# Supplementary material for: Tracing the Repertoire of Promiscuous Enzymes along the Metabolic Pathways in Archaeal Organisms
Source: Life (Basel). 2017 Jul 13;7(3):30. doi: 10.3390/life7030030 (PMC5617955; doi:10.3390/life7030030)
Supplement: Supplementary file 1 [file life-07-00030-s001.zip]

Archive with 798 entries (797 files):
- Figure_S1.jpg
- Table_S1.docx
- Table_S2/
- Table_S2/aac.txt
- Table_S2/aae.txt
- Table_S2/aai.txt
- Table_S2/aap.txt
- Table_S2/aar.txt
- Table_S2/aas.txt
- Table_S2/aat.txt
- Table_S2/aau.txt
- Table_S2/aav.txt
- Table_S2/aba.txt
- Table_S2/abi.txt
- Table_S2/abo.txt
- Table_S2/abu.txt
- Table_S2/aca.txt
- Table_S2/acd.txt
- Table_S2/ace.txt
- Table_S2/ach.txt
- Table_S2/aci.txt
- Table_S2/acl.txt
- Table_S2/acn.txt
- Table_S2/aco.txt
- Table_S2/acp.txt
- Table_S2/acr.txt
- Table_S2/adg.txt
- Table_S2/aeh.txt
- Table_S2/afl.txt
- Table_S2/afn.txt
- Table_S2/afo.txt
- Table_S2/afr.txt
- Table_S2/afu.txt
- Table_S2/afw.txt
- Table_S2/ahe.txt
- Table_S2/ajs.txt
- Table_S2/alv.txt
- Table_S2/ama.txt
- Table_S2/amd.txt
- Table_S2/ami.txt
- Table_S2/amr.txt
- Table_S2/amt.txt
- Table_S2/amu.txt
- Table_S2/ana.txt
- Table_S2/ant.txt
- Table_S2/aoe.txt
- Table_S2/apa.txt
- Table_S2/apb.txt
- Table_S2/ape.txt
- Table_S2/aph.txt
- Table_S2/apo.txt
- Table_S2/app.txt
- Table_S2/apr.txt
- Table_S2/aps.txt
- Table_S2/apt.txt
- Table_S2/apv.txt
- Table_S2/ara.txt
- Table_S2/art.txt
- Table_S2/asa.txt
- Table_S2/asc.txt
- Table_S2/asu.txt
- Table_S2/ate.txt
- Table_S2/atu.txt
- Table_S2/avi.txt
- Table_S2/avn.txt
- Table_S2/axy.txt
- Table_S2/azc.txt
- Table_S2/azl.txt
- Table_S2/azo.txt
- Table_S2/bab.txt
- Table_S2/bad.txt
- Table_S2/bae.txt
- Table_S2/baf.txt
- Table_S2/bah.txt
- Table_S2/bao.txt
- Table_S2/bas.txt
- Table_S2/bav.txt
- Table_S2/bba.txt
- Table_S2/bbe.txt
- Table_S2/bbi.txt
- Table_S2/bbk.txt
- Table_S2/bbl.txt
- Table_S2/bbr.txt
- Table_S2/bbt.txt
- Table_S2/bbu.txt
- Table_S2/bcc.txt
- Table_S2/bci.txt
- Table_S2/bcl.txt
- Table_S2/bcv.txt
- Table_S2/bcy.txt
- Table_S2/bde.txt
- Table_S2/bdu.txt
- Table_S2/bfa.txt
- Table_S2/bfl.txt
- Table_S2/bfr.txt
- Table_S2/bga.txt
- Table_S2/bge.txt
- Table_S2/bgl.txt
- Table_S2/bgr.txt
- Table_S2/bha.txt
- Table_S2/bhe.txt
- Table_S2/bhr.txt
- Table_S2/bhy.txt
- Table_S2/bid.txt
- Table_S2/bja.txt
- Table_S2/blc.txt
- Table_S2/bli.txt
- Table_S2/bln.txt
- Table_S2/bmq.txt
- Table_S2/bms.txt
- Table_S2/bmu.txt
- Table_S2/bpb.txt
- Table_S2/bpf.txt
- Table_S2/bph.txt
- Table_S2/bpi.txt
- Table_S2/bpl.txt
- Table_S2/bpn.txt
- Table_S2/bpo.txt
- Table_S2/bpt.txt
- Table_S2/bpu.txt
- Table_S2/bqu.txt
- Table_S2/brh.txt
- Table_S2/brm.txt
- Table_S2/bsb.txt
- Table_S2/bse.txt
- Table_S2/bsu.txt
- Table_S2/bth.txt
- Table_S2/btr.txt
- Table_S2/bts.txt
- Table_S2/btu.txt
- Table_S2/buc.txt
- Table_S2/bvi.txt
- Table_S2/bvu.txt
- Table_S2/bxe.txt
- Table_S2/caa.txt
- Table_S2/cab.txt
- Table_S2/cac.txt
- Table_S2/cag.txt
- Table_S2/cai.txt
- Table_S2/cak.txt
- Table_S2/car.txt
- Table_S2/cat.txt
- Table_S2/cbd.txt
- Table_S2/cbe.txt
- Table_S2/cbi.txt
- Table_S2/cbk.txt
- Table_S2/cca.txt
- Table_S2/ccb.txt
- Table_S2/cce.txt
- Table_S2/cch.txt
- Table_S2/cco.txt
- Table_S2/ccs.txt
- Table_S2/ccu.txt
- Table_S2/ccv.txt
- Table_S2/cdf.txt
- Table_S2/cdi.txt
- Table_S2/cef.txt
- Table_S2/cfe.txt
- Table_S2/cff.txt
- Table_S2/cfl.txt
- Table_S2/cgt.txt
- Table_S2/cha.txt
- Table_S2/chl.txt
- Table_S2/chu.txt
- Table_S2/chy.txt
- Table_S2/cja.txt
- Table_S2/cjd.txt
- Table_S2/cjk.txt
- Table_S2/ckl.txt
- Table_S2/ckp.txt
- Table_S2/cla.txt
- Table_S2/cli.txt
- Table_S2/clj.txt
- Table_S2/clo.txt
- Table_S2/cma.txt
- Table_S2/cms.txt
- Table_S2/cmu.txt
- Table_S2/cni.txt
- Table_S2/cno.txt
- Table_S2/coc.txt
- Table_S2/cpa.txt
- Table_S2/cpb.txt
- Table_S2/cpc.txt
- Table_S2/cpf.txt
- Table_S2/cph.txt
- Table_S2/cpi.txt
- Table_S2/cpo.txt
- Table_S2/cps.txt
- Table_S2/cpu.txt
- Table_S2/cpy.txt
- Table_S2/crp.txt
- Table_S2/csa.txt
- Table_S2/csc.txt
- Table_S2/cse.txt
- Table_S2/csh.txt
- Table_S2/cst.txt
- Table_S2/cta.txt
- Table_S2/ctc.txt
- Table_S2/cte.txt
- Table_S2/cth.txt
- Table_S2/cts.txt
- Table_S2/ctt.txt
- Table_S2/ctu.txt
- Table_S2/cur.txt
- Table_S2/cvi.txt
- Table_S2/cwo.txt
- Table_S2/cya.txt
- Table_S2/cyb.txt
- Table_S2/cyc.txt
- Table_S2/cyh.txt
- Table_S2/cyj.txt
- Table_S2/cyn.txt
- Table_S2/cyt.txt
- Table_S2/cyu.txt
- Table_S2/dac.txt
- Table_S2/dae.txt
- Table_S2/dak.txt
- Table_S2/dal.txt
- Table_S2/dap.txt
- Table_S2/dar.txt
- Table_S2/dat.txt
- Table_S2/dau.txt
- Table_S2/dba.txt
- Table_S2/dbr.txt
- Table_S2/dda.txt
- Table_S2/ddd.txt
- Table_S2/dde.txt
- Table_S2/ddf.txt
- Table_S2/ddr.txt
- Table_S2/dds.txt
- Table_S2/deh.txt
- Table_S2/det.txt
- Table_S2/dfe.txt
- Table_S2/dge.txt
- Table_S2/dka.txt
- Table_S2/dly.txt
- Table_S2/dma.txt
- Table_S2/dno.txt
- Table_S2/dol.txt
- Table_S2/dps.txt
- Table_S2/dra.txt
- Table_S2/drm.txt
- Table_S2/drt.txt
- Table_S2/dsa.txt
- Table_S2/dsh.txt
- Table_S2/dsy.txt
- Table_S2/dth.txt
- Table_S2/dtu.txt
- Table_S2/dvm.txt
- Table_S2/dvu.txt
- Table_S2/eat.txt
- Table_S2/eba.txt
- Table_S2/ebi.txt
- Table_S2/ecf.txt
- Table_S2/ech.txt
- Table_S2/ecn.txt
- Table_S2/eel.txt
- Table_S2/efa.txt
- Table_S2/eic.txt
- Table_S2/ele.txt
- Table_S2/eli.txt
- Table_S2/elm.txt
- Table_S2/emi.txt
- Table_S2/enc.txt
- Table_S2/ent.txt
- Table_S2/epy.txt
- Table_S2/ere.txt
- Table_S2/erw.txt
- Table_S2/esc.txt
- Table_S2/esi.txt
- Table_S2/fal.txt
- Table_S2/fba.txt
- Table_S2/fbc.txt
- Table_S2/fbl.txt
- Table_S2/fjo.txt
- Table_S2/fma.txt
- Table_S2/fno.txt
- Table_S2/fnu.txt
- Table_S2/fph.txt
- Table_S2/fpl.txt
- Table_S2/fps.txt
- Table_S2/fra.txt
- Table_S2/fre.txt
- Table_S2/fri.txt
- Table_S2/fsu.txt
- Table_S2/ftl.txt
- Table_S2/gau.txt
- Table_S2/gbe.txt
- Table_S2/gbr.txt
- Table_S2/gca.txt
- Table_S2/gdi.txt
- Table_S2/gem.txt
- Table_S2/geo.txt
- Table_S2/gfo.txt
- Table_S2/glo.txt
- Table_S2/gmc.txt
- Table_S2/gme.txt
- Table_S2/gob.txt
- Table_S2/gox.txt
- Table_S2/gsu.txt
[truncated: 498 more entries]
