# Supplementary material for: Tracing the Repertoire of Promiscuous Enzymes along the Metabolic Pathways in Archaeal Organisms
Source: Life (Basel). 2017 Jul 13;7(3):30. doi: 10.3390/life7030030 (PMC5617955; doi:10.3390/life7030030)
Supplement: Supplementary file 1 [file life-07-00030-s001.zip › Table_S2/aac.txt]

KEGGID	NCBIGI	ECs	SFamilyID
aac:Aaci_0002	ncbi-geneid:8423460	2.7.7.7	55979|55979|55979
aac:Aaci_0005	ncbi-geneid:8423463	5.99.1.3	56719|55874|54211
aac:Aaci_0006	ncbi-geneid:8423464	5.99.1.3	56719|101904
aac:Aaci_0011	ncbi-geneid:8423472	1.1.1.205	51412|54631
aac:Aaci_0012	ncbi-geneid:8423473	4.-.-.-	51366
aac:Aaci_0013	ncbi-geneid:8423474	2.6.-.-	52317
aac:Aaci_0014	ncbi-geneid:8423475	6.1.1.11	55681|46589
aac:Aaci_0018	ncbi-geneid:8423480	3.1.31.1	50199
aac:Aaci_0023	ncbi-geneid:8423485	2.3.1.41|2.3.1.180	53901
aac:Aaci_0024	ncbi-geneid:8423486	3.2.-.-	101478
aac:Aaci_0027	ncbi-geneid:8423489	1.1.1.-	51735|48179|52413
aac:Aaci_0028	ncbi-geneid:8423490	4.1.3.1	51621
aac:Aaci_0032	ncbi-geneid:8423494	3.6.3.17	52540|52540
aac:Aaci_0036	ncbi-geneid:8423498	3.1.2.-	54637
aac:Aaci_0055	ncbi-geneid:8423517	2.7.1.30	53067|53067
aac:Aaci_0056	ncbi-geneid:8423518	1.1.5.3	51905|54373
aac:Aaci_0060	ncbi-geneid:8423522	3.2.1.139	51445|55545
aac:Aaci_0066	ncbi-geneid:8423528	2.7.4.8	52540|47413
aac:Aaci_0070	ncbi-geneid:8423532	2.7.1.21	52540|57716
aac:Aaci_0074	ncbi-geneid:8423536	3.1.4.46	51695
aac:Aaci_0078	ncbi-geneid:8423540	3.4.11.-	144052
aac:Aaci_0079	ncbi-geneid:8423541	2.3.2.2	56235
aac:Aaci_0080	ncbi-geneid:8423542	3.4.19.3	53182
aac:Aaci_0083	ncbi-geneid:8423545	3.6.4.12	52540
aac:Aaci_0084	ncbi-geneid:8423546	5.4.2.1
aac:Aaci_0085	ncbi-geneid:8423547	5.3.1.9	53697
aac:Aaci_0086	ncbi-geneid:8423548	2.7.1.2	53067
aac:Aaci_0094	ncbi-geneid:8423558	1.13.11.53|1.13.11.54	51182
aac:Aaci_0096	ncbi-geneid:8423560	4.1.1.39|3.1.3.77	51649|54966
aac:Aaci_0097	ncbi-geneid:8423561	3.1.3.77	56784
aac:Aaci_0098	ncbi-geneid:8423562	4.2.1.109	53639
aac:Aaci_0101	ncbi-geneid:8423565	6.3.5.4	52402|56235
aac:Aaci_0106	ncbi-geneid:8423572	2.7.7.7	52540|48019
aac:Aaci_0121	ncbi-geneid:8423587	2.7.4.9	52540
aac:Aaci_0128	ncbi-geneid:8423594	6.1.1.10	52374|47323|50249
aac:Aaci_0129	ncbi-geneid:8423595	3.1.21.-	51556
aac:Aaci_0130	ncbi-geneid:8423596	3.1.26.8	110455
aac:Aaci_0131	ncbi-geneid:8423597	2.1.1.182	53335
aac:Aaci_0133	ncbi-geneid:8423599	1.17.4.1	47240
aac:Aaci_0140	ncbi-geneid:8423606	1.1.1.38	51735|53223
aac:Aaci_0144	ncbi-geneid:8423610	1.3.99.3	56645|47203
aac:Aaci_0145	ncbi-geneid:8423611	4.2.1.17	52096
aac:Aaci_0146	ncbi-geneid:8423612	1.1.1.100	51735
aac:Aaci_0147	ncbi-geneid:8423613	2.3.1.16	53901|53901
aac:Aaci_0155	ncbi-geneid:8423621	1.3.99.-	56645|47203
aac:Aaci_0156	ncbi-geneid:8423622	1.1.1.100	51735
aac:Aaci_0157	ncbi-geneid:8423623	1.1.1.69	51735
aac:Aaci_0158	ncbi-geneid:8423624	1.3.99.3	56645|47203
aac:Aaci_0159	ncbi-geneid:8423625	6.2.1.-	56801
aac:Aaci_0165	ncbi-geneid:8423631	3.1.3.16	56300
aac:Aaci_0172	ncbi-geneid:8423638	3.4.15.6	52317
aac:Aaci_0173	ncbi-geneid:8423639	6.-.-.-	53623|56059|53244
aac:Aaci_0174	ncbi-geneid:8423640	2.7.1.148	54211|55060
aac:Aaci_0178	ncbi-geneid:8423644	2.7.7.23|2.3.1.157	53448|51161
aac:Aaci_0179	ncbi-geneid:8423645	2.7.6.1	53271
aac:Aaci_0180	ncbi-geneid:8423646	3.1.1.29	53178
aac:Aaci_0182	ncbi-geneid:8423648	3.6.4.-	52540|52540|52540|143517|141259|52540
aac:Aaci_0194	ncbi-geneid:8423660	3.5.4.12	53927
aac:Aaci_0195	ncbi-geneid:8423661	3.1.3.16	81606
aac:Aaci_0197	ncbi-geneid:8423663	2.7.11.1	56112
aac:Aaci_0198	ncbi-geneid:8423664	6.3.4.-	52402|56037|82829
aac:Aaci_0199	ncbi-geneid:8423665	2.4.2.8	53271
aac:Aaci_0200	ncbi-geneid:8423666	3.6.4.3|3.4.24.-	52540|140990
aac:Aaci_0205	ncbi-geneid:8423671	2.5.1.15	51717
aac:Aaci_0206	ncbi-geneid:8423672	2.7.6.3	55083
aac:Aaci_0209	ncbi-geneid:8423675	6.1.1.6	55681|50249
aac:Aaci_0218	ncbi-geneid:8423687	2.1.2.2	53328
aac:Aaci_0222	ncbi-geneid:8423691	2.7.1.69	55804
aac:Aaci_0223	ncbi-geneid:8423692	1.1.1.17	48179|51735
aac:Aaci_0225	ncbi-geneid:8423694	2.7.3.9	51621|52009|47831
aac:Aaci_0240	ncbi-geneid:8423709	1.1.1.30	51735
aac:Aaci_0246	ncbi-geneid:8423715	2.1.1.14	51726
aac:Aaci_0250	ncbi-geneid:8423719	2.7.13.3	55874|47384|55781
aac:Aaci_0252	ncbi-geneid:8423721	3.6.3.12	56784|81653|81665
aac:Aaci_0254	ncbi-geneid:8423723	2.7.13.3	52402|52402
aac:Aaci_0264	ncbi-geneid:8423733	2.3.3.13	51569|110921|89000
aac:Aaci_0265	ncbi-geneid:8423734	1.11.1.15|1.11.1.9	52833
aac:Aaci_0285	ncbi-geneid:8423772	3.6.3.4	56784|81653|55008|55008|81665
aac:Aaci_0294	ncbi-geneid:8423781	2.4.1.129	56601|56519
aac:Aaci_0298	ncbi-geneid:8423785	4.1.1.11	50692
aac:Aaci_0299	ncbi-geneid:8423786	1.1.1.3	55347|51735
aac:Aaci_0315	ncbi-geneid:8423802	2.6.1.22|2.6.1.19	53383
aac:Aaci_0316	ncbi-geneid:8423803	1.2.1.3	53720
aac:Aaci_0321	ncbi-geneid:8423808	3.5.3.1	52768
aac:Aaci_0322	ncbi-geneid:8423809	2.6.1.13	53383
aac:Aaci_0323	ncbi-geneid:8423810	1.5.1.12	53720
aac:Aaci_0332	ncbi-geneid:8423819	3.2.1.21	51445|52279
aac:Aaci_0337	ncbi-geneid:8423824	5.3.3.10|4.1.1.68	56529
aac:Aaci_0338	ncbi-geneid:8423825	1.2.1.8|1.2.1.60	53720
aac:Aaci_0339	ncbi-geneid:8423826	5.3.3.3|1.14.13.3	56645|47203
aac:Aaci_0341	ncbi-geneid:8423828	4.2.1.52	51569
aac:Aaci_0342	ncbi-geneid:8423829	1.11.1.6	56634
aac:Aaci_0345	ncbi-geneid:8423832	3.4.16.4	56601
aac:Aaci_0346	ncbi-geneid:8423833	2.4.1.129	56601|53955|49265
aac:Aaci_0347	ncbi-geneid:8423834	2.7.7.13	53448|51182
aac:Aaci_0351	ncbi-geneid:8423838	3.4.11.18	55920
aac:Aaci_0354	ncbi-geneid:8423841	2.7.8.7	56214
aac:Aaci_0357	ncbi-geneid:8423844	5.1.1.1	51419|50621
aac:Aaci_0360	ncbi-geneid:8423847	3.3.1.1	52283|51735
aac:Aaci_0368	ncbi-geneid:8423855	2.7.4.16	56042|55326
aac:Aaci_0371	ncbi-geneid:8423858	2.3.1.128	55729
aac:Aaci_0372	ncbi-geneid:8423859	3.4.24.57	53067|53067
aac:Aaci_0375	ncbi-geneid:8423862	6.3.3.2	100950
aac:Aaci_0383	ncbi-geneid:8423870	3.1.2.6	56281|52821|52821
aac:Aaci_0384	ncbi-geneid:8423871	2.7.13.3	55874|55785
aac:Aaci_0387	ncbi-geneid:8423874	3.6.3.-	52540
aac:Aaci_0392	ncbi-geneid:8423879	6.3.5.2	52402|52317
aac:Aaci_0393	ncbi-geneid:8423880	4.3.2.2	48557
aac:Aaci_0394	ncbi-geneid:8423881	6.3.2.6	56104
aac:Aaci_0395	ncbi-geneid:8423882	6.3.5.3	82697
aac:Aaci_0396	ncbi-geneid:8423883	6.3.5.3	52317
aac:Aaci_0397	ncbi-geneid:8423884	6.3.5.3	56042|55326|55326|56042
aac:Aaci_0398	ncbi-geneid:8423885	2.4.2.14	56235|53271
aac:Aaci_0399	ncbi-geneid:8423886	6.3.3.1	56042|55326
aac:Aaci_0400	ncbi-geneid:8423887	3.5.4.10|2.1.2.3	53927|52335
aac:Aaci_0401	ncbi-geneid:8423888	6.3.4.13	56059|52440|51246
aac:Aaci_0404	ncbi-geneid:8423894	4.2.1.113	51604|54826
aac:Aaci_0412	ncbi-geneid:8423902	2.7.11.-|2.7.4	53795|75138
aac:Aaci_0413	ncbi-geneid:8423903	6.1.1.19	52374|47323|55190
aac:Aaci_0415	ncbi-geneid:8423905	3.6.1.-	55811
aac:Aaci_0423	ncbi-geneid:8423913	3.2.2.-	48150|55811
aac:Aaci_0425	ncbi-geneid:8423915	6.1.1.4	52374|50677|47323
aac:Aaci_0436	ncbi-geneid:8423926	4.2.99.18	48150
aac:Aaci_0442	ncbi-geneid:8423932	1.2.1.27	53720
aac:Aaci_0445	ncbi-geneid:8423935	6.2.1.1	56801
aac:Aaci_0446	ncbi-geneid:8423936	3.1.26.4
aac:Aaci_0448	ncbi-geneid:8423938	2.1.1.63	46767|53155
aac:Aaci_0453	ncbi-geneid:8423943	2.1.1.-	75217
aac:Aaci_0454	ncbi-geneid:8423944	1.8.1.4	51905|55424
aac:Aaci_0455	ncbi-geneid:8423945	2.3.1.12	52777|51230|47005
aac:Aaci_0456	ncbi-geneid:8423946	1.2.4.1	52518|52922
aac:Aaci_0457	ncbi-geneid:8423947	1.2.4.1	52518
aac:Aaci_0459	ncbi-geneid:8423949	3.1.1.1	53474
aac:Aaci_0484	ncbi-geneid:8423974	2.7.7.7	55979|55979|55979
aac:Aaci_0498	ncbi-geneid:8423988	2.7.7.7|3.1.11.-
aac:Aaci_0511	ncbi-geneid:8424001	1.10.3.-	49503|81464
aac:Aaci_0512	ncbi-geneid:8424002	1.9.3.1	81442
aac:Aaci_0520	ncbi-geneid:8424010	1.1.1.27	51735|56327
aac:Aaci_0522	ncbi-geneid:8424012	1.3.3.4	51905|54373
aac:Aaci_0537	ncbi-geneid:8424027	3.1.3.48|1.20.4.1	52788
aac:Aaci_0538	ncbi-geneid:8424028	2.3.1.183	55729
aac:Aaci_0539	ncbi-geneid:8424029	2.1.1.72	53335
aac:Aaci_0637	ncbi-geneid:8424128	2.7.1.25	52540
aac:Aaci_0640	ncbi-geneid:8424131	2.5.1.19	55205
aac:Aaci_0647	ncbi-geneid:8424138	3.1.26.11	56281
aac:Aaci_0654	ncbi-geneid:8424145	2.7.13.3	55874
aac:Aaci_0658	ncbi-geneid:8424149	1.9.3.-	49503|81464
aac:Aaci_0659	ncbi-geneid:8424150	1.9.3.-	81442
aac:Aaci_0660	ncbi-geneid:8424151	1.9.3.-	81452
aac:Aaci_0663	ncbi-geneid:8424154	3.4.16.4	56601
aac:Aaci_0664	ncbi-geneid:8424155	2.1.1.104	53335
aac:Aaci_0673	ncbi-geneid:8424164	2.1.1.80|3.1.1.61	52738|53335|55874|55785|47384|47757|55785
aac:Aaci_0682	ncbi-geneid:8424174	3.6.4.12	52540
aac:Aaci_0683	ncbi-geneid:8424175	6.5.1.2
aac:Aaci_0687	ncbi-geneid:8424179	6.3.5.6|6.3.5.7	141000
aac:Aaci_0688	ncbi-geneid:8424180	6.3.5.6|6.3.5.7	75304
aac:Aaci_0689	ncbi-geneid:8424181	6.3.5.6|6.3.5.7	55931|89095
aac:Aaci_0690	ncbi-geneid:8424182	2.1.1.-	53335|50249
aac:Aaci_0704	ncbi-geneid:8424196	2.7.1.5	53067|53067
aac:Aaci_0708	ncbi-geneid:8424200	3.6.3.17	52540|52540
aac:Aaci_0724	ncbi-geneid:8424216	1.1.1.272	89733
aac:Aaci_0725	ncbi-geneid:8424217	3.1.2.-|3.1.1.5	52266
aac:Aaci_0729	ncbi-geneid:8424221	5.2.1.8	109998|54534
aac:Aaci_0732	ncbi-geneid:8424224	4.1.1.20	51419|50621
aac:Aaci_0733	ncbi-geneid:8424225	4.2.1.2	117457
aac:Aaci_0737	ncbi-geneid:8424229	2.4.2.2|3.5.4.5	52418|53927|54680|47648
aac:Aaci_0738	ncbi-geneid:8424230	3.4.24.-	55486
aac:Aaci_0741	ncbi-geneid:8424233	2.7.2.3	53748
aac:Aaci_0742	ncbi-geneid:8424234	5.3.1.1	51351
aac:Aaci_0743	ncbi-geneid:8424235	5.4.2.1	64158|53649
aac:Aaci_0744	ncbi-geneid:8424236	4.2.1.11	51604|54826
aac:Aaci_0747	ncbi-geneid:8424239	3.1.-.-	50249|50249|50249
aac:Aaci_0749	ncbi-geneid:8424242	1.2.1.3	53720
aac:Aaci_0760	ncbi-geneid:8424253	2.1.1.14	51726|51726
aac:Aaci_0761	ncbi-geneid:8424254	1.14.14.3	51679
aac:Aaci_0766	ncbi-geneid:8424259	6.3.4.6	56059|52440|51246|50891|50891|51230|160467
aac:Aaci_0767	ncbi-geneid:8424260	3.5.1.54	75304
aac:Aaci_0774	ncbi-geneid:8424267	3.5.1.4	141130
aac:Aaci_0778	ncbi-geneid:8424271	3.4.21.89	51306
aac:Aaci_0786	ncbi-geneid:8424279	3.2.1.22	51445
aac:Aaci_0791	ncbi-geneid:8424284	2.4.1.-	48208|74650|74650
aac:Aaci_0797	ncbi-geneid:8424290	3.2.1.22	56327|51735
aac:Aaci_0798	ncbi-geneid:8424291	2.3.3.1	48256
aac:Aaci_0799	ncbi-geneid:8424292	4.2.1.79	103378
aac:Aaci_0800	ncbi-geneid:8424293	2.7.8.23	51621
aac:Aaci_0801	ncbi-geneid:8424294	4.3.1.19	53686|55021
aac:Aaci_0811	ncbi-geneid:8424304	6.2.1.30	56801
aac:Aaci_0814	ncbi-geneid:8424307	1.2.1.16	53720
aac:Aaci_0815	ncbi-geneid:8424308	4.2.1.17	52096
aac:Aaci_0816	ncbi-geneid:8424309	2.3.1.174	53901|53901
aac:Aaci_0824	ncbi-geneid:8424317	2.6.1.9	53383
aac:Aaci_0825	ncbi-geneid:8424318	1.2.4.1	52518
aac:Aaci_0826	ncbi-geneid:8424319	1.2.4.1	52518|52922
aac:Aaci_0827	ncbi-geneid:8424320	2.3.1.12	52777|51230|47005
aac:Aaci_0828	ncbi-geneid:8424321	4.2.1.17	52096
aac:Aaci_0836	ncbi-geneid:8424329	3.4.21.83	50993|53474
aac:Aaci_0843	ncbi-geneid:8424336	1.2.1.2	53706|50692|54292|54862
aac:Aaci_0845	ncbi-geneid:8424338	1.6.99.3	51905
aac:Aaci_0848	ncbi-geneid:8424341	1.1.1.21	51430
aac:Aaci_0849	ncbi-geneid:8424342	2.3.3.13	51569|110921
aac:Aaci_0857	ncbi-geneid:8424350	3.2.2.20	48150
aac:Aaci_0859	ncbi-geneid:8424352	1.8.4.11	55068
aac:Aaci_0860	ncbi-geneid:8424353	3.6.3.34	52540
aac:Aaci_0863	ncbi-geneid:8424356	3.5.1.25	51556|51338
aac:Aaci_0864	ncbi-geneid:8424357	2.7.7.4	52374|88697
aac:Aaci_0867	ncbi-geneid:8424360	6.1.1.17	52374
aac:Aaci_0870	ncbi-geneid:8424363	2.1.1.33	53335
aac:Aaci_0875	ncbi-geneid:8424368	3.6.4.12	52540
aac:Aaci_0882	ncbi-geneid:8424375	3.1.3.48	52788
aac:Aaci_0887	ncbi-geneid:8424380	1.8.1.9	51905
aac:Aaci_0891	ncbi-geneid:8424384	2.7.1.56	53613
aac:Aaci_0892	ncbi-geneid:8424385	2.7.1.69	52794
aac:Aaci_0894	ncbi-geneid:8424387	3.5.1.4	75304
aac:Aaci_0900	ncbi-geneid:8424393	2.5.1.48	53383
aac:Aaci_0902	ncbi-geneid:8424395	1.2.4.1	52518
aac:Aaci_0903	ncbi-geneid:8424396	1.2.4.1	52518|52922
aac:Aaci_0904	ncbi-geneid:8424397	6.2.1.-	56801
aac:Aaci_0905	ncbi-geneid:8424398	1.13.12.4|1.1.2.3	51395
aac:Aaci_0916	ncbi-geneid:8424409	4.2.1.3	53732|52016
aac:Aaci_0919	ncbi-geneid:8424412	1.1.1.1	50129|51735
aac:Aaci_0920	ncbi-geneid:8424413	1.1.1.1	50129|51735|50129
aac:Aaci_0921	ncbi-geneid:8424414	1.17.7.1	51717|56014
aac:Aaci_0923	ncbi-geneid:8424416	6.1.1.21	55681
aac:Aaci_0924	ncbi-geneid:8424417	2.4.2.17	53850
aac:Aaci_0925	ncbi-geneid:8424418	1.1.1.23	53720
aac:Aaci_0926	ncbi-geneid:8424419	4.2.1.19	54211|54211
aac:Aaci_0927	ncbi-geneid:8424420	2.4.2.-	52317
aac:Aaci_0928	ncbi-geneid:8424421	5.3.1.16	51366
aac:Aaci_0929	ncbi-geneid:8424422	4.1.3.-	51366
aac:Aaci_0930	ncbi-geneid:8424423	3.6.1.31|3.5.4.19	141734|101386
aac:Aaci_0936	ncbi-geneid:8424429	3.5.4.26|1.1.1.193	53597|53927
aac:Aaci_0937	ncbi-geneid:8424430	2.5.1.9	63380|63380
aac:Aaci_0938	ncbi-geneid:8424431	4.1.99.12|3.5.4.25	55821|142695
aac:Aaci_0939	ncbi-geneid:8424432	2.5.1.9|2.5.1.78	52121
aac:Aaci_0946	ncbi-geneid:8424439	2.2.1.1	52518|52518|52922
aac:Aaci_0948	ncbi-geneid:8424441	2.8.1.-	52402
aac:Aaci_0952	ncbi-geneid:8424445	2.8.1.1|2.8.1.2	52821|52821
aac:Aaci_0963	ncbi-geneid:8424456	5.4.99.12	55120
aac:Aaci_0965	ncbi-geneid:8424458	4.1.2.25	55620
aac:Aaci_0977	ncbi-geneid:8424469	3.5.4.16	55620
aac:Aaci_0979	ncbi-geneid:8424471	1.15.1.1	54719|46609
aac:Aaci_0980	ncbi-geneid:8424472	1.3.1.9	51735
aac:Aaci_0981	ncbi-geneid:8424473	1.3.3.1	51395
aac:Aaci_0984	ncbi-geneid:8424476	1.4.1.1	52283|51735
aac:Aaci_0988	ncbi-geneid:8424480	2.8.1.7|4.4.1.16	53383
aac:Aaci_0995	ncbi-geneid:8424487	3.1.3.25	56655
aac:Aaci_0996	ncbi-geneid:8424488	2.4.2.11	51690|54675
aac:Aaci_1001	ncbi-geneid:8424493	3.4.13.9	55920|53092
aac:Aaci_1009	ncbi-geneid:8424501	2.7.7.7	89550
aac:Aaci_1015	ncbi-geneid:8424507	2.6.1.21	56752
aac:Aaci_1017	ncbi-geneid:8424509	3.1.21.2	51658
aac:Aaci_1022	ncbi-geneid:8424514	4.2.3.1	53686
aac:Aaci_1023	ncbi-geneid:8424515	2.7.1.39	54211|55060
aac:Aaci_1029	ncbi-geneid:8424521	6.5.1.-	55144
aac:Aaci_1033	ncbi-geneid:8424525	3.1.4.46	51695
aac:Aaci_1035	ncbi-geneid:8424527	2.6.1.-	53383
aac:Aaci_1040	ncbi-geneid:8424532	1.11.1.15	52833
aac:Aaci_1045	ncbi-geneid:8424537	3.4.11.7	53187|101821
aac:Aaci_1057	ncbi-geneid:8424551	1.2.1.3	53720
aac:Aaci_1061	ncbi-geneid:8424555	1.1.1.44	48179|51735
aac:Aaci_1087	ncbi-geneid:8424587	2.7.7.7	55979|55979|55979
aac:Aaci_1113	ncbi-geneid:8424613	3.6.3.4	56784|81653|55008|55008|81665
aac:Aaci_1132	ncbi-geneid:8424632	2.1.1.37	53335
aac:Aaci_1136	ncbi-geneid:8424636	2.1.1.72	53335
aac:Aaci_1163	ncbi-geneid:8424664	2.1.1.72	53335
aac:Aaci_1209	ncbi-geneid:8424710	1.3.99.-	56645|47203
aac:Aaci_1210	ncbi-geneid:8424711	4.1.3.36	52096
aac:Aaci_1211	ncbi-geneid:8424712	1.1.1.-	51735
aac:Aaci_1219	ncbi-geneid:8424720	4.1.3.27	52317
aac:Aaci_1220	ncbi-geneid:8424721	4.1.3.27	56322
aac:Aaci_1222	ncbi-geneid:8424724	1.2.1	55347|51735
aac:Aaci_1223	ncbi-geneid:8424725	2.7.2	53633
aac:Aaci_1225	ncbi-geneid:8424727	2.3.1.1	55729
aac:Aaci_1226	ncbi-geneid:8424728	1.4.7.1|1.4.1.13|1.4.1.14	51395|56235|69336
aac:Aaci_1227	ncbi-geneid:8424729	2.1.3.3	53671
aac:Aaci_1228	ncbi-geneid:8424730	6.3.4.5	69864|52402
aac:Aaci_1229	ncbi-geneid:8424731	4.3.2.1	48557
aac:Aaci_1230	ncbi-geneid:8424732	2.7.2.4	53633|55021|55021
aac:Aaci_1231	ncbi-geneid:8424733	1.1.1.95	51735|52283|143548|55021
aac:Aaci_1232	ncbi-geneid:8424734	2.6.1.52	53383
aac:Aaci_1250	ncbi-geneid:8424755	1.1.1.157	51735|48179
aac:Aaci_1254	ncbi-geneid:8424759	6.2.1.1	56801
aac:Aaci_1260	ncbi-geneid:8424765	3.4.21.92	52096
aac:Aaci_1261	ncbi-geneid:8424766	2.8.1.7	53383
aac:Aaci_1266	ncbi-geneid:8424771	1.1.1.100	51735
aac:Aaci_1269	ncbi-geneid:8424774	2.1.1.-	53335|81799
aac:Aaci_1271	ncbi-geneid:8424776	2.4.1.129	56601|56519|54184|54184
aac:Aaci_1272	ncbi-geneid:8424777	2.4.1.129	56601|56519|54184
aac:Aaci_1273	ncbi-geneid:8424778	6.3.2.13	53623|53244|63418
aac:Aaci_1275	ncbi-geneid:8424780	6.3.2.9	53623|53244|51984
aac:Aaci_1277	ncbi-geneid:8424782	2.4.1.227	53756
aac:Aaci_1278	ncbi-geneid:8424783	1.1.1.158	56176|56194
aac:Aaci_1280	ncbi-geneid:8424784	1.8.1.9	51905
aac:Aaci_1301	ncbi-geneid:8424805	4.4.1.19	102110
aac:Aaci_1303	ncbi-geneid:8424807	5.4.99.12	55120|55174
aac:Aaci_1304	ncbi-geneid:8424808	2.4.2.9	53271
aac:Aaci_1305	ncbi-geneid:8424809	2.1.3.2	53671
aac:Aaci_1306	ncbi-geneid:8424810	3.5.2.3	51556|51338
aac:Aaci_1307	ncbi-geneid:8424811	6.3.5.5	52317|52021
aac:Aaci_1308	ncbi-geneid:8424812	6.3.5.5	56059|56059|52440|52440|48108|52335
aac:Aaci_1309	ncbi-geneid:8424813	4.1.1.23	51366
aac:Aaci_1310	ncbi-geneid:8424814	2.4.2.10	53271
aac:Aaci_1313	ncbi-geneid:8424817	1.4.1.2	51735|53223
aac:Aaci_1315	ncbi-geneid:8424819	3.6.3.8	81665|56784|81660|81653
aac:Aaci_1317	ncbi-geneid:8424821	2.7.7.6	63562
aac:Aaci_1318	ncbi-geneid:8424822	6.3.2.5|4.1.1.36	102645|52507
aac:Aaci_1319	ncbi-geneid:8424823	3.6.4.-	52540|52540
aac:Aaci_1320	ncbi-geneid:8424824	3.5.1.88	56420
aac:Aaci_1321	ncbi-geneid:8424825	2.1.2.9	53328|50486
aac:Aaci_1322	ncbi-geneid:8424826	2.1.1.-	53335|48013
aac:Aaci_1323	ncbi-geneid:8424827	2.1.1.-	102114
aac:Aaci_1324	ncbi-geneid:8424828	3.1.3.16	81606
aac:Aaci_1325	ncbi-geneid:8424829	2.7.11.1	56112
aac:Aaci_1326	ncbi-geneid:8424830	3.6.1.-	52540|50249
aac:Aaci_1327	ncbi-geneid:8424831	5.1.3.1	51366
aac:Aaci_1330	ncbi-geneid:8424834	3.6.4.12	52540|52540|50249
aac:Aaci_1335	ncbi-geneid:8424839	6.3.5.6|6.3.5.7	75304
aac:Aaci_1336	ncbi-geneid:8424840	2.1.1.171	53335
aac:Aaci_1337	ncbi-geneid:8424841	2.7.7.3	52374
aac:Aaci_1342	ncbi-geneid:8424846	2.3.1.15	53659
aac:Aaci_1343	ncbi-geneid:8424847	2.3.1.39	52151|55048
aac:Aaci_1344	ncbi-geneid:8424848	1.1.1.100	51735
aac:Aaci_1346	ncbi-geneid:8424850	2.3.1.179	53901|53901
aac:Aaci_1347	ncbi-geneid:8424851	3.1.26.3	69065|54768
aac:Aaci_1356	ncbi-geneid:8424860	2.1.1.31	75217
aac:Aaci_1357	ncbi-geneid:8424864	2.6.1.85|4.1.3.38	56322|56752
aac:Aaci_1358	ncbi-geneid:8424865	5.4.99.12	55120|55174
aac:Aaci_1359	ncbi-geneid:8424866	3.1.2.-	54637
aac:Aaci_1368	ncbi-geneid:8424875	3.1.26.4	53098
aac:Aaci_1375	ncbi-geneid:8424882	6.2.1.5	56059|52210
aac:Aaci_1376	ncbi-geneid:8424883	6.2.1.5	52210|51735
aac:Aaci_1381	ncbi-geneid:8424888	5.99.1.2	56712|57783|57783
aac:Aaci_1382	ncbi-geneid:8424889	2.1.1.74	51905
aac:Aaci_1384	ncbi-geneid:8424891	3.4.25.2	56235
aac:Aaci_1392	ncbi-geneid:8424899	3.6.3.14	52540
aac:Aaci_1414	ncbi-geneid:8424921	2.7.13.3
aac:Aaci_1417	ncbi-geneid:8424924	3.5.1.44	64438
aac:Aaci_1421	ncbi-geneid:8424928	2.7.4.22	53633
aac:Aaci_1423	ncbi-geneid:8424930	2.5.1.31	64005
aac:Aaci_1425	ncbi-geneid:8424932	1.1.1.267	55347|51735|69055
aac:Aaci_1426	ncbi-geneid:8424933	3.4.24.-	50156
aac:Aaci_1427	ncbi-geneid:8424934	2.7.7.7	53098|50249
aac:Aaci_1428	ncbi-geneid:8424935	4.4.1.5	54593
aac:Aaci_1429	ncbi-geneid:8424936	4.2.1.51	53850|55021
aac:Aaci_1438	ncbi-geneid:8424945	5.4.99.12	55120
aac:Aaci_1439	ncbi-geneid:8424946	2.7.1.26|2.7.7.2	82114|52374
aac:Aaci_1442	ncbi-geneid:8424949	2.7.7.8	54211|54211|55666|55666|54791|50249|46915
aac:Aaci_1444	ncbi-geneid:8424951	3.4.24.64	63411|63411
aac:Aaci_1445	ncbi-geneid:8424952	3.6.1.23	51283
aac:Aaci_1448	ncbi-geneid:8424955	1.2.1.11	55347|51735
aac:Aaci_1449	ncbi-geneid:8424956	2.7.2.4	53633|55021|55021
aac:Aaci_1450	ncbi-geneid:8424957	4.2.1.52	51569
aac:Aaci_1451	ncbi-geneid:8424958	2.1.1.-	53335|88697
aac:Aaci_1453	ncbi-geneid:8424960	1.1.1.31	51735|48179
aac:Aaci_1455	ncbi-geneid:8424962	4.2.1.17	52096
aac:Aaci_1456	ncbi-geneid:8424963	6.2.1.1	56801
aac:Aaci_1459	ncbi-geneid:8424966	1.4.1.9	51735|53223
aac:Aaci_1460	ncbi-geneid:8424967	3.1.-.-	56281
aac:Aaci_1472	ncbi-geneid:8424979	3.6.4.13	52540
aac:Aaci_1475	ncbi-geneid:8424982	3.1.4.16	109604|54791
aac:Aaci_1477	ncbi-geneid:8424984	3.4.13.19	51556
aac:Aaci_1489	ncbi-geneid:8424996	2.5.1.75	52540|52540
aac:Aaci_1500	ncbi-geneid:8425011	2.7.7.7|3.1.11.-
aac:Aaci_1557	ncbi-geneid:8425067	1.1.1.42	53659
aac:Aaci_1563	ncbi-geneid:8425073	5.1.3.2	51735
aac:Aaci_1573	ncbi-geneid:8425083	6.3.1.2	55931|54368
aac:Aaci_1576	ncbi-geneid:8425086	5.3.1.-	51182
aac:Aaci_1577	ncbi-geneid:8425087	1.1.1.58	51735|48179
aac:Aaci_1579	ncbi-geneid:8425089	3.4.21.88	51306|46785
aac:Aaci_1581	ncbi-geneid:8425091	6.1.1.14	55681|52954
aac:Aaci_1594	ncbi-geneid:8425104	1.1.1.35	52096|51735|48179|48179
aac:Aaci_1595	ncbi-geneid:8425105	2.3.1.16	53901|53901
aac:Aaci_1597	ncbi-geneid:8425107	6.2.1.3	56801
aac:Aaci_1599	ncbi-geneid:8425109	1.17.4.1	51998|48168
aac:Aaci_1600	ncbi-geneid:8425110	1.17.4.1	47240
aac:Aaci_1608	ncbi-geneid:8425118	2.7.9.1	56059|51621|52009
aac:Aaci_1609	ncbi-geneid:8425119	3.1.3.11	56655
aac:Aaci_1611	ncbi-geneid:8425121	4.1.3.17	89562
aac:Aaci_1615	ncbi-geneid:8425125	1.13.11.2	54593
aac:Aaci_1616	ncbi-geneid:8425126	4.1.1.45	51556
aac:Aaci_1617	ncbi-geneid:8425127	5.3.2.-	55331
aac:Aaci_1618	ncbi-geneid:8425128	4.1.1.77	56529
aac:Aaci_1619	ncbi-geneid:8425129	4.1.3.39	51569|89000
aac:Aaci_1620	ncbi-geneid:8425130	1.2.1.10	55347|51735
aac:Aaci_1621	ncbi-geneid:8425131	4.2.1.80	56529
aac:Aaci_1622	ncbi-geneid:8425132	1.2.1.8|1.2.1.60	53720
aac:Aaci_1623	ncbi-geneid:8425133	1.13.11.15	53213
aac:Aaci_1625	ncbi-geneid:8425135	1.14.13.2	51905|54373
aac:Aaci_1628	ncbi-geneid:8425138	6.3.1.2	55931|54368
aac:Aaci_1635	ncbi-geneid:8425145	6.3.2.10	53623|53244|63418
aac:Aaci_1636	ncbi-geneid:8425146	6.3.2.4	56059|52440
aac:Aaci_1638	ncbi-geneid:8425148	6.1.1.22	55681|50249
aac:Aaci_1639	ncbi-geneid:8425149	3.6.4.6	52540|140990
aac:Aaci_1643	ncbi-geneid:8425153	3.1.3.5	64167
aac:Aaci_1645	ncbi-geneid:8425155	3.5.4.28	51556|51338
aac:Aaci_1646	ncbi-geneid:8425156	5.3.1.23	100950
aac:Aaci_1647	ncbi-geneid:8425157	2.4.2.28	53167
aac:Aaci_1649	ncbi-geneid:8425159	6.5.1.1	56091|50249
aac:Aaci_1651	ncbi-geneid:8425161	3.6.4.12	53098|52540|52540
aac:Aaci_1653	ncbi-geneid:8425163	6.3.4.15	55681|46785|50037
aac:Aaci_1654	ncbi-geneid:8425164	2.7.7.21|2.7.7.72|3.1.3.-|3.1.4	81301|81891
aac:Aaci_1656	ncbi-geneid:8425166	1.3.1.26	51735|55347
aac:Aaci_1666	ncbi-geneid:8425176	2.5.1.54	51569
aac:Aaci_1667	ncbi-geneid:8425177	4.2.1.20	51366
aac:Aaci_1668	ncbi-geneid:8425178	4.2.1.20	53686
aac:Aaci_1669	ncbi-geneid:8425179	5.3.1.24	51366
aac:Aaci_1670	ncbi-geneid:8425180	4.1.1.48	51366
aac:Aaci_1671	ncbi-geneid:8425181	2.4.2.18	52418|47648
aac:Aaci_1672	ncbi-geneid:8425182	5.4.99.5	55298
aac:Aaci_1673	ncbi-geneid:8425183	4.2.3.4	56796
aac:Aaci_1674	ncbi-geneid:8425184	4.2.3.5	103263
aac:Aaci_1675	ncbi-geneid:8425185	3.2.1.4	53187|101821
aac:Aaci_1676	ncbi-geneid:8425186	3.2.1.4	53187|101821
aac:Aaci_1677	ncbi-geneid:8425187	3.2.1.4	53187|101821
aac:Aaci_1689	ncbi-geneid:8425199	2.1.1.80	53335|47757
aac:Aaci_1691	ncbi-geneid:8425201	2.7.4.6	54919
aac:Aaci_1692	ncbi-geneid:8425202	2.5.1.30	48576
aac:Aaci_1693	ncbi-geneid:8425203	2.1.1	53335
aac:Aaci_1699	ncbi-geneid:8425210	1.1.1.94	48179|51735
aac:Aaci_1704	ncbi-geneid:8425215	2.3.1.51	69593
aac:Aaci_1705	ncbi-geneid:8425216	2.7.4.14	52540
aac:Aaci_1709	ncbi-geneid:8425220	3.5.1.28	47090
aac:Aaci_1719	ncbi-geneid:8425234	3.4.21.108	50494
aac:Aaci_1724	ncbi-geneid:8425239	3.5.1.-	52467
aac:Aaci_1727	ncbi-geneid:8425242	2.7.13.3	55874|47384|55785|158472
aac:Aaci_1730	ncbi-geneid:8425245	5.4.99.12	55120|55174
aac:Aaci_1745	ncbi-geneid:8425260	2.7.11.1	55874
aac:Aaci_1748	ncbi-geneid:8425263	3.4.16.4	56601|69189
aac:Aaci_1749	ncbi-geneid:8425264	5.4.2.7	53649|143856
aac:Aaci_1754	ncbi-geneid:8425269	3.6.1.13	55811
aac:Aaci_1757	ncbi-geneid:8425272	2.8.1.8	102114
aac:Aaci_1759	ncbi-geneid:8425274	2.-.-.-	54690|54285
aac:Aaci_1764	ncbi-geneid:8425279	3.5.1.-	53187|55031
aac:Aaci_1768	ncbi-geneid:8425283	3.4.21.116	50156|50494|50494
aac:Aaci_1770	ncbi-geneid:8425285	2.7.1.23	111331
aac:Aaci_1774	ncbi-geneid:8425289	2.5.1.1|2.5.1.10|2.5.1.29	48576
aac:Aaci_1775	ncbi-geneid:8425290	3.1.11.6	116842
aac:Aaci_1777	ncbi-geneid:8425292	3.5.4.9|1.5.1.5	51735|53223
aac:Aaci_1778	ncbi-geneid:8425293	1.8.1.9	51905
aac:Aaci_1779	ncbi-geneid:8425294	3.4.24.57	53067
aac:Aaci_1784	ncbi-geneid:8425299	6.4.1.2|6.3.4.14	56059|52440|51246
aac:Aaci_1796	ncbi-geneid:8425311	4.2.1.10	52304
aac:Aaci_1797	ncbi-geneid:8425312	5.4.2.1
aac:Aaci_1798	ncbi-geneid:8425313	1.4.4.2	53383
aac:Aaci_1799	ncbi-geneid:8425314	1.4.4.2	53383
aac:Aaci_1800	ncbi-geneid:8425315	2.1.2.10	103025|101790
aac:Aaci_1804	ncbi-geneid:8425319	2.7.1.71	52540
aac:Aaci_1818	ncbi-geneid:8425333	3.4.24.-	54631
aac:Aaci_1827	ncbi-geneid:8425342	3.1.4.3	55383
aac:Aaci_1829	ncbi-geneid:8425344	6.3.2.8	53623|53244|51984
aac:Aaci_1830	ncbi-geneid:8425345	6.3.2.12|6.3.2.17	53623|53244
aac:Aaci_1831	ncbi-geneid:8425346	6.1.1.9	52374|47323|50677|46589
aac:Aaci_1835	ncbi-geneid:8425350	5.4.3.8	53383
aac:Aaci_1836	ncbi-geneid:8425351	4.2.1.24	51569
aac:Aaci_1837	ncbi-geneid:8425352	4.2.1.75	69618
aac:Aaci_1838	ncbi-geneid:8425353	2.5.1.61	53850|54782
aac:Aaci_1840	ncbi-geneid:8425355	1.2.1.70	69742|51735|69075
aac:Aaci_1842	ncbi-geneid:8425357	3.4.21.53	54211|52540|88697
aac:Aaci_1843	ncbi-geneid:8425358	3.4.21.-	52540|54211
aac:Aaci_1845	ncbi-geneid:8425360	3.4.21.92	52096
aac:Aaci_1847	ncbi-geneid:8425364	3.6.1.15	52972
aac:Aaci_1848	ncbi-geneid:8425365	5.1.1.3	53681|53681
aac:Aaci_1855	ncbi-geneid:8425372	4.4.1.8	53383
aac:Aaci_1861	ncbi-geneid:8425378	1.3.99.1	46548|54292
aac:Aaci_1862	ncbi-geneid:8425379	1.3.99.1	51905|46977|56425
aac:Aaci_1866	ncbi-geneid:8425386	6.1.1.17	52374|48163
aac:Aaci_1868	ncbi-geneid:8425388	2.6.1.9	53383
aac:Aaci_1876	ncbi-geneid:8425396	2.4.1.83	53448
aac:Aaci_1881	ncbi-geneid:8425401	5.3.1.6	100950|75445
aac:Aaci_1882	ncbi-geneid:8425402	2.7.8.-	56024|56024
aac:Aaci_1886	ncbi-geneid:8425406	1.17.4.1	51998|51998
aac:Aaci_1893	ncbi-geneid:8425413	5.1.1.7	54506
aac:Aaci_1895	ncbi-geneid:8425416	3.2.1.21	51445
aac:Aaci_1905	ncbi-geneid:8425426	3.6.3.27	52540
aac:Aaci_1917	ncbi-geneid:8425438	4.2.99.20	53474
aac:Aaci_1918	ncbi-geneid:8425439	2.2.1.9	52518|52518|52467
aac:Aaci_1919	ncbi-geneid:8425440	5.4.4.2	56322
aac:Aaci_1920	ncbi-geneid:8425441	6.2.1.26	56801
aac:Aaci_1921	ncbi-geneid:8425442	4.1.3.36	52096
aac:Aaci_1925	ncbi-geneid:8425446	1.2.1.2	53706|54292|50692|54862
aac:Aaci_1931	ncbi-geneid:8425452	3.5.99.2	48613
aac:Aaci_1932	ncbi-geneid:8425453	2.7.1.49|2.7.4.7	53613
aac:Aaci_1933	ncbi-geneid:8425454	2.7.1.50	53613
aac:Aaci_1934	ncbi-geneid:8425455	2.5.1.3	51391
aac:Aaci_1942	ncbi-geneid:8425463	3.6.3.34	52540
aac:Aaci_1947	ncbi-geneid:8425468	2.4.2.21	52733
aac:Aaci_1949	ncbi-geneid:8425470	4.2.3.12	55620
aac:Aaci_1951	ncbi-geneid:8425472	3.8.1.2	56784
aac:Aaci_1953	ncbi-geneid:8425474	3.6.1.11|3.6.1.40	53067|53067|109604
aac:Aaci_1956	ncbi-geneid:8425477	2.3.1.46	52317
aac:Aaci_1959	ncbi-geneid:8425480	4.1.1.11	50692
aac:Aaci_1978	ncbi-geneid:8425500	2.7.7.-	56731|57783
aac:Aaci_1991	ncbi-geneid:8425513	4.1.2.4	51569|55811
aac:Aaci_1993	ncbi-geneid:8425515	2.1.1.-	75217|88697
aac:Aaci_1994	ncbi-geneid:8425516	2.1.1.-	53335
aac:Aaci_1999	ncbi-geneid:8425521	1.3.99.22	102114
aac:Aaci_2004	ncbi-geneid:8425526	3.4.24.78	53163
aac:Aaci_2007	ncbi-geneid:8425529	2.7.7.7	48019|52540
aac:Aaci_2008	ncbi-geneid:8425530	1.6.99.3	51905|51905
aac:Aaci_2015	ncbi-geneid:8425537	2.7.7.18	52374
aac:Aaci_2016	ncbi-geneid:8425538	1.1.1.25	51735|53223
aac:Aaci_2017	ncbi-geneid:8425539	1.14.13.39	52540
aac:Aaci_2024	ncbi-geneid:8425546	3.1.-.-	53098
aac:Aaci_2026	ncbi-geneid:8425548	6.1.1.7	55681|101353|55186|50447
aac:Aaci_2029	ncbi-geneid:8425551	2.8.1.7	53383
aac:Aaci_2033	ncbi-geneid:8425555	3.1.3.48	52788
aac:Aaci_2035	ncbi-geneid:8425557	6.2.1.3	56801
aac:Aaci_2037	ncbi-geneid:8425559	6.1.1.12	55681|55261|50249
aac:Aaci_2038	ncbi-geneid:8425560	6.1.1.21	55681|52954
aac:Aaci_2040	ncbi-geneid:8425562	5.4.3.8	53383
aac:Aaci_2051	ncbi-geneid:8425573	4.2.1.17	52096
aac:Aaci_2052	ncbi-geneid:8425574	6.4.1.3	52096|52096
aac:Aaci_2053	ncbi-geneid:8425575	4.1.3.4	51569
aac:Aaci_2058	ncbi-geneid:8425580	2.3.1.9	53901|53901
aac:Aaci_2059	ncbi-geneid:8425581	2.8.3.5	100950
aac:Aaci_2060	ncbi-geneid:8425582	2.8.3.5	100950
aac:Aaci_2063	ncbi-geneid:8425585	1.7.1.13	55620
aac:Aaci_2065	ncbi-geneid:8425587	1.1.1.157	51735|48179
aac:Aaci_2067	ncbi-geneid:8425589	1.1.1.100	51735
aac:Aaci_2073	ncbi-geneid:8425595	2.7.7.9	53448
aac:Aaci_2081	ncbi-geneid:8425603	2.6.1.22|2.6.1.19	53383
aac:Aaci_2089	ncbi-geneid:8425611	4.1.1.37	51726
aac:Aaci_2090	ncbi-geneid:8425612	4.99.1.1	53800
aac:Aaci_2091	ncbi-geneid:8425613	1.3.3.4	51905|54373
aac:Aaci_2096	ncbi-geneid:8425618	3.1.-.-	69500
aac:Aaci_2097	ncbi-geneid:8425619	2.7.6.5	109604|81301|81271|55021
aac:Aaci_2098	ncbi-geneid:8425620	2.4.2.7	53271
aac:Aaci_2099	ncbi-geneid:8425621	3.1.-.-	64182
aac:Aaci_2109	ncbi-geneid:8425631	2.4.2.29	51713
aac:Aaci_2110	ncbi-geneid:8425632	5.-.-.-	111337
aac:Aaci_2115	ncbi-geneid:8425637	3.1.22.4	53098
aac:Aaci_2118	ncbi-geneid:8425640	6.3.1.5	52402
aac:Aaci_2123	ncbi-geneid:8425645	6.1.1.1	52374|55174
aac:Aaci_2124	ncbi-geneid:8425646	2.4.1.-|3.4	56601|53955
aac:Aaci_2129	ncbi-geneid:8425651	6.1.1.20	56037|55681|50249|54991|46955
aac:Aaci_2130	ncbi-geneid:8425652	6.1.1.20	55681|46589
aac:Aaci_2132	ncbi-geneid:8425654	6.3.4.18	56059|52440|51246
aac:Aaci_2133	ncbi-geneid:8425655	4.1.1.21|5.4.99.18	52255
aac:Aaci_2134	ncbi-geneid:8425656	4.1.2.13	51569
aac:Aaci_2135	ncbi-geneid:8425657	2.7.1.11	53784
aac:Aaci_2136	ncbi-geneid:8425658	4.1.1.31	51621
aac:Aaci_2141	ncbi-geneid:8425663	1.1.1.38	51735|53223
aac:Aaci_2142	ncbi-geneid:8425664	1.1.5.4	51905
aac:Aaci_2143	ncbi-geneid:8425665	2.3.1.61	52777|51230
aac:Aaci_2144	ncbi-geneid:8425666	1.2.4.2	52518|52518
aac:Aaci_2146	ncbi-geneid:8425668	3.6.3.-	52540
aac:Aaci_2149	ncbi-geneid:8425671	5.3.1.8	51182
aac:Aaci_2150	ncbi-geneid:8425672	1.1.1.215	51735|52283
aac:Aaci_2160	ncbi-geneid:8425682	2.1.1.34	75217
aac:Aaci_2163	ncbi-geneid:8425685	3.4.11.5	53474
aac:Aaci_2165	ncbi-geneid:8425687	1.11.1.6	47240
aac:Aaci_2175	ncbi-geneid:8425697	6.1.1.3	55681|55186|52954|81271
aac:Aaci_2177	ncbi-geneid:8425699	3.4.24.-	55486
aac:Aaci_2179	ncbi-geneid:8425701	2.7.1.17	53067|53067
aac:Aaci_2180	ncbi-geneid:8425702	5.3.1.5	51658
aac:Aaci_2184	ncbi-geneid:8425707	3.1.2.-	54637
aac:Aaci_2186	ncbi-geneid:8425709	1.1.1.100	51735
aac:Aaci_2208	ncbi-geneid:8425732	4.2.1.96	55248
aac:Aaci_2211	ncbi-geneid:8425739	4.1.1.50	56276
aac:Aaci_2221	ncbi-geneid:8425749	2.3.3.1	48256
aac:Aaci_2223	ncbi-geneid:8425751	6.3.2.12|6.3.2.17	53623|53244
aac:Aaci_2224	ncbi-geneid:8425752	4.2.1.33|4.2.1.35	52016
aac:Aaci_2225	ncbi-geneid:8425753	4.2.1.33|4.2.1.35	53732
aac:Aaci_2226	ncbi-geneid:8425754	1.1.1.85	53659
aac:Aaci_2227	ncbi-geneid:8425755	1.1.1.86	51735|48179
aac:Aaci_2228	ncbi-geneid:8425756	2.2.1.6	55021|55021
aac:Aaci_2229	ncbi-geneid:8425757	2.2.1.6	52518|52518|52467
aac:Aaci_2230	ncbi-geneid:8425758	4.2.1.9	143975|52016
aac:Aaci_2232	ncbi-geneid:8425760	2.6.1.42	56752
aac:Aaci_2233	ncbi-geneid:8425761	1.1.1.3	55347|51735|55021
aac:Aaci_2234	ncbi-geneid:8425762	2.7.1.4	53613
aac:Aaci_2242	ncbi-geneid:8425770	1.11.1.15	52833
aac:Aaci_2270	ncbi-geneid:8425798	6.3.4.4	52540
aac:Aaci_2271	ncbi-geneid:8425799	3.1.11.2	56219
aac:Aaci_2273	ncbi-geneid:8425801	1.2.1.12	55347|51735
aac:Aaci_2275	ncbi-geneid:8425803	2.7.1.33	52540
aac:Aaci_2276	ncbi-geneid:8425804	2.7.1.15	53613
aac:Aaci_2279	ncbi-geneid:8425807	3.6.3.17	52540|52540
aac:Aaci_2280	ncbi-geneid:8425808	5.-.-.-	102546
aac:Aaci_2286	ncbi-geneid:8425814	1.8.4.12	51316
aac:Aaci_2289	ncbi-geneid:8425817	4.2.1.8	51658
aac:Aaci_2290	ncbi-geneid:8425818	4.1.2.14|4.1.3.16	51569
aac:Aaci_2291	ncbi-geneid:8425819	2.7.1.45	53613
aac:Aaci_2292	ncbi-geneid:8425820	2.7.1.31	110738
aac:Aaci_2307	ncbi-geneid:8425835	3.5.1.4	56317
aac:Aaci_2309	ncbi-geneid:8425837	3.5.1.49	141130
aac:Aaci_2316	ncbi-geneid:8425844	2.7.4.1	56024|143724|56024|140356
aac:Aaci_2324	ncbi-geneid:8425852	2.7.7.12	54197|54197
aac:Aaci_2325	ncbi-geneid:8425853	2.7.1.6	54211|55060
aac:Aaci_2328	ncbi-geneid:8425856	3.2.1.8	51445
aac:Aaci_2332	ncbi-geneid:8425860	2.4.1.129	56601|56519
aac:Aaci_2338	ncbi-geneid:8425866	1.14.13.39	56512
aac:Aaci_2342	ncbi-geneid:8425871	3.2.1.-	53955
aac:Aaci_2343	ncbi-geneid:8425872	2.7.1.24	52540
aac:Aaci_2344	ncbi-geneid:8425873	3.2.2.23|4.2.99.18	81624|46946|57716
aac:Aaci_2345	ncbi-geneid:8425874	2.7.7.7	56672|88723|47807|53098
aac:Aaci_2347	ncbi-geneid:8425876	1.1.1.27|1.1.1.37	56327|51735
aac:Aaci_2348	ncbi-geneid:8425877	1.1.1.42	53659
aac:Aaci_2351	ncbi-geneid:8425880	6.1.1.2	52374
aac:Aaci_2352	ncbi-geneid:8425881	2.7.1.40	51621|52935|50800
aac:Aaci_2353	ncbi-geneid:8425882	6.4.1.2	52096
aac:Aaci_2354	ncbi-geneid:8425883	6.4.1.2	52096
aac:Aaci_2356	ncbi-geneid:8425885	2.7.7.7	89550
aac:Aaci_2362	ncbi-geneid:8425891	2.5.1.47	53686
aac:Aaci_2364	ncbi-geneid:8425893	2.7.7.7	56672|100879
aac:Aaci_2374	ncbi-geneid:8425903	6.1.1.5	52374|47323|50677
aac:Aaci_2376	ncbi-geneid:8425905	2.3.1.30	51161
aac:Aaci_2390	ncbi-geneid:8425919	6.1.1.15	55681|52954|64586
aac:Aaci_2394	ncbi-geneid:8425923	1.1.1.1	50129|51735
aac:Aaci_2399	ncbi-geneid:8425928	1.3.1.34	51395|51905
aac:Aaci_2400	ncbi-geneid:8425929	6.2.1.-	56801
aac:Aaci_2402	ncbi-geneid:8425931	2.5.1.54	51569
aac:Aaci_2411	ncbi-geneid:8425940	3.1.2.-	54637
aac:Aaci_2412	ncbi-geneid:8425941	1.3.1.-	51735
aac:Aaci_2419	ncbi-geneid:8425948	3.5.1.10	53328|55021
aac:Aaci_2422	ncbi-geneid:8425951	2.1.1.107|4.2.1.75	53790|69618
aac:Aaci_2423	ncbi-geneid:8425952	1.8.1.2|1.8.7.1	56014|56014|55124|55124
aac:Aaci_2424	ncbi-geneid:8425953	1.8.4.8	52402
aac:Aaci_2427	ncbi-geneid:8425956	1.3.1.76|4.99.1.4	51735|75615
aac:Aaci_2430	ncbi-geneid:8425959	2.4.1.129	56601|56519
aac:Aaci_2433	ncbi-geneid:8425962	4.4.1.19	102110
aac:Aaci_2439	ncbi-geneid:8425968	3.4.21.-	50494|50156
aac:Aaci_2441	ncbi-geneid:8425970	2.5.1.32	48576
aac:Aaci_2442	ncbi-geneid:8425971	2.5.1.32	48576
aac:Aaci_2443	ncbi-geneid:8425972	5.4.99.17	48239|48239
aac:Aaci_2444	ncbi-geneid:8425973	1.1.1.219	51735
aac:Aaci_2445	ncbi-geneid:8425974	3.2.2.9	53167
aac:Aaci_2447	ncbi-geneid:8425976	5.3.3.2	51395
aac:Aaci_2448	ncbi-geneid:8425977	2.2.1.7	52518|52518|52922
aac:Aaci_2452	ncbi-geneid:8425981	2.3.1.40|6.2.1.20	56801
aac:Aaci_2453	ncbi-geneid:8425982	3.4.24.-	55486
aac:Aaci_2465	ncbi-geneid:8425994	2.7.7.7
aac:Aaci_2475	ncbi-geneid:8426004	3.2.1.4	48208|81296
aac:Aaci_2476	ncbi-geneid:8426005	2.5.1.72	142754
aac:Aaci_2477	ncbi-geneid:8426006	1.4.3.16	51905|56425|46977
aac:Aaci_2478	ncbi-geneid:8426007	2.4.2.19	51690|54675
aac:Aaci_2483	ncbi-geneid:8426012	1.4.3.19	51905|54373
aac:Aaci_2484	ncbi-geneid:8426013	2.5.1.3	51391
aac:Aaci_2485	ncbi-geneid:8426014	3.6.1.1	64182
aac:Aaci_2501	ncbi-geneid:8426030	3.2.-.-	52317
aac:Aaci_2504	ncbi-geneid:8426033	1.2.1.39	53720
aac:Aaci_2518	ncbi-geneid:8426047	1.6.4.-	51905|52833|52833
aac:Aaci_2519	ncbi-geneid:8426048	1.11.1.15	52833
aac:Aaci_2521	ncbi-geneid:8426050	3.4.11.5	53474
aac:Aaci_2524	ncbi-geneid:8426053	1.5.99.8	51730
aac:Aaci_2526	ncbi-geneid:8426055	1.1.2.4	55103|56176
aac:Aaci_2530	ncbi-geneid:8426059	2.3.3.9	51645
aac:Aaci_2532	ncbi-geneid:8426061	1.1.3.15	56176|55103
aac:Aaci_2535	ncbi-geneid:8426064	2.4.-.-	53448
aac:Aaci_2551	ncbi-geneid:8426082	1.1.1.49	55347|51735
aac:Aaci_2569	ncbi-geneid:8426100	2.7.13.3	55874|47384|55785
aac:Aaci_2574	ncbi-geneid:8426105	2.5.1.6	55973|55973|55973
aac:Aaci_2579	ncbi-geneid:8426110	3.1.1.45	53474
aac:Aaci_2581	ncbi-geneid:8426112	1.5.1.2	48179|51735
aac:Aaci_2588	ncbi-geneid:8426127	5.4.99.12	55120|55174
aac:Aaci_2606	ncbi-geneid:8426145	6.3.2.1	52374
aac:Aaci_2607	ncbi-geneid:8426146	2.1.2.11	51621
aac:Aaci_2630	ncbi-geneid:8426171	3.2.1.21	51445|52279
aac:Aaci_2656	ncbi-geneid:8426197	2.1.1.72	53335
aac:Aaci_2664	ncbi-geneid:8426205	2.6.1.-	53383
aac:Aaci_2666	ncbi-geneid:8426207	1.-.-.-	50129|51735
aac:Aaci_2669	ncbi-geneid:8426210	2.6.1.16	53697|56235
aac:Aaci_2670	ncbi-geneid:8426211	5.4.2.10	53738|53738|53738|55957
aac:Aaci_2678	ncbi-geneid:8426219	3.5.1.28	53187
aac:Aaci_2681	ncbi-geneid:8426222	5.4.99.12	55120
aac:Aaci_2683	ncbi-geneid:8426224	2.7.7.6	56553|55257|47789
aac:Aaci_2690	ncbi-geneid:8426231	2.7.4.3	52540
aac:Aaci_2718	ncbi-geneid:8426259	2.7.7.6	64484
aac:Aaci_2719	ncbi-geneid:8426260	2.7.7.6	64484
aac:Aaci_2730	ncbi-geneid:8426271	2.1.1.-	75217|55315
aac:Aaci_2732	ncbi-geneid:8426273	6.1.1.16	52374|47323
aac:Aaci_2733	ncbi-geneid:8426274	6.1.1.24	52374|48163
aac:Aaci_2734	ncbi-geneid:8426275	4.6.1.12	69765
aac:Aaci_2735	ncbi-geneid:8426276	2.7.7.60	53448
aac:Aaci_2741	ncbi-geneid:8426282	2.7.3.-	55931
aac:Aaci_2745	ncbi-geneid:8426286	4.2.1.-	54637
aac:Aaci_2753	ncbi-geneid:8426294	2.5.1.7	55205
aac:Aaci_2756	ncbi-geneid:8426297	3.6.3.14	51344|46604
aac:Aaci_2757	ncbi-geneid:8426298	3.6.3.14	52540|47917|50615
aac:Aaci_2758	ncbi-geneid:8426299	3.6.3.14	52943
aac:Aaci_2759	ncbi-geneid:8426300	3.6.3.14	52540|47917|50615
aac:Aaci_2760	ncbi-geneid:8426301	3.6.3.14	47928
aac:Aaci_2761	ncbi-geneid:8426302	3.6.3.14	81573
aac:Aaci_2762	ncbi-geneid:8426303	3.6.3.14	81333
aac:Aaci_2763	ncbi-geneid:8426304	3.6.3.14	81336
aac:Aaci_2766	ncbi-geneid:8426307	5.1.3.14	53756
aac:Aaci_2767	ncbi-geneid:8426308	2.4.2.9	53271
aac:Aaci_2768	ncbi-geneid:8426309	2.1.2.1	53383
aac:Aaci_2770	ncbi-geneid:8426311	3.1.3.48	52788
aac:Aaci_2779	ncbi-geneid:8426320	2.1.1.-	53335
aac:Aaci_2783	ncbi-geneid:8426324	2.2.1.2	51569
aac:Aaci_2785	ncbi-geneid:8426326	6.3.4.2	52540|52317
aac:Aaci_2793	ncbi-geneid:8426334	3.5.3.11	52768
aac:Aaci_2794	ncbi-geneid:8426335	2.5.1.16	53335
aac:Aaci_2796	ncbi-geneid:8426337	1.6.5.5	51735|50129
aac:Aaci_2798	ncbi-geneid:8426339	2.6.1.1	53383
aac:Aaci_2805	ncbi-geneid:8426346	4.2.3.3	52335
aac:Aaci_2806	ncbi-geneid:8426347	3.4.11.9	55920|53092
aac:Aaci_2812	ncbi-geneid:8426353	2.7.1.12	53067|53067
aac:Aaci_2814	ncbi-geneid:8426355	2.5.1.49	53383
aac:Aaci_2817	ncbi-geneid:8426358	3.5.4.16	55620
aac:Aaci_2818	ncbi-geneid:8426359	2.5.1.1|2.5.1.10|2.5.1.29	48576
aac:Aaci_2819	ncbi-geneid:8426360	2.5.1.32	48576
aac:Aaci_2820	ncbi-geneid:8426361	1.14.99.-	51905
aac:Aaci_2827	ncbi-geneid:8426368	4.2.1.104	55234|47413
aac:Aaci_2831	ncbi-geneid:8426372	1.1.1.44	51735|48179
aac:Aaci_2832	ncbi-geneid:8426373	2.4.2.1	53167
aac:Aaci_2834	ncbi-geneid:8426375	3.5.1.32|3.5.1.47	53187|55031
aac:Aaci_2836	ncbi-geneid:8426377	2.6.1.-	53383
aac:Aaci_2840	ncbi-geneid:8426381	3.5.4.9|1.5.1.5	53223|51735
aac:Aaci_2841	ncbi-geneid:8426382	3.6.3.25	52540|50331
aac:Aaci_2847	ncbi-geneid:8426388	1.14.14.5	51679
aac:Aaci_2849	ncbi-geneid:8426390	1.5.1.29	52218
aac:Aaci_2854	ncbi-geneid:8426395	2.8.1.6	102114
aac:Aaci_2855	ncbi-geneid:8426396	6.3.3.3	52540
aac:Aaci_2856	ncbi-geneid:8426397	2.3.1.47	53383
aac:Aaci_2857	ncbi-geneid:8426398	2.6.1.62	53383
aac:Aaci_2865	ncbi-geneid:8426406	1.1.1.169	48179|51735
aac:Aaci_2868	ncbi-geneid:8426409	3.2.1.20	51445|74650|51011
aac:Aaci_2884	ncbi-geneid:8426425	1.2.1.41	53720
aac:Aaci_2885	ncbi-geneid:8426426	2.7.2.11	53633|88697
aac:Aaci_2886	ncbi-geneid:8426427	5.3.3.10	56529
aac:Aaci_2891	ncbi-geneid:8426432	3.2.1.23	51445|52317
aac:Aaci_2894	ncbi-geneid:8426435	3.2.1.55	51445|51011
aac:Aaci_2896	ncbi-geneid:8426437	1.1.1.261	56796
aac:Aaci_2897	ncbi-geneid:8426438	5.3.1.4	53743|50443
aac:Aaci_2898	ncbi-geneid:8426439	5.1.3.4	53639
aac:Aaci_2899	ncbi-geneid:8426440	2.7.1.16	53067|53067
aac:Aaci_2904	ncbi-geneid:8426445	3.6.3.17	52540|52540
aac:Aaci_2912	ncbi-geneid:8426453	1.-.-.-	51735
aac:Aaci_2921	ncbi-geneid:8426462	2.7.13.3	55874|47384|55785|158472
aac:Aaci_2924	ncbi-geneid:8426465	3.6.4.12	52540|48024
aac:Aaci_2933	ncbi-geneid:8426474	1.7.99.4	53706|50692
aac:Aaci_2943	ncbi-geneid:8426484	2.1.1.170	53335
aac:Aaci_2949	ncbi-geneid:8426490	3.1.26.5	54211
