# Supplementary material for: Tracing the Repertoire of Promiscuous Enzymes along the Metabolic Pathways in Archaeal Organisms
Source: Life (Basel). 2017 Jul 13;7(3):30. doi: 10.3390/life7030030 (PMC5617955; doi:10.3390/life7030030)
Supplement: Supplementary file 1 [file life-07-00030-s001.zip › Table_S2/aae.txt]

KEGGID	NCBIGI	ECs	SFamilyID
aae:aq_005	ncbi-geneid:1192534	3.6.5.3	52540|50465|50447
aae:aq_021	ncbi-geneid:1192637	4.2.1.10	51569
aae:aq_023	ncbi-geneid:1192639	2.6.1.11	53383
aae:aq_024	ncbi-geneid:1192640	1.1.1.22	51735|52413|48179
aae:aq_036	ncbi-geneid:1192649	2.7.7.18	52374
aae:aq_038	ncbi-geneid:1192651	1.1.1.31	51735|48179
aae:aq_039	ncbi-geneid:1192652	4.2.1.19	54211|54211
aae:aq_042	ncbi-geneid:1192655	1.10.2.2	46626
aae:aq_044	ncbi-geneid:1192656	1.10.2.2	81342|81648
aae:aq_045	ncbi-geneid:1192657	1.10.2.2	50022
aae:aq_046	ncbi-geneid:1192658	1.3.3.1	51395
aae:aq_049	ncbi-geneid:1192659	4.2.1.96	55248
aae:aq_056	ncbi-geneid:1192481	4.2.1.-	54637
aae:aq_062	ncbi-geneid:1192486	2.5.1.16	53335
aae:aq_065	ncbi-geneid:1192492	2.1.1.33	53335
aae:aq_067	ncbi-geneid:1192494	1.-.-.-	54862
aae:aq_070	ncbi-geneid:1192496	2.7.7.6	56553|55257|47789
aae:aq_076	ncbi-geneid:1192502	3.4.11.18	55920
aae:aq_078	ncbi-geneid:1192503	2.7.4.3	52540|57774
aae:aq_081	ncbi-geneid:1192506	4.2.3.5	103263
aae:aq_085	ncbi-geneid:1192509	2.5.1.55	51569
aae:aq_094	ncbi-geneid:1192514	1.17.4.1	51998|48168
aae:aq_099	ncbi-geneid:1192517	2.1.1.-	53335
aae:aq_119	ncbi-geneid:1192531	2.2.1.2	51569|102405|47781|54862|52467|52980|52518|52922|52518
aae:aq_170	ncbi-geneid:1192700	2.6.1.62	53383|53448|48317|63380|63380|53784
aae:aq_177	ncbi-geneid:1192706	3.6.3.14	81333|47323|52374|69618|54211|54211|52540|110324|81301|81301|81593|81593|52317|54364|55200
aae:aq_183a	ncbi-geneid:1192712	2.7.7.6	63562
aae:aq_202	ncbi-geneid:1192722	3.6.1.15	52972|75169|111283|51412|54631|109604|55073|116726
aae:aq_207	ncbi-geneid:1192818	2.1.1.107	53790|53335|88697|161111|160240|53244|53623|51984|51366|161070
aae:aq_209	ncbi-geneid:1192819	2.4.2.18	52418|47648|51569|110921|52833|54423|53383|109635|57716|52218|52343|63380|53187|52949
aae:aq_221	ncbi-geneid:1192827	2.7.7.8	54211|54211|55666|55666|54791|50249|46915|50249
aae:aq_227	ncbi-geneid:1192829	1.3.99.16	56003|56003
aae:aq_231	ncbi-geneid:1192831	2.7.13.3	55874|55785|47384
aae:aq_236	ncbi-geneid:1192835	6.3.5.2	52317|52402|54810
aae:aq_238	ncbi-geneid:1192836	1.15.1.1	49329
aae:aq_239	ncbi-geneid:1192837	3.5.4.16	55620
aae:aq_240	ncbi-geneid:1192838	3.6.3.-	52540
aae:aq_242	ncbi-geneid:1192839	3.4.21.53	54211|52540|88697
aae:aq_244	ncbi-geneid:1192841	1.1.1.85	53659
aae:aq_245	ncbi-geneid:1192842	4.1.1.21|6.3.4.18	56059|52440|51246
aae:aq_247	ncbi-geneid:1192844	6.3.5.6|6.3.5.7	75304
aae:aq_251	ncbi-geneid:1192846	3.2.2.-|4.2.99.18	48150
aae:aq_253	ncbi-geneid:1192848	2.7.7.3	52374
aae:aq_254	ncbi-geneid:1192849	4.1.1.50	56276
aae:aq_257	ncbi-geneid:1192851	2.1.1.-	53335|50249
aae:aq_262	ncbi-geneid:1192854	2.1.1.184	53335
aae:aq_263	ncbi-geneid:1192855	2.5.1.61	53850|54782
aae:aq_264	ncbi-geneid:1192856	2.7.7.63
aae:aq_269	ncbi-geneid:1192860	4.2.3.12	55620
aae:aq_273	ncbi-geneid:1192864	2.6.1.1|2.6.1.83	53383
aae:aq_282	ncbi-geneid:1192870	4.2.99.18	48150
aae:aq_297	ncbi-geneid:1192880	3.6.3.-	52540
aae:aq_298	ncbi-geneid:1192881	6.1.1.11	55681|46589
aae:aq_301	ncbi-geneid:1192882	2.6.1.16	53697|56235
aae:aq_305	ncbi-geneid:1192885	6.1.1.5	52374|47323|50677
aae:aq_311	ncbi-geneid:1192887	2.1.1.36	53335
aae:aq_314	ncbi-geneid:1192889	3.1.3.27	101307
aae:aq_316	ncbi-geneid:1192890	2.7.13.3	55874|47384
aae:aq_325	ncbi-geneid:1192896	5.1.1.3	53681|53681
aae:aq_326	ncbi-geneid:1192897	2.-.-.-	53756
aae:aq_334	ncbi-geneid:1192901	4.1.1.37	51726
aae:aq_338	ncbi-geneid:1192904	2.1.1	53335
aae:aq_342	ncbi-geneid:1192907	3.6.1.19	101386|101386
aae:aq_343	ncbi-geneid:1192908	3.6.3.16	52540
aae:aq_344	ncbi-geneid:1192909	5.1.3.20	51735
aae:aq_346	ncbi-geneid:1193003	3.1.1.29	53178
aae:aq_350	ncbi-geneid:1193005	4.1.99.12|3.5.4.25	55821|142695
aae:aq_351	ncbi-geneid:1193006	6.1.1.4	52374|50677
aae:aq_356	ncbi-geneid:1193008	2.3.3.13	51569|110921
aae:aq_358	ncbi-geneid:1193010	3.6.4.12	52540
aae:aq_360	ncbi-geneid:1193012	5.3.1.1	51351
aae:aq_365	ncbi-geneid:1193016	6.1.1.15	55681|55826|52954
aae:aq_395	ncbi-geneid:1193041	1.8.98.1	51905
aae:aq_398	ncbi-geneid:1193043	1.8.98.1	46548
aae:aq_404	ncbi-geneid:1193048	1.1.1.267	55347|51735|69055
aae:aq_409	ncbi-geneid:1193052	2.1.3.2	53671
aae:aq_410	ncbi-geneid:1193053	6.3.5.5	52021|52317
aae:aq_411	ncbi-geneid:1193054	2.7.7.19	64182|81891|81301|54631
aae:aq_413	ncbi-geneid:1193055	3.6.3.-	52540
aae:aq_416	ncbi-geneid:1193058	2.1.1.-	102114
aae:aq_425	ncbi-geneid:1193066	4.2.3.1	53686
aae:aq_428	ncbi-geneid:1193068	3.1.-.-	69500
aae:aq_434	ncbi-geneid:1193072	2.7.1.30	53067|53067
aae:aq_436	ncbi-geneid:1193073	1.1.1.193	53597
aae:aq_437	ncbi-geneid:1193074	1.6.5.3	54862|53706|54292
aae:aq_445	ncbi-geneid:1193080	6.4.1.2	52096
aae:aq_451	ncbi-geneid:1193085	2.2.1.6	52518|52467|52518
aae:aq_454	ncbi-geneid:1193087	5.4.3.2	102114
aae:aq_458	ncbi-geneid:1193089	1.11.1.15	52833
aae:aq_461	ncbi-geneid:1193092	6.3.5.6|6.3.5.7	55931|89095
aae:aq_476	ncbi-geneid:1193191	4.1.1.11	50692
aae:aq_479	ncbi-geneid:1193194	2.1.2.1	53383
aae:aq_484	ncbi-geneid:1193196	4.2.1.11	51604|54826
aae:aq_486	ncbi-geneid:1193197	1.11.1.15	52833
aae:aq_488	ncbi-geneid:1193198	1.11.1.15	52833
aae:aq_495	ncbi-geneid:1193203	1.11.1.15	52833
aae:aq_496	ncbi-geneid:1193204	4.2.99.18	48150
aae:aq_497	ncbi-geneid:1193205	1.1.1.49	55347|51735
aae:aq_498	ncbi-geneid:1193206	1.1.1.44	51735|48179
aae:aq_500	ncbi-geneid:1193208	1.8.1.9	51905
aae:aq_501	ncbi-geneid:1193209	5.4.2.8	53738|53738|55957
aae:aq_516	ncbi-geneid:1193220	2.4.1.87	53756
aae:aq_520	ncbi-geneid:1193223	1.1.1.158	56194|56176
aae:aq_521	ncbi-geneid:1193224	6.3.2.4	56059|52440
aae:aq_528	ncbi-geneid:1193229	4.1.1.-	52507
aae:aq_533	ncbi-geneid:1193233	2.1.1.-	53335|88697
aae:aq_534	ncbi-geneid:1193234	3.2.-.-	101478
aae:aq_538	ncbi-geneid:1193235	2.3.1.-	51161
aae:aq_542	ncbi-geneid:1193238	5.4.2.1	53649
aae:aq_544	ncbi-geneid:1193239	2.4.2.8	53271
aae:aq_547	ncbi-geneid:1193241	3.5.1.18	53187|55031
aae:aq_549	ncbi-geneid:1193243	4.1.3.27	52317
aae:aq_551	ncbi-geneid:1193244	1.6.5.3	56762|143243
aae:aq_553	ncbi-geneid:1193246	1.3.99.1	54292|46548
aae:aq_554	ncbi-geneid:1193247	5.4.99.12	55120|55174
aae:aq_556	ncbi-geneid:1193249	2.4.1.129	56601|56519
aae:aq_557	ncbi-geneid:1193250	6.3.3.3	52540
aae:aq_558	ncbi-geneid:1193251	2.5.1.3	51391
aae:aq_566	ncbi-geneid:1193255	6.3.4.15	55681
aae:aq_567	ncbi-geneid:1193256	2.3.1.128	55729
aae:aq_568	ncbi-geneid:1193257	2.4.2.28	53167
aae:aq_573	ncbi-geneid:1193259	1.6.5.3	142019|140490|142984
aae:aq_574	ncbi-geneid:1193260	1.6.5.3	52833
aae:aq_575	ncbi-geneid:1193261	3.1.3.16	81606
aae:aq_576	ncbi-geneid:1193262	2.7.1.-	56112
aae:aq_579	ncbi-geneid:1193265	3.5.1.88	56420
aae:aq_582	ncbi-geneid:1193267	4.1.3.27	56322
aae:aq_587	ncbi-geneid:1193269	3.5.4.28	51556|51338
aae:aq_589	ncbi-geneid:1193270	2.7.7.22|5.3.1.8	53448|51182
aae:aq_594	ncbi-geneid:1193273	1.3.99.1	51905|46977|56425
aae:aq_597	ncbi-geneid:1193274	4.3.2.2	48557
aae:aq_604	ncbi-geneid:1193924	2.3.1.129	51161
aae:aq_607	ncbi-geneid:1193925	2.7.7.23|2.3.1.157	53448|51161
aae:aq_608	ncbi-geneid:1193926	4.2.3.1	53686
aae:aq_618	ncbi-geneid:1193931	3.2.-.-	52317
aae:aq_620	ncbi-geneid:1193933	3.6.3.-	52540
aae:aq_624	ncbi-geneid:1193936	2.4.1.-|3.4	56601|53955
aae:aq_626	ncbi-geneid:1193937	2.3.1.47	53383
aae:aq_633	ncbi-geneid:1193942	6.5.1.2
aae:aq_640	ncbi-geneid:1193945	2.1.1.148	69796
aae:aq_642	ncbi-geneid:1193946	6.5.1.4	55205|52913
aae:aq_655	ncbi-geneid:1193954	1.3.99.1	54292|46548
aae:aq_657	ncbi-geneid:1193955	5.99.1.2	56712
aae:aq_660	ncbi-geneid:1193956	1.12.99.6	56770
aae:aq_662	ncbi-geneid:1193957	1.12.99.6	56762
aae:aq_673	ncbi-geneid:1193965	3.6.3.14	51344
aae:aq_679	ncbi-geneid:1193969	3.6.3.14	52540|47917|50615
aae:aq_682	ncbi-geneid:1193970	3.6.3.16	52540
aae:aq_685	ncbi-geneid:1193972	1.20.4.1	52788
aae:aq_692	ncbi-geneid:1193976	2.7.7.38	53448
aae:aq_705	ncbi-geneid:1193371	5.4.99.12	55120|88697
aae:aq_706	ncbi-geneid:1193372	4.2.1.20	53686
aae:aq_707	ncbi-geneid:1193373	1.4.3.19	51905|54373
aae:aq_710	ncbi-geneid:1193375	3.1.31.1	50199
aae:aq_713	ncbi-geneid:1193378	2.7.4.22	53633
aae:aq_717	ncbi-geneid:1193381	2.4.1.1	53756
aae:aq_718	ncbi-geneid:1193382	2.7.7.13|5.4.2.8	53448|51161|53738|55957|53738
aae:aq_721	ncbi-geneid:1193384	2.4.1.21	53756
aae:aq_722	ncbi-geneid:1193385	2.4.1.18	51445|51011|81296
aae:aq_723	ncbi-geneid:1193386	2.4.1.25	51445
aae:aq_724	ncbi-geneid:1193387	3.6.1.-	81665|56784|81653|81660
aae:aq_727	ncbi-geneid:1193388	1.1.1.28	51735|52283
aae:aq_728	ncbi-geneid:1193389	4.1.1.17	51419|50621
aae:aq_729	ncbi-geneid:1193390	1.97.1.4	102114
aae:aq_732	ncbi-geneid:1193392	2.4.2.-	52317
aae:aq_736	ncbi-geneid:1193395	1.8.1.4	51905|55424
aae:aq_739	ncbi-geneid:1193397	2.8.1.7	53383
aae:aq_742	ncbi-geneid:1193399	6.3.4.13	56059|52440|51246
aae:aq_748	ncbi-geneid:1193402	2.5.1.1|2.5.1.10|2.5.1.29	48576
aae:aq_749	ncbi-geneid:1193403	5.4.99.12	55120
aae:aq_750	ncbi-geneid:1193404	5.3.1.8|5.3.1.9	53697
aae:aq_763	ncbi-geneid:1193413	6.1.1.6	55681
aae:aq_768	ncbi-geneid:1193417	6.5.1.-	55144
aae:aq_769	ncbi-geneid:1193418	6.3.3.1	56042|55326
aae:aq_777	ncbi-geneid:1193423	1.4.3.16	51905|56425|46977
aae:aq_782	ncbi-geneid:1193426	1.1.1.23	53720
aae:aq_788	ncbi-geneid:1193428	1.6.99.3	51905
aae:aq_793	ncbi-geneid:1193433	3.6.4.12	52540
aae:aq_797	ncbi-geneid:1193435	3.4.21.102	52096|50156
aae:aq_801	ncbi-geneid:1193436	3.4.24.57	53067|53067
aae:aq_802	ncbi-geneid:1193437	1.12.99.6	56770
aae:aq_806	ncbi-geneid:1193440	3.5.2.3	51556|51338
aae:aq_813	ncbi-geneid:1193445	2.7.8.7	56214
aae:aq_815	ncbi-geneid:1193447	4.1.1.36|6.3.2.5	102645|52507
aae:aq_816	ncbi-geneid:1193448	5.4.3.8	53383
aae:aq_819	ncbi-geneid:1193450	2.3.1.-	56317
aae:aq_821	ncbi-geneid:1193452	6.3.2.10	53623|53244|63418
aae:aq_832	ncbi-geneid:1193454	3.1.3.5	64167
aae:aq_835	ncbi-geneid:1193457	1.6.-.-	51905
aae:aq_837	ncbi-geneid:1193459	4.2.1.9	143975|52016
aae:aq_841	ncbi-geneid:1193460	2.1.1.32	53335
aae:aq_844	ncbi-geneid:1193554	3.1.7.2	109604|81301|81271|55021
aae:aq_849	ncbi-geneid:1193558	2.-.-.-	102114
aae:aq_852	ncbi-geneid:1193561	1.1.1.262	53659
aae:aq_853	ncbi-geneid:1193562	4.2.3.12	55620
aae:aq_857	ncbi-geneid:1193565	2.1.2.2	53328
aae:aq_858	ncbi-geneid:1193566	1.11.1.15	52833
aae:aq_869	ncbi-geneid:1193571	2.4.2.19	51690|54675
aae:aq_881	ncbi-geneid:1193578	2.2.1.7	52518|52518|52922
aae:aq_886	ncbi-geneid:1193579	5.99.1.3|3.6.4.12	56712|52540|52540
aae:aq_891	ncbi-geneid:1193582	3.6.1.11|3.6.1.40	53067|53067
aae:aq_892	ncbi-geneid:1193583	2.3.1.39	52151|55048
aae:aq_894	ncbi-geneid:1193585	5.-.-.-	111337
aae:aq_895	ncbi-geneid:1193586	2.5.1.90	48576
aae:aq_901	ncbi-geneid:1193591	1.1.1.25	51735|53223
aae:aq_908	ncbi-geneid:1193596	5.-.-.-	53697
aae:aq_909	ncbi-geneid:1193597	2.7.1.23	111331
aae:aq_915	ncbi-geneid:1193602	2.7.1.148	54211|55060
aae:aq_916	ncbi-geneid:1193603	1.3.1.26	51735|55347
aae:aq_923	ncbi-geneid:1193610	6.1.1.19	52374|47323|55190
aae:aq_924	ncbi-geneid:1193611	2.7.7.56	54211|55666
aae:aq_931	ncbi-geneid:1193615	1.7.1.13	55620
aae:aq_932	ncbi-geneid:1193616	2.7.7.7
aae:aq_932a	ncbi-geneid:1194006	6.3.5.3	82697
aae:aq_933	ncbi-geneid:1193617	3.1.3.16	81606
aae:aq_936	ncbi-geneid:1193619	3.4.24.-	52540|140990
aae:aq_940	ncbi-geneid:1193620	4.2.1.33|4.2.1.35	53732
aae:aq_945	ncbi-geneid:1193623	6.1.1.14	55681
aae:aq_946	ncbi-geneid:1193624	3.1.26.3	69065|54768
aae:aq_948	ncbi-geneid:1193625	4.99.1.1	53800
aae:aq_951	ncbi-geneid:1193627	5.4.99.5|4.2.1.51	53850|55021|48600
aae:aq_953	ncbi-geneid:1193629	6.1.1.20	55681|46589
aae:aq_955	ncbi-geneid:1193630	3.4.21.89	51306
aae:aq_957	ncbi-geneid:1193631	4.6.1.12	69765
aae:aq_959	ncbi-geneid:1193633	6.3.5.1	52402|56317
aae:aq_960	ncbi-geneid:1193634	1.12.99.6	56762
aae:aq_965	ncbi-geneid:1193637	1.12.99.6	56770
aae:aq_968	ncbi-geneid:1193640	5.1.3.1	51366
aae:aq_969	ncbi-geneid:1193641	2.7.4.9	52540
aae:aq_970	ncbi-geneid:1193642	2.3.1.35|2.3.1.1	56266
aae:aq_975	ncbi-geneid:1193738	2.8.1.6	102114
aae:aq_980	ncbi-geneid:1193742	5.99.1.3	56719|101904
aae:aq_992	ncbi-geneid:1193749	6.1.1.2	52374
aae:aq_994	ncbi-geneid:1193751	3.5.1	52499
aae:aq_999	ncbi-geneid:1193753	6.2.1.3	56801|69593|47336
aae:aq_1008	ncbi-geneid:1193759	2.7.7.7	89550|50249
aae:aq_1015	ncbi-geneid:1193763	3.4.-.-	50447
aae:aq_1026	ncbi-geneid:1193771	5.99.1.3	56719|55874|54211
aae:aq_1030	ncbi-geneid:1193773	2.7.9.3	56042|55326
aae:aq_1031	ncbi-geneid:1193774	2.9.1.1	53383
aae:aq_1039	ncbi-geneid:1193780	1.2.1.2	53706|50692
aae:aq_1046	ncbi-geneid:1193781	1.2.1.2	54862
aae:aq_1049	ncbi-geneid:1193782	1.2.1.2	81342
aae:aq_1050	ncbi-geneid:1193783	1.15.1.1	49329
aae:aq_1053	ncbi-geneid:1193786	2.8.1.7	53383
aae:aq_1055	ncbi-geneid:1193788	3.6.3.27	52540
aae:aq_1056	ncbi-geneid:1193789	2.4.2.11	51690|54675
aae:aq_1065	ncbi-geneid:1193795	1.2.1.12	51735|55347
aae:aq_1067	ncbi-geneid:1193796	2.5.1.75	52540|52540
aae:aq_1068	ncbi-geneid:1193797	6.1.1.16	52374|47323
aae:aq_1069	ncbi-geneid:1193798	5.1.3.2	51735
aae:aq_1071	ncbi-geneid:1193800	1.2.1.41	53720
aae:aq_1076	ncbi-geneid:1193804	2.8.1.1|2.8.1.2	52821|52821
aae:aq_1081	ncbi-geneid:1193808	2.7.7.4|2.7.1.25	52374|88697|52540
aae:aq_1082	ncbi-geneid:1193809	4.2.1.47	51735
aae:aq_1099	ncbi-geneid:1193819	2.3.1.41|2.3.1.180	53901
aae:aq_1101	ncbi-geneid:1193820	2.3.1.15	53659
aae:aq_1104	ncbi-geneid:1193823	2.7.7.7	48019|52540
aae:aq_1105	ncbi-geneid:1193824	6.3.5.3	52317
aae:aq_1109	ncbi-geneid:1193827	1.4.4.2	53383
aae:aq_1115	ncbi-geneid:1192543	2.7.13.3	55874|47384|55785
aae:aq_1125	ncbi-geneid:1192549	3.6.3.4	56784|81653|81665
aae:aq_1134	ncbi-geneid:1192555	2.7.2.11	53633|88697
aae:aq_1138	ncbi-geneid:1192557	5.3.1.6	89623
aae:aq_1140	ncbi-geneid:1192559	6.3.4.5	69864|52402
aae:aq_1143	ncbi-geneid:1192562	4.2.1.52	51569
aae:aq_1144	ncbi-geneid:1192563	2.6.1.85	56322
aae:aq_1145	ncbi-geneid:1192564	1.1.1.202	56796
aae:aq_1152	ncbi-geneid:1192567	2.7.2.4	53633|55021|55021
aae:aq_1154	ncbi-geneid:1192568	2.5.1.6	55973|55973|55973
aae:aq_1159	ncbi-geneid:1192572	5.99.1.3|3.6.4.12	56712|52540|52540
aae:aq_1167	ncbi-geneid:1192575	1.2.7.1	52518|52922
aae:aq_1168	ncbi-geneid:1192576	1.2.7.1	52518
aae:aq_1169	ncbi-geneid:1192577	1.2.7.1	53323
aae:aq_1171a	ncbi-geneid:1192578	1.-.-.-	54862
aae:aq_1172	ncbi-geneid:1192579	6.3.5.5	56059|52440|52335
aae:aq_1175	ncbi-geneid:1192582	2.4.2.14	53271|56235
aae:aq_1177	ncbi-geneid:1192584	2.4.1.227	53756
aae:aq_1178	ncbi-geneid:1192585	5.4.99.18	52255
aae:aq_1180	ncbi-geneid:1192586	3.3.1.1	52283|51735
aae:aq_1192a	ncbi-geneid:1192597	1.-.-.-	54862
aae:aq_1195	ncbi-geneid:1192600	1.2.7.1	52518|52922
aae:aq_1196	ncbi-geneid:1192601	1.2.7.1	52518
aae:aq_1200	ncbi-geneid:1192602	1.2.7.1	53323
aae:aq_1202	ncbi-geneid:1192604	6.1.1.6	55681|50249|50249
aae:aq_1206	ncbi-geneid:1192606	6.4.1.2	52096
aae:aq_1208	ncbi-geneid:1192608	4.1.1.20	51419|50621
aae:aq_1221	ncbi-geneid:1192617	6.1.1.17	52374|48163
aae:aq_1224	ncbi-geneid:1192620	2.8.1.-	52402
aae:aq_1234	ncbi-geneid:1192626	1.2.7.-	53706|50692
aae:aq_1240	ncbi-geneid:1192631	1.1.1.1	51735
aae:aq_1245	ncbi-geneid:1192727	1.1.1.86	51735|48179
aae:aq_1248	ncbi-geneid:1192729	2.5.1.31	64005
aae:aq_1257	ncbi-geneid:1192736	6.1.1.10	52374|47323
aae:aq_1271	ncbi-geneid:1192746	3.4.24.64	63411|63411
aae:aq_1275	ncbi-geneid:1192749	3.1.26.-	50249
aae:aq_1279	ncbi-geneid:1192752	1.2.1.70	69742|51735
aae:aq_1281	ncbi-geneid:1192753	2.5.1.7	55205
aae:aq_1290	ncbi-geneid:1192759	6.3.4.4	52540
aae:aq_1292	ncbi-geneid:1192760	3.6.1.15
aae:aq_1293	ncbi-geneid:1192761	6.1.1.7	55681|101353|55186|50447
aae:aq_1303	ncbi-geneid:1192766	5.3.1.16	50249|51366
aae:aq_1306	ncbi-geneid:1192768	6.2.1.5	56059|52210
aae:aq_1308	ncbi-geneid:1192769	2.4.2.29	51713
aae:aq_1309	ncbi-geneid:1192770	2.7.1.39	55060|54211
aae:aq_1312	ncbi-geneid:1192772	1.6.5.3	56770
aae:aq_1314	ncbi-geneid:1192773	1.6.5.3	56762|143243
aae:aq_1317	ncbi-geneid:1192775	1.6.5.3	46548
aae:aq_1323	ncbi-geneid:1192781	2.7.7.60	53448
aae:aq_1334	ncbi-geneid:1192791	6.3.4.2	52540|52317
aae:aq_1335	ncbi-geneid:1192792	5.1.3.-	51735
aae:aq_1339	ncbi-geneid:1192795	3.4.21.92	52096
aae:aq_1342	ncbi-geneid:1192797	3.1.3.18	56784
aae:aq_1350	ncbi-geneid:1192803	2.5.1.16	53335
aae:aq_1355	ncbi-geneid:1192806	2.8.1.8	102114
aae:aq_1359	ncbi-geneid:1192810	2.3.1.1	55729
aae:aq_1360	ncbi-geneid:1192811	6.3.2.8	53623|53244|51984
aae:aq_1366	ncbi-geneid:1192816	2.5.1.3	51391
aae:aq_1368	ncbi-geneid:1192910	2.7.7.39	52374
aae:aq_1372	ncbi-geneid:1192913	4.3.2.1	48557
aae:aq_1375	ncbi-geneid:1192916	1.6.5.3	54862
aae:aq_1390	ncbi-geneid:1192926	4.1.2.13	51569
aae:aq_1394	ncbi-geneid:1192929	6.5.1.1	117018|56091|50249
aae:aq_1398	ncbi-geneid:1192930	4.2.1.33|4.2.1.35	52016
aae:aq_1401	ncbi-geneid:1192932	3.2.1.4	48208
aae:aq_1407	ncbi-geneid:1192937	2.4.1.12	53448|141371
aae:aq_1410	ncbi-geneid:1192940	4.2.1.20	53686
aae:aq_1413	ncbi-geneid:1192942	6.1.1.9	52374|47323|50677|46589
aae:aq_1423	ncbi-geneid:1192948	2.6.99.2	63892
aae:aq_1424	ncbi-geneid:1192949	1.3.99.22	102114
aae:aq_1427	ncbi-geneid:1192951	2.4.1.182	53756
aae:aq_1429	ncbi-geneid:1192953	1.5.1.20	51730
aae:aq_1445	ncbi-geneid:1192963	3.6.3.4	56784|81653|55008|81660|81665
aae:aq_1449	ncbi-geneid:1192966	3.6.1.-	55811
aae:aq_1450	ncbi-geneid:1192967	3.4.21.-	50494|50156|50156
aae:aq_1457	ncbi-geneid:1192971	2.1.1	53335
aae:aq_1458	ncbi-geneid:1192972	2.1.2.10	103025|101790
aae:aq_1464	ncbi-geneid:1192975	5.4.99.12	55120|55174
aae:aq_1468	ncbi-geneid:1192979	2.5.1.15	51717
aae:aq_1470	ncbi-geneid:1192980	6.4.1.1	56059|52440|51246
aae:aq_1472	ncbi-geneid:1192981	3.6.4.12	52540|48024
aae:aq_1484	ncbi-geneid:1192991	2.7.1.12	52540|47729
aae:aq_1489	ncbi-geneid:1192994	2.1.1.31	75217
aae:aq_1493	ncbi-geneid:1192996	2.7.7.-	56731|57783
aae:aq_1494	ncbi-geneid:1192997	3.1.2.-	54637
aae:aq_1495	ncbi-geneid:1192998	2.1.1.63	46767
aae:aq_1498	ncbi-geneid:1193000	3.1.-.-	53098
aae:aq_1499	ncbi-geneid:1193001	1.15.1.1	54719|46609
aae:aq_1505	ncbi-geneid:1193098	1.17.4.1	47240|47240|51294
aae:aq_1507	ncbi-geneid:1193099	2.1.1.-	53335
aae:aq_1512	ncbi-geneid:1193103	1.1.1.42	53659
aae:aq_1517	ncbi-geneid:1193106	6.4.1.1	56059|52440|51246
aae:aq_1520	ncbi-geneid:1193107	4.1.1.3|6.4.1.1	51569|89000|51230
aae:aq_1526	ncbi-geneid:1193109	2.7.7.7	52540
aae:aq_1528	ncbi-geneid:1193111	2.1.1.-	102114
aae:aq_1535	ncbi-geneid:1193116	3.4.13.9	55920|53092
aae:aq_1536	ncbi-geneid:1193117	2.5.1.19	55205
aae:aq_1540	ncbi-geneid:1193119	1.17.7.1	51604|56014
aae:aq_1546	ncbi-geneid:1193123	5.3.1.13	53697
aae:aq_1547	ncbi-geneid:1193124	3.6.1.1	50324
aae:aq_1548	ncbi-geneid:1193125	4.2.1.20	51366
aae:aq_1552	ncbi-geneid:1193128	1.3.1.9	51735
aae:aq_1554	ncbi-geneid:1193129	4.1.2.13	51569
aae:aq_1556	ncbi-geneid:1193130	2.5.1.47	53686
aae:aq_1565	ncbi-geneid:1193135	1.4.1.13|1.4.1.14	51395|56235|69336
aae:aq_1580	ncbi-geneid:1193143	4.1.1.23	51366
aae:aq_1582	ncbi-geneid:1193145	2.1.1.170	53335
aae:aq_1586	ncbi-geneid:1193148	3.6.3.14	81573
aae:aq_1588	ncbi-geneid:1193150	3.6.3.14	47928
aae:aq_1590	ncbi-geneid:1193151	2.7.4.6	54919
aae:aq_1595	ncbi-geneid:1193154	3.6.3.14	52540
aae:aq_1606	ncbi-geneid:1193161	4.1.3.38	56752
aae:aq_1607	ncbi-geneid:1193162	3.5.4.13	51283
aae:aq_1612	ncbi-geneid:1193165	4.1.1.-	50475|143968
aae:aq_1613	ncbi-geneid:1193166	2.4.2.17	53850
aae:aq_1614	ncbi-geneid:1193167	4.1.1.3|6.4.1.1	51569|89000|51230
aae:aq_1620	ncbi-geneid:1193169	6.2.1.5	56059|52210
aae:aq_1622	ncbi-geneid:1193170	6.2.1.5	52210|51735
aae:aq_1628	ncbi-geneid:1193173	2.7.7.7	88723|47807
aae:aq_1629	ncbi-geneid:1193174	3.1.21.2	51658
aae:aq_1634	ncbi-geneid:1193178	1.1.1.94	48179|51735
aae:aq_1636	ncbi-geneid:1193179	2.7.6.1	53271
aae:aq_1638	ncbi-geneid:1193180	2.7.7.63	55681|52467
aae:aq_1656	ncbi-geneid:1193288	2.7.1.130	52540
aae:aq_1658	ncbi-geneid:1193290	4.1.2.17	53639
aae:aq_1661	ncbi-geneid:1193293	2.1.1.34	75217
aae:aq_1664	ncbi-geneid:1193296	6.4.1.2|6.3.4.14	56059|52440|51246
aae:aq_1665	ncbi-geneid:1193297	1.1.1.37	56327|51735
aae:aq_1667	ncbi-geneid:1193299	6.1.1.3	55681|55186|52954
aae:aq_1671	ncbi-geneid:1193303	3.4.25.2	56235
aae:aq_1677	ncbi-geneid:1193305	6.1.1.12	55681|55261|50249
aae:aq_1679	ncbi-geneid:1193306	4.2.1.2	117457
aae:aq_1681	ncbi-geneid:1193308	3.5.1.28	53187
aae:aq_1693	ncbi-geneid:1193314	2.7.7.7	52141
aae:aq_1694	ncbi-geneid:1193315	5.2.1.8	109998
aae:aq_1705	ncbi-geneid:1193317	2.7.7.9	53448
aae:aq_1707	ncbi-geneid:1193319	2.5.1.9	63380|63380
aae:aq_1708	ncbi-geneid:1193320	2.7.1.11	53784
aae:aq_1710	ncbi-geneid:1193321	2.1.1.14	51726|51726
aae:aq_1711	ncbi-geneid:1193322	2.1.3.3	53671
aae:aq_1716	ncbi-geneid:1193325	1.1.1.100	51735
aae:aq_1717	ncbi-geneid:1193327	2.3.1.179	47336|53901|53901
aae:aq_1723	ncbi-geneid:1193331	5.4.99.12	55120
aae:aq_1727	ncbi-geneid:1193334	1.1.1.169	48179|51735
aae:aq_1730	ncbi-geneid:1193335	6.1.1.20	56037|55681|50249|54991|46955
aae:aq_1731	ncbi-geneid:1193336	6.3.3.2	100950
aae:aq_1737	ncbi-geneid:1193339	2.1.1.79	53335
aae:aq_1744	ncbi-geneid:1193345	5.4.2.1
aae:aq_1747	ncbi-geneid:1193346	6.3.2.13	53623|53244|63418
aae:aq_1751	ncbi-geneid:1193347	6.1.1.1	52374|55174
aae:aq_1755	ncbi-geneid:1193351	1.3.1.12	51735|48179
aae:aq_1758	ncbi-geneid:1193353	5.4.99.12	55120|55174
aae:aq_1763	ncbi-geneid:1193356	5.5.1.4	51735|55347
aae:aq_1765	ncbi-geneid:1193357	2.2.1.1	52518|52518|52922
aae:aq_1768	ncbi-geneid:1193359	3.1.26.4	53098
aae:aq_1769	ncbi-geneid:1193360	1.1.1.28	55103|56176
aae:aq_1770	ncbi-geneid:1193361	6.1.1.4	47323|52374
aae:aq_1771	ncbi-geneid:1193362	4.2.1.75	69618
aae:aq_1772	ncbi-geneid:1193363	3.5.1.-	54211|54211
aae:aq_1774	ncbi-geneid:1193366	2.7.7.42	81301|81301|81593|81593
aae:aq_1782	ncbi-geneid:1193462	1.1.1.37	56327|51735
aae:aq_1784	ncbi-geneid:1193463	4.2.1.3	53732|52016
aae:aq_1787	ncbi-geneid:1193464	4.1.1.48	51366
aae:aq_1790	ncbi-geneid:1193466	4.1.2.13|3.1.3.11	111249
aae:aq_1799	ncbi-geneid:1193475	2.8.1.1|2.8.1.2	52821|52821
aae:aq_1812	ncbi-geneid:1193484	1.1.1.3	55347|51735|55021
aae:aq_1816	ncbi-geneid:1193487	2.1.1.182	53335
aae:aq_1818	ncbi-geneid:1193488	3.5.1.10	53328|55021
aae:aq_1836	ncbi-geneid:1193498	6.3.5.3	55326|56042|55326|56042
aae:aq_1838	ncbi-geneid:1193500	5.1.1.7	54506|54506
aae:aq_1851	ncbi-geneid:1193510	2.2.1.6	55021|55021
aae:aq_1855	ncbi-geneid:1193514	2.7.7.7	52540|48019
aae:aq_1861	ncbi-geneid:1193520	1.97.1.4	102114
aae:aq_1866	ncbi-geneid:1193523	1.2.1.11	55347|51735
aae:aq_1875	ncbi-geneid:1193528	2.1.1.-	53335|81799
aae:aq_1879	ncbi-geneid:1193531	1.2.1	51735|55347
aae:aq_1882	ncbi-geneid:1193532	2.7.7.7	55979|55979|55979
aae:aq_1887	ncbi-geneid:1193535	6.3.4.-	52402|82829
aae:aq_1888	ncbi-geneid:1193536	6.2.1.5	51735|52210
aae:aq_1889	ncbi-geneid:1193537	2.5.1.72	142754
aae:aq_1890	ncbi-geneid:1193538	2.1.1.-	75217|55315
aae:aq_1893	ncbi-geneid:1193540	2.6.1.42	56752
aae:aq_1898	ncbi-geneid:1193543	1.5.1.5|3.5.4.9	51735|53223
aae:aq_1899	ncbi-geneid:1193544	2.4.1.83	53448|58064|88723
aae:aq_1903	ncbi-geneid:1193545	1.4.4.2	53383
aae:aq_1905	ncbi-geneid:1193546	1.1.1.95	51735|52283|143548|55021
aae:aq_1907	ncbi-geneid:1193547	2.4.2.10	53271
aae:aq_1924	ncbi-geneid:1193650	2.7.1.33
aae:aq_1928	ncbi-geneid:1193652	3.6.5.3	52540|50465|50447
aae:aq_1939	ncbi-geneid:1193659	2.7.7.6	64484
aae:aq_1945	ncbi-geneid:1193660	2.7.7.6	64484
aae:aq_1953	ncbi-geneid:1193663	3.1.22.4	103084
aae:aq_1955	ncbi-geneid:1193665	3.1.26.4	53098
aae:aq_1960	ncbi-geneid:1193669	2.7.1.49|2.7.4.7	53613
aae:aq_1963	ncbi-geneid:1193672	2.1.2.3|3.5.4.10	53927|52335
aae:aq_1964	ncbi-geneid:1193673	3.4.24.-	50156|50156
aae:aq_1967	ncbi-geneid:1193676	2.7.7.7	56672|53098
aae:aq_1968	ncbi-geneid:1193677	3.6.1.31|3.5.4.19	141734|101386
aae:aq_1969	ncbi-geneid:1193678	2.6.1.1	53383
aae:aq_1973	ncbi-geneid:1193680	2.1.2.11	51621
aae:aq_1975	ncbi-geneid:1193682	1.13.11.53|1.13.11.54	51182
aae:aq_1977	ncbi-geneid:1193683	3.1.3.77	56784
aae:aq_1979	ncbi-geneid:1193685	4.2.1.109	53639
aae:aq_1983	ncbi-geneid:1193688	3.1.3.25	56655
aae:aq_1985	ncbi-geneid:1193689	2.7.1.24	52540
aae:aq_1990	ncbi-geneid:1193694	5.4.2.1
aae:aq_1997	ncbi-geneid:1193699	3.1.1.45	53474
aae:aq_2015	ncbi-geneid:1193711	1.3.3.4	51905|54373
aae:aq_2023	ncbi-geneid:1193717	1.1.1.205	51412|54631
aae:aq_2038	ncbi-geneid:1193725	3.6.3.14	52540|47917|50615
aae:aq_2041	ncbi-geneid:1193726	3.6.3.14	52943
aae:aq_2045	ncbi-geneid:1193730	6.3.2.12|6.3.2.17	53623|53244
aae:aq_2046	ncbi-geneid:1193731	3.1.-.-	50249|50249|50249|50249|46785
aae:aq_2053	ncbi-geneid:1193734	3.6.4.12	52540|52540|50249
aae:aq_2057	ncbi-geneid:1193737	3.6.1.-	52540
aae:aq_2060	ncbi-geneid:1193832	3.1.21.-	51556|102114
aae:aq_2064	ncbi-geneid:1193834	1.4.1.13|1.4.1.14	51971|46548
aae:aq_2068	ncbi-geneid:1193837	2.7.2	53633
aae:aq_2071	ncbi-geneid:1193839	2.1.1.-	53335|88697
aae:aq_2075	ncbi-geneid:1193841	6.3.2.9	53244|53623|51984
aae:aq_2076	ncbi-geneid:1193842	5.3.1.24	51366
aae:aq_2080	ncbi-geneid:1193844	3.4.21.-	52096
aae:aq_2084	ncbi-geneid:1193846	2.6.1.9	53383
aae:aq_2090	ncbi-geneid:1193851	2.3.3.13	51569|110921
aae:aq_2093	ncbi-geneid:1193852	5.3.4.1	52833|54423
aae:aq_2094	ncbi-geneid:1193853	2.6.1.-	53383
aae:aq_2098	ncbi-geneid:1193856	1.18.1.2	52343|63380
aae:aq_2099	ncbi-geneid:1193857	3.4.11.1	53187|52949
aae:aq_2101	ncbi-geneid:1193858	6.3.5.5	56059|48108|52440
aae:aq_2102	ncbi-geneid:1193859	2.1.1.-	53335
aae:aq_2104	ncbi-geneid:1193861	6.2.1.1	56801
aae:aq_2108	ncbi-geneid:1193864	2.7.7.7
aae:aq_2109	ncbi-geneid:1193865	4.2.1.24	51569
aae:aq_2114	ncbi-geneid:1193868	5.3.1.23	100950|54637
aae:aq_2117	ncbi-geneid:1193870	6.3.2.6	56104
aae:aq_2119	ncbi-geneid:1193872	2.7.4.16	56042|55326
aae:aq_2124	ncbi-geneid:1193875	1.3.99.22	102114
aae:aq_2131	ncbi-geneid:1193879	2.1.2.9	53328|50486
aae:aq_2132	ncbi-geneid:1193880	6.3.2.1	52374
aae:aq_2141	ncbi-geneid:1193887	6.1.1.14	109604
aae:aq_2142	ncbi-geneid:1193888	2.7.9.2	56059|51621|52009
aae:aq_2147a	ncbi-geneid:1193893	6.3.5.6|6.3.5.7	141000
aae:aq_2153	ncbi-geneid:1193896	2.7.4.14	52540
aae:aq_2155	ncbi-geneid:1193898	3.1.-.-	64182
aae:aq_2158	ncbi-geneid:1193900	2.7.7.19	81891|81301
aae:aq_2163	ncbi-geneid:1193903	2.4.2.9	53271
aae:aq_2170	ncbi-geneid:1193908	3.5.1.-	52467
aae:aq_2171	ncbi-geneid:1193909	3.1.3.45	56784
aae:aq_2177	ncbi-geneid:1193914	2.7.1.71	52540
aae:aq_2181	ncbi-geneid:1193917	2.-.-.-	54690
aae:aq_2188	ncbi-geneid:1193921	1.9.3.1	81452
aae:aq_2190	ncbi-geneid:1193984	1.9.3.1	49503|81464
aae:aq_2191	ncbi-geneid:1193985	1.9.3.1	81442|49503
aae:aq_2191a	ncbi-geneid:1193986	1.9.3.1	49503
aae:aq_2192	ncbi-geneid:1193987	1.9.3.1	81442
aae:aq_2204	ncbi-geneid:1193995	3.4.-.-	63411|63411
