# Supplementary material for: Tracing the Repertoire of Promiscuous Enzymes along the Metabolic Pathways in Archaeal Organisms
Source: Life (Basel). 2017 Jul 13;7(3):30. doi: 10.3390/life7030030 (PMC5617955; doi:10.3390/life7030030)
Supplement: Supplementary file 1 [file life-07-00030-s001.zip › Table_S2/aai.txt]

KEGGID	NCBIGI	ECs	SFamilyID
aai:AARI_00020	ncbi-geneid:9793820	2.7.7.7	55979|55979|55979
aai:AARI_00050	ncbi-geneid:9795866	5.99.1.3	56719|55874|54211
aai:AARI_00060	ncbi-geneid:9793944	5.99.1.3	56719|101904
aai:AARI_00080	ncbi-geneid:9793565	2.4.1.-	53756
aai:AARI_00120	ncbi-geneid:9795871	5.2.1.8	50891
aai:AARI_00200	ncbi-geneid:9795875	4.1.3.27	52317
aai:AARI_00210	ncbi-geneid:9794472	2.3.-.-	55729
aai:AARI_00330	ncbi-geneid:9795887	2.7.11.1	56112
aai:AARI_00340	ncbi-geneid:9795888	2.7.11.1	56112
aai:AARI_00350	ncbi-geneid:9795889	2.4.1.129	56601
aai:AARI_00370	ncbi-geneid:9793867	3.1.3.16	81606
aai:AARI_00440	ncbi-geneid:9795897	3.2.2.1	53590
aai:AARI_00450	ncbi-geneid:9794023	3.1.1.45	53474
aai:AARI_00500	ncbi-geneid:9795902	2.7.1.4	53613
aai:AARI_00520	ncbi-geneid:9795904	3.1.4.46	51695
aai:AARI_00570	ncbi-geneid:9795908	2.7.4.7|2.7.1.49	53613|48613
aai:AARI_00580	ncbi-geneid:9794440	2.5.1.3	51391
aai:AARI_00590	ncbi-geneid:9794441	2.7.1.50	53613
aai:AARI_00620	ncbi-geneid:9795910	1.2.1.-	53720
aai:AARI_00640	ncbi-geneid:9794052	5.4.2.2	53738|53738|55957|53738
aai:AARI_00670	ncbi-geneid:9795913	3.5.1.-	75304
aai:AARI_00690	ncbi-geneid:9795915	4.2.1.51	53850|55021
aai:AARI_00710	ncbi-geneid:9795917	6.1.1.11	55681|46589
aai:AARI_00760	ncbi-geneid:9795921	3.4.19.3	53182
aai:AARI_00790	ncbi-geneid:9795923	3.6.1.1	50324
aai:AARI_00800	ncbi-geneid:9794215	3.4.16.4|3.4.21	56601
aai:AARI_00820	ncbi-geneid:9795925	6.3.4.-	52402|82829
aai:AARI_00830	ncbi-geneid:9794454	2.4.2.8	53271
aai:AARI_00840	ncbi-geneid:9793975	3.4.24.-	52540|140990
aai:AARI_00850	ncbi-geneid:9793865	3.5.4.16	55620
aai:AARI_00860	ncbi-geneid:9793860	2.5.1.15	51717
aai:AARI_00870	ncbi-geneid:9793861	2.7.6.3|4.1.2.25	55083|55620
aai:AARI_00920	ncbi-geneid:9795929	6.3.2.1	52374
aai:AARI_00980	ncbi-geneid:9793572	3.4.24.-	55486
aai:AARI_00990	ncbi-geneid:9795935	6.1.1.6	55681|50249
aai:AARI_01080	ncbi-geneid:9795942	2.3.1.1	55729
aai:AARI_01100	ncbi-geneid:9795944	3.2.2.-	48150
aai:AARI_01180	ncbi-geneid:9794235	3.6.3.27	52540
aai:AARI_01330	ncbi-geneid:9796041	2.1.1	53335
aai:AARI_01370	ncbi-geneid:9796045	1.2.1.3	53720
aai:AARI_01380	ncbi-geneid:9796046	1.1.1.1	50129|51735
aai:AARI_01410	ncbi-geneid:9794494	1.4.1.16	55347|51735
aai:AARI_01600	ncbi-geneid:9796065	2.7.1.12	52540
aai:AARI_01680	ncbi-geneid:9796072	1.1.1.67	51735|48179
aai:AARI_01710	ncbi-geneid:9796074	2.7.1.17	53067|53067
aai:AARI_01720	ncbi-geneid:9794513	3.1.4.46	51695
aai:AARI_01770	ncbi-geneid:9796078	2.1.1.-	53335
aai:AARI_01790	ncbi-geneid:9796080	2.3.-.-	55729
aai:AARI_01870	ncbi-geneid:9796088	3.1.11.2	56219
aai:AARI_01880	ncbi-geneid:9794511	4.2.1.17	52096
aai:AARI_01890	ncbi-geneid:9796089	1.1.1.31	48179|51735
aai:AARI_01940	ncbi-geneid:9796093	6.3.1.5	52402
aai:AARI_01960	ncbi-geneid:9796094	2.4.2.10	53271
aai:AARI_02010	ncbi-geneid:9793724	3.2.1.37|3.2.1.21	51445|52279
aai:AARI_02020	ncbi-geneid:9793721	3.6.3.-	52540
aai:AARI_02050	ncbi-geneid:9794132	2.1.1.-	75217
aai:AARI_02060	ncbi-geneid:9796098	3.4.24.-	51261
aai:AARI_02070	ncbi-geneid:9796099	4.1.2.13	51569
aai:AARI_02120	ncbi-geneid:9796103	2.7.13.3	55874|47384|158472
aai:AARI_02150	ncbi-geneid:9796106	3.7.1.3	53383
aai:AARI_02170	ncbi-geneid:9796107	2.7.1.21	52540|57716
aai:AARI_02190	ncbi-geneid:9796108	1.1.3.41	56176
aai:AARI_02200	ncbi-geneid:9796109	2.7.1.17	53067|53067
aai:AARI_02210	ncbi-geneid:9794514	5.3.1.5	51658
aai:AARI_02240	ncbi-geneid:9796191	6.3.4.4	52540
aai:AARI_02260	ncbi-geneid:9796192	2.2.1.6	52518|52518|52467
aai:AARI_02330	ncbi-geneid:9797144	2.7.3.9	51621|52009|47831
aai:AARI_02350	ncbi-geneid:9796199	2.7.1.56	53613
aai:AARI_02460	ncbi-geneid:9796209	2.5.1.49	53383
aai:AARI_02470	ncbi-geneid:9796210	5.4.2.1
aai:AARI_02490	ncbi-geneid:9796212	2.1.1.63	46767|53155
aai:AARI_02500	ncbi-geneid:9794156	1.11.1.6|1.11.1.7	48113|48113
aai:AARI_02530	ncbi-geneid:9796214	6.2.1.1	56801
aai:AARI_02560	ncbi-geneid:9794406	3.6.3.-	52540
aai:AARI_02570	ncbi-geneid:9794407	1.3.99.-	56645|47203
aai:AARI_02590	ncbi-geneid:9796216	2.3.2.2	56235
aai:AARI_02610	ncbi-geneid:9796217	3.6.3.-	52540
aai:AARI_02670	ncbi-geneid:9796220	3.6.3.-	52540|52540
aai:AARI_02680	ncbi-geneid:9796221	1.3.99.-	56645|47203
aai:AARI_02770	ncbi-geneid:9797146	3.1.3.5	56300|55816
aai:AARI_02810	ncbi-geneid:9796233	1.1.1.100	51735
aai:AARI_02910	ncbi-geneid:9796242	3.11.1.2	82057|57783
aai:AARI_02930	ncbi-geneid:9796244	6.3.5.3	55326|56042|55326|56042
aai:AARI_02940	ncbi-geneid:9794252	6.3.5.3	52317
aai:AARI_02950	ncbi-geneid:9794255	6.3.5.3	82697
aai:AARI_02980	ncbi-geneid:9796246	2.1.1.-	53335
aai:AARI_03040	ncbi-geneid:9796251	4.99.1.1	53800
aai:AARI_03100	ncbi-geneid:9793735	2.7.1.95	56112
aai:AARI_03110	ncbi-geneid:9796255	3.1.3.1	56300
aai:AARI_03120	ncbi-geneid:9796256	2.7.2.4	53633|55021|55021
aai:AARI_03180	ncbi-geneid:9794291	2.7.7.7	52540|48019
aai:AARI_03190	ncbi-geneid:9793828	6.1.1.17	52374
aai:AARI_03280	ncbi-geneid:9793993	5.4.2.1
aai:AARI_03300	ncbi-geneid:9796270	2.3.3.9	51645
aai:AARI_03310	ncbi-geneid:9793648	4.1.3.1	51621
aai:AARI_03330	ncbi-geneid:9796271	2.7.4.9	52540
aai:AARI_03380	ncbi-geneid:9796357	2.3.-.-	55729
aai:AARI_03400	ncbi-geneid:9796359	2.3.-.-	55729
aai:AARI_03450	ncbi-geneid:9796363	1.-.-.-	55469
aai:AARI_03470	ncbi-geneid:9796365	1.4.99.1	51905|54373
aai:AARI_03500	ncbi-geneid:9796368	2.7.7.7|3.4.21.-	51306
aai:AARI_03510	ncbi-geneid:9794488	2.7.7.7	56672
aai:AARI_03520	ncbi-geneid:9794487	3.2.1.52	51445
aai:AARI_03530	ncbi-geneid:9796369	3.4.21.-	52743
aai:AARI_03550	ncbi-geneid:9797148	2.7.4.7|2.7.1.35	53613
aai:AARI_03590	ncbi-geneid:9796375	3.6.3.-	52540
aai:AARI_03610	ncbi-geneid:9796377	2.3.-.-	55729
aai:AARI_03620	ncbi-geneid:9796378	2.4.2.29	51713
aai:AARI_03760	ncbi-geneid:9796391	1.1.1.-	50129|51735
aai:AARI_03800	ncbi-geneid:9796395	2.1.1.-	53335
aai:AARI_03820	ncbi-geneid:9796397	3.4.-.-	51261
aai:AARI_03920	ncbi-geneid:9796407	3.6.3.-	52540|90123
aai:AARI_03940	ncbi-geneid:9796409	3.6.3.34	52540
aai:AARI_04020	ncbi-geneid:9796417	2.1.1.37	53335
aai:AARI_04140	ncbi-geneid:9796429	2.7.13.3	55874
aai:AARI_04200	ncbi-geneid:9796516	4.2.1.70	55120
aai:AARI_04220	ncbi-geneid:9796518	3.2.2.-|4.2.99.18	46946|81624|57716
aai:AARI_04230	ncbi-geneid:9794138	3.6.1.-|3.6.4.-	52540
aai:AARI_04290	ncbi-geneid:9796524	1.1.1.-	51735|52283
aai:AARI_04320	ncbi-geneid:9796527	3.1.2.-	54637
aai:AARI_04360	ncbi-geneid:9796531	1.4.1.21	55347|51735
aai:AARI_04370	ncbi-geneid:9796532	4.1.1.44	69118
aai:AARI_04380	ncbi-geneid:9794181	3.1.1.24	53474
aai:AARI_04390	ncbi-geneid:9794182	5.5.1.2	48557
aai:AARI_04400	ncbi-geneid:9794180	1.13.11.3	49482
aai:AARI_04410	ncbi-geneid:9794183	1.13.11.3	49482
aai:AARI_04420	ncbi-geneid:9794184	1.14.13.2	51905|54373
aai:AARI_04450	ncbi-geneid:9796534	2.3.1.16	53901|53901
aai:AARI_04460	ncbi-geneid:9796535	2.8.3.6	100950
aai:AARI_04470	ncbi-geneid:9794185	2.8.3.6	100950
aai:AARI_04500	ncbi-geneid:9796537	3.1.1.3	53474
aai:AARI_04510	ncbi-geneid:9796538	3.1.-.-	53474
aai:AARI_04610	ncbi-geneid:9794102	2.-.-.-	54690
aai:AARI_04680	ncbi-geneid:9794100	3.6.3.-	52540|63882|53218|63867
aai:AARI_04740	ncbi-geneid:9796551	1.7.99.4	103501
aai:AARI_04750	ncbi-geneid:9794134	1.7.99.4	89155
aai:AARI_04760	ncbi-geneid:9794135	1.7.99.4	54862
aai:AARI_04810	ncbi-geneid:9796555	3.1.4.46	51695
aai:AARI_04830	ncbi-geneid:9793582	3.5.4.1	53927
aai:AARI_04840	ncbi-geneid:9793753	2.4.2.9	53271
aai:AARI_04850	ncbi-geneid:9794490	2.7.13.3	55874|47384
aai:AARI_04880	ncbi-geneid:9796559	3.1.3.-
aai:AARI_04990	ncbi-geneid:9793714	3.2.1.21	51445
aai:AARI_05030	ncbi-geneid:9793584	4.1.1.32	53795|68923
aai:AARI_05050	ncbi-geneid:9796571	3.-.-.-	53474
aai:AARI_05060	ncbi-geneid:9796572	1.14.12.17	46458|52343|63380
aai:AARI_05090	ncbi-geneid:9796575	5.4.2.8	53738|53738|53738|55957
aai:AARI_05100	ncbi-geneid:9794056	3.6.1.-|3.6.4.12	52540
aai:AARI_05120	ncbi-geneid:9793585	3.4.21.26	53474|50993
aai:AARI_05140	ncbi-geneid:9793586	1.6.5.5	51735|50129
aai:AARI_05170	ncbi-geneid:9797154	1.1.1.274	51430
aai:AARI_05180	ncbi-geneid:9793587	3.4.-.-	53474
aai:AARI_05190	ncbi-geneid:9796582	2.7.7.7	52540
aai:AARI_05200	ncbi-geneid:9796583	2.7.4.9	52540
aai:AARI_05210	ncbi-geneid:9797156	2.5.1.48	53383
aai:AARI_05230	ncbi-geneid:9796584	5.4.2.1
aai:AARI_05260	ncbi-geneid:9794206	2.7.13.3	55874|47384
aai:AARI_05300	ncbi-geneid:9796589	2.7.7.60|4.6.1.12	53448|69765
aai:AARI_05310	ncbi-geneid:9794011	6.1.1.16	52374|47323
aai:AARI_05320	ncbi-geneid:9793784	2.1.1.-	75217|55315
aai:AARI_05390	ncbi-geneid:9796677	3.6.3.-	52540|50331
aai:AARI_05400	ncbi-geneid:9794109	3.1.3.12	56784
aai:AARI_05410	ncbi-geneid:9794162	2.4.1.15	53756
aai:AARI_05440	ncbi-geneid:9796679	2.1.1.72	53335
aai:AARI_05460	ncbi-geneid:9796681	2.3.-.-	55729
aai:AARI_05490	ncbi-geneid:9796684	3.2.2.-	52141
aai:AARI_05550	ncbi-geneid:9796688	2.7.13.3	55874|47384|158472
aai:AARI_05600	ncbi-geneid:9796693	2.6.1.52	53383
aai:AARI_05620	ncbi-geneid:9793997	3.4.24.-	51261
aai:AARI_05680	ncbi-geneid:9796699	3.6.1.-|3.6.4.12	52540
aai:AARI_05690	ncbi-geneid:9794189	6.2.1.5	56059|52210
aai:AARI_05700	ncbi-geneid:9794411	6.2.1.5	52210|51735
aai:AARI_05810	ncbi-geneid:9796708	3.5.3.7|3.5.3.11	52768
aai:AARI_05820	ncbi-geneid:9793889	2.2.1.6	52518|52518|52467
aai:AARI_05840	ncbi-geneid:9796710	3.1.3.25	56655
aai:AARI_05880	ncbi-geneid:9796713	2.8.3.-	89796
aai:AARI_05890	ncbi-geneid:9796714	1.3.99.7	56645|47203
aai:AARI_05900	ncbi-geneid:9796715	1.2.1.3	53720
aai:AARI_05910	ncbi-geneid:9796716	1.1.1.157	51735|48179
aai:AARI_05940	ncbi-geneid:9796718	3.1.2.-	54637
aai:AARI_05960	ncbi-geneid:9796720	3.2.2.21	48150
aai:AARI_05970	ncbi-geneid:9793662	3.2.2.20	48150
aai:AARI_06000	ncbi-geneid:9793786	3.6.3.-	52540
aai:AARI_06120	ncbi-geneid:9796733	2.8.3.-	89796|89796
aai:AARI_06140	ncbi-geneid:9796735	1.13.11.11	140959
aai:AARI_06150	ncbi-geneid:9794026	1.5.1.29	52218
aai:AARI_06160	ncbi-geneid:9796736	4.2.1.-	56529
aai:AARI_06170	ncbi-geneid:9793973	4.1.2.-	51621
aai:AARI_06210	ncbi-geneid:9796739	2.1.2.2	53328
aai:AARI_06230	ncbi-geneid:9796740	3.2.1.24	88713|74650|88688
aai:AARI_06280	ncbi-geneid:9796745	2.1.2.3|3.5.4.10	53927|52335
aai:AARI_06320	ncbi-geneid:9796748	3.6.3.-	52540
aai:AARI_06360	ncbi-geneid:9797158	3.5.4.4	51556
aai:AARI_06380	ncbi-geneid:9796753	6.4.1.2|6.4.1.3|6.3.4.14	56059|52440|51246|51230
aai:AARI_06390	ncbi-geneid:9796754	3.5.1.54	50891|50891
aai:AARI_06420	ncbi-geneid:9796757	6.3.4.3	52540
aai:AARI_06450	ncbi-geneid:9796840	1.1.1.42	53659
aai:AARI_06520	ncbi-geneid:9796846	3.1.5.1	109604
aai:AARI_06530	ncbi-geneid:9793809	1.1.1.-	51735
aai:AARI_06570	ncbi-geneid:9796850	5.3.1.27	53697
aai:AARI_06580	ncbi-geneid:9794303	4.1.2.43	51366
aai:AARI_06660	ncbi-geneid:9793756	3.6.3.4|3.6.3.3|3.6.3.5	56784|81653|81665
aai:AARI_06710	ncbi-geneid:9796860	3.6.1.-|3.6.3.4	56784|81653|81665
aai:AARI_06740	ncbi-geneid:9796863	3.6.3.-	56784|81653|81665
aai:AARI_06970	ncbi-geneid:9796885	2.1.1.14	51726
aai:AARI_07000	ncbi-geneid:9796887	2.5.1.49	53383
aai:AARI_07010	ncbi-geneid:9796888	2.5.1.48	53383
aai:AARI_07050	ncbi-geneid:9796891	3.5.1.10	53328|55021
aai:AARI_07070	ncbi-geneid:9796892	1.5.1.5|3.5.4.9	51735|53223
aai:AARI_07120	ncbi-geneid:9796896	2.7.13.3	55874
aai:AARI_07150	ncbi-geneid:9796899	3.1.11.2	56219
aai:AARI_07160	ncbi-geneid:9796900	6.1.1.2	52374
aai:AARI_07180	ncbi-geneid:9796901	1.11.1.6	56634
aai:AARI_07200	ncbi-geneid:9796903	1.3.99.1	46548|54292
aai:AARI_07210	ncbi-geneid:9794383	1.3.99.1	51905|46977|56425
aai:AARI_07220	ncbi-geneid:9794381	1.3.99.1	81343
aai:AARI_07230	ncbi-geneid:9794385	1.3.99.1	81343
aai:AARI_07240	ncbi-geneid:9794384	2.7.7.13	53448|159283
aai:AARI_07260	ncbi-geneid:9793712	1.2.1.8	53720
aai:AARI_07270	ncbi-geneid:9793711	1.1.3.17	51905|54373
aai:AARI_07300	ncbi-geneid:9796905	3.6.3.-	52540|52540
aai:AARI_07330	ncbi-geneid:9796908	3.5.4.5	53927
aai:AARI_07340	ncbi-geneid:9793732	2.4.2.4	52418|54680|47648
aai:AARI_07360	ncbi-geneid:9796909	3.5.4.4	51556
aai:AARI_07370	ncbi-geneid:9793658	1.2.1.3	53720
aai:AARI_07380	ncbi-geneid:9796910	3.6.1.19	101386
aai:AARI_07390	ncbi-geneid:9796911	4.2.1.11	51604|54826
aai:AARI_07420	ncbi-geneid:9796913	3.6.1.11|3.6.1.40	53067|53067
aai:AARI_07430	ncbi-geneid:9796914	3.4.21.-	52743
aai:AARI_07440	ncbi-geneid:9796915	1.6.99.3	51905|51905
aai:AARI_07480	ncbi-geneid:9796918	4.3.1.19	53686|55021
aai:AARI_07540	ncbi-geneid:9797003	2.5.1.31|2.5.1.68	64005
aai:AARI_07610	ncbi-geneid:9797009	4.2.1.2	48557
aai:AARI_07620	ncbi-geneid:9793872	4.2.1.1	53056
aai:AARI_07650	ncbi-geneid:9797012	3.1.3.11	56655
aai:AARI_07660	ncbi-geneid:9793915	5.3.1.8	51182
aai:AARI_07680	ncbi-geneid:9797013	4.1.1.21|5.4.99.18	52255
aai:AARI_07690	ncbi-geneid:9794248	4.1.1.21|6.3.4.18	56059|52440|51246
aai:AARI_07800	ncbi-geneid:9797023	6.2.1.-	56801
aai:AARI_07830	ncbi-geneid:9797026	1.2.1.16	53720
aai:AARI_07860	ncbi-geneid:9797028	3.6.3.-	52540
aai:AARI_07870	ncbi-geneid:9797029	3.1.21.-	51556
aai:AARI_07890	ncbi-geneid:9797031	2.1.1.182	53335
aai:AARI_07900	ncbi-geneid:9794025	2.7.1.148	54211|55060
aai:AARI_07930	ncbi-geneid:9797033	2.3.-.-	55729
aai:AARI_07960	ncbi-geneid:9793601	2.3.1.157|2.7.7.23	53448|51161
aai:AARI_07970	ncbi-geneid:9793905	2.7.6.1	53271
aai:AARI_08010	ncbi-geneid:9797039	3.6.3.-	52540
aai:AARI_08120	ncbi-geneid:9794332	3.1.1.29	53178
aai:AARI_08130	ncbi-geneid:9794240	2.8.1.7|4.4.1.16	53383
aai:AARI_08170	ncbi-geneid:9797050	3.6.1.-|3.6.4.-	52540|52540|52540|143517|141259|52540
aai:AARI_08200	ncbi-geneid:9797052	3.6.3.-	56784|81653|81665
aai:AARI_08230	ncbi-geneid:9797055	4.1.2.4	51569
aai:AARI_08240	ncbi-geneid:9793803	5.4.2.-	53738|53738|53738|55957
aai:AARI_08250	ncbi-geneid:9797056	2.4.2.1	53167
aai:AARI_08260	ncbi-geneid:9793804	1.8.1.4	51905|55424
aai:AARI_08310	ncbi-geneid:9797060	6.4.1.2|6.4.1.3|6.3.4.14	56059|52440|51246|51230
aai:AARI_08460	ncbi-geneid:9797075	3.6.3.-	52540
aai:AARI_08510	ncbi-geneid:9797080	3.1.3.16	81606
aai:AARI_08530	ncbi-geneid:9795167	2.7.11.1	56112
aai:AARI_08560	ncbi-geneid:9795170	6.4.1.2|6.4.1.3	52096|52096
aai:AARI_08580	ncbi-geneid:9795172	6.3.4.15	55681|50037
aai:AARI_08600	ncbi-geneid:9795173	4.6.1.1	55073
aai:AARI_08620	ncbi-geneid:9795174	6.5.1.2
aai:AARI_08630	ncbi-geneid:9794038	3.1.3.25	56655
aai:AARI_08700	ncbi-geneid:9795180	2.3.-.-	55729
aai:AARI_08720	ncbi-geneid:9795182	2.3.-.-	55729
aai:AARI_08740	ncbi-geneid:9795184	6.3.5.6|6.3.5.7	141000
aai:AARI_08750	ncbi-geneid:9793888	6.3.5.6|6.3.5.7	75304
aai:AARI_08760	ncbi-geneid:9793886	6.3.5.6|6.3.5.7	55931|89095
aai:AARI_08840	ncbi-geneid:9795191	3.-.-.-	56784
aai:AARI_08870	ncbi-geneid:9795194	1.1.1.274	51430
aai:AARI_08910	ncbi-geneid:9795197	2.3.-.-	55729
aai:AARI_08940	ncbi-geneid:9795200	2.3.-.-	55729
aai:AARI_08970	ncbi-geneid:9795203	2.3.-.-	55729
aai:AARI_08980	ncbi-geneid:9795204	2.3.-.-	55729
aai:AARI_09030	ncbi-geneid:9795209	1.1.1.103	50129|51735
aai:AARI_09040	ncbi-geneid:9794434	2.3.1.29	53383
aai:AARI_09090	ncbi-geneid:9795213	3.5.2.7	51556|51338
aai:AARI_09100	ncbi-geneid:9793992	2.1.1.-	53335
aai:AARI_09110	ncbi-geneid:9795214	1.11.1.15	52833
aai:AARI_09160	ncbi-geneid:9795218	2.3.-.-	55729
aai:AARI_09180	ncbi-geneid:9795220	2.5.1.49	53383
aai:AARI_09190	ncbi-geneid:9795221	2.3.1.31	53474
aai:AARI_09200	ncbi-geneid:9794079	3.1.1.-	52266
aai:AARI_09240	ncbi-geneid:9795225	3.1.-.-	53474
aai:AARI_09260	ncbi-geneid:9795227	6.1.1.14	55681|52954
aai:AARI_09330	ncbi-geneid:9795233	3.1.5.1	109604
aai:AARI_09340	ncbi-geneid:9793810	2.7.7.-	56731|57783
aai:AARI_09380	ncbi-geneid:9795236	2.7.13.3	55874|158472
aai:AARI_09440	ncbi-geneid:9795242	2.5.1.9|2.5.1.78	52121
aai:AARI_09470	ncbi-geneid:9795244	3.4.11.18	55920
aai:AARI_09480	ncbi-geneid:9794058	6.3.3.3	52540
aai:AARI_09490	ncbi-geneid:9793718	1.14.-.-	48264
aai:AARI_09500	ncbi-geneid:9795245	2.3.1.47	53383
aai:AARI_09510	ncbi-geneid:9793719	2.6.1.62	53383
aai:AARI_09520	ncbi-geneid:9793716	2.8.1.6	102114
aai:AARI_09560	ncbi-geneid:9795248	1.14.13.59	51905|51905
aai:AARI_09570	ncbi-geneid:9795249	4.1.1.86	53383
aai:AARI_09590	ncbi-geneid:9795251	2.4.-.-	53756
aai:AARI_09620	ncbi-geneid:9795254	2.4.-.-	53756
aai:AARI_09630	ncbi-geneid:9793604	3.4.24.-	51261
aai:AARI_09660	ncbi-geneid:9794482	2.7.4.22	53633
aai:AARI_09750	ncbi-geneid:9795262	2.7.13.3	55874
aai:AARI_09790	ncbi-geneid:9795266	1.2.4.1	52518
aai:AARI_09800	ncbi-geneid:9795267	1.2.4.1	52518|52922
aai:AARI_09810	ncbi-geneid:9795268	2.3.1.12	52777|51230|47005
aai:AARI_09850	ncbi-geneid:9795272	3.6.3.-	52540|52540
aai:AARI_09900	ncbi-geneid:9795276	3.6.3.-	52540|52540
aai:AARI_09930	ncbi-geneid:9795279	2.3.-.-	55729
aai:AARI_09950	ncbi-geneid:9795281	1.3.99.-	56645|47203
aai:AARI_09960	ncbi-geneid:9795282	1.1.1.267	55347|51735|69055
aai:AARI_09970	ncbi-geneid:9793831	3.4.24.-	50156
aai:AARI_10000	ncbi-geneid:9795285	1.5.1.29	52218
aai:AARI_10010	ncbi-geneid:9795286	1.17.7.1	56014|51717
aai:AARI_10020	ncbi-geneid:9794013	2.3.-.-	55729
aai:AARI_10110	ncbi-geneid:9795295	6.1.1.15	55681|52954|55826
aai:AARI_10270	ncbi-geneid:9795307	4.2.1.70|5.4.99.12	55120|88697
aai:AARI_10300	ncbi-geneid:9795309	2.7.1.26|2.7.7.2	82114|52374
aai:AARI_10310	ncbi-geneid:9794298	2.1.1.-	53335
aai:AARI_10400	ncbi-geneid:9795317	2.6.1.44|2.6.1.45|2.6.1.51	53383
aai:AARI_10470	ncbi-geneid:9794430	2.7.13.3	55874|103190|55890
aai:AARI_10490	ncbi-geneid:9795323	1.14.13.8	51905|51905
aai:AARI_10500	ncbi-geneid:9795324	4.2.1.51	53850|55021
aai:AARI_10520	ncbi-geneid:9795326	1.2.4.4|1.2.4.1	52518
aai:AARI_10530	ncbi-geneid:9795327	1.2.4.4|1.2.4.1	52518|52922
aai:AARI_10540	ncbi-geneid:9795328	2.3.1.168	51230
aai:AARI_10560	ncbi-geneid:9795330	6.2.1.-	56801|53474
aai:AARI_10570	ncbi-geneid:9795331	2.3.1.180	53901
aai:AARI_10630	ncbi-geneid:9795336	1.-.-.-	50129|51735
aai:AARI_10660	ncbi-geneid:9795339	2.7.7.8	54211|54211|55666|55666|54791|46915|50249
aai:AARI_10710	ncbi-geneid:9795343	3.2.2.9	53167
aai:AARI_10720	ncbi-geneid:9795344	4.4.1.21	63411
aai:AARI_10740	ncbi-geneid:9795345	3.4.24.-	63411|63411
aai:AARI_10770	ncbi-geneid:9795348	1.3.1.26	55347|51735
aai:AARI_10800	ncbi-geneid:9795350	4.2.1.52	51569
aai:AARI_10810	ncbi-geneid:9793788	3.1.-.-	56281
aai:AARI_10930	ncbi-geneid:9795362	3.6.3.34	52540
aai:AARI_10940	ncbi-geneid:9795363	1.8.1.7	51905|55424
aai:AARI_11040	ncbi-geneid:9794082	2.5.1.75	52540
aai:AARI_11050	ncbi-geneid:9794081	5.1.1.7	54506|54506
aai:AARI_11110	ncbi-geneid:9795372	3.6.1.-|3.6.4.12	52540
aai:AARI_11130	ncbi-geneid:9795374	3.4.21.88	51306|46785
aai:AARI_11150	ncbi-geneid:9795375	2.6.1.9	53383
aai:AARI_11160	ncbi-geneid:9793962	4.2.1.19	54211|54211
aai:AARI_11170	ncbi-geneid:9793961	2.4.2.-	52317
aai:AARI_11190	ncbi-geneid:9795376	5.3.1.16|5.3.1.24	51366
aai:AARI_11220	ncbi-geneid:9795378	2.3.-.-	55729
aai:AARI_11270	ncbi-geneid:9794327	2.1.1.-	75217|55315
aai:AARI_11300	ncbi-geneid:9795383	6.1.1.20	55681|46589
aai:AARI_11310	ncbi-geneid:9794204	6.1.1.20	56037|55681|54991|50249|46955
aai:AARI_11330	ncbi-geneid:9795384	2.3.-.-	55729
aai:AARI_11350	ncbi-geneid:9795386	2.3.-.-	55729
aai:AARI_11380	ncbi-geneid:9795389	2.7.8.7	56214
aai:AARI_11400	ncbi-geneid:9795391	3.4.11.-	55486|63737
aai:AARI_11430	ncbi-geneid:9795394	1.6.5.5	51735|50129
aai:AARI_11440	ncbi-geneid:9794279	1.2.1	55347|51735
aai:AARI_11450	ncbi-geneid:9793673	2.3.1.35|2.3.1.1	56266
aai:AARI_11460	ncbi-geneid:9793679	2.7.2	53633
aai:AARI_11470	ncbi-geneid:9793672	2.6.1.11	53383
aai:AARI_11480	ncbi-geneid:9793674	2.1.3.3	53671
aai:AARI_11520	ncbi-geneid:9795396	4.3.2.1	48557
aai:AARI_11540	ncbi-geneid:9795397	2.4.2.7	53271
aai:AARI_11550	ncbi-geneid:9793668	3.6.1.-	52540|52540
aai:AARI_11560	ncbi-geneid:9795398	6.1.1.1	52374|55174
aai:AARI_11610	ncbi-geneid:9795402	2.7.1.23	111331
aai:AARI_11630	ncbi-geneid:9794289	6.3.4.2	52540|52317
aai:AARI_11640	ncbi-geneid:9794272	3.6.1.13	55811
aai:AARI_11690	ncbi-geneid:9795406	2.3.3.5|2.3.3.1	48256
aai:AARI_11700	ncbi-geneid:9794231	4.1.3.30	51621
aai:AARI_11710	ncbi-geneid:9794230	4.2.1.79	103378
aai:AARI_11730	ncbi-geneid:9795407	6.2.1.17	56801
aai:AARI_11750	ncbi-geneid:9795408	2.7.13.3	103190|55874|55785
aai:AARI_11770	ncbi-geneid:9793796	3.1.1.-	52266
aai:AARI_11860	ncbi-geneid:9794379	4.2.1.70|5.4.99.12	55120|55174
aai:AARI_11870	ncbi-geneid:9795417	1.3.1.12	51735|48179|55021
aai:AARI_11880	ncbi-geneid:9794485	2.7.4.14	52540
aai:AARI_11920	ncbi-geneid:9795419	1.14.13.7	51905|52833|54373
aai:AARI_11990	ncbi-geneid:9795426	6.4.1.1	51569|56059|52440|89000|51246|51230
aai:AARI_12010	ncbi-geneid:9795427	6.2.1.3	56801
aai:AARI_12030	ncbi-geneid:9795429	3.1.1.1	53474
aai:AARI_12040	ncbi-geneid:9795430	2.3.1.51	69593
aai:AARI_12050	ncbi-geneid:9795431	2.5.1.54	51569
aai:AARI_12060	ncbi-geneid:9793686	2.7.11.1	56112
aai:AARI_12200	ncbi-geneid:9793869	3.4.24.-	51261|57997
aai:AARI_12290	ncbi-geneid:9795450	3.1.3.15	56655
aai:AARI_12300	ncbi-geneid:9795451	3.6.1.-	52540
aai:AARI_12310	ncbi-geneid:9795452	2.5.1.19	55205
aai:AARI_12350	ncbi-geneid:9795454	1.2.4.2	52518|52777|52518
aai:AARI_12380	ncbi-geneid:9795456	3.6.3.-	52540
aai:AARI_12440	ncbi-geneid:9795462	2.8.1.1|2.8.1.2	52821|52821
aai:AARI_12470	ncbi-geneid:9795465	3.6.1.-|3.6.4.13	52540
aai:AARI_12500	ncbi-geneid:9795467	3.6.3.-	52540
aai:AARI_12540	ncbi-geneid:9795471	2.3.-.-	55729
aai:AARI_12570	ncbi-geneid:9793609	6.1.1.19	52374|47323|55190
aai:AARI_12580	ncbi-geneid:9793681	4.1.1.20	51419|50621
aai:AARI_12590	ncbi-geneid:9794049	1.1.1.3	55347|51735|55021
aai:AARI_12600	ncbi-geneid:9794448	4.2.3.1	53686
aai:AARI_12610	ncbi-geneid:9794450	2.7.1.39	55060|54211
aai:AARI_12620	ncbi-geneid:9794449	3.6.1.-	52540|50249
aai:AARI_12640	ncbi-geneid:9794220	2.1.1.-	53335
aai:AARI_12680	ncbi-geneid:9795477	3.6.3.14	81336
aai:AARI_12690	ncbi-geneid:9793700	3.6.3.14	81333
aai:AARI_12700	ncbi-geneid:9793703	3.6.3.14	81573
aai:AARI_12710	ncbi-geneid:9793704	3.6.3.14	47928
aai:AARI_12720	ncbi-geneid:9793706	3.6.3.14	52540|47917|50615
aai:AARI_12730	ncbi-geneid:9793699	3.6.3.14	52943
aai:AARI_12740	ncbi-geneid:9793705	3.6.3.14	52540|47917|50615
aai:AARI_12750	ncbi-geneid:9793702	3.6.3.14	51344
aai:AARI_12780	ncbi-geneid:9795479	3.5.1.25	51556|51338
aai:AARI_12850	ncbi-geneid:9795485	3.6.3.-	52540
aai:AARI_12890	ncbi-geneid:9795489	3.5.1	52499
aai:AARI_12900	ncbi-geneid:9794208	2.4.2.11	51690|54675
aai:AARI_12930	ncbi-geneid:9795490	5.1.1.3	53681|53681
aai:AARI_12960	ncbi-geneid:9795492	2.7.7.56	54211|55666
aai:AARI_12970	ncbi-geneid:9794308	3.6.1.15	52972
aai:AARI_13000	ncbi-geneid:9795494	3.6.3.-	52540
aai:AARI_13030	ncbi-geneid:9795497	2.7.7.7
aai:AARI_13130	ncbi-geneid:9795505	3.2.1.20	51445
aai:AARI_13160	ncbi-geneid:9795508	3.6.3.-	161098
aai:AARI_13280	ncbi-geneid:9795520	1.13.11.15	54593
aai:AARI_13290	ncbi-geneid:9793971	1.2.1.60	53720
aai:AARI_13310	ncbi-geneid:9795521	4.1.1.68|5.3.3.10	56529|89562
aai:AARI_13330	ncbi-geneid:9795523	3.6.3.-	52540
aai:AARI_13390	ncbi-geneid:9793430	4.2.1.9	143975|52016
aai:AARI_13420	ncbi-geneid:9795531	3.1.1.-	53474
aai:AARI_13450	ncbi-geneid:9795534	2.5.1.72	142754
aai:AARI_13460	ncbi-geneid:9794126	1.4.3.16	51905|56425|46977
aai:AARI_13470	ncbi-geneid:9794127	2.4.2.19	51690|54675
aai:AARI_13480	ncbi-geneid:9794128	2.8.1.7	53383
aai:AARI_13520	ncbi-geneid:9795538	2.3.1.-	55729
aai:AARI_13630	ncbi-geneid:9795549	1.1.5.4	51905
aai:AARI_13650	ncbi-geneid:9795550	1.1.1.-	51735|52283
aai:AARI_13660	ncbi-geneid:9793612	1.11.1.15	52833
aai:AARI_13710	ncbi-geneid:9795555	2.5.1.29|2.5.1.1|2.5.1.10	48576
aai:AARI_13720	ncbi-geneid:9793758	2.5.1.32	48576
aai:AARI_13770	ncbi-geneid:9793760	5.3.3.2	55811
aai:AARI_13790	ncbi-geneid:9793432	2.2.1.6	52518|52518|52467
aai:AARI_13800	ncbi-geneid:9794003	2.2.1.6	55021|55021
aai:AARI_13810	ncbi-geneid:9794007	1.1.1.86	51735|48179
aai:AARI_13830	ncbi-geneid:9795557	2.1.1.-	53335
aai:AARI_13920	ncbi-geneid:9795566	2.4.-.-	53448
aai:AARI_14000	ncbi-geneid:9793437	2.7.1.25|2.7.7.4	52540
aai:AARI_14020	ncbi-geneid:9793783	2.7.7.4	52402
aai:AARI_14030	ncbi-geneid:9793776	2.7.7.4|2.7.1.25	52540|50465|50447
aai:AARI_14050	ncbi-geneid:9795575	2.4.-.-	53756
aai:AARI_14060	ncbi-geneid:9795576	1.1.1.95	51735|52283|143548|55021
aai:AARI_14160	ncbi-geneid:9795585	2.4.-.-	53756
aai:AARI_14170	ncbi-geneid:9795586	2.4.-.-	53756
aai:AARI_14180	ncbi-geneid:9795587	1.1.1.-	51735|48179|52413
aai:AARI_14190	ncbi-geneid:9794503	5.1.3.14	53756
aai:AARI_14210	ncbi-geneid:9795588	6.1.1.10	52374|47323
aai:AARI_14230	ncbi-geneid:9795589	2.7.13.3	55874
aai:AARI_14240	ncbi-geneid:9795590	1.1.1.85	53659
aai:AARI_14250	ncbi-geneid:9794032	2.6.1.42	56752
aai:AARI_14260	ncbi-geneid:9794006	5.1.3.2	51735
aai:AARI_14300	ncbi-geneid:9795593	6.1.1.17	52374|48163
aai:AARI_14330	ncbi-geneid:9795595	2.7.4.16	56042|55326
aai:AARI_14350	ncbi-geneid:9795596	4.2.1.33|4.2.1.35	53732
aai:AARI_14360	ncbi-geneid:9794033	4.2.1.33|4.2.1.35	52016
aai:AARI_14370	ncbi-geneid:9794034	2.5.1.7	55205
aai:AARI_14380	ncbi-geneid:9794116	2.3.1.51	69593
aai:AARI_14390	ncbi-geneid:9795597	1.1.1.94	48179|51735
aai:AARI_14400	ncbi-geneid:9793934	6.3.2.4	56059|52440
aai:AARI_14440	ncbi-geneid:9795600	3.6.1.-|3.6.4.12	52540|52540|50249
aai:AARI_14450	ncbi-geneid:9794288	2.1.1.171	53335
aai:AARI_14470	ncbi-geneid:9795602	2.6.1.17	53383
aai:AARI_14480	ncbi-geneid:9795603	2.7.7.3	52374
aai:AARI_14490	ncbi-geneid:9793749	2.7.7.9	53448
aai:AARI_14520	ncbi-geneid:9795605	3.6.3.-	52540
aai:AARI_14530	ncbi-geneid:9795606	2.4.-.-	53448
aai:AARI_14550	ncbi-geneid:9795608	2.4.-.-	53448
aai:AARI_14560	ncbi-geneid:9795609	2.7.7.39	52374
aai:AARI_14630	ncbi-geneid:9794338	3.1.26.3	69065|54768
aai:AARI_14640	ncbi-geneid:9794304	3.2.2.23|4.2.99.18	81624|46946|57716
aai:AARI_14690	ncbi-geneid:9793870	3.2.2.21	50486
aai:AARI_14710	ncbi-geneid:9793665	1.11.1.6	56634
aai:AARI_14790	ncbi-geneid:9795625	2.4.-.-	53448
aai:AARI_14900	ncbi-geneid:9793456	2.4.1.52	53756
aai:AARI_14920	ncbi-geneid:9793463	6.2.1.1	56801
aai:AARI_14930	ncbi-geneid:9795638	6.2.1.1	56801
aai:AARI_14940	ncbi-geneid:9795639	3.1.31.1	50199
aai:AARI_14950	ncbi-geneid:9795640	3.1.31.1	50199
aai:AARI_14980	ncbi-geneid:9795643	2.4.1.52	53756
aai:AARI_15100	ncbi-geneid:9794301	2.1.1.31	75217
aai:AARI_15120	ncbi-geneid:9794326	3.4.21.89	51306
aai:AARI_15150	ncbi-geneid:9795655	3.4.21.89	51306
aai:AARI_15160	ncbi-geneid:9795656	3.1.26.4	53098
aai:AARI_15200	ncbi-geneid:9795659	3.6.3.32	52540|54631
aai:AARI_15280	ncbi-geneid:9795666	2.3.1.41|2.3.1.179	53901|53901
aai:AARI_15300	ncbi-geneid:9793652	2.3.1.39	52151|55048
aai:AARI_15320	ncbi-geneid:9795668	1.2.4.1	52518|52518|52922
aai:AARI_15360	ncbi-geneid:9793617	2.1.1.-	53335
aai:AARI_15410	ncbi-geneid:9795676	2.4.-.-	53756
aai:AARI_15430	ncbi-geneid:9795678	3.5.1.16	53187|55031
aai:AARI_15480	ncbi-geneid:9795682	2.7.1.12	52540
aai:AARI_15520	ncbi-geneid:9795685	1.1.1.44	48179|51735
aai:AARI_15580	ncbi-geneid:9795690	2.3.-.-	55729
aai:AARI_15620	ncbi-geneid:9795693	2.3.1.30	51161
aai:AARI_15630	ncbi-geneid:9793778	2.5.1.47	53686
aai:AARI_15640	ncbi-geneid:9793780	1.8.4.11	55068
aai:AARI_15720	ncbi-geneid:9795700	1.2.1.12	55347|51735
aai:AARI_15770	ncbi-geneid:9795704	3.5.1.88	56420
aai:AARI_15780	ncbi-geneid:9793799	1.3.99.-	56645|47203
aai:AARI_15820	ncbi-geneid:9793619	3.1.-.-
aai:AARI_15930	ncbi-geneid:9795718	1.1.1.100	51735
aai:AARI_15970	ncbi-geneid:9795721	3.1.3.3	56784
aai:AARI_15980	ncbi-geneid:9794393	3.6.3.34	52540
aai:AARI_16000	ncbi-geneid:9795723	2.1.1.-	75217|55315
aai:AARI_16020	ncbi-geneid:9794337	2.7.7.63	55681
aai:AARI_16040	ncbi-geneid:9795725	3.4.11.2	55486|63737
aai:AARI_16100	ncbi-geneid:9795730	4.2.1.52	51569
aai:AARI_16120	ncbi-geneid:9795732	1.3.3.6	56645|47203|47203
aai:AARI_16140	ncbi-geneid:9795733	2.3.1.16|2.3.1.9	53901|53901
aai:AARI_16150	ncbi-geneid:9795734	1.1.1.100	51735
aai:AARI_16160	ncbi-geneid:9795735	4.2.1.17	54637
aai:AARI_16170	ncbi-geneid:9795736	2.4.-.-	53756
aai:AARI_16180	ncbi-geneid:9795737	3.4.11.5	53474
aai:AARI_16230	ncbi-geneid:9795742	2.7.13.3	55874|47384|158472
aai:AARI_16260	ncbi-geneid:9795745	3.4.-.-	53187|55031
aai:AARI_16270	ncbi-geneid:9795746	1.3.99.-	56645|47203
aai:AARI_16310	ncbi-geneid:9794491	6.1.1.16	52374
aai:AARI_16350	ncbi-geneid:9795752	2.1.1.36	53335
aai:AARI_16400	ncbi-geneid:9795757	5.2.1.8	54534
aai:AARI_16410	ncbi-geneid:9795758	5.2.1.8	54534
aai:AARI_16460	ncbi-geneid:9794427	3.6.1.-|3.6.4.-	52540
aai:AARI_16480	ncbi-geneid:9795763	2.4.1.83	53448
aai:AARI_16520	ncbi-geneid:9795767	2.1.1.51|2.1.1.187	53335
aai:AARI_16530	ncbi-geneid:9794369	3.5.1.88	56420
aai:AARI_16630	ncbi-geneid:9795776	2.4.2.18	52418|47648
aai:AARI_16640	ncbi-geneid:9794469	1.9.3.1	81452
aai:AARI_16650	ncbi-geneid:9793766	1.10.2.2	46626|46626
aai:AARI_16660	ncbi-geneid:9794277	1.10.2.2	50022
aai:AARI_16670	ncbi-geneid:9794275	1.10.2.2	81342
aai:AARI_16700	ncbi-geneid:9793767	1.9.3.1	81442
aai:AARI_16710	ncbi-geneid:9793765	1.9.3.1	49503|81464
aai:AARI_16730	ncbi-geneid:9795778	3.4.-.-	53187
aai:AARI_16750	ncbi-geneid:9795780	1.3.3.1	51395
aai:AARI_16760	ncbi-geneid:9794267	3.-.-.-	53474
aai:AARI_16770	ncbi-geneid:9795781	2.5.1.31	64005
aai:AARI_16790	ncbi-geneid:9794290	2.3.3.13	51569|110921|89000
aai:AARI_16830	ncbi-geneid:9795783	3.4.24.-	55486
aai:AARI_16860	ncbi-geneid:9795786	2.1.1.-	75217|88697
aai:AARI_16910	ncbi-geneid:9795789	1.3.3.3|1.3.99.22	102114
aai:AARI_16950	ncbi-geneid:9794367	2.7.7.7	48019
aai:AARI_16990	ncbi-geneid:9795793	6.1.1.4	52374|50677|47323
aai:AARI_17010	ncbi-geneid:9795794	2.7.1.30	53067|53067
aai:AARI_17030	ncbi-geneid:9793910	1.1.5.3	51905
aai:AARI_17050	ncbi-geneid:9795795	3.1.1.-	53474
aai:AARI_17070	ncbi-geneid:9794222	2.5.1.6	55973|55973|55973
aai:AARI_17080	ncbi-geneid:9794074	4.1.1.36|6.3.2.5	102645|52507
aai:AARI_17090	ncbi-geneid:9793748	2.7.7.6	63562
aai:AARI_17100	ncbi-geneid:9794347	2.7.4.8	52540
aai:AARI_17120	ncbi-geneid:9795797	4.1.1.23	51366
aai:AARI_17130	ncbi-geneid:9794271	6.3.5.5	56059|56059|52440|52440|48108|52335
aai:AARI_17140	ncbi-geneid:9793726	6.3.5.5	52021|52317
aai:AARI_17160	ncbi-geneid:9795798	3.5.2.3	51556|51338
aai:AARI_17170	ncbi-geneid:9794265	2.1.3.2	53671
aai:AARI_17180	ncbi-geneid:9794264	2.4.2.9	53271
aai:AARI_17240	ncbi-geneid:9795801	4.2.3.4	56796
aai:AARI_17250	ncbi-geneid:9793683	2.7.1.71	52540
aai:AARI_17260	ncbi-geneid:9793688	4.2.3.5	103263
aai:AARI_17270	ncbi-geneid:9793684	1.1.1.25	53223|51735
aai:AARI_17290	ncbi-geneid:9795802	3.1.-.-	53098
aai:AARI_17300	ncbi-geneid:9795803	6.1.1.7	55681|101353|55186|50447
aai:AARI_17350	ncbi-geneid:9794281	3.1.-.-	69500
aai:AARI_17380	ncbi-geneid:9793466	6.1.1.12	55681|55261|50249
aai:AARI_17390	ncbi-geneid:9793698	6.1.1.21	55681|52954
aai:AARI_17420	ncbi-geneid:9795809	2.7.6.5|3.1.7.2	109604|81301|81271|55021
aai:AARI_17460	ncbi-geneid:9794516	3.6.1.-	52540|46785
aai:AARI_17470	ncbi-geneid:9794372	3.6.1.-	47781|50249|46929
aai:AARI_17480	ncbi-geneid:9794371	3.1.22.4	53098
aai:AARI_17500	ncbi-geneid:9795811	2.6.-.-	52317
aai:AARI_17510	ncbi-geneid:9794191	1.1.1.274	51430
aai:AARI_17550	ncbi-geneid:9795814	3.4.15.5	55486
aai:AARI_17560	ncbi-geneid:9793795	2.3.-.-	55729
aai:AARI_17600	ncbi-geneid:9794522	4.-.-.-	51366
aai:AARI_17620	ncbi-geneid:9794523	6.1.1.3	55681|55186|52954
aai:AARI_17670	ncbi-geneid:9794527	2.7.7.7	89550
aai:AARI_17700	ncbi-geneid:9794529	1.2.1.66|1.1.1.306	50129|51735|50129
aai:AARI_17760	ncbi-geneid:9794535	2.7.1.48	52540
aai:AARI_17820	ncbi-geneid:9794541	1.17.4.1	47240
aai:AARI_17830	ncbi-geneid:9794146	1.17.4.1	51998|48168
aai:AARI_17850	ncbi-geneid:9794150	1.17.4.1	52833
aai:AARI_17870	ncbi-geneid:9794542	1.2.2.2|1.2.5.1	52518|52518|52467
aai:AARI_17900	ncbi-geneid:9794544	2.5.1.47	53686
aai:AARI_17970	ncbi-geneid:9794551	1.3.99.1	51905|56425|46977
aai:AARI_18050	ncbi-geneid:9794558	2.6.1.9	53383
aai:AARI_18130	ncbi-geneid:9794565	2.7.7.18	52374
aai:AARI_18150	ncbi-geneid:9794566	1.2.1.41	53720
aai:AARI_18160	ncbi-geneid:9794223	2.7.2.11	53633|88697
aai:AARI_18200	ncbi-geneid:9794328	3.1.26.12	50249
aai:AARI_18220	ncbi-geneid:9794569	2.3.-.-	55729
aai:AARI_18250	ncbi-geneid:9794572	2.7.4.6	54919
aai:AARI_18270	ncbi-geneid:9794573	6.3.2.17|6.3.2.12	53623|53244
aai:AARI_18280	ncbi-geneid:9793858	6.1.1.5	52374|47323|50677|47323
aai:AARI_18300	ncbi-geneid:9794574	2.7.13.3	55874
aai:AARI_18340	ncbi-geneid:9794578	2.7.7.7
aai:AARI_18350	ncbi-geneid:9794579	1.8.1.2|1.18.1.2	51971|51971
aai:AARI_18360	ncbi-geneid:9794580	2.1.1.107|1.3.1.76|4.99.1.4	53790
aai:AARI_18380	ncbi-geneid:9794581	3.6.3.-	52540
aai:AARI_18400	ncbi-geneid:9794583	2.7.7.4	52540|50465|50447
aai:AARI_18410	ncbi-geneid:9793782	2.7.7.4	52402
aai:AARI_18420	ncbi-geneid:9793777	1.8.99.2|1.8.4.8	52402
aai:AARI_18430	ncbi-geneid:9793779	1.8.7.1|1.7.7.1	56014|55124|56014|55124
aai:AARI_18460	ncbi-geneid:9794585	6.1.1.9	52374|47323|50677
aai:AARI_18510	ncbi-geneid:9793743	3.4.21.92	52096
aai:AARI_18520	ncbi-geneid:9793740	3.4.21.92	52096
aai:AARI_18530	ncbi-geneid:9793741	5.2.1.8	102735|109998|54534
aai:AARI_18540	ncbi-geneid:9793625	3.2.2.-|4.2.99.18	46946|81624|57716
aai:AARI_18550	ncbi-geneid:9794589	5.3.1.6	89623
aai:AARI_18560	ncbi-geneid:9794309	3.4.11.2	55486|63737
aai:AARI_18600	ncbi-geneid:9794592	3.1.2.-	54637|54637
aai:AARI_18710	ncbi-geneid:9794601	3.6.3.-	52540
aai:AARI_18740	ncbi-geneid:9794604	6.2.1.-	56801
aai:AARI_18750	ncbi-geneid:9794605	2.3.1.16|2.3.1.9	53901|53901
aai:AARI_18770	ncbi-geneid:9794607	3.6.3.-	52540
aai:AARI_18810	ncbi-geneid:9794608	3.6.3.-	52540
aai:AARI_18870	ncbi-geneid:9793774	2.2.1.1	52518|52518|52922
aai:AARI_18880	ncbi-geneid:9794455	2.2.1.2	51569
aai:AARI_18890	ncbi-geneid:9794423	5.3.1.9	53697
aai:AARI_18900	ncbi-geneid:9794197	1.1.1.49	55347|51735
aai:AARI_18920	ncbi-geneid:9794157	3.1.1.31	100950
aai:AARI_18930	ncbi-geneid:9794199	1.4.3.3	51971|54373
aai:AARI_18940	ncbi-geneid:9793787	2.4.1.1	53756
aai:AARI_18950	ncbi-geneid:9793902	2.4.1.18	51445|51011|81296|81296
aai:AARI_18960	ncbi-geneid:9793900	2.7.7.27	53448|51161
aai:AARI_18970	ncbi-geneid:9793901	2.4.1.21	53756
aai:AARI_19010	ncbi-geneid:9794390	5.3.1.1	51351
aai:AARI_19020	ncbi-geneid:9794458	2.7.2.3	53748
aai:AARI_19030	ncbi-geneid:9794198	1.2.1.12	55347|51735
aai:AARI_19040	ncbi-geneid:9793885	1.15.1.1	54719|46609
aai:AARI_19090	ncbi-geneid:9794499	2.3.1.51	69593
aai:AARI_19100	ncbi-geneid:9794619	3.1.3.18	56784
aai:AARI_19140	ncbi-geneid:9794622	2.1.1.144	53335
aai:AARI_19150	ncbi-geneid:9794424	3.6.1.-	52540
aai:AARI_19210	ncbi-geneid:9794628	2.3.-.-	55729
aai:AARI_19220	ncbi-geneid:9794629	3.4.11.5	53474
aai:AARI_19270	ncbi-geneid:9794633	2.7.1.24	52540
aai:AARI_19290	ncbi-geneid:9794634	2.1.1.172	53335
aai:AARI_19350	ncbi-geneid:9794639	2.7.7.7	56672|88723|47807|53098
aai:AARI_19410	ncbi-geneid:9793627	2.7.1.40	51621|52935|50800
aai:AARI_19420	ncbi-geneid:9794263	1.4.1.13|1.4.1.14	51971|46548|51971
aai:AARI_19430	ncbi-geneid:9793919	1.4.1.13|1.4.1.14	51395|56235|69336
aai:AARI_19450	ncbi-geneid:9794037	4.2.1.20	51366
aai:AARI_19460	ncbi-geneid:9794466	4.2.1.20	53686
aai:AARI_19470	ncbi-geneid:9794467	4.1.1.48	51366
aai:AARI_19500	ncbi-geneid:9794645	4.1.3.27	56322
aai:AARI_19510	ncbi-geneid:9794470	3.5.4.19	141734
aai:AARI_19570	ncbi-geneid:9794650	4.1.3.-	51366
aai:AARI_19580	ncbi-geneid:9793965	2.4.2.17	53850|54913
aai:AARI_19590	ncbi-geneid:9793966	3.6.1.31	101386
aai:AARI_19600	ncbi-geneid:9793964	2.5.1.9|2.5.1.78	52121
aai:AARI_19610	ncbi-geneid:9794300	3.5.4.25|4.1.99.12	55821|142695
aai:AARI_19620	ncbi-geneid:9794295	2.5.1.9	63380|63380
aai:AARI_19630	ncbi-geneid:9794297	1.1.1.193|3.5.4.26	53597|53927
aai:AARI_19650	ncbi-geneid:9794211	5.1.3.1	51366
aai:AARI_19660	ncbi-geneid:9794307	2.1.1.-	53335|48013
aai:AARI_19670	ncbi-geneid:9794651	2.1.2.9	53328|50486
aai:AARI_19680	ncbi-geneid:9793855	3.5.1.88	56420
aai:AARI_19740	ncbi-geneid:9794656	2.8.1.1|2.8.1.2	52821|52821
aai:AARI_19780	ncbi-geneid:9794660	3.1.1.-	53474
aai:AARI_19790	ncbi-geneid:9794661	1.8.4.12	51316
aai:AARI_19820	ncbi-geneid:9794663	4.1.2.5	53383
aai:AARI_19840	ncbi-geneid:9794665	3.1.13.5	53098|47819
aai:AARI_19850	ncbi-geneid:9794666	2.3.1.16	53901|53901
aai:AARI_19860	ncbi-geneid:9793842	1.1.1.35|4.2.1.17|5.1.2.3|5.3.3.8	51735|52096|48179|48179
aai:AARI_19910	ncbi-geneid:9794670	6.3.4.5	69864|52402
aai:AARI_19960	ncbi-geneid:9794674	2.2.1.7	52518|52518|52922
aai:AARI_19980	ncbi-geneid:9794675	2.1.1.-	53335
aai:AARI_19990	ncbi-geneid:9794676	4.2.1.3	53732|52016
aai:AARI_20000	ncbi-geneid:9793650	2.1.1.-	53335|50249
aai:AARI_20070	ncbi-geneid:9794681	3.6.1.23	51283
aai:AARI_20130	ncbi-geneid:9794686	2.3.-.-	51735|52210|55729|56059|52210
aai:AARI_20140	ncbi-geneid:9794687	5.99.1.3	56719|101904
aai:AARI_20150	ncbi-geneid:9794688	3.6.3.-	52540|90123|52540|90123
aai:AARI_20200	ncbi-geneid:9794690	5.99.1.3	56719|55874|54211
aai:AARI_20260	ncbi-geneid:9794694	3.4.11.1	53187|52949
aai:AARI_20270	ncbi-geneid:9794192	1.8.1.4	51905|55424
aai:AARI_20280	ncbi-geneid:9794044	2.3.1.61	52777|51230|51230|47005
aai:AARI_20320	ncbi-geneid:9794040	2.8.1.8	102114
aai:AARI_20350	ncbi-geneid:9794698	6.3.1.2	55931|54368
aai:AARI_20550	ncbi-geneid:9794717	3.5.4.-	53927
aai:AARI_20570	ncbi-geneid:9794719	2.7.7.42	81301|81301|81593|81593
aai:AARI_20580	ncbi-geneid:9793908	6.3.1.2	55931|54368
aai:AARI_20590	ncbi-geneid:9793907	2.1.2.11	51621
aai:AARI_20610	ncbi-geneid:9794720	3.4.11.18	55920
aai:AARI_20630	ncbi-geneid:9794721	1.1.1.23	53720
aai:AARI_20640	ncbi-geneid:9793963	2.7.7.7	89550
aai:AARI_20650	ncbi-geneid:9793823	4.2.1.70|5.4.99.12	55120|55174
aai:AARI_20730	ncbi-geneid:9794727	6.3.2.8	53623|53244|51984
aai:AARI_20740	ncbi-geneid:9794118	2.4.1.227	53756
aai:AARI_20760	ncbi-geneid:9793868	6.3.2.9	53623|53244|51984
aai:AARI_20780	ncbi-geneid:9794106	6.3.2.10	53623|53244|63418
aai:AARI_20790	ncbi-geneid:9794121	6.3.2.13	53623|53244|63418
aai:AARI_20800	ncbi-geneid:9794120	2.4.1.129	56601|56519
aai:AARI_20820	ncbi-geneid:9794729	2.1.1.-	53335|81799
aai:AARI_20850	ncbi-geneid:9794730	2.7.7.7	56672|100879
aai:AARI_20860	ncbi-geneid:9793814	2.5.1.29|2.5.1.1|2.5.1.10	48576
aai:AARI_20890	ncbi-geneid:9794732	2.7.13.3	55874|55785
aai:AARI_20900	ncbi-geneid:9794733	1.4.1.2	51735|53223
aai:AARI_21010	ncbi-geneid:9794046	2.7.13.3	55874|47384|158472
aai:AARI_21040	ncbi-geneid:9794742	5.4.99.5	48600
aai:AARI_21050	ncbi-geneid:9793687	3.6.3.-	52540|52540
aai:AARI_21140	ncbi-geneid:9794751	2.8.1.-	52402
aai:AARI_21150	ncbi-geneid:9794090	2.8.1.7	53383
aai:AARI_21170	ncbi-geneid:9794753	2.5.1.15	51717
aai:AARI_21210	ncbi-geneid:9794757	2.1.1.-	75217
aai:AARI_21260	ncbi-geneid:9793851	3.4.21.-	50494|50156
aai:AARI_21330	ncbi-geneid:9794767	3.6.1.-|3.6.4.12	52540|47819
aai:AARI_21340	ncbi-geneid:9794768	3.6.1.22	55811
aai:AARI_21360	ncbi-geneid:9794769	3.6.1.-|3.6.4.12	52540|52980
aai:AARI_21370	ncbi-geneid:9794770	3.6.1.-	52540
aai:AARI_21380	ncbi-geneid:9794771	2.1.1.63	46767
aai:AARI_21390	ncbi-geneid:9794772	2.7.7.7
aai:AARI_21400	ncbi-geneid:9794773	3.6.3.-	52540|55021
aai:AARI_21430	ncbi-geneid:9794078	5.4.3.8	53383
aai:AARI_21440	ncbi-geneid:9793959	4.2.1.24	51569
aai:AARI_21450	ncbi-geneid:9793949	4.2.1.75|2.1.1.107	69618
aai:AARI_21460	ncbi-geneid:9793951	2.5.1.61	53850|54782
aai:AARI_21470	ncbi-geneid:9793950	4.99.1.1	53800
aai:AARI_21490	ncbi-geneid:9794774	1.3.3.4	51905|54373
aai:AARI_21500	ncbi-geneid:9793955	4.1.1.37	51726
aai:AARI_21510	ncbi-geneid:9793953	1.2.1.70	69742|51735|69075
aai:AARI_21540	ncbi-geneid:9794776	3.1.13.1	50249
aai:AARI_21550	ncbi-geneid:9794777	3.6.3.-	52540
aai:AARI_21560	ncbi-geneid:9794778	2.1.1.72	53335
aai:AARI_21580	ncbi-geneid:9794780	3.4.11.9	55920|53092
aai:AARI_21650	ncbi-geneid:9794785	2.1.1.-	53335
aai:AARI_21690	ncbi-geneid:9794789	3.6.3.-	52540
aai:AARI_21730	ncbi-geneid:9793924	3.5.1.18	53187|55031
aai:AARI_21760	ncbi-geneid:9794790	2.3.3.1	48256
aai:AARI_21770	ncbi-geneid:9793917	2.6.1.17	53383
aai:AARI_21830	ncbi-geneid:9794484	2.3.-.-	55729
aai:AARI_21840	ncbi-geneid:9794795	2.7.7.-	69572
aai:AARI_21870	ncbi-geneid:9794447	1.4.3.19	51905|54373
aai:AARI_21910	ncbi-geneid:9794798	2.3.1.-	55729
aai:AARI_21920	ncbi-geneid:9794799	3.-.-.-	53474
aai:AARI_21970	ncbi-geneid:9794804	2.3.-.-	55729
aai:AARI_22050	ncbi-geneid:9794812	2.3.-.-	55729
aai:AARI_22070	ncbi-geneid:9794814	2.3.-.-	55729
aai:AARI_22110	ncbi-geneid:9794817	2.3.-.-	55729
aai:AARI_22120	ncbi-geneid:9794818	2.1.1.-	53335
aai:AARI_22130	ncbi-geneid:9794819	2.3.1.16|2.3.1.9	53901
aai:AARI_22140	ncbi-geneid:9793843	6.2.1.3	56801
aai:AARI_22150	ncbi-geneid:9794820	1.3.99.7	56645|47203
aai:AARI_22180	ncbi-geneid:9794823	4.2.1.70|5.4.99.12	55120|55174
aai:AARI_22270	ncbi-geneid:9794832	3.-.-.-	53474
aai:AARI_22340	ncbi-geneid:9794839	1.1.1.28	55103|56176
aai:AARI_22350	ncbi-geneid:9793819	2.1.1.72	53335
aai:AARI_22400	ncbi-geneid:9794509	3.1.11.6	116842
aai:AARI_22430	ncbi-geneid:9794844	2.6.1.2|2.6.1.66	53383
aai:AARI_22480	ncbi-geneid:9794848	2.3.1.128	55729
aai:AARI_22490	ncbi-geneid:9794849	6.3.3.2	100950
aai:AARI_22540	ncbi-geneid:9794854	6.3.5.2	52402|52317|54810
aai:AARI_22570	ncbi-geneid:9794856	1.1.1.205	51412
aai:AARI_22600	ncbi-geneid:9794858	1.1.1.205	51412|54631
aai:AARI_22670	ncbi-geneid:9794861	6.3.-.-	55931
aai:AARI_22810	ncbi-geneid:9794875	2.1.1.72|3.1.21.3	52540
aai:AARI_22820	ncbi-geneid:9793981	2.1.1.72|3.1.21.3	116734|116734
aai:AARI_22830	ncbi-geneid:9793983	2.1.1.72|3.1.21.3	53335
aai:AARI_22860	ncbi-geneid:9794877	3.2.1.65	75005|49899
aai:AARI_22880	ncbi-geneid:9794879	3.6.3.-	52540
aai:AARI_22890	ncbi-geneid:9794880	3.6.3.-	52540
aai:AARI_22950	ncbi-geneid:9794886	3.2.1.65	75005|49899
aai:AARI_22960	ncbi-geneid:9794887	2.7.1.4	53613
aai:AARI_23020	ncbi-geneid:9794893	3.4.24.57	53067
aai:AARI_23030	ncbi-geneid:9793891	2.3.1.128	55729
aai:AARI_23060	ncbi-geneid:9794896	5.1.1.1	51419|50621
aai:AARI_23080	ncbi-geneid:9794897	2.7.1.33	52540
aai:AARI_23090	ncbi-geneid:9793747	2.6.1.16	53697|56235
aai:AARI_23100	ncbi-geneid:9793904	2.7.8.7	56214
aai:AARI_23120	ncbi-geneid:9794898	1.1.1.22	51735|52413|48179
aai:AARI_23130	ncbi-geneid:9794899	5.4.2.10	53738|53738|53738|55957
aai:AARI_23160	ncbi-geneid:9794320	4.2.1.70|5.4.99.12	55120
aai:AARI_23210	ncbi-geneid:9794324	2.7.7.6	56553|55257|47789
aai:AARI_23260	ncbi-geneid:9794008	3.4.11.18	55920
aai:AARI_23270	ncbi-geneid:9794060	2.7.4.3	52540
aai:AARI_23590	ncbi-geneid:9794359	2.7.7.6	64484
aai:AARI_23600	ncbi-geneid:9794344	2.7.7.6	64484
aai:AARI_23690	ncbi-geneid:9793638	2.6.1.1	53383
aai:AARI_23710	ncbi-geneid:9794911	2.7.13.3	55874
aai:AARI_23750	ncbi-geneid:9794915	2.7.1.11	53784
aai:AARI_23810	ncbi-geneid:9794920	2.3.-.-	55729
aai:AARI_23820	ncbi-geneid:9794921	2.7.4.1	56024|143724|56024|140356
aai:AARI_23840	ncbi-geneid:9794922	2.3.-.-	55729
aai:AARI_23850	ncbi-geneid:9794923	2.1.1.45	55831
aai:AARI_23860	ncbi-geneid:9794452	1.5.1.3	53597
aai:AARI_23880	ncbi-geneid:9794924	1.2.1.11	55347|51735
aai:AARI_23890	ncbi-geneid:9793693	2.3.-.-	55729
aai:AARI_23900	ncbi-geneid:9794925	1.1.1.158	56194|56176
aai:AARI_23990	ncbi-geneid:9794439	3.6.1.-|3.6.4.13	52540
aai:AARI_24010	ncbi-geneid:9794934	2.5.1.48	53383
aai:AARI_24020	ncbi-geneid:9794069	4.2.1.22	53686|54631
aai:AARI_24090	ncbi-geneid:9794282	2.6.1.19|2.6.1.22	53383
aai:AARI_24150	ncbi-geneid:9794943	2.5.1.30	48576
aai:AARI_24160	ncbi-geneid:9794944	5.4.4.2	56322
aai:AARI_24190	ncbi-geneid:9794946	3.6.3.21	52540
aai:AARI_24200	ncbi-geneid:9794947	2.2.1.9|4.1.1.71	52518|52518
aai:AARI_24220	ncbi-geneid:9794948	4.2.1.113	51604
aai:AARI_24250	ncbi-geneid:9794950	2.3.1.12	52777|51230|47005
aai:AARI_24260	ncbi-geneid:9794951	1.2.4.1	52518|52922
aai:AARI_24270	ncbi-geneid:9794952	1.2.4.1	52518
aai:AARI_24290	ncbi-geneid:9794954	4.2.1.17	52096
aai:AARI_24360	ncbi-geneid:9794955	3.6.3.-	52540
aai:AARI_24380	ncbi-geneid:9794957	3.4.21.83	50993|53474
aai:AARI_24390	ncbi-geneid:9794241	2.3.-.-	81301|55729
aai:AARI_24410	ncbi-geneid:9794164	6.2.1.30	56801
aai:AARI_24440	ncbi-geneid:9794960	3.2.1.1	51445|49452|51011
aai:AARI_24470	ncbi-geneid:9794962	2.7.11.1	56112
aai:AARI_24480	ncbi-geneid:9794963	1.1.1.35|1.1.1.157	51735|48179
aai:AARI_24490	ncbi-geneid:9794964	4.2.1.17	52096
aai:AARI_24500	ncbi-geneid:9794965	2.3.1.16	53901|53901
aai:AARI_24530	ncbi-geneid:9793667	4.1.3.36	52096
aai:AARI_24540	ncbi-geneid:9794062	6.2.1.26	56801
aai:AARI_24660	ncbi-geneid:9794975	3.1.3.3	56784
aai:AARI_24680	ncbi-geneid:9794977	1.4.1.4	53223|51735
aai:AARI_24730	ncbi-geneid:9794462	1.5.1.2	48179|51735
aai:AARI_24750	ncbi-geneid:9794979	3.6.1.11|3.6.1.40	53067|53067
aai:AARI_24760	ncbi-geneid:9794980	5.99.1.2	56712
aai:AARI_24810	ncbi-geneid:9794984	2.3.-.-	55729
aai:AARI_24820	ncbi-geneid:9794985	3.6.1.-	52540
aai:AARI_24980	ncbi-geneid:9795001	2.7.7.7	56672
aai:AARI_25000	ncbi-geneid:9795003	4.2.99.18	48150
aai:AARI_25010	ncbi-geneid:9794151	6.2.1.1	56801
aai:AARI_25020	ncbi-geneid:9793655	4.2.1.10	52304
aai:AARI_25030	ncbi-geneid:9793689	3.4.-.-	50494
aai:AARI_25110	ncbi-geneid:9795011	3.6.3.-	52540|90123
aai:AARI_25120	ncbi-geneid:9795012	6.3.2.6	56104
aai:AARI_25130	ncbi-geneid:9794246	6.3.4.13	56059|52440|51246
aai:AARI_25160	ncbi-geneid:9795014	2.4.2.14	53271|56235
aai:AARI_25170	ncbi-geneid:9794249	6.3.3.1	56042|55326
aai:AARI_25180	ncbi-geneid:9794253	3.5.1.-	52467
aai:AARI_25280	ncbi-geneid:9795022	2.1.1.33	53335
aai:AARI_25290	ncbi-geneid:9794464	2.3.-.-	55729
aai:AARI_25380	ncbi-geneid:9795028	3.6.1.-	52540|52540
aai:AARI_25420	ncbi-geneid:9795032	3.1.3.48	52788
aai:AARI_25430	ncbi-geneid:9795033	2.6.1.85	56322|52540
aai:AARI_25440	ncbi-geneid:9795034	2.7.8.-	56024|56024
aai:AARI_25450	ncbi-geneid:9793744	4.1.3.38	56752
aai:AARI_25560	ncbi-geneid:9795039	3.5.4.13	51283
aai:AARI_25590	ncbi-geneid:9795041	4.2.1.2	117457
aai:AARI_25640	ncbi-geneid:9794432	3.6.3.-	52540
aai:AARI_25720	ncbi-geneid:9795051	1.11.1.-	54909
aai:AARI_25860	ncbi-geneid:9795060	3.6.3.31	52540|50331
aai:AARI_25900	ncbi-geneid:9795064	2.6.1.-	53383
aai:AARI_25940	ncbi-geneid:9795068	1.2.1.27	53720
aai:AARI_25950	ncbi-geneid:9794110	2.6.1.-	53383
aai:AARI_25960	ncbi-geneid:9795069	1.1.3.15	56176|55103
aai:AARI_26000	ncbi-geneid:9795073	1.1.1.25	51735|53223
aai:AARI_26020	ncbi-geneid:9793690	1.2.1.-	53720
aai:AARI_26060	ncbi-geneid:9795078	1.4.3.21	49998|54416|54416
aai:AARI_26100	ncbi-geneid:9795082	1.2.1.-	53720
aai:AARI_26180	ncbi-geneid:9795090	4.3.1.17	143548
aai:AARI_26190	ncbi-geneid:9794380	2.1.2.1	53383
aai:AARI_26210	ncbi-geneid:9793892	2.1.2.10	103025|101790
aai:AARI_26220	ncbi-geneid:9793894	1.4.4.2	53383|53383
aai:AARI_26230	ncbi-geneid:9793893	3.1.1.-	52266
aai:AARI_26240	ncbi-geneid:9795091	3.1.1.1	56601
aai:AARI_26260	ncbi-geneid:9795093	3.1.26.4
aai:AARI_26280	ncbi-geneid:9795095	2.5.1.18	47616|52833
aai:AARI_26310	ncbi-geneid:9795098	3.6.3.-	52540|90123
aai:AARI_26330	ncbi-geneid:9795100	3.6.3.34	52540
aai:AARI_26490	ncbi-geneid:9795116	1.3.99.7	56645|47203
aai:AARI_26500	ncbi-geneid:9795117	3.6.1.-|3.6.4.13	52540
aai:AARI_26510	ncbi-geneid:9795118	3.-.-.-	53474
aai:AARI_26540	ncbi-geneid:9795121	1.2.1.16	53720
aai:AARI_26600	ncbi-geneid:9795126	1.16.3.1	47240
aai:AARI_26640	ncbi-geneid:9795130	3.4.21.-	53474|82171
aai:AARI_26770	ncbi-geneid:9795143	4.2.1.17	52096
aai:AARI_26800	ncbi-geneid:9795146	3.6.3.-	52540|90123
aai:AARI_26810	ncbi-geneid:9795147	3.6.3.-	52540|90123
aai:AARI_26830	ncbi-geneid:9795149	5.3.1.24	51366
aai:AARI_26850	ncbi-geneid:9795150	2.7.13.3	55874
aai:AARI_26900	ncbi-geneid:9795155	1.5.99.8|1.5.1.12	53720|51730
aai:AARI_26960	ncbi-geneid:9795159	4.1.1.19	53383
aai:AARI_27010	ncbi-geneid:9795164	3.5.1.32	53187|55031
aai:AARI_27030	ncbi-geneid:9795166	2.7.1.63	53067
aai:AARI_27050	ncbi-geneid:9795948	1.1.1.1	50129|51735
aai:AARI_27060	ncbi-geneid:9795949	1.1.1.31	51735|48179
aai:AARI_27140	ncbi-geneid:9794158	3.4.21.-	52743
aai:AARI_27160	ncbi-geneid:9795957	3.5.1.10	53328|55021
aai:AARI_27170	ncbi-geneid:9794258	1.5.3.1	103025
aai:AARI_27180	ncbi-geneid:9794403	1.5.3.1	103025|51905|101790
aai:AARI_27200	ncbi-geneid:9794402	1.5.3.1	51905|54373
aai:AARI_27210	ncbi-geneid:9794401	2.1.2.1	53383
aai:AARI_27230	ncbi-geneid:9795958	3.5.2.10	102215
aai:AARI_27250	ncbi-geneid:9794159	3.5.3.3	55920|53092
aai:AARI_27290	ncbi-geneid:9795962	1.5.1.29	52218
aai:AARI_27310	ncbi-geneid:9795964	3.6.1.-	52540|52540
aai:AARI_27350	ncbi-geneid:9795968	1.14.11.-	51197
aai:AARI_27360	ncbi-geneid:9795969	2.1.1.107	53790
aai:AARI_27370	ncbi-geneid:9793752	4.2.1.75	69618|46894
aai:AARI_27380	ncbi-geneid:9793952	2.7.1.4	53613
aai:AARI_27460	ncbi-geneid:9795977	4.2.1.49	111326
aai:AARI_27500	ncbi-geneid:9795980	4.3.1.3
aai:AARI_27510	ncbi-geneid:9793991	4.1.1.11	50692
aai:AARI_27560	ncbi-geneid:9795983	5.-.-.-	102546
aai:AARI_27570	ncbi-geneid:9795984	2.7.1.15	53613
aai:AARI_27640	ncbi-geneid:9794092	3.6.3.-	52540
aai:AARI_27660	ncbi-geneid:9794093	3.5.3.8	52768
aai:AARI_27780	ncbi-geneid:9796000	3.1.3.48	52788
aai:AARI_27810	ncbi-geneid:9796003	1.4.3.10	51905|54373
aai:AARI_27900	ncbi-geneid:9796011	1.14.12.19	51905|55424
aai:AARI_27910	ncbi-geneid:9796012	1.14.12.19	50022
aai:AARI_27930	ncbi-geneid:9796013	3.4.21.-	52743
aai:AARI_27970	ncbi-geneid:9796017	3.6.1.-	52540|52540
aai:AARI_27990	ncbi-geneid:9796019	1.1.1.264	50129|51735
aai:AARI_28000	ncbi-geneid:9793999	1.1.1.69	51735
aai:AARI_28120	ncbi-geneid:9796111	3.6.3.-	52540|54631
aai:AARI_28170	ncbi-geneid:9796116	4.1.3.6|4.1.3.34	51621
aai:AARI_28210	ncbi-geneid:9796119	1.1.1.38	51735|53223
aai:AARI_28270	ncbi-geneid:9796125	1.1.1.30	51735
aai:AARI_28290	ncbi-geneid:9796126	1.3.99.-	56645|47203
aai:AARI_28300	ncbi-geneid:9796127	2.3.-.-	55729
aai:AARI_28360	ncbi-geneid:9796133	3.6.3.-	52540|52540
aai:AARI_28370	ncbi-geneid:9796134	3.6.3.-	52540
aai:AARI_28430	ncbi-geneid:9796140	6.2.1.3	56801
aai:AARI_28480	ncbi-geneid:9796145	2.8.3.5	100950
aai:AARI_28490	ncbi-geneid:9794376	2.8.3.5	100950
aai:AARI_28500	ncbi-geneid:9794377	2.3.1.9	53901|53901
aai:AARI_28520	ncbi-geneid:9796147	5.4.2.1
aai:AARI_28540	ncbi-geneid:9796149	2.3.1.180	53901
aai:AARI_28600	ncbi-geneid:9793666	4.3.1.1	48557
aai:AARI_28640	ncbi-geneid:9796156	3.4.21.-	53474|82171
aai:AARI_28690	ncbi-geneid:9796161	2.3.1.12	52777|51230|47005
aai:AARI_28700	ncbi-geneid:9796162	1.2.4.1	52518|52922
aai:AARI_28710	ncbi-geneid:9796163	1.2.4.1	52518
aai:AARI_28720	ncbi-geneid:9796164	2.6.1.9	53383
aai:AARI_28760	ncbi-geneid:9796167	4.3.2.2	48557
aai:AARI_28790	ncbi-geneid:9794506	1.17.1.4	56003|54665
aai:AARI_28800	ncbi-geneid:9794505	1.17.1.4	56176|55447|47741|54292
aai:AARI_28860	ncbi-geneid:9796173	1.7.1.4|1.7.99.4	53706|50692
aai:AARI_28870	ncbi-geneid:9796174	1.7.1.4	51905|51905
aai:AARI_28900	ncbi-geneid:9796177	1.7.1.4	50022
aai:AARI_28910	ncbi-geneid:9794142	1.7.1.4	56014|51905|51905|55124
aai:AARI_28960	ncbi-geneid:9796181	1.2.1.2	53706|50692
aai:AARI_28980	ncbi-geneid:9793846	2.3.-.-	55729
aai:AARI_29000	ncbi-geneid:9796183	6.2.1.3	56801
aai:AARI_29010	ncbi-geneid:9796184	4.2.1.17	52096
aai:AARI_29050	ncbi-geneid:9796188	2.7.13.3	55874
aai:AARI_29070	ncbi-geneid:9796190	3.6.3.-	52540
aai:AARI_29120	ncbi-geneid:9796276	3.4.-.-	51306
aai:AARI_29170	ncbi-geneid:9793505	2.6.1.1	53383
aai:AARI_29300	ncbi-geneid:9796294	2.3.-.-	55729
aai:AARI_29330	ncbi-geneid:9796297	3.1.1.5	53474
aai:AARI_29340	ncbi-geneid:9793509	2.1.1.72|3.1.21.3	116734
aai:AARI_29350	ncbi-geneid:9793984	2.1.1.72|3.1.21.3	53335
aai:AARI_29390	ncbi-geneid:9793510	3.6.3.-	56784|81653|81665
aai:AARI_29920	ncbi-geneid:9796435	1.5.1.29	52218
aai:AARI_29930	ncbi-geneid:9796436	1.17.4.1	47240
aai:AARI_29940	ncbi-geneid:9794147	1.17.4.1	51998|48168
aai:AARI_29950	ncbi-geneid:9794145	1.5.1.29	52218
aai:AARI_30150	ncbi-geneid:9796456	3.4.24.-	53955|51261
aai:AARI_30190	ncbi-geneid:9793534	3.6.3.-	52540
aai:AARI_30340	ncbi-geneid:9796475	1.17.4.1	52833
aai:AARI_30390	ncbi-geneid:9796479	2.1.1.72	53335
aai:AARI_30420	ncbi-geneid:9796482	1.11.1.-	54909
aai:AARI_30470	ncbi-geneid:9796487	3.6.3.-	52540
aai:AARI_30580	ncbi-geneid:9793549	2.1.1.-	102114
aai:AARI_30590	ncbi-geneid:9796499	1.14.13.-	51905
aai:AARI_30600	ncbi-geneid:9796500	2.1.1.-	53335
aai:AARI_30610	ncbi-geneid:9796501	2.3.1.74	53901|53901
aai:AARI_30680	ncbi-geneid:9796508	1.5.3.1	51905|54373
aai:AARI_30700	ncbi-geneid:9796510	3.4.-.-	51306
aai:AARI_30730	ncbi-geneid:9796513	3.5.1.2	56601
aai:AARI_30740	ncbi-geneid:9793916	3.1.2.-	54637
aai:AARI_30750	ncbi-geneid:9796514	4.4.1.5	54593
aai:AARI_30760	ncbi-geneid:9796596	3.1.1.-	52266
aai:AARI_30790	ncbi-geneid:9796599	2.7.13.3	55874
aai:AARI_30830	ncbi-geneid:9796603	3.6.3.-	52540
aai:AARI_30950	ncbi-geneid:9796614	3.6.3.4	56784|81653|81660|55008|81665
aai:AARI_31060	ncbi-geneid:9796623	1.1.2.3	51395
aai:AARI_31140	ncbi-geneid:9796630	3.6.3.-	52540|90123
aai:AARI_31150	ncbi-geneid:9796631	3.6.3.-	52540|90123
aai:AARI_31180	ncbi-geneid:9796634	4.2.1.96	55248
aai:AARI_31300	ncbi-geneid:9796646	1.1.1.-	50129|51735
aai:AARI_31340	ncbi-geneid:9796650	1.11.1.15	52833
aai:AARI_31350	ncbi-geneid:9793708	1.2.1.16	53720
aai:AARI_31360	ncbi-geneid:9793877	4.1.99.3	48173|52425
aai:AARI_31390	ncbi-geneid:9796653	1.1.1.4	50129|51735
aai:AARI_31400	ncbi-geneid:9793709	3.1.-.-	52980
aai:AARI_31450	ncbi-geneid:9796657	3.6.3.-	52540|52540
aai:AARI_31480	ncbi-geneid:9796660	1.3.3.1	51395
aai:AARI_31520	ncbi-geneid:9796663	3.5.3.9	53187|55031
aai:AARI_31540	ncbi-geneid:9794269	3.5.2.3	51556|51338
aai:AARI_31550	ncbi-geneid:9794266	4.3.1.1	48557
aai:AARI_31560	ncbi-geneid:9793696	4.2.1.51|4.2.1.91	53850
aai:AARI_31590	ncbi-geneid:9796666	2.2.1.1	52518
aai:AARI_31600	ncbi-geneid:9796667	2.2.1.1	52518|52922
aai:AARI_31660	ncbi-geneid:9796673	3.6.3.-	52540|52540
aai:AARI_31690	ncbi-geneid:9796676	3.2.2.1	53590
aai:AARI_31700	ncbi-geneid:9796758	3.6.1.-	52540|56024
aai:AARI_31710	ncbi-geneid:9796759	3.6.1.-	55811
aai:AARI_31730	ncbi-geneid:9793808	4.2.1.6	51604|54826
aai:AARI_31740	ncbi-geneid:9793806	4.1.2.21	51569
aai:AARI_31770	ncbi-geneid:9793551	3.6.3.-	52540
aai:AARI_31780	ncbi-geneid:9796762	3.6.3.-	52540
aai:AARI_31810	ncbi-geneid:9796765	6.3.-.-	55931
aai:AARI_31870	ncbi-geneid:9796771	3.4.-.-|3.2.-.-	52317
aai:AARI_31940	ncbi-geneid:9796776	6.3.-.-	55931
aai:AARI_31960	ncbi-geneid:9796778	1.20.4.1	52788
aai:AARI_32090	ncbi-geneid:9796789	3.5.1.2	56601
aai:AARI_32100	ncbi-geneid:9796790	3.1.4.46	51695
aai:AARI_32180	ncbi-geneid:9796798	3.5.1.10	53328|55021
aai:AARI_32260	ncbi-geneid:9796805	2.4.-.-	53448
aai:AARI_32270	ncbi-geneid:9796806	6.3.5.5	56059|51735
aai:AARI_32330	ncbi-geneid:9796812	3.5.2.5	51556|51338
aai:AARI_32340	ncbi-geneid:9793663	4.1.1.47	52518|52518|52467
aai:AARI_32360	ncbi-geneid:9796813	1.1.1.60	51735|48179
aai:AARI_32370	ncbi-geneid:9796814	5.3.1.22	51658
aai:AARI_32480	ncbi-geneid:9796824	3.6.3.34	52540
aai:AARI_32510	ncbi-geneid:9796827	4.2.1.1	53056
aai:AARI_32530	ncbi-geneid:9796829	6.4.1.2|6.4.1.3|6.4.1.4	52096|52096
aai:AARI_32540	ncbi-geneid:9796830	6.4.1.2|6.4.1.3|6.3.4.14	56059|52440|51246|51230
aai:AARI_32560	ncbi-geneid:9796831	4.1.3.6|4.1.3.34	51621
aai:AARI_32740	ncbi-geneid:9796930	1.3.99.-	56645|47203
aai:AARI_32750	ncbi-geneid:9796931	1.3.99.-	56645|47203
aai:AARI_32800	ncbi-geneid:9796936	2.7.8.-	56214
aai:AARI_32880	ncbi-geneid:9796944	1.13.12.-	51905
aai:AARI_32890	ncbi-geneid:9796945	2.7.7.58	56801
aai:AARI_32900	ncbi-geneid:9796946	5.4.4.2	56322
aai:AARI_32910	ncbi-geneid:9793813	1.3.1.28	51735
aai:AARI_32920	ncbi-geneid:9793811	3.3.2.1	52499
aai:AARI_32950	ncbi-geneid:9796948	1.11.1.10	53474
aai:AARI_33030	ncbi-geneid:9796956	2.7.1.31	110738
aai:AARI_33060	ncbi-geneid:9793560	6.2.1.-	56801
aai:AARI_33090	ncbi-geneid:9793729	5.3.3.4	54909
aai:AARI_33100	ncbi-geneid:9793730	1.13.11.1	49482
aai:AARI_33230	ncbi-geneid:9796968	2.1.1.-	53335
aai:AARI_33300	ncbi-geneid:9793562	2.1.1.72|3.1.21.3	52540
aai:AARI_33330	ncbi-geneid:9794108	2.1.1.72|3.1.21.3	116734|116734
aai:AARI_33340	ncbi-geneid:9793985	2.1.1.72|3.1.21.3	53335
aai:AARI_33410	ncbi-geneid:9796982	3.5.3.-	51182
aai:AARI_33430	ncbi-geneid:9796984	2.3.3.9	51645
aai:AARI_33440	ncbi-geneid:9796985	1.1.1.38	51735|53223
aai:AARI_33460	ncbi-geneid:9796987	3.6.3.-	52540|90123
aai:AARI_33530	ncbi-geneid:9796994	5.1.3.2	51735
aai:AARI_33540	ncbi-geneid:9793880	2.7.1.6	54211|55060
aai:AARI_33550	ncbi-geneid:9793881	2.7.7.12	54197|54197
aai:AARI_33610	ncbi-geneid:9796999	3.2.1.23	51445|74650|49785|49303|49303
aai:AARI_33620	ncbi-geneid:9794028	5.1.3.3	74650
aai:AARI_33640	ncbi-geneid:9797082	3.6.3.-	52540|52540
aai:AARI_33660	ncbi-geneid:9797084	5.3.1.4	53743|50443
aai:AARI_33670	ncbi-geneid:9793669	5.1.3.4	53639
aai:AARI_33680	ncbi-geneid:9793671	2.7.1.16	53067|53067
aai:AARI_33710	ncbi-geneid:9797086	1.7.3.3	55620|55620
aai:AARI_33720	ncbi-geneid:9797087	3.5.2.17	49472
aai:AARI_33840	ncbi-geneid:9797099	2.3.-.-	55729
aai:AARI_33890	ncbi-geneid:9797104	3.6.1.-|3.6.4.12	52540|48024
aai:AARI_33910	ncbi-geneid:9797105	6.2.1.-	56801
aai:AARI_33960	ncbi-geneid:9797110	1.1.5.2	50952
aai:AARI_33970	ncbi-geneid:9797111	2.8.3.-	100950|100950
aai:AARI_34060	ncbi-geneid:9797115	3.4.-.-	53187|101821
aai:AARI_34090	ncbi-geneid:9797118	2.7.13.3	55874
aai:AARI_34110	ncbi-geneid:9797120	3.6.3.-	52540
aai:AARI_34150	ncbi-geneid:9797124	2.7.7.43	53448|56784
aai:AARI_34160	ncbi-geneid:9797125	2.5.1.57|2.5.1.56	51569
aai:AARI_34210	ncbi-geneid:9797130	5.5.1.4	51735|55347
aai:AARI_34230	ncbi-geneid:9797132	2.7.7.25|2.7.7.19	81891|81301
aai:AARI_34270	ncbi-geneid:9797136	1.8.1.9	51905
aai:AARI_34310	ncbi-geneid:9794176	2.1.1.170	53335
aai:AARI_34350	ncbi-geneid:9797138	3.1.26.5	54211
