# Supplementary material for: Tracing the Repertoire of Promiscuous Enzymes along the Metabolic Pathways in Archaeal Organisms
Source: Life (Basel). 2017 Jul 13;7(3):30. doi: 10.3390/life7030030 (PMC5617955; doi:10.3390/life7030030)
Supplement: Supplementary file 1 [file life-07-00030-s001.zip › Table_S2/aap.txt]

KEGGID	NCBIGI	ECs	SFamilyID
aap:NT05HA_0004	ncbi-geneid:8123305	3.5.1.1	53774
aap:NT05HA_0007	ncbi-geneid:8123308	2.1.1.-	102114
aap:NT05HA_0010	ncbi-geneid:8123311	1.17.7.1	56014|51717
aap:NT05HA_0011	ncbi-geneid:8123312	6.1.1.21	55681|52954
aap:NT05HA_0016	ncbi-geneid:8123317	2.4.2.9	53271
aap:NT05HA_0017	ncbi-geneid:8123318	5.2.1.8	109998|54534
aap:NT05HA_0018	ncbi-geneid:8123319	3.4.21.53	54211|52540|88697
aap:NT05HA_0021	ncbi-geneid:8123322	4.1.2.14|4.1.3.16	51569
aap:NT05HA_0022	ncbi-geneid:8123323	1.15.1.1	54719|46609
aap:NT05HA_0023	ncbi-geneid:8123324	1.1.1.40	51735|53659|53223
aap:NT05HA_0024	ncbi-geneid:8123325	5.4.99.12	55120|55174
aap:NT05HA_0026	ncbi-geneid:8123327	3.6.3.41	52540
aap:NT05HA_0037	ncbi-geneid:8122442	1.7.2.2	48695
aap:NT05HA_0049	ncbi-geneid:8122454	1.15.1.1	49329
aap:NT05HA_0052	ncbi-geneid:8122457	2.7.7.7	55979|55979|55979
aap:NT05HA_0056	ncbi-geneid:8122461	3.1.26.5	54211
aap:NT05HA_0064	ncbi-geneid:8122468	1.17.4.2	51998
aap:NT05HA_0066	ncbi-geneid:8122470	6.2.1.3	56801
aap:NT05HA_0068	ncbi-geneid:8122472	2.7.7.7	89550
aap:NT05HA_0070	ncbi-geneid:8122474	1.4.1.4	51735|53223
aap:NT05HA_0072	ncbi-geneid:8122476	4.3.2.1	48557
aap:NT05HA_0077	ncbi-geneid:8122481	6.1.1.17	52374|48163
aap:NT05HA_0080	ncbi-geneid:8122484	2.7.1.15	53613
aap:NT05HA_0081	ncbi-geneid:8122485	3.6.1.-	55811
aap:NT05HA_0084	ncbi-geneid:8122488	2.1.1.45	55831
aap:NT05HA_0085	ncbi-geneid:8122489	3.5.4.-	53927
aap:NT05HA_0088	ncbi-geneid:8122492	1.3.99.22	102114
aap:NT05HA_0090	ncbi-geneid:8122494	5.3.1.1	51351
aap:NT05HA_0091	ncbi-geneid:8122495	4.1.3.36	52096
aap:NT05HA_0092	ncbi-geneid:8122496	4.2.1.113	51604|54826|81301
aap:NT05HA_0093	ncbi-geneid:8122497	4.2.1.10	52304
aap:NT05HA_0095	ncbi-geneid:8122499	6.4.1.2|6.3.4.14	56059|52440|51246
aap:NT05HA_0098	ncbi-geneid:8122502	3.1.26.3	69065|54768
aap:NT05HA_0099	ncbi-geneid:8122503	3.4.21.89	51306
aap:NT05HA_0103	ncbi-geneid:8122507	3.2.2.-	52141
aap:NT05HA_0107	ncbi-geneid:8122511	2.7.1.11	53784
aap:NT05HA_0108	ncbi-geneid:8122512	2.1.1.-	53335
aap:NT05HA_0109	ncbi-geneid:8122513	3.2.1.52	51445
aap:NT05HA_0113	ncbi-geneid:8121477	2.3.1.54	51998
aap:NT05HA_0115	ncbi-geneid:8121479	1.97.1.4	102114
aap:NT05HA_0119	ncbi-geneid:8121483	2.3.1.51	69593
aap:NT05HA_0120	ncbi-geneid:8121484	3.6.1.-	56300
aap:NT05HA_0124	ncbi-geneid:8121488	4.1.99.2	53383
aap:NT05HA_0132	ncbi-geneid:8121495	1.5.1.2	51735|48179
aap:NT05HA_0136	ncbi-geneid:8121499	3.4.-.-	117892
aap:NT05HA_0137	ncbi-geneid:8121500	3.4.-.-	117892
aap:NT05HA_0138	ncbi-geneid:8121501	2.7.8.-	56214|56214
aap:NT05HA_0139	ncbi-geneid:8121502	4.2.3.1	53686
aap:NT05HA_0141	ncbi-geneid:8121504	2.7.1.39	54211|55060
aap:NT05HA_0145	ncbi-geneid:8121507	2.4.2.11	51690
aap:NT05HA_0148	ncbi-geneid:8121510	4.2.1.52	51569
aap:NT05HA_0149	ncbi-geneid:8121511	1.11.1.15	52833
aap:NT05HA_0155	ncbi-geneid:8121517	6.3.1.2	55931|54368
aap:NT05HA_0158	ncbi-geneid:8121520	2.1.1.63	46767|53155
aap:NT05HA_0170	ncbi-geneid:8121532	3.6.3.4	56784|81653|55008|81665
aap:NT05HA_0173	ncbi-geneid:8121535	3.4.21.92	52096
aap:NT05HA_0176	ncbi-geneid:8121538	6.3.2.2	55931|56059
aap:NT05HA_0194	ncbi-geneid:8122667	2.3.1.-	55729|52540
aap:NT05HA_0196	ncbi-geneid:8122669	3.6.4.-	52540|52540|52540|143517|52540|141259
aap:NT05HA_0199	ncbi-geneid:8122672	5.-.-.-	53697
aap:NT05HA_0201	ncbi-geneid:8122674	3.6.3.-	52540
aap:NT05HA_0210	ncbi-geneid:8122683	2.1.1.-	53335|81799
aap:NT05HA_0212	ncbi-geneid:8122685	2.4.1.129	56601|56519
aap:NT05HA_0213	ncbi-geneid:8122686	6.3.2.13	53623|53244|63418
aap:NT05HA_0214	ncbi-geneid:8122687	6.3.2.10	53623|53244|63418
aap:NT05HA_0216	ncbi-geneid:8122689	6.3.2.9	53623|53244|51984
aap:NT05HA_0218	ncbi-geneid:8122691	2.4.1.227	53756
aap:NT05HA_0219	ncbi-geneid:8122692	6.3.2.8	53623|53244|51984
aap:NT05HA_0220	ncbi-geneid:8122693	6.3.2.4	56059|52440
aap:NT05HA_0224	ncbi-geneid:8122697	3.5.1.-	54211|54211
aap:NT05HA_0227	ncbi-geneid:8122700	5.4.99.5|4.2.1.51	53850|55021|48600
aap:NT05HA_0234	ncbi-geneid:8122707	3.5.1.18	53187|55031
aap:NT05HA_0236	ncbi-geneid:8122709	3.6.1.13	55811
aap:NT05HA_0239	ncbi-geneid:8122712	2.1.1.173	53335|53335
aap:NT05HA_0243	ncbi-geneid:8122716	2.7.7.7
aap:NT05HA_0244	ncbi-geneid:8122717	3.1.26.4
aap:NT05HA_0247	ncbi-geneid:8122720	4.1.3.6|2.8.3.10	100950|100950
aap:NT05HA_0248	ncbi-geneid:8122721	4.1.3.6|4.1.3.34	51621
aap:NT05HA_0250	ncbi-geneid:8122723	6.2.1.22	52374|55729
aap:NT05HA_0252	ncbi-geneid:8122725	2.3.1.-	56317
aap:NT05HA_0254	ncbi-geneid:8122727	3.4.11.23	53187
aap:NT05HA_0255	ncbi-geneid:8122728	2.7.4.6	54919
aap:NT05HA_0256	ncbi-geneid:8122729	1.1.1.-	48179|51735
aap:NT05HA_0257	ncbi-geneid:8122730	2.7.10.-	52540
aap:NT05HA_0265	ncbi-geneid:8122738	6.3.4.4	52540
aap:NT05HA_0268	ncbi-geneid:8122741	3.1.26.-	50249
aap:NT05HA_0270	ncbi-geneid:8122743	3.5.1.-	52467
aap:NT05HA_0275	ncbi-geneid:8122197	2.4.2.-	51690|54675
aap:NT05HA_0278	ncbi-geneid:8122200	2.4.1.-	56601|53955
aap:NT05HA_0297	ncbi-geneid:8122218	3.4.11.1	53187|52949
aap:NT05HA_0300	ncbi-geneid:8122221	1.5.1.20	51730
aap:NT05HA_0303	ncbi-geneid:8122224	3.6.3.-	52540
aap:NT05HA_0309	ncbi-geneid:8122230	2.7.6.1	53271
aap:NT05HA_0314	ncbi-geneid:8122233	2.7.7.72|3.1.3.-|3.1.4	81891|81301
aap:NT05HA_0326	ncbi-geneid:8122244	6.1.1.11	55681|46589
aap:NT05HA_0327	ncbi-geneid:8122245	2.7.7.42	81301|81301|81593|81593
aap:NT05HA_0337	ncbi-geneid:8122255	2.7.1.69	55604
aap:NT05HA_0341	ncbi-geneid:8122259	2.1.1.14	51726|51726
aap:NT05HA_0346	ncbi-geneid:8122264	3.4.24.-	63411|63411|63411
aap:NT05HA_0349	ncbi-geneid:8122267	2.7.4.14	52540
aap:NT05HA_0358	ncbi-geneid:8123063	5.99.1.3	56719|101904
aap:NT05HA_0359	ncbi-geneid:8123064	2.1.1.64	53335
aap:NT05HA_0365	ncbi-geneid:8123070	6.2.1.26	56801
aap:NT05HA_0367	ncbi-geneid:8123072	4.2.3.5	103263
aap:NT05HA_0368	ncbi-geneid:8123073	3.4.24.-	55166
aap:NT05HA_0371	ncbi-geneid:8123076	2.4.2.7	53271
aap:NT05HA_0372	ncbi-geneid:8123077	2.7.7.7	52540|48019
aap:NT05HA_0378	ncbi-geneid:8123083	3.1.13.1	50249|50249|50249|50249
aap:NT05HA_0379	ncbi-geneid:8123084	1.3.1.9	51735
aap:NT05HA_0382	ncbi-geneid:8123087	4.2.3.12	55620
aap:NT05HA_0387	ncbi-geneid:8123091	2.1.1.72	53335
aap:NT05HA_0391	ncbi-geneid:8123095	4.2.3.3	52335
aap:NT05HA_0393	ncbi-geneid:8123097	3.6.1.7	54975
aap:NT05HA_0398	ncbi-geneid:8123102	2.8.1.-	69721
aap:NT05HA_0403	ncbi-geneid:8123107	5.3.1.8	51182
aap:NT05HA_0405	ncbi-geneid:8123109	2.7.1.69	55604
aap:NT05HA_0407	ncbi-geneid:8123111	3.1.2.6	56281
aap:NT05HA_0408	ncbi-geneid:8123112	1.2.1.70	69742|51735|69075
aap:NT05HA_0414	ncbi-geneid:8123118	2.3.2.2	56235
aap:NT05HA_0416	ncbi-geneid:8123120	6.3.4.5	69864|52402
aap:NT05HA_0418	ncbi-geneid:8123122	6.3.2.6	56104
aap:NT05HA_0422	ncbi-geneid:8123126	3.5.4.5	53927|53927
aap:NT05HA_0426	ncbi-geneid:8123130	3.6.3.31	52540|50331
aap:NT05HA_0427	ncbi-geneid:8123131	3.4.11.4	53187|55031
aap:NT05HA_0437	ncbi-geneid:8123139	1.2.4.2	52518|52518
aap:NT05HA_0438	ncbi-geneid:8123140	2.3.1.61	52777|51230|47005
aap:NT05HA_0440	ncbi-geneid:8123142	6.2.1.5	56059|52210
aap:NT05HA_0441	ncbi-geneid:8121875	6.2.1.5	52210|51735
aap:NT05HA_0451	ncbi-geneid:8121886	2.7.13.3	55874|47384
aap:NT05HA_0452	ncbi-geneid:8121887	2.7.4.3	52540
aap:NT05HA_0455	ncbi-geneid:8121890	5.1.3.2	51735
aap:NT05HA_0458	ncbi-geneid:8121893	6.3.4.-	52402|56037|82829
aap:NT05HA_0459	ncbi-geneid:8121894	2.7.1.35	53613
aap:NT05HA_0460	ncbi-geneid:8121895	6.4.1.2	52096
aap:NT05HA_0487	ncbi-geneid:8121922	3.1.22.4	103084
aap:NT05HA_0490	ncbi-geneid:8121925	3.2.1.17	53955
aap:NT05HA_0517	ncbi-geneid:8121951	6.3.5.2	52317|52402|54810
aap:NT05HA_0529	ncbi-geneid:8121560	1.1.1.205	51412|54631
aap:NT05HA_0530	ncbi-geneid:8121561	6.3.4.15	55681|50037
aap:NT05HA_0532	ncbi-geneid:8121563	2.7.1.49|2.7.4.7	53613
aap:NT05HA_0536	ncbi-geneid:8121567	2.8.1.6	102114
aap:NT05HA_0540	ncbi-geneid:8121571	2.7.1.69	55604
aap:NT05HA_0545	ncbi-geneid:8121576	5.1.3.9	51366
aap:NT05HA_0546	ncbi-geneid:8121577	2.7.1.60	53067
aap:NT05HA_0548	ncbi-geneid:8121579	4.1.3.3	51569
aap:NT05HA_0549	ncbi-geneid:8121580	3.5.99.6	100950
aap:NT05HA_0550	ncbi-geneid:8121581	3.5.1.25	51556|51338
aap:NT05HA_0552	ncbi-geneid:8121583	1.11.1.15	52833
aap:NT05HA_0553	ncbi-geneid:8121584	4.99.1.1	53800
aap:NT05HA_0563	ncbi-geneid:8121594	3.6.4.13	52540
aap:NT05HA_0579	ncbi-geneid:8121609	2.4.1.129|3.4	56601|53955
aap:NT05HA_0582	ncbi-geneid:8121612	3.4.11.18	55920
aap:NT05HA_0583	ncbi-geneid:8121613	2.7.7.59	81301|109604|55021|81593|55021
aap:NT05HA_0584	ncbi-geneid:8121614	5.4.3.8	53383
aap:NT05HA_0600	ncbi-geneid:8121631	3.6.3.34	52540
aap:NT05HA_0608	ncbi-geneid:8121719	2.5.1.75	52540|52540
aap:NT05HA_0610	ncbi-geneid:8121721	3.5.1.28	53187|54106|54106|54106
aap:NT05HA_0615	ncbi-geneid:8121726	3.1.-.-
aap:NT05HA_0616	ncbi-geneid:8121727	3.6.1.-	52540
aap:NT05HA_0618	ncbi-geneid:8121729	2.7.3.9	51621|52009|47831
aap:NT05HA_0619	ncbi-geneid:8121730	2.7.1.69	51261
aap:NT05HA_0620	ncbi-geneid:8121731	3.4.24.70	55486
aap:NT05HA_0625	ncbi-geneid:8121736	3.5.4.25	142695
aap:NT05HA_0626	ncbi-geneid:8121737	3.1.3.27	48317
aap:NT05HA_0627	ncbi-geneid:8121738	2.7.1.59	53067
aap:NT05HA_0636	ncbi-geneid:8121747	5.4.99.9	51971|54373
aap:NT05HA_0640	ncbi-geneid:8121751	3.1.11.2	56219
aap:NT05HA_0642	ncbi-geneid:8121753	4.2.1.46	51735
aap:NT05HA_0646	ncbi-geneid:8121757	3.4.21.-	52096|52096
aap:NT05HA_0647	ncbi-geneid:8121758	5.4.99.5|1.3.1.12	51735|48179|48600
aap:NT05HA_0650	ncbi-geneid:8121761	5.4.99.12	55120
aap:NT05HA_0654	ncbi-geneid:8121764	3.5.2.17	49472
aap:NT05HA_0656	ncbi-geneid:8121766	1.2.4.1	52518|52518|52922
aap:NT05HA_0657	ncbi-geneid:8121767	2.3.1.12	52777|51230|51230|51230|47005
aap:NT05HA_0658	ncbi-geneid:8121768	1.8.1.4	51905|55424
aap:NT05HA_0660	ncbi-geneid:8121770	4.1.3.38	56752
aap:NT05HA_0661	ncbi-geneid:8121771	2.6.1.85	56322
aap:NT05HA_0662	ncbi-geneid:8121772	2.6.1.85	52317
aap:NT05HA_0663	ncbi-geneid:8121773	1.1.1.29	51735|52283
aap:NT05HA_0668	ncbi-geneid:8121778	3.6.3.34	52540
aap:NT05HA_0674	ncbi-geneid:8121784	2.1.1.13	82282|56507|51717|52242|47644
aap:NT05HA_0676	ncbi-geneid:8121786	3.6.3.-	52540
aap:NT05HA_0680	ncbi-geneid:8121789	3.6.4.12	52540|48024
aap:NT05HA_0681	ncbi-geneid:8121790	5.1.1.1	51419|50621
aap:NT05HA_0682	ncbi-geneid:8121791	5.3.1.9	53697
aap:NT05HA_0683	ncbi-geneid:8121792	2.5.1.78	52121
aap:NT05HA_0685	ncbi-geneid:8121794	2.7.4.16	55326|56042
aap:NT05HA_0686	ncbi-geneid:8121155	3.1.3.27	101307
aap:NT05HA_0688	ncbi-geneid:8121157	1.3.1.26	51735|55347
aap:NT05HA_0691	ncbi-geneid:8121160	1.17.4.1	47240
aap:NT05HA_0693	ncbi-geneid:8121162	1.17.4.1	51998|48168
aap:NT05HA_0697	ncbi-geneid:8121166	3.6.3.30	52540|50331
aap:NT05HA_0704	ncbi-geneid:8121172	1.8.4.11|1.8.4.12	55068|51316
aap:NT05HA_0705	ncbi-geneid:8121173	4.2.1.1	53056
aap:NT05HA_0711	ncbi-geneid:8121179	2.7.1.30	53067|53067
aap:NT05HA_0713	ncbi-geneid:8121181	1.1.5.3	51905
aap:NT05HA_0714	ncbi-geneid:8121182	1.7.-.-	52218
aap:NT05HA_0715	ncbi-geneid:8121183	3.4.21.-	52096
aap:NT05HA_0719	ncbi-geneid:8121187	6.1.1.3	55681|55186|52954|81271
aap:NT05HA_0727	ncbi-geneid:8121194	2.2.1.7	52518|52518|52922
aap:NT05HA_0728	ncbi-geneid:8121195	2.5.1.1|2.5.1.10	48576
aap:NT05HA_0729	ncbi-geneid:8121196	3.1.11.6	116842
aap:NT05HA_0733	ncbi-geneid:8121200	6.3.2.12|6.3.2.17	53623|53244
aap:NT05HA_0734	ncbi-geneid:8121201	5.4.2.1
aap:NT05HA_0735	ncbi-geneid:8121202	2.7.8.-	56024|56024
aap:NT05HA_0737	ncbi-geneid:8121204	5.4.99.12	55120
aap:NT05HA_0739	ncbi-geneid:8121206	3.11.1.2	82057|57783
aap:NT05HA_0744	ncbi-geneid:8121210	3.6.3.-	52540
aap:NT05HA_0746	ncbi-geneid:8121212	6.1.1.18	52374|50715
aap:NT05HA_0750	ncbi-geneid:8121215	2.4.1.18	51445|51011|81296|81296
aap:NT05HA_0751	ncbi-geneid:8121216	3.2.1.-	51445|81296|51011
aap:NT05HA_0752	ncbi-geneid:8121217	2.7.7.27	53448|51161
aap:NT05HA_0753	ncbi-geneid:8121218	2.4.1.21	53756
aap:NT05HA_0754	ncbi-geneid:8121219	2.4.1.1	53756
aap:NT05HA_0759	ncbi-geneid:8121224	3.4.21.-	56601
aap:NT05HA_0762	ncbi-geneid:8121227	2.3.1.40|6.2.1.20	56801|103473|69593
aap:NT05HA_0766	ncbi-geneid:8121231	3.1.11.1	53098
aap:NT05HA_0767	ncbi-geneid:8121232	1.16.3.1	47240
aap:NT05HA_0768	ncbi-geneid:8121233	1.16.3.1	47240
aap:NT05HA_0773	ncbi-geneid:8123414	5.99.1.2	56712|57783|57783|57783
aap:NT05HA_0777	ncbi-geneid:8123418	3.4.13.21	52317
aap:NT05HA_0778	ncbi-geneid:8123419	1.3.3.1	51395
aap:NT05HA_0779	ncbi-geneid:8123420	3.4.11.2	55486|63737
aap:NT05HA_0780	ncbi-geneid:8123421	5.4.99.18	52255
aap:NT05HA_0781	ncbi-geneid:8123422	6.3.4.18	56059|51246|52440
aap:NT05HA_0782	ncbi-geneid:8123423	2.6.1.1	53383
aap:NT05HA_0784	ncbi-geneid:8123425	3.6.3.34	52540
aap:NT05HA_0799	ncbi-geneid:8123439	6.1.1.20	56037|55681|50249|54991|46955
aap:NT05HA_0800	ncbi-geneid:8123440	6.1.1.20	55681|46589
aap:NT05HA_0805	ncbi-geneid:8123445	5.3.1.13	53697
aap:NT05HA_0806	ncbi-geneid:8123446	3.1.3.45	56784
aap:NT05HA_0807	ncbi-geneid:8123447	4.1.3.27	56322
aap:NT05HA_0808	ncbi-geneid:8123448	4.1.3.27	52317
aap:NT05HA_0810	ncbi-geneid:8123450	2.4.2.18	52418|47648
aap:NT05HA_0811	ncbi-geneid:8123451	4.1.1.48|5.3.1.24	51366|51366
aap:NT05HA_0812	ncbi-geneid:8123452	1.12.99.6	56770
aap:NT05HA_0815	ncbi-geneid:8123455	1.12.99.6	56762
aap:NT05HA_0816	ncbi-geneid:8123456	3.4.24.-	53163
aap:NT05HA_0822	ncbi-geneid:8123462	4.1.1.3	51569|89000|51230
aap:NT05HA_0825	ncbi-geneid:8123465	4.2.1.20	53686
aap:NT05HA_0826	ncbi-geneid:8123466	4.2.1.20	51366
aap:NT05HA_0827	ncbi-geneid:8123467	1.17.4.1	51998
aap:NT05HA_0828	ncbi-geneid:8123468	1.17.4.1	47240
aap:NT05HA_0829	ncbi-geneid:8123469	2.7.1.40	51621|52935|50800
aap:NT05HA_0831	ncbi-geneid:8123471	4.1.2.-	51569
aap:NT05HA_0839	ncbi-geneid:8123478	6.3.3.3	52540
aap:NT05HA_0842	ncbi-geneid:8123480	6.1.1.22	55681|50249
aap:NT05HA_0845	ncbi-geneid:8123483	2.-.-.-	54690
aap:NT05HA_0850	ncbi-geneid:8123488	3.4.13.21	52317
aap:NT05HA_0852	ncbi-geneid:8123490	1.7.2.3	53706|50692
aap:NT05HA_0857	ncbi-geneid:8122830	1.7.2.3	53706|50692
aap:NT05HA_0860	ncbi-geneid:8122833	3.2.1.93	51445|51011
aap:NT05HA_0861	ncbi-geneid:8122834	2.7.1.69	55604
aap:NT05HA_0862	ncbi-geneid:8122835	5.4.99.12	55120
aap:NT05HA_0866	ncbi-geneid:8122839	3.1.11.5	52540|52540
aap:NT05HA_0867	ncbi-geneid:8122840	3.1.11.5	52540|52980
aap:NT05HA_0871	ncbi-geneid:8122844	4.2.1.60	54637
aap:NT05HA_0872	ncbi-geneid:8122845	3.4.21.-	54211
aap:NT05HA_0876	ncbi-geneid:8122849	5.4.99.12	55120
aap:NT05HA_0879	ncbi-geneid:8122852	1.7.1.13	55620
aap:NT05HA_0881	ncbi-geneid:8122854	3.4.24.-	140990|52540
aap:NT05HA_0882	ncbi-geneid:8122855	2.1.1.-	53335
aap:NT05HA_0883	ncbi-geneid:8122856	3.5.1.10	53328|55021
aap:NT05HA_0899	ncbi-geneid:8122865	2.3.1.31	53474
aap:NT05HA_0902	ncbi-geneid:8122868	4.1.1.31	51621
aap:NT05HA_0907	ncbi-geneid:8122873	2.5.1.9	63380|63380
aap:NT05HA_0910	ncbi-geneid:8122876	3.4.16.4|3.4.21	56601
aap:NT05HA_0911	ncbi-geneid:8122877	3.5.4.16	55620
aap:NT05HA_0917	ncbi-geneid:8122883	3.6.3.19	52540|50331
aap:NT05HA_0922	ncbi-geneid:8122888	3.2.1.1	51445
aap:NT05HA_0941	ncbi-geneid:8122907	2.4.1.1	53756
aap:NT05HA_0942	ncbi-geneid:8122908	2.4.1.25	51445
aap:NT05HA_0943	ncbi-geneid:8122909	3.2.1.135	51445|81296
aap:NT05HA_0944	ncbi-geneid:8122910	4.1.1.-	52507
aap:NT05HA_0945	ncbi-geneid:8122911	2.4.2.14	56235|53271
aap:NT05HA_0948	ncbi-geneid:8122914	2.7.2.1	53067|53067
aap:NT05HA_0949	ncbi-geneid:8122915	2.3.1.8	53659|52540|75138
aap:NT05HA_0952	ncbi-geneid:8122918	2.7.6.3	55083
aap:NT05HA_0953	ncbi-geneid:8122919	2.7.7.19	81891|81301
aap:NT05HA_0958	ncbi-geneid:8122924	3.6.3.-	52540|90123
aap:NT05HA_0959	ncbi-geneid:8122925	2.7.1.130	52540
aap:NT05HA_0961	ncbi-geneid:8122927	2.7.7.38	53448
aap:NT05HA_0966	ncbi-geneid:8122932	3.2.1.23	51445|74650|49785|49303|49303
aap:NT05HA_0971	ncbi-geneid:8122937	2.7.9.3	56042|55326
aap:NT05HA_0972	ncbi-geneid:8122938	1.6.1.2	52467
aap:NT05HA_0973	ncbi-geneid:8122939	1.6.1.2	52283|51735
aap:NT05HA_0976	ncbi-geneid:8122942	6.1.1.1	52374|55174
aap:NT05HA_0977	ncbi-geneid:8122943	2.7.1.4	53613
aap:NT05HA_0978	ncbi-geneid:8122944	3.2.1.26	75005|49899
aap:NT05HA_0980	ncbi-geneid:8122946	5.4.99.12	55120|88697
aap:NT05HA_0991	ncbi-geneid:8122957	3.1.3.-
aap:NT05HA_0992	ncbi-geneid:8122958	5.4.2.10	53738|53738|53738|55957
aap:NT05HA_0993	ncbi-geneid:8122959	2.5.1.15	51717
aap:NT05HA_0996	ncbi-geneid:8122962	2.7.7.7	56672|100879
aap:NT05HA_1003	ncbi-geneid:8122969	2.5.1.55	51569
aap:NT05HA_1004	ncbi-geneid:8122970	2.1.1.-	53335
aap:NT05HA_1010	ncbi-geneid:8122976	6.1.1.19	52374|47323|55190
aap:NT05HA_1016	ncbi-geneid:8122982	4.4.1.8	53383
aap:NT05HA_1021	ncbi-geneid:8121319	3.6.4.12	52540|48024
aap:NT05HA_1038	ncbi-geneid:8121334	2.1.1.37	53335
aap:NT05HA_1041	ncbi-geneid:8121337	5.99.1.2	56712
aap:NT05HA_1056	ncbi-geneid:8121352	1.11.1.5	46626|46626
aap:NT05HA_1057	ncbi-geneid:8121353	3.1.13.5	53098|47819|47819
aap:NT05HA_1058	ncbi-geneid:8121354	6.2.1.3	56801
aap:NT05HA_1060	ncbi-geneid:8121356	3.4.-.-	53067|53067
aap:NT05HA_1061	ncbi-geneid:8121357	3.6.4.12	52540|52540
aap:NT05HA_1062	ncbi-geneid:8121358	5.1.3.15	74650
aap:NT05HA_1068	ncbi-geneid:8121364	1.8.1.9	51905
aap:NT05HA_1072	ncbi-geneid:8121367	3.1.2.-	54637|54637
aap:NT05HA_1084	ncbi-geneid:8121379	6.5.1.1	56091|50249
aap:NT05HA_1086	ncbi-geneid:8121381	3.6.4.12	52540
aap:NT05HA_1088	ncbi-geneid:8121383	2.7.1.12	52540
aap:NT05HA_1092	ncbi-geneid:8121387	1.2.1.2	53706
aap:NT05HA_1093	ncbi-geneid:8121388	1.2.1.2	53706|50692
aap:NT05HA_1094	ncbi-geneid:8121389	1.2.1.2	54862
aap:NT05HA_1095	ncbi-geneid:8121390	1.2.1.2	81342
aap:NT05HA_1096	ncbi-geneid:8121391	3.6.3.29	52540|50331
aap:NT05HA_1100	ncbi-geneid:8123143	3.1.3.5	109604
aap:NT05HA_1101	ncbi-geneid:8123224	3.4.21.-	50494|50156
aap:NT05HA_1102	ncbi-geneid:8123225	3.5.4.26|1.1.1.193	53597|53927
aap:NT05HA_1104	ncbi-geneid:8123227	2.1.1.-	53335
aap:NT05HA_1108	ncbi-geneid:8123231	2.6.1.42	56752
aap:NT05HA_1109	ncbi-geneid:8123232	1.1.1.37	56327|51735
aap:NT05HA_1119	ncbi-geneid:8123242	4.2.99.18	48150
aap:NT05HA_1122	ncbi-geneid:8123244	2.2.1.1	52922|52518
aap:NT05HA_1123	ncbi-geneid:8123245	2.2.1.1	52518
aap:NT05HA_1126	ncbi-geneid:8123247	2.7.1.69	52794
aap:NT05HA_1129	ncbi-geneid:8123250	3.1.5.1	109604
aap:NT05HA_1136	ncbi-geneid:8123257	4.4.1.-	53383
aap:NT05HA_1138	ncbi-geneid:8123259	2.7.1.-|2.7.7	53613|52374
aap:NT05HA_1144	ncbi-geneid:8123265	3.1.4.16	56300|55816
aap:NT05HA_1149	ncbi-geneid:8123270	3.6.3.34	52540
aap:NT05HA_1150	ncbi-geneid:8123271	1.2.1.2	53706|50692
aap:NT05HA_1151	ncbi-geneid:8123272	1.2.1.2	53706
aap:NT05HA_1153	ncbi-geneid:8123274	3.4.-.-	53163
aap:NT05HA_1155	ncbi-geneid:8123276	1.-.-.-	56770
aap:NT05HA_1157	ncbi-geneid:8123278	1.-.-.-	56762|143243
aap:NT05HA_1165	ncbi-geneid:8123286	1.1.1.25	51735|53223
aap:NT05HA_1166	ncbi-geneid:8123287	2.7.7.-	81631|81301
aap:NT05HA_1177	ncbi-geneid:8123298	3.2.2.9	53167
aap:NT05HA_1179	ncbi-geneid:8123300	3.1.-.-	64182
aap:NT05HA_1180	ncbi-geneid:8123301	5.3.4.1	52833|54423
aap:NT05HA_1183	ncbi-geneid:8122747	6.1.1.6	55681|50249
aap:NT05HA_1190	ncbi-geneid:8122754	3.5.4.13	51283
aap:NT05HA_1191	ncbi-geneid:8122755	2.7.1.48	52540
aap:NT05HA_1196	ncbi-geneid:8122760	3.6.3.30	52540|50331
aap:NT05HA_1198	ncbi-geneid:8122762	3.1.3.25	56655
aap:NT05HA_1199	ncbi-geneid:8122763	2.1.1.-	75217
aap:NT05HA_1201	ncbi-geneid:8122765	2.8.1.7	53383
aap:NT05HA_1208	ncbi-geneid:8122772	6.1.1.10	52374|47323|50249|57770
aap:NT05HA_1215	ncbi-geneid:8122779	3.4.21.-	50494|50156|50156
aap:NT05HA_1219	ncbi-geneid:8122783	5.99.1.-	56719|55874|54211
aap:NT05HA_1220	ncbi-geneid:8122785	5.99.1.-	56719|101904
aap:NT05HA_1229	ncbi-geneid:8122793	6.1.1.9	52374|47323|50677|46589
aap:NT05HA_1232	ncbi-geneid:8122796	2.7.7.7	102400
aap:NT05HA_1233	ncbi-geneid:8122797	4.2.1.2	48557
aap:NT05HA_1237	ncbi-geneid:8122801	1.-.-.-	55469
aap:NT05HA_1243	ncbi-geneid:8122807	5.1.3.4	53639
aap:NT05HA_1244	ncbi-geneid:8122808	5.-.-.-	51658
aap:NT05HA_1246	ncbi-geneid:8122810	3.1.1.-	56281
aap:NT05HA_1247	ncbi-geneid:8122811	2.7.1.69	52794
aap:NT05HA_1248	ncbi-geneid:8122812	2.7.1.69	55804
aap:NT05HA_1249	ncbi-geneid:8122813	4.1.1.85	51366
aap:NT05HA_1254	ncbi-geneid:8122817	2.6.1.52	53383
aap:NT05HA_1255	ncbi-geneid:8122818	2.6.1.9	53383
aap:NT05HA_1256	ncbi-geneid:8122819	2.5.1.19	55205
aap:NT05HA_1257	ncbi-geneid:8122820	5.1.3.3	74650
aap:NT05HA_1258	ncbi-geneid:8122821	2.7.1.6	54211|55060
aap:NT05HA_1259	ncbi-geneid:8122822	2.7.7.12	54197|54197
aap:NT05HA_1262	ncbi-geneid:8122825	3.6.3.17	52540|52540
aap:NT05HA_1265	ncbi-geneid:8122588	2.7.13.3	55874|52172|47226|47384
aap:NT05HA_1266	ncbi-geneid:8122589	2.3.1.41	53901|53901
aap:NT05HA_1272	ncbi-geneid:8122595	2.7.1.23	111331
aap:NT05HA_1277	ncbi-geneid:8122600	3.1.2.-	54637
aap:NT05HA_1279	ncbi-geneid:8122602	3.2.1.-	48435|53955
aap:NT05HA_1281	ncbi-geneid:8122604	2.4.1.-	53955
aap:NT05HA_1289	ncbi-geneid:8122612	5.99.1.2	56712
aap:NT05HA_1297	ncbi-geneid:8122620	3.6.3.34	52540
aap:NT05HA_1298	ncbi-geneid:8122621	6.1.1.6	55681
aap:NT05HA_1299	ncbi-geneid:8122622	1.3.99.1	51905|46977|56425
aap:NT05HA_1300	ncbi-geneid:8122623	1.3.99.1	54292|46548
aap:NT05HA_1303	ncbi-geneid:8122626	5.-.-.-	111337
aap:NT05HA_1304	ncbi-geneid:8122627	2.6.1.9	53383
aap:NT05HA_1305	ncbi-geneid:8122628	2.4.2.29	51713
aap:NT05HA_1312	ncbi-geneid:8122635	1.2.1.10|1.1.1.1	56796|53720
aap:NT05HA_1314	ncbi-geneid:8122637	1.2.1.27	53720
aap:NT05HA_1316	ncbi-geneid:8122639	3.1.3.25	56655
aap:NT05HA_1319	ncbi-geneid:8122642	2.7.1.92	53613
aap:NT05HA_1320	ncbi-geneid:8122643	3.7.1.-	52518|52467|52518
aap:NT05HA_1321	ncbi-geneid:8122644	4.2.1.44	51658
aap:NT05HA_1322	ncbi-geneid:8122645	1.1.1.18	51735|55347
aap:NT05HA_1325	ncbi-geneid:8122648	2.1.2.1	53383
aap:NT05HA_1328	ncbi-geneid:8122651	6.3.4.13	56059|52440|51246
aap:NT05HA_1329	ncbi-geneid:8122652	2.1.2.3|3.5.4.10	53927|52335
aap:NT05HA_1330	ncbi-geneid:8122653	2.7.1.69	55604
aap:NT05HA_1331	ncbi-geneid:8122654	2.1.1.172	53335
aap:NT05HA_1332	ncbi-geneid:8122655	2.7.7.7	102220
aap:NT05HA_1333	ncbi-geneid:8122656	2.3.1.128	55729
aap:NT05HA_1334	ncbi-geneid:8122657	3.1.11.5	52540|52540|52980
aap:NT05HA_1348	ncbi-geneid:8122039	3.1.2.-	54637
aap:NT05HA_1354	ncbi-geneid:8122045	3.1.22.4	53098
aap:NT05HA_1357	ncbi-geneid:8122048	3.6.1.-	55811
aap:NT05HA_1360	ncbi-geneid:8122051	6.1.1.12	55681|55261|50249
aap:NT05HA_1366	ncbi-geneid:8122057	4.4.1.5	54593
aap:NT05HA_1367	ncbi-geneid:8122058	3.1.13.-
aap:NT05HA_1375	ncbi-geneid:8122066	2.5.1.90	48576
aap:NT05HA_1382	ncbi-geneid:8122073	4.1.1.-	50475|143968
aap:NT05HA_1393	ncbi-geneid:8122084	1.8.1.8	74863|52833
aap:NT05HA_1396	ncbi-geneid:8122087	3.1.26.12	50249
aap:NT05HA_1397	ncbi-geneid:8122088	5.4.99.12	55120|55174
aap:NT05HA_1399	ncbi-geneid:8122090	1.1.1.28	51735|52283
aap:NT05HA_1400	ncbi-geneid:8122091	2.5.1.48	53383
aap:NT05HA_1404	ncbi-geneid:8122095	2.7.2.4	53633|55021|55021
aap:NT05HA_1405	ncbi-geneid:8122096	1.2.1.41	53720
aap:NT05HA_1408	ncbi-geneid:8122099	3.1.3.11	56655
aap:NT05HA_1409	ncbi-geneid:8122100	6.3.2.-	53623|53244|51984
aap:NT05HA_1412	ncbi-geneid:8122102	3.2.1.-	50685
aap:NT05HA_1421	ncbi-geneid:8122113	5.1.1.3	53681|53681
aap:NT05HA_1425	ncbi-geneid:8122357	1.2.1.12	55347|51735
aap:NT05HA_1426	ncbi-geneid:8122358	2.7.4.8	52540
aap:NT05HA_1427	ncbi-geneid:8122359	2.7.7.6	63562
aap:NT05HA_1428	ncbi-geneid:8122360	3.1.7.2	109604|81301|81271|55021
aap:NT05HA_1429	ncbi-geneid:8122361	3.6.4.12	52540|50249|52540
aap:NT05HA_1430	ncbi-geneid:8122362	4.1.3.40	64288
aap:NT05HA_1434	ncbi-geneid:8122366	2.7.1.69	55804
aap:NT05HA_1435	ncbi-geneid:8122367	3.6.3.-	52540
aap:NT05HA_1444	ncbi-geneid:8122376	2.5.1.7	55205
aap:NT05HA_1447	ncbi-geneid:8122379	2.4.2.8	53271
aap:NT05HA_1448	ncbi-geneid:8122380	2.7.1.31	110738
aap:NT05HA_1457	ncbi-geneid:8122388	1.1.1.22	52413|48179
aap:NT05HA_1458	ncbi-geneid:8122389	3.6.4.13	52540
aap:NT05HA_1460	ncbi-geneid:8122391	2.7.7.8	54211|54211|55666|55666|54791|50249|46915
aap:NT05HA_1468	ncbi-geneid:8122399	2.7.1.24	52540
aap:NT05HA_1475	ncbi-geneid:8122405	1.7.99.7	81442
aap:NT05HA_1480	ncbi-geneid:8122410	6.3.5.3	52317|55326|55326|56042|56042|82697|109736
aap:NT05HA_1482	ncbi-geneid:8122412	1.-.-.-	51395
aap:NT05HA_1483	ncbi-geneid:8122413	2.1.1.-	53335
aap:NT05HA_1487	ncbi-geneid:8122417	3.1.21.-	51556
aap:NT05HA_1488	ncbi-geneid:8122418	5.2.1.8	50891
aap:NT05HA_1489	ncbi-geneid:8122419	6.1.1.16	52374|47323
aap:NT05HA_1490	ncbi-geneid:8122420	2.8.1.8	102114
aap:NT05HA_1500	ncbi-geneid:8122429	3.6.4.13	52540
aap:NT05HA_1504	ncbi-geneid:8122433	1.1.1.100	51735
aap:NT05HA_1505	ncbi-geneid:8122434	2.3.1.39	52151|55048
aap:NT05HA_1506	ncbi-geneid:8121635	2.3.1.180	53901
aap:NT05HA_1507	ncbi-geneid:8121636	2.3.1.15	53659
aap:NT05HA_1510	ncbi-geneid:8121639	6.3.3.3	52540
aap:NT05HA_1513	ncbi-geneid:8121642	2.3.1.47	53383
aap:NT05HA_1514	ncbi-geneid:8121643	2.6.1.62	53383
aap:NT05HA_1520	ncbi-geneid:8121649	5.2.1.8	54534
aap:NT05HA_1521	ncbi-geneid:8121650	2.7.2.11	53633|88697
aap:NT05HA_1524	ncbi-geneid:8121653	1.5.1.3	53597
aap:NT05HA_1527	ncbi-geneid:8121656	3.1.21.-	51556
aap:NT05HA_1528	ncbi-geneid:8121657	2.7.7.7	52540|48019
aap:NT05HA_1529	ncbi-geneid:8121658	2.7.4.9	52540
aap:NT05HA_1547	ncbi-geneid:8121675	3.1.26.4	53098
aap:NT05HA_1548	ncbi-geneid:8121676	2.4.1.182	53756
aap:NT05HA_1549	ncbi-geneid:8121677	2.3.1.129	51161
aap:NT05HA_1550	ncbi-geneid:8121678	4.2.1.-	54637
aap:NT05HA_1551	ncbi-geneid:8121679	2.3.1.-	51161
aap:NT05HA_1554	ncbi-geneid:8121682	3.4.24.-	50156|50156
aap:NT05HA_1556	ncbi-geneid:8121684	2.5.1.31	64005
aap:NT05HA_1558	ncbi-geneid:8121685	1.1.1.267	55347|51735|69055
aap:NT05HA_1560	ncbi-geneid:8121688	2.7.4.22	53633
aap:NT05HA_1564	ncbi-geneid:8121692	2.3.3.13	51569|110921
aap:NT05HA_1565	ncbi-geneid:8121693	1.1.1.85	53659
aap:NT05HA_1566	ncbi-geneid:8121694	4.2.1.33|4.2.1.35	53732
aap:NT05HA_1567	ncbi-geneid:8121695	4.2.1.33|4.2.1.35	52016
aap:NT05HA_1571	ncbi-geneid:8121699	3.6.1.1	50324
aap:NT05HA_1580	ncbi-geneid:8121708	2.3.1.15	69593
aap:NT05HA_1581	ncbi-geneid:8121709	3.4.21.88	51306|46785
aap:NT05HA_1599	ncbi-geneid:8122995	4.2.1.75	69618
aap:NT05HA_1600	ncbi-geneid:8122996	2.5.1.61	53850|54782
aap:NT05HA_1601	ncbi-geneid:8122997	4.6.1.1	81301
aap:NT05HA_1605	ncbi-geneid:8123001	3.6.1.11|3.6.1.40	53067|109604|53067
aap:NT05HA_1606	ncbi-geneid:8123002	4.1.1.49	53795|68923
aap:NT05HA_1608	ncbi-geneid:8123004	2.8.1.-	52402
aap:NT05HA_1612	ncbi-geneid:8123008	1.6.5.-	52343|63380|54292
aap:NT05HA_1623	ncbi-geneid:8123019	3.2.1.-	53955
aap:NT05HA_1625	ncbi-geneid:8123021	3.2.2.-	48150|55811
aap:NT05HA_1634	ncbi-geneid:8123029	2.4.-.-	53756
aap:NT05HA_1635	ncbi-geneid:8123030	2.7.1.-	56112
aap:NT05HA_1638	ncbi-geneid:8123033	4.3.2.2	48557
aap:NT05HA_1645	ncbi-geneid:8123040	3.6.3.30	52540|50331
aap:NT05HA_1646	ncbi-geneid:8123041	1.-.-.-	51395
aap:NT05HA_1648	ncbi-geneid:8123043	2.4.2.10	53271
aap:NT05HA_1649	ncbi-geneid:8123044	2.7.7.56	54211|55666
aap:NT05HA_1657	ncbi-geneid:8123052	2.1.1.-	53335|50249
aap:NT05HA_1658	ncbi-geneid:8123053	2.7.6.5	81301|109604|81271|55021
aap:NT05HA_1666	ncbi-geneid:8123061	2.1.1.171	53335
aap:NT05HA_1667	ncbi-geneid:8123062	2.7.1.69	52728|53062
aap:NT05HA_1671	ncbi-geneid:8122278	1.4.3.5	50475
aap:NT05HA_1673	ncbi-geneid:8122280	3.6.3.34	52540
aap:NT05HA_1679	ncbi-geneid:8122286	2.4.-.-	53448
aap:NT05HA_1680	ncbi-geneid:8122287	3.-.-.-	88713
aap:NT05HA_1682	ncbi-geneid:8122289	2.4.2.1	53167
aap:NT05HA_1685	ncbi-geneid:8122292	4.3.1.1	48557
aap:NT05HA_1689	ncbi-geneid:8122296	1.5.1.5|3.5.4.9	51735|53223
aap:NT05HA_1692	ncbi-geneid:8122299	1.2.1.11	55347|51735
aap:NT05HA_1694	ncbi-geneid:8122301	5.1.1.7	54506
aap:NT05HA_1708	ncbi-geneid:8122315	3.1.2.-	54637
aap:NT05HA_1715	ncbi-geneid:8122322	2.3.1.41	53901|53901
aap:NT05HA_1717	ncbi-geneid:8122324	1.1.1.100	51735
aap:NT05HA_1718	ncbi-geneid:8122325	2.3.1.179	53901|53901
aap:NT05HA_1719	ncbi-geneid:8122326	2.7.8.8	56024|56024
aap:NT05HA_1720	ncbi-geneid:8122327	2.1.1.-	75217|55315
aap:NT05HA_1724	ncbi-geneid:8122331	2.7.2.3	53748
aap:NT05HA_1725	ncbi-geneid:8122332	4.1.2.13	51569
aap:NT05HA_1727	ncbi-geneid:8122334	3.1.1.5	53474
aap:NT05HA_1730	ncbi-geneid:8122337	2.2.1.6	52518|52518|52467
aap:NT05HA_1731	ncbi-geneid:8122338	2.2.1.6	55021
aap:NT05HA_1734	ncbi-geneid:8122341	4.2.1.9	143975|52016
aap:NT05HA_1735	ncbi-geneid:8122342	4.3.1.19	53686|55021|55021
aap:NT05HA_1737	ncbi-geneid:8122344	2.3.1.180	53901|53901
aap:NT05HA_1753	ncbi-geneid:8122123	2.8.1.-	64307
aap:NT05HA_1762	ncbi-geneid:8122132	6.3.3.1	56042|55326
aap:NT05HA_1763	ncbi-geneid:8122133	2.1.2.2	53328
aap:NT05HA_1767	ncbi-geneid:8122137	3.6.1.31|3.5.4.19	141734|101386
aap:NT05HA_1769	ncbi-geneid:8122139	4.1.3.-	51366
aap:NT05HA_1770	ncbi-geneid:8122140	5.3.1.16	51366
aap:NT05HA_1772	ncbi-geneid:8122142	2.4.2.-	52317
aap:NT05HA_1774	ncbi-geneid:8122144	4.2.1.19|3.1.3.15	56784|54211|54211
aap:NT05HA_1775	ncbi-geneid:8122145	2.6.1.9	53383
aap:NT05HA_1776	ncbi-geneid:8122146	1.1.1.23	53720
aap:NT05HA_1777	ncbi-geneid:8122147	2.4.2.17	53850|54913
aap:NT05HA_1779	ncbi-geneid:8122149	6.3.4.2	52540|52317
aap:NT05HA_1780	ncbi-geneid:8122150	2.5.1.3	51391
aap:NT05HA_1781	ncbi-geneid:8122151	4.2.1.11	51604|54826
aap:NT05HA_1782	ncbi-geneid:8122152	3.1.-.-	53098
aap:NT05HA_1784	ncbi-geneid:8122154	2.1.1.-	75217|88697
aap:NT05HA_1786	ncbi-geneid:8122156	2.7.7.9	53448
aap:NT05HA_1789	ncbi-geneid:8122159	6.1.1.7	55681|101353|55186|50447
aap:NT05HA_1791	ncbi-geneid:8122161	3.6.1.19	101386|101386
aap:NT05HA_1798	ncbi-geneid:8122168	2.7.13.3	55874|47384
aap:NT05HA_1800	ncbi-geneid:8122170	3.1.-.-	69500
aap:NT05HA_1806	ncbi-geneid:8122176	2.6.1.16	53697|56235
aap:NT05HA_1810	ncbi-geneid:8122180	4.1.1.37	51726
aap:NT05HA_1811	ncbi-geneid:8122181	3.6.1.22	55811|55811
aap:NT05HA_1812	ncbi-geneid:8122182	2.7.7.6	64484
aap:NT05HA_1813	ncbi-geneid:8122183	2.7.7.6	64484
aap:NT05HA_1846	ncbi-geneid:8121416	2.7.7.-	52540
aap:NT05HA_1849	ncbi-geneid:8121419	3.6.4.-	52540|52540
aap:NT05HA_1850	ncbi-geneid:8121420	5.4.99.12	55120
aap:NT05HA_1864	ncbi-geneid:8121434	3.4.21.-	52743|103515
aap:NT05HA_1865	ncbi-geneid:8121435	4.1.99.12	55821
aap:NT05HA_1873	ncbi-geneid:8121441	2.7.1.69	52794|52794
aap:NT05HA_1874	ncbi-geneid:8121442	2.7.1.56	53613
aap:NT05HA_1875	ncbi-geneid:8121443	2.7.1.69	55804|55594|55594|55804
aap:NT05HA_1881	ncbi-geneid:8121449	2.1.1.35	53335
aap:NT05HA_1895	ncbi-geneid:8121463	4.2.-.-	53697
aap:NT05HA_1896	ncbi-geneid:8121464	2.7.1.-	53067
aap:NT05HA_1897	ncbi-geneid:8121465	2.7.7.23|2.3.1.157	53448|51161
aap:NT05HA_1899	ncbi-geneid:8121467	2.5.1.49	53383
aap:NT05HA_1903	ncbi-geneid:8121471	2.7.7.7	56672|88723|53098|47807
aap:NT05HA_1906	ncbi-geneid:8121474	3.6.4.12	52540
aap:NT05HA_1912	ncbi-geneid:8121960	2.3.1.79	51161
aap:NT05HA_1914	ncbi-geneid:8121962	4.4.1.21	63411
aap:NT05HA_1915	ncbi-geneid:8121963	2.1.2.2	56059|52440|51246
aap:NT05HA_1919	ncbi-geneid:8121967	4.1.2.4	51569
aap:NT05HA_1936	ncbi-geneid:8121986	2.2.1.2	51569
aap:NT05HA_1937	ncbi-geneid:8121987	2.2.1.1	52518|52518|52922
aap:NT05HA_1947	ncbi-geneid:8121997	6.1.1.2	52374
aap:NT05HA_1948	ncbi-geneid:8121998	3.1.3.18	56784
aap:NT05HA_1949	ncbi-geneid:8121999	5.1.3.1	51366
aap:NT05HA_1951	ncbi-geneid:8122001	2.7.7.60	53448
aap:NT05HA_1952	ncbi-geneid:8122002	4.6.1.12	69765
aap:NT05HA_1953	ncbi-geneid:8122003	5.4.99.12	55120
aap:NT05HA_1954	ncbi-geneid:8122004	3.1.3.5	64167
aap:NT05HA_1971	ncbi-geneid:8122021	6.1.1.15	55681|55826|52954
aap:NT05HA_1972	ncbi-geneid:8122022	2.9.1.1	53383
aap:NT05HA_1977	ncbi-geneid:8122027	5.4.99.12	55120
aap:NT05HA_1985	ncbi-geneid:8123144	1.1.1.94	48179|51735
aap:NT05HA_1986	ncbi-geneid:8123145	2.3.1.30	51161
aap:NT05HA_1988	ncbi-geneid:8123147	3.1.3.11	56655
aap:NT05HA_1992	ncbi-geneid:8123151	2.1.1.170	53335
aap:NT05HA_1994	ncbi-geneid:8123153	3.6.3.14	81336
aap:NT05HA_1995	ncbi-geneid:8123154	3.6.3.14	81333
aap:NT05HA_1996	ncbi-geneid:8123155	3.6.3.14	81573
aap:NT05HA_1997	ncbi-geneid:8123156	3.6.3.14	47928
aap:NT05HA_1998	ncbi-geneid:8123157	3.6.3.14	52540|47917|50615
aap:NT05HA_1999	ncbi-geneid:8123158	3.6.3.14	52943
aap:NT05HA_2000	ncbi-geneid:8123159	3.6.3.14	52540|47917|50615
aap:NT05HA_2001	ncbi-geneid:8123160	3.6.3.14	51344|46604
aap:NT05HA_2003	ncbi-geneid:8123162	2.4.-.-	53756
aap:NT05HA_2004	ncbi-geneid:8123163	5.1.3.20	51735
aap:NT05HA_2006	ncbi-geneid:8123165	3.1.3.5	56300|55816
aap:NT05HA_2010	ncbi-geneid:8123169	3.5.1.78|6.3.1.8	56059|54001|52440
aap:NT05HA_2015	ncbi-geneid:8123174	1.7.99.4	53706|50692
aap:NT05HA_2017	ncbi-geneid:8123176	2.7.13.3	55874|158472
aap:NT05HA_2018	ncbi-geneid:8123177	1.1.1.158	56194|56176
aap:NT05HA_2022	ncbi-geneid:8123181	3.4.13.3	53187
aap:NT05HA_2023	ncbi-geneid:8123182	2.4.2.22	53271
aap:NT05HA_2024	ncbi-geneid:8123183	1.1.2.3	51395
aap:NT05HA_2027	ncbi-geneid:8123186	3.2.2.20	48150
aap:NT05HA_2030	ncbi-geneid:8123189	4.1.1.20	51419|50621
aap:NT05HA_2033	ncbi-geneid:8123192	3.6.4.12	52540|52540|47819
aap:NT05HA_2034	ncbi-geneid:8123193	5.99.1.3	56719|55874|54211
aap:NT05HA_2035	ncbi-geneid:8123194	2.7.1.33	52540
aap:NT05HA_2041	ncbi-geneid:8123200	3.6.3.21	52540
aap:NT05HA_2044	ncbi-geneid:8123203	1.4.3.-	51971
aap:NT05HA_2046	ncbi-geneid:8123205	5.2.1.8	54534
aap:NT05HA_2048	ncbi-geneid:8123207	2.8.1.-	75169
aap:NT05HA_2053	ncbi-geneid:8123212	1.8.1.2	52343|52218|63380
aap:NT05HA_2066	ncbi-geneid:8121797	6.1.1.14	55681
aap:NT05HA_2069	ncbi-geneid:8121799	3.1.3.10
aap:NT05HA_2072	ncbi-geneid:8121802	6.1.1.14	109604
aap:NT05HA_2073	ncbi-geneid:8121803	4.2.1.24	51569
aap:NT05HA_2080	ncbi-geneid:8121809	2.1.1	53335
aap:NT05HA_2085	ncbi-geneid:8121814	3.6.1.-	55811
aap:NT05HA_2091	ncbi-geneid:8121820	1.1.1.49	55347|51735
aap:NT05HA_2092	ncbi-geneid:8121821	3.1.1.31	100950
aap:NT05HA_2095	ncbi-geneid:8121824	1.1.1.44	48179|51735
aap:NT05HA_2100	ncbi-geneid:8121829	3.1.3.2	56784
aap:NT05HA_2101	ncbi-geneid:8121830	3.4.25.2	56235
aap:NT05HA_2107	ncbi-geneid:8121836	5.4.2.1
aap:NT05HA_2108	ncbi-geneid:8121837	5.4.2.8	53738|53738|55957|53738
aap:NT05HA_2126	ncbi-geneid:8121855	2.1.1.-	75217
aap:NT05HA_2131	ncbi-geneid:8121860	3.1.3.-	56784
aap:NT05HA_2136	ncbi-geneid:8121866	3.5.1.88	56420
aap:NT05HA_2137	ncbi-geneid:8121867	2.1.2.9	53328|50486
aap:NT05HA_2144	ncbi-geneid:8121873	5.2.1.8	54534
aap:NT05HA_2146	ncbi-geneid:8121235	3.1.3.48	52788
aap:NT05HA_2148	ncbi-geneid:8121237	2.-.-.-	102114
aap:NT05HA_2151	ncbi-geneid:8121240	1.20.4.1	52833
aap:NT05HA_2153	ncbi-geneid:8121242	2.4.2.3	53167
aap:NT05HA_2155	ncbi-geneid:8121244	6.3.1.1	55681
aap:NT05HA_2156	ncbi-geneid:8121245	1.-.-.-	51395
aap:NT05HA_2158	ncbi-geneid:8121247	2.1.3.3	53671
aap:NT05HA_2159	ncbi-geneid:8121248	2.7.2.2	53633
aap:NT05HA_2188	ncbi-geneid:8121277	2.7.7.6	56553|55257|47789
aap:NT05HA_2190	ncbi-geneid:8121279	2.4.1.-	53448
aap:NT05HA_2191	ncbi-geneid:8121280	2.-.-.-	53756
aap:NT05HA_2192	ncbi-geneid:8121281	2.7.7.3	52374
aap:NT05HA_2193	ncbi-geneid:8121282	2.4.2.9	53271
aap:NT05HA_2194	ncbi-geneid:8121283	5.2.1.8	109998|54534
aap:NT05HA_2195	ncbi-geneid:8121284	2.1.1.182	53335
aap:NT05HA_2196	ncbi-geneid:8121285	3.6.1.41	56300
aap:NT05HA_2199	ncbi-geneid:8121288	6.1.1.4	52374|50677|47323
aap:NT05HA_2201	ncbi-geneid:8121290	2.7.7.7	52540|48019
aap:NT05HA_2203	ncbi-geneid:8121292	3.6.1.-	55811
aap:NT05HA_2216	ncbi-geneid:8121305	3.1.21.-	51556
aap:NT05HA_2228	ncbi-geneid:8123333	2.1.1.72	53335
aap:NT05HA_2229	ncbi-geneid:8123334	4.2.3.4	56796
aap:NT05HA_2230	ncbi-geneid:8123335	2.7.1.71	52540
aap:NT05HA_2240	ncbi-geneid:8123344	1.8.1.7	51905|55424
aap:NT05HA_2244	ncbi-geneid:8123348	3.6.1.23	51283
aap:NT05HA_2245	ncbi-geneid:8123349	4.1.1.36|6.3.2.5	102645|52507
aap:NT05HA_2249	ncbi-geneid:8123353	3.2.2.23|4.2.99.18	81624|46946|57716
aap:NT05HA_2260	ncbi-geneid:8123364	3.6.4.-	52540
aap:NT05HA_2275	ncbi-geneid:8123379	5.4.99.12	55120|55174
aap:NT05HA_2277	ncbi-geneid:8123381	6.3.3.2	100950
aap:NT05HA_2280	ncbi-geneid:8123384	3.4.11.9	55920|53092
aap:NT05HA_2286	ncbi-geneid:8123389	2.1.1.31	75217
aap:NT05HA_2292	ncbi-geneid:8123395	3.1.-.-	50249|50249|50249|50249
aap:NT05HA_2293	ncbi-geneid:8123396	2.1.1.-	75217|55315
aap:NT05HA_2296	ncbi-geneid:8123399	3.1.4.46	51695
aap:NT05HA_2297	ncbi-geneid:8123400	1.1.1.86	51735|48179|48179
aap:NT05HA_2300	ncbi-geneid:8123403	1.1.1.25	51735|53223
aap:NT05HA_2304	ncbi-geneid:8123407	2.8.1.1	52821
aap:NT05HA_2325	ncbi-geneid:8122532	2.7.7.-	56731|117023|57783
aap:NT05HA_2328	ncbi-geneid:8122535	3.4.24.57	53067
aap:NT05HA_2330	ncbi-geneid:8122537	2.7.1.21	52540|57716
aap:NT05HA_2331	ncbi-geneid:8122538	6.5.1.2
aap:NT05HA_2334	ncbi-geneid:8122541	2.5.1.47	53686
aap:NT05HA_2338	ncbi-geneid:8122545	3.1.1.29	53178
aap:NT05HA_2341	ncbi-geneid:8122548	3.1.3.3	56784
aap:NT05HA_2345	ncbi-geneid:8122552	2.7.1.26|2.7.7.2	82114|52374
aap:NT05HA_2346	ncbi-geneid:8122553	6.1.1.5	52374|47323|50677
aap:NT05HA_2351	ncbi-geneid:8122558	3.6.1.15	52972
aap:NT05HA_2353	ncbi-geneid:8122560	1.3.99.22	102114
aap:NT05HA_2354	ncbi-geneid:8122561	5.3.1.6	100950|75445
aap:NT05HA_2355	ncbi-geneid:8122562	1.1.1.95	51735|52283|55021
aap:NT05HA_2358	ncbi-geneid:8122565	2.3.1.15
aap:NT05HA_2359	ncbi-geneid:8122566	4.1.2.25	55620
aap:NT05HA_2365	ncbi-geneid:8122572	2.6.1.66|2.6.1.2	53383
aap:NT05HA_2366	ncbi-geneid:8122573	5.4.4.2	56322
aap:NT05HA_2367	ncbi-geneid:8122574	2.2.1.9	52518|52518
aap:NT05HA_2368	ncbi-geneid:8122575	4.2.99.20	53474
aap:NT05HA_2370	ncbi-geneid:8122577	2.5.1.6	55973|55973|55973
aap:NT05HA_2374	ncbi-geneid:8122581	4.3.1.17	143548
