# Supplementary material for: Tracing the Repertoire of Promiscuous Enzymes along the Metabolic Pathways in Archaeal Organisms
Source: Life (Basel). 2017 Jul 13;7(3):30. doi: 10.3390/life7030030 (PMC5617955; doi:10.3390/life7030030)
Supplement: Supplementary file 1 [file life-07-00030-s001.zip › Table_S2/aar.txt]

KEGGID	NCBIGI	ECs	SFamilyID
aar:Acear_0002	ncbi-geneid:9511978	2.7.7.7	55979|55979|55979
aar:Acear_0007	ncbi-geneid:9511983	5.99.1.3	56719|55874|54211
aar:Acear_0008	ncbi-geneid:9511984	5.99.1.3	56719|101904
aar:Acear_0010	ncbi-geneid:9511991	3.4.21.-	52096
aar:Acear_0027	ncbi-geneid:9512008	1.1.1.95	51735|52283|143548|55021
aar:Acear_0028	ncbi-geneid:9512009	6.1.1.11	55681|46589
aar:Acear_0029	ncbi-geneid:9512014	3.5.4.-	53927
aar:Acear_0030	ncbi-geneid:9512017	2.7.7.7	52540|48019
aar:Acear_0034	ncbi-geneid:9512021	1.2.7.1	53323
aar:Acear_0035	ncbi-geneid:9512022	1.2.7.1	54862
aar:Acear_0036	ncbi-geneid:9512023	1.2.7.1	52518|52922
aar:Acear_0037	ncbi-geneid:9512024	1.2.7.1	52518
aar:Acear_0041	ncbi-geneid:9512028	1.1.1.205	51412|54631
aar:Acear_0042	ncbi-geneid:9512029	2.7.4.9	52540
aar:Acear_0044	ncbi-geneid:9512031	2.7.7.7	52540|48019
aar:Acear_0053	ncbi-geneid:9512040	6.1.1.10	52374|47323|50249
aar:Acear_0054	ncbi-geneid:9512041	3.1.21.-	51556
aar:Acear_0056	ncbi-geneid:9512043	2.2.1.2	51569
aar:Acear_0057	ncbi-geneid:9512044	2.1.1.48|2.1.1.182	53335
aar:Acear_0061	ncbi-geneid:9512048	1.4.1.4	53223|51735
aar:Acear_0062	ncbi-geneid:9512049	1.8.1.-|1.18.1.2	52343|63380
aar:Acear_0063	ncbi-geneid:9512050	1.8.1.-|1.4.1.13|1.4.1.14	51971|46548
aar:Acear_0081	ncbi-geneid:9512068	2.7.1.148	54211|55060
aar:Acear_0086	ncbi-geneid:9512073	3.5.1.81	51556|51338
aar:Acear_0087	ncbi-geneid:9512074	2.7.7.23|2.3.1.157	53448|51161
aar:Acear_0088	ncbi-geneid:9512075	2.7.6.1	53271
aar:Acear_0090	ncbi-geneid:9512077	3.1.1.29	53178
aar:Acear_0092	ncbi-geneid:9512079	3.6.4.-	52540|52540|52540|143517|141259|52540
aar:Acear_0096	ncbi-geneid:9512083	3.4.16.4	56601|69189
aar:Acear_0107	ncbi-geneid:9512094	3.6.1.11|3.6.1.40	53067|53067
aar:Acear_0108	ncbi-geneid:9512098	3.1.3.16	81606
aar:Acear_0109	ncbi-geneid:9512099	6.3.4.-	52402|56037|82829
aar:Acear_0110	ncbi-geneid:9512100	2.4.2.8	53271
aar:Acear_0111	ncbi-geneid:9512101	3.4.24.-|3.6.4.3	52540|140990
aar:Acear_0112	ncbi-geneid:9512102	6.3.4.3	52540
aar:Acear_0114	ncbi-geneid:9512104	2.1.2.11	51621
aar:Acear_0115	ncbi-geneid:9512105	6.3.2.1	52374
aar:Acear_0116	ncbi-geneid:9512106	4.1.1.11	50692
aar:Acear_0117	ncbi-geneid:9512107	6.3.4.15	55681|46785|50037
aar:Acear_0118	ncbi-geneid:9512108	2.7.1.33
aar:Acear_0119	ncbi-geneid:9512109	1.-.-.-	51395
aar:Acear_0123	ncbi-geneid:9512113	6.1.1.6	55681|50249
aar:Acear_0130	ncbi-geneid:9512131	2.7.3.-	55931
aar:Acear_0136	ncbi-geneid:9512137	2.7.7.60	53448
aar:Acear_0137	ncbi-geneid:9512138	4.6.1.12	69765
aar:Acear_0139	ncbi-geneid:9512140	6.1.1.17|6.1.1.24	52374|48163
aar:Acear_0140	ncbi-geneid:9512141	2.3.1.30	51161
aar:Acear_0141	ncbi-geneid:9512142	6.1.1.16	52374|47323
aar:Acear_0143	ncbi-geneid:9512144	2.1.1.148	69796
aar:Acear_0144	ncbi-geneid:9512145	2.1.1.-	75217|55315
aar:Acear_0155	ncbi-geneid:9512157	2.7.7.6	64484
aar:Acear_0156	ncbi-geneid:9512158	2.7.7.6	64484
aar:Acear_0182	ncbi-geneid:9512184	2.7.4.3	52540
aar:Acear_0183	ncbi-geneid:9512185	3.4.11.18	55920
aar:Acear_0189	ncbi-geneid:9512191	2.7.7.6	56553|55257|47789
aar:Acear_0194	ncbi-geneid:9512196	5.4.99.12|4.2.1.70	55120
aar:Acear_0197	ncbi-geneid:9512199	3.5.3.1	52768
aar:Acear_0199	ncbi-geneid:9512201	1.97.1.4	102114
aar:Acear_0203	ncbi-geneid:9512205	1.1.5.3	55103|56176|46548
aar:Acear_0204	ncbi-geneid:9512206	4.2.1.9	143975|52016
aar:Acear_0205	ncbi-geneid:9512207	2.2.1.6	52518|52467|52518
aar:Acear_0206	ncbi-geneid:9512208	2.2.1.6	55021|55021
aar:Acear_0207	ncbi-geneid:9512209	1.1.1.86	51735|48179
aar:Acear_0208	ncbi-geneid:9512210	2.3.3.13	51569|110921
aar:Acear_0209	ncbi-geneid:9512211	4.2.1.33|4.2.1.35	53732
aar:Acear_0210	ncbi-geneid:9512212	4.2.1.33|4.2.1.35	52016
aar:Acear_0211	ncbi-geneid:9512213	1.1.1.85	53659
aar:Acear_0212	ncbi-geneid:9512214	2.3.3.13	51569|110921
aar:Acear_0217	ncbi-geneid:9512219	5.3.1.8	51182
aar:Acear_0221	ncbi-geneid:9512223	3.1.3.-	56784
aar:Acear_0227	ncbi-geneid:9512229	1.6.5.3	53920|54292|54862
aar:Acear_0228	ncbi-geneid:9512230	2.7.13.3	55874
aar:Acear_0268	ncbi-geneid:9512270	1.6.5.3	52833
aar:Acear_0270	ncbi-geneid:9512272	1.6.99.5	142019|140490|52833|142984|54862
aar:Acear_0271	ncbi-geneid:9512273	1.6.5.3	53920|54862|54292
aar:Acear_0274	ncbi-geneid:9512276	3.6.3.-	52540
aar:Acear_0283	ncbi-geneid:9512285	2.2.1.1	52518
aar:Acear_0284	ncbi-geneid:9512286	2.2.1.1	52518|52922
aar:Acear_0285	ncbi-geneid:9512287	3.4.21.102	52096|50156
aar:Acear_0292	ncbi-geneid:9512294	2.7.1.56	53613
aar:Acear_0295	ncbi-geneid:9512297	1.1.1.27	56327|51735
aar:Acear_0299	ncbi-geneid:9512301	3.5.4.4	51556
aar:Acear_0305	ncbi-geneid:9512307	2.4.2.11	51690|54675
aar:Acear_0306	ncbi-geneid:9512308	2.7.1.2	53067
aar:Acear_0312	ncbi-geneid:9512314	2.7.7.13|5.4.2.8	53448|51161|53738|55957
aar:Acear_0322	ncbi-geneid:9512324	1.2.1.12	55347|51735
aar:Acear_0323	ncbi-geneid:9512325	2.7.2.3	53748
aar:Acear_0324	ncbi-geneid:9512326	5.3.1.1	51351
aar:Acear_0325	ncbi-geneid:9512327	5.4.2.1	64158|53649
aar:Acear_0326	ncbi-geneid:9512328	4.2.1.11	51604|54826
aar:Acear_0332	ncbi-geneid:9512334	3.1.-.-	50249|50249|50249|50249
aar:Acear_0340	ncbi-geneid:9512344	2.7.7.7	56672|88723|47807|53098
aar:Acear_0345	ncbi-geneid:9512349	2.7.1.24	52540
aar:Acear_0346	ncbi-geneid:9512350	4.2.3.3	52335
aar:Acear_0347	ncbi-geneid:9512351	3.2.1.-	53955
aar:Acear_0349	ncbi-geneid:9512353	2.7.9.3	56042|55326
aar:Acear_0356	ncbi-geneid:9512360	6.1.1.20	55681
aar:Acear_0357	ncbi-geneid:9512361	2.8.1.6	102114
aar:Acear_0367	ncbi-geneid:9512372	1.6.5.-	52343|63380|54292
aar:Acear_0370	ncbi-geneid:9512375	6.1.1.15	55681|55826|52954
aar:Acear_0371	ncbi-geneid:9512376	3.1.2.-	54637
aar:Acear_0372	ncbi-geneid:9512377	3.2.2.23|4.2.99.18	81624|46946|57716
aar:Acear_0374	ncbi-geneid:9512379	3.6.3.-	52540
aar:Acear_0387	ncbi-geneid:9512395	3.1.1.-|6.1.1.3	55681|55186|52954|81271
aar:Acear_0397	ncbi-geneid:9512405	6.1.1.20	55681|46589
aar:Acear_0398	ncbi-geneid:9512406	6.1.1.20	56037|55681|50249|54991|46955
aar:Acear_0406	ncbi-geneid:9512421	6.1.1.1	52374|55174
aar:Acear_0411	ncbi-geneid:9512426	6.1.1.7	55681|101353|55186|50447
aar:Acear_0414	ncbi-geneid:9512429	3.1.-.-	53098
aar:Acear_0430	ncbi-geneid:9512445	3.5.1.28	47090
aar:Acear_0434	ncbi-geneid:9512449	3.6.3.32	52540|54631
aar:Acear_0444	ncbi-geneid:9512459	2.1.1.13	52242|47644
aar:Acear_0445	ncbi-geneid:9512460	2.1.1.13	51717
aar:Acear_0447	ncbi-geneid:9512462	2.7.1.56	53613
aar:Acear_0451	ncbi-geneid:9512466	2.7.2.7	53067|53067
aar:Acear_0452	ncbi-geneid:9512467	2.3.1.19	53659
aar:Acear_0453	ncbi-geneid:9512468	1.2.7.3	54862
aar:Acear_0454	ncbi-geneid:9512469	1.2.7.3	52518|52922
aar:Acear_0455	ncbi-geneid:9512470	1.2.7.3	52518
aar:Acear_0456	ncbi-geneid:9512471	1.2.7.3	53323
aar:Acear_0457	ncbi-geneid:9512472	1.2.99.2	47741|54292
aar:Acear_0459	ncbi-geneid:9512474	1.2.99.2	56176|55447
aar:Acear_0465	ncbi-geneid:9512480	3.6.3.29	52540
aar:Acear_0477	ncbi-geneid:9512492	5.4.99.1	52242
aar:Acear_0479	ncbi-geneid:9512494	5.4.99.1	51703
aar:Acear_0480	ncbi-geneid:9512495	4.3.1.2	51604|54826
aar:Acear_0485	ncbi-geneid:9512500	4.2.1.2	117457
aar:Acear_0492	ncbi-geneid:9512507	6.3.4.6	50891
aar:Acear_0495	ncbi-geneid:9512510	2.7.7.56	54211|55666
aar:Acear_0496	ncbi-geneid:9512511	3.6.1.15	52972
aar:Acear_0499	ncbi-geneid:9512520	3.4.21.92	52096
aar:Acear_0500	ncbi-geneid:9512521	3.4.21.92	52540|57716
aar:Acear_0501	ncbi-geneid:9512522	3.4.21.-	52540|54211
aar:Acear_0502	ncbi-geneid:9512523	3.4.21.53	54211|52540|88697
aar:Acear_0505	ncbi-geneid:9512526	4.1.1.-	50475|143968
aar:Acear_0511	ncbi-geneid:9512532	4.1.1.-	52507
aar:Acear_0512	ncbi-geneid:9512533	6.1.1.9	52374|47323|50677|46589
aar:Acear_0516	ncbi-geneid:9512537	3.5.1.1	53774
aar:Acear_0517	ncbi-geneid:9512538	1.1.1.38	51735|53223
aar:Acear_0518	ncbi-geneid:9512539	4.2.1.2|4.3.1.1	48557
aar:Acear_0519	ncbi-geneid:9512540	5.1.1.13	53681|53681
aar:Acear_0521	ncbi-geneid:9512542	4.2.1.2	117457
aar:Acear_0522	ncbi-geneid:9512543	2.3.3.1	48256
aar:Acear_0528	ncbi-geneid:9512549	6.3.2.12|6.3.2.17	53623|53244
aar:Acear_0539	ncbi-geneid:9512560	2.1.1	53335
aar:Acear_0540	ncbi-geneid:9512561	2.5.1.30	48576
aar:Acear_0541	ncbi-geneid:9512562	1.2.1.70	69742|51735|69075
aar:Acear_0542	ncbi-geneid:9512563	4.99.1.4|1.3.1.76	75615|51735
aar:Acear_0543	ncbi-geneid:9512564	2.5.1.61	53850|54782
aar:Acear_0544	ncbi-geneid:9512565	4.2.1.75|2.1.1.107	53790|69618
aar:Acear_0545	ncbi-geneid:9512566	4.2.1.24	51569
aar:Acear_0548	ncbi-geneid:9512569	5.4.3.8	53383
aar:Acear_0559	ncbi-geneid:9512580	2.4.1.129	56601|56519
aar:Acear_0564	ncbi-geneid:9512585	3.4.24.-	54631
aar:Acear_0567	ncbi-geneid:9512588	3.1.4.-|3.1.26.-	50249|50249
aar:Acear_0573	ncbi-geneid:9512594	2.7.2.11	53633|88697
aar:Acear_0574	ncbi-geneid:9512595	1.2.1.41	53720
aar:Acear_0575	ncbi-geneid:9512596	1.5.1.20	51730
aar:Acear_0577	ncbi-geneid:9512598	2.7.7.18	52374
aar:Acear_0581	ncbi-geneid:9512603	6.1.1.4	52374|50677|47323
aar:Acear_0595	ncbi-geneid:9512617	2.7.7.7	48019|52540
aar:Acear_0598	ncbi-geneid:9512620	3.4.24.78	53163
aar:Acear_0601	ncbi-geneid:9512623	1.3.99.22	102114
aar:Acear_0606	ncbi-geneid:9512628	2.1.1.-	53335
aar:Acear_0607	ncbi-geneid:9512629	2.1.1.-	75217|88697
aar:Acear_0622	ncbi-geneid:9512644	3.5.4.5	53927
aar:Acear_0626	ncbi-geneid:9512648	4.1.2.4	51569
aar:Acear_0627	ncbi-geneid:9512649	2.8.1.7	53383
aar:Acear_0634	ncbi-geneid:9512656	4.1.1.37	51726
aar:Acear_0636	ncbi-geneid:9512658	2.2.1.6	52518|52467|52518
aar:Acear_0637	ncbi-geneid:9512659	2.2.1.6	55021|55021
aar:Acear_0639	ncbi-geneid:9512661	2.7.7.63	55681|82649
aar:Acear_0640	ncbi-geneid:9512662	1.8.1.4	51905|55424|51230|51230
aar:Acear_0659	ncbi-geneid:9512681	1.12.99.6	56770
aar:Acear_0660	ncbi-geneid:9512682	1.12.99.6	56762
aar:Acear_0668	ncbi-geneid:9512690	6.5.1.-	55144
aar:Acear_0682	ncbi-geneid:9512704	6.1.1.14	55681
aar:Acear_0683	ncbi-geneid:9512705	6.1.1.14	109604
aar:Acear_0687	ncbi-geneid:9512709	3.1.3.11	56655
aar:Acear_0688	ncbi-geneid:9512710	2.7.9.1	56059|51621|52009
aar:Acear_0690	ncbi-geneid:9512712	3.1.5.1	109604
aar:Acear_0692	ncbi-geneid:9512714	2.7.7.-	56731|57783
aar:Acear_0699	ncbi-geneid:9512724	4.2.1.51	53850|55021
aar:Acear_0705	ncbi-geneid:9512730	5.-.-.-	111337
aar:Acear_0706	ncbi-geneid:9512731	2.4.2.29	51713
aar:Acear_0708	ncbi-geneid:9512733	3.4.21.89	51306
aar:Acear_0716	ncbi-geneid:9512741	3.1.-.-	64182|52540
aar:Acear_0717	ncbi-geneid:9512742	2.4.2.7	53271
aar:Acear_0718	ncbi-geneid:9512743	2.7.6.5	109604|81301|81271|55021
aar:Acear_0719	ncbi-geneid:9512744	3.1.-.-	69500
aar:Acear_0722	ncbi-geneid:9512747	6.1.1.21	55681|52954
aar:Acear_0723	ncbi-geneid:9512748	6.1.1.12	55681|55261|50249
aar:Acear_0724	ncbi-geneid:9512750	6.3.3.2	100950
aar:Acear_0729	ncbi-geneid:9512755	2.8.1.7	53383
aar:Acear_0738	ncbi-geneid:9512779	2.1.1.-	53335|81799
aar:Acear_0740	ncbi-geneid:9512781	2.4.1.129	56601|56519|54184|54184
aar:Acear_0741	ncbi-geneid:9512782	6.3.2.13	53623|53244|63418
aar:Acear_0742	ncbi-geneid:9512783	6.3.2.10	53623|53244|63418
aar:Acear_0744	ncbi-geneid:9512785	6.3.2.9	53623|53244|51984
aar:Acear_0746	ncbi-geneid:9512787	2.4.1.227	53756
aar:Acear_0747	ncbi-geneid:9512788	6.3.2.8	53623|53244|51984
aar:Acear_0748	ncbi-geneid:9512789	1.1.1.158	56176|56194
aar:Acear_0749	ncbi-geneid:9512790	2.5.1.7	55205
aar:Acear_0750	ncbi-geneid:9512791	6.3.2.4	56059|52440
aar:Acear_0759	ncbi-geneid:9512800	2.4.2.21	52733
aar:Acear_0770	ncbi-geneid:9512811	3.6.3.34	52540
aar:Acear_0783	ncbi-geneid:9512824	3.6.3.34	52540
aar:Acear_0784	ncbi-geneid:9512825	1.2.99.5	143555|118196
aar:Acear_0798	ncbi-geneid:9512839	3.5.1.-	53187|55031
aar:Acear_0799	ncbi-geneid:9512840	2.7.1.31	110738
aar:Acear_0800	ncbi-geneid:9512841	1.97.1.4	102114
aar:Acear_0809	ncbi-geneid:9512851	1.1.1.6	56796
aar:Acear_0829	ncbi-geneid:9512871	2.4.1.25	51445
aar:Acear_0830	ncbi-geneid:9512872	5.4.1.2	63965
aar:Acear_0832	ncbi-geneid:9512874	2.1.1.132	53790
aar:Acear_0833	ncbi-geneid:9512875	1.-.-.-	53335
aar:Acear_0834	ncbi-geneid:9512876	2.1.1.151|2.1.1.130	53790
aar:Acear_0835	ncbi-geneid:9512877	2.1.1.133	53790
aar:Acear_0837	ncbi-geneid:9512879	2.1.1.131	53790
aar:Acear_0839	ncbi-geneid:9512881	2.7.7.62|2.7.1.156	52540
aar:Acear_0840	ncbi-geneid:9512882	6.3.5.10	52540|52317
aar:Acear_0841	ncbi-geneid:9512883	6.3.5.10	52540|52317
aar:Acear_0843	ncbi-geneid:9512885	6.3.5.9|6.3.1	52540|52317
aar:Acear_0844	ncbi-geneid:9512886	2.5.1.17	52540
aar:Acear_0847	ncbi-geneid:9512889	4.1.1.81	53383
aar:Acear_0848	ncbi-geneid:9512890	5.4.2.1
aar:Acear_0856	ncbi-geneid:9512898	2.7.13.3	55874|47384|55785|158472
aar:Acear_0865	ncbi-geneid:9512907	3.6.3.27	52540
aar:Acear_0874	ncbi-geneid:9512916	1.7.99.1	56821
aar:Acear_0877	ncbi-geneid:9512919	1.5.1.2	48179|51735
aar:Acear_0882	ncbi-geneid:9512924	3.2.2.9	53167
aar:Acear_0883	ncbi-geneid:9512925	6.1.1.5	52374|47323|50677
aar:Acear_0891	ncbi-geneid:9512933	5.4.99.12	55120|55174
aar:Acear_0893	ncbi-geneid:9512935	2.4.2.9	53271
aar:Acear_0895	ncbi-geneid:9512937	2.1.3.2	53671
aar:Acear_0896	ncbi-geneid:9512938	3.5.2.3	51556|51338
aar:Acear_0897	ncbi-geneid:9512939	4.1.1.23	51366
aar:Acear_0898	ncbi-geneid:9512940	6.3.5.5	52317|52021
aar:Acear_0899	ncbi-geneid:9512941	6.3.5.5	56059|56059|48108|52440|52440|52335
aar:Acear_0901	ncbi-geneid:9512943	1.3.3.1	51395
aar:Acear_0902	ncbi-geneid:9512944	2.4.2.10	53271
aar:Acear_0923	ncbi-geneid:9512965	2.1.2.11	51621
aar:Acear_0929	ncbi-geneid:9512971	2.1.1.13	52242|47644
aar:Acear_0944	ncbi-geneid:9512986	4.1.2.-	51621
aar:Acear_0946	ncbi-geneid:9512988	4.1.1.37	51726
aar:Acear_0947	ncbi-geneid:9512989	5.3.1.-	51182
aar:Acear_0948	ncbi-geneid:9512990	3.5.2.10	102215
aar:Acear_0949	ncbi-geneid:9512991	1.2.7.5	48310|56228
aar:Acear_0951	ncbi-geneid:9512993	3.1.1.-	56281
aar:Acear_0953	ncbi-geneid:9512995	2.1.1.13	52242|47644
aar:Acear_0954	ncbi-geneid:9512996	2.1.1.13	51717
aar:Acear_0955	ncbi-geneid:9512997	1.1.1.38	51735|53223
aar:Acear_0959	ncbi-geneid:9513001	3.6.3.8	81665|56784|81660|81653
aar:Acear_0961	ncbi-geneid:9513003	2.7.13.3
aar:Acear_0963	ncbi-geneid:9513005	3.1.1.61	52738|52172
aar:Acear_0964	ncbi-geneid:9513006	5.99.1.3	56719|101904
aar:Acear_0969	ncbi-geneid:9513011	5.99.1.3	56719|55874|54211
aar:Acear_0977	ncbi-geneid:9513019	1.2.7.5	48310|56228
aar:Acear_0980	ncbi-geneid:9513022	1.1.1.1	56796
aar:Acear_0981	ncbi-geneid:9513023	1.6.5.3	52833
aar:Acear_0982	ncbi-geneid:9513024	1.6.99.5|1.6.5.3	142019|140490|52833|142984|54862
aar:Acear_0983	ncbi-geneid:9513025	1.2.99.2	56821
aar:Acear_0991	ncbi-geneid:9513033	5.1.1.3	53681|53681
aar:Acear_0993	ncbi-geneid:9513035	1.16.3.1	47240
aar:Acear_0994	ncbi-geneid:9513036	1.15.1.1	49367|57802
aar:Acear_0998	ncbi-geneid:9513040	3.1.1.5	52151
aar:Acear_1002	ncbi-geneid:9513044	2.3.1.8	53659
aar:Acear_1003	ncbi-geneid:9513045	2.7.2.1	53067|53067
aar:Acear_1007	ncbi-geneid:9513049	2.3.1.8	53659
aar:Acear_1008	ncbi-geneid:9513050	2.7.2.1	53067|53067
aar:Acear_1012	ncbi-geneid:9513054	2.3.1.15	53659
aar:Acear_1013	ncbi-geneid:9513055	2.3.1.41|2.3.1.180	53901
aar:Acear_1014	ncbi-geneid:9513056	1.3.1.-
aar:Acear_1015	ncbi-geneid:9513057	2.3.1.39	52151|55048
aar:Acear_1016	ncbi-geneid:9513058	1.1.1.100	51735
aar:Acear_1019	ncbi-geneid:9513061	2.3.1.41|2.3.1.179	53901|53901
aar:Acear_1020	ncbi-geneid:9513062	3.1.26.3	69065|54768
aar:Acear_1027	ncbi-geneid:9513069	5.4.99.5	55298
aar:Acear_1028	ncbi-geneid:9513070	2.6.1.9	53383
aar:Acear_1029	ncbi-geneid:9513071	2.5.1.54	51569
aar:Acear_1030	ncbi-geneid:9513072	1.3.1.12	51735|48179|55021
aar:Acear_1031	ncbi-geneid:9513073	2.5.1.19	55205
aar:Acear_1032	ncbi-geneid:9513074	2.7.4.14	52540
aar:Acear_1033	ncbi-geneid:9513075	2.3.1.51	69593
aar:Acear_1034	ncbi-geneid:9513076	2.7.13.3	55874|55781
aar:Acear_1037	ncbi-geneid:9513079	1.17.1.2	50249|50249|50249|50249
aar:Acear_1047	ncbi-geneid:9513089	1.1.1.94	48179|51735
aar:Acear_1051	ncbi-geneid:9513093	2.1.1.13	52242|47644
aar:Acear_1053	ncbi-geneid:9513095	2.1.1.13	52242|47644
aar:Acear_1056	ncbi-geneid:9513098	2.1.1.13	51717
aar:Acear_1067	ncbi-geneid:9513109	2.6.1.42	56752
aar:Acear_1068	ncbi-geneid:9513110	5.4.99.5	55021
aar:Acear_1069	ncbi-geneid:9513111	1.1.1.3	55347|51735|55021
aar:Acear_1070	ncbi-geneid:9513112	2.7.2.4	53633|55021|55021
aar:Acear_1071	ncbi-geneid:9513113	2.7.1.39	54211|55060
aar:Acear_1072	ncbi-geneid:9513114	2.1.1.13	82282|51717
aar:Acear_1073	ncbi-geneid:9513115	6.3.2.13	53623|63418|53244
aar:Acear_1078	ncbi-geneid:9513120	3.2.2.21	50486
aar:Acear_1082	ncbi-geneid:9513124	2.4.2.19	51690|54675
aar:Acear_1084	ncbi-geneid:9513126	2.4.1.1	53756
aar:Acear_1087	ncbi-geneid:9513129	2.7.7.27	53448|51161
aar:Acear_1088	ncbi-geneid:9513130	2.4.1.21	53756
aar:Acear_1104	ncbi-geneid:9513146	4.2.3.1	53686
aar:Acear_1105	ncbi-geneid:9513147	2.4.1.1	53756
aar:Acear_1106	ncbi-geneid:9513148	3.6.3.3|3.6.3.5	56784|81653|55008|81665
aar:Acear_1108	ncbi-geneid:9513150	3.4.21.108	50494|50156
aar:Acear_1109	ncbi-geneid:9513151	3.5.4.9	101262
aar:Acear_1110	ncbi-geneid:9513152	3.5.1.28	54106|54106
aar:Acear_1116	ncbi-geneid:9513158	1.17.4.1	51998|48168
aar:Acear_1120	ncbi-geneid:9513162	3.5.1.28	53187
aar:Acear_1146	ncbi-geneid:9513188	2.5.1.49	53383
aar:Acear_1147	ncbi-geneid:9513189	2.3.1.31	53474
aar:Acear_1158	ncbi-geneid:9513200	2.5.1.75	52540|52540
aar:Acear_1173	ncbi-geneid:9513215	3.4.21.88	51306|46785
aar:Acear_1174	ncbi-geneid:9513216	2.3.1.-	56317
aar:Acear_1183	ncbi-geneid:9513225	2.7.6.2	63999|63862
aar:Acear_1188	ncbi-geneid:9513230	3.6.1.-|3.6.4.12	52540|46785|47819
aar:Acear_1189	ncbi-geneid:9513231	2.7.7.19	81891|81301
aar:Acear_1197	ncbi-geneid:9513239	4.3.1.17	143548|55021
aar:Acear_1212	ncbi-geneid:9513254	2.2.1.6	52518|52518|52467
aar:Acear_1220	ncbi-geneid:9513263	2.1.1.13	51717
aar:Acear_1221	ncbi-geneid:9513264	2.1.1.13	52242|47644
aar:Acear_1240	ncbi-geneid:9513283	3.1.26.4
aar:Acear_1242	ncbi-geneid:9513285	3.4.-.-	110395
aar:Acear_1248	ncbi-geneid:9513291	1.8.4.11|1.8.4.12	51316
aar:Acear_1258	ncbi-geneid:9513301	4.1.1.20	51419|50621
aar:Acear_1269	ncbi-geneid:9513312	3.5.1.28	53187|55383
aar:Acear_1271	ncbi-geneid:9513314	2.1.1.13	51717
aar:Acear_1274	ncbi-geneid:9513317	3.1.31.1	50199
aar:Acear_1280	ncbi-geneid:9513323	5.4.3.2	102114
aar:Acear_1285	ncbi-geneid:9513328	2.8.1.7	53383
aar:Acear_1290	ncbi-geneid:9513333	4.1.99.-	102114
aar:Acear_1293	ncbi-geneid:9513336	3.2.1.4	53187|101821
aar:Acear_1294	ncbi-geneid:9513337	3.2.1.4	53187|101821
aar:Acear_1295	ncbi-geneid:9513338	3.2.1.4	53187|101821
aar:Acear_1303	ncbi-geneid:9513346	2.1.1.-	51717
aar:Acear_1304	ncbi-geneid:9513347	2.3.1.169|1.2.7.4|1.2.99.2	56821
aar:Acear_1305	ncbi-geneid:9513348	1.2.7.4|1.2.99.2|2.3.1.169	56821
aar:Acear_1313	ncbi-geneid:9513356	6.3.2.2	55931
aar:Acear_1314	ncbi-geneid:9513357	4.4.1.5	54593
aar:Acear_1316	ncbi-geneid:9513359	1.2.3.3	52518|52518|52467
aar:Acear_1322	ncbi-geneid:9513365	2.1.1.77	53335
aar:Acear_1332	ncbi-geneid:9513387	2.7.7.7	52141
aar:Acear_1337	ncbi-geneid:9513392	4.2.99.18|3.2.2	48150
aar:Acear_1342	ncbi-geneid:9513397	3.1.3.71	142823
aar:Acear_1343	ncbi-geneid:9513398	4.4.1.19	102110
aar:Acear_1345	ncbi-geneid:9513400	3.2.-.-	101478
aar:Acear_1346	ncbi-geneid:9513401	2.9.1.-	52821|52540
aar:Acear_1354	ncbi-geneid:9513409	3.6.1.7	54975
aar:Acear_1360	ncbi-geneid:9513415	2.6.1.11|2.6.1.82	53383
aar:Acear_1385	ncbi-geneid:9513440	3.5.1.-	52467
aar:Acear_1395	ncbi-geneid:9513450	3.5.1.14	53187|55031
aar:Acear_1399	ncbi-geneid:9513454	3.1.3.25	56655
aar:Acear_1410	ncbi-geneid:9513465	4.2.3.12	55620
aar:Acear_1417	ncbi-geneid:9513472	2.7.7.3	52374
aar:Acear_1419	ncbi-geneid:9513474	3.6.1.-|3.6.4.12	52540|50249|52540
aar:Acear_1425	ncbi-geneid:9513480	1.1.1.38	51735|53223
aar:Acear_1427	ncbi-geneid:9513482	5.1.1.1	51419|50621
aar:Acear_1428	ncbi-geneid:9513483	2.5.1.9|2.5.1.78	52121
aar:Acear_1429	ncbi-geneid:9513484	4.1.99.12|3.5.4.25	55821|142695
aar:Acear_1430	ncbi-geneid:9513485	2.5.1.9	63380|63380
aar:Acear_1431	ncbi-geneid:9513486	3.5.4.26|1.1.1.193	53597|53927
aar:Acear_1432	ncbi-geneid:9513487	5.1.3.1	51366
aar:Acear_1433	ncbi-geneid:9513488	3.6.1.-	52540|50249
aar:Acear_1434	ncbi-geneid:9513489	2.7.11.1	56112
aar:Acear_1435	ncbi-geneid:9513490	3.1.3.16	81606
aar:Acear_1436	ncbi-geneid:9513491	2.1.1.-	102114
aar:Acear_1437	ncbi-geneid:9513492	2.1.1.-	53335|48013
aar:Acear_1441	ncbi-geneid:9513496	2.1.2.9	53328|50486
aar:Acear_1442	ncbi-geneid:9513497	3.5.1.88	56420
aar:Acear_1443	ncbi-geneid:9513498	3.6.4.-	52540|52540
aar:Acear_1444	ncbi-geneid:9513499	2.5.1.6	55973|55973|55973
aar:Acear_1448	ncbi-geneid:9513503	4.4.1.21	63411
aar:Acear_1449	ncbi-geneid:9513504	4.1.1.36|6.3.2.5	102645|52507
aar:Acear_1450	ncbi-geneid:9513505	2.7.7.6	63562
aar:Acear_1451	ncbi-geneid:9513506	2.7.4.8	52540
aar:Acear_1454	ncbi-geneid:9513509	3.6.1.31|3.5.4.19	141734|101386
aar:Acear_1455	ncbi-geneid:9513510	4.1.3.-	51366
aar:Acear_1456	ncbi-geneid:9513511	5.3.1.16	51366
aar:Acear_1457	ncbi-geneid:9513512	2.4.2.-	52317
aar:Acear_1458	ncbi-geneid:9513513	4.2.1.19	54211|54211
aar:Acear_1459	ncbi-geneid:9513514	1.1.1.23	53720
aar:Acear_1460	ncbi-geneid:9513515	2.4.2.17	53850
aar:Acear_1461	ncbi-geneid:9513516	6.1.1.21	55681
aar:Acear_1463	ncbi-geneid:9513518	2.7.4.6	54919
aar:Acear_1474	ncbi-geneid:9513529	3.1.4.16	109604|54791
aar:Acear_1484	ncbi-geneid:9513539	2.3.1.41	53901
aar:Acear_1487	ncbi-geneid:9513542	1.2.7.5	48310|56228
aar:Acear_1489	ncbi-geneid:9513544	3.4.19.11	53187
aar:Acear_1494	ncbi-geneid:9513549	1.1.1.6	56796
aar:Acear_1498	ncbi-geneid:9513553	2.6.-.-	52317
aar:Acear_1499	ncbi-geneid:9513554	4.-.-.-	51366
aar:Acear_1517	ncbi-geneid:9513572	1.2.7.5	48310|56228
aar:Acear_1519	ncbi-geneid:9513574	3.6.4.6	52540|140990
aar:Acear_1521	ncbi-geneid:9513576	3.1.3.27	101307
aar:Acear_1523	ncbi-geneid:9513578	2.-.-.-	102114
aar:Acear_1525	ncbi-geneid:9513580	3.5.4.16	55620
aar:Acear_1530	ncbi-geneid:9513585	4.3.2.1	48557
aar:Acear_1532	ncbi-geneid:9513587	6.3.4.5	69864|52402
aar:Acear_1533	ncbi-geneid:9513588	2.1.3.3	53671
aar:Acear_1534	ncbi-geneid:9513589	6.3.5.5	56059|56059|52440|52440|48108|52335
aar:Acear_1535	ncbi-geneid:9513590	6.3.5.5	52021|52317
aar:Acear_1539	ncbi-geneid:9513594	3.5.1.25	51556|51338
aar:Acear_1541	ncbi-geneid:9513596	3.6.3.-	52540
aar:Acear_1549	ncbi-geneid:9513604	2.6.1.11	53383
aar:Acear_1550	ncbi-geneid:9513605	2.7.2	53633
aar:Acear_1551	ncbi-geneid:9513606	2.3.1.35|2.3.1.1	56266
aar:Acear_1552	ncbi-geneid:9513607	1.2.1	55347|51735
aar:Acear_1557	ncbi-geneid:9513612	3.1.3.6|3.1.3.5|3.6.1.11	64167
aar:Acear_1573	ncbi-geneid:9513630	2.5.1.3	51391
aar:Acear_1574	ncbi-geneid:9513631	3.1.-.-	56281
aar:Acear_1575	ncbi-geneid:9513632	4.2.1.52	51569
aar:Acear_1576	ncbi-geneid:9513633	2.7.2.4	53633|55021|55021
aar:Acear_1577	ncbi-geneid:9513634	1.2.1.11	55347|51735
aar:Acear_1580	ncbi-geneid:9513637	1.3.1.26	51735|55347
aar:Acear_1583	ncbi-geneid:9513640	3.6.1.23	51283
aar:Acear_1589	ncbi-geneid:9513646	3.6.4.12	52540|52540
aar:Acear_1590	ncbi-geneid:9513647	3.1.21.2	51658
aar:Acear_1591	ncbi-geneid:9513648	2.7.7.8	54211|54211|55666|55666|54791|50249
aar:Acear_1593	ncbi-geneid:9513650	2.7.1.26|2.7.7.2	82114|52374
aar:Acear_1599	ncbi-geneid:9513656	2.7.7.7	53098|160975|50249
aar:Acear_1602	ncbi-geneid:9513659	1.17.7.1	51717|56014
aar:Acear_1604	ncbi-geneid:9513661	3.4.24.-	50156
aar:Acear_1605	ncbi-geneid:9513662	1.1.1.267	55347|51735|69055
aar:Acear_1608	ncbi-geneid:9513665	2.5.1.31	64005
aar:Acear_1610	ncbi-geneid:9513667	2.7.4.22	53633
aar:Acear_1619	ncbi-geneid:9513676	3.5.1.44	64438
aar:Acear_1643	ncbi-geneid:9513700	3.6.3.14|3.6.3.15	52540
aar:Acear_1652	ncbi-geneid:9513709	3.4.25.2	56235
aar:Acear_1653	ncbi-geneid:9513710	5.99.1.2	56712|57783
aar:Acear_1661	ncbi-geneid:9513718	3.1.26.4	53098
aar:Acear_1662	ncbi-geneid:9513719	3.4.21.89	51306
aar:Acear_1665	ncbi-geneid:9513722	2.1.1.31	75217
aar:Acear_1676	ncbi-geneid:9513733	5.4.99.12	55120|55174
aar:Acear_1677	ncbi-geneid:9513734	3.4.16.4	56601|69189
aar:Acear_1680	ncbi-geneid:9513737	1.8.1.-	56014|54862|55124
aar:Acear_1685	ncbi-geneid:9513742	6.1.1.2	52374
aar:Acear_1687	ncbi-geneid:9513744	2.7.7.72|3.1.3.-|3.1.4	64182|81891|81301|54631
aar:Acear_1688	ncbi-geneid:9513745	4.1.1.20	51419|50621
aar:Acear_1689	ncbi-geneid:9513746	3.6.1.7	54975
aar:Acear_1706	ncbi-geneid:9513763	2.7.11.1	55874
aar:Acear_1708	ncbi-geneid:9513765	3.4.16.4	56601|69189
aar:Acear_1709	ncbi-geneid:9513766	2.4.2.2|2.4.2.4	52418|54680|47648
aar:Acear_1710	ncbi-geneid:9513767	2.4.2.1	53167
aar:Acear_1711	ncbi-geneid:9513768	5.4.2.7	53649|143856
aar:Acear_1714	ncbi-geneid:9513771	3.6.1.13	55811
aar:Acear_1728	ncbi-geneid:9513785	3.4.21.116	50156|50494
aar:Acear_1731	ncbi-geneid:9513788	2.7.1.23	111331
aar:Acear_1733	ncbi-geneid:9513790	2.2.1.7	52518|52518|52922
aar:Acear_1734	ncbi-geneid:9513791	2.5.1.10|2.5.1.29	48576
aar:Acear_1735	ncbi-geneid:9513792	3.1.11.6	116842
aar:Acear_1737	ncbi-geneid:9513794	1.5.1.5|3.5.4.9	51735|53223
aar:Acear_1738	ncbi-geneid:9513795	3.4.24.57	53067
aar:Acear_1743	ncbi-geneid:9513800	6.3.4.14|6.4.1.2	56059|52440|51246
aar:Acear_1744	ncbi-geneid:9513801	6.4.1.1|4.1.1.3	51569|89000|51230
aar:Acear_1754	ncbi-geneid:9513811	3.4.11.9	55920|53092
aar:Acear_1755	ncbi-geneid:9513812	4.2.1.10	52304
aar:Acear_1756	ncbi-geneid:9513813	4.2.3.4	56796
aar:Acear_1757	ncbi-geneid:9513814	2.7.1.71	52540
aar:Acear_1758	ncbi-geneid:9513815	4.2.3.5	103263
aar:Acear_1775	ncbi-geneid:9513832	1.1.1.25	51735|53223
aar:Acear_1781	ncbi-geneid:9513838	2.7.6.3	55083
aar:Acear_1782	ncbi-geneid:9513839	4.1.2.25	55620
aar:Acear_1783	ncbi-geneid:9513840	2.5.1.15	51717
aar:Acear_1787	ncbi-geneid:9513844	1.8.1.9	51905
aar:Acear_1788	ncbi-geneid:9513845	6.2.1.30	56801
aar:Acear_1801	ncbi-geneid:9513858	1.1.3.15	56176|55103
aar:Acear_1804	ncbi-geneid:9513861	1.1.3.15	56176|55103
aar:Acear_1808	ncbi-geneid:9513865	3.5.1.28	53187|55383
aar:Acear_1816	ncbi-geneid:9513873	5.3.1.9	53697
aar:Acear_1824	ncbi-geneid:9513881	1.4.1.13	69336
aar:Acear_1827	ncbi-geneid:9513884	1.4.1.13	51395|54862
aar:Acear_1828	ncbi-geneid:9513885	1.4.1.13	56235
aar:Acear_1831	ncbi-geneid:9513888	6.3.1.2	55931|54368
aar:Acear_1832	ncbi-geneid:9513889	6.3.1.5	52402
aar:Acear_1834	ncbi-geneid:9513891	6.3.5.4	52402|56235
aar:Acear_1835	ncbi-geneid:9513892	1.1.1.95	51735|52283
aar:Acear_1839	ncbi-geneid:9513896	2.3.1.9	53901|53901
aar:Acear_1840	ncbi-geneid:9513897	2.8.3.9|2.8.3.5	100950
aar:Acear_1841	ncbi-geneid:9513898	2.8.3.9|2.8.3.8	100950
aar:Acear_1842	ncbi-geneid:9513899	2.5.1.31	64005
aar:Acear_1858	ncbi-geneid:9513915	2.6.1.83	53383
aar:Acear_1859	ncbi-geneid:9513916	5.1.1.7	54506
aar:Acear_1860	ncbi-geneid:9513917	2.7.1.40	51621|52935|52009|50800
aar:Acear_1861	ncbi-geneid:9513918	2.7.1.11	53784
aar:Acear_1862	ncbi-geneid:9513919	6.4.1.2	52096
aar:Acear_1865	ncbi-geneid:9513922	4.2.1.20	51366
aar:Acear_1866	ncbi-geneid:9513923	4.2.1.20	53686
aar:Acear_1867	ncbi-geneid:9513924	5.3.1.24	51366
aar:Acear_1868	ncbi-geneid:9513925	4.1.1.48	51366
aar:Acear_1869	ncbi-geneid:9513926	2.4.2.18	52418|47648
aar:Acear_1870	ncbi-geneid:9513927	4.1.3.27	56322
aar:Acear_1871	ncbi-geneid:9513928	2.5.1.54	51569
aar:Acear_1875	ncbi-geneid:9513932	2.7.7.7	89550
aar:Acear_1878	ncbi-geneid:9513935	2.6.1.1	53383
aar:Acear_1880	ncbi-geneid:9513937	3.1.3.15	89550
aar:Acear_1883	ncbi-geneid:9513940	1.6.5.3	53920|54292|54862
aar:Acear_1884	ncbi-geneid:9513941	1.6.99.5	142019|140490|52833|142984|54862
aar:Acear_1885	ncbi-geneid:9513942	1.6.5.3	52833
aar:Acear_1888	ncbi-geneid:9513947	6.2.1.-	56801
aar:Acear_1889	ncbi-geneid:9513948	1.15.1.1	49329
aar:Acear_1893	ncbi-geneid:9513952	1.2.7.8	53323
aar:Acear_1894	ncbi-geneid:9513953	1.2.7.8	52518|52518|54862|52922
aar:Acear_1896	ncbi-geneid:9513955	5.3.2.-	55331
aar:Acear_1897	ncbi-geneid:9513956	2.1.1.-	75217
aar:Acear_1899	ncbi-geneid:9513958	2.4.2.28	53167
aar:Acear_1900	ncbi-geneid:9513959	2.5.1.54	51569
aar:Acear_1901	ncbi-geneid:9513960	2.6.1.62	53383
aar:Acear_1902	ncbi-geneid:9513961	6.3.3.3	52540
aar:Acear_1903	ncbi-geneid:9513962	2.8.1.6	102114
aar:Acear_1911	ncbi-geneid:9513970	1.11.1.15	52833
aar:Acear_1923	ncbi-geneid:9513982	4.2.1.9	143975|52016
aar:Acear_1924	ncbi-geneid:9513983	2.1.2.11	51621
aar:Acear_1933	ncbi-geneid:9513992	3.5.3.8	52768
aar:Acear_1934	ncbi-geneid:9513993	3.5.1.-	53187|55031
aar:Acear_1935	ncbi-geneid:9513994	4.3.1.3
aar:Acear_1938	ncbi-geneid:9513997	3.5.2.7	51556|51338
aar:Acear_1939	ncbi-geneid:9513998	4.3.1.4|2.1.2.5	55116|55116
aar:Acear_1941	ncbi-geneid:9514000	4.2.1.49	111326
aar:Acear_1950	ncbi-geneid:9514009	2.7.7.4|2.7.1.25	52540|50465|50447
aar:Acear_1951	ncbi-geneid:9514010	2.7.7.4	52402
aar:Acear_1954	ncbi-geneid:9514013	3.6.3.4	56784|81653|55008|81665
aar:Acear_1960	ncbi-geneid:9514019	2.1.1.61|2.8.1.-	52402
aar:Acear_1962	ncbi-geneid:9514021	2.5.1.47	53686
aar:Acear_1963	ncbi-geneid:9514022	1.2.1.10|1.1.1.1	56796|53720
aar:Acear_1966	ncbi-geneid:9514025	1.5.5.-	51905|54373
aar:Acear_1970	ncbi-geneid:9514029	1.8.99.2	51905|46977|56425
aar:Acear_2000	ncbi-geneid:9514059	3.6.4.13	52540
aar:Acear_2012	ncbi-geneid:9514071	2.7.8.-	56024|56024
aar:Acear_2016	ncbi-geneid:9514075	3.1.1.61	52738|52172
aar:Acear_2037	ncbi-geneid:9514096	2.8.1.6	102114
aar:Acear_2046	ncbi-geneid:9514105	2.7.1.50	53613
aar:Acear_2047	ncbi-geneid:9514106	2.5.1.3	51391
aar:Acear_2048	ncbi-geneid:9514107	2.7.4.7|2.7.1.49	53613
aar:Acear_2049	ncbi-geneid:9514108	4.2.1.3	53732|52016|74778
aar:Acear_2052	ncbi-geneid:9514111	2.1.1.-	53335|50249
aar:Acear_2053	ncbi-geneid:9514112	1.1.1.41	53659
aar:Acear_2054	ncbi-geneid:9514113	6.3.5.6|6.3.5.7	55931|89095
aar:Acear_2055	ncbi-geneid:9514114	6.3.5.-|3.5.1.4|6.3.5.6|6.3.5.7	75304
aar:Acear_2056	ncbi-geneid:9514115	6.3.5.6|6.3.5.7	141000
aar:Acear_2057	ncbi-geneid:9514116	6.5.1.2
aar:Acear_2058	ncbi-geneid:9514117	3.6.1.-|3.6.4.12	52540
aar:Acear_2063	ncbi-geneid:9514122	2.7.1.25	52540
aar:Acear_2077	ncbi-geneid:9514136	6.3.5.2	52317|52402
aar:Acear_2088	ncbi-geneid:9514147	3.4.24.57	53067|53067
aar:Acear_2089	ncbi-geneid:9514148	2.3.1.128	55729
aar:Acear_2094	ncbi-geneid:9514153	3.5.1.-	53187|55031
aar:Acear_2102	ncbi-geneid:9514161	2.7.8.7	56214
aar:Acear_2104	ncbi-geneid:9514163	2.7.7.49	56672
aar:Acear_2105	ncbi-geneid:9514164	2.6.1.16	53697|56235
aar:Acear_2106	ncbi-geneid:9514165	5.4.2.10	53738|53738|53738|55957
aar:Acear_2107	ncbi-geneid:9514166	5.3.3.10	56529
aar:Acear_2108	ncbi-geneid:9514167	2.7.7.9	53448
aar:Acear_2112	ncbi-geneid:9514171	2.6.1.50	53383
aar:Acear_2130	ncbi-geneid:9514189	1.1.1.22	51735|48179|52413
aar:Acear_2132	ncbi-geneid:9514191	2.7.7.4|2.7.1.25	52540|50465|50447
aar:Acear_2133	ncbi-geneid:9514192	2.7.7.49	56672
aar:Acear_2135	ncbi-geneid:9514194	2.7.7.4	52402
aar:Acear_2137	ncbi-geneid:9514196	3.1.3.48	89550
aar:Acear_2138	ncbi-geneid:9514197	2.7.10.2	52540
aar:Acear_2142	ncbi-geneid:9514201	5.3.1.8	51182
aar:Acear_2143	ncbi-geneid:9514202	5.4.2.2	53738|53738|53738|55957
aar:Acear_2144	ncbi-geneid:9514203	2.7.7.22|2.7.7.13|5.3.1.8	53448|159283
aar:Acear_2156	ncbi-geneid:9514215	5.1.3.2	51735
aar:Acear_2158	ncbi-geneid:9514217	1.1.1.22	51735|52413|48179
aar:Acear_2161	ncbi-geneid:9514220	2.4.1.-	53756
aar:Acear_2168	ncbi-geneid:9514227	2.4.-.-	53756
aar:Acear_2170	ncbi-geneid:9514229	2.-.-.-	53756
aar:Acear_2178	ncbi-geneid:9514237	3.6.3.-	52540
aar:Acear_2182	ncbi-geneid:9514241	3.1.3.45	56784
aar:Acear_2183	ncbi-geneid:9514242	5.3.1.13	53697
aar:Acear_2184	ncbi-geneid:9514243	2.5.1.55	51569
aar:Acear_2185	ncbi-geneid:9514244	2.7.7.38	53448
aar:Acear_2186	ncbi-geneid:9514245	2.7.1.130	52540
aar:Acear_2188	ncbi-geneid:9514247	3.6.3.-	52540|90123
aar:Acear_2189	ncbi-geneid:9514248	2.4.1.182	53756
aar:Acear_2191	ncbi-geneid:9514250	2.3.1.129	51161
aar:Acear_2192	ncbi-geneid:9514251	4.2.1.-	54637
aar:Acear_2193	ncbi-geneid:9514252	3.5.1.-	54211|54211
aar:Acear_2197	ncbi-geneid:9514256	2.3.1.-	51161
aar:Acear_2213	ncbi-geneid:9514272	2.5.1.7	55205
aar:Acear_2215	ncbi-geneid:9514274	3.6.3.14	51344|46604
aar:Acear_2216	ncbi-geneid:9514275	3.6.3.14	52540|47917|50615
aar:Acear_2217	ncbi-geneid:9514276	3.6.3.14	52943
aar:Acear_2218	ncbi-geneid:9514277	3.6.3.14	52540|47917|50615
aar:Acear_2219	ncbi-geneid:9514278	3.6.3.14	47928
aar:Acear_2220	ncbi-geneid:9514279	3.6.3.14	81573
aar:Acear_2221	ncbi-geneid:9514280	3.6.3.14	81333
aar:Acear_2223	ncbi-geneid:9514282	3.6.3.14	81336
aar:Acear_2226	ncbi-geneid:9514285	5.1.3.14	53756
aar:Acear_2228	ncbi-geneid:9514287	3.5.4.12	53927
aar:Acear_2229	ncbi-geneid:9514288	2.4.2.9	53271
aar:Acear_2230	ncbi-geneid:9514289	2.1.2.1	53383
aar:Acear_2231	ncbi-geneid:9514290	5.3.1.6	89623
aar:Acear_2232	ncbi-geneid:9514291	3.1.3.48	52788
aar:Acear_2234	ncbi-geneid:9514293	2.1.1.-	53335
aar:Acear_2239	ncbi-geneid:9514298	4.1.2.13|4.1.2.40	51569
aar:Acear_2242	ncbi-geneid:9514301	6.3.4.2	52540|52317
aar:Acear_2243	ncbi-geneid:9514302	6.1.1.19	52374|47323|55190
aar:Acear_2250	ncbi-geneid:9514309	6.3.1.2	55931|54368
aar:Acear_2251	ncbi-geneid:9514310	6.3.1.5	52402
aar:Acear_2257	ncbi-geneid:9514316	3.4.21.108	50494|50156
aar:Acear_2259	ncbi-geneid:9514318	2.1.1.80	53335|47757
aar:Acear_2271	ncbi-geneid:9514331	1.8.1.9	51905|52833
aar:Acear_2276	ncbi-geneid:9514336	1.8.1.9	51905|52833
aar:Acear_2282	ncbi-geneid:9514342	2.9.1.1	53383
aar:Acear_2284	ncbi-geneid:9514344	1.3.99.15	53067
aar:Acear_2286	ncbi-geneid:9514346	4.4.1.8	53383
aar:Acear_2287	ncbi-geneid:9514347	3.6.3.21	52540
aar:Acear_2290	ncbi-geneid:9514350	2.8.1.1|2.8.1.2	52821|52821|52821|52821
aar:Acear_2297	ncbi-geneid:9514357	1.3.99.15	53067
aar:Acear_2299	ncbi-geneid:9514359	1.2.1.2	53706|50692|54862|54292
aar:Acear_2301	ncbi-geneid:9514361	1.6.99.5|1.6.5.3	142019|140490|52833|142984|54862
aar:Acear_2303	ncbi-geneid:9514363	1.6.5.3	52833
aar:Acear_2307	ncbi-geneid:9514368	2.6.1.21	56752
aar:Acear_2308	ncbi-geneid:9514370	4.1.3.27	52317
aar:Acear_2309	ncbi-geneid:9514371	4.1.3.27	56322
aar:Acear_2310	ncbi-geneid:9514372	3.5.4.10|2.1.2.3	53927|52335
aar:Acear_2311	ncbi-geneid:9514373	2.1.2.2	53328
aar:Acear_2312	ncbi-geneid:9514374	6.3.3.1	56042|55326
aar:Acear_2313	ncbi-geneid:9514375	2.4.2.14	56235|53271
aar:Acear_2314	ncbi-geneid:9514376	6.3.5.3	56042|55326|55326|56042
aar:Acear_2315	ncbi-geneid:9514377	6.3.5.3	52317
aar:Acear_2316	ncbi-geneid:9514378	6.3.5.3	82697
aar:Acear_2317	ncbi-geneid:9514379	6.3.2.6	56104
aar:Acear_2318	ncbi-geneid:9514380	4.3.2.2	48557
aar:Acear_2320	ncbi-geneid:9514382	4.1.1.21|5.4.99.18	52255
aar:Acear_2321	ncbi-geneid:9514383	4.1.1.21|6.3.4.18	56059|52440|51246
aar:Acear_2322	ncbi-geneid:9514384	6.3.4.13	56059|52440|51246
aar:Acear_2323	ncbi-geneid:9514385	6.3.4.4	52540
aar:Acear_2324	ncbi-geneid:9514386	4.3.2.2	48557
aar:Acear_2325	ncbi-geneid:9514387	3.6.1.-|3.6.4.12	52540|48024
aar:Acear_2346	ncbi-geneid:9514408	2.1.1.170	53335
aar:Acear_2346	ncbi-geneid:9514408	2.1.1.170	53335
