# Supplementary material for: Tracing the Repertoire of Promiscuous Enzymes along the Metabolic Pathways in Archaeal Organisms
Source: Life (Basel). 2017 Jul 13;7(3):30. doi: 10.3390/life7030030 (PMC5617955; doi:10.3390/life7030030)
Supplement: Supplementary file 1 [file life-07-00030-s001.zip › Table_S2/aas.txt]

KEGGID	NCBIGI	ECs	SFamilyID
aas:Aasi_0005	ncbi-geneid:6377226	2.1.1.-	53335|50249
aas:Aasi_0010	ncbi-geneid:6377714	2.1.1.31	75217
aas:Aasi_0013	ncbi-geneid:6377694	2.7.7.8	54211|54211|55666|55666|50249|46915|54791
aas:Aasi_0015	ncbi-geneid:6377708	1.8.1.9	51905
aas:Aasi_0016	ncbi-geneid:6377751	5.4.2.8	53738|53738|55957|53738
aas:Aasi_0017	ncbi-geneid:6377728	2.8.1.7	53383
aas:Aasi_0020	ncbi-geneid:6376854	2.1.1.-	53335
aas:Aasi_0022	ncbi-geneid:6376574	3.6.1.11|3.6.1.40	53067|53067
aas:Aasi_0026	ncbi-geneid:6376446	2.4.2.29	51713
aas:Aasi_0029	ncbi-geneid:6376642	2.3.1.12	52777|51230|47005
aas:Aasi_0030	ncbi-geneid:6376568	3.4.25.2	56235
aas:Aasi_0036	ncbi-geneid:6376428	2.5.1.7	55205
aas:Aasi_0038	ncbi-geneid:6376310	3.6.4.12	52540
aas:Aasi_0039	ncbi-geneid:6376690	5.2.1.8	109998|54534
aas:Aasi_0048	ncbi-geneid:6376460	5.4.99.12	55120
aas:Aasi_0057	ncbi-geneid:6376705	3.2.2.20	48150
aas:Aasi_0058	ncbi-geneid:6376503	1.3.1.9	51735
aas:Aasi_0061	ncbi-geneid:6376671	3.6.3.14	81336
aas:Aasi_0062	ncbi-geneid:6376308	3.6.3.14	81333
aas:Aasi_0063	ncbi-geneid:6376424	3.6.3.14	81573
aas:Aasi_0064	ncbi-geneid:6376528	3.6.3.14	47928
aas:Aasi_0065	ncbi-geneid:6376539	3.6.3.14	52540|47917|50615
aas:Aasi_0066	ncbi-geneid:6376656	3.6.3.14	52943
aas:Aasi_0071	ncbi-geneid:6376443	1.11.1.15	52833
aas:Aasi_0076	ncbi-geneid:6376457	3.6.1.23	51283
aas:Aasi_0077	ncbi-geneid:6376293	2.7.7.24	53448
aas:Aasi_0083	ncbi-geneid:6376572	3.4.17.13	52317|141986
aas:Aasi_0084	ncbi-geneid:6376277	3.4.21.92	52096
aas:Aasi_0102	ncbi-geneid:6376639	6.1.1.20	56037|50249|55681|54991|46955
aas:Aasi_0105	ncbi-geneid:6377711	1.1.1.100	51735
aas:Aasi_0113	ncbi-geneid:6377755	1.4.1.3	51735|53223
aas:Aasi_0114	ncbi-geneid:6377726	2.2.1.6	52518|52518|52467
aas:Aasi_0115	ncbi-geneid:6376336	2.3.1.180	53901
aas:Aasi_0119	ncbi-geneid:6376716	2.7.7.22	53448|159283
aas:Aasi_0148	ncbi-geneid:6376390	6.1.1.12	55681|50249|55261
aas:Aasi_0151	ncbi-geneid:6376644	4.2.1.11	51604|54826
aas:Aasi_0152	ncbi-geneid:6376646	2.7.7.7	55979|55979|55979
aas:Aasi_0153	ncbi-geneid:6376627	3.1.26.-	50249
aas:Aasi_0155	ncbi-geneid:6376586	3.2.2.-	48150
aas:Aasi_1492	ncbi-geneid:8999494	3.4.24.57	53067|53067
aas:Aasi_0166	ncbi-geneid:6376326	2.4.1.21	53756
aas:Aasi_0170	ncbi-geneid:6376618	2.7.7.6	56553|55257|47789
aas:Aasi_0176	ncbi-geneid:6376769	3.4.11.18	55920
aas:Aasi_0199	ncbi-geneid:6376711	2.3.1.39	52151|55048
aas:Aasi_0230	ncbi-geneid:6376516	1.15.1.1	54719|46609
aas:Aasi_0232	ncbi-geneid:6376584	3.4.24.-	52540|140990
aas:Aasi_1507	ncbi-geneid:6376715	5.3.1.1	51351
aas:Aasi_0257	ncbi-geneid:6376783	6.1.1.21	55681|52954
aas:Aasi_1519	ncbi-geneid:6376681	6.1.1.11	55681|46589
aas:Aasi_0266	ncbi-geneid:6376511	2.7.4.3	52540
aas:Aasi_0272	ncbi-geneid:6376731	3.6.4.-	52540|52540|143517|141259|52540
aas:Aasi_0275	ncbi-geneid:6376441	2.1.2.1	53383
aas:Aasi_0277	ncbi-geneid:6376565	6.1.1.15	55681|52954|64586
aas:Aasi_1524	ncbi-geneid:6376400	3.4.11.9	55920|53092
aas:Aasi_0283	ncbi-geneid:6376833	2.3.1.15	69593
aas:Aasi_0284	ncbi-geneid:6377516	1.1.1.94	48179|51735
aas:Aasi_0286	ncbi-geneid:6377698	2.1.1.63	46767|57884|53155
aas:Aasi_0287	ncbi-geneid:6377721	5.4.2.1	64158|53649
aas:Aasi_0288	ncbi-geneid:6377746	2.3.1.129	51161
aas:Aasi_0289	ncbi-geneid:6377715	4.2.1.-|3.5.1.-	54637|54211|54211
aas:Aasi_0290	ncbi-geneid:6377453	2.3.1.-	51161
aas:Aasi_0291	ncbi-geneid:6377685	6.3.2.4	52440|56059|56059
aas:Aasi_0300	ncbi-geneid:6377702	1.5.1.3	53597
aas:Aasi_0303	ncbi-geneid:6377401	3.4.21.89	51306
aas:Aasi_0304	ncbi-geneid:6377406	1.3.1.26	51735|55347
aas:Aasi_0311	ncbi-geneid:6377573	3.6.4.12	52540|52540|50249
aas:Aasi_0321	ncbi-geneid:6377732	6.4.1.2	52096
aas:Aasi_0323	ncbi-geneid:6377691	2.7.7.7	56672|88723|53098|47807
aas:Aasi_0328	ncbi-geneid:6376333	4.2.1.55	52096
aas:Aasi_0331	ncbi-geneid:6376423	2.7.7.7	52540|48019
aas:Aasi_0352	ncbi-geneid:6377297	1.3.99.22	102114
aas:Aasi_0353	ncbi-geneid:6377298	1.1.1.38	51735|53223
aas:Aasi_0356	ncbi-geneid:6377346	3.4.-.-	53067|53067
aas:Aasi_1558	ncbi-geneid:6377348	2.7.6.1	53271
aas:Aasi_0361	ncbi-geneid:6376800	6.1.1.14	55681|52954
aas:Aasi_0369	ncbi-geneid:6376804	2.7.2.4	53633
aas:Aasi_0370	ncbi-geneid:6376805	3.1.3.11	56655
aas:Aasi_0380	ncbi-geneid:6377337	1.16.3.1	47240
aas:Aasi_0388	ncbi-geneid:6376807	5.4.99.12	55120
aas:Aasi_0400	ncbi-geneid:6377331	3.2.2.-	52141
aas:Aasi_0402	ncbi-geneid:6377341	2.7.4.16	56042|55326
aas:Aasi_0423	ncbi-geneid:6377323	1.4.1.9	51735|53223
aas:Aasi_0424	ncbi-geneid:6377324	1.2.1.11	55347|51735
aas:Aasi_0426	ncbi-geneid:6377326	2.7.1.130	52540
aas:Aasi_0430	ncbi-geneid:6376786	5.4.99.12	55120|55174
aas:Aasi_0435	ncbi-geneid:6377355	1.8.1.4	51905|55424
aas:Aasi_0436	ncbi-geneid:6377356	6.1.1.5	52374|47323|50677|47323
aas:Aasi_0466	ncbi-geneid:6377713	2.1.1.170	53335
aas:Aasi_0469	ncbi-geneid:6377378	3.4.24.-	50156|50156
aas:Aasi_0470	ncbi-geneid:6377382	3.4.21.53	54211|52540|88697
aas:Aasi_0473	ncbi-geneid:6377055	5.1.1.3	53681|53681
aas:Aasi_0474	ncbi-geneid:6376913	2.7.4.6	54919
aas:Aasi_0475	ncbi-geneid:6377145	6.1.1.20	55681|46589
aas:Aasi_1605	ncbi-geneid:6376706	1.2.4.1	52518
aas:Aasi_0504	ncbi-geneid:6376537	6.1.1.17	52374|48163
aas:Aasi_1616	ncbi-geneid:6376567	2.1.1.-	102114
aas:Aasi_0524	ncbi-geneid:6376598	3.6.4.-	52540
aas:Aasi_0535	ncbi-geneid:6376372	1.17.4.1	47240
aas:Aasi_0536	ncbi-geneid:6376431	1.17.4.1	51998|48168
aas:Aasi_0559	ncbi-geneid:6376647	6.1.1.3	55681|55186|52954|81271
aas:Aasi_0565	ncbi-geneid:6376474	3.2.1.-	53955|54106
aas:Aasi_0577	ncbi-geneid:6376526	6.3.5.6|6.3.5.7	55931|89095
aas:Aasi_0578	ncbi-geneid:6376380	6.1.1.7	55681|101353|55186|50447
aas:Aasi_0587	ncbi-geneid:6376557	6.1.1.1	52374|55174
aas:Aasi_0590	ncbi-geneid:6376392	3.2.1.4	53187|101821
aas:Aasi_0594	ncbi-geneid:6376633	6.3.2.13	53623|53244|63418
aas:Aasi_0595	ncbi-geneid:6376507	2.4.1.129	56601|56519|54184
aas:Aasi_0599	ncbi-geneid:6376447	6.1.1.19	52374|47323|55190
aas:Aasi_0606	ncbi-geneid:6376363	3.6.1.15	52972
aas:Aasi_0619	ncbi-geneid:6376654	6.1.1.16	52374|47323
aas:Aasi_0620	ncbi-geneid:6376356	4.2.99.18	48150
aas:Aasi_0621	ncbi-geneid:6376622	6.3.5.6|6.3.5.7	141000
aas:Aasi_0639	ncbi-geneid:6376521	3.5.1.28	53187
aas:Aasi_0642	ncbi-geneid:6376272	2.3.1.61	52777|51230|47005
aas:Aasi_0648	ncbi-geneid:6376615	5.99.1.-	56719|55874|54211
aas:Aasi_0650	ncbi-geneid:6376496	2.7.7.7	89550
aas:Aasi_0651	ncbi-geneid:6376483	1.2.4.1	52518|52922
aas:Aasi_0653	ncbi-geneid:6376874	2.5.1.75	52540|52540
aas:Aasi_0656	ncbi-geneid:6377724	3.4.21.-	52096|52096
aas:Aasi_0661	ncbi-geneid:6376652	1.6.5.3	56762
aas:Aasi_0665	ncbi-geneid:6377240	5.4.99.12	55120|55174
aas:Aasi_0713	ncbi-geneid:6376943	2.3.1.180	53901
aas:Aasi_0716	ncbi-geneid:6376990	6.4.1.2|6.3.4.14	56059|52440|51246
aas:Aasi_0736	ncbi-geneid:6377283	2.7.2.3	53748
aas:Aasi_0745	ncbi-geneid:6377078	3.1.1.29	53178
aas:Aasi_0753	ncbi-geneid:6376932	2.4.1.182	53756
aas:Aasi_0755	ncbi-geneid:6376934	3.4.24.-	55486
aas:Aasi_0759	ncbi-geneid:6376884	3.6.3.-	52540
aas:Aasi_0769	ncbi-geneid:6376825	3.1.22.4	53098
aas:Aasi_0772	ncbi-geneid:6376984	3.5.1.11	56235
aas:Aasi_0775	ncbi-geneid:6377042	2.5.1.90	48576
aas:Aasi_0780	ncbi-geneid:6376883	5.-.-.-	111337
aas:Aasi_0781	ncbi-geneid:6376846	2.5.1.31	64005
aas:Aasi_0785	ncbi-geneid:6376759	5.2.1.8	54534|109998|54534
aas:Aasi_0788	ncbi-geneid:6376763	6.1.1.22	55681|50249
aas:Aasi_0795	ncbi-geneid:6377280	3.5.1.28	55846
aas:Aasi_0799	ncbi-geneid:6376878	6.2.1.3	56801
aas:Aasi_0805	ncbi-geneid:6377000	5.1.1.7	54506|54506
aas:Aasi_0813	ncbi-geneid:6377164	4.1.99.3	48173|52425
aas:Aasi_0816	ncbi-geneid:6376949	6.3.2.9	53623|53244|51984
aas:Aasi_0825	ncbi-geneid:6377149	5.99.1.-	56719
aas:Aasi_0828	ncbi-geneid:6376996	5.99.1.3	56719|101904
aas:Aasi_1724	ncbi-geneid:6377081	3.1.26.4	53098
aas:Aasi_0861	ncbi-geneid:6377122	3.4.17.19	55486
aas:Aasi_0901	ncbi-geneid:6377131	6.3.5.4	52402|56235
aas:Aasi_0908	ncbi-geneid:6376904	2.1.1.-	53335|81799
aas:Aasi_0912	ncbi-geneid:6376927	2.7.7.-	56731|57783
aas:Aasi_0925	ncbi-geneid:6377162	3.6.3.14	52540|47917|50615
aas:Aasi_0928	ncbi-geneid:6377046	1.5.1.5|3.5.4.9	51735|53223
aas:Aasi_0948	ncbi-geneid:6377183	3.6.4.12	52540|48024
aas:Aasi_0975	ncbi-geneid:6377118	3.4.16.4|3.4.21	56601
aas:Aasi_0981	ncbi-geneid:6377086	2.4.1.-|3.4	56601|53955
aas:Aasi_0995	ncbi-geneid:6377169	2.8.1.7|4.4.1.16	53383
aas:Aasi_1006	ncbi-geneid:6376855	1.11.1.15	52833
aas:Aasi_1011	ncbi-geneid:6376955	3.2.2.21	50486
aas:Aasi_1023	ncbi-geneid:6376868	3.4.21.102	52096|50156
aas:Aasi_1026	ncbi-geneid:6377185	1.6.5.3	54862
aas:Aasi_1028	ncbi-geneid:6377187	3.6.3.14	51344
aas:Aasi_1036	ncbi-geneid:6376861	2.3.1.117	51161
aas:Aasi_1049	ncbi-geneid:6377202	4.1.1.49	53795|68923
aas:Aasi_1062	ncbi-geneid:6377233	5.1.3.13	51182
aas:Aasi_1063	ncbi-geneid:6377077	1.1.1.133	51735
aas:Aasi_1064	ncbi-geneid:6377165	4.2.1.46	51735
aas:Aasi_1065	ncbi-geneid:6376892	5.3.1.8|5.3.1.9	53697
aas:Aasi_1069	ncbi-geneid:6376876	1.2.1.12	55347|51735
aas:Aasi_1087	ncbi-geneid:6376543	1.6.5.3	143243
aas:Aasi_1809	ncbi-geneid:8999380	1.6.5.3	56770
aas:Aasi_1096	ncbi-geneid:6376290	3.5.1.32	53187|55031
aas:Aasi_1098	ncbi-geneid:6376730	3.1.26.4
aas:Aasi_1103	ncbi-geneid:6377743	6.3.2.8	53623|53244|51984
aas:Aasi_1104	ncbi-geneid:6377704	2.4.1.227	53756
aas:Aasi_1109	ncbi-geneid:6376848	5.99.1.3	56719|55874|54211
aas:Aasi_1135	ncbi-geneid:6376857	2.1.1.77	53335
aas:Aasi_1150	ncbi-geneid:6376965	5.99.1.2	56712
aas:Aasi_1151	ncbi-geneid:6377463	3.5.3.11	52768
aas:Aasi_1841	ncbi-geneid:6377439	2.4.1.83	53448
aas:Aasi_1164	ncbi-geneid:6377388	2.1.1.-	75217|55315
aas:Aasi_1165	ncbi-geneid:6377389	3.6.4.12	52540|46785|47819
aas:Aasi_1171	ncbi-geneid:6377412	2.7.7.63	55681|82649
aas:Aasi_1180	ncbi-geneid:6377422	3.4.21.92	52096
aas:Aasi_1182	ncbi-geneid:6377367	2.7.6.5	81301|109604
aas:Aasi_1185	ncbi-geneid:6377433	3.1.26.4	53098
aas:Aasi_1198	ncbi-geneid:6377380	6.3.4.-	52402|56037
aas:Aasi_1200	ncbi-geneid:6376747	2.8.1.-	52402
aas:Aasi_1206	ncbi-geneid:6376739	3.1.26.3	69065|54768
aas:Aasi_1207	ncbi-geneid:6376740	2.3.1.179	53901
aas:Aasi_1209	ncbi-geneid:6377252	2.7.1.40	51621|52935|50800
aas:Aasi_1231	ncbi-geneid:6377261	6.3.2.10	53623|53244|63418
aas:Aasi_1242	ncbi-geneid:6377631	6.1.1.6	55681|50249
aas:Aasi_1256	ncbi-geneid:6377363	6.1.1.9	52374|50677|47323|46589
aas:Aasi_1277	ncbi-geneid:6377372	6.1.1.10	52374|47323|57770
aas:Aasi_1309	ncbi-geneid:6377511	3.6.4.12	52540
aas:Aasi_1319	ncbi-geneid:6377622	3.1.-.-	50249|50249|50249
aas:Aasi_1326	ncbi-geneid:6377636	3.5.1.88	56420
aas:Aasi_1327	ncbi-geneid:6377637	3.1.-.-	53098
aas:Aasi_1339	ncbi-geneid:6377649	1.1.1.158	56176|56194
aas:Aasi_1340	ncbi-geneid:6377652	3.5.4.12	53927
aas:Aasi_1917	ncbi-geneid:6377657	6.3.5.6|6.3.5.7	75304
aas:Aasi_1921	ncbi-geneid:6377395	2.1.2.9	53328|50486
aas:Aasi_1354	ncbi-geneid:6377397	3.6.1.19	101386|101386
aas:Aasi_1922	ncbi-geneid:6377536	3.1.21.-	51556
aas:Aasi_1363	ncbi-geneid:6377662	6.1.1.4	52374|50677|47323
aas:Aasi_1365	ncbi-geneid:6377619	6.1.1.2	52374
aas:Aasi_1367	ncbi-geneid:6377621	6.3.2.4	52440|56059
aas:Aasi_1369	ncbi-geneid:6377617	4.2.1.52	51569
aas:Aasi_1926	ncbi-geneid:6377613	6.5.1.2
aas:Aasi_1395	ncbi-geneid:6377587	2.7.7.6	64484
aas:Aasi_1396	ncbi-geneid:6377582	2.7.7.6	64484
aas:Aasi_1946	ncbi-geneid:6377546	3.4.11.2	55486|63737|48371
aas:Aasi_1410	ncbi-geneid:6377539	2.1.1.45	55831
aas:Aasi_1421	ncbi-geneid:6377523	3.6.3.-	52540
aas:Aasi_1422	ncbi-geneid:6377524	3.1.-.-	64182
aas:Aasi_1427	ncbi-geneid:6377518	2.6.1.1	53383
aas:Aasi_1430	ncbi-geneid:6377506	4.1.2.13	51569
aas:Aasi_1433	ncbi-geneid:6377505	2.6.1.16	53697|56235
aas:Aasi_1447	ncbi-geneid:6377491	2.7.7.7	52540|48019
