# Supplementary material for: Tracing the Repertoire of Promiscuous Enzymes along the Metabolic Pathways in Archaeal Organisms
Source: Life (Basel). 2017 Jul 13;7(3):30. doi: 10.3390/life7030030 (PMC5617955; doi:10.3390/life7030030)
Supplement: Supplementary file 1 [file life-07-00030-s001.zip › Table_S2/aat.txt]

KEGGID	NCBIGI	ECs	SFamilyID
aat:D11S_0008	ncbi-geneid:8535727	2.3.1.47	53383
aat:D11S_0009	ncbi-geneid:8535728	2.6.1.62	53383
aat:D11S_0012	ncbi-geneid:8535731	5.2.1.8	54534
aat:D11S_0013	ncbi-geneid:8535732	2.7.2.11	88697
aat:D11S_0014	ncbi-geneid:8535733	2.7.2.11	53633
aat:D11S_0018	ncbi-geneid:8535737	1.5.1.3	53597
aat:D11S_0022	ncbi-geneid:8535741	3.1.21.-	51556
aat:D11S_0023	ncbi-geneid:8535742	2.7.7.7	52540|48019
aat:D11S_0024	ncbi-geneid:8535743	2.7.4.9	52540
aat:D11S_0028	ncbi-geneid:8535747	1.1.-.-	48179|51735
aat:D11S_0031	ncbi-geneid:8535750	5.3.1.22	51658
aat:D11S_0040	ncbi-geneid:8535759	2.1.1.35	53335
aat:D11S_0046	ncbi-geneid:8535765	2.7.1.69	55804|55594|55594|55804
aat:D11S_0047	ncbi-geneid:8535766	2.7.1.56	53613
aat:D11S_0048	ncbi-geneid:8535767	2.7.1.69	52794|52794
aat:D11S_0063	ncbi-geneid:8535782	2.7.7.6	64484
aat:D11S_0064	ncbi-geneid:8535783	2.7.7.6	64484
aat:D11S_0077	ncbi-geneid:8535796	2.8.3.8	100950
aat:D11S_0078	ncbi-geneid:8535797	2.8.3.8	100950
aat:D11S_0080	ncbi-geneid:8535799	2.3.1.9	53901|53901
aat:D11S_0083	ncbi-geneid:8535802	2.7.2.2	53633
aat:D11S_0084	ncbi-geneid:8535803	2.1.3.3	53671
aat:D11S_0086	ncbi-geneid:8535805	1.-.-.-	51395
aat:D11S_0087	ncbi-geneid:8535806	6.3.1.1	55681
aat:D11S_0089	ncbi-geneid:8535808	2.4.2.3	53167
aat:D11S_0091	ncbi-geneid:8535810	1.20.4.1	52833
aat:D11S_0094	ncbi-geneid:8535813	2.-.-.-	102114
aat:D11S_0095	ncbi-geneid:8535814	3.1.3.48	52788
aat:D11S_0097	ncbi-geneid:8535816	5.2.1.8	54534
aat:D11S_0102	ncbi-geneid:8535821	2.1.1.-	53335|48013
aat:D11S_0103	ncbi-geneid:8535822	2.1.2.9	53328|50486
aat:D11S_0104	ncbi-geneid:8535823	3.5.1.88	56420
aat:D11S_0111	ncbi-geneid:8535830	3.1.3.-	56784
aat:D11S_0116	ncbi-geneid:8535835	2.1.1.-	75217
aat:D11S_0124	ncbi-geneid:8535843	3.6.4.12	52540|57783
aat:D11S_0141	ncbi-geneid:8535860	5.4.2.8	53738|53738|53738|55957
aat:D11S_0142	ncbi-geneid:8535861	5.4.2.1
aat:D11S_0147	ncbi-geneid:8535866	3.4.25.2	56235
aat:D11S_0149	ncbi-geneid:8535868	3.1.3.2	56784
aat:D11S_0153	ncbi-geneid:8535872	3.6.1.1	50324
aat:D11S_0155	ncbi-geneid:8535874	4.1.99.12	55821
aat:D11S_0156	ncbi-geneid:8535875	6.1.1.2	52374
aat:D11S_0158	ncbi-geneid:8535877	2.1.1.171	53335
aat:D11S_0159	ncbi-geneid:8535878	2.7.1.69	52728|53062
aat:D11S_0164	ncbi-geneid:8535883	2.4.2.1	53167
aat:D11S_0167	ncbi-geneid:8535886	3.-.-.-	88713
aat:D11S_0168	ncbi-geneid:8535887	2.4.-.-	53448
aat:D11S_0172	ncbi-geneid:8535891	1.4.3.5	50475
aat:D11S_0177	ncbi-geneid:8535896	2.7.7.-	52540
aat:D11S_0181	ncbi-geneid:8535900	5.4.99.12	55120
aat:D11S_0183	ncbi-geneid:8535902	4.4.1.21	63411
aat:D11S_0185	ncbi-geneid:8535904	2.3.1.79	51161
aat:D11S_0192	ncbi-geneid:8535911	3.6.4.12	52540
aat:D11S_0195	ncbi-geneid:8535914	2.7.7.7	56672|88723|53098|47807
aat:D11S_0198	ncbi-geneid:8535917	3.1.3.5	56300|55816
aat:D11S_0201	ncbi-geneid:8535920	5.1.3.20	51735
aat:D11S_0203	ncbi-geneid:8535922	2.4.-.-	53756
aat:D11S_0204	ncbi-geneid:8535923	3.5.1.78|6.3.1.8	56059|54001|52440
aat:D11S_0209	ncbi-geneid:8535928	1.7.99.4	53706|50692
aat:D11S_0212	ncbi-geneid:8535931	2.7.13.3	55874|158472
aat:D11S_0213	ncbi-geneid:8535932	1.1.1.158	56194|56176
aat:D11S_0227	ncbi-geneid:8535946	1.1.1.25	51735|53223
aat:D11S_0232	ncbi-geneid:8535951	2.8.1.1	52821
aat:D11S_0241	ncbi-geneid:8535960	2.7.4.22	53633
aat:D11S_0244	ncbi-geneid:8535963	1.1.1.267	55347|51735|69055
aat:D11S_0245	ncbi-geneid:8535964	2.5.1.31	64005
aat:D11S_0247	ncbi-geneid:8535966	3.4.24.-	50156|50156
aat:D11S_0250	ncbi-geneid:8535969	2.3.1.-	51161
aat:D11S_0251	ncbi-geneid:8535970	4.2.1.-	54637
aat:D11S_0252	ncbi-geneid:8535971	2.3.1.129	51161
aat:D11S_0253	ncbi-geneid:8535972	2.4.1.182	53756
aat:D11S_0254	ncbi-geneid:8535973	3.1.26.4	53098
aat:D11S_0267	ncbi-geneid:8535986	2.2.1.2	51569
aat:D11S_0268	ncbi-geneid:8535987	2.2.1.1	52518|52518|52922
aat:D11S_0279	ncbi-geneid:8535998	4.1.2.4	51569
aat:D11S_0282	ncbi-geneid:8536001	2.7.7.23|2.3.1.157	53448|51161
aat:D11S_0283	ncbi-geneid:8536002	2.7.1.-	53067
aat:D11S_0284	ncbi-geneid:8536003	4.2.-.-	53697
aat:D11S_0288	ncbi-geneid:8536007	1.4.3.-	51905
aat:D11S_0291	ncbi-geneid:8536010	3.6.3.21	52540
aat:D11S_0294	ncbi-geneid:8536013	2.8.1.-	75169
aat:D11S_0296	ncbi-geneid:8536015	5.2.1.8	54534
aat:D11S_0306	ncbi-geneid:8536025	1.1.1.94	48179|51735
aat:D11S_0307	ncbi-geneid:8536026	2.3.1.30	51161
aat:D11S_0310	ncbi-geneid:8536029	3.1.3.11	56655
aat:D11S_0316	ncbi-geneid:8536035	2.1.1.170	53335
aat:D11S_0318	ncbi-geneid:8536037	3.6.3.14	81336
aat:D11S_0319	ncbi-geneid:8536038	3.6.3.14	81333
aat:D11S_0320	ncbi-geneid:8536039	3.6.3.14	81573
aat:D11S_0321	ncbi-geneid:8536040	3.6.3.14	47928
aat:D11S_0322	ncbi-geneid:8536041	3.6.3.14	52540|47917|50615
aat:D11S_0323	ncbi-geneid:8536042	3.6.3.14	52943
aat:D11S_0324	ncbi-geneid:8536043	3.6.3.14	52540|47917|50615
aat:D11S_0325	ncbi-geneid:8536044	3.6.3.14	51344|46604
aat:D11S_0328	ncbi-geneid:8536047	3.1.21.3	52540|52540
aat:D11S_0331	ncbi-geneid:8536050	3.1.21.3	116734|116734
aat:D11S_0333	ncbi-geneid:8536052	2.1.1.72	53335
aat:D11S_0336	ncbi-geneid:8536055	2.7.1.69	52728|53062
aat:D11S_0342	ncbi-geneid:8536061	4.4.1.8	53383
aat:D11S_0344	ncbi-geneid:8536063	3.6.3.17	52540|52540
aat:D11S_0346	ncbi-geneid:8536065	5.3.1.5	51658
aat:D11S_0347	ncbi-geneid:8536066	2.7.1.17	53067|53067
aat:D11S_0352	ncbi-geneid:8536071	2.7.8.8	56024|56024
aat:D11S_0353	ncbi-geneid:8536072	2.1.1.-	75217|55315
aat:D11S_0356	ncbi-geneid:8536075	2.7.2.3	53748
aat:D11S_0357	ncbi-geneid:8536076	4.1.2.13	51569
aat:D11S_0360	ncbi-geneid:8536079	3.1.1.5	53474
aat:D11S_0362	ncbi-geneid:8536081	2.2.1.6	52467|52518|53686
aat:D11S_0363	ncbi-geneid:8536082	4.3.1.19	53686
aat:D11S_0364	ncbi-geneid:8536083	4.3.1.19	55021|55021
aat:D11S_0367	ncbi-geneid:8536086	3.1.3.18	56784
aat:D11S_0368	ncbi-geneid:8536087	5.1.3.1	51366
aat:D11S_0370	ncbi-geneid:8536089	2.7.7.60	53448
aat:D11S_0371	ncbi-geneid:8536090	4.6.1.12	69765
aat:D11S_0372	ncbi-geneid:8536091	5.4.99.12	55120
aat:D11S_0373	ncbi-geneid:8536092	3.1.3.5	64167
aat:D11S_0378	ncbi-geneid:8536097	2.4.1.-	53448
aat:D11S_0379	ncbi-geneid:8536098	2.-.-.-	53756
aat:D11S_0380	ncbi-geneid:8536099	2.7.7.3	52374
aat:D11S_0381	ncbi-geneid:8536100	2.7.1.-	56112
aat:D11S_0382	ncbi-geneid:8536101	2.4.-.-	53756
aat:D11S_0386	ncbi-geneid:8536105	2.3.1.15	69593
aat:D11S_0387	ncbi-geneid:8536106	3.4.21.88	51306|46785
aat:D11S_0394	ncbi-geneid:8536113	3.1.4.46	51695
aat:D11S_0397	ncbi-geneid:8536116	2.1.1.-	75217|55315
aat:D11S_0398	ncbi-geneid:8536117	3.1.-.-	50249|50249|50249|50249
aat:D11S_0403	ncbi-geneid:8536122	2.1.1.31	75217
aat:D11S_0408	ncbi-geneid:8536127	3.4.11.9	55920|53092
aat:D11S_0411	ncbi-geneid:8536130	6.3.3.2	100950
aat:D11S_0413	ncbi-geneid:8536132	5.4.99.12	55120|55174
aat:D11S_0426	ncbi-geneid:8536145	3.6.4.-	52540
aat:D11S_0435	ncbi-geneid:8536154	3.2.2.23|4.2.99.18	81624|46946|57716
aat:D11S_0440	ncbi-geneid:8536159	4.1.1.36|6.3.2.5	102645|52507
aat:D11S_0441	ncbi-geneid:8536160	3.6.1.23	51283
aat:D11S_0445	ncbi-geneid:8536164	1.8.1.7	51905|55424
aat:D11S_0447	ncbi-geneid:8536166	2.4.1.-|3.4	56601|53955
aat:D11S_0453	ncbi-geneid:8536172	2.7.1.71	52540
aat:D11S_0454	ncbi-geneid:8536173	4.2.3.4	56796
aat:D11S_0455	ncbi-geneid:8536174	2.1.1.72	53335
aat:D11S_0462	ncbi-geneid:8536181	3.6.1.-	55811
aat:D11S_0463	ncbi-geneid:8536182	2.7.7.7	52540|48019
aat:D11S_0466	ncbi-geneid:8536185	6.1.1.4	52374|50677|47323
aat:D11S_0471	ncbi-geneid:8536190	3.6.1.41	56300
aat:D11S_0472	ncbi-geneid:8536191	2.1.1.182	53335
aat:D11S_0473	ncbi-geneid:8536192	5.2.1.8	109998|54534
aat:D11S_0474	ncbi-geneid:8536193	2.4.2.9	53271
aat:D11S_0477	ncbi-geneid:8536196	4.3.2.2	48557
aat:D11S_0481	ncbi-geneid:8536200	1.1.1.284|1.1.1.1	50129|51735|50129
aat:D11S_0482	ncbi-geneid:8536201	3.1.2.12
aat:D11S_0493	ncbi-geneid:8536212	1.8.99.-	53706|50692
aat:D11S_0498	ncbi-geneid:8536217	6.1.1.14	55681
aat:D11S_0502	ncbi-geneid:8536221	6.1.1.14	109604
aat:D11S_0503	ncbi-geneid:8536222	4.2.1.24	51569
aat:D11S_0510	ncbi-geneid:8536229	3.6.1.-	55811
aat:D11S_0516	ncbi-geneid:8536235	1.1.1.49	55347|51735
aat:D11S_0517	ncbi-geneid:8536236	3.1.1.31	100950
aat:D11S_0524	ncbi-geneid:8536243	1.1.1.44	48179|51735
aat:D11S_0525	ncbi-geneid:8536244	2.3.1.179	53901|53901
aat:D11S_0526	ncbi-geneid:8536245	1.1.1.100	51735
aat:D11S_0528	ncbi-geneid:8536247	2.3.1.41	53901|53901
aat:D11S_0532	ncbi-geneid:8536251	3.1.2.-	54637
aat:D11S_0546	ncbi-geneid:8536265	5.1.1.7	54506
aat:D11S_0548	ncbi-geneid:8536267	6.3.3.1	56042|55326
aat:D11S_0553	ncbi-geneid:8536272	1.2.1.11	55347|51735
aat:D11S_0557	ncbi-geneid:8536276	3.6.1.31|3.5.4.19	141734
aat:D11S_0559	ncbi-geneid:8536278	6.3.4.2	52540|52317
aat:D11S_0572	ncbi-geneid:8536291	2.7.7.6	56553|55257|47789
aat:D11S_0577	ncbi-geneid:8536296	2.8.1.-	64307
aat:D11S_0597	ncbi-geneid:8536316	4.3.1.1	48557
aat:D11S_0601	ncbi-geneid:8536320	1.5.1.5|3.5.4.9	51735|53223
aat:D11S_0608	ncbi-geneid:8536327	2.7.6.5	81301|109604|81271|55021
aat:D11S_0609	ncbi-geneid:8536328	2.1.1.-	53335|50249
aat:D11S_0616	ncbi-geneid:8536335	2.7.7.56	54211|55666
aat:D11S_0617	ncbi-geneid:8536336	2.4.2.10	53271
aat:D11S_0619	ncbi-geneid:8536338	1.-.-.-	51395
aat:D11S_0620	ncbi-geneid:8536339	3.6.3.30	52540|50331
aat:D11S_0624	ncbi-geneid:8536343	2.1.1.33	53335
aat:D11S_0625	ncbi-geneid:8536344	3.2.2.-	48150|55811
aat:D11S_0627	ncbi-geneid:8536346	3.2.1.-	53955
aat:D11S_0640	ncbi-geneid:8536359	1.6.5.-	52343|63380|54292
aat:D11S_0644	ncbi-geneid:8536363	2.8.1.-	52402
aat:D11S_0646	ncbi-geneid:8536365	4.2.1.11	51604|54826
aat:D11S_0647	ncbi-geneid:8536366	3.1.-.-	53098
aat:D11S_0649	ncbi-geneid:8536368	2.1.1.-	75217|88697
aat:D11S_0652	ncbi-geneid:8536371	2.7.7.9	53448
aat:D11S_0653	ncbi-geneid:8536372	5.4.2.8	53738|53738|53738|55957
aat:D11S_0655	ncbi-geneid:8536374	6.1.1.7	55681|101353|55186|50447
aat:D11S_0657	ncbi-geneid:8536376	3.6.1.19	101386|101386
aat:D11S_0664	ncbi-geneid:8536383	2.7.13.3	55874|47384
aat:D11S_0666	ncbi-geneid:8536385	3.1.-.-	69500
aat:D11S_0675	ncbi-geneid:8536394	3.1.1.1	53474
aat:D11S_0681	ncbi-geneid:8536400	2.6.1.16	53697|56235
aat:D11S_0685	ncbi-geneid:8536404	4.1.1.37	51726
aat:D11S_0686	ncbi-geneid:8536405	3.6.1.22	55811|55811
aat:D11S_0689	ncbi-geneid:8536408	4.1.1.49	53795|68923
aat:D11S_0690	ncbi-geneid:8536409	3.6.1.11|3.6.1.40	53067|109604|53067
aat:D11S_0694	ncbi-geneid:8536413	4.6.1.1	81301
aat:D11S_0695	ncbi-geneid:8536414	2.5.1.61	53850|54782
aat:D11S_0696	ncbi-geneid:8536415	4.2.1.75	69618
aat:D11S_0705	ncbi-geneid:8536424	5.4.2.1
aat:D11S_0711	ncbi-geneid:8536430	2.7.1.53	53067|53067
aat:D11S_0713	ncbi-geneid:8536432	3.6.3.17	52540|52540
aat:D11S_0722	ncbi-geneid:8536441	2.7.1.33	52540
aat:D11S_0723	ncbi-geneid:8536442	5.99.1.3	56719|55874|54211
aat:D11S_0724	ncbi-geneid:8536443	3.6.4.12	52540|52540|47819
aat:D11S_0727	ncbi-geneid:8536446	4.1.1.20	51419|50621
aat:D11S_0729	ncbi-geneid:8536448	3.2.2.20	48150
aat:D11S_0732	ncbi-geneid:8536451	2.4.2.22	53271
aat:D11S_0733	ncbi-geneid:8536452	3.4.13.3	53187|55031
aat:D11S_0742	ncbi-geneid:8536461	6.1.1.15	55681|55826|52954
aat:D11S_0743	ncbi-geneid:8536462	2.9.1.1	53383
aat:D11S_0768	ncbi-geneid:8536487	2.3.1.-	52540|55729
aat:D11S_0770	ncbi-geneid:8536489	3.6.4.-	52540|52540|52540|143517|52540|141259
aat:D11S_0771	ncbi-geneid:8536490	5.-.-.-	53697
aat:D11S_0772	ncbi-geneid:8536491	3.6.3.-	52540
aat:D11S_0778	ncbi-geneid:8536497	2.1.1.-	53335|81799
aat:D11S_0780	ncbi-geneid:8536499	2.4.1.129	56601|56519
aat:D11S_0781	ncbi-geneid:8536500	6.3.2.13	53623|53244|63418
aat:D11S_0782	ncbi-geneid:8536501	6.3.2.10	53623|53244|63418
aat:D11S_0784	ncbi-geneid:8536503	6.3.2.9	53623|53244|51984
aat:D11S_0786	ncbi-geneid:8536505	2.4.1.227	53756
aat:D11S_0787	ncbi-geneid:8536506	6.3.2.8	53623|53244|51984
aat:D11S_0788	ncbi-geneid:8536507	6.3.2.4	56059|52440
aat:D11S_0792	ncbi-geneid:8536511	3.5.1.-	54211|54211
aat:D11S_0793	ncbi-geneid:8536512	5.4.99.5|4.2.1.51	53850|48600
aat:D11S_0797	ncbi-geneid:8536516	3.5.1.18	53187|55031
aat:D11S_0799	ncbi-geneid:8536518	3.6.1.13	55811
aat:D11S_0808	ncbi-geneid:8536527	2.1.1.173	53335|53335
aat:D11S_0811	ncbi-geneid:8536530	1.3.99.1	54292|46548
aat:D11S_0812	ncbi-geneid:8536531	1.3.99.1	51905|46977|56425
aat:D11S_0814	ncbi-geneid:8536533	6.1.1.6	55681
aat:D11S_0815	ncbi-geneid:8536534	3.6.3.34	52540
aat:D11S_0822	ncbi-geneid:8536541	5.99.1.2	56712
aat:D11S_0829	ncbi-geneid:8536548	2.4.1.-	53955
aat:D11S_0831	ncbi-geneid:8536550	3.2.1.-	48435|53955
aat:D11S_0833	ncbi-geneid:8536552	3.1.2.-	54637
aat:D11S_0839	ncbi-geneid:8536558	2.7.1.23	111331
aat:D11S_0844	ncbi-geneid:8536563	2.3.1.41	53901|53901
aat:D11S_0846	ncbi-geneid:8536565	2.7.13.3	55874|52172|47226|47384
aat:D11S_0848	ncbi-geneid:8536567	3.6.3.17	52540|52540
aat:D11S_0851	ncbi-geneid:8536570	2.7.7.12	54197|54197
aat:D11S_0852	ncbi-geneid:8536571	2.7.1.6	54211|55060
aat:D11S_0853	ncbi-geneid:8536572	5.1.3.3	74650
aat:D11S_0858	ncbi-geneid:8536577	4.1.3.6|2.8.3.10	100950|100950
aat:D11S_0859	ncbi-geneid:8536578	4.1.3.6|4.1.3.34	51621
aat:D11S_0861	ncbi-geneid:8536580	6.2.1.22	52374|55729
aat:D11S_0864	ncbi-geneid:8536583	2.3.1.-	56317
aat:D11S_0867	ncbi-geneid:8536586	3.4.11.23	53187
aat:D11S_0868	ncbi-geneid:8536587	2.7.4.6	54919
aat:D11S_0869	ncbi-geneid:8536588	3.2.1.52	51445
aat:D11S_0872	ncbi-geneid:8536591	6.1.1.10	52374|47323|50249|57770
aat:D11S_0879	ncbi-geneid:8536598	2.8.1.7	53383
aat:D11S_0881	ncbi-geneid:8536600	2.1.1.-	75217
aat:D11S_0882	ncbi-geneid:8536601	3.1.3.25	56655
aat:D11S_0884	ncbi-geneid:8536603	3.6.3.30	52540|50331
aat:D11S_0888	ncbi-geneid:8536607	2.7.1.48	52540
aat:D11S_0889	ncbi-geneid:8536608	3.5.4.13	51283
aat:D11S_0895	ncbi-geneid:8536614	6.3.4.4	52540
aat:D11S_0898	ncbi-geneid:8536617	3.1.26.-	50249
aat:D11S_0900	ncbi-geneid:8536619	3.5.1.-	52467
aat:D11S_0917	ncbi-geneid:8536636	4.4.1.8	53383
aat:D11S_0924	ncbi-geneid:8536643	6.1.1.19	52374|47323|55190
aat:D11S_0928	ncbi-geneid:8536647	2.1.1.-	53335
aat:D11S_0929	ncbi-geneid:8536648	2.5.1.55	51569
aat:D11S_0934	ncbi-geneid:8536653	3.1.3.-
aat:D11S_0935	ncbi-geneid:8536654	5.4.2.10	53738|53738|53738|55957
aat:D11S_0936	ncbi-geneid:8536655	2.5.1.15	51717
aat:D11S_0937	ncbi-geneid:8536656	2.7.7.7	56672|100879
aat:D11S_0941	ncbi-geneid:8536660	1.1.1.205	51412|54631
aat:D11S_0942	ncbi-geneid:8536661	6.3.4.15	55681|50037
aat:D11S_0960	ncbi-geneid:8536679	2.5.1.75	52540
aat:D11S_0962	ncbi-geneid:8536681	3.5.1.28	53187|54106|54106|54106
aat:D11S_0971	ncbi-geneid:8536690	3.1.-.-
aat:D11S_0972	ncbi-geneid:8536691	3.6.1.-	52540
aat:D11S_0974	ncbi-geneid:8536693	2.7.3.9	51621|52009|47831
aat:D11S_0975	ncbi-geneid:8536694	2.7.1.69	51261
aat:D11S_0976	ncbi-geneid:8536695	3.4.24.70	55486
aat:D11S_0979	ncbi-geneid:8536698	4.1.3.38	56752
aat:D11S_0980	ncbi-geneid:8536699	2.6.1.85	56322
aat:D11S_0981	ncbi-geneid:8536700	2.6.1.85	52317
aat:D11S_0982	ncbi-geneid:8536701	1.1.1.29	51735|52283
aat:D11S_0984	ncbi-geneid:8536703	3.6.3.-	52540
aat:D11S_0986	ncbi-geneid:8536705	2.5.1.54	51569
aat:D11S_0988	ncbi-geneid:8536707	3.6.4.12	52540|48024
aat:D11S_0989	ncbi-geneid:8536708	5.1.1.1	51419|50621
aat:D11S_0990	ncbi-geneid:8536709	5.3.1.9	53697
aat:D11S_0991	ncbi-geneid:8536710	2.5.1.78	52121
aat:D11S_0993	ncbi-geneid:8536712	2.7.4.16	56042|55326
aat:D11S_0994	ncbi-geneid:8536713	3.1.3.27	101307
aat:D11S_0996	ncbi-geneid:8536715	1.3.1.26	51735|55347
aat:D11S_1000	ncbi-geneid:8536719	1.17.4.1	47240
aat:D11S_1001	ncbi-geneid:8536720	1.17.4.1	51998|48168
aat:D11S_1006	ncbi-geneid:8536725	3.6.3.30	52540|50331
aat:D11S_1008	ncbi-geneid:8536727	3.2.1.1	51445
aat:D11S_1013	ncbi-geneid:8536732	3.6.3.19	52540|50331
aat:D11S_1019	ncbi-geneid:8536738	3.5.4.16	55620
aat:D11S_1020	ncbi-geneid:8536739	3.4.16.4|3.4.21	56601
aat:D11S_1025	ncbi-geneid:8536744	2.5.1.9	63380|63380
aat:D11S_1028	ncbi-geneid:8536747	1.2.1.11	55347|51735
aat:D11S_1040	ncbi-geneid:8536759	2.4.2.-	51690|54675
aat:D11S_1045	ncbi-geneid:8536764	2.4.1.-	56601|53955
aat:D11S_1046	ncbi-geneid:8536765	4.1.1.85	51366
aat:D11S_1047	ncbi-geneid:8536766	2.7.1.69	55804
aat:D11S_1048	ncbi-geneid:8536767	2.7.1.69	52794
aat:D11S_1049	ncbi-geneid:8536768	3.1.1.-	56281
aat:D11S_1051	ncbi-geneid:8536770	5.-.-.-	51658
aat:D11S_1052	ncbi-geneid:8536771	5.1.3.4	53639
aat:D11S_1057	ncbi-geneid:8536776	1.-.-.-	55469
aat:D11S_1061	ncbi-geneid:8536780	4.2.1.2	48557
aat:D11S_1062	ncbi-geneid:8536781	2.7.7.7	102400
aat:D11S_1066	ncbi-geneid:8536785	6.1.1.9	52374|47323|50677|46589
aat:D11S_1075	ncbi-geneid:8536794	3.1.13.1	50249|50249|50249|50249
aat:D11S_1076	ncbi-geneid:8536795	1.3.1.9	51735
aat:D11S_1079	ncbi-geneid:8536798	4.2.3.12	55620
aat:D11S_1080	ncbi-geneid:8536799	6.1.1.6	55681|50249
aat:D11S_1083	ncbi-geneid:8536802	5.3.4.1	52833|54423
aat:D11S_1084	ncbi-geneid:8536803	3.1.-.-	64182
aat:D11S_1086	ncbi-geneid:8536805	3.2.2.9	53167
aat:D11S_1096	ncbi-geneid:8536815	1.1.1.25	51735|53223
aat:D11S_1097	ncbi-geneid:8536816	1.5.1.20	51730
aat:D11S_1100	ncbi-geneid:8536819	3.4.11.1	53187|52949
aat:D11S_1101	ncbi-geneid:8536820	3.6.3.29	52540|50331
aat:D11S_1106	ncbi-geneid:8536825	3.1.3.5	109604
aat:D11S_1107	ncbi-geneid:8536826	3.4.21.-	50494|50156
aat:D11S_1108	ncbi-geneid:8536827	3.5.4.26|1.1.1.193	53597|53927
aat:D11S_1110	ncbi-geneid:8536829	2.1.1.-	53335
aat:D11S_1112	ncbi-geneid:8536831	2.6.1.42	56752
aat:D11S_1114	ncbi-geneid:8536833	1.1.1.37	56327|51735
aat:D11S_1123	ncbi-geneid:8536842	4.2.99.18	48150
aat:D11S_1126	ncbi-geneid:8536845	3.6.3.-	52540
aat:D11S_1128	ncbi-geneid:8536847	3.6.3.34	52540
aat:D11S_1132	ncbi-geneid:8536851	3.1.4.16	56300|55816
aat:D11S_1137	ncbi-geneid:8536856	2.7.13.3	55874|47384
aat:D11S_1138	ncbi-geneid:8536857	2.3.2.2	56235
aat:D11S_1140	ncbi-geneid:8536859	6.3.4.5	69864|52402
aat:D11S_1146	ncbi-geneid:8536865	2.7.7.42	81301|81301|81593|81593
aat:D11S_1152	ncbi-geneid:8536871	2.7.1.49|2.7.4.7	53613
aat:D11S_1156	ncbi-geneid:8536875	2.8.1.6	102114
aat:D11S_1157	ncbi-geneid:8536876	3.4.21.-	50494|50156|50156
aat:D11S_1161	ncbi-geneid:8536880	5.3.1.8	51182
aat:D11S_1163	ncbi-geneid:8536882	2.7.1.69	55604
aat:D11S_1165	ncbi-geneid:8536884	3.1.2.6	56281
aat:D11S_1166	ncbi-geneid:8536885	1.2.1.70	69742|51735|69075
aat:D11S_1172	ncbi-geneid:8536891	2.7.4.3	52540
aat:D11S_1175	ncbi-geneid:8536894	5.1.3.2	51735
aat:D11S_1179	ncbi-geneid:8536898	6.3.4.-	52402|82829|56037
aat:D11S_1180	ncbi-geneid:8536899	2.7.1.35	53613
aat:D11S_1181	ncbi-geneid:8536900	6.4.1.2	52096
aat:D11S_1193	ncbi-geneid:8536912	6.3.5.2	52317|52402|54810
aat:D11S_1203	ncbi-geneid:8536922	5.4.99.12	55120|88697
aat:D11S_1206	ncbi-geneid:8536925	6.1.1.1	52374|55174
aat:D11S_1208	ncbi-geneid:8536927	1.6.1.2	52283|51735
aat:D11S_1209	ncbi-geneid:8536928	1.6.1.2	52467
aat:D11S_1213	ncbi-geneid:8536932	2.7.9.3	56042|55326
aat:D11S_1219	ncbi-geneid:8536938	2.7.7.38	53448
aat:D11S_1221	ncbi-geneid:8536940	2.7.1.130	52540
aat:D11S_1222	ncbi-geneid:8536941	3.6.3.-	52540|90123
aat:D11S_1225	ncbi-geneid:8536944	2.7.7.19	55083|81891|81301
aat:D11S_1227	ncbi-geneid:8536946	2.3.1.8	53659|52540|75138
aat:D11S_1228	ncbi-geneid:8536947	2.7.2.1	53067|53067
aat:D11S_1232	ncbi-geneid:8536951	2.4.1.25	51445
aat:D11S_1233	ncbi-geneid:8536952	2.4.1.1	53756
aat:D11S_1236	ncbi-geneid:8536955	1.2.4.1	52518|52518|52922
aat:D11S_1237	ncbi-geneid:8536956	2.3.1.12	52777|51230|51230|47005
aat:D11S_1238	ncbi-geneid:8536957	1.8.1.4	51905|55424
aat:D11S_1241	ncbi-geneid:8536960	3.4.21.-	52096|52096
aat:D11S_1244	ncbi-geneid:8536963	5.4.99.12	55120|55174
aat:D11S_1246	ncbi-geneid:8536965	2.3.1.117	51161
aat:D11S_1250	ncbi-geneid:8536969	2.3.1.31	53474
aat:D11S_1257	ncbi-geneid:8536976	1.8.4.11|1.8.4.12	55068|51316
aat:D11S_1258	ncbi-geneid:8536977	4.2.1.1	53056
aat:D11S_1260	ncbi-geneid:8536979	5.-.-.-	53697
aat:D11S_1264	ncbi-geneid:8536983	1.1.5.3	51905
aat:D11S_1265	ncbi-geneid:8536984	1.6.99.3	51905
aat:D11S_1266	ncbi-geneid:8536985	1.7.-.-	52218
aat:D11S_1267	ncbi-geneid:8536986	3.4.21.-	52096
aat:D11S_1270	ncbi-geneid:8536989	6.1.1.3	55681|55186|52954|81271
aat:D11S_1276	ncbi-geneid:8536995	1.18.1.2	52343|63380
aat:D11S_1282	ncbi-geneid:8537001	4.1.2.40	51569
aat:D11S_1284	ncbi-geneid:8537003	2.7.1.144	51569
aat:D11S_1286	ncbi-geneid:8537005	2.2.1.7	52518|52518|52922
aat:D11S_1287	ncbi-geneid:8537006	2.5.1.1|2.5.1.10	48576
aat:D11S_1288	ncbi-geneid:8537007	3.1.11.6	116842
aat:D11S_1290	ncbi-geneid:8537009	6.3.2.12|6.3.2.17	53623|53244
aat:D11S_1291	ncbi-geneid:8537010	5.4.2.1
aat:D11S_1292	ncbi-geneid:8537011	2.7.8.-	56024|56024
aat:D11S_1295	ncbi-geneid:8537014	5.4.99.12	55120
aat:D11S_1297	ncbi-geneid:8537016	3.11.1.2	82057|57783
aat:D11S_1304	ncbi-geneid:8537023	3.6.3.-	52540
aat:D11S_1306	ncbi-geneid:8537025	6.1.1.18	52374|50715
aat:D11S_1309	ncbi-geneid:8537028	2.4.1.18	51445|81296|51011|81296
aat:D11S_1310	ncbi-geneid:8537029	3.2.1.-	51445|81296|51011
aat:D11S_1311	ncbi-geneid:8537030	2.7.7.27	53448|51161
aat:D11S_1312	ncbi-geneid:8537031	2.4.1.21	53756
aat:D11S_1313	ncbi-geneid:8537032	2.4.1.1	53756
aat:D11S_1318	ncbi-geneid:8537037	3.4.21.-	56601
aat:D11S_1320	ncbi-geneid:8537039	2.3.1.40|6.2.1.20	56801|103473|69593
aat:D11S_1325	ncbi-geneid:8537044	3.1.11.1	53098
aat:D11S_1330	ncbi-geneid:8537049	1.16.3.1	47240
aat:D11S_1331	ncbi-geneid:8537050	1.16.3.1	47240
aat:D11S_1336	ncbi-geneid:8537055	5.99.1.2	56712|57783|57783|57783
aat:D11S_1338	ncbi-geneid:8537057	1.3.3.1	51395
aat:D11S_1339	ncbi-geneid:8537058	3.4.11.2	55486|63737
aat:D11S_1340	ncbi-geneid:8537059	2.6.1.1	53383
aat:D11S_1349	ncbi-geneid:8537068	3.6.3.34	52540
aat:D11S_1355	ncbi-geneid:8537074	3.6.3.34	52540
aat:D11S_1365	ncbi-geneid:8537084	6.1.1.20	56037|50249|55681|54991|46955
aat:D11S_1366	ncbi-geneid:8537085	6.1.1.20	55681|46589
aat:D11S_1368	ncbi-geneid:8537087	5.3.1.13	53697
aat:D11S_1369	ncbi-geneid:8537088	3.1.3.45	56784
aat:D11S_1370	ncbi-geneid:8537089	4.1.3.27	56322
aat:D11S_1371	ncbi-geneid:8537090	4.1.3.27	52317
aat:D11S_1373	ncbi-geneid:8537092	2.4.2.18	52418|47648|47413
aat:D11S_1374	ncbi-geneid:8537093	4.1.1.48|5.3.1.24	51366|51366
aat:D11S_1380	ncbi-geneid:8537099	4.1.1.3	51569|89000|51230
aat:D11S_1386	ncbi-geneid:8537105	4.2.1.20	53686
aat:D11S_1387	ncbi-geneid:8537106	4.2.1.20	51366
aat:D11S_1388	ncbi-geneid:8537107	1.17.4.1	51998
aat:D11S_1389	ncbi-geneid:8537108	1.17.4.1	47240
aat:D11S_1390	ncbi-geneid:8537109	2.7.1.40	51621|52935|50800
aat:D11S_1392	ncbi-geneid:8537111	4.1.2.-	51569
aat:D11S_1398	ncbi-geneid:8537117	2.7.1.-	53067|53067
aat:D11S_1399	ncbi-geneid:8537118	6.3.3.3	52540
aat:D11S_1401	ncbi-geneid:8537120	6.1.1.22	55681|50249
aat:D11S_1404	ncbi-geneid:8537123	2.-.-.-	54690
aat:D11S_1410	ncbi-geneid:8537129	3.4.13.21	52317
aat:D11S_1413	ncbi-geneid:8537132	1.7.2.3	53706|50692
aat:D11S_1419	ncbi-geneid:8537138	5.4.99.12	55120
aat:D11S_1424	ncbi-geneid:8537143	3.1.11.5	52540|52540
aat:D11S_1425	ncbi-geneid:8537144	3.1.11.5	52540|52980
aat:D11S_1428	ncbi-geneid:8537147	4.2.1.60	54637
aat:D11S_1429	ncbi-geneid:8537148	3.4.21.-	54211
aat:D11S_1433	ncbi-geneid:8537152	5.4.99.12	55120
aat:D11S_1436	ncbi-geneid:8537155	1.7.1.13	55620
aat:D11S_1438	ncbi-geneid:8537157	2.7.13.3	55874|47384
aat:D11S_1441	ncbi-geneid:8537160	3.6.3.30	52540
aat:D11S_1444	ncbi-geneid:8537163	3.4.24.-	140990|52540
aat:D11S_1445	ncbi-geneid:8537164	2.1.1.-	53335
aat:D11S_1446	ncbi-geneid:8537165	3.5.1.10	53328|55021
aat:D11S_1455	ncbi-geneid:8537174	5.1.1.3	53681|53681
aat:D11S_1456	ncbi-geneid:8537175	4.1.3.40	64288
aat:D11S_1457	ncbi-geneid:8537176	3.6.4.12	52540|52540|50249
aat:D11S_1458	ncbi-geneid:8537177	3.1.7.2	109604|81301|81271|55021
aat:D11S_1459	ncbi-geneid:8537178	2.7.7.6	63562
aat:D11S_1460	ncbi-geneid:8537179	2.7.4.8	52540
aat:D11S_1462	ncbi-geneid:8537181	1.2.1.12	55347|51735
aat:D11S_1469	ncbi-geneid:8537188	2.7.1.69	55804
aat:D11S_1470	ncbi-geneid:8537189	3.6.3.-	52540
aat:D11S_1479	ncbi-geneid:8537198	2.5.1.7	55205
aat:D11S_1482	ncbi-geneid:8537201	2.1.1.63	46767|53155
aat:D11S_1485	ncbi-geneid:8537204	6.3.1.2	55931|54368
aat:D11S_1489	ncbi-geneid:8537208	1.11.1.15	52833
aat:D11S_1490	ncbi-geneid:8537209	4.2.1.52	51569
aat:D11S_1495	ncbi-geneid:8537214	2.4.2.11	51690
aat:D11S_1497	ncbi-geneid:8537216	2.7.2.4|1.1.1.3	53633|55347|51735|55021|55021
aat:D11S_1498	ncbi-geneid:8537217	2.7.1.39	54211|55060
aat:D11S_1500	ncbi-geneid:8537219	4.2.3.1	53686
aat:D11S_1501	ncbi-geneid:8537220	2.7.8.-	56214|56214
aat:D11S_1502	ncbi-geneid:8537221	3.4.-.-	117892
aat:D11S_1503	ncbi-geneid:8537222	3.4.-.-	117892
aat:D11S_1506	ncbi-geneid:8537225	3.6.1.15	52972
aat:D11S_1508	ncbi-geneid:8537227	1.3.99.22	102114
aat:D11S_1509	ncbi-geneid:8537228	5.3.1.6	100950|75445
aat:D11S_1510	ncbi-geneid:8537229	1.1.1.95	51735|52283|55021
aat:D11S_1514	ncbi-geneid:8537233	3.2.1.20	51445|74650|51011
aat:D11S_1516	ncbi-geneid:8537235	4.2.1.8	51658
aat:D11S_1522	ncbi-geneid:8537241	3.4.21.53	54211|52540|88697
aat:D11S_1524	ncbi-geneid:8537243	2.7.7.-	56731|117023|57783
aat:D11S_1527	ncbi-geneid:8537246	3.4.24.57	53067|53067
aat:D11S_1529	ncbi-geneid:8537248	2.7.1.21	52540|57716
aat:D11S_1530	ncbi-geneid:8537249	6.5.1.2
aat:D11S_1533	ncbi-geneid:8537252	2.5.1.47	53686
aat:D11S_1538	ncbi-geneid:8537257	3.1.1.29	53178
aat:D11S_1551	ncbi-geneid:8537270	5.4.3.8	53383
aat:D11S_1552	ncbi-geneid:8537271	2.7.7.59	81301|109604|55021|81593|55021
aat:D11S_1553	ncbi-geneid:8537272	3.4.11.18	55920
aat:D11S_1556	ncbi-geneid:8537275	2.4.1.129|3.4	56601|53955
aat:D11S_1569	ncbi-geneid:8537288	3.6.4.13	52540
aat:D11S_1576	ncbi-geneid:8537295	4.99.1.1	53800
aat:D11S_1577	ncbi-geneid:8537296	1.11.1.15	52833
aat:D11S_1578	ncbi-geneid:8537297	3.5.1.25	51556|51338
aat:D11S_1579	ncbi-geneid:8537298	3.5.99.6	100950
aat:D11S_1580	ncbi-geneid:8537299	4.1.3.3	51569
aat:D11S_1582	ncbi-geneid:8537301	2.7.1.60	53067
aat:D11S_1583	ncbi-geneid:8537302	5.1.3.9	51366
aat:D11S_1587	ncbi-geneid:8537306	2.7.1.69	55604
aat:D11S_1596	ncbi-geneid:8537315	5.99.1.-	56719|55874|54211
aat:D11S_1598	ncbi-geneid:8537317	5.99.1.-	56719|101904
aat:D11S_1599	ncbi-geneid:8537318	2.5.1.18	47616|52833
aat:D11S_1608	ncbi-geneid:8537327	2.7.7.7	52540|48019
aat:D11S_1609	ncbi-geneid:8537328	2.4.2.7	53271
aat:D11S_1612	ncbi-geneid:8537331	3.4.24.-	55166
aat:D11S_1613	ncbi-geneid:8537332	4.2.3.5	103263
aat:D11S_1615	ncbi-geneid:8537334	6.2.1.26	56801
aat:D11S_1620	ncbi-geneid:8537339	5.99.1.3	56719|101904
aat:D11S_1623	ncbi-geneid:8537342	4.1.1.23	51366
aat:D11S_1628	ncbi-geneid:8537347	2.7.4.14	52540
aat:D11S_1631	ncbi-geneid:8537350	3.4.24.-	63411|63411|63411
aat:D11S_1636	ncbi-geneid:8537355	2.1.1.14	51726|51726
aat:D11S_1640	ncbi-geneid:8537359	2.8.1.-	69721
aat:D11S_1645	ncbi-geneid:8537364	3.6.1.7	54975
aat:D11S_1647	ncbi-geneid:8537366	4.2.3.3	52335
aat:D11S_1652	ncbi-geneid:8537371	2.1.1.72	53335
aat:D11S_1653	ncbi-geneid:8537372	2.2.1.1	52922|52518
aat:D11S_1654	ncbi-geneid:8537373	2.2.1.1	52518
aat:D11S_1657	ncbi-geneid:8537376	2.7.1.69	52794
aat:D11S_1660	ncbi-geneid:8537379	3.1.5.1	109604
aat:D11S_1665	ncbi-geneid:8537384	4.4.1.-	53383
aat:D11S_1667	ncbi-geneid:8537386	2.7.1.-|2.7.7	53613|52374
aat:D11S_1676	ncbi-geneid:8537395	1.11.1.5	46626|46626
aat:D11S_1677	ncbi-geneid:8537396	3.1.13.5	53098|47819|47819
aat:D11S_1678	ncbi-geneid:8537397	6.2.1.3	56801
aat:D11S_1680	ncbi-geneid:8537399	3.4.-.-	53067|53067
aat:D11S_1681	ncbi-geneid:8537400	3.6.4.12	52540|52540
aat:D11S_1682	ncbi-geneid:8537401	5.1.3.15	74650
aat:D11S_1684	ncbi-geneid:8537403	1.8.1.9	51905
aat:D11S_1691	ncbi-geneid:8537410	2.7.1.59	53067
aat:D11S_1692	ncbi-geneid:8537411	3.1.3.27	48317
aat:D11S_1693	ncbi-geneid:8537412	3.5.4.25	142695
aat:D11S_1696	ncbi-geneid:8537415	4.2.1.46	51735
aat:D11S_1698	ncbi-geneid:8537417	3.1.11.2	56219
aat:D11S_1700	ncbi-geneid:8537419	2.4.1.-	53448
aat:D11S_1701	ncbi-geneid:8537420	2.4.1.-	53448
aat:D11S_1707	ncbi-geneid:8537426	5.1.3.13	51182
aat:D11S_1708	ncbi-geneid:8537427	1.1.1.133	51735
aat:D11S_1709	ncbi-geneid:8537428	2.7.7.24	53448
aat:D11S_1710	ncbi-geneid:8537429	4.2.1.46	51735
aat:D11S_1722	ncbi-geneid:8537441	6.5.1.1	56091|50249
aat:D11S_1723	ncbi-geneid:8537442	3.6.4.12	52540
aat:D11S_1725	ncbi-geneid:8537444	2.7.1.12	52540
aat:D11S_1731	ncbi-geneid:8537450	1.2.1.2	53706|50692
aat:D11S_1732	ncbi-geneid:8537451	1.2.1.2	54862
aat:D11S_1733	ncbi-geneid:8537452	1.2.1.2	81342
aat:D11S_1743	ncbi-geneid:8537462	1.-.-.-	56762|143243
aat:D11S_1745	ncbi-geneid:8537464	1.-.-.-	56770
aat:D11S_1747	ncbi-geneid:8537466	3.4.-.-	53163
aat:D11S_1748	ncbi-geneid:8537467	1.2.1.2	53706
aat:D11S_1749	ncbi-geneid:8537468	1.2.1.2	53706|50692
aat:D11S_1750	ncbi-geneid:8537469	6.2.1.5	52210|51735
aat:D11S_1751	ncbi-geneid:8537470	6.2.1.5	56059|52210
aat:D11S_1753	ncbi-geneid:8537472	2.3.1.61	52777|51230|47005
aat:D11S_1754	ncbi-geneid:8537473	1.2.4.2	52518|52518
aat:D11S_1759	ncbi-geneid:8537478	3.4.21.102	52096|50156
aat:D11S_1763	ncbi-geneid:8537482	3.4.11.4	53187|55031
aat:D11S_1764	ncbi-geneid:8537483	3.6.3.31	52540|50331
aat:D11S_1768	ncbi-geneid:8537487	3.5.4.5	53927|53927
aat:D11S_1770	ncbi-geneid:8537489	6.1.1.11	55681|46589
aat:D11S_1781	ncbi-geneid:8537500	2.7.7.72|3.1.3.-|3.1.4	81891|81301
aat:D11S_1783	ncbi-geneid:8537502	2.7.1.148	54211|55060
aat:D11S_1784	ncbi-geneid:8537503	2.7.6.1	53271
aat:D11S_1786	ncbi-geneid:8537505	1.1.2.3	51395
aat:D11S_1791	ncbi-geneid:8537510	2.6.1.52	53383
aat:D11S_1792	ncbi-geneid:8537511	2.6.1.9	53383
aat:D11S_1793	ncbi-geneid:8537512	2.5.1.19	55205
aat:D11S_1794	ncbi-geneid:8537513	3.1.26.4
aat:D11S_1795	ncbi-geneid:8537514	2.7.7.7
aat:D11S_1803	ncbi-geneid:8537522	5.-.-.-	111337
aat:D11S_1804	ncbi-geneid:8537523	2.6.1.9	53383
aat:D11S_1805	ncbi-geneid:8537524	2.4.2.29	51713
aat:D11S_1811	ncbi-geneid:8537530	1.2.1.10|1.1.1.1	56796|53720
aat:D11S_1813	ncbi-geneid:8537532	1.1.1.18	51735|55347
aat:D11S_1815	ncbi-geneid:8537534	1.1.1.17	51735|48179
aat:D11S_1816	ncbi-geneid:8537535	2.7.1.69	55804|52794
aat:D11S_1821	ncbi-geneid:8537540	2.1.2.1	53383
aat:D11S_1825	ncbi-geneid:8537544	2.1.1.172	53335
aat:D11S_1826	ncbi-geneid:8537545	2.7.7.7	102220
aat:D11S_1827	ncbi-geneid:8537546	2.3.1.128	55729
aat:D11S_1828	ncbi-geneid:8537547	3.1.11.5	52540|52540|52980
aat:D11S_1841	ncbi-geneid:8537560	3.1.2.-	54637
aat:D11S_1848	ncbi-geneid:8537567	3.1.22.4	53098
aat:D11S_1851	ncbi-geneid:8537570	3.6.1.-	55811
aat:D11S_1854	ncbi-geneid:8537573	6.1.1.12	55681|55261|50249
aat:D11S_1865	ncbi-geneid:8537584	4.4.1.5	54593
aat:D11S_1866	ncbi-geneid:8537585	3.1.13.-
aat:D11S_1873	ncbi-geneid:8537592	2.5.1.90	48576
aat:D11S_1891	ncbi-geneid:8537610	1.8.1.8	74863|52833
aat:D11S_1895	ncbi-geneid:8537614	3.1.26.12	50249
aat:D11S_1897	ncbi-geneid:8537616	5.4.99.12	55120|55174
aat:D11S_1899	ncbi-geneid:8537618	1.1.1.28	51735|52283
aat:D11S_1900	ncbi-geneid:8537619	2.5.1.48	53383
aat:D11S_1911	ncbi-geneid:8537630	3.1.3.11	56655
aat:D11S_1912	ncbi-geneid:8537631	6.3.2.-	53623|53244|51984
aat:D11S_1914	ncbi-geneid:8537633	3.2.1.-	50685
aat:D11S_1919	ncbi-geneid:8537638	3.1.3.3	56784
aat:D11S_1924	ncbi-geneid:8537643	2.7.1.26|2.7.7.2	82114|52374
aat:D11S_1926	ncbi-geneid:8537645	6.1.1.5	52374|47323|50677
aat:D11S_1933	ncbi-geneid:8537652	1.5.1.2	51735
aat:D11S_1940	ncbi-geneid:8537659	4.1.99.2	53383
aat:D11S_1944	ncbi-geneid:8537663	3.6.1.-	56300
aat:D11S_1945	ncbi-geneid:8537664	2.3.1.51	69593
aat:D11S_1948	ncbi-geneid:8537667	1.97.1.4	102114
aat:D11S_1949	ncbi-geneid:8537668	2.3.1.54	51998
aat:D11S_1953	ncbi-geneid:8537672	3.2.1.52	51445
aat:D11S_1955	ncbi-geneid:8537674	2.1.1.-	53335
aat:D11S_1956	ncbi-geneid:8537675	2.7.1.11	53784
aat:D11S_1960	ncbi-geneid:8537679	3.2.2.-	52141
aat:D11S_1963	ncbi-geneid:8537682	3.4.21.89	51306
aat:D11S_1964	ncbi-geneid:8537683	3.1.26.3	69065|54768
aat:D11S_1969	ncbi-geneid:8537688	3.1.26.5	54211
aat:D11S_1973	ncbi-geneid:8537692	2.7.7.7	55979|55979|55979
aat:D11S_1976	ncbi-geneid:8537695	1.15.1.1	49329
aat:D11S_1980	ncbi-geneid:8537699	1.1.1.38	53223|51735
aat:D11S_1989	ncbi-geneid:8537708	1.7.2.2	48695
aat:D11S_2000	ncbi-geneid:8537719	3.6.3.41	52540
aat:D11S_2003	ncbi-geneid:8537722	5.4.99.12	55120|55174
aat:D11S_2005	ncbi-geneid:8537724	1.1.1.40	51735|53659|53223
aat:D11S_2006	ncbi-geneid:8537725	1.15.1.1	54719|46609
aat:D11S_2011	ncbi-geneid:8537730	4.1.2.25	55620
aat:D11S_2017	ncbi-geneid:8537736	2.6.1.66|2.6.1.2	53383
aat:D11S_2018	ncbi-geneid:8537737	5.4.4.2	56322
aat:D11S_2019	ncbi-geneid:8537738	2.2.1.9	52518|52518
aat:D11S_2020	ncbi-geneid:8537739	4.2.99.20	53474
aat:D11S_2022	ncbi-geneid:8537741	2.5.1.6	55973|55973|55973
aat:D11S_2025	ncbi-geneid:8537744	4.3.1.17	143548
aat:D11S_2026	ncbi-geneid:8537745	3.5.1.1	53774
aat:D11S_2027	ncbi-geneid:8537746	2.1.1.-	102114
aat:D11S_2030	ncbi-geneid:8537749	1.17.7.1	56014|51717
aat:D11S_2031	ncbi-geneid:8537750	6.1.1.21	55681|52954
aat:D11S_2037	ncbi-geneid:8537756	2.4.2.9	53271
aat:D11S_2038	ncbi-geneid:8537757	5.2.1.8	109998|54534
aat:D11S_2039	ncbi-geneid:8537758	6.3.2.2	55931|56059
aat:D11S_2042	ncbi-geneid:8537761	3.4.21.92	52096
aat:D11S_2047	ncbi-geneid:8537766	3.6.3.4	56784|81653|55008|81665
aat:D11S_2050	ncbi-geneid:8537769	2.1.1.72	53335
aat:D11S_2059	ncbi-geneid:8537778	2.4.2.8	53271
aat:D11S_2060	ncbi-geneid:8537779	2.7.1.31	110738
aat:D11S_2063	ncbi-geneid:8537782	1.1.1.22	48179|52413
aat:D11S_2064	ncbi-geneid:8537783	3.6.4.13	52540
aat:D11S_2066	ncbi-geneid:8537785	2.7.7.8	54211|54211|55666|55666|54791|50249
aat:D11S_2074	ncbi-geneid:8537793	2.7.1.24	52540
aat:D11S_2081	ncbi-geneid:8537800	1.-.-.-	51395
aat:D11S_2082	ncbi-geneid:8537801	2.1.1.-	53335
aat:D11S_2089	ncbi-geneid:8537808	6.4.1.2|6.3.4.14	56059|52440|51246
aat:D11S_2092	ncbi-geneid:8537811	4.2.1.10	52304
aat:D11S_2093	ncbi-geneid:8537812	4.2.1.113	51604|54826
aat:D11S_2096	ncbi-geneid:8537815	4.1.3.36	52096
aat:D11S_2097	ncbi-geneid:8537816	5.3.1.1	51351
aat:D11S_2099	ncbi-geneid:8537818	1.3.99.22	102114
aat:D11S_2102	ncbi-geneid:8537821	3.5.4.-	53927
aat:D11S_2103	ncbi-geneid:8537822	2.1.1.45	55831
aat:D11S_2106	ncbi-geneid:8537825	3.6.1.-	55811
aat:D11S_2107	ncbi-geneid:8537826	5.-.-.-	102546
aat:D11S_2108	ncbi-geneid:8537827	3.6.3.17	52540|52540
aat:D11S_2111	ncbi-geneid:8537830	2.7.1.15	53613
aat:D11S_2114	ncbi-geneid:8537833	6.1.1.17	52374|48163
aat:D11S_2119	ncbi-geneid:8537839	4.3.2.1	48557
aat:D11S_2120	ncbi-geneid:8537840	1.4.1.4	51735|53223
aat:D11S_2121	ncbi-geneid:8537841	1.11.1.6	56634
aat:D11S_2123	ncbi-geneid:8537843	2.7.7.7	89550
aat:D11S_2125	ncbi-geneid:8537845	6.2.1.3	56801
aat:D11S_2128	ncbi-geneid:8537848	1.17.4.2	51998
aat:D11S_2132	ncbi-geneid:8537852	3.1.21.-	51556
aat:D11S_2135	ncbi-geneid:8537855	5.2.1.8	50891
aat:D11S_2136	ncbi-geneid:8537856	6.1.1.16	52374|47323
aat:D11S_2137	ncbi-geneid:8537857	2.8.1.8	102114
aat:D11S_2140	ncbi-geneid:8537860	3.4.16.4	56601|69189
aat:D11S_2146	ncbi-geneid:8537866	3.6.4.13	52540
aat:D11S_2151	ncbi-geneid:8537871	1.1.1.100	51735
aat:D11S_2152	ncbi-geneid:8537872	2.3.1.39	52151|55048
aat:D11S_2153	ncbi-geneid:8537873	2.3.1.180	53901
aat:D11S_2154	ncbi-geneid:8537874	2.3.1.15	53659
