# Supplementary material for: Tracing the Repertoire of Promiscuous Enzymes along the Metabolic Pathways in Archaeal Organisms
Source: Life (Basel). 2017 Jul 13;7(3):30. doi: 10.3390/life7030030 (PMC5617955; doi:10.3390/life7030030)
Supplement: Supplementary file 1 [file life-07-00030-s001.zip › Table_S2/aau.txt]

KEGGID	NCBIGI	ECs	SFamilyID
aau:AAur_0002	ncbi-geneid:4641008	2.7.7.7	55979|55979|55979
aau:AAur_0003	ncbi-geneid:4640927	1.1.1.44	51735|48179
aau:AAur_0006	ncbi-geneid:4641146	5.99.1.3	56719|55874|54211
aau:AAur_0007	ncbi-geneid:4640623	5.99.1.3	56719|101904
aau:AAur_0015	ncbi-geneid:4641354	5.2.1.8	50891
aau:AAur_0019	ncbi-geneid:4639170	3.2.2.20	48150
aau:AAur_0020	ncbi-geneid:4640782	1.14.11.-	51197
aau:AAur_0021	ncbi-geneid:4640236	2.1.1.63	46767|53155
aau:AAur_0023	ncbi-geneid:4638876	2.1.1.63	46767|53155
aau:AAur_0027	ncbi-geneid:4640741	4.1.3.27|2.6.1.85	52317
aau:AAur_0028	ncbi-geneid:4640191	2.7.11.1	56112
aau:AAur_0029	ncbi-geneid:4639710	2.7.11.1	56112
aau:AAur_0030	ncbi-geneid:4640110	2.4.1.129	56601
aau:AAur_0032	ncbi-geneid:4637296	3.1.3.16	81606
aau:AAur_0037	ncbi-geneid:4639712	5.1.2.2	51604|54826
aau:AAur_0043	ncbi-geneid:4637519	1.4.3.10	51905|54373
aau:AAur_0054	ncbi-geneid:4639199	6.3.4.14	56059|52440|51246|51230
aau:AAur_0055	ncbi-geneid:4638598	1.1.3.41	56176
aau:AAur_0061	ncbi-geneid:4637527	2.7.1.4	53613
aau:AAur_0067	ncbi-geneid:4638210	3.1.4.46	51695
aau:AAur_0068	ncbi-geneid:4640728	3.2.1.31	51445|49785|49303
aau:AAur_0070	ncbi-geneid:4638484	2.7.1.31	110738
aau:AAur_0082	ncbi-geneid:4641145	3.2.-.-	52317
aau:AAur_0085	ncbi-geneid:4637900	3.2.1.21	51445
aau:AAur_0092	ncbi-geneid:4637495	1.-.-.-	55469
aau:AAur_0094	ncbi-geneid:4641404	5.4.2.2	53738|53738|55957|53738
aau:AAur_0101	ncbi-geneid:4639250	4.2.1.51	53850|55021
aau:AAur_0103	ncbi-geneid:4637284	6.1.1.11	55681|46589
aau:AAur_0115	ncbi-geneid:4639674	5.-.-.-	53697
aau:AAur_0116	ncbi-geneid:4640151	2.7.7.-	53613|52374
aau:AAur_0119	ncbi-geneid:4637416	2.7.-.-	53613|52374
aau:AAur_0131	ncbi-geneid:4641338	3.4.16.4|3.4.21	56601
aau:AAur_0133	ncbi-geneid:4640340	6.3.4.-	52402|82829
aau:AAur_0134	ncbi-geneid:4638945	2.4.2.8	53271
aau:AAur_0138	ncbi-geneid:4639550	3.4.24.-	140990|52540
aau:AAur_0139	ncbi-geneid:4640409	3.5.4.16	55620
aau:AAur_0140	ncbi-geneid:4637774	2.5.1.15	51717
aau:AAur_0141	ncbi-geneid:4637677	4.1.2.25	55620
aau:AAur_0142	ncbi-geneid:4638639	2.7.6.3	55083
aau:AAur_0147	ncbi-geneid:4638578	6.3.2.1	52374
aau:AAur_0164	ncbi-geneid:4639080	6.1.1.6	55681|50249
aau:AAur_0170	ncbi-geneid:4638021	2.3.1.1	55729
aau:AAur_0171	ncbi-geneid:4637537	1.5.3.-	56176
aau:AAur_0173	ncbi-geneid:4639346	2.7.1.-	82549
aau:AAur_0174	ncbi-geneid:4639539	2.7.1.-	101473
aau:AAur_0183	ncbi-geneid:4640456	3.2.2.-	48150
aau:AAur_0186	ncbi-geneid:4638738	3.5.1.54	75304
aau:AAur_0187	ncbi-geneid:4639443	6.3.4.6	56059|52440|51246|50891|50891|51230|160467
aau:AAur_0198	ncbi-geneid:4641123	3.6.3.27	52540
aau:AAur_0205	ncbi-geneid:4641466	3.2.1.55	51445|51011
aau:AAur_0214	ncbi-geneid:4639191	3.5.1.5	54111
aau:AAur_0215	ncbi-geneid:4637888	3.5.1.5	51278
aau:AAur_0216	ncbi-geneid:4637988	3.5.1.5	51556|51338|51338
aau:AAur_0228	ncbi-geneid:4640326	1.1.1.274	51430
aau:AAur_0234	ncbi-geneid:4640327	1.-.-.-	51735
aau:AAur_0236	ncbi-geneid:4637496	4.2.2.2	51126|51126
aau:AAur_0237	ncbi-geneid:4637944	3.1.1.11	51126|51126
aau:AAur_0242	ncbi-geneid:4637889	3.2.1.-	75005|49899
aau:AAur_0255	ncbi-geneid:4638705	1.1.1.31	51735|48179
aau:AAur_0257	ncbi-geneid:4639270	4.1.2.40	51569
aau:AAur_0266	ncbi-geneid:4639857	4.1.1.86	53383
aau:AAur_0267	ncbi-geneid:4638008	1.14.13.59	51905|51905
aau:AAur_0281	ncbi-geneid:4639629	2.1.1.-	53335
aau:AAur_0283	ncbi-geneid:4638403	6.5.1.1	56091|50249
aau:AAur_0294	ncbi-geneid:4638981	2.7.1.69	55804|52794
aau:AAur_0295	ncbi-geneid:4638530	2.7.1.56	53613
aau:AAur_0300	ncbi-geneid:4637500	6.3.-.-	55931
aau:AAur_0311	ncbi-geneid:4639993	6.1.1.20	55681|54991
aau:AAur_0318	ncbi-geneid:4639999	1.14.99.-	51905
aau:AAur_0319	ncbi-geneid:4638368	2.5.1.-	48576
aau:AAur_0320	ncbi-geneid:4639764	2.5.1.1|2.5.1.10|2.5.1.29	48576
aau:AAur_0321	ncbi-geneid:4639151	5.3.3.2	55811
aau:AAur_0331	ncbi-geneid:4640681	1.13.11.4	51182
aau:AAur_0334	ncbi-geneid:4637553	1.14.13.1	51905|54373
aau:AAur_0337	ncbi-geneid:4639641	3.5.5.1	56317
aau:AAur_0342	ncbi-geneid:4637933	1.1.1.1	50129|51735
aau:AAur_0347	ncbi-geneid:4637738	3.6.3.17	52540|52540
aau:AAur_0348	ncbi-geneid:4639265	3.6.3.17	53822
aau:AAur_0349	ncbi-geneid:4639637	2.7.1.56	53613
aau:AAur_0352	ncbi-geneid:4641371	4.1.2.-	51569
aau:AAur_0353	ncbi-geneid:4637288	5.1.3.3	74650
aau:AAur_0356	ncbi-geneid:4640757	4.2.1.9	143975|52016
aau:AAur_0355	ncbi-geneid:4639082	1.2.2.2|1.2.5.1	52518|52518|52467
aau:AAur_0360	ncbi-geneid:4639937	3.5.1.2	56601
aau:AAur_0369	ncbi-geneid:4639793	3.1.4.46	51695
aau:AAur_0375	ncbi-geneid:4639431	2.1.1.-	53335
aau:AAur_0389	ncbi-geneid:4641264	3.6.3.34	52540
aau:AAur_0392	ncbi-geneid:4640442	1.1.1.30	51735
aau:AAur_0398	ncbi-geneid:4638623	4.2.1.49	111326
aau:AAur_0399	ncbi-geneid:4638309	4.3.1.3
aau:AAur_0405	ncbi-geneid:4639911	3.5.3.8	52768
aau:AAur_0411	ncbi-geneid:4640002	2.7.9.2	56059|52009
aau:AAur_0414	ncbi-geneid:4637437	2.7.1.4	53613
aau:AAur_0464	ncbi-geneid:4638617	3.1.11.2	56219
aau:AAur_0470	ncbi-geneid:4641289	2.3.1.9	53901
aau:AAur_0471	ncbi-geneid:4639804	2.8.3.6|2.8.3.5	100950
aau:AAur_0472	ncbi-geneid:4641396	2.8.3.6|2.8.3.5	100950
aau:AAur_0480	ncbi-geneid:4639015	1.2.1.46	51735|50129
aau:AAur_0481	ncbi-geneid:4638536	1.2.1.2	53706|50692
aau:AAur_0482	ncbi-geneid:4639525	1.5.1.5|3.5.4.9	51735|53223
aau:AAur_0485	ncbi-geneid:4640173	3.5.1.10	53328|55021
aau:AAur_0487	ncbi-geneid:4641322	4.-.-.-	51366
aau:AAur_0493	ncbi-geneid:4641359	5.3.1.27	53697
aau:AAur_0494	ncbi-geneid:4639948	4.1.2.43	51366
aau:AAur_0497	ncbi-geneid:4637953	4.1.99.3	48173|52425
aau:AAur_0499	ncbi-geneid:4640480	1.2.1.27	53720
aau:AAur_0500	ncbi-geneid:4640018	4.2.1.17	52096
aau:AAur_0501	ncbi-geneid:4639607	1.1.1.31	51735|48179
aau:AAur_0502	ncbi-geneid:4637618	4.2.1.17	52096
aau:AAur_0504	ncbi-geneid:4640783	3.5.99.2	48613
aau:AAur_0509	ncbi-geneid:4640937	6.2.1.1	56801
aau:AAur_0510	ncbi-geneid:4639490	1.3.99.7	56645|47203
aau:AAur_0512	ncbi-geneid:4641317	1.1.3.17	51905|54373
aau:AAur_0513	ncbi-geneid:4637613	1.2.1.8	53720
aau:AAur_0519	ncbi-geneid:4639306	6.3.1.5	52402
aau:AAur_0527	ncbi-geneid:4638498	5.3.1.12	51556
aau:AAur_0528	ncbi-geneid:4639463	1.1.1.57	51735|48179
aau:AAur_0530	ncbi-geneid:4638230	2.7.1.71	52540
aau:AAur_0535	ncbi-geneid:4641239	2.4.2.10	53271
aau:AAur_0555	ncbi-geneid:4639801	4.1.2.13	51569
aau:AAur_0557	ncbi-geneid:4641237	3.6.3.34	52540
aau:AAur_0563	ncbi-geneid:4639161	6.3.4.4	52540
aau:AAur_0566	ncbi-geneid:4641143	3.1.1.17	63829
aau:AAur_0568	ncbi-geneid:4637624	1.3.99.1	51905|56425|46977
aau:AAur_0570	ncbi-geneid:4638819	1.1.1.37	56327|51735
aau:AAur_0572	ncbi-geneid:4640467	4.3.1.1	48557
aau:AAur_0579	ncbi-geneid:4638919	1.4.3.6|1.4.3.21	49998|54416|54416
aau:AAur_0581	ncbi-geneid:4640547	1.2.1.3	53720
aau:AAur_0584	ncbi-geneid:4639197	1.11.1.-	53474
aau:AAur_0597	ncbi-geneid:4639108	1.5.3.-	51905
aau:AAur_0604	ncbi-geneid:4640687	3.2.1.51	51445
aau:AAur_0616	ncbi-geneid:4637498	1.14.13.-	50475
aau:AAur_0618	ncbi-geneid:4640453	1.14.13.3	56645|47203
aau:AAur_0629	ncbi-geneid:4639502	6.3.5.3	55326|55326|56042|56042
aau:AAur_0630	ncbi-geneid:4640881	6.3.5.3	52317
aau:AAur_0631	ncbi-geneid:4638646	6.3.5.3	82697
aau:AAur_0634	ncbi-geneid:4637954	1.11.1.6	47240
aau:AAur_0636	ncbi-geneid:4640522	3.2.1.18	50939
aau:AAur_0648	ncbi-geneid:4640635	4.3.-.-	54211
aau:AAur_0650	ncbi-geneid:4639955	1.2.1.-	53720
aau:AAur_0651	ncbi-geneid:4639243	1.1.1.31	51735|48179
aau:AAur_0652	ncbi-geneid:4640631	1.1.1.244	56796
aau:AAur_0653	ncbi-geneid:4640155	1.2.1.16	53720
aau:AAur_0658	ncbi-geneid:4637755	3.2.1.21	51445|52279
aau:AAur_0661	ncbi-geneid:4639584	2.7.2.4	53633|55021|55021
aau:AAur_0666	ncbi-geneid:4637983	2.7.7.7	52540|48019
aau:AAur_0671	ncbi-geneid:4638253	1.5.99.8|1.5.1.12	53720|51730
aau:AAur_0676	ncbi-geneid:4640374	1.11.1.9	52833
aau:AAur_0688	ncbi-geneid:4641223	3.2.1.55	51445|51011
aau:AAur_0693	ncbi-geneid:4641348	3.2.1.65	75005|49899
aau:AAur_0694	ncbi-geneid:4638686	2.7.1.4	53613
aau:AAur_0721	ncbi-geneid:4639177	2.3.3.9	51645
aau:AAur_0722	ncbi-geneid:4639945	4.1.3.1	51621
aau:AAur_0727	ncbi-geneid:4638794	2.7.4.7|2.7.1.35	53613
aau:AAur_0736	ncbi-geneid:4639668	2.4.2.29	51713
aau:AAur_0745	ncbi-geneid:4639473	2.2.1.6	52518|52518|52467
aau:AAur_0746	ncbi-geneid:4639280	1.2.1.3	53720
aau:AAur_0749	ncbi-geneid:4641070	3.5.1.6	53187|55031
aau:AAur_0751	ncbi-geneid:4637469	3.6.3.30	52540|50331
aau:AAur_0756	ncbi-geneid:4639758	1.3.99.7	56645|47203
aau:AAur_0764	ncbi-geneid:4639148	4.1.1.31	51621
aau:AAur_0769	ncbi-geneid:4639747	4.2.1.70	55120
aau:AAur_0778	ncbi-geneid:4638542	2.4.1.12	53448|53448
aau:AAur_0780	ncbi-geneid:4640065	3.2.2.-|4.2.99.18	81624|46946|57716
aau:AAur_0781	ncbi-geneid:4639425	3.6.4.-	52540
aau:AAur_0790	ncbi-geneid:4640197	4.2.3.12	55620
aau:AAur_0794	ncbi-geneid:4637640	3.5.4.-	53927
aau:AAur_0795	ncbi-geneid:4638280	2.4.2.9	53271
aau:AAur_0798	ncbi-geneid:4637480	3.1.3.-	56784
aau:AAur_0799	ncbi-geneid:4639974	4.1.1.-	53383
aau:AAur_0802	ncbi-geneid:4638871	2.7.13.3	55874|47384
aau:AAur_0805	ncbi-geneid:4640390	3.1.3.-
aau:AAur_0809	ncbi-geneid:4638149	1.2.1.8	53720
aau:AAur_0821	ncbi-geneid:4641148	1.8.1.4	51905|55424
aau:AAur_0822	ncbi-geneid:4639411	2.8.1.1|2.8.1.2	52821|52821
aau:AAur_0823	ncbi-geneid:4639967	5.1.3.9	51366
aau:AAur_0824	ncbi-geneid:4639210	2.7.1.2	53067
aau:AAur_0825	ncbi-geneid:4639263	4.2.1.52	51569
aau:AAur_0832	ncbi-geneid:4641427	4.1.1.32	53795|68923
aau:AAur_0833	ncbi-geneid:4638004	1.14.12.17	46458|52343|63380
aau:AAur_0836	ncbi-geneid:4638904	5.4.2.8	53738|53738|53738|55957
aau:AAur_0837	ncbi-geneid:4639759	3.6.4.12	52540|53271
aau:AAur_0840	ncbi-geneid:4641454	3.4.21.26	53474|50993
aau:AAur_0843	ncbi-geneid:4641111	3.1.3.5	56300|55816|56219|74853
aau:AAur_0846	ncbi-geneid:4641419	1.6.5.5	51735|50129
aau:AAur_0852	ncbi-geneid:4639591	1.1.1.274	51430
aau:AAur_0853	ncbi-geneid:4638100	3.5.1.4	75304
aau:AAur_0859	ncbi-geneid:4640305	1.2.1.16	53720
aau:AAur_0860	ncbi-geneid:4639152	2.2.1.1	52518
aau:AAur_0861	ncbi-geneid:4638682	2.2.1.1	52518|52922
aau:AAur_0862	ncbi-geneid:4640597	2.7.1.56	53613
aau:AAur_0874	ncbi-geneid:4640969	3.6.3.17	52540|52540
aau:AAur_0887	ncbi-geneid:4639184	2.7.7.7	52540
aau:AAur_0888	ncbi-geneid:4639554	2.7.4.9	52540
aau:AAur_0889	ncbi-geneid:4640068	2.5.1.48	53383
aau:AAur_0892	ncbi-geneid:4640534	5.4.2.1
aau:AAur_0894	ncbi-geneid:4637766	2.7.13.3	55874|47384
aau:AAur_0898	ncbi-geneid:4638035	2.7.7.60	53448
aau:AAur_0899	ncbi-geneid:4639344	4.6.1.12	69765
aau:AAur_0901	ncbi-geneid:4638719	6.1.1.16	52374|47323
aau:AAur_0902	ncbi-geneid:4637647	2.1.1.-	75217|55315
aau:AAur_0904	ncbi-geneid:4638897	3.2.1.-	51445|81296
aau:AAur_0905	ncbi-geneid:4638763	3.1.27.3	53933
aau:AAur_0907	ncbi-geneid:4638800	2.4.1.1	53756
aau:AAur_0908	ncbi-geneid:4638051	3.2.1.-	51445
aau:AAur_0909	ncbi-geneid:4639069	5.4.99.16	51445|51011
aau:AAur_0910	ncbi-geneid:4641303	2.4.1.18	51445|81296|51011|56112|81296
aau:AAur_0917	ncbi-geneid:4638156	3.2.1.20	51445
aau:AAur_0921	ncbi-geneid:4638385	3.2.1.20	51445
aau:AAur_0928	ncbi-geneid:4640596	3.2.1.52	51445|55545
aau:AAur_0930	ncbi-geneid:4640354	3.1.3.12	56784
aau:AAur_0931	ncbi-geneid:4640608	2.4.1.15	53756
aau:AAur_0936	ncbi-geneid:4638849	1.1.1.169	48179|51735
aau:AAur_0950	ncbi-geneid:4638814	3.6.1.-|3.6.4.12	52540
aau:AAur_0952	ncbi-geneid:4638654	5.4.2.1
aau:AAur_0954	ncbi-geneid:4637746	1.6.99.3	51905
aau:AAur_0961	ncbi-geneid:4641356	1.1.1.100	51735
aau:AAur_0963	ncbi-geneid:4637497	1.3.99.7	56645|47203
aau:AAur_0966	ncbi-geneid:4637868	6.2.1.26	56801
aau:AAur_0974	ncbi-geneid:4641135	3.5.3.12	55909
aau:AAur_0976	ncbi-geneid:4640112	3.4.11.18	55920
aau:AAur_0981	ncbi-geneid:4637472	3.5.1.32	53187|55031
aau:AAur_0987	ncbi-geneid:4639675	1.4.4.2	53383|53383
aau:AAur_0988	ncbi-geneid:4638402	2.1.2.10	103025|101790
aau:AAur_0990	ncbi-geneid:4641153	4.3.1.17	143548
aau:AAur_0997	ncbi-geneid:4639794	3.2.2.-	52141
aau:AAur_1002	ncbi-geneid:4637678	3.1.26.4
aau:AAur_1011	ncbi-geneid:4640814	3.6.4.12	52540|52540
aau:AAur_1016	ncbi-geneid:4639092	2.6.1.52	53383
aau:AAur_1023	ncbi-geneid:4638243	1.2.1.2	53706|50692
aau:AAur_1025	ncbi-geneid:4640804	3.2.1.24	88713|74650|88688
aau:AAur_1028	ncbi-geneid:4637806	3.6.3.21	52540
aau:AAur_1041	ncbi-geneid:4640447	3.6.1.-|3.6.4.12	52540
aau:AAur_1044	ncbi-geneid:4639814	6.2.1.5	56059|52210
aau:AAur_1045	ncbi-geneid:4641106	6.2.1.5	52210|51735
aau:AAur_1058	ncbi-geneid:4640217	3.5.3.11	52768
aau:AAur_1059	ncbi-geneid:4637916	2.2.1.6	52518|52518|52467
aau:AAur_1064	ncbi-geneid:4638238	3.1.2.-	54637
aau:AAur_1075	ncbi-geneid:4637420	1.2.1.3	53720
aau:AAur_1076	ncbi-geneid:4638098	1.1.1.100	51735
aau:AAur_1077	ncbi-geneid:4640144	4.2.1.52	51569
aau:AAur_1078	ncbi-geneid:4639542	4.2.1.-	52096
aau:AAur_1079	ncbi-geneid:4638607	2.8.3.16	89796
aau:AAur_1084	ncbi-geneid:4638870	3.1.-.-	52980
aau:AAur_1087	ncbi-geneid:4639334	6.3.3.3	52540
aau:AAur_1088	ncbi-geneid:4640274	2.3.1.47	53383
aau:AAur_1089	ncbi-geneid:4641201	2.6.1.62	53383
aau:AAur_1091	ncbi-geneid:4638223	2.8.1.6	102114
aau:AAur_1094	ncbi-geneid:4639397	1.-.-.-	51735
aau:AAur_1102	ncbi-geneid:4639929	2.7.1.29	82549|101473
aau:AAur_1103	ncbi-geneid:4639739	5.3.1.6	89623
aau:AAur_1109	ncbi-geneid:4638400	5.3.1.1	51351
aau:AAur_1110	ncbi-geneid:4641218	3.5.4.1	53927
aau:AAur_1117	ncbi-geneid:4639471	3.5.4.4	51556
aau:AAur_1119	ncbi-geneid:4639279	3.6.1.7	54975
aau:AAur_1121	ncbi-geneid:4639889	2.7.1.15	53613
aau:AAur_1125	ncbi-geneid:4637832	3.2.2.1	53590
aau:AAur_1127	ncbi-geneid:4638222	3.2.1.23	51445|52317
aau:AAur_1139	ncbi-geneid:4640347	3.2.1.37|3.2.1.21	51445|52279
aau:AAur_1148	ncbi-geneid:4638694	1.1.1.1	51735|50129
aau:AAur_1182	ncbi-geneid:4640252	1.1.1.22	51735|52413|48179
aau:AAur_1183	ncbi-geneid:4638159	2.4.1.-	53756
aau:AAur_1193	ncbi-geneid:4641047	2.1.2.2	53328
aau:AAur_1195	ncbi-geneid:4641160	4.2.-.-	53697
aau:AAur_1198	ncbi-geneid:4641144	3.5.4.10|2.1.2.3	53927|52335
aau:AAur_1201	ncbi-geneid:4640013	1.1.1.42	53659
aau:AAur_1202	ncbi-geneid:4637777	1.5.3.1	51905|54373
aau:AAur_1219	ncbi-geneid:4640713	5.1.1.1	51419|50621
aau:AAur_1221	ncbi-geneid:4640045	1.13.12.3	51905|54373
aau:AAur_1226	ncbi-geneid:4639875	3.5.1.10	53328|55021
aau:AAur_1227	ncbi-geneid:4641158	2.1.2.1	53383
aau:AAur_1228	ncbi-geneid:4639361	1.5.1.5|3.5.4.9	51735|53223
aau:AAur_1236	ncbi-geneid:4638775	3.1.11.2	56219
aau:AAur_1237	ncbi-geneid:4639383	6.1.1.2	52374
aau:AAur_1244	ncbi-geneid:4640669	1.3.99.1	46548|54292
aau:AAur_1245	ncbi-geneid:4637815	1.3.5.1|1.3.99.1	51905|46977|56425
aau:AAur_1248	ncbi-geneid:4640226	2.7.7.22	53448|159283
aau:AAur_1249	ncbi-geneid:4638891	3.5.1.-	53187|55031
aau:AAur_1254	ncbi-geneid:4638751	3.6.3.17	52540|52540
aau:AAur_1257	ncbi-geneid:4637380	3.5.4.5	53927
aau:AAur_1258	ncbi-geneid:4641067	2.4.2.4	52418|54680|47648
aau:AAur_1261	ncbi-geneid:4639247	3.5.4.4	51556
aau:AAur_1262	ncbi-geneid:4638642	3.6.1.19	101386
aau:AAur_1263	ncbi-geneid:4637631	4.2.1.11	51604|54826
aau:AAur_1266	ncbi-geneid:4638911	3.6.1.11|3.6.1.40	53067|53067
aau:AAur_1267	ncbi-geneid:4639594	3.4.21.-	52743
aau:AAur_1268	ncbi-geneid:4640248	1.6.99.3	51905|51905
aau:AAur_1278	ncbi-geneid:4639833	2.3.1.9	53901|53901
aau:AAur_1279	ncbi-geneid:4637630	2.7.1.6	54211|55060
aau:AAur_1280	ncbi-geneid:4638527	2.7.7.10|2.7.7.12	54197|54197
aau:AAur_1281	ncbi-geneid:4639144	5.1.3.3	74650
aau:AAur_1283	ncbi-geneid:4639038	4.3.1.19	53686|55021
aau:AAur_1291	ncbi-geneid:4641351	2.5.1.31|2.5.1.68	64005
aau:AAur_1299	ncbi-geneid:4637935	4.2.1.2	48557
aau:AAur_1300	ncbi-geneid:4641055	4.2.1.1	53056
aau:AAur_1302	ncbi-geneid:4639877	3.1.3.11	56655
aau:AAur_1304	ncbi-geneid:4638707	5.3.1.8	51182
aau:AAur_1306	ncbi-geneid:4639639	4.1.1.21|5.4.99.18	52255
aau:AAur_1307	ncbi-geneid:4638899	4.1.1.21|6.3.4.18	56059|52440|51246
aau:AAur_1316	ncbi-geneid:4637683	3.3.1.1	52283|51735
aau:AAur_1325	ncbi-geneid:4639134	2.8.1.7	53383
aau:AAur_1331	ncbi-geneid:4638822	1.2.1.16	53720
aau:AAur_1334	ncbi-geneid:4641099	3.6.3.-	52540
aau:AAur_1335	ncbi-geneid:4641228	3.1.21.-	51556
aau:AAur_1337	ncbi-geneid:4639154	2.1.1.182	53335
aau:AAur_1338	ncbi-geneid:4638199	2.7.1.148	54211|55060
aau:AAur_1343	ncbi-geneid:4641433	2.7.7.23|2.3.1.157	53448|51161
aau:AAur_1344	ncbi-geneid:4637783	2.7.6.1	53271
aau:AAur_1346	ncbi-geneid:4638492	3.1.1.29	53178
aau:AAur_1350	ncbi-geneid:4637793	2.8.1.7|4.4.1.16	53383
aau:AAur_1356	ncbi-geneid:4641402	3.6.4.-	52540|52540|52540|143517|52540|141259
aau:AAur_1359	ncbi-geneid:4638556	4.1.2.4	51569
aau:AAur_1367	ncbi-geneid:4639010	3.4.21.-	51306
aau:AAur_1375	ncbi-geneid:4640473	6.2.1.1	56801
aau:AAur_1378	ncbi-geneid:4637641	1.4.3.6|1.4.3.21	49998|54416|54416
aau:AAur_1380	ncbi-geneid:4640302	1.2.1.3	53720
aau:AAur_1396	ncbi-geneid:4640701	4.2.1.75	69618|46894
aau:AAur_1397	ncbi-geneid:4641287	2.1.1.107	53790
aau:AAur_1398	ncbi-geneid:4639663	1.7.1.4	56014|51905|55124
aau:AAur_1400	ncbi-geneid:4638977	5.4.2.8	53738|53738|53738|55957
aau:AAur_1401	ncbi-geneid:4637344	3.2.1.65	75005|49899
aau:AAur_1402	ncbi-geneid:4639819	2.4.1.10	75005
aau:AAur_1403	ncbi-geneid:4641200	2.4.2.1	53167
aau:AAur_1404	ncbi-geneid:4638666	1.8.1.4	51905|55424
aau:AAur_1407	ncbi-geneid:4637830	1.7.99.4	53706|50692
aau:AAur_1410	ncbi-geneid:4638176	6.3.4.14	56059|52440|51246|51230
aau:AAur_1418	ncbi-geneid:4640242	6.4.1.3	52096|52096
aau:AAur_1420	ncbi-geneid:4640947	6.3.4.15	55681|50037
aau:AAur_1422	ncbi-geneid:4640820	4.6.1.1	55073
aau:AAur_1425	ncbi-geneid:4637910	3.6.3.-	52540
aau:AAur_1429	ncbi-geneid:4641063	3.1.3.16	81606
aau:AAur_1434	ncbi-geneid:4639882	6.5.1.2
aau:AAur_1435	ncbi-geneid:4638170	3.1.3.25	56655
aau:AAur_1438	ncbi-geneid:4640089	1.14.13.-	51679
aau:AAur_1445	ncbi-geneid:4639714	2.7.13.3	103190|55874|55890|55785
aau:AAur_1448	ncbi-geneid:4641383	6.3.5.6|6.3.5.7	141000
aau:AAur_1449	ncbi-geneid:4640761	6.3.5.6|6.3.5.7	75304
aau:AAur_1450	ncbi-geneid:4640209	6.3.5.6|6.3.5.7	55931|89095
aau:AAur_1459	ncbi-geneid:4639799	1.1.1.103	50129|51735
aau:AAur_1460	ncbi-geneid:4640159	2.3.1.29	53383
aau:AAur_1464	ncbi-geneid:4638746	3.5.2.7	51556|51338
aau:AAur_1467	ncbi-geneid:4640656	2.7.1.2	53067
aau:AAur_1468	ncbi-geneid:4640963	2.7.1.-	53613
aau:AAur_1469	ncbi-geneid:4637305	4.1.2.13	51569
aau:AAur_1474	ncbi-geneid:4641321	2.5.1.49	53383
aau:AAur_1475	ncbi-geneid:4639684	2.3.1.31	53474
aau:AAur_1482	ncbi-geneid:4638557	6.1.1.14	55681|52954
aau:AAur_1487	ncbi-geneid:4640399	3.1.5.1	109604
aau:AAur_1488	ncbi-geneid:4640733	2.7.7.-	56731|57783
aau:AAur_1505	ncbi-geneid:4640130	2.7.4.22	53633
aau:AAur_1513	ncbi-geneid:4640719	2.7.13.3	55874
aau:AAur_1521	ncbi-geneid:4638877	1.2.4.1	52518
aau:AAur_1522	ncbi-geneid:4637358	1.2.4.1	52518|52922
aau:AAur_1523	ncbi-geneid:4637676	2.3.1.12	52777|51230|47005
aau:AAur_1528	ncbi-geneid:4639187	6.4.1.4	52096|52096
aau:AAur_1529	ncbi-geneid:4640076	6.3.4.14	56059|52440|51246|51230
aau:AAur_1530	ncbi-geneid:4640490	1.3.99.-	56645|47203
aau:AAur_1531	ncbi-geneid:4638366	2.8.3.5	100950
aau:AAur_1532	ncbi-geneid:4639718	2.8.3.5	100950
aau:AAur_1534	ncbi-geneid:4640179	4.1.3.6|4.1.3.34	51621
aau:AAur_1543	ncbi-geneid:4637904	1.1.1.267	55347|51735|69055
aau:AAur_1544	ncbi-geneid:4639795	3.4.24.-	50156
aau:AAur_1546	ncbi-geneid:4640286	1.17.7.1	56014|51717
aau:AAur_1553	ncbi-geneid:4640938	6.1.1.15	55681|52954|55826
aau:AAur_1555	ncbi-geneid:4640501	2.7.1.72	56112
aau:AAur_1563	ncbi-geneid:4640838	3.5.4.3	53927
aau:AAur_1564	ncbi-geneid:4639492	2.6.1.1	53383
aau:AAur_1565	ncbi-geneid:4639871	4.2.1.70|5.4.99.12	55120|88697
aau:AAur_1568	ncbi-geneid:4640624	2.7.1.26|2.7.7.2	82114|52374
aau:AAur_1570	ncbi-geneid:4638200	2.7.7.8	54211|54211|55666|55666|46915|54791|50249
aau:AAur_1581	ncbi-geneid:4640220	2.-.-.-	54690
aau:AAur_1582	ncbi-geneid:4639728	1.3.1.26	55347|51735
aau:AAur_1586	ncbi-geneid:4638734	4.2.1.52	51569
aau:AAur_1587	ncbi-geneid:4639220	3.1.-.-	56281
aau:AAur_1597	ncbi-geneid:4637712	2.5.1.75	52540|52540
aau:AAur_1599	ncbi-geneid:4639386	5.1.1.7	54506|54506
aau:AAur_1601	ncbi-geneid:4637918	3.6.4.12	52540
aau:AAur_1602	ncbi-geneid:4640849	3.4.21.88	51306|46785
aau:AAur_1604	ncbi-geneid:4640218	2.6.1.9	53383
aau:AAur_1605	ncbi-geneid:4637633	4.2.1.19	54211|54211
aau:AAur_1606	ncbi-geneid:4637756	2.4.2.-	52317
aau:AAur_1608	ncbi-geneid:4638780	5.3.1.16	51366
aau:AAur_1618	ncbi-geneid:4640559	3.6.1.-	55811
aau:AAur_1621	ncbi-geneid:4639391	3.4.19.3	53182
aau:AAur_1623	ncbi-geneid:4641241	6.1.1.20	55681|46589
aau:AAur_1624	ncbi-geneid:4637654	6.1.1.20	56037|55681|54991|50249|46955
aau:AAur_1625	ncbi-geneid:4639105	3.4.21.19	50494
aau:AAur_1626	ncbi-geneid:4638577	2.7.8.-	56214|56214
aau:AAur_1629	ncbi-geneid:4639257	1.6.5.5	51735|50129
aau:AAur_1631	ncbi-geneid:4641044	1.2.1	55347|51735
aau:AAur_1632	ncbi-geneid:4641284	2.3.1.35|2.3.1.1	56266
aau:AAur_1633	ncbi-geneid:4637438	2.7.2	53633
aau:AAur_1634	ncbi-geneid:4638348	2.6.1.11	53383
aau:AAur_1635	ncbi-geneid:4638490	2.1.3.3	53671
aau:AAur_1637	ncbi-geneid:4639681	6.3.4.5	69864|52402
aau:AAur_1638	ncbi-geneid:4641031	4.3.2.1	48557
aau:AAur_1640	ncbi-geneid:4640890	3.2.2.21	48150|57884|55945|46689
aau:AAur_1641	ncbi-geneid:4638228	3.2.2.21	50486
aau:AAur_1643	ncbi-geneid:4640946	6.1.1.1	52374|55174
aau:AAur_1653	ncbi-geneid:4638713	2.7.1.23	111331
aau:AAur_1655	ncbi-geneid:4640466	6.3.4.2	52540|52317
aau:AAur_1656	ncbi-geneid:4637714	3.6.1.13	55811
aau:AAur_1659	ncbi-geneid:4639894	3.6.1.-	55811
aau:AAur_1660	ncbi-geneid:4639465	2.3.3.5	48256
aau:AAur_1661	ncbi-geneid:4639307	4.1.3.30	51621
aau:AAur_1662	ncbi-geneid:4638833	4.2.1.79	103378
aau:AAur_1672	ncbi-geneid:4638953	5.4.99.12	55120|55174
aau:AAur_1673	ncbi-geneid:4639765	1.3.1.12	51735|48179|55021
aau:AAur_1674	ncbi-geneid:4640671	2.7.4.14	52540
aau:AAur_1675	ncbi-geneid:4639565	2.3.1.51	69593
aau:AAur_1686	ncbi-geneid:4639962	6.4.1.1	51569|56059|52440|89000|51246|51230
aau:AAur_1687	ncbi-geneid:4639377	6.2.1.3	56801
aau:AAur_1688	ncbi-geneid:4638759	2.7.1.2	53067
aau:AAur_1691	ncbi-geneid:4640257	3.1.1.1	53474
aau:AAur_1692	ncbi-geneid:4639660	2.3.1.51	69593
aau:AAur_1693	ncbi-geneid:4638469	2.5.1.54	51569
aau:AAur_1694	ncbi-geneid:4638115	2.7.11.1	56112
aau:AAur_1697	ncbi-geneid:4637702	2.5.1.1|2.5.1.10|2.5.1.29	48576
aau:AAur_1699	ncbi-geneid:4640417	2.7.7.7	56672|100879
aau:AAur_1702	ncbi-geneid:4638474	2.1.1.-	53335|81799
aau:AAur_1704	ncbi-geneid:4640622	2.4.1.129	56601|56519
aau:AAur_1705	ncbi-geneid:4641036	6.3.2.13	53623|53244|63418
aau:AAur_1706	ncbi-geneid:4637623	6.3.2.10	53623|53244|63418
aau:AAur_1708	ncbi-geneid:4638525	6.3.2.9	53623|53244|51984
aau:AAur_1710	ncbi-geneid:4639682	2.4.1.227	53756
aau:AAur_1711	ncbi-geneid:4640378	6.3.2.8	53623|53244|51984
aau:AAur_1720	ncbi-geneid:4637945	5.4.99.12	55120
aau:AAur_1721	ncbi-geneid:4638437	2.7.7.7	89550
aau:AAur_1724	ncbi-geneid:4641395	1.1.1.23	53720
aau:AAur_1727	ncbi-geneid:4639058	2.7.1.63	53067
aau:AAur_1728	ncbi-geneid:4640230	3.4.11.18	55920
aau:AAur_1730	ncbi-geneid:4638844	2.1.2.11	51621
aau:AAur_1731	ncbi-geneid:4639264	6.3.1.2	55931|54368
aau:AAur_1733	ncbi-geneid:4639500	2.7.7.42	81301|81301|81593|81593
aau:AAur_1744	ncbi-geneid:4640700	6.3.1.2	55931|54368
aau:AAur_1747	ncbi-geneid:4637378	2.8.1.8	102114
aau:AAur_1748	ncbi-geneid:4639691	2.3.1.181
aau:AAur_1751	ncbi-geneid:4639303	3.4.21.-	52096|69304|69322|50156
aau:AAur_1755	ncbi-geneid:4637317	2.3.1.61	52777|51230|51230|47005
aau:AAur_1756	ncbi-geneid:4638476	1.8.1.4	51905|55424
aau:AAur_1757	ncbi-geneid:4640941	3.4.11.1	53187|52949
aau:AAur_1764	ncbi-geneid:4638107	5.99.1.3	56719|55874|54211
aau:AAur_1774	ncbi-geneid:4638039	5.99.1.3	56719|101904
aau:AAur_1778	ncbi-geneid:4639358	2.7.1.21	52540|57716
aau:AAur_1782	ncbi-geneid:4638239	3.6.1.23	51283
aau:AAur_1788	ncbi-geneid:4641197	2.1.1.-	53335|50249
aau:AAur_1789	ncbi-geneid:4638334	4.2.1.3	53732|52016
aau:AAur_1790	ncbi-geneid:4639914	2.2.1.7	52518|52518|52922
aau:AAur_1796	ncbi-geneid:4639371	2.3.1.16	53901|53901
aau:AAur_1797	ncbi-geneid:4640513	3.1.13.5	53098|47819
aau:AAur_1799	ncbi-geneid:4637409	4.1.2.5	53383
aau:AAur_1802	ncbi-geneid:4640902	1.8.4.11|1.8.4.12	51316
aau:AAur_1807	ncbi-geneid:4638058	2.8.1.1|2.8.1.2	52821|52821
aau:AAur_1821	ncbi-geneid:4640329	3.5.1.88	56420
aau:AAur_1822	ncbi-geneid:4639883	2.1.2.9	53328|50486
aau:AAur_1823	ncbi-geneid:4640747	2.1.1.-	53335|48013
aau:AAur_1824	ncbi-geneid:4638560	5.1.3.1	51366
aau:AAur_1826	ncbi-geneid:4637422	3.5.4.26|1.1.1.193	53597|53927
aau:AAur_1827	ncbi-geneid:4637873	2.5.1.9	63380|63380
aau:AAur_1829	ncbi-geneid:4638208	2.5.1.9|2.5.1.78	52121
aau:AAur_1830	ncbi-geneid:4641313	3.6.1.31	101386
aau:AAur_1831	ncbi-geneid:4639733	2.4.2.17	53850|54913
aau:AAur_1832	ncbi-geneid:4639574	4.1.3.-	51366
aau:AAur_1834	ncbi-geneid:4639260	3.5.4.19	141734
aau:AAur_1835	ncbi-geneid:4641095	4.1.3.27	56322
aau:AAur_1838	ncbi-geneid:4637629	4.1.1.48	51366
aau:AAur_1839	ncbi-geneid:4641071	4.2.1.20	53686
aau:AAur_1840	ncbi-geneid:4639006	4.2.1.20	51366
aau:AAur_1842	ncbi-geneid:4640097	1.4.1.13|1.4.1.14	51395|56235|69336
aau:AAur_1843	ncbi-geneid:4639585	1.4.1.13|1.4.1.14	51971|46548
aau:AAur_1844	ncbi-geneid:4640503	2.7.1.40	51621|52935|50800
aau:AAur_1848	ncbi-geneid:4640992	4.1.2.22|4.1.2.9	52518|52518
aau:AAur_1852	ncbi-geneid:4638726	1.8.1.8	52833
aau:AAur_1856	ncbi-geneid:4639840	2.1.1.14	51726
aau:AAur_1864	ncbi-geneid:4639722	1.11.1.6	56634|52317
aau:AAur_1866	ncbi-geneid:4637710	1.1.1.1	51735|50129
aau:AAur_1867	ncbi-geneid:4638141	1.2.1.46	51735|50129
aau:AAur_1873	ncbi-geneid:4639563	1.8.1.9	51905|51206
aau:AAur_1881	ncbi-geneid:4640545	1.8.1.8	52833
aau:AAur_1889	ncbi-geneid:4640725	3.6.3.17	53822
aau:AAur_1892	ncbi-geneid:4638344	3.6.3.17	52540|52540
aau:AAur_1894	ncbi-geneid:4640003	2.7.9.2	56059|51621|52009
aau:AAur_1903	ncbi-geneid:4638992	1.1.1.103	50129|51735
aau:AAur_1905	ncbi-geneid:4638579	4.1.1.39	51649|54966
aau:AAur_1912	ncbi-geneid:4637391	1.2.4.1	52518|52518|52922
aau:AAur_1914	ncbi-geneid:4640195	4.1.2.5	53383
aau:AAur_1922	ncbi-geneid:4639127	1.2.99.2	47741|54292
aau:AAur_1925	ncbi-geneid:4638614	1.2.1.3	53720
aau:AAur_1930	ncbi-geneid:4641046	1.1.1.100	51735
aau:AAur_1938	ncbi-geneid:4637775	1.4.1.21	55347|51735
aau:AAur_1941	ncbi-geneid:4640475	1.2.1.27	53720
aau:AAur_1942	ncbi-geneid:4641120	1.8.1.7	51905|55424
aau:AAur_1949	ncbi-geneid:4639757	2.6.1.1	53383
aau:AAur_1958	ncbi-geneid:4641282	3.2.1.26	75005|49899
aau:AAur_1960	ncbi-geneid:4638624	2.7.1.4	53613
aau:AAur_1977	ncbi-geneid:4637753	2.7.1.92	53613
aau:AAur_1979	ncbi-geneid:4637847	3.7.1.-	52467|52518|52518
aau:AAur_1980	ncbi-geneid:4637829	1.2.1.27	53720
aau:AAur_1981	ncbi-geneid:4640243	4.2.1.44	51658
aau:AAur_1982	ncbi-geneid:4639160	1.1.1.18	51735|55347
aau:AAur_1990	ncbi-geneid:4639274	3.6.3.17	52540
aau:AAur_1991	ncbi-geneid:4639703	1.1.1.18	51735|55347
aau:AAur_1993	ncbi-geneid:4638723	1.1.1.18	51735|55347
aau:AAur_1994	ncbi-geneid:4637773	1.1.1.18	51735|55347
aau:AAur_1995	ncbi-geneid:4638216	5.3.1.-
aau:AAur_1998	ncbi-geneid:4639566	2.3.1.41|2.3.1.180	53901
aau:AAur_2010	ncbi-geneid:4637599	1.2.2.2|1.2.5.1	52518|52518|52467
aau:AAur_2015	ncbi-geneid:4639050	3.6.3.34	52540
aau:AAur_2032	ncbi-geneid:4637993	1.14.13.7	52833|51905|54373
aau:AAur_2040	ncbi-geneid:4641357	1.-.-.-	50129|51735
aau:AAur_2041	ncbi-geneid:4640117	3.6.4.13	52540
aau:AAur_2049	ncbi-geneid:4641052	3.4.16.4	56601
aau:AAur_2057	ncbi-geneid:4637698	3.7.1.3	53383
aau:AAur_2058	ncbi-geneid:4640989	1.13.11.11	140959
aau:AAur_2065	ncbi-geneid:4640750	2.7.7.7	56672|88723|47807|53098
aau:AAur_2070	ncbi-geneid:4638812	2.7.1.24	81301|52540
aau:AAur_2073	ncbi-geneid:4640032	3.4.11.5	53474|53474
aau:AAur_2078	ncbi-geneid:4640591	2.1.1.144	53335
aau:AAur_2081	ncbi-geneid:4641137	3.1.3.18	56784
aau:AAur_2082	ncbi-geneid:4639376	2.3.1.51	69593
aau:AAur_2087	ncbi-geneid:4641375	1.15.1.1	54719|46609
aau:AAur_2088	ncbi-geneid:4639876	1.2.1.12	55347|51735
aau:AAur_2089	ncbi-geneid:4638872	2.7.2.3	53748
aau:AAur_2090	ncbi-geneid:4640019	5.3.1.1	51351
aau:AAur_2094	ncbi-geneid:4639340	1.1.1.49	55347|51735
aau:AAur_2095	ncbi-geneid:4640637	5.3.1.9	53697
aau:AAur_2096	ncbi-geneid:4639489	2.2.1.2	51569
aau:AAur_2097	ncbi-geneid:4639426	2.2.1.1	52518|52518|52922
aau:AAur_2112	ncbi-geneid:4637982	2.3.1.9	53901|53901
aau:AAur_2120	ncbi-geneid:4639456	1.1.1.100	51735
aau:AAur_2124	ncbi-geneid:4637876	3.1.3.3	56784
aau:AAur_2125	ncbi-geneid:4640291	3.6.3.34	52540
aau:AAur_2127	ncbi-geneid:4639788	2.1.1.-	75217|55315
aau:AAur_2129	ncbi-geneid:4638951	2.7.7.63
aau:AAur_2130	ncbi-geneid:4638362	3.4.11.2	55486|63737
aau:AAur_2136	ncbi-geneid:4638732	2.7.7.27	53448|51161
aau:AAur_2138	ncbi-geneid:4641138	1.3.3.6	56645|47203|47203
aau:AAur_2140	ncbi-geneid:4637367	2.3.1.9	53901|53901
aau:AAur_2141	ncbi-geneid:4640318	1.1.1.100	51735|51735
aau:AAur_2151	ncbi-geneid:4639422	5.1.3.2	51735
aau:AAur_2164	ncbi-geneid:4640255	1.1.1.133|5.1.3.13	51735|51182
aau:AAur_2165	ncbi-geneid:4639345	4.2.1.46	51735
aau:AAur_2166	ncbi-geneid:4639064	2.7.7.24	53448
aau:AAur_2169	ncbi-geneid:4640981	6.1.1.16	52374
aau:AAur_2173	ncbi-geneid:4637570	2.1.1.36	53335
aau:AAur_2177	ncbi-geneid:4639780	3.4.25.1	56235
aau:AAur_2178	ncbi-geneid:4639486	3.4.25.1	56235
aau:AAur_2180	ncbi-geneid:4641127	5.2.1.8	54534
aau:AAur_2181	ncbi-geneid:4638742	5.2.1.8	54534
aau:AAur_2186	ncbi-geneid:4637990	3.6.4.-	52540
aau:AAur_2188	ncbi-geneid:4638600	2.4.1.83	53448
aau:AAur_2192	ncbi-geneid:4637371	2.1.1.187	53335
aau:AAur_2194	ncbi-geneid:4641219	3.5.1.88	56420
aau:AAur_2198	ncbi-geneid:4640042	2.3.1.74	53901
aau:AAur_2206	ncbi-geneid:4641068	2.4.2.18	52418|47648
aau:AAur_2207	ncbi-geneid:4640892	1.9.3.1	81452
aau:AAur_2214	ncbi-geneid:4637779	1.9.3.1	81442
aau:AAur_2215	ncbi-geneid:4640935	1.9.3.1	49503|81464
aau:AAur_2219	ncbi-geneid:4638232	1.3.3.1	51395
aau:AAur_2223	ncbi-geneid:4639289	2.5.1.31	64005
aau:AAur_2225	ncbi-geneid:4638247	2.3.3.13	51569|110921|89000
aau:AAur_2226	ncbi-geneid:4639002	3.4.24.-	55486
aau:AAur_2233	ncbi-geneid:4640629	2.1.1.-	75217|88697
aau:AAur_2238	ncbi-geneid:4640549	1.3.99.22	102114
aau:AAur_2242	ncbi-geneid:4640788	2.7.7.7	48019
aau:AAur_2246	ncbi-geneid:4641390	6.1.1.4	52374|50677|47323
aau:AAur_2247	ncbi-geneid:4641072	2.7.1.30	53067|53067
aau:AAur_2249	ncbi-geneid:4639458	1.1.5.3	51905
aau:AAur_2251	ncbi-geneid:4640726	1.1.1.274	51430
aau:AAur_2255	ncbi-geneid:4638338	1.14.13.82	52343|54292|63380
aau:AAur_2259	ncbi-geneid:4640848	2.5.1.6	55973|55973|55973
aau:AAur_2260	ncbi-geneid:4640423	4.1.1.36|6.3.2.5	102645|52507
aau:AAur_2261	ncbi-geneid:4639211	2.7.7.6	63562
aau:AAur_2262	ncbi-geneid:4638685	2.7.4.8	52540
aau:AAur_2264	ncbi-geneid:4637742	4.1.1.23	51366
aau:AAur_2265	ncbi-geneid:4638638	6.3.5.5	56059|56059|52440|48108|52440|52335
aau:AAur_2266	ncbi-geneid:4637659	6.3.5.5	52021|52317
aau:AAur_2268	ncbi-geneid:4640041	3.5.2.3	51556|51338
aau:AAur_2269	ncbi-geneid:4638995	2.1.3.2	53671
aau:AAur_2270	ncbi-geneid:4638652	2.4.2.9	53271
aau:AAur_2275	ncbi-geneid:4637745	4.2.3.4	56796
aau:AAur_2276	ncbi-geneid:4637824	2.7.1.71	52540
aau:AAur_2277	ncbi-geneid:4639476	4.2.3.5	103263
aau:AAur_2278	ncbi-geneid:4640424	1.1.1.25	53223|51735
aau:AAur_2280	ncbi-geneid:4637736	3.1.-.-	53098
aau:AAur_2281	ncbi-geneid:4639186	6.1.1.7	55681|101353|55186|50447
aau:AAur_2288	ncbi-geneid:4640114	6.1.1.12	55681|55261|50249
aau:AAur_2289	ncbi-geneid:4641092	6.1.1.21	55681|52954
aau:AAur_2290	ncbi-geneid:4638830	5.2.1.8	50891
aau:AAur_2293	ncbi-geneid:4638305	2.7.6.5	109604|81301|81271|55021
aau:AAur_2297	ncbi-geneid:4637432	3.1.22.4	52540|46785
aau:AAur_2299	ncbi-geneid:4638467	3.1.22.4	53098
aau:AAur_2301	ncbi-geneid:4639374	2.6.-.-	52317
aau:AAur_2306	ncbi-geneid:4638191	4.-.-.-	51366
aau:AAur_2309	ncbi-geneid:4637449	6.1.1.3	55681|55186|52954
aau:AAur_2310	ncbi-geneid:4640759	2.7.7.7	89550
aau:AAur_2317	ncbi-geneid:4637441	1.1.1.306	50129|51735|50129
aau:AAur_2319	ncbi-geneid:4640879	1.2.1.2	53706|50692
aau:AAur_2327	ncbi-geneid:4639575	3.1.1.45	53474
aau:AAur_2330	ncbi-geneid:4637602	2.3.1.39	52151|55048
aau:AAur_2331	ncbi-geneid:4639933	1.1.1.100	51735
aau:AAur_2333	ncbi-geneid:4639208	4.2.1.-	54637
aau:AAur_2336	ncbi-geneid:4640930	2.3.1.41	53901|53901|53901|53901
aau:AAur_2338	ncbi-geneid:4637999	1.17.4.1	47240
aau:AAur_2339	ncbi-geneid:4638062	1.17.4.1	51998|48168
aau:AAur_2348	ncbi-geneid:4639312	3.6.3.-	52540
aau:AAur_2354	ncbi-geneid:4641159	2.1.1.172	53335
aau:AAur_2361	ncbi-geneid:4638725	2.7.7.18	52374
aau:AAur_2363	ncbi-geneid:4638961	1.2.1.41	53720
aau:AAur_2364	ncbi-geneid:4639835	2.7.2.11	53633|88697
aau:AAur_2368	ncbi-geneid:4639123	2.7.4.7|2.5.1.3|2.7.1.49	53613|48613
aau:AAur_2369	ncbi-geneid:4641198	3.1.26.12	50249
aau:AAur_2371	ncbi-geneid:4640567	2.7.4.6	54919
aau:AAur_2373	ncbi-geneid:4641399	6.3.2.12|6.3.2.17	53623|53244
aau:AAur_2374	ncbi-geneid:4640806	6.1.1.5	52374|50677|47323
aau:AAur_2377	ncbi-geneid:4639977	6.1.1.9	52374|47323|50677
aau:AAur_2378	ncbi-geneid:4638113	3.2.2.23|4.2.99.18	46946|81624|57716
aau:AAur_2381	ncbi-geneid:4640648	3.4.21.92	52096
aau:AAur_2382	ncbi-geneid:4638150	3.4.21.92	52096
aau:AAur_2383	ncbi-geneid:4640341	5.2.1.8	109998|102735|54534
aau:AAur_2386	ncbi-geneid:4641460	3.2.2.-|4.2.99.18	46946|81624|57716
aau:AAur_2387	ncbi-geneid:4639516	5.3.1.6	89623
aau:AAur_2388	ncbi-geneid:4637622	3.4.11.2	55486|63737
aau:AAur_2394	ncbi-geneid:4640081	3.1.2.-	54637|54637
aau:AAur_2402	ncbi-geneid:4639916	3.4.11.18	55920
aau:AAur_2405	ncbi-geneid:4637612	3.1.-.-
aau:AAur_2407	ncbi-geneid:4641467	3.5.1.88	56420
aau:AAur_2411	ncbi-geneid:4638444	1.2.1.12	55347|51735
aau:AAur_2415	ncbi-geneid:4640768	1.8.4.11	55068
aau:AAur_2416	ncbi-geneid:4640313	2.5.1.47	53686
aau:AAur_2418	ncbi-geneid:4637330	2.3.1.30	51161
aau:AAur_2419	ncbi-geneid:4639839	1.1.1.44	48179|51735
aau:AAur_2421	ncbi-geneid:4638996	1.1.1.14	50129|51735
aau:AAur_2422	ncbi-geneid:4641389	1.1.1.69	51735
aau:AAur_2423	ncbi-geneid:4640126	1.1.1.60	48179|51735
aau:AAur_2433	ncbi-geneid:4639405	1.2.4.1	52518|52518|52922
aau:AAur_2435	ncbi-geneid:4637502	2.3.1.39	52151|55048
aau:AAur_2436	ncbi-geneid:4641087	2.3.1.41|2.3.1.180	53901
aau:AAur_2438	ncbi-geneid:4638260	2.3.1.41|2.3.1.179	53901|53901
aau:AAur_2445	ncbi-geneid:4640949	3.1.26.4	53098
aau:AAur_2449	ncbi-geneid:4638249	2.1.1.31	75217
aau:AAur_2459	ncbi-geneid:4637299	1.1.1.49	55347|51735
aau:AAur_2469	ncbi-geneid:4640730	3.2.2.23|4.2.99.18	81624|46946|57716
aau:AAur_2470	ncbi-geneid:4640911	3.1.26.3	69065|54768
aau:AAur_2473	ncbi-geneid:4640395	2.7.7.3	52374
aau:AAur_2474	ncbi-geneid:4637632	2.6.1.17	53383
aau:AAur_2476	ncbi-geneid:4639609	2.1.1.171	53335
aau:AAur_2477	ncbi-geneid:4640698	3.6.4.12	52540|52540|50249
aau:AAur_2479	ncbi-geneid:4638502	2.7.4.16	56042|55326
aau:AAur_2481	ncbi-geneid:4640348	6.3.2.4	56059|52440
aau:AAur_2482	ncbi-geneid:4638567	1.1.1.94|1.1.1.8	48179|51735
aau:AAur_2483	ncbi-geneid:4638564	2.3.1.51	69593
aau:AAur_2484	ncbi-geneid:4638883	2.5.1.7	55205
aau:AAur_2485	ncbi-geneid:4637375	4.2.1.33|4.2.1.35	52016
aau:AAur_2486	ncbi-geneid:4640776	4.2.1.33|4.2.1.35	53732
aau:AAur_2494	ncbi-geneid:4640794	6.1.1.17	52374|48163
aau:AAur_2497	ncbi-geneid:4641252	2.6.1.42	56752
aau:AAur_2498	ncbi-geneid:4640784	1.1.1.85	53659
aau:AAur_2503	ncbi-geneid:4638335	6.1.1.10	52374|47323
aau:AAur_2506	ncbi-geneid:4639236	1.1.1.95	51735|52283|143548|55021
aau:AAur_2507	ncbi-geneid:4640164	1.1.1.86	51735|48179
aau:AAur_2508	ncbi-geneid:4639738	2.2.1.6	55021|55021
aau:AAur_2509	ncbi-geneid:4638745	2.2.1.6	52518|52518|52467
aau:AAur_2510	ncbi-geneid:4640047	4.2.1.9	143975|52016
aau:AAur_2517	ncbi-geneid:4640621	1.11.1.15	52833
aau:AAur_2520	ncbi-geneid:4637668	1.1.5.4	51905
aau:AAur_2531	ncbi-geneid:4639359	2.8.1.7	53383
aau:AAur_2532	ncbi-geneid:4639754	2.4.2.19	51690|54675
aau:AAur_2533	ncbi-geneid:4638408	1.4.3.16	51905|56425|46977
aau:AAur_2534	ncbi-geneid:4640221	2.5.1.72	142754
aau:AAur_2538	ncbi-geneid:4638864	1.2.4.1	52518
aau:AAur_2539	ncbi-geneid:4637313	1.2.4.1	52518|52922
aau:AAur_2562	ncbi-geneid:4639570	3.2.-.-	101478
aau:AAur_2564	ncbi-geneid:4638630	2.7.7.7
aau:AAur_2569	ncbi-geneid:4640778	3.6.1.15	52972
aau:AAur_2570	ncbi-geneid:4640636	2.7.7.56	54211|55666
aau:AAur_2572	ncbi-geneid:4638522	5.1.1.3	53681|53681
aau:AAur_2575	ncbi-geneid:4637366	2.4.2.11	51690|54675
aau:AAur_2576	ncbi-geneid:4638179	3.5.1	52499
aau:AAur_2579	ncbi-geneid:4639475	3.5.99.6	100950
aau:AAur_2589	ncbi-geneid:4641232	3.5.1.25	51556|51338
aau:AAur_2594	ncbi-geneid:4638999	3.6.3.14	52540|47917|50615
aau:AAur_2595	ncbi-geneid:4637810	3.6.3.14	52943
aau:AAur_2596	ncbi-geneid:4637372	3.6.3.14	52540|47917|50615
aau:AAur_2598	ncbi-geneid:4639238	3.6.3.14	81573
aau:AAur_2599	ncbi-geneid:4640688	3.6.3.14	81333
aau:AAur_2600	ncbi-geneid:4640123	3.6.3.14	81336
aau:AAur_2606	ncbi-geneid:4638730	2.1.1.-	53335
aau:AAur_2610	ncbi-geneid:4638030	2.7.1.39	54211|55060
aau:AAur_2611	ncbi-geneid:4641193	4.2.3.1	53686
aau:AAur_2612	ncbi-geneid:4640325	1.1.1.3	55347|51735|55021
aau:AAur_2613	ncbi-geneid:4639869	4.1.1.20	51419|50621
aau:AAur_2614	ncbi-geneid:4637309	6.1.1.19	52374|47323|55190
aau:AAur_2619	ncbi-geneid:4641417	3.4.24.-	55486
aau:AAur_2623	ncbi-geneid:4638258	3.6.4.13	52540
aau:AAur_2625	ncbi-geneid:4638037	1.-.-.-	50129|51735
aau:AAur_2626	ncbi-geneid:4639272	2.8.1.1|2.8.1.2	52821|52821
aau:AAur_2628	ncbi-geneid:4639281	2.5.1.47	53686
aau:AAur_2635	ncbi-geneid:4638896	1.2.4.2	52518|52777|52518
aau:AAur_2637	ncbi-geneid:4638462	3.4.16.4	56601
aau:AAur_2643	ncbi-geneid:4638980	2.5.1.19	55205
aau:AAur_2644	ncbi-geneid:4638363	3.6.1.-	52540
aau:AAur_2651	ncbi-geneid:4640185	3.4.21.-	50494|50156
aau:AAur_2676	ncbi-geneid:4640718	5.4.99.9	51971|54373
aau:AAur_2696	ncbi-geneid:4638329	2.7.13.3	55874|47384|158472
aau:AAur_2701	ncbi-geneid:4638038	3.6.3.-	52540
aau:AAur_2705	ncbi-geneid:4639772	5.4.99.5	48600
aau:AAur_2710	ncbi-geneid:4638396	2.1.1.61|2.8.1.-	52402
aau:AAur_2712	ncbi-geneid:4637383	2.8.1.7	53383
aau:AAur_2717	ncbi-geneid:4639423	2.1.1.-	75217
aau:AAur_2721	ncbi-geneid:4640079	2.7.1.71	52540
aau:AAur_2725	ncbi-geneid:4637587	3.4.21.-	50494|50156
aau:AAur_2736	ncbi-geneid:4637687	3.6.4.12	52540|47819
aau:AAur_2737	ncbi-geneid:4639716	3.6.1.22	55811
aau:AAur_2739	ncbi-geneid:4638537	3.6.4.12	52540|52980
aau:AAur_2742	ncbi-geneid:4638089	2.7.7.7
aau:AAur_2745	ncbi-geneid:4641227	3.6.3.21	52540
aau:AAur_2746	ncbi-geneid:4637283	3.2.1.52	51445
aau:AAur_2747	ncbi-geneid:4637861	5.4.3.8	53383
aau:AAur_2749	ncbi-geneid:4640262	4.2.1.24	51569
aau:AAur_2751	ncbi-geneid:4638435	2.5.1.61	53850|54782
aau:AAur_2752	ncbi-geneid:4640016	4.99.1.1	53800
aau:AAur_2754	ncbi-geneid:4637558	1.3.3.4	51905|54373
aau:AAur_2755	ncbi-geneid:4638264	4.1.1.37	51726
aau:AAur_2756	ncbi-geneid:4638618	1.2.1.70	69742|51735|69075
aau:AAur_2761	ncbi-geneid:4637739	4.2.1.96	55248
aau:AAur_2764	ncbi-geneid:4638633	1.4.3.19	51905|54373
aau:AAur_2765	ncbi-geneid:4638155	2.5.1.3	51391
aau:AAur_2771	ncbi-geneid:4638869	2.1.1.72	53335
aau:AAur_2773	ncbi-geneid:4640677	3.4.11.9	55920|53092
aau:AAur_2785	ncbi-geneid:4639273	3.6.3.-	52540
aau:AAur_2789	ncbi-geneid:4637619	3.5.1.18	53187|55031
aau:AAur_2794	ncbi-geneid:4638572	5.1.3.2	51735
aau:AAur_2795	ncbi-geneid:4639001	2.3.3.1	48256
aau:AAur_2796	ncbi-geneid:4640844	2.6.1.17	53383
aau:AAur_2812	ncbi-geneid:4638510	3.1.11.6	116842
aau:AAur_2813	ncbi-geneid:4639953	2.6.1.2|2.6.1.66	53383
aau:AAur_2818	ncbi-geneid:4638540	3.6.1.-	52540
aau:AAur_2821	ncbi-geneid:4641132	3.2.1.23	51445|49785
aau:AAur_2846	ncbi-geneid:4640647	3.4.-.-	51306
aau:AAur_2851	ncbi-geneid:4639647	2.3.1.128	55729
aau:AAur_2852	ncbi-geneid:4639107	2.7.7.9	53448
aau:AAur_2853	ncbi-geneid:4641412	6.3.3.2	100950
aau:AAur_2857	ncbi-geneid:4638506	6.3.5.2	52402|52317|54810
aau:AAur_2860	ncbi-geneid:4638969	2.7.1.69	55804
aau:AAur_2861	ncbi-geneid:4640802	1.1.5.3	51905
aau:AAur_2865	ncbi-geneid:4638494	1.1.1.205	51412
aau:AAur_2867	ncbi-geneid:4641369	1.1.1.205	51412|54631
aau:AAur_2878	ncbi-geneid:4641119	1.1.1.25	51735|53223
aau:AAur_2882	ncbi-geneid:4639761	6.3.-.-	55931
aau:AAur_2883	ncbi-geneid:4641363	3.4.24.57	53067
aau:AAur_2884	ncbi-geneid:4639693	2.3.1.128	55729
aau:AAur_2887	ncbi-geneid:4641204	5.1.1.1	51419|50621
aau:AAur_2890	ncbi-geneid:4637860	3.2.1.86	56327|51735
aau:AAur_2892	ncbi-geneid:4639848	6.3.4.3	52540
aau:AAur_2893	ncbi-geneid:4641136	5.5.1.4	51735|55347
aau:AAur_2895	ncbi-geneid:4640575	3.2.1.141	51445|81296
aau:AAur_2896	ncbi-geneid:4639385	5.4.99.15	51445
aau:AAur_2897	ncbi-geneid:4638757	3.2.1.-	51445|81296|51011
aau:AAur_2899	ncbi-geneid:4639335	2.7.8.7	56214
aau:AAur_2900	ncbi-geneid:4637964	2.6.1.16	53697|56235
aau:AAur_2901	ncbi-geneid:4640569	2.7.1.33	52540
aau:AAur_2903	ncbi-geneid:4640926	5.4.2.10	53738|53738|53738|55957
aau:AAur_2916	ncbi-geneid:4640678	5.4.99.12	55120
aau:AAur_2918	ncbi-geneid:4637476	2.7.7.6	56553|47789|55257
aau:AAur_2927	ncbi-geneid:4641342	3.4.11.18	55920
aau:AAur_2928	ncbi-geneid:4638326	2.7.4.3	52540
aau:AAur_2950	ncbi-geneid:4638450	3.2.1.21	51445
aau:AAur_2952	ncbi-geneid:4640809	3.6.5.3	52540|50465|50447
aau:AAur_2956	ncbi-geneid:4640012	2.7.7.6	64484
aau:AAur_2957	ncbi-geneid:4641384	2.7.7.6	64484
aau:AAur_2958	ncbi-geneid:4637663	2.3.1.9	53901|53901
aau:AAur_2969	ncbi-geneid:4641429	2.6.1.1	53383
aau:AAur_2976	ncbi-geneid:4641018	2.7.1.11	53784
aau:AAur_2988	ncbi-geneid:4639318	2.7.4.1	56024|143724|56024|140356
aau:AAur_2992	ncbi-geneid:4640800	2.1.1.45	55831
aau:AAur_2993	ncbi-geneid:4637891	1.5.1.3	53597
aau:AAur_2995	ncbi-geneid:4640034	1.2.1.11	55347|51735
aau:AAur_2999	ncbi-geneid:4637748	1.1.1.158	56176|56194
aau:AAur_3005	ncbi-geneid:4639324	4.1.3.6|4.1.3.34	51621
aau:AAur_3009	ncbi-geneid:4638603	1.14.11.17	51197
aau:AAur_3011	ncbi-geneid:4639230	3.2.1.20	51445
aau:AAur_3021	ncbi-geneid:4641408	3.6.4.13	52540
aau:AAur_3024	ncbi-geneid:4637713	2.7.13.3	55874|47384
aau:AAur_3029	ncbi-geneid:4640202	1.3.99.7	56645|47203
aau:AAur_3037	ncbi-geneid:4640211	2.5.1.48	53383
aau:AAur_3038	ncbi-geneid:4641266	4.2.1.22	53686|54631
aau:AAur_3043	ncbi-geneid:4638137	6.2.1.-	56801
aau:AAur_3059	ncbi-geneid:4639068	1.11.1.6	56634
aau:AAur_3063	ncbi-geneid:4637791	1.1.1.1	50129|51735
aau:AAur_3064	ncbi-geneid:4640478	1.2.1.3	53720
aau:AAur_3066	ncbi-geneid:4641066	1.18.1.2	51971
aau:AAur_3068	ncbi-geneid:4639195	4.2.2.1	48230|74650|49863
aau:AAur_3069	ncbi-geneid:4640834	2.6.1.19|2.6.1.22	53383
aau:AAur_3070	ncbi-geneid:4639963	1.2.1.3	53720
aau:AAur_3075	ncbi-geneid:4639906	1.18.1.2	51971|51971
aau:AAur_3076	ncbi-geneid:4640861	2.1.1.107|1.3.1.76|4.99.1.4	53790|51735
aau:AAur_3079	ncbi-geneid:4637576	3.5.1.2	56601
aau:AAur_3089	ncbi-geneid:4639026	2.1.1.10	82282
aau:AAur_3090	ncbi-geneid:4639246	2.7.7.4	52540|50465|50447
aau:AAur_3091	ncbi-geneid:4640405	2.7.7.4	52402
aau:AAur_3092	ncbi-geneid:4640345	1.8.4.8	52402
aau:AAur_3100	ncbi-geneid:4640406	2.5.1.30	48576
aau:AAur_3102	ncbi-geneid:4637436	2.1.1	53335
aau:AAur_3103	ncbi-geneid:4638595	5.4.4.2	56322
aau:AAur_3106	ncbi-geneid:4638446	3.6.3.21	52540
aau:AAur_3107	ncbi-geneid:4638074	4.1.1.71|2.2.1.9	52518|52518
aau:AAur_3115	ncbi-geneid:4640612	4.2.1.113	51604
aau:AAur_3126	ncbi-geneid:4639900	3.4.21.-	52743
aau:AAur_3143	ncbi-geneid:4637610	3.4.21.-	52743
aau:AAur_3154	ncbi-geneid:4640471	2.3.1.12	52777|51230|47005
aau:AAur_3155	ncbi-geneid:4641028	1.2.4.1	52518|52922
aau:AAur_3159	ncbi-geneid:4641279	2.7.7.24	53448
aau:AAur_3160	ncbi-geneid:4637419	4.2.1.46	51735
aau:AAur_3161	ncbi-geneid:4638002	1.1.1.133|5.1.3.13	51735|51182
aau:AAur_3164	ncbi-geneid:4639792	2.4.1.-	53448
aau:AAur_3170	ncbi-geneid:4637722	1.1.1.22	51735|52413|48179
aau:AAur_3209	ncbi-geneid:4638903	3.4.21.-	52743
aau:AAur_3218	ncbi-geneid:4639576	3.2.1.14	51445|51055|51055
aau:AAur_3221	ncbi-geneid:4641366	4.2.1.17	52096
aau:AAur_3227	ncbi-geneid:4637320	3.1.3.48	52788
aau:AAur_3230	ncbi-geneid:4639670	3.4.21.89	51306
aau:AAur_3235	ncbi-geneid:4638755	3.4.21.83	50993|53474
aau:AAur_3244	ncbi-geneid:4639791	6.2.1.30	56801
aau:AAur_3258	ncbi-geneid:4641352	1.1.1.157	51735|48179
aau:AAur_3259	ncbi-geneid:4638543	4.2.1.55	52096
aau:AAur_3260	ncbi-geneid:4640170	2.3.1.-	53901|53901
aau:AAur_3264	ncbi-geneid:4641001	1.7.1.4	50022
aau:AAur_3265	ncbi-geneid:4639756	1.7.1.4	56014|51905|51905|55124
aau:AAur_3275	ncbi-geneid:4640258	4.1.3.36	52096
aau:AAur_3276	ncbi-geneid:4640271	6.2.1.26	56801
aau:AAur_3296	ncbi-geneid:4641330	3.1.3.3	56784
aau:AAur_3302	ncbi-geneid:4641307	2.5.1.54	51569
aau:AAur_3303	ncbi-geneid:4639284	3.1.1.41	53474
aau:AAur_3310	ncbi-geneid:4638672	3.2.1.23	51445|52317
aau:AAur_3317	ncbi-geneid:4639705	1.2.1.4	53720
aau:AAur_3319	ncbi-geneid:4639902	4.2.1.41	51569
aau:AAur_3324	ncbi-geneid:4641205	1.1.2.3	51395
aau:AAur_3325	ncbi-geneid:4640573	1.4.1.4	53223|51735
aau:AAur_3330	ncbi-geneid:4638592	1.5.1.2	48179|51735
aau:AAur_3332	ncbi-geneid:4639408	3.6.1.11|3.6.1.40	53067|53067
aau:AAur_3334	ncbi-geneid:4640767	5.99.1.2	56712
aau:AAur_3348	ncbi-geneid:4637920	2.7.7.7	56672
aau:AAur_3351	ncbi-geneid:4637792	4.2.99.18	48150
aau:AAur_3353	ncbi-geneid:4639313	6.2.1.1	56801
aau:AAur_3362	ncbi-geneid:4639146	3.2.1.22	51445
aau:AAur_3363	ncbi-geneid:4638307	4.2.1.10	52304
aau:AAur_3364	ncbi-geneid:4640093	3.4.21.-	50494
aau:AAur_3373	ncbi-geneid:4640874	2.3.1.180	53901
aau:AAur_3383	ncbi-geneid:4637471	6.3.2.6	56104
aau:AAur_3384	ncbi-geneid:4639348	6.3.4.13	56059|52440|51246
aau:AAur_3391	ncbi-geneid:4638887	1.2.4.1	52518|52518|52922
aau:AAur_3393	ncbi-geneid:4637555	2.3.1.-	55729
aau:AAur_3398	ncbi-geneid:4639952	3.5.4.3	53927
aau:AAur_3399	ncbi-geneid:4639368	3.5.99.3	51556|51338
aau:AAur_3402	ncbi-geneid:4638042	1.7.3.3	55620|55620
aau:AAur_3406	ncbi-geneid:4637695	1.1.1.38	51735|53223
aau:AAur_3407	ncbi-geneid:4638724	2.3.3.9	51645
aau:AAur_3409	ncbi-geneid:4640082	3.5.3.-	51182
aau:AAur_3417	ncbi-geneid:4637697	6.3.5.2	52317
aau:AAur_3421	ncbi-geneid:4640411	4.2.1.1	53056
aau:AAur_3426	ncbi-geneid:4638398	2.7.4.3	52540
aau:AAur_3432	ncbi-geneid:4639115	3.4.13.9	51556|51338
aau:AAur_3445	ncbi-geneid:4639844	1.14.14.5	51679
aau:AAur_3465	ncbi-geneid:4638846	1.7.-.-	52218
aau:AAur_3467	ncbi-geneid:4637627	1.11.1.-	53474
aau:AAur_3478	ncbi-geneid:4639388	3.6.1.-	55811|46785
aau:AAur_3482	ncbi-geneid:4638442	2.3.2.2	56235
aau:AAur_3502	ncbi-geneid:4640470	2.7.1.48	52540
aau:AAur_3506	ncbi-geneid:4640007	5.3.1.22	51658
aau:AAur_3507	ncbi-geneid:4638547	1.1.1.60	51735|48179
aau:AAur_3508	ncbi-geneid:4639470	4.1.1.47	52518|52518|52467
aau:AAur_3509	ncbi-geneid:4638302	2.7.1.31	110738
aau:AAur_3510	ncbi-geneid:4637566	3.5.2.5	51556|51338
aau:AAur_3512	ncbi-geneid:4640439	1.11.1.15	52833
aau:AAur_3514	ncbi-geneid:4638929	2.4.1.12	53448|53448
aau:AAur_3518	ncbi-geneid:4639119	2.6.1.44|2.6.1.45|2.6.1.51	53383
aau:AAur_3523	ncbi-geneid:4637796	3.5.2.17	49472
aau:AAur_3525	ncbi-geneid:4638611	2.4.2.14	53271|56235
aau:AAur_3526	ncbi-geneid:4639973	6.3.3.1	56042|55326
aau:AAur_3533	ncbi-geneid:4639409	3.6.3.29	52540|50331
aau:AAur_3540	ncbi-geneid:4638762	3.2.1.18	50939
aau:AAur_3542	ncbi-geneid:4640342	5.3.1.24	51366
aau:AAur_3553	ncbi-geneid:4639538	3.5.1.32	53187|55031
aau:AAur_3557	ncbi-geneid:4639067	2.1.1.33	53335
aau:AAur_3573	ncbi-geneid:4638267	3.5.1.4	75304
aau:AAur_3583	ncbi-geneid:4641149	2.2.1.1	52518
aau:AAur_3584	ncbi-geneid:4638323	2.2.1.1	52518|52922
aau:AAur_3604	ncbi-geneid:4639457	3.6.3.-	81665|56784|81653|81660
aau:AAur_3605	ncbi-geneid:4640651	3.1.3.1	56300
aau:AAur_3606	ncbi-geneid:4637732	1.1.99.1	51905|54373
aau:AAur_3618	ncbi-geneid:4637459	2.6.1.2|2.6.1.66	53383
aau:AAur_3626	ncbi-geneid:4639110	1.2.1.39	53720
aau:AAur_3627	ncbi-geneid:4639654	4.2.1.51	53850|55021
aau:AAur_3629	ncbi-geneid:4641162	1.8.1.9	51905
aau:AAur_3630	ncbi-geneid:4640592	1.20.4.1	52788
aau:AAur_3635	ncbi-geneid:4638584	2.3.1.183	55729
aau:AAur_3642	ncbi-geneid:4638233	2.7.7.7	56672|100879
aau:AAur_3646	ncbi-geneid:4639445	3.2.2.1	53590
aau:AAur_3648	ncbi-geneid:4640558	2.7.1.15	53613
aau:AAur_3651	ncbi-geneid:4637728	3.1.3.48	52788
aau:AAur_3652	ncbi-geneid:4640859	4.1.3.27	56322|52540
aau:AAur_3653	ncbi-geneid:4640304	2.7.8.-	56024|56024
aau:AAur_3654	ncbi-geneid:4638935	4.1.3.38	56752
aau:AAur_3658	ncbi-geneid:4640731	2.5.1.47	53686
aau:AAur_3659	ncbi-geneid:4641191	4.3.1.3
aau:AAur_3664	ncbi-geneid:4640686	2.5.1.-	53383
aau:AAur_3665	ncbi-geneid:4638434	6.3.-.-	55931
aau:AAur_3667	ncbi-geneid:4637520	2.5.1.7	55205
aau:AAur_3669	ncbi-geneid:4638119	3.5.1.11	56235
aau:AAur_3686	ncbi-geneid:4640577	3.5.4.13	51283
aau:AAur_3706	ncbi-geneid:4637418	5.3.1.5	51658
aau:AAur_3707	ncbi-geneid:4640939	2.7.1.17	53067|53067
aau:AAur_3709	ncbi-geneid:4641069	2.7.1.16	53067|53067
aau:AAur_3710	ncbi-geneid:4639536	5.1.3.4	53639
aau:AAur_3711	ncbi-geneid:4638955	5.3.1.4	53743|50443
aau:AAur_3712	ncbi-geneid:4638028	5.1.3.3	74650
aau:AAur_3714	ncbi-geneid:4637510	5.1.3.-	54909
aau:AAur_3715	ncbi-geneid:4640948	5.3.1.14	51658
aau:AAur_3716	ncbi-geneid:4640748	1.1.1.1|4.1.2.19	51735|53639
aau:AAur_3717	ncbi-geneid:4640674	2.7.1.5	53067|53067
aau:AAur_3720	ncbi-geneid:4638333	4.1.1.11	50692
aau:AAur_3722	ncbi-geneid:4637478	3.1.3.12	48208|56784
aau:AAur_3723	ncbi-geneid:4637514	1.14.14.3	51679
aau:AAur_3725	ncbi-geneid:4639182	4.3.1.19	53686
aau:AAur_3734	ncbi-geneid:4640982	3.6.3.21	52540
aau:AAur_3744	ncbi-geneid:4639023	2.3.1.128	55729
aau:AAur_3763	ncbi-geneid:4638828	3.6.3.34	52540
aau:AAur_3772	ncbi-geneid:4641126	1.3.99.-	56645|47203
aau:AAur_3779	ncbi-geneid:4639363	1.1.1.274	51430
aau:AAur_3778	ncbi-geneid:4639448	3.4.24.70	55486
aau:AAur_3794	ncbi-geneid:4638000	4.3.1.1	48557
aau:AAur_3798	ncbi-geneid:4640692	1.1.1.122	51430
aau:AAur_3800	ncbi-geneid:4640174	3.2.1.51	51445
aau:AAur_3811	ncbi-geneid:4641029	3.1.1.1	56601
aau:AAur_3812	ncbi-geneid:4639545	6.1.1.17	52374
aau:AAur_3822	ncbi-geneid:4640734	3.5.3.3	55920|53092
aau:AAur_3825	ncbi-geneid:4638245	2.1.2.1	53383
aau:AAur_3826	ncbi-geneid:4639862	1.5.3.1	51905|54373
aau:AAur_3828	ncbi-geneid:4638645	1.5.3.1	103025|51905|101790
aau:AAur_3829	ncbi-geneid:4640780	1.5.3.1	103025
aau:AAur_3830	ncbi-geneid:4639389	4.3.1.17	143548
aau:AAur_3831	ncbi-geneid:4640049	3.5.1.10	53328|55021
aau:AAur_3836	ncbi-geneid:4638204	1.1.1.38	51735|53223
aau:AAur_3854	ncbi-geneid:4640118	3.6.3.34	52540
aau:AAur_3858	ncbi-geneid:4639719	1.1.1.17	48179|51735
aau:AAur_3859	ncbi-geneid:4640867	2.7.1.69	55804|52794
aau:AAur_3861	ncbi-geneid:4638475	2.7.3.9	51621|52009|47831
aau:AAur_3867	ncbi-geneid:4638874	6.5.1.1	56091|50249
aau:AAur_3870	ncbi-geneid:4639863	1.4.1.1	52283|51735
aau:AAur_3889	ncbi-geneid:4640479	3.5.4.1	51556
aau:AAur_3891	ncbi-geneid:4639461	2.3.1.12	52777|51230|47005
aau:AAur_3892	ncbi-geneid:4639173	1.2.4.1	52518|52922
aau:AAur_3893	ncbi-geneid:4640588	1.2.4.1	52518
aau:AAur_3894	ncbi-geneid:4637985	2.6.1.9	53383
aau:AAur_3897	ncbi-geneid:4638848	4.3.2.2	48557
aau:AAur_3908	ncbi-geneid:4640720	4.1.3.17	89562
aau:AAur_3909	ncbi-geneid:4638304	2.6.1.1	53383
aau:AAur_3912	ncbi-geneid:4638581	4.1.2.-	51621
aau:AAur_3913	ncbi-geneid:4639354	4.2.1.-	56529
aau:AAur_3915	ncbi-geneid:4638061	1.2.1.60	53720
aau:AAur_3926	ncbi-geneid:4640831	1.-.-.-	51735
aau:AAur_3953	ncbi-geneid:4638166	3.5.1.46	56601
aau:AAur_3956	ncbi-geneid:4640502	5.4.2.1
aau:AAur_3966	ncbi-geneid:4638703	4.2.1.52	51569
aau:AAur_3971	ncbi-geneid:4639807	4.1.1.15	53383
aau:AAur_3979	ncbi-geneid:4638237	1.14.13.2	51905|54373
aau:AAur_3983	ncbi-geneid:4638225	3.4.-.-	51306
aau:AAur_3989	ncbi-geneid:4637582	2.7.8.-	56024|56024
aau:AAur_4003	ncbi-geneid:4640807	4.3.1.17	143548
aau:AAur_4004	ncbi-geneid:4641083	2.1.2.1	53383
aau:AAur_4006	ncbi-geneid:4638718	2.1.2.10	103025|101790
aau:AAur_4007	ncbi-geneid:4639183	1.4.4.2	53383|53383
aau:AAur_4009	ncbi-geneid:4638188	3.5.3.11	52768
aau:AAur_4011	ncbi-geneid:4637620	1.2.1.3	53720
aau:AAur_4018	ncbi-geneid:4640590	1.6.1.2	52467
aau:AAur_4027	ncbi-geneid:4638776	3.1.2.-	54637
aau:AAur_4030	ncbi-geneid:4639957	6.2.1.32	56801
aau:AAur_4031	ncbi-geneid:4640430	3.1.2.-	54637|54637
aau:AAur_4037	ncbi-geneid:4638881	2.8.3.6	100950
aau:AAur_4038	ncbi-geneid:4640565	2.8.3.6	100950
aau:AAur_4039	ncbi-geneid:4641202	2.3.1.-	53901|53901
aau:AAur_4040	ncbi-geneid:4640048	4.1.1.44	69118
aau:AAur_4042	ncbi-geneid:4639428	5.5.1.2	48557
aau:AAur_4043	ncbi-geneid:4639994	1.13.11.3	49482
aau:AAur_4044	ncbi-geneid:4637680	1.13.11.3	49482
aau:AAur_4045	ncbi-geneid:4640708	1.13.11.27	51658|54593
aau:AAur_4046	ncbi-geneid:4639514	1.1.1.25	51735|53223
aau:AAur_4060	ncbi-geneid:4640818	4.1.2.14|4.1.3.16	51569
aau:AAur_4061	ncbi-geneid:4641414	3.5.1.81	51556|51338
aau:AAur_4063	ncbi-geneid:4638512	2.7.1.45	53613
aau:AAur_4069	ncbi-geneid:4638428	5.4.99.16	51445
aau:AAur_4075	ncbi-geneid:4639533	3.2.1.52	51445|52279
aau:AAur_4082	ncbi-geneid:4637554	3.2.1.23	51445|52317
aau:AAur_4089	ncbi-geneid:4638054	3.2.1.52	51445|55545
aau:AAur_4095	ncbi-geneid:4640147	3.6.3.4	56784|81653|81660|55008|81665
aau:AAur_4105	ncbi-geneid:4638960	2.7.9.2	52009
aau:AAur_4110	ncbi-geneid:4639495	1.1.1.22	51735|52413|48179
aau:AAur_4112	ncbi-geneid:4640610	1.1.1.271	51735
aau:AAur_4113	ncbi-geneid:4638084	4.2.1.47	51735
aau:AAur_4130	ncbi-geneid:4638448	2.2.1.1	52518|52922
aau:AAur_4131	ncbi-geneid:4640557	2.2.1.1	52518
aau:AAur_4135	ncbi-geneid:4637583	2.7.1.29	82549|101473
aau:AAur_4136	ncbi-geneid:4637977	5.3.1.6	89623
aau:AAur_4139	ncbi-geneid:4640249	3.6.1.-|3.6.4.12	52540|48024
aau:AAur_4144	ncbi-geneid:4640667	1.5.1.29	52218
aau:AAur_4147	ncbi-geneid:4640578	2.8.3.16	89796
aau:AAur_4148	ncbi-geneid:4639076	4.1.3.4	51569
aau:AAur_4149	ncbi-geneid:4641184	1.1.1.26	51735|52283
aau:AAur_4150	ncbi-geneid:4640462	2.7.1.31	110738
aau:AAur_4170	ncbi-geneid:4637863	3.4.11.-	53187|101821
aau:AAur_4193	ncbi-geneid:4638081	5.4.2.1
aau:AAur_4194	ncbi-geneid:4638806	2.7.7.19	81891|81301
aau:AAur_4198	ncbi-geneid:4637922	1.8.1.9	51905
aau:AAur_4205	ncbi-geneid:4640279	2.1.1.170	53335
