# Supplementary material for: Tracing the Repertoire of Promiscuous Enzymes along the Metabolic Pathways in Archaeal Organisms
Source: Life (Basel). 2017 Jul 13;7(3):30. doi: 10.3390/life7030030 (PMC5617955; doi:10.3390/life7030030)
Supplement: Supplementary file 1 [file life-07-00030-s001.zip › Table_S2/aav.txt]

KEGGID	NCBIGI	ECs	SFamilyID
aav:Aave_0002	ncbi-geneid:4666219	2.7.7.7	55979|55979|55979
aav:Aave_0003	ncbi-geneid:4666217	5.99.1.3	56719|55874|54211
aav:Aave_0011	ncbi-geneid:4666231	1.1.1.3	55347|51735
aav:Aave_0013	ncbi-geneid:4666233	3.6.4.12	52540
aav:Aave_0016	ncbi-geneid:4666237	2.7.7.7
aav:Aave_0019	ncbi-geneid:4666241	2.3.3.13	51569|110921|89000
aav:Aave_0021	ncbi-geneid:4666244	2.5.1.54	51569
aav:Aave_0031	ncbi-geneid:4666257	2.3.1.9	53901|53901
aav:Aave_0034	ncbi-geneid:4666262	3.6.3.4	56784|81653|55008|81665
aav:Aave_0048	ncbi-geneid:4666305	2.5.1.18	47616|52833
aav:Aave_0052	ncbi-geneid:4666794	2.1.1.170	53335
aav:Aave_0062	ncbi-geneid:4669664	1.-.-.-	51735
aav:Aave_0067	ncbi-geneid:4668868	3.1.1.1	53474
aav:Aave_0068	ncbi-geneid:4668864	2.1.1.133	53790
aav:Aave_0070	ncbi-geneid:4668873	5.4.1.2	63965
aav:Aave_0072	ncbi-geneid:4669437	2.1.1.132	53335|53790
aav:Aave_0073	ncbi-geneid:4669451	2.1.1.130|2.1.1.151	53790
aav:Aave_0077	ncbi-geneid:4669493	2.1.1.131	53790
aav:Aave_0095	ncbi-geneid:4669462	1.1.2.4	56176|55103
aav:Aave_0098	ncbi-geneid:4669542	2.5.1.17	89028
aav:Aave_0100	ncbi-geneid:4669652	3.1.2.1	100950|100950
aav:Aave_0115	ncbi-geneid:4669138	1.2.1.4	53720
aav:Aave_0119	ncbi-geneid:4669015	6.2.1.1|6.2.1.16	56801
aav:Aave_0120	ncbi-geneid:4668695	3.5.3.1	52768
aav:Aave_0121	ncbi-geneid:4668102	4.3.1.12	51735
aav:Aave_0131	ncbi-geneid:4666483	1.4.99.1	51905|54373
aav:Aave_0138	ncbi-geneid:4666255	4.1.1.32	53795|68923
aav:Aave_0142	ncbi-geneid:4666211	4.3.1.19	53686|55021
aav:Aave_0146	ncbi-geneid:4665882	1.13.11.4	51182
aav:Aave_0148	ncbi-geneid:4665858	5.2.1.2	47616|52833
aav:Aave_0151	ncbi-geneid:4665343	4.3.1.12	51735
aav:Aave_0152	ncbi-geneid:4665321	4.2.3.1	53686
aav:Aave_0159	ncbi-geneid:4667013	2.1.1.72	53335
aav:Aave_0162	ncbi-geneid:4666995	3.1.21.5	52540|52540
aav:Aave_0164	ncbi-geneid:4666792	1.18.1.3	52343|63380|54292
aav:Aave_0165	ncbi-geneid:4666784	1.14.12.19	55961|50022
aav:Aave_0166	ncbi-geneid:4666787	1.14.12.19	54427
aav:Aave_0174	ncbi-geneid:4666441	2.1.1.13	82282
aav:Aave_0176	ncbi-geneid:4666433	1.3.99.3	56645|47203
aav:Aave_0181	ncbi-geneid:4667079	3.6.4.12	52540|52540|47819
aav:Aave_0182	ncbi-geneid:4666928	3.5.2.6	56601
aav:Aave_0183	ncbi-geneid:4666987	3.5.2.6	56601
aav:Aave_0188	ncbi-geneid:4667976	1.4.1.3	51735|53223
aav:Aave_0191	ncbi-geneid:4667961	3.5.1.4	75304
aav:Aave_0199	ncbi-geneid:4667933	5.5.1.1	51604|54826
aav:Aave_0207	ncbi-geneid:4667263	3.5.3.19	51182
aav:Aave_0208	ncbi-geneid:4667264	3.6.3.21	52540
aav:Aave_0214	ncbi-geneid:4667671	2.1.1.13	56507|51717|52242|47644
aav:Aave_0217	ncbi-geneid:4667651	3.2.1.28	48208
aav:Aave_0224	ncbi-geneid:4667842	1.18.1.2	52343|63380
aav:Aave_0229	ncbi-geneid:4667893	2.7.13.3	55874|103190|47384
aav:Aave_0235	ncbi-geneid:4667835	3.1.1.17	63829
aav:Aave_0250	ncbi-geneid:4668167	1.11.1.9	52833
aav:Aave_0253	ncbi-geneid:4667043	5.1.1.1	51419|50621
aav:Aave_0256	ncbi-geneid:4668146	3.7.1.2	56529|63433
aav:Aave_0259	ncbi-geneid:4668132	2.5.1.18	52833|47616
aav:Aave_0260	ncbi-geneid:4666099	1.1.1.169	48179|51735
aav:Aave_0264	ncbi-geneid:4668640	2.6.1.42	56752
aav:Aave_0271	ncbi-geneid:4668566	1.13.12.16
aav:Aave_0287	ncbi-geneid:4669722	1.1.1.274	51430
aav:Aave_0288	ncbi-geneid:4669720	4.2.99.18|3.1.11.2	56219
aav:Aave_0289	ncbi-geneid:4669713	2.4.2.10	53271
aav:Aave_0291	ncbi-geneid:4669703	6.3.5.6|6.3.5.7	55931|89095
aav:Aave_0292	ncbi-geneid:4669708	6.3.5.6|6.3.5.7	75304
aav:Aave_0293	ncbi-geneid:4669700	6.3.5.6|6.3.5.7	141000
aav:Aave_0297	ncbi-geneid:4666138	2.4.1.129	56601|56519
aav:Aave_0299	ncbi-geneid:4669683	3.6.3.21	52540
aav:Aave_0302	ncbi-geneid:4669393	4.3.1.17	143548
aav:Aave_0305	ncbi-geneid:4669394	1.1.99.1	51905|54373
aav:Aave_0311	ncbi-geneid:4666086	1.8.4.8	52402
aav:Aave_0317	ncbi-geneid:4668882	2.7.13.3	55874|47384|103190
aav:Aave_0321	ncbi-geneid:4669663	3.1.1.45	53474
aav:Aave_0325	ncbi-geneid:4669607	6.3.5.2	52317
aav:Aave_0327	ncbi-geneid:4669412	4.2.1.24	51569
aav:Aave_0332	ncbi-geneid:4668986	3.4.16.4	56601|69189
aav:Aave_0336	ncbi-geneid:4669847	3.6.5.3	52540|50465|50447
aav:Aave_0352	ncbi-geneid:4668271	2.7.1.69	53062
aav:Aave_0354	ncbi-geneid:4666301	2.7.3.9	51621|47831|52009
aav:Aave_0356	ncbi-geneid:4666034	3.6.3.12	56784|81660|81653|81665
aav:Aave_0358	ncbi-geneid:4665915	2.7.13.3	55874|47384|55781|52402|52540
aav:Aave_0362	ncbi-geneid:4665325	2.8.1.8	102114
aav:Aave_0363	ncbi-geneid:4665327	2.3.1.181
aav:Aave_0366	ncbi-geneid:4665350	3.6.3.14	81336
aav:Aave_0367	ncbi-geneid:4665354	3.6.3.14	81333
aav:Aave_0368	ncbi-geneid:4665357	3.6.3.14	81573
aav:Aave_0369	ncbi-geneid:4665361	3.6.3.14	47928
aav:Aave_0370	ncbi-geneid:4665839	3.6.3.15|3.6.3.14	52540|47917|50615
aav:Aave_0371	ncbi-geneid:4665843	3.6.3.15|3.6.3.14	52943
aav:Aave_0372	ncbi-geneid:4665851	3.6.3.14	52540|47917|50615
aav:Aave_0373	ncbi-geneid:4665856	3.6.3.14	51344|46604
aav:Aave_0375	ncbi-geneid:4665885	6.5.1.1	56091|50249
aav:Aave_0376	ncbi-geneid:4665871	3.6.4.-	52540
aav:Aave_0405	ncbi-geneid:4666685	5.3.2.-	55331
aav:Aave_0408	ncbi-geneid:4667369	2.3.3.9	51645
aav:Aave_0411	ncbi-geneid:4667983	1.1.5.2	50998
aav:Aave_0414	ncbi-geneid:4668362	6.1.1.19	52374|47323|55190
aav:Aave_0418	ncbi-geneid:4668735	3.6.3.-	52540
aav:Aave_0422	ncbi-geneid:4666147	2.1.1.-	53335
aav:Aave_0430	ncbi-geneid:4666991	3.1.3.27	101307
aav:Aave_0432	ncbi-geneid:4669645	2.7.4.16	56042|55326
aav:Aave_0434	ncbi-geneid:4669190	6.3.-.-	55931
aav:Aave_0438	ncbi-geneid:4668031	5.1.3.1	51366
aav:Aave_0440	ncbi-geneid:4669370	3.1.3.18	56784
aav:Aave_0442	ncbi-geneid:4669384	4.1.3.27	56322
aav:Aave_0463	ncbi-geneid:4668670	3.6.3.14	52540
aav:Aave_0495	ncbi-geneid:4666461	1.1.1.-	51735|48179
aav:Aave_0518	ncbi-geneid:4665857	2.7.7.7	89550
aav:Aave_0557	ncbi-geneid:4669707	2.1.1.37	53335
aav:Aave_0558	ncbi-geneid:4669715	5.99.1.2	56712|57783
aav:Aave_0560	ncbi-geneid:4669728	2.1.1.113	53335
aav:Aave_0583	ncbi-geneid:4668130	4.1.3.27	52317
aav:Aave_0585	ncbi-geneid:4668139	2.4.2.18	52418|47648
aav:Aave_0586	ncbi-geneid:4668141	4.1.1.48	51366
aav:Aave_0587	ncbi-geneid:4668145	3.2.2.-	52141
aav:Aave_0589	ncbi-geneid:4668150	2.3.2.2	56235
aav:Aave_0590	ncbi-geneid:4668152	5.-.-.-	111337
aav:Aave_0593	ncbi-geneid:4668166	3.6.4.12	52540|50249
aav:Aave_0601	ncbi-geneid:4668652	1.5.1.2	48179|51735
aav:Aave_0602	ncbi-geneid:4668657	2.7.1.30	53067|53067
aav:Aave_0610	ncbi-geneid:4668679	1.1.5.3	51905
aav:Aave_0626	ncbi-geneid:4667694	2.7.7.6	56553|55257|47789
aav:Aave_0633	ncbi-geneid:4667662	1.1.1.31	51735|48179
aav:Aave_0639	ncbi-geneid:4667676	4.1.2.5	53383
aav:Aave_0645	ncbi-geneid:4667279	1.1.3.15	55103|56176
aav:Aave_0648	ncbi-geneid:4667924	3.5.1.10	53328|55021
aav:Aave_0661	ncbi-geneid:4667979	1.7.99.4	53706|50692
aav:Aave_0662	ncbi-geneid:4666738	1.7.99.4	54862
aav:Aave_0663	ncbi-geneid:4666742	1.7.99.4	89155
aav:Aave_0664	ncbi-geneid:4666704	1.7.99.4	103501
aav:Aave_0665	ncbi-geneid:4666722	5.2.1.8	54534
aav:Aave_0666	ncbi-geneid:4666947	4.2.1.1	53056
aav:Aave_0667	ncbi-geneid:4666906	1.17.4.1	51998|51294|55608
aav:Aave_0697	ncbi-geneid:4667011	3.5.99.7	53686
aav:Aave_0699	ncbi-geneid:4667024	3.1.4.14|1.7.-.-	52218
aav:Aave_0713	ncbi-geneid:4666017	1.6.99.-	52218
aav:Aave_0754	ncbi-geneid:4666188	4.2.1.82|4.2.1.9	143975|52016
aav:Aave_0769	ncbi-geneid:4668894	3.5.1.16	53187|55031
aav:Aave_0770	ncbi-geneid:4668895	3.5.1.32	53187|55031
aav:Aave_0775	ncbi-geneid:4669375	3.2.2.20	48150
aav:Aave_0777	ncbi-geneid:4669380	2.1.1.79	53335
aav:Aave_0781	ncbi-geneid:4669392	6.2.1.30	56801
aav:Aave_0787	ncbi-geneid:4669686	6.2.1.3	56801
aav:Aave_0792	ncbi-geneid:4669710	5.4.99.12	55120|55174
aav:Aave_0798	ncbi-geneid:4669735	2.5.1.18	47616|52833
aav:Aave_0799	ncbi-geneid:4669737	5.1.1.7	54506
aav:Aave_0805	ncbi-geneid:4669760	2.1.1.-	53335|88697
aav:Aave_0810	ncbi-geneid:4668301	3.4.25.2	56235
aav:Aave_0813	ncbi-geneid:4668563	2.1.1.-	53335|81799
aav:Aave_0815	ncbi-geneid:4668470	2.4.1.129	56601|56519
aav:Aave_0816	ncbi-geneid:4668584	6.3.2.13	53623|53244|63418
aav:Aave_0817	ncbi-geneid:4668714	6.3.2.10	53623|53244|63418
aav:Aave_0819	ncbi-geneid:4668552	6.3.2.9	53623|53244|51984
aav:Aave_0821	ncbi-geneid:4668632	2.4.1.227	53756
aav:Aave_0822	ncbi-geneid:4668633	6.3.2.8	53623|53244|51984
aav:Aave_0823	ncbi-geneid:4668635	6.3.2.4	56059|52440
aav:Aave_0827	ncbi-geneid:4668143	3.5.1.-	54211|54211
aav:Aave_0833	ncbi-geneid:4668165	3.1.22.4	53098
aav:Aave_0840	ncbi-geneid:4668654	2.4.1.-	53955
aav:Aave_0841	ncbi-geneid:4668655	1.1.1.25	51735|53223
aav:Aave_0843	ncbi-geneid:4668661	3.1.13.1	50249
aav:Aave_0849	ncbi-geneid:4667638	3.5.1.4|6.3.5.6|6.3.5.7	75304
aav:Aave_0852	ncbi-geneid:4667685	2.5.1.54	51569
aav:Aave_0854	ncbi-geneid:4667898	6.3.2.-	53623|53244|51984
aav:Aave_0858	ncbi-geneid:4667766	6.4.1.2|6.3.4.14	56059|52440|51246
aav:Aave_0859	ncbi-geneid:4667830	2.1.1.-	53335
aav:Aave_0861	ncbi-geneid:4667690	2.7.1.20	53613
aav:Aave_0863	ncbi-geneid:4667249	1.17.4.1	47240
aav:Aave_0864	ncbi-geneid:4667647	1.17.4.1	51998|48168
aav:Aave_0867	ncbi-geneid:4667657	2.7.13.3	55874|47384|55785
aav:Aave_0871	ncbi-geneid:4667673	2.4.1.-	53448
aav:Aave_0874	ncbi-geneid:4667256	2.7.13.3	55874|47384
aav:Aave_0878	ncbi-geneid:4667926	1.14.14.5	51679
aav:Aave_0879	ncbi-geneid:4667930	1.5.1.29	52218
aav:Aave_0882	ncbi-geneid:4667943	4.2.1.17	52096
aav:Aave_0884	ncbi-geneid:4667958	5.3.4.1	52833|54423
aav:Aave_0885	ncbi-geneid:4667962	1.14.13.-	51905
aav:Aave_0894	ncbi-geneid:4666865	1.-.-.-	51395
aav:Aave_0896	ncbi-geneid:4666848	3.5.4.10|2.1.2.3	53927|52335
aav:Aave_0898	ncbi-geneid:4666993	5.4.3.8	53383
aav:Aave_0899	ncbi-geneid:4666992	2.7.1.49|2.7.4.7	53613
aav:Aave_0906	ncbi-geneid:4666774	4.1.99.3	48173|52425
aav:Aave_0908	ncbi-geneid:4666779	3.1.-.-	53098
aav:Aave_0909	ncbi-geneid:4666788	2.4.2.9	53271
aav:Aave_0910	ncbi-geneid:4666793	2.1.3.2	53671
aav:Aave_0912	ncbi-geneid:4666796	2.3.1.51	69593
aav:Aave_0913	ncbi-geneid:4666800	3.6.3.30	52540|50331
aav:Aave_0915	ncbi-geneid:4666998	1.20.4.1	52833
aav:Aave_0929	ncbi-geneid:4665679	4.3.1.19	53686|55021|55021
aav:Aave_0931	ncbi-geneid:4665992	1.14.13.-	47240
aav:Aave_0935	ncbi-geneid:4665926	3.5.1.32	53187|55031
aav:Aave_0942	ncbi-geneid:4666038	1.1.1.49	55347|51735
aav:Aave_0943	ncbi-geneid:4665952	2.2.1.2	51569
aav:Aave_0944	ncbi-geneid:4665931	5.3.1.9	53697
aav:Aave_0948	ncbi-geneid:4665282	2.7.7.22|5.3.1.8	51182|53448
aav:Aave_0949	ncbi-geneid:4666179	1.1.1.-	51735|48179|52413
aav:Aave_0950	ncbi-geneid:4666177	1.1.1.-	51735
aav:Aave_0951	ncbi-geneid:4665324	2.3.1.-	51161
aav:Aave_0952	ncbi-geneid:4665326	2.6.1.-	53383
aav:Aave_0953	ncbi-geneid:4665328	5.1.3.14|5.1.3.23	53756
aav:Aave_0959	ncbi-geneid:4665347	6.3.5.4	52402|56235
aav:Aave_0961	ncbi-geneid:4665356	6.3.5.4	52402|56235
aav:Aave_0966	ncbi-geneid:4665845	1.4.1.13|1.4.1.14	51971|46548
aav:Aave_0967	ncbi-geneid:4665849	1.3.1.1|1.3.1.2	51395|54862
aav:Aave_0969	ncbi-geneid:4665865	3.5.2.2	51556|51338|51338
aav:Aave_0970	ncbi-geneid:4665866	3.5.1.87	53187|55031
aav:Aave_0974	ncbi-geneid:4665868	2.7.7.1|3.6.1	55811|52374
aav:Aave_0975	ncbi-geneid:4665883	6.3.1.5	52402|56317
aav:Aave_0976	ncbi-geneid:4665879	2.4.2.11	51690|54675
aav:Aave_0979	ncbi-geneid:4666196	2.5.1.6	55973|55973|55973
aav:Aave_0992	ncbi-geneid:4665947	4.1.1.20	51419|50621
aav:Aave_0995	ncbi-geneid:4667020	2.4.1.-|3.4	56601|53955
aav:Aave_1002	ncbi-geneid:4666908	2.7.1.71	52540
aav:Aave_1003	ncbi-geneid:4667980	4.2.3.4	56796
aav:Aave_1004	ncbi-geneid:4667973	3.1.5.1	109604
aav:Aave_1008	ncbi-geneid:4667268	1.4.1.14|1.4.7.1	51395|56235|69336
aav:Aave_1009	ncbi-geneid:4667677	1.4.1.14|1.4.1.13	51971|46548
aav:Aave_1012	ncbi-geneid:4667860	3.6.3.21	52540
aav:Aave_1022	ncbi-geneid:4669747	2.5.1.7	55205
aav:Aave_1023	ncbi-geneid:4669723	2.4.2.17	53850
aav:Aave_1024	ncbi-geneid:4669711	1.1.1.23	53720
aav:Aave_1031	ncbi-geneid:4669638	2.6.1.9	53383
aav:Aave_1032	ncbi-geneid:4669510	4.2.1.19	54211|54211
aav:Aave_1033	ncbi-geneid:4668836	2.4.2.-	52317
aav:Aave_1034	ncbi-geneid:4668936	5.3.1.16	51366
aav:Aave_1044	ncbi-geneid:4669427	5.1.3.2	51735
aav:Aave_1046	ncbi-geneid:4669491	5.1.3.15	74650
aav:Aave_1047	ncbi-geneid:4669508	4.1.3.-	51366
aav:Aave_1048	ncbi-geneid:4669545	3.5.4.19	141734
aav:Aave_1049	ncbi-geneid:4669567	3.6.1.31	101386
aav:Aave_1063	ncbi-geneid:4669248	3.6.3.-	52540
aav:Aave_1064	ncbi-geneid:4669273	3.4.21.-	50494
aav:Aave_1065	ncbi-geneid:4669917	3.1.21.-	51556
aav:Aave_1078	ncbi-geneid:4665395	1.8.1.9	51905
aav:Aave_1080	ncbi-geneid:4666227	1.1.1.100	51735
aav:Aave_1089	ncbi-geneid:4666178	1.1.1.47	51735
aav:Aave_1095	ncbi-geneid:4667016	1.1.1.40	53659|51735|53223
aav:Aave_1110	ncbi-geneid:4667659	3.5.1.87	53187|158694|55031
aav:Aave_1113	ncbi-geneid:4667114	1.1.1.81	82544
aav:Aave_1114	ncbi-geneid:4668683	2.3.2.2	56235
aav:Aave_1116	ncbi-geneid:4668172	3.5.2.17	49472
aav:Aave_1129	ncbi-geneid:4668874	1.17.1.4	56003|54665
aav:Aave_1130	ncbi-geneid:4669446	1.17.1.4	56176|55447|47741|54292
aav:Aave_1132	ncbi-geneid:4669356	3.6.3.17	52540|52540
aav:Aave_1138	ncbi-geneid:4667208	3.5.4.4	51556
aav:Aave_1144	ncbi-geneid:4665303	3.5.4.13	51283
aav:Aave_1149	ncbi-geneid:4666753	3.6.1.41	56300
aav:Aave_1151	ncbi-geneid:4667250	4.2.1.3	53732|52016
aav:Aave_1154	ncbi-geneid:4668479	1.14.13.1	51905|54373
aav:Aave_1155	ncbi-geneid:4667779	1.13.11.11	140959
aav:Aave_1156	ncbi-geneid:4668846	3.7.1.3	53383
aav:Aave_1163	ncbi-geneid:4669557	2.1.3.3	53671
aav:Aave_1164	ncbi-geneid:4668219	2.6.1.11	53383
aav:Aave_1166	ncbi-geneid:4667405	1.1.5.4	51905
aav:Aave_1170	ncbi-geneid:4665187	1.7.1.13	55620
aav:Aave_1173	ncbi-geneid:4665940	3.1.4.-|3.1.26.12	50249
aav:Aave_1174	ncbi-geneid:4665732	4.2.1.70|5.4.99.12	55120|55174
aav:Aave_1175	ncbi-geneid:4666054	3.1.3.18	56784
aav:Aave_1177	ncbi-geneid:4667859	3.4.21.-	52096
aav:Aave_1182	ncbi-geneid:4668744	2.3.1.15	53659
aav:Aave_1183	ncbi-geneid:4667457	2.3.1.41|2.3.1.180	53901
aav:Aave_1184	ncbi-geneid:4665222	2.3.1.39	52151|55048
aav:Aave_1185	ncbi-geneid:4665460	1.1.1.100	51735
aav:Aave_1187	ncbi-geneid:4666420	2.3.1.41|2.3.1.179	53901|53901
aav:Aave_1194	ncbi-geneid:4667397	3.4.21.89	51306
aav:Aave_1196	ncbi-geneid:4665101	3.1.26.3	69065|54768
aav:Aave_1199	ncbi-geneid:4669078	2.6.99.2	63892
aav:Aave_1200	ncbi-geneid:4669796	3.2.1.52|2.7.8.7	51445|56214
aav:Aave_1204	ncbi-geneid:4666631	6.1.1.6	55681|50249
aav:Aave_1214	ncbi-geneid:4665408	4.2.1.20	51366
aav:Aave_1215	ncbi-geneid:4665425	4.2.1.20	53686
aav:Aave_1216	ncbi-geneid:4665087	5.3.1.24	51366
aav:Aave_1217	ncbi-geneid:4665455	4.2.1.70|5.4.99.12	55120
aav:Aave_1219	ncbi-geneid:4665114	1.2.1.11	55347|51735
aav:Aave_1221	ncbi-geneid:4665120	1.1.1.85	53659
aav:Aave_1222	ncbi-geneid:4665527	4.2.1.33|4.2.1.35	52016
aav:Aave_1223	ncbi-geneid:4665149	4.2.1.33|4.2.1.35	53732
aav:Aave_1232	ncbi-geneid:4665707	3.6.1.-|3.6.4.12	52540|48024
aav:Aave_1235	ncbi-geneid:4666511	1.11.1.15	52833
aav:Aave_1237	ncbi-geneid:4666561	2.6.1.66|2.6.1.2	53383
aav:Aave_1238	ncbi-geneid:4666575	1.1.1.3	55347|51735|55021
aav:Aave_1239	ncbi-geneid:4666583	4.2.3.1	53686
aav:Aave_1243	ncbi-geneid:4666623	4.2.1.52	51569
aav:Aave_1248	ncbi-geneid:4667050	2.-.-.-	54690
aav:Aave_1251	ncbi-geneid:4667364	1.2.1.68	53720
aav:Aave_1255	ncbi-geneid:4667115	1.-.-.-	51395
aav:Aave_1257	ncbi-geneid:4667123	2.6.1.-	53383
aav:Aave_1259	ncbi-geneid:4667468	2.7.7.8	54211|54211|55666|55666|54791|50249|46915
aav:Aave_1261	ncbi-geneid:4668329	5.3.1.1	51351
aav:Aave_1264	ncbi-geneid:4669001	1.6.99.3|1.6.5.3	56770
aav:Aave_1265	ncbi-geneid:4669087	1.6.99.5|1.6.5.3	143243
aav:Aave_1266	ncbi-geneid:4669207	1.6.5.3	56762
aav:Aave_1267	ncbi-geneid:4669450	1.6.5.3	52833
aav:Aave_1268	ncbi-geneid:4669257	1.6.99.5|1.6.5.3	142019|140490|142984
aav:Aave_1269	ncbi-geneid:4668572	1.6.5.3	53706|54862|54292
aav:Aave_1271	ncbi-geneid:4667686	1.6.5.3	54862
aav:Aave_1287	ncbi-geneid:4668039	2.5.1.47	53686
aav:Aave_1294	ncbi-geneid:4669640	2.5.1.75	52540
aav:Aave_1298	ncbi-geneid:4667629	3.1.4.46	51695
aav:Aave_1305	ncbi-geneid:4667438	3.5.1.28	53187
aav:Aave_1310	ncbi-geneid:4668412	2.1.3.2	53671
aav:Aave_1322	ncbi-geneid:4667611	4.2.1.11	51604|54826
aav:Aave_1326	ncbi-geneid:4666964	2.5.1.55	51569
aav:Aave_1327	ncbi-geneid:4666167	6.3.4.2	52540|52317
aav:Aave_1328	ncbi-geneid:4665914	4.1.1.36|6.3.2.5	102645|52507
aav:Aave_1329	ncbi-geneid:4665645	3.6.1.23	51283
aav:Aave_1331	ncbi-geneid:4667568	5.2.1.8	54534
aav:Aave_1337	ncbi-geneid:4665668	4.2.1.52	51569
aav:Aave_1340	ncbi-geneid:4667869	5.99.1.-	56719|55874|54211
aav:Aave_1342	ncbi-geneid:4667496	5.99.1.-	56719|101904
aav:Aave_1345	ncbi-geneid:4667826	2.7.1.35	53613
aav:Aave_1357	ncbi-geneid:4668925	3.3.1.1	51735
aav:Aave_1365	ncbi-geneid:4665525	1.2.1.16	53720
aav:Aave_1375	ncbi-geneid:4665714	1.11.1.15	52833
aav:Aave_1376	ncbi-geneid:4666140	1.6.4.-	51905|52833|52833
aav:Aave_1382	ncbi-geneid:4666088	2.7.9.2	56059|51621|52009
aav:Aave_1387	ncbi-geneid:4666159	5.2.1.8	54534
aav:Aave_1393	ncbi-geneid:4666727	4.2.1.52	51569
aav:Aave_1400	ncbi-geneid:4667764	1.1.1.169	48179|51735
aav:Aave_1407	ncbi-geneid:4667598	2.7.7.-	56731|57783
aav:Aave_1410	ncbi-geneid:4667698	2.3.2.2	56235
aav:Aave_1411	ncbi-geneid:4667726	3.1.3.1	56300
aav:Aave_1413	ncbi-geneid:4668574	1.6.5.5	51735|50129
aav:Aave_1414	ncbi-geneid:4668185	3.1.3.5|3.1.3.6|3.6.1.11	64167
aav:Aave_1415	ncbi-geneid:4668446	2.1.1.77	53335
aav:Aave_1417	ncbi-geneid:4668216	5.4.99.12	55120|55174
aav:Aave_1419	ncbi-geneid:4668070	5.4.99.12	55120|55174
aav:Aave_1420	ncbi-geneid:4668842	2.7.4.6	54919
aav:Aave_1421	ncbi-geneid:4668433	2.1.1.-	102114
aav:Aave_1424	ncbi-geneid:4669558	1.17.7.1	56014
aav:Aave_1425	ncbi-geneid:4669564	6.1.1.21	55681|52954
aav:Aave_1431	ncbi-geneid:4669176	3.4.-.-	117892
aav:Aave_1432	ncbi-geneid:4669191	3.4.-.-	117892
aav:Aave_1434	ncbi-geneid:4669237	6.3.4.4	52540
aav:Aave_1436	ncbi-geneid:4669179	5.4.99.12	55120|55174
aav:Aave_1442	ncbi-geneid:4668733	6.3.1.2	55931|54368
aav:Aave_1444	ncbi-geneid:4668994	2.7.3.-|2.7.13.3	55874|47384
aav:Aave_1447	ncbi-geneid:4668378	3.1.11.2	56219
aav:Aave_1448	ncbi-geneid:4668402	1.5.1.3	53597
aav:Aave_1450	ncbi-geneid:4668056	2.1.1.45	55831
aav:Aave_1456	ncbi-geneid:4667421	2.5.1.21|2.5.1.32	48576
aav:Aave_1457	ncbi-geneid:4667347	3.4.21.53	54211|88697|52540
aav:Aave_1459	ncbi-geneid:4665682	3.4.21.92	52096
aav:Aave_1485	ncbi-geneid:4668534	1.17.1.4	56003|54665
aav:Aave_1486	ncbi-geneid:4669648	1.17.1.4	56176|55447
aav:Aave_1488	ncbi-geneid:4669051	5.1.1.3	53681|53681
aav:Aave_1489	ncbi-geneid:4668973	4.2.1.2	117457
aav:Aave_1491	ncbi-geneid:4669282	4.2.1.2	48557
aav:Aave_1492	ncbi-geneid:4669171	5.99.1.2	56349|55869
aav:Aave_1494	ncbi-geneid:4668370	2.7.13.3	55874|47384|158472
aav:Aave_1497	ncbi-geneid:4667059	3.6.3.32	52540|54631
aav:Aave_1499	ncbi-geneid:4665575	6.2.1.1	56801
aav:Aave_1506	ncbi-geneid:4667526	4.2.1.9	143975|52016
aav:Aave_1521	ncbi-geneid:4665534	3.6.3.4	56784|81653|55008|81665
aav:Aave_1523	ncbi-geneid:4665449	1.9.3.1	81442
aav:Aave_1524	ncbi-geneid:4665715	1.9.3.1	46626
aav:Aave_1526	ncbi-geneid:4666659	1.9.3.1	46626|46626
aav:Aave_1531	ncbi-geneid:4668277	1.3.99.22	102114
aav:Aave_1538	ncbi-geneid:4669242	6.3.5.9|6.3.1	52540|52317
aav:Aave_1539	ncbi-geneid:4668710	2.7.1.156|2.7.7.62	52540
aav:Aave_1542	ncbi-geneid:4669239	3.6.3.34	52540
aav:Aave_1543	ncbi-geneid:4669235	2.5.1.17	52540
aav:Aave_1544	ncbi-geneid:4669114	1.16.8.1|1.14.99.40	55469
aav:Aave_1546	ncbi-geneid:4668708	2.6.1.9	53383
aav:Aave_1552	ncbi-geneid:4668022	6.3.5.10	52540|52317
aav:Aave_1553	ncbi-geneid:4667757	2.4.2.21	52733
aav:Aave_1562	ncbi-geneid:4666629	4.2.99.18|3.2.2	48150
aav:Aave_1576	ncbi-geneid:4665788	3.1.3.3	56784
aav:Aave_1578	ncbi-geneid:4666578	3.1.1.73	53474
aav:Aave_1580	ncbi-geneid:4667470	3.6.4.-	52540|52540|52540|143517|52540|141259
aav:Aave_1581	ncbi-geneid:4667710	2.7.7.60	53448
aav:Aave_1582	ncbi-geneid:4668453	4.6.1.12	69765
aav:Aave_1583	ncbi-geneid:4668599	2.7.13.3	55874|47384
aav:Aave_1586	ncbi-geneid:4669834	1.1.1.30	51735
aav:Aave_1588	ncbi-geneid:4667513	2.7.6.5	81301|109604|81271|55021
aav:Aave_1595	ncbi-geneid:4669584	3.2.-.-	52317
aav:Aave_1618	ncbi-geneid:4665977	3.4.21.69	52096
aav:Aave_1638	ncbi-geneid:4666013	2.1.1.72	53335
aav:Aave_1645	ncbi-geneid:4666756	2.-.-.-	102114
aav:Aave_1651	ncbi-geneid:4667166	2.8.3.16	89796
aav:Aave_1652	ncbi-geneid:4666386	4.1.3.4	51569
aav:Aave_1656	ncbi-geneid:4666660	3.5.1.1|3.4.19.5	56235
aav:Aave_1661	ncbi-geneid:4669633	3.4.11.19	56266
aav:Aave_1663	ncbi-geneid:4665132	5.1.1.13	53681|53681
aav:Aave_1680	ncbi-geneid:4666622	2.1.1.37	53335
aav:Aave_1729	ncbi-geneid:4668831	3.2.1.17	53955
aav:Aave_1733	ncbi-geneid:4668415	5.2.1.8	54534|109998
aav:Aave_1740	ncbi-geneid:4667888	2.1.1.37	53335
aav:Aave_1798	ncbi-geneid:4668699	3.6.4.13	52540|52540
aav:Aave_1800	ncbi-geneid:4668317	3.6.3.14	51344
aav:Aave_1801	ncbi-geneid:4669492	3.6.3.25	52540|52540
aav:Aave_1815	ncbi-geneid:4666400	3.6.3.3|3.6.3.5	56784|81653|81665
aav:Aave_1822	ncbi-geneid:4669466	1.4.99.1	51905|54373
aav:Aave_1825	ncbi-geneid:4666330	2.7.4.22	53633
aav:Aave_1827	ncbi-geneid:4665201	2.5.1.31	64005
aav:Aave_1829	ncbi-geneid:4665566	1.1.1.267	55347|51735|69055
aav:Aave_1830	ncbi-geneid:4665096	3.4.24.-	50156
aav:Aave_1833	ncbi-geneid:4665538	2.3.1.-	51161
aav:Aave_1834	ncbi-geneid:4669904	4.2.1.-	54637
aav:Aave_1835	ncbi-geneid:4665655	2.3.1.129	51161
aav:Aave_1836	ncbi-geneid:4665415	2.4.1.182	53756
aav:Aave_1837	ncbi-geneid:4665935	3.1.26.4	53098
aav:Aave_1843	ncbi-geneid:4668743	3.1.3.11	56655
aav:Aave_1844	ncbi-geneid:4667074	3.4.11.2	55486|63737
aav:Aave_1848	ncbi-geneid:4665605	3.2.2.-|4.2.99.18	46946|81624
aav:Aave_1855	ncbi-geneid:4667781	1.1.1.158	56194|56176
aav:Aave_1856	ncbi-geneid:4666594	6.3.4.5	69864|52402
aav:Aave_1860	ncbi-geneid:4669522	6.3.2.12|6.3.2.17	53623|53244
aav:Aave_1863	ncbi-geneid:4666573	2.4.2.14	53271|56235
aav:Aave_1864	ncbi-geneid:4669608	2.5.1.-	53383
aav:Aave_1865	ncbi-geneid:4666363	6.1.1.17	52374|48163
aav:Aave_1883	ncbi-geneid:4669504	2.3.1.183	55729
aav:Aave_1886	ncbi-geneid:4669343	2.1.1.31	75217
aav:Aave_1890	ncbi-geneid:4669047	3.6.1.-	52540|50249
aav:Aave_1891	ncbi-geneid:4669219	4.2.1.96	55248
aav:Aave_1893	ncbi-geneid:4668262	3.1.-.-
aav:Aave_1911	ncbi-geneid:4668745	1.7.1.7	51412
aav:Aave_1914	ncbi-geneid:4667447	3.4.17.11	53187|55031
aav:Aave_1916	ncbi-geneid:4665453	3.6.1.-|3.6.4.12	52540
aav:Aave_1928	ncbi-geneid:4666306	2.7.1.39	56112
aav:Aave_1930	ncbi-geneid:4669105	2.7.7.7	56672|88723|53098|47807
aav:Aave_1936	ncbi-geneid:4668785	1.4.99.1	51905|54373
aav:Aave_1943	ncbi-geneid:4668523	3.1.1.45	53474
aav:Aave_1945	ncbi-geneid:4668833	4.3.2.1	48557
aav:Aave_1948	ncbi-geneid:4669872	2.7.13.3	55874
aav:Aave_1949	ncbi-geneid:4667345	4.3.2.1	48557
aav:Aave_1957	ncbi-geneid:4668707	2.4.1.-	56601|53955
aav:Aave_1959	ncbi-geneid:4668429	1.1.2.3	51395
aav:Aave_1964	ncbi-geneid:4666638	2.7.7.7	56672|100879
aav:Aave_1968	ncbi-geneid:4669326	3.3.2.1	52499
aav:Aave_1970	ncbi-geneid:4665674	6.3.3.1	55326|56042
aav:Aave_1973	ncbi-geneid:4668826	2.7.7.19	81891|81301
aav:Aave_1974	ncbi-geneid:4665131	2.7.6.3	55083
aav:Aave_1977	ncbi-geneid:4665089	1.17.1.1	52343|54292|63380
aav:Aave_1981	ncbi-geneid:4666090	2.8.3.16	89796
aav:Aave_1982	ncbi-geneid:4666175	1.3.99.7	56645|47203
aav:Aave_1987	ncbi-geneid:4667311	2.5.1.47	53686
aav:Aave_1991	ncbi-geneid:4666170	2.7.7.9	53448
aav:Aave_1992	ncbi-geneid:4669180	6.1.1.9	52374|47323|50677|46589
aav:Aave_1998	ncbi-geneid:4666005	4.2.1.75	69618
aav:Aave_1999	ncbi-geneid:4668869	2.5.1.61	53850|54782
aav:Aave_2000	ncbi-geneid:4668490	4.1.1.31	51621
aav:Aave_2010	ncbi-geneid:4669525	2.8.1.2|2.8.1.1	52821|52821
aav:Aave_2013	ncbi-geneid:4669537	3.1.11.6	116842
aav:Aave_2014	ncbi-geneid:4665178	2.5.1.10	48576
aav:Aave_2015	ncbi-geneid:4668773	2.2.1.7	52518|52518|52922
aav:Aave_2022	ncbi-geneid:4667550	5.4.99.16	51445|56112|51011
aav:Aave_2023	ncbi-geneid:4667360	3.2.1.-	51445
aav:Aave_2024	ncbi-geneid:4667599	2.4.1.18	51445|51011
aav:Aave_2026	ncbi-geneid:4666107	3.6.3.29	52540|50331
aav:Aave_2051	ncbi-geneid:4665219	1.3.1.9	51735
aav:Aave_2063	ncbi-geneid:4667616	2.7.13.3	55874|52172|52172|55785|47384|55785|47226|55785|55785|103190
aav:Aave_2070	ncbi-geneid:4669254	3.1.3.25	56655
aav:Aave_2074	ncbi-geneid:4669923	2.4.1.15	53756
aav:Aave_2075	ncbi-geneid:4669851	2.1.1.-	75217
aav:Aave_2076	ncbi-geneid:4669581	2.3.1.30	51161
aav:Aave_2080	ncbi-geneid:4669121	4.1.2.-	51621
aav:Aave_2081	ncbi-geneid:4668723	1.2.1.16	53720
aav:Aave_2087	ncbi-geneid:4667387	1.1.1.93|4.1.1.73|1.1.1.83	53659
aav:Aave_2090	ncbi-geneid:4666586	2.5.1.18	52833|47616
aav:Aave_2100	ncbi-geneid:4667889	4.2.1.1	53056
aav:Aave_2101	ncbi-geneid:4668535	3.1.2.-	54637
aav:Aave_2102	ncbi-geneid:4669019	3.2.1.4	51445|49384
aav:Aave_2103	ncbi-geneid:4665581	2.1.1.107	53790
aav:Aave_2105	ncbi-geneid:4667519	1.7.1.1|1.7.99.4	53706|50692
aav:Aave_2106	ncbi-geneid:4665546	1.7.1.4	50022
aav:Aave_2107	ncbi-geneid:4666068	1.7.1.4	56014|51905|51905|55124
aav:Aave_2116	ncbi-geneid:4665812	6.4.1.3	52096|52096
aav:Aave_2117	ncbi-geneid:4665774	3.2.1.28	48208
aav:Aave_2122	ncbi-geneid:4666941	3.1.11.2	56219
aav:Aave_2151	ncbi-geneid:4668989	3.4.24.57	53067|53067
aav:Aave_2160	ncbi-geneid:4669310	3.2.1.-	53955
aav:Aave_2163	ncbi-geneid:4669315	3.6.3.-	52540
aav:Aave_2165	ncbi-geneid:4669856	4.2.1.17	52096
aav:Aave_2170	ncbi-geneid:4669214	1.3.99.-	56645|47203
aav:Aave_2179	ncbi-geneid:4669101	3.5.1.32	53187|55031
aav:Aave_2182	ncbi-geneid:4669457	1.1.1.79|1.1.1.81	51735|52283
aav:Aave_2185	ncbi-geneid:4668924	3.8.1.2	56784
aav:Aave_2191	ncbi-geneid:4668376	1.1.1.93|4.1.1.73|1.1.1.83	53659
aav:Aave_2192	ncbi-geneid:4668913	1.2.1.16	53720
aav:Aave_2194	ncbi-geneid:4668331	3.1.1.1|3.1.2.12
aav:Aave_2195	ncbi-geneid:4668327	1.1.1.284|1.1.1.1	50129|51735|50129
aav:Aave_2199	ncbi-geneid:4668218	2.3.3.1	48256
aav:Aave_2201	ncbi-geneid:4668246	1.3.5.1|1.3.99.1	46548|54292
aav:Aave_2202	ncbi-geneid:4668217	1.3.5.1|1.3.99.1	51905|56425|46977
aav:Aave_2203	ncbi-geneid:4668226	1.3.5.1	81343
aav:Aave_2204	ncbi-geneid:4667549	1.3.5.1	81343
aav:Aave_2206	ncbi-geneid:4668190	1.1.1.37	56327|51735
aav:Aave_2207	ncbi-geneid:4667548	2.1.1.144	53335
aav:Aave_2208	ncbi-geneid:4667536	4.1.3.6|4.1.3.34	51621
aav:Aave_2210	ncbi-geneid:4667525	4.2.1.3	53732|74778|52016
aav:Aave_2218	ncbi-geneid:4667471	2.7.13.3	55874|47384
aav:Aave_2221	ncbi-geneid:4667356	1.10.3.-	81452
aav:Aave_2222	ncbi-geneid:4667370	1.9.3.1|1.10.3.-	81442
aav:Aave_2223	ncbi-geneid:4667338	1.10.3.-	49503|81464
aav:Aave_2228	ncbi-geneid:4667292	3.1.2.-	54637
aav:Aave_2229	ncbi-geneid:4667304	2.6.1.-	53383
aav:Aave_2231	ncbi-geneid:4666599	2.5.1.9|2.5.1.78	52121
aav:Aave_2232	ncbi-geneid:4666332	4.1.99.12|3.5.4.25	55821|142695
aav:Aave_2236	ncbi-geneid:4666536	2.7.3.-	55874|47384|55785|55785
aav:Aave_2244	ncbi-geneid:4665625	4.2.1.6	51604|54826
aav:Aave_2245	ncbi-geneid:4665182	4.1.2.21	51569
aav:Aave_2247	ncbi-geneid:4665586	4.2.1.43|4.2.1.52	51569
aav:Aave_2248	ncbi-geneid:4665584	4.2.1.25	143975|52016
aav:Aave_2251	ncbi-geneid:4665549	3.6.3.17	52540|52540
aav:Aave_2256	ncbi-geneid:4665452	1.2.1.3	53720
aav:Aave_2259	ncbi-geneid:4665403	3.1.1.17	63829
aav:Aave_2262	ncbi-geneid:4665368	6.3.2.2	55931
aav:Aave_2263	ncbi-geneid:4665397	2.2.1.6	52518|52518|52467
aav:Aave_2267	ncbi-geneid:4665372	2.7.3.-	55874|55781|47384
aav:Aave_2278	ncbi-geneid:4666585	5.4.99.12	55120
aav:Aave_2287	ncbi-geneid:4667510	5.4.99.12	55120
aav:Aave_2290	ncbi-geneid:4668204	2.7.8.-	56024|56024
aav:Aave_2300	ncbi-geneid:4669054	6.1.1.18	52374|50715
aav:Aave_2302	ncbi-geneid:4669127	4.2.1.10	52304
aav:Aave_2313	ncbi-geneid:4668259	2.3.2.2	56235
aav:Aave_2315	ncbi-geneid:4667605	3.6.1.-	56300
aav:Aave_2316	ncbi-geneid:4667587	5.2.1.8	50891
aav:Aave_2317	ncbi-geneid:4667579	5.2.1.8	50891
aav:Aave_2320	ncbi-geneid:4667407	6.1.1.16	52374|47323
aav:Aave_2321	ncbi-geneid:4666733	3.2.2.21	48150
aav:Aave_2322	ncbi-geneid:4666725	6.4.1.2	52096
aav:Aave_2323	ncbi-geneid:4666693	6.3.4.-	52402|82829
aav:Aave_2324	ncbi-geneid:4666515	2.7.2.4	53633|55021|55021
aav:Aave_2417	ncbi-geneid:4669600	2.1.1.80|3.1.1.61	52738|53335|55874|55785|52172|55785|47384|47757|55785
aav:Aave_2428	ncbi-geneid:4666940	4.3.1.18	53686
aav:Aave_2433	ncbi-geneid:4665482	1.8.1.4	51905|55424
aav:Aave_2440	ncbi-geneid:4666643	2.6.1.57	53383
aav:Aave_2443	ncbi-geneid:4667832	2.8.1.7	53383
aav:Aave_2449	ncbi-geneid:4667612	2.7.7.7
aav:Aave_2455	ncbi-geneid:4669515	1.3.3.1	51395
aav:Aave_2456	ncbi-geneid:4669514	5.3.1.6	100950|75445
aav:Aave_2458	ncbi-geneid:4669886	3.4.24.70	55486
aav:Aave_2459	ncbi-geneid:4669827	3.5.4.9|1.5.1.5	51735|53223
aav:Aave_2461	ncbi-geneid:4668815	2.7.3.-	55874|55785|47384
aav:Aave_2462	ncbi-geneid:4669076	1.2.4.1	52518|52518|52922
aav:Aave_2463	ncbi-geneid:4668991	2.3.1.12	52777|51230|51230|47005
aav:Aave_2464	ncbi-geneid:4668711	1.8.1.4	51905|55424|51230
aav:Aave_2468	ncbi-geneid:4668028	2.1.1.-	53335
aav:Aave_2469	ncbi-geneid:4668182	2.4.1.-|3.4	56601|53955
aav:Aave_2470	ncbi-geneid:4667539	4.2.1.91|4.2.1.51	53850
aav:Aave_2474	ncbi-geneid:4667307	5.2.1.2	47616|52833
aav:Aave_2477	ncbi-geneid:4666324	2.3.1.-	53474
aav:Aave_2478	ncbi-geneid:4666508	2.3.1.9	53901|53901
aav:Aave_2479	ncbi-geneid:4666500	1.1.1.100|1.1.1.36	51735
aav:Aave_2481	ncbi-geneid:4665208	2.1.1.72	53335
aav:Aave_2482	ncbi-geneid:4665199	3.5.1.18	53187|55031
aav:Aave_2484	ncbi-geneid:4665125	2.3.1.117	51161
aav:Aave_2485	ncbi-geneid:4665495	2.6.1.11|2.6.1.17	53383
aav:Aave_2488	ncbi-geneid:4666914	3.1.1.75	53474
aav:Aave_2491	ncbi-geneid:4667103	1.-.-.-	51395
aav:Aave_2510	ncbi-geneid:4668468	5.4.99.2	51703|52242
aav:Aave_2512	ncbi-geneid:4668488	2.7.-.-	52540
aav:Aave_2513	ncbi-geneid:4669224	6.4.1.3	52096|52096
aav:Aave_2515	ncbi-geneid:4669302	6.4.1.3	56059|52440|51246|51230
aav:Aave_2516	ncbi-geneid:4669528	4.4.1.5	54593
aav:Aave_2518	ncbi-geneid:4668820	2.8.1.6	102114
aav:Aave_2519	ncbi-geneid:4669152	6.5.1.1	56091|50249
aav:Aave_2532	ncbi-geneid:4667177	3.1.3.48	52788
aav:Aave_2541	ncbi-geneid:4665256	3.1.4.14|1.7.-.-	52218
aav:Aave_2548	ncbi-geneid:4665972	3.6.3.25	52540|50331
aav:Aave_2552	ncbi-geneid:4667746	3.5.2.6	56601
aav:Aave_2553	ncbi-geneid:4668511	2.3.1.1	53633|55729
aav:Aave_2554	ncbi-geneid:4667791	1.4.99.1	51905|54373
aav:Aave_2556	ncbi-geneid:4669201	3.6.4.13	52540
aav:Aave_2558	ncbi-geneid:4668285	3.4.21.88	51306|46785
aav:Aave_2559	ncbi-geneid:4666385	3.5.1.1	53774
aav:Aave_2561	ncbi-geneid:4665128	2.7.4.3	52540
aav:Aave_2562	ncbi-geneid:4666697	2.7.7.38	53448
aav:Aave_2564	ncbi-geneid:4666621	2.4.1.182|2.7.1.130	52540
aav:Aave_2568	ncbi-geneid:4668505	1.15.1.1	54719|46609
aav:Aave_2572	ncbi-geneid:4668111	1.1.1.42	53659
aav:Aave_2574	ncbi-geneid:4668123	2.5.1.18	47616|52833
aav:Aave_2575	ncbi-geneid:4668480	5.3.2.-	55331
aav:Aave_2587	ncbi-geneid:4669516	4.2.1.41	51569
aav:Aave_2591	ncbi-geneid:4669354	3.1.1.17	63829
aav:Aave_2596	ncbi-geneid:4669828	3.1.1.17	63829
aav:Aave_2599	ncbi-geneid:4669155	1.15.1.1	49329
aav:Aave_2600	ncbi-geneid:4669130	1.1.1.31	51735|48179
aav:Aave_2602	ncbi-geneid:4669096	1.3.99.2	56645|47203
aav:Aave_2604	ncbi-geneid:4668726	1.2.1.27	53720
aav:Aave_2610	ncbi-geneid:4668401	6.3.5.5	52317|52021
aav:Aave_2611	ncbi-geneid:4668384	6.3.5.5	56059|56059|48108|52440|52335|52440
aav:Aave_2616	ncbi-geneid:4668206	2.1.1.-	53335
aav:Aave_2617	ncbi-geneid:4667230	3.6.4.6|3.4.24.-	140990|52540
aav:Aave_2618	ncbi-geneid:4667540	2.5.1.15	51717
aav:Aave_2619	ncbi-geneid:4666593	5.4.2.10	53738|53738|53738|55957
aav:Aave_2622	ncbi-geneid:4669425	2.7.4.1	143724|56024|56024|140356
aav:Aave_2623	ncbi-geneid:4666667	3.1.3.-
aav:Aave_2625	ncbi-geneid:4666640	3.6.1.11|3.6.1.40	53067|109604|53067
aav:Aave_2629	ncbi-geneid:4666492	3.6.3.27	52540
aav:Aave_2632	ncbi-geneid:4665226	2.7.3.-|2.7.13.3	55874|47384|55785
aav:Aave_2636	ncbi-geneid:4665474	3.1.11.1	56300
aav:Aave_2644	ncbi-geneid:4665299	2.7.7.7	52540|48019
aav:Aave_2650	ncbi-geneid:4666021	3.2.1.-	53955
aav:Aave_2651	ncbi-geneid:4666067	3.1.2.6	56281
aav:Aave_2653	ncbi-geneid:4665830	3.1.26.4
aav:Aave_2660	ncbi-geneid:4666414	1.1.1.100	51735
aav:Aave_2662	ncbi-geneid:4666411	1.15.1.1	54719|46609
aav:Aave_2664	ncbi-geneid:4666412	1.2.1.3	53720
aav:Aave_2669	ncbi-geneid:4666771	3.6.1.1	50324
aav:Aave_2672	ncbi-geneid:4666657	2.7.7.7	89550
aav:Aave_2732	ncbi-geneid:4665384	2.7.7.7	89550
aav:Aave_2779	ncbi-geneid:4668951	2.1.1.14	51726
aav:Aave_2781	ncbi-geneid:4669353	1.5.1.29	52218
aav:Aave_2791	ncbi-geneid:4668854	4.4.1.5	54593
aav:Aave_2792	ncbi-geneid:4668450	4.1.2.14|4.1.3.16	51569
aav:Aave_2793	ncbi-geneid:4668850	4.2.1.12	143975|52016
aav:Aave_2797	ncbi-geneid:4668588	2.7.1.12	52540
aav:Aave_2803	ncbi-geneid:4666365	1.4.3.5	50475
aav:Aave_2805	ncbi-geneid:4667081	1.2.1.3	53720
aav:Aave_2814	ncbi-geneid:4669306	1.8.4.11	55068
aav:Aave_2816	ncbi-geneid:4669800	2.1.1.77	53335
aav:Aave_2820	ncbi-geneid:4668959	2.-.-.-	53756
aav:Aave_2822	ncbi-geneid:4668321	5.4.2.8	53738|53738|53738|55957
aav:Aave_2823	ncbi-geneid:4667221	3.2.2.21|2.1.1.63	48150|57884|55945|46689|46689
aav:Aave_2824	ncbi-geneid:4667173	2.1.1.63	46767|53155
aav:Aave_2827	ncbi-geneid:4667376	6.2.1.17	56801
aav:Aave_2841	ncbi-geneid:4667429	6.5.1.2
aav:Aave_2849	ncbi-geneid:4668129	2.3.1.79	51161
aav:Aave_2854	ncbi-geneid:4668077	6.1.1.20	56037|55681|50249|46955|54991
aav:Aave_2855	ncbi-geneid:4668091	6.1.1.20	55681|46589
aav:Aave_2859	ncbi-geneid:4666402	6.1.1.3|3.1.1	55681|55186|52954|81271
aav:Aave_2860	ncbi-geneid:4668689	4.1.3.1	51621
aav:Aave_2873	ncbi-geneid:4668781	1.1.1.69	51735
aav:Aave_2877	ncbi-geneid:4667159	1.3.99.2	56645|47203
aav:Aave_2879	ncbi-geneid:4667224	2.3.1.9	53901|53901
aav:Aave_2880	ncbi-geneid:4667109	1.1.1.35|4.2.1.17	52096|51735|48179|48179
aav:Aave_2898	ncbi-geneid:4667121	2.1.1.72	53335
aav:Aave_2924	ncbi-geneid:4667484	3.2.1.4	51445
aav:Aave_2946	ncbi-geneid:4665778	2.3.1.86|6.2.1.-	56801
aav:Aave_2948	ncbi-geneid:4665724	1.8.4.11|1.8.4.12	51316
aav:Aave_2951	ncbi-geneid:4665461	5.2.1.8	54534|109998
aav:Aave_2959	ncbi-geneid:4668595	3.5.1.68	53187
aav:Aave_2960	ncbi-geneid:4668407	3.5.3.13	51556
aav:Aave_2961	ncbi-geneid:4668440	3.5.2.7	51556|51338|51338
aav:Aave_2964	ncbi-geneid:4669003	4.2.1.49	111326
aav:Aave_2965	ncbi-geneid:4669246	4.3.1.3
aav:Aave_2975	ncbi-geneid:4669220	2.7.3.-	55874|52172|52172|55785|47384
aav:Aave_2982	ncbi-geneid:4669022	2.7.7.27	53448|51161
aav:Aave_2983	ncbi-geneid:4669021	3.2.1.-	51445|81296|51011
aav:Aave_2984	ncbi-geneid:4669002	2.4.1.18	51445|81296
aav:Aave_2985	ncbi-geneid:4668706	2.4.1.25|5.4.99.15	51445|51445
aav:Aave_2986	ncbi-geneid:4668987	2.4.1.21	53756
aav:Aave_2988	ncbi-geneid:4668964	3.1.-.-	50249|50249|50249
aav:Aave_2992	ncbi-geneid:4668184	2.1.2.1	53383
aav:Aave_2995	ncbi-geneid:4667473	4.2.3.5	103263
aav:Aave_2997	ncbi-geneid:4667396	2.5.1.49	53383
aav:Aave_3000	ncbi-geneid:4667325	4.99.1.1	53800
aav:Aave_3013	ncbi-geneid:4665559	2.7.13.3	55874|47384
aav:Aave_3017	ncbi-geneid:4665491	3.5.1.-	52467
aav:Aave_3018	ncbi-geneid:4665434	2.1.1.-	75217|55315
aav:Aave_3020	ncbi-geneid:4665377	3.1.2.-|3.1.1.5	52266
aav:Aave_3021	ncbi-geneid:4665375	4.4.1.8	53383
aav:Aave_3032	ncbi-geneid:4666761	6.1.1.-	52374
aav:Aave_3033	ncbi-geneid:4666851	2.1.1.33	53335
aav:Aave_3035	ncbi-geneid:4666376	6.1.1.7	55681|101353|55186|50447
aav:Aave_3044	ncbi-geneid:4667904	1.14.14.5	51679
aav:Aave_3053	ncbi-geneid:4669885	1.8.1.2	56014|56014|55124|55124
aav:Aave_3055	ncbi-geneid:4668788	2.7.7.4	52402
aav:Aave_3056	ncbi-geneid:4669086	2.7.7.4	52540|50465|50447
aav:Aave_3058	ncbi-geneid:4668704	1.8.1.9	51905|51905
aav:Aave_3067	ncbi-geneid:4668213	2.7.4.7|2.7.1.49	53613
aav:Aave_3068	ncbi-geneid:4668207	1.4.3.19	51905|54373
aav:Aave_3071	ncbi-geneid:4667399	2.5.1.3	51391
aav:Aave_3073	ncbi-geneid:4667362	1.1.1.35|1.1.1.157	51735|48179|48179
aav:Aave_3074	ncbi-geneid:4667051	4.2.1.17	52096
aav:Aave_3077	ncbi-geneid:4666342	1.3.99.3	56645|47203
aav:Aave_3081	ncbi-geneid:4666331	3.4.17.13	141986|52317
aav:Aave_3086	ncbi-geneid:4665689	3.4.-.-	51395
aav:Aave_3089	ncbi-geneid:4665622	2.5.1.49	53383
aav:Aave_3099	ncbi-geneid:4669119	6.3.5.3	52317|55326|55326|56042|56042|82697|109736
aav:Aave_3100	ncbi-geneid:4667289	3.4.11.18	55920
aav:Aave_3101	ncbi-geneid:4665776	2.7.7.59	81301|109604|55021|55021|81593
aav:Aave_3102	ncbi-geneid:4665734	3.5.1.88	56420
aav:Aave_3104	ncbi-geneid:4665439	2.3.2.6	55729
aav:Aave_3105	ncbi-geneid:4665117	2.3.2.8	55729
aav:Aave_3107	ncbi-geneid:4665561	3.4.21.-	56601
aav:Aave_3108	ncbi-geneid:4665612	2.3.3.13	51569|110921
aav:Aave_3110	ncbi-geneid:4665217	1.1.1.86	51735|48179
aav:Aave_3111	ncbi-geneid:4665687	2.2.1.6	55021|55021
aav:Aave_3112	ncbi-geneid:4665692	2.2.1.6	52518|52518|52467
aav:Aave_3113	ncbi-geneid:4665701	2.7.7.6	88659|88946
aav:Aave_3120	ncbi-geneid:4666321	6.3.5.1	52402|56317
aav:Aave_3126	ncbi-geneid:4669540	2.8.3.8|2.8.3.5	100950
aav:Aave_3127	ncbi-geneid:4667466	2.8.3.5	100950
aav:Aave_3130	ncbi-geneid:4668242	1.6.99.3	51905
aav:Aave_3132	ncbi-geneid:4668045	1.11.1.6|1.11.1.7	48113|48113
aav:Aave_3137	ncbi-geneid:4668906	1.11.1.6	56634
aav:Aave_3138	ncbi-geneid:4668988	1.-.-.-	51735
aav:Aave_3139	ncbi-geneid:4669000	1.5.5.1	51905|54373|54862
aav:Aave_3145	ncbi-geneid:4669498	2.1.2.10	103025|101790
aav:Aave_3147	ncbi-geneid:4668439	1.4.4.2	53383|53383
aav:Aave_3148	ncbi-geneid:4668397	5.2.1.8	54534
aav:Aave_3150	ncbi-geneid:4667715	5.4.99.12	55120
aav:Aave_3157	ncbi-geneid:4667500	2.3.1.86|6.2.1.-	56801
aav:Aave_3158	ncbi-geneid:4667144	1.1.1.95	51735|52283
aav:Aave_3161	ncbi-geneid:4666927	2.7.7.7	102400
aav:Aave_3162	ncbi-geneid:4666855	3.4.11.1	53187|52949
aav:Aave_3165	ncbi-geneid:4666606	4.99.1.3	53800
aav:Aave_3167	ncbi-geneid:4666942	2.6.1.-	53383
aav:Aave_3175	ncbi-geneid:4668823	6.2.1.32	56801
aav:Aave_3176	ncbi-geneid:4665469	1.3.99.3	56645|47203
aav:Aave_3177	ncbi-geneid:4667101	4.2.1.17	52096
aav:Aave_3180	ncbi-geneid:4665191	1.14.13.40	51395|51905
aav:Aave_3186	ncbi-geneid:4667820	3.6.4.12	52540
aav:Aave_3196	ncbi-geneid:4665224	3.1.4.-|3.1.26.-	50249
aav:Aave_3201	ncbi-geneid:4669131	1.3.3.3	102886
aav:Aave_3202	ncbi-geneid:4667078	6.3.4.13	56059|52440|51246
aav:Aave_3210	ncbi-geneid:4668295	4.3.2.2	48557
aav:Aave_3212	ncbi-geneid:4666650	2.8.1.2|2.8.1.1	52821|52821
aav:Aave_3214	ncbi-geneid:4669188	1.7.2.3	53706|50692
aav:Aave_3215	ncbi-geneid:4667901	2.5.1.18	47616|52833
aav:Aave_3216	ncbi-geneid:4665529	4.2.1.17	52096
aav:Aave_3217	ncbi-geneid:4668121	4.3.1.19	53686
aav:Aave_3218	ncbi-geneid:4666480	2.4.2.9	53271
aav:Aave_3221	ncbi-geneid:4667729	3.5.4.1	51556|51338
aav:Aave_3230	ncbi-geneid:4666932	1.2.1.3	53720
aav:Aave_3231	ncbi-geneid:4668555	1.1.1.1	50129|51735
aav:Aave_3236	ncbi-geneid:4665401	3.1.11.1	53098
aav:Aave_3240	ncbi-geneid:4666807	2.7.7.7	89550
aav:Aave_3242	ncbi-geneid:4668497	3.6.4.12	52540|52540
aav:Aave_3246	ncbi-geneid:4667574	1.8.1.4	51905|55424
aav:Aave_3247	ncbi-geneid:4668066	2.3.1.61	52777|51230|47005
aav:Aave_3248	ncbi-geneid:4667570	1.2.4.2	52518|52518
aav:Aave_3255	ncbi-geneid:4666985	1.3.1.9	51735
aav:Aave_3257	ncbi-geneid:4667724	4.1.1.18	53383|55904
aav:Aave_3277	ncbi-geneid:4667856	3.1.3.18	56784
aav:Aave_3278	ncbi-geneid:4667819	2.1.1.64	53335
aav:Aave_3280	ncbi-geneid:4667687	5.99.1.3	56719|101904
aav:Aave_3281	ncbi-geneid:4667688	2.6.1.52	53383
aav:Aave_3282	ncbi-geneid:4668313	5.4.99.5|4.2.1.51	53850|55021|48600
aav:Aave_3283	ncbi-geneid:4668311	1.3.1.12	51735|48179
aav:Aave_3284	ncbi-geneid:4668420	2.5.1.19|2.7.4.14	55205|52540
aav:Aave_3305	ncbi-geneid:4668775	1.1.1.215	51735|52283
aav:Aave_3306	ncbi-geneid:4669031	2.4.2.11	51690|54675
aav:Aave_3307	ncbi-geneid:4669056	2.3.2.2	56235
aav:Aave_3308	ncbi-geneid:4669009	3.1.2.-	54637
aav:Aave_3318	ncbi-geneid:4668187	2.1.1.-	53335|50249
aav:Aave_3321	ncbi-geneid:4667437	1.5.1.12|1.5.99.8	53720|51730|81935
aav:Aave_3325	ncbi-geneid:4667329	3.6.3.34	52540
aav:Aave_3328	ncbi-geneid:4666360	2.5.1.18	47616|52833
aav:Aave_3355	ncbi-geneid:4665755	3.1.21.3	52540
aav:Aave_3358	ncbi-geneid:4665807	3.1.21.3	116734|116734
aav:Aave_3359	ncbi-geneid:4665963	2.1.1.72	53335
aav:Aave_3367	ncbi-geneid:4666900	6.3.5.2	52402|52317|54810
aav:Aave_3370	ncbi-geneid:4666463	1.1.1.205	51412|54631
aav:Aave_3378	ncbi-geneid:4666828	4.2.1.17	52096
aav:Aave_3381	ncbi-geneid:4667768	4.2.1.70|5.4.99.12	55120
aav:Aave_3400	ncbi-geneid:4667695	4.3.1.12	51735
aav:Aave_3407	ncbi-geneid:4668240	3.6.3.-	52540|90123
aav:Aave_3409	ncbi-geneid:4668356	3.1.21.-	51556
aav:Aave_3412	ncbi-geneid:4668471	2.7.4.9	52540
aav:Aave_3418	ncbi-geneid:4669442	1.1.1.-	56796
aav:Aave_3427	ncbi-geneid:4669337	1.8.1.9	51905
aav:Aave_3433	ncbi-geneid:4669808	2.1.1.-	53335
aav:Aave_3434	ncbi-geneid:4669225	4.2.2.2	51126
aav:Aave_3437	ncbi-geneid:4668786	2.1.2.2	53328
aav:Aave_3439	ncbi-geneid:4669068	1.3.99.-	56645|47203
aav:Aave_3440	ncbi-geneid:4668977	1.3.99.-	56645|47203
aav:Aave_3442	ncbi-geneid:4668930	3.2.1.14	51445|54556
aav:Aave_3449	ncbi-geneid:4668196	2.7.7.2|2.7.1.26	52374|82114
aav:Aave_3450	ncbi-geneid:4667514	6.1.1.5	52374|47323|50677
aav:Aave_3464	ncbi-geneid:4666352	5.3.2.-	55331
aav:Aave_3468	ncbi-geneid:4665722	1.6.5.5	51735|50129
aav:Aave_3493	ncbi-geneid:4665983	3.8.1.2	56784
aav:Aave_3510	ncbi-geneid:4665207	6.3.4.14	56059|52440|51246|51230
aav:Aave_3519	ncbi-geneid:4666645	1.1.2.3	51395
aav:Aave_3526	ncbi-geneid:4667379	3.5.1.5	54111
aav:Aave_3528	ncbi-geneid:4669721	3.5.1.5	51278
aav:Aave_3529	ncbi-geneid:4667450	3.5.1.5	51556|51338|51338
aav:Aave_3530	ncbi-geneid:4667462	2.3.1.-	55729
aav:Aave_3540	ncbi-geneid:4668952	1.6.5.2	52218
aav:Aave_3546	ncbi-geneid:4668827	2.1.1.80	53335|47757
aav:Aave_3548	ncbi-geneid:4669831	3.1.1.61	52738|52172
aav:Aave_3555	ncbi-geneid:4669318	3.5.4.26|1.1.1.193	53597|53927
aav:Aave_3557	ncbi-geneid:4669253	1.9.3.1	81442
aav:Aave_3565	ncbi-geneid:4668622	2.1.1.79	53335
aav:Aave_3573	ncbi-geneid:4668260	2.1.1.79	53335
aav:Aave_3577	ncbi-geneid:4668504	1.3.99.22	102114
aav:Aave_3578	ncbi-geneid:4668547	3.6.1.15	52972
aav:Aave_3579	ncbi-geneid:4668525	2.7.7.56	54211|55666
aav:Aave_3581	ncbi-geneid:4668541	2.7.1.-	56112
aav:Aave_3583	ncbi-geneid:4667771	2.7.4.8	52540
aav:Aave_3584	ncbi-geneid:4667628	2.7.7.6	63562
aav:Aave_3585	ncbi-geneid:4667621	2.7.6.5	109604|81301|81271|55021
aav:Aave_3590	ncbi-geneid:4667357	3.2.1.8	51445
aav:Aave_3601	ncbi-geneid:4666930	2.7.1.23	111331
aav:Aave_3604	ncbi-geneid:4666754	3.2.2.-	48150|55811
aav:Aave_3606	ncbi-geneid:4666664	4.2.99.18|3.2.2.23	81624|46946|57716
aav:Aave_3609	ncbi-geneid:4666546	2.7.1.148	54211|55060
aav:Aave_3610	ncbi-geneid:4666773	2.7.6.1	53271|53271
aav:Aave_3612	ncbi-geneid:4666879	3.1.1.29	53178
aav:Aave_3623	ncbi-geneid:4665756	4.2.1.40	51604|54826
aav:Aave_3631	ncbi-geneid:4665824	3.5.4.16	55620
aav:Aave_3632	ncbi-geneid:4665890	2.7.8.-	56024|56024
aav:Aave_3635	ncbi-geneid:4666171	3.6.1.-	55811
aav:Aave_3637	ncbi-geneid:4665942	6.1.1.12	55681|55261|50249
aav:Aave_3641	ncbi-geneid:4668941	1.14.13.-	56112
aav:Aave_3644	ncbi-geneid:4666902	2.1.1	53335
aav:Aave_3649	ncbi-geneid:4666527	1.1.1.95	51735|52283|55021
aav:Aave_3653	ncbi-geneid:4669854	3.6.3.20	52540|50331
aav:Aave_3655	ncbi-geneid:4668074	3.1.4.46	51695
aav:Aave_3663	ncbi-geneid:4665154	1.2.1.70	69742|51735|69075
aav:Aave_3665	ncbi-geneid:4669610	2.1.1.-	53335
aav:Aave_3667	ncbi-geneid:4669097	3.4.21.53	52540
aav:Aave_3670	ncbi-geneid:4665262	6.1.1.15	55681|55826|52954
aav:Aave_3671	ncbi-geneid:4665396	3.6.1.-	55811
aav:Aave_3672	ncbi-geneid:4669177	2.7.2.11	53633|88697
aav:Aave_3676	ncbi-geneid:4665163	2.5.1.30|2.5.1.90	48576
aav:Aave_3677	ncbi-geneid:4669295	3.5.1.32	53187|55031
aav:Aave_3683	ncbi-geneid:4666046	2.7.1.24	52540
aav:Aave_3686	ncbi-geneid:4667986	3.6.1.-	55811
aav:Aave_3688	ncbi-geneid:4666871	2.3.1.35|2.3.1.1	56266
aav:Aave_3694	ncbi-geneid:4665488	1.10.2.2	46626
aav:Aave_3695	ncbi-geneid:4665716	1.10.2.2	81342|81648|81648
aav:Aave_3696	ncbi-geneid:4666157	1.10.2.2	50022
aav:Aave_3698	ncbi-geneid:4667684	1.1.1.262	53659
aav:Aave_3699	ncbi-geneid:4669634	3.6.3.-	52540
aav:Aave_3702	ncbi-geneid:4667217	3.1.-.-	64182
aav:Aave_3705	ncbi-geneid:4666668	2.6.1.-	53383
aav:Aave_3711	ncbi-geneid:4666701	6.1.1.2	52374|160113
aav:Aave_3717	ncbi-geneid:4665456	2.6.1.-	53383
aav:Aave_3722	ncbi-geneid:4668546	2.7.8.-	56214|56214
aav:Aave_3757	ncbi-geneid:4669029	3.8.1.2	56784
aav:Aave_3758	ncbi-geneid:4668979	1.1.1.79|1.1.1.81	51735|52283
aav:Aave_3759	ncbi-geneid:4668972	4.2.1.9	143975|52016
aav:Aave_3767	ncbi-geneid:4668575	6.1.1.11	55681|46589
aav:Aave_3768	ncbi-geneid:4668445	4.3.1.19	53686
aav:Aave_3772	ncbi-geneid:4667718	5.2.1.8	54534
aav:Aave_3782	ncbi-geneid:4667892	3.1.4.16	56300|55816
aav:Aave_3802	ncbi-geneid:4666602	2.3.1.180	53901
aav:Aave_3805	ncbi-geneid:4666081	4.1.1.20	51419|50621
aav:Aave_3812	ncbi-geneid:4665954	1.3.99.3	56645|47203
aav:Aave_3815	ncbi-geneid:4665596	6.3.5.6|6.3.5.7	75304
aav:Aave_3821	ncbi-geneid:4666045	6.3.5.6|6.3.5.7	75304
aav:Aave_3822	ncbi-geneid:4668518	1.2.1.27	53720
aav:Aave_3827	ncbi-geneid:4668390	1.2.1.2	53706|50692
aav:Aave_3833	ncbi-geneid:4668050	1.2.2.2|1.2.5.1	52518|52518|52467
aav:Aave_3834	ncbi-geneid:4667700	6.1.1.10	52374|47323|50249|57770
aav:Aave_3840	ncbi-geneid:4667881	1.4.3.16	51905|56425|46977
aav:Aave_3841	ncbi-geneid:4668203	2.6.1.62	53383
aav:Aave_3842	ncbi-geneid:4668186	6.3.3.3	52540
aav:Aave_3843	ncbi-geneid:4668027	2.3.1.47	53383
aav:Aave_3845	ncbi-geneid:4668058	4.2.3.12	55620
aav:Aave_3846	ncbi-geneid:4667535	5.3.3.10	55331
aav:Aave_3849	ncbi-geneid:4667477	2.6.1.85|4.1.3.38	56322|56752
aav:Aave_3850	ncbi-geneid:4667449	2.5.1.72	142754
aav:Aave_3851	ncbi-geneid:4667424	2.4.2.19	51690|54675
aav:Aave_3852	ncbi-geneid:4667381	2.1.2.11	51621
aav:Aave_3853	ncbi-geneid:4667368	6.3.2.1	52374
aav:Aave_3854	ncbi-geneid:4667365	1.1.1.94	48179|51735
aav:Aave_3858	ncbi-geneid:4666934	5.4.2.1
aav:Aave_3859	ncbi-geneid:4666936	3.4.21.102	52096|50156
aav:Aave_3869	ncbi-geneid:4666609	2.7.7.3	52374
aav:Aave_3870	ncbi-geneid:4666592	2.1.1.-	53335
aav:Aave_3871	ncbi-geneid:4665927	3.4.99.-	63411|63411
aav:Aave_3872	ncbi-geneid:4669415	3.4.99.-	63411|63411
aav:Aave_3875	ncbi-geneid:4666012	5.3.3.10	56529
aav:Aave_3888	ncbi-geneid:4665652	2.6.1.1	53383
aav:Aave_3890	ncbi-geneid:4665166	3.6.3.30	52540|50331
aav:Aave_3903	ncbi-geneid:4665081	1.9.3.1	81452
aav:Aave_3906	ncbi-geneid:4665267	1.9.3.1	81442
aav:Aave_3907	ncbi-geneid:4668296	1.9.3.1	49503|81464|46626
aav:Aave_3910	ncbi-geneid:4666145	2.1.1.-	75217
aav:Aave_3927	ncbi-geneid:4666715	1.14.13.1|1.14.13.114	51905|54373
aav:Aave_3932	ncbi-geneid:4666984	1.3.99.16	56003|56003|54665
aav:Aave_3938	ncbi-geneid:4666836	5.3.3.4	54909
aav:Aave_3943	ncbi-geneid:4667129	3.1.1.24	53474
aav:Aave_3944	ncbi-geneid:4667145	2.3.1.9	53901|53901
aav:Aave_3945	ncbi-geneid:4667181	2.8.3.8|2.8.3.6	100950
aav:Aave_3946	ncbi-geneid:4667187	2.8.3.6	100950
aav:Aave_3962	ncbi-geneid:4667749	2.7.8.-	56024|56024
aav:Aave_3963	ncbi-geneid:4667755	2.7.13.3	55874|47384
aav:Aave_3965	ncbi-geneid:4667705	3.4.21.-	50494|50156|50156
aav:Aave_3968	ncbi-geneid:4668449	4.4.1.5	54593
aav:Aave_3980	ncbi-geneid:4668573	6.-.-.-	56059|53623
aav:Aave_3981	ncbi-geneid:4668510	6.-.-.-	53623|56059|53244
aav:Aave_3988	ncbi-geneid:4669069	1.14.11.-	51197
aav:Aave_3991	ncbi-geneid:4669262	1.11.1.6	56634|52317
aav:Aave_3994	ncbi-geneid:4669344	3.1.1.61	52738
aav:Aave_3995	ncbi-geneid:4669574	2.1.1.80	53335|47757
aav:Aave_4005	ncbi-geneid:4669194	3.6.4.12	52540
aav:Aave_4012	ncbi-geneid:4668549	1.17.1.4	56003|54665
aav:Aave_4013	ncbi-geneid:4668413	1.17.1.4	56176|55447
aav:Aave_4021	ncbi-geneid:4668044	3.6.1.-	55811|46785
aav:Aave_4022	ncbi-geneid:4668241	3.1.3.5	56300|55816
aav:Aave_4036	ncbi-geneid:4665956	2.6.1.16	53697|56235
aav:Aave_4039	ncbi-geneid:4666108	2.7.7.23|2.3.1.157	53448|51161
aav:Aave_4045	ncbi-geneid:4669487	6.1.1.1	52374|55174
aav:Aave_4047	ncbi-geneid:4665127	2.7.1.-	53067
aav:Aave_4058	ncbi-geneid:4668722	1.5.1.20	51730
aav:Aave_4060	ncbi-geneid:4665987	3.3.1.1	52283|51735
aav:Aave_4070	ncbi-geneid:4665591	3.6.3.-	52540
aav:Aave_4080	ncbi-geneid:4666605	3.1.2.-	54637
aav:Aave_4083	ncbi-geneid:4666336	4.2.1.17	52096
aav:Aave_4085	ncbi-geneid:4669594	2.3.1.9|2.3.1.16	53901|53901
aav:Aave_4087	ncbi-geneid:4665230	1.1.1.35	51735|52096|48179|48179
aav:Aave_4089	ncbi-geneid:4669419	1.3.99.-	56645|47203
aav:Aave_4108	ncbi-geneid:4668054	2.1.1.72	53335
aav:Aave_4137	ncbi-geneid:4669263	2.7.13.3	55874|47384
aav:Aave_4139	ncbi-geneid:4669186	2.7.2	53633
aav:Aave_4163	ncbi-geneid:4667697	5.1.3.13	51182
aav:Aave_4164	ncbi-geneid:4667689	2.7.7.24	53448
aav:Aave_4165	ncbi-geneid:4667720	1.1.1.133	51735
aav:Aave_4166	ncbi-geneid:4667777	4.2.1.46	51735
aav:Aave_4169	ncbi-geneid:4667817	2.7.1.33
aav:Aave_4174	ncbi-geneid:4668189	2.3.1.51	69593
aav:Aave_4175	ncbi-geneid:4668557	3.1.3.-	56784
aav:Aave_4177	ncbi-geneid:4667770	6.1.1.14	109604
aav:Aave_4178	ncbi-geneid:4667707	6.1.1.14	55681
aav:Aave_4180	ncbi-geneid:4667604	2.3.1.41	53901|53901
aav:Aave_4181	ncbi-geneid:4667585	4.2.1.60	54637
aav:Aave_4182	ncbi-geneid:4667555	3.5.1.38	53774
aav:Aave_4184	ncbi-geneid:4667189	2.3.1.-	56317
aav:Aave_4189	ncbi-geneid:4667097	3.1.1.3	53474
aav:Aave_4191	ncbi-geneid:4666826	1.13.11.27	54593
aav:Aave_4193	ncbi-geneid:4666854	1.14.16.1	56534
aav:Aave_4197	ncbi-geneid:4666974	3.6.3.17	52540|52540
aav:Aave_4200	ncbi-geneid:4667723	2.7.1.15	53613
aav:Aave_4201	ncbi-geneid:4666923	5.-.-.-	102546
aav:Aave_4202	ncbi-geneid:4666750	3.5.2.6	56281
aav:Aave_4203	ncbi-geneid:4666736	3.2.1.-	48435|53955
aav:Aave_4206	ncbi-geneid:4666597	2.5.1.18	52833|47616
aav:Aave_4208	ncbi-geneid:4665929	2.7.7.72|3.1.3.-|3.1.4	81891|81301
aav:Aave_4209	ncbi-geneid:4666551	1.8.1.8	52833
aav:Aave_4210	ncbi-geneid:4666327	3.1.3.12	56784
aav:Aave_4212	ncbi-geneid:4665988	2.4.1.15	53756
aav:Aave_4213	ncbi-geneid:4666001	2.7.1.2	53067
aav:Aave_4217	ncbi-geneid:4666091	5.1.99.1	54593
aav:Aave_4220	ncbi-geneid:4666155	2.6.1.76	53383
aav:Aave_4226	ncbi-geneid:4665800	4.1.2.25	55620
aav:Aave_4230	ncbi-geneid:4665713	2.7.13.3	55874
aav:Aave_4233	ncbi-geneid:4669361	5.4.2.1
aav:Aave_4237	ncbi-geneid:4668790	3.1.22.4	52540|46785
aav:Aave_4243	ncbi-geneid:4666490	3.1.-.-	69500
aav:Aave_4245	ncbi-geneid:4667160	3.6.4.13	52540
aav:Aave_4246	ncbi-geneid:4668380	3.2.2.4	53167
aav:Aave_4250	ncbi-geneid:4666378	2.7.1.69	52794|52794
aav:Aave_4251	ncbi-geneid:4666819	2.7.1.56	53613
aav:Aave_4252	ncbi-geneid:4665445	2.7.3.9|2.7.1.69	51621|55804|52009|47831|55594
aav:Aave_4258	ncbi-geneid:4667511	2.1.2.2	56059|52440|51246
aav:Aave_4261	ncbi-geneid:4665656	1.1.1.35|1.1.1.157	51735|48179
aav:Aave_4268	ncbi-geneid:4665620	5.3.3.10	56529
aav:Aave_4269	ncbi-geneid:4666670	4.1.1.77|4.2.1.-	56529
aav:Aave_4270	ncbi-geneid:4667516	4.1.2.-	51621
aav:Aave_4291	ncbi-geneid:4667451	5.4.99.12	55120|55174
aav:Aave_4297	ncbi-geneid:4666834	2.5.1.47	53686
aav:Aave_4299	ncbi-geneid:4666917	2.7.8.-	56024|56024
aav:Aave_4311	ncbi-geneid:4665804	4.2.1.17	52096
aav:Aave_4312	ncbi-geneid:4665741	1.3.99.-	56645|47203
aav:Aave_4313	ncbi-geneid:4665636	1.3.99.-	56645|47203
aav:Aave_4314	ncbi-geneid:4665440	1.1.1.35	52096|51735|48179|48179
aav:Aave_4319	ncbi-geneid:4666982	3.5.2.3	51556
aav:Aave_4327	ncbi-geneid:4667591	3.1.1.1	53474
aav:Aave_4333	ncbi-geneid:4667825	2.6.1.19	53383
aav:Aave_4349	ncbi-geneid:4669272	4.1.3.4	51569
aav:Aave_4350	ncbi-geneid:4669294	1.1.1.79|1.1.1.81	51735
aav:Aave_4351	ncbi-geneid:4668544	6.4.1.4	56059|52440|51246|51230
aav:Aave_4353	ncbi-geneid:4669340	4.2.1.17|4.2.1.18	52096
aav:Aave_4354	ncbi-geneid:4669439	6.4.1.3|6.4.1.4	52096|52096
aav:Aave_4355	ncbi-geneid:4669588	2.3.1.86|6.2.1.-	56801
aav:Aave_4364	ncbi-geneid:4669079	3.4.13.21	52317
aav:Aave_4365	ncbi-geneid:4668764	1.3.99.-	56645|47203
aav:Aave_4368	ncbi-geneid:4668385	2.3.1.9	53901|53901
aav:Aave_4370	ncbi-geneid:4668318	4.2.1.1	53056
aav:Aave_4371	ncbi-geneid:4668046	1.3.99.10	56645|47203
aav:Aave_4374	ncbi-geneid:4667342	3.1.1.61	52738|52172
aav:Aave_4375	ncbi-geneid:4667037	3.5.1.44	64438
aav:Aave_4376	ncbi-geneid:4666397	2.1.1.80	53335|47757
aav:Aave_4378	ncbi-geneid:4666328	2.7.13.3	55874|50341|47226|47384
aav:Aave_4392	ncbi-geneid:4665218	3.6.3.15|3.6.3.14	52540
aav:Aave_4441	ncbi-geneid:4666295	4.3.1.19	53686
aav:Aave_4444	ncbi-geneid:4666287	3.5.2.10	102215
aav:Aave_4469	ncbi-geneid:4667198	4.1.1.37	51726
aav:Aave_4471	ncbi-geneid:4667991	3.6.4.-	52540|81832
aav:Aave_4475	ncbi-geneid:4668015	3.6.4.12	52540
aav:Aave_4476	ncbi-geneid:4668012	3.1.1.32	56931
aav:Aave_4479	ncbi-geneid:4668000	2.4.2.29	51713
aav:Aave_4480	ncbi-geneid:4667998	2.5.1.18	47616|52833
aav:Aave_4486	ncbi-geneid:4667870	1.-.-.-	51735
aav:Aave_4493	ncbi-geneid:4668326	3.5.99.7	53686
aav:Aave_4507	ncbi-geneid:4669154	1.4.99.1	51905|54373
aav:Aave_4512	ncbi-geneid:4669454	1.1.1.100	51735
aav:Aave_4523	ncbi-geneid:4668435	1.15.1.1	49329|63829
aav:Aave_4526	ncbi-geneid:4667861	2.7.3.-	55874|47384|55785|158472
aav:Aave_4528	ncbi-geneid:4667226	2.1.1.-	53335|48013
aav:Aave_4530	ncbi-geneid:4667171	2.7.7.6	64484
aav:Aave_4531	ncbi-geneid:4669794	2.7.7.6	64484
aav:Aave_4538	ncbi-geneid:4669330	3.6.5.3	52540|50465|50447
aav:Aave_4539	ncbi-geneid:4668915	6.3.2.3	56059|52440
aav:Aave_4542	ncbi-geneid:4668361	6.3.2.2	56059
aav:Aave_4545	ncbi-geneid:4667910	1.2.1.41	53720
aav:Aave_4546	ncbi-geneid:4668051	2.7.7.7	52540|48019
aav:Aave_4548	ncbi-geneid:4668255	6.1.1.4	52374|50677|47323
aav:Aave_4553	ncbi-geneid:4667989	1.3.1.26	51735|55347
aav:Aave_4556	ncbi-geneid:4667997	2.7.11.-|2.7.4	53795|75138
aav:Aave_4557	ncbi-geneid:4667999	2.7.1.69	55804
aav:Aave_4559	ncbi-geneid:4668003	6.3.2.6	56104
aav:Aave_4562	ncbi-geneid:4668013	4.1.1.21|5.4.99.18	52255
aav:Aave_4563	ncbi-geneid:4668016	4.1.1.21|6.3.4.18	56059|52440|51246
aav:Aave_4568	ncbi-geneid:4667547	3.4.16.4|3.4.21	56601
aav:Aave_4569	ncbi-geneid:4667448	3.4.-.-	53067|53067
aav:Aave_4570	ncbi-geneid:4667416	2.3.1.128	55729
aav:Aave_4571	ncbi-geneid:4667380	2.7.7.7	52141
aav:Aave_4573	ncbi-geneid:4666801	3.2.2.16|3.2.2.9	53167
aav:Aave_4574	ncbi-geneid:4667036	6.2.1.3	56801
aav:Aave_4576	ncbi-geneid:4667283	4.1.2.13	51569
aav:Aave_4581	ncbi-geneid:4666355	2.7.1.40	51621|52935|50800
aav:Aave_4582	ncbi-geneid:4669873	3.4.11.9	55920|53092
aav:Aave_4585	ncbi-geneid:4666576	2.2.1.1	52518|52518|52922
aav:Aave_4588	ncbi-geneid:4666160	1.2.1.12	55347|51735
aav:Aave_4627	ncbi-geneid:4666476	5.99.1.2	56712|47592
aav:Aave_4629	ncbi-geneid:4666616	6.3.4.15	55681
aav:Aave_4637	ncbi-geneid:4666474	2.7.13.3	55874|47384
aav:Aave_4646	ncbi-geneid:4667884	1.2.7.8	53323|52518|52518
aav:Aave_4651	ncbi-geneid:4667577	3.2.1.-	50685
aav:Aave_4654	ncbi-geneid:4665115	2.7.3.-|2.7.13.3	55874|55785|47384
aav:Aave_4655	ncbi-geneid:4668802	3.5.5.1	56317
aav:Aave_4657	ncbi-geneid:4668937	2.7.7.42	81301|81301|81593|81593
aav:Aave_4667	ncbi-geneid:4667372	1.11.1.9	52833
aav:Aave_4668	ncbi-geneid:4667395	2.5.1.18	47616|52833
aav:Aave_4669	ncbi-geneid:4667157	4.3.2.2	48557
aav:Aave_4681	ncbi-geneid:4666767	3.1.3.16	81606
aav:Aave_4683	ncbi-geneid:4668064	6.2.1.5	52210|51735
aav:Aave_4684	ncbi-geneid:4668852	6.2.1.5	56059|52210
aav:Aave_4685	ncbi-geneid:4669045	1.2.1	55347|51735
aav:Aave_4688	ncbi-geneid:4669913	3.5.1.88	56420
aav:Aave_4690	ncbi-geneid:4669864	2.1.2.9	53328|50486
aav:Aave_4693	ncbi-geneid:4669169	2.7.2.3	53748
aav:Aave_4696	ncbi-geneid:4669041	4.1.1.23	51366
aav:Aave_4709	ncbi-geneid:4668305	2.7.1.25	52540
aav:Aave_4724	ncbi-geneid:4666154	2.1.1.61|2.8.1.-	52402
aav:Aave_4731	ncbi-geneid:4667286	2.5.1.9	63380|63380
aav:Aave_4736	ncbi-geneid:4666491	2.5.1.16	53335
aav:Aave_4737	ncbi-geneid:4665479	1.1.1.169	48179|51735
aav:Aave_4744	ncbi-geneid:4669058	2.6.1.18	53383
aav:Aave_4746	ncbi-geneid:4669832	1.2.1.27	53720
aav:Aave_4755	ncbi-geneid:4665145	3.5.1.87	53187|55031
aav:Aave_4759	ncbi-geneid:4669268	1.1.1.39|1.1.1.40	53659|51735|53223
aav:Aave_4762	ncbi-geneid:4667215	2.1.1.182	53335
aav:Aave_4763	ncbi-geneid:4669862	5.2.1.8	109998|54534|54534
aav:Aave_4766	ncbi-geneid:4665982	2.1.1.-	75217|88697
aav:Aave_4778	ncbi-geneid:4665172	2.3.1.31	53474
aav:Aave_4784	ncbi-geneid:4665298	3.1.3.45	56784
aav:Aave_4785	ncbi-geneid:4665093	5.3.1.13	53697
aav:Aave_4787	ncbi-geneid:4665130	2.4.2.7	53271
aav:Aave_4788	ncbi-geneid:4668772	1.8.1.2	52218|52343|63380
aav:Aave_4795	ncbi-geneid:4667212	3.1.26.5	54211
