# Supplementary material for: Tracing the Repertoire of Promiscuous Enzymes along the Metabolic Pathways in Archaeal Organisms
Source: Life (Basel). 2017 Jul 13;7(3):30. doi: 10.3390/life7030030 (PMC5617955; doi:10.3390/life7030030)
Supplement: Supplementary file 1 [file life-07-00030-s001.zip › Table_S2/aba.txt]

KEGGID	NCBIGI	ECs	SFamilyID
aba:Acid345_0002	ncbi-geneid:4070012	2.7.7.7	55979|55979|55979
aba:Acid345_0003	ncbi-geneid:4070013	2.7.1.2	53067
aba:Acid345_0004	ncbi-geneid:4070014	2.6.1.16	53697
aba:Acid345_0008	ncbi-geneid:4070018	5.99.1.3	56719|55874|54211
aba:Acid345_0009	ncbi-geneid:4070019	3.4.24.71	55486
aba:Acid345_0021	ncbi-geneid:4071726	2.7.7.18	52374
aba:Acid345_0026	ncbi-geneid:4071731	1.1.1.100	51735
aba:Acid345_0037	ncbi-geneid:4071742	2.7.11.1	56112|49452
aba:Acid345_0042	ncbi-geneid:4069976	2.1.1.170	53335
aba:Acid345_0045	ncbi-geneid:4069979	3.5.4.4	51556
aba:Acid345_0047	ncbi-geneid:4069981	3.6.4.12	52540
aba:Acid345_0051	ncbi-geneid:4069985	6.1.1.17|6.1.1.24	52374|48163
aba:Acid345_0056	ncbi-geneid:4069990	3.4.14.5	53474|82171
aba:Acid345_0062	ncbi-geneid:4068975	6.3.4.-	52402|56037|82829
aba:Acid345_0064	ncbi-geneid:4068977	3.6.4.6|3.4.24.-	52540|140990
aba:Acid345_0066	ncbi-geneid:4068979	2.7.3.-	55874|47384|52172
aba:Acid345_0074	ncbi-geneid:4068987	5.1.3.1	51366
aba:Acid345_0078	ncbi-geneid:4069702	1.3.3.11	48613
aba:Acid345_0083	ncbi-geneid:4069707	2.7.6.3	55083
aba:Acid345_0085	ncbi-geneid:4069709	3.5.1.-	54211|54211
aba:Acid345_0088	ncbi-geneid:4069712	3.1.26.4
aba:Acid345_0099	ncbi-geneid:4069474	2.7.9.3	56042|55326
aba:Acid345_0106	ncbi-geneid:4069481	4.1.1.50	56276
aba:Acid345_0111	ncbi-geneid:4069486	2.5.1.16	53335
aba:Acid345_0114	ncbi-geneid:4069489	2.6.1.1|2.6.1.52	53383
aba:Acid345_0115	ncbi-geneid:4069490	1.1.1.95	51735|52283|143548|55021
aba:Acid345_0119	ncbi-geneid:4071707	6.3.2.12|6.3.2.17	53623|53244
aba:Acid345_0120	ncbi-geneid:4071708	2.3.1.51	69593
aba:Acid345_0127	ncbi-geneid:4071715	2.6.1.44	53383
aba:Acid345_0132	ncbi-geneid:4071720	6.1.1.9	52374|50677|47323|46589
aba:Acid345_0133	ncbi-geneid:4071721	2.4.2.19	51690|54675
aba:Acid345_0135	ncbi-geneid:4071723	6.3.4.15	55681|46785
aba:Acid345_0136	ncbi-geneid:4069721	2.7.1.33
aba:Acid345_0138	ncbi-geneid:4069723	2.1.1.-	53335|50249
aba:Acid345_0144	ncbi-geneid:4069729	2.4.2.29	51713
aba:Acid345_0153	ncbi-geneid:4069738	6.4.1.1	56059|52440|51246
aba:Acid345_0166	ncbi-geneid:4070078	6.3.1.2	55931|54368
aba:Acid345_0175	ncbi-geneid:4073062	2.7.6.5	109604|81301|81271|55021
aba:Acid345_0177	ncbi-geneid:4073064	4.1.1.68	56529
aba:Acid345_0184	ncbi-geneid:4073071	6.1.1.17	52374|48163
aba:Acid345_0187	ncbi-geneid:4073074	4.6.1.12	69765
aba:Acid345_0188	ncbi-geneid:4073075	2.7.7.60	53448
aba:Acid345_0192	ncbi-geneid:4073079	1.6.5.5	51735|50129
aba:Acid345_0214	ncbi-geneid:4071667	3.4.25.2	56235
aba:Acid345_0219	ncbi-geneid:4071672	3.1.26.5	54211
aba:Acid345_0224	ncbi-geneid:4071677	4.2.1.3	53732|52016
aba:Acid345_0225	ncbi-geneid:4071678	3.1.5.1	109604
aba:Acid345_0231	ncbi-geneid:4071684	6.3.4.13	56059|52440|51246
aba:Acid345_0235	ncbi-geneid:4073085	2.3.1.129	51161
aba:Acid345_0236	ncbi-geneid:4073086	4.2.1.-	54637
aba:Acid345_0242	ncbi-geneid:4073092	2.7.1.12	52540
aba:Acid345_0257	ncbi-geneid:4070054	3.1.2.-	54637
aba:Acid345_0259	ncbi-geneid:4070056	2.7.4.22	53633
aba:Acid345_0265	ncbi-geneid:4070062	1.1.1.100	51735
aba:Acid345_0273	ncbi-geneid:4068817	2.1.1.63	46767|53155
aba:Acid345_0276	ncbi-geneid:4068820	5.4.2.10	53738|53738|55957|53738
aba:Acid345_0281	ncbi-geneid:4068825	2.5.1.54	51569
aba:Acid345_0282	ncbi-geneid:4068826	2.7.1.2	53067
aba:Acid345_0321	ncbi-geneid:4068598	5.1.3.3	74650
aba:Acid345_0322	ncbi-geneid:4068599	2.7.1.16	53067|53067
aba:Acid345_0325	ncbi-geneid:4070087	5.1.3.4	53639
aba:Acid345_0326	ncbi-geneid:4070088	5.3.1.4	53743|50443
aba:Acid345_0328	ncbi-geneid:4070090	3.2.1.55	51445|51011
aba:Acid345_0343	ncbi-geneid:4070105	2.7.7.12	54197|54197
aba:Acid345_0357	ncbi-geneid:4069599	2.3.1.20
aba:Acid345_0361	ncbi-geneid:4069603	1.1.3.6	51905
aba:Acid345_0377	ncbi-geneid:4069004	1.2.1.16	53720
aba:Acid345_0379	ncbi-geneid:4069006	1.2.1.10|1.1.1.1	56796|53720
aba:Acid345_0380	ncbi-geneid:4069007	4.2.99.18|3.2.2.-	81624|46946|57716
aba:Acid345_0384	ncbi-geneid:4069205	3.6.4.-	52540
aba:Acid345_0387	ncbi-geneid:4069209	3.2.1.20	51445|74650|51011
aba:Acid345_0389	ncbi-geneid:4069211	1.3.3.1	51395
aba:Acid345_0391	ncbi-geneid:4069213	6.1.1.11	55681|46589
aba:Acid345_0400	ncbi-geneid:4069222	1.5.1.12	53720
aba:Acid345_0437	ncbi-geneid:4069663	1.9.3.1	49503
aba:Acid345_0438	ncbi-geneid:4071685	1.9.3.1	81442
aba:Acid345_0439	ncbi-geneid:4071686	1.9.3.1	81452
aba:Acid345_0440	ncbi-geneid:4071687	1.9.3.1	81452
aba:Acid345_0454	ncbi-geneid:4071701	1.2.1.2	53706|50692
aba:Acid345_0467	ncbi-geneid:4069462	2.7.8.-	56214|56214
aba:Acid345_0484	ncbi-geneid:4068609	2.8.1.7	53383
aba:Acid345_0494	ncbi-geneid:4068619	3.4.24.57	53067
aba:Acid345_0495	ncbi-geneid:4068620	2.7.8.-	56024|56024
aba:Acid345_0497	ncbi-geneid:4069396	2.7.7.25|2.7.7.72|3.1.3.-|3.1.4	81891|81301
aba:Acid345_0499	ncbi-geneid:4069398	6.3.5.6|6.3.5.7	141000
aba:Acid345_0501	ncbi-geneid:4069400	6.3.5.6|6.3.5.7	75304
aba:Acid345_0503	ncbi-geneid:4069402	1.2.99.5
aba:Acid345_0507	ncbi-geneid:4069407	2.7.13.3	55874|47384
aba:Acid345_0508	ncbi-geneid:4069408	2.7.13.3	52402|52540
aba:Acid345_0511	ncbi-geneid:4069411	3.6.3.12	56784|81660|81653|81665
aba:Acid345_0530	ncbi-geneid:4069950	3.2.1.21	51445|52279
aba:Acid345_0537	ncbi-geneid:4069995	4.1.1.32	53795|68923
aba:Acid345_0549	ncbi-geneid:4070007	3.2.1.-	53955|54106|54106|54106
aba:Acid345_0550	ncbi-geneid:4070008	3.4.19.5	56235
aba:Acid345_0556	ncbi-geneid:4073045	3.1.-.-	53098
aba:Acid345_0567	ncbi-geneid:4073056	2.7.7.3	52374
aba:Acid345_0568	ncbi-geneid:4073057	2.6.1.1	53383
aba:Acid345_0569	ncbi-geneid:4073058	5.3.1.8	51182
aba:Acid345_0570	ncbi-geneid:4073059	2.7.7.22	53448|159283
aba:Acid345_0571	ncbi-geneid:4073060	5.4.2.10	53738|53738|55957
aba:Acid345_0573	ncbi-geneid:4068932	2.7.7.38	53448
aba:Acid345_0575	ncbi-geneid:4068934	2.7.4.-	52540
aba:Acid345_0576	ncbi-geneid:4068935	6.3.1.1	55681
aba:Acid345_0579	ncbi-geneid:4068938	3.2.1.31	51445|49785|49303
aba:Acid345_0581	ncbi-geneid:4068940	3.4.21.88	51306|46785
aba:Acid345_0598	ncbi-geneid:4069631	1.2.7.3	52518|53323|52922
aba:Acid345_0599	ncbi-geneid:4069632	1.2.7.3	52518
aba:Acid345_0609	ncbi-geneid:4069642	3.1.3.11	56655
aba:Acid345_0610	ncbi-geneid:4069643	1.3.99.7	56645|47203
aba:Acid345_0615	ncbi-geneid:4070110	3.4.21.26	50993|53474
aba:Acid345_0623	ncbi-geneid:4070118	2.1.3.-	53067
aba:Acid345_0626	ncbi-geneid:4070121	2.6.1.11	53383
aba:Acid345_0635	ncbi-geneid:4069572	2.8.1.-	69721
aba:Acid345_0645	ncbi-geneid:4069583	4.2.1.40	51604|54826
aba:Acid345_0646	ncbi-geneid:4069584	3.1.1.17	63829
aba:Acid345_0647	ncbi-geneid:4069585	5.3.3.10	56529
aba:Acid345_0650	ncbi-geneid:4069742	3.2.1.20	51445|74650|51011
aba:Acid345_0652	ncbi-geneid:4069744	5.3.1.9	51182
aba:Acid345_0653	ncbi-geneid:4069745	5.3.1.9	51182
aba:Acid345_0661	ncbi-geneid:4069753	2.7.1.56	53613
aba:Acid345_0665	ncbi-geneid:4069757	5.-.-.-	53697
aba:Acid345_0666	ncbi-geneid:4069758	2.7.3.-	55874|52172|55785|47384
aba:Acid345_0668	ncbi-geneid:4068758	4.4.1.1	53383
aba:Acid345_0680	ncbi-geneid:4068770	3.7.1.3	53383
aba:Acid345_0681	ncbi-geneid:4068771	1.14.13.9	51905
aba:Acid345_0682	ncbi-geneid:4068772	4.1.1.45	51556|140959
aba:Acid345_0683	ncbi-geneid:4068773	1.13.11.6	51182
aba:Acid345_0684	ncbi-geneid:4068774	3.5.99.5	55298
aba:Acid345_0685	ncbi-geneid:4068775	1.2.1.8|1.2.1.32	53720
aba:Acid345_0688	ncbi-geneid:4071333	4.3.1.19	53686|55021
aba:Acid345_0692	ncbi-geneid:4071337	2.7.3.-	55874|55785|55785|55785|47384
aba:Acid345_0693	ncbi-geneid:4071338	4.1.1.37	51726
aba:Acid345_0694	ncbi-geneid:4071339	4.99.1.1	53800
aba:Acid345_0695	ncbi-geneid:4071340	1.3.3.4	51905|54373
aba:Acid345_0702	ncbi-geneid:4071347	3.2.2.21	48150
aba:Acid345_0711	ncbi-geneid:4069783	2.7.3.-	55785|47384
aba:Acid345_0712	ncbi-geneid:4069784	2.6.1.42	56752
aba:Acid345_0716	ncbi-geneid:4069788	6.1.1.20	55681|46589
aba:Acid345_0718	ncbi-geneid:4069790	6.1.1.20	56037|55681|54991|46955|46955
aba:Acid345_0723	ncbi-geneid:4069795	2.4.1.80	53448
aba:Acid345_0724	ncbi-geneid:4069796	2.4.1.80	53448
aba:Acid345_0729	ncbi-geneid:4069071	1.3.3.1	51395
aba:Acid345_0730	ncbi-geneid:4069072	1.2.7.-	52518|53323|52518|52922|54862
aba:Acid345_0753	ncbi-geneid:4068629	3.2.1.55	51445|51011
aba:Acid345_0758	ncbi-geneid:4068634	1.2.1.70	69742|51735|69075
aba:Acid345_0762	ncbi-geneid:4068638	1.17.1.4	56003|54665
aba:Acid345_0763	ncbi-geneid:4068639	1.17.1.4	56176|55447
aba:Acid345_0779	ncbi-geneid:4069524	6.5.1.1	56091|50249
aba:Acid345_0804	ncbi-geneid:4068683	3.2.2.-	48150|55811
aba:Acid345_0820	ncbi-geneid:4072346	2.4.1.1	53756
aba:Acid345_0821	ncbi-geneid:4072347	2.7.3.-	55785|55785|55874
aba:Acid345_0828	ncbi-geneid:4072354	2.7.7.4	52402
aba:Acid345_0829	ncbi-geneid:4072355	2.7.7.4	52540|50465|50447
aba:Acid345_0830	ncbi-geneid:4072356	1.8.4.8	52402
aba:Acid345_0835	ncbi-geneid:4072361	2.7.10.-	52540
aba:Acid345_0840	ncbi-geneid:4070973	1.16.1.1	51905|55424
aba:Acid345_0843	ncbi-geneid:4070976	2.7.3.-	55874|55785|55785|55781|47384
aba:Acid345_0869	ncbi-geneid:4068962	1.2.1.2	54862|81597
aba:Acid345_0870	ncbi-geneid:4068963	1.2.1.2	81342
aba:Acid345_0884	ncbi-geneid:4069134	1.9.3.1	49503
aba:Acid345_0897	ncbi-geneid:4069108	4.3.1.17	143548
aba:Acid345_0898	ncbi-geneid:4069109	3.2.1.20	51445|74650|51011
aba:Acid345_0901	ncbi-geneid:4069112	3.2.1.23	51445|52317
aba:Acid345_0902	ncbi-geneid:4069113	3.2.1.51	51445
aba:Acid345_0903	ncbi-geneid:4069114	5.3.1.5	51658
aba:Acid345_0904	ncbi-geneid:4069115	2.7.1.17	53067|53067
aba:Acid345_0906	ncbi-geneid:4069117	3.6.3.17	52540|52540
aba:Acid345_0921	ncbi-geneid:4070573	3.2.1.20	51445|51011
aba:Acid345_0922	ncbi-geneid:4070574	3.2.1.28	48208
aba:Acid345_0935	ncbi-geneid:4070587	2.7.3.-	55874|52172|55785|47384
aba:Acid345_0942	ncbi-geneid:4070824	1.4.1.4	53223|51735
aba:Acid345_0948	ncbi-geneid:4070830	3.2.2.21|2.1.1.63	48150|57884|55945|46689
aba:Acid345_0950	ncbi-geneid:4070832	3.1.2.1	100950|100950
aba:Acid345_0951	ncbi-geneid:4070833	1.2.7.3	54862
aba:Acid345_0952	ncbi-geneid:4070834	1.2.7.7	52518|52922
aba:Acid345_0953	ncbi-geneid:4070835	1.2.7.7	52518|53323
aba:Acid345_0963	ncbi-geneid:4072951	3.2.1.139	51445|55545
aba:Acid345_0985	ncbi-geneid:4068652	4.2.99.18|3.2.2.23	81624|46946|57716
aba:Acid345_0992	ncbi-geneid:4068659	1.14.13.7	52343|63380
aba:Acid345_0995	ncbi-geneid:4069760	3.4.11.19	56266
aba:Acid345_0997	ncbi-geneid:4069762	2.6.1.16	53697|56235
aba:Acid345_0998	ncbi-geneid:4069763	6.3.5.3	82697
aba:Acid345_1003	ncbi-geneid:4069768	2.1.1.-	75217|55315
aba:Acid345_1006	ncbi-geneid:4069771	1.14.11.-	51197
aba:Acid345_1020	ncbi-geneid:4069844	2.7.7.27	53448|51161
aba:Acid345_1023	ncbi-geneid:4069847	5.4.99.2	51703
aba:Acid345_1025	ncbi-geneid:4069849	5.1.3.14	53756
aba:Acid345_1033	ncbi-geneid:4069857	3.6.1.11|3.6.1.40	109604|53067|53067
aba:Acid345_1034	ncbi-geneid:4073121	3.1.3.-
aba:Acid345_1035	ncbi-geneid:4073122	2.7.4.1	56024|143724|56024|140356
aba:Acid345_1043	ncbi-geneid:4073130	1.1.1.81	82544
aba:Acid345_1046	ncbi-geneid:4073133	2.7.1.23	111331
aba:Acid345_1048	ncbi-geneid:4073135	4.2.1.49	111326
aba:Acid345_1049	ncbi-geneid:4073136	3.5.2.7	51556|51338
aba:Acid345_1054	ncbi-geneid:4068703	2.7.1.4	53613
aba:Acid345_1058	ncbi-geneid:4068707	5.3.1.13	53697
aba:Acid345_1063	ncbi-geneid:4068712	6.1.1.15	55681|52954|55826
aba:Acid345_1065	ncbi-geneid:4068714	2.4.1.129|3.4	56601|53955
aba:Acid345_1070	ncbi-geneid:4070030	4.2.1.11	51604|54826
aba:Acid345_1073	ncbi-geneid:4070033	5.4.2.1	64158|53649
aba:Acid345_1076	ncbi-geneid:4070036	1.14.16.1	56534
aba:Acid345_1078	ncbi-geneid:4070038	3.4.24.71	55486
aba:Acid345_1093	ncbi-geneid:4069553	2.1.1.72	53335
aba:Acid345_1124	ncbi-geneid:4069239	1.17.4.1	51998
aba:Acid345_1127	ncbi-geneid:4069897	2.1.1.37	53335
aba:Acid345_1128	ncbi-geneid:4069898	3.1.-.-	52980
aba:Acid345_1131	ncbi-geneid:4069901	1.3.99.2	56645|47203
aba:Acid345_1147	ncbi-geneid:4069956	5.1.3.3	74650
aba:Acid345_1153	ncbi-geneid:4069962	3.5.1.28	53187
aba:Acid345_1156	ncbi-geneid:4069965	4.1.1.48	51366
aba:Acid345_1157	ncbi-geneid:4069966	5.3.1.24	51366
aba:Acid345_1158	ncbi-geneid:4069967	4.2.1.20	53686
aba:Acid345_1160	ncbi-geneid:4069969	4.2.1.20	51366
aba:Acid345_1161	ncbi-geneid:4069970	5.4.99.5	48600
aba:Acid345_1162	ncbi-geneid:4069971	1.3.1.12	51735|48179
aba:Acid345_1163	ncbi-geneid:4069972	2.8.3.5	100950
aba:Acid345_1164	ncbi-geneid:4072905	2.8.3.8|2.8.3.5	100950
aba:Acid345_1174	ncbi-geneid:4072915	3.3.2.1	52499
aba:Acid345_1175	ncbi-geneid:4072916	5.3.1.23	100950
aba:Acid345_1176	ncbi-geneid:4072917	2.4.2.10	53271
aba:Acid345_1186	ncbi-geneid:4072598	3.5.4.13	51283
aba:Acid345_1189	ncbi-geneid:4072601	2.7.7.7	52540
aba:Acid345_1194	ncbi-geneid:4072606	6.1.1.14	55681
aba:Acid345_1195	ncbi-geneid:4072607	6.1.1.14	109604
aba:Acid345_1196	ncbi-geneid:4072608	2.7.9.1	56059|51621|52009
aba:Acid345_1204	ncbi-geneid:4068545	6.1.1.12	55681|50249
aba:Acid345_1205	ncbi-geneid:4068546	6.1.1.21	55681|52954
aba:Acid345_1212	ncbi-geneid:4068552	1.1.1.35|1.1.1.157	51735|48179
aba:Acid345_1213	ncbi-geneid:4068553	4.2.1.17	52096
aba:Acid345_1214	ncbi-geneid:4068554	2.5.1.9|2.5.1.78	52121|54593
aba:Acid345_1224	ncbi-geneid:4072615	3.6.5.3	52540|50465|50447
aba:Acid345_1247	ncbi-geneid:4069822	2.7.4.3	52540
aba:Acid345_1248	ncbi-geneid:4069823	3.4.11.18	55920
aba:Acid345_1255	ncbi-geneid:4069830	2.7.7.6	56553|55257|47789
aba:Acid345_1260	ncbi-geneid:4069835	1.1.1.205	51412|54631
aba:Acid345_1262	ncbi-geneid:4069837	4.2.1.100	52096
aba:Acid345_1263	ncbi-geneid:4073233	5.3.1.6	89623
aba:Acid345_1264	ncbi-geneid:4073234	2.1.2.1	53383
aba:Acid345_1267	ncbi-geneid:4073237	2.7.2.11	53633
aba:Acid345_1268	ncbi-geneid:4073238	1.2.1.41	53720
aba:Acid345_1269	ncbi-geneid:4073239	2.1.2.10	103025|101790
aba:Acid345_1272	ncbi-geneid:4073242	6.5.1.4	55205|52913|55205
aba:Acid345_1275	ncbi-geneid:4073246	3.1.3.48	89550
aba:Acid345_1283	ncbi-geneid:4071355	2.1.1.63	57884|46767|53155
aba:Acid345_1286	ncbi-geneid:4071358	6.1.1.6	55681|50249
aba:Acid345_1288	ncbi-geneid:4071360	1.6.5.3	143243
aba:Acid345_1289	ncbi-geneid:4071361	1.6.5.3	56762
aba:Acid345_1291	ncbi-geneid:4071363	1.2.7.3	54862
aba:Acid345_1299	ncbi-geneid:4071371	3.6.3.14	81336
aba:Acid345_1300	ncbi-geneid:4069492	3.6.3.14	81333
aba:Acid345_1309	ncbi-geneid:4069501	1.6.5.3	53706|54862|54292
aba:Acid345_1311	ncbi-geneid:4069503	1.6.99.5|1.6.5.3	142019|140490|142984
aba:Acid345_1312	ncbi-geneid:4069504	1.6.5.3	52833
aba:Acid345_1313	ncbi-geneid:4069505	1.6.5.3	56762
aba:Acid345_1314	ncbi-geneid:4069506	1.6.5.3	143243
aba:Acid345_1326	ncbi-geneid:4070615	3.1.21.2	51658
aba:Acid345_1327	ncbi-geneid:4070616	3.4.11.18	55920
aba:Acid345_1328	ncbi-geneid:4070617	6.1.1.4	52374|50677|47323
aba:Acid345_1337	ncbi-geneid:4070626	1.8.1.9	51905
aba:Acid345_1338	ncbi-geneid:4070627	1.5.99.8	51730
aba:Acid345_1344	ncbi-geneid:4070882	4.6.1.1	55073
aba:Acid345_1349	ncbi-geneid:4070887	4.1.1.-	52507
aba:Acid345_1356	ncbi-geneid:4070894	1.11.1.6|1.11.1.7	48113|48113
aba:Acid345_1374	ncbi-geneid:4068850	1.1.1.100	51735
aba:Acid345_1381	ncbi-geneid:4068916	1.2.99.3|1.2.1.39	53720
aba:Acid345_1384	ncbi-geneid:4068919	1.3.5.1|1.3.99.1	51905|46977|56425
aba:Acid345_1385	ncbi-geneid:4068920	1.3.5.1|1.3.99.1	54292|46548
aba:Acid345_1389	ncbi-geneid:4068924	2.7.3.-|2.7.13.3	55874|47384|55785
aba:Acid345_1393	ncbi-geneid:4068928	2.7.3.-	55874|55785|158472|47384
aba:Acid345_1409	ncbi-geneid:4068750	3.1.2.-	54637
aba:Acid345_1410	ncbi-geneid:4068751	4.3.1.3
aba:Acid345_1417	ncbi-geneid:4068796	2.5.1.31	64005
aba:Acid345_1419	ncbi-geneid:4068798	1.1.1.267	55347|51735|69055
aba:Acid345_1420	ncbi-geneid:4068799	3.4.24.-	50156|50156
aba:Acid345_1423	ncbi-geneid:4068802	1.17.7.1	56014
aba:Acid345_1426	ncbi-geneid:4068805	4.2.1.18	52096
aba:Acid345_1427	ncbi-geneid:4068806	4.1.3.4	51569
aba:Acid345_1428	ncbi-geneid:4068807	6.4.1.3	52096|52096
aba:Acid345_1432	ncbi-geneid:4068811	5.4.99.2	52242
aba:Acid345_1443	ncbi-geneid:4071632	1.2.1.16	53720
aba:Acid345_1444	ncbi-geneid:4071633	4.2.1.70|5.4.99.12	55120
aba:Acid345_1449	ncbi-geneid:4071638	3.1.4.1|3.1.3.1	53649
aba:Acid345_1453	ncbi-geneid:4071642	2.7.3.-	55785|55874
aba:Acid345_1454	ncbi-geneid:4071643	5.4.99.2	51703
aba:Acid345_1458	ncbi-geneid:4069608	2.6.1.66|2.6.1.2	53383
aba:Acid345_1459	ncbi-geneid:4069609	1.2.1.3	53720
aba:Acid345_1464	ncbi-geneid:4069614	2.3.2.2	56235
aba:Acid345_1465	ncbi-geneid:4069615	2.4.1.129	56601|56519
aba:Acid345_1467	ncbi-geneid:4069617	3.1.26.-	50249|50249
aba:Acid345_1475	ncbi-geneid:4071645	2.6.1.-	53383
aba:Acid345_1478	ncbi-geneid:4071648	1.5.1.2	48179|51735
aba:Acid345_1479	ncbi-geneid:4071649	2.7.1.39	55060|54211
aba:Acid345_1480	ncbi-geneid:4071650	4.2.3.1	53686
aba:Acid345_1481	ncbi-geneid:4071651	1.1.1.3	55347|51735|55021
aba:Acid345_1482	ncbi-geneid:4071652	2.7.2.4	53633|55021|55021
aba:Acid345_1483	ncbi-geneid:4071653	1.1.1.37|1.1.1.27	56327|51735
aba:Acid345_1485	ncbi-geneid:4071655	5.4.99.16	51445|51011
aba:Acid345_1486	ncbi-geneid:4071656	2.4.1.25	51445
aba:Acid345_1488	ncbi-geneid:4071658	2.7.7.59	81301|81891|55021|55021
aba:Acid345_1491	ncbi-geneid:4071661	3.4.24.71	55486
aba:Acid345_1493	ncbi-geneid:4071663	3.5.1.4	75304
aba:Acid345_1504	ncbi-geneid:4069251	3.4.13.3	53187|55031
aba:Acid345_1522	ncbi-geneid:4073010	3.4.13.19	51556
aba:Acid345_1524	ncbi-geneid:4073012	2.7.13.3	55874|50341|47226|50341|47384
aba:Acid345_1528	ncbi-geneid:4073016	3.1.1.61	52738|52172
aba:Acid345_1529	ncbi-geneid:4073017	2.1.1.80	53335|47757
aba:Acid345_1532	ncbi-geneid:4073020	2.6.1.-	53383
aba:Acid345_1533	ncbi-geneid:4073021	1.2.1.27	53720
aba:Acid345_1534	ncbi-geneid:4072925	2.6.1.19|2.6.1.22	53383
aba:Acid345_1535	ncbi-geneid:4072926	1.2.99.3|1.2.1.8	53720
aba:Acid345_1537	ncbi-geneid:4072928	5.4.3.8	53383
aba:Acid345_1547	ncbi-geneid:4072938	2.7.7.7	56672|100879
aba:Acid345_1551	ncbi-geneid:4072942	6.3.2.4	56059|52440
aba:Acid345_1558	ncbi-geneid:4068667	3.4.21.53	54211|52540|88697
aba:Acid345_1559	ncbi-geneid:4068668	3.4.21.92	52540|57716
aba:Acid345_1560	ncbi-geneid:4068669	3.4.21.92	52096
aba:Acid345_1567	ncbi-geneid:4068676	2.1.1.-	102114
aba:Acid345_1590	ncbi-geneid:4069028	2.7.3.-	55874|47384|55785
aba:Acid345_1597	ncbi-geneid:4068898	3.5.1.32	53187|55031
aba:Acid345_1601	ncbi-geneid:4068902	4.2.1.1	53056
aba:Acid345_1605	ncbi-geneid:4068906	3.6.3.34	52540
aba:Acid345_1607	ncbi-geneid:4068908	3.5.2.6	56601
aba:Acid345_1612	ncbi-geneid:4072538	4.1.2.40	51569
aba:Acid345_1613	ncbi-geneid:4072539	4.1.2.13	51569
aba:Acid345_1616	ncbi-geneid:4072542	2.7.7.56	54211|55666
aba:Acid345_1617	ncbi-geneid:4072543	3.1.3.2	53649
aba:Acid345_1620	ncbi-geneid:4072546	3.6.3.-	52540
aba:Acid345_1622	ncbi-geneid:4072548	2.1.1.-	53335
aba:Acid345_1623	ncbi-geneid:4072549	2.7.1.11	53784
aba:Acid345_1630	ncbi-geneid:4072556	5.4.99.12	55120|55174
aba:Acid345_1632	ncbi-geneid:4072519	3.5.2.10	102215
aba:Acid345_1633	ncbi-geneid:4072520	1.5.99.6	51905
aba:Acid345_1649	ncbi-geneid:4072536	3.6.3.15|3.6.3.14	52540
aba:Acid345_1659	ncbi-geneid:4069807	2.7.3.-	55874|55785|47384
aba:Acid345_1661	ncbi-geneid:4069809	3.6.3.-	52540
aba:Acid345_1669	ncbi-geneid:4069817	2.1.1.64	54593
aba:Acid345_1673	ncbi-geneid:4069341	1.11.1.6	47240
aba:Acid345_1677	ncbi-geneid:4069345	3.2.1.22	51445|51011
aba:Acid345_1685	ncbi-geneid:4069353	3.5.1.4	75304
aba:Acid345_1697	ncbi-geneid:4070480	3.1.1.53	52266
aba:Acid345_1701	ncbi-geneid:4070484	2.7.1.6	54211|55060
aba:Acid345_1702	ncbi-geneid:4070485	5.1.3.2	51735
aba:Acid345_1703	ncbi-geneid:4070486	2.7.7.12|2.7.7.10	54197|54197
aba:Acid345_1709	ncbi-geneid:4072054	3.5.2.6	56281
aba:Acid345_1714	ncbi-geneid:4072059	2.3.1.157|2.7.7.23	53448|51161
aba:Acid345_1735	ncbi-geneid:4072002	1.4.3.19	51905|54373
aba:Acid345_1740	ncbi-geneid:4072007	5.4.99.17	48239|48239
aba:Acid345_1741	ncbi-geneid:4072008	1.1.1.219	51735
aba:Acid345_1742	ncbi-geneid:4072009	3.2.2.9	53167
aba:Acid345_1743	ncbi-geneid:4072010	1.1.1.14	50129|51735
aba:Acid345_1744	ncbi-geneid:4072011	1.1.1.14	50129|51735
aba:Acid345_1746	ncbi-geneid:4072013	2.5.1.21|2.5.1.32	48576
aba:Acid345_1747	ncbi-geneid:4072014	1.14.99.30	51905
aba:Acid345_1748	ncbi-geneid:4070628	1.8.1.9	51905|51206
aba:Acid345_1751	ncbi-geneid:4070631	5.4.2.8	53738|53738|55957
aba:Acid345_1770	ncbi-geneid:4072830	3.1.1.61	52738|52172
aba:Acid345_1771	ncbi-geneid:4072831	2.7.13.3
aba:Acid345_1772	ncbi-geneid:4072832	2.1.1.80	53335|47757
aba:Acid345_1776	ncbi-geneid:4072836	2.7.3.-|2.7.13.3	55874|55781|55785|55785|55781|47384|55781|55785|55781
aba:Acid345_1784	ncbi-geneid:4072844	3.1.3.18	56784
aba:Acid345_1786	ncbi-geneid:4072846	1.2.4.4	52518|52518|52922
aba:Acid345_1793	ncbi-geneid:4071983	6.3.5.2	52402|54810|52317
aba:Acid345_1808	ncbi-geneid:4070495	1.2.7.3	53323
aba:Acid345_1809	ncbi-geneid:4070496	1.2.7.3	52518
aba:Acid345_1810	ncbi-geneid:4070497	1.2.7.3	52518|52922
aba:Acid345_1811	ncbi-geneid:4070498	1.2.7.3	54862
aba:Acid345_1812	ncbi-geneid:4070499	2.7.3.-	55874|52172|55785|47384
aba:Acid345_1814	ncbi-geneid:4070501	2.7.3.-	55874|52172|47384
aba:Acid345_1819	ncbi-geneid:4070506	2.1.3.3	53671
aba:Acid345_1820	ncbi-geneid:4070507	2.7.2.2	53633
aba:Acid345_1821	ncbi-geneid:4070508	2.1.3.2	53671
aba:Acid345_1822	ncbi-geneid:4070509	2.6.1.13	53383
aba:Acid345_1832	ncbi-geneid:4072893	1.7.1.13	55620
aba:Acid345_1845	ncbi-geneid:4069187	1.6.5.3	54862
aba:Acid345_1847	ncbi-geneid:4069189	2.1.1.13	82282
aba:Acid345_1848	ncbi-geneid:4069190	2.1.1.13	56507|51717|52242|47644
aba:Acid345_1856	ncbi-geneid:4069198	4.-.-.-	51366
aba:Acid345_1861	ncbi-geneid:4069203	6.1.1.5	52374|47323|50677
aba:Acid345_1871	ncbi-geneid:4073030	2.6.-.-	52317
aba:Acid345_1872	ncbi-geneid:4073031	1.11.1.9	52833
aba:Acid345_1878	ncbi-geneid:4073037	3.6.3.29	52540|50331
aba:Acid345_1879	ncbi-geneid:4073038	1.1.1.158	56176|56194
aba:Acid345_1883	ncbi-geneid:4073344	2.5.1.54	51569
aba:Acid345_1903	ncbi-geneid:4069381	1.1.1.60	51735|48179
aba:Acid345_1911	ncbi-geneid:4069389	4.2.1.1	53056
aba:Acid345_1913	ncbi-geneid:4069391	2.5.1.48	53383
aba:Acid345_1932	ncbi-geneid:4071043	1.3.99.16	56003|56003|54665
aba:Acid345_1935	ncbi-geneid:4071411	2.3.1.-	51161
aba:Acid345_1939	ncbi-geneid:4071415	3.5.3.12	55909
aba:Acid345_1941	ncbi-geneid:4071417	3.5.1.53	56317
aba:Acid345_1942	ncbi-geneid:4071418	2.5.1.46	52467
aba:Acid345_1944	ncbi-geneid:4071420	4.1.1.19	56271
aba:Acid345_1946	ncbi-geneid:4071422	1.-.-.-	50129|51735
aba:Acid345_1950	ncbi-geneid:4071426	1.1.1.42	53659
aba:Acid345_1951	ncbi-geneid:4071427	1.1.1.37	56327|51735
aba:Acid345_1954	ncbi-geneid:4071430	4.2.99.18|3.2.2	48150
aba:Acid345_1967	ncbi-geneid:4073228	4.1.1.-	143968|50475|50475
aba:Acid345_1975	ncbi-geneid:4069361	2.7.7.7	52540|48019
aba:Acid345_1977	ncbi-geneid:4069363	3.1.3.16	56300|56091|52540
aba:Acid345_1979	ncbi-geneid:4069365	3.6.1.23	51283
aba:Acid345_1980	ncbi-geneid:4069366	4.4.1.8	53383
aba:Acid345_1981	ncbi-geneid:4069367	2.5.1.48	53383
aba:Acid345_1982	ncbi-geneid:4069368	4.4.1.8	53383
aba:Acid345_1986	ncbi-geneid:4069373	3.5.4.-	53927
aba:Acid345_1989	ncbi-geneid:4069376	2.7.1.-	53067
aba:Acid345_1990	ncbi-geneid:4070896	3.2.1.52	51445
aba:Acid345_1993	ncbi-geneid:4070899	3.1.11.2	56219
aba:Acid345_1995	ncbi-geneid:4070901	2.7.7.8	54211|54211|55666|55666|54791|50249|46915
aba:Acid345_2004	ncbi-geneid:4070910	1.13.11.27	54593
aba:Acid345_2005	ncbi-geneid:4070911	1.13.11.5	51182
aba:Acid345_2007	ncbi-geneid:4070913	3.7.1.2	56529|63433
aba:Acid345_2011	ncbi-geneid:4070340	3.6.1.13	55811
aba:Acid345_2013	ncbi-geneid:4070342	1.8.4.11	55068
aba:Acid345_2017	ncbi-geneid:4070347	2.3.1.41|2.3.1.180	53901
aba:Acid345_2026	ncbi-geneid:4070356	4.6.1.1	55154
aba:Acid345_2027	ncbi-geneid:4073196	2.5.1.30|2.5.1.90	48576
aba:Acid345_2029	ncbi-geneid:4073198	3.1.21.-	51556
aba:Acid345_2030	ncbi-geneid:4073199	6.1.1.10	52374|47323|50249
aba:Acid345_2032	ncbi-geneid:4073201	6.1.1.19	52374|55190|47323
aba:Acid345_2039	ncbi-geneid:4073208	3.5.2.9|3.5.2.14	53067
aba:Acid345_2043	ncbi-geneid:4073212	4.2.1.51	53850|55021
aba:Acid345_2051	ncbi-geneid:4070593	3.4.21.53	54211|52540|88697
aba:Acid345_2056	ncbi-geneid:4070598	3.5.1.32	53187|55031
aba:Acid345_2057	ncbi-geneid:4070599	2.-.-.-	54690|54285
aba:Acid345_2060	ncbi-geneid:4070602	3.1.3.25	56655
aba:Acid345_2081	ncbi-geneid:4069932	6.2.1.3	56801
aba:Acid345_2087	ncbi-geneid:4069686	2.3.1.117	51161
aba:Acid345_2092	ncbi-geneid:4069691	3.1.-.-	56281
aba:Acid345_2096	ncbi-geneid:4069695	2.5.1.47	53686
aba:Acid345_2097	ncbi-geneid:4069696	2.3.1.30	51161
aba:Acid345_2102	ncbi-geneid:4069701	3.4.11.1	53187|52949
aba:Acid345_2108	ncbi-geneid:4069534	2.5.1.7	55205
aba:Acid345_2117	ncbi-geneid:4069543	2.1.1.-	75217
aba:Acid345_2118	ncbi-geneid:4069544	3.5.3.11	52768
aba:Acid345_2126	ncbi-geneid:4072368	2.3.1.183	55729
aba:Acid345_2130	ncbi-geneid:4072372	2.1.2.5|4.3.1.4	55116|55116|101262
aba:Acid345_2137	ncbi-geneid:4072379	1.1.1.94	48179|51735
aba:Acid345_2139	ncbi-geneid:4072381	6.5.1.-	55144
aba:Acid345_2142	ncbi-geneid:4068778	3.1.3.27	101307
aba:Acid345_2144	ncbi-geneid:4068780	2.-.-.-	102114
aba:Acid345_2148	ncbi-geneid:4068784	3.5.4.25	142695
aba:Acid345_2151	ncbi-geneid:4068788	1.2.3.3	52518|52518|52467
aba:Acid345_2160	ncbi-geneid:4073102	4.1.1.28	53383
aba:Acid345_2183	ncbi-geneid:4071435	3.1.4.46	51695
aba:Acid345_2187	ncbi-geneid:4071439	4.2.1.113	51604|54826
aba:Acid345_2191	ncbi-geneid:4071443	3.4.21.89	51306
aba:Acid345_2194	ncbi-geneid:4071446	6.3.5.5	52317|52021
aba:Acid345_2197	ncbi-geneid:4071449	6.3.5.5	56059|56059|52440|48108|52440|52335
aba:Acid345_2203	ncbi-geneid:4069093	4.2.1.70|5.4.99.12	55120
aba:Acid345_2208	ncbi-geneid:4069098	3.5.4.16	55620
aba:Acid345_2209	ncbi-geneid:4069099	4.2.3.12	55620
aba:Acid345_2210	ncbi-geneid:4069100	4.2.3.12	55620
aba:Acid345_2235	ncbi-geneid:4072980	6.3.5.3	52317
aba:Acid345_2237	ncbi-geneid:4072982	2.2.1.1	52518|52518|52922
aba:Acid345_2243	ncbi-geneid:4072988	2.6.1.-	53383
aba:Acid345_2248	ncbi-geneid:4072993	2.1.1	53335
aba:Acid345_2249	ncbi-geneid:4072994	4.2.3.4	56796
aba:Acid345_2250	ncbi-geneid:4072995	1.4.3.16	51905|56425|46977
aba:Acid345_2252	ncbi-geneid:4072997	1.6.99.3|1.6.5.3	56770
aba:Acid345_2258	ncbi-geneid:4073252	6.3.2.6	56104
aba:Acid345_2270	ncbi-geneid:4073264	2.1.1.61|2.8.1.-	52402
aba:Acid345_2275	ncbi-geneid:4073269	2.8.1.7	53383
aba:Acid345_2276	ncbi-geneid:4073270	2.3.3.1	48256
aba:Acid345_2278	ncbi-geneid:4073272	2.3.1.31	53474
aba:Acid345_2288	ncbi-geneid:4073282	2.6.1.-	53383
aba:Acid345_2291	ncbi-geneid:4073285	1.2.1.2	53706|50692
aba:Acid345_2292	ncbi-geneid:4073286	1.2.1.2	54862
aba:Acid345_2306	ncbi-geneid:4071460	3.3.2.1	52499
aba:Acid345_2310	ncbi-geneid:4071464	2.7.11.1	56112|48452|48452
aba:Acid345_2315	ncbi-geneid:4071469	2.3.1.128	55729
aba:Acid345_2316	ncbi-geneid:4071470	3.2.-.-	52317
aba:Acid345_2328	ncbi-geneid:4071482	3.4.21.83	50993|53474
aba:Acid345_2329	ncbi-geneid:4071483	3.2.1.41	51445|49452|81296|51011|81296
aba:Acid345_2331	ncbi-geneid:4071485	4.2.1.96	55248
aba:Acid345_2341	ncbi-geneid:4069153	2.3.1.-	56317
aba:Acid345_2345	ncbi-geneid:4069157	2.3.1.-	51161
aba:Acid345_2350	ncbi-geneid:4069162	1.6.5.5	51735|50129
aba:Acid345_2356	ncbi-geneid:4069168	2.7.7.7	52540|48019
aba:Acid345_2358	ncbi-geneid:4069170	1.2.1.11	55347|51735
aba:Acid345_2362	ncbi-geneid:4069174	2.3.1.128	55729
aba:Acid345_2364	ncbi-geneid:4069176	5.1.99.1	54593
aba:Acid345_2365	ncbi-geneid:4069177	2.7.-.-	52540
aba:Acid345_2366	ncbi-geneid:4069178	1.3.99.22	102114
aba:Acid345_2367	ncbi-geneid:4069179	4.1.2.5	53383
aba:Acid345_2369	ncbi-geneid:4069181	1.3.99.-	56645|47203
aba:Acid345_2373	ncbi-geneid:4069185	1.7.7.1	56014|55124|56014|55124
aba:Acid345_2375	ncbi-geneid:4071373	2.1.1.107	53790
aba:Acid345_2378	ncbi-geneid:4071376	3.2.1.21	51445|52279|56988
aba:Acid345_2381	ncbi-geneid:4071379	4.2.3.3	52335
aba:Acid345_2392	ncbi-geneid:4071390	5.5.1.4	51735|55347
aba:Acid345_2399	ncbi-geneid:4071397	2.7.3.-	55874|52172|55874|47384|55785|55781|47384
aba:Acid345_2403	ncbi-geneid:4071401	2.7.3.-	55874|55785|47384|55785|55785
aba:Acid345_2410	ncbi-geneid:4071408	3.6.3.16	52540|52540
aba:Acid345_2411	ncbi-geneid:4071409	2.7.3.-	55874|52172|55785|47384
aba:Acid345_2412	ncbi-geneid:4071410	2.7.3.-	55874|52172|47384|55874
aba:Acid345_2458	ncbi-geneid:4072082	1.4.4.2	53383
aba:Acid345_2459	ncbi-geneid:4072083	1.4.4.2	53383
aba:Acid345_2461	ncbi-geneid:4072085	2.1.2.10	103025|101790
aba:Acid345_2466	ncbi-geneid:4072090	3.4.17.21	52025|53187|47672
aba:Acid345_2469	ncbi-geneid:4072093	1.1.1.35	51735|52096|48179|48179
aba:Acid345_2470	ncbi-geneid:4072094	2.3.1.16	53901|53901
aba:Acid345_2471	ncbi-geneid:4072095	1.3.99.2	56645|47203
aba:Acid345_2473	ncbi-geneid:4072097	2.1.1.77	53335
aba:Acid345_2488	ncbi-geneid:4072112	2.7.1.71	52540
aba:Acid345_2490	ncbi-geneid:4069859	1.2.1.11	51735|55347
aba:Acid345_2491	ncbi-geneid:4069860	2.7.2.4	53633|55021|55021
aba:Acid345_2492	ncbi-geneid:4069861	1.3.1.26	51735|55347
aba:Acid345_2493	ncbi-geneid:4069862	4.2.1.52	51569
aba:Acid345_2497	ncbi-geneid:4069866	2.7.3.-|2.7.13.3	55874|52172|55781|55785|47384|55781|55785
aba:Acid345_2499	ncbi-geneid:4069868	4.4.1.1	53383
aba:Acid345_2500	ncbi-geneid:4069869	4.2.1.-|2.5.1.47	53686
aba:Acid345_2509	ncbi-geneid:4069878	5.1.1.3	53681|53681
aba:Acid345_2511	ncbi-geneid:4069880	5.3.2.-	55331
aba:Acid345_2515	ncbi-geneid:4069884	2.7.11.1	55874
aba:Acid345_2524	ncbi-geneid:4069893	6.3.1.5	52402|56317
aba:Acid345_2526	ncbi-geneid:4069895	1.6.99.3	51905
aba:Acid345_2535	ncbi-geneid:4072179	2.4.1.182	53756
aba:Acid345_2541	ncbi-geneid:4072185	1.2.1.12	55347|51735
aba:Acid345_2542	ncbi-geneid:4072186	2.7.2.3	53748
aba:Acid345_2544	ncbi-geneid:4072188	5.3.1.1	51351
aba:Acid345_2554	ncbi-geneid:4072198	2.7.3.-	55874|52172|55785|47384
aba:Acid345_2561	ncbi-geneid:4072205	5.2.1.8	50891
aba:Acid345_2562	ncbi-geneid:4072206	4.2.1.75	69618
aba:Acid345_2563	ncbi-geneid:4072207	2.5.1.61	53850|54782
aba:Acid345_2564	ncbi-geneid:4072208	1.2.1.70	69742|51735|69075
aba:Acid345_2571	ncbi-geneid:4070534	1.3.5.1|1.3.99.1	51905|46977|56425
aba:Acid345_2579	ncbi-geneid:4070542	3.4.13.19	51556
aba:Acid345_2580	ncbi-geneid:4070543	5.2.1.8	50891
aba:Acid345_2583	ncbi-geneid:4070546	2.7.10.-	52540
aba:Acid345_2592	ncbi-geneid:4070555	2.7.4.7|2.7.1.49	53613
aba:Acid345_2594	ncbi-geneid:4070557	4.1.1.23	51366
aba:Acid345_2609	ncbi-geneid:4072018	3.5.1.81	51556|51338|49464
aba:Acid345_2617	ncbi-geneid:4072026	4.2.-.-	53697
aba:Acid345_2618	ncbi-geneid:4072027	2.3.1.51	69593
aba:Acid345_2620	ncbi-geneid:4072029	6.3.2.-	53623|53244|51984
aba:Acid345_2621	ncbi-geneid:4072030	3.4.17.13	52317|141986
aba:Acid345_2622	ncbi-geneid:4072031	5.1.1.7	54506|54506
aba:Acid345_2626	ncbi-geneid:4072035	2.4.2.28	53167
aba:Acid345_2628	ncbi-geneid:4072037	2.1.2.10	103025
aba:Acid345_2631	ncbi-geneid:4072040	2.7.1.26|2.7.7.2	52374|82114
aba:Acid345_2654	ncbi-geneid:4071908	3.6.1.-	55811
aba:Acid345_2661	ncbi-geneid:4071915	1.1.1.21	51430
aba:Acid345_2669	ncbi-geneid:4071923	2.4.1.-	53955
aba:Acid345_2676	ncbi-geneid:4071930	3.4.21.102	52096|50156
aba:Acid345_2686	ncbi-geneid:4071588	1.8.1.9	51905
aba:Acid345_2687	ncbi-geneid:4071589	1.13.11.20	51182
aba:Acid345_2689	ncbi-geneid:4071591	4.2.1.2|4.3.1.1	48557
aba:Acid345_2691	ncbi-geneid:4071593	3.2.1.-	53955|48452|48452
aba:Acid345_2735	ncbi-geneid:4069426	3.2.1.52	51445|55545
aba:Acid345_2737	ncbi-geneid:4069428	3.6.1.15	52972
aba:Acid345_2742	ncbi-geneid:4069433	4.2.1.2	117457
aba:Acid345_2745	ncbi-geneid:4069436	3.4.13.22	55166
aba:Acid345_2746	ncbi-geneid:4069437	6.4.1.2	52096
aba:Acid345_2747	ncbi-geneid:4069438	2.7.7.7	89550
aba:Acid345_2761	ncbi-geneid:4069452	1.1.1.157	51735|48179
aba:Acid345_2763	ncbi-geneid:4072385	5.4.99.15	51445
aba:Acid345_2764	ncbi-geneid:4072386	2.4.1.25	51445
aba:Acid345_2780	ncbi-geneid:4072403	3.5.1.25	51556|51338
aba:Acid345_2781	ncbi-geneid:4072404	2.7.3.-	55874|47384
aba:Acid345_2786	ncbi-geneid:4072409	1.8.4.11|1.8.4.12	51316
aba:Acid345_2787	ncbi-geneid:4072410	3.1.1.45	53474
aba:Acid345_2790	ncbi-geneid:4072413	1.8.1.4	51905|55424
aba:Acid345_2791	ncbi-geneid:4072414	2.3.1.12	52777|51230|51230|47005
aba:Acid345_2792	ncbi-geneid:4072415	1.2.4.1	52518|52518|52922
aba:Acid345_2793	ncbi-geneid:4072416	2.6.1.-	53383
aba:Acid345_2795	ncbi-geneid:4072418	1.97.-.-|1.18.1.2	52343|63380
aba:Acid345_2796	ncbi-geneid:4072419	1.97.-.-|1.4.1.13|1.4.1.14	51971|46548
aba:Acid345_2803	ncbi-geneid:4071806	3.1.3.3	56784|55021
aba:Acid345_2807	ncbi-geneid:4071810	3.2.1.3	74650|48208
aba:Acid345_2808	ncbi-geneid:4071811	2.2.1.1	52518|52518|52922
aba:Acid345_2809	ncbi-geneid:4071812	5.3.1.6	89623
aba:Acid345_2810	ncbi-geneid:4071813	2.2.1.2|5.3.1.9	51569|53697
aba:Acid345_2811	ncbi-geneid:4071814	1.1.1.44	48179|51735
aba:Acid345_2812	ncbi-geneid:4071815	1.1.1.49	55347|51735
aba:Acid345_2814	ncbi-geneid:4071817	3.1.1.31	100950
aba:Acid345_2815	ncbi-geneid:4071818	1.11.1.15	52833
aba:Acid345_2819	ncbi-geneid:4071822	3.4.17.21	52025|53187|47672
aba:Acid345_2823	ncbi-geneid:4071826	3.4.17.21	53187|52025|47672
aba:Acid345_2833	ncbi-geneid:4071836	1.1.1.-	51735|48179|52413
aba:Acid345_2837	ncbi-geneid:4071840	2.7.7.33	53448
aba:Acid345_2841	ncbi-geneid:4070360	2.5.1.56	51569
aba:Acid345_2842	ncbi-geneid:4070361	3.1.3.45	56784
aba:Acid345_2843	ncbi-geneid:4070362	2.2.1.6	52518|52518|52467
aba:Acid345_2856	ncbi-geneid:4070375	6.3.4.2	52317
aba:Acid345_2858	ncbi-geneid:4070377	6.2.1.3	56801|69593|47336
aba:Acid345_2875	ncbi-geneid:4070394	2.1.1.31	75217
aba:Acid345_2878	ncbi-geneid:4071179	3.1.26.4	53098
aba:Acid345_2883	ncbi-geneid:4071184	2.5.1.9	63380|63380
aba:Acid345_2893	ncbi-geneid:4071194	3.6.4.13	52540
aba:Acid345_2895	ncbi-geneid:4071196	2.7.3.-	55874|55785|55785|55781|47384
aba:Acid345_2909	ncbi-geneid:4071210	3.5.99.6	100950
aba:Acid345_2915	ncbi-geneid:4070839	4.2.1.33|4.2.1.35	52016
aba:Acid345_2916	ncbi-geneid:4070840	4.2.1.33|4.2.1.35	53732
aba:Acid345_2917	ncbi-geneid:4070841	1.1.1.85	53659
aba:Acid345_2918	ncbi-geneid:4070842	2.3.3.13	51569
aba:Acid345_2948	ncbi-geneid:4070872	1.97.1.4	102114
aba:Acid345_2952	ncbi-geneid:4070876	4.3.2.2	48557
aba:Acid345_2957	ncbi-geneid:4068858	1.20.4.1	52788
aba:Acid345_2961	ncbi-geneid:4068862	2.6.1.16	53697
aba:Acid345_2962	ncbi-geneid:4068863	4.1.3.6|2.8.3.10	100950|100950
aba:Acid345_2963	ncbi-geneid:4068864	4.1.3.34|4.1.3.6	51621
aba:Acid345_2964	ncbi-geneid:4068865	1.1.1.85	53659
aba:Acid345_2965	ncbi-geneid:4068866	4.2.1.36	53732|52016
aba:Acid345_2966	ncbi-geneid:4068867	4.2.1.79	103378
aba:Acid345_2972	ncbi-geneid:4068873	3.6.3.27	52540
aba:Acid345_2987	ncbi-geneid:4068888	2.7.1.30	53067|53067
aba:Acid345_2989	ncbi-geneid:4068890	2.7.3.-|2.7.13.3	55874|47384|55785|158472
aba:Acid345_2994	ncbi-geneid:4071549	1.9.3.1	81452
aba:Acid345_2995	ncbi-geneid:4071550	1.9.3.1	81442
aba:Acid345_2996	ncbi-geneid:4071551	1.9.3.1	49503|46626|81464
aba:Acid345_3003	ncbi-geneid:4071558	1.2.7.-	54862|53706|50692
aba:Acid345_3011	ncbi-geneid:4071566	6.3.3.1	56042|55326
aba:Acid345_3012	ncbi-geneid:4071567	2.1.2.2	53328
aba:Acid345_3014	ncbi-geneid:4071569	2.7.3.-	55874|52172|55781|55781|55785|55785|55785|47384
aba:Acid345_3018	ncbi-geneid:4071573	2.7.3.-	55874|52172|55785|47384
aba:Acid345_3026	ncbi-geneid:4071581	4.1.1.3	51569|89000
aba:Acid345_3027	ncbi-geneid:4071582	6.1.1.17	52374
aba:Acid345_3031	ncbi-geneid:4071938	2.6.1.9	53383
aba:Acid345_3032	ncbi-geneid:4071939	2.7.1.11	53784
aba:Acid345_3040	ncbi-geneid:4071947	3.5.2.3	51556|51338
aba:Acid345_3044	ncbi-geneid:4071951	1.1.1.1	50129|51735
aba:Acid345_3049	ncbi-geneid:4071956	4.6.1.1	55073
aba:Acid345_3051	ncbi-geneid:4071958	2.4.1.1	53756
aba:Acid345_3054	ncbi-geneid:4071961	2.7.1.48	52540
aba:Acid345_3055	ncbi-geneid:4071962	2.4.2.1	53167
aba:Acid345_3057	ncbi-geneid:4071964	4.1.2.4	51569
aba:Acid345_3058	ncbi-geneid:4071965	2.4.2.8	53271
aba:Acid345_3059	ncbi-geneid:4071966	3.5.4.4	51556
aba:Acid345_3065	ncbi-geneid:4071972	1.5.5.1	51905|54373|54862
aba:Acid345_3069	ncbi-geneid:4071976	6.1.1.1	52374|55174
aba:Acid345_3078	ncbi-geneid:4072642	2.3.2.2	56235
aba:Acid345_3097	ncbi-geneid:4072661	5.1.3.2	51735
aba:Acid345_3098	ncbi-geneid:4072662	2.6.1.-	53383
aba:Acid345_3102	ncbi-geneid:4072666	1.11.1.10	53474
aba:Acid345_3105	ncbi-geneid:4072669	2.3.1.74	53901
aba:Acid345_3106	ncbi-geneid:4072670	1.1.1.86	51735|48179
aba:Acid345_3107	ncbi-geneid:4072671	2.2.1.6	55021|55021
aba:Acid345_3108	ncbi-geneid:4072672	2.2.1.6	52518|52518|52467
aba:Acid345_3109	ncbi-geneid:4070223	4.2.1.9	143975|52016
aba:Acid345_3110	ncbi-geneid:4070224	2.5.1.54	51569
aba:Acid345_3112	ncbi-geneid:4070226	1.3.99.16	56003|56003
aba:Acid345_3122	ncbi-geneid:4070236	3.2.1.24	74650|88713|88688
aba:Acid345_3136	ncbi-geneid:4070251	2.5.1.31	64005
aba:Acid345_3139	ncbi-geneid:4070254	4.2.1.1	53056
aba:Acid345_3140	ncbi-geneid:4070255	3.5.4.25|4.1.2|4.1.99.12	55821|142695
aba:Acid345_3142	ncbi-geneid:4070257	6.3.1.2	55931|54368
aba:Acid345_3201	ncbi-geneid:4070413	3.6.3.-	52540
aba:Acid345_3212	ncbi-geneid:4070424	3.4.11.-	144052
aba:Acid345_3213	ncbi-geneid:4070425	2.7.4.3	52540|57774
aba:Acid345_3221	ncbi-geneid:4070433	2.7.4.14	52540
aba:Acid345_3223	ncbi-geneid:4072558	1.6.1.1	51905|55424
aba:Acid345_3224	ncbi-geneid:4072559	3.4.11.9	55920|53092
aba:Acid345_3227	ncbi-geneid:4072562	2.7.4.9	52540
aba:Acid345_3236	ncbi-geneid:4072571	2.7.3.-	55874|52172|55781|55785|47384
aba:Acid345_3239	ncbi-geneid:4072574	2.3.1.9	53901|53901
aba:Acid345_3241	ncbi-geneid:4072576	2.1.1.-	75217|88697
aba:Acid345_3246	ncbi-geneid:4072581	3.2.1.21	51445|52279|56988
aba:Acid345_3247	ncbi-geneid:4072582	3.5.2.6	56601
aba:Acid345_3275	ncbi-geneid:4072687	2.7.3.-	55874|47384|55785
aba:Acid345_3279	ncbi-geneid:4072691	1.3.1.9	51735
aba:Acid345_3286	ncbi-geneid:4072698	2.5.1.3	51391
aba:Acid345_3287	ncbi-geneid:4072699	6.4.1.2|6.3.4.14	56059|52440|51246
aba:Acid345_3293	ncbi-geneid:4072705	1.5.3.1	51905
aba:Acid345_3295	ncbi-geneid:4072707	3.2.1.-	51445|81296|51011
aba:Acid345_3306	ncbi-geneid:4070268	5.1.3.14	53756
aba:Acid345_3310	ncbi-geneid:4070272	2.7.10.1	52540
aba:Acid345_3313	ncbi-geneid:4070275	2.6.1.-	53383
aba:Acid345_3314	ncbi-geneid:4070276	1.1.5.3	51905
aba:Acid345_3315	ncbi-geneid:4070277	2.3.1.-	51161
aba:Acid345_3316	ncbi-geneid:4070278	1.1.1.-	51735|55347
aba:Acid345_3337	ncbi-geneid:4071255	3.5.4.26|1.1.1.193	53597|53927
aba:Acid345_3340	ncbi-geneid:4071258	5.99.1.2	56712|57783|57783
aba:Acid345_3345	ncbi-geneid:4071263	5.4.99.12	55120|55174
aba:Acid345_3348	ncbi-geneid:4071266	2.1.1.182	53335
aba:Acid345_3349	ncbi-geneid:4071267	2.4.1.21	53756
aba:Acid345_3354	ncbi-geneid:4071272	2.7.7.7	52141
aba:Acid345_3357	ncbi-geneid:4071275	2.7.3.-	55874|55781|47384|55785|50156
aba:Acid345_3358	ncbi-geneid:4071276	1.6.5.3	56770
aba:Acid345_3370	ncbi-geneid:4071288	3.5.1.11	56235
aba:Acid345_3396	ncbi-geneid:4072732	2.1.1.72	53335
aba:Acid345_3426	ncbi-geneid:4070310	2.1.1.10	82282|51730
aba:Acid345_3427	ncbi-geneid:4070311	3.1.11.6	116842
aba:Acid345_3429	ncbi-geneid:4070313	6.5.1.1	56091|50249
aba:Acid345_3432	ncbi-geneid:4070316	2.5.1.10|2.5.1.29	48576
aba:Acid345_3440	ncbi-geneid:4070324	4.1.1.20	51419|50621
aba:Acid345_3492	ncbi-geneid:4069068	2.3.1.16|2.3.1.174	53901|53901
aba:Acid345_3493	ncbi-geneid:4072751	3.2.1.52	51445|55545
aba:Acid345_3495	ncbi-geneid:4072753	5.1.3.10	51735
aba:Acid345_3497	ncbi-geneid:4072755	1.1.1.22	51735|52413|48179
aba:Acid345_3501	ncbi-geneid:4072760	1.13.12.16
aba:Acid345_3503	ncbi-geneid:4072762	2.7.3.-	55874|55785|55785|55781|47384|55785
aba:Acid345_3507	ncbi-geneid:4072766	1.2.4.2	52518|52518
aba:Acid345_3509	ncbi-geneid:4072768	1.1.1.47	51735
aba:Acid345_3514	ncbi-geneid:4072773	2.7.3.-	55874|55785|47384
aba:Acid345_3519	ncbi-geneid:4072778	2.7.3.-	55874|55781|55781|55785|55785|55785|47384
aba:Acid345_3520	ncbi-geneid:4072779	6.2.1.1	56801
aba:Acid345_3521	ncbi-geneid:4072780	6.2.1.1	56801
aba:Acid345_3523	ncbi-geneid:4072782	3.2.1.14	51445
aba:Acid345_3541	ncbi-geneid:4069273	3.6.4.12	52540|47819
aba:Acid345_3572	ncbi-geneid:4072794	3.6.3.-	52540
aba:Acid345_3607	ncbi-geneid:4070127	3.6.1.7	54975
aba:Acid345_3608	ncbi-geneid:4070128	2.4.2.7	53271
aba:Acid345_3613	ncbi-geneid:4070133	5.1.3.2	51735
aba:Acid345_3614	ncbi-geneid:4070134	2.5.1.19	55205
aba:Acid345_3618	ncbi-geneid:4070138	3.1.22.4	53098
aba:Acid345_3622	ncbi-geneid:4070142	3.1.11.5	52540
aba:Acid345_3628	ncbi-geneid:4070148	6.3.2.8	53623|53244|51984
aba:Acid345_3629	ncbi-geneid:4070149	2.4.1.227	53756
aba:Acid345_3631	ncbi-geneid:4070151	6.3.2.9	53623|53244|51984
aba:Acid345_3633	ncbi-geneid:4070153	6.3.2.10	53623|53244|63418
aba:Acid345_3634	ncbi-geneid:4070154	6.3.2.13	53623|53244|63418
aba:Acid345_3635	ncbi-geneid:4070155	2.4.1.129	56601|56519|54184
aba:Acid345_3638	ncbi-geneid:4070158	2.1.1.-	53335|81799
aba:Acid345_3661	ncbi-geneid:4072264	2.5.1.6	55973|55973|55973
aba:Acid345_3662	ncbi-geneid:4072265	3.3.1.1	52283|51735
aba:Acid345_3669	ncbi-geneid:4072272	2.5.1.55	51569
aba:Acid345_3670	ncbi-geneid:4072273	6.3.4.2	52540|52317
aba:Acid345_3679	ncbi-geneid:4072282	1.4.1.14|1.4.1.13	51971|46548|51971
aba:Acid345_3680	ncbi-geneid:4072283	1.4.1.14|1.4.1.13	51395|56235|69336
aba:Acid345_3681	ncbi-geneid:4072284	3.6.1.31|3.5.4.19	141734
aba:Acid345_3682	ncbi-geneid:4072285	2.4.2.17	53850|54913
aba:Acid345_3683	ncbi-geneid:4072286	1.1.1.23	53720
aba:Acid345_3684	ncbi-geneid:4070434	2.6.1.9	53383
aba:Acid345_3685	ncbi-geneid:4070435	4.2.1.19	54211|54211
aba:Acid345_3686	ncbi-geneid:4070436	2.4.2.-	52317
aba:Acid345_3687	ncbi-geneid:4070437	4.1.3.-	51366
aba:Acid345_3688	ncbi-geneid:4070438	5.3.1.16	51366
aba:Acid345_3689	ncbi-geneid:4070439	4.1.1.31	51621
aba:Acid345_3693	ncbi-geneid:4070443	1.15.1.1	54719|46609
aba:Acid345_3694	ncbi-geneid:4070444	1.1.5.3	51905
aba:Acid345_3708	ncbi-geneid:4070458	2.2.1.2	51569
aba:Acid345_3709	ncbi-geneid:4070459	1.1.1.44	51735
aba:Acid345_3712	ncbi-geneid:4070462	2.7.3.-	55874|55785|55785|55785|55781|47384
aba:Acid345_3715	ncbi-geneid:4070465	2.7.3.-	55874|55785|55781|55781|47384
aba:Acid345_3735	ncbi-geneid:4069311	1.8.4.11	55068
aba:Acid345_3736	ncbi-geneid:4069312	1.8.4.11|1.8.4.12	51316
aba:Acid345_3737	ncbi-geneid:4069313	1.8.4.11	55068
aba:Acid345_3745	ncbi-geneid:4069320	1.11.1.10	53474
aba:Acid345_3755	ncbi-geneid:4069330	3.1.21.3	52540|52540
aba:Acid345_3757	ncbi-geneid:4069332	3.1.21.3	116734|116734
aba:Acid345_3758	ncbi-geneid:4069333	2.1.1.72	53335
aba:Acid345_3769	ncbi-geneid:4071053	3.1.3.45	56784
aba:Acid345_3770	ncbi-geneid:4071054	3.6.4.-	52540
aba:Acid345_3774	ncbi-geneid:4071058	3.6.4.-	52540|52540
aba:Acid345_3775	ncbi-geneid:4071059	2.7.7.7	52141
aba:Acid345_3776	ncbi-geneid:4071060	4.1.1.36|6.3.2.5	102645|52507
aba:Acid345_3777	ncbi-geneid:4071061	2.7.7.6	63562
aba:Acid345_3778	ncbi-geneid:4071062	2.7.4.8	52540
aba:Acid345_3781	ncbi-geneid:4071065	3.6.3.-	52540|90123
aba:Acid345_3790	ncbi-geneid:4071074	5.-.-.-	53697
aba:Acid345_3792	ncbi-geneid:4071076	1.1.1.132	51735|48179|52413
aba:Acid345_3795	ncbi-geneid:4071079	6.2.1.30	56801
aba:Acid345_3804	ncbi-geneid:4071088	2.7.10.-	52540
aba:Acid345_3806	ncbi-geneid:4071090	1.1.1.22	51735|52413|48179
aba:Acid345_3809	ncbi-geneid:4071093	3.1.3.-	56784
aba:Acid345_3810	ncbi-geneid:4071094	2.7.1.-|2.7.7	53613|52374
aba:Acid345_3812	ncbi-geneid:4071096	5.1.3.20	51735
aba:Acid345_3813	ncbi-geneid:4071097	1.1.1.271	51735
aba:Acid345_3814	ncbi-geneid:4071098	4.2.1.47	51735
aba:Acid345_3820	ncbi-geneid:4071104	6.3.5.5	56059
aba:Acid345_3834	ncbi-geneid:4071118	4.2.1.113	51604|54826
aba:Acid345_3854	ncbi-geneid:4071006	3.1.26.3	69065|54768
aba:Acid345_3855	ncbi-geneid:4071007	3.4.21.89	51306
aba:Acid345_3856	ncbi-geneid:4071008	3.4.21.89	51306
aba:Acid345_3860	ncbi-geneid:4071012	6.1.1.2	52374
aba:Acid345_3863	ncbi-geneid:4071015	5.4.99.12	55120|55174
aba:Acid345_3864	ncbi-geneid:4071016	2.6.1.9	53383
aba:Acid345_3865	ncbi-geneid:4071017	2.7.1.2	53067
aba:Acid345_3866	ncbi-geneid:4071018	3.2.2.23|4.2.99.18	81624|46946|57716
aba:Acid345_3868	ncbi-geneid:4071020	6.3.4.4	52540
aba:Acid345_3872	ncbi-geneid:4071024	5.3.2.-	55331
aba:Acid345_3873	ncbi-geneid:4071025	2.7.4.6	54919
aba:Acid345_3874	ncbi-geneid:4071026	6.2.1.5	52210|51735
aba:Acid345_3875	ncbi-geneid:4071027	6.2.1.5	56059|52210
aba:Acid345_3885	ncbi-geneid:4072220	2.4.2.18	52418|47648
aba:Acid345_3886	ncbi-geneid:4072221	3.2.1.65	75005|49899
aba:Acid345_3905	ncbi-geneid:4072242	2.6.1.-	53383
aba:Acid345_3916	ncbi-geneid:4071299	3.5.1.88	56420
aba:Acid345_3918	ncbi-geneid:4071301	2.3.1.31	53474
aba:Acid345_3919	ncbi-geneid:4071302	2.3.1.29	53383
aba:Acid345_3920	ncbi-geneid:4071303	1.1.1.103	50129|51735
aba:Acid345_3931	ncbi-geneid:4071314	4.1.99.1	53383
aba:Acid345_3936	ncbi-geneid:4071319	2.7.11.1	56112|48452
aba:Acid345_3945	ncbi-geneid:4071328	4.2.1.17	52096
aba:Acid345_3950	ncbi-geneid:4072422	3.1.3.1	56300
aba:Acid345_3954	ncbi-geneid:4072426	2.3.1.-	55729
aba:Acid345_3958	ncbi-geneid:4072430	4.2.1.1	53056
aba:Acid345_3965	ncbi-geneid:4072438	3.1.-.-	50249|50249|50249
aba:Acid345_3968	ncbi-geneid:4072441	3.6.1.1	50324
aba:Acid345_3983	ncbi-geneid:4072456	6.1.1.7	55681|55186|101353|101353|50447
aba:Acid345_3989	ncbi-geneid:4071125	2.6.1.19	53383
aba:Acid345_3992	ncbi-geneid:4071128	6.1.1.16	52374|47323
aba:Acid345_4027	ncbi-geneid:4071164	4.2.1.17	52096
aba:Acid345_4034	ncbi-geneid:4071173	4.2.3.1	53686
aba:Acid345_4042	ncbi-geneid:4072463	1.1.1.41	53659
aba:Acid345_4049	ncbi-geneid:4072471	2.7.11.1	56112|48452
aba:Acid345_4052	ncbi-geneid:4072474	2.3.1.40|6.2.1.20	56801|69593|103473
aba:Acid345_4059	ncbi-geneid:4072481	2.7.3.-|2.7.13.3	55874|52172|52172|47384|55785|47226|55781
aba:Acid345_4061	ncbi-geneid:4072483	3.2.1.21	51445|52279
aba:Acid345_4063	ncbi-geneid:4072485	2.7.3.-	55874
aba:Acid345_4085	ncbi-geneid:4072507	2.7.1.40	51621|50800|52935
aba:Acid345_4086	ncbi-geneid:4072508	2.7.1.11	53784
aba:Acid345_4094	ncbi-geneid:4072516	3.5.3.18	55909
aba:Acid345_4100	ncbi-geneid:4072291	1.11.1.15	52833
aba:Acid345_4106	ncbi-geneid:4072297	3.4.21.-	52096
aba:Acid345_4110	ncbi-geneid:4072301	4.2.1.10|1.1.1.25	51569|51735|53223
aba:Acid345_4115	ncbi-geneid:4072306	1.4.1.3	51735|53223
aba:Acid345_4120	ncbi-geneid:4072311	4.1.3.27	56322
aba:Acid345_4125	ncbi-geneid:4072316	4.1.3.27	52317
aba:Acid345_4142	ncbi-geneid:4072333	3.4.21.26	50993|53474
aba:Acid345_4145	ncbi-geneid:4072336	2.3.1.15	53659
aba:Acid345_4149	ncbi-geneid:4072340	3.5.2.3	51556|51338
aba:Acid345_4151	ncbi-geneid:4072342	3.5.2.6	56601
aba:Acid345_4153	ncbi-geneid:4072344	3.2.1.45	51445|51011
aba:Acid345_4156	ncbi-geneid:4072115	2.3.1.1	55729
aba:Acid345_4157	ncbi-geneid:4072116	4.3.2.1	48557
aba:Acid345_4158	ncbi-geneid:4072117	6.3.4.5	69864|52402
aba:Acid345_4159	ncbi-geneid:4072118	2.1.3.3	53671
aba:Acid345_4160	ncbi-geneid:4072119	2.7.2	53633
aba:Acid345_4161	ncbi-geneid:4072120	1.2.1	55347|51735
aba:Acid345_4165	ncbi-geneid:4072124	1.1.1.3	55347|51735
aba:Acid345_4166	ncbi-geneid:4072125	2.8.1.7	53383
aba:Acid345_4172	ncbi-geneid:4072131	3.1.-.-	64182
aba:Acid345_4185	ncbi-geneid:4072144	1.6.1.2	52467
aba:Acid345_4187	ncbi-geneid:4072146	1.6.1.2	52283|51735
aba:Acid345_4208	ncbi-geneid:4072167	3.4.11.9	55920
aba:Acid345_4221	ncbi-geneid:4073147	5.1.1.1	51419|50621
aba:Acid345_4223	ncbi-geneid:4073149	3.6.1.-|3.6.4.12	52540|48024
aba:Acid345_4228	ncbi-geneid:4073154	2.1.2.9	53328|50486
aba:Acid345_4229	ncbi-geneid:4073155	2.1.1.-	53335|48013
aba:Acid345_4231	ncbi-geneid:4073157	2.4.1.-|3.4	56601|53955
aba:Acid345_4232	ncbi-geneid:4073158	3.4.21.102	52096|50156
aba:Acid345_4237	ncbi-geneid:4073164	1.12.99.6	56770
aba:Acid345_4240	ncbi-geneid:4073167	1.12.99.6	56762
aba:Acid345_4242	ncbi-geneid:4073169	3.2.1.25	51445|49785|49303|49303|49303
aba:Acid345_4264	ncbi-geneid:4073191	2.1.1.37	53335
aba:Acid345_4265	ncbi-geneid:4073192	3.1.-.-	52980
aba:Acid345_4287	ncbi-geneid:4071860	3.5.1.88	56420
aba:Acid345_4288	ncbi-geneid:4071861	4.2.3.5	103263
aba:Acid345_4289	ncbi-geneid:4071862	2.7.3.-	55781|55874
aba:Acid345_4292	ncbi-geneid:4071865	3.8.1.2	56784
aba:Acid345_4297	ncbi-geneid:4071870	2.7.7.-	56731|57783
aba:Acid345_4298	ncbi-geneid:4071871	1.13.12.16
aba:Acid345_4300	ncbi-geneid:4071873	4.2.1.24	51569
aba:Acid345_4302	ncbi-geneid:4071875	5.1.99.1	54593
aba:Acid345_4304	ncbi-geneid:4071877	1.8.1.4	51905|55424
aba:Acid345_4305	ncbi-geneid:4071878	2.3.1.181
aba:Acid345_4306	ncbi-geneid:4071879	5.3.1.12	51556
aba:Acid345_4317	ncbi-geneid:4071890	2.5.1.72	142754
aba:Acid345_4328	ncbi-geneid:4071746	1.1.1.35|1.1.1.157	51735|48179
aba:Acid345_4330	ncbi-geneid:4071748	3.1.3.16	81606
aba:Acid345_4331	ncbi-geneid:4071749	3.6.3.14	51344|46604
aba:Acid345_4332	ncbi-geneid:4071750	3.6.3.14	52540|47917|50615
aba:Acid345_4333	ncbi-geneid:4071751	3.6.3.15|3.6.3.14	52943
aba:Acid345_4334	ncbi-geneid:4071752	3.6.3.15|3.6.3.14	52540|47917|50615
aba:Acid345_4335	ncbi-geneid:4071753	3.6.3.14	47928
aba:Acid345_4350	ncbi-geneid:4071768	2.3.1.61	52777|51230|51230|47005
aba:Acid345_4406	ncbi-geneid:4073312	3.4.24.-	63411|63411|63411|63411
aba:Acid345_4410	ncbi-geneid:4073316	2.5.1.3	51391
aba:Acid345_4416	ncbi-geneid:4073322	3.2.2.-	52141
aba:Acid345_4423	ncbi-geneid:4073329	2.7.1.24	52540
aba:Acid345_4424	ncbi-geneid:4073330	3.5.4.9|1.5.1.5	51735|53223
aba:Acid345_4430	ncbi-geneid:4073336	2.3.1.-	56317
aba:Acid345_4458	ncbi-geneid:4070941	2.7.11.1	56112
aba:Acid345_4461	ncbi-geneid:4070944	2.7.3.-|2.7.13.3	55874|47384|158472
aba:Acid345_4468	ncbi-geneid:4070951	3.4.15.1	55486
aba:Acid345_4470	ncbi-geneid:4070953	2.1.2.3|3.5.4.10	53927|52335
aba:Acid345_4471	ncbi-geneid:4070954	2.1.1.-	53335
aba:Acid345_4475	ncbi-geneid:4070958	6.5.1.1	56091|117018|50249
aba:Acid345_4479	ncbi-geneid:4070962	2.7.7.7	56672|88723|47807|53098
aba:Acid345_4481	ncbi-geneid:4070964	5.-.-.-	111337
aba:Acid345_4482	ncbi-geneid:4070965	4.1.2.17	53639
aba:Acid345_4484	ncbi-geneid:4070968	3.2.1.23	74650|51445|49785|49303|49303
aba:Acid345_4487	ncbi-geneid:4070165	2.8.1.8	102114
aba:Acid345_4495	ncbi-geneid:4070173	3.4.16.4|3.4.21	56601
aba:Acid345_4496	ncbi-geneid:4070174	2.5.1.15	51717
aba:Acid345_4497	ncbi-geneid:4070175	4.1.99.3	48173|52425
aba:Acid345_4498	ncbi-geneid:4070176	2.3.1.31	53474
aba:Acid345_4499	ncbi-geneid:4070177	2.5.1.49	53383
aba:Acid345_4502	ncbi-geneid:4070180	3.1.-.-	69500
aba:Acid345_4506	ncbi-geneid:4070184	2.3.1.41|2.3.1.179	53901|53901
aba:Acid345_4515	ncbi-geneid:4070193	3.4.24.71	55486
aba:Acid345_4516	ncbi-geneid:4070194	3.4.24.-	55486
aba:Acid345_4518	ncbi-geneid:4070196	2.7.8.7	56214
aba:Acid345_4521	ncbi-geneid:4070199	2.9.1.1	53383
aba:Acid345_4522	ncbi-geneid:4070200	3.6.4.12	52540|50249|52540
aba:Acid345_4533	ncbi-geneid:4070211	5.2.1.8	54534
aba:Acid345_4538	ncbi-geneid:4070216	3.1.1.29	53178
aba:Acid345_4540	ncbi-geneid:4070218	2.7.6.1	53271
aba:Acid345_4541	ncbi-geneid:4070220	2.7.1.148	54211|55060
aba:Acid345_4544	ncbi-geneid:4071489	3.1.22.4	52540|46785
aba:Acid345_4548	ncbi-geneid:4071493	5.4.3.8	53383
aba:Acid345_4549	ncbi-geneid:4071494	3.6.4.-	52540|52540|52540|143517|141259
aba:Acid345_4550	ncbi-geneid:4071495	2.7.7.9	53448
aba:Acid345_4553	ncbi-geneid:4071498	4.1.1.21|5.4.99.18	52255
aba:Acid345_4559	ncbi-geneid:4071504	2.5.1.75	52540|52540
aba:Acid345_4564	ncbi-geneid:4071509	3.2.1.52	51445|52279
aba:Acid345_4566	ncbi-geneid:4071511	2.5.1.6	55973|55973|55973
aba:Acid345_4568	ncbi-geneid:4071513	2.4.2.9	53271
aba:Acid345_4569	ncbi-geneid:4071514	2.1.3.2	53671
aba:Acid345_4573	ncbi-geneid:4071518	2.3.1.39	52151|55048
aba:Acid345_4584	ncbi-geneid:4071529	1.1.1.1	51735|50129
aba:Acid345_4592	ncbi-geneid:4071537	6.3.2.4	56059|52440
aba:Acid345_4593	ncbi-geneid:4071538	5.1.1.13	53681|53681
aba:Acid345_4596	ncbi-geneid:4071541	3.5.3.1	52768
aba:Acid345_4597	ncbi-geneid:4071542	6.1.1.22	55681|50249
aba:Acid345_4599	ncbi-geneid:4071544	2.3.2.2	56235
aba:Acid345_4602	ncbi-geneid:4070759	3.1.5.1	109604
aba:Acid345_4615	ncbi-geneid:4070772	2.7.4.9	52540
aba:Acid345_4621	ncbi-geneid:4070778	2.4.2.14	53271|56235
aba:Acid345_4622	ncbi-geneid:4070779	6.3.5.3	56042|55326|55326|56042
aba:Acid345_4634	ncbi-geneid:4070791	3.6.4.12	52540|52540
aba:Acid345_4642	ncbi-geneid:4070799	4.2.3.12	55620
aba:Acid345_4656	ncbi-geneid:4070813	6.5.1.2
aba:Acid345_4669	ncbi-geneid:4070714	2.7.1.40	51621|52935|50800
aba:Acid345_4675	ncbi-geneid:4070720	2.7.7.6|3.5.1.16	64484
aba:Acid345_4676	ncbi-geneid:4070721	2.7.7.6	64484
aba:Acid345_4684	ncbi-geneid:4070730	3.6.5.3	52540|50465|50447
aba:Acid345_4694	ncbi-geneid:4070744	2.7.4.16	56042|55326
aba:Acid345_4697	ncbi-geneid:4070747	6.4.1.3	52096|52096
aba:Acid345_4702	ncbi-geneid:4070752	2.5.1.17	52540
aba:Acid345_4706	ncbi-geneid:4070756	4.1.3.1	51621
aba:Acid345_4707	ncbi-geneid:4070757	2.3.3.9	51645
aba:Acid345_4712	ncbi-geneid:4070651	3.2.2.21	50486
aba:Acid345_4716	ncbi-geneid:4070654	6.3.5.6|6.3.5.7	55931|89095
aba:Acid345_4718	ncbi-geneid:4070656	2.-.-.-	53756
aba:Acid345_4719	ncbi-geneid:4070657	2.4.1.182|2.7.1.130	52540
aba:Acid345_4736	ncbi-geneid:4070674	3.1.1.-|6.1.1.3	55681|55186|52954|81271
aba:Acid345_4743	ncbi-geneid:4070681	6.3.2.1	52374
aba:Acid345_4746	ncbi-geneid:4070684	2.1.2.11	51621
aba:Acid345_4748	ncbi-geneid:4070686	2.7.1.113	52540
aba:Acid345_4750	ncbi-geneid:4070688	3.3.2.1	52499
aba:Acid345_4768	ncbi-geneid:4073362	2.1.1.-	53335|88697
aba:Acid345_4772	ncbi-geneid:4073366	5.99.1.3	56719|101904
