# Supplementary material for: Tracing the Repertoire of Promiscuous Enzymes along the Metabolic Pathways in Archaeal Organisms
Source: Life (Basel). 2017 Jul 13;7(3):30. doi: 10.3390/life7030030 (PMC5617955; doi:10.3390/life7030030)
Supplement: Supplementary file 1 [file life-07-00030-s001.zip › Table_S2/abi.txt]

KEGGID	NCBIGI	ECs	SFamilyID
abi:Aboo_0004	ncbi-geneid:8826937	3.5.3.11	52768
abi:Aboo_0022	ncbi-geneid:8826956	3.5.1.32	53187|55031
abi:Aboo_0039	ncbi-geneid:8826974	2.7.2.2	53633
abi:Aboo_0041	ncbi-geneid:8826976	2.5.1.46	52467
abi:Aboo_0042	ncbi-geneid:8826977	6.1.1.1	52374
abi:Aboo_0052	ncbi-geneid:8826987	1.1.1.26	51735|52283
abi:Aboo_0054	ncbi-geneid:8826989	6.1.1.21	55681|52954
abi:Aboo_0057	ncbi-geneid:8826993	1.2.7.3	54862
abi:Aboo_0058	ncbi-geneid:8826994	1.2.7.3	52518|52922
abi:Aboo_0059	ncbi-geneid:8826995	1.2.7.3	52518
abi:Aboo_0060	ncbi-geneid:8826996	1.2.7.3	53323
abi:Aboo_0061	ncbi-geneid:8826997	2.1.2.1	53383
abi:Aboo_0062	ncbi-geneid:8826998	3.2.-.-	52317
abi:Aboo_0064	ncbi-geneid:8827000	1.7.2.3	53706|50692
abi:Aboo_0069	ncbi-geneid:8827005	2.1.1.-	53335
abi:Aboo_0073	ncbi-geneid:8827009	2.7.7.4	52540|50465|50447
abi:Aboo_0078	ncbi-geneid:8827014	2.7.1.23	111331
abi:Aboo_0079	ncbi-geneid:8827015	3.1.3.25	56655
abi:Aboo_0084	ncbi-geneid:8827020	1.4.1.13|1.4.1.14	51971|46548
abi:Aboo_0085	ncbi-geneid:8827021	1.18.1.2	52343|63380
abi:Aboo_0086	ncbi-geneid:8827022	1.5.3.1	51905|54373
abi:Aboo_0089	ncbi-geneid:8827025	1.5.3.1	51905|54292
abi:Aboo_0091	ncbi-geneid:8827027	6.1.1.17	52374|50715
abi:Aboo_0094	ncbi-geneid:8827030	6.1.1.10	52374|47323|50249|57770
abi:Aboo_0101	ncbi-geneid:8827037	3.1.4.46	51695
abi:Aboo_0102	ncbi-geneid:8827038	1.5.1.5|3.5.4.9	51735|53223
abi:Aboo_0110	ncbi-geneid:8827046	2.-.-.-	54690
abi:Aboo_0116	ncbi-geneid:8827052	2.5.1.3	51391
abi:Aboo_0117	ncbi-geneid:8827053	4.1.1.18	53383|55904
abi:Aboo_0119	ncbi-geneid:8827055	2.7.7.7	52141
abi:Aboo_0123	ncbi-geneid:8827059	3.4.25.1	56235
abi:Aboo_0128	ncbi-geneid:8827064	4.2.1.33|4.2.1.35	52016
abi:Aboo_0129	ncbi-geneid:8827065	4.2.1.33|4.2.1.35	53732
abi:Aboo_0148	ncbi-geneid:8827085	5.1.3.2	51735
abi:Aboo_0151	ncbi-geneid:8827088	2.1.1.-	53335|143437
abi:Aboo_0154	ncbi-geneid:8827091	6.1.1.5	52374|47323|50677|47323
abi:Aboo_0156	ncbi-geneid:8827093	4.1.2.4	51569
abi:Aboo_0158	ncbi-geneid:8827095	2.1.3.3	53671
abi:Aboo_0161	ncbi-geneid:8827099	3.5.2.10	102215
abi:Aboo_0166	ncbi-geneid:8827104	1.1.1.85	53659
abi:Aboo_0168	ncbi-geneid:8827106	1.97.1.4	54862|102114
abi:Aboo_0169	ncbi-geneid:8827107	2.3.1.54	51998
abi:Aboo_0171	ncbi-geneid:8827109	3.5.1.18	53187|55031
abi:Aboo_0185	ncbi-geneid:8827123	3.4.25.1	56235
abi:Aboo_0186	ncbi-geneid:8827124	6.1.1.20	55681
abi:Aboo_0187	ncbi-geneid:8827125	5.4.2.2|5.4.2.8	53738|55957|53738|53738
abi:Aboo_0193	ncbi-geneid:8827134	1.1.1.169	48179|51735
abi:Aboo_0196	ncbi-geneid:8827137	3.6.4.12	52540
abi:Aboo_0197	ncbi-geneid:8827138	3.6.4.-	52540
abi:Aboo_0199	ncbi-geneid:8827140	4.3.1.17	143548|55021
abi:Aboo_0200	ncbi-geneid:8827141	4.2.1.33|4.2.1.35	52016
abi:Aboo_0202	ncbi-geneid:8827143	3.5.1.-	52467
abi:Aboo_0204	ncbi-geneid:8827145	2.7.6.1	53271|53271
abi:Aboo_0209	ncbi-geneid:8827150	2.1.1.36	53335
abi:Aboo_0211	ncbi-geneid:8827152	2.3.1.-	52540|55729
abi:Aboo_0217	ncbi-geneid:8827158	1.1.1.100	51735
abi:Aboo_0218	ncbi-geneid:8827159	3.1.3.18	56784
abi:Aboo_0219	ncbi-geneid:8827160	2.1.1.77	53335
abi:Aboo_0224	ncbi-geneid:8827165	3.2.2.21	50486
abi:Aboo_0231	ncbi-geneid:8827173	2.7.7.4	52374|88697
abi:Aboo_0234	ncbi-geneid:8827176	2.7.1.25	52540
abi:Aboo_0240	ncbi-geneid:8827182	1.1.1.22	51735|48179|52413
abi:Aboo_0254	ncbi-geneid:8827196	1.1.1.133	51735
abi:Aboo_0255	ncbi-geneid:8827197	5.1.3.13	51182
abi:Aboo_0256	ncbi-geneid:8827198	4.2.1.46	51735
abi:Aboo_0257	ncbi-geneid:8827199	2.7.7.24	53448
abi:Aboo_0279	ncbi-geneid:8827221	5.1.3.2	51735
abi:Aboo_0280	ncbi-geneid:8827222	2.7.7.23|2.3.1.157	53448|51161
abi:Aboo_0281	ncbi-geneid:8827223	3.5.4.4	51556
abi:Aboo_0282	ncbi-geneid:8827224	5.4.2.10	53738|53738|53738|55957
abi:Aboo_0284	ncbi-geneid:8827226	2.6.1.16	53697|56235
abi:Aboo_0285	ncbi-geneid:8827227	2.7.7.24	53448|51161
abi:Aboo_0296	ncbi-geneid:8827238	3.6.1.15
abi:Aboo_0297	ncbi-geneid:8827239	2.1.1.32	53335
abi:Aboo_0298	ncbi-geneid:8827240	1.2.7.1	53323
abi:Aboo_0299	ncbi-geneid:8827241	1.2.7.1	54862
abi:Aboo_0300	ncbi-geneid:8827242	1.2.7.1	52518|52922
abi:Aboo_0301	ncbi-geneid:8827243	1.2.7.1	52518
abi:Aboo_0302	ncbi-geneid:8827244	1.2.7.8	52518|52518|54862|52922
abi:Aboo_0303	ncbi-geneid:8827245	1.2.7.8	53323
abi:Aboo_0309	ncbi-geneid:8827251	2.5.1.16	53335
abi:Aboo_0310	ncbi-geneid:8827252	2.4.1.119	49464|49464|49464
abi:Aboo_0320	ncbi-geneid:8827262	6.2.1.13	56059|51735|52210|52210
abi:Aboo_0328	ncbi-geneid:8827270	1.1.1.205	51412|54631
abi:Aboo_0331	ncbi-geneid:8827273	5.3.1.23	100950
abi:Aboo_0332	ncbi-geneid:8827274	2.4.2.4	52418|47648|54680
abi:Aboo_0335	ncbi-geneid:8827277	5.99.1.2	56712
abi:Aboo_0339	ncbi-geneid:8827281	2.3.1.9	53901|53901
abi:Aboo_0345	ncbi-geneid:8827287	3.6.3.-	52540
abi:Aboo_0348	ncbi-geneid:8827290	3.5.4.12	53927
abi:Aboo_0349	ncbi-geneid:8827291	6.1.1.11	55681|46589
abi:Aboo_0352	ncbi-geneid:8827294	1.1.1.1	50129|51735
abi:Aboo_0353	ncbi-geneid:8827295	3.2.2.21	48150
abi:Aboo_0356	ncbi-geneid:8827298	2.7.9.1	56059|51621|52009
abi:Aboo_0360	ncbi-geneid:8827302	2.4.2.19	51690|54675
abi:Aboo_0361	ncbi-geneid:8827303	2.5.1.72	142754
abi:Aboo_0362	ncbi-geneid:8827304	1.4.1.21	55347|51735
abi:Aboo_0366	ncbi-geneid:8827308	4.2.99.18	48150
abi:Aboo_0374	ncbi-geneid:8827316	1.6.5.3	54862
abi:Aboo_0375	ncbi-geneid:8827317	1.6.99.5|1.6.5.3	56762
abi:Aboo_0376	ncbi-geneid:8827318	1.6.5.3	143243
abi:Aboo_0377	ncbi-geneid:8827319	1.6.5.3	56770
abi:Aboo_0397	ncbi-geneid:8827339	6.3.4.4	52540
abi:Aboo_0401	ncbi-geneid:8827343	3.6.4.-	158702|52540|46785
abi:Aboo_0405	ncbi-geneid:8827348	3.6.4.3|3.6.1.3	52540|52540|50692|54585
abi:Aboo_0413	ncbi-geneid:8827356	2.7.7.56	54211|55666
abi:Aboo_0416	ncbi-geneid:8827359	1.1.1.193|1.1.1.302	53597
abi:Aboo_0417	ncbi-geneid:8827360	2.5.1.31	64005
abi:Aboo_0425	ncbi-geneid:8827368	3.4.17.19	55486
abi:Aboo_0426	ncbi-geneid:8827369	2.6.1.1	53383
abi:Aboo_0427	ncbi-geneid:8827370	1.2.7.5	48310|56228
abi:Aboo_0428	ncbi-geneid:8827371	3.5.3.18	55909
abi:Aboo_0429	ncbi-geneid:8827372	6.1.1.16	52374|47323
abi:Aboo_0431	ncbi-geneid:8827374	1.2.1.12|1.2.1.59	55347|51735
abi:Aboo_0432	ncbi-geneid:8827375	4.1.2.13|3.1.3.11	111249
abi:Aboo_0445	ncbi-geneid:8827388	6.3.2.6	56104
abi:Aboo_0452	ncbi-geneid:8827395	3.4.13.9	55920|53092
abi:Aboo_0455	ncbi-geneid:8827398	3.1.21.7	46767
abi:Aboo_0456	ncbi-geneid:8827399	2.7.4.9	52540
abi:Aboo_0457	ncbi-geneid:8827400	4.1.2.43|5.3.1.27	51366|89562
abi:Aboo_0462	ncbi-geneid:8827405	1.1.1.100	51735
abi:Aboo_0464	ncbi-geneid:8827408	2.6.1.36	53383
abi:Aboo_0465	ncbi-geneid:8827410	6.1.1.12	55681|50249
abi:Aboo_0466	ncbi-geneid:8827411	2.7.11.1	52540|52540
abi:Aboo_0468	ncbi-geneid:8827413	2.6.-.-	52317
abi:Aboo_0469	ncbi-geneid:8827414	2.1.2.10	103025|101790
abi:Aboo_0480	ncbi-geneid:8827425	2.7.1.15	53613
abi:Aboo_0481	ncbi-geneid:8827426	5.1.3.1	51366
abi:Aboo_0482	ncbi-geneid:8827427	2.1.2.2	53328
abi:Aboo_0486	ncbi-geneid:8827431	6.3.5.2	52402|54810
abi:Aboo_0487	ncbi-geneid:8827432	4.1.1.21|5.4.99.18	52255
abi:Aboo_0490	ncbi-geneid:8827435	3.-.-.-	88723|47807
abi:Aboo_0496	ncbi-geneid:8827441	1.8.1.4	51905|55424
abi:Aboo_0498	ncbi-geneid:8827443	4.1.1.50	56276
abi:Aboo_0500	ncbi-geneid:8827445	4.1.1.19	56271
abi:Aboo_0501	ncbi-geneid:8827446	3.6.4.13	52540
abi:Aboo_0509	ncbi-geneid:8827454	5.3.1.1	51351
abi:Aboo_0511	ncbi-geneid:8827456	2.7.7.25|2.7.7.72	55003|81631|81301
abi:Aboo_0513	ncbi-geneid:8827458	1.17.4.2	51998
abi:Aboo_0514	ncbi-geneid:8827459	1.97.1.4	102114
abi:Aboo_0523	ncbi-geneid:8827468	2.1.1.148	69796
abi:Aboo_0528	ncbi-geneid:8827473	2.7.1.2	53067
abi:Aboo_0529	ncbi-geneid:8827474	3.2.1.21	51445
abi:Aboo_0532	ncbi-geneid:8827477	2.7.1.6	54211|55060
abi:Aboo_0536	ncbi-geneid:8827481	1.1.1.261	56796
abi:Aboo_0548	ncbi-geneid:8827493	5.3.1.6	100950|75445
abi:Aboo_0555	ncbi-geneid:8827500	2.7.11.1	52540
abi:Aboo_0562	ncbi-geneid:8827507	6.1.1.19	52374|47323|55190
abi:Aboo_0567	ncbi-geneid:8827512	2.7.7.6	63393
abi:Aboo_0568	ncbi-geneid:8827513	2.7.7.6	50249|88798
abi:Aboo_0569	ncbi-geneid:8827514	3.1.3.18	56784
abi:Aboo_0570	ncbi-geneid:8827515	2.4.2.29	51713|88802|88697
abi:Aboo_0572	ncbi-geneid:8827517	3.1.27.9	53032|53032|55267
abi:Aboo_0585	ncbi-geneid:8827530	2.6.1.1	53383
abi:Aboo_0590	ncbi-geneid:8827535	5.3.1.9	51182
abi:Aboo_0591	ncbi-geneid:8827536	2.1.1.98	53790
abi:Aboo_0598	ncbi-geneid:8827543	2.4.2.3	53167
abi:Aboo_0600	ncbi-geneid:8827545	1.1.1.272	89733
abi:Aboo_0601	ncbi-geneid:8827546	1.7.1.13	55620
abi:Aboo_0604	ncbi-geneid:8827549	2.7.1.31|1.1.1.81	82544
abi:Aboo_0606	ncbi-geneid:8827551	6.3.5.2	52317
abi:Aboo_0608	ncbi-geneid:8827553	2.7.2.3	53748
abi:Aboo_0612	ncbi-geneid:8827557	2.7.7.7	56300
abi:Aboo_0613	ncbi-geneid:8827558	2.7.1.169	54211
abi:Aboo_0614	ncbi-geneid:8827559	4.1.1.36|6.3.2.5	102645|52507
abi:Aboo_0619	ncbi-geneid:8827564	6.1.1.6	55681|50249
abi:Aboo_0621	ncbi-geneid:8827566	4.1.1.12	53383
abi:Aboo_0623	ncbi-geneid:8827568	4.6.1.1	55154
abi:Aboo_0625	ncbi-geneid:8827570	3.6.1.1	50324
abi:Aboo_0634	ncbi-geneid:8827580	4.2.3.1	53686
abi:Aboo_0635	ncbi-geneid:8827581	2.1.2.1	53383
abi:Aboo_0636	ncbi-geneid:8827582	6.3.4.3	52540
abi:Aboo_0637	ncbi-geneid:8827583	3.1.21.2	51658
abi:Aboo_0638	ncbi-geneid:8827584	5.3.1.27	53697
abi:Aboo_0655	ncbi-geneid:8827601	3.4.24.57	53067|56112
abi:Aboo_0656	ncbi-geneid:8827602	3.6.1.15	52972
abi:Aboo_0658	ncbi-geneid:8827604	4.2.3.12	55620
abi:Aboo_0675	ncbi-geneid:8827621	1.6.99.5	56762
abi:Aboo_0694	ncbi-geneid:8827640	3.4.-.-	53163
abi:Aboo_0699	ncbi-geneid:8827645	1.4.4.2	53383
abi:Aboo_0700	ncbi-geneid:8827646	1.4.4.2	53383
abi:Aboo_0701	ncbi-geneid:8827647	4.1.1.-	52507
abi:Aboo_0704	ncbi-geneid:8827650	2.4.2.28	53167
abi:Aboo_0706	ncbi-geneid:8827652	2.7.7.60	53448|51735
abi:Aboo_0710	ncbi-geneid:8827656	2.2.1.2	51569
abi:Aboo_0711	ncbi-geneid:8827657	2.2.1.1	52518|52922
abi:Aboo_0712	ncbi-geneid:8827658	2.2.1.1	52518
abi:Aboo_0716	ncbi-geneid:8827662	2.7.11.1	52540
abi:Aboo_0719	ncbi-geneid:8827665	4.3.1.3
abi:Aboo_0726	ncbi-geneid:8827672	5.3.3.2	51395
abi:Aboo_0728	ncbi-geneid:8827674	6.1.1.15	55681|52954|64586
abi:Aboo_0731	ncbi-geneid:8827677	2.3.1.29	53383
abi:Aboo_0733	ncbi-geneid:8827679	6.3.5.4	52402
abi:Aboo_0734	ncbi-geneid:8827680	6.1.1.14	55681|52954
abi:Aboo_0742	ncbi-geneid:8827689	5.99.1.3	54211|55874|46946
abi:Aboo_0743	ncbi-geneid:8827690	5.99.1.3	56726
abi:Aboo_0745	ncbi-geneid:8827692	2.5.1.9|2.5.1.78	52121
abi:Aboo_0746	ncbi-geneid:8827693	2.5.1.9	52121
abi:Aboo_0748	ncbi-geneid:8827695	4.1.99.12	55821
abi:Aboo_0753	ncbi-geneid:8827702	2.4.1.12	53448|47240
abi:Aboo_0754	ncbi-geneid:8827703	3.4.11.18	55920|46785
abi:Aboo_0759	ncbi-geneid:8827708	2.1.1.48|2.1.1.182	53335
abi:Aboo_0764	ncbi-geneid:8827713	2.7.7.6	47819
abi:Aboo_0770	ncbi-geneid:8827720	2.5.1.-	51395
abi:Aboo_0789	ncbi-geneid:8827739	6.5.1.4	55205|52913
abi:Aboo_0791	ncbi-geneid:8827741	6.3.4.2	52540|52317
abi:Aboo_0795	ncbi-geneid:8827745	6.1.1.20	55681|46955|46955
abi:Aboo_0806	ncbi-geneid:8827756	1.6.5.3	52833
abi:Aboo_0807	ncbi-geneid:8827757	1.6.99.5|1.6.5.3	142019|140490|142984
abi:Aboo_0808	ncbi-geneid:8827758	1.2.1.2	53706|50692|54292|54862
abi:Aboo_0812	ncbi-geneid:8827762	1.2.7.5	48310|56228
abi:Aboo_0814	ncbi-geneid:8827764	6.5.1.1	117018|56091|50249
abi:Aboo_0820	ncbi-geneid:8827770	5.99.1.3	56719|55874|54211
abi:Aboo_0821	ncbi-geneid:8827771	5.99.1.3	56719|101904
abi:Aboo_0823	ncbi-geneid:8827773	4.2.99.18|3.1.11.2	56219
abi:Aboo_0832	ncbi-geneid:8827782	1.3.3.1	51395
abi:Aboo_0834	ncbi-geneid:8827784	2.7.7.1	52374
abi:Aboo_0837	ncbi-geneid:8827787	2.4.2.7	53271
abi:Aboo_0846	ncbi-geneid:8827796	6.1.1.22	55681|50249
abi:Aboo_0850	ncbi-geneid:8827800	3.5.4.10|2.1.2.3	53927|52335
abi:Aboo_0868	ncbi-geneid:8827818	1.1.1.100	51735
abi:Aboo_0869	ncbi-geneid:8827819	3.6.1.-	55811
abi:Aboo_0870	ncbi-geneid:8827820	5.1.1.13	53681|53681
abi:Aboo_0877	ncbi-geneid:8827827	1.11.1.15	52833
abi:Aboo_0879	ncbi-geneid:8827829	1.16.3.1	47240
abi:Aboo_0880	ncbi-geneid:8827830	1.15.1.2	49367
abi:Aboo_0883	ncbi-geneid:8827833	1.11.1.15	52833
abi:Aboo_0885	ncbi-geneid:8827835	3.1.4.46	51695
abi:Aboo_0887	ncbi-geneid:8827837	4.1.1.32	53795|68923
abi:Aboo_0894	ncbi-geneid:8827844	2.7.7.3	52972|52374
abi:Aboo_0908	ncbi-geneid:8827861	2.7.1.-	56399
abi:Aboo_0911	ncbi-geneid:8827864	6.3.5.3	52317
abi:Aboo_0912	ncbi-geneid:8827865	6.3.5.3	55326|55326|56042|56042
abi:Aboo_0913	ncbi-geneid:8827866	6.3.5.3	82697
abi:Aboo_0916	ncbi-geneid:8827869	1.17.4.1	51998|48168|48168
abi:Aboo_0919	ncbi-geneid:8827872	2.8.1.6	102114
abi:Aboo_0922	ncbi-geneid:8827875	2.7.7.7	56672|53098
abi:Aboo_0923	ncbi-geneid:8827876	2.4.2.-	52141|88697|51713
abi:Aboo_0929	ncbi-geneid:8827882	2.7.7.6	63562
abi:Aboo_0939	ncbi-geneid:8827892	2.5.1.15	51717
abi:Aboo_0944	ncbi-geneid:8827897	6.3.4.15	55681|50037
abi:Aboo_0946	ncbi-geneid:8827900	2.7.1.40	51621|52935|50800
abi:Aboo_0951	ncbi-geneid:8827905	5.99.1.3|3.6.4.12	56712|52540|52540
abi:Aboo_0956	ncbi-geneid:8827910	3.1.26.4	53098
abi:Aboo_0957	ncbi-geneid:8827911	2.1.1	53335
abi:Aboo_0959	ncbi-geneid:8827913	1.6.99.3	51905|55424
abi:Aboo_0969	ncbi-geneid:8827923	4.1.3.6|4.1.3.34	51621
abi:Aboo_0970	ncbi-geneid:8827924	4.1.3.6|2.8.3.10	100950|100950
abi:Aboo_0974	ncbi-geneid:8827931	3.4.19.5	56235
abi:Aboo_0977	ncbi-geneid:8827934	1.8.98.1	51971|46548|54862|51905|51971|51971|46548
abi:Aboo_0980	ncbi-geneid:8827937	1.2.1.2	54862
abi:Aboo_0982	ncbi-geneid:8827939	1.4.3.16|1.3.99.1	51905|56425
abi:Aboo_0985	ncbi-geneid:8827942	1.1.1.38	51735|53223
abi:Aboo_0986	ncbi-geneid:8827943	6.2.1.5	56059|52210
abi:Aboo_0987	ncbi-geneid:8827944	6.2.1.5	52210|51735
abi:Aboo_0991	ncbi-geneid:8827948	4.2.1.2	117457
abi:Aboo_1075	ncbi-geneid:8828033	3.6.1.3	52540|52540|50692|54585
abi:Aboo_1084	ncbi-geneid:8828042	4.1.1.39	51649|54966
abi:Aboo_1085	ncbi-geneid:8828043	2.3.1.48	102114|55729
abi:Aboo_1086	ncbi-geneid:8828044	3.6.1.-	55811|46785
abi:Aboo_1089	ncbi-geneid:8828047	2.7.7.6	64484
abi:Aboo_1090	ncbi-geneid:8828048	2.7.7.6	64484
abi:Aboo_1091	ncbi-geneid:8828049	2.7.7.6	64484
abi:Aboo_1092	ncbi-geneid:8828050	2.7.7.6	55287
abi:Aboo_1100	ncbi-geneid:8828059	6.3.4.13	56059|52440|51246
abi:Aboo_1101	ncbi-geneid:8828060	5.4.2.1	53649
abi:Aboo_1103	ncbi-geneid:8828062	3.6.4.13	52540|52980|47781
abi:Aboo_1108	ncbi-geneid:8828068	2.1.1.29	53335
abi:Aboo_1115	ncbi-geneid:8828075	1.2.7.5	48310|56228
abi:Aboo_1119	ncbi-geneid:8828079	2.7.1.161	82114|46785
abi:Aboo_1121	ncbi-geneid:8828081	2.1.3.2	53671
abi:Aboo_1125	ncbi-geneid:8828085	2.5.1.1|2.5.1.10|2.5.1.29	48576
abi:Aboo_1129	ncbi-geneid:8828089	3.4.21.26	53474|50993
abi:Aboo_1135	ncbi-geneid:8828095	4.3.1.4|2.1.2.5	55116|101262|55116
abi:Aboo_1139	ncbi-geneid:8828099	4.1.1.23	51366
abi:Aboo_1156	ncbi-geneid:8828116	6.3.3.1	56042|55326
abi:Aboo_1158	ncbi-geneid:8828118	3.6.3.6	81665|56784|81653|81660
abi:Aboo_1160	ncbi-geneid:8828120	1.17.4.1	51998|48168
abi:Aboo_1161	ncbi-geneid:8828121	2.7.7.24	53448
abi:Aboo_1162	ncbi-geneid:8828122	4.3.2.2	48557
abi:Aboo_1169	ncbi-geneid:8828129	3.6.1.7	54975
abi:Aboo_1170	ncbi-geneid:8828130	2.4.2.10	53271
abi:Aboo_1173	ncbi-geneid:8828133	6.3.1.5	52402
abi:Aboo_1175	ncbi-geneid:8828135	3.6.4.-	50249|52540
abi:Aboo_1178	ncbi-geneid:8828138	6.1.1.9	52374|50677|47323
abi:Aboo_1184	ncbi-geneid:8828144	3.1.3.41	56784
abi:Aboo_1185	ncbi-geneid:8828145	5.3.3.10	56529
abi:Aboo_1191	ncbi-geneid:8828151	2.7.4.22	53633
abi:Aboo_1195	ncbi-geneid:8828155	1.8.4.8	52402|88697|54862
abi:Aboo_1197	ncbi-geneid:8828158	3.5.4.13	51283
abi:Aboo_1201	ncbi-geneid:8828162	2.5.1.17	52540
abi:Aboo_1219	ncbi-geneid:8828181	1.4.1.4	53223|51735
abi:Aboo_1223	ncbi-geneid:8828185	3.6.4.-	52540|52540
abi:Aboo_1224	ncbi-geneid:8828186	6.3.5.7	53774|141300
abi:Aboo_1225	ncbi-geneid:8828187	6.3.5.7	55931|55261|89095
abi:Aboo_1227	ncbi-geneid:8828189	2.7.4.3	52540
abi:Aboo_1229	ncbi-geneid:8828191	2.7.7.-	140914
abi:Aboo_1230	ncbi-geneid:8828192	6.4.1.1	51569|89000
abi:Aboo_1239	ncbi-geneid:8828201	2.7.4.6	54919
abi:Aboo_1240	ncbi-geneid:8828202	5.4.99.12	55120
abi:Aboo_1245	ncbi-geneid:8828207	2.7.7.-	56747
abi:Aboo_1260	ncbi-geneid:8828222	2.5.1.47	53686
abi:Aboo_1261	ncbi-geneid:8828223	3.6.3.14	52540|47917
abi:Aboo_1262	ncbi-geneid:8828224	3.6.3.14	52540|47917|50615
abi:Aboo_1263	ncbi-geneid:8828225	3.6.3.14	159468
abi:Aboo_1264	ncbi-geneid:8828226	3.6.3.14	103486
abi:Aboo_1265	ncbi-geneid:8828227	3.6.3.14	160527
abi:Aboo_1266	ncbi-geneid:8828228	3.6.3.14	81333|81333|81333|81333|81333|81333
abi:Aboo_1273	ncbi-geneid:8828235	3.4.19.3	53182
abi:Aboo_1276	ncbi-geneid:8828238	1.1.1.100	51735
abi:Aboo_1278	ncbi-geneid:8828240	1.8.1.9	51905
abi:Aboo_1280	ncbi-geneid:8828242	2.7.11.1	56112
abi:Aboo_1284	ncbi-geneid:8828246	3.1.1.29	102462
abi:Aboo_1288	ncbi-geneid:8828250	2.1.1.-	102114
abi:Aboo_1290	ncbi-geneid:8828252	3.3.2.1	52499
abi:Aboo_1291	ncbi-geneid:8828253	3.5.2.7	51556|51338
abi:Aboo_1292	ncbi-geneid:8828254	2.3.1.128	55729
abi:Aboo_1294	ncbi-geneid:8828256	5.-.-.-	111337
abi:Aboo_1303	ncbi-geneid:8828265	4.2.1.11	51604|54826
abi:Aboo_1305	ncbi-geneid:8828267	6.1.1.3	55681|52954
abi:Aboo_1311	ncbi-geneid:8828273	2.7.4.7|2.7.1.49	53613
abi:Aboo_1313	ncbi-geneid:8828275	2.4.2.11	51690|54675
abi:Aboo_1316	ncbi-geneid:8828278	2.7.7.7	56672|53098
abi:Aboo_1323	ncbi-geneid:8828285	2.7.1.36	54211|55060
abi:Aboo_1324	ncbi-geneid:8828286	3.2.1.4	53187|101821
abi:Aboo_1327	ncbi-geneid:8828289	6.5.1.-	55144
abi:Aboo_1329	ncbi-geneid:8828291	2.1.1.-	53335
abi:Aboo_1332	ncbi-geneid:8828294	2.7.1.19	52540|52540
abi:Aboo_1343	ncbi-geneid:8828305	1.2.7.5	48310|56228
abi:Aboo_1344	ncbi-geneid:8828306	2.6.1.19|2.6.1.22	53383
abi:Aboo_1346	ncbi-geneid:8828308	4.-.-.-	51366
abi:Aboo_1355	ncbi-geneid:8828317	4.1.2.17	53639
abi:Aboo_1359	ncbi-geneid:8828321	5.4.99.2	52242
abi:Aboo_1360	ncbi-geneid:8828322	2.7.-.-	52540
abi:Aboo_1361	ncbi-geneid:8828323	5.1.99.1	54593
abi:Aboo_1362	ncbi-geneid:8828324	5.4.99.2	51703
abi:Aboo_1384	ncbi-geneid:8828346	3.6.4.3	52540
abi:Aboo_1389	ncbi-geneid:8828351	2.4.2.14	53271|56235
abi:Aboo_1393	ncbi-geneid:8828356	3.5.4.5	53927
abi:Aboo_1394	ncbi-geneid:8828357	3.4.21.-	52540
abi:Aboo_1399	ncbi-geneid:8828362	2.7.7.6	56553|55257
abi:Aboo_1403	ncbi-geneid:8828366	3.6.3.29	52540|50331
abi:Aboo_1408	ncbi-geneid:8828372	3.4.21.-	54211|52540
abi:Aboo_1410	ncbi-geneid:8828374	2.4.2.29	51713
abi:Aboo_1417	ncbi-geneid:8828381	2.4.2.10	53271
abi:Aboo_1420	ncbi-geneid:8828384	2.6.1.-	53383
abi:Aboo_1421	ncbi-geneid:8828385	1.1.1.95	51735|52283
abi:Aboo_1423	ncbi-geneid:8828387	6.3.1.2	55931|54368
abi:Aboo_1424	ncbi-geneid:8828389	3.1.26.11	56281
abi:Aboo_1425	ncbi-geneid:8828390	6.1.1.2	52374
abi:Aboo_1429	ncbi-geneid:8828394	2.7.1.30	53067|53067
abi:Aboo_1433	ncbi-geneid:8828398	3.2.1.4	53187|101821
abi:Aboo_1435	ncbi-geneid:8828400	6.3.1.2	55931|54368
abi:Aboo_1436	ncbi-geneid:8828401	4.1.1.25	53383
abi:Aboo_1437	ncbi-geneid:8828402	1.2.7.1	52518
abi:Aboo_1438	ncbi-geneid:8828403	1.2.7.1	52518|52922
abi:Aboo_1439	ncbi-geneid:8828404	1.2.7.1	54862
abi:Aboo_1440	ncbi-geneid:8828405	1.2.7.1	53323
abi:Aboo_1441	ncbi-geneid:8828406	3.5.1.18	53187|55031
abi:Aboo_1447	ncbi-geneid:8828412	6.1.1.7	55681|55186|101353|50447
abi:Aboo_1448	ncbi-geneid:8828413	3.5.2.3	51556|51338|51338
abi:Aboo_1455	ncbi-geneid:8828420	1.97.1.4	102114
abi:Aboo_1456	ncbi-geneid:8828421	2.7.4.16	55326|56042
abi:Aboo_1460	ncbi-geneid:8828425	3.6.1.13	55811
abi:Aboo_1461	ncbi-geneid:8828426	1.1.1.88	56542|55035
abi:Aboo_1463	ncbi-geneid:8828428	1.1.1.41	53659
abi:Aboo_1465	ncbi-geneid:8828430	4.2.1.33|4.2.1.35	52016
abi:Aboo_1466	ncbi-geneid:8828431	4.2.1.33|4.2.1.35	53732
abi:Aboo_1467	ncbi-geneid:8828432	2.3.3.1	48256
abi:Aboo_1468	ncbi-geneid:8828433	3.5.4.3	51556|51338
abi:Aboo_1469	ncbi-geneid:8828435	6.1.1.4	52374|50677|47323
abi:Aboo_1477	ncbi-geneid:8828443	2.7.7.6	46924
abi:Aboo_1494	ncbi-geneid:8828463	5.4.99.12	55120|88697
abi:Aboo_1495	ncbi-geneid:8828464	2.7.4.14	52540
abi:Aboo_1497	ncbi-geneid:8828466	2.7.4.3	52540
abi:Aboo_1513	ncbi-geneid:8828482	3.1.26.5	101744
abi:Aboo_1522	ncbi-geneid:8828491	4.2.1.49	111326
abi:Aboo_1525	ncbi-geneid:8828494	5.4.99.12	55120
abi:Aboo_1532	ncbi-geneid:8828501	1.1.5.3	51905|54373
abi:Aboo_1538	ncbi-geneid:8828509	5.4.2.10	53738|53738|53738|55957
abi:Aboo_1540	ncbi-geneid:8828511	1.2.7.5	48310|56228
abi:Aboo_1543	ncbi-geneid:8828514	5.3.1.23	100950
abi:Aboo_1547	ncbi-geneid:8828518	3.3.1.1	52283|51735
abi:Aboo_1549	ncbi-geneid:8828520	6.3.2.12|6.3.2.17	53623|53244
