# Supplementary material for: Tracing the Repertoire of Promiscuous Enzymes along the Metabolic Pathways in Archaeal Organisms
Source: Life (Basel). 2017 Jul 13;7(3):30. doi: 10.3390/life7030030 (PMC5617955; doi:10.3390/life7030030)
Supplement: Supplementary file 1 [file life-07-00030-s001.zip › Table_S2/abo.txt]

KEGGID	NCBIGI	ECs	SFamilyID
abo:ABO_0002	ncbi-geneid:4211401	2.7.7.7	55979|55979|55979
abo:ABO_0004	ncbi-geneid:4212664	5.99.1.3	56719|55874|54211
abo:ABO_0006	ncbi-geneid:4211391	2.3.1.51	69593
abo:ABO_0008	ncbi-geneid:4212770	6.1.1.14	109604
abo:ABO_0009	ncbi-geneid:4212769	6.1.1.14	55681
abo:ABO_0010	ncbi-geneid:4211983	3.2.2.20	48150
abo:ABO_0020	ncbi-geneid:4211589	1.2.1.27	53720
abo:ABO_0021	ncbi-geneid:4211803	1.3.99.-	56645|47203
abo:ABO_0022	ncbi-geneid:4211590	1.1.1.31	51735|48179
abo:ABO_0023	ncbi-geneid:4213572	1.14.11.-	51197
abo:ABO_0027	ncbi-geneid:4211814	3.1.4.14|1.7.-.-	52218
abo:ABO_0030	ncbi-geneid:4213578	2.7.3.-|2.7.13.3	55874|47384
abo:ABO_0034	ncbi-geneid:4211157	3.5.2.3	51556|51338
abo:ABO_0035	ncbi-geneid:4211154	2.1.3.2	53671
abo:ABO_0036	ncbi-geneid:4211644	2.4.2.9	53271
abo:ABO_0042	ncbi-geneid:4213585	2.7.1.39	56112
abo:ABO_0043	ncbi-geneid:4213354	3.1.1.-	53474
abo:ABO_0044	ncbi-geneid:4213586	1.11.1.-	52833
abo:ABO_0051	ncbi-geneid:4212660	6.3.5.2	52317
abo:ABO_0055	ncbi-geneid:4213934	2.3.1.-	69593|103473
abo:ABO_0061	ncbi-geneid:4213940	1.1.1.1	51735|50129
abo:ABO_0067	ncbi-geneid:4213432	1.1.1.-	56176|55103
abo:ABO_0068	ncbi-geneid:4213629	1.1.1.95	51735|52283|55021
abo:ABO_0079	ncbi-geneid:4213441	2.3.1.-	55729
abo:ABO_0080	ncbi-geneid:4211696	2.3.2.2	56235
abo:ABO_0081	ncbi-geneid:4212469	2.7.7.3	52374
abo:ABO_0084	ncbi-geneid:4213444	2.7.11.1	56112
abo:ABO_0087	ncbi-geneid:4211294	1.2.1.3	53720
abo:ABO_0090	ncbi-geneid:4213448	2.1.1.-	75217|88697
abo:ABO_0095	ncbi-geneid:4211189	4.4.1.5	54593
abo:ABO_0098	ncbi-geneid:4213612	5.2.1.8	54534
abo:ABO_0103	ncbi-geneid:4212978	3.1.1.61	52738
abo:ABO_0105	ncbi-geneid:4212454	2.1.1.80	53335|47757
abo:ABO_0110	ncbi-geneid:4212783	6.3.2.3	56059|52440
abo:ABO_0113	ncbi-geneid:4213615	3.1.-.-	53098
abo:ABO_0116	ncbi-geneid:4213618	3.1.1.-|3.1.2.12
abo:ABO_0117	ncbi-geneid:4211285	1.1.1.1|1.1.1.284	50129|51735|50129
abo:ABO_0119	ncbi-geneid:4212216	3.1.3.18	56784
abo:ABO_0120	ncbi-geneid:4213405	3.5.1.4	75304
abo:ABO_0129	ncbi-geneid:4211981	2.1.1.-	53335|48013
abo:ABO_0130	ncbi-geneid:4212483	2.1.2.9	53328|50486
abo:ABO_0131	ncbi-geneid:4212211	3.5.1.88	56420
abo:ABO_0135	ncbi-geneid:4213624	1.3.3.3	102886
abo:ABO_0136	ncbi-geneid:4213487	1.1.1.25	51735|53223
abo:ABO_0140	ncbi-geneid:4211217	3.4.24.70	55486
abo:ABO_0145	ncbi-geneid:4212491	1.18.1.2	52343|63380
abo:ABO_0148	ncbi-geneid:4213339	4.2.1.17	52096
abo:ABO_0156	ncbi-geneid:4211581	3.6.3.-	52540
abo:ABO_0162	ncbi-geneid:4212635	1.18.1.1	51905|51905
abo:ABO_0164	ncbi-geneid:4211638	4.1.3.38|4.1.3.40	64288
abo:ABO_0167	ncbi-geneid:4211612	2.7.3.-|2.7.13.3	55874|47384|55785
abo:ABO_0168	ncbi-geneid:4212028	3.6.1.-|3.6.4.12	52540|52540|50249
abo:ABO_0171	ncbi-geneid:4211144	4.1.1.21|5.4.99.18	52255
abo:ABO_0172	ncbi-geneid:4211147	4.1.1.21|6.3.4.18	56059|51246|52440
abo:ABO_0176	ncbi-geneid:4213216	2.7.6.5|3.1.7.2	109604|81301|81271|55021
abo:ABO_0177	ncbi-geneid:4212370	2.7.7.6	63562
abo:ABO_0178	ncbi-geneid:4212772	2.7.4.8	52540
abo:ABO_0180	ncbi-geneid:4211353	4.2.1.9	143975|52016
abo:ABO_0184	ncbi-geneid:4211859	6.2.1.3	56801
abo:ABO_0185	ncbi-geneid:4211866	1.3.99.3	56645|47203
abo:ABO_0186	ncbi-geneid:4211867	1.3.99.3	47203|56645
abo:ABO_0187	ncbi-geneid:4213004	1.1.99.-	51905|54373
abo:ABO_0189	ncbi-geneid:4213006	1.1.1.-	51735
abo:ABO_0190	ncbi-geneid:4213007	1.14.13.-	51905|51905
abo:ABO_0191	ncbi-geneid:4213008	3.1.-.-	53474
abo:ABO_0195	ncbi-geneid:4213020	3.1.1.-	53474
abo:ABO_0196	ncbi-geneid:4213012	1.1.1.-	51735
abo:ABO_0201	ncbi-geneid:4211635	1.14.-.-	48264
abo:ABO_0202	ncbi-geneid:4213401	1.1.99.-	51905|54373
abo:ABO_0203	ncbi-geneid:4213016	1.18.1.3	51905|51905|55424
abo:ABO_0206	ncbi-geneid:4212173	2.7.7.56	54211|55666
abo:ABO_0207	ncbi-geneid:4211640	2.4.2.10	53271
abo:ABO_0210	ncbi-geneid:4213477	2.7.2	53633
abo:ABO_0211	ncbi-geneid:4211327	5.4.2.2|5.4.2.8	53738|53738|53738|55957
abo:ABO_0212	ncbi-geneid:4213336	3.6.1.23	51283
abo:ABO_0213	ncbi-geneid:4212468	4.1.1.36|6.3.2.5	102645|52507
abo:ABO_0230	ncbi-geneid:4213901	2.5.1.18	47616|52833
abo:ABO_0249	ncbi-geneid:4213737	3.6.3.-	52540
abo:ABO_0253	ncbi-geneid:4211855	2.3.1.16	53901|53901
abo:ABO_0256	ncbi-geneid:4212133	2.6.1.62	53383
abo:ABO_0258	ncbi-geneid:4212480	5.2.1.8	54534
abo:ABO_0263	ncbi-geneid:4212782	6.3.2.2	55931
abo:ABO_0269	ncbi-geneid:4213350	2.7.3.-|2.7.13.3	55874|47384
abo:ABO_0270	ncbi-geneid:4212749	3.2.1.-	53955|47090
abo:ABO_0274	ncbi-geneid:4211427	1.6.99.3	51905|51905
abo:ABO_0275	ncbi-geneid:4212443	4.1.1.49	53795|68923
abo:ABO_0279	ncbi-geneid:4211676	3.6.1.-	55811
abo:ABO_0280	ncbi-geneid:4212581	3.1.3.25	56655
abo:ABO_0286	ncbi-geneid:4212758	1.-.-.-	51735
abo:ABO_0288	ncbi-geneid:4212760	1.14.13.-	51905
abo:ABO_0293	ncbi-geneid:4212726	3.1.2.-	54637
abo:ABO_0294	ncbi-geneid:4212187	4.99.1.1	53800
abo:ABO_0296	ncbi-geneid:4211343	1.1.1.41	53659
abo:ABO_0302	ncbi-geneid:4212450	1.4.3.5	50475
abo:ABO_0316	ncbi-geneid:4213287	1.3.1.26	51735|55347
abo:ABO_0317	ncbi-geneid:4212144	6.3.5.5	52317|52021
abo:ABO_0318	ncbi-geneid:4212145	6.3.5.5	56059|56059|48108|52440|52440|52335
abo:ABO_0321	ncbi-geneid:4212570	2.1.1.-	53335
abo:ABO_0322	ncbi-geneid:4211554	3.4.24.-	140990|52540
abo:ABO_0323	ncbi-geneid:4212489	2.5.1.15	51717
abo:ABO_0324	ncbi-geneid:4211180	5.4.2.10	53738|53738|53738|55957
abo:ABO_0325	ncbi-geneid:4211921	5.3.1.1	51351
abo:ABO_0331	ncbi-geneid:4211825	4.2.1.70|5.4.99.12	55120|88697
abo:ABO_0333	ncbi-geneid:4212265	2.7.7.8	54211|54211|55666|55666|54791|50249
abo:ABO_0334	ncbi-geneid:4211279	6.2.1.1	56801
abo:ABO_0335	ncbi-geneid:4212437	4.1.1.11	50692
abo:ABO_0336	ncbi-geneid:4212436	6.3.2.1	52374
abo:ABO_0337	ncbi-geneid:4212435	2.1.2.11	51621
abo:ABO_0338	ncbi-geneid:4212741	2.7.1.113	52540
abo:ABO_0339	ncbi-geneid:4212488	2.7.6.3	55083
abo:ABO_0340	ncbi-geneid:4212445	2.7.7.19	81891|81301
abo:ABO_0344	ncbi-geneid:4212766	6.1.1.-	52374
abo:ABO_0350	ncbi-geneid:4211324	2.7.1.4	53613
abo:ABO_0351	ncbi-geneid:4211365	2.4.1.129|3.4	56601|53955
abo:ABO_0354	ncbi-geneid:4212189	5.4.3.8	53383
abo:ABO_0355	ncbi-geneid:4211937	2.5.1.3	51391
abo:ABO_0356	ncbi-geneid:4211936	2.7.4.7|2.7.1.49	53613
abo:ABO_0359	ncbi-geneid:4213478	1.2.1	51735|55347
abo:ABO_0364	ncbi-geneid:4212909	2.7.1.-	53067
abo:ABO_0366	ncbi-geneid:4211720	6.1.1.1	52374|55174
abo:ABO_0367	ncbi-geneid:4211863	6.4.-.-	56801
abo:ABO_0368	ncbi-geneid:4212139	6.3.4.15	55681|46785|50037
abo:ABO_0369	ncbi-geneid:4212911	6.3.4.15|2.7.1.33
abo:ABO_0371	ncbi-geneid:4211833	3.6.5.3	52540|50465|50447
abo:ABO_0378	ncbi-geneid:4212364	2.7.7.6	64484
abo:ABO_0379	ncbi-geneid:4212365	2.7.7.6	64484
abo:ABO_0382	ncbi-geneid:4211565	3.6.5.3	52540|54211|50447|54980|54980
abo:ABO_0383	ncbi-geneid:4211832	3.6.5.3	52540|50465|50447
abo:ABO_0384	ncbi-geneid:4213593	1.1.1.132	51735|48179|52413
abo:ABO_0393	ncbi-geneid:4213601	4.2.2.3	48230
abo:ABO_0395	ncbi-geneid:4213591	2.7.7.22|5.3.1.8	51182|53448
abo:ABO_0422	ncbi-geneid:4212363	2.7.7.6	56553|55257|47789
abo:ABO_0424	ncbi-geneid:4212913	1.14.99.-	143410
abo:ABO_0426	ncbi-geneid:4212915	3.1.4.46	51695
abo:ABO_0435	ncbi-geneid:4213100	4.6.1.1	55073|158472
abo:ABO_0436	ncbi-geneid:4213101	3.-.-.-	53474
abo:ABO_0438	ncbi-geneid:4213103	1.-.-.-	55469
abo:ABO_0442	ncbi-geneid:4213107	2.7.3.-	55874|52172|47384
abo:ABO_0451	ncbi-geneid:4213116	2.5.1.90	48576
abo:ABO_0455	ncbi-geneid:4211220	2.7.2.11	53633|88697
abo:ABO_0458	ncbi-geneid:4212044	2.7.7.2|2.7.1.26	52374|82114
abo:ABO_0459	ncbi-geneid:4211348	6.1.1.5	52374|47323|50677
abo:ABO_0461	ncbi-geneid:4212481	5.2.1.8	54534
abo:ABO_0470	ncbi-geneid:4213817	1.5.3.-|1.4.3.19	51971|54373
abo:ABO_0472	ncbi-geneid:4211384	2.7.3.-|2.7.13.3	55874|47384
abo:ABO_0474	ncbi-geneid:4213820	6.3.5.1	52402|56317
abo:ABO_0476	ncbi-geneid:4212111	4.2.1.70|5.4.99.12	55120|55174
abo:ABO_0481	ncbi-geneid:4211350	2.2.1.6	52518|52518|52467
abo:ABO_0482	ncbi-geneid:4211199	2.2.1.6	55021|55021
abo:ABO_0485	ncbi-geneid:4211352	1.1.1.86	51735|48179
abo:ABO_0492	ncbi-geneid:4211958	6.1.1.9	52374|47323|50677|46589
abo:ABO_0494	ncbi-geneid:4211480	2.7.7.7	102400
abo:ABO_0495	ncbi-geneid:4212452	3.4.11.1	53187|52949
abo:ABO_0500	ncbi-geneid:4211646	5.-.-.-	111337
abo:ABO_0501	ncbi-geneid:4211934	2.4.2.29	51713
abo:ABO_0507	ncbi-geneid:4212872	6.3.5.6|6.3.5.7	75304
abo:ABO_0510	ncbi-geneid:4211931	1.1.1.93|4.1.1.73|1.1.1.83	53659
abo:ABO_0511	ncbi-geneid:4211566	1.2.1.16	53720
abo:ABO_0512	ncbi-geneid:4211978	3.1.3.25	56655
abo:ABO_0513	ncbi-geneid:4212875	2.1.1.-	75217
abo:ABO_0514	ncbi-geneid:4213667	2.3.1.30	51161
abo:ABO_0516	ncbi-geneid:4211233	3.1.1.29	53178
abo:ABO_0518	ncbi-geneid:4212877	2.7.6.1	53271
abo:ABO_0519	ncbi-geneid:4211207	2.7.1.148	54211|55060
abo:ABO_0522	ncbi-geneid:4212665	1.2.1.70	69742|51735|69075
abo:ABO_0524	ncbi-geneid:4212188	2.1.1.-	53335
abo:ABO_0525	ncbi-geneid:4211363	2.7.7.-	69572
abo:ABO_0526	ncbi-geneid:4211331	4.2.1.17	52096
abo:ABO_0527	ncbi-geneid:4211685	6.3.5.6|6.3.5.7	55931|89095
abo:ABO_0528	ncbi-geneid:4211684	6.3.5.6|6.3.5.7	75304
abo:ABO_0529	ncbi-geneid:4211686	6.3.5.6|6.3.5.7	141000
abo:ABO_0542	ncbi-geneid:4212788	5.2.1.8	54534|109998
abo:ABO_0543	ncbi-geneid:4211421	1.7.99.4	103501
abo:ABO_0544	ncbi-geneid:4211422	1.7.99.4	89155
abo:ABO_0545	ncbi-geneid:4211420	1.7.99.4	54862
abo:ABO_0546	ncbi-geneid:4211419	1.7.99.4	53706|50692
abo:ABO_0550	ncbi-geneid:4211234	2.7.1.69	55804
abo:ABO_0553	ncbi-geneid:4212791	3.6.3.-	52540
abo:ABO_0557	ncbi-geneid:4211532	5.3.1.13	53697
abo:ABO_0560	ncbi-geneid:4211239	2.5.1.7	55205
abo:ABO_0561	ncbi-geneid:4212797	2.4.2.17	53850
abo:ABO_0562	ncbi-geneid:4212798	1.1.1.23	53720
abo:ABO_0563	ncbi-geneid:4212199	2.6.1.9	53383
abo:ABO_0565	ncbi-geneid:4212800	3.4.21.-	50494|50156
abo:ABO_0571	ncbi-geneid:4212982	1.3.99.3	56645|47203
abo:ABO_0575	ncbi-geneid:4212986	1.-.-.-	51430
abo:ABO_0578	ncbi-geneid:4211317	1.10.2.2	50022
abo:ABO_0579	ncbi-geneid:4211318	1.10.2.2	81342|81648
abo:ABO_0580	ncbi-geneid:4211319	1.10.2.2	46626
abo:ABO_0584	ncbi-geneid:4212771	5.-.-.-	53697
abo:ABO_0590	ncbi-geneid:4212993	2.1.1.-	53335|81799
abo:ABO_0592	ncbi-geneid:4211555	2.4.1.129	56601|56519
abo:ABO_0593	ncbi-geneid:4211243	6.3.2.13	53623|53244|63418
abo:ABO_0594	ncbi-geneid:4211244	6.3.2.10	53623|53244|63418
abo:ABO_0596	ncbi-geneid:4211242	6.3.2.9	53623|53244|51984
abo:ABO_0598	ncbi-geneid:4211245	2.4.1.227	53756
abo:ABO_0599	ncbi-geneid:4211241	6.3.2.8	53623|53244|51984
abo:ABO_0600	ncbi-geneid:4212209	6.3.2.4	56059|52440
abo:ABO_0604	ncbi-geneid:4211462	3.5.1.-	54211|54211
abo:ABO_0608	ncbi-geneid:4213483	2.3.1.35|2.3.1.1	56266
abo:ABO_0609	ncbi-geneid:4212996	3.6.1.-	55811|51391
abo:ABO_0611	ncbi-geneid:4212470	2.7.1.24	52540
abo:ABO_0617	ncbi-geneid:4211255	2.4.2.19	51690|54675
abo:ABO_0622	ncbi-geneid:4211809	1.2.4.1	52518|52518|52922
abo:ABO_0623	ncbi-geneid:4211810	2.3.1.12	52777|51230|51230|47005
abo:ABO_0626	ncbi-geneid:4213710	2.7.3.-|2.7.13.3	55874|47384|158472
abo:ABO_0627	ncbi-geneid:4213711	2.5.1.17	89028
abo:ABO_0629	ncbi-geneid:4213713	1.1.1.169	48179|51735
abo:ABO_0632	ncbi-geneid:4213715	1.1.1.100	51735
abo:ABO_0635	ncbi-geneid:4213716	2.7.7.49	56672
abo:ABO_0638	ncbi-geneid:4211537	2.3.3.13	51569|110921
abo:ABO_0640	ncbi-geneid:4213720	2.3.1.128	55729
abo:ABO_0647	ncbi-geneid:4213031	2.3.1.41	53901|53901
abo:ABO_0648	ncbi-geneid:4211858	2.3.1.9	53901|53901
abo:ABO_0649	ncbi-geneid:4213638	1.15.1.1	54719|46609
abo:ABO_0656	ncbi-geneid:4213322	1.1.1.35	51735
abo:ABO_0659	ncbi-geneid:4212219	2.7.7.7	56672|100879
abo:ABO_0660	ncbi-geneid:4213325	1.14.13.50	51905
abo:ABO_0661	ncbi-geneid:4212569	2.1.1.51|2.1.1.187	53335
abo:ABO_0663	ncbi-geneid:4213327	1.1.1.-	51735
abo:ABO_0668	ncbi-geneid:4213332	3.7.1.-	53474
abo:ABO_0670	ncbi-geneid:4213334	1.18.1.-	52343|54292|63380
abo:ABO_0671	ncbi-geneid:4213335	1.14.13.-	55961|50022
abo:ABO_0672	ncbi-geneid:4212668	1.14.13.-	55961|50022
abo:ABO_0678	ncbi-geneid:4212674	3.4.21.-	50494
abo:ABO_0680	ncbi-geneid:4212270	4.1.1.31	51621
abo:ABO_0683	ncbi-geneid:4211393	2.3.1.51	69593
abo:ABO_0692	ncbi-geneid:4212683	2.3.1.-	55729
abo:ABO_0694	ncbi-geneid:4211811	4.2.1.3	53732|52016
abo:ABO_0703	ncbi-geneid:4213850	1.2.1.-	53720
abo:ABO_0704	ncbi-geneid:4211351	2.2.1.6	52518|52518|52467
abo:ABO_0708	ncbi-geneid:4213854	3.4.-.-|1.11.1.15	52833
abo:ABO_0710	ncbi-geneid:4211670	1.17.4.1	47240
abo:ABO_0711	ncbi-geneid:4211669	1.17.4.1	51998|48168
abo:ABO_0713	ncbi-geneid:4212631	2.7.3.-|2.7.13.3	55874|47384|158472
abo:ABO_0714	ncbi-geneid:4211193	2.7.1.30	53067|53067
abo:ABO_0717	ncbi-geneid:4213858	3.6.3.30	52540|50331
abo:ABO_0718	ncbi-geneid:4213480	2.1.3.3	53671
abo:ABO_0719	ncbi-geneid:4213479	2.6.1.11	53383
abo:ABO_0723	ncbi-geneid:4213859	3.4.-.-|1.11.1.15	52833
abo:ABO_0724	ncbi-geneid:4212170	3.1.13.-
abo:ABO_0725	ncbi-geneid:4213481	6.3.4.5	69864|52402
abo:ABO_0726	ncbi-geneid:4211190	4.4.1.5	54593
abo:ABO_0730	ncbi-geneid:4213640	2.7.7.4	52374|88697
abo:ABO_0732	ncbi-geneid:4213863	1.14.11.-	51197
abo:ABO_0734	ncbi-geneid:4213865	3.6.4.13	52540
abo:ABO_0735	ncbi-geneid:4212033	3.6.1.-|3.6.4.12	52540|52540|47819
abo:ABO_0739	ncbi-geneid:4211222	6.1.1.15	55681|55826|52954
abo:ABO_0749	ncbi-geneid:4213839	6.1.1.12	55681|55261|50249
abo:ABO_0751	ncbi-geneid:4212639	3.1.22.4	53098
abo:ABO_0753	ncbi-geneid:4212638	3.1.22.4	52540|46785
abo:ABO_0754	ncbi-geneid:4212388	3.1.2.23	54637
abo:ABO_0766	ncbi-geneid:4211615	4.1.99.3	48173|52425
abo:ABO_0769	ncbi-geneid:4212977	2.1.1.79	53335
abo:ABO_0770	ncbi-geneid:4211253	2.5.1.72	142754
abo:ABO_0774	ncbi-geneid:4212925	1.11.1.15	52833
abo:ABO_0776	ncbi-geneid:4213286	4.2.1.52	51569
abo:ABO_0779	ncbi-geneid:4211142	6.3.2.6	56104
abo:ABO_0785	ncbi-geneid:4211148	6.3.5.3	52317|55326|55326|56042|56042|82697|109736
abo:ABO_0800	ncbi-geneid:4211924	2.1.1.31	75217
abo:ABO_0804	ncbi-geneid:4211408	5.3.4.1	52833|54423
abo:ABO_0805	ncbi-geneid:4213912	2.6.1.-	53383
abo:ABO_0806	ncbi-geneid:4211481	1.1.1.3	55347|51735|55021
abo:ABO_0807	ncbi-geneid:4211940	4.2.3.1	53686
abo:ABO_0813	ncbi-geneid:4213644	2.1.1.34	75217
abo:ABO_0815	ncbi-geneid:4213919	3.4.21.-	50494|50156|50156
abo:ABO_0817	ncbi-geneid:4213921	1.1.1.1	51735|50129
abo:ABO_0820	ncbi-geneid:4211151	2.1.2.2	56059|52440|51246
abo:ABO_0821	ncbi-geneid:4213924	3.5.4.-	53927
abo:ABO_0828	ncbi-geneid:4212945	2.1.1.79	53335
abo:ABO_0833	ncbi-geneid:4212948	1.3.99.2	56645|47203
abo:ABO_0834	ncbi-geneid:4213032	2.3.1.41	53901|53901
abo:ABO_0835	ncbi-geneid:4213030	4.2.1.60	54637
abo:ABO_0840	ncbi-geneid:4211286	2.7.4.3	52540
abo:ABO_0844	ncbi-geneid:4211622	4.1.1.3	51569|89000|51230
abo:ABO_0855	ncbi-geneid:4211434	1.7.1.4	51905
abo:ABO_0858	ncbi-geneid:4212959	1.5.1.-	46458
abo:ABO_0861	ncbi-geneid:4211501	2.1.1.14	51726|51726
abo:ABO_0870	ncbi-geneid:4212964	3.6.3.41	52540
abo:ABO_0876	ncbi-geneid:4212693	2.5.1.-	47616|52833
abo:ABO_0877	ncbi-geneid:4212776	5.4.2.1
abo:ABO_0880	ncbi-geneid:4212696	1.7.1.13	55620
abo:ABO_0885	ncbi-geneid:4212700	4.6.1.1	55073
abo:ABO_0886	ncbi-geneid:4212701	1.1.99.-	51905|54373
abo:ABO_0900	ncbi-geneid:4212812	2.4.1.-	56601|53955
abo:ABO_0906	ncbi-geneid:4211969	3.1.3.48	52788
abo:ABO_0907	ncbi-geneid:4211970	2.7.10.-	52540
abo:ABO_0908	ncbi-geneid:4211966	1.1.1.-	51735|52413|48179
abo:ABO_0909	ncbi-geneid:4211569	5.1.3.2	51735
abo:ABO_0910	ncbi-geneid:4212114	4.2.1.46	51735
abo:ABO_0911	ncbi-geneid:4212116	1.1.1.133	51735
abo:ABO_0913	ncbi-geneid:4212113	2.7.7.24	53448
abo:ABO_0914	ncbi-geneid:4212115	5.1.3.13	51182
abo:ABO_0924	ncbi-geneid:4213670	2.-.-.-	53756
abo:ABO_0930	ncbi-geneid:4213666	2.7.1.25	52540
abo:ABO_0932	ncbi-geneid:4211725	1.1.1.22	51735|48179|52413
abo:ABO_0934	ncbi-geneid:4211680	2.7.7.9	53448
abo:ABO_0935	ncbi-geneid:4211726	1.1.1.22	52413|48179|51735
abo:ABO_0936	ncbi-geneid:4211325	5.3.1.9	53697
abo:ABO_0937	ncbi-geneid:4213592	5.4.2.8	53738|53738|53738|55957
abo:ABO_0938	ncbi-geneid:4211679	5.1.3.2	51735
abo:ABO_0944	ncbi-geneid:4213838	2.6.1.1	53383
abo:ABO_0949	ncbi-geneid:4211547	6.5.1.2
abo:ABO_0953	ncbi-geneid:4213489	2.5.1.54	51569
abo:ABO_0954	ncbi-geneid:4213686	1.1.1.-	51735
abo:ABO_0955	ncbi-geneid:4212706	1.-.-.-	54637
abo:ABO_0956	ncbi-geneid:4212707	5.4.2.1
abo:ABO_0957	ncbi-geneid:4212708	1.3.99.3	56645|47203
abo:ABO_0959	ncbi-geneid:4212710	1.-.-.-	51735
abo:ABO_0960	ncbi-geneid:4212711	1.-.-.-	51735
abo:ABO_0962	ncbi-geneid:4213588	1.2.1.3	53720
abo:ABO_0967	ncbi-geneid:4212715	1.1.1.169	48179|51735
abo:ABO_0972	ncbi-geneid:4212720	2.7.3.-	55874|52172|47384
abo:ABO_0980	ncbi-geneid:4211645	1.6.5.5	51735|50129
abo:ABO_0983	ncbi-geneid:4212442	2.3.1.9	53901|53901
abo:ABO_0984	ncbi-geneid:4211687	1.3.99.7	56645|47203
abo:ABO_0985	ncbi-geneid:4212847	2.3.1.86|6.2.1.-	56801
abo:ABO_0986	ncbi-geneid:4211796	6.4.1.2|6.4.1.5	56059|52440|51246|51230
abo:ABO_0987	ncbi-geneid:4213340	4.2.1.17|4.2.1.57	52096
abo:ABO_0988	ncbi-geneid:4212848	1.3.99.-	56645|47203
abo:ABO_0989	ncbi-geneid:4211801	6.4.1.3|6.4.1.5	52096|52096
abo:ABO_0990	ncbi-geneid:4212849	1.-.-.-	51735
abo:ABO_0995	ncbi-geneid:4211794	2.7.1.23	111331
abo:ABO_0998	ncbi-geneid:4212453	3.4.11.2	55486|63737
abo:ABO_1003	ncbi-geneid:4211158	1.3.3.1	51395
abo:ABO_1005	ncbi-geneid:4212860	2.1.1.173	53335|53335
abo:ABO_1007	ncbi-geneid:4212882	3.1.21.-	51556
abo:ABO_1009	ncbi-geneid:4211543	3.4.21.88	51306|46785
abo:ABO_1012	ncbi-geneid:4211920	5.99.1.2	56712|57783|57783|57783
abo:ABO_1018	ncbi-geneid:4211415	3.2.1.52	51445
abo:ABO_1020	ncbi-geneid:4211483	2.4.2.8	53271
abo:ABO_1021	ncbi-geneid:4212213	2.4.2.28	53167
abo:ABO_1023	ncbi-geneid:4212579	2.5.1.47	53686
abo:ABO_1026	ncbi-geneid:4212893	1.-.-.-	51735
abo:ABO_1028	ncbi-geneid:4211510	3.6.4.-	52540|52540|52540|143517|52540|141259
abo:ABO_1029	ncbi-geneid:4211933	3.1.2.-	54637|54637
abo:ABO_1031	ncbi-geneid:4211683	1.2.1.12	55347|51735
abo:ABO_1037	ncbi-geneid:4211668	1.6.5.-	63380|52343|54292
abo:ABO_1042	ncbi-geneid:4212899	3.1.4.46	51695
abo:ABO_1046	ncbi-geneid:4212825	3.5.1.53	56317
abo:ABO_1050	ncbi-geneid:4211457	3.6.3.-	52540
abo:ABO_1055	ncbi-geneid:4211371	3.6.3.-	52540|90123
abo:ABO_1056	ncbi-geneid:4211464	2.7.1.130	52540
abo:ABO_1057	ncbi-geneid:4211215	2.7.7.38	53448
abo:ABO_1058	ncbi-geneid:4211232	3.1.3.48	52788
abo:ABO_1059	ncbi-geneid:4211240	1.1.1.158	56194|56176
abo:ABO_1060	ncbi-geneid:4212120	3.1.4.-|3.1.26.12	50249
abo:ABO_1061	ncbi-geneid:4212110	4.2.1.70|5.4.99.12	55120|55174
abo:ABO_1062	ncbi-geneid:4212830	3.1.3.18	56784
abo:ABO_1063	ncbi-geneid:4212831	3.4.21.-	52096
abo:ABO_1067	ncbi-geneid:4212262	2.3.1.15	53659
abo:ABO_1068	ncbi-geneid:4213034	2.3.1.39	52151|55048
abo:ABO_1069	ncbi-geneid:4213036	1.1.1.100	51735
abo:ABO_1071	ncbi-geneid:4213035	2.3.1.41|2.3.1.179	53901|53901
abo:ABO_1072	ncbi-geneid:4211639	4.1.3.38	56752
abo:ABO_1074	ncbi-geneid:4211410	2.7.4.9	52540
abo:ABO_1075	ncbi-geneid:4211479	2.7.7.7	52540
abo:ABO_1077	ncbi-geneid:4211989	3.1.21.-	51556
abo:ABO_1079	ncbi-geneid:4212835	3.4.21.-	50494
abo:ABO_1086	ncbi-geneid:4211433	1.7.1.4	56014|51905|55124|51905
abo:ABO_1087	ncbi-geneid:4211660	1.7.1.4	50022
abo:ABO_1088	ncbi-geneid:4212842	1.7.1.4	51905|51905
abo:ABO_1089	ncbi-geneid:4211418	1.7.99.4	53706|50692
abo:ABO_1092	ncbi-geneid:4213488	2.5.1.54	51569
abo:ABO_1093	ncbi-geneid:4212471	3.5.1.-	52467
abo:ABO_1098	ncbi-geneid:4212632	4.2.1.70|5.4.99.12	55120|55174
abo:ABO_1100	ncbi-geneid:4213022	1.5.5.1	51905|54373|54862
abo:ABO_1103	ncbi-geneid:4211806	1.3.99.2	51735
abo:ABO_1121	ncbi-geneid:4211864	1.3.99.-	56645|47203
abo:ABO_1127	ncbi-geneid:4211576	3.6.4.12	52540|52540
abo:ABO_1128	ncbi-geneid:4212416	3.4.-.-	53067|53067
abo:ABO_1129	ncbi-geneid:4212417	3.1.2.-	54637
abo:ABO_1132	ncbi-geneid:4211390	2.3.1.15	69593
abo:ABO_1134	ncbi-geneid:4212420	1.2.1.16	53720
abo:ABO_1137	ncbi-geneid:4213289	3.5.1.18	53187|55031
abo:ABO_1139	ncbi-geneid:4212423	1.20.4.1	52833
abo:ABO_1140	ncbi-geneid:4212424	2.6.1.17	53383
abo:ABO_1141	ncbi-geneid:4211184	2.7.7.59	81301|109604|81593|55021|55021
abo:ABO_1142	ncbi-geneid:4211497	3.4.11.18	55920
abo:ABO_1145	ncbi-geneid:4211643	2.7.4.22	53633
abo:ABO_1147	ncbi-geneid:4211729	2.5.1.31	64005
abo:ABO_1149	ncbi-geneid:4213337	1.1.1.267	55347|51735|69055
abo:ABO_1150	ncbi-geneid:4212425	3.4.24.-	50156|50156
abo:ABO_1153	ncbi-geneid:4211463	2.3.1.-	51161
abo:ABO_1154	ncbi-geneid:4213039	4.2.1.-	54637
abo:ABO_1155	ncbi-geneid:4211460	2.3.1.129	51161
abo:ABO_1156	ncbi-geneid:4211461	2.4.1.182	53756
abo:ABO_1157	ncbi-geneid:4212167	3.1.26.4	53098
abo:ABO_1158	ncbi-geneid:4211397	2.7.7.7	89550|50249
abo:ABO_1159	ncbi-geneid:4211797	6.4.1.2	52096
abo:ABO_1160	ncbi-geneid:4211500	6.3.4.-	52402|82829|56037
abo:ABO_1161	ncbi-geneid:4212032	3.6.1.-|3.6.4.12	52540
abo:ABO_1162	ncbi-geneid:4211642	6.3.4.2	52540|52317
abo:ABO_1163	ncbi-geneid:4211214	2.5.1.55	51569
abo:ABO_1164	ncbi-geneid:4213348	4.2.1.11	51604|54826
abo:ABO_1166	ncbi-geneid:4211206	2.7.7.60	53448
abo:ABO_1167	ncbi-geneid:4211208	4.6.1.12	69765
abo:ABO_1168	ncbi-geneid:4212428	5.4.99.12	55120
abo:ABO_1169	ncbi-geneid:4212444	2.1.1.77	53335
abo:ABO_1176	ncbi-geneid:4212434	3.1.2.-	54637
abo:ABO_1177	ncbi-geneid:4212449	1.1.1.290	51735|52283
abo:ABO_1181	ncbi-geneid:4213453	2.1.1.-	53335
abo:ABO_1183	ncbi-geneid:4213455	2.6.1.2|2.6.1.66	53383
abo:ABO_1188	ncbi-geneid:4212575	1.8.1.2	56014|56014|55124|55124
abo:ABO_1194	ncbi-geneid:4212109	4.2.1.70|5.4.99.12	55120
abo:ABO_1195	ncbi-geneid:4211458	3.4.21.53	54211|52540|88697
abo:ABO_1197	ncbi-geneid:4213465	2.3.1.12	53474
abo:ABO_1201	ncbi-geneid:4211813	4.2.1.3	53732|52016|74778
abo:ABO_1203	ncbi-geneid:4211583	1.-.-.-	47240
abo:ABO_1204	ncbi-geneid:4213469	3.6.1.-	56300
abo:ABO_1205	ncbi-geneid:4212271	5.2.1.8	50891
abo:ABO_1206	ncbi-geneid:4212272	5.2.1.8	50891
abo:ABO_1207	ncbi-geneid:4211188	6.1.1.18	52374|50715
abo:ABO_1208	ncbi-geneid:4211476	1.5.99.11|1.5.1.5|3.5.4.9	51735|53223
abo:ABO_1210	ncbi-geneid:4212464	3.4.21.92	52096
abo:ABO_1212	ncbi-geneid:4213470	3.4.21.53	54211|52540|88697
abo:ABO_1214	ncbi-geneid:4212273	5.2.1.8	54534|109998
abo:ABO_1215	ncbi-geneid:4213038	1.3.1.9	51735
abo:ABO_1221	ncbi-geneid:4211514	3.2.1.-	53955|54106|54106|54106
abo:ABO_1222	ncbi-geneid:4212140	3.5.2.6|3.1.2.6	56281
abo:ABO_1224	ncbi-geneid:4212166	3.1.26.4
abo:ABO_1225	ncbi-geneid:4211402	2.7.7.7
abo:ABO_1228	ncbi-geneid:4211517	3.6.1.22	55811|55811
abo:ABO_1230	ncbi-geneid:4213639	3.4.21.-	52096
abo:ABO_1231	ncbi-geneid:4211283	1.1.1.1	50129|51735
abo:ABO_1232	ncbi-geneid:4211571	1.1.1.60	51735|48179
abo:ABO_1233	ncbi-geneid:4211340	5.3.1.22	51658
abo:ABO_1236	ncbi-geneid:4211280	6.2.1.1|6.2.1.16	56801
abo:ABO_1237	ncbi-geneid:4211800	6.4.1.4	56059|52440|51246|51230
abo:ABO_1238	ncbi-geneid:4211520	4.2.1.17|4.2.1.18	52096
abo:ABO_1239	ncbi-geneid:4211521	6.4.1.4	52096|52096
abo:ABO_1240	ncbi-geneid:4211212	1.3.99.10	56645|47203
abo:ABO_1243	ncbi-geneid:4211524	2.7.3.-	52172|55874|47384|52172
abo:ABO_1245	ncbi-geneid:4211499	2.1.1.-	89562
abo:ABO_1248	ncbi-geneid:4211498	1.1.1.37	56327|51735
abo:ABO_1251	ncbi-geneid:4213021	3.1.1.1	53474
abo:ABO_1256	ncbi-geneid:4211361	3.6.3.29	52540|50331
abo:ABO_1259	ncbi-geneid:4213414	1.1.3.6	51905
abo:ABO_1263	ncbi-geneid:4213418	1.3.99.-	56645|47203
abo:ABO_1264	ncbi-geneid:4213419	1.3.99.3	56645|47203
abo:ABO_1265	ncbi-geneid:4213420	1.1.1.-	51735
abo:ABO_1267	ncbi-geneid:4211179	2.3.3.9	51645
abo:ABO_1269	ncbi-geneid:4213422	2.1.1.-	53335
abo:ABO_1271	ncbi-geneid:4213424	2.3.1.-	55729
abo:ABO_1273	ncbi-geneid:4211141	4.3.2.2	48557
abo:ABO_1275	ncbi-geneid:4211927	2.1.1.61|2.8.1.-	52402
abo:ABO_1279	ncbi-geneid:4211357	2.-.-.-	54690
abo:ABO_1280	ncbi-geneid:4213428	4.2.1.70|5.4.99.12	55120
abo:ABO_1281	ncbi-geneid:4211344	1.1.1.42	53659
abo:ABO_1282	ncbi-geneid:4211345	1.1.1.42	53659
abo:ABO_1287	ncbi-geneid:4213431	2.3.2.8	55729
abo:ABO_1288	ncbi-geneid:4211990	2.3.2.6	55729
abo:ABO_1289	ncbi-geneid:4211828	1.8.1.9	51905
abo:ABO_1294	ncbi-geneid:4213632	6.1.1.11	55681|46589
abo:ABO_1295	ncbi-geneid:4212573	2.1.1.107|1.3.1.76|4.99.1.4	53790|75615|51735
abo:ABO_1299	ncbi-geneid:4211995	2.8.1.-	75169
abo:ABO_1301	ncbi-geneid:4213830	3.6.3.16	52540
abo:ABO_1307	ncbi-geneid:4211998	2.7.3.-	55874|52172|52172|55781|52172|47384|158472
abo:ABO_1308	ncbi-geneid:4212455	2.1.1.80	53335|47757
abo:ABO_1310	ncbi-geneid:4212979	3.1.1.61	52738
abo:ABO_1324	ncbi-geneid:4212004	2.1.1.13	56507|82282|51717|52242|47644
abo:ABO_1327	ncbi-geneid:4212267	1.6.1.2	52467
abo:ABO_1329	ncbi-geneid:4212266	1.6.1.2	52283|51735
abo:ABO_1331	ncbi-geneid:4213510	3.-.-.-	53474
abo:ABO_1336	ncbi-geneid:4212141	3.1.2.6	56281
abo:ABO_1342	ncbi-geneid:4212186	1.3.3.3|1.3.99.22	102114
abo:ABO_1348	ncbi-geneid:4213522	1.9.3.1	46626|46626
abo:ABO_1350	ncbi-geneid:4212972	1.9.3.1	46626
abo:ABO_1351	ncbi-geneid:4212971	1.9.3.1	81442
abo:ABO_1352	ncbi-geneid:4211284	1.1.1.1	51735|50129
abo:ABO_1366	ncbi-geneid:4211611	2.7.3.-|2.7.13.3	55874|47384
abo:ABO_1380	ncbi-geneid:4211761	3.-.-.-	53474
abo:ABO_1387	ncbi-geneid:4211765	5.4.99.12	55120|55174
abo:ABO_1390	ncbi-geneid:4211823	6.1.1.2	52374
abo:ABO_1400	ncbi-geneid:4211932	3.1.2.-|3.1.1.5	52266
abo:ABO_1407	ncbi-geneid:4213260	2.7.1.-	53067|53067
abo:ABO_1408	ncbi-geneid:4211191	1.1.5.3	51905
abo:ABO_1409	ncbi-geneid:4213261	2.5.1.26	56176|55103
abo:ABO_1412	ncbi-geneid:4211282	2.1.1.63	46767|57884|53155|46689
abo:ABO_1413	ncbi-geneid:4213264	3.2.2.21	48150
abo:ABO_1418	ncbi-geneid:4211333	2.3.1.-	53474
abo:ABO_1423	ncbi-geneid:4212773	1.8.1.7	51905|55424
abo:ABO_1427	ncbi-geneid:4212275	2.7.9.2	56059|51621|52009
abo:ABO_1429	ncbi-geneid:4211225	4.2.1.79	103378
abo:ABO_1431	ncbi-geneid:4211812	4.2.1.3	53732|52016
abo:ABO_1432	ncbi-geneid:4211224	2.3.3.5	48256
abo:ABO_1433	ncbi-geneid:4211223	4.1.3.30	51621
abo:ABO_1435	ncbi-geneid:4212614	4.1.3.-	56322
abo:ABO_1436	ncbi-geneid:4212615	3.1.3.3|2.7.1.39	56784
abo:ABO_1444	ncbi-geneid:4213345	5.3.1.23	100950
abo:ABO_1445	ncbi-geneid:4212622	4.2.1.109	53639
abo:ABO_1446	ncbi-geneid:4212623	1.13.11.53|1.13.11.54	51182
abo:ABO_1447	ncbi-geneid:4212624	3.1.3.77	56784
abo:ABO_1448	ncbi-geneid:4212572	2.1.1.172	53335
abo:ABO_1449	ncbi-geneid:4211486	3.6.4.13	52540
abo:ABO_1453	ncbi-geneid:4212628	3.6.3.-	52540
abo:ABO_1454	ncbi-geneid:4211509	4.2.99.-|2.5.1.-	53383
abo:ABO_1455	ncbi-geneid:4211145	2.4.2.14	56235|53271
abo:ABO_1458	ncbi-geneid:4212486	6.3.2.17|6.3.2.12	53623|53244
abo:ABO_1460	ncbi-geneid:4211816	4.2.1.20	51366
abo:ABO_1461	ncbi-geneid:4211817	4.2.1.20	53686
abo:ABO_1462	ncbi-geneid:4211821	5.3.1.24	51366
abo:ABO_1463	ncbi-geneid:4211824	5.4.99.12	55120
abo:ABO_1465	ncbi-geneid:4213836	1.2.1.11	55347|51735
abo:ABO_1466	ncbi-geneid:4213837	1.2.1.11	55347|51735
abo:ABO_1467	ncbi-geneid:4211539	1.1.1.85	53659
abo:ABO_1469	ncbi-geneid:4211541	4.2.1.33|4.2.1.35	52016
abo:ABO_1470	ncbi-geneid:4211540	4.2.1.33|4.2.1.35	53732
abo:ABO_1473	ncbi-geneid:4213486	4.2.3.5	103263
abo:ABO_1474	ncbi-geneid:4211792	2.1.1.72	53335
abo:ABO_1479	ncbi-geneid:4213125	1.1.1.30	51735
abo:ABO_1483	ncbi-geneid:4213128	3.1.-.-	53474
abo:ABO_1485	ncbi-geneid:4211781	3.1.11.2	56219
abo:ABO_1487	ncbi-geneid:4213634	3.1.3.-
abo:ABO_1488	ncbi-geneid:4212778	1.1.1.94	48179|51735
abo:ABO_1492	ncbi-geneid:4211975	6.2.1.5	52210|51735
abo:ABO_1493	ncbi-geneid:4211974	6.2.1.5	56059|52210
abo:ABO_1494	ncbi-geneid:4211459	1.8.1.4	51905|55424
abo:ABO_1495	ncbi-geneid:4211973	2.3.1.61	52777|51230|47005
abo:ABO_1496	ncbi-geneid:4211972	1.2.4.2	52518|52518
abo:ABO_1498	ncbi-geneid:4212640	1.3.5.1|1.3.99.1	51905|46977|56425
abo:ABO_1499	ncbi-geneid:4212643	1.3.99.1	81343
abo:ABO_1500	ncbi-geneid:4212642	1.3.99.1	81343
abo:ABO_1501	ncbi-geneid:4211194	2.3.3.1	48256
abo:ABO_1503	ncbi-geneid:4211591	1.1.1.31	51735|48179
abo:ABO_1509	ncbi-geneid:4212767	6.1.1.17	52374|48163
abo:ABO_1514	ncbi-geneid:4211984	2.2.1.2	51569
abo:ABO_1520	ncbi-geneid:4213033	2.3.1.41|2.3.1.180	53901
abo:ABO_1521	ncbi-geneid:4211485	3.6.4.13	52540
abo:ABO_1523	ncbi-geneid:4213774	3.1.1.-	53474
abo:ABO_1529	ncbi-geneid:4213780	5.1.99.4	89796
abo:ABO_1530	ncbi-geneid:4211372	1.8.4.11	55068
abo:ABO_1531	ncbi-geneid:4211374	1.8.4.11|1.8.4.12	51316
abo:ABO_1537	ncbi-geneid:4212217	3.8.1.2	56784
abo:ABO_1540	ncbi-geneid:4211563	4.2.1.2	117457
abo:ABO_1542	ncbi-geneid:4213044	3.6.1.7	54975
abo:ABO_1544	ncbi-geneid:4213831	1.20.4.1	52833
abo:ABO_1551	ncbi-geneid:4213050	3.6.3.-	52540
abo:ABO_1560	ncbi-geneid:4213059	2.8.1.-	64307
abo:ABO_1562	ncbi-geneid:4213218	2.1.1.-	53335
abo:ABO_1563	ncbi-geneid:4211152	3.5.1.10	53328|55021
abo:ABO_1566	ncbi-geneid:4211860	1.1.1.35|4.2.1.17|5.1.2.3	52096|51735|48179|48179
abo:ABO_1567	ncbi-geneid:4211854	2.3.1.16|2.3.1.9	53901|53901
abo:ABO_1570	ncbi-geneid:4211971	1.6.1.1	51905|55424
abo:ABO_1573	ncbi-geneid:4211149	6.3.3.1	56042|55326
abo:ABO_1574	ncbi-geneid:4211150	2.1.2.2	53328
abo:ABO_1577	ncbi-geneid:4213294	3.5.4.13	51283
abo:ABO_1583	ncbi-geneid:4211544	3.4.21.-	51306
abo:ABO_1585	ncbi-geneid:4213231	1.1.1.-	51735
abo:ABO_1586	ncbi-geneid:4213232	2.1.1.172	53335
abo:ABO_1587	ncbi-geneid:4213233	3.2.1.-	48435|53955
abo:ABO_1595	ncbi-geneid:4213554	1.4.1.2	51735|53223
abo:ABO_1597	ncbi-geneid:4213556	3.1.3.1	56300
abo:ABO_1598	ncbi-geneid:4213557	2.7.3.-	55874|52172|47384
abo:ABO_1599	ncbi-geneid:4211503	6.1.1.10	52374|47323|50249|57770
abo:ABO_1608	ncbi-geneid:4213565	2.6.1.51	53383
abo:ABO_1617	ncbi-geneid:4211673	4.2.99.18	48150
abo:ABO_1618	ncbi-geneid:4213567	3.1.1.45	53474
abo:ABO_1622	ncbi-geneid:4213787	3.6.1.19	101386|101386
abo:ABO_1623	ncbi-geneid:4212037	2.7.6.5	81301|109604|81271|55021
abo:ABO_1624	ncbi-geneid:4212636	2.1.1.-	53335|50249
abo:ABO_1626	ncbi-geneid:4212580	2.5.1.47	53686
abo:ABO_1627	ncbi-geneid:4211568	2.7.3.-|2.7.13.3	55874|52172|47384|47226|158472
abo:ABO_1628	ncbi-geneid:4212451	2.6.99.2	63892
abo:ABO_1631	ncbi-geneid:4212118	3.1.26.3	69065|54768
abo:ABO_1633	ncbi-geneid:4211536	3.4.21.89	51306
abo:ABO_1635	ncbi-geneid:4213393	3.4.21.-	50494|50156|50156
abo:ABO_1641	ncbi-geneid:4211254	1.4.3.16	51905|56425|46977
abo:ABO_1645	ncbi-geneid:4211862	4.2.1.17	52096
abo:ABO_1646	ncbi-geneid:4211727	3.2.2.-	52141
abo:ABO_1648	ncbi-geneid:4211492	6.1.1.6	55681|50249
abo:ABO_1651	ncbi-geneid:4212029	3.1.-.-	64182
abo:ABO_1652	ncbi-geneid:4211861	5.3.3.8|5.1.2.3|1.1.1.35|4.2.1.17	52096|51735|48179|48179
abo:ABO_1653	ncbi-geneid:4211856	2.3.1.16	53901|53901
abo:ABO_1659	ncbi-geneid:4211413	2.1.1.37	53335
abo:ABO_1663	ncbi-geneid:4213803	2.3.1.86|6.2.1.-	56801
abo:ABO_1683	ncbi-geneid:4211155	3.5.2.3	51556|51338
abo:ABO_1684	ncbi-geneid:4211328	3.1.3.18	56784
abo:ABO_1686	ncbi-geneid:4212574	1.8.4.8	52402
abo:ABO_1690	ncbi-geneid:4211322	2.7.3.-	55874|47384
abo:ABO_1695	ncbi-geneid:4212210	3.6.4.13	52540
abo:ABO_1701	ncbi-geneid:4211804	1.3.99.3	56645|47203
abo:ABO_1702	ncbi-geneid:4213166	1.3.99.3	56645|47203
abo:ABO_1705	ncbi-geneid:4211868	1.3.1.34	51395|51905
abo:ABO_1708	ncbi-geneid:4213170	2.7.3.-	55874
abo:ABO_1712	ncbi-geneid:4213174	2.3.1.9	53901|53901
abo:ABO_1713	ncbi-geneid:4213037	1.1.1.100	51735
abo:ABO_1728	ncbi-geneid:4211534	2.1.1.-	75217
abo:ABO_1731	ncbi-geneid:4211281	6.2.1.17	56801
abo:ABO_1741	ncbi-geneid:4211641	4.1.1.23	51366
abo:ABO_1746	ncbi-geneid:4212467	2.7.4.14	52540
abo:ABO_1747	ncbi-geneid:4211719	1.3.1.12	55205|51735|48179
abo:ABO_1748	ncbi-geneid:4212200	2.6.1.9	53383
abo:ABO_1749	ncbi-geneid:4211601	5.4.99.5|4.2.1.51	53850|55021|48600
abo:ABO_1750	ncbi-geneid:4213631	2.6.1.52	53383
abo:ABO_1751	ncbi-geneid:4212663	5.99.1.3	56719|101904
abo:ABO_1752	ncbi-geneid:4213495	3.8.1.-	51556|51338
abo:ABO_1753	ncbi-geneid:4211724	2.1.1.64	53335
abo:ABO_1754	ncbi-geneid:4212774	3.1.3.18	56784
abo:ABO_1755	ncbi-geneid:4213496	1.-.-.-	51735
abo:ABO_1768	ncbi-geneid:4212119	3.1.26.3|3.1.13.5	53098|47819|47819
abo:ABO_1769	ncbi-geneid:4212775	5.4.2.1
abo:ABO_1772	ncbi-geneid:4211256	1.3.99.3	56645|47203
abo:ABO_1775	ncbi-geneid:4211403	2.7.7.7	52540|48019
abo:ABO_1776	ncbi-geneid:4211681	1.2.1.12	55347|51735
abo:ABO_1782	ncbi-geneid:4211263	2.7.8.-	56214
abo:ABO_1794	ncbi-geneid:4211156	3.5.2.3	51556
abo:ABO_1797	ncbi-geneid:4211471	2.7.2.4	53633|55021|55021
abo:ABO_1798	ncbi-geneid:4211293	6.1.1.7	55681|101353|55186|50447
abo:ABO_1804	ncbi-geneid:4213841	2.3.1.20
abo:ABO_1806	ncbi-geneid:4212150	6.-.-.-	56801
abo:ABO_1811	ncbi-geneid:4212153	2.7.3.-	47226
abo:ABO_1816	ncbi-geneid:4212466	2.7.8.-	56024|56024
abo:ABO_1818	ncbi-geneid:4211657	3.1.11.5	52540|52540|52980
abo:ABO_1819	ncbi-geneid:4211656	3.1.11.5	52540|52980
abo:ABO_1820	ncbi-geneid:4211658	3.1.11.5	52540
abo:ABO_1829	ncbi-geneid:4211489	3.1.21.3	116734|116734
abo:ABO_1830	ncbi-geneid:4211487	2.1.1.72	53335
abo:ABO_1832	ncbi-geneid:4211488	3.1.21.3	52540|52540
abo:ABO_1837	ncbi-geneid:4211603	6.1.1.20	56037|50249|55681|54991|46955
abo:ABO_1838	ncbi-geneid:4211602	6.1.1.20	55681|46589
abo:ABO_1845	ncbi-geneid:4211213	1.11.1.6	56634
abo:ABO_1850	ncbi-geneid:4212661	6.3.5.2	52402|52317|54810
abo:ABO_1851	ncbi-geneid:4212662	1.1.1.205	51412|51412
abo:ABO_1852	ncbi-geneid:4211779	3.1.11.6	57997
abo:ABO_1859	ncbi-geneid:4211474	6.1.1.21	55681|52954
abo:ABO_1860	ncbi-geneid:4211209	1.17.7.1	56014|51717
abo:ABO_1863	ncbi-geneid:4211435	2.1.1.-	102114
abo:ABO_1864	ncbi-geneid:4211428	2.7.4.6	54919
abo:ABO_1868	ncbi-geneid:4213649	4.4.1.-|2.8.1.7|4.4.1.16	53383
abo:ABO_1872	ncbi-geneid:4211205	4.4.1.-|2.8.1.7	53383
abo:ABO_1878	ncbi-geneid:4211442	3.5.4.4	51556
abo:ABO_1892	ncbi-geneid:4211721	3.5.1.54|6.3.4.6	56059|52440|51246|50891|50891|160467|51230
abo:ABO_1894	ncbi-geneid:4212192	3.6.4.-	52540|52540
abo:ABO_1895	ncbi-geneid:4213239	3.1.1.-	53474
abo:ABO_1897	ncbi-geneid:4212354	1.9.3.1	81452
abo:ABO_1899	ncbi-geneid:4212352	1.9.3.1	81442
abo:ABO_1900	ncbi-geneid:4212353	1.9.3.1	49503|81464|46626
abo:ABO_1917	ncbi-geneid:4211392	2.3.1.51	69593
abo:ABO_1918	ncbi-geneid:4211807	1.3.99.2	51735
abo:ABO_1920	ncbi-geneid:4212040	3.6.1.-|3.6.4.13	52540
abo:ABO_1921	ncbi-geneid:4211738	2.8.1.1	52821
abo:ABO_1940	ncbi-geneid:4211755	2.3.1.-	56317
abo:ABO_1947	ncbi-geneid:4211542	6.1.1.4	52374|50677|47323
abo:ABO_1949	ncbi-geneid:4211478	2.7.7.7	52540|48019
abo:ABO_1951	ncbi-geneid:4211219	1.2.1.41	53720
abo:ABO_1952	ncbi-geneid:4212305	2.7.7.18	52374
abo:ABO_1959	ncbi-geneid:4213282	3.4.16.4	56601
abo:ABO_1960	ncbi-geneid:4213291	2.6.1.21	56752
abo:ABO_1963	ncbi-geneid:4211550	2.3.1.181
abo:ABO_1964	ncbi-geneid:4211549	2.8.1.8	102114
abo:ABO_1965	ncbi-geneid:4213283	3.4.16.4|3.4.21	56601
abo:ABO_1972	ncbi-geneid:4212312	4.1.1.-	52507
abo:ABO_1974	ncbi-geneid:4211587	6.3.2.-	53623|53244|51984
abo:ABO_1975	ncbi-geneid:4211548	3.1.1.3	53474
abo:ABO_1978	ncbi-geneid:4212482	3.5.1.49	141130
abo:ABO_1980	ncbi-geneid:4211291	3.5.1.4	56317
abo:ABO_1989	ncbi-geneid:4211323	2.7.1.11	53784
abo:ABO_1991	ncbi-geneid:4211728	2.4.2.9	53271
abo:ABO_1994	ncbi-geneid:4212269	3.6.1.1	50324
abo:ABO_2000	ncbi-geneid:4212054	2.7.13.2|2.7.13.3	55874|47384
abo:ABO_2007	ncbi-geneid:4211409	1.8.1.8	74863|52833
abo:ABO_2008	ncbi-geneid:4213829	4.2.1.10	52304
abo:ABO_2009	ncbi-geneid:4211798	6.4.1.2	51230
abo:ABO_2010	ncbi-geneid:4211799	6.3.4.14|6.4.1.2	56059|52440|51246
abo:ABO_2011	ncbi-geneid:4211218	2.1.1.-	53335
abo:ABO_2013	ncbi-geneid:4212061	1.-.-.-	51395
abo:ABO_2015	ncbi-geneid:4211146	2.1.2.3|3.5.4.10	53927|52335
abo:ABO_2016	ncbi-geneid:4211143	6.3.4.13	56059|52440|51246
abo:ABO_2018	ncbi-geneid:4212063	2.7.3.-	52172|52172|55874|47384
abo:ABO_2020	ncbi-geneid:4212065	1.14.13.-	47240
abo:ABO_2021	ncbi-geneid:4213642	4.1.1.50	56276
abo:ABO_2024	ncbi-geneid:4211818	4.1.1.48	51366
abo:ABO_2025	ncbi-geneid:4211819	2.4.2.18	52418|47648
abo:ABO_2026	ncbi-geneid:4211822	4.1.3.27	52317
abo:ABO_2027	ncbi-geneid:4211820	4.1.3.27	56322
abo:ABO_2032	ncbi-geneid:4213872	2.7.3.-|2.7.13.3	55874|47384
abo:ABO_2035	ncbi-geneid:4213663	1.10.3.-	81452
abo:ABO_2036	ncbi-geneid:4213662	1.10.3.-	81442
abo:ABO_2037	ncbi-geneid:4213661	1.10.3.-	49503|81464
abo:ABO_2039	ncbi-geneid:4213875	1.-.-.-	51395
abo:ABO_2042	ncbi-geneid:4212172	5.1.3.1	51366
abo:ABO_2046	ncbi-geneid:4211982	5.2.1.8	109998|54534|54534
abo:ABO_2047	ncbi-geneid:4212448	1.1.1.262	53659
abo:ABO_2048	ncbi-geneid:4211533	2.1.1.182	53335
abo:ABO_2050	ncbi-geneid:4213473	3.6.1.41	56300
abo:ABO_2052	ncbi-geneid:4212963	2.7.7.25|2.7.7.72|3.1.3.-|3.1.4	81891|81301
abo:ABO_2053	ncbi-geneid:4213883	1.5.1.33	51735
abo:ABO_2056	ncbi-geneid:4212487	2.7.6.3	55083
abo:ABO_2057	ncbi-geneid:4212485	4.1.2.25	55620
abo:ABO_2059	ncbi-geneid:4211688	3.4.24.57	53067|53067
abo:ABO_2062	ncbi-geneid:4211398	2.7.7.-	56731|57783|117023
abo:ABO_2078	ncbi-geneid:4212334	2.4.1.-|3.4	56601|53955
abo:ABO_2086	ncbi-geneid:4213293	3.6.4.13	52540
abo:ABO_2087	ncbi-geneid:4211159	2.7.8.-	56214
abo:ABO_2089	ncbi-geneid:4211161	1.13.12.-	51905|51905
abo:ABO_2090	ncbi-geneid:4211211	2.3.1.102
abo:ABO_2097	ncbi-geneid:4213346	3.1.21.1	54060
abo:ABO_2098	ncbi-geneid:4211865	1.3.99.3	56645|47203
abo:ABO_2100	ncbi-geneid:4211694	1.4.1.4	51735|53223
abo:ABO_2102	ncbi-geneid:4211167	1.3.99.-	56645|47203
abo:ABO_2104	ncbi-geneid:4211389	3.1.1.32	56931
abo:ABO_2108	ncbi-geneid:4211172	3.1.1.-	53474
abo:ABO_2111	ncbi-geneid:4211175	3.1.1.-	53474
abo:ABO_2119	ncbi-geneid:4212013	1.14.12.17	46458|52343|63380
abo:ABO_2124	ncbi-geneid:4212578	1.8.1.2	63380|52218
abo:ABO_2133	ncbi-geneid:4211941	6.1.1.3	55681|55186|52954|81271
abo:ABO_2134	ncbi-geneid:4211473	3.5.4.19	141734
abo:ABO_2135	ncbi-geneid:4212582	6.1.1.16	52374|47323
abo:ABO_2150	ncbi-geneid:4213341	2.3.1.178	55729
abo:ABO_2151	ncbi-geneid:4213342	2.6.1.76	53383
abo:ABO_2152	ncbi-geneid:4213343	4.2.1.108	51182
abo:ABO_2156	ncbi-geneid:4212075	2.7.7.7
abo:ABO_2162	ncbi-geneid:4212081	1.-.-.-	51395
abo:ABO_2164	ncbi-geneid:4211780	3.1.11.6	116842
abo:ABO_2165	ncbi-geneid:4211695	2.5.1.1|2.5.1.10	48576
abo:ABO_2166	ncbi-geneid:4213338	2.2.1.7	52518|52518|52922
abo:ABO_2168	ncbi-geneid:4211329	3.1.3.27	101307
abo:ABO_2169	ncbi-geneid:4211939	2.7.4.16	55326|56042
abo:ABO_2171	ncbi-geneid:4212045	2.5.1.9|2.5.1.78	52121
abo:ABO_2172	ncbi-geneid:4212215	3.5.4.25|4.1.99.12	55821|142695
abo:ABO_2173	ncbi-geneid:4212043	2.5.1.9	63380|63380
abo:ABO_2174	ncbi-geneid:4212042	1.1.1.193|3.5.4.26	53597|53927
abo:ABO_2176	ncbi-geneid:4212768	2.1.2.1	53383
abo:ABO_2183	ncbi-geneid:4212517	1.16.1.1	51905|55424
abo:ABO_2186	ncbi-geneid:4213284	5.1.1.1	51419|50621
abo:ABO_2187	ncbi-geneid:4211396	3.6.1.-|3.6.4.12	52540|48024
abo:ABO_2192	ncbi-geneid:4211575	2.1.1.-	75217|55315
abo:ABO_2193	ncbi-geneid:4211957	3.1.-.-	50249|50249|50249|50249
abo:ABO_2197	ncbi-geneid:4211140	6.3.4.4	52540
abo:ABO_2200	ncbi-geneid:4212193	3.4.-.-	117892|117892
abo:ABO_2201	ncbi-geneid:4212194	3.4.-.-	117892
abo:ABO_2204	ncbi-geneid:4211582	2.5.1.75	52540
abo:ABO_2206	ncbi-geneid:4213404	3.5.1.28	53187|54106
abo:ABO_2210	ncbi-geneid:4211633	3.1.-.-
abo:ABO_2211	ncbi-geneid:4212527	3.6.1.-	52540
abo:ABO_2212	ncbi-geneid:4211192	2.8.1.1|2.8.1.2	52821|52821
abo:ABO_2214	ncbi-geneid:4211332	2.3.1.-	53474
abo:ABO_2216	ncbi-geneid:4212136	6.3.3.3	52540
abo:ABO_2219	ncbi-geneid:4212137	2.3.1.47	53383
abo:ABO_2220	ncbi-geneid:4212134	2.8.1.6	102114
abo:ABO_2222	ncbi-geneid:4212530	3.1.3.71	142823
abo:ABO_2223	ncbi-geneid:4211805	1.3.99.-	56645|47203
abo:ABO_2225	ncbi-geneid:4211604	4.2.1.96	55248
abo:ABO_2227	ncbi-geneid:4212185	4.1.1.37	51726
abo:ABO_2228	ncbi-geneid:4211196	1.4.1.13|1.4.1.14	51971|46548
abo:ABO_2229	ncbi-geneid:4211195	1.4.1.13|1.4.1.14	51395|56235|69336
abo:ABO_2231	ncbi-geneid:4213485	4.2.3.4	56796
abo:ABO_2232	ncbi-geneid:4213490	2.7.1.71	52540
abo:ABO_2238	ncbi-geneid:4211364	2.4.2.-|2.4.1.-|3.4	56601|53955
abo:ABO_2239	ncbi-geneid:4211494	1.1.1.38|1.1.1.40	51735|53223
abo:ABO_2241	ncbi-geneid:4212279	3.6.4.-	52540|52540
abo:ABO_2242	ncbi-geneid:4213484	6.1.1.19	52374|47323|55190
abo:ABO_2244	ncbi-geneid:4211336	3.4.25.1|3.4.25.2	56235
abo:ABO_2246	ncbi-geneid:4211723	2.1.1	53335
abo:ABO_2249	ncbi-geneid:4212201	3.6.1.31	101386
abo:ABO_2256	ncbi-geneid:4211414	3.1.-.-	69500
abo:ABO_2257	ncbi-geneid:4211388	3.4.11.5	53474
abo:ABO_2260	ncbi-geneid:4211674	2.7.3.-|2.7.13.3	55874|47384|55785
abo:ABO_2262	ncbi-geneid:4211183	6.3.1.2	55931|54368
abo:ABO_2263	ncbi-geneid:4211708	2.8.1.-	64307
abo:ABO_2264	ncbi-geneid:4211928	2.1.1.61|2.8.1.-	52402
abo:ABO_2271	ncbi-geneid:4211926	2.1.1.61|2.8.1.-	75217
abo:ABO_2276	ncbi-geneid:4213658	3.4.21.102	52096|50156
abo:ABO_2278	ncbi-geneid:4212202	4.1.3.-	51366
abo:ABO_2279	ncbi-geneid:4212197	5.3.1.16	51366
abo:ABO_2280	ncbi-geneid:4212203	2.4.2.-	52317
abo:ABO_2281	ncbi-geneid:4212198	4.2.1.19	54211|54211
abo:ABO_2285	ncbi-geneid:4211251	3.2.2.-	48150|55811
abo:ABO_2288	ncbi-geneid:4211636	1.14.-.-	48264
abo:ABO_2290	ncbi-geneid:4212039	2.7.1.-|2.7.7	53613|52374
abo:ABO_2295	ncbi-geneid:4213363	2.4.-.-	53448
abo:ABO_2297	ncbi-geneid:4211962	2.4.1.-	53756
abo:ABO_2298	ncbi-geneid:4211960	2.4.-.-	53756
abo:ABO_2300	ncbi-geneid:4211961	2.4.-.-	53756
abo:ABO_2301	ncbi-geneid:4211198	2.6.1.42	56752
abo:ABO_2302	ncbi-geneid:4211185	2.7.7.42	81301|81301|81593|81593
abo:ABO_2306	ncbi-geneid:4213476	2.3.1.1	53633|55729
abo:ABO_2312	ncbi-geneid:4211354	4.2.1.9	143975|52016
abo:ABO_2315	ncbi-geneid:4213373	1.17.1.1	52343|54292|63380
abo:ABO_2321	ncbi-geneid:4212184	4.2.1.75	69618
abo:ABO_2322	ncbi-geneid:4212667	2.5.1.61	53850|54782
abo:ABO_2324	ncbi-geneid:4213395	2.7.13.3	55874
abo:ABO_2325	ncbi-geneid:4213482	4.3.2.1	48557
abo:ABO_2328	ncbi-geneid:4211470	4.1.1.20	51419|50621
abo:ABO_2330	ncbi-geneid:4213691	2.3.1.57	55729
abo:ABO_2332	ncbi-geneid:4213290	5.1.1.7	54506
abo:ABO_2343	ncbi-geneid:4212484	1.5.1.3	53597
abo:ABO_2344	ncbi-geneid:4211942	2.1.1.45	55831
abo:ABO_2348	ncbi-geneid:4211236	2.7.3.9	51621|55781|52009|47831
abo:ABO_2349	ncbi-geneid:4211677	3.6.1.-	55811
abo:ABO_2353	ncbi-geneid:4212349	3.6.3.4	56784|81653|55008|55008|81665
abo:ABO_2361	ncbi-geneid:4211782	4.2.1.1	53056
abo:ABO_2363	ncbi-geneid:4213635	5.2.1.8	54534
abo:ABO_2364	ncbi-geneid:4211246	5.1.1.3	53681|53681
abo:ABO_2365	ncbi-geneid:4212341	6.3.5.10	52540|52317
abo:ABO_2366	ncbi-geneid:4212340	2.5.1.17	52540
abo:ABO_2367	ncbi-geneid:4212402	6.3.1.-|6.3.5.9	52540|52317
abo:ABO_2368	ncbi-geneid:4212403	3.6.3.34	52540
abo:ABO_2374	ncbi-geneid:4212975	1.11.1.5	46626|46626
abo:ABO_2378	ncbi-geneid:4212343	2.4.2.21	52733
abo:ABO_2380	ncbi-geneid:4212344	2.7.1.156|2.7.7.62	52540
abo:ABO_2381	ncbi-geneid:4211605	3.11.1.2	82057
abo:ABO_2384	ncbi-geneid:4211637	1.14.-.-	48264
abo:ABO_2391	ncbi-geneid:4211482	1.1.1.29	51735|52283
abo:ABO_2393	ncbi-geneid:4212088	1.14.13.-	51905|51905
abo:ABO_2397	ncbi-geneid:4212091	1.-.-.-	50022
abo:ABO_2398	ncbi-geneid:4213641	4.1.1.19	51419|50621
abo:ABO_2399	ncbi-geneid:4213643	2.5.1.16	53335
abo:ABO_2403	ncbi-geneid:4212777	5.4.2.1
abo:ABO_2404	ncbi-geneid:4212094	1.-.-.-	51735
abo:ABO_2408	ncbi-geneid:4212098	2.7.7.-	52540|52540
abo:ABO_2414	ncbi-geneid:4211292	1.1.1.2	51430
abo:ABO_2415	ncbi-geneid:4212218	3.8.1.5	53474
abo:ABO_2419	ncbi-geneid:4213080	1.1.-.-	56796
abo:ABO_2430	ncbi-geneid:4211290	3.4.-.-|1.6.4.-	51905|52833|52833
abo:ABO_2431	ncbi-geneid:4211289	3.4.-.-|1.11.1.15	52833
abo:ABO_2434	ncbi-geneid:4211238	2.4.2.-|2.4.1.-	53955
abo:ABO_2437	ncbi-geneid:4211538	2.3.3.13	51569|110921|89000
abo:ABO_2440	ncbi-geneid:4213095	4.2.1.17	52096
abo:ABO_2442	ncbi-geneid:4213630	3.1.3.3	56784|55021
abo:ABO_2447	ncbi-geneid:4211472	6.1.1.6	55681
abo:ABO_2452	ncbi-geneid:4211857	2.3.1.16	53901|53901
abo:ABO_2453	ncbi-geneid:4213751	1.3.99.-	56645|47203
abo:ABO_2454	ncbi-geneid:4213752	3.1.1.-	53474
abo:ABO_2459	ncbi-geneid:4212666	4.2.1.24	51569
abo:ABO_2460	ncbi-geneid:4212274	2.7.4.1	56024|143724|56024|140356
abo:ABO_2461	ncbi-geneid:4213756	3.6.1.11|3.6.1.40	109604|53067|53067
abo:ABO_2465	ncbi-geneid:4213758	4.1.1.-	50475|143968
abo:ABO_2482	ncbi-geneid:4212593	3.5.1.4	75304
abo:ABO_2483	ncbi-geneid:4212594	1.1.1.1	51735|50129
abo:ABO_2493	ncbi-geneid:4212440	5.99.1.-	56719|101904
abo:ABO_2494	ncbi-geneid:4212441	5.99.1.-	56719|55874|54211
abo:ABO_2498	ncbi-geneid:4211287	3.6.1.13	55811
abo:ABO_2501	ncbi-geneid:4211959	2.-.-.-	53756
abo:ABO_2506	ncbi-geneid:4212609	3.5.1.4|3.5.1.54	75304
abo:ABO_2517	ncbi-geneid:4213069	2.7.3.-	55874|52172|47384
abo:ABO_2519	ncbi-geneid:4213071	2.7.3.-	52172
abo:ABO_2520	ncbi-geneid:4213072	2.7.13.3	55874|55785|47384
abo:ABO_2528	ncbi-geneid:4213530	2.1.1.-	53335|88697
abo:ABO_2533	ncbi-geneid:4213533	1.3.99.3	56645|47203
abo:ABO_2535	ncbi-geneid:4211793	3.6.-.-	55811
abo:ABO_2537	ncbi-geneid:4212633	4.2.1.70|5.4.99.12	55120|55174
abo:ABO_2538	ncbi-geneid:4212038	3.6.1.-|3.6.4.12	52540
abo:ABO_2541	ncbi-geneid:4211613	2.7.3.-	55874|47384|55785
abo:ABO_2555	ncbi-geneid:4211508	2.5.1.49	53383
abo:ABO_2556	ncbi-geneid:4213349	4.2.1.17	52096
abo:ABO_2563	ncbi-geneid:4213302	2.1.1.171	53335
abo:ABO_2573	ncbi-geneid:4213307	2.1.1.33	53335
abo:ABO_2576	ncbi-geneid:4211507	2.3.1.31	53474
abo:ABO_2578	ncbi-geneid:4213310	3.6.1.15	52972
abo:ABO_2580	ncbi-geneid:4213312	1.3.3.3|1.3.99.22	102114
abo:ABO_2583	ncbi-geneid:4211249	3.2.2.23|4.2.99.18	81624|46946|57716
abo:ABO_2591	ncbi-geneid:4211690	1.4.4.2	53383
abo:ABO_2592	ncbi-geneid:4211691	1.4.4.2	53383
abo:ABO_2594	ncbi-geneid:4211692	2.1.2.10	103025|101790
abo:ABO_2598	ncbi-geneid:4213382	1.-.-.-	51905
abo:ABO_2599	ncbi-geneid:4213383	1.14.13.-	51905
abo:ABO_2600	ncbi-geneid:4211315	3.4.11.9	55920|53092
abo:ABO_2605	ncbi-geneid:4211349	4.3.1.19	53686|55021|55021
abo:ABO_2606	ncbi-geneid:4212174	5.3.1.6	100950|75445
abo:ABO_2612	ncbi-geneid:4211869	4.1.2.13	51569
abo:ABO_2613	ncbi-geneid:4211326	2.7.2.3	53748
abo:ABO_2614	ncbi-geneid:4211682	1.2.1.12	55347|51735
abo:ABO_2615	ncbi-geneid:4211944	2.2.1.1	52518|52518|52922
abo:ABO_2617	ncbi-geneid:4211504	2.5.1.6	55973|55973|55973
abo:ABO_2618	ncbi-geneid:4211288	3.3.1.1	52283|51735
abo:ABO_2619	ncbi-geneid:4211502	1.5.1.20	51730
abo:ABO_2621	ncbi-geneid:4211153	2.7.1.40	51621|52935|50800
abo:ABO_2638	ncbi-geneid:4212784	1.11.1.9	52833
abo:ABO_2640	ncbi-geneid:4212214	3.1.5.1	109604
abo:ABO_2659	ncbi-geneid:4212268	2.7.7.7	56672|88723|53098|47807
abo:ABO_2662	ncbi-geneid:4211901	1.3.99.3	56645|47203
abo:ABO_2665	ncbi-geneid:4211252	4.1.3.4	51569
abo:ABO_2668	ncbi-geneid:4211221	1.5.1.2	51735|48179
abo:ABO_2679	ncbi-geneid:4213832	1.20.4.1	52788
abo:ABO_2682	ncbi-geneid:4211229	3.6.3.27	52540
abo:ABO_2688	ncbi-geneid:4212494	3.1.2.-	54637
abo:ABO_2690	ncbi-geneid:4211956	3.6.1.-|3.6.4.12	52540
abo:ABO_2698	ncbi-geneid:4212503	3.1.2.-	54637
abo:ABO_2701	ncbi-geneid:4212355	3.1.4.16	56300|55816
abo:ABO_2702	ncbi-geneid:4211546	6.5.1.1	56091|50249
abo:ABO_2703	ncbi-geneid:4211373	1.8.4.11|1.8.4.12	55068|51316
abo:ABO_2709	ncbi-geneid:4213399	1.2.1.3	53720
abo:ABO_2710	ncbi-geneid:4213400	1.1.99.-	51905|54373
abo:ABO_2719	ncbi-geneid:4211733	3.5.1.5	51556|51338|51338
abo:ABO_2720	ncbi-geneid:4211732	3.5.1.5	51278
abo:ABO_2721	ncbi-geneid:4211731	3.5.1.5	54111
abo:ABO_2723	ncbi-geneid:4211181	2.6.1.16	53697|56235
abo:ABO_2724	ncbi-geneid:4211182	2.3.1.57|2.7.7.23|2.3.1.157	53448|51161
abo:ABO_2725	ncbi-geneid:4213844	3.6.3.14	51344|46604
abo:ABO_2726	ncbi-geneid:4213845	3.6.3.14	52540|47917|50615
abo:ABO_2727	ncbi-geneid:4212126	3.6.3.14	52943
abo:ABO_2728	ncbi-geneid:4213842	3.6.3.14	52540|47917|50615
abo:ABO_2729	ncbi-geneid:4212127	3.6.3.14	47928
abo:ABO_2730	ncbi-geneid:4213847	3.6.3.14	81573
abo:ABO_2731	ncbi-geneid:4213846	3.6.3.14	81333
abo:ABO_2732	ncbi-geneid:4213843	3.6.3.14	81336
abo:ABO_2736	ncbi-geneid:4211698	2.1.1.170	53335
abo:ABO_2739	ncbi-geneid:4212513	1.3.99.-	56645|47203
abo:ABO_2741	ncbi-geneid:4211808	4.1.3.1	51621
abo:ABO_2742	ncbi-geneid:4213840	2.3.1.20	52777
abo:ABO_2743	ncbi-geneid:4212224	5.1.3.15	74650
abo:ABO_2748	ncbi-geneid:4213402	6.2.1.-	56801
abo:ABO_2749	ncbi-geneid:4212228	4.2.1.2	48557
abo:ABO_2754	ncbi-geneid:4212169	3.1.26.5	54211
