# Supplementary material for: Tracing the Repertoire of Promiscuous Enzymes along the Metabolic Pathways in Archaeal Organisms
Source: Life (Basel). 2017 Jul 13;7(3):30. doi: 10.3390/life7030030 (PMC5617955; doi:10.3390/life7030030)
Supplement: Supplementary file 1 [file life-07-00030-s001.zip › Table_S2/abu.txt]

KEGGID	NCBIGI	ECs	SFamilyID
abu:Abu_0002	ncbi-geneid:5623761	2.7.7.7	55979|55979|55979
abu:Abu_0003	ncbi-geneid:5623762	5.99.1.3	56719|55874|54211
abu:Abu_0004	ncbi-geneid:5623763	1.8.1.9	51905
abu:Abu_0005	ncbi-geneid:5624763	1.7.1.13	55620
abu:Abu_0009	ncbi-geneid:5625299	3.6.3.29	52540
abu:Abu_0018	ncbi-geneid:5624572	4.2.1.70|5.4.99.12	55120
abu:Abu_0019	ncbi-geneid:5624573	4.3.2.2	48557
abu:Abu_0020	ncbi-geneid:5624574	1.17.4.1	51998|48168
abu:Abu_0021	ncbi-geneid:5624575	1.17.4.1	47240
abu:Abu_0023	ncbi-geneid:5624577	3.1.2.-	54637
abu:Abu_0029	ncbi-geneid:5623161	1.1.1.94	48179|51735
abu:Abu_0030	ncbi-geneid:5623162	6.3.5.6|6.3.5.7	55931|89095
abu:Abu_0035	ncbi-geneid:5623167	2.7.3.-	55874|55785|47384
abu:Abu_0039	ncbi-geneid:5624582	3.5.4.12	53927
abu:Abu_0040	ncbi-geneid:5624583	6.4.1.2	51230
abu:Abu_0041	ncbi-geneid:5624584	6.4.1.2|6.3.4.14	56059|51246|52440
abu:Abu_0042	ncbi-geneid:5624585	3.6.4.13	52540
abu:Abu_0045	ncbi-geneid:5624588	6.3.5.4	52402|56235
abu:Abu_0050	ncbi-geneid:5625137	4.2.1.70|5.4.99.12	55120|55174
abu:Abu_0051	ncbi-geneid:5625138	5.3.1.13	53697
abu:Abu_0052	ncbi-geneid:5625139	3.1.-.-	56281
abu:Abu_0053	ncbi-geneid:5625140	2.1.1.182	53335
abu:Abu_0054	ncbi-geneid:5625141	4.1.3.-	51366
abu:Abu_0057	ncbi-geneid:5625144	2.1.1.-	102114
abu:Abu_0058	ncbi-geneid:5625145	6.1.1.17	52374|48163
abu:Abu_0061	ncbi-geneid:5623615	2.7.3.-|2.7.13.3	55874|47384
abu:Abu_0071	ncbi-geneid:5623625	6.1.1.3	55681|55186|52954
abu:Abu_0079	ncbi-geneid:5624421	4.2.1.33|4.2.1.35	53732
abu:Abu_0081	ncbi-geneid:5624423	5.4.2.10	53738|53738|53738|55957
abu:Abu_0089	ncbi-geneid:5623846	3.6.3.27	52540
abu:Abu_0093	ncbi-geneid:5623850	2.7.3.-	55874|47384
abu:Abu_0097	ncbi-geneid:5624540	3.6.1.1|3.1.3.18	56784
abu:Abu_0102	ncbi-geneid:5624545	2.7.3.-	55874|55785|47384
abu:Abu_0103	ncbi-geneid:5624546	4.2.1.1	53056
abu:Abu_0111	ncbi-geneid:5624373	3.13.1.-|4.4.1.21	63411
abu:Abu_0114	ncbi-geneid:5624376	3.4.16.4	56601
abu:Abu_0117	ncbi-geneid:5624426	2.1.1.13	82282|51717|56507|52242|47644
abu:Abu_0118	ncbi-geneid:5624427	2.6.1.42	56752
abu:Abu_0121	ncbi-geneid:5624430	3.6.1.31|3.5.4.19	141734|101386
abu:Abu_0126	ncbi-geneid:5624435	2.7.7.60|4.6.1.12	69765|53448
abu:Abu_0128	ncbi-geneid:5625044	3.1.3.27	101307
abu:Abu_0130	ncbi-geneid:5625046	6.3.5.5	52021|52317
abu:Abu_0132	ncbi-geneid:5625048	6.3.4.4	52540
abu:Abu_0134	ncbi-geneid:5625050	2.6.1.-	53383
abu:Abu_0140	ncbi-geneid:5623379	1.2.1.12	51735|55347
abu:Abu_0141	ncbi-geneid:5623380	6.3.3.1	55326|56042
abu:Abu_0143	ncbi-geneid:5623382	2.7.1.24	52540
abu:Abu_0144	ncbi-geneid:5623383	5.1.1.7	54506|54506
abu:Abu_0145	ncbi-geneid:5623384	2.1.2.2	56059|52440|51246
abu:Abu_0146	ncbi-geneid:5623385	2.3.1.-	55729
abu:Abu_0152	ncbi-geneid:5625222	2.5.1.75	52540
abu:Abu_0155	ncbi-geneid:5625225	2.1.1.-	75217|55315
abu:Abu_0157	ncbi-geneid:5625227	2.6.1.-	53383
abu:Abu_0158	ncbi-geneid:5625228	1.1.1.3	55347|51735|55021
abu:Abu_0161	ncbi-geneid:5624871	1.1.1.267	55347|51735|69055
abu:Abu_0164	ncbi-geneid:5624874	3.4.24.57	53067|53067
abu:Abu_0176	ncbi-geneid:5624782	6.4.1.1	51569|89000|51230
abu:Abu_0182	ncbi-geneid:5624788	2.2.1.1	52518|52518|52922
abu:Abu_0193	ncbi-geneid:5623874	2.3.1.40|6.2.1.20	56801|69593|103473
abu:Abu_0194	ncbi-geneid:5624811	2.7.7.59	109604|81301|55021
abu:Abu_0199	ncbi-geneid:5624816	3.5.2.3	51556
abu:Abu_0213	ncbi-geneid:5623746	6.3.4.-	52402
abu:Abu_0215	ncbi-geneid:5623748	6.3.2.1	52374
abu:Abu_0217	ncbi-geneid:5624357	2.7.8.7	56214
abu:Abu_0219	ncbi-geneid:5624359	3.1.-.-	53098
abu:Abu_0221	ncbi-geneid:5624361	3.1.3.3	56784
abu:Abu_0222	ncbi-geneid:5624362	2.2.1.2	51569
abu:Abu_0223	ncbi-geneid:5624363	2.5.1.54	51569
abu:Abu_0229	ncbi-geneid:5623639	6.3.5.6|6.3.5.7	141000
abu:Abu_0230	ncbi-geneid:5623640	2.4.2.29	51713
abu:Abu_0232	ncbi-geneid:5623642	2.6.1.17	53383
abu:Abu_0234	ncbi-geneid:5623708	6.3.2.8	53623|51984|53244
abu:Abu_0237	ncbi-geneid:5623711	1.1.1.86	51735|48179
abu:Abu_0238	ncbi-geneid:5623712	3.1.-.-	50249
abu:Abu_0240	ncbi-geneid:5623714	2.7.7.7	52540
abu:Abu_0245	ncbi-geneid:5623590	6.1.1.16	52374|47323
abu:Abu_0253	ncbi-geneid:5623598	4.2.1.1	53056
abu:Abu_0254	ncbi-geneid:5623599	2.3.1.47	53383
abu:Abu_0258	ncbi-geneid:5624948	2.7.1.40	51621|52935|50800
abu:Abu_0259	ncbi-geneid:5624949	2.6.1.11	53383
abu:Abu_0261	ncbi-geneid:5624951	2.1.3.2	53671
abu:Abu_0262	ncbi-geneid:5624952	2.6.1.85	56322
abu:Abu_0263	ncbi-geneid:5624953	3.3.2.1	52499
abu:Abu_0265	ncbi-geneid:5624955	4.1.3.38	56752
abu:Abu_0266	ncbi-geneid:5624956	3.11.1.2	82057
abu:Abu_0276	ncbi-geneid:5624966	4.1.3.30	51621
abu:Abu_0277	ncbi-geneid:5624967	2.3.3.5	48256
abu:Abu_0278	ncbi-geneid:5624267	4.2.1.3	53732|52016
abu:Abu_0283	ncbi-geneid:5624272	2.5.1.61	53850|54782
abu:Abu_0285	ncbi-geneid:5624274	2.7.7.7	52540
abu:Abu_0286	ncbi-geneid:5624275	5.1.1.3	53681|53681
abu:Abu_0287	ncbi-geneid:5624276	1.4.1.4	51735|53223
abu:Abu_0289	ncbi-geneid:5623987	1.11.1.15	52833
abu:Abu_0291	ncbi-geneid:5623989	2.7.4.6	54919
abu:Abu_0294	ncbi-geneid:5623992	2.3.1.15	53659
abu:Abu_0295	ncbi-geneid:5623993	2.3.1.41|2.3.1.180	53901
abu:Abu_0299	ncbi-geneid:5623997	1.3.99.1	46548|54292
abu:Abu_0300	ncbi-geneid:5624800	1.3.99.1	51905|46977|56425
abu:Abu_0307	ncbi-geneid:5624807	1.6.5.3	54862
abu:Abu_0309	ncbi-geneid:5624809	1.6.5.3	54292|54862|53706
abu:Abu_0310	ncbi-geneid:5624810	2.3.3.1	48256
abu:Abu_0311	ncbi-geneid:5624548	1.6.5.3	142019|140490|142984
abu:Abu_0312	ncbi-geneid:5624549	1.6.5.3	52833
abu:Abu_0313	ncbi-geneid:5624550	1.6.5.3	56762|143243
abu:Abu_0314	ncbi-geneid:5624551	1.6.5.3	56770
abu:Abu_0316	ncbi-geneid:5624553	2.6.1.-|4.4.1.8	53383
abu:Abu_0317	ncbi-geneid:5624554	4.1.1.-	50475|143968|143968
abu:Abu_0321	ncbi-geneid:5624558	2.7.1.33
abu:Abu_0322	ncbi-geneid:5624789	2.4.2.17	53850
abu:Abu_0327	ncbi-geneid:5624794	6.1.1.2	52374
abu:Abu_0345	ncbi-geneid:5624527	6.1.1.11	55681|46589
abu:Abu_0347	ncbi-geneid:5624529	1.7.2.2	48695
abu:Abu_0358	ncbi-geneid:5623261	1.7.99.4	53706|50692
abu:Abu_0362	ncbi-geneid:5623265	2.7.3.-	55874|47384
abu:Abu_0365	ncbi-geneid:5623268	2.1.1.107	53790
abu:Abu_0368	ncbi-geneid:5625259	2.4.2.18	52418|47648
abu:Abu_0374	ncbi-geneid:5625265	2.7.3.-|2.7.13.3	55874|47384
abu:Abu_0376	ncbi-geneid:5625267	5.2.1.8	54534|109998
abu:Abu_0377	ncbi-geneid:5624846	4.1.2.13	51569
abu:Abu_0378	ncbi-geneid:5624847	1.2.1.3	53720
abu:Abu_0383	ncbi-geneid:5624852	2.7.1.71	52540
abu:Abu_0384	ncbi-geneid:5624853	1.1.1.23	53720
abu:Abu_0386	ncbi-geneid:5624855	2.5.1.90	48576
abu:Abu_0387	ncbi-geneid:5624856	1.2.1.70	69742|51735|69075
abu:Abu_0388	ncbi-geneid:5624714	6.1.1.15	55681|52954|55826
abu:Abu_0390	ncbi-geneid:5624716	2.7.7.25|2.7.7.72|3.1.3.-|3.1.4	81891|81301
abu:Abu_0393	ncbi-geneid:5624719	2.3.1.-	56317
abu:Abu_0402	ncbi-geneid:5624639	6.1.1.4	52374|50677|47323
abu:Abu_0404	ncbi-geneid:5624641	6.3.2.12|6.3.2.17	53623|53244
abu:Abu_0410	ncbi-geneid:5623875	3.6.4.-	52540|52540|52540|143517|141259
abu:Abu_0415	ncbi-geneid:5623880	2.7.3.-|2.7.13.3	55874|47384
abu:Abu_0420	ncbi-geneid:5623885	2.7.3.-	55874|55785|55785|47384
abu:Abu_0424	ncbi-geneid:5623188	2.1.1	53335
abu:Abu_0427	ncbi-geneid:5623191	5.2.1.8	50891
abu:Abu_0428	ncbi-geneid:5623192	4.1.1.11	50692
abu:Abu_0430	ncbi-geneid:5623194	2.5.1.10	48576
abu:Abu_0433	ncbi-geneid:5623645	2.7.3.-	55874|47384|158472
abu:Abu_0443	ncbi-geneid:5623655	3.1.3.25	56655
abu:Abu_0444	ncbi-geneid:5623656	2.6.1.16	53697|56235
abu:Abu_0445	ncbi-geneid:5624514	2.5.1.6	55973|55973|55973
abu:Abu_0447	ncbi-geneid:5624516	2.5.1.3	51391
abu:Abu_0450	ncbi-geneid:5624519	1.-.-.-	51395
abu:Abu_0451	ncbi-geneid:5624520	2.1.1.-	53335
abu:Abu_0452	ncbi-geneid:5624521	3.4.24.-	52540|140990
abu:Abu_0455	ncbi-geneid:5624524	2.7.3.-	55874|103190|47384|158472
abu:Abu_0456	ncbi-geneid:5624525	2.3.3.13	51569|110921
abu:Abu_0457	ncbi-geneid:5625071	1.8.1.8	52833
abu:Abu_0473	ncbi-geneid:5625328	5.3.1.16	51366
abu:Abu_0475	ncbi-geneid:5625330	2.4.2.-	52317
abu:Abu_0480	ncbi-geneid:5623686	3.6.3.4	56784|81653|55008|55008|81665
abu:Abu_0482	ncbi-geneid:5623688	2.7.6.1	53271
abu:Abu_0484	ncbi-geneid:5623690	2.1.1.61|2.8.1.-	52402
abu:Abu_0485	ncbi-geneid:5623691	2.1.1.61|2.8.1.-	52402
abu:Abu_0486	ncbi-geneid:5623692	2.7.6.3	55083
abu:Abu_0487	ncbi-geneid:5623693	3.4.11.9	55920|53092
abu:Abu_0488	ncbi-geneid:5623694	4.2.1.10	52304
abu:Abu_0489	ncbi-geneid:5624593	3.5.4.3	51556|51338
abu:Abu_0490	ncbi-geneid:5624594	3.4.21.-	52096
abu:Abu_0492	ncbi-geneid:5624596	2.7.2.1	53067|53067
abu:Abu_0493	ncbi-geneid:5624597	2.3.1.8	53659
abu:Abu_0494	ncbi-geneid:5624598	2.7.2.1	53067|53067
abu:Abu_0496	ncbi-geneid:5624600	2.7.2.1	53067|53067
abu:Abu_0497	ncbi-geneid:5624601	2.7.7.7
abu:Abu_0503	ncbi-geneid:5624824	2.7.7.7
abu:Abu_0508	ncbi-geneid:5624829	2.7.3.-	55874|47384
abu:Abu_0518	ncbi-geneid:5625337	1.1.5.4	51905
abu:Abu_0519	ncbi-geneid:5625338	6.1.1.5	52374|50677|47323
abu:Abu_0522	ncbi-geneid:5625341	6.3.2.13	53623|53244
abu:Abu_0529	ncbi-geneid:5624259	3.1.2.-	54637
abu:Abu_0542	ncbi-geneid:5623432	3.6.3.-	52540
abu:Abu_0544	ncbi-geneid:5623434	2.7.4.8	52540
abu:Abu_0546	ncbi-geneid:5623436	3.6.3.4	56784|81653|81665|55008
abu:Abu_0550	ncbi-geneid:5624560	4.99.1.1	53800
abu:Abu_0554	ncbi-geneid:5624564	3.6.3.-	52540
abu:Abu_0557	ncbi-geneid:5624567	1.11.1.15	52833
abu:Abu_0558	ncbi-geneid:5624568	3.5.2.6	81901
abu:Abu_0563	ncbi-geneid:5624380	3.6.1.-|3.6.4.12	52540
abu:Abu_0565	ncbi-geneid:5624382	1.8.3.1	56524|81296
abu:Abu_0572	ncbi-geneid:5624389	3.1.3.5	56300|55816
abu:Abu_0577	ncbi-geneid:5624057	3.2.-.-	52317
abu:Abu_0581	ncbi-geneid:5624061	6.1.1.9	52374|50677|47323|46589
abu:Abu_0586	ncbi-geneid:5623750	3.6.1.15	52972
abu:Abu_0590	ncbi-geneid:5623754	1.5.1.2	48179|51735
abu:Abu_0592	ncbi-geneid:5623756	3.4.21.53	54211|52540|88697
abu:Abu_0594	ncbi-geneid:5623758	3.1.3.48	52788
abu:Abu_0605	ncbi-geneid:5623556	6.4.1.2|6.4.1.1	56059|52440|51246
abu:Abu_0608	ncbi-geneid:5623559	2.8.1.7|4.4.1.16	53383
abu:Abu_0612	ncbi-geneid:5623094	2.8.1.7	53383
abu:Abu_0616	ncbi-geneid:5623098	4.3.2.1	48557
abu:Abu_0620	ncbi-geneid:5623102	3.6.1.-	56300
abu:Abu_0623	ncbi-geneid:5623627	4.2.99.18	48150
abu:Abu_0631	ncbi-geneid:5623635	2.7.3.-	55874|55785|55785|55785
abu:Abu_0635	ncbi-geneid:5623111	5.3.1.6	89623
abu:Abu_0636	ncbi-geneid:5623112	3.4.21.89	51306
abu:Abu_0637	ncbi-geneid:5623113	1.5.1.5|3.5.4.9	51735|53223
abu:Abu_0639	ncbi-geneid:5623115	3.1.1.29	53178
abu:Abu_0642	ncbi-geneid:5623118	3.5.1.28	53187
abu:Abu_0643	ncbi-geneid:5623119	1.13.12.16
abu:Abu_0644	ncbi-geneid:5623120	6.1.1.1	52374|55174
abu:Abu_0645	ncbi-geneid:5623121	2.7.6.5|3.1.7.2	109604|81301|81271
abu:Abu_0646	ncbi-geneid:5623197	2.7.7.6	63562
abu:Abu_0647	ncbi-geneid:5623198	2.7.4.22	53633
abu:Abu_0649	ncbi-geneid:5623200	1.1.1.262	53659
abu:Abu_0650	ncbi-geneid:5623201	2.6.99.2	63892
abu:Abu_0651	ncbi-geneid:5623202	4.1.3.27	56322
abu:Abu_0653	ncbi-geneid:5623204	2.1.2.1	53383
abu:Abu_0654	ncbi-geneid:5623205	6.1.1.6	55681|50249
abu:Abu_0656	ncbi-geneid:5623207	1.17.7.1	51717|56014
abu:Abu_0658	ncbi-geneid:5625125	3.6.1.-|3.6.4.12	52540|48024
abu:Abu_0659	ncbi-geneid:5625126	1.1.1.22	51735|48179|52413
abu:Abu_0660	ncbi-geneid:5625127	4.2.1.46|5.1.3.-	51735
abu:Abu_0661	ncbi-geneid:5625128	1.1.1.-	51735|52413|48179
abu:Abu_0662	ncbi-geneid:5625129	1.1.1.-	51735|55347
abu:Abu_0663	ncbi-geneid:5625130	2.3.1.-	51161
abu:Abu_0666	ncbi-geneid:5625133	5.1.3.2	51735
abu:Abu_0668	ncbi-geneid:5625135	6.3.5.4	52402|56235
abu:Abu_0669	ncbi-geneid:5625136	2.3.1.18	51161
abu:Abu_0671	ncbi-geneid:5625114	2.4.2.-	52317
abu:Abu_0672	ncbi-geneid:5625115	4.1.3.-	51366
abu:Abu_0677	ncbi-geneid:5625120	2.4.1.-	53756
abu:Abu_0678	ncbi-geneid:5625121	6.3.5.4	52402|56235
abu:Abu_0679	ncbi-geneid:5625122	2.-.-.-	53756
abu:Abu_0689	ncbi-geneid:5624098	2.4.2.-	52317
abu:Abu_0690	ncbi-geneid:5624099	4.1.3.-	51366
abu:Abu_0692	ncbi-geneid:5623542	5.1.3.14|5.1.3.23	53756
abu:Abu_0695	ncbi-geneid:5623545	5.1.3.13	51182
abu:Abu_0696	ncbi-geneid:5623546	4.2.1.46	51735|53335
abu:Abu_0698	ncbi-geneid:5623548	6.5.1.1	56091|50249
abu:Abu_0699	ncbi-geneid:5624101	2.4.2.7	53271
abu:Abu_0700	ncbi-geneid:5623998	4.2.1.20	53686
abu:Abu_0702	ncbi-geneid:5625195	3.4.11.1	53187|52949
abu:Abu_0711	ncbi-geneid:5625204	3.6.3.-	56784|81653
abu:Abu_0719	ncbi-geneid:5624158	4.2.1.2	48557
abu:Abu_0724	ncbi-geneid:5624163	1.14.11.-	51197
abu:Abu_0725	ncbi-geneid:5623789	1.1.3.15	51395
abu:Abu_0740	ncbi-geneid:5623952	2.7.4.16	55326|56042
abu:Abu_0741	ncbi-geneid:5623953	5.4.99.12	55120
abu:Abu_0745	ncbi-geneid:5623957	6.3.2.4	56059|52440
abu:Abu_0747	ncbi-geneid:5623959	6.3.2.10	53623|53244
abu:Abu_0772	ncbi-geneid:5625369	3.4.11.18	55920
abu:Abu_0774	ncbi-geneid:5624897	2.7.7.7	52141
abu:Abu_0776	ncbi-geneid:5624899	6.1.1.12	55681|55261|50249
abu:Abu_0779	ncbi-geneid:5624902	2.7.4.3	52540
abu:Abu_0780	ncbi-geneid:5624903	2.7.4.3	52540
abu:Abu_0782	ncbi-geneid:5624905	2.3.1.28	52777
abu:Abu_0783	ncbi-geneid:5624906	1.1.1.255	50129|51735
abu:Abu_0784	ncbi-geneid:5624907	1.1.1.-	56796
abu:Abu_0786	ncbi-geneid:5624141	5.1.1.1	51419|50621
abu:Abu_0795	ncbi-geneid:5624150	3.6.1.-	55811
abu:Abu_0806	ncbi-geneid:5623773	3.5.1.5	51278|54111
abu:Abu_0807	ncbi-geneid:5623774	3.5.1.5	51556|51338|51338
abu:Abu_0821	ncbi-geneid:5623365	3.1.11.2	56219
abu:Abu_0834	ncbi-geneid:5624490	4.1.99.3	48173|52425
abu:Abu_0838	ncbi-geneid:5624494	5.3.1.9	53697
abu:Abu_0839	ncbi-geneid:5624495	2.7.7.9	53448
abu:Abu_0840	ncbi-geneid:5624496	5.4.2.8	53738|53738|55957|53738
abu:Abu_0848	ncbi-geneid:5623456	5.3.2.-	55331
abu:Abu_0850	ncbi-geneid:5623458	4.1.1.48	51366
abu:Abu_0853	ncbi-geneid:5623461	2.1.1.52	53335
abu:Abu_0854	ncbi-geneid:5623462	1.2.7.3	54862
abu:Abu_0855	ncbi-geneid:5623463	1.2.7.3	52518|52922
abu:Abu_0856	ncbi-geneid:5623464	1.2.7.3	52518
abu:Abu_0857	ncbi-geneid:5625165	1.2.7.3	53323
abu:Abu_0858	ncbi-geneid:5625166	2.7.7.7
abu:Abu_0859	ncbi-geneid:5625167	5.3.1.24	51366
abu:Abu_0860	ncbi-geneid:5625168	5.1.3.1	51366
abu:Abu_0861	ncbi-geneid:5625169	3.1.1.32	56931
abu:Abu_0863	ncbi-geneid:5625171	3.6.1.45	55811
abu:Abu_0867	ncbi-geneid:5625175	2.4.2.22	53271
abu:Abu_0871	ncbi-geneid:5625234	3.4.24.-	50156
abu:Abu_0873	ncbi-geneid:5625236	1.1.1.159	51735
abu:Abu_0874	ncbi-geneid:5625237	4.2.1.52	51569
abu:Abu_0875	ncbi-geneid:5625238	3.4.99.-	63411|63411
abu:Abu_0876	ncbi-geneid:5625239	1.3.3.1	51395
abu:Abu_0877	ncbi-geneid:5625240	3.6.3.-	52540|90123
abu:Abu_0883	ncbi-geneid:5624982	3.4.13.21	52317
abu:Abu_0886	ncbi-geneid:5624985	1.11.1.5	46626|46626
abu:Abu_0891	ncbi-geneid:5624990	6.3.3.2	100950
abu:Abu_0905	ncbi-geneid:5624390	2.7.3.-	55874|47384
abu:Abu_0906	ncbi-geneid:5624391	2.4.2.-	51690|54675
abu:Abu_0921	ncbi-geneid:5624678	6.3.5.2	52317|52402|54810
abu:Abu_0922	ncbi-geneid:5624679	1.4.3.16	51905|56425|46977
abu:Abu_0925	ncbi-geneid:5623344	2.6.1.1	53383
abu:Abu_0928	ncbi-geneid:5623347	4.6.1.1	55073
abu:Abu_0932	ncbi-geneid:5623351	2.1.1.-	53335
abu:Abu_0961	ncbi-geneid:5624921	2.3.2.2	56235
abu:Abu_0963	ncbi-geneid:5624923	2.3.1.30	51161
abu:Abu_0964	ncbi-geneid:5624924	4.1.1.19	51419|50621
abu:Abu_0965	ncbi-geneid:5624925	6.1.1.21	55681|52954
abu:Abu_0966	ncbi-geneid:5624926	2.7.4.9	52540
abu:Abu_0967	ncbi-geneid:5624927	2.7.7.3	52374
abu:Abu_0968	ncbi-geneid:5624928	4.1.1.-	52507
abu:Abu_0971	ncbi-geneid:5624931	3.4.25.1|3.4.25.2	56235
abu:Abu_0974	ncbi-geneid:5623354	3.1.21.-	51556
abu:Abu_0975	ncbi-geneid:5623355	3.2.1.-	53955|54106
abu:Abu_0977	ncbi-geneid:5623357	4.2.1.19	54211|54211
abu:Abu_0978	ncbi-geneid:5623358	3.1.3.45	56784
abu:Abu_0982	ncbi-geneid:5623362	2.3.1.1	55729
abu:Abu_0986	ncbi-geneid:5624103	1.2.1	55347|51735
abu:Abu_1001	ncbi-geneid:5624729	2.1.1.33	53335
abu:Abu_1002	ncbi-geneid:5624730	3.2.1.91	49265|49265|49265
abu:Abu_1003	ncbi-geneid:5624731	4.2.1.70|5.4.99.12	55120|55174
abu:Abu_1006	ncbi-geneid:5624734	5.4.3.8	53383
abu:Abu_1012	ncbi-geneid:5625156	4.2.1.33|4.2.1.35	52016
abu:Abu_1013	ncbi-geneid:5625157	1.1.1.85	53659
abu:Abu_1020	ncbi-geneid:5625164	2.7.7.6	56553|55257|47789
abu:Abu_1022	ncbi-geneid:5624165	3.5.1.4|6.3.5.6|6.3.5.7	75304
abu:Abu_1023	ncbi-geneid:5624166	1.1.1.205	51412|54631
abu:Abu_1026	ncbi-geneid:5624169	2.7.3.-	53850|55874
abu:Abu_1035	ncbi-geneid:5624015	3.2.1.52	51445
abu:Abu_1036	ncbi-geneid:5624016	2.7.3.-	55874|47384
abu:Abu_1039	ncbi-geneid:5624019	3.6.3.34	52540
abu:Abu_1042	ncbi-geneid:5624022	1.1.1.2	50129|51735
abu:Abu_1047	ncbi-geneid:5623577	1.6.99.-	52218
abu:Abu_1055	ncbi-geneid:5623585	5.3.4.1	52833
abu:Abu_1067	ncbi-geneid:5623342	6.5.1.2
abu:Abu_1068	ncbi-geneid:5623343	6.3.1.8	56059|52440
abu:Abu_1070	ncbi-geneid:5624317	3.1.5.1	109604
abu:Abu_1073	ncbi-geneid:5624320	1.1.1.25	51735|53223
abu:Abu_1076	ncbi-geneid:5624323	1.1.1.38	51735|53223
abu:Abu_1077	ncbi-geneid:5624324	3.5.1.10	53328|55021
abu:Abu_1078	ncbi-geneid:5624325	2.1.1.-	75217
abu:Abu_1084	ncbi-geneid:5625387	2.7.3.-	55874|47384
abu:Abu_1095	ncbi-geneid:5624970	2.3.2.6	55729
abu:Abu_1096	ncbi-geneid:5624971	4.2.1.70|5.4.99.12	55120|55174
abu:Abu_1097	ncbi-geneid:5624972	3.1.3.18	56784
abu:Abu_1103	ncbi-geneid:5624978	3.6.3.34	52540
abu:Abu_1105	ncbi-geneid:5623671	3.1.3.-
abu:Abu_1109	ncbi-geneid:5623675	2.7.3.-|2.7.13.3	55874|47384
abu:Abu_1116	ncbi-geneid:5623682	3.6.4.13	52540
abu:Abu_1117	ncbi-geneid:5623937	2.7.3.-	55874|55785|47384
abu:Abu_1125	ncbi-geneid:5623945	4.2.3.4	56796
abu:Abu_1127	ncbi-geneid:5623947	1.8.-.-	102114
abu:Abu_1128	ncbi-geneid:5623948	3.4.24.-	52540|140990
abu:Abu_1131	ncbi-geneid:5623211	4.1.99.12	55821
abu:Abu_1143	ncbi-geneid:5623914	1.7.2.3	53706|50692
abu:Abu_1144	ncbi-geneid:5623915	3.3.2.9	53474
abu:Abu_1150	ncbi-geneid:5623921	3.5.1.18	53187|55031
abu:Abu_1154	ncbi-geneid:5623588	4.2.3.4|3.6.1.11|3.6.1.40	53067|53067
abu:Abu_1156	ncbi-geneid:5624684	2.2.1.6	52518|52518|52467
abu:Abu_1157	ncbi-geneid:5624685	2.2.1.6	55021|55021
abu:Abu_1158	ncbi-geneid:5624686	2.3.1.-	51161
abu:Abu_1161	ncbi-geneid:5625182	2.7.3.-|2.7.13.3	55874|158472|47384
abu:Abu_1177	ncbi-geneid:5624768	4.2.1.75	69618
abu:Abu_1179	ncbi-geneid:5624770	6.3.4.13	56059|52440|51246
abu:Abu_1183	ncbi-geneid:5624774	2.7.7.8	54211|54211|55666|55666|50249|54791
abu:Abu_1185	ncbi-geneid:5624776	2.7.3.-|2.7.13.3	55874|50341|47226|47384
abu:Abu_1186	ncbi-geneid:5624344	2.1.1.80	53335|47757
abu:Abu_1187	ncbi-geneid:5624345	3.5.1.44	64438
abu:Abu_1188	ncbi-geneid:5624346	3.1.1.61	52738|52172
abu:Abu_1192	ncbi-geneid:5624350	4.99.1.3	53800
abu:Abu_1195	ncbi-geneid:5624353	3.4.24.70	55486
abu:Abu_1196	ncbi-geneid:5624354	2.1.1.-	53335
abu:Abu_1197	ncbi-geneid:5624355	1.3.99.22	102114
abu:Abu_1198	ncbi-geneid:5624611	3.6.1.-	55811
abu:Abu_1199	ncbi-geneid:5624612	2.7.2.4	53633|55021|55021
abu:Abu_1202	ncbi-geneid:5624615	2.5.1.15	51717
abu:Abu_1204	ncbi-geneid:5624617	2.1.1.79	53335
abu:Abu_1209	ncbi-geneid:5624622	1.-.-.-	51735
abu:Abu_1210	ncbi-geneid:5623281	1.3.1.12	48179|51735
abu:Abu_1214	ncbi-geneid:5623285	6.1.1.17	52374|48163
abu:Abu_1216	ncbi-geneid:5623287	3.2.1.-	53955
abu:Abu_1219	ncbi-geneid:5623290	3.1.3.11	56655
abu:Abu_1221	ncbi-geneid:5623292	6.1.1.10	52374|47323|50249
abu:Abu_1226	ncbi-geneid:5623250	6.4.1.1	51569|89000|51230
abu:Abu_1227	ncbi-geneid:5623251	4.1.1.49	53795|68923
abu:Abu_1228	ncbi-geneid:5623252	3.5.4.25|4.1.99.12	55821|142695
abu:Abu_1236	ncbi-geneid:5624191	2.1.1.170	53335
abu:Abu_1237	ncbi-geneid:5624192	3.5.4.25	142695
abu:Abu_1238	ncbi-geneid:5624193	4.2.1.24	51569
abu:Abu_1239	ncbi-geneid:5624194	2.7.3.-	55874|55785|47384
abu:Abu_1241	ncbi-geneid:5624196	1.97.1.4	102114
abu:Abu_1243	ncbi-geneid:5624198	1.17.4.2	51998
abu:Abu_1244	ncbi-geneid:5624199	2.1.3.3	53671
abu:Abu_1245	ncbi-geneid:5624200	1.3.99.22	102114
abu:Abu_1250	ncbi-geneid:5624406	6.3.1.5	52402
abu:Abu_1257	ncbi-geneid:5624413	5.-.-.-	111337
abu:Abu_1258	ncbi-geneid:5624463	2.7.7.7
abu:Abu_1270	ncbi-geneid:5625031	2.7.7.7	56672|88723|53098|47807
abu:Abu_1272	ncbi-geneid:5625033	2.7.7.38	53448
abu:Abu_1274	ncbi-geneid:5625035	3.6.3.-	52540
abu:Abu_1276	ncbi-geneid:5625037	2.4.2.18	52418
abu:Abu_1279	ncbi-geneid:5625040	6.3.4.5	69864|52402
abu:Abu_1280	ncbi-geneid:5625041	6.1.1.13	56801
abu:Abu_1284	ncbi-geneid:5623236	6.1.1.13	47336
abu:Abu_1291	ncbi-geneid:5623243	2.7.3.-|2.7.13.3	55874|47384
abu:Abu_1295	ncbi-geneid:5623976	4.2.1.20	53686
abu:Abu_1305	ncbi-geneid:5623986	3.4.13.3	53187
abu:Abu_1314	ncbi-geneid:5623301	1.1.1.42	53659
abu:Abu_1315	ncbi-geneid:5623302	1.1.1.37	56327|51735
abu:Abu_1320	ncbi-geneid:5624293	2.1.1.-	53335|81799
abu:Abu_1321	ncbi-geneid:5624294	4.1.2.17	53639
abu:Abu_1354	ncbi-geneid:5625218	1.7.99.7	81442
abu:Abu_1360	ncbi-geneid:5623141	2.7.3.-	55874|47384|55785|55785
abu:Abu_1372	ncbi-geneid:5624692	6.3.5.5	56059|56059|52440|52440|48108|52335
abu:Abu_1375	ncbi-geneid:5624695	3.1.11.6	116842
abu:Abu_1376	ncbi-geneid:5624696	2.3.1.31	53474
abu:Abu_1382	ncbi-geneid:5624993	3.1.11.5	52540|52540|47781
abu:Abu_1384	ncbi-geneid:5624995	1.20.4.1	52833
abu:Abu_1392	ncbi-geneid:5625003	2.3.1.117	51161
abu:Abu_1393	ncbi-geneid:5625004	1.1.1.17	56784|48179|51735
abu:Abu_1395	ncbi-geneid:5625397	3.6.4.-	52540
abu:Abu_1425	ncbi-geneid:5623089	3.4.24.-	53163
abu:Abu_1427	ncbi-geneid:5623091	1.12.5.1	56762
abu:Abu_1428	ncbi-geneid:5623319	1.12.5.1	56770
abu:Abu_1432	ncbi-geneid:5623323	3.4.24.-	53163
abu:Abu_1434	ncbi-geneid:5623325	1.12.5.1	56762
abu:Abu_1435	ncbi-geneid:5623326	1.12.5.1	56770
abu:Abu_1436	ncbi-geneid:5623327	1.12.99.6	56762
abu:Abu_1437	ncbi-geneid:5623328	1.12.2.1|1.12.99.6	56770
abu:Abu_1439	ncbi-geneid:5623330	4.2.1.3	53732|52016|74778
abu:Abu_1451	ncbi-geneid:5624252	2.4.1.12	53448|51445
abu:Abu_1460	ncbi-geneid:5623807	2.1.2.1	53383
abu:Abu_1461	ncbi-geneid:5623808	2.1.1.63	46767|46689|53155
abu:Abu_1462	ncbi-geneid:5623809	4.2.99.18	48150
abu:Abu_1468	ncbi-geneid:5624279	2.6.1.11	53383
abu:Abu_1470	ncbi-geneid:5624281	2.8.1.8	102114
abu:Abu_1472	ncbi-geneid:5624283	1.2.4.1	52518|52518|52922
abu:Abu_1473	ncbi-geneid:5624284	2.3.1.12	52777|51230|51230|47005
abu:Abu_1474	ncbi-geneid:5624285	1.8.1.4	51905|55424
abu:Abu_1475	ncbi-geneid:5624286	6.3.5.2	52317
abu:Abu_1478	ncbi-geneid:5624289	3.5.2.6	56601
abu:Abu_1479	ncbi-geneid:5624290	3.6.4.13	52540
abu:Abu_1481	ncbi-geneid:5624128	2.1.1.37	53335
abu:Abu_1488	ncbi-geneid:5624135	3.1.26.4
abu:Abu_1489	ncbi-geneid:5624136	4.1.3.39	51569
abu:Abu_1492	ncbi-geneid:5624139	2.7.7.7	56672
abu:Abu_1496	ncbi-geneid:5625089	1.2.1.2	81342
abu:Abu_1497	ncbi-geneid:5625090	1.2.1.2	54862
abu:Abu_1498	ncbi-geneid:5625091	1.2.1.2	53706|50692
abu:Abu_1503	ncbi-geneid:5625096	2.7.3.-	55874|47384
abu:Abu_1510	ncbi-geneid:5623225	1.2.1.2	54862
abu:Abu_1511	ncbi-geneid:5623226	1.2.1.2	53706|50692
abu:Abu_1513	ncbi-geneid:5623228	2.7.9.3	56042|55326
abu:Abu_1520	ncbi-geneid:5624662	3.2.1.17	53955
abu:Abu_1524	ncbi-geneid:5624666	2.9.1.1	53383
abu:Abu_1536	ncbi-geneid:5623566	2.7.3.-	55874|47384
abu:Abu_1541	ncbi-geneid:5623571	1.4.3.5	50475
abu:Abu_1543	ncbi-geneid:5623573	3.6.4.13	52540
abu:Abu_1548	ncbi-geneid:5623902	1.11.1.6|1.11.1.7	48113|48113
abu:Abu_1569	ncbi-geneid:5623477	3.5.3.11	52768
abu:Abu_1570	ncbi-geneid:5623478	2.3.3.13	51569
abu:Abu_1576	ncbi-geneid:5623929	1.15.1.1	54719|46609
abu:Abu_1578	ncbi-geneid:5623931	3.6.1.1	64182
abu:Abu_1580	ncbi-geneid:5623933	3.5.1.1	53774
abu:Abu_1581	ncbi-geneid:5623934	4.3.1.1	48557
abu:Abu_1583	ncbi-geneid:5623936	2.7.3.-	55874|47384
abu:Abu_1585	ncbi-geneid:5623415	3.2.2.16|3.2.2.9	53167
abu:Abu_1586	ncbi-geneid:5623416	2.3.1.39	52151|55048
abu:Abu_1587	ncbi-geneid:5623417	5.2.1.8	54534
abu:Abu_1594	ncbi-geneid:5623424	3.6.3.14	51344
abu:Abu_1595	ncbi-geneid:5623425	3.6.3.14	52540|47917|50615
abu:Abu_1596	ncbi-geneid:5623426	3.6.3.14	52943
abu:Abu_1597	ncbi-geneid:5625244	3.6.3.14	52540|47917|50615
abu:Abu_1598	ncbi-geneid:5625245	3.6.3.14	47928
abu:Abu_1606	ncbi-geneid:5625253	2.1.2.9	53328|50486
abu:Abu_1607	ncbi-geneid:5625254	2.7.2.11	53633
abu:Abu_1611	ncbi-geneid:5624624	2.7.7.-	56731|57783
abu:Abu_1613	ncbi-geneid:5624626	3.1.26.3	69065|54768
abu:Abu_1614	ncbi-geneid:5624627	4.2.3.5	103263
abu:Abu_1618	ncbi-geneid:5624631	3.1.3.-
abu:Abu_1627	ncbi-geneid:5624083	3.1.26.4	53098
abu:Abu_1631	ncbi-geneid:5624087	1.8.4.11	55068
abu:Abu_1632	ncbi-geneid:5624088	1.8.4.12	51316
abu:Abu_1636	ncbi-geneid:5623495	2.6.1.62	53383
abu:Abu_1637	ncbi-geneid:5623496	2.7.3.-	53850|53850|55874|47384
abu:Abu_1638	ncbi-geneid:5623497	3.5.4.10|2.1.2.3	53927|52335
abu:Abu_1639	ncbi-geneid:5623498	6.3.5.3	56042|55326|55326|56042
abu:Abu_1641	ncbi-geneid:5623500	3.4.24.-	51261
abu:Abu_1642	ncbi-geneid:5623501	3.5.4.16	55620
abu:Abu_1650	ncbi-geneid:5625008	2.1.1.72	53335
abu:Abu_1700	ncbi-geneid:5624502	3.5.1.88	56420
abu:Abu_1701	ncbi-geneid:5624503	3.4.21.92	52096
abu:Abu_1705	ncbi-geneid:5624507	4.1.1.-	51419|50621
abu:Abu_1706	ncbi-geneid:5624508	1.5.1.7	51735
abu:Abu_1716	ncbi-geneid:5623855	3.1.21.3	116734|116734
abu:Abu_1717	ncbi-geneid:5623856	2.1.1.72	53335
abu:Abu_1723	ncbi-geneid:5623862	2.5.1.48|4.4.1.8	53383
abu:Abu_1724	ncbi-geneid:5623863	2.5.1.48	53383
abu:Abu_1730	ncbi-geneid:5624333	2.7.3.-	55874|53850|53850|55785|47384
abu:Abu_1737	ncbi-geneid:5624340	2.3.1.-	55729
abu:Abu_1742	ncbi-geneid:5623780	1.11.1.5	46626|46626
abu:Abu_1748	ncbi-geneid:5623786	3.6.3.14	81333
abu:Abu_1756	ncbi-geneid:5624119	2.7.4.7|2.7.1.49	53613
abu:Abu_1757	ncbi-geneid:5624120	1.2.1.41	53720
abu:Abu_1761	ncbi-geneid:5624124	2.7.3.-	55874|47384
abu:Abu_1763	ncbi-geneid:5624126	2.1.1.63	46767|53155
abu:Abu_1764	ncbi-geneid:5625307	5.4.2.-	53738|53738|53738|55957
abu:Abu_1765	ncbi-geneid:5625308	3.5.-.-	56317
abu:Abu_1772	ncbi-geneid:5625315	2.3.2.8	55729
abu:Abu_1773	ncbi-geneid:5625316	4.2.1.20	51366
abu:Abu_1775	ncbi-geneid:5625318	2.1.2.11	51621
abu:Abu_1786	ncbi-geneid:5624866	4.1.1.37	51726
abu:Abu_1788	ncbi-geneid:5624868	1.2.1.11	55347|51735
abu:Abu_1789	ncbi-geneid:5624869	5.99.1.3	56719|101904
abu:Abu_1791	ncbi-geneid:5624450	2.3.1.35|2.3.1.1	56266
abu:Abu_1796	ncbi-geneid:5624455	5.1.3.20	51735
abu:Abu_1797	ncbi-geneid:5624456	2.7.1.-|2.7.7	53613|52374
abu:Abu_1798	ncbi-geneid:5624457	5.-.-.-	53697
abu:Abu_1799	ncbi-geneid:5624458	2.7.8.20	53649
abu:Abu_1800	ncbi-geneid:5624459	2.4.-.-	53756
abu:Abu_1816	ncbi-geneid:5624213	4.2.1.46	51735
abu:Abu_1817	ncbi-geneid:5624303	2.7.7.24	53448
abu:Abu_1822	ncbi-geneid:5624308	2.4.-.-	53756
abu:Abu_1823	ncbi-geneid:5624309	3.6.1.11|3.6.1.40	53067|53067|109604
abu:Abu_1825	ncbi-geneid:5624311	3.1.3.25	56655
abu:Abu_1826	ncbi-geneid:5624312	1.4.1.13|1.4.1.14	51971|46548|51971
abu:Abu_1827	ncbi-geneid:5624313	1.4.1.13|1.4.1.14	51395|56235|69336
abu:Abu_1836	ncbi-geneid:5623178	2.7.7.2|2.7.1.26	82114|52374
abu:Abu_1838	ncbi-geneid:5623180	1.11.1.15	52833
abu:Abu_1840	ncbi-geneid:5623182	1.1.3.15	56176|55103
abu:Abu_1843	ncbi-geneid:5623504	2.5.1.7	55205
abu:Abu_1845	ncbi-geneid:5623506	2.5.1.55	51569
abu:Abu_1846	ncbi-geneid:5623507	2.5.1.9|2.5.1.78	52121
abu:Abu_1848	ncbi-geneid:5623509	4.1.1.23	51366
abu:Abu_1859	ncbi-geneid:5624911	3.6.3.5|3.6.3.3	56784|81653|81665|55008
abu:Abu_1869	ncbi-geneid:5623123	2.7.3.-	55874|47384
abu:Abu_1880	ncbi-geneid:5623134	1.8.1.8	52833
abu:Abu_1883	ncbi-geneid:5624342	2.7.7.6	64484
abu:Abu_1884	ncbi-geneid:5624343	2.7.7.6	64484
abu:Abu_1893	ncbi-geneid:5623658	3.6.5.3	52540|50465|50447
abu:Abu_1898	ncbi-geneid:5623663	6.3.2.9	53244|53623
abu:Abu_1900	ncbi-geneid:5623665	5.4.2.1	64158|53649
abu:Abu_1902	ncbi-geneid:5623667	2.4.1.129|3.4	56601|53955
abu:Abu_1903	ncbi-geneid:5623668	6.3.1.2	55931|54368
abu:Abu_1904	ncbi-geneid:5623669	3.1.3.15	89550
abu:Abu_1905	ncbi-geneid:5623670	2.-.-.-	54690
abu:Abu_1909	ncbi-geneid:5623442	2.4.1.227	53756
abu:Abu_1911	ncbi-geneid:5623444	2.4.1.129	56601|56519
abu:Abu_1912	ncbi-geneid:5623445	5.2.1.8	50891
abu:Abu_1922	ncbi-geneid:5625075	6.3.3.3	52540
abu:Abu_1925	ncbi-geneid:5625078	6.2.1.3	56801|51621
abu:Abu_1927	ncbi-geneid:5625080	4.1.3.6|4.1.3.34	51621
abu:Abu_1928	ncbi-geneid:5625081	4.2.1.2	117457
abu:Abu_1935	ncbi-geneid:5624703	1.20.4.1	52788
abu:Abu_1940	ncbi-geneid:5624708	3.6.3.14	52540
abu:Abu_1975	ncbi-geneid:5625021	4.2.1.70	55120
abu:Abu_1976	ncbi-geneid:5625022	2.-.-.-	53756
abu:Abu_1979	ncbi-geneid:5625025	6.1.1.14	55681
abu:Abu_1981	ncbi-geneid:5625027	4.1.1.21|5.4.99.18	52255
abu:Abu_1986	ncbi-geneid:5625055	2.7.1.23	111331
abu:Abu_2004	ncbi-geneid:5623820	4.1.3.27	52317
abu:Abu_2007	ncbi-geneid:5623823	3.6.3.25	52540|50331
abu:Abu_2013	ncbi-geneid:5624437	1.7.7.1	56014|56014|55124|55124
abu:Abu_2020	ncbi-geneid:5624444	3.6.1.-	55811
abu:Abu_2026	ncbi-geneid:5625099	2.1.1.31	75217
abu:Abu_2028	ncbi-geneid:5625101	2.1.1.14	51726|51726
abu:Abu_2029	ncbi-geneid:5625102	4.3.1.19	53686
abu:Abu_2030	ncbi-geneid:5625103	3.6.3.14	81336
abu:Abu_2031	ncbi-geneid:5625104	2.5.1.3	51391
abu:Abu_2033	ncbi-geneid:5625106	4.1.2.25	55620
abu:Abu_2035	ncbi-geneid:5625108	2.5.1.72	142754
abu:Abu_2036	ncbi-geneid:5625109	2.4.2.19	51690|54675
abu:Abu_2039	ncbi-geneid:5625112	3.5.1.-	54211|54211
abu:Abu_2041	ncbi-geneid:5625283	2.7.1.39	55060|54211
abu:Abu_2046	ncbi-geneid:5625288	3.5.4.26|1.1.1.193	53927|53597
abu:Abu_2048	ncbi-geneid:5625290	1.1.1.95	51735|52283|143548|55021
abu:Abu_2051	ncbi-geneid:5625293	2.5.1.19	55205
abu:Abu_2052	ncbi-geneid:5625294	6.1.1.20	50249|55681|54991|46955
abu:Abu_2053	ncbi-geneid:5625295	6.1.1.20	55681|46589
abu:Abu_2055	ncbi-geneid:5625345	6.4.1.2	52096
abu:Abu_2056	ncbi-geneid:5625346	2.3.1.41|2.3.1.179	53901|53901
abu:Abu_2058	ncbi-geneid:5625348	1.1.1.100	51735
abu:Abu_2060	ncbi-geneid:5625350	4.2.3.12	55620
abu:Abu_2063	ncbi-geneid:5625353	2.1.1.-	75217
abu:Abu_2064	ncbi-geneid:5625354	1.10.2.2	46626|46626
abu:Abu_2065	ncbi-geneid:5625355	1.10.2.2	81342|81648
abu:Abu_2066	ncbi-geneid:5625356	1.10.2.2	50022
abu:Abu_2067	ncbi-geneid:5625357	4.2.3.1	53686
abu:Abu_2068	ncbi-geneid:5624882	2.7.2	53633
abu:Abu_2069	ncbi-geneid:5624883	3.1.11.5	52540|52980
abu:Abu_2078	ncbi-geneid:5624892	1.9.3.1	46626|46626
abu:Abu_2080	ncbi-geneid:5624894	1.9.3.1	46626
abu:Abu_2081	ncbi-geneid:5624895	1.9.3.1	81442
abu:Abu_2083	ncbi-geneid:5623602	2.7.1.148	54211|55060
abu:Abu_2084	ncbi-geneid:5623603	4.2.1.70|5.4.99.12	55120
abu:Abu_2085	ncbi-geneid:5623604	3.6.1.-|3.6.4.12	52540
abu:Abu_2088	ncbi-geneid:5623607	2.4.2.14	53271|56235
abu:Abu_2089	ncbi-geneid:5623608	1.3.1.26	51735|55347
abu:Abu_2090	ncbi-geneid:5623609	1.8.1.9	51905
abu:Abu_2091	ncbi-geneid:5623610	1.8.1.8	52833
abu:Abu_2092	ncbi-geneid:5623611	6.1.1.7	55681|101353|55186|50447
abu:Abu_2097	ncbi-geneid:5624066	2.7.3.-|2.7.13.3	55874|47384|158472
abu:Abu_2099	ncbi-geneid:5624068	3.4.21.107	50494|50156|50156
abu:Abu_2100	ncbi-geneid:5624069	4.2.1.9	143975|52016
abu:Abu_2117	ncbi-geneid:5623968	4.2.1.70|5.4.99.12	55120
abu:Abu_2120	ncbi-geneid:5623971	3.4.21.102	52096|50156
abu:Abu_2121	ncbi-geneid:5623972	6.3.2.6	56104
abu:Abu_2122	ncbi-geneid:5623973	6.3.5.3	82697
abu:Abu_2123	ncbi-geneid:5623974	6.3.5.3	52317
abu:Abu_2125	ncbi-geneid:5625068	2.3.1.51	69593
abu:Abu_2129	ncbi-geneid:5624606	6.1.1.19	52374|55190|47323
abu:Abu_2131	ncbi-geneid:5624608	2.7.7.18	52374
abu:Abu_2132	ncbi-geneid:5624609	1.2.1.12	55347|51735
abu:Abu_2133	ncbi-geneid:5624610	2.7.2.3	53748
abu:Abu_2134	ncbi-geneid:5623465	5.3.1.1	51351
abu:Abu_2135	ncbi-geneid:5623999	1.3.1.9	51735
abu:Abu_2136	ncbi-geneid:5624000	4.1.1.20	51419|50621
abu:Abu_2137	ncbi-geneid:5624001	5.4.99.5|4.2.1.51	53850|48600|55021
abu:Abu_2138	ncbi-geneid:5624002	2.6.1.9	53383
abu:Abu_2139	ncbi-geneid:5624003	2.2.1.7	52518|52518|52922
abu:Abu_2140	ncbi-geneid:5624004	1.11.1.5	46626|46626
abu:Abu_2142	ncbi-geneid:5624006	1.1.1.169	48179|51735
abu:Abu_2147	ncbi-geneid:5624011	3.2.2.-	52141
abu:Abu_2148	ncbi-geneid:5624012	1.2.1.16	53720
abu:Abu_2149	ncbi-geneid:5624228	2.2.1.6	52518|52518|52467
abu:Abu_2153	ncbi-geneid:5624232	3.1.3.18	56784
abu:Abu_2168	ncbi-geneid:5624480	4.1.1.21	51182
abu:Abu_2169	ncbi-geneid:5624481	2.5.1.49	53383
abu:Abu_2171	ncbi-geneid:5624483	2.5.1.47	53686
abu:Abu_2173	ncbi-geneid:5624485	1.8.4.8	52402
abu:Abu_2174	ncbi-geneid:5624486	2.7.7.4	52402
abu:Abu_2175	ncbi-geneid:5624487	2.7.7.4|2.7.1.25	52540|50465|50447
abu:Abu_2176	ncbi-geneid:5624488	1.7.7.1	56014|55124
abu:Abu_2178	ncbi-geneid:5625371	2.8.1.7	53383
abu:Abu_2182	ncbi-geneid:5625375	2.7.7.62|2.7.1.156	52540
abu:Abu_2183	ncbi-geneid:5625376	2.7.7.43	52266
abu:Abu_2187	ncbi-geneid:5625380	1.8.1.8	52833|74863
abu:Abu_2194	ncbi-geneid:5625271	3.2.1.-	50685
abu:Abu_2199	ncbi-geneid:5625276	4.2.1.70|5.4.99.12	55120
abu:Abu_2202	ncbi-geneid:5625279	2.5.1.31	64005
abu:Abu_2203	ncbi-geneid:5625280	4.1.1.36|6.3.2.5	52507|102645
abu:Abu_2204	ncbi-geneid:5625281	2.7.7.23|2.3.1.157	53448|51161
abu:Abu_2207	ncbi-geneid:5623481	2.1.1.35	53335
abu:Abu_2211	ncbi-geneid:5623485	2.5.1.9	63380|63380
abu:Abu_2215	ncbi-geneid:5623489	2.3.1.129	51161
abu:Abu_2216	ncbi-geneid:5623490	4.2.1.-	54637
abu:Abu_2217	ncbi-geneid:5623491	2.4.1.182	53756
abu:Abu_2220	ncbi-geneid:5624026	1.6.99.3	51905
abu:Abu_2221	ncbi-geneid:5624027	3.1.21.2	51658
abu:Abu_2231	ncbi-geneid:5624037	3.4.24.-	52540
abu:Abu_2234	ncbi-geneid:5624738	1.1.1.158	56194|56176
abu:Abu_2235	ncbi-geneid:5624739	5.99.1.2	56712
abu:Abu_2237	ncbi-geneid:5624741	2.8.1.6	102114
abu:Abu_2240	ncbi-geneid:5624744	4.2.1.11	51604|54826
abu:Abu_2243	ncbi-geneid:5624747	5.1.3.2	51735
abu:Abu_2245	ncbi-geneid:5624749	2.7.7.43	53448
abu:Abu_2246	ncbi-geneid:5624750	2.5.1.56	51569|51269
abu:Abu_2257	ncbi-geneid:5624049	6.3.4.2	52540|52317
abu:Abu_2258	ncbi-geneid:5624050	3.1.-.-	64182
abu:Abu_2262	ncbi-geneid:5624648	2.7.7.7	89550|160975
abu:Abu_2263	ncbi-geneid:5624649	3.1.3.2|3.1.3.5	64167
abu:Abu_2278	ncbi-geneid:5624217	2.4.2.10	53271
abu:Abu_2296	ncbi-geneid:5623072	3.6.3.25	52540|50331
abu:Abu_2299	ncbi-geneid:5623075	2.5.1.47	53686
abu:Abu_2326	ncbi-geneid:5623314	2.7.3.-|2.7.13.3	55874|158472|47384
abu:Abu_2330	ncbi-geneid:5623318	2.1.1.148	69796
abu:Abu_2331	ncbi-geneid:5625148	3.5.1.2	56601
abu:Abu_2334	ncbi-geneid:5625151	2.1.2.2	53328
abu:Abu_2334	ncbi-geneid:5625151	2.1.2.2	53328
