# Supplementary material for: Tracing the Repertoire of Promiscuous Enzymes along the Metabolic Pathways in Archaeal Organisms
Source: Life (Basel). 2017 Jul 13;7(3):30. doi: 10.3390/life7030030 (PMC5617955; doi:10.3390/life7030030)
Supplement: Supplementary file 1 [file life-07-00030-s001.zip › Table_S2/aca.txt]

KEGGID	NCBIGI	ECs	SFamilyID
aca:ACP_0015	ncbi-geneid:7700441	3.2.1.55	51445|49785
aca:ACP_0019	ncbi-geneid:7698078	3.1.1.1	53474
aca:ACP_0020	ncbi-geneid:7699010	3.2.1.21	51445|52279
aca:ACP_0021	ncbi-geneid:7699927	2.7.1.4	53613
aca:ACP_0024	ncbi-geneid:7699138	3.2.1.26	75005|49899
aca:ACP_0029	ncbi-geneid:7699899	3.2.1.52	51445|55545
aca:ACP_0030	ncbi-geneid:7700323	3.2.1.14	51445
aca:ACP_0034	ncbi-geneid:7698162	3.5.1.83	51556|51338
aca:ACP_0035	ncbi-geneid:7699471	4.3.1.18	51419
aca:ACP_0037	ncbi-geneid:7699586	3.2.1.14	51445
aca:ACP_0038	ncbi-geneid:7698457	3.2.1.14	51445|49265|49265|51055|51055
aca:ACP_0044	ncbi-geneid:7698192	2.4.1.-	53756
aca:ACP_0045	ncbi-geneid:7699723	2.4.1.-	53448
aca:ACP_0047	ncbi-geneid:7697889	2.4.-.-	53756
aca:ACP_0049	ncbi-geneid:7699877	3.2.1.22	51445|51011
aca:ACP_0050	ncbi-geneid:7698041	1.2.4.2	52518|52518
aca:ACP_0056	ncbi-geneid:7699770	3.4.24.-	63411|63411
aca:ACP_0057	ncbi-geneid:7698130	2.1.1.-	102114
aca:ACP_0064	ncbi-geneid:7699268	2.7.7.10|2.7.7.12	54197|54197
aca:ACP_0066	ncbi-geneid:7698965	3.2.1.22	51445
aca:ACP_0072	ncbi-geneid:7701213	3.2.1.23	51445|49785|49303|49373
aca:ACP_0075	ncbi-geneid:7699799	2.4.1.12	53448|141371
aca:ACP_0076	ncbi-geneid:7700264	3.2.1.4	48208
aca:ACP_0080	ncbi-geneid:7699064	2.7.13.3	52402|52540
aca:ACP_0081	ncbi-geneid:7697824	2.7.3.-	55874|47384|158472|55785
aca:ACP_0089	ncbi-geneid:7697831	1.1.1.42	53659
aca:ACP_0090	ncbi-geneid:7700433	1.1.1.37	56327|51735
aca:ACP_0095	ncbi-geneid:7700542	5.2.1.8	50891
aca:ACP_0096	ncbi-geneid:7698714	5.2.1.8	50891
aca:ACP_0101	ncbi-geneid:7700505	1.3.99.1	54292|46548
aca:ACP_0102	ncbi-geneid:7700251	1.3.99.1	51905|46977|56425
aca:ACP_0104	ncbi-geneid:7698165	3.6.1.15	52972
aca:ACP_0120	ncbi-geneid:7699394	2.5.1.3	51391
aca:ACP_0125	ncbi-geneid:7697814	2.7.1.11	53784
aca:ACP_0128	ncbi-geneid:7697802	3.4.11.9	55920|53092
aca:ACP_0131	ncbi-geneid:7699626	6.4.1.2|6.3.4.14	56059|52440|51246
aca:ACP_0144	ncbi-geneid:7700529	3.2.1.8	51445
aca:ACP_0146	ncbi-geneid:7698604	3.1.1.45	53474
aca:ACP_0149	ncbi-geneid:7700782	2.7.7.8	54211|54211|55666|55666|54791|50249|46915
aca:ACP_0153	ncbi-geneid:7697804	2.5.1.7	55205
aca:ACP_0155	ncbi-geneid:7700336	4.2.-.-	53697
aca:ACP_0158	ncbi-geneid:7698429	3.4.21.89	51306
aca:ACP_0159	ncbi-geneid:7699703	2.5.1.19	55205
aca:ACP_0161	ncbi-geneid:7699699	2.4.2.8	53271
aca:ACP_0170	ncbi-geneid:7699245	3.4.23.43|2.1.1	48695
aca:ACP_0171	ncbi-geneid:7701203	3.6.1.19	101386|101386
aca:ACP_0173	ncbi-geneid:7700161	4.2.1.113	51604|54826
aca:ACP_0174	ncbi-geneid:7698982	3.7.1.3	53383
aca:ACP_0176	ncbi-geneid:7697871	1.3.99.7	56645|47203
aca:ACP_0182	ncbi-geneid:7699949	5.4.99.9	51971|54373
aca:ACP_0183	ncbi-geneid:7698496	2.4.1.-	53448
aca:ACP_0184	ncbi-geneid:7697980	2.7.11.1	56112|48452
aca:ACP_0186	ncbi-geneid:7700768	3.6.4.13	52540
aca:ACP_0188	ncbi-geneid:7697985	2.7.3.-	55874|55785|55785|47384
aca:ACP_0195	ncbi-geneid:7698871	3.1.1.17	63829
aca:ACP_0203	ncbi-geneid:7699210	1.-.-.-	50129|51735
aca:ACP_0213	ncbi-geneid:7699672	1.11.1.6|1.11.1.7	48113|48113
aca:ACP_0214	ncbi-geneid:7698968	2.7.7.7	56672|100879
aca:ACP_0222	ncbi-geneid:7698683	4.1.1.20	51419|50621
aca:ACP_0223	ncbi-geneid:7700039	3.1.1.1	53474
aca:ACP_0224	ncbi-geneid:7698660	3.6.3.29	52540
aca:ACP_0228	ncbi-geneid:7699505	4.2.3.1	53686
aca:ACP_0229	ncbi-geneid:7698447	2.7.1.39	55060|54211
aca:ACP_0231	ncbi-geneid:7699141	3.4.21.88	51306|46785
aca:ACP_0240	ncbi-geneid:7699001	3.6.3.14	52540
aca:ACP_0262	ncbi-geneid:7700657	1.1.1.81	82544
aca:ACP_0266	ncbi-geneid:7697818	3.5.1.16	53187|55031
aca:ACP_0271	ncbi-geneid:7698700	3.4.21.-	50494|50156|50156
aca:ACP_0278	ncbi-geneid:7697846	6.1.1.6	55681|50249
aca:ACP_0282	ncbi-geneid:7700130	3.6.3.14	81336
aca:ACP_0283	ncbi-geneid:7699031	3.6.3.14	81333
aca:ACP_0290	ncbi-geneid:7699604	1.6.5.3	53706|54862|54292
aca:ACP_0291	ncbi-geneid:7698246	1.6.5.3	142019|140490|142984
aca:ACP_0292	ncbi-geneid:7700096	1.6.5.3	52833
aca:ACP_0294	ncbi-geneid:7699916	1.6.5.3	56762
aca:ACP_0295	ncbi-geneid:7697850	1.6.5.3	143243
aca:ACP_0300	ncbi-geneid:7697895	4.2.1.11	51604|54826
aca:ACP_0302	ncbi-geneid:7700234	5.4.2.1	64158|53649
aca:ACP_0310	ncbi-geneid:7698085	2.7.1.12	52540
aca:ACP_0311	ncbi-geneid:7698735	5.3.1.23	100950
aca:ACP_0313	ncbi-geneid:7698144	1.13.11.5	51182
aca:ACP_0315	ncbi-geneid:7700865	3.7.1.2	56529|63433
aca:ACP_0317	ncbi-geneid:7700017	1.1.1.3	55347|51735|55021
aca:ACP_0320	ncbi-geneid:7700871	1.2.1.2	53706|50692|54862|54292
aca:ACP_0323	ncbi-geneid:7700816	5.4.99.2	51703
aca:ACP_0328	ncbi-geneid:7697838	1.2.7.3	52518|53323|52922
aca:ACP_0329	ncbi-geneid:7698744	1.2.7.3	52518
aca:ACP_0330	ncbi-geneid:7698926	3.1.1.53	52266
aca:ACP_0332	ncbi-geneid:7697971	2.7.11.1	56112|48452
aca:ACP_0343	ncbi-geneid:7699601	1.1.1.158	56176|56194
aca:ACP_0355	ncbi-geneid:7701175	1.2.4.1	52518|52518|52922
aca:ACP_0361	ncbi-geneid:7700471	2.3.1.35|2.3.1.1	56266
aca:ACP_0362	ncbi-geneid:7700186	3.6.3.34	52540
aca:ACP_0420	ncbi-geneid:7698081	4.1.99.12|3.5.4.25	55821|142695
aca:ACP_0430	ncbi-geneid:7698114	3.6.3.12	56784|81653|81665
aca:ACP_0446	ncbi-geneid:7698168	1.13.12.16
aca:ACP_0457	ncbi-geneid:7698315	1.9.3.1	81452
aca:ACP_0458	ncbi-geneid:7698556	2.6.-.-	52317
aca:ACP_0459	ncbi-geneid:7697892	4.-.-.-	51366
aca:ACP_0466	ncbi-geneid:7700356	2.4.1.-	53756
aca:ACP_0481	ncbi-geneid:7699427	2.3.1.8	53659
aca:ACP_0482	ncbi-geneid:7698039	3.4.24.-	63411|63411|63411|63411
aca:ACP_0486	ncbi-geneid:7699091	2.1.1.79	53335
aca:ACP_0489	ncbi-geneid:7698611	6.1.1.5	52374|47323|50677
aca:ACP_0491	ncbi-geneid:7700277	2.7.7.7	52540|48019
aca:ACP_0498	ncbi-geneid:7700756	2.7.3.-	55874|52172|55785|47384
aca:ACP_0515	ncbi-geneid:7700357	2.3.1.-	51161
aca:ACP_0519	ncbi-geneid:7699993	2.1.2.5	55116|55116
aca:ACP_0526	ncbi-geneid:7699081	2.4.1.21	53756
aca:ACP_0528	ncbi-geneid:7701014	2.1.1.182	53335
aca:ACP_0531	ncbi-geneid:7700519	3.1.22.4	53098
aca:ACP_0538	ncbi-geneid:7700779	2.1.1.-	75217
aca:ACP_0552	ncbi-geneid:7699382	3.2.1.23	51445|49785
aca:ACP_0558	ncbi-geneid:7698874	4.1.2.19|1.1.1.1	51735|53639
aca:ACP_0559	ncbi-geneid:7698541	2.7.1.5	53067|53067
aca:ACP_0560	ncbi-geneid:7697929	3.1.1.-	52266
aca:ACP_0572	ncbi-geneid:7699832	1.1.1.49	55347|51735
aca:ACP_0577	ncbi-geneid:7699374	2.2.1.6	52518|52518|52467
aca:ACP_0579	ncbi-geneid:7701146	4.2.1.45	51735
aca:ACP_0580	ncbi-geneid:7698034	2.7.7.33	53448
aca:ACP_0581	ncbi-geneid:7699707	2.4.1.-	53448
aca:ACP_0589	ncbi-geneid:7697959	1.1.1.1	50129|51735
aca:ACP_0591	ncbi-geneid:7698461	6.1.1.14	109604
aca:ACP_0592	ncbi-geneid:7699545	6.1.1.14	55681|55681
aca:ACP_0595	ncbi-geneid:7700803	6.3.1.2	55931|54368
aca:ACP_0608	ncbi-geneid:7700084	4.2.1.51	53850|55021
aca:ACP_0609	ncbi-geneid:7700060	3.4.21.53	52540|54211|88697
aca:ACP_0611	ncbi-geneid:7700822	3.6.4.-	52540|52540
aca:ACP_0612	ncbi-geneid:7698853	3.2.2.-|2.7.7.7	52141
aca:ACP_0613	ncbi-geneid:7699786	4.1.1.36|6.3.2.5	102645|52507
aca:ACP_0615	ncbi-geneid:7699801	2.7.7.6	63562
aca:ACP_0616	ncbi-geneid:7700640	2.7.4.8	52540
aca:ACP_0618	ncbi-geneid:7698290	3.6.3.-	52540|90123
aca:ACP_0622	ncbi-geneid:7700256	3.6.3.-	52540
aca:ACP_0627	ncbi-geneid:7700920	3.6.3.32	52540
aca:ACP_0629	ncbi-geneid:7699353	1.2.1.12	55347|51735
aca:ACP_0631	ncbi-geneid:7699291	2.7.2.3	53748
aca:ACP_0634	ncbi-geneid:7697984	5.3.1.1	51351
aca:ACP_0636	ncbi-geneid:7700142	3.1.-.-	56300
aca:ACP_0647	ncbi-geneid:7701255	3.6.1.-|3.6.4.12	52540|47819
aca:ACP_0671	ncbi-geneid:7699914	6.3.1.5|6.3.5.1	52402|56317
aca:ACP_0678	ncbi-geneid:7697905	2.7.3.-	55874|47384|55785
aca:ACP_0680	ncbi-geneid:7699895	2.7.1.23	111331
aca:ACP_0683	ncbi-geneid:7698788	2.7.1.63	53067
aca:ACP_0685	ncbi-geneid:7701107	6.3.5.5	56059|56059|52440|52440|48108|52335
aca:ACP_0686	ncbi-geneid:7700283	6.3.5.5	52317|52021
aca:ACP_0688	ncbi-geneid:7699171	5.4.99.12	55120
aca:ACP_0689	ncbi-geneid:7701099	3.4.-.-	53187|55031
aca:ACP_0693	ncbi-geneid:7700614	2.4.1.-	53448
aca:ACP_0697	ncbi-geneid:7698717	6.3.2.6	56104
aca:ACP_0705	ncbi-geneid:7698483	5.5.1.4	51735|55347
aca:ACP_0707	ncbi-geneid:7700530	4.2.99.18	48150
aca:ACP_0709	ncbi-geneid:7700313	3.2.1.-	51445|81296|51011
aca:ACP_0710	ncbi-geneid:7699104	4.2.1.75	69618
aca:ACP_0711	ncbi-geneid:7700138	2.5.1.61	53850|54782
aca:ACP_0712	ncbi-geneid:7700293	1.2.1.70	69742|51735|69075
aca:ACP_0717	ncbi-geneid:7699043	3.2.1.52	51445
aca:ACP_0718	ncbi-geneid:7699807	2.7.1.-	53067
aca:ACP_0722	ncbi-geneid:7699864	1.7.1.4	50022
aca:ACP_0725	ncbi-geneid:7700728	6.3.5.3	52317
aca:ACP_0726	ncbi-geneid:7700319	3.1.3.48	51556
aca:ACP_0733	ncbi-geneid:7700991	6.3.4.3	52540
aca:ACP_0743	ncbi-geneid:7699034	2.6.1.-	53383
aca:ACP_0744	ncbi-geneid:7698407	2.7.1.-|2.7.7	53613|52374
aca:ACP_0745	ncbi-geneid:7698406	5.-.-.-	53697
aca:ACP_0747	ncbi-geneid:7701226	3.1.3.-	56784
aca:ACP_0746	ncbi-geneid:7699965	5.1.3.20	51735
aca:ACP_0750	ncbi-geneid:7700325	1.1.1.22	51735|52413|48179
aca:ACP_0751	ncbi-geneid:7699264	2.4.1.-	53756
aca:ACP_0762	ncbi-geneid:7699873	3.5.4.25	142695
aca:ACP_0788	ncbi-geneid:7698927	2.7.1.2	53067
aca:ACP_0790	ncbi-geneid:7698507	3.4.16.4	56601
aca:ACP_0800	ncbi-geneid:7700450	3.2.2.-|4.2.99.18	46946|81624|57716
aca:ACP_0805	ncbi-geneid:7699583	2.4.1.80	53448
aca:ACP_0809	ncbi-geneid:7699251	3.4.13.-	55920
aca:ACP_0813	ncbi-geneid:7698250	2.5.1.32	48576
aca:ACP_0814	ncbi-geneid:7699591	2.5.1.-	48576
aca:ACP_0816	ncbi-geneid:7700114	1.1.1.14	50129|51735
aca:ACP_0817	ncbi-geneid:7699731	3.2.2.9	53167
aca:ACP_0818	ncbi-geneid:7699462	1.1.1.219	51735
aca:ACP_0820	ncbi-geneid:7698873	6.2.1.3	56801
aca:ACP_0830	ncbi-geneid:7698770	2.4.1.-	53448
aca:ACP_0832	ncbi-geneid:7700778	2.2.1.2	51569
aca:ACP_0837	ncbi-geneid:7700648	2.7.1.30	53067|53067
aca:ACP_0838	ncbi-geneid:7698671	1.1.5.3	51905
aca:ACP_0842	ncbi-geneid:7698112	5.4.99.16	51445|51011|56112
aca:ACP_0845	ncbi-geneid:7699502	2.4.1.-	53448
aca:ACP_0847	ncbi-geneid:7700618	4.1.2.5	53383
aca:ACP_0859	ncbi-geneid:7700420	5.-.-.-	53697
aca:ACP_0860	ncbi-geneid:7699618	2.7.1.144	51569
aca:ACP_0861	ncbi-geneid:7700362	3.5.1.16	53187
aca:ACP_0864	ncbi-geneid:7701101	3.2.1.23	51445|52317
aca:ACP_0866	ncbi-geneid:7698182	3.2.1.51	51445
aca:ACP_0875	ncbi-geneid:7699515	3.2.1.-	51445|51011|74650
aca:ACP_0882	ncbi-geneid:7700826	2.5.1.29|2.5.1.1|2.5.1.10	48576
aca:ACP_0884	ncbi-geneid:7698222	3.6.3.-	52540
aca:ACP_0888	ncbi-geneid:7698861	1.9.3.1	46626|46626|103473
aca:ACP_0896	ncbi-geneid:7699816	3.1.2.-|3.1.1.5	52266
aca:ACP_0897	ncbi-geneid:7700419	5.4.99.12	55120
aca:ACP_0898	ncbi-geneid:7699668	3.5.4.16	55620
aca:ACP_0903	ncbi-geneid:7700511	2.7.4.7|2.7.1.49	53613
aca:ACP_0905	ncbi-geneid:7700133	4.1.1.23	51366
aca:ACP_0908	ncbi-geneid:7699053	3.2.1.37	51445|51011
aca:ACP_0915	ncbi-geneid:7699684	2.3.1.128	55729
aca:ACP_0918	ncbi-geneid:7699848	1.6.5.3	56770
aca:ACP_0921	ncbi-geneid:7698379	2.7.7.59	81301|81891|55021|55021
aca:ACP_0923	ncbi-geneid:7697843	3.4.17.21	52025|53187|47672
aca:ACP_0927	ncbi-geneid:7698816	2.8.3.5	100950
aca:ACP_0929	ncbi-geneid:7699804	2.8.3.5	100950
aca:ACP_0933	ncbi-geneid:7700507	3.6.3.27	52540
aca:ACP_0934	ncbi-geneid:7698365	2.7.3.-|2.7.13.3	55874|47384|55785|158472
aca:ACP_0944	ncbi-geneid:7700228	2.-.-.-	54690|54285
aca:ACP_0947	ncbi-geneid:7699269	3.1.3.25	56655
aca:ACP_0950	ncbi-geneid:7698238	2.7.1.71	52540
aca:ACP_0962	ncbi-geneid:7698598	2.7.13.3	55874|50341|47226|47384
aca:ACP_0963	ncbi-geneid:7699392	2.1.1.80	53335|47757
aca:ACP_0964	ncbi-geneid:7700100	3.5.1.44	64438
aca:ACP_0968	ncbi-geneid:7700725	3.1.1.61	52738|52172
aca:ACP_0976	ncbi-geneid:7697977	1.8.1.8	52833
aca:ACP_0986	ncbi-geneid:7698064	2.4.2.11	51690|54675
aca:ACP_0987	ncbi-geneid:7699509	6.5.1.-	55144
aca:ACP_0989	ncbi-geneid:7698957	3.4.11.-	50156
aca:ACP_0990	ncbi-geneid:7700163	1.1.1.42	53659
aca:ACP_0996	ncbi-geneid:7699788	1.11.1.6	47240
aca:ACP_1001	ncbi-geneid:7700862	3.1.-.-	64182
aca:ACP_1004	ncbi-geneid:7700440	2.1.1.10	82282|51730
aca:ACP_1005	ncbi-geneid:7698268	3.1.11.6	116842
aca:ACP_1007	ncbi-geneid:7698001	2.5.1.47	53686
aca:ACP_1009	ncbi-geneid:7699917	3.5.1.28	53187
aca:ACP_1012	ncbi-geneid:7698495	5.1.1.3	53681|53681
aca:ACP_1013	ncbi-geneid:7701144	1.3.1.9	51735
aca:ACP_1014	ncbi-geneid:7698045	3.2.1.4	48208|81296
aca:ACP_1016	ncbi-geneid:7700054	1.2.1.11	55347|51735
aca:ACP_1020	ncbi-geneid:7699127	2.3.1.128	55729
aca:ACP_1022	ncbi-geneid:7699659	5.1.99.1	54593
aca:ACP_1023	ncbi-geneid:7700761	2.7.-.-	52540
aca:ACP_1025	ncbi-geneid:7700056	1.3.99.-	56645|47203
aca:ACP_1026	ncbi-geneid:7698659	3.1.3.16	81606
aca:ACP_1027	ncbi-geneid:7698415	3.6.3.14	51344
aca:ACP_1028	ncbi-geneid:7697874	3.6.3.14	52540|47917|50615
aca:ACP_1029	ncbi-geneid:7698852	3.6.3.14	52943
aca:ACP_1030	ncbi-geneid:7697939	3.6.3.14	52540|47917|50615
aca:ACP_1031	ncbi-geneid:7699476	3.6.3.14	47928
aca:ACP_1037	ncbi-geneid:7699483	5.3.1.9	53697
aca:ACP_1039	ncbi-geneid:7700841	2.7.7.22	53448|159283
aca:ACP_1040	ncbi-geneid:7697887	5.3.1.8	51182
aca:ACP_1042	ncbi-geneid:7700683	2.4.1.80	53448
aca:ACP_1045	ncbi-geneid:7700627	6.3.5.4	52402|56235
aca:ACP_1047	ncbi-geneid:7698125	1.1.1.35|4.2.1.17|5.3.3.8|5.1.2.3	51735|52096|48179|48179
aca:ACP_1049	ncbi-geneid:7697967	2.7.7.23|2.3.1.157	53448|51161
aca:ACP_1052	ncbi-geneid:7698684	4.2.1.96	55248
aca:ACP_1060	ncbi-geneid:7700451	5.2.1.8	54534|109998
aca:ACP_1061	ncbi-geneid:7699979	2.4.1.25	51445
aca:ACP_1071	ncbi-geneid:7700692	3.2.1.37|3.2.1.21	51445|52279
aca:ACP_1073	ncbi-geneid:7698723	2.7.13.3	55874
aca:ACP_1083	ncbi-geneid:7700856	6.3.2.8	53623|53244|51984
aca:ACP_1086	ncbi-geneid:7698819	2.4.1.227	53756
aca:ACP_1088	ncbi-geneid:7700691	6.3.2.9	53623|53244|51984
aca:ACP_1090	ncbi-geneid:7701199	6.3.2.10	53623|53244|63418
aca:ACP_1091	ncbi-geneid:7700258	6.3.2.13	53623|53244|63418
aca:ACP_1092	ncbi-geneid:7700418	2.4.1.129	56601|56519|54184
aca:ACP_1094	ncbi-geneid:7697995	2.1.1.-	53335|81799
aca:ACP_1099	ncbi-geneid:7698479	3.1.5.1	109604
aca:ACP_1114	ncbi-geneid:7699814	6.3.5.2	52402|52317|54810
aca:ACP_1117	ncbi-geneid:7700914	6.1.1.4	52374|50677|47323
aca:ACP_1118	ncbi-geneid:7701148	3.1.21.2	51658
aca:ACP_1119	ncbi-geneid:7700368	3.5.1.25	51556|51338
aca:ACP_1123	ncbi-geneid:7700129	5.1.3.15	74650
aca:ACP_1124	ncbi-geneid:7699503	2.7.1.45	53613
aca:ACP_1125	ncbi-geneid:7700153	4.1.2.14|4.1.3.16	51569
aca:ACP_1126	ncbi-geneid:7699997	4.2.1.6	51604|54826
aca:ACP_1128	ncbi-geneid:7698079	1.1.1.69	51735
aca:ACP_1143	ncbi-geneid:7698518	3.2.1.55	51445|51011
aca:ACP_1157	ncbi-geneid:7700002	5.1.1.11	56801|53901|53383|52151|52777|52777|52777|52777|47336|47336|55048
aca:ACP_1165	ncbi-geneid:7697882	2.7.8.-	56214|56214
aca:ACP_1166	ncbi-geneid:7698517	2.7.1.25	52540|56784
aca:ACP_1171	ncbi-geneid:7698154	2.4.1.-	53448
aca:ACP_1199	ncbi-geneid:7698269	3.6.3.-	56784|81653|55008|81665
aca:ACP_1211	ncbi-geneid:7698015	3.6.3.4	56784|81653|81665|47240
aca:ACP_1229	ncbi-geneid:7697842	1.8.1.7	51905|55424
aca:ACP_1238	ncbi-geneid:7701156	1.5.1.2	48179|51735
aca:ACP_1241	ncbi-geneid:7700314	3.2.1.23	51445|52317
aca:ACP_1247	ncbi-geneid:7699521	3.1.3.3	81606
aca:ACP_1250	ncbi-geneid:7698349	6.3.1.2	55931|54368
aca:ACP_1251	ncbi-geneid:7700780	2.7.11.1	56112
aca:ACP_1260	ncbi-geneid:7700416	2.7.3.-	55874|47384|158472
aca:ACP_1265	ncbi-geneid:7698119	3.1.1.1	53474
aca:ACP_1272	ncbi-geneid:7700235	2.5.1.54	51569
aca:ACP_1276	ncbi-geneid:7698725	1.14.11.-	51197
aca:ACP_1278	ncbi-geneid:7699562	3.1.1.1	53474
aca:ACP_1283	ncbi-geneid:7700843	1.-.-.-	51395
aca:ACP_1313	ncbi-geneid:7699756	1.6.99.3	51905
aca:ACP_1320	ncbi-geneid:7699512	4.1.1.7	52467|52518|52518
aca:ACP_1321	ncbi-geneid:7700370	1.6.5.5	51735|50129
aca:ACP_1322	ncbi-geneid:7698033	1.2.1.16	53720
aca:ACP_1336	ncbi-geneid:7701075	1.5.99.8	51730
aca:ACP_1344	ncbi-geneid:7698109	2.7.1.59	53067|53067
aca:ACP_1346	ncbi-geneid:7698164	3.2.1.23	51445|49785
aca:ACP_1347	ncbi-geneid:7699882	3.2.1.51	51445
aca:ACP_1360	ncbi-geneid:7700030	2.4.1.-	53756
aca:ACP_1361	ncbi-geneid:7698795	3.13.1.1	51735
aca:ACP_1372	ncbi-geneid:7698230	6.3.3.1	56042|55326
aca:ACP_1375	ncbi-geneid:7700148	2.1.2.2	53328
aca:ACP_1379	ncbi-geneid:7699565	2.8.1.8	102114
aca:ACP_1380	ncbi-geneid:7701238	2.7.7.18	52374
aca:ACP_1386	ncbi-geneid:7701186	4.2.-.-	53697
aca:ACP_1387	ncbi-geneid:7699248	1.18.1.2	51971
aca:ACP_1389	ncbi-geneid:7700365	3.6.1.-|3.6.4.12	52540|48024
aca:ACP_1390	ncbi-geneid:7699311	2.4.2.14	56235|53271
aca:ACP_1391	ncbi-geneid:7699255	6.3.5.3	56042|55326|55326|56042
aca:ACP_1392	ncbi-geneid:7700415	2.1.1.10	82282
aca:ACP_1401	ncbi-geneid:7698805	4.3.1.19	53686
aca:ACP_1418	ncbi-geneid:7700818	3.1.1.-	53474
aca:ACP_1423	ncbi-geneid:7700475	2.7.7.6	56553|55257|47789
aca:ACP_1429	ncbi-geneid:7700334	3.4.11.18	55920
aca:ACP_1430	ncbi-geneid:7698984	2.7.4.3	52540
aca:ACP_1457	ncbi-geneid:7700019	2.3.1.-	55729
aca:ACP_1458	ncbi-geneid:7700300	3.4.21.-	53474|82171
aca:ACP_1462	ncbi-geneid:7700873	1.1.1.41	53659
aca:ACP_1463	ncbi-geneid:7699313	1.2.1.11	51735|55347
aca:ACP_1464	ncbi-geneid:7698075	2.7.2.4	53633|55021|55021
aca:ACP_1466	ncbi-geneid:7698194	1.3.1.26	51735|55347
aca:ACP_1465	ncbi-geneid:7698352	2.4.1.-	53448
aca:ACP_1467	ncbi-geneid:7699740	4.2.1.52	51569
aca:ACP_1469	ncbi-geneid:7699419	3.1.-.-	56281
aca:ACP_1470	ncbi-geneid:7700078	4.3.1.19	53686
aca:ACP_1485	ncbi-geneid:7699854	2.7.3.-	55874|47384|55785
aca:ACP_1486	ncbi-geneid:7700394	1.8.1.9	51905
aca:ACP_1487	ncbi-geneid:7701035	4.3.1.1	48557
aca:ACP_1490	ncbi-geneid:7699671	5.1.3.2	51735
aca:ACP_1491	ncbi-geneid:7699599	1.1.1.-	51735|48179|52413
aca:ACP_1492	ncbi-geneid:7698945	2.7.8.-	56214|56214
aca:ACP_1497	ncbi-geneid:7700091	2.6.1.16	53697|56235
aca:ACP_1498	ncbi-geneid:7698275	6.3.5.3	82697
aca:ACP_1499	ncbi-geneid:7698487	3.6.1.1	50324
aca:ACP_1509	ncbi-geneid:7699758	3.6.3.-	81665|56784|81660|81653
aca:ACP_1536	ncbi-geneid:7697976	2.1.1.72	53335
aca:ACP_1537	ncbi-geneid:7698046	3.1.21.3	116734|116734
aca:ACP_1538	ncbi-geneid:7699805	3.1.21.3	52540|52540
aca:ACP_1565	ncbi-geneid:7701041	2.7.3.-	55874|55785
aca:ACP_1578	ncbi-geneid:7700105	3.2.1.37	51445|51011
aca:ACP_1579	ncbi-geneid:7698721	3.1.3.26
aca:ACP_1586	ncbi-geneid:7699868	1.17.4.1	51998
aca:ACP_1606	ncbi-geneid:7700253	2.4.-.-	53756
aca:ACP_1607	ncbi-geneid:7701131	2.7.1.130	52540
aca:ACP_1608	ncbi-geneid:7700945	2.-.-.-	53756
aca:ACP_1610	ncbi-geneid:7700830	2.8.1.7	53383
aca:ACP_1611	ncbi-geneid:7697823	3.4.24.-	50156|50156
aca:ACP_1612	ncbi-geneid:7698920	1.1.1.267	55347|51735|69055
aca:ACP_1615	ncbi-geneid:7698967	6.1.1.17	52374|48163
aca:ACP_1616	ncbi-geneid:7697964	4.6.1.12	69765
aca:ACP_1617	ncbi-geneid:7701154	2.7.7.60	53448
aca:ACP_1622	ncbi-geneid:7699919	3.6.1.13	55811
aca:ACP_1627	ncbi-geneid:7700426	2.5.1.31	64005
aca:ACP_1634	ncbi-geneid:7698936	3.4.21.26	50993|53474
aca:ACP_1638	ncbi-geneid:7698730	2.7.3.-	55874|47384
aca:ACP_1639	ncbi-geneid:7698983	3.2.1.-	51445|51011|74650
aca:ACP_1646	ncbi-geneid:7700379	2.4.1.-	53448
aca:ACP_1647	ncbi-geneid:7699866	2.8.1.-	52402
aca:ACP_1651	ncbi-geneid:7698539	3.6.4.12	52540|52540
aca:ACP_1656	ncbi-geneid:7701196	2.5.1.1|2.5.1.10|2.5.1.29	48576
aca:ACP_1657	ncbi-geneid:7697949	3.5.1.11	56235
aca:ACP_1661	ncbi-geneid:7698537	4.2.1.17	52096
aca:ACP_1662	ncbi-geneid:7698449	4.1.3.4	51569
aca:ACP_1673	ncbi-geneid:7698593	3.1.26.-	50249
aca:ACP_1676	ncbi-geneid:7698845	5.3.1.13	53697
aca:ACP_1678	ncbi-geneid:7699760	1.8.4.-	52833
aca:ACP_1688	ncbi-geneid:7698385	1.2.1.3	53720
aca:ACP_1690	ncbi-geneid:7699319	1.4.1.1	52283|51735
aca:ACP_1692	ncbi-geneid:7698846	2.7.3.-	55874|55785|158472|47384
aca:ACP_1705	ncbi-geneid:7701011	1.11.1.6	56634
aca:ACP_1714	ncbi-geneid:7699933	6.6.1.1	52540
aca:ACP_1716	ncbi-geneid:7700538	3.2.2.-|4.2.99.18	81624|46946|57716
aca:ACP_1717	ncbi-geneid:7698270	3.6.4.-	52540
aca:ACP_1718	ncbi-geneid:7698028	3.5.4.5	53927
aca:ACP_1719	ncbi-geneid:7700008	2.4.2.2	52418|54680|47648
aca:ACP_1721	ncbi-geneid:7699199	2.4.2.1	53167
aca:ACP_1723	ncbi-geneid:7698346	2.7.1.48	52540
aca:ACP_1729	ncbi-geneid:7699352	2.5.1.46	52467
aca:ACP_1737	ncbi-geneid:7699796	5.4.2.10	53738|53738|53738|55957
aca:ACP_1738	ncbi-geneid:7697904	2.7.7.7	56672|88723|47807|53098
aca:ACP_1739	ncbi-geneid:7698353	5.-.-.-	111337
aca:ACP_1743	ncbi-geneid:7699901	3.6.1.-|3.6.4.12	52540|50249|52540
aca:ACP_1744	ncbi-geneid:7698227	4.1.1.19	56271
aca:ACP_1745	ncbi-geneid:7699589	3.5.1.53	56317
aca:ACP_1746	ncbi-geneid:7699244	3.5.3.12	55909
aca:ACP_1767	ncbi-geneid:7697782	2.5.1.54	51569
aca:ACP_1769	ncbi-geneid:7699710	4.2.1.20	51366
aca:ACP_1770	ncbi-geneid:7701070	4.2.1.20	53686
aca:ACP_1771	ncbi-geneid:7700097	5.3.1.24	51366
aca:ACP_1772	ncbi-geneid:7699759	4.1.1.48	51366
aca:ACP_1776	ncbi-geneid:7699908	2.3.1.41|2.3.1.179	53901|53901
aca:ACP_1783	ncbi-geneid:7701237	2.5.1.6	55973|55973|55973
aca:ACP_1788	ncbi-geneid:7700781	1.4.3.19	51971|54373
aca:ACP_1789	ncbi-geneid:7698169	2.3.3.1	48256
aca:ACP_1793	ncbi-geneid:7698713	3.6.4.12	52540|52540
aca:ACP_1803	ncbi-geneid:7698123	1.8.4.8	52402
aca:ACP_1804	ncbi-geneid:7701106	2.7.7.4	52540|50465|50447
aca:ACP_1805	ncbi-geneid:7699046	2.7.7.4	52402
aca:ACP_1806	ncbi-geneid:7698111	1.8.4.12	51316
aca:ACP_1809	ncbi-geneid:7700355	6.5.1.2
aca:ACP_1810	ncbi-geneid:7701176	3.4.21.-	52743|54897
aca:ACP_1811	ncbi-geneid:7699743	6.4.1.3	52096|52096
aca:ACP_1813	ncbi-geneid:7699544	2.7.7.7	56672
aca:ACP_1815	ncbi-geneid:7699694	6.1.1.17	52374
aca:ACP_1818	ncbi-geneid:7698576	2.7.7.-	56731|57783
aca:ACP_1820	ncbi-geneid:7700141	6.3.5.4	56235|52402
aca:ACP_1824	ncbi-geneid:7699890	3.4.11.-	53187|49265
aca:ACP_1828	ncbi-geneid:7701045	6.1.1.20	55681|46589
aca:ACP_1830	ncbi-geneid:7697942	6.1.1.20	56037|55681|54991|46955|46955
aca:ACP_1835	ncbi-geneid:7700952	5.4.99.12	55120|55174
aca:ACP_1864	ncbi-geneid:7698356	6.3.5.6|6.3.5.7	75304
aca:ACP_1865	ncbi-geneid:7699497	6.3.5.6|6.3.5.7	141000
aca:ACP_1867	ncbi-geneid:7698344	1.1.1.133	51735
aca:ACP_1868	ncbi-geneid:7701120	5.1.3.13	51182
aca:ACP_1869	ncbi-geneid:7699466	2.7.7.24	53448
aca:ACP_1870	ncbi-geneid:7699782	4.2.1.46	51735
aca:ACP_1875	ncbi-geneid:7699250	4.1.99.3	48173|52425
aca:ACP_1877	ncbi-geneid:7698161	3.2.2.21	48150
aca:ACP_1882	ncbi-geneid:7699100	2.7.1.40	51621|52935|50800
aca:ACP_1887	ncbi-geneid:7700847	2.7.4.14	52540
aca:ACP_1894	ncbi-geneid:7699147	2.7.7.27	53448|51161
aca:ACP_1898	ncbi-geneid:7698490	5.4.99.2	51703
aca:ACP_1899	ncbi-geneid:7697986	3.1.1.-	53474
aca:ACP_1902	ncbi-geneid:7701166	3.5.1.-	54211|54211
aca:ACP_1903	ncbi-geneid:7701130	3.4.17.11	53187|55031
aca:ACP_1906	ncbi-geneid:7699495	3.4.19.5	56235
aca:ACP_1912	ncbi-geneid:7698824	2.5.1.75	52540|52540
aca:ACP_1916	ncbi-geneid:7699966	2.3.1.47|2.3.1.29	53383
aca:ACP_1917	ncbi-geneid:7701032	3.4.24.-	55486
aca:ACP_1923	ncbi-geneid:7700585	2.3.1.39	52151|55048
aca:ACP_1925	ncbi-geneid:7698249	2.3.1.15	53659
aca:ACP_1954	ncbi-geneid:7701133	1.1.1.130	89733
aca:ACP_1961	ncbi-geneid:7700733	3.5.1.28	53187
aca:ACP_1962	ncbi-geneid:7699893	6.1.1.7	55681|101353|55186|50447
aca:ACP_1968	ncbi-geneid:7700298	3.5.4.4	51556
aca:ACP_1970	ncbi-geneid:7700594	3.2.1.45	51445
aca:ACP_1972	ncbi-geneid:7698219	2.7.3.-	55874|55785|47384
aca:ACP_1975	ncbi-geneid:7700267	3.4.21.-	50494|50156
aca:ACP_1976	ncbi-geneid:7700548	2.7.1.24	52540
aca:ACP_1979	ncbi-geneid:7699056	3.2.-.-	52317
aca:ACP_1997	ncbi-geneid:7698991	2.7.7.7	52540|48019
aca:ACP_2002	ncbi-geneid:7698922	6.3.2.1	52374
aca:ACP_2003	ncbi-geneid:7699940	2.1.2.11	51621
aca:ACP_2005	ncbi-geneid:7700885	2.4.1.80	53448
aca:ACP_2011	ncbi-geneid:7698160	2.4.2.9	53271
aca:ACP_2012	ncbi-geneid:7699530	2.1.3.2	53671
aca:ACP_2013	ncbi-geneid:7701017	3.5.2.3	51556|51338
aca:ACP_2014	ncbi-geneid:7697927	3.1.-.-	50249|50249|50249
aca:ACP_2019	ncbi-geneid:7699789	3.2.2.-	48150|55811
aca:ACP_2020	ncbi-geneid:7699169	3.5.4.4	51556
aca:ACP_2022	ncbi-geneid:7700967	4.2.1.3	53732|52016
aca:ACP_2023	ncbi-geneid:7699459	1.3.3.11	48613
aca:ACP_2025	ncbi-geneid:7699588	6.3.4.13	56059|52440|51246
aca:ACP_2035	ncbi-geneid:7698233	3.6.4.-	52540
aca:ACP_2036	ncbi-geneid:7698992	3.4.24.-	52540|140990
aca:ACP_2037	ncbi-geneid:7700321	3.1.26.3	69065|54768
aca:ACP_2038	ncbi-geneid:7699732	3.4.21.89	51306
aca:ACP_2039	ncbi-geneid:7698243	3.4.21.89	51306
aca:ACP_2042	ncbi-geneid:7700442	2.1.1.-	75217|55315
aca:ACP_2062	ncbi-geneid:7699883	1.14.14.5	51679
aca:ACP_2067	ncbi-geneid:7699598	3.1.1.29	53178
aca:ACP_2069	ncbi-geneid:7697796	2.7.6.1	53271
aca:ACP_2071	ncbi-geneid:7700583	2.7.1.148	54211|55060
aca:ACP_2074	ncbi-geneid:7700842	5.4.3.8	53383
aca:ACP_2078	ncbi-geneid:7700765	3.6.4.-	52540|52540|52540|143517|141259|52540
aca:ACP_2079	ncbi-geneid:7700558	2.7.7.9	53448
aca:ACP_2084	ncbi-geneid:7698960	5.99.1.3	56719|101904
aca:ACP_2096	ncbi-geneid:7698273	2.1.2.10	103025|101790
aca:ACP_2098	ncbi-geneid:7699611	1.4.4.2	53383
aca:ACP_2099	ncbi-geneid:7701003	1.4.4.2	53383
aca:ACP_2108	ncbi-geneid:7698347	3.2.1.21	51445|52279
aca:ACP_2110	ncbi-geneid:7699600	1.17.4.1	47240
aca:ACP_2111	ncbi-geneid:7699330	1.17.4.1	51998|48168
aca:ACP_2120	ncbi-geneid:7698172	3.1.26.5	54211
aca:ACP_2131	ncbi-geneid:7698669	5.2.1.8	109998|54534
aca:ACP_2149	ncbi-geneid:7698966	3.2.1.8	53474
aca:ACP_2154	ncbi-geneid:7699847	2.4.2.29	51713
aca:ACP_2160	ncbi-geneid:7700410	5.1.1.1	51419|50621
aca:ACP_2162	ncbi-geneid:7700312	6.1.1.3	55681|55186|52954|81271
aca:ACP_2169	ncbi-geneid:7697881	6.3.2.12|6.3.2.17	53623|53244
aca:ACP_2170	ncbi-geneid:7700957	2.3.1.51	69593
aca:ACP_2172	ncbi-geneid:7698687	2.1.1.170	53335
aca:ACP_2182	ncbi-geneid:7699477	3.1.1.6	53474
aca:ACP_2188	ncbi-geneid:7700861	4.2.1.24	51569
aca:ACP_2190	ncbi-geneid:7700090	3.1.-.-	53098
aca:ACP_2196	ncbi-geneid:7701202	2.7.7.7	55979|55979|55979
aca:ACP_2198	ncbi-geneid:7700106	2.7.3.-|2.7.13.3	55874|47384
aca:ACP_2204	ncbi-geneid:7700173	6.1.1.22	55681|50249
aca:ACP_2205	ncbi-geneid:7698467	3.5.3.1	52768
aca:ACP_2209	ncbi-geneid:7699548	6.3.2.4	56059|52440
aca:ACP_2217	ncbi-geneid:7701063	2.6.1.19	53383
aca:ACP_2220	ncbi-geneid:7698578	6.1.1.16	52374|47323
aca:ACP_2221	ncbi-geneid:7699092	3.4.24.57	53067|53067
aca:ACP_2227	ncbi-geneid:7699870	4.2.1.10|1.1.1.25	51569|51735|53223
aca:ACP_2228	ncbi-geneid:7699982	3.4.24.15	55486
aca:ACP_2233	ncbi-geneid:7698903	2.7.2.1	53067|53067
aca:ACP_2235	ncbi-geneid:7699082	4.1.2.9	52518|52518
aca:ACP_2249	ncbi-geneid:7698218	2.5.1.15	51717
aca:ACP_2250	ncbi-geneid:7697803	3.4.16.4|3.4.21	56601
aca:ACP_2252	ncbi-geneid:7699986	2.7.1.113	52540
aca:ACP_2260	ncbi-geneid:7698885	6.3.4.4	52540
aca:ACP_2261	ncbi-geneid:7697773	3.2.2.23|4.2.99.18	81624|46946|57716
aca:ACP_2265	ncbi-geneid:7700064	6.4.1.2	52096
aca:ACP_2267	ncbi-geneid:7699884	2.5.1.17	52540
aca:ACP_2273	ncbi-geneid:7701100	1.15.1.1	54719|46609
aca:ACP_2274	ncbi-geneid:7698858	3.2.1.3	74650|48208
aca:ACP_2276	ncbi-geneid:7700752	2.2.1.1	52518|52518|52922
aca:ACP_2277	ncbi-geneid:7700785	5.3.1.6	89623
aca:ACP_2279	ncbi-geneid:7698072	1.1.1.44	51735|48179
aca:ACP_2280	ncbi-geneid:7698480	1.1.1.49	55347|51735
aca:ACP_2281	ncbi-geneid:7698778	3.1.1.31	100950
aca:ACP_2282	ncbi-geneid:7698707	2.7.1.2	53067
aca:ACP_2284	ncbi-geneid:7697906	3.4.11.2	55486|63737
aca:ACP_2287	ncbi-geneid:7700609	3.2.2.21	50486
aca:ACP_2288	ncbi-geneid:7700291	1.11.1.15	52833
aca:ACP_2293	ncbi-geneid:7698739	2.4.1.1	53756
aca:ACP_2294	ncbi-geneid:7699262	2.7.1.6	54211|55060
aca:ACP_2297	ncbi-geneid:7699566	3.4.24.-	55486
aca:ACP_2299	ncbi-geneid:7701188	2.4.1.-	53448
aca:ACP_2301	ncbi-geneid:7699733	1.14.99.-	51905
aca:ACP_2303	ncbi-geneid:7701257	1.14.99.-	51905
aca:ACP_2307	ncbi-geneid:7700515	2.1.1.-	75217|88697
aca:ACP_2309	ncbi-geneid:7698371	2.3.1.9	53901|53901
aca:ACP_2311	ncbi-geneid:7700876	4.3.1.17	143548
aca:ACP_2314	ncbi-geneid:7699067	3.5.1.-	52467
aca:ACP_2315	ncbi-geneid:7701187	2.7.6.3	55083
aca:ACP_2320	ncbi-geneid:7699085	1.17.1.4	56176|55447
aca:ACP_2321	ncbi-geneid:7698452	1.17.1.4	56003|54665
aca:ACP_2325	ncbi-geneid:7701207	2.1.1.-	53335|88697
aca:ACP_2327	ncbi-geneid:7698975	6.1.1.1	52374|55174
aca:ACP_2328	ncbi-geneid:7700326	6.3.3.-|2.5.1.78	52121|54593
aca:ACP_2330	ncbi-geneid:7700290	4.2.1.55	52096
aca:ACP_2334	ncbi-geneid:7700911	2.6.1.1	53383
aca:ACP_2335	ncbi-geneid:7699609	5.3.1.16	51366
aca:ACP_2336	ncbi-geneid:7699889	4.1.3.-	51366
aca:ACP_2337	ncbi-geneid:7699701	2.4.2.-	52317
aca:ACP_2338	ncbi-geneid:7698527	4.2.1.19	54211|54211
aca:ACP_2339	ncbi-geneid:7699912	2.6.1.9	53383
aca:ACP_2340	ncbi-geneid:7699645	1.1.1.23	53720
aca:ACP_2341	ncbi-geneid:7697851	2.4.2.17	53850|54913
aca:ACP_2342	ncbi-geneid:7698370	3.6.1.31|3.5.4.19	141734
aca:ACP_2343	ncbi-geneid:7701225	2.7.3.-	55874|55785
aca:ACP_2344	ncbi-geneid:7698737	2.5.1.55	51569
aca:ACP_2346	ncbi-geneid:7701212	6.1.1.12	55681|50249
aca:ACP_2348	ncbi-geneid:7699197	6.1.1.21	55681|52954
aca:ACP_2350	ncbi-geneid:7700545	3.6.4.13	52540
aca:ACP_2354	ncbi-geneid:7699579	2.3.1.61	52777|51230|51230|47005
aca:ACP_2355	ncbi-geneid:7699458	4.1.1.21|6.3.4.18	56059|52440|51246
aca:ACP_2356	ncbi-geneid:7700069	4.1.1.21|5.4.99.18	52255
aca:ACP_2380	ncbi-geneid:7700514	1.6.1.1	51905|55424
aca:ACP_2381	ncbi-geneid:7699073	2.5.1.3	51391
aca:ACP_2392	ncbi-geneid:7698831	1.1.1.95	51735|52283|143548|55021
aca:ACP_2397	ncbi-geneid:7699275	1.3.99.2	56645|47203
aca:ACP_2410	ncbi-geneid:7697941	3.2.1.20	51445|74650|51011
aca:ACP_2412	ncbi-geneid:7700261	3.2.1.21	51445|52279|56988
aca:ACP_2415	ncbi-geneid:7698786	3.2.1.37|3.2.1.21	51445|52279|56988
aca:ACP_2416	ncbi-geneid:7700203	3.2.1.139	51445|55545
aca:ACP_2417	ncbi-geneid:7699721	1.-.-.-	51735
aca:ACP_2424	ncbi-geneid:7698875	1.8.4.11	55068
aca:ACP_2430	ncbi-geneid:7698641	3.1.3.45	56784
aca:ACP_2431	ncbi-geneid:7700479	3.4.-.-	53474|82171
aca:ACP_2432	ncbi-geneid:7699737	4.1.1.37	51726
aca:ACP_2433	ncbi-geneid:7700204	4.99.1.1	53800
aca:ACP_2434	ncbi-geneid:7698203	1.3.3.4	51905|54373
aca:ACP_2435	ncbi-geneid:7699463	1.9.3.1	49503|81464|46626
aca:ACP_2437	ncbi-geneid:7698067	1.9.3.1	81442
aca:ACP_2438	ncbi-geneid:7700551	1.9.3.1	81452
aca:ACP_2442	ncbi-geneid:7699225	1.10.2.2	81342|46626
aca:ACP_2453	ncbi-geneid:7698552	6.3.4.2	52540|52317
aca:ACP_2455	ncbi-geneid:7698532	3.3.1.1	52283|51735
aca:ACP_2458	ncbi-geneid:7701042	1.1.1.100	51735
aca:ACP_2459	ncbi-geneid:7700112	2.1.1.63	46767|57884|53155|46689
aca:ACP_2461	ncbi-geneid:7701036	4.3.2.2	48557
aca:ACP_2462	ncbi-geneid:7700686	4.1.1.-	52507
aca:ACP_2464	ncbi-geneid:7701015	6.4.1.2	52096
aca:ACP_2465	ncbi-geneid:7699355	1.1.1.125	51735
aca:ACP_2466	ncbi-geneid:7697908	2.4.2.10	53271
aca:ACP_2469	ncbi-geneid:7700860	1.6.99.3	51905
aca:ACP_2474	ncbi-geneid:7700846	2.6.1.42	56752
aca:ACP_2511	ncbi-geneid:7701090	3.2.1.28	48208
aca:ACP_2528	ncbi-geneid:7701060	3.5.1.2	48208
aca:ACP_2544	ncbi-geneid:7700944	2.8.1.7	53383
aca:ACP_2567	ncbi-geneid:7698933	1.6.5.3	143243
aca:ACP_2568	ncbi-geneid:7700943	1.6.5.3	56762
aca:ACP_2569	ncbi-geneid:7698773	1.6.5.3	54862
aca:ACP_2578	ncbi-geneid:7699771	2.1.1.-	53335|50249
aca:ACP_2580	ncbi-geneid:7698617	2.7.1.33
aca:ACP_2582	ncbi-geneid:7699616	2.4.2.19	51690|54675
aca:ACP_2583	ncbi-geneid:7698327	6.1.1.9	52374|50677|47323|46589
aca:ACP_2585	ncbi-geneid:7697978	5.1.3.1	51366
aca:ACP_2588	ncbi-geneid:7699259	2.4.1.-	53756
aca:ACP_2589	ncbi-geneid:7700473	5.4.99.12	55120|55174
aca:ACP_2592	ncbi-geneid:7698790	6.1.1.2	52374
aca:ACP_2598	ncbi-geneid:7699178	2.4.2.18	52418|47648
aca:ACP_2612	ncbi-geneid:7699850	6.2.1.5	56059|52210
aca:ACP_2614	ncbi-geneid:7699303	6.2.1.5	52210|51735
aca:ACP_2617	ncbi-geneid:7699238	2.7.4.6	54919
aca:ACP_2636	ncbi-geneid:7700900	2.2.1.2	51569
aca:ACP_2637	ncbi-geneid:7698139	4.2.1.-	54637
aca:ACP_2638	ncbi-geneid:7700000	2.3.1.129	51161
aca:ACP_2640	ncbi-geneid:7698961	1.11.1.15	52833
aca:ACP_2642	ncbi-geneid:7698020	3.2.1.-	53955|54106|54106|54106|54106
aca:ACP_2647	ncbi-geneid:7700504	3.4.14.5	53474|82171
aca:ACP_2649	ncbi-geneid:7699500	3.4.11.-	144052
aca:ACP_2650	ncbi-geneid:7699350	2.1.1.-	53335
aca:ACP_2652	ncbi-geneid:7697955	6.5.1.1	56091|50249|117018
aca:ACP_2656	ncbi-geneid:7699858	3.4.25.1|3.4.25.2	56235
aca:ACP_2677	ncbi-geneid:7699481	3.2.1.15	51126|51126
aca:ACP_2685	ncbi-geneid:7699664	5.3.1.12	51556
aca:ACP_2686	ncbi-geneid:7697770	1.2.7.-	52518|53323|52518|52922|54862
aca:ACP_2689	ncbi-geneid:7699239	2.7.11.1	56112|48452|48452|56112|48452
aca:ACP_2690	ncbi-geneid:7699310	2.7.13.3	55874|47384
aca:ACP_2693	ncbi-geneid:7699748	1.3.3.4	51905|54373
aca:ACP_2697	ncbi-geneid:7699036	4.2.3.12	55620
aca:ACP_2699	ncbi-geneid:7699712	3.6.3.-	56784|81653|81665
aca:ACP_2700	ncbi-geneid:7699817	1.8.1.9	51905
aca:ACP_2704	ncbi-geneid:7701123	6.2.1.3	56801|69593|47336
aca:ACP_2706	ncbi-geneid:7698307	3.1.13.1	50249|50249
aca:ACP_2709	ncbi-geneid:7698066	1.5.1.12	53720
aca:ACP_2711	ncbi-geneid:7701002	1.8.1.9	51905|52172
aca:ACP_2719	ncbi-geneid:7700845	5.4.99.15	51445
aca:ACP_2720	ncbi-geneid:7698023	3.2.1.141	51445|81296
aca:ACP_2722	ncbi-geneid:7699105	1.11.1.5	46626|46626
aca:ACP_2726	ncbi-geneid:7698878	1.16.1.1	51905|55424
aca:ACP_2728	ncbi-geneid:7700760	2.3.1.30	51161
aca:ACP_2729	ncbi-geneid:7699025	2.5.1.47	53686
aca:ACP_2733	ncbi-geneid:7700880	1.2.1.4	53720
aca:ACP_2736	ncbi-geneid:7698649	1.1.1.38	53223|51735
aca:ACP_2739	ncbi-geneid:7698021	3.1.1.53	52266|49785
aca:ACP_2742	ncbi-geneid:7699005	5.99.1.3	56719|55874|54211
aca:ACP_2753	ncbi-geneid:7697903	2.5.1.54	51569
aca:ACP_2754	ncbi-geneid:7698538	2.7.3.-	55874|55785|55785|47384
aca:ACP_2766	ncbi-geneid:7698844	3.6.3.-	52540
aca:ACP_2774	ncbi-geneid:7699835	2.7.1.17	53067|53067
aca:ACP_2784	ncbi-geneid:7701183	3.4.-.-	53474|82171
aca:ACP_2785	ncbi-geneid:7700122	3.1.3.18	56784
aca:ACP_2787	ncbi-geneid:7699453	2.7.1.16	53067|53067
aca:ACP_2791	ncbi-geneid:7699797	5.1.3.4	53639
aca:ACP_2793	ncbi-geneid:7698615	3.2.1.55	51445
aca:ACP_2796	ncbi-geneid:7698278	1.1.1.103	50129|51735
aca:ACP_2802	ncbi-geneid:7700616	3.1.26.4	53098
aca:ACP_2806	ncbi-geneid:7700971	2.1.1.31	75217
aca:ACP_2811	ncbi-geneid:7697956	6.2.1.1	56801
aca:ACP_2812	ncbi-geneid:7699135	2.7.7.38	53448
aca:ACP_2818	ncbi-geneid:7698388	2.2.1.7	52518|52518|52922
aca:ACP_2819	ncbi-geneid:7699974	2.3.1.16	53901|53901
aca:ACP_2820	ncbi-geneid:7699449	1.3.99.-	56645|47203
aca:ACP_2823	ncbi-geneid:7701205	3.1.1.43	49785|53474
aca:ACP_2824	ncbi-geneid:7700836	4.1.2.40	51569
aca:ACP_2825	ncbi-geneid:7698152	2.7.7.56	54211|55666
aca:ACP_2831	ncbi-geneid:7699592	2.4.1.129|3.4	56601|53955
aca:ACP_2832	ncbi-geneid:7700810	6.1.1.15	55681|52954|55826
aca:ACP_2834	ncbi-geneid:7697943	3.1.2.-	54637
aca:ACP_2837	ncbi-geneid:7698297	5.4.99.2	52242
aca:ACP_2839	ncbi-geneid:7698952	2.5.1.90	48576
aca:ACP_2841	ncbi-geneid:7697920	3.1.21.-	51556
aca:ACP_2842	ncbi-geneid:7698587	6.1.1.10	52374|47323|50249
aca:ACP_2843	ncbi-geneid:7699345	6.1.1.19	52374|55190|47323
aca:ACP_2846	ncbi-geneid:7698793	2.1.2.1	53383
aca:ACP_2849	ncbi-geneid:7700705	6.3.5.6|6.3.5.7	55931|89095
aca:ACP_2857	ncbi-geneid:7699687	1.8.1.4	51905|55424
aca:ACP_2863	ncbi-geneid:7698170	2.7.3.-	55874|47384|158472
aca:ACP_2868	ncbi-geneid:7698653	4.1.1.49	53795|68923
aca:ACP_2871	ncbi-geneid:7698825	2.4.2.7	53271
aca:ACP_2872	ncbi-geneid:7701140	3.6.1.7	54975
aca:ACP_2879	ncbi-geneid:7699625	4.1.3.27	52317
aca:ACP_2882	ncbi-geneid:7697937	4.1.3.27	56322
aca:ACP_2883	ncbi-geneid:7700182	1.4.1.3	51735|53223
aca:ACP_2888	ncbi-geneid:7700294	2.7.6.5	109604|81301|81271|55021
aca:ACP_2892	ncbi-geneid:7698602	2.5.1.47	53686
aca:ACP_2904	ncbi-geneid:7698450	2.1.1.-	53790
aca:ACP_2905	ncbi-geneid:7699563	3.4.24.-	54631
aca:ACP_2908	ncbi-geneid:7698086	6.1.1.17	52374|48163
aca:ACP_2909	ncbi-geneid:7700937	2.7.4.16	56042|55326
aca:ACP_2928	ncbi-geneid:7700367	2.7.7.6	64484
aca:ACP_2929	ncbi-geneid:7698404	2.7.7.6	64484
aca:ACP_2931	ncbi-geneid:7700318	2.1.1.14	51726|51726
aca:ACP_2948	ncbi-geneid:7700307	3.4.21.-	52096|82171|69304|50156
aca:ACP_2949	ncbi-geneid:7698087	2.7.4.22	53633
aca:ACP_2953	ncbi-geneid:7699101	3.4.24.-	55486
aca:ACP_2957	ncbi-geneid:7699131	3.2.1.21	51445|52279
aca:ACP_2959	ncbi-geneid:7698036	3.4.11.1	53187|52949
aca:ACP_2967	ncbi-geneid:7698731	1.1.1.157	51735|48179
aca:ACP_2970	ncbi-geneid:7698529	1.3.3.1	51395
aca:ACP_2971	ncbi-geneid:7701253	3.1.3.12	56784
aca:ACP_2972	ncbi-geneid:7697817	2.4.1.15	53756
aca:ACP_2978	ncbi-geneid:7701139	3.6.1.-	55811
aca:ACP_2984	ncbi-geneid:7699371	4.6.1.1	55154
aca:ACP_2987	ncbi-geneid:7698354	2.7.7.7	52540
aca:ACP_2989	ncbi-geneid:7699837	2.7.4.9	52540
aca:ACP_2991	ncbi-geneid:7699907	4.3.2.1	48557
aca:ACP_2992	ncbi-geneid:7699414	2.1.3.3	53671
aca:ACP_2993	ncbi-geneid:7700669	2.6.1.11	53383
aca:ACP_2994	ncbi-geneid:7698366	2.7.2	53633
aca:ACP_2995	ncbi-geneid:7699065	1.2.1	55347|51735
aca:ACP_2997	ncbi-geneid:7698069	1.4.1.13|1.4.1.14	51395|56235|69336
aca:ACP_3000	ncbi-geneid:7698338	3.4.21.83	50993|53474
aca:ACP_3004	ncbi-geneid:7698351	3.6.3.27	52540
aca:ACP_3008	ncbi-geneid:7698322	6.1.1.11	55681|46589
aca:ACP_3012	ncbi-geneid:7698648	2.4.1.-	88713|53448|51445
aca:ACP_3015	ncbi-geneid:7700928	1.1.1.47	51735
aca:ACP_3020	ncbi-geneid:7699778	1.7.7.1	56014|56014|55124|55124
aca:ACP_3026	ncbi-geneid:7699533	4.3.1.3
aca:ACP_3035	ncbi-geneid:7697852	1.7.1.13	55620
aca:ACP_3037	ncbi-geneid:7697951	2.4.1.-	53448
aca:ACP_3043	ncbi-geneid:7699741	1.11.1.15	52833
aca:ACP_3048	ncbi-geneid:7700062	2.3.1.41|2.3.1.180	53901
aca:ACP_3052	ncbi-geneid:7698738	1.12.99.6	56770
aca:ACP_3053	ncbi-geneid:7700527	1.12.99.6	56762
aca:ACP_3055	ncbi-geneid:7700227	3.4.24.-	53163
aca:ACP_3068	ncbi-geneid:7699608	4.1.1.31	51621
aca:ACP_3076	ncbi-geneid:7697835	2.7.1.4	53613
aca:ACP_3085	ncbi-geneid:7700124	3.1.3.3	56784|55021
aca:ACP_3090	ncbi-geneid:7699216	1.2.5.1	52518|52518|52467
aca:ACP_3095	ncbi-geneid:7699843	2.4.2.-|2.4.1.-	53955
aca:ACP_3096	ncbi-geneid:7700731	6.3.4.5	69864|52402
aca:ACP_3099	ncbi-geneid:7700870	1.7.-.-	52218
aca:ACP_3115	ncbi-geneid:7699180	4.2.1.46	51735
aca:ACP_3123	ncbi-geneid:7698026	3.4.21.102	52096|50156
aca:ACP_3124	ncbi-geneid:7697894	5.2.1.8	109998|54534
aca:ACP_3127	ncbi-geneid:7700392	4.2.3.5	103263
aca:ACP_3128	ncbi-geneid:7699845	3.5.1.88	56420
aca:ACP_3129	ncbi-geneid:7699631	2.1.2.9	53328|50486
aca:ACP_3130	ncbi-geneid:7700061	2.1.1.-	53335|48013
aca:ACP_3134	ncbi-geneid:7698990	2.1.1	53335
aca:ACP_3135	ncbi-geneid:7699773	4.2.3.4	56796
aca:ACP_3136	ncbi-geneid:7698299	1.4.3.16	51905|56425|46977
aca:ACP_3137	ncbi-geneid:7698614	3.5.1	52499
aca:ACP_3145	ncbi-geneid:7701111	2.5.1.72	142754
aca:ACP_3149	ncbi-geneid:7699578	2.3.1.-	56317
aca:ACP_3156	ncbi-geneid:7700786	1.2.4.4	52518|52518|52922
aca:ACP_3187	ncbi-geneid:7699445	2.8.1.7	53383
aca:ACP_3197	ncbi-geneid:7698530	2.7.7.7	89550
aca:ACP_3222	ncbi-geneid:7698208	6.3.5.4	52402|56235
aca:ACP_3244	ncbi-geneid:7700488	3.6.4.12	52540
aca:ACP_3272	ncbi-geneid:7698898	4.2.1.52	51569
aca:ACP_3283	ncbi-geneid:7699677	3.2.1.51	51445
aca:ACP_3287	ncbi-geneid:7698566	1.1.1.100	51735
aca:ACP_3293	ncbi-geneid:7698889	3.4.25.1	56235
aca:ACP_3294	ncbi-geneid:7698836	3.5.4.3	53927
aca:ACP_3297	ncbi-geneid:7699168	2.1.2.3|3.5.4.10	53927|52335
aca:ACP_3298	ncbi-geneid:7700804	3.4.21.-	144091
aca:ACP_3300	ncbi-geneid:7699769	3.1.1.45	53474
aca:ACP_3303	ncbi-geneid:7700503	1.1.1.100	51735
aca:ACP_3308	ncbi-geneid:7699746	2.7.7.3	52374
aca:ACP_3309	ncbi-geneid:7700214	2.6.1.1	53383
aca:ACP_3310	ncbi-geneid:7699943	3.1.3.-	56784
aca:ACP_3311	ncbi-geneid:7697836	1.13.11.27	54593
aca:ACP_3313	ncbi-geneid:7698934	1.5.1.5|3.5.4.9	51735|53223
aca:ACP_3315	ncbi-geneid:7700709	1.1.1.205	51412|54631
aca:ACP_3317	ncbi-geneid:7698758	2.3.1.74	53901
aca:ACP_3318	ncbi-geneid:7698577	1.14.16.1	56534
aca:ACP_3322	ncbi-geneid:7700095	3.1.1.1	53474
aca:ACP_3329	ncbi-geneid:7699649	5.4.99.17	48239|48239
aca:ACP_3335	ncbi-geneid:7698756	3.5.4.13	51283
aca:ACP_3337	ncbi-geneid:7698689	2.1.1.13	82282|56507|51717|52242|47644
aca:ACP_3338	ncbi-geneid:7698091	2.1.1.107	53790
aca:ACP_3345	ncbi-geneid:7700602	3.4.21.102	52096|50156
aca:ACP_3346	ncbi-geneid:7699685	2.4.1.-|3.4	56601|53955
aca:ACP_3352	ncbi-geneid:7698380	2.7.1.26|2.7.7.2	82114|52374
aca:ACP_3357	ncbi-geneid:7700789	2.4.2.28	53167
aca:ACP_3361	ncbi-geneid:7698830	5.1.1.7	54506|54506
aca:ACP_3362	ncbi-geneid:7698468	3.4.17.13	52317|141986
aca:ACP_3363	ncbi-geneid:7701158	6.3.2.-	53623|53244|51984
aca:ACP_3364	ncbi-geneid:7700331	2.3.1.51	69593
aca:ACP_3389	ncbi-geneid:7700432	4.2.3.1	53686
aca:ACP_3391	ncbi-geneid:7699380	2.6.1.-	53383
aca:ACP_3392	ncbi-geneid:7699461	2.3.1.51	69593
aca:ACP_3395	ncbi-geneid:7700045	3.6.1.23	51283
aca:ACP_3397	ncbi-geneid:7700770	1.1.1.100	51735
aca:ACP_3405	ncbi-geneid:7699020	2.-.-.-	102114
aca:ACP_3407	ncbi-geneid:7698276	3.1.3.27	101307
aca:ACP_3411	ncbi-geneid:7698017	1.1.1.8|1.1.1.94	48179|51735
aca:ACP_3414	ncbi-geneid:7698694	3.5.4.26|1.1.1.193	53597|53927
aca:ACP_3415	ncbi-geneid:7701149	2.5.1.9	63380|63380
aca:ACP_3419	ncbi-geneid:7699536	5.99.1.2	56712|57783|57783|57783
aca:ACP_3424	ncbi-geneid:7699050	3.5.2.6	56601
aca:ACP_3430	ncbi-geneid:7698594	3.2.1.37	51445|51011
aca:ACP_3431	ncbi-geneid:7701068	3.4.21.53	54211|52540|88697
aca:ACP_3433	ncbi-geneid:7699276	3.4.21.92	52096
aca:ACP_3434	ncbi-geneid:7700072	5.2.1.8	109998|102735|54534
aca:ACP_3438	ncbi-geneid:7700108	4.2.1.1	53056
aca:ACP_3440	ncbi-geneid:7700144	3.4.16.4	56601
aca:ACP_3442	ncbi-geneid:7699315	1.20.4.1	52788
aca:ACP_3447	ncbi-geneid:7698802	3.6.1.11|3.6.1.40	53067|109604|53067
aca:ACP_3446	ncbi-geneid:7700384	3.1.3.-
aca:ACP_3449	ncbi-geneid:7698782	2.7.4.1	56024|143724|56024|140356
aca:ACP_3455	ncbi-geneid:7698031	4.1.1.-	50475|143968
aca:ACP_3456	ncbi-geneid:7698591	1.6.5.3	54862
aca:ACP_3459	ncbi-geneid:7699428	2.3.1.-	51161
aca:ACP_3462	ncbi-geneid:7699326	2.7.3.-	55874|51206
aca:ACP_3464	ncbi-geneid:7699776	1.1.1.86	51735|48179
aca:ACP_3465	ncbi-geneid:7699008	2.2.1.6	55021|55021
aca:ACP_3466	ncbi-geneid:7699952	2.2.1.6	52518|52518|52467
aca:ACP_3467	ncbi-geneid:7698120	4.2.1.9	143975|52016
aca:ACP_3468	ncbi-geneid:7700794	4.2.1.33|4.2.1.35	52016
aca:ACP_3469	ncbi-geneid:7698454	4.2.1.33|4.2.1.35	53732
aca:ACP_3470	ncbi-geneid:7700864	1.1.1.85	53659
aca:ACP_3471	ncbi-geneid:7699183	2.3.3.13	51569
aca:ACP_3478	ncbi-geneid:7699066	5.1.3.2	51735
aca:ACP_3481	ncbi-geneid:7698818	2.7.1.15	53613
aca:ACP_3482	ncbi-geneid:7700508	4.1.2.4	51569
aca:ACP_3483	ncbi-geneid:7697935	1.2.1.3	53720|53720
aca:ACP_3484	ncbi-geneid:7700708	2.7.7.7	89550
aca:ACP_3488	ncbi-geneid:7700417	2.4.1.182	53756
aca:ACP_3489	ncbi-geneid:7699011	3.2.1.73	49899
aca:ACP_3491	ncbi-geneid:7697820	1.3.99.22	102114
aca:ACP_3493	ncbi-geneid:7700222	1.1.1.1	50129|51735
aca:ACP_3506	ncbi-geneid:7698868	6.5.1.1	56091|50249
aca:ACP_3518	ncbi-geneid:7698600	3.4.21.26	50993|53474
aca:ACP_3532	ncbi-geneid:7700517	2.6.1.-	53383
aca:ACP_3542	ncbi-geneid:7700987	3.4.-.-	53187|55031
