# Supplementary material for: Tracing the Repertoire of Promiscuous Enzymes along the Metabolic Pathways in Archaeal Organisms
Source: Life (Basel). 2017 Jul 13;7(3):30. doi: 10.3390/life7030030 (PMC5617955; doi:10.3390/life7030030)
Supplement: Supplementary file 1 [file life-07-00030-s001.zip › Table_S2/acd.txt]

KEGGID	NCBIGI	ECs	SFamilyID
acd:AOLE_00010	ncbi-geneid:9380389	2.7.7.7	55979|55979|55979
acd:AOLE_00020	ncbi-geneid:9380391	5.99.1.3	56719|55874|54211
acd:AOLE_00065	ncbi-geneid:9380400	2.7.1.-	53067
acd:AOLE_00070	ncbi-geneid:9380401	6.1.1.1	52374|55174
acd:AOLE_00075	ncbi-geneid:9380407	2.5.1.18	47616|52833
acd:AOLE_00095	ncbi-geneid:9380411	2.1.1.-	53335|48013
acd:AOLE_00100	ncbi-geneid:9380412	2.1.2.9	53328|50486
acd:AOLE_00105	ncbi-geneid:9380413	4.2.1.9	143975|52016
acd:AOLE_00130	ncbi-geneid:9380418	4.1.1.31	51621
acd:AOLE_00165	ncbi-geneid:9380425	1.3.1.26	51735|55347
acd:AOLE_00180	ncbi-geneid:9380428	1.1.1.274	51430
acd:AOLE_00200	ncbi-geneid:9380432	1.-.-.-	50129|51735
acd:AOLE_00205	ncbi-geneid:9380433	3.2.2.20	48150
acd:AOLE_00220	ncbi-geneid:9380436	3.2.2.-	48150|55811
acd:AOLE_00265	ncbi-geneid:9380445	6.3.2.6	56104
acd:AOLE_00275	ncbi-geneid:9380447	4.2.1.52	51569
acd:AOLE_00280	ncbi-geneid:9380448	3.5.1	52499
acd:AOLE_00300	ncbi-geneid:9380452	1.13.11.27	54593
acd:AOLE_00315	ncbi-geneid:9380455	5.2.1.2	47616|52833
acd:AOLE_00320	ncbi-geneid:9380456	3.7.1.2	56529|63433
acd:AOLE_00355	ncbi-geneid:9380463	4.2.1.49	111326
acd:AOLE_00360	ncbi-geneid:9380464	4.3.1.3
acd:AOLE_00370	ncbi-geneid:9380466	3.5.2.7	51556|51338
acd:AOLE_00375	ncbi-geneid:9380467	3.5.3.8	52768
acd:AOLE_00385	ncbi-geneid:9380469	3.1.3.18	56784
acd:AOLE_00390	ncbi-geneid:9380470	5.1.1.3	53681|53681
acd:AOLE_00410	ncbi-geneid:9380474	2.6.1.16	53697|56235
acd:AOLE_00415	ncbi-geneid:9380475	2.7.7.23|2.3.1.157	53448|51161
acd:AOLE_00420	ncbi-geneid:9380476	3.1.3.27	101307
acd:AOLE_00425	ncbi-geneid:9380477	2.7.4.16	55326|56042
acd:AOLE_00435	ncbi-geneid:9380479	2.5.1.78	52121
acd:AOLE_00440	ncbi-geneid:9380480	4.1.99.12|3.5.4.25	55821|142695
acd:AOLE_00450	ncbi-geneid:9380482	3.1.3.3	56784|55021
acd:AOLE_00470	ncbi-geneid:9380486	3.1.-.-	69500
acd:AOLE_00475	ncbi-geneid:9380487	2.4.2.11	51690|54675
acd:AOLE_00480	ncbi-geneid:9380488	2.8.1.1|2.8.1.2	52821|52821
acd:AOLE_00510	ncbi-geneid:9380494	2.7.13.3	55874|47384|55785
acd:AOLE_00535	ncbi-geneid:9380499	2.6.1.-	53383
acd:AOLE_00555	ncbi-geneid:9380503	6.3.2.2	55931
acd:AOLE_00595	ncbi-geneid:9380511	5.99.1.-	56719|55874|54211
acd:AOLE_00600	ncbi-geneid:9380512	3.5.3.19	51182
acd:AOLE_00605	ncbi-geneid:9380513	3.5.3.4	49785|49785
acd:AOLE_00625	ncbi-geneid:9380517	3.5.2.17	49472
acd:AOLE_00655	ncbi-geneid:9380523	1.8.1.8	74863|52833
acd:AOLE_00680	ncbi-geneid:9380528	3.1.11.2	56219
acd:AOLE_00685	ncbi-geneid:9380529	2.4.2.10	53271
acd:AOLE_00700	ncbi-geneid:9380532	6.3.2.3	56059|52440
acd:AOLE_00705	ncbi-geneid:9380533	2.4.1.227	53756
acd:AOLE_00710	ncbi-geneid:9380534	6.3.2.8	53623|53244|51984
acd:AOLE_00715	ncbi-geneid:9380535	6.3.2.4	56059|52440
acd:AOLE_00735	ncbi-geneid:9380539	3.5.1.-	54211|54211
acd:AOLE_00750	ncbi-geneid:9380542	1.2.4.1	52518|52518|52922
acd:AOLE_00755	ncbi-geneid:9380543	2.3.1.12	52777|51230|51230|51230|47005
acd:AOLE_00780	ncbi-geneid:9380548	1.1.1.205	51412|54631
acd:AOLE_00785	ncbi-geneid:9380549	5.4.2.10	53738|53738|53738|55957
acd:AOLE_00790	ncbi-geneid:9380550	1.4.3.5	50475
acd:AOLE_00795	ncbi-geneid:9380551	3.1.-.-	64182
acd:AOLE_00820	ncbi-geneid:9380556	2.-.-.-	53756
acd:AOLE_00840	ncbi-geneid:9380560	6.2.1.1	56801
acd:AOLE_00845	ncbi-geneid:9380561	3.3.2.1	52499
acd:AOLE_00855	ncbi-geneid:9380563	1.14.14.5	51679
acd:AOLE_00860	ncbi-geneid:9380564	1.5.1.29	52218
acd:AOLE_00945	ncbi-geneid:9380581	3.5.99.2	48613
acd:AOLE_00990	ncbi-geneid:9380590	2.6.1.19	53383
acd:AOLE_00995	ncbi-geneid:9380591	1.2.1.16	53720
acd:AOLE_01215	ncbi-geneid:9380637	4.1.3.-	51366
acd:AOLE_01220	ncbi-geneid:9380638	2.7.1.39	56112
acd:AOLE_01260	ncbi-geneid:9380646	5.3.1.16	51366
acd:AOLE_01275	ncbi-geneid:9380649	2.4.2.-	52317
acd:AOLE_01280	ncbi-geneid:9380650	4.2.1.19	54211|54211
acd:AOLE_01300	ncbi-geneid:9380656	2.7.13.3	55874|47384
acd:AOLE_01315	ncbi-geneid:9380659	4.2.1.1	53056
acd:AOLE_01340	ncbi-geneid:9380664	2.5.1.49	53383
acd:AOLE_01405	ncbi-geneid:9380681	6.1.1.17	52374|48163
acd:AOLE_01430	ncbi-geneid:9380686	2.1.1.-	53335|81799
acd:AOLE_01440	ncbi-geneid:9380688	2.4.1.129	56601|56519
acd:AOLE_01445	ncbi-geneid:9380689	6.3.2.13	53623|53244|63418
acd:AOLE_01450	ncbi-geneid:9380690	6.3.2.10	53623|53244|63418
acd:AOLE_01465	ncbi-geneid:9380693	2.1.1.187	53335
acd:AOLE_01470	ncbi-geneid:9380694	2.4.1.-|3.4	56601|53955
acd:AOLE_01500	ncbi-geneid:9380700	2.7.1.71	52540
acd:AOLE_01505	ncbi-geneid:9380701	4.2.3.4	56796
acd:AOLE_01515	ncbi-geneid:9380703	1.4.1.13|1.4.1.14	51395|56235|69336
acd:AOLE_01520	ncbi-geneid:9380704	1.4.1.13|1.4.1.14	51971|46548
acd:AOLE_01585	ncbi-geneid:9380717	2.7.7.6	63562
acd:AOLE_01590	ncbi-geneid:9380718	2.7.4.8	52540
acd:AOLE_01645	ncbi-geneid:9380729	2.1.1.31	75217
acd:AOLE_01655	ncbi-geneid:9380731	3.1.1.3	53474
acd:AOLE_01665	ncbi-geneid:9380733	5.4.99.12	55120
acd:AOLE_01695	ncbi-geneid:9380739	1.1.1.95	51735|52283|55021
acd:AOLE_01750	ncbi-geneid:9380750	1.15.1.1	49329
acd:AOLE_01795	ncbi-geneid:9380759	1.4.1.3	51735|53223
acd:AOLE_01800	ncbi-geneid:9380760	2.6.1.81	53383
acd:AOLE_01805	ncbi-geneid:9380761	2.3.1.109	55729
acd:AOLE_01810	ncbi-geneid:9380762	1.2.1.71	53720
acd:AOLE_01815	ncbi-geneid:9380763	3.5.3.23	55909
acd:AOLE_01820	ncbi-geneid:9380764	3.5.1.96	53187
acd:AOLE_01875	ncbi-geneid:9380775	6.1.1.14	109604
acd:AOLE_01880	ncbi-geneid:9380776	6.1.1.14	55681
acd:AOLE_01940	ncbi-geneid:9380788	1.1.1.25	51735|53223
acd:AOLE_01945	ncbi-geneid:9380789	1.3.3.3	102886
acd:AOLE_01950	ncbi-geneid:9380790	3.5.4.25	142695
acd:AOLE_01955	ncbi-geneid:9380791	2.2.1.7	52518|52518|52922
acd:AOLE_01960	ncbi-geneid:9380792	3.1.3.25	56655
acd:AOLE_02005	ncbi-geneid:9380801	3.6.1.-	55811
acd:AOLE_02015	ncbi-geneid:9380803	3.6.4.12	52540|52540|50249
acd:AOLE_02040	ncbi-geneid:9380806	3.1.2.-	54637|54637
acd:AOLE_02065	ncbi-geneid:9380811	1.14.12.17	46458|63380
acd:AOLE_02075	ncbi-geneid:9380813	4.4.1.8	53383
acd:AOLE_02215	ncbi-geneid:9380841	2.7.7.6	56553|55257|47789
acd:AOLE_02275	ncbi-geneid:9380853	3.4.24.70	55486
acd:AOLE_02280	ncbi-geneid:9380854	3.1.-.-	50249|50249|50249|50249
acd:AOLE_02320	ncbi-geneid:9380866	2.4.2.22	53271
acd:AOLE_02355	ncbi-geneid:9380873	3.2.1.-	48435|53955
acd:AOLE_02365	ncbi-geneid:9380875	1.1.1.37	56327|51735
acd:AOLE_02415	ncbi-geneid:9380890	2.3.1.128	55729
acd:AOLE_02435	ncbi-geneid:9380894	6.4.1.5	52096|52096
acd:AOLE_02440	ncbi-geneid:9380895	1.3.99.-	56645|47203
acd:AOLE_02445	ncbi-geneid:9380896	4.2.1.57	52096
acd:AOLE_02450	ncbi-geneid:9380897	6.4.1.5	56059|52440|51246|51230
acd:AOLE_02500	ncbi-geneid:9380907	1.1.1.262	53659
acd:AOLE_02505	ncbi-geneid:9380908	2.1.1.182	53335
acd:AOLE_02510	ncbi-geneid:9380909	3.6.1.41	56300
acd:AOLE_02535	ncbi-geneid:9380914	2.3.1.51	69593
acd:AOLE_02565	ncbi-geneid:9380925	1.8.1.4	51905|55424
acd:AOLE_02585	ncbi-geneid:9380929	1.8.1.8	52833
acd:AOLE_02590	ncbi-geneid:9380930	3.1.2.-	54637
acd:AOLE_02650	ncbi-geneid:9380942	4.1.1.36|6.3.2.5	102645|52507
acd:AOLE_02670	ncbi-geneid:9380946	2.4.2.29	51713
acd:AOLE_02685	ncbi-geneid:9380949	5.-.-.-	111337
acd:AOLE_02700	ncbi-geneid:9380953	2.7.7.42	81301|81301|81593|81593
acd:AOLE_02705	ncbi-geneid:9380954	2.6.1.42	56752
acd:AOLE_02760	ncbi-geneid:9380965	6.1.1.12	55681|55261|50249
acd:AOLE_02810	ncbi-geneid:9380975	2.7.13.3	55874|47384|158472
acd:AOLE_02840	ncbi-geneid:9380981	3.1.4.46	51695
acd:AOLE_02845	ncbi-geneid:9380982	2.5.1.17	89028
acd:AOLE_02855	ncbi-geneid:9380984	5.3.1.24	51366
acd:AOLE_02860	ncbi-geneid:9380985	4.2.1.20	53686
acd:AOLE_02885	ncbi-geneid:9380990	4.2.1.20	51366
acd:AOLE_02895	ncbi-geneid:9380992	6.3.2.12|6.3.2.17	53623|53244
acd:AOLE_02960	ncbi-geneid:9381005	1.1.1.35|4.2.1.17|5.1.2.3	52096|51735|48179|48179
acd:AOLE_02965	ncbi-geneid:9381006	2.3.1.9	53901
acd:AOLE_02985	ncbi-geneid:9381010	1.1.5.2	50998
acd:AOLE_02990	ncbi-geneid:9381011	1.8.1.2	56014|56014|55124|55124
acd:AOLE_03005	ncbi-geneid:9381014	2.3.1.9	53901|53901
acd:AOLE_03035	ncbi-geneid:9381020	2.1.1.172	53335
acd:AOLE_03060	ncbi-geneid:9381025	5.2.1.8	54534
acd:AOLE_03065	ncbi-geneid:9381026	3.2.2.23|4.2.99.18	81624|46946|57716
acd:AOLE_03070	ncbi-geneid:9381027	3.2.2.21	50486
acd:AOLE_03095	ncbi-geneid:9381032	5.3.4.1	52833|54423
acd:AOLE_03115	ncbi-geneid:9381036	3.11.1.2	82057|57783
acd:AOLE_03125	ncbi-geneid:9381038	6.1.1.15	55681|52954|55826
acd:AOLE_03175	ncbi-geneid:9381048	3.5.1.18	53187|55031
acd:AOLE_03205	ncbi-geneid:9381060	1.8.1.2	52343|52218|63380
acd:AOLE_03245	ncbi-geneid:9381068	4.3.1.19	53686
acd:AOLE_03275	ncbi-geneid:9381074	3.2.-.-	52317
acd:AOLE_03280	ncbi-geneid:9381075	6.3.5.6|6.3.5.7	55931|89095
acd:AOLE_03285	ncbi-geneid:9381076	6.3.5.6|6.3.5.7	75304
acd:AOLE_03290	ncbi-geneid:9381077	6.3.5.6|6.3.5.7	141000
acd:AOLE_03315	ncbi-geneid:9381082	3.1.26.-	50249
acd:AOLE_03330	ncbi-geneid:9381085	1.8.4.8	52402
acd:AOLE_03335	ncbi-geneid:9381086	3.1.3.3|2.7.1.39	56784
acd:AOLE_03405	ncbi-geneid:9381099	2.5.1.1|2.5.1.10	48576
acd:AOLE_03455	ncbi-geneid:9381109	2.7.13.3	55874|47384
acd:AOLE_03495	ncbi-geneid:9381117	6.1.1.9	52374|47323|50677|46589
acd:AOLE_03550	ncbi-geneid:9381128	2.5.1.90	48576
acd:AOLE_03575	ncbi-geneid:9381133	6.1.1.11	55681|46589
acd:AOLE_03580	ncbi-geneid:9381134	2.1.1.107|1.3.1.76|4.99.1.4	53790|75615|51735
acd:AOLE_03585	ncbi-geneid:9381135	2.1.1.-	75217
acd:AOLE_03680	ncbi-geneid:9381154	2.3.3.1	48256
acd:AOLE_03695	ncbi-geneid:9381157	1.3.5.1|1.3.99.1	51905|56425|46977
acd:AOLE_03700	ncbi-geneid:9381158	1.3.99.1	46548|54292
acd:AOLE_03715	ncbi-geneid:9381161	1.2.4.2	52518|52518
acd:AOLE_03720	ncbi-geneid:9381162	2.3.1.61	52777|51230|47005
acd:AOLE_03725	ncbi-geneid:9381163	1.8.1.4	51905|55424
acd:AOLE_03730	ncbi-geneid:9381164	6.2.1.5	56059|52210
acd:AOLE_03735	ncbi-geneid:9381165	6.2.1.5	52210|51735
acd:AOLE_03740	ncbi-geneid:9381166	6.1.1.2	52374
acd:AOLE_03805	ncbi-geneid:9381177	6.3.5.5	56059|56059|48108|52440|52440|52335
acd:AOLE_03810	ncbi-geneid:9381178	6.3.5.5	52317|52021
acd:AOLE_03830	ncbi-geneid:9381182	2.1.1.-	53335
acd:AOLE_03835	ncbi-geneid:9381183	3.4.24.-	140990|52540
acd:AOLE_03840	ncbi-geneid:9381184	2.5.1.15	51717
acd:AOLE_03855	ncbi-geneid:9381188	3.1.3.1	56300
acd:AOLE_03860	ncbi-geneid:9381191	3.5.4.9|1.5.1.5	51735|53223
acd:AOLE_03880	ncbi-geneid:9381195	2.7.1.30	53067|53067
acd:AOLE_03885	ncbi-geneid:9381196	1.1.5.3	51905
acd:AOLE_03890	ncbi-geneid:9381197	4.1.1.32	53795|68923
acd:AOLE_03930	ncbi-geneid:9381205	3.1.4.46	51695
acd:AOLE_04040	ncbi-geneid:9381228	1.-.-.-	51395
acd:AOLE_04090	ncbi-geneid:9381238	2.7.1.31	110738
acd:AOLE_04095	ncbi-geneid:9381239	1.2.1.2	53706|50692
acd:AOLE_04110	ncbi-geneid:9381242	1.1.1.290	51735|52283
acd:AOLE_04115	ncbi-geneid:9381243	6.1.1.6	55681
acd:AOLE_04145	ncbi-geneid:9381249	4.1.1.20	51419|50621
acd:AOLE_04150	ncbi-geneid:9381250	5.1.1.7	54506
acd:AOLE_04195	ncbi-geneid:9381259	5.99.1.3	56719|101904
acd:AOLE_04240	ncbi-geneid:9381268	2.6.1.52	53383
acd:AOLE_04265	ncbi-geneid:9381273	3.6.3.-	52540
acd:AOLE_04280	ncbi-geneid:9381276	3.4.21.-	52096
acd:AOLE_04290	ncbi-geneid:9381278	2.1.2.2	53328
acd:AOLE_04295	ncbi-geneid:9381279	6.3.3.1	56042|55326
acd:AOLE_04330	ncbi-geneid:9381286	2.7.7.6	88659|88946
acd:AOLE_04340	ncbi-geneid:9381288	3.1.3.11	56655
acd:AOLE_04375	ncbi-geneid:9381295	3.1.2.-	54637
acd:AOLE_04385	ncbi-geneid:9381297	3.6.1.-	52540|46785
acd:AOLE_04395	ncbi-geneid:9381299	3.1.5.1	109604
acd:AOLE_04400	ncbi-geneid:9381300	6.3.5.3	52317|55326|55326|56042|56042|82697|109736
acd:AOLE_04425	ncbi-geneid:9381305	4.2.1.17	52096
acd:AOLE_04450	ncbi-geneid:9381310	1.11.1.15	52833
acd:AOLE_04475	ncbi-geneid:9381315	2.3.1.117	51161
acd:AOLE_04490	ncbi-geneid:9381318	3.6.3.25	52540|50331
acd:AOLE_04515	ncbi-geneid:9381323	4.1.3.38	56752
acd:AOLE_04525	ncbi-geneid:9381325	2.7.4.9	52540
acd:AOLE_04535	ncbi-geneid:9381327	1.4.3.16	51905|56425|46977
acd:AOLE_04545	ncbi-geneid:9381329	3.1.2.-	54637
acd:AOLE_04555	ncbi-geneid:9381331	3.4.21.89	51306
acd:AOLE_04565	ncbi-geneid:9381333	3.1.26.3	69065|54768
acd:AOLE_04585	ncbi-geneid:9381337	2.6.99.2	63892
acd:AOLE_04590	ncbi-geneid:9381338	1.-.-.-	47240
acd:AOLE_04615	ncbi-geneid:9381344	2.6.1.1	53383
acd:AOLE_04650	ncbi-geneid:9381351	1.2.1.12	55347|51735
acd:AOLE_04670	ncbi-geneid:9381355	2.7.2.11	53633|88697
acd:AOLE_04685	ncbi-geneid:9381358	1.-.-.-	51395
acd:AOLE_04690	ncbi-geneid:9381359	1.13.12.16
acd:AOLE_04730	ncbi-geneid:9381367	4.1.99.3	48173|52425
acd:AOLE_04735	ncbi-geneid:9381368	5.2.1.8	54534
acd:AOLE_04740	ncbi-geneid:9381369	1.6.99.3	51905
acd:AOLE_04745	ncbi-geneid:9381370	3.4.16.4	56601
acd:AOLE_04755	ncbi-geneid:9381372	1.1.1.42	53659
acd:AOLE_04760	ncbi-geneid:9381373	5.4.99.12	55120
acd:AOLE_04765	ncbi-geneid:9381374	1.1.1.42	53659
acd:AOLE_04795	ncbi-geneid:9381380	3.4.24.-	63411|63411|63411|63411
acd:AOLE_04820	ncbi-geneid:9381385	2.5.1.3	51391
acd:AOLE_04825	ncbi-geneid:9381386	5.4.3.8	53383
acd:AOLE_04835	ncbi-geneid:9381388	5.4.99.12	55120
acd:AOLE_04840	ncbi-geneid:9381389	3.6.4.-	52540|52540
acd:AOLE_04880	ncbi-geneid:9381397	2.6.1.76	53383
acd:AOLE_04885	ncbi-geneid:9381398	4.1.1.86	53383
acd:AOLE_04900	ncbi-geneid:9381401	4.1.1.74	52518|52518|52467
acd:AOLE_04925	ncbi-geneid:9381406	3.6.3.27	52540
acd:AOLE_04930	ncbi-geneid:9381407	3.4.21.-	52096
acd:AOLE_04950	ncbi-geneid:9381411	4.3.2.2	48557
acd:AOLE_04960	ncbi-geneid:9381413	2.8.1.-	52402
acd:AOLE_04975	ncbi-geneid:9381416	3.4.16.4	56601|69189
acd:AOLE_04990	ncbi-geneid:9381419	3.1.3.5	64167
acd:AOLE_05015	ncbi-geneid:9381424	4.4.1.5	54593
acd:AOLE_05170	ncbi-geneid:9381456	4.3.1.12	51735
acd:AOLE_05175	ncbi-geneid:9381457	4.3.1.19	53686
acd:AOLE_05200	ncbi-geneid:9381462	4.1.1.37	51726
acd:AOLE_05220	ncbi-geneid:9381466	3.5.2.6	56601
acd:AOLE_05225	ncbi-geneid:9381467	3.5.4.16	55620
acd:AOLE_05230	ncbi-geneid:9381468	1.17.1.4	56176|47741|55447|54292
acd:AOLE_05235	ncbi-geneid:9381469	1.17.1.4	56003|54665
acd:AOLE_05250	ncbi-geneid:9381472	4.1.1.48	51366
acd:AOLE_05255	ncbi-geneid:9381473	2.4.2.18	52418|47648
acd:AOLE_05260	ncbi-geneid:9381474	4.1.3.27	52317
acd:AOLE_05265	ncbi-geneid:9381475	3.4.11.9	55920|53092
acd:AOLE_05275	ncbi-geneid:9381477	6.3.1.2	55931|54368
acd:AOLE_05280	ncbi-geneid:9381478	4.1.3.40	64288
acd:AOLE_05305	ncbi-geneid:9381486	1.15.1.1	54719|46609
acd:AOLE_05315	ncbi-geneid:9381488	3.4.21.-	50494|50156
acd:AOLE_05320	ncbi-geneid:9381489	3.1.4.-|2.7.7.72|3.1.3.-	81891|81301
acd:AOLE_05325	ncbi-geneid:9381490	1.1.1.40	53659|51735|53223
acd:AOLE_05335	ncbi-geneid:9381492	2.1.1.-	75217|88697
acd:AOLE_05340	ncbi-geneid:9381493	1.5.1.20	51730
acd:AOLE_05345	ncbi-geneid:9381494	3.3.1.1	52283|51735
acd:AOLE_05360	ncbi-geneid:9381497	4.1.1.44	69118
acd:AOLE_05365	ncbi-geneid:9381498	1.3.99.-	56645|47203
acd:AOLE_05370	ncbi-geneid:9381499	2.8.1.8	102114
acd:AOLE_05375	ncbi-geneid:9381500	1.6.1.1	51905|55424
acd:AOLE_05400	ncbi-geneid:9381505	3.4.11.18	55920
acd:AOLE_05445	ncbi-geneid:9381514	3.2.1.-	53955
acd:AOLE_05460	ncbi-geneid:9381517	1.7.1.13	55620
acd:AOLE_05480	ncbi-geneid:9381522	3.1.11.-
acd:AOLE_05490	ncbi-geneid:9381524	2.1.2.1	53383
acd:AOLE_05530	ncbi-geneid:9381532	3.6.3.21	52540
acd:AOLE_05560	ncbi-geneid:9381538	1.18.1.2	52343|63380
acd:AOLE_05590	ncbi-geneid:9381544	2.7.13.3	55874|47384
acd:AOLE_05600	ncbi-geneid:9381546	3.6.1.-	55811|51391
acd:AOLE_05610	ncbi-geneid:9381548	2.4.1.129|3.4	56601|53955
acd:AOLE_05615	ncbi-geneid:9381549	2.7.1.23	111331
acd:AOLE_05650	ncbi-geneid:9381556	5.4.99.5|4.2.1.51	53850|55021|48600
acd:AOLE_05655	ncbi-geneid:9381557	2.5.1.19	55205|51735|48179
acd:AOLE_05670	ncbi-geneid:9381560	6.5.1.4	55205|52913
acd:AOLE_05695	ncbi-geneid:9381563	3.1.26.11	56281
acd:AOLE_05740	ncbi-geneid:9381572	2.8.1.-	64307
acd:AOLE_05750	ncbi-geneid:9381574	3.6.4.13	52540
acd:AOLE_05765	ncbi-geneid:9381577	1.1.1.94	51735|48179
acd:AOLE_05770	ncbi-geneid:9381578	3.1.3.-
acd:AOLE_05785	ncbi-geneid:9381581	1.3.3.1	51395
acd:AOLE_05795	ncbi-geneid:9381583	2.4.2.14	53271|56235
acd:AOLE_05830	ncbi-geneid:9381590	3.4.24.57	53067|53067
acd:AOLE_05945	ncbi-geneid:9381617	2.3.1.-	53474
acd:AOLE_05980	ncbi-geneid:9381624	2.6.1.1|4.1.1.12	53383
acd:AOLE_06010	ncbi-geneid:9381630	3.5.2.17	49472
acd:AOLE_06025	ncbi-geneid:9381633	2.7.13.3	55874|47384
acd:AOLE_06050	ncbi-geneid:9381638	2.1.1.79	53335
acd:AOLE_06060	ncbi-geneid:9381640	2.1.1.79	53335
acd:AOLE_06085	ncbi-geneid:9381645	5.1.1.13	53681|53681
acd:AOLE_06090	ncbi-geneid:9381646	1.6.5.5	51735|50129
acd:AOLE_06095	ncbi-geneid:9381647	1.14.11.17	51197
acd:AOLE_06150	ncbi-geneid:9381658	1.14.13.1	51905|54373
acd:AOLE_06170	ncbi-geneid:9381662	2.5.1.18	47616|52833
acd:AOLE_06215	ncbi-geneid:9381671	6.3.4.13	56059|52440|51246
acd:AOLE_06220	ncbi-geneid:9381672	2.1.2.3|3.5.4.10	53927|52335
acd:AOLE_06235	ncbi-geneid:9381675	2.1.1.-	53335
acd:AOLE_06280	ncbi-geneid:9381682	5.1.1.1	51419|50621
acd:AOLE_06285	ncbi-geneid:9381683	3.6.4.12	52540|48024
acd:AOLE_06315	ncbi-geneid:9381689	1.10.3.-	81452
acd:AOLE_06320	ncbi-geneid:9381690	1.10.3.-	81442
acd:AOLE_06325	ncbi-geneid:9381691	1.10.3.-	49503|81464
acd:AOLE_06335	ncbi-geneid:9381693	2.7.9.2	56059|51621|52009
acd:AOLE_06355	ncbi-geneid:9381697	2.4.-.-	53448
acd:AOLE_06390	ncbi-geneid:9381704	2.1.1.-	53335
acd:AOLE_06435	ncbi-geneid:9381713	4.1.2.25	55620
acd:AOLE_06440	ncbi-geneid:9381714	2.7.6.3	55083
acd:AOLE_06450	ncbi-geneid:9381716	3.6.3.12	56784|81653|81665
acd:AOLE_06460	ncbi-geneid:9381718	2.7.13.3	55874|47384|52402|52540
acd:AOLE_06470	ncbi-geneid:9381720	6.3.1.11	55931|54368
acd:AOLE_06480	ncbi-geneid:9381722	1.14.13.-	47240
acd:AOLE_06510	ncbi-geneid:9381728	4.2.1.3	53732|74778|52016
acd:AOLE_06565	ncbi-geneid:9381739	5.4.99.12	55120|55174
acd:AOLE_06595	ncbi-geneid:9381745	2.5.1.75	52540|52540
acd:AOLE_06610	ncbi-geneid:9381748	1.5.1.34	55469
acd:AOLE_06620	ncbi-geneid:9381750	3.6.1.-	56300
acd:AOLE_06625	ncbi-geneid:9381751	5.2.1.8	50891
acd:AOLE_06630	ncbi-geneid:9381752	6.1.1.18	52374|50715
acd:AOLE_06635	ncbi-geneid:9381753	6.3.5.2	52317
acd:AOLE_06655	ncbi-geneid:9381757	1.2.1.3	53720
acd:AOLE_06670	ncbi-geneid:9381760	1.1.1.1	56796
acd:AOLE_06680	ncbi-geneid:9381762	5.3.3.10	55331
acd:AOLE_06690	ncbi-geneid:9381764	2.7.1.50	53613
acd:AOLE_06705	ncbi-geneid:9381767	3.4.11.2	55486|63737
acd:AOLE_06730	ncbi-geneid:9381772	2.5.1.18	52833|47616
acd:AOLE_06745	ncbi-geneid:9381775	5.4.99.5	48600
acd:AOLE_06760	ncbi-geneid:9381778	6.3.5.2	52317
acd:AOLE_06790	ncbi-geneid:9381784	3.2.1.17	53955
acd:AOLE_06845	ncbi-geneid:9381795	2.3.1.-	55729
acd:AOLE_06900	ncbi-geneid:9381806	2.2.1.2	51569
acd:AOLE_06915	ncbi-geneid:9381809	2.3.1.9	53901|53901
acd:AOLE_06920	ncbi-geneid:9381810	1.1.1.100	51735
acd:AOLE_06955	ncbi-geneid:9381817	2.7.7.7	52540|48019
acd:AOLE_06965	ncbi-geneid:9381819	3.1.2.-	54637
acd:AOLE_06990	ncbi-geneid:9381824	5.3.2.-	55331
acd:AOLE_07000	ncbi-geneid:9381826	3.1.3.48	52788
acd:AOLE_07005	ncbi-geneid:9381827	1.1.1.158	56194|56176
acd:AOLE_07025	ncbi-geneid:9381831	3.5.1.24	56235
acd:AOLE_07070	ncbi-geneid:9381840	6.4.1.2|6.3.4.14	56059|52440|51246
acd:AOLE_07080	ncbi-geneid:9381842	4.2.1.10	52304
acd:AOLE_07095	ncbi-geneid:9381845	4.1.2.-	51621
acd:AOLE_07115	ncbi-geneid:9381849	4.3.1.12	51735
acd:AOLE_07120	ncbi-geneid:9381850	2.5.1.47	53686
acd:AOLE_07145	ncbi-geneid:9381855	1.7.1.4	56014|51905|51905|55124
acd:AOLE_07155	ncbi-geneid:9381857	1.7.99.4	53706|50692
acd:AOLE_07180	ncbi-geneid:9381862	2.-.-.-	54690
acd:AOLE_07210	ncbi-geneid:9381868	2.8.1.-	69721
acd:AOLE_07225	ncbi-geneid:9381871	2.8.1.-	75169
acd:AOLE_07230	ncbi-geneid:9381872	5.1.3.2	51735
acd:AOLE_07235	ncbi-geneid:9381873	4.2.1.2	48557
acd:AOLE_07250	ncbi-geneid:9381876	3.3.2.1	52499
acd:AOLE_07260	ncbi-geneid:9381878	1.4.99.1	51905|54373
acd:AOLE_07270	ncbi-geneid:9381880	4.6.1.12	69765
acd:AOLE_07280	ncbi-geneid:9381882	2.1.3.3	53671
acd:AOLE_07305	ncbi-geneid:9381885	2.-.-.-	102114
acd:AOLE_07310	ncbi-geneid:9381886	2.7.4.22	53633
acd:AOLE_07320	ncbi-geneid:9381888	2.5.1.31	64005
acd:AOLE_07330	ncbi-geneid:9381890	1.1.1.267	55347|51735|69055
acd:AOLE_07335	ncbi-geneid:9381891	3.4.24.-	50156|50156
acd:AOLE_07350	ncbi-geneid:9381894	2.3.1.-	51161
acd:AOLE_07355	ncbi-geneid:9381895	4.2.1.-	54637
acd:AOLE_07360	ncbi-geneid:9381896	2.3.1.129	51161
acd:AOLE_07430	ncbi-geneid:9381910	3.1.11.-
acd:AOLE_07500	ncbi-geneid:9381924	2.1.1.37	53335
acd:AOLE_07605	ncbi-geneid:9381945	1.8.1.7	51905|55424
acd:AOLE_07970	ncbi-geneid:9382018	3.4.21.-	51306
acd:AOLE_08000	ncbi-geneid:9382024	3.7.1.3	53383
acd:AOLE_08035	ncbi-geneid:9382031	1.1.5.2	50952
acd:AOLE_08065	ncbi-geneid:9382037	2.7.1.69	52794
acd:AOLE_08070	ncbi-geneid:9382038	2.7.1.56	53613
acd:AOLE_08075	ncbi-geneid:9382039	2.7.1.69|2.7.3.9	51621|55804|52009|47831|55594|55804
acd:AOLE_08105	ncbi-geneid:9382045	3.4.11.18	55920
acd:AOLE_08125	ncbi-geneid:9382049	2.6.1.11	53383
acd:AOLE_08230	ncbi-geneid:9382068	3.1.1.32	56931
acd:AOLE_08245	ncbi-geneid:9382071	4.3.1.19	53686|55021|55021
acd:AOLE_08250	ncbi-geneid:9382072	5.3.1.6	100950|75445
acd:AOLE_08265	ncbi-geneid:9382075	1.2.1	51735|55347
acd:AOLE_08290	ncbi-geneid:9382080	2.5.1.54	51569
acd:AOLE_08305	ncbi-geneid:9382083	1.3.1.34	51395|51971|51905
acd:AOLE_08340	ncbi-geneid:9382090	6.3.4.2	52540|52317
acd:AOLE_08345	ncbi-geneid:9382091	2.5.1.55	51569
acd:AOLE_08350	ncbi-geneid:9382092	4.2.1.11	51604|54826
acd:AOLE_08385	ncbi-geneid:9382099	2.7.7.60	53448
acd:AOLE_08390	ncbi-geneid:9382100	2.8.3.6	100950
acd:AOLE_08395	ncbi-geneid:9382101	2.8.3.6	100950
acd:AOLE_08405	ncbi-geneid:9382103	5.5.1.2	48557
acd:AOLE_08410	ncbi-geneid:9382104	3.1.1.24	53474
acd:AOLE_08420	ncbi-geneid:9382106	4.1.1.44	69118
acd:AOLE_08425	ncbi-geneid:9382107	1.13.11.3	49482
acd:AOLE_08430	ncbi-geneid:9382108	1.13.11.3	49482
acd:AOLE_08435	ncbi-geneid:9382109	4.2.1.10	51569
acd:AOLE_08450	ncbi-geneid:9382112	1.1.5.8	50998
acd:AOLE_08550	ncbi-geneid:9382132	1.1.1.100	51735
acd:AOLE_08555	ncbi-geneid:9382133	1.14.13.82	54292|52343|63380
acd:AOLE_08570	ncbi-geneid:9382136	1.4.3.21	49998|54416|54416|55383
acd:AOLE_08585	ncbi-geneid:9382139	1.2.1.39	53720
acd:AOLE_08590	ncbi-geneid:9382140	3.5.1.11	56235
acd:AOLE_08595	ncbi-geneid:9382141	3.1.1.24	53474
acd:AOLE_08605	ncbi-geneid:9382143	2.8.3.6	100950
acd:AOLE_08610	ncbi-geneid:9382144	2.8.3.6	100950
acd:AOLE_08615	ncbi-geneid:9382145	1.13.11.1	49482
acd:AOLE_08620	ncbi-geneid:9382146	5.3.3.4	54909
acd:AOLE_08625	ncbi-geneid:9382147	5.5.1.1	51604|54826
acd:AOLE_08645	ncbi-geneid:9382151	1.14.14.5	51679
acd:AOLE_08765	ncbi-geneid:9382175	1.1.1.25	51735|53223
acd:AOLE_08795	ncbi-geneid:9382181	1.11.1.10	53474
acd:AOLE_08830	ncbi-geneid:9382188	1.6.99.3	51905
acd:AOLE_08860	ncbi-geneid:9382194	4.1.1.4	160104
acd:AOLE_08900	ncbi-geneid:9382202	4.2.1.17	52096
acd:AOLE_08915	ncbi-geneid:9382205	1.1.3.6	51905
acd:AOLE_09035	ncbi-geneid:9382229	1.1.1.95	51735|52283
acd:AOLE_09080	ncbi-geneid:9382238	2.6.1.18	53383
acd:AOLE_09085	ncbi-geneid:9382239	1.2.1.27	53720
acd:AOLE_09100	ncbi-geneid:9382242	1.13.11.4	51182
acd:AOLE_09105	ncbi-geneid:9382243	1.14.13.1	51905|54373
acd:AOLE_09110	ncbi-geneid:9382244	5.2.1.2	47616|52833
acd:AOLE_09145	ncbi-geneid:9382251	1.2.1.4	53720
acd:AOLE_09150	ncbi-geneid:9382252	4.2.1.9	143975|52016
acd:AOLE_09185	ncbi-geneid:9382259	1.-.-.-	50129|51735
acd:AOLE_09215	ncbi-geneid:9382265	3.6.3.34	52540
acd:AOLE_09235	ncbi-geneid:9382269	2.7.6.1	53271|53271
acd:AOLE_09250	ncbi-geneid:9382272	1.5.1.20	51730
acd:AOLE_09400	ncbi-geneid:9382302	4.1.3.4	51569
acd:AOLE_09530	ncbi-geneid:9382328	1.14.11.17	51197
acd:AOLE_09540	ncbi-geneid:9382330	3.1.6.1	53649
acd:AOLE_09570	ncbi-geneid:9382336	1.14.11.17	51197
acd:AOLE_09605	ncbi-geneid:9382343	1.14.14.5	51679
acd:AOLE_09640	ncbi-geneid:9382350	1.14.14.5	51679
acd:AOLE_09685	ncbi-geneid:9382359	1.14.14.5	51679
acd:AOLE_09740	ncbi-geneid:9382370	1.14.14.5	51679
acd:AOLE_09790	ncbi-geneid:9382380	1.1.1.284|1.1.1.1	50129|51735|50129
acd:AOLE_09840	ncbi-geneid:9382390	3.4.13.19	51556
acd:AOLE_09855	ncbi-geneid:9382393	1.3.3.11	48613
acd:AOLE_09870	ncbi-geneid:9382396	3.1.3.5	56300|55816
acd:AOLE_09895	ncbi-geneid:9382401	2.7.7.58	56801
acd:AOLE_09900	ncbi-geneid:9382402	5.4.4.2	56322
acd:AOLE_09905	ncbi-geneid:9382403	1.3.1.28	51735
acd:AOLE_09950	ncbi-geneid:9382412	3.6.3.29	52540
acd:AOLE_10010	ncbi-geneid:9382424	3.1.1.45	53474|54427
acd:AOLE_10030	ncbi-geneid:9382428	1.1.1.30	51735
acd:AOLE_10100	ncbi-geneid:9382442	2.8.3.5	100950
acd:AOLE_10105	ncbi-geneid:9382443	2.8.3.5	100950
acd:AOLE_10115	ncbi-geneid:9382445	2.3.1.9	53901|53901
acd:AOLE_10140	ncbi-geneid:9382450	4.3.1.1	48557
acd:AOLE_10205	ncbi-geneid:9382463	1.1.1.3	55347|51735
acd:AOLE_10235	ncbi-geneid:9382469	1.1.1.4|1.1.1.303	50129|51735
acd:AOLE_10240	ncbi-geneid:9382470	1.1.1.4|1.1.1.303	51735
acd:AOLE_10245	ncbi-geneid:9382471	1.8.1.4	51905|55424
acd:AOLE_10250	ncbi-geneid:9382472	2.3.1.12	52777|51230|47005|47005
acd:AOLE_10255	ncbi-geneid:9382473	1.2.4.1	52518|52922
acd:AOLE_10260	ncbi-geneid:9382474	1.2.4.1	52518
acd:AOLE_10265	ncbi-geneid:9382475	2.8.1.8	102114
acd:AOLE_10290	ncbi-geneid:9382480	4.2.3.5	103263
acd:AOLE_10295	ncbi-geneid:9382481	2.1.1.72	53335
acd:AOLE_10300	ncbi-geneid:9382482	4.2.1.20	53686
acd:AOLE_10350	ncbi-geneid:9382492	1.7.-.-	52218
acd:AOLE_10355	ncbi-geneid:9382493	3.1.13.5	53098|47819|47819
acd:AOLE_10375	ncbi-geneid:9382497	2.5.1.-	53383
acd:AOLE_10450	ncbi-geneid:9382512	2.4.1.182	53756
acd:AOLE_10480	ncbi-geneid:9382518	2.5.1.54	51569
acd:AOLE_10500	ncbi-geneid:9382522	2.4.2.21	52733
acd:AOLE_10505	ncbi-geneid:9382523	2.7.1.156|2.7.7.62	52540
acd:AOLE_10545	ncbi-geneid:9382531	1.3.99.3	56645|47203
acd:AOLE_10560	ncbi-geneid:9382534	5.2.1.8	54534|109998
acd:AOLE_10585	ncbi-geneid:9382539	2.8.1.7	53383
acd:AOLE_10625	ncbi-geneid:9382547	3.6.4.-	52540|52540|52540|143517|52540|141259
acd:AOLE_10695	ncbi-geneid:9382561	3.4.24.15	55486
acd:AOLE_10735	ncbi-geneid:9382569	2.3.1.57	55729
acd:AOLE_10740	ncbi-geneid:9382570	2.3.3.9	51645
acd:AOLE_10765	ncbi-geneid:9382575	4.1.1.23	51366
acd:AOLE_10785	ncbi-geneid:9382579	2.7.4.14	52540
acd:AOLE_10800	ncbi-geneid:9382582	4.2.1.17	52096
acd:AOLE_10805	ncbi-geneid:9382583	3.2.2.-	52141
acd:AOLE_10840	ncbi-geneid:9382590	3.1.21.-	51556
acd:AOLE_10850	ncbi-geneid:9382592	2.7.7.7	52540
acd:AOLE_10855	ncbi-geneid:9382593	2.7.7.38	53448
acd:AOLE_10860	ncbi-geneid:9382594	2.7.1.130	52540
acd:AOLE_10865	ncbi-geneid:9382595	3.6.3.-	52540|90123
acd:AOLE_10890	ncbi-geneid:9382600	2.1.1.170	53335
acd:AOLE_10910	ncbi-geneid:9382604	5.2.1.8	54534|109998|54534
acd:AOLE_10915	ncbi-geneid:9382605	4.1.2.13	51569
acd:AOLE_10925	ncbi-geneid:9382607	2.7.2.3	53748
acd:AOLE_10990	ncbi-geneid:9382620	3.5.1.-	52467
acd:AOLE_11005	ncbi-geneid:9382623	1.5.99.8|1.5.1.12	53720|51730|81935
acd:AOLE_11015	ncbi-geneid:9382625	2.1.1.35	53335
acd:AOLE_11045	ncbi-geneid:9382631	2.2.1.1	52518|52518|52922
acd:AOLE_11050	ncbi-geneid:9382632	2.5.1.6	55973|55973|55973
acd:AOLE_11070	ncbi-geneid:9382636	3.5.2.6	56601
acd:AOLE_11075	ncbi-geneid:9382637	2.3.1.183	55729
acd:AOLE_11085	ncbi-geneid:9382639	3.1.22.4	53098
acd:AOLE_11100	ncbi-geneid:9382642	2.8.1.6	102114
acd:AOLE_11205	ncbi-geneid:9382664	3.6.3.-	52540
acd:AOLE_11225	ncbi-geneid:9382668	2.5.1.18	52833|47616
acd:AOLE_11310	ncbi-geneid:9382685	2.1.2.2	56059|52440|51246
acd:AOLE_11315	ncbi-geneid:9382686	2.7.7.59	81301|109604|81593|55021
acd:AOLE_11320	ncbi-geneid:9382687	2.6.1.17	53383
acd:AOLE_11335	ncbi-geneid:9382690	1.11.1.9	52833
acd:AOLE_11340	ncbi-geneid:9382691	1.8.4.12	51316
acd:AOLE_11345	ncbi-geneid:9382692	2.6.1.2|2.6.1.66	53383
acd:AOLE_11355	ncbi-geneid:9382694	3.5.1.38	53774
acd:AOLE_11360	ncbi-geneid:9382695	2.7.7.7	89550
acd:AOLE_11365	ncbi-geneid:9382696	2.1.1.-	75217
acd:AOLE_11370	ncbi-geneid:9382697	2.3.1.30	51161
acd:AOLE_11385	ncbi-geneid:9382700	1.6.4.-	51905|52833|52833
acd:AOLE_11415	ncbi-geneid:9382706	1.20.4.1	52833
acd:AOLE_11455	ncbi-geneid:9382714	1.14.11.17	51197
acd:AOLE_11535	ncbi-geneid:9382730	2.3.1.39	52151|55048
acd:AOLE_11635	ncbi-geneid:9382750	1.1.1.100	51735
acd:AOLE_11645	ncbi-geneid:9382752	2.3.1.30	51161
acd:AOLE_11655	ncbi-geneid:9382754	2.8.1.7|4.4.1.16	53383
acd:AOLE_11745	ncbi-geneid:9382772	3.4.21.-	51306
acd:AOLE_11770	ncbi-geneid:9382777	1.11.1.6	56634|52317
acd:AOLE_11835	ncbi-geneid:9382790	6.2.1.-	56801
acd:AOLE_11845	ncbi-geneid:9382792	1.3.99.10	56645|47203
acd:AOLE_11850	ncbi-geneid:9382793	6.4.1.4	52096|52096
acd:AOLE_11855	ncbi-geneid:9382794	4.2.1.18	52096
acd:AOLE_11860	ncbi-geneid:9382795	6.4.1.4	56059|52440|51246|51230
acd:AOLE_11865	ncbi-geneid:9382796	4.1.3.4	51569
acd:AOLE_11875	ncbi-geneid:9382798	1.2.7.8	53323|52518|52518|52922
acd:AOLE_11885	ncbi-geneid:9382800	1.3.99.-	56645|47203
acd:AOLE_11905	ncbi-geneid:9382804	2.8.3.6	100950
acd:AOLE_11910	ncbi-geneid:9382805	2.8.3.6	100950
acd:AOLE_11920	ncbi-geneid:9382807	1.3.99.-	56645|47203
acd:AOLE_11925	ncbi-geneid:9382808	4.2.1.17	52096
acd:AOLE_11935	ncbi-geneid:9382810	1.1.1.157	51735|48179|48179
acd:AOLE_11940	ncbi-geneid:9382811	2.3.1.9	53901|53901
acd:AOLE_11955	ncbi-geneid:9382814	1.13.12.16
acd:AOLE_11960	ncbi-geneid:9382815	4.2.1.17	52096
acd:AOLE_11975	ncbi-geneid:9382818	1.3.99.-	56645|47203
acd:AOLE_11985	ncbi-geneid:9382820	3.11.1.1	56784
acd:AOLE_11990	ncbi-geneid:9382821	2.6.1.37	53383
acd:AOLE_12010	ncbi-geneid:9382823	3.6.3.30	52540|50331
acd:AOLE_12025	ncbi-geneid:9382826	1.14.13.2	51905|54373
acd:AOLE_12035	ncbi-geneid:9382828	1.7.-.-	52218
acd:AOLE_12060	ncbi-geneid:9382833	3.5.2.3	51556|51338
acd:AOLE_12065	ncbi-geneid:9382834	4.3.1.17	143548
acd:AOLE_12075	ncbi-geneid:9382836	1.2.1.4	53720
acd:AOLE_12105	ncbi-geneid:9382842	5.1.1.8	54506
acd:AOLE_12120	ncbi-geneid:9382845	4.2.1.52	51569
acd:AOLE_12375	ncbi-geneid:9382896	3.5.1.54	75304
acd:AOLE_12400	ncbi-geneid:9382901	6.3.4.6	56059|52440|51246|50891|50891|160467|51230
acd:AOLE_12485	ncbi-geneid:9382918	6.3.4.14	56059|52440|51246|51230
acd:AOLE_12720	ncbi-geneid:9382965	4.4.1.15	53686
acd:AOLE_12725	ncbi-geneid:9382966	5.1.1.13	53681|53681
acd:AOLE_12735	ncbi-geneid:9382968	4.1.3.4	51569
acd:AOLE_12755	ncbi-geneid:9382972	1.11.1.6	56634
acd:AOLE_12890	ncbi-geneid:9382999	6.2.1.30	56801
acd:AOLE_12900	ncbi-geneid:9383001	1.1.1.157	51735|48179|48179
acd:AOLE_12905	ncbi-geneid:9383002	4.2.1.17	52096
acd:AOLE_12910	ncbi-geneid:9383003	4.2.1.17	52096
acd:AOLE_12975	ncbi-geneid:9383016	2.1.1.-	53335
acd:AOLE_13010	ncbi-geneid:9383023	3.6.3.-	52540
acd:AOLE_13030	ncbi-geneid:9383027	5.3.1.13	53697
acd:AOLE_13035	ncbi-geneid:9383028	6.1.1.16	52374|47323
acd:AOLE_13190	ncbi-geneid:9383060	1.5.1.2	48179|51735
acd:AOLE_13280	ncbi-geneid:9383079	3.6.3.4	56784|81653|55008|55008|81665
acd:AOLE_13335	ncbi-geneid:9383090	1.14.12.10	55961|50022
acd:AOLE_13340	ncbi-geneid:9383091	1.14.12.10	54427
acd:AOLE_13350	ncbi-geneid:9383093	1.3.1.25	51735
acd:AOLE_13370	ncbi-geneid:9383097	2.3.1.180	53901
acd:AOLE_13375	ncbi-geneid:9383098	3.6.4.13	52540
acd:AOLE_13380	ncbi-geneid:9383099	1.11.1.15	52833
acd:AOLE_13410	ncbi-geneid:9383105	1.6.4.-	51905|52833|52833
acd:AOLE_13420	ncbi-geneid:9383107	2.5.1.18	47616|52833
acd:AOLE_13430	ncbi-geneid:9383109	2.1.1.33	53335
acd:AOLE_13435	ncbi-geneid:9383110	3.2.-.-	101478
acd:AOLE_13455	ncbi-geneid:9383114	2.5.1.18	47616|52833
acd:AOLE_13475	ncbi-geneid:9383118	2.1.3.2	53671
acd:AOLE_13485	ncbi-geneid:9383120	2.1.1.173	53335|53335
acd:AOLE_13540	ncbi-geneid:9383131	6.3.4.4	52540
acd:AOLE_13555	ncbi-geneid:9383134	1.2.1.12	55347|51735
acd:AOLE_13560	ncbi-geneid:9383135	6.1.1.7	55681|101353|55186|50447
acd:AOLE_13565	ncbi-geneid:9383136	2.7.2.4	53633|55021|55021
acd:AOLE_13575	ncbi-geneid:9383138	3.1.26.4	53098
acd:AOLE_13590	ncbi-geneid:9383141	3.5.4.4	51556
acd:AOLE_13660	ncbi-geneid:9383155	4.2.1.32	117457
acd:AOLE_13685	ncbi-geneid:9383160	1.1.3.6	51905
acd:AOLE_13720	ncbi-geneid:9383167	1.14.13.82	55961|50022
acd:AOLE_13725	ncbi-geneid:9383168	1.14.13.82	54292|52343|63380
acd:AOLE_13745	ncbi-geneid:9383172	4.2.1.17	52096
acd:AOLE_13755	ncbi-geneid:9383174	6.2.1.34	56801
acd:AOLE_13780	ncbi-geneid:9383179	3.1.1.73	53474
acd:AOLE_13790	ncbi-geneid:9383181	1.2.1.4	53720
acd:AOLE_13795	ncbi-geneid:9383182	4.2.1.41	51569
acd:AOLE_13800	ncbi-geneid:9383183	4.2.1.40	51604|54826
acd:AOLE_13825	ncbi-geneid:9383188	1.2.1.68	53720
acd:AOLE_13885	ncbi-geneid:9383200	2.3.1.109	55729
acd:AOLE_13890	ncbi-geneid:9383201	2.6.1.81	53383
acd:AOLE_14005	ncbi-geneid:9383225	1.3.1.34	51395|51971|51905
acd:AOLE_14010	ncbi-geneid:9383226	6.3.4.5	69864|52402
acd:AOLE_14020	ncbi-geneid:9383228	3.5.2.3	51556
acd:AOLE_14025	ncbi-geneid:9383229	3.1.13.-
acd:AOLE_14070	ncbi-geneid:9383239	3.1.26.4|2.7.7.7	53098|53098
acd:AOLE_14080	ncbi-geneid:9383241	3.6.1.22	55811
acd:AOLE_14140	ncbi-geneid:9383253	1.14.13.-	51905
acd:AOLE_14145	ncbi-geneid:9383254	3.4.11.9	55920|53092
acd:AOLE_14180	ncbi-geneid:9383261	6.3.3.2	100950
acd:AOLE_14185	ncbi-geneid:9383262	3.4.21.53	54211|52540|88697
acd:AOLE_14205	ncbi-geneid:9383266	1.4.1.4	51735|53223
acd:AOLE_14215	ncbi-geneid:9383268	4.2.99.18	48150
acd:AOLE_14225	ncbi-geneid:9383270	2.7.4.3	52540
acd:AOLE_14245	ncbi-geneid:9383274	2.1.1.171	53335
acd:AOLE_14270	ncbi-geneid:9383279	3.5.1.5	51556|51338|51338
acd:AOLE_14275	ncbi-geneid:9383280	3.5.1.5	51278
acd:AOLE_14280	ncbi-geneid:9383281	3.5.1.5	54111
acd:AOLE_14300	ncbi-geneid:9383285	4.1.3.1	51621
acd:AOLE_14330	ncbi-geneid:9383291	2.7.7.4	52540|50465|50447
acd:AOLE_14335	ncbi-geneid:9383292	2.7.7.4	52402
acd:AOLE_14350	ncbi-geneid:9383295	6.1.1.6	55681|50249
acd:AOLE_14370	ncbi-geneid:9383299	1.18.1.1	51905
acd:AOLE_14390	ncbi-geneid:9383303	2.7.4.1	56024|143724|56024|140356
acd:AOLE_14395	ncbi-geneid:9383304	2.4.1.-	53955
acd:AOLE_14415	ncbi-geneid:9383308	3.1.2.-|3.1.1.5	52266
acd:AOLE_14420	ncbi-geneid:9383309	4.2.1.1	53056
acd:AOLE_14450	ncbi-geneid:9383315	3.1.6.1	53649
acd:AOLE_14470	ncbi-geneid:9383319	4.3.1.18	53686
acd:AOLE_14480	ncbi-geneid:9383321	2.1.1.13	82282|56507|51717|52242|47644
acd:AOLE_14490	ncbi-geneid:9383323	2.2.1.1	52518|52922
acd:AOLE_14495	ncbi-geneid:9383324	2.2.1.1	52518
acd:AOLE_14520	ncbi-geneid:9383329	5.1.3.3	74650
acd:AOLE_14535	ncbi-geneid:9383332	3.5.1.2	56601|52091
acd:AOLE_14540	ncbi-geneid:9383333	3.5.1.88	56420
acd:AOLE_14555	ncbi-geneid:9383336	2.2.1.6	52518|52518|52467
acd:AOLE_14565	ncbi-geneid:9383338	1.4.1.21	55347|51735
acd:AOLE_14590	ncbi-geneid:9383343	1.18.1.3	51905|51905|55424
acd:AOLE_14640	ncbi-geneid:9383353	4.2.1.17	52096
acd:AOLE_14660	ncbi-geneid:9383357	2.4.-.-	53448
acd:AOLE_14665	ncbi-geneid:9383358	3.-.-.-	88713
acd:AOLE_14670	ncbi-geneid:9383359	5.2.1.8	54534
acd:AOLE_14720	ncbi-geneid:9383369	1.2.1.8	53720
acd:AOLE_14725	ncbi-geneid:9383370	1.1.99.1	51905|54373
acd:AOLE_14730	ncbi-geneid:9383371	1.1.5.4	51905
acd:AOLE_14810	ncbi-geneid:9383387	4.2.1.52	51569
acd:AOLE_14865	ncbi-geneid:9383398	2.1.1.72	53335
acd:AOLE_14875	ncbi-geneid:9383400	3.4.21.-	51306
acd:AOLE_15050	ncbi-geneid:9383435	2.1.1.72	53335
acd:AOLE_15080	ncbi-geneid:9383441	2.1.1.37	53335
acd:AOLE_15155	ncbi-geneid:9383456	2.3.2.2	56235
acd:AOLE_15175	ncbi-geneid:9383460	4.2.1.24	51569
acd:AOLE_15180	ncbi-geneid:9383461	1.4.3.19	51905|54373
acd:AOLE_15270	ncbi-geneid:9383479	2.7.2	53633
acd:AOLE_15280	ncbi-geneid:9383481	3.6.1.23	51283
acd:AOLE_15285	ncbi-geneid:9383482	3.6.4.12	52540
acd:AOLE_15340	ncbi-geneid:9383493	1.8.1.9	51905
acd:AOLE_15345	ncbi-geneid:9383494	2.3.2.6	55729
acd:AOLE_15350	ncbi-geneid:9383495	2.3.2.8	55729
acd:AOLE_15355	ncbi-geneid:9383496	2.3.1.128	55729
acd:AOLE_15395	ncbi-geneid:9383504	2.3.1.41	53901|53901
acd:AOLE_15410	ncbi-geneid:9383507	6.3.5.1	52402|56317
acd:AOLE_15425	ncbi-geneid:9383511	1.2.1.16	53720
acd:AOLE_15445	ncbi-geneid:9383515	1.1.1.93|4.1.1.73|1.1.1.83	53659
acd:AOLE_15465	ncbi-geneid:9383520	2.7.7.3	52374
acd:AOLE_15485	ncbi-geneid:9383524	5.4.99.12	55120|55174
acd:AOLE_15495	ncbi-geneid:9383526	2.7.7.-	56731|57783
acd:AOLE_15500	ncbi-geneid:9383527	1.2.1.70	69742|51735|69075
acd:AOLE_15515	ncbi-geneid:9383530	2.7.1.148	54211|55060
acd:AOLE_15520	ncbi-geneid:9383533	2.7.6.1	53271
acd:AOLE_15530	ncbi-geneid:9383535	3.1.1.29	53178
acd:AOLE_15535	ncbi-geneid:9383536	4.1.1.11	50692
acd:AOLE_15550	ncbi-geneid:9383539	4.1.99.12	55821
acd:AOLE_15555	ncbi-geneid:9383540	3.1.3.18	56784
acd:AOLE_15560	ncbi-geneid:9383541	2.7.1.49|2.7.4.7	53613
acd:AOLE_15575	ncbi-geneid:9383544	1.1.1.100	51735
acd:AOLE_15580	ncbi-geneid:9383545	2.3.1.39	52151|55048
acd:AOLE_15615	ncbi-geneid:9383552	5.4.99.12	55120|55174
acd:AOLE_15620	ncbi-geneid:9383553	6.3.3.3	52540
acd:AOLE_15630	ncbi-geneid:9383555	2.3.1.47	53383
acd:AOLE_15635	ncbi-geneid:9383556	2.6.1.62	53383
acd:AOLE_15645	ncbi-geneid:9383558	3.1.3.12	56784
acd:AOLE_15650	ncbi-geneid:9383559	2.4.1.15	53756
acd:AOLE_15665	ncbi-geneid:9383562	6.5.1.2
acd:AOLE_15690	ncbi-geneid:9383567	6.3.4.15	55681
acd:AOLE_15695	ncbi-geneid:9383568	2.7.1.33
acd:AOLE_15710	ncbi-geneid:9383571	1.-.-.-	51395
acd:AOLE_15740	ncbi-geneid:9383577	3.5.4.13	51283
acd:AOLE_15755	ncbi-geneid:9383580	3.2.2.9	53167
acd:AOLE_15780	ncbi-geneid:9383585	6.1.1.10	52374|47323|50249|57770
acd:AOLE_15845	ncbi-geneid:9383598	1.18.1.2	52343|63380
acd:AOLE_15860	ncbi-geneid:9383601	2.4.2.9	53271
acd:AOLE_15890	ncbi-geneid:9383607	1.6.99.5|1.6.5.3	54862
acd:AOLE_15900	ncbi-geneid:9383609	1.6.99.5|1.6.5.3	53706|54862|54292|50692
acd:AOLE_15905	ncbi-geneid:9383610	1.6.5.3	142019|140490|142984
acd:AOLE_15910	ncbi-geneid:9383611	1.6.99.5|1.6.5.3	52833
acd:AOLE_15915	ncbi-geneid:9383612	1.6.99.5|1.6.5.3	56762|143243
acd:AOLE_15920	ncbi-geneid:9383613	1.6.99.5|1.6.5.3	56770
acd:AOLE_15940	ncbi-geneid:9383617	2.7.13.3	55874|47384|158472
acd:AOLE_15955	ncbi-geneid:9383620	1.17.4.1	51998|48168
acd:AOLE_15960	ncbi-geneid:9383621	1.17.4.1	47240
acd:AOLE_16065	ncbi-geneid:9383642	1.5.1.-	50475
acd:AOLE_16070	ncbi-geneid:9383643	2.1.1.14	51726
acd:AOLE_16100	ncbi-geneid:9383649	3.5.1.32	53187|55031
acd:AOLE_16165	ncbi-geneid:9383662	1.3.99.7	56645|47203
acd:AOLE_16180	ncbi-geneid:9383665	3.5.4.4	51556
acd:AOLE_16185	ncbi-geneid:9383670	2.5.1.72	142754
acd:AOLE_16190	ncbi-geneid:9383671	2.3.1.35|2.3.1.1	56266
acd:AOLE_16195	ncbi-geneid:9383672	2.1.1.63	46767|53155
acd:AOLE_16230	ncbi-geneid:9383679	5.1.3.1	51366
acd:AOLE_16240	ncbi-geneid:9383681	3.1.2.12
acd:AOLE_16255	ncbi-geneid:9383684	3.4.-.-	53067|53067
acd:AOLE_16305	ncbi-geneid:9383694	2.6.1.85	56322
acd:AOLE_16310	ncbi-geneid:9383695	2.6.1.9	53383
acd:AOLE_16315	ncbi-geneid:9383696	1.1.1.23	53720
acd:AOLE_16320	ncbi-geneid:9383697	2.4.2.17	53850
acd:AOLE_16325	ncbi-geneid:9383698	2.5.1.7	55205
acd:AOLE_16400	ncbi-geneid:9383718	2.7.7.7	56672|53098|88723|47807
acd:AOLE_16410	ncbi-geneid:9383720	1.5.1.2	48179|51735
acd:AOLE_16415	ncbi-geneid:9383721	6.3.4.-	52402|82829|56037
acd:AOLE_16420	ncbi-geneid:9383722	6.4.1.2	52096
acd:AOLE_16425	ncbi-geneid:9383723	3.6.1.11|3.6.1.40	53067|109604|53067
acd:AOLE_16450	ncbi-geneid:9383728	6.1.1.20	56037|50249|55681|54991|46955
acd:AOLE_16455	ncbi-geneid:9383729	6.1.1.20	55681|46589
acd:AOLE_16495	ncbi-geneid:9383737	2.5.1.18	47616|52833
acd:AOLE_16505	ncbi-geneid:9383739	6.1.1.3	55681|55186|52954|81271
acd:AOLE_16510	ncbi-geneid:9383740	6.2.1.-	56801
acd:AOLE_16530	ncbi-geneid:9383744	6.3.2.1	52374
acd:AOLE_16535	ncbi-geneid:9383745	2.1.2.11	51621
acd:AOLE_16540	ncbi-geneid:9383746	2.7.6.3	55083
acd:AOLE_16545	ncbi-geneid:9383747	2.7.7.19	81891|81301
acd:AOLE_16555	ncbi-geneid:9383749	3.6.1.19	101386|101386
acd:AOLE_16565	ncbi-geneid:9383751	2.7.6.5	81301|109604|81271|55021
acd:AOLE_16570	ncbi-geneid:9383752	2.1.1.-	53335|50249
acd:AOLE_16580	ncbi-geneid:9383754	2.5.1.47	53686
acd:AOLE_16585	ncbi-geneid:9383755	2.7.13.3	55874|52172|47384|47226
acd:AOLE_16590	ncbi-geneid:9383756	4.2.1.17	52096
acd:AOLE_16600	ncbi-geneid:9383758	5.3.1.22	51658
acd:AOLE_16615	ncbi-geneid:9383761	1.6.1.2	52467
acd:AOLE_16625	ncbi-geneid:9383763	1.6.1.2	52283|51735
acd:AOLE_16645	ncbi-geneid:9383767	1.-.-.-	51395
acd:AOLE_16670	ncbi-geneid:9383772	4.2.1.3	53732|52016
acd:AOLE_16675	ncbi-geneid:9383773	3.1.21.-	51556
acd:AOLE_16710	ncbi-geneid:9383780	1.1.1.86	51735|48179
acd:AOLE_16715	ncbi-geneid:9383781	2.2.1.6	55021|55021
acd:AOLE_16720	ncbi-geneid:9383782	2.2.1.6	52518|52467|52518
acd:AOLE_16730	ncbi-geneid:9383784	6.1.1.4	52374|50677|47323
acd:AOLE_16740	ncbi-geneid:9383786	2.7.7.7	52540|48019
acd:AOLE_16750	ncbi-geneid:9383788	3.6.3.-	52540
acd:AOLE_16760	ncbi-geneid:9383790	1.3.1.9	51735
acd:AOLE_16770	ncbi-geneid:9383792	3.1.-.-
acd:AOLE_16775	ncbi-geneid:9383793	3.6.1.-	52540
acd:AOLE_16795	ncbi-geneid:9383797	2.7.8.-	56214|56214
acd:AOLE_16805	ncbi-geneid:9383799	2.3.1.41|2.3.1.179	53901|53901
acd:AOLE_16810	ncbi-geneid:9383800	1.1.1.100	51735
acd:AOLE_16820	ncbi-geneid:9383802	2.3.1.41	53901|53901
acd:AOLE_16845	ncbi-geneid:9383807	3.1.2.-	54637
acd:AOLE_16850	ncbi-geneid:9383808	4.3.1.3
acd:AOLE_16910	ncbi-geneid:9383820	6.1.1.21	55681|52954
acd:AOLE_16915	ncbi-geneid:9383821	1.17.7.1	56014|51717
acd:AOLE_16930	ncbi-geneid:9383824	2.1.1.-	102114
acd:AOLE_16935	ncbi-geneid:9383825	2.7.4.6	54919
acd:AOLE_16955	ncbi-geneid:9383829	3.4.21.102	52096|50156
acd:AOLE_16960	ncbi-geneid:9383830	3.2.1.52	51445
acd:AOLE_16975	ncbi-geneid:9383833	1.2.1.41	53720
acd:AOLE_16980	ncbi-geneid:9383834	2.7.1.12	52540
acd:AOLE_16990	ncbi-geneid:9383836	4.1.2.14|4.1.3.16	51569
acd:AOLE_16995	ncbi-geneid:9383837	4.2.1.12	143975|52016
acd:AOLE_17000	ncbi-geneid:9383838	2.7.2.1	53067|53067
acd:AOLE_17005	ncbi-geneid:9383839	2.3.1.8	53659|52540|75138
acd:AOLE_17010	ncbi-geneid:9383840	4.2.1.2	117457
acd:AOLE_17030	ncbi-geneid:9383844	3.4.21.92	52096
acd:AOLE_17035	ncbi-geneid:9383845	5.2.1.8	109998|102735|54534
acd:AOLE_17045	ncbi-geneid:9383847	1.14.11.-	51197
acd:AOLE_17050	ncbi-geneid:9383848	2.3.3.13	51569|110921|89000
acd:AOLE_17055	ncbi-geneid:9383849	2.3.1.31	53474
acd:AOLE_17070	ncbi-geneid:9383852	3.6.1.15	52972
acd:AOLE_17135	ncbi-geneid:9383863	2.1.1.45	55831
acd:AOLE_17140	ncbi-geneid:9383864	1.5.1.3	53597
acd:AOLE_17150	ncbi-geneid:9383866	1.8.4.11	55068
acd:AOLE_17170	ncbi-geneid:9383870	3.5.1.10	53328|55021
acd:AOLE_17180	ncbi-geneid:9383872	1.2.1.68	53720
acd:AOLE_17220	ncbi-geneid:9383880	3.6.4.12	52540
acd:AOLE_17235	ncbi-geneid:9383883	5.99.1.2	56712|57783|57783|57783|57783
acd:AOLE_17290	ncbi-geneid:9383894	1.2.1.11	55347|51735
acd:AOLE_17305	ncbi-geneid:9383897	3.5.1.1	53774
acd:AOLE_17310	ncbi-geneid:9383898	5.4.99.12	55120
acd:AOLE_17335	ncbi-geneid:9383903	1.1.1.85	53659
acd:AOLE_17345	ncbi-geneid:9383905	4.2.1.33|4.2.1.35	52016
acd:AOLE_17350	ncbi-geneid:9383906	4.2.1.33|4.2.1.35	53732
acd:AOLE_17380	ncbi-geneid:9383912	3.6.1.-	55811
acd:AOLE_17385	ncbi-geneid:9383913	2.7.3.9	51621|55781|52009|47831
acd:AOLE_17390	ncbi-geneid:9383914	1.11.1.6|1.11.1.7	48113|48113
acd:AOLE_17410	ncbi-geneid:9383918	2.5.1.18	52833|47616
acd:AOLE_17420	ncbi-geneid:9383920	3.1.3.18	56784
acd:AOLE_17425	ncbi-geneid:9383921	5.4.99.12	55120|55174
acd:AOLE_17430	ncbi-geneid:9383922	3.1.26.12	50249
acd:AOLE_17450	ncbi-geneid:9383928	1.3.99.22	102114
acd:AOLE_17520	ncbi-geneid:9383942	4.99.1.1	53800
acd:AOLE_17530	ncbi-geneid:9383944	5.1.1.3	53681|53681
acd:AOLE_17540	ncbi-geneid:9383946	1.5.5.1	51905|54373|54862
acd:AOLE_17550	ncbi-geneid:9383948	2.8.1.-	64307
acd:AOLE_17560	ncbi-geneid:9383950	2.3.1.-	56317
acd:AOLE_17590	ncbi-geneid:9383956	3.6.4.-	52540
acd:AOLE_17625	ncbi-geneid:9383963	2.7.7.8	54211|54211|55666|55666|54791|50249
acd:AOLE_17640	ncbi-geneid:9383966	3.1.11.5	52540
acd:AOLE_17645	ncbi-geneid:9383967	3.1.11.5	52540|52980
acd:AOLE_17650	ncbi-geneid:9383968	3.1.11.5	52540|52540|52980
acd:AOLE_17670	ncbi-geneid:9383972	2.1.1	53335
acd:AOLE_17700	ncbi-geneid:9383978	3.6.1.31|3.5.4.19	141734|101386
acd:AOLE_17775	ncbi-geneid:9383995	5.3.1.1	51351
acd:AOLE_17800	ncbi-geneid:9384000	2.7.1.24	52540
acd:AOLE_17810	ncbi-geneid:9384002	2.1.1.-	75217|55315
acd:AOLE_17835	ncbi-geneid:9384007	3.1.-.-	53098
acd:AOLE_17865	ncbi-geneid:9384013	2.1.1.63	46767|53155|46689
acd:AOLE_17900	ncbi-geneid:9384020	1.14.11.-	51197
acd:AOLE_17905	ncbi-geneid:9384021	5.1.2.3|1.1.1.35|4.2.1.17|5.3.3.8	52096|51735|48179|48179
acd:AOLE_17910	ncbi-geneid:9384022	2.3.1.16	53901|53901
acd:AOLE_17995	ncbi-geneid:9384039	2.7.7.6	64484
acd:AOLE_18000	ncbi-geneid:9384040	2.7.7.6	64484
acd:AOLE_18040	ncbi-geneid:9384053	4.1.3.27	56322
acd:AOLE_18045	ncbi-geneid:9384054	3.1.3.18	56784
acd:AOLE_18075	ncbi-geneid:9384060	3.1.2.-	54637
acd:AOLE_18090	ncbi-geneid:9384063	4.2.1.75	69618
acd:AOLE_18095	ncbi-geneid:9384064	2.5.1.61	53850|54782
acd:AOLE_18105	ncbi-geneid:9384066	2.7.13.3	55874
acd:AOLE_18110	ncbi-geneid:9384067	4.3.2.1	48557
acd:AOLE_18150	ncbi-geneid:9384075	3.6.1.13	55811
acd:AOLE_18165	ncbi-geneid:9384078	6.1.1.-	52374
acd:AOLE_18205	ncbi-geneid:9384084	5.3.4.1	52833|54423
acd:AOLE_18210	ncbi-geneid:9384085	1.1.1.3	55347|51735|55021
acd:AOLE_18215	ncbi-geneid:9384086	4.2.3.1	53686
acd:AOLE_18220	ncbi-geneid:9384087	3.4.21.-	56601
acd:AOLE_18230	ncbi-geneid:9384089	2.7.13.3	55874|47384|55785
acd:AOLE_18240	ncbi-geneid:9384091	3.4.21.102	52096|50156
acd:AOLE_18245	ncbi-geneid:9384092	5.4.2.1	64158|53649
acd:AOLE_18260	ncbi-geneid:9384095	3.4.11.1	53187|52949
acd:AOLE_18265	ncbi-geneid:9384096	2.7.7.7	102400
acd:AOLE_18280	ncbi-geneid:9384099	2.5.1.9	63380|63380
acd:AOLE_18290	ncbi-geneid:9384101	3.5.4.26|1.1.1.193	53597|53927
acd:AOLE_18335	ncbi-geneid:9384110	4.1.2.17	53639
acd:AOLE_18340	ncbi-geneid:9384111	4.2.1.52	51569
acd:AOLE_18360	ncbi-geneid:9384115	3.6.1.1	50324
acd:AOLE_18375	ncbi-geneid:9384118	6.2.1.3	56801
acd:AOLE_18380	ncbi-geneid:9384119	5.99.1.-	56719|101904
acd:AOLE_18420	ncbi-geneid:9384127	2.7.7.7	56672|100879
acd:AOLE_18470	ncbi-geneid:9384137	2.5.1.47	53686
acd:AOLE_18510	ncbi-geneid:9384150	3.5.1.88	56420
acd:AOLE_18550	ncbi-geneid:9384158	1.11.1.9	52833
acd:AOLE_18560	ncbi-geneid:9384160	3.6.3.14	51344|46604
acd:AOLE_18565	ncbi-geneid:9384161	3.6.3.14	52540|47917|50615
acd:AOLE_18570	ncbi-geneid:9384162	3.6.3.14	52943
acd:AOLE_18575	ncbi-geneid:9384163	3.6.3.14	52540|47917|50615
acd:AOLE_18580	ncbi-geneid:9384164	3.6.3.14	47928
acd:AOLE_18585	ncbi-geneid:9384165	3.6.3.14	81573
acd:AOLE_18590	ncbi-geneid:9384166	3.6.3.14	81333
acd:AOLE_18600	ncbi-geneid:9384168	3.6.3.14	81336
acd:AOLE_18620	ncbi-geneid:9384172	3.6.3.-	52540
acd:AOLE_18640	ncbi-geneid:9384176	1.1.1.38	53223|51735
acd:AOLE_18645	ncbi-geneid:9384177	6.1.1.19	52374|47323|55190
acd:AOLE_18655	ncbi-geneid:9384179	2.5.1.18	47616|52833
acd:AOLE_18690	ncbi-geneid:9384186	6.3.5.2	52402|52317|54810
acd:AOLE_18735	ncbi-geneid:9384197	2.7.8.-	56214|56214
acd:AOLE_18795	ncbi-geneid:9384209	4.2.1.17	52096
acd:AOLE_18800	ncbi-geneid:9384210	4.2.1.17	52096
acd:AOLE_18810	ncbi-geneid:9384212	6.2.1.1	56801
acd:AOLE_18815	ncbi-geneid:9384213	1.1.1.31	51735|48179
acd:AOLE_18820	ncbi-geneid:9384214	1.2.1.27	53720
acd:AOLE_18845	ncbi-geneid:9384219	5.1.1.1	51419|50621
acd:AOLE_18850	ncbi-geneid:9384220	1.4.99.1	51905|54373
acd:AOLE_18880	ncbi-geneid:9384226	5.4.99.12	55120
acd:AOLE_18995	ncbi-geneid:9384249	4.2.1.3	53732|52016
acd:AOLE_19000	ncbi-geneid:9384250	2.3.3.5	48256
acd:AOLE_19005	ncbi-geneid:9384251	4.1.3.30	51621
acd:AOLE_19015	ncbi-geneid:9384253	2.6.1.57	53383
acd:AOLE_19020	ncbi-geneid:9384254	1.1.1.28	55103|56176
acd:AOLE_19025	ncbi-geneid:9384255	1.1.2.3	51395
acd:AOLE_19055	ncbi-geneid:9384261	5.1.3.2	51735
acd:AOLE_19060	ncbi-geneid:9384262	5.3.1.9	53697
acd:AOLE_19065	ncbi-geneid:9384263	1.1.1.22	52413|48179|51735
acd:AOLE_19070	ncbi-geneid:9384264	2.7.7.9	53448
acd:AOLE_19095	ncbi-geneid:9384269	5.1.3.14	53756
acd:AOLE_19120	ncbi-geneid:9384274	2.6.1.-	53383
acd:AOLE_19125	ncbi-geneid:9384275	2.3.1.-	51161
acd:AOLE_19130	ncbi-geneid:9384276	1.1.1.-	51735|55347
acd:AOLE_19135	ncbi-geneid:9384277	1.1.1.-	51735|52413|48179
acd:AOLE_19145	ncbi-geneid:9384279	3.1.3.48	52788
acd:AOLE_19155	ncbi-geneid:9384281	5.2.1.8	54534
acd:AOLE_19160	ncbi-geneid:9384282	5.2.1.8	54534
acd:AOLE_19175	ncbi-geneid:9384285	2.4.2.19	51690|54675
acd:AOLE_19195	ncbi-geneid:9384289	2.7.7.56	54211|55666
acd:AOLE_19225	ncbi-geneid:9384295	2.1.1.64	53335
acd:AOLE_19230	ncbi-geneid:9384296	3.1.3.18	56784
acd:AOLE_19250	ncbi-geneid:9384300	2.3.1.1	53633|55729
acd:AOLE_19265	ncbi-geneid:9384303	1.14.14.5	51679
acd:AOLE_19285	ncbi-geneid:9384307	3.2.2.9	53167
acd:AOLE_19295	ncbi-geneid:9384309	2.7.1.26|2.7.7.2	82114|52374
acd:AOLE_19300	ncbi-geneid:9384310	6.1.1.5	52374|47323|50677
acd:AOLE_19310	ncbi-geneid:9384312	5.2.1.8	54534
acd:AOLE_19385	ncbi-geneid:9384333	6.3.4.18	56059|52440|51246
acd:AOLE_19390	ncbi-geneid:9384334	5.4.99.18	52255
acd:AOLE_19400	ncbi-geneid:9384336	6.3.2.-	53623|53244|51984
acd:AOLE_19420	ncbi-geneid:9384340	1.14.13.82	50022|55961
acd:AOLE_19425	ncbi-geneid:9384341	3.5.4.3	51556|51338
acd:AOLE_19430	ncbi-geneid:9384342	2.4.2.8	53271
acd:AOLE_19440	ncbi-geneid:9384344	5.3.4.1	52833|54423
acd:AOLE_19470	ncbi-geneid:9384350	3.1.26.5	54211
