# Supplementary material for: Tracing the Repertoire of Promiscuous Enzymes along the Metabolic Pathways in Archaeal Organisms
Source: Life (Basel). 2017 Jul 13;7(3):30. doi: 10.3390/life7030030 (PMC5617955; doi:10.3390/life7030030)
Supplement: Supplementary file 1 [file life-07-00030-s001.zip › Table_S2/ace.txt]

KEGGID	NCBIGI	ECs	SFamilyID
ace:Acel_0002	ncbi-geneid:4484711	2.7.7.7	55979|55979|55979
ace:Acel_0005	ncbi-geneid:4484714	5.99.1.3	56719|55874|54211
ace:Acel_0006	ncbi-geneid:4484715	5.99.1.3	56719|101904
ace:Acel_0012	ncbi-geneid:4484723	5.2.1.8	50891
ace:Acel_0018	ncbi-geneid:4484677	4.1.3.27|2.6.1.85	52317
ace:Acel_0019	ncbi-geneid:4484678	2.7.11.1	56112|54184|54184
ace:Acel_0020	ncbi-geneid:4484679	2.4.1.129	56601|56519
ace:Acel_0022	ncbi-geneid:4484681	3.1.3.16	81606
ace:Acel_0026	ncbi-geneid:4484686	3.6.3.-	56784|81653|81665
ace:Acel_0029	ncbi-geneid:4484689	1.1.5.3	51905
ace:Acel_0031	ncbi-geneid:4484691	2.3.1.12	52777|51230|47005
ace:Acel_0032	ncbi-geneid:4484692	1.2.4.1	52518|52922
ace:Acel_0033	ncbi-geneid:4484526	1.2.4.1	52518
ace:Acel_0035	ncbi-geneid:4484528	2.6.1.9	53383
ace:Acel_0059	ncbi-geneid:4484755	2.8.1.1|2.8.1.2	52821|52821
ace:Acel_0063	ncbi-geneid:4484759	3.1.-.-	69500
ace:Acel_0072	ncbi-geneid:4484664	3.2.1.52	51445|55545
ace:Acel_0075	ncbi-geneid:4484667	5.4.2.1
ace:Acel_0080	ncbi-geneid:4484672	2.7.7.60	53448
ace:Acel_0081	ncbi-geneid:4484673	4.6.1.12	69765
ace:Acel_0082	ncbi-geneid:4484674	6.1.1.16	52374|47323
ace:Acel_0083	ncbi-geneid:4485980	2.1.1.-	75217|55315
ace:Acel_0089	ncbi-geneid:4485987	2.7.13.3	55874|47384
ace:Acel_0094	ncbi-geneid:4485992	3.6.3.27	52540
ace:Acel_0100	ncbi-geneid:4484543	4.2.3.1	53686
ace:Acel_0111	ncbi-geneid:4484554	6.5.1.-	55144
ace:Acel_0114	ncbi-geneid:4484557	2.6.1.52	53383
ace:Acel_0115	ncbi-geneid:4484558	2.3.3.1	48256
ace:Acel_0116	ncbi-geneid:4484559	1.4.3.5	50475
ace:Acel_0118	ncbi-geneid:4484606	2.7.7.7	52141
ace:Acel_0133	ncbi-geneid:4484621	3.2.1.21	51445
ace:Acel_0135	ncbi-geneid:4485572	3.2.1.4	51989
ace:Acel_0138	ncbi-geneid:4485575	1.1.1.1	50129|51735
ace:Acel_0147	ncbi-geneid:4485584	1.1.1.35|1.1.1.157	51735|48179
ace:Acel_0151	ncbi-geneid:4485588	4.1.99.3	48173|52425
ace:Acel_0154	ncbi-geneid:4485592	3.5.1.10	53328|55021
ace:Acel_0158	ncbi-geneid:4485596	2.4.2.28	53167
ace:Acel_0159	ncbi-geneid:4485332	3.4.24.-	52540|140990
ace:Acel_0164	ncbi-geneid:4485337	6.3.3.2	100950
ace:Acel_0166	ncbi-geneid:4485339	2.7.7.9	53448
ace:Acel_0170	ncbi-geneid:4485343	2.3.1.128	55729
ace:Acel_0175	ncbi-geneid:4485488	6.1.1.10	52374|47323
ace:Acel_0176	ncbi-geneid:4485489	3.1.21.-	51556
ace:Acel_0178	ncbi-geneid:4485491	2.1.1.182	53335
ace:Acel_0180	ncbi-geneid:4485493	3.2.1.8	51445|49384|49384
ace:Acel_0181	ncbi-geneid:4485494	2.7.1.148	54211|55060
ace:Acel_0199	ncbi-geneid:4485285	3.6.1.1	50324
ace:Acel_0200	ncbi-geneid:4485286	3.4.16.4|3.4.21	56601
ace:Acel_0202	ncbi-geneid:4485288	6.3.4.-	52402|82829
ace:Acel_0203	ncbi-geneid:4485289	2.4.2.8	53271
ace:Acel_0204	ncbi-geneid:4485290	3.6.4.6|3.4.24.-	140990|52540
ace:Acel_0205	ncbi-geneid:4485291	3.5.4.16	55620
ace:Acel_0206	ncbi-geneid:4485292	6.1.1.6	55729
ace:Acel_0207	ncbi-geneid:4485293	2.5.1.15	51717
ace:Acel_0208	ncbi-geneid:4485294	4.1.2.25|2.7.6.3	55083|55620
ace:Acel_0211	ncbi-geneid:4486069	6.3.2.1	52374
ace:Acel_0212	ncbi-geneid:4486070	4.1.1.11	50692
ace:Acel_0213	ncbi-geneid:4486071	1.4.3.16	51905|56425|46977
ace:Acel_0214	ncbi-geneid:4486072	2.4.2.19	51690|54675
ace:Acel_0215	ncbi-geneid:4486073	2.7.1.33
ace:Acel_0216	ncbi-geneid:4486074	6.1.1.6	55681|50249
ace:Acel_0217	ncbi-geneid:4486075	2.3.1.1	55729
ace:Acel_0221	ncbi-geneid:4486079	3.2.2.-	48150
ace:Acel_0222	ncbi-geneid:4486080	3.1.1.61	52738|52172
ace:Acel_0223	ncbi-geneid:4486081	2.1.1.80	53335|48452|47757
ace:Acel_0230	ncbi-geneid:4485368	2.6.1.-	53383
ace:Acel_0231	ncbi-geneid:4485369	5.4.3.8	53383
ace:Acel_0235	ncbi-geneid:4485373	4.2.1.24	51569
ace:Acel_0236	ncbi-geneid:4485374	4.2.1.75|2.1.1.107	69618|53790
ace:Acel_0237	ncbi-geneid:4485375	2.5.1.61	53850|54782
ace:Acel_0238	ncbi-geneid:4485376	1.2.1.70	69742|51735|69075
ace:Acel_0247	ncbi-geneid:4486318	1.5.1.2	51735|48179
ace:Acel_0248	ncbi-geneid:4486319	1.5.99.8	51730
ace:Acel_0250	ncbi-geneid:4486321	5.4.2.1
ace:Acel_0255	ncbi-geneid:4486326	4.1.1.-	50475|143968
ace:Acel_0257	ncbi-geneid:4486328	4.1.1.-	52507
ace:Acel_0264	ncbi-geneid:4485840	3.5.4.4	51556
ace:Acel_0265	ncbi-geneid:4485841	2.1.1	53335
ace:Acel_0268	ncbi-geneid:4485844	1.6.5.3	56770
ace:Acel_0269	ncbi-geneid:4485845	1.6.5.3	143243
ace:Acel_0270	ncbi-geneid:4485846	1.6.5.3	56762
ace:Acel_0271	ncbi-geneid:4485847	1.6.5.3	52833
ace:Acel_0272	ncbi-geneid:4485848	1.6.99.5|1.6.5.3	142019|140490|142984
ace:Acel_0273	ncbi-geneid:4485849	1.6.5.3	53706|54862|54292|50692
ace:Acel_0275	ncbi-geneid:4485851	1.6.5.3	54862
ace:Acel_0281	ncbi-geneid:4486544	2.5.1.30	48576
ace:Acel_0283	ncbi-geneid:4486546	1.2.7.3	52518
ace:Acel_0284	ncbi-geneid:4486547	1.2.7.3	52518|53323|52922
ace:Acel_0291	ncbi-geneid:4486557	1.1.1.158	56176|56194
ace:Acel_0292	ncbi-geneid:4486558	2.6.1.1	53383
ace:Acel_0299	ncbi-geneid:4485602	2.7.7.6	64484
ace:Acel_0300	ncbi-geneid:4486454	2.7.7.6	64484
ace:Acel_0304	ncbi-geneid:4486458	3.6.5.3	52540|50465|50447
ace:Acel_0327	ncbi-geneid:4486113	2.7.4.3	52540
ace:Acel_0328	ncbi-geneid:4486114	3.4.11.18	55920
ace:Acel_0334	ncbi-geneid:4486120	2.7.7.6	56553|55257|47789
ace:Acel_0336	ncbi-geneid:4486404	4.2.1.70|5.4.99.12	55120
ace:Acel_0343	ncbi-geneid:4486411	5.4.2.10	53738|53738|53738|55957
ace:Acel_0344	ncbi-geneid:4486412	2.6.1.16	53697|56235
ace:Acel_0353	ncbi-geneid:4485892	3.6.3.17	52540
ace:Acel_0355	ncbi-geneid:4485894	5.1.1.1	51419|50621
ace:Acel_0356	ncbi-geneid:4485895	2.7.7.7	52141
ace:Acel_0359	ncbi-geneid:4485898	2.3.1.128	55729
ace:Acel_0360	ncbi-geneid:4485899	3.4.24.57	53067
ace:Acel_0366	ncbi-geneid:4485905	1.1.1.205	51412|54631
ace:Acel_0367	ncbi-geneid:4485906	1.1.1.205	51412
ace:Acel_0368	ncbi-geneid:4485907	2.5.1.7	55205
ace:Acel_0371	ncbi-geneid:4485782	6.3.5.2	52402|52317|54810
ace:Acel_0372	ncbi-geneid:4485783	3.2.1.8	51445
ace:Acel_0375	ncbi-geneid:4485786	3.6.4.12	52540
ace:Acel_0377	ncbi-geneid:4485788	5.4.99.2	52242
ace:Acel_0380	ncbi-geneid:4485791	6.2.1.5	56059|52210
ace:Acel_0381	ncbi-geneid:4485792	6.2.1.5	52210|51735
ace:Acel_0383	ncbi-geneid:4485794	2.1.2.2	53328
ace:Acel_0384	ncbi-geneid:4485795	3.5.4.10|2.1.2.3	53927|52335
ace:Acel_0385	ncbi-geneid:4485796	3.5.4.9|1.5.1.5	51735|53223
ace:Acel_0387	ncbi-geneid:4486609	1.1.1.37	51735|56327
ace:Acel_0388	ncbi-geneid:4486610	1.1.1.41|1.1.1.42	53659
ace:Acel_0390	ncbi-geneid:4486612	6.1.1.2	52374
ace:Acel_0393	ncbi-geneid:4486615	3.4.16.4	56601
ace:Acel_0394	ncbi-geneid:4486616	1.8.1.4	51905|55424
ace:Acel_0397	ncbi-geneid:4486619	4.1.1.31	51621
ace:Acel_0398	ncbi-geneid:4486620	6.3.4.15	55681|50037
ace:Acel_0400	ncbi-geneid:4486622	4.2.1.17	52096
ace:Acel_0401	ncbi-geneid:4486623	4.1.3.4	51569
ace:Acel_0403	ncbi-geneid:4486625	6.4.1.3	52096|52096
ace:Acel_0405	ncbi-geneid:4485963	1.3.99.2	56645|47203
ace:Acel_0406	ncbi-geneid:4485964	4.1.1.21|6.3.4.18	56059|52440|51246
ace:Acel_0407	ncbi-geneid:4485965	4.1.1.21|5.4.99.18	52255
ace:Acel_0408	ncbi-geneid:4485966	1.1.1.22	51735|52413|48179
ace:Acel_0409	ncbi-geneid:4485967	1.3.99.-	56645|47203
ace:Acel_0413	ncbi-geneid:4485971	2.7.7.24	53448
ace:Acel_0415	ncbi-geneid:4485973	4.2.1.46	51735
ace:Acel_0416	ncbi-geneid:4485974	1.1.1.133	51735
ace:Acel_0433	ncbi-geneid:4485668	4.2.1.9	143975|52016
ace:Acel_0437	ncbi-geneid:4485672	1.2.1.3	53720
ace:Acel_0444	ncbi-geneid:4485194	3.13.1.1	51735
ace:Acel_0449	ncbi-geneid:4485199	4.2.1.47	51735
ace:Acel_0450	ncbi-geneid:4485200	1.1.1.271	51735
ace:Acel_0451	ncbi-geneid:4485201	2.7.7.13	53448
ace:Acel_0454	ncbi-geneid:4485204	2.6.1.13	53383
ace:Acel_0455	ncbi-geneid:4485205	2.7.8.28	142338
ace:Acel_0465	ncbi-geneid:4484786	5.4.2.8	53738|53738|53738|55957
ace:Acel_0468	ncbi-geneid:4484789	3.3.1.1	52283|51735
ace:Acel_0469	ncbi-geneid:4484790	2.1.1.-	75217
ace:Acel_0471	ncbi-geneid:4484792	5.1.3.2	51735
ace:Acel_0472	ncbi-geneid:4484793	2.-.-.-	54690
ace:Acel_0488	ncbi-geneid:4484810	3.6.1.27	48317
ace:Acel_0490	ncbi-geneid:4484812	1.9.3.1	81442
ace:Acel_0506	ncbi-geneid:4486503	1.7.99.4	103501
ace:Acel_0507	ncbi-geneid:4486504	1.7.99.4	89155
ace:Acel_0509	ncbi-geneid:4486506	1.7.99.4	53706|50692
ace:Acel_0510	ncbi-geneid:4485023	1.7.99.4	53706
ace:Acel_0521	ncbi-geneid:4485034	4.1.2.22	52518|52518
ace:Acel_0522	ncbi-geneid:4485035	2.7.2.1	53067|53067
ace:Acel_0533	ncbi-geneid:4485116	3.1.3.15	56655
ace:Acel_0534	ncbi-geneid:4485117	3.6.1.-	52540
ace:Acel_0535	ncbi-geneid:4485118	2.5.1.19	55205
ace:Acel_0548	ncbi-geneid:4484975	6.4.1.2|6.3.4.14	56059|52440|51246
ace:Acel_0556	ncbi-geneid:4484983	2.6.1.16	53697
ace:Acel_0557	ncbi-geneid:4484984	3.5.1.25	51556|51338
ace:Acel_0566	ncbi-geneid:4485230	1.15.1.1	109770
ace:Acel_0568	ncbi-geneid:4485232	5.1.3.13	51182
ace:Acel_0572	ncbi-geneid:4485236	4.1.2.4	51569
ace:Acel_0573	ncbi-geneid:4485237	2.7.1.2	53067
ace:Acel_0578	ncbi-geneid:4485242	3.6.3.17	52540|52540
ace:Acel_0586	ncbi-geneid:4484820	1.2.4.2	52518|52777|52518
ace:Acel_0588	ncbi-geneid:4484822	2.3.1.12	52777|51230|47005
ace:Acel_0589	ncbi-geneid:4484823	1.2.4.1	52518|52922
ace:Acel_0590	ncbi-geneid:4484824	1.2.4.1	52518
ace:Acel_0594	ncbi-geneid:4484828	6.3.4.6	50891
ace:Acel_0604	ncbi-geneid:4486386	3.1.1.17	63829
ace:Acel_0610	ncbi-geneid:4486392	1.2.1.2	53706|50692
ace:Acel_0614	ncbi-geneid:4486396	3.2.1.4	51445|49384
ace:Acel_0622	ncbi-geneid:4485527	5.2.1.8	54534|54534
ace:Acel_0624	ncbi-geneid:4485529	2.7.1.15	53613
ace:Acel_0626	ncbi-geneid:4485532	2.3.1.9	53901|53901
ace:Acel_0628	ncbi-geneid:4485534	6.1.1.19	52374|47323|55190
ace:Acel_0629	ncbi-geneid:4485535	4.1.1.20	51419|50621
ace:Acel_0630	ncbi-geneid:4485536	1.1.1.3	55347|51735|55021
ace:Acel_0631	ncbi-geneid:4485537	4.2.3.1	53686
ace:Acel_0632	ncbi-geneid:4485538	2.7.1.39	54211|55060
ace:Acel_0638	ncbi-geneid:4486016	5.1.3.14	53756
ace:Acel_0642	ncbi-geneid:4486020	2.1.1.-	53335
ace:Acel_0647	ncbi-geneid:4486025	3.6.3.14	81336
ace:Acel_0648	ncbi-geneid:4486026	3.6.3.14	81333
ace:Acel_0649	ncbi-geneid:4486027	3.6.3.14	81573
ace:Acel_0651	ncbi-geneid:4486029	3.6.3.14	52540|47917|50615
ace:Acel_0652	ncbi-geneid:4486030	3.6.3.15|3.6.3.14	52943
ace:Acel_0653	ncbi-geneid:4486031	3.6.3.14	52540|47917|50615
ace:Acel_0654	ncbi-geneid:4486032	3.6.3.14	51344
ace:Acel_0657	ncbi-geneid:4485419	2.5.1.7	55205
ace:Acel_0658	ncbi-geneid:4485420	1.1.1.35|1.1.1.157	51735|48179
ace:Acel_0659	ncbi-geneid:4485421	3.6.3.-	52540
ace:Acel_0669	ncbi-geneid:4485431	3.4.11.9	55920|53092
ace:Acel_0672	ncbi-geneid:4485434	2.3.1.9	53901|53901
ace:Acel_0673	ncbi-geneid:4486229	2.7.-.-	52540
ace:Acel_0674	ncbi-geneid:4486230	5.4.99.2	51703
ace:Acel_0676	ncbi-geneid:4486232	2.4.1.18	51445|51011|81296|81296
ace:Acel_0678	ncbi-geneid:4486234	5.4.99.16	51445|51011
ace:Acel_0679	ncbi-geneid:4486235	3.2.1.-	51445
ace:Acel_0680	ncbi-geneid:4486236	2.4.1.1	53756
ace:Acel_0681	ncbi-geneid:4486237	3.2.1.-	51445|81296|51011
ace:Acel_0682	ncbi-geneid:4486238	4.2.1.17	52096
ace:Acel_0686	ncbi-geneid:4486242	4.1.2.5	53383
ace:Acel_0688	ncbi-geneid:4486244	2.8.1.7	53383
ace:Acel_0689	ncbi-geneid:4486245	2.1.1.61|2.8.1.-	52402
ace:Acel_0690	ncbi-geneid:4485998	1.16.1.1	51905|55424
ace:Acel_0694	ncbi-geneid:4486002	6.5.1.2
ace:Acel_0696	ncbi-geneid:4486004	6.3.5.6|6.3.5.7	141000
ace:Acel_0697	ncbi-geneid:4486005	6.3.5.6|6.3.5.7	75304
ace:Acel_0698	ncbi-geneid:4486006	6.3.5.6|6.3.5.7	55931|89095
ace:Acel_0700	ncbi-geneid:4486008	1.2.7.1	53323
ace:Acel_0701	ncbi-geneid:4486009	1.2.7.1	52518|52922
ace:Acel_0702	ncbi-geneid:4486010	1.2.7.1	52518
ace:Acel_0705	ncbi-geneid:4486013	4.2.1.9	143975|52016
ace:Acel_0706	ncbi-geneid:4486014	2.2.1.6	52518|52467|52518
ace:Acel_0707	ncbi-geneid:4486015	2.2.1.6	55021|55021
ace:Acel_0708	ncbi-geneid:4485128	1.1.1.86	51735|48179
ace:Acel_0709	ncbi-geneid:4485129	1.1.1.95	51735|52283|143548|55021
ace:Acel_0710	ncbi-geneid:4485130	1.1.1.85	53659
ace:Acel_0711	ncbi-geneid:4485131	2.6.1.42	56752
ace:Acel_0712	ncbi-geneid:4485132	2.3.3.13	51569|110921
ace:Acel_0713	ncbi-geneid:4485133	5.3.3.10	56529
ace:Acel_0714	ncbi-geneid:4485134	6.1.1.17	52374|48163
ace:Acel_0721	ncbi-geneid:4485143	4.1.2.13	51569
ace:Acel_0723	ncbi-geneid:4486471	1.1.3.41	56176
ace:Acel_0737	ncbi-geneid:4486485	3.4.21.92	52096
ace:Acel_0738	ncbi-geneid:4486486	3.4.21.92	52096
ace:Acel_0739	ncbi-geneid:4486487	3.4.21.92	52540|57716
ace:Acel_0741	ncbi-geneid:4485506	6.1.1.9	52374|50677|47323|46589
ace:Acel_0742	ncbi-geneid:4485507	6.3.2.12|6.3.2.17	53623|53244
ace:Acel_0747	ncbi-geneid:4486664	2.7.4.6	54919
ace:Acel_0751	ncbi-geneid:4486668	2.4.1.129	56601|56519
ace:Acel_0755	ncbi-geneid:4486672	3.1.4.-	50249
ace:Acel_0759	ncbi-geneid:4486676	2.7.2.11	53633|88697
ace:Acel_0761	ncbi-geneid:4485296	1.2.1.41	53720
ace:Acel_0762	ncbi-geneid:4485297	2.7.7.18	52374
ace:Acel_0769	ncbi-geneid:4485305	2.5.1.-	102114|102114
ace:Acel_0771	ncbi-geneid:4485307	6.1.1.4	52374|50677|47323
ace:Acel_0775	ncbi-geneid:4485311	2.7.7.7	48019|52540
ace:Acel_0781	ncbi-geneid:4486215	1.3.99.22	102114
ace:Acel_0785	ncbi-geneid:4486219	2.1.1.-	75217|88697
ace:Acel_0794	ncbi-geneid:4486228	2.3.3.13	51569|110921|89000
ace:Acel_0796	ncbi-geneid:4486174	2.5.1.31	64005
ace:Acel_0798	ncbi-geneid:4486176	6.1.1.14	55681|52954
ace:Acel_0801	ncbi-geneid:4486179	2.7.9.1	56059|51621|52009
ace:Acel_0802	ncbi-geneid:4486180	3.1.5.1	109604
ace:Acel_0806	ncbi-geneid:4486184	2.7.7.-	56731|57783
ace:Acel_0813	ncbi-geneid:4486301	3.6.4.12	46785
ace:Acel_0844	ncbi-geneid:4485890	3.6.3.15|3.6.3.14	52540
ace:Acel_0866	ncbi-geneid:4485643	1.8.1.9	51905
ace:Acel_0871	ncbi-geneid:4485649	2.7.1.16	53067|53067
ace:Acel_0872	ncbi-geneid:4485650	5.1.3.4	53639
ace:Acel_0873	ncbi-geneid:4485651	5.3.1.4	53743|50443
ace:Acel_0874	ncbi-geneid:4485652	6.4.1.3	52096|52096
ace:Acel_0875	ncbi-geneid:4485653	2.3.1.41|2.3.1.179	53901|53901
ace:Acel_0877	ncbi-geneid:4485655	2.3.1.41|2.3.1.180	53901
ace:Acel_0878	ncbi-geneid:4485656	2.3.1.39	52151|55048|51230
ace:Acel_0917	ncbi-geneid:4485911	2.1.2.11	51621
ace:Acel_0918	ncbi-geneid:4485912	6.3.1.5|6.3.5.1	52402|56317
ace:Acel_0919	ncbi-geneid:4485913	6.3.1.2	55931|54368
ace:Acel_0920	ncbi-geneid:4485914	2.7.7.42	81301|81301|81593|81593
ace:Acel_0923	ncbi-geneid:4485917	6.3.1.2	55931|54368
ace:Acel_0926	ncbi-geneid:4485920	2.8.1.8	102114
ace:Acel_0927	ncbi-geneid:4485921	2.3.1.181
ace:Acel_0935	ncbi-geneid:4484885	2.3.1.61	52777|51230|47005
ace:Acel_0936	ncbi-geneid:4484886	1.8.1.4	51905|55424
ace:Acel_0937	ncbi-geneid:4484887	3.4.11.1	53187|52949
ace:Acel_0938	ncbi-geneid:4484888	2.7.1.71	52540
ace:Acel_0940	ncbi-geneid:4484890	2.4.2.21	52733
ace:Acel_0941	ncbi-geneid:4484891	2.7.1.156|2.7.7.62	52540
ace:Acel_0955	ncbi-geneid:4485750	2.7.1.20	53613
ace:Acel_0956	ncbi-geneid:4485751	1.9.3.1	49503|81464
ace:Acel_0957	ncbi-geneid:4485752	1.9.3.1	81442
ace:Acel_0959	ncbi-geneid:4485754	3.4.-.-	51306
ace:Acel_0964	ncbi-geneid:4485759	1.9.3.1	81452
ace:Acel_0966	ncbi-geneid:4485761	2.4.2.18	52418|47648
ace:Acel_0968	ncbi-geneid:4485383	2.7.7.7	53098|82771
ace:Acel_0972	ncbi-geneid:4485388	2.4.1.-	53756
ace:Acel_0976	ncbi-geneid:4485392	6.2.1.3	56801
ace:Acel_0979	ncbi-geneid:4485395	2.7.1.2	53067
ace:Acel_0982	ncbi-geneid:4485398	2.3.1.51	69593
ace:Acel_0983	ncbi-geneid:4485399	2.7.1.90	53784
ace:Acel_0984	ncbi-geneid:4485927	2.5.1.54	51569
ace:Acel_0985	ncbi-geneid:4485928	3.1.21.2	51658
ace:Acel_0986	ncbi-geneid:4485929	2.7.11.1	56112
ace:Acel_0989	ncbi-geneid:4485932	1.4.3.19	51905|54373
ace:Acel_0990	ncbi-geneid:4485933	2.5.1.3	51391
ace:Acel_0991	ncbi-geneid:4485934	1.5.1.20	51730
ace:Acel_0995	ncbi-geneid:4485938	2.7.7.7	89550
ace:Acel_1000	ncbi-geneid:4485943	3.6.3.-	52540
ace:Acel_1002	ncbi-geneid:4485006	2.1.1.-	53335|81799
ace:Acel_1004	ncbi-geneid:4485008	2.4.1.129	56601|56519
ace:Acel_1005	ncbi-geneid:4485009	6.3.2.13	53623|53244|63418
ace:Acel_1006	ncbi-geneid:4485010	6.3.2.10	53623|53244|63418
ace:Acel_1008	ncbi-geneid:4485012	6.3.2.9	53623|53244|51984
ace:Acel_1010	ncbi-geneid:4485014	2.4.1.227	53756
ace:Acel_1011	ncbi-geneid:4485015	6.3.2.8	53623|53244|51984
ace:Acel_1020	ncbi-geneid:4484561	3.4.24.-	53163
ace:Acel_1029	ncbi-geneid:4484570	6.1.1.5	52374|47323|50677
ace:Acel_1032	ncbi-geneid:4484573	5.4.99.12	55120|55174
ace:Acel_1035	ncbi-geneid:4484576	2.8.1.6	102114
ace:Acel_1037	ncbi-geneid:4484514	2.6.1.62	53383
ace:Acel_1045	ncbi-geneid:4484522	1.1.1.60	51735|48179
ace:Acel_1046	ncbi-geneid:4484523	1.2.4.1	52518
ace:Acel_1050	ncbi-geneid:4484832	3.6.3.17	52540|52540
ace:Acel_1052	ncbi-geneid:4484834	6.3.3.3	52540
ace:Acel_1053	ncbi-geneid:4484835	2.3.1.47	53383
ace:Acel_1054	ncbi-geneid:4484836	2.7.7.7	89550
ace:Acel_1058	ncbi-geneid:4484840	1.1.1.23	53720
ace:Acel_1059	ncbi-geneid:4484841	2.6.1.9	53383
ace:Acel_1060	ncbi-geneid:4484842	4.2.1.19	54211|54211
ace:Acel_1061	ncbi-geneid:4484843	2.4.2.-	52317
ace:Acel_1062	ncbi-geneid:4484844	5.3.1.16	51366
ace:Acel_1068	ncbi-geneid:4485316	6.2.1.1	56801
ace:Acel_1069	ncbi-geneid:4485317	4.1.3.-	51366
ace:Acel_1070	ncbi-geneid:4485318	3.5.4.19	141734
ace:Acel_1071	ncbi-geneid:4485319	4.1.3.27	56322
ace:Acel_1073	ncbi-geneid:4485321	4.1.1.48	51366
ace:Acel_1074	ncbi-geneid:4485322	4.2.1.20	53686
ace:Acel_1075	ncbi-geneid:4485323	4.2.1.20	51366
ace:Acel_1078	ncbi-geneid:4485326	1.4.1.14|1.4.1.13	51395|56235|69336
ace:Acel_1079	ncbi-geneid:4485327	1.4.1.14|1.4.1.13	51971|46548|51971
ace:Acel_1080	ncbi-geneid:4485328	2.7.1.40	51621|52935|50800
ace:Acel_1088	ncbi-geneid:4484994	2.7.7.7	56672|88723|53098|47807
ace:Acel_1091	ncbi-geneid:4484997	2.7.1.24	52540
ace:Acel_1092	ncbi-geneid:4484998	1.2.1.8	53720
ace:Acel_1093	ncbi-geneid:4484999	2.6.1.19|2.6.1.22	53383
ace:Acel_1096	ncbi-geneid:4485002	6.3.1.2	55931|54368
ace:Acel_1100	ncbi-geneid:4485763	1.2.1.8	53720
ace:Acel_1102	ncbi-geneid:4485765	5.3.3.10	56529
ace:Acel_1114	ncbi-geneid:4485777	1.2.1.12	55347|51735
ace:Acel_1115	ncbi-geneid:4485778	2.7.2.3|5.3.1.1	53748|51351
ace:Acel_1122	ncbi-geneid:4485178	3.1.1.31	100950
ace:Acel_1124	ncbi-geneid:4485180	1.1.1.49	55347|51735
ace:Acel_1125	ncbi-geneid:4485181	5.3.1.9	53697
ace:Acel_1126	ncbi-geneid:4485182	2.2.1.2	51569
ace:Acel_1127	ncbi-geneid:4485183	2.2.1.1	52518|52518|52922
ace:Acel_1138	ncbi-geneid:4484626	2.8.1.7|4.4.1.16	53383
ace:Acel_1145	ncbi-geneid:4484633	2.5.1.72	142754
ace:Acel_1151	ncbi-geneid:4484639	1.1.1.100	51735
ace:Acel_1152	ncbi-geneid:4484640	1.3.1.10|1.3.1.9	51735
ace:Acel_1154	ncbi-geneid:4484498	3.6.3.34	52540
ace:Acel_1160	ncbi-geneid:4484504	2.1.1.-	75217|55315
ace:Acel_1164	ncbi-geneid:4484508	3.1.13.5	53098|48452
ace:Acel_1172	ncbi-geneid:4485060	6.1.1.16	52374
ace:Acel_1174	ncbi-geneid:4485062	2.1.1.13	82282|56507|51717|52242|47644
ace:Acel_1182	ncbi-geneid:4485070	2.1.1.36	53335
ace:Acel_1184	ncbi-geneid:4485072	3.6.4.6	52540
ace:Acel_1188	ncbi-geneid:4485510	3.4.25.1	56235
ace:Acel_1189	ncbi-geneid:4485511	3.4.25.1	56235
ace:Acel_1192	ncbi-geneid:4485514	2.5.1.19	56801|55205
ace:Acel_1195	ncbi-geneid:4485517	2.7.13.3	55874|47384
ace:Acel_1198	ncbi-geneid:4486052	1.3.1.34	51395|51905
ace:Acel_1199	ncbi-geneid:4486053	2.3.1.41|2.3.1.179	53901|53901
ace:Acel_1206	ncbi-geneid:4486060	3.6.4.-	52540
ace:Acel_1210	ncbi-geneid:4486064	2.3.1.-	56317
ace:Acel_1211	ncbi-geneid:4486065	2.4.1.83	53448
ace:Acel_1213	ncbi-geneid:4486067	4.1.2.14|4.1.3.16	51569
ace:Acel_1214	ncbi-geneid:4486155	2.7.1.45	53613
ace:Acel_1222	ncbi-geneid:4486163	1.4.4.2	53383|53383
ace:Acel_1231	ncbi-geneid:4486172	2.7.7.13|5.4.2.8	53448|51161|53738|53738|55957
ace:Acel_1234	ncbi-geneid:4486682	2.7.4.14	52540
ace:Acel_1235	ncbi-geneid:4486683	1.3.1.12	51735|48179|55021
ace:Acel_1236	ncbi-geneid:4486684	5.4.99.12	55120|55174
ace:Acel_1242	ncbi-geneid:4486690	3.6.1.13	55811
ace:Acel_1243	ncbi-geneid:4486691	6.3.4.2	52540|52317
ace:Acel_1246	ncbi-geneid:4486694	2.7.1.23	111331
ace:Acel_1254	ncbi-geneid:4485154	6.1.1.1	52374|55174
ace:Acel_1255	ncbi-geneid:4485155	3.2.2.21	50486
ace:Acel_1256	ncbi-geneid:4485156	4.3.2.1	48557
ace:Acel_1257	ncbi-geneid:4485157	6.3.4.5	69864|52402
ace:Acel_1259	ncbi-geneid:4485159	2.1.3.3	53671
ace:Acel_1260	ncbi-geneid:4485160	2.6.1.11|2.6.1.17	53383
ace:Acel_1261	ncbi-geneid:4485161	2.7.2	53633
ace:Acel_1262	ncbi-geneid:4485162	2.3.1.35|2.3.1.1	56266
ace:Acel_1263	ncbi-geneid:4486334	1.2.1	55347|51735
ace:Acel_1264	ncbi-geneid:4486335	6.1.1.20	56037|55681|50249|54991|46955
ace:Acel_1265	ncbi-geneid:4486336	6.1.1.20	55681|46589
ace:Acel_1270	ncbi-geneid:4486341	2.4.2.17	53850|54913
ace:Acel_1271	ncbi-geneid:4486342	2.5.1.9|2.5.1.78	52121
ace:Acel_1272	ncbi-geneid:4486343	3.5.4.25|4.1.99.12	55821|142695
ace:Acel_1273	ncbi-geneid:4486344	2.5.1.9	63380|63380
ace:Acel_1274	ncbi-geneid:4486345	3.5.4.26|1.1.1.193	53597|53927
ace:Acel_1276	ncbi-geneid:4486347	5.1.3.1	51366
ace:Acel_1277	ncbi-geneid:4486348	2.1.1.-	53335|48013
ace:Acel_1278	ncbi-geneid:4486349	2.1.2.9	53328|50486
ace:Acel_1279	ncbi-geneid:4486350	3.5.1.88	56420
ace:Acel_1284	ncbi-geneid:4485625	3.6.3.31	52540|50331
ace:Acel_1285	ncbi-geneid:4485626	1.2.1.8	53720
ace:Acel_1288	ncbi-geneid:4485629	1.4.1.1	52283|51735
ace:Acel_1290	ncbi-geneid:4485631	2.5.1.6	55973|55973|55973
ace:Acel_1291	ncbi-geneid:4485632	4.1.1.36|6.3.2.5	102645|52507
ace:Acel_1292	ncbi-geneid:4485633	2.7.7.6	63562
ace:Acel_1293	ncbi-geneid:4485634	2.7.4.8	52540
ace:Acel_1295	ncbi-geneid:4485636	4.1.1.23	51366
ace:Acel_1296	ncbi-geneid:4485637	1.3.3.1	51395
ace:Acel_1297	ncbi-geneid:4485638	1.3.3.1	52343|63380
ace:Acel_1298	ncbi-geneid:4485453	6.3.5.5	56059|56059|52440|48108|52440|52335
ace:Acel_1299	ncbi-geneid:4485454	6.3.5.5	52021|52317
ace:Acel_1300	ncbi-geneid:4485455	3.5.2.3	51556|51338
ace:Acel_1301	ncbi-geneid:4485456	2.1.3.2	53671
ace:Acel_1302	ncbi-geneid:4485457	2.4.2.9	53271
ace:Acel_1306	ncbi-geneid:4485461	4.2.1.10	52304
ace:Acel_1307	ncbi-geneid:4485462	4.2.3.4	56796
ace:Acel_1308	ncbi-geneid:4485463	2.7.1.71	52540
ace:Acel_1309	ncbi-geneid:4485464	4.2.3.5	103263
ace:Acel_1327	ncbi-geneid:4486380	1.1.1.25	51735|53223
ace:Acel_1329	ncbi-geneid:4486382	3.1.-.-	53098
ace:Acel_1330	ncbi-geneid:4486383	6.1.1.7	55681|101353|55186|50447
ace:Acel_1334	ncbi-geneid:4485171	6.1.1.12	55681|55261|50249
ace:Acel_1335	ncbi-geneid:4485172	6.1.1.21	55681|52954
ace:Acel_1338	ncbi-geneid:4484763	2.7.6.5	109604|81301|81271|55021
ace:Acel_1339	ncbi-geneid:4484764	2.4.2.7	53271
ace:Acel_1343	ncbi-geneid:4484768	3.1.22.4	52540|46785
ace:Acel_1345	ncbi-geneid:4484770	3.1.22.4	53098
ace:Acel_1347	ncbi-geneid:4484772	2.6.-.-	52317
ace:Acel_1348	ncbi-geneid:4484773	4.-.-.-	51366
ace:Acel_1353	ncbi-geneid:4484778	2.4.1.57	53756
ace:Acel_1358	ncbi-geneid:4486250	6.1.1.3	55681|55186|52954
ace:Acel_1372	ncbi-geneid:4485860	3.2.1.-	51445|81296|51011
ace:Acel_1373	ncbi-geneid:4485861	5.4.99.15	51445
ace:Acel_1374	ncbi-geneid:4485862	3.2.1.141	51445|81296
ace:Acel_1376	ncbi-geneid:4485864	6.5.1.1	56091|50249
ace:Acel_1379	ncbi-geneid:4485867	1.8.4.11|1.8.4.12	51316
ace:Acel_1381	ncbi-geneid:4485869	5.4.99.9|1.3.3.4	51905|54373
ace:Acel_1382	ncbi-geneid:4485870	4.1.1.37	51726
ace:Acel_1391	ncbi-geneid:4486531	3.1.13.5	53098|47819
ace:Acel_1393	ncbi-geneid:4486533	2.2.1.7	52518|52518|52922
ace:Acel_1394	ncbi-geneid:4486534	4.2.1.3	53732|52016
ace:Acel_1396	ncbi-geneid:4486536	2.1.1.-	53335|50249
ace:Acel_1402	ncbi-geneid:4486542	3.6.1.23	51283
ace:Acel_1405	ncbi-geneid:4486629	3.1.3.25	56655
ace:Acel_1407	ncbi-geneid:4486631	4.99.1.1	53800
ace:Acel_1417	ncbi-geneid:4486641	2.8.1.1|2.8.1.2	52821|52821
ace:Acel_1422	ncbi-geneid:4485947	5.99.1.3	56719|101904
ace:Acel_1423	ncbi-geneid:4485948	3.1.1.45	53474
ace:Acel_1425	ncbi-geneid:4485950	4.4.1.1	53383
ace:Acel_1427	ncbi-geneid:4485952	5.99.1.3	56719|55874|54211
ace:Acel_1444	ncbi-geneid:4485081	2.7.7.7	56672|100879
ace:Acel_1445	ncbi-geneid:4485082	3.1.1.45	53474
ace:Acel_1446	ncbi-geneid:4485083	6.1.1.16	52374
ace:Acel_1448	ncbi-geneid:4485085	2.7.13.3	55874|47384|158472
ace:Acel_1458	ncbi-geneid:4484903	3.2.1.14	51445|49785
ace:Acel_1460	ncbi-geneid:4484905	3.2.1.14	51445|51055|49785|54556
ace:Acel_1469	ncbi-geneid:4484914	3.1.11.2	56219
ace:Acel_1476	ncbi-geneid:4485565	1.17.4.1	51998|51294
ace:Acel_1479	ncbi-geneid:4485568	3.4.21.88	51306|46785
ace:Acel_1480	ncbi-geneid:4485569	3.6.4.12	52540
ace:Acel_1483	ncbi-geneid:4485400	5.1.1.7	54506|54506
ace:Acel_1484	ncbi-geneid:4485401	2.5.1.75	52540|52540
ace:Acel_1496	ncbi-geneid:4485413	3.6.4.-	52540
ace:Acel_1502	ncbi-geneid:4486266	3.1.-.-	56281
ace:Acel_1503	ncbi-geneid:4486267	4.2.1.52	51569
ace:Acel_1504	ncbi-geneid:4486268	2.1.1.148	69796
ace:Acel_1506	ncbi-geneid:4486270	1.3.1.26	55347|51735
ace:Acel_1507	ncbi-geneid:4486271	3.4.99.-	63411|63411
ace:Acel_1508	ncbi-geneid:4486272	2.7.7.8	54211|54211|55666|55666|54791|46915
ace:Acel_1511	ncbi-geneid:4486275	2.7.1.26|2.7.7.2	82114|52374
ace:Acel_1512	ncbi-geneid:4486276	4.2.1.70|5.4.99.12	55120
ace:Acel_1519	ncbi-geneid:4486122	6.1.1.15	55681|52954|55826
ace:Acel_1522	ncbi-geneid:4486125	1.17.7.1	56014|51717
ace:Acel_1523	ncbi-geneid:4486126	3.4.24.-	50156
ace:Acel_1524	ncbi-geneid:4486127	1.1.1.267	55347|51735|69055
ace:Acel_1533	ncbi-geneid:4486136	2.7.7.60	53448
ace:Acel_1536	ncbi-geneid:4485209	2.1.1.-	102114
ace:Acel_1537	ncbi-geneid:4485210	2.1.2.1	53383
ace:Acel_1540	ncbi-geneid:4485213	2.7.4.22	53633
ace:Acel_1545	ncbi-geneid:4485218	3.6.3.-	81665|56784|81653|81660
ace:Acel_1554	ncbi-geneid:4485350	3.1.26.4	53098
ace:Acel_1556	ncbi-geneid:4485352	3.4.21.89	51306
ace:Acel_1558	ncbi-geneid:4485354	2.1.1.31	75217
ace:Acel_1564	ncbi-geneid:4485360	2.7.7.59	109604|81301|55021|81593|55021
ace:Acel_1572	ncbi-geneid:4485472	3.6.1.7	54975
ace:Acel_1573	ncbi-geneid:4485473	3.2.2.23|4.2.99.18	81624|46946|57716
ace:Acel_1574	ncbi-geneid:4485474	3.1.26.3	69065|54768
ace:Acel_1578	ncbi-geneid:4485478	2.7.7.3	52374
ace:Acel_1579	ncbi-geneid:4485479	2.1.1.171	53335
ace:Acel_1580	ncbi-geneid:4485480	3.6.4.12	52540|52540|50249
ace:Acel_1583	ncbi-geneid:4485483	2.7.4.7|2.7.1.49	53613
ace:Acel_1584	ncbi-geneid:4485484	2.7.4.16	55326|56042
ace:Acel_1586	ncbi-geneid:4485486	6.3.2.4	56059|52440
ace:Acel_1587	ncbi-geneid:4485487	1.1.1.94	48179|51735
ace:Acel_1590	ncbi-geneid:4484643	4.2.1.33|4.2.1.35	52016
ace:Acel_1591	ncbi-geneid:4484644	4.2.1.33|4.2.1.35	53732
ace:Acel_1593	ncbi-geneid:4484646	3.4.21.-	50494|50156
ace:Acel_1594	ncbi-geneid:4484647	2.7.13.3	55874|47384|158472
ace:Acel_1596	ncbi-geneid:4484649	1.1.1.122	51430
ace:Acel_1598	ncbi-geneid:4484653	5.3.1.6	89623
ace:Acel_1601	ncbi-geneid:4484656	2.4.1.25	51445
ace:Acel_1602	ncbi-geneid:4484657	3.5.1.4	75304
ace:Acel_1604	ncbi-geneid:4486508	3.4.21.26	50993|53474
ace:Acel_1611	ncbi-geneid:4486515	5.1.3.3	74650
ace:Acel_1613	ncbi-geneid:4486517	3.1.2.-	54637
ace:Acel_1616	ncbi-geneid:4486520	2.1.1.107|1.3.1.76|4.99.1.4	53790|51735
ace:Acel_1617	ncbi-geneid:4486521	2.7.7.4	52540|50465|50447
ace:Acel_1618	ncbi-geneid:4486522	2.7.7.4	52402
ace:Acel_1619	ncbi-geneid:4486523	2.7.1.25	52540
ace:Acel_1628	ncbi-geneid:4485042	4.2.3.3	52335
ace:Acel_1638	ncbi-geneid:4485052	1.2.99.2	56176|55447
ace:Acel_1642	ncbi-geneid:4485056	1.17.1.4	56003|54665
ace:Acel_1643	ncbi-geneid:4486696	2.8.3.12	100950
ace:Acel_1644	ncbi-geneid:4486697	2.8.3.12	100950
ace:Acel_1647	ncbi-geneid:4486700	1.1.1.38	51735|53223
ace:Acel_1649	ncbi-geneid:4486702	3.1.-.-
ace:Acel_1652	ncbi-geneid:4486706	3.6.3.4	56784|81653|55008|81665
ace:Acel_1656	ncbi-geneid:4486711	4.2.1.79	103378
ace:Acel_1657	ncbi-geneid:4486712	4.1.3.32|4.1.3.30	51621
ace:Acel_1658	ncbi-geneid:4486713	2.3.3.5	48256
ace:Acel_1659	ncbi-geneid:4485244	3.2.1.21	51445|52279|52279
ace:Acel_1665	ncbi-geneid:4485250	3.5.4.16	55620
ace:Acel_1672	ncbi-geneid:4485257	4.2.1.1	53056
ace:Acel_1675	ncbi-geneid:4485260	2.7.7.12	54197|54197
ace:Acel_1676	ncbi-geneid:4486033	5.1.3.2	51735
ace:Acel_1677	ncbi-geneid:4486034	2.7.1.6	54211|55060
ace:Acel_1682	ncbi-geneid:4486039	1.11.1.15	52833
ace:Acel_1683	ncbi-geneid:4486041	3.6.1.15	52972
ace:Acel_1684	ncbi-geneid:4486042	2.7.7.56	54211|55666
ace:Acel_1686	ncbi-geneid:4486044	5.1.1.3	53681|53681
ace:Acel_1687	ncbi-geneid:4486045	2.5.1.47	53686
ace:Acel_1692	ncbi-geneid:4486050	2.4.2.11	51690|54675
ace:Acel_1694	ncbi-geneid:4484694	2.5.1.32	48576
ace:Acel_1696	ncbi-geneid:4484696	2.5.1.1|2.5.1.10|2.5.1.29	48576
ace:Acel_1697	ncbi-geneid:4484697	5.4.99.17	48239|48239
ace:Acel_1714	ncbi-geneid:4484869	6.2.1.1|6.2.1.16	56801
ace:Acel_1717	ncbi-geneid:4484872	3.5.1	52499
ace:Acel_1723	ncbi-geneid:4484878	2.1.1.14	51726|51726
ace:Acel_1724	ncbi-geneid:4484879	1.17.4.1	51998|48168
ace:Acel_1725	ncbi-geneid:4484880	1.17.4.1	47240
ace:Acel_1729	ncbi-geneid:4484850	3.4.21.102	52096|50156
ace:Acel_1742	ncbi-geneid:4484863	4.2.1.75	69618|46894
ace:Acel_1743	ncbi-geneid:4484864	1.7.1.4	50022
ace:Acel_1744	ncbi-geneid:4485821	1.7.1.4	56014|51905|55124|51905
ace:Acel_1746	ncbi-geneid:4485823	1.7.1.1|1.7.99.4	53706|50692
ace:Acel_1749	ncbi-geneid:4485826	1.4.1.2	51735|53223
ace:Acel_1750	ncbi-geneid:4485827	1.5.1.12	53720
ace:Acel_1764	ncbi-geneid:4486580	2.7.13.3	55874|47384|158472
ace:Acel_1771	ncbi-geneid:4486587	3.6.4.12	52540
ace:Acel_1775	ncbi-geneid:4486591	3.6.4.12	52540|52980
ace:Acel_1788	ncbi-geneid:4486098	2.1.1.80	53335|47757
ace:Acel_1789	ncbi-geneid:4486099	3.1.1.61	52738|52172
ace:Acel_1793	ncbi-geneid:4485692	2.7.13.3	55874|50341|47226|50341|47384|160246
ace:Acel_1799	ncbi-geneid:4485698	1.2.1.27	53720
ace:Acel_1800	ncbi-geneid:4485699	3.7.1.-	52518|52467|52518
ace:Acel_1801	ncbi-geneid:4485700	5.3.1.-
ace:Acel_1803	ncbi-geneid:4485702	2.7.1.92	53613
ace:Acel_1805	ncbi-geneid:4485704	1.1.1.18	51735|55347
ace:Acel_1808	ncbi-geneid:4485707	3.6.3.17	52540
ace:Acel_1809	ncbi-geneid:4485708	1.1.1.18	51735|55347
ace:Acel_1814	ncbi-geneid:4486285	1.1.1.18	51735|55347
ace:Acel_1816	ncbi-geneid:4486287	4.2.1.44	51658
ace:Acel_1820	ncbi-geneid:4486291	1.1.1.44	51735|48179
ace:Acel_1821	ncbi-geneid:4486292	2.7.7.27	53448|51161
ace:Acel_1828	ncbi-geneid:4485435	4.1.3.27	56322
ace:Acel_1834	ncbi-geneid:4485441	3.4.11.1	53187|52949
ace:Acel_1836	ncbi-geneid:4485443	4.2.1.17	52096
ace:Acel_1837	ncbi-geneid:4485444	3.2.2.20	48150
ace:Acel_1839	ncbi-geneid:4485446	2.5.1.15	51717
ace:Acel_1843	ncbi-geneid:4485450	3.5.1.18	53187|55031
ace:Acel_1846	ncbi-geneid:4486644	4.3.1.17	143548
ace:Acel_1847	ncbi-geneid:4486645	2.1.2.10	103025|101790
ace:Acel_1850	ncbi-geneid:4486648	1.2.1.8	53720
ace:Acel_1851	ncbi-geneid:4486649	6.3.1.2	55931|54368
ace:Acel_1855	ncbi-geneid:4486653	2.6.1.17	53383
ace:Acel_1862	ncbi-geneid:4486660	4.2.1.96	55248
ace:Acel_1863	ncbi-geneid:4485261	3.6.1.-	55811
ace:Acel_1864	ncbi-geneid:4485262	1.3.5.1|1.3.99.1	54292|46548
ace:Acel_1865	ncbi-geneid:4485263	1.3.5.1|1.3.99.1	51905|46977|56425
ace:Acel_1873	ncbi-geneid:4485271	2.7.13.3	55874|52172|47226|50341
ace:Acel_1876	ncbi-geneid:4485274	3.1.11.6	116842
ace:Acel_1877	ncbi-geneid:4485275	3.1.3.11	56655
ace:Acel_1879	ncbi-geneid:4485277	4.2.1.2	48557
ace:Acel_1881	ncbi-geneid:4486138	2.5.1.31|2.5.1.68	64005
ace:Acel_1884	ncbi-geneid:4486141	2.1.1.63	46767|53155
ace:Acel_1888	ncbi-geneid:4486145	4.3.1.19	53686
ace:Acel_1892	ncbi-geneid:4486149	6.6.1.1	52540
ace:Acel_1898	ncbi-geneid:4485544	1.8.4.11	55068
ace:Acel_1902	ncbi-geneid:4485549	1.6.99.3	51905
ace:Acel_1906	ncbi-geneid:4485553	3.6.1.11|3.6.1.40	53067|53067
ace:Acel_1909	ncbi-geneid:4485556	4.2.1.11	51604|54826
ace:Acel_1910	ncbi-geneid:4485557	3.6.1.19	101386
ace:Acel_1913	ncbi-geneid:4485560	3.6.4.-	52540|52540|52540|143517|141259|52540
ace:Acel_1943	ncbi-geneid:4486362	2.7.8.-	56214|56214
ace:Acel_1944	ncbi-geneid:4486363	3.1.1.29	53178
ace:Acel_1946	ncbi-geneid:4486365	2.7.6.1	53271
ace:Acel_1947	ncbi-geneid:4486366	2.7.7.23|2.3.1.157	53448|51161
ace:Acel_1953	ncbi-geneid:4484923	2.4.1.15	53756
ace:Acel_1956	ncbi-geneid:4484926	1.2.1.16	53720
ace:Acel_1962	ncbi-geneid:4484932	6.3.2.31|6.3.2.34	144010|55469
ace:Acel_1970	ncbi-geneid:4485098	2.7.7.7	52540
ace:Acel_1971	ncbi-geneid:4485099	2.7.4.9	52540|103473
ace:Acel_1972	ncbi-geneid:4485100	5.99.1.2	56712
ace:Acel_1984	ncbi-geneid:4486563	6.2.1.1	56801
ace:Acel_1993	ncbi-geneid:4486572	4.2.99.18	48150
ace:Acel_2009	ncbi-geneid:4484947	3.4.19.1	53474|82171
ace:Acel_2011	ncbi-geneid:4484949	1.2.1.11	55347|51735
ace:Acel_2012	ncbi-geneid:4484950	2.7.2.4	53633|55021|55021
ace:Acel_2016	ncbi-geneid:4486420	2.7.7.7	52540|48019
ace:Acel_2018	ncbi-geneid:4486425	3.5.4.-	53927
ace:Acel_2020	ncbi-geneid:4486427	1.6.1.2	52467
ace:Acel_2022	ncbi-geneid:4486429	1.6.1.2	52283|51735
ace:Acel_2033	ncbi-geneid:4486197	3.2.1.14	51445|51055|49785
ace:Acel_2038	ncbi-geneid:4486202	3.6.3.29	52540|50331
ace:Acel_2050	ncbi-geneid:4484729	3.2.1.21	51445|52279
ace:Acel_2054	ncbi-geneid:4484733	1.8.4.8	52402
ace:Acel_2055	ncbi-geneid:4484734	1.7.7.1	56014|56014|55124|55124|54285
ace:Acel_2064	ncbi-geneid:4484581	5.3.1.5	51658
ace:Acel_2071	ncbi-geneid:4484588	6.3.3.1	56042|55326
ace:Acel_2072	ncbi-geneid:4484589	2.4.2.14	53271|56235
ace:Acel_2074	ncbi-geneid:4484591	6.3.5.3	56042|55326|55326|56042
ace:Acel_2075	ncbi-geneid:4484592	6.3.5.3	52317
ace:Acel_2076	ncbi-geneid:4484593	6.3.5.3	82697
ace:Acel_2083	ncbi-geneid:4485167	3.6.4.12	52540|48024
ace:Acel_2094	ncbi-geneid:4485683	1.11.1.6	56634
ace:Acel_2098	ncbi-geneid:4485688	5.3.1.8	51182
ace:Acel_2101	ncbi-geneid:4484954	1.6.5.5	51735|50129
ace:Acel_2104	ncbi-geneid:4484957	6.1.1.11	55681|46589
ace:Acel_2105	ncbi-geneid:4484958	4.2.1.51	53850|55021
ace:Acel_2112	ncbi-geneid:4484966	3.5.4.13	51283
ace:Acel_2120	ncbi-geneid:4486439	2.7.1.4	53613
ace:Acel_2121	ncbi-geneid:4486440	2.6.1.11|2.6.1.17	53383
ace:Acel_2123	ncbi-geneid:4486442	2.4.2.10	53271
ace:Acel_2125	ncbi-geneid:4486444	4.1.2.13	51569
ace:Acel_2126	ncbi-geneid:4486445	6.3.4.4	52540
ace:Acel_2127	ncbi-geneid:4486446	6.3.4.13	56059|52440|51246
ace:Acel_2128	ncbi-geneid:4486447	4.3.2.2	48557
ace:Acel_2129	ncbi-geneid:4486448	6.3.2.6	56104
ace:Acel_2138	ncbi-geneid:4485606	5.5.1.4	51735|55347
ace:Acel_2139	ncbi-geneid:4485607	2.7.7.25|2.7.7.72|3.1.3.-|3.1.4	81891|81301
ace:Acel_2148	ncbi-geneid:4485616	1.8.1.9	51905
ace:Acel_2150	ncbi-geneid:4485618	3.5.1.28	53187|47090|47090
ace:Acel_2153	ncbi-geneid:4484596	6.3.2.4	56059|52440
ace:Acel_2156	ncbi-geneid:4484599	2.1.1.170	53335
ace:Acel_2160	ncbi-geneid:4484603	3.1.26.5	54211
