# Supplementary material for: Tracing the Repertoire of Promiscuous Enzymes along the Metabolic Pathways in Archaeal Organisms
Source: Life (Basel). 2017 Jul 13;7(3):30. doi: 10.3390/life7030030 (PMC5617955; doi:10.3390/life7030030)
Supplement: Supplementary file 1 [file life-07-00030-s001.zip › Table_S2/ach.txt]

KEGGID	NCBIGI	ECs	SFamilyID
ach:Achl_0002	ncbi-geneid:7291425	2.7.7.7	55979|55979|55979
ach:Achl_0003	ncbi-geneid:7291426	1.1.1.44	51735|48179
ach:Achl_0006	ncbi-geneid:7291429	5.99.1.3	56719|55874|54211
ach:Achl_0007	ncbi-geneid:7291430	5.99.1.3	56719|101904
ach:Achl_0013	ncbi-geneid:7291438	5.2.1.8	50891
ach:Achl_0015	ncbi-geneid:7291440	3.2.2.20	48150
ach:Achl_0019	ncbi-geneid:7291444	2.6.1.85	52317
ach:Achl_0020	ncbi-geneid:7291445	2.7.11.1	56112
ach:Achl_0021	ncbi-geneid:7291446	2.7.11.1	56112
ach:Achl_0022	ncbi-geneid:7291447	2.4.1.129	56601
ach:Achl_0024	ncbi-geneid:7291449	3.1.3.16	81606
ach:Achl_0035	ncbi-geneid:7291461	4.2.1.40	51604|54826
ach:Achl_0040	ncbi-geneid:7291466	1.4.3.10	51905|54373
ach:Achl_0058	ncbi-geneid:7291484	3.5.1.4	75304
ach:Achl_0059	ncbi-geneid:7291485	3.5.3.12	55909
ach:Achl_0061	ncbi-geneid:7291487	3.6.1.-	52540
ach:Achl_0069	ncbi-geneid:7291495	5.1.1.1	53822|47413
ach:Achl_0078	ncbi-geneid:7291504	1.2.1.16	53720
ach:Achl_0085	ncbi-geneid:7291511	1.2.1.3	53720
ach:Achl_0086	ncbi-geneid:7291512	5.3.2.-	55331
ach:Achl_0089	ncbi-geneid:7291515	1.1.1.26	51735|52283
ach:Achl_0115	ncbi-geneid:7291541	3.6.3.17	52540
ach:Achl_0118	ncbi-geneid:7291544	1.3.1.74	103473
ach:Achl_0120	ncbi-geneid:7291546	1.1.1.18	51735|55347
ach:Achl_0121	ncbi-geneid:7291547	2.7.9.2	56059|51621|52009
ach:Achl_0132	ncbi-geneid:7291558	1.1.1.95	51735|52283
ach:Achl_0133	ncbi-geneid:7291559	5.4.3.8	53383
ach:Achl_0134	ncbi-geneid:7291560	4.1.1.68	56529
ach:Achl_0135	ncbi-geneid:7291561	3.5.2.9|3.5.2.14	53067
ach:Achl_0138	ncbi-geneid:7291564	3.7.1.-	52518|52467|52518
ach:Achl_0139	ncbi-geneid:7291565	1.2.1.16	53720
ach:Achl_0140	ncbi-geneid:7291566	4.2.1.20	53686
ach:Achl_0143	ncbi-geneid:7291569	4.2.1.9	143975|52016
ach:Achl_0146	ncbi-geneid:7291572	1.1.1.18	51735|55347
ach:Achl_0147	ncbi-geneid:7291573	3.6.3.17	52540
ach:Achl_0150	ncbi-geneid:7291576	1.1.2.4	55103|56176|46548
ach:Achl_0174	ncbi-geneid:7291600	6.3.4.14	56059|52440|51246|51230
ach:Achl_0179	ncbi-geneid:7291605	3.5.4.1	53927
ach:Achl_0185	ncbi-geneid:7291611	3.2.2.1	53590
ach:Achl_0187	ncbi-geneid:7291613	2.7.1.15	53613
ach:Achl_0191	ncbi-geneid:7291617	2.8.3.16	89796
ach:Achl_0192	ncbi-geneid:7291618	4.1.3.4	51569
ach:Achl_0193	ncbi-geneid:7291619	1.1.1.26	51735|52283
ach:Achl_0194	ncbi-geneid:7291620	2.7.1.31	110738
ach:Achl_0198	ncbi-geneid:7291624	2.7.1.4	53613
ach:Achl_0214	ncbi-geneid:7291640	1.1.1.69	51735
ach:Achl_0215	ncbi-geneid:7291641	1.1.1.60	48179|51735
ach:Achl_0220	ncbi-geneid:7291646	2.7.7.7	56672
ach:Achl_0221	ncbi-geneid:7291647	3.4.21.-	51306
ach:Achl_0230	ncbi-geneid:7291656	3.1.4.46	51695
ach:Achl_0234	ncbi-geneid:7291660	2.7.13.3	55874|47384|55781|52172
ach:Achl_0239	ncbi-geneid:7291665	2.7.1.31	110738
ach:Achl_0243	ncbi-geneid:7291669	1.-.-.-	51735
ach:Achl_0260	ncbi-geneid:7291686	3.2.1.21	51445|52279
ach:Achl_0266	ncbi-geneid:7291692	1.-.-.-	55469
ach:Achl_0267	ncbi-geneid:7291693	5.4.2.2	53738|53738|55957|53738
ach:Achl_0275	ncbi-geneid:7291701	6.4.1.2	52096|52096
ach:Achl_0280	ncbi-geneid:7291706	3.5.1.4	75304
ach:Achl_0282	ncbi-geneid:7291708	4.2.1.51	53850|55021
ach:Achl_0285	ncbi-geneid:7291711	6.1.1.11	55681|46589
ach:Achl_0300	ncbi-geneid:7291726	5.4.2.1
ach:Achl_0303	ncbi-geneid:7291729	4.1.2.9	52518|52518|52922
ach:Achl_0305	ncbi-geneid:7291731	3.1.1.1	53474
ach:Achl_0306	ncbi-geneid:7291732	3.6.1.1	50324
ach:Achl_0307	ncbi-geneid:7291733	3.4.16.4|3.4.21	56601
ach:Achl_0310	ncbi-geneid:7291736	6.3.4.-	52402|82829
ach:Achl_0311	ncbi-geneid:7291737	2.4.2.8	53271
ach:Achl_0314	ncbi-geneid:7291740	3.6.4.3|3.4.24.-	140990|52540
ach:Achl_0315	ncbi-geneid:7291741	3.5.4.16	55620
ach:Achl_0316	ncbi-geneid:7291742	2.5.1.15	51717
ach:Achl_0317	ncbi-geneid:7291743	4.1.2.25	55620
ach:Achl_0318	ncbi-geneid:7291744	2.7.6.3	55083
ach:Achl_0323	ncbi-geneid:7291749	6.3.2.1	52374
ach:Achl_0325	ncbi-geneid:7291751	3.2.-.-	52317
ach:Achl_0329	ncbi-geneid:7291755	6.1.1.6	55681|50249
ach:Achl_0334	ncbi-geneid:7291760	2.3.1.1	55729
ach:Achl_0335	ncbi-geneid:7291761	2.7.1.-	82549
ach:Achl_0336	ncbi-geneid:7291762	2.7.1.-	101473
ach:Achl_0341	ncbi-geneid:7291767	3.2.2.-	48150
ach:Achl_0347	ncbi-geneid:7291773	2.3.1.179	53901|53901
ach:Achl_0349	ncbi-geneid:7291775	4.2.1.40	51604|54826
ach:Achl_0350	ncbi-geneid:7291776	1.2.1.4	53720
ach:Achl_0351	ncbi-geneid:7291777	4.2.1.41	51569
ach:Achl_0360	ncbi-geneid:7291786	2.1.1.63	52540|54211
ach:Achl_0365	ncbi-geneid:7291791	3.6.3.27	52540
ach:Achl_0371	ncbi-geneid:7291798	5.1.1.1	53822|47413
ach:Achl_0379	ncbi-geneid:7291806	2.7.1.16	53067|53067
ach:Achl_0380	ncbi-geneid:7291807	5.1.3.4	53639
ach:Achl_0381	ncbi-geneid:7291808	5.3.1.4	53743|50443
ach:Achl_0383	ncbi-geneid:7291810	3.2.1.55	51445|51011
ach:Achl_0386	ncbi-geneid:7291813	3.6.1.-	52540
ach:Achl_0390	ncbi-geneid:7291817	3.5.1.5	54111
ach:Achl_0391	ncbi-geneid:7291818	3.5.1.5	51278
ach:Achl_0392	ncbi-geneid:7291819	3.5.1.5	51556|51338|51338
ach:Achl_0402	ncbi-geneid:7291829	3.2.1.21	51445
ach:Achl_0403	ncbi-geneid:7291830	5.1.1.1	53822|47413
ach:Achl_0406	ncbi-geneid:7291833	2.2.1.1	52518|52922
ach:Achl_0407	ncbi-geneid:7291834	2.2.1.1	52518
ach:Achl_0411	ncbi-geneid:7291838	2.7.1.29	82549|101473
ach:Achl_0412	ncbi-geneid:7291839	5.3.1.6	89623
ach:Achl_0415	ncbi-geneid:7291842	3.1.1.1	53474
ach:Achl_0421	ncbi-geneid:7291848	3.2.1.21	51445
ach:Achl_0426	ncbi-geneid:7291853	3.2.1.40	48208
ach:Achl_0435	ncbi-geneid:7291862	3.2.1.40	48208
ach:Achl_0440	ncbi-geneid:7291867	2.7.1.31	110738
ach:Achl_0442	ncbi-geneid:7291869	4.1.1.73|1.1.1.93|1.1.1.83	53659
ach:Achl_0446	ncbi-geneid:7291873	2.3.1.180	53901
ach:Achl_0460	ncbi-geneid:7291887	2.6.1.1	53383
ach:Achl_0461	ncbi-geneid:7291888	4.1.3.17	89562
ach:Achl_0471	ncbi-geneid:7291898	1.1.1.69	51735
ach:Achl_0472	ncbi-geneid:7291899	1.1.1.264	50129|51735
ach:Achl_0473	ncbi-geneid:7291900	2.7.1.12	52540
ach:Achl_0478	ncbi-geneid:7291905	2.4.1.25	51445
ach:Achl_0482	ncbi-geneid:7291909	2.1.1.-	53335
ach:Achl_0495	ncbi-geneid:7291922	4.2.2.2	51126
ach:Achl_0496	ncbi-geneid:7291923	3.1.1.11	51126|51126
ach:Achl_0507	ncbi-geneid:7291934	4.1.2.13	51569
ach:Achl_0512	ncbi-geneid:7291939	4.1.1.86	53383
ach:Achl_0513	ncbi-geneid:7291940	1.14.13.59	51905
ach:Achl_0520	ncbi-geneid:7291947	6.5.1.1	56091|50249
ach:Achl_0525	ncbi-geneid:7291952	2.7.1.69	55804|52794
ach:Achl_0526	ncbi-geneid:7291953	2.7.1.56	53613
ach:Achl_0531	ncbi-geneid:7291958	2.4.1.230	48208|74650
ach:Achl_0533	ncbi-geneid:7291960	2.8.1.8	102114
ach:Achl_0534	ncbi-geneid:7291961	4.3.1.17	143548
ach:Achl_0535	ncbi-geneid:7291962	2.1.2.1	53383
ach:Achl_0537	ncbi-geneid:7291964	2.1.2.10	103025|101790
ach:Achl_0538	ncbi-geneid:7291965	1.3.1.74|1.4.4.2	53383|53383
ach:Achl_0543	ncbi-geneid:7291970	3.1.4.46	51695
ach:Achl_0553	ncbi-geneid:7291980	2.1.1.-	53335
ach:Achl_0570	ncbi-geneid:7291997	5.-.-.-	53697
ach:Achl_0578	ncbi-geneid:7292005	1.1.1.30	51735
ach:Achl_0588	ncbi-geneid:7292015	4.2.1.49	111326
ach:Achl_0589	ncbi-geneid:7292016	4.3.1.3
ach:Achl_0592	ncbi-geneid:7292019	4.1.1.68	56529
ach:Achl_0599	ncbi-geneid:7292026	3.5.3.8	52768
ach:Achl_0605	ncbi-geneid:7292032	2.7.9.2	56059|52009
ach:Achl_0616	ncbi-geneid:7292046	2.4.1.10	75005
ach:Achl_0622	ncbi-geneid:7292052	3.2.1.20	51445
ach:Achl_0627	ncbi-geneid:7292057	5.1.1.1	53822|47413
ach:Achl_0629	ncbi-geneid:7292059	3.1.11.2	56219
ach:Achl_0630	ncbi-geneid:7292060	1.2.1.27	53720
ach:Achl_0631	ncbi-geneid:7292061	4.2.1.17	52096
ach:Achl_0632	ncbi-geneid:7292062	1.1.1.31	51735|48179
ach:Achl_0633	ncbi-geneid:7292063	4.2.1.17	52096
ach:Achl_0638	ncbi-geneid:7292068	1.3.99.7	56645|47203
ach:Achl_0646	ncbi-geneid:7292076	2.3.1.176|2.3.1.9	53901
ach:Achl_0647	ncbi-geneid:7292077	2.8.3.5	100950
ach:Achl_0649	ncbi-geneid:7292079	2.8.3.5	100950
ach:Achl_0651	ncbi-geneid:7292081	6.3.1.5	52402
ach:Achl_0652	ncbi-geneid:7292082	2.4.2.10	53271
ach:Achl_0658	ncbi-geneid:7292088	4.1.2.13	51569
ach:Achl_0667	ncbi-geneid:7292097	6.3.4.4	52540
ach:Achl_0678	ncbi-geneid:7292108	6.3.5.3	55326|56042|55326|56042
ach:Achl_0679	ncbi-geneid:7292109	6.3.5.3	52317
ach:Achl_0680	ncbi-geneid:7292110	6.3.5.3	82697
ach:Achl_0682	ncbi-geneid:7292112	1.3.1.74	52743
ach:Achl_0689	ncbi-geneid:7292119	2.7.2.4	53633|55021|55021
ach:Achl_0694	ncbi-geneid:7292124	2.7.7.7	52540|48019
ach:Achl_0697	ncbi-geneid:7292129	1.11.1.9	52833
ach:Achl_0710	ncbi-geneid:7292142	2.3.3.9	51645
ach:Achl_0711	ncbi-geneid:7292143	4.1.3.1	51621
ach:Achl_0720	ncbi-geneid:7292152	1.2.5.1	52518|52518|52467
ach:Achl_0721	ncbi-geneid:7292153	2.7.4.7|2.7.1.35	53613
ach:Achl_0727	ncbi-geneid:7292159	2.4.2.29	51713
ach:Achl_0733	ncbi-geneid:7292165	3.2.1.65	75005|49899
ach:Achl_0734	ncbi-geneid:7292166	3.6.3.30	52540|50331
ach:Achl_0739	ncbi-geneid:7292171	1.3.99.7	56645|47203
ach:Achl_0742	ncbi-geneid:7292174	4.1.1.31	51621
ach:Achl_0750	ncbi-geneid:7292182	3.2.2.-|4.2.99.18	81624|46946|57716
ach:Achl_0751	ncbi-geneid:7292183	3.6.4.-	52540
ach:Achl_0756	ncbi-geneid:7292188	1.13.12.16
ach:Achl_0762	ncbi-geneid:7292194	1.14.13.1	51905|54373
ach:Achl_0771	ncbi-geneid:7292203	1.14.13.1	51905
ach:Achl_0787	ncbi-geneid:7292219	5.3.1.12	51556
ach:Achl_0788	ncbi-geneid:7292220	1.1.1.57	51735|48179
ach:Achl_0800	ncbi-geneid:7292233	2.4.2.9	53271
ach:Achl_0803	ncbi-geneid:7292236	2.7.13.3	55874|47384
ach:Achl_0806	ncbi-geneid:7292239	3.1.3.-
ach:Achl_0813	ncbi-geneid:7292246	1.8.1.4	51905|55424
ach:Achl_0814	ncbi-geneid:7292248	4.1.1.32	53795|68923
ach:Achl_0815	ncbi-geneid:7292249	1.14.12.17	46458|52343|63380
ach:Achl_0818	ncbi-geneid:7292252	5.4.2.8	53738|53738|53738|55957
ach:Achl_0819	ncbi-geneid:7292253	3.6.4.12	52540|53271
ach:Achl_0822	ncbi-geneid:7292257	3.4.21.26	53474|50993
ach:Achl_0824	ncbi-geneid:7292259	1.14.11.17	51197
ach:Achl_0825	ncbi-geneid:7292260	3.1.3.5	56300|55816|56219|74853
ach:Achl_0839	ncbi-geneid:7292275	1.6.99.3	51905
ach:Achl_0842	ncbi-geneid:7292279	2.7.7.7	52540
ach:Achl_0843	ncbi-geneid:7292280	2.7.4.9	52540
ach:Achl_0844	ncbi-geneid:7292281	2.5.1.48	53383
ach:Achl_0847	ncbi-geneid:7292284	5.4.2.1
ach:Achl_0849	ncbi-geneid:7292286	2.7.13.3	55874|47384
ach:Achl_0853	ncbi-geneid:7292290	2.7.7.60	53448
ach:Achl_0854	ncbi-geneid:7292291	4.6.1.12	69765
ach:Achl_0855	ncbi-geneid:7292292	6.1.1.16	52374|47323
ach:Achl_0856	ncbi-geneid:7292293	2.1.1.-	75217|55315
ach:Achl_0857	ncbi-geneid:7292294	3.2.1.-	51445|81296|51011
ach:Achl_0860	ncbi-geneid:7292297	2.4.1.1	53756
ach:Achl_0862	ncbi-geneid:7292299	5.4.99.16	51445|51011
ach:Achl_0863	ncbi-geneid:7292300	2.4.1.18	51445|51011|81296|56112|81296
ach:Achl_0865	ncbi-geneid:7292305	1.1.2.4	56176|55103
ach:Achl_0868	ncbi-geneid:7292308	3.1.3.12	56784
ach:Achl_0869	ncbi-geneid:7292309	2.4.1.15	53756
ach:Achl_0881	ncbi-geneid:7292322	1.3.1.74|1.4.4.2	53383|53383
ach:Achl_0882	ncbi-geneid:7292323	2.1.2.10	103025|101790
ach:Achl_0883	ncbi-geneid:7292324	4.3.1.17	143548
ach:Achl_0886	ncbi-geneid:7292327	2.3.2.-	55729|55729
ach:Achl_0889	ncbi-geneid:7292330	3.2.2.-	52141
ach:Achl_0896	ncbi-geneid:7292337	3.1.26.4
ach:Achl_0898	ncbi-geneid:7292339	2.7.13.3	55874|47384|158472
ach:Achl_0905	ncbi-geneid:7292346	3.6.4.12	52540
ach:Achl_0910	ncbi-geneid:7292351	2.6.1.52	53383
ach:Achl_0920	ncbi-geneid:7292361	3.2.1.24	88713|74650|88688
ach:Achl_0930	ncbi-geneid:7292372	3.6.4.12	52540
ach:Achl_0932	ncbi-geneid:7292374	6.2.1.5	56059|52210
ach:Achl_0933	ncbi-geneid:7292375	6.2.1.5	52210|51735
ach:Achl_0937	ncbi-geneid:7292379	2.7.1.92	53613
ach:Achl_0939	ncbi-geneid:7292381	3.7.1.-	52467|52518|52518
ach:Achl_0940	ncbi-geneid:7292382	1.2.1.27	53720
ach:Achl_0941	ncbi-geneid:7292383	4.2.1.44	51658
ach:Achl_0942	ncbi-geneid:7292384	1.1.1.18	51735|55347
ach:Achl_0944	ncbi-geneid:7292386	1.3.1.74	103473
ach:Achl_0957	ncbi-geneid:7292399	5.3.1.-	51182
ach:Achl_0959	ncbi-geneid:7292401	1.3.1.74	103473
ach:Achl_0967	ncbi-geneid:7292409	3.5.3.11	52768
ach:Achl_0968	ncbi-geneid:7292410	2.2.1.6	52518|52518|52467
ach:Achl_0973	ncbi-geneid:7292415	3.1.2.-	54637
ach:Achl_0981	ncbi-geneid:7292423	3.1.-.-	52980
ach:Achl_0984	ncbi-geneid:7292426	2.8.1.6	102114
ach:Achl_0997	ncbi-geneid:7292439	3.5.4.4	51556
ach:Achl_0999	ncbi-geneid:7292441	3.6.1.7	54975
ach:Achl_1003	ncbi-geneid:7292445	1.1.1.264	50129|51735
ach:Achl_1005	ncbi-geneid:7292447	2.7.1.45	53613
ach:Achl_1006	ncbi-geneid:7292448	1.1.1.57	51735|48179
ach:Achl_1007	ncbi-geneid:7292449	4.1.2.14|4.1.3.16	51569
ach:Achl_1009	ncbi-geneid:7292451	3.6.4.12	52540|46785
ach:Achl_1010	ncbi-geneid:7292452	1.2.1.2	53706|50692
ach:Achl_1013	ncbi-geneid:7292455	1.2.1.46	51735|50129
ach:Achl_1016	ncbi-geneid:7292458	3.1.1.45	53474
ach:Achl_1047	ncbi-geneid:7292489	2.7.1.69	51261|55604
ach:Achl_1048	ncbi-geneid:7292490	3.2.1.86	51445
ach:Achl_1051	ncbi-geneid:7292493	5.4.2.1
ach:Achl_1052	ncbi-geneid:7292494	1.1.3.15	56176|55103
ach:Achl_1061	ncbi-geneid:7292506	3.5.99.4	51556|51338
ach:Achl_1077	ncbi-geneid:7292522	2.6.1.9	53383
ach:Achl_1093	ncbi-geneid:7292538	3.1.21.3	52540
ach:Achl_1095	ncbi-geneid:7292540	3.1.21.3	116734|116734
ach:Achl_1096	ncbi-geneid:7292541	2.1.1.72	53335
ach:Achl_1102	ncbi-geneid:7292547	1.1.1.262	53659|142764
ach:Achl_1109	ncbi-geneid:7292554	4.1.2.-	51621
ach:Achl_1126	ncbi-geneid:7292571	3.1.3.1	56300
ach:Achl_1135	ncbi-geneid:7292580	2.7.1.12	52540
ach:Achl_1142	ncbi-geneid:7292587	2.1.1.-	53335
ach:Achl_1146	ncbi-geneid:7292591	2.1.1.10	82282
ach:Achl_1159	ncbi-geneid:7292604	1.1.1.22	51735|48179|52413
ach:Achl_1160	ncbi-geneid:7292605	2.4.1.-	53756
ach:Achl_1164	ncbi-geneid:7292609	2.1.2.2	53328
ach:Achl_1167	ncbi-geneid:7292612	2.1.2.3|3.5.4.10	53927|52335
ach:Achl_1170	ncbi-geneid:7292615	1.1.1.42	53659
ach:Achl_1178	ncbi-geneid:7292623	4.2.2.2	51126
ach:Achl_1186	ncbi-geneid:7292631	1.13.12.3	51905|54373
ach:Achl_1188	ncbi-geneid:7292633	3.5.1.10	53328|55021
ach:Achl_1189	ncbi-geneid:7292634	2.1.2.1	53383
ach:Achl_1190	ncbi-geneid:7292635	3.5.4.9|1.5.1.5	51735|53223
ach:Achl_1195	ncbi-geneid:7292640	3.1.11.2	56219
ach:Achl_1196	ncbi-geneid:7292641	6.1.1.2	52374
ach:Achl_1201	ncbi-geneid:7292646	1.3.99.1	46548|54292
ach:Achl_1202	ncbi-geneid:7292647	1.3.99.1	51905|46977|56425
ach:Achl_1205	ncbi-geneid:7292650	2.7.7.22	53448|159283
ach:Achl_1206	ncbi-geneid:7292651	3.5.1.-	53187|55031
ach:Achl_1211	ncbi-geneid:7292656	3.6.3.17	52540|52540
ach:Achl_1214	ncbi-geneid:7292659	3.5.4.5	53927
ach:Achl_1215	ncbi-geneid:7292660	2.4.2.4	52418|54680|47648
ach:Achl_1218	ncbi-geneid:7292663	3.5.4.4	51556
ach:Achl_1219	ncbi-geneid:7292664	3.6.1.19	101386
ach:Achl_1220	ncbi-geneid:7292665	4.2.1.11	51604|54826
ach:Achl_1223	ncbi-geneid:7292668	3.6.1.11|3.6.1.40	53067|53067
ach:Achl_1225	ncbi-geneid:7292670	1.6.99.3	51905|51905
ach:Achl_1233	ncbi-geneid:7292679	2.7.1.6	54211|55060
ach:Achl_1234	ncbi-geneid:7292680	2.7.7.12	54197|54197
ach:Achl_1237	ncbi-geneid:7292683	4.3.1.19	53686|55021
ach:Achl_1244	ncbi-geneid:7292690	2.5.1.31|2.5.1.68	64005
ach:Achl_1252	ncbi-geneid:7292698	4.2.1.2	48557
ach:Achl_1253	ncbi-geneid:7292699	4.2.1.1	53056
ach:Achl_1255	ncbi-geneid:7292701	3.1.3.11	56655
ach:Achl_1257	ncbi-geneid:7292703	5.3.1.8	51182
ach:Achl_1259	ncbi-geneid:7292705	4.1.1.21|5.4.99.18	52255
ach:Achl_1260	ncbi-geneid:7292706	4.1.1.21|6.3.4.18	56059|52440|51246
ach:Achl_1269	ncbi-geneid:7292715	3.3.1.1	52283|51735
ach:Achl_1277	ncbi-geneid:7292723	1.2.1.16	53720
ach:Achl_1280	ncbi-geneid:7292726	3.6.3.-	52540
ach:Achl_1281	ncbi-geneid:7292727	3.1.21.-	51556
ach:Achl_1283	ncbi-geneid:7292729	2.1.1.182	53335
ach:Achl_1284	ncbi-geneid:7292730	2.7.1.148	54211|55060
ach:Achl_1287	ncbi-geneid:7292734	2.7.7.23|2.3.1.157	53448|51161
ach:Achl_1288	ncbi-geneid:7292735	2.7.6.1	53271
ach:Achl_1290	ncbi-geneid:7292737	3.1.1.29	53178
ach:Achl_1293	ncbi-geneid:7292740	2.8.1.7|4.4.1.16	53383
ach:Achl_1298	ncbi-geneid:7292745	3.6.4.-	52540|52540|52540|143517|52540|141259
ach:Achl_1301	ncbi-geneid:7292748	4.1.2.4	51569
ach:Achl_1303	ncbi-geneid:7292750	4.2.1.75	69618|46894
ach:Achl_1304	ncbi-geneid:7292751	2.1.1.107|1.3.1.76|4.99.1.4	53790
ach:Achl_1305	ncbi-geneid:7292752	1.7.1.4	56014|51905|55124
ach:Achl_1306	ncbi-geneid:7292753	1.7.1.4	50022
ach:Achl_1307	ncbi-geneid:7292754	5.4.2.8	53738|53738|53738|55957
ach:Achl_1308	ncbi-geneid:7292755	2.4.2.1	53167
ach:Achl_1309	ncbi-geneid:7292756	1.8.1.4	51905|55424
ach:Achl_1312	ncbi-geneid:7292759	1.7.99.4	53706|50692
ach:Achl_1315	ncbi-geneid:7292762	6.3.5.2	52317
ach:Achl_1325	ncbi-geneid:7292772	6.4.1.3	52096|52096
ach:Achl_1327	ncbi-geneid:7292774	6.3.4.15	55681
ach:Achl_1329	ncbi-geneid:7292776	4.6.1.1	55073
ach:Achl_1332	ncbi-geneid:7292779	3.6.3.-	52540
ach:Achl_1336	ncbi-geneid:7292783	3.1.3.16	81606
ach:Achl_1342	ncbi-geneid:7292789	6.5.1.2
ach:Achl_1343	ncbi-geneid:7292790	3.1.3.25	56655
ach:Achl_1347	ncbi-geneid:7292794	2.7.13.3	103190|55874|55890|55785
ach:Achl_1349	ncbi-geneid:7292796	6.3.5.6|6.3.5.7	141000
ach:Achl_1350	ncbi-geneid:7292797	6.3.5.6|6.3.5.7	75304
ach:Achl_1351	ncbi-geneid:7292798	6.3.5.6|6.3.5.7	55931|89095
ach:Achl_1353	ncbi-geneid:7292800	1.1.1.103	50129|51735
ach:Achl_1354	ncbi-geneid:7292801	2.3.1.29	53383
ach:Achl_1356	ncbi-geneid:7292803	3.5.2.7	51556|51338
ach:Achl_1360	ncbi-geneid:7292807	2.5.1.49	53383
ach:Achl_1361	ncbi-geneid:7292808	2.3.1.31	53474
ach:Achl_1367	ncbi-geneid:7292814	6.1.1.14	55681|52954
ach:Achl_1373	ncbi-geneid:7292820	3.1.5.1	109604
ach:Achl_1374	ncbi-geneid:7292821	2.7.7.-	56731|57783
ach:Achl_1382	ncbi-geneid:7292831	1.3.99.7	56645|47203
ach:Achl_1386	ncbi-geneid:7292835	2.7.4.22	53633
ach:Achl_1394	ncbi-geneid:7292843	2.7.13.3	55874
ach:Achl_1399	ncbi-geneid:7292848	1.2.4.1	52518
ach:Achl_1400	ncbi-geneid:7292849	1.2.4.1	52518|52922
ach:Achl_1401	ncbi-geneid:7292850	2.3.1.12	52777|51230|47005
ach:Achl_1403	ncbi-geneid:7292852	6.4.1.3|6.4.1.4	52096|52096
ach:Achl_1404	ncbi-geneid:7292853	6.3.4.14	56059|52440|51246|51230
ach:Achl_1406	ncbi-geneid:7292855	2.8.3.5	100950
ach:Achl_1407	ncbi-geneid:7292856	2.8.3.5	100950
ach:Achl_1409	ncbi-geneid:7292858	4.1.3.6|4.1.3.34	51621
ach:Achl_1411	ncbi-geneid:7292860	1.1.1.267	55347|51735|69055
ach:Achl_1412	ncbi-geneid:7292861	3.4.24.-	50156
ach:Achl_1416	ncbi-geneid:7292865	1.17.7.1	56014|51717
ach:Achl_1419	ncbi-geneid:7292868	6.1.1.15	55681|52954
ach:Achl_1430	ncbi-geneid:7292879	1.8.1.8	52833
ach:Achl_1431	ncbi-geneid:7292880	2.6.1.1	53383
ach:Achl_1432	ncbi-geneid:7292881	5.4.99.12	55120|88697
ach:Achl_1435	ncbi-geneid:7292884	2.7.1.26|2.7.7.2	82114|52374
ach:Achl_1436	ncbi-geneid:7292885	1.13.11.11	140959
ach:Achl_1437	ncbi-geneid:7292886	3.7.1.3	53383
ach:Achl_1439	ncbi-geneid:7292888	2.7.7.8	54211|54211|55666|55666|46915|54791|50249
ach:Achl_1449	ncbi-geneid:7292898	2.-.-.-	54690
ach:Achl_1450	ncbi-geneid:7292899	1.3.1.26	55347|51735
ach:Achl_1454	ncbi-geneid:7292903	4.2.1.52	51569
ach:Achl_1455	ncbi-geneid:7292904	3.1.-.-	56281
ach:Achl_1462	ncbi-geneid:7292911	3.6.3.8	52540|54752
ach:Achl_1464	ncbi-geneid:7292913	1.3.1.74	102114
ach:Achl_1465	ncbi-geneid:7292914	2.5.1.75	52540|52540
ach:Achl_1466	ncbi-geneid:7292915	5.1.1.7	54506|54506
ach:Achl_1469	ncbi-geneid:7292918	3.6.4.12	52540
ach:Achl_1470	ncbi-geneid:7292919	3.4.21.88	51306|46785
ach:Achl_1472	ncbi-geneid:7292921	2.6.1.9	53383
ach:Achl_1473	ncbi-geneid:7292922	4.2.1.19	54211|54211
ach:Achl_1474	ncbi-geneid:7292923	2.4.2.-	52317
ach:Achl_1476	ncbi-geneid:7292925	5.3.1.24|5.3.1.16	51366
ach:Achl_1487	ncbi-geneid:7292936	3.6.1.-	55811
ach:Achl_1491	ncbi-geneid:7292940	6.1.1.20	55681|46589
ach:Achl_1492	ncbi-geneid:7292941	6.1.1.20	56037|55681|54991|50249|46955
ach:Achl_1493	ncbi-geneid:7292942	2.7.8.-	56214
ach:Achl_1496	ncbi-geneid:7292945	1.6.5.5	51735|50129
ach:Achl_1497	ncbi-geneid:7292946	1.2.1	55347|51735
ach:Achl_1498	ncbi-geneid:7292947	2.3.1.1|2.3.1.35	56266
ach:Achl_1499	ncbi-geneid:7292948	2.7.2	53633
ach:Achl_1500	ncbi-geneid:7292949	2.6.1.11	53383
ach:Achl_1501	ncbi-geneid:7292950	2.1.3.3	53671
ach:Achl_1503	ncbi-geneid:7292952	6.3.4.5	69864|52402
ach:Achl_1504	ncbi-geneid:7292953	4.3.2.1	48557
ach:Achl_1505	ncbi-geneid:7292954	1.4.3.5	50475
ach:Achl_1507	ncbi-geneid:7292956	2.1.1.63	46767
ach:Achl_1508	ncbi-geneid:7292957	3.2.2.21	48150|57884|55945|46689
ach:Achl_1509	ncbi-geneid:7292958	3.2.2.21	50486
ach:Achl_1511	ncbi-geneid:7292960	6.1.1.1	52374|55174
ach:Achl_1516	ncbi-geneid:7292968	2.7.1.23	111331
ach:Achl_1518	ncbi-geneid:7292970	6.3.4.2	52540|52317
ach:Achl_1519	ncbi-geneid:7292971	3.6.1.13	55811
ach:Achl_1522	ncbi-geneid:7292974	3.6.1.-	55811
ach:Achl_1523	ncbi-geneid:7292975	2.3.3.1|2.3.3.5	48256
ach:Achl_1524	ncbi-geneid:7292976	4.1.3.30	51621
ach:Achl_1525	ncbi-geneid:7292977	4.2.1.79	103378
ach:Achl_1527	ncbi-geneid:7292979	6.2.1.17	56801
ach:Achl_1534	ncbi-geneid:7292986	5.4.99.12	55120|55174
ach:Achl_1535	ncbi-geneid:7292987	1.3.1.12	51735|48179|55021
ach:Achl_1536	ncbi-geneid:7292988	2.7.4.14	52540
ach:Achl_1537	ncbi-geneid:7292989	2.3.1.51	69593
ach:Achl_1540	ncbi-geneid:7292993	3.2.2.23|4.2.99.18	46946|81624|57716
ach:Achl_1547	ncbi-geneid:7293000	6.4.1.1	51569|56059|52440|89000|51246|51230
ach:Achl_1548	ncbi-geneid:7293001	6.2.1.3	56801
ach:Achl_1549	ncbi-geneid:7293002	2.7.1.2	53067
ach:Achl_1551	ncbi-geneid:7293004	3.1.1.1	53474
ach:Achl_1552	ncbi-geneid:7293005	3.1.1.1	53474
ach:Achl_1553	ncbi-geneid:7293006	2.3.1.51	69593
ach:Achl_1554	ncbi-geneid:7293007	2.5.1.54	51569
ach:Achl_1555	ncbi-geneid:7293008	2.7.11.1	56112
ach:Achl_1558	ncbi-geneid:7293011	2.5.1.1|2.5.1.10|2.5.1.29	48576
ach:Achl_1560	ncbi-geneid:7293013	2.7.7.7	56672|100879
ach:Achl_1563	ncbi-geneid:7293016	2.1.1.-	53335|81799
ach:Achl_1565	ncbi-geneid:7293018	2.4.1.129	56601|56519
ach:Achl_1566	ncbi-geneid:7293019	6.3.2.13	53623|53244|63418
ach:Achl_1567	ncbi-geneid:7293020	6.3.2.10	53623|53244|63418
ach:Achl_1569	ncbi-geneid:7293022	6.3.2.9	53623|53244|51984
ach:Achl_1571	ncbi-geneid:7293024	2.4.1.227	53756
ach:Achl_1572	ncbi-geneid:7293025	6.3.2.8	53623|53244|51984
ach:Achl_1581	ncbi-geneid:7293034	3.2.1.17|5.4.99.12	55120|55174
ach:Achl_1582	ncbi-geneid:7293035	2.7.7.7	89550
ach:Achl_1585	ncbi-geneid:7293038	1.1.1.23	53720
ach:Achl_1587	ncbi-geneid:7293040	2.7.1.63	53067
ach:Achl_1588	ncbi-geneid:7293041	3.4.11.18	55920
ach:Achl_1590	ncbi-geneid:7293043	2.1.2.11	51621
ach:Achl_1591	ncbi-geneid:7293044	6.3.1.2	55931|54368
ach:Achl_1592	ncbi-geneid:7293045	2.7.7.42	81301|81301|81593|81593
ach:Achl_1594	ncbi-geneid:7293047	6.3.1.2	55931|54368
ach:Achl_1598	ncbi-geneid:7293051	2.8.1.8	102114
ach:Achl_1602	ncbi-geneid:7293055	3.4.21.-	52096|69304|69322|50156
ach:Achl_1605	ncbi-geneid:7293058	2.3.1.61	52777|51230|51230|47005
ach:Achl_1606	ncbi-geneid:7293059	1.8.1.4	51905|55424
ach:Achl_1607	ncbi-geneid:7293060	3.4.11.1	53187|52949
ach:Achl_1613	ncbi-geneid:7293066	5.99.1.3	56719|55874|54211
ach:Achl_1621	ncbi-geneid:7293074	5.99.1.3	56719|101904
ach:Achl_1625	ncbi-geneid:7293078	2.7.1.21	52540|57716
ach:Achl_1629	ncbi-geneid:7293082	3.6.1.23	51283
ach:Achl_1636	ncbi-geneid:7293089	2.1.1.-	53335|50249
ach:Achl_1638	ncbi-geneid:7293091	2.2.1.7	52518|52922
ach:Achl_1643	ncbi-geneid:7293096	1.8.1.7	51905|55424
ach:Achl_1648	ncbi-geneid:7293101	2.3.1.16	53901|53901
ach:Achl_1649	ncbi-geneid:7293102	3.1.13.5	53098|47819
ach:Achl_1651	ncbi-geneid:7293104	4.1.2.5	53383
ach:Achl_1654	ncbi-geneid:7293107	1.8.4.11|1.8.4.12	51316
ach:Achl_1659	ncbi-geneid:7293112	2.8.1.1|2.8.1.2	52821|52821
ach:Achl_1664	ncbi-geneid:7293123	3.5.1.88	56420
ach:Achl_1665	ncbi-geneid:7293124	2.1.2.9	53328|50486
ach:Achl_1666	ncbi-geneid:7293125	2.1.1.-	53335|48013
ach:Achl_1667	ncbi-geneid:7293126	5.1.3.1	51366
ach:Achl_1669	ncbi-geneid:7293128	3.5.4.26|1.1.1.193	53597|53927
ach:Achl_1670	ncbi-geneid:7293129	2.5.1.9	63380|63380
ach:Achl_1671	ncbi-geneid:7293130	4.1.99.12	55821
ach:Achl_1672	ncbi-geneid:7293131	3.5.4.25	142695
ach:Achl_1673	ncbi-geneid:7293132	2.5.1.9|2.5.1.78	52121
ach:Achl_1674	ncbi-geneid:7293133	3.6.1.31	101386
ach:Achl_1675	ncbi-geneid:7293134	2.4.2.17	53850|54913
ach:Achl_1676	ncbi-geneid:7293135	4.1.3.-	51366
ach:Achl_1678	ncbi-geneid:7293137	3.5.4.19	141734
ach:Achl_1679	ncbi-geneid:7293138	4.1.3.27	56322
ach:Achl_1682	ncbi-geneid:7293141	4.1.1.48	51366
ach:Achl_1683	ncbi-geneid:7293142	4.2.1.20	53686
ach:Achl_1684	ncbi-geneid:7293143	4.2.1.20	51366
ach:Achl_1686	ncbi-geneid:7293145	1.4.7.1|1.4.1.13|1.4.1.14	51395|56235|69336
ach:Achl_1687	ncbi-geneid:7293146	1.4.1.13|1.4.1.14	51971|46548
ach:Achl_1688	ncbi-geneid:7293147	2.7.1.40	51621|52935|50800
ach:Achl_1690	ncbi-geneid:7293150	1.1.1.53	51735
ach:Achl_1705	ncbi-geneid:7293165	3.6.3.12	56784|81653|81665
ach:Achl_1707	ncbi-geneid:7293167	2.7.13.3	55874|47384|52402
ach:Achl_1714	ncbi-geneid:7293174	1.1.1.14	50129|51735
ach:Achl_1716	ncbi-geneid:7293176	1.1.1.67	51735|48179
ach:Achl_1722	ncbi-geneid:7293182	1.6.1.2	52283|51735
ach:Achl_1723	ncbi-geneid:7293183	1.6.1.2	52467
ach:Achl_1724	ncbi-geneid:7293184	4.2.1.96	55248
ach:Achl_1726	ncbi-geneid:7293186	4.4.1.23|2.1.1.14	51726
ach:Achl_1733	ncbi-geneid:7293193	1.11.1.6	56634|52317
ach:Achl_1737	ncbi-geneid:7293197	1.1.1.103	50129|51735
ach:Achl_1739	ncbi-geneid:7293199	4.1.1.39	51649|54966
ach:Achl_1742	ncbi-geneid:7293202	2.7.8.-	56214|56214
ach:Achl_1749	ncbi-geneid:7293209	3.2.1.22	51445
ach:Achl_1768	ncbi-geneid:7293228	1.1.1.1	50129|51735
ach:Achl_1769	ncbi-geneid:7293229	6.6.1.1	52540
ach:Achl_1773	ncbi-geneid:7293233	3.5.4.25	142695|56645|47203
ach:Achl_1784	ncbi-geneid:7293244	3.6.4.13	52540
ach:Achl_1802	ncbi-geneid:7293262	2.7.7.7	56672|88723|47807|53098
ach:Achl_1809	ncbi-geneid:7293269	2.7.1.24	81301|52540
ach:Achl_1816	ncbi-geneid:7293276	2.1.1.144	53335
ach:Achl_1821	ncbi-geneid:7293281	3.1.3.18	56784
ach:Achl_1822	ncbi-geneid:7293282	2.3.1.51	69593
ach:Achl_1827	ncbi-geneid:7293287	1.15.1.1	54719|46609
ach:Achl_1828	ncbi-geneid:7293288	1.2.1.12	55347|51735
ach:Achl_1829	ncbi-geneid:7293289	2.7.2.3	53748
ach:Achl_1830	ncbi-geneid:7293290	5.3.1.1	51351
ach:Achl_1835	ncbi-geneid:7293295	1.1.1.49	55347|51735
ach:Achl_1836	ncbi-geneid:7293296	5.3.1.9	53697
ach:Achl_1837	ncbi-geneid:7293297	2.2.1.2	51569
ach:Achl_1838	ncbi-geneid:7293298	2.2.1.1	52518|52518|52922
ach:Achl_1840	ncbi-geneid:7293300	4.2.1.1	53056
ach:Achl_1852	ncbi-geneid:7293312	2.3.1.9	53901|53901
ach:Achl_1872	ncbi-geneid:7293332	1.1.1.100	51735
ach:Achl_1874	ncbi-geneid:7293334	3.1.3.3	56784
ach:Achl_1875	ncbi-geneid:7293335	3.6.3.34	52540
ach:Achl_1877	ncbi-geneid:7293337	2.1.1.-	75217|55315
ach:Achl_1879	ncbi-geneid:7293339	2.7.7.63	55681
ach:Achl_1880	ncbi-geneid:7293340	3.4.11.2	55486|63737
ach:Achl_1887	ncbi-geneid:7293347	2.7.7.27	53448|51161
ach:Achl_1889	ncbi-geneid:7293349	1.3.3.6	56645|47203|47203
ach:Achl_1891	ncbi-geneid:7293351	2.3.1.9	53901|53901
ach:Achl_1892	ncbi-geneid:7293352	1.1.1.100	51735
ach:Achl_1911	ncbi-geneid:7293372	6.1.1.16	52374
ach:Achl_1915	ncbi-geneid:7293376	2.1.1.36	53335
ach:Achl_1919	ncbi-geneid:7293380	3.4.25.1	56235
ach:Achl_1920	ncbi-geneid:7293381	3.4.25.1	56235
ach:Achl_1922	ncbi-geneid:7293383	5.2.1.8	54534
ach:Achl_1923	ncbi-geneid:7293384	5.2.1.8	54534
ach:Achl_1928	ncbi-geneid:7293389	3.6.4.-	52540
ach:Achl_1930	ncbi-geneid:7293391	2.4.1.83	53448
ach:Achl_1934	ncbi-geneid:7293395	2.1.1.187	53335
ach:Achl_1935	ncbi-geneid:7293396	3.5.1.88	56420
ach:Achl_1939	ncbi-geneid:7293400	2.3.1.74	53901
ach:Achl_1945	ncbi-geneid:7293406	2.4.2.18	52418|47648
ach:Achl_1946	ncbi-geneid:7293407	1.9.3.1	81452
ach:Achl_1953	ncbi-geneid:7293414	1.9.3.1	81442
ach:Achl_1954	ncbi-geneid:7293415	1.9.3.1	49503|81464
ach:Achl_1958	ncbi-geneid:7293419	1.3.3.1	51395
ach:Achl_1961	ncbi-geneid:7293422	2.5.1.31	64005
ach:Achl_1963	ncbi-geneid:7293424	2.3.3.13	51569|110921|89000
ach:Achl_1964	ncbi-geneid:7293425	3.4.24.-	55486
ach:Achl_1971	ncbi-geneid:7293432	2.1.1.-	75217|88697
ach:Achl_1976	ncbi-geneid:7293437	1.3.99.22	102114
ach:Achl_1980	ncbi-geneid:7293441	2.7.7.7	48019
ach:Achl_1984	ncbi-geneid:7293445	6.1.1.4	52374|50677|47323
ach:Achl_1985	ncbi-geneid:7293446	2.7.1.30	53067|53067
ach:Achl_1987	ncbi-geneid:7293448	1.1.5.3	51905
ach:Achl_1993	ncbi-geneid:7293454	2.5.1.6	55973|55973|55973
ach:Achl_1994	ncbi-geneid:7293455	4.1.1.36|6.3.2.5	102645|52507
ach:Achl_1995	ncbi-geneid:7293456	2.7.7.6	63562
ach:Achl_1996	ncbi-geneid:7293457	2.7.4.8	52540
ach:Achl_1998	ncbi-geneid:7293459	4.1.1.23	51366
ach:Achl_1999	ncbi-geneid:7293460	6.3.5.5	56059|56059|52440|48108|52440|52335
ach:Achl_2000	ncbi-geneid:7293461	6.3.5.5	52021|52317
ach:Achl_2002	ncbi-geneid:7293463	3.5.2.3	51556|51338
ach:Achl_2003	ncbi-geneid:7293464	2.1.3.2	53671
ach:Achl_2004	ncbi-geneid:7293465	2.4.2.9	53271
ach:Achl_2009	ncbi-geneid:7293470	4.2.3.4	56796
ach:Achl_2010	ncbi-geneid:7293471	2.7.1.71	52540
ach:Achl_2011	ncbi-geneid:7293472	4.2.3.5	103263
ach:Achl_2012	ncbi-geneid:7293473	1.1.1.25	51735|53223
ach:Achl_2014	ncbi-geneid:7293475	3.1.-.-	53098
ach:Achl_2015	ncbi-geneid:7293476	6.1.1.7	55681|101353|55186|50447
ach:Achl_2022	ncbi-geneid:7293483	6.1.1.12	55681|55261|50249
ach:Achl_2023	ncbi-geneid:7293484	6.1.1.21	55681|52954
ach:Achl_2024	ncbi-geneid:7293485	5.2.1.8	50891
ach:Achl_2027	ncbi-geneid:7293488	2.7.6.5	109604|81301|81271|55021
ach:Achl_2033	ncbi-geneid:7293494	3.1.22.4	53098
ach:Achl_2035	ncbi-geneid:7293496	2.6.-.-	52317
ach:Achl_2039	ncbi-geneid:7293500	3.4.15.5	55486
ach:Achl_2040	ncbi-geneid:7293501	4.-.-.-	51366
ach:Achl_2043	ncbi-geneid:7293504	6.1.1.3	55681|55186|52954
ach:Achl_2044	ncbi-geneid:7293505	2.7.7.7	89550
ach:Achl_2047	ncbi-geneid:7293508	4.1.3.-	48600
ach:Achl_2067	ncbi-geneid:7293528	3.1.26.11	56281
ach:Achl_2077	ncbi-geneid:7293538	3.6.3.-	81665|56784|81653|81660
ach:Achl_2080	ncbi-geneid:7293541	2.7.9.2	56059|51621|52009
ach:Achl_2083	ncbi-geneid:7293544	3.6.3.-	56784|81653|81665
ach:Achl_2097	ncbi-geneid:7293558	4.2.1.40	51604|54826
ach:Achl_2099	ncbi-geneid:7293560	1.6.5.5	51735|50129
ach:Achl_2100	ncbi-geneid:7293561	2.4.1.129	56601|56519
ach:Achl_2112	ncbi-geneid:7293573	1.1.1.274	51430
ach:Achl_2114	ncbi-geneid:7293575	4.1.1.44	69118
ach:Achl_2116	ncbi-geneid:7293577	1.17.4.1	47240
ach:Achl_2117	ncbi-geneid:7293578	1.17.4.1	51998|48168
ach:Achl_2120	ncbi-geneid:7293581	2.1.1.79	53335
ach:Achl_2125	ncbi-geneid:7293586	1.5.1.20	51730
ach:Achl_2131	ncbi-geneid:7293592	3.6.3.-	52540
ach:Achl_2134	ncbi-geneid:7293595	2.1.1.172	53335
ach:Achl_2136	ncbi-geneid:7293597	2.1.1.79	53335
ach:Achl_2139	ncbi-geneid:7293602	3.5.4.4|2.7.7.18	52374
ach:Achl_2141	ncbi-geneid:7293604	1.2.1.41	53720
ach:Achl_2142	ncbi-geneid:7293605	2.7.2.11	53633|88697
ach:Achl_2146	ncbi-geneid:7293609	2.7.1.49|2.7.4.7	53613|48613
ach:Achl_2147	ncbi-geneid:7293610	3.1.26.12	50249
ach:Achl_2149	ncbi-geneid:7293612	2.7.4.6	54919
ach:Achl_2151	ncbi-geneid:7293614	6.3.2.12|6.3.2.17	53623|53244
ach:Achl_2152	ncbi-geneid:7293615	6.1.1.5	52374|47323|50677
ach:Achl_2155	ncbi-geneid:7293618	6.1.1.9	52374|47323|50677
ach:Achl_2158	ncbi-geneid:7293621	3.4.21.92	52096
ach:Achl_2159	ncbi-geneid:7293622	3.4.21.92	52096
ach:Achl_2161	ncbi-geneid:7293626	3.2.2.-|4.2.99.18	81624|46946|57716
ach:Achl_2162	ncbi-geneid:7293627	5.3.1.6	89623
ach:Achl_2164	ncbi-geneid:7293629	3.4.11.2	55486|63737
ach:Achl_2170	ncbi-geneid:7293635	3.1.2.-	54637|54637
ach:Achl_2175	ncbi-geneid:7293641	5.3.1.5	51658
ach:Achl_2176	ncbi-geneid:7293642	2.7.1.17	53067|53067
ach:Achl_2185	ncbi-geneid:7293651	3.1.-.-
ach:Achl_2186	ncbi-geneid:7293653	3.5.1.88	56420
ach:Achl_2189	ncbi-geneid:7293656	1.2.1.12	55347|51735
ach:Achl_2194	ncbi-geneid:7293661	1.8.4.11	55068
ach:Achl_2195	ncbi-geneid:7293662	2.5.1.47	53686
ach:Achl_2196	ncbi-geneid:7293663	2.3.1.30	51161
ach:Achl_2197	ncbi-geneid:7293664	1.1.1.44	48179|51735
ach:Achl_2203	ncbi-geneid:7293671	1.2.4.1	52518|52518|52922
ach:Achl_2205	ncbi-geneid:7293673	2.3.1.39	52151|55048
ach:Achl_2206	ncbi-geneid:7293674	2.3.1.41|2.3.1.180	53901
ach:Achl_2208	ncbi-geneid:7293676	2.3.1.179	53901|53901
ach:Achl_2216	ncbi-geneid:7293684	3.1.26.4	53098
ach:Achl_2217	ncbi-geneid:7293685	3.4.21.89	51306
ach:Achl_2218	ncbi-geneid:7293686	3.4.21.89	51306
ach:Achl_2220	ncbi-geneid:7293688	2.1.1.31	75217
ach:Achl_2230	ncbi-geneid:7293698	1.1.1.49	55347|51735
ach:Achl_2238	ncbi-geneid:7293706	3.2.2.23|4.2.99.18	81624|46946|57716
ach:Achl_2239	ncbi-geneid:7293707	3.1.26.3	69065|54768
ach:Achl_2243	ncbi-geneid:7293711	2.7.7.3	52374
ach:Achl_2244	ncbi-geneid:7293712	2.6.1.17	53383
ach:Achl_2246	ncbi-geneid:7293714	2.1.1.171	53335
ach:Achl_2247	ncbi-geneid:7293715	3.6.4.12	52540|52540|50249
ach:Achl_2249	ncbi-geneid:7293717	2.7.4.16	56042|55326
ach:Achl_2251	ncbi-geneid:7293719	6.3.2.4	56059|52440
ach:Achl_2252	ncbi-geneid:7293720	1.1.1.94	48179|51735
ach:Achl_2254	ncbi-geneid:7293722	2.5.1.7	55205
ach:Achl_2255	ncbi-geneid:7293723	4.2.1.33|4.2.1.35	52016
ach:Achl_2256	ncbi-geneid:7293724	4.2.1.33|4.2.1.35	53732
ach:Achl_2263	ncbi-geneid:7293733	6.1.1.17	52374|48163
ach:Achl_2264	ncbi-geneid:7293734	5.3.3.10	56529
ach:Achl_2267	ncbi-geneid:7293737	2.6.1.42	56752
ach:Achl_2268	ncbi-geneid:7293738	1.1.1.85	53659
ach:Achl_2273	ncbi-geneid:7293743	6.1.1.10	52374|47323
ach:Achl_2276	ncbi-geneid:7293746	1.1.1.95	51735|52283|143548|55021
ach:Achl_2277	ncbi-geneid:7293747	1.1.1.86	51735|48179
ach:Achl_2278	ncbi-geneid:7293748	2.2.1.6	55021|55021
ach:Achl_2279	ncbi-geneid:7293749	2.2.1.6	52518|52518|52467
ach:Achl_2280	ncbi-geneid:7293750	4.2.1.9	143975|52016
ach:Achl_2283	ncbi-geneid:7293754	1.11.1.15	52833
ach:Achl_2286	ncbi-geneid:7293758	1.1.5.4	51905
ach:Achl_2294	ncbi-geneid:7293766	2.8.1.7	53383
ach:Achl_2295	ncbi-geneid:7293767	2.4.2.19	51690|54675
ach:Achl_2296	ncbi-geneid:7293768	1.4.3.16	51905|56425|46977
ach:Achl_2297	ncbi-geneid:7293769	2.5.1.72	142754
ach:Achl_2298	ncbi-geneid:7293770	3.6.1.-	55811|46785
ach:Achl_2310	ncbi-geneid:7293782	2.7.7.7
ach:Achl_2312	ncbi-geneid:7293784	3.6.1.15	52972
ach:Achl_2313	ncbi-geneid:7293785	2.7.7.56	54211|55666
ach:Achl_2315	ncbi-geneid:7293787	5.1.1.3	53681|53681
ach:Achl_2318	ncbi-geneid:7293790	2.4.2.11	51690|54675
ach:Achl_2319	ncbi-geneid:7293791	3.5.1	52499
ach:Achl_2322	ncbi-geneid:7293794	3.5.99.6	100950
ach:Achl_2337	ncbi-geneid:7293809	3.6.3.14	51344
ach:Achl_2338	ncbi-geneid:7293810	3.6.3.14	52540|47917|50615
ach:Achl_2339	ncbi-geneid:7293811	3.6.3.14	52943
ach:Achl_2340	ncbi-geneid:7293812	3.6.3.14	52540|47917|50615
ach:Achl_2342	ncbi-geneid:7293814	3.6.3.14	81573
ach:Achl_2343	ncbi-geneid:7293815	3.6.3.14	81333
ach:Achl_2344	ncbi-geneid:7293816	3.6.3.14	81336
ach:Achl_2351	ncbi-geneid:7293823	2.1.1.-	53335
ach:Achl_2354	ncbi-geneid:7293826	2.7.1.39	54211|55060
ach:Achl_2355	ncbi-geneid:7293827	4.2.3.1	53686
ach:Achl_2356	ncbi-geneid:7293828	1.1.1.3	55347|51735|55021
ach:Achl_2357	ncbi-geneid:7293829	4.1.1.20	51419|50621
ach:Achl_2358	ncbi-geneid:7293830	6.1.1.19	52374|47323|55190
ach:Achl_2366	ncbi-geneid:7293839	3.6.4.13	52540
ach:Achl_2367	ncbi-geneid:7293840	2.3.1.41|2.3.1.180	53901
ach:Achl_2369	ncbi-geneid:7293842	1.-.-.-	50129|51735
ach:Achl_2370	ncbi-geneid:7293843	2.8.1.1|2.8.1.2	52821|52821
ach:Achl_2371	ncbi-geneid:7293844	2.5.1.47	53686
ach:Achl_2379	ncbi-geneid:7293852	1.2.4.2	52518|52777|52518
ach:Achl_2386	ncbi-geneid:7293859	2.5.1.19	55205
ach:Achl_2387	ncbi-geneid:7293860	3.6.1.-	52540
ach:Achl_2388	ncbi-geneid:7293861	3.1.3.25	56655
ach:Achl_2389	ncbi-geneid:7293862	2.8.1.7	53383
ach:Achl_2395	ncbi-geneid:7293868	3.4.21.-	50494|50156
ach:Achl_2409	ncbi-geneid:7293882	3.2.1.17	51445
ach:Achl_2410	ncbi-geneid:7293883	2.7.7.24	53448
ach:Achl_2411	ncbi-geneid:7293884	4.2.1.46	51735
ach:Achl_2412	ncbi-geneid:7293885	1.1.1.133|5.1.3.13	51735|51182
ach:Achl_2416	ncbi-geneid:7293889	2.4.1.-	53448
ach:Achl_2424	ncbi-geneid:7293897	5.4.99.9	51971|54373
ach:Achl_2430	ncbi-geneid:7293903	1.4.1.2	51735|53223
ach:Achl_2442	ncbi-geneid:7293915	2.7.13.3	55874|47384|158472
ach:Achl_2447	ncbi-geneid:7293920	3.6.3.-	52540
ach:Achl_2451	ncbi-geneid:7293924	5.4.99.5	48600
ach:Achl_2456	ncbi-geneid:7293929	2.1.1.61|2.8.1.-	52402
ach:Achl_2457	ncbi-geneid:7293930	2.8.1.7	53383
ach:Achl_2460	ncbi-geneid:7293933	2.1.1.-	75217
ach:Achl_2466	ncbi-geneid:7293939	3.4.21.-	50494|50156
ach:Achl_2469	ncbi-geneid:7293942	4.1.99.3	48173|52425
ach:Achl_2475	ncbi-geneid:7293950	3.6.4.12	52540|47819
ach:Achl_2476	ncbi-geneid:7293951	3.6.1.22	55811
ach:Achl_2478	ncbi-geneid:7293953	3.6.4.12	52540|52980
ach:Achl_2481	ncbi-geneid:7293956	2.7.7.7
ach:Achl_2485	ncbi-geneid:7293960	5.4.3.8	53383
ach:Achl_2487	ncbi-geneid:7293962	4.2.1.24	51569
ach:Achl_2488	ncbi-geneid:7293963	4.2.1.75	69618
ach:Achl_2489	ncbi-geneid:7293964	2.5.1.61	53850|54782
ach:Achl_2490	ncbi-geneid:7293965	4.99.1.1	53800
ach:Achl_2493	ncbi-geneid:7293968	1.3.3.4	51905|54373
ach:Achl_2494	ncbi-geneid:7293969	4.1.1.37	51726
ach:Achl_2495	ncbi-geneid:7293970	1.2.1.70	69742|51735|69075
ach:Achl_2502	ncbi-geneid:7293977	1.4.3.19	51905|54373
ach:Achl_2503	ncbi-geneid:7293978	2.5.1.3	51391
ach:Achl_2506	ncbi-geneid:7293981	2.1.1.72	53335
ach:Achl_2508	ncbi-geneid:7293983	3.4.11.9	55920|53092
ach:Achl_2521	ncbi-geneid:7293996	3.6.3.-	52540
ach:Achl_2525	ncbi-geneid:7294000	3.5.1.18	53187|55031
ach:Achl_2530	ncbi-geneid:7294005	5.1.3.2	51735
ach:Achl_2531	ncbi-geneid:7294006	2.3.3.1	48256
ach:Achl_2540	ncbi-geneid:7294015	3.1.3.26	53850
ach:Achl_2551	ncbi-geneid:7294026	3.1.11.6	116842
ach:Achl_2553	ncbi-geneid:7294028	2.6.1.66|2.6.1.2	53383
ach:Achl_2566	ncbi-geneid:7294041	3.6.1.-	55811|46785
ach:Achl_2570	ncbi-geneid:7294046	2.3.1.128	55729
ach:Achl_2571	ncbi-geneid:7294047	2.7.7.9	53448
ach:Achl_2572	ncbi-geneid:7294048	6.3.3.2	100950
ach:Achl_2576	ncbi-geneid:7294052	6.3.5.2	52402|52317|54810
ach:Achl_2579	ncbi-geneid:7294055	2.7.1.69	55804
ach:Achl_2580	ncbi-geneid:7294056	1.1.5.3	51905
ach:Achl_2581	ncbi-geneid:7294057	1.1.1.205	51412
ach:Achl_2587	ncbi-geneid:7294063	1.1.1.37|1.1.1.205	51412|54631
ach:Achl_2592	ncbi-geneid:7294068	6.5.1.1	56091|50249|117018
ach:Achl_2599	ncbi-geneid:7294075	1.1.1.25	51735|53223
ach:Achl_2600	ncbi-geneid:7294076	3.2.1.52	51445
ach:Achl_2601	ncbi-geneid:7294077	6.3.-.-	55931
ach:Achl_2602	ncbi-geneid:7294078	3.4.24.57	53067
ach:Achl_2603	ncbi-geneid:7294079	2.3.1.128	55729
ach:Achl_2606	ncbi-geneid:7294082	5.1.1.1	51419|50621
ach:Achl_2608	ncbi-geneid:7294084	3.2.1.86	56327|51735
ach:Achl_2610	ncbi-geneid:7294086	6.3.4.3	52540
ach:Achl_2614	ncbi-geneid:7294090	5.5.1.4	51735|55347
ach:Achl_2616	ncbi-geneid:7294092	3.2.1.141	51445|81296
ach:Achl_2617	ncbi-geneid:7294093	5.4.99.15	51445
ach:Achl_2618	ncbi-geneid:7294094	3.2.1.-	51445|81296|51011
ach:Achl_2620	ncbi-geneid:7294096	2.7.8.7	56214
ach:Achl_2621	ncbi-geneid:7294097	2.6.1.16	53697|56235
ach:Achl_2622	ncbi-geneid:7294098	2.7.1.33	52540
ach:Achl_2625	ncbi-geneid:7294101	5.4.2.10	53738|53738|53738|55957
ach:Achl_2653	ncbi-geneid:7294129	5.4.99.12	55120
ach:Achl_2655	ncbi-geneid:7294131	2.7.7.6	56553|47789|55257
ach:Achl_2666	ncbi-geneid:7294142	3.4.11.18	55920
ach:Achl_2667	ncbi-geneid:7294143	2.7.4.3	52540
ach:Achl_2689	ncbi-geneid:7294165	3.2.1.21	51445
ach:Achl_2692	ncbi-geneid:7294168	2.7.7.4	52540|50465|50447
ach:Achl_2696	ncbi-geneid:7294172	2.7.7.6	64484
ach:Achl_2697	ncbi-geneid:7294173	2.7.7.6	64484
ach:Achl_2699	ncbi-geneid:7294175	2.3.1.9	53901|53901
ach:Achl_2715	ncbi-geneid:7294192	2.7.1.11	53784
ach:Achl_2726	ncbi-geneid:7294203	2.7.4.1	56024|143724|56024|140356
ach:Achl_2730	ncbi-geneid:7294207	2.1.1.45	55831
ach:Achl_2731	ncbi-geneid:7294208	1.5.1.3	53597
ach:Achl_2733	ncbi-geneid:7294210	1.2.1.11	55347|51735
ach:Achl_2736	ncbi-geneid:7294213	1.1.1.158	56176|56194
ach:Achl_2742	ncbi-geneid:7294219	4.1.3.6|4.1.3.34	51621
ach:Achl_2746	ncbi-geneid:7294223	3.2.1.20	51445
ach:Achl_2752	ncbi-geneid:7294231	3.6.4.13	52540
ach:Achl_2757	ncbi-geneid:7294236	1.3.99.7	56645|47203
ach:Achl_2758	ncbi-geneid:7294237	1.1.1.100	51735
ach:Achl_2761	ncbi-geneid:7294240	2.5.1.48	53383
ach:Achl_2762	ncbi-geneid:7294241	4.2.1.22	53686|54631
ach:Achl_2768	ncbi-geneid:7294247	6.2.1.-	56801
ach:Achl_2782	ncbi-geneid:7294262	1.11.1.6	56634
ach:Achl_2787	ncbi-geneid:7294267	1.1.1.1	50129|51735
ach:Achl_2788	ncbi-geneid:7294268	1.2.1.3	53720
ach:Achl_2790	ncbi-geneid:7294270	1.18.1.2	51971
ach:Achl_2793	ncbi-geneid:7294273	3.2.1.8	51445
ach:Achl_2798	ncbi-geneid:7294278	2.6.1.19|2.6.1.22	53383
ach:Achl_2802	ncbi-geneid:7294282	3.4.11.18	55920
ach:Achl_2811	ncbi-geneid:7294291	1.18.1.2	51971
ach:Achl_2812	ncbi-geneid:7294292	2.1.1.107|1.3.1.76|4.99.1.4	53790|51735
ach:Achl_2817	ncbi-geneid:7294297	2.7.7.4	52540|50465|50447
ach:Achl_2818	ncbi-geneid:7294298	2.7.7.4	52402
ach:Achl_2819	ncbi-geneid:7294299	1.8.4.8	52402
ach:Achl_2820	ncbi-geneid:7294300	1.8.7.1|1.7.7.1	56014|55124|56014|55124
ach:Achl_2825	ncbi-geneid:7294305	2.5.1.30	48576
ach:Achl_2827	ncbi-geneid:7294307	2.1.1	53335
ach:Achl_2828	ncbi-geneid:7294308	5.4.4.2	56322
ach:Achl_2831	ncbi-geneid:7294311	3.6.3.21	52540
ach:Achl_2832	ncbi-geneid:7294312	2.6.1.1	53383
ach:Achl_2834	ncbi-geneid:7294314	4.1.1.71|2.2.1.9	52518|52518
ach:Achl_2836	ncbi-geneid:7294316	4.2.1.113	51604
ach:Achl_2862	ncbi-geneid:7294342	3.4.21.89	51306
ach:Achl_2863	ncbi-geneid:7294343	1.3.3.5	49503|49503
ach:Achl_2879	ncbi-geneid:7294359	2.7.13.3	55874|47384|55785
ach:Achl_2882	ncbi-geneid:7294362	3.4.21.-	52743
ach:Achl_2894	ncbi-geneid:7294374	5.1.1.1	53822|47413
ach:Achl_2896	ncbi-geneid:7294376	2.7.1.4	53613
ach:Achl_2897	ncbi-geneid:7294377	3.2.1.65	75005|49899
ach:Achl_2898	ncbi-geneid:7294378	5.1.1.1	53822|47413
ach:Achl_2902	ncbi-geneid:7294382	4.2.2.17	51126
ach:Achl_2903	ncbi-geneid:7294383	2.3.1.12	52777|51230|47005
ach:Achl_2904	ncbi-geneid:7294384	1.2.4.1	52518|52922
ach:Achl_2905	ncbi-geneid:7294385	1.2.4.1	52518
ach:Achl_2907	ncbi-geneid:7294387	2.7.7.9	53448
ach:Achl_2911	ncbi-geneid:7294391	5.1.3.2	51735
ach:Achl_2922	ncbi-geneid:7294402	3.4.-.-	51306
ach:Achl_2940	ncbi-geneid:7294420	1.1.1.132	51735|48179|52413
ach:Achl_2948	ncbi-geneid:7294428	2.7.10.2	52540
ach:Achl_2953	ncbi-geneid:7294433	2.7.7.9	53448
ach:Achl_2955	ncbi-geneid:7294435	2.7.10.2	52540
ach:Achl_2959	ncbi-geneid:7294439	4.2.1.17	52096
ach:Achl_2988	ncbi-geneid:7294468	3.6.3.15|3.6.3.14	52540
ach:Achl_3005	ncbi-geneid:7294485	3.6.3.34	52540
ach:Achl_3009	ncbi-geneid:7294489	1.1.1.274	51430
ach:Achl_3020	ncbi-geneid:7294500	6.3.-.-	55931
ach:Achl_3024	ncbi-geneid:7294504	1.8.1.9	51905
ach:Achl_3030	ncbi-geneid:7294510	3.6.3.4	56784|81653|81665
ach:Achl_3033	ncbi-geneid:7294513	3.1.3.48	52788
ach:Achl_3035	ncbi-geneid:7294515	3.1.3.1	56300
ach:Achl_3040	ncbi-geneid:7294520	3.4.21.83	50993|53474
ach:Achl_3044	ncbi-geneid:7294524	2.7.2.1	53067|53067
ach:Achl_3046	ncbi-geneid:7294526	2.3.1.8	53659|75138|52540
ach:Achl_3048	ncbi-geneid:7294528	6.2.1.30	56801
ach:Achl_3061	ncbi-geneid:7294541	1.1.1.157	51735|48179
ach:Achl_3062	ncbi-geneid:7294542	4.2.1.17	52096
ach:Achl_3063	ncbi-geneid:7294543	2.3.1.9	53901|53901
ach:Achl_3067	ncbi-geneid:7294547	2.7.7.7	56672|100879
ach:Achl_3068	ncbi-geneid:7294548	3.1.1.45	53474
ach:Achl_3077	ncbi-geneid:7294557	4.1.3.36	52096
ach:Achl_3078	ncbi-geneid:7294558	6.2.1.26	56801
ach:Achl_3098	ncbi-geneid:7294578	3.1.3.3	56784
ach:Achl_3100	ncbi-geneid:7294580	2.5.1.54	51569
ach:Achl_3101	ncbi-geneid:7294581	3.1.1.41	53474
ach:Achl_3105	ncbi-geneid:7294585	2.7.1.5	53067|53067
ach:Achl_3108	ncbi-geneid:7294588	5.1.3.-	54909
ach:Achl_3109	ncbi-geneid:7294589	5.1.1.1	53822|47413
ach:Achl_3125	ncbi-geneid:7294605	3.2.1.23	51445|52317
ach:Achl_3135	ncbi-geneid:7294615	1.2.1.4	53720
ach:Achl_3137	ncbi-geneid:7294617	4.2.1.41	51569
ach:Achl_3140	ncbi-geneid:7294620	5.1.1.1	53822|47413
ach:Achl_3141	ncbi-geneid:7294621	1.1.2.3	51395
ach:Achl_3146	ncbi-geneid:7294626	1.5.1.2	48179|51735
ach:Achl_3147	ncbi-geneid:7294627	3.6.1.11|3.6.1.40	53067|53067
ach:Achl_3149	ncbi-geneid:7294629	5.99.1.2	56712
ach:Achl_3163	ncbi-geneid:7294643	2.7.7.7	56672
ach:Achl_3166	ncbi-geneid:7294646	4.2.99.18	48150
ach:Achl_3168	ncbi-geneid:7294648	6.2.1.1	56801
ach:Achl_3174	ncbi-geneid:7294654	4.2.1.10	52304
ach:Achl_3186	ncbi-geneid:7294667	6.3.2.6	56104
ach:Achl_3187	ncbi-geneid:7294668	6.3.4.13	56059|52440|51246
ach:Achl_3195	ncbi-geneid:7294676	1.2.4.1	52518|52518|52922
ach:Achl_3205	ncbi-geneid:7294686	3.5.99.3	51556|51338
ach:Achl_3208	ncbi-geneid:7294689	1.7.3.3	55620|55620
ach:Achl_3211	ncbi-geneid:7294692	1.1.1.38	51735|53223
ach:Achl_3212	ncbi-geneid:7294693	2.3.3.9	51645
ach:Achl_3214	ncbi-geneid:7294695	3.5.3.-	51182
ach:Achl_3215	ncbi-geneid:7294696	3.4.16.4	56601
ach:Achl_3250	ncbi-geneid:7294731	3.2.1.23	51445
ach:Achl_3267	ncbi-geneid:7294748	5.1.1.1	53822|47413
ach:Achl_3272	ncbi-geneid:7294753	3.5.1.11	56235
ach:Achl_3275	ncbi-geneid:7294756	1.-.-.-	50129|51735
ach:Achl_3299	ncbi-geneid:7294780	3.5.2.6	56601
ach:Achl_3301	ncbi-geneid:7294782	3.5.2.6	56601
ach:Achl_3303	ncbi-geneid:7294784	3.5.3.3	55920|53092
ach:Achl_3306	ncbi-geneid:7294787	1.2.1.3	53720
ach:Achl_3307	ncbi-geneid:7294788	1.1.1.100	51735
ach:Achl_3308	ncbi-geneid:7294789	4.2.1.52	51569
ach:Achl_3309	ncbi-geneid:7294790	4.2.1.-	52096
ach:Achl_3325	ncbi-geneid:7294806	2.3.1.-	55729
ach:Achl_3332	ncbi-geneid:7294813	1.1.1.31	51735|48179
ach:Achl_3336	ncbi-geneid:7294817	1.3.3.4	52218
ach:Achl_3349	ncbi-geneid:7294830	2.1.1.13	82282|56507|51717|52242|47644
ach:Achl_3359	ncbi-geneid:7294840	3.1.1.57	51556
ach:Achl_3360	ncbi-geneid:7294841	4.1.3.17	89562
ach:Achl_3361	ncbi-geneid:7294842	4.2.1.83	51556
ach:Achl_3365	ncbi-geneid:7294846	1.11.1.6|1.11.1.7	48113|48113
ach:Achl_3366	ncbi-geneid:7294847	3.1.1.81	56281
ach:Achl_3368	ncbi-geneid:7294849	4.2.1.9	143975|52016
ach:Achl_3376	ncbi-geneid:7294857	5.1.1.1	53822|47413
ach:Achl_3377	ncbi-geneid:7294858	4.2.1.52	51569
ach:Achl_3384	ncbi-geneid:7294865	3.2.1.18	50939
ach:Achl_3385	ncbi-geneid:7294866	3.2.1.18	50939
ach:Achl_3391	ncbi-geneid:7294872	4.2.1.52	51569
ach:Achl_3392	ncbi-geneid:7294873	2.7.1.2	53067
ach:Achl_3393	ncbi-geneid:7294874	5.1.3.9	51366
ach:Achl_3394	ncbi-geneid:7294875	3.5.1.25	51556|51338
ach:Achl_3405	ncbi-geneid:7294886	3.5.99.6	100950
ach:Achl_3420	ncbi-geneid:7294901	4.3.1.19	53686
ach:Achl_3422	ncbi-geneid:7294903	2.7.4.9	52540
ach:Achl_3426	ncbi-geneid:7294907	3.5.1.25	51556|51338
ach:Achl_3433	ncbi-geneid:7294914	3.5.1.32	53187|55031
ach:Achl_3436	ncbi-geneid:7294917	5.3.1.22	51658
ach:Achl_3437	ncbi-geneid:7294918	1.1.1.60	51735|48179
ach:Achl_3438	ncbi-geneid:7294919	4.1.1.47	52518|52467|52518
ach:Achl_3439	ncbi-geneid:7294920	2.7.1.31	110738
ach:Achl_3440	ncbi-geneid:7294921	3.5.2.5	51556|51338
ach:Achl_3444	ncbi-geneid:7294925	1.11.1.15	52833
ach:Achl_3450	ncbi-geneid:7294931	2.4.1.12	53448|53448
ach:Achl_3455	ncbi-geneid:7294936	3.5.2.17	49472
ach:Achl_3462	ncbi-geneid:7294943	3.5.1.10	53328|55021
ach:Achl_3465	ncbi-geneid:7294946	1.5.1.5|3.5.4.9	51735|53223
ach:Achl_3470	ncbi-geneid:7294951	1.2.1.2	53706|50692
ach:Achl_3472	ncbi-geneid:7294953	1.1.1.306	50129|51735|50129
ach:Achl_3474	ncbi-geneid:7294955	2.4.2.14	53271|56235
ach:Achl_3475	ncbi-geneid:7294956	6.3.3.1	56042|55326
ach:Achl_3481	ncbi-geneid:7294962	3.6.3.29	52540|50331
ach:Achl_3486	ncbi-geneid:7294967	3.1.3.71	142823
ach:Achl_3488	ncbi-geneid:7294969	5.3.1.24	51366
ach:Achl_3495	ncbi-geneid:7294976	1.2.1.8	53720
ach:Achl_3504	ncbi-geneid:7294985	2.1.1.33	53335
ach:Achl_3516	ncbi-geneid:7294997	2.7.11.1	52540|52540
ach:Achl_3520	ncbi-geneid:7295001	3.5.1.87	53187|55031
ach:Achl_3521	ncbi-geneid:7295002	1.5.3.1	51905|54373
ach:Achl_3525	ncbi-geneid:7295006	6.3.1.2	55931|54368
ach:Achl_3526	ncbi-geneid:7295007	3.2.1.21	51445|52279
ach:Achl_3529	ncbi-geneid:7295010	1.1.3.10	51905|54373
ach:Achl_3540	ncbi-geneid:7295021	3.2.1.21	51445|52279
ach:Achl_3544	ncbi-geneid:7295025	1.13.11.2	54593
ach:Achl_3548	ncbi-geneid:7295029	4.1.1.45	51556
ach:Achl_3556	ncbi-geneid:7295037	3.2.1.14	51445
ach:Achl_3558	ncbi-geneid:7295039	5.1.3.2	51735
ach:Achl_3570	ncbi-geneid:7295051	3.2.1.23	51445|49785
ach:Achl_3572	ncbi-geneid:7295053	1.4.3.21	49998|54416|54416
ach:Achl_3577	ncbi-geneid:7295058	1.4.1.4	53223|51735
ach:Achl_3583	ncbi-geneid:7295064	2.3.1.79	51161
ach:Achl_3584	ncbi-geneid:7295065	1.2.1.19	53720
ach:Achl_3586	ncbi-geneid:7295067	4.2.1.52	51569
ach:Achl_3587	ncbi-geneid:7295068	1.3.3.4	51905
ach:Achl_3590	ncbi-geneid:7295071	3.5.1.10	53328|55021
ach:Achl_3591	ncbi-geneid:7295072	4.3.1.17	143548
ach:Achl_3592	ncbi-geneid:7295073	1.5.3.1	103025
ach:Achl_3593	ncbi-geneid:7295074	1.5.3.1	103025|51905|101790
ach:Achl_3595	ncbi-geneid:7295076	1.5.3.1	51905|54373
ach:Achl_3596	ncbi-geneid:7295077	2.1.2.1	53383
ach:Achl_3603	ncbi-geneid:7295084	3.2.1.20	51445
ach:Achl_3605	ncbi-geneid:7295086	2.4.1.4	51445|51011
ach:Achl_3606	ncbi-geneid:7295087	4.2.1.51	53850|55021
ach:Achl_3607	ncbi-geneid:7295088	1.14.13.7	52833|51905|54373
ach:Achl_3610	ncbi-geneid:7295091	1.2.1.60	53720
ach:Achl_3611	ncbi-geneid:7295092	1.13.11.2	54593
ach:Achl_3612	ncbi-geneid:7295093	4.1.1.77|4.2.1.-	56529
ach:Achl_3613	ncbi-geneid:7295094	4.1.2.-	51621
ach:Achl_3615	ncbi-geneid:7295096	2.7.9.2	56059|52009
ach:Achl_3621	ncbi-geneid:7295102	1.3.1.74	100920|53067|53067|100934
ach:Achl_3622	ncbi-geneid:7295103	3.5.1.2	56601
ach:Achl_3634	ncbi-geneid:7295115	3.1.3.48	52788
ach:Achl_3635	ncbi-geneid:7295116	2.6.1.85	56322|52540
ach:Achl_3636	ncbi-geneid:7295117	2.7.8.-	56024|56024
ach:Achl_3637	ncbi-geneid:7295118	4.1.3.38	56752
ach:Achl_3641	ncbi-geneid:7295122	2.3.1.128	55729
ach:Achl_3645	ncbi-geneid:7295126	2.5.1.-	53383
ach:Achl_3646	ncbi-geneid:7295127	6.3.-.-	55931
ach:Achl_3647	ncbi-geneid:7295128	2.5.1.7	55205|47413
ach:Achl_3664	ncbi-geneid:7295145	3.5.4.13	51283
ach:Achl_3669	ncbi-geneid:7295151	3.5.1.32	53187|55031
ach:Achl_3673	ncbi-geneid:7295155	1.5.99.8|1.5.1.12	53720|51730
ach:Achl_3676	ncbi-geneid:7295158	4.1.1.11	50692
ach:Achl_3678	ncbi-geneid:7295160	1.5.3.1	51905|54373
ach:Achl_3686	ncbi-geneid:7295168	1.2.1.8	53720
ach:Achl_3691	ncbi-geneid:7295173	1.2.1.46	51735|50129
ach:Achl_3696	ncbi-geneid:7295178	4.1.2.14|4.1.3.16	51569
ach:Achl_3709	ncbi-geneid:7295191	3.6.3.21	52540
ach:Achl_3719	ncbi-geneid:7295204	3.2.1.23	51445|74650|49785|49303|49303
ach:Achl_3732	ncbi-geneid:7295220	3.6.3.34	52540
ach:Achl_3742	ncbi-geneid:7295230	1.3.99.-	56645|47203
ach:Achl_3758	ncbi-geneid:7295246	4.3.1.1	48557
ach:Achl_3760	ncbi-geneid:7295248	2.3.2.2	56235
ach:Achl_3764	ncbi-geneid:7295252	6.1.1.17	52374
ach:Achl_3773	ncbi-geneid:7295261	1.1.1.40|1.1.1.38	51735|53223
ach:Achl_3778	ncbi-geneid:7295266	1.3.1.74	103473
ach:Achl_3784	ncbi-geneid:7295272	3.6.3.34	52540
ach:Achl_3788	ncbi-geneid:7295276	1.1.1.17	51735|48179
ach:Achl_3789	ncbi-geneid:7295277	2.7.1.69	52794|55804
ach:Achl_3791	ncbi-geneid:7295279	2.7.3.9	51621|52009|47831
ach:Achl_3792	ncbi-geneid:7295280	3.2.1.65	75005|49899
ach:Achl_3793	ncbi-geneid:7295281	3.2.1.26	75005|49899
ach:Achl_3799	ncbi-geneid:7295287	5.1.1.1	53822|47413
ach:Achl_3803	ncbi-geneid:7295291	1.4.1.1	52283|51735
ach:Achl_3816	ncbi-geneid:7295304	2.3.1.12	52777|51230|47005
ach:Achl_3817	ncbi-geneid:7295305	1.2.4.1	52518|52922
ach:Achl_3818	ncbi-geneid:7295306	1.2.4.1	52518
ach:Achl_3819	ncbi-geneid:7295307	2.6.1.9	53383
ach:Achl_3820	ncbi-geneid:7295308	3.1.1.11	51126|52266
ach:Achl_3821	ncbi-geneid:7295309	4.2.2.2	51126
ach:Achl_3826	ncbi-geneid:7295314	4.3.2.2	48557
ach:Achl_3834	ncbi-geneid:7295322	3.6.3.30	52540|50331
ach:Achl_3838	ncbi-geneid:7295326	1.14.13.2	51905|54373
ach:Achl_3843	ncbi-geneid:7295331	1.6.1.2	52467
ach:Achl_3845	ncbi-geneid:7295333	1.6.1.2	52283|51735
ach:Achl_3847	ncbi-geneid:7295335	2.8.3.6	100950
ach:Achl_3848	ncbi-geneid:7295336	2.8.3.5|2.8.3.6	100950
ach:Achl_3849	ncbi-geneid:7295337	2.3.1.9	53901|53901
ach:Achl_3850	ncbi-geneid:7295338	4.1.1.44	69118
ach:Achl_3851	ncbi-geneid:7295339	3.1.1.24	53474
ach:Achl_3852	ncbi-geneid:7295340	5.5.1.2	48557
ach:Achl_3853	ncbi-geneid:7295341	1.13.11.3	49482
ach:Achl_3854	ncbi-geneid:7295342	1.13.11.3	49482
ach:Achl_3855	ncbi-geneid:7295343	1.13.11.27	51658|54593
ach:Achl_3856	ncbi-geneid:7295344	1.1.1.25	51735|53223
ach:Achl_3859	ncbi-geneid:7295347	6.5.1.1	56091|50249
ach:Achl_3862	ncbi-geneid:7295350	2.6.1.66|2.6.1.2	53383
ach:Achl_3873	ncbi-geneid:7295361	3.6.3.4	56784|81653|55008|81665
ach:Achl_3883	ncbi-geneid:7295371	3.6.4.12	52540|48024
ach:Achl_3885	ncbi-geneid:7295373	1.5.1.29	52218
ach:Achl_3897	ncbi-geneid:7295385	5.1.3.2	51735
ach:Achl_3910	ncbi-geneid:7295398	3.4.11.21	53187|101821
ach:Achl_3923	ncbi-geneid:7295411	5.4.2.1
ach:Achl_3924	ncbi-geneid:7295412	2.7.7.19	81891|81301
ach:Achl_3928	ncbi-geneid:7295416	1.8.1.9	51905
ach:Achl_3932	ncbi-geneid:7295420	2.1.1.170	53335
ach:Achl_3936	ncbi-geneid:7295424	3.1.26.5	54211
