# Supplementary material for: Tracing the Repertoire of Promiscuous Enzymes along the Metabolic Pathways in Archaeal Organisms
Source: Life (Basel). 2017 Jul 13;7(3):30. doi: 10.3390/life7030030 (PMC5617955; doi:10.3390/life7030030)
Supplement: Supplementary file 1 [file life-07-00030-s001.zip › Table_S2/aci.txt]

KEGGID	NCBIGI	ECs	SFamilyID
aci:ACIAD0002	ncbi-geneid:2881058	2.7.7.7	55979|55979|55979
aci:ACIAD0004	ncbi-geneid:2879253	5.99.1.3	56719|55874|54211
aci:ACIAD0011	ncbi-geneid:2880988	2.7.1.-	53067
aci:ACIAD0013	ncbi-geneid:2880799	6.1.1.1	52374|55174
aci:ACIAD0015	ncbi-geneid:2879681	3.1.3.5	56300|55816
aci:ACIAD0017	ncbi-geneid:2877777	2.5.1.18	47616|52833
aci:ACIAD0020	ncbi-geneid:2879645	5.2.1.8	54534
aci:ACIAD0022	ncbi-geneid:2878563	6.1.1.5	52374|47323|50677
aci:ACIAD0023	ncbi-geneid:2879523	2.7.7.2|2.7.1.26	82114|52374
aci:ACIAD0027	ncbi-geneid:2879057	1.14.-.-	51679
aci:ACIAD0028	ncbi-geneid:2879058	3.-.-.-	52499
aci:ACIAD0030	ncbi-geneid:2878901	1.5.1.-	50475
aci:ACIAD0032	ncbi-geneid:2880621	1.1.1.31	51735|48179
aci:ACIAD0036	ncbi-geneid:2879232	1.14.14.5	51679
aci:ACIAD0039	ncbi-geneid:2877973	2.3.1.1	53633|55729
aci:ACIAD0042	ncbi-geneid:2880365	1.1.1.100	51735
aci:ACIAD0043	ncbi-geneid:2881034	3.1.3.18	56784
aci:ACIAD0044	ncbi-geneid:2880804	2.1.1.64	53335
aci:ACIAD0045	ncbi-geneid:2879764	5.3.4.1	52833
aci:ACIAD0050	ncbi-geneid:2879517	2.7.7.56	54211|55666
aci:ACIAD0062	ncbi-geneid:2880567	2.4.2.19	51690|54675
aci:ACIAD0065	ncbi-geneid:2879643	5.2.1.8	54534
aci:ACIAD0066	ncbi-geneid:2879644	5.2.1.8	54534
aci:ACIAD0068	ncbi-geneid:2879341	2.7.10.-	52540
aci:ACIAD0069	ncbi-geneid:2879342	3.1.3.48	52788
aci:ACIAD0072	ncbi-geneid:2880806	1.1.1.22	51735|48179|52413
aci:ACIAD0073	ncbi-geneid:2878074	2.-.-.-	53448
aci:ACIAD0074	ncbi-geneid:2878075	2.-.-.-	53448
aci:ACIAD0076	ncbi-geneid:2879531	4.2.1.46	51735
aci:ACIAD0078	ncbi-geneid:2879533	1.1.1.133	51735
aci:ACIAD0079	ncbi-geneid:2879530	2.7.7.24	53448
aci:ACIAD0080	ncbi-geneid:2879532	5.1.3.13	51182
aci:ACIAD0081	ncbi-geneid:2881131	2.-.-.-	53756
aci:ACIAD0082	ncbi-geneid:2881132	2.-.-.-	53448
aci:ACIAD0084	ncbi-geneid:2880593	2.4.1.-	53756
aci:ACIAD0085	ncbi-geneid:2881043	2.4.-.-	53448
aci:ACIAD0086	ncbi-geneid:2880683	2.7.7.22|5.3.1.8	51182|53448
aci:ACIAD0087	ncbi-geneid:2881044	1.1.1.132|1.1.1.-	51735|52413|48179
aci:ACIAD0088	ncbi-geneid:2881045	5.1.3.-|4.2.1|5.1.3.2	51735
aci:ACIAD0090	ncbi-geneid:2880068	2.-.-.-	53756
aci:ACIAD0091	ncbi-geneid:2880069	2.-.-.-	53756
aci:ACIAD0092	ncbi-geneid:2879012	2.-.-.-	53756
aci:ACIAD0094	ncbi-geneid:2878729	2.3.1.-	51161
aci:ACIAD0096	ncbi-geneid:2878730	5.1.3.2	51735|53335
aci:ACIAD0099	ncbi-geneid:2879199	2.7.7.9	53448
aci:ACIAD0100	ncbi-geneid:2879749	1.1.1.22	52413|48179|51735
aci:ACIAD0101	ncbi-geneid:2879592	5.3.1.9	53697
aci:ACIAD0102	ncbi-geneid:2879198	5.1.3.2	51735
aci:ACIAD0104	ncbi-geneid:2878612	5.4.2.8|5.4.2.2	53738|53738|53738|55957
aci:ACIAD0108	ncbi-geneid:2881112	1.1.2.3	51395
aci:ACIAD0109	ncbi-geneid:2881051	1.1.1.28	55103|56176
aci:ACIAD0112	ncbi-geneid:2880798	2.6.1.57	53383
aci:ACIAD0115	ncbi-geneid:2878458	1.4.99.1	51905|54373
aci:ACIAD0116	ncbi-geneid:2878252	5.1.1.1	51419|50621
aci:ACIAD0128	ncbi-geneid:2879250	4.2.1.40	51604|54826
aci:ACIAD0130	ncbi-geneid:2879972	4.2.1.41	51569
aci:ACIAD0131	ncbi-geneid:2880252	1.2.1.3|1.2.1.4	53720
aci:ACIAD0133	ncbi-geneid:2877855	1.1.1.-	51735|52283
aci:ACIAD0151	ncbi-geneid:2879247	6.3.5.2	52402|52317|54810
aci:ACIAD0159	ncbi-geneid:2880629	2.5.1.18	47616|52833
aci:ACIAD0164	ncbi-geneid:2878784	6.1.1.19	52374|47323|55190
aci:ACIAD0166	ncbi-geneid:2879295	1.1.1.38	53223|51735
aci:ACIAD0175	ncbi-geneid:2878633	3.6.3.-	52540
aci:ACIAD0180	ncbi-geneid:2878477	3.6.3.14	81336
aci:ACIAD0182	ncbi-geneid:2878056	3.6.3.14	81333
aci:ACIAD0183	ncbi-geneid:2878057	3.6.3.14	81573
aci:ACIAD0184	ncbi-geneid:2878059	3.6.3.14	47928
aci:ACIAD0185	ncbi-geneid:2878476	3.6.3.14	52540|47917|50615
aci:ACIAD0186	ncbi-geneid:2878058	3.6.3.14	52943
aci:ACIAD0187	ncbi-geneid:2878055	3.6.3.14	52540|47917|50615
aci:ACIAD0188	ncbi-geneid:2878478	3.6.3.14	51344|46604
aci:ACIAD0191	ncbi-geneid:2881072	5.1.3.15	74650
aci:ACIAD0193	ncbi-geneid:2881074	1.11.1.9	52833
aci:ACIAD0201	ncbi-geneid:2877970	2.5.1.18	47616
aci:ACIAD0205	ncbi-geneid:2881201	3.6.3.17	52540|52540
aci:ACIAD0211	ncbi-geneid:2881097	3.5.1.88	56420
aci:ACIAD0225	ncbi-geneid:2881103	2.7.7.7	56672|100879
aci:ACIAD0226	ncbi-geneid:2880165	3.2.1.17	51445
aci:ACIAD0234	ncbi-geneid:2880501	5.99.1.-	56719|101904
aci:ACIAD0235	ncbi-geneid:2878531	6.2.1.3	56801
aci:ACIAD0239	ncbi-geneid:2879807	3.6.1.1	50324
aci:ACIAD0247	ncbi-geneid:2879522	3.5.4.26|1.1.1.193	53597|53927
aci:ACIAD0248	ncbi-geneid:2877822	2.1.1.72	53335
aci:ACIAD0249	ncbi-geneid:2880869	2.5.1.9	63380|63380
aci:ACIAD0252	ncbi-geneid:2878279	2.7.7.7	102400
aci:ACIAD0253	ncbi-geneid:2878301	3.4.11.1	53187|52949
aci:ACIAD0256	ncbi-geneid:2878141	5.4.2.1	64158|53649
aci:ACIAD0257	ncbi-geneid:2880827	3.4.21.102	52096|50156
aci:ACIAD0259	ncbi-geneid:2878362	2.7.3.-|2.7.13.3	55874|47384|55785
aci:ACIAD0262	ncbi-geneid:2879431	3.4.21.-	56601
aci:ACIAD0263	ncbi-geneid:2880750	4.2.3.1	53686
aci:ACIAD0264	ncbi-geneid:2878280	1.1.1.3	55347|51735|55021
aci:ACIAD0265	ncbi-geneid:2879766	5.3.4.1	52833|54423
aci:ACIAD0270	ncbi-geneid:2879156	6.3.2.9	53623|53244|51984
aci:ACIAD0272	ncbi-geneid:2879413	6.1.1.-	52374
aci:ACIAD0275	ncbi-geneid:2880674	3.6.1.13	55811
aci:ACIAD0283	ncbi-geneid:2877980	4.3.2.1	48557
aci:ACIAD0286	ncbi-geneid:2878315	2.5.1.61	53850|54782
aci:ACIAD0287	ncbi-geneid:2878316	4.2.1.75	69618
aci:ACIAD0290	ncbi-geneid:2881048	3.1.2.-	54637
aci:ACIAD0296	ncbi-geneid:2878140	3.1.3.18	56784
aci:ACIAD0297	ncbi-geneid:2880737	4.1.3.27	56322
aci:ACIAD0299	ncbi-geneid:2880796	3.6.5.3	52540|50465|50447
aci:ACIAD0307	ncbi-geneid:2879829	2.7.7.6	64484
aci:ACIAD0308	ncbi-geneid:2879830	2.7.7.6	64484
aci:ACIAD0318	ncbi-geneid:2880367	5.1.1.13	53681|53681
aci:ACIAD0334	ncbi-geneid:2881153	2.3.1.16	53901|53901
aci:ACIAD0335	ncbi-geneid:2881154	5.3.3.8|5.1.2.3|1.1.1.35|4.2.1.17	52096|51735|48179|48179
aci:ACIAD0337	ncbi-geneid:2878603	1.14.11.-	51197
aci:ACIAD0341	ncbi-geneid:2880969	3.1.2.-	54637|54637
aci:ACIAD0344	ncbi-geneid:2879612	2.1.1.63	46767|53155|46689
aci:ACIAD0352	ncbi-geneid:2881004	3.1.-.-	53098
aci:ACIAD0357	ncbi-geneid:2881158	2.1.1.-	75217|55315
aci:ACIAD0359	ncbi-geneid:2877935	2.7.1.24	52540
aci:ACIAD0363	ncbi-geneid:2880725	5.3.1.1	51351
aci:ACIAD0379	ncbi-geneid:2879502	3.6.1.-	52540
aci:ACIAD0380	ncbi-geneid:2878930	3.6.1.31|3.5.4.19	141734|101386
aci:ACIAD0381	ncbi-geneid:2879425	1.-.-.-	51905
aci:ACIAD0384	ncbi-geneid:2880803	2.1.1	53335
aci:ACIAD0397	ncbi-geneid:2879478	3.1.11.5	52540|52540|52980
aci:ACIAD0398	ncbi-geneid:2879477	3.1.11.5	52540|52980
aci:ACIAD0399	ncbi-geneid:2879479	3.1.11.5	52540
aci:ACIAD0402	ncbi-geneid:2879799	2.7.7.8	54211|54211|55666|55666|54791|50249
aci:ACIAD0409	ncbi-geneid:2880042	3.6.4.-	52540|52540
aci:ACIAD0415	ncbi-geneid:2881115	2.3.1.-	56317
aci:ACIAD0417	ncbi-geneid:2879297	2.8.1.-	64307
aci:ACIAD0418	ncbi-geneid:2878789	1.1.1.25	51735|53223
aci:ACIAD0432	ncbi-geneid:2877944	1.3.99.22	102114
aci:ACIAD0433	ncbi-geneid:2877945	1.1.1.-	51735
aci:ACIAD0436	ncbi-geneid:2878208	1.8.1.-|1.11.1.15	52833
aci:ACIAD0437	ncbi-geneid:2878682	2.3.1.86|6.2.1.-	56801
aci:ACIAD0438	ncbi-geneid:2879508	3.1.4.-|3.1.26.12	50249
aci:ACIAD0442	ncbi-geneid:2879528	4.2.1.70|5.4.99.12	55120|55174
aci:ACIAD0443	ncbi-geneid:2877915	3.1.3.18	56784
aci:ACIAD0445	ncbi-geneid:2877917	2.5.1.18	52833|47616
aci:ACIAD0451	ncbi-geneid:2879971	1.11.1.6	56634
aci:ACIAD0452	ncbi-geneid:2879187	1.3.99.-	47203|56645
aci:ACIAD0454	ncbi-geneid:2879344	2.7.3.9	51621|55781|47831|52009
aci:ACIAD0455	ncbi-geneid:2879579	3.6.1.-	55811
aci:ACIAD0459	ncbi-geneid:2881091	1.14.13.82	50022|55961
aci:ACIAD0463	ncbi-geneid:2880114	4.2.1.33|4.2.1.35	53732
aci:ACIAD0465	ncbi-geneid:2879451	2.5.1.18	52833|47616
aci:ACIAD0466	ncbi-geneid:2880115	4.2.1.33|4.2.1.35	52016
aci:ACIAD0469	ncbi-geneid:2880113	1.1.1.85	53659
aci:ACIAD0474	ncbi-geneid:2880741	5.4.99.12	55120
aci:ACIAD0476	ncbi-geneid:2879025	3.5.1.1	53774
aci:ACIAD0479	ncbi-geneid:2880671	1.2.1.11	55347|51735
aci:ACIAD0485	ncbi-geneid:2881083	2.3.2.2	56235
aci:ACIAD0493	ncbi-geneid:2880724	5.99.1.2	56712|57783|57783|57783
aci:ACIAD0495	ncbi-geneid:2879002	3.6.1.-|3.6.4.12	52540
aci:ACIAD0503	ncbi-geneid:2880524	1.2.1.68	53720
aci:ACIAD0505	ncbi-geneid:2880912	3.5.1.10	53328|55021
aci:ACIAD0510	ncbi-geneid:2879148	1.8.4.11	55068
aci:ACIAD0514	ncbi-geneid:2879647	1.5.1.3	53597
aci:ACIAD0515	ncbi-geneid:2880752	2.1.1.45	55831
aci:ACIAD0526	ncbi-geneid:2881010	3.6.1.15	52972
aci:ACIAD0529	ncbi-geneid:2879496	2.3.1.31	53474
aci:ACIAD0530	ncbi-geneid:2880112	2.3.3.13	51569|110921|89000
aci:ACIAD0531	ncbi-geneid:2878367	1.14.11.-	51197
aci:ACIAD0534	ncbi-geneid:2877930	3.4.21.92	52096
aci:ACIAD0538	ncbi-geneid:2879189	4.2.1.2	117457
aci:ACIAD0539	ncbi-geneid:2879560	2.1.-.-	53335
aci:ACIAD0540	ncbi-geneid:2879339	2.3.1.8	53659|52540|75138
aci:ACIAD0541	ncbi-geneid:2879320	2.7.2.1	53067|53067
aci:ACIAD0542	ncbi-geneid:2878439	4.2.1.12	143975|52016
aci:ACIAD0543	ncbi-geneid:2878438	4.1.2.14|4.1.3.16	51569
aci:ACIAD0545	ncbi-geneid:2878138	2.7.1.12	52540
aci:ACIAD0546	ncbi-geneid:2879561	1.2.1.9	53720
aci:ACIAD0547	ncbi-geneid:2880045	1.2.1.41	53720
aci:ACIAD0551	ncbi-geneid:2880568	3.2.1.52	51445
aci:ACIAD0552	ncbi-geneid:2880038	3.4.21.102	52096|50156
aci:ACIAD0553	ncbi-geneid:2878757	2.4.1.-	53756
aci:ACIAD0554	ncbi-geneid:2878758	3.1.3.27	48317
aci:ACIAD0556	ncbi-geneid:2879456	2.7.4.6	54919
aci:ACIAD0557	ncbi-geneid:2878992	2.1.1.-	102114
aci:ACIAD0561	ncbi-geneid:2879846	1.17.7.1	56014|51604
aci:ACIAD0562	ncbi-geneid:2878931	6.1.1.21	55681|52954
aci:ACIAD0567	ncbi-geneid:2880992	2.3.1.-	69593
aci:ACIAD0574	ncbi-geneid:2878555	4.3.1.3
aci:ACIAD0575	ncbi-geneid:2878162	3.1.2.-	54637
aci:ACIAD0578	ncbi-geneid:2879823	1.-.-.-	51905
aci:ACIAD0580	ncbi-geneid:2880778	2.3.1.41	53901|53901
aci:ACIAD0582	ncbi-geneid:2881149	1.1.1.100	51735
aci:ACIAD0583	ncbi-geneid:2881148	2.3.1.41|2.3.1.179	53901|53901
aci:ACIAD0585	ncbi-geneid:2880781	2.7.8.-	56214|56214
aci:ACIAD0590	ncbi-geneid:2881193	2.4.2.29	51713
aci:ACIAD0591	ncbi-geneid:2879573	5.-.-.-	111337
aci:ACIAD0595	ncbi-geneid:2881195	2.7.3.-	55874|47384
aci:ACIAD0596	ncbi-geneid:2881142	2.7.7.42	81301|81301|81593|81593
aci:ACIAD0597	ncbi-geneid:2877812	2.6.1.42	56752
aci:ACIAD0601	ncbi-geneid:2881026	2.-.-.-	53448
aci:ACIAD0609	ncbi-geneid:2880676	6.1.1.12	55681|55261|50249
aci:ACIAD0623	ncbi-geneid:2878574	1.3.99.-	56645|47203
aci:ACIAD0624	ncbi-geneid:2879314	1.3.99.-	56645|47203
aci:ACIAD0626	ncbi-geneid:2880884	2.7.3.-|2.7.13.3	55874|47384|158472
aci:ACIAD0627	ncbi-geneid:2880883	3.1.1.61	52172|46894
aci:ACIAD0632	ncbi-geneid:2879053	3.1.4.46	51695
aci:ACIAD0633	ncbi-geneid:2879054	2.5.1.17	89028
aci:ACIAD0635	ncbi-geneid:2880738	5.3.1.24	51366
aci:ACIAD0636	ncbi-geneid:2880734	4.2.1.20	53686
aci:ACIAD0642	ncbi-geneid:2880733	4.2.1.20	51366
aci:ACIAD0644	ncbi-geneid:2879649	6.3.2.12|6.3.2.17	53623|53244
aci:ACIAD0650	ncbi-geneid:2877981	2.3.1.35|2.3.1.1	56266
aci:ACIAD0651	ncbi-geneid:2880565	2.5.1.72	142754
aci:ACIAD0660	ncbi-geneid:2879153	2.5.1.7	55205
aci:ACIAD0661	ncbi-geneid:2878928	2.4.2.17	53850
aci:ACIAD0663	ncbi-geneid:2878926	1.1.1.23	53720
aci:ACIAD0664	ncbi-geneid:2878925	2.6.1.9	53383
aci:ACIAD0665	ncbi-geneid:2880494	4.1.3.-|2.6.1.85	56322
aci:ACIAD0677	ncbi-geneid:2881077	3.4.-.-	53067|53067
aci:ACIAD0682	ncbi-geneid:2878346	3.1.1.-|3.1.2.12
aci:ACIAD0685	ncbi-geneid:2879516	5.1.3.1	51366
aci:ACIAD0692	ncbi-geneid:2879675	2.1.1.63	46767|53155
aci:ACIAD0694	ncbi-geneid:2878332	2.3.1.9	53901|53901
aci:ACIAD0701	ncbi-geneid:2880548	2.1.1.52|2.1.1.172	53335
aci:ACIAD0706	ncbi-geneid:2879626	5.2.1.8	54534
aci:ACIAD0707	ncbi-geneid:2880562	3.2.2.23|4.2.99.18	81624|46946|57716
aci:ACIAD0709	ncbi-geneid:2878345	1.-.-.-	51395
aci:ACIAD0713	ncbi-geneid:2879467	5.3.4.1	52833|54423
aci:ACIAD0715	ncbi-geneid:2879527	4.2.1.70|5.4.99.12	55120
aci:ACIAD0719	ncbi-geneid:2881162	3.11.1.2	82057|57783
aci:ACIAD0722	ncbi-geneid:2879463	1.17.4.1	47240
aci:ACIAD0724	ncbi-geneid:2879462	1.17.4.1	51998|48168
aci:ACIAD0727	ncbi-geneid:2880550	2.7.3.-|2.7.13.3	55874|47384|158472
aci:ACIAD0731	ncbi-geneid:2879581	1.6.5.3	56770
aci:ACIAD0733	ncbi-geneid:2879582	1.6.99.5|1.6.5.3	56762|143243
aci:ACIAD0734	ncbi-geneid:2879583	1.6.5.3	52833
aci:ACIAD0735	ncbi-geneid:2879584	1.6.5.3	142019|140490|142984
aci:ACIAD0736	ncbi-geneid:2879585	1.6.5.3	53706|54862|54292|50692
aci:ACIAD0738	ncbi-geneid:2879587	1.6.5.3	54862
aci:ACIAD0744	ncbi-geneid:2880809	2.4.2.9	53271
aci:ACIAD0747	ncbi-geneid:2878596	1.18.1.2	52343|63380
aci:ACIAD0753	ncbi-geneid:2880322	4.4.1.15	53686
aci:ACIAD0758	ncbi-geneid:2878267	2.1.-.-	53335
aci:ACIAD0761	ncbi-geneid:2879221	3.5.99.3	51556|51338
aci:ACIAD0768	ncbi-geneid:2879488	6.1.1.10	52374|47323|50249|57770
aci:ACIAD0773	ncbi-geneid:2878810	3.2.2.16|3.2.2.9	53167
aci:ACIAD0776	ncbi-geneid:2878238	3.5.4.13	51283
aci:ACIAD0782	ncbi-geneid:2880049	6.1.1.15	55681|52954|55826
aci:ACIAD0791	ncbi-geneid:2878256	3.5.1.18	53187|55031
aci:ACIAD0799	ncbi-geneid:2880052	1.8.1.2	52218|52343|63380
aci:ACIAD0808	ncbi-geneid:2880225	3.-.-.-	52317
aci:ACIAD0822	ncbi-geneid:2878486	6.3.5.6|6.3.5.7	55931|89095
aci:ACIAD0823	ncbi-geneid:2878485	6.3.5.6|6.3.5.7	75304
aci:ACIAD0824	ncbi-geneid:2878487	6.3.5.6|6.3.5.7	141000
aci:ACIAD0830	ncbi-geneid:2880520	3.1.4.-|3.1.26.-	50249
aci:ACIAD0833	ncbi-geneid:2878422	1.8.4.8	52402
aci:ACIAD0834	ncbi-geneid:2880467	3.1.3.3|2.7.1.39	56784
aci:ACIAD0837	ncbi-geneid:2880470	1.-.-.-	51395
aci:ACIAD0840	ncbi-geneid:2881086	2.7.1.33
aci:ACIAD0841	ncbi-geneid:2881087	6.3.4.15
aci:ACIAD0848	ncbi-geneid:2881106	6.5.1.2
aci:ACIAD0849	ncbi-geneid:2878797	1.1.1.-	51735
aci:ACIAD0854	ncbi-geneid:2880887	1.11.1.15	52833
aci:ACIAD0856	ncbi-geneid:2879176	2.6.1.62	53383
aci:ACIAD0857	ncbi-geneid:2879179	2.3.1.47	53383
aci:ACIAD0859	ncbi-geneid:2879178	6.3.3.3	52540
aci:ACIAD0861	ncbi-geneid:2878711	4.2.1.70|5.4.99.12	55120|55174
aci:ACIAD0870	ncbi-geneid:2881147	2.3.1.39	52151|55048
aci:ACIAD0871	ncbi-geneid:2881150	1.1.1.100	51735
aci:ACIAD0875	ncbi-geneid:2880745	2.7.4.7|2.7.1.49	53613
aci:ACIAD0876	ncbi-geneid:2881116	3.1.3.18	56784
aci:ACIAD0879	ncbi-geneid:2881146	2.3.1.41	53901|53901
aci:ACIAD0885	ncbi-geneid:2880795	3.6.5.3	52540|50465|50447
aci:ACIAD0887	ncbi-geneid:2879525	2.3.1.128	55729
aci:ACIAD0888	ncbi-geneid:2878542	2.3.2.8	55729
aci:ACIAD0889	ncbi-geneid:2878569	2.3.2.6	55729
aci:ACIAD0890	ncbi-geneid:2880789	1.8.1.9	51905
aci:ACIAD0900	ncbi-geneid:2880861	3.6.1.-|3.6.4.12	52540
aci:ACIAD0901	ncbi-geneid:2879771	3.6.1.23	51283
aci:ACIAD0902	ncbi-geneid:2878215	5.4.2.8	53738|53738|53738|55957
aci:ACIAD0903	ncbi-geneid:2877974	2.7.2	53633
aci:ACIAD0922	ncbi-geneid:2879485	1.4.99.1|1.4.3.19	51905|54373
aci:ACIAD0923	ncbi-geneid:2878314	4.2.1.24	51569
aci:ACIAD0929	ncbi-geneid:2881133	2.3.2.2	56235
aci:ACIAD0930	ncbi-geneid:2879886	2.7.1.30	53067|53067
aci:ACIAD0960	ncbi-geneid:2879619	1.2.1.16	53720
aci:ACIAD0964	ncbi-geneid:2878838	2.7.6.1	53271|53271
aci:ACIAD0969	ncbi-geneid:2881030	3.6.3.34	52540
aci:ACIAD0979	ncbi-geneid:2879214	1.14.13.82	54292|52343|63380
aci:ACIAD0980	ncbi-geneid:2879213	1.14.13.82	55961|50022
aci:ACIAD0984	ncbi-geneid:2880848	1.14.13.1	51905|54373
aci:ACIAD0989	ncbi-geneid:2879223	1.1.1.100	51735
aci:ACIAD0990	ncbi-geneid:2879224	1.13.11.-	54593
aci:ACIAD0991	ncbi-geneid:2879225	1.18.1.3	51905|51905|55424
aci:ACIAD0997	ncbi-geneid:2880590	1.4.1.21	55347|51735
aci:ACIAD0998	ncbi-geneid:2880591	1.2.1.-	53720
aci:ACIAD0999	ncbi-geneid:2878716	2.2.1.6	52518|52518|52467
aci:ACIAD1007	ncbi-geneid:2878499	1.1.5.4	51905
aci:ACIAD1008	ncbi-geneid:2880313	1.1.99.1	51905|54373
aci:ACIAD1009	ncbi-geneid:2880314	1.2.1.8	53720
aci:ACIAD1015	ncbi-geneid:2881109	2.8.1.8	102114
aci:ACIAD1017	ncbi-geneid:2879324	1.1.1.-|1.2.4.1	52518
aci:ACIAD1018	ncbi-geneid:2879325	1.1.1.-|1.2.4.1	52518|52922
aci:ACIAD1019	ncbi-geneid:2879605	2.3.1.12	52777|51230|47005|47005
aci:ACIAD1020	ncbi-geneid:2879606	1.8.1.4	51905|55424
aci:ACIAD1021	ncbi-geneid:2880415	1.1.1.4|1.1.1.303	50129|51735
aci:ACIAD1022	ncbi-geneid:2879185	1.1.1.4|1.1.1.303	51735
aci:ACIAD1023	ncbi-geneid:2880416	3.1.2.-	54637
aci:ACIAD1028	ncbi-geneid:2878535	5.2.1.8	54534
aci:ACIAD1029	ncbi-geneid:2879399	3.-.-.-	88713
aci:ACIAD1030	ncbi-geneid:2879400	2.4.-.-	53448
aci:ACIAD1039	ncbi-geneid:2881098	3.5.1.88	56420
aci:ACIAD1040	ncbi-geneid:2878766	3.5.1.2	56601|52091
aci:ACIAD1045	ncbi-geneid:2879489	2.1.1.13	82282|56507|51717|52242|47644
aci:ACIAD1048	ncbi-geneid:2879768	4.3.1.18	53686
aci:ACIAD1056	ncbi-geneid:2880980	4.2.1.1	53056
aci:ACIAD1057	ncbi-geneid:2881191	3.1.1.5|3.4.21.-|3.1.2.-	52266
aci:ACIAD1061	ncbi-geneid:2879151	2.4.2.-|2.4.1.-	53955
aci:ACIAD1062	ncbi-geneid:2879628	2.7.4.1	56024|143724|56024|140356
aci:ACIAD1065	ncbi-geneid:2880553	1.18.1.1	51905
aci:ACIAD1069	ncbi-geneid:2878610	6.1.1.6	55681|50249
aci:ACIAD1070	ncbi-geneid:2880832	1.15.1.1	54719|46609
aci:ACIAD1071	ncbi-geneid:2877936	6.3.5.10	52540|52317
aci:ACIAD1072	ncbi-geneid:2878419	2.7.7.4	52402
aci:ACIAD1073	ncbi-geneid:2878426	2.7.7.4	52540|50465|50447
aci:ACIAD1084	ncbi-geneid:2879317	4.1.3.1	51621
aci:ACIAD1089	ncbi-geneid:2879200	3.5.1.5	54111
aci:ACIAD1090	ncbi-geneid:2879201	3.5.1.5	51278
aci:ACIAD1091	ncbi-geneid:2879202	3.5.1.5	51556|51338|51338
aci:ACIAD1092	ncbi-geneid:2879104	3.1.3.-
aci:ACIAD1100	ncbi-geneid:2879107	2.1.1.171	53335
aci:ACIAD1105	ncbi-geneid:2878206	2.7.4.3	52540
aci:ACIAD1108	ncbi-geneid:2879576	4.2.99.18	48150
aci:ACIAD1110	ncbi-geneid:2878492	1.4.1.4	51735|53223
aci:ACIAD1115	ncbi-geneid:2879755	3.4.21.53	54211|52540|88697
aci:ACIAD1116	ncbi-geneid:2878549	6.3.3.2	100950
aci:ACIAD1121	ncbi-geneid:2881108	3.1.1.3	53474
aci:ACIAD1126	ncbi-geneid:2879589	3.4.11.9	55920|53092
aci:ACIAD1127	ncbi-geneid:2880805	1.14.13.-	51905
aci:ACIAD1135	ncbi-geneid:2879388	3.6.1.22	55811
aci:ACIAD1137	ncbi-geneid:2879509	2.7.7.7|3.1.26.4	53098|53098
aci:ACIAD1138	ncbi-geneid:2879390	3.2.1.-	53955|54106|54106|54106|54106|54106|54106|54106|54106
aci:ACIAD1149	ncbi-geneid:2879514	3.1.13.-
aci:ACIAD1150	ncbi-geneid:2879564	3.5.2.3	51556
aci:ACIAD1151	ncbi-geneid:2877979	6.3.4.5	69864|52402
aci:ACIAD1155	ncbi-geneid:2878533	1.3.1.34	51395|51971|51905
aci:ACIAD1175	ncbi-geneid:2879219	5.1.3.14	53756
aci:ACIAD1182	ncbi-geneid:2880194	4.1.99.3	48173|52425
aci:ACIAD1183	ncbi-geneid:2879298	5.2.1.8	54534
aci:ACIAD1184	ncbi-geneid:2879963	3.4.16.4	56601
aci:ACIAD1187	ncbi-geneid:2878562	1.1.1.42	53659
aci:ACIAD1188	ncbi-geneid:2879794	3.5.2.17	49472
aci:ACIAD1189	ncbi-geneid:2879795	4.2.1.70|5.4.99.12	55120
aci:ACIAD1190	ncbi-geneid:2878560	1.1.1.42	53659
aci:ACIAD1194	ncbi-geneid:2878165	3.4.24.-	63411|63411|63411|63411
aci:ACIAD1200	ncbi-geneid:2880058	2.5.1.3	51391
aci:ACIAD1201	ncbi-geneid:2879994	5.4.3.8	53383
aci:ACIAD1203	ncbi-geneid:2880060	4.2.1.70|5.4.99.12	55120
aci:ACIAD1204	ncbi-geneid:2879996	3.6.4.-	52540|52540
aci:ACIAD1210	ncbi-geneid:2878258	2.6.1.76	53383
aci:ACIAD1211	ncbi-geneid:2881095	4.1.1.86	53383
aci:ACIAD1215	ncbi-geneid:2879337	3.6.3.27	52540
aci:ACIAD1216	ncbi-geneid:2880374	3.4.21.-	52096
aci:ACIAD1219	ncbi-geneid:2880900	4.3.2.2	48557
aci:ACIAD1221	ncbi-geneid:2880732	2.1.1.61|2.8.1.-	52402
aci:ACIAD1225	ncbi-geneid:2878457	3.4.16.4	56601|69189
aci:ACIAD1227	ncbi-geneid:2879242	3.1.3.2|3.1.3.5	64167
aci:ACIAD1231	ncbi-geneid:2877976	2.6.1.11	53383
aci:ACIAD1234	ncbi-geneid:2878210	1.8.1.-|1.6.4.-	51905|52833|52833
aci:ACIAD1236	ncbi-geneid:2880578	2.1.1.-	53335
aci:ACIAD1245	ncbi-geneid:2879613	3.5.4.4	51556
aci:ACIAD1248	ncbi-geneid:2879510	3.1.26.4	53098
aci:ACIAD1252	ncbi-geneid:2878608	2.7.2.4	53633|55021|55021
aci:ACIAD1253	ncbi-geneid:2878212	6.1.1.7	55681|101353|55186|50447
aci:ACIAD1255	ncbi-geneid:2878482	1.2.1.12	55347|51735
aci:ACIAD1258	ncbi-geneid:2879345	6.3.4.4	52540
aci:ACIAD1261	ncbi-geneid:2878742	1.1.1.-	51430
aci:ACIAD1266	ncbi-geneid:2877811	4.2.1.9	143975|52016
aci:ACIAD1268	ncbi-geneid:2878692	2.1.1.173	53335|53335
aci:ACIAD1270	ncbi-geneid:2879563	2.1.3.2	53671
aci:ACIAD1279	ncbi-geneid:2878617	6.-.-.-	53623|56059|53244
aci:ACIAD1284	ncbi-geneid:2880679	2.6.1.81	53383
aci:ACIAD1286	ncbi-geneid:2880677	2.3.1.109	55729
aci:ACIAD1287	ncbi-geneid:2880680	1.2.1.71	53720
aci:ACIAD1288	ncbi-geneid:2880678	3.5.3.23	55909
aci:ACIAD1289	ncbi-geneid:2878469	3.1.-.-|3.5.1.96	53187
aci:ACIAD1299	ncbi-geneid:2880839	3.5.3.11|3.5.3.7	52768
aci:ACIAD1301	ncbi-geneid:2878654	1.1.1.29	51735|52283
aci:ACIAD1302	ncbi-geneid:2880729	2.1.1.33	53335
aci:ACIAD1305	ncbi-geneid:2878116	2.5.1.18	47616|52833
aci:ACIAD1312	ncbi-geneid:2878119	2.8.1.-	64307
aci:ACIAD1314	ncbi-geneid:2880863	3.6.4.13	52540
aci:ACIAD1317	ncbi-geneid:2878143	1.1.1.94	48179|51735
aci:ACIAD1318	ncbi-geneid:2881038	3.1.3.-
aci:ACIAD1321	ncbi-geneid:2879565	1.3.3.1	51395
aci:ACIAD1323	ncbi-geneid:2880904	2.4.2.14	56235|53271
aci:ACIAD1327	ncbi-geneid:2880754	1.1.1.215	51735|52283
aci:ACIAD1332	ncbi-geneid:2879625	3.4.24.57	53067|53067
aci:ACIAD1346	ncbi-geneid:2880831	1.15.1.1	54719|46609
aci:ACIAD1348	ncbi-geneid:2880702	3.4.21.-	50494|50156
aci:ACIAD1351	ncbi-geneid:2881174	2.7.1.-	53613
aci:ACIAD1354	ncbi-geneid:2881176	3.1.1.32	56931
aci:ACIAD1357	ncbi-geneid:2877809	4.3.1.19	53686|55021|55021
aci:ACIAD1358	ncbi-geneid:2879518	5.3.1.6	100950|75445
aci:ACIAD1360	ncbi-geneid:2877975	1.2.1	51735|55347
aci:ACIAD1366	ncbi-geneid:2877978	2.1.3.3	53671
aci:ACIAD1369	ncbi-geneid:2879881	2.7.13.3	55874|47384|55785
aci:ACIAD1371	ncbi-geneid:2879548	2.-.-.-	102114
aci:ACIAD1372	ncbi-geneid:2879569	2.7.4.22	53633
aci:ACIAD1374	ncbi-geneid:2879848	2.5.1.31	64005
aci:ACIAD1376	ncbi-geneid:2879772	1.1.1.267	55347|51735|69055
aci:ACIAD1377	ncbi-geneid:2879549	3.4.24.-	50156|50156
aci:ACIAD1380	ncbi-geneid:2879761	2.3.1.-	51161
aci:ACIAD1381	ncbi-geneid:2881152	4.2.1.-	54637
aci:ACIAD1382	ncbi-geneid:2879758	2.3.1.129	51161
aci:ACIAD1391	ncbi-geneid:2880582	2.1.-.-	89562
aci:ACIAD1395	ncbi-geneid:2879536	3.6.4.-	52540|52540|143517|141259|52540
aci:ACIAD1397	ncbi-geneid:2879070	4.6.1.-	55073
aci:ACIAD1404	ncbi-geneid:2879839	4.4.1.-|2.8.1.7	53383
aci:ACIAD1409	ncbi-geneid:2879627	5.2.1.8	109998|54534
aci:ACIAD1412	ncbi-geneid:2879073	1.3.99.2	56645|47203
aci:ACIAD1413	ncbi-geneid:2879074	1.3.99.-	47203|56645
aci:ACIAD1418	ncbi-geneid:2878938	2.1.1.-	82282
aci:ACIAD1419	ncbi-geneid:2878939	3.5.2.3	51556|51338
aci:ACIAD1424	ncbi-geneid:2879933	1.14.13.1	51905|54373
aci:ACIAD1428	ncbi-geneid:2880362	3.1.1.-	53474
aci:ACIAD1429	ncbi-geneid:2880363	1.1.1.90	50129|51735
aci:ACIAD1430	ncbi-geneid:2880364	1.2.1.28	53720
aci:ACIAD1436	ncbi-geneid:2880890	1.14.12.10	55961|50022
aci:ACIAD1437	ncbi-geneid:2880891	1.14.12.10	54427
aci:ACIAD1438	ncbi-geneid:2880892	1.18.1.3	52343|54292|63380
aci:ACIAD1439	ncbi-geneid:2880309	1.3.1.25	51735
aci:ACIAD1442	ncbi-geneid:2880527	1.13.11.1	49482
aci:ACIAD1446	ncbi-geneid:2880528	5.5.1.1	51604|54826
aci:ACIAD1447	ncbi-geneid:2880529	5.3.3.4	54909
aci:ACIAD1448	ncbi-geneid:2879924	2.8.3.6	100950
aci:ACIAD1449	ncbi-geneid:2879925	2.8.3.6	100950
aci:ACIAD1450	ncbi-geneid:2879923	2.3.1.174	53901|53901
aci:ACIAD1451	ncbi-geneid:2879922	3.1.1.24	53474
aci:ACIAD1452	ncbi-geneid:2878044	2.6.1.-	53383
aci:ACIAD1454	ncbi-geneid:2878669	1.6.5.5	51735|50129
aci:ACIAD1457	ncbi-geneid:2878672	2.7.1.39	56112
aci:ACIAD1467	ncbi-geneid:2878002	3.5.99.3	51556|51338
aci:ACIAD1481	ncbi-geneid:2878449	6.1.1.16	52374|47323
aci:ACIAD1482	ncbi-geneid:2879981	5.3.1.13	53697
aci:ACIAD1486	ncbi-geneid:2877861	3.6.3.-	52540
aci:ACIAD1495	ncbi-geneid:2880145	2.1.1.-	53335
aci:ACIAD1503	ncbi-geneid:2879393	3.13.1.3	53850
aci:ACIAD1505	ncbi-geneid:2879395	1.14.14.5	51679
aci:ACIAD1512	ncbi-geneid:2878897	3.13.1.3	53850
aci:ACIAD1518	ncbi-geneid:2879007	1.14.14.5	51679
aci:ACIAD1527	ncbi-geneid:2878318	1.14.14.5	51679
aci:ACIAD1535	ncbi-geneid:2880998	1.1.-.-|1.14.14.5	51679
aci:ACIAD1548	ncbi-geneid:2880614	2.5.1.18	52833|47616
aci:ACIAD1561	ncbi-geneid:2880172	1.14.13.-	50475|46785
aci:ACIAD1565	ncbi-geneid:2880062	1.1.1.35	51735
aci:ACIAD1566	ncbi-geneid:2880063	1.3.99.3	47203|56645
aci:ACIAD1568	ncbi-geneid:2880065	4.2.1.17	52096
aci:ACIAD1569	ncbi-geneid:2880066	2.3.1.9	53901|53901
aci:ACIAD1570	ncbi-geneid:2879280	1.13.12.16
aci:ACIAD1571	ncbi-geneid:2880523	4.2.1.-	52096
aci:ACIAD1572	ncbi-geneid:2879281	2.3.1.86|6.2.1.3	56801
aci:ACIAD1575	ncbi-geneid:2881107	1.14.99.28	48264
aci:ACIAD1577	ncbi-geneid:2879285	1.2.1.3	53720
aci:ACIAD1578	ncbi-geneid:2879286	1.1.1.90	50129|51735
aci:ACIAD1580	ncbi-geneid:2879082	1.18.1.3	51905|55424
aci:ACIAD1582	ncbi-geneid:2879084	4.4.1.-|2.8.1.7|4.4.1.16	53383
aci:ACIAD1584	ncbi-geneid:2880841	2.3.1.30	51161
aci:ACIAD1592	ncbi-geneid:2879986	1.14.11.17	51197
aci:ACIAD1595	ncbi-geneid:2879464	1.14.13.-	51679
aci:ACIAD1596	ncbi-geneid:2879988	1.1.1.-	51430
aci:ACIAD1598	ncbi-geneid:2878061	3.1.6.1	53649
aci:ACIAD1600	ncbi-geneid:2879913	1.14.11.17	51197
aci:ACIAD1604	ncbi-geneid:2879543	1.2.1.27	53720
aci:ACIAD1605	ncbi-geneid:2879544	1.1.1.31	51735|48179
aci:ACIAD1606	ncbi-geneid:2879915	6.2.1.1	56801
aci:ACIAD1607	ncbi-geneid:2879916	1.3.99.-	56645|47203
aci:ACIAD1608	ncbi-geneid:2879917	4.2.1.17	52096
aci:ACIAD1609	ncbi-geneid:2879918	4.2.1.17	52096
aci:ACIAD1611	ncbi-geneid:2878324	6.2.1.1	56801
aci:ACIAD1612	ncbi-geneid:2878325	2.3.1.9	53901|53901
aci:ACIAD1613	ncbi-geneid:2878326	1.3.99.-	56645|47203
aci:ACIAD1615	ncbi-geneid:2879578	4.2.1.84	50090
aci:ACIAD1616	ncbi-geneid:2879577	4.2.1.84	56209
aci:ACIAD1618	ncbi-geneid:2880711	3.5.1.4	75304
aci:ACIAD1630	ncbi-geneid:2879931	2.1.1.79	53335
aci:ACIAD1632	ncbi-geneid:2880390	2.1.1.79	53335
aci:ACIAD1637	ncbi-geneid:2880395	2.3.1.183	55729
aci:ACIAD1645	ncbi-geneid:2880728	2.1.1.35	53335
aci:ACIAD1646	ncbi-geneid:2880913	1.5.1.12|1.5.99.8	53720|51730|81935
aci:ACIAD1650	ncbi-geneid:2880215	3.5.1.-	52467
aci:ACIAD1654	ncbi-geneid:2878534	1.3.1.34	51395|51971|51905
aci:ACIAD1660	ncbi-geneid:2878489	1.3.99.7	56645|47203
aci:ACIAD1662	ncbi-geneid:2878424	2.5.1.47	53686
aci:ACIAD1665	ncbi-geneid:2878372	2.3.1.-	69593
aci:ACIAD1680	ncbi-geneid:2881144	1.5.5.1	51905|54373|54862
aci:ACIAD1683	ncbi-geneid:2880521	5.1.99.4	89796
aci:ACIAD1687	ncbi-geneid:2880522	5.1.99.4	89796
aci:ACIAD1689	ncbi-geneid:2878230	2.3.1.9	53901|53901
aci:ACIAD1690	ncbi-geneid:2878231	1.1.1.157	51735|48179|48179
aci:ACIAD1692	ncbi-geneid:2878229	4.2.1.17	52096
aci:ACIAD1693	ncbi-geneid:2878259	1.3.99.-	56645|47203
aci:ACIAD1695	ncbi-geneid:2878232	2.8.3.6	100950
aci:ACIAD1696	ncbi-geneid:2878233	2.8.3.6	100950
aci:ACIAD1700	ncbi-geneid:2879315	1.3.99.-	56645|47203
aci:ACIAD1704	ncbi-geneid:2879438	2.8.3.6	100950
aci:ACIAD1705	ncbi-geneid:2879439	2.8.3.6	100950
aci:ACIAD1706	ncbi-geneid:2879435	2.3.1.16	53901|53901
aci:ACIAD1707	ncbi-geneid:2879432	5.5.1.2	48557
aci:ACIAD1708	ncbi-geneid:2879434	3.1.1.24	53474
aci:ACIAD1710	ncbi-geneid:2879433	4.1.1.44	69118
aci:ACIAD1711	ncbi-geneid:2879437	1.13.11.3	49482
aci:ACIAD1712	ncbi-geneid:2879436	1.13.11.3	49482
aci:ACIAD1713	ncbi-geneid:2879575	4.2.1.10	51569
aci:ACIAD1716	ncbi-geneid:2879574	1.1.99.25|1.1.5.8	50998
aci:ACIAD1719	ncbi-geneid:2879803	1.14.13.2	51905|54373
aci:ACIAD1720	ncbi-geneid:2878310	3.1.1.73	53474
aci:ACIAD1723	ncbi-geneid:2878308	1.3.99.13	56645|47203
aci:ACIAD1724	ncbi-geneid:2878307	6.2.1.3|6.2.1.34	56801
aci:ACIAD1725	ncbi-geneid:2878306	1.2.1.28	53720
aci:ACIAD1726	ncbi-geneid:2879254	4.2.1.17	52096
aci:ACIAD1731	ncbi-geneid:2878381	1.1.1.-	51735
aci:ACIAD1733	ncbi-geneid:2878382	1.14.13.-	51905|51905
aci:ACIAD1736	ncbi-geneid:2878572	6.3.4.14|6.4.1.2	56059|52440|51246
aci:ACIAD1738	ncbi-geneid:2878793	4.2.1.10	52304
aci:ACIAD1743	ncbi-geneid:2878524	1.6.5.-	51735|50129
aci:ACIAD1744	ncbi-geneid:2880672	4.3.1.1	48557
aci:ACIAD1759	ncbi-geneid:2877836	2.3.1.39	52151|55048
aci:ACIAD1763	ncbi-geneid:2880842	2.3.1.30	51161
aci:ACIAD1774	ncbi-geneid:2880491	2.4.1.15	53756
aci:ACIAD1775	ncbi-geneid:2880492	3.1.3.12	56784
aci:ACIAD1782	ncbi-geneid:2879629	2.7.4.1	56024|143724|56024|140356
aci:ACIAD1783	ncbi-geneid:2879001	1.5.1.20	51730
aci:ACIAD1818	ncbi-geneid:2880705	6.2.1.-	56801
aci:ACIAD1819	ncbi-geneid:2878180	1.3.99.-	47203|56645
aci:ACIAD1820	ncbi-geneid:2878181	4.2.1.17	52096
aci:ACIAD1821	ncbi-geneid:2878182	1.3.99.-	56645|47203
aci:ACIAD1824	ncbi-geneid:2878184	1.1.1.-	51735
aci:ACIAD1828	ncbi-geneid:2879357	1.-.-.-	51735|51735
aci:ACIAD1829	ncbi-geneid:2879358	4.2.1.17	52096
aci:ACIAD1830	ncbi-geneid:2879359	1.14.14.3	51679
aci:ACIAD1836	ncbi-geneid:2879651	1.-.-.-	51395
aci:ACIAD1878	ncbi-geneid:2878785	2.5.1.54	51569
aci:ACIAD1879	ncbi-geneid:2878205	1.1.1.284|1.1.1.1	50129|51735|50129
aci:ACIAD1883	ncbi-geneid:2878221	1.-.-.-	51735
aci:ACIAD1886	ncbi-geneid:2880324	1.3.99.-	56645|47203
aci:ACIAD1890	ncbi-geneid:2879190	4.2.1.2	48557
aci:ACIAD1891	ncbi-geneid:2880328	5.1.3.2	51735
aci:ACIAD1892	ncbi-geneid:2880329	2.8.1.-	75169
aci:ACIAD1895	ncbi-geneid:2878952	2.8.1.-	69721
aci:ACIAD1899	ncbi-geneid:2878496	3.6.3.29	52540
aci:ACIAD1904	ncbi-geneid:2879547	2.-.-.-	54690
aci:ACIAD1908	ncbi-geneid:2880569	1.7.99.4	53706|50692
aci:ACIAD1910	ncbi-geneid:2879453	1.7.1.4	56014|51905|55124|51905
aci:ACIAD1915	ncbi-geneid:2879029	1.2.1.2	53706|50692
aci:ACIAD1920	ncbi-geneid:2879882	6.1.1.18	52374|50715
aci:ACIAD1921	ncbi-geneid:2879810	5.2.1.8	50891
aci:ACIAD1922	ncbi-geneid:2879762	3.6.1.-	56300
aci:ACIAD1923	ncbi-geneid:2879457	1.5.1.34	55469
aci:ACIAD1925	ncbi-geneid:2878537	4.1.2.13	51569
aci:ACIAD1927	ncbi-geneid:2879593	2.7.2.3	53748
aci:ACIAD1934	ncbi-geneid:2880899	1.4.-.-	51395
aci:ACIAD1945	ncbi-geneid:2879154	1.1.1.158	56194|56176
aci:ACIAD1946	ncbi-geneid:2879855	3.1.3.48	52788
aci:ACIAD1950	ncbi-geneid:2879857	1.1.1.1	56796
aci:ACIAD1951	ncbi-geneid:2879858	3.1.2.-	54637
aci:ACIAD1970	ncbi-geneid:2881059	2.7.7.7	52540|48019
aci:ACIAD1976	ncbi-geneid:2878962	1.1.1.100	51735
aci:ACIAD1977	ncbi-geneid:2878963	2.3.1.9	53901|53901
aci:ACIAD1980	ncbi-geneid:2881178	2.2.1.2	51569
aci:ACIAD1984	ncbi-geneid:2879537	3.6.3.2	81665|81660|56784|81653
aci:ACIAD1987	ncbi-geneid:2877827	3.4.11.18	55920
aci:ACIAD1990	ncbi-geneid:2878600	2.7.1.69|2.7.3.9	51621|55804|52009|47831|55594|55804
aci:ACIAD1992	ncbi-geneid:2878601	2.7.1.56	53613
aci:ACIAD1993	ncbi-geneid:2878599	2.7.1.69	52794|52794
aci:ACIAD1996	ncbi-geneid:2879845	4.6.1.12	69765
aci:ACIAD1998	ncbi-geneid:2878251	1.4.99.1	51905|54373
aci:ACIAD1999	ncbi-geneid:2879843	2.7.7.60	53448
aci:ACIAD2001	ncbi-geneid:2878443	4.2.1.11	51604|54826
aci:ACIAD2002	ncbi-geneid:2879978	2.5.1.55	51569
aci:ACIAD2003	ncbi-geneid:2879568	6.3.4.2	52540|52317
aci:ACIAD2008	ncbi-geneid:2879588	3.4.11.2	55486|63737
aci:ACIAD2011	ncbi-geneid:2880748	2.7.1.50	53613
aci:ACIAD2013	ncbi-geneid:2878335	5.3.3.10	55331
aci:ACIAD2015	ncbi-geneid:2878337	1.1.1.1	56796
aci:ACIAD2018	ncbi-geneid:2878214	1.2.1.3	53720
aci:ACIAD2019	ncbi-geneid:2878340	6.3.5.2	52317
aci:ACIAD2026	ncbi-geneid:2880978	3.5.1.24	56235
aci:ACIAD2028	ncbi-geneid:2878788	4.2.3.5	103263
aci:ACIAD2029	ncbi-geneid:2880406	2.1.1.72	53335
aci:ACIAD2032	ncbi-geneid:2880408	2.6.1.1	53383|46785
aci:ACIAD2035	ncbi-geneid:2880755	2.2.1.1	52518|52518|52922
aci:ACIAD2037	ncbi-geneid:2879491	2.5.1.6	55973|55973|55973
aci:ACIAD2041	ncbi-geneid:2880557	3.1.22.4	53098
aci:ACIAD2045	ncbi-geneid:2879177	2.8.1.6	102114
aci:ACIAD2050	ncbi-geneid:2880953	2.3.1.-	69593
aci:ACIAD2056	ncbi-geneid:2880601	3.6.3.-	52540
aci:ACIAD2072	ncbi-geneid:2880833	1.15.1.1	54719|46609
aci:ACIAD2078	ncbi-geneid:2880910	2.1.2.2	56059|52440|51246
aci:ACIAD2079	ncbi-geneid:2881141	2.7.7.59	81301|109604|81593|55021
aci:ACIAD2080	ncbi-geneid:2878639	2.6.1.17	53383
aci:ACIAD2085	ncbi-geneid:2878142	1.11.1.9	52833
aci:ACIAD2086	ncbi-geneid:2879149	1.8.4.12	51316
aci:ACIAD2087	ncbi-geneid:2878644	2.6.1.2|2.6.1.66	53383
aci:ACIAD2088	ncbi-geneid:2880675	3.5.1.38	53774
aci:ACIAD2089	ncbi-geneid:2881054	2.7.7.7	89550|160975
aci:ACIAD2090	ncbi-geneid:2878645	2.1.1.-	75217
aci:ACIAD2091	ncbi-geneid:2878420	2.3.1.30	51161
aci:ACIAD2099	ncbi-geneid:2881066	3.1.-.-	53474
aci:ACIAD2101	ncbi-geneid:2878696	2.3.1.41|2.3.1.180	53901
aci:ACIAD2102	ncbi-geneid:2878283	3.6.1.15|3.6.4.13	52540
aci:ACIAD2103	ncbi-geneid:2878209	1.8.1.-|1.11.1.15	52833
aci:ACIAD2104	ncbi-geneid:2878697	1.1.1.-	51735
aci:ACIAD2106	ncbi-geneid:2878699	6.2.1.3	56801
aci:ACIAD2118	ncbi-geneid:2880788	2.1.-.-	89562
aci:ACIAD2203	ncbi-geneid:2880502	3.6.3.-	52540
aci:ACIAD2213	ncbi-geneid:2879884	4.4.1.5	54593
aci:ACIAD2220	ncbi-geneid:2878302	3.4.13.3	53187
aci:ACIAD2222	ncbi-geneid:2880233	1.3.1.43|2.5.1.19|1.3.1.12	55205|51735|48179
aci:ACIAD2223	ncbi-geneid:2880187	5.4.99.5|4.2.1.51	53850|55021|48600
aci:ACIAD2225	ncbi-geneid:2880235	3.2.-.-	52317
aci:ACIAD2226	ncbi-geneid:2880236	1.3.99.13	56645|47203
aci:ACIAD2231	ncbi-geneid:2880239	2.7.1.23	111331
aci:ACIAD2234	ncbi-geneid:2878502	2.4.1.129|3.4	56601|53955
aci:ACIAD2236	ncbi-geneid:2879036	3.6.1.-	55811|51391
aci:ACIAD2238	ncbi-geneid:2879037	2.7.3.-|2.7.13.3	55874|47384
aci:ACIAD2244	ncbi-geneid:2878597	1.18.1.2	52343|63380
aci:ACIAD2250	ncbi-geneid:2878211	1.8.1.-|1.6.4.-	51905|52833|52833
aci:ACIAD2255	ncbi-geneid:2880606	2.1.2.1	53383
aci:ACIAD2257	ncbi-geneid:2880207	3.1.11.-
aci:ACIAD2261	ncbi-geneid:2880015	1.7.1.13	55620
aci:ACIAD2264	ncbi-geneid:2879542	3.2.1.-	53955
aci:ACIAD2271	ncbi-geneid:2877828	3.4.11.18	55920
aci:ACIAD2274	ncbi-geneid:2879233	1.6.1.1	51905|55424
aci:ACIAD2275	ncbi-geneid:2881110	2.8.1.8	102114
aci:ACIAD2277	ncbi-geneid:2880021	1.3.99.-	56645|47203
aci:ACIAD2278	ncbi-geneid:2879811	4.1.1.44	69118
aci:ACIAD2282	ncbi-geneid:2879932	3.3.1.1	52283|51735
aci:ACIAD2283	ncbi-geneid:2880585	1.5.1.20	51730
aci:ACIAD2284	ncbi-geneid:2879814	2.1.1.-	75217|88697
aci:ACIAD2287	ncbi-geneid:2879816	1.1.1.40	53659|51735|53223
aci:ACIAD2288	ncbi-geneid:2879929	2.7.7.25|2.7.7.21|2.7.7.72|3.1.3.-|3.1.4	81891|81301
aci:ACIAD2298	ncbi-geneid:2878914	3.4.-.-	63411|63411
aci:ACIAD2299	ncbi-geneid:2878915	3.4.-.-	63411|63411
aci:ACIAD2310	ncbi-geneid:2879535	3.1.26.3|3.1.13.5	53098|47819|47819
aci:ACIAD2314	ncbi-geneid:2879498	2.5.1.-	53383
aci:ACIAD2316	ncbi-geneid:2880152	1.1.1.31	51735|48179
aci:ACIAD2324	ncbi-geneid:2879759	2.4.1.182	53756
aci:ACIAD2330	ncbi-geneid:2878786	2.5.1.54	51569
aci:ACIAD2335	ncbi-geneid:2881136	2.3.3.9	51645
aci:ACIAD2339	ncbi-geneid:2878506	1.14.13.22	51905|51905
aci:ACIAD2341	ncbi-geneid:2879567	4.1.1.23	51366
aci:ACIAD2348	ncbi-geneid:2877933	2.7.4.14	52540
aci:ACIAD2351	ncbi-geneid:2880762	4.2.1.17	52096
aci:ACIAD2352	ncbi-geneid:2880808	3.2.2.-	52141
aci:ACIAD2353	ncbi-geneid:2880763	4.2.3.12	55620
aci:ACIAD2359	ncbi-geneid:2880766	3.1.21.-	51556
aci:ACIAD2361	ncbi-geneid:2878933	2.7.7.7	52540
aci:ACIAD2362	ncbi-geneid:2879979	2.7.7.38	53448
aci:ACIAD2363	ncbi-geneid:2878602	2.7.1.130	52540
aci:ACIAD2365	ncbi-geneid:2879146	3.6.3.-	52540|90123
aci:ACIAD2368	ncbi-geneid:2881135	2.1.1.170	53335
aci:ACIAD2372	ncbi-geneid:2879241	5.2.1.8	54534|109998|54534
aci:ACIAD2374	ncbi-geneid:2879538	2.5.1.75	52540|52540
aci:ACIAD2377	ncbi-geneid:2880770	4.2.1.70	55120
aci:ACIAD2380	ncbi-geneid:2880551	4.2.1.70|5.4.99.12	55120|55174
aci:ACIAD2386	ncbi-geneid:2879849	3.2.2.1	53590
aci:ACIAD2388	ncbi-geneid:2880219	1.21.3.1	51197
aci:ACIAD2392	ncbi-geneid:2879475	2.7.1.15	53613
aci:ACIAD2395	ncbi-geneid:2879323	4.2.1.3	53732|74778|52016
aci:ACIAD2400	ncbi-geneid:2880130	3.6.3.4	56784|81653|55008|55008|81665
aci:ACIAD2405	ncbi-geneid:2879449	1.14.13.-	47240
aci:ACIAD2408	ncbi-geneid:2879648	4.1.2.25	55620
aci:ACIAD2415	ncbi-geneid:2879048	2.3.2.3	55729
aci:ACIAD2417	ncbi-geneid:2879993	2.1.1.-	53335
aci:ACIAD2423	ncbi-geneid:2879630	2.7.9.2	56059|51621|52009
aci:ACIAD2425	ncbi-geneid:2878889	1.10.3.-	49503|81464
aci:ACIAD2426	ncbi-geneid:2878890	1.10.3.-	81442
aci:ACIAD2427	ncbi-geneid:2878891	1.10.3.-	81452
aci:ACIAD2433	ncbi-geneid:2881053	3.6.4.12	52540|48024
aci:ACIAD2434	ncbi-geneid:2880709	5.1.1.1	51419|50621
aci:ACIAD2443	ncbi-geneid:2880044	2.1.1.-	53335
aci:ACIAD2447	ncbi-geneid:2880905	3.5.4.10|2.1.2.3	53927|52335
aci:ACIAD2448	ncbi-geneid:2880902	6.3.4.13	56059|52440|51246
aci:ACIAD2452	ncbi-geneid:2878109	3.1.2.6	56281
aci:ACIAD2456	ncbi-geneid:2880802	4.1.3.40	64288
aci:ACIAD2458	ncbi-geneid:2881140	6.3.1.2	55931|54368
aci:ACIAD2461	ncbi-geneid:2880739	4.1.3.27	52317
aci:ACIAD2462	ncbi-geneid:2880736	2.4.2.18	52418|47648
aci:ACIAD2463	ncbi-geneid:2880735	4.1.1.48	51366
aci:ACIAD2467	ncbi-geneid:2878626	1.17.1.4	56003|54665
aci:ACIAD2468	ncbi-geneid:2878625	1.17.1.4	56176|55447|47741|54292
aci:ACIAD2470	ncbi-geneid:2878593	3.5.4.16	55620
aci:ACIAD2474	ncbi-geneid:2879990	4.1.1.37	51726
aci:ACIAD2501	ncbi-geneid:2880722	2.7.3.-	55874|52172|47384
aci:ACIAD2505	ncbi-geneid:2879637	1.3.3.11	48613
aci:ACIAD2509	ncbi-geneid:2880889	1.1.1.30	51735
aci:ACIAD2513	ncbi-geneid:2878474	2.8.3.8|2.8.3.5	100950
aci:ACIAD2514	ncbi-geneid:2878472	2.8.3.8	100950
aci:ACIAD2516	ncbi-geneid:2878473	2.3.1.9	53901|53901
aci:ACIAD2517	ncbi-geneid:2880886	6.3.4.14	56059|52440|51246|51230
aci:ACIAD2518	ncbi-geneid:2880533	3.5.1.54	50891|50891|160467
aci:ACIAD2525	ncbi-geneid:2880651	1.4.1.13	51395
aci:ACIAD2526	ncbi-geneid:2880652	1.2.99.5	69336
aci:ACIAD2527	ncbi-geneid:2880653	2.4.2.14	56235
aci:ACIAD2528	ncbi-geneid:2879883	6.3.1.2	55931|54368
aci:ACIAD2538	ncbi-geneid:2880639	4.1.1.44	69118
aci:ACIAD2539	ncbi-geneid:2879193	1.2.1.16	53720
aci:ACIAD2542	ncbi-geneid:2880642	1.2.1.3	53720
aci:ACIAD2549	ncbi-geneid:2880693	1.5.3.1	103025
aci:ACIAD2550	ncbi-geneid:2880835	1.5.3.1	103025|51905|101790
aci:ACIAD2552	ncbi-geneid:2880836	1.5.3.1	51905|54373
aci:ACIAD2553	ncbi-geneid:2878591	1.5.1.5|3.5.4.9	51735|53223
aci:ACIAD2554	ncbi-geneid:2880911	3.5.1.10	53328|55021
aci:ACIAD2556	ncbi-geneid:2880695	1.13.12.16
aci:ACIAD2557	ncbi-geneid:2880696	1.-.-.-	51395
aci:ACIAD2560	ncbi-geneid:2880046	2.7.2.11	53633|88697
aci:ACIAD2565	ncbi-geneid:2878483	1.2.1.12	55347|51735
aci:ACIAD2574	ncbi-geneid:2880673	2.6.1.1	53383
aci:ACIAD2576	ncbi-geneid:2879746	1.-.-.-	47240
aci:ACIAD2577	ncbi-geneid:2878300	2.6.99.2	63892
aci:ACIAD2581	ncbi-geneid:2879534	3.1.26.3	69065|54768
aci:ACIAD2583	ncbi-geneid:2880111	3.4.21.89	51306
aci:ACIAD2585	ncbi-geneid:2879748	3.1.2.-	54637
aci:ACIAD2586	ncbi-geneid:2878188	3.4.21.-	50494|50156|50156
aci:ACIAD2587	ncbi-geneid:2880566	1.4.3.16	51905|56425|46977
aci:ACIAD2588	ncbi-geneid:2880756	2.7.4.9	52540
aci:ACIAD2590	ncbi-geneid:2880495	4.1.3.38	56752
aci:ACIAD2596	ncbi-geneid:2878418	3.6.3.25	52540|50331
aci:ACIAD2599	ncbi-geneid:2878255	2.3.1.117	51161
aci:ACIAD2603	ncbi-geneid:2880888	1.11.1.15	52833
aci:ACIAD2606	ncbi-geneid:2878196	2.7.7.1	52374
aci:ACIAD2607	ncbi-geneid:2879726	4.2.1.17	52096
aci:ACIAD2612	ncbi-geneid:2880907	6.3.5.3	52317|55326|55326|56042|56042|82697|109736
aci:ACIAD2613	ncbi-geneid:2881102	3.1.5.1	109604
aci:ACIAD2615	ncbi-geneid:2880556	3.1.22.4	52540|46785
aci:ACIAD2618	ncbi-geneid:2879731	3.1.2.-	54637
aci:ACIAD2625	ncbi-geneid:2878536	3.1.3.11	56655
aci:ACIAD2626	ncbi-geneid:2879733	2.1.1.-	75217|55315
aci:ACIAD2627	ncbi-geneid:2879734	2.7.7.6	88659|88946
aci:ACIAD2634	ncbi-geneid:2880908	6.3.3.1	56042|55326
aci:ACIAD2635	ncbi-geneid:2880909	2.1.2.2	53328
aci:ACIAD2636	ncbi-geneid:2878856	3.-.-.-	53474
aci:ACIAD2637	ncbi-geneid:2878857	3.4.21.-	52096
aci:ACIAD2640	ncbi-geneid:2879754	3.6.3.-	52540
aci:ACIAD2647	ncbi-geneid:2879293	2.6.1.52	53383
aci:ACIAD2652	ncbi-geneid:2879252	5.99.1.3	56719|101904
aci:ACIAD2659	ncbi-geneid:2878257	5.1.1.7	54506
aci:ACIAD2660	ncbi-geneid:2878607	4.1.1.20	51419|50621
aci:ACIAD2666	ncbi-geneid:2878459	6.1.1.6	55681
aci:ACIAD2667	ncbi-geneid:2878298	1.1.1.290	51735|52283
aci:ACIAD2669	ncbi-geneid:2880357	1.14.12.1	55961|50022
aci:ACIAD2670	ncbi-geneid:2880358	1.14.12.1	54427
aci:ACIAD2676	ncbi-geneid:2878465	1.-.-.-	51735
aci:ACIAD2677	ncbi-geneid:2878466	3.1.1.45	53474|54427
aci:ACIAD2680	ncbi-geneid:2878491	1.4.1.3	51735|53223
aci:ACIAD2729	ncbi-geneid:2880807	3.4.21.-	51306
aci:ACIAD2738	ncbi-geneid:2880009	1.6.5.5	51735|50129
aci:ACIAD2755	ncbi-geneid:2879321	4.2.1.3	53732|52016
aci:ACIAD2756	ncbi-geneid:2879332	2.3.3.5	48256
aci:ACIAD2758	ncbi-geneid:2877921	4.1.3.30	51621
aci:ACIAD2766	ncbi-geneid:2878447	2.7.8.-	56214
aci:ACIAD2768	ncbi-geneid:2880080	4.1.1.17	51419|50621
aci:ACIAD2770	ncbi-geneid:2880681	2.7.7.58	56801
aci:ACIAD2774	ncbi-geneid:2878444	1.3.1.28	51735
aci:ACIAD2775	ncbi-geneid:2878445	3.3.2.1	52499
aci:ACIAD2776	ncbi-geneid:2878446	5.4.4.2	56322
aci:ACIAD2819	ncbi-geneid:2880076	3.1.1.17	63829
aci:ACIAD2820	ncbi-geneid:2880077	4.1.3.4	51569
aci:ACIAD2842	ncbi-geneid:2878293	4.1.1.32	53795|68923
aci:ACIAD2844	ncbi-geneid:2879885	1.1.5.3	51905
aci:ACIAD2847	ncbi-geneid:2878592	1.5.1.5|3.5.4.9	51735|53223
aci:ACIAD2850	ncbi-geneid:2880605	2.7.1.31	110738
aci:ACIAD2852	ncbi-geneid:2878595	2.5.1.15	51717
aci:ACIAD2853	ncbi-geneid:2878828	3.4.24.-	140990|52540
aci:ACIAD2854	ncbi-geneid:2878830	2.1.1.-	53335
aci:ACIAD2860	ncbi-geneid:2880525	6.3.5.5	52317|52021
aci:ACIAD2861	ncbi-geneid:2880526	6.3.5.5	56059|56059|48108|52440|52440|52335
aci:ACIAD2871	ncbi-geneid:2880740	6.1.1.2	52374
aci:ACIAD2872	ncbi-geneid:2879237	6.2.1.5	52210|51735
aci:ACIAD2873	ncbi-geneid:2879236	6.2.1.5	56059|52210
aci:ACIAD2874	ncbi-geneid:2879756	1.8.1.4	51905|55424
aci:ACIAD2875	ncbi-geneid:2879235	2.3.1.61	52777|51230|47005
aci:ACIAD2876	ncbi-geneid:2879234	1.2.4.2	52518|52518
aci:ACIAD2879	ncbi-geneid:2879941	1.3.99.1	46548|54292
aci:ACIAD2880	ncbi-geneid:2879940	1.3.5.1|1.3.99.1	51905|56425|46977
aci:ACIAD2881	ncbi-geneid:2879943	1.3.99.1	81343
aci:ACIAD2882	ncbi-geneid:2879942	1.3.99.1	81343
aci:ACIAD2886	ncbi-geneid:2879888	2.3.3.1	48256
aci:ACIAD2888	ncbi-geneid:2879387	6.3.5.1	52402|56317
aci:ACIAD2893	ncbi-geneid:2877934	2.7.7.3	52374
aci:ACIAD2897	ncbi-geneid:2879529	4.2.1.70|5.4.99.12	55120|55174
aci:ACIAD2899	ncbi-geneid:2881055	2.7.7.-	56731|57783
aci:ACIAD2900	ncbi-geneid:2878313	1.2.1.70	69742|51735|69075
aci:ACIAD2903	ncbi-geneid:2879844	2.7.1.148	54211|55060
aci:ACIAD2907	ncbi-geneid:2879333	2.7.6.1	53271
aci:ACIAD2909	ncbi-geneid:2879340	3.1.1.29	53178
aci:ACIAD2911	ncbi-geneid:2880499	4.1.1.11	50692
aci:ACIAD2913	ncbi-geneid:2880867	4.1.99.12	55821
aci:ACIAD2922	ncbi-geneid:2880726	2.1.1.67	53335
aci:ACIAD2927	ncbi-geneid:2881111	6.-.-.-|2.3.1.181
aci:ACIAD2929	ncbi-geneid:2878036	1.1.1.1	56796
aci:ACIAD2933	ncbi-geneid:2879061	2.1.1.-	75217
aci:ACIAD2934	ncbi-geneid:2878421	1.-.-.-|2.1.1.107|4.99.1|1.3.1.76|4.99.1.4	53790|75615|51735
aci:ACIAD2935	ncbi-geneid:2879294	6.1.1.11	55681|46589
aci:ACIAD2940	ncbi-geneid:2879842	2.5.1.90	48576
aci:ACIAD2942	ncbi-geneid:2879064	3.1.3.27	48317
aci:ACIAD2950	ncbi-geneid:2879212	6.1.1.9	52374|47323|50677|46589
aci:ACIAD2960	ncbi-geneid:2879572	2.7.3.-|2.7.13.3	55874|47384
aci:ACIAD2968	ncbi-geneid:2879841	2.5.1.10	48576
aci:ACIAD2975	ncbi-geneid:2879976	2.7.3.-|2.7.13.3	55874|47384|52540|52402
aci:ACIAD2977	ncbi-geneid:2879974	3.6.3.12	56784|81653|81665
aci:ACIAD2982	ncbi-geneid:2878423	1.8.7.1	56014|56014|55124|55124
aci:ACIAD2983	ncbi-geneid:2878488	1.1.5.2	50998
aci:ACIAD2988	ncbi-geneid:2878053	2.3.1.9	53901|53901
aci:ACIAD2989	ncbi-geneid:2878054	5.1.2.3|1.1.1.35|4.2.1.17	52096|51735|48179|48179
aci:ACIAD2994	ncbi-geneid:2880349	2.3.1.-	55729
aci:ACIAD2995	ncbi-geneid:2880350	2.1.1.-	53335
aci:ACIAD3002	ncbi-geneid:2880452	2.3.1.51	69593
aci:ACIAD3008	ncbi-geneid:2880360	3.6.1.41	56300
aci:ACIAD3009	ncbi-geneid:2880109	2.1.1.182	53335
aci:ACIAD3010	ncbi-geneid:2878297	1.1.1.262	53659
aci:ACIAD3030	ncbi-geneid:2879805	2.7.7.7	56672|53098|88723|47807
aci:ACIAD3032	ncbi-geneid:2880047	1.5.1.2	51735|48179
aci:ACIAD3034	ncbi-geneid:2880583	6.3.4.-	52402|82829|56037
aci:ACIAD3035	ncbi-geneid:2878570	6.4.1.2	52096
aci:ACIAD3036	ncbi-geneid:2879631	3.6.1.11|3.6.1.40	53067|109604|53067
aci:ACIAD3041	ncbi-geneid:2880189	6.1.1.20	56037|50249|55681|54991|46955
aci:ACIAD3042	ncbi-geneid:2880188	6.1.1.20	55681|46589
aci:ACIAD3051	ncbi-geneid:2880176	2.5.1.18	47616|52833
aci:ACIAD3055	ncbi-geneid:2880751	6.1.1.3	55681|55186|52954|81271
aci:ACIAD3056	ncbi-geneid:2880177	2.3.1.86|6.2.1.-	56801
aci:ACIAD3060	ncbi-geneid:2880498	6.3.2.1	52374
aci:ACIAD3061	ncbi-geneid:2880497	2.1.2.11	51621
aci:ACIAD3062	ncbi-geneid:2878594	2.7.6.3	55083
aci:ACIAD3063	ncbi-geneid:2878294	2.7.7.19	81891|81301
aci:ACIAD3065	ncbi-geneid:2880181	3.6.1.19	101386|101386
aci:ACIAD3068	ncbi-geneid:2880860	2.7.6.5	81301|109604|81271|55021
aci:ACIAD3069	ncbi-geneid:2880554	2.1.1.-	53335|50249
aci:ACIAD3071	ncbi-geneid:2878425	2.5.1.47	53686
aci:ACIAD3072	ncbi-geneid:2880885	2.7.3.-|2.7.13.3	55874|52172|47384|47226
aci:ACIAD3073	ncbi-geneid:2880184	4.2.1.17	52096
aci:ACIAD3074	ncbi-geneid:2880185	1.1.1.31	51735|48179
aci:ACIAD3075	ncbi-geneid:2878556	5.3.1.22	51658
aci:ACIAD3078	ncbi-geneid:2879802	1.6.1.2	52467
aci:ACIAD3080	ncbi-geneid:2879800	1.6.1.2	52283|51735
aci:ACIAD3085	ncbi-geneid:2879770	1.-.-.-	51395
aci:ACIAD3090	ncbi-geneid:2879322	4.2.1.3	53732|52016
aci:ACIAD3091	ncbi-geneid:2880404	3.1.21.-	51556
aci:ACIAD3102	ncbi-geneid:2877810	1.1.1.86	51735|48179
aci:ACIAD3103	ncbi-geneid:2877813	2.2.1.6	55021|55021
aci:ACIAD3104	ncbi-geneid:2877814	2.2.1.6	52518|52467|52518
aci:ACIAD3106	ncbi-geneid:2880116	6.1.1.4	52374|50677|47323
aci:ACIAD3108	ncbi-geneid:2879367	2.7.7.7	52540|48019
aci:ACIAD3110	ncbi-geneid:2878611	3.6.3.-	52540
aci:ACIAD3116	ncbi-geneid:2881151	1.3.1.9	51735
aci:ACIAD3118	ncbi-geneid:2879679	3.1.-.-
aci:ACIAD3119	ncbi-geneid:2880281	3.6.1.-	52540
aci:ACIAD3125	ncbi-geneid:2881100	4.1.1.36|6.3.2.5	102645|52507
aci:ACIAD3128	ncbi-geneid:2880285	1.-.-.-	51430
aci:ACIAD3130	ncbi-geneid:2880287	2.5.1.18	47616|52833
aci:ACIAD3139	ncbi-geneid:2880436	3.1.2.-	54637
aci:ACIAD3140	ncbi-geneid:2881194	1.8.1.8	52833
aci:ACIAD3145	ncbi-geneid:2878150	1.8.1.4	51905|55424
aci:ACIAD3146	ncbi-geneid:2878151	3.2.2.9	53167
aci:ACIAD3155	ncbi-geneid:2880577	1.1.1.37	56327|51735
aci:ACIAD3157	ncbi-geneid:2878158	3.2.1.-	48435|53955
aci:ACIAD3164	ncbi-geneid:2878630	2.4.2.22	53271
aci:ACIAD3179	ncbi-geneid:2879513	3.1.-.-	50249|50249|50249|50249
aci:ACIAD3182	ncbi-geneid:2880043	3.4.24.70	55486
aci:ACIAD3191	ncbi-geneid:2878532	1.3.99.13	56645|47203
aci:ACIAD3192	ncbi-geneid:2880928	1.14.13.22	51905
aci:ACIAD3194	ncbi-geneid:2879828	2.7.7.6	56553|55257|47789
aci:ACIAD3222	ncbi-geneid:2880930	4.4.1.8	53383
aci:ACIAD3226	ncbi-geneid:2880933	1.5.1.34	46458|63380
aci:ACIAD3231	ncbi-geneid:2881192	3.1.2.-	54637|54637
aci:ACIAD3232	ncbi-geneid:2878368	2.3.1.15	69593
aci:ACIAD3235	ncbi-geneid:2879481	3.6.4.12	52540|52540|50249
aci:ACIAD3246	ncbi-geneid:2879239	3.1.3.25	56655
aci:ACIAD3247	ncbi-geneid:2879773	2.2.1.7	52518|52518|52922
aci:ACIAD3249	ncbi-geneid:2880866	3.5.4.25	142695
aci:ACIAD3250	ncbi-geneid:2879991	1.3.3.3	102886
aci:ACIAD3255	ncbi-geneid:2879992	4.99.1.1	53800
aci:ACIAD3257	ncbi-geneid:2880560	5.1.1.3	53681|53681
aci:ACIAD3259	ncbi-geneid:2881145	1.5.5.1	51905|54373|54862
aci:ACIAD3262	ncbi-geneid:2879123	1.3.99.-	56645|47203
aci:ACIAD3268	ncbi-geneid:2880607	6.1.1.14	55681
aci:ACIAD3269	ncbi-geneid:2880608	6.1.1.14	109604
aci:ACIAD3278	ncbi-geneid:2878281	1.1.1.29	51735|52283
aci:ACIAD3281	ncbi-geneid:2881104	1.1.1.274	51430
aci:ACIAD3297	ncbi-geneid:2878394	3.5.4.-	53927
aci:ACIAD3302	ncbi-geneid:2879291	1.1.1.95	51735|52283|55021
aci:ACIAD3307	ncbi-geneid:2880742	4.2.1.70|5.4.99.12	55120|88697
aci:ACIAD3309	ncbi-geneid:2879273	3.1.1.3	53474
aci:ACIAD3311	ncbi-geneid:2880730	2.1.1.31	75217
aci:ACIAD3324	ncbi-geneid:2880609	2.7.4.8	52540
aci:ACIAD3325	ncbi-geneid:2879834	2.7.7.6	63562
aci:ACIAD3326	ncbi-geneid:2879277	3.1.7.2	109604|81301|81271
aci:ACIAD3339	ncbi-geneid:2879615	1.1.1.1	50129|51735
aci:ACIAD3341	ncbi-geneid:2880667	4.1.1.19	53383
aci:ACIAD3342	ncbi-geneid:2880668	6.4.1.2	56059
aci:ACIAD3349	ncbi-geneid:2879890	1.4.1.13|1.4.1.14	51971|46548
aci:ACIAD3350	ncbi-geneid:2879889	1.4.1.13|1.4.1.14	51395|56235|69336
aci:ACIAD3353	ncbi-geneid:2878787	4.2.3.4	56796
aci:ACIAD3354	ncbi-geneid:2878790	2.7.1.71	52540
aci:ACIAD3361	ncbi-geneid:2878085	2.4.1.-|3.4	56601|53955
aci:ACIAD3362	ncbi-geneid:2880547	2.1.1.51|2.1.1.187	53335
aci:ACIAD3364	ncbi-geneid:2880558	6.3.2.10	53623|53244|63418
aci:ACIAD3365	ncbi-geneid:2879157	6.3.2.13	53623|53244|63418
aci:ACIAD3366	ncbi-geneid:2878829	2.4.1.129	56601|56519
aci:ACIAD3368	ncbi-geneid:2878500	2.1.1.-	53335|81799
aci:ACIAD3371	ncbi-geneid:2880604	6.1.1.17	52374|48163
aci:ACIAD3381	ncbi-geneid:2879806	1.2.2.2|1.2.5.1	52518|52467|52518
aci:ACIAD3382	ncbi-geneid:2879497	2.5.1.49	53383
aci:ACIAD3384	ncbi-geneid:2880422	4.2.1.1	53056
aci:ACIAD3389	ncbi-geneid:2880682	2.7.13.3	55874|47384
aci:ACIAD3390	ncbi-geneid:2880424	3.1.2.-	100950|100950
aci:ACIAD3395	ncbi-geneid:2878924	4.2.1.19	54211|54211
aci:ACIAD3396	ncbi-geneid:2878929	2.4.2.-	52317
aci:ACIAD3398	ncbi-geneid:2878923	5.3.1.16	51366
aci:ACIAD3403	ncbi-geneid:2879098	2.7.1.39	56112
aci:ACIAD3404	ncbi-geneid:2878927	4.1.3.-	51366
aci:ACIAD3408	ncbi-geneid:2879102	3.1.30.-	54060
aci:ACIAD3430	ncbi-geneid:2879697	3.1.21.3	52540
aci:ACIAD3431	ncbi-geneid:2879698	3.1.21.3	116734|116734
aci:ACIAD3432	ncbi-geneid:2879699	2.1.1.72	53335
aci:ACIAD3445	ncbi-geneid:2879194	1.2.1.16	53720
aci:ACIAD3446	ncbi-geneid:2879196	2.6.1.19	53383
aci:ACIAD3452	ncbi-geneid:2879710	3.5.99.2	48613
aci:ACIAD3470	ncbi-geneid:2879150	1.5.1.29	52218
aci:ACIAD3471	ncbi-geneid:2877843	1.14.14.5	51679
aci:ACIAD3473	ncbi-geneid:2877845	3.3.2.1	52499
aci:ACIAD3475	ncbi-geneid:2879611	6.2.1.1	56801
aci:ACIAD3479	ncbi-geneid:2879982	2.-.-.-	53756
aci:ACIAD3488	ncbi-geneid:2878849	3.6.3.21	52540|161098
aci:ACIAD3489	ncbi-geneid:2877977	3.5.1.16	53187|55031
aci:ACIAD3500	ncbi-geneid:2879482	3.1.-.-	64182
aci:ACIAD3501	ncbi-geneid:2878299	1.4.3.5	50475
aci:ACIAD3502	ncbi-geneid:2881137	5.4.2.10	53738|53738|53738|55957
aci:ACIAD3503	ncbi-geneid:2879248	1.1.1.205	51412|54631
aci:ACIAD3506	ncbi-geneid:2879319	2.3.1.12	52777|51230|51230|51230|47005
aci:ACIAD3507	ncbi-geneid:2879318	1.2.4.1	52518|52518|52922
aci:ACIAD3510	ncbi-geneid:2879760	3.5.1.-	54211|54211
aci:ACIAD3515	ncbi-geneid:2881096	6.3.2.4	56059|52440
aci:ACIAD3516	ncbi-geneid:2879155	6.3.2.8	53623|53244|51984
aci:ACIAD3517	ncbi-geneid:2880559	2.4.1.227	53756
aci:ACIAD3518	ncbi-geneid:2879246	6.3.2.3	56059|52440
aci:ACIAD3522	ncbi-geneid:2880300	1.14.13.3	50475
aci:ACIAD3523	ncbi-geneid:2880584	2.1.1.14	51726
aci:ACIAD3525	ncbi-geneid:2879566	2.4.2.10	53271
aci:ACIAD3526	ncbi-geneid:2880133	3.1.11.2	56219
aci:ACIAD3530	ncbi-geneid:2880686	3.1.1.-	53474
aci:ACIAD3532	ncbi-geneid:2879767	1.8.1.8	74863|52833
aci:ACIAD3538	ncbi-geneid:2879117	3.5.2.17	49472
aci:ACIAD3540	ncbi-geneid:2878514	1.14.13.-	51905
aci:ACIAD3541	ncbi-geneid:2878213	3.5.3.4	49785|49785
aci:ACIAD3542	ncbi-geneid:2880708	3.5.3.19	51182
aci:ACIAD3544	ncbi-geneid:2879428	5.99.1.-	56719|55874|54211
aci:ACIAD3549	ncbi-geneid:2879245	6.3.2.2	55931
aci:ACIAD3553	ncbi-geneid:2878521	2.6.1.-	53383
aci:ACIAD3555	ncbi-geneid:2878523	1.1.1.-	51735
aci:ACIAD3558	ncbi-geneid:2880192	2.7.3.-|2.7.13.3	55874|47384
aci:ACIAD3561	ncbi-geneid:2880862	2.8.1.1|2.8.1.2	52821|52821
aci:ACIAD3562	ncbi-geneid:2879798	2.4.2.11	51690|54675
aci:ACIAD3563	ncbi-geneid:2879769	3.1.-.-	69500
aci:ACIAD3567	ncbi-geneid:2879292	3.1.3.3	56784|55021
aci:ACIAD3570	ncbi-geneid:2880868	3.5.4.25|4.1.99.12	55821|142695
aci:ACIAD3571	ncbi-geneid:2879524	2.5.1.9|2.5.1.78	52121
aci:ACIAD3573	ncbi-geneid:2880747	2.7.4.16	55326|56042
aci:ACIAD3574	ncbi-geneid:2879594	3.1.3.27	101307
aci:ACIAD3575	ncbi-geneid:2881139	2.3.1.57|2.7.7.23|2.3.1.157	53448|51161
aci:ACIAD3576	ncbi-geneid:2881138	2.6.1.16	53697|56235
aci:ACIAD3577	ncbi-geneid:2879907	3.7.1.2	56529|63433
aci:ACIAD3584	ncbi-geneid:2879797	3.5.1	52499
aci:ACIAD3585	ncbi-geneid:2878253	4.2.1.52	51569
aci:ACIAD3587	ncbi-geneid:2880901	6.3.2.6	56104
aci:ACIAD3592	ncbi-geneid:2877893	3.6.3.21	52540
aci:ACIAD3597	ncbi-geneid:2880712	3.5.2.6	56601
aci:ACIAD3598	ncbi-geneid:2877897	1.1.-.-	50952
aci:ACIAD3606	ncbi-geneid:2880564	3.2.2.-	48150|55811
aci:ACIAD3611	ncbi-geneid:2879243	3.2.2.20	48150
aci:ACIAD3612	ncbi-geneid:2880248	1.-.-.-	50129|51735
aci:ACIAD3616	ncbi-geneid:2880710	1.1.1.274	51430
aci:ACIAD3619	ncbi-geneid:2878254	1.3.1.26	51735|55347
aci:ACIAD3627	ncbi-geneid:2879808	4.1.1.31	51621
aci:ACIAD3633	ncbi-geneid:2879455	1.6.99.3	51905|51905
aci:ACIAD3636	ncbi-geneid:2878980	4.2.1.9	143975|52016
aci:ACIAD3637	ncbi-geneid:2879646	2.1.2.9	53328|50486
aci:ACIAD3638	ncbi-geneid:2879240	2.1.1.-	53335|48013
aci:ACIAD3642	ncbi-geneid:2878983	1.2.1.-	53720
aci:ACIAD3646	ncbi-geneid:2878987	3.2.-.-	52317
aci:ACIAD3647	ncbi-geneid:2879809	5.2.1.8	50891
aci:ACIAD3648	ncbi-geneid:2880687	3.1.1.1	53474
aci:ACIAD3658	ncbi-geneid:2880906	4.1.1.21|6.3.4.18	56059|52440|51246
aci:ACIAD3659	ncbi-geneid:2880903	4.1.1.21|5.4.99.18	52255
aci:ACIAD3663	ncbi-geneid:2878498	6.3.2.-	53623|53244|51984
aci:ACIAD3668	ncbi-geneid:2879249	3.5.4.3	51556|51338
aci:ACIAD3669	ncbi-geneid:2878282	2.4.2.8	53271
aci:ACIAD3673	ncbi-geneid:2879956	5.3.4.1	52833|54423
aci:ACIAD3683	ncbi-geneid:2879511	3.1.26.5	54211
