# Supplementary material for: Tracing the Repertoire of Promiscuous Enzymes along the Metabolic Pathways in Archaeal Organisms
Source: Life (Basel). 2017 Jul 13;7(3):30. doi: 10.3390/life7030030 (PMC5617955; doi:10.3390/life7030030)
Supplement: Supplementary file 1 [file life-07-00030-s001.zip › Table_S2/acl.txt]

KEGGID	NCBIGI	ECs	SFamilyID
acl:ACL_0006	ncbi-geneid:5803738	5.99.1.3	56719|55874|54211
acl:ACL_0007	ncbi-geneid:5803352	5.99.1.3	56719|101904
acl:ACL_0009	ncbi-geneid:5803497	6.1.1.11	55681|46589
acl:ACL_0011	ncbi-geneid:5803884	2.7.13.3	55874|47384
acl:ACL_0015	ncbi-geneid:5803895	3.1.26.8	110455
acl:ACL_0016	ncbi-geneid:5804455	2.1.1.182	53335
acl:ACL_0018	ncbi-geneid:5803470	2.7.6.1	53271
acl:ACL_0019	ncbi-geneid:5803658	3.1.1.29	53178
acl:ACL_0020	ncbi-geneid:5803605	3.6.4.-	52540|52540|141259|143517
acl:ACL_0022	ncbi-geneid:5803860	2.6.1.57|2.6.1.1	53383
acl:ACL_0023	ncbi-geneid:5803812	2.3.1.18|2.3.1.79	51161
acl:ACL_0025	ncbi-geneid:5803506	2.7.8.-	56024|56024
acl:ACL_0028	ncbi-geneid:5803482	2.3.1.54	51998
acl:ACL_0029	ncbi-geneid:5803486	1.97.1.4	102114
acl:ACL_0032	ncbi-geneid:5803464	6.3.4.3	52540
acl:ACL_0033	ncbi-geneid:5803150	1.5.1.5|3.5.4.9	51735|53223
acl:ACL_0043	ncbi-geneid:5803819	3.6.1.1	50324
acl:ACL_0047	ncbi-geneid:5803954	2.1.2.1	53383
acl:ACL_0058	ncbi-geneid:5803667	2.7.1.21	52540|57716
acl:ACL_0059	ncbi-geneid:5803864	3.5.4.-	53927
acl:ACL_0062	ncbi-geneid:5803740	2.2.1.1	52518|52518|52922
acl:ACL_0064	ncbi-geneid:5803661	2.1.1.170	53335
acl:ACL_0082	ncbi-geneid:5804174	1.1.1.31	51735|48179
acl:ACL_0108	ncbi-geneid:5804128	2.7.4.3	52540
acl:ACL_0109	ncbi-geneid:5804127	3.4.11.18	55920
acl:ACL_0114	ncbi-geneid:5803953	2.7.7.6	56553|55257|47789
acl:ACL_0117	ncbi-geneid:5803275	3.1.21.1	54060
acl:ACL_0118	ncbi-geneid:5803397	3.2.2.20	48150
acl:ACL_0119	ncbi-geneid:5803694	3.4.24.-	55486
acl:ACL_0121	ncbi-geneid:5804226	1.8.1.9	51905
acl:ACL_0126	ncbi-geneid:5803572	4.2.1.70|5.4.99.12	55120
acl:ACL_0127	ncbi-geneid:5803553	2.7.4.9	52540
acl:ACL_0129	ncbi-geneid:5804392	2.1.1.-	53335
acl:ACL_0130	ncbi-geneid:5803561	2.1.1.-	53790
acl:ACL_0132	ncbi-geneid:5804400	6.1.1.10	52374|47323
acl:ACL_0139	ncbi-geneid:5804418	6.1.1.17	52374|48163
acl:ACL_0143	ncbi-geneid:5803546	6.1.1.16	52374|47323
acl:ACL_0145	ncbi-geneid:5804070	3.6.3.-	81665|56784|81653
acl:ACL_0146	ncbi-geneid:5804095	2.1.1.-	75217|55315
acl:ACL_0147	ncbi-geneid:5804419	2.7.7.6	88946
acl:ACL_0154	ncbi-geneid:5803563	3.1.21.-	54060
acl:ACL_0170	ncbi-geneid:5803540	2.1.1.52	53335
acl:ACL_0171	ncbi-geneid:5804270	2.7.7.6	64484
acl:ACL_0172	ncbi-geneid:5803398	2.7.7.6	64484
acl:ACL_0177	ncbi-geneid:5803311	1.2.1.10|1.1.1.1	56796|53720
acl:ACL_0187	ncbi-geneid:5804183	3.6.5.3	52540|54211|50447|54980|54980
acl:ACL_0188	ncbi-geneid:5804514	3.6.5.3	52540|50465|50447
acl:ACL_0189	ncbi-geneid:5804188	3.1.21.-	51556
acl:ACL_0191	ncbi-geneid:5804224	3.4.21.-	50494|50156
acl:ACL_0197	ncbi-geneid:5804195	3.6.1.-|3.6.4.12	52540|48024
acl:ACL_0202	ncbi-geneid:5804191	2.1.1.-	53335
acl:ACL_0205	ncbi-geneid:5804206	5.3.1.6	89623
acl:ACL_0206	ncbi-geneid:5803569	2.4.2.9	53271
acl:ACL_0208	ncbi-geneid:5804215	2.7.7.72|3.1.3.-|3.1.4	81891|81301
acl:ACL_0215	ncbi-geneid:5804221	2.5.1.54	51569
acl:ACL_0216	ncbi-geneid:5804222	1.3.1.12	51735|48179
acl:ACL_0217	ncbi-geneid:5804228	4.2.3.4	56796
acl:ACL_0218	ncbi-geneid:5804239	2.5.1.19	55205
acl:ACL_0219	ncbi-geneid:5804234	5.4.99.5	48600
acl:ACL_0220	ncbi-geneid:5804242	1.1.1.25	53223|51735
acl:ACL_0221	ncbi-geneid:5804384	4.2.3.5	103263
acl:ACL_0223	ncbi-geneid:5804244	1.1.1.34|1.1.1.88	56542|55035
acl:ACL_0224	ncbi-geneid:5804246	2.3.3.10	53901|53901
acl:ACL_0226	ncbi-geneid:5804254	3.6.1.-|3.6.4.12	52540|52540|50249
acl:ACL_0227	ncbi-geneid:5804261	2.3.1.15	53659
acl:ACL_0228	ncbi-geneid:5804223	3.1.26.3	69065|54768
acl:ACL_0230	ncbi-geneid:5804161	4.2.99.18	48150
acl:ACL_0236	ncbi-geneid:5804144	2.7.7.7	89550
acl:ACL_0237	ncbi-geneid:5804141	3.4.11.-	144052
acl:ACL_0238	ncbi-geneid:5804137	1.5.1.29	52218
acl:ACL_0242	ncbi-geneid:5804115	6.1.1.4	52374|50677|47323
acl:ACL_0243	ncbi-geneid:5804114	5.4.2.-
acl:ACL_0244	ncbi-geneid:5804111	2.1.1.-	53335
acl:ACL_0247	ncbi-geneid:5804107	2.7.7.7	53098
acl:ACL_0249	ncbi-geneid:5804105	6.1.1.20	55681|46589
acl:ACL_0250	ncbi-geneid:5804104	6.1.1.20	56037|55681|50249|54991|46955
acl:ACL_0251	ncbi-geneid:5804259	2.1.1.-	102114
acl:ACL_0252	ncbi-geneid:5804248	3.6.1.-	52540
acl:ACL_0253	ncbi-geneid:5804187	5.1.3.1	51366
acl:ACL_0254	ncbi-geneid:5803579	2.7.6.2	63999|63862
acl:ACL_0256	ncbi-geneid:5803161	2.7.1.29	101473
acl:ACL_0263	ncbi-geneid:5803459	2.7.1.-	53067
acl:ACL_0264	ncbi-geneid:5803580	3.2.1.86	51735|56327
acl:ACL_0268	ncbi-geneid:5803308	3.5.1.28	55846|49373|49373|49373|51126|49373
acl:ACL_0280	ncbi-geneid:5803908	3.2.1.52	51445
acl:ACL_0281	ncbi-geneid:5803910	2.7.1.59	53067|53067
acl:ACL_0282	ncbi-geneid:5803343	2.6.1.16|4.2.-.-	53697
acl:ACL_0284	ncbi-geneid:5804341	3.5.99.6	100950
acl:ACL_0286	ncbi-geneid:5804277	3.5.1.89	102588
acl:ACL_0288	ncbi-geneid:5804365	3.1.3.27	101307
acl:ACL_0289	ncbi-geneid:5804265	3.5.1.-	52467
acl:ACL_0292	ncbi-geneid:5804355	2.1.1.-	53335
acl:ACL_0296	ncbi-geneid:5804522	6.1.1.15	55681|52954|64586
acl:ACL_0297	ncbi-geneid:5804523	3.1.1.-
acl:ACL_0298	ncbi-geneid:5804524	3.6.5.3	52540|54211|50447|54980|54980
acl:ACL_0302	ncbi-geneid:5804263	1.15.1.1	54719|46609
acl:ACL_0304	ncbi-geneid:5804269	2.7.4.8	52540
acl:ACL_0305	ncbi-geneid:5804271	2.7.7.6	63562
acl:ACL_0309	ncbi-geneid:5804275	3.1.-.-	56281
acl:ACL_0311	ncbi-geneid:5804278	5.1.3.3	74650
acl:ACL_0314	ncbi-geneid:5804281	2.4.2.-	52317
acl:ACL_0315	ncbi-geneid:5804282	2.7.7.3	52374
acl:ACL_0325	ncbi-geneid:5804297	2.1.2.9	53328|50486
acl:ACL_0326	ncbi-geneid:5804300	3.1.3.27	101307
acl:ACL_0328	ncbi-geneid:5804302	2.5.1.6	55973|55973|55973
acl:ACL_0338	ncbi-geneid:5804320	3.1.26.4	53098
acl:ACL_0339	ncbi-geneid:5804321	5.99.1.2	56712|57783
acl:ACL_0346	ncbi-geneid:5804330	1.11.1.15	52833
acl:ACL_0350	ncbi-geneid:5804334	2.7.7.7	56672|88723|53098|47807
acl:ACL_0351	ncbi-geneid:5804335	3.2.2.23|4.2.99.18	52540|81624|46946|57716
acl:ACL_0354	ncbi-geneid:5804340	6.1.1.3	55681|55186|52954|81271
acl:ACL_0371	ncbi-geneid:5804369	5.-.-.-	111337
acl:ACL_0376	ncbi-geneid:5804374	2.1.1.33	53335
acl:ACL_0379	ncbi-geneid:5803700	5.99.1.-	56719|55874|54211
acl:ACL_0380	ncbi-geneid:5804448	5.99.1.-	56719|101904
acl:ACL_0381	ncbi-geneid:5804520	2.7.1.48	52540|55186
acl:ACL_0391	ncbi-geneid:5803708	2.7.1.113	52540
acl:ACL_0392	ncbi-geneid:5803207	2.7.7.6	88946|88659
acl:ACL_0395	ncbi-geneid:5803457	1.4.4.2	53383
acl:ACL_0396	ncbi-geneid:5803570	1.4.4.2	53383
acl:ACL_0398	ncbi-geneid:5803548	2.1.2.10	103025|101790
acl:ACL_0399	ncbi-geneid:5803245	3.1.3.16	56300
acl:ACL_0400	ncbi-geneid:5803222	5.4.2.1	64158|53649
acl:ACL_0402	ncbi-geneid:5803119	4.2.1.11	51604|54826
acl:ACL_0403	ncbi-geneid:5803141	4.2.3.3	52335
acl:ACL_0405	ncbi-geneid:5803225	3.1.-.-	50249|50249
acl:ACL_0413	ncbi-geneid:5804515	2.7.1.4	53613
acl:ACL_0414	ncbi-geneid:5803532	2.7.7.7	56672|100879
acl:ACL_0422	ncbi-geneid:5804393	1.1.3.15	56176|55103
acl:ACL_0423	ncbi-geneid:5804404	3.11.1.2	82057|57783
acl:ACL_0425	ncbi-geneid:5804399	2.7.7.6	88946|88659
acl:ACL_0428	ncbi-geneid:5804381	3.6.3.3|3.6.3.5	56784|81653|81665
acl:ACL_0430	ncbi-geneid:5803539	2.7.1.69	55804
acl:ACL_0432	ncbi-geneid:5804102	2.7.7.-|3.6.4.13	52540
acl:ACL_0436	ncbi-geneid:5804000	2.7.3.9	51621|52009|47831
acl:ACL_0440	ncbi-geneid:5803173	2.1.1.35	53335|50249
acl:ACL_0446	ncbi-geneid:5803111	2.3.1.-	55729
acl:ACL_0448	ncbi-geneid:5803108	3.2.1.1	51445|51011
acl:ACL_0452	ncbi-geneid:5803143	3.6.3.3|3.6.3.5	56784|81653|81665
acl:ACL_0458	ncbi-geneid:5803240	6.3.4.14|6.4.1.2	56059|52440|51246
acl:ACL_0460	ncbi-geneid:5803233	6.4.1.2	52096
acl:ACL_0461	ncbi-geneid:5803120	2.3.1.180	53901
acl:ACL_0462	ncbi-geneid:5803219	2.3.1.39	52151|55048
acl:ACL_0463	ncbi-geneid:5803160	1.1.1.100	51735
acl:ACL_0464	ncbi-geneid:5803200	2.3.1.41|2.3.1.179	53901|53901
acl:ACL_0465	ncbi-geneid:5803246	4.2.1.-	54637
acl:ACL_0466	ncbi-geneid:5803114	6.3.4.15	55681
acl:ACL_0467	ncbi-geneid:5803142	1.8.1.9	51905
acl:ACL_0471	ncbi-geneid:5803197	3.6.3.31	52540|50331
acl:ACL_0477	ncbi-geneid:5803128	3.1.11.6	116842
acl:ACL_0480	ncbi-geneid:5803562	2.7.7.7	56672|100879
acl:ACL_0481	ncbi-geneid:5804382	2.7.7.-	52540
acl:ACL_0482	ncbi-geneid:5804398	3.1.21.2	51658
acl:ACL_0485	ncbi-geneid:5803576	6.1.1.19	52374|47323|55190
acl:ACL_0487	ncbi-geneid:5804099	2.4.1.157	53756
acl:ACL_0490	ncbi-geneid:5804424	3.1.3.48	52788
acl:ACL_0492	ncbi-geneid:5803846	2.4.2.11	51690|54675
acl:ACL_0494	ncbi-geneid:5803811	2.1.1.-	75217
acl:ACL_0496	ncbi-geneid:5803765	2.7.2.1	53067|53067
acl:ACL_0503	ncbi-geneid:5803773	2.3.1.9	53901|53901
acl:ACL_0504	ncbi-geneid:5804409	1.1.1.100	51735
acl:ACL_0505	ncbi-geneid:5803722	2.3.1.180	53901
acl:ACL_0506	ncbi-geneid:5804443	3.1.2.1	100950|100950
acl:ACL_0507	ncbi-geneid:5804428	3.7.1.-	53474
acl:ACL_0508	ncbi-geneid:5804501	3.7.1.-	53474
acl:ACL_0509	ncbi-geneid:5804530	2.1.1.-	53335|50249
acl:ACL_0512	ncbi-geneid:5803573	2.7.7.-|3.6.4.13	52540
acl:ACL_0513	ncbi-geneid:5804437	2.1.1.-	53335|50249
acl:ACL_0518	ncbi-geneid:5804535	2.4.1.21	53756
acl:ACL_0519	ncbi-geneid:5803728	2.7.7.27	53448|51161
acl:ACL_0528	ncbi-geneid:5803170	2.4.1.1	53756
acl:ACL_0529	ncbi-geneid:5803182	2.4.1.18	51445|51011|81296
acl:ACL_0531	ncbi-geneid:5803204	3.2.1.41	51445|81296
acl:ACL_0532	ncbi-geneid:5803201	2.7.1.55	53067
acl:ACL_0533	ncbi-geneid:5803215	2.4.1.208	53756
acl:ACL_0534	ncbi-geneid:5803147	1.1.1.-	51430
acl:ACL_0536	ncbi-geneid:5803239	3.4.21.53	54211|52540|88697|52540
acl:ACL_0540	ncbi-geneid:5803230	2.3.1.-	55729
acl:ACL_0541	ncbi-geneid:5803123	6.1.1.9	52374|50677|47323|46589
acl:ACL_0542	ncbi-geneid:5803172	6.3.2.17|6.3.2.12	53623|53244
acl:ACL_0543	ncbi-geneid:5803188	3.1.1.5	53474
acl:ACL_0552	ncbi-geneid:5803146	2.7.7.63	55681|82649
acl:ACL_0555	ncbi-geneid:5803253	2.1.1.-	53335|81799
acl:ACL_0557	ncbi-geneid:5803124	2.7.7.18	52374
acl:ACL_0558	ncbi-geneid:5803260	6.3.1.5|6.3.5.1	52402|56317
acl:ACL_0559	ncbi-geneid:5803139	2.1.1.61|2.8.1.-	52402
acl:ACL_0560	ncbi-geneid:5803559	3.1.11.5	52540|52540
acl:ACL_0562	ncbi-geneid:5804403	4.2.1.51	53850|55021
acl:ACL_0575	ncbi-geneid:5804411	4.6.1.-	55073
acl:ACL_0589	ncbi-geneid:5803469	2.1.1.72	53335
acl:ACL_0590	ncbi-geneid:5803936	3.1.21.3	116734|116734
acl:ACL_0591	ncbi-geneid:5803303	3.1.21.3	52540|52540
acl:ACL_0600	ncbi-geneid:5803304	2.5.1.6	55973|55973|55973
acl:ACL_0633	ncbi-geneid:5803950	3.1.21.-	52540
acl:ACL_0645	ncbi-geneid:5803970	3.1.1.-	53474
acl:ACL_0646	ncbi-geneid:5803982	5.4.99.12	55120
acl:ACL_0647	ncbi-geneid:5804017	5.4.99.12	55120|55174
acl:ACL_0651	ncbi-geneid:5804023	3.6.3.21	52540
acl:ACL_0654	ncbi-geneid:5803948	1.8.4.12	51316
acl:ACL_0655	ncbi-geneid:5804005	2.4.1.25	51445
acl:ACL_0657	ncbi-geneid:5803326	3.2.1.1	51445|81296|51011
acl:ACL_0658	ncbi-geneid:5803935	3.2.1.1	51445
acl:ACL_0665	ncbi-geneid:5803291	3.2.1.41	51445|81296|49452
acl:ACL_0667	ncbi-geneid:5803969	3.2.1.1	51445
acl:ACL_0670	ncbi-geneid:5803987	1.11.1.9	52833
acl:ACL_0678	ncbi-geneid:5803318	1.3.99.22	102114
acl:ACL_0680	ncbi-geneid:5803244	5.4.2.7	53649|143856
acl:ACL_0683	ncbi-geneid:5804460	2.4.2.4|2.4.2.2	52418|47648|54680
acl:ACL_0685	ncbi-geneid:5803327	5.4.2.1
acl:ACL_0689	ncbi-geneid:5804431	2.3.1.51	69593
acl:ACL_0690	ncbi-geneid:5804117	1.5.1.3	53597
acl:ACL_0691	ncbi-geneid:5804116	2.1.1.45	55831
acl:ACL_0692	ncbi-geneid:5804110	3.5.1.16|3.5.1.18	53187|55031
acl:ACL_0698	ncbi-geneid:5803156	2.4.2.1	53167
acl:ACL_0699	ncbi-geneid:5803131	4.1.2.4	51569
acl:ACL_0701	ncbi-geneid:5803134	3.1.3.5	64167
acl:ACL_0702	ncbi-geneid:5803218	6.1.1.5	52374|50677|47323
acl:ACL_0707	ncbi-geneid:5803410	2.4.2.29	51713
acl:ACL_0709	ncbi-geneid:5804059	3.2.2.-	48150|55811
acl:ACL_0710	ncbi-geneid:5804395	1.-.-.-	55469
acl:ACL_0713	ncbi-geneid:5803795	3.1.3.18	56784
acl:ACL_0726	ncbi-geneid:5803859	3.2.1.45	51445|51011
acl:ACL_0730	ncbi-geneid:5804087	3.2.1.21	51445|52279
acl:ACL_0733	ncbi-geneid:5803845	3.4.24.-	55486
acl:ACL_0740	ncbi-geneid:5804197	1.3.1.-
acl:ACL_0747	ncbi-geneid:5804229	5.2.1.8	50891
acl:ACL_0754	ncbi-geneid:5804179	1.6.5.3	51905|55424|51905|52821
acl:ACL_0763	ncbi-geneid:5804134	1.4.1.16	55347|51735|51735
acl:ACL_0777	ncbi-geneid:5803473	4.2.1.20	53686
acl:ACL_0780	ncbi-geneid:5803824	1.16.1.1	51905|55424|55008
acl:ACL_0784	ncbi-geneid:5803669	2.3.1.-	55729
acl:ACL_0786	ncbi-geneid:5803604	1.3.1.26	51735|55347
acl:ACL_0787	ncbi-geneid:5803610	4.2.1.52	51569
acl:ACL_0788	ncbi-geneid:5803611	1.2.1.11	55347|51735
acl:ACL_0789	ncbi-geneid:5803743	2.7.2.4	53633|55021|55021
acl:ACL_0790	ncbi-geneid:5803744	4.1.1.20	51419|50621
acl:ACL_0793	ncbi-geneid:5803633	1.7.1.7	51412
acl:ACL_0797	ncbi-geneid:5803857	5.3.3.2	51395
acl:ACL_0798	ncbi-geneid:5803858	2.7.4.2	54211|55060
acl:ACL_0799	ncbi-geneid:5803771	4.1.1.33	54211|55060
acl:ACL_0800	ncbi-geneid:5803772	2.7.1.36	54211|55060
acl:ACL_0801	ncbi-geneid:5803892	5.2.1.8	50891
acl:ACL_0803	ncbi-geneid:5804470	3.6.3.2|3.6.3.8	81665|56784|81660|81653
acl:ACL_0808	ncbi-geneid:5803780	2.7.7.8	54211|54211|55666|55666|46915|54791|50249
acl:ACL_0811	ncbi-geneid:5804071	2.7.1.26|2.7.7.2	82114|52374
acl:ACL_0812	ncbi-geneid:5804072	5.4.99.12	55120
acl:ACL_0815	ncbi-geneid:5803514	3.1.26.4	53098
acl:ACL_0817	ncbi-geneid:5803234	5.4.99.12	55120|55174
acl:ACL_0821	ncbi-geneid:5803183	3.5.4.12	53927
acl:ACL_0822	ncbi-geneid:5803184	1.8.4.11	55068
acl:ACL_0823	ncbi-geneid:5804235	6.1.1.12	55681|50249|55261
acl:ACL_0824	ncbi-geneid:5804236	6.1.1.21	55681|52954
acl:ACL_0827	ncbi-geneid:5804456	3.1.-.-	69500
acl:ACL_0828	ncbi-geneid:5804180	3.1.7.2|2.7.6.5	109604|81301|81271
acl:ACL_0829	ncbi-geneid:5804181	2.4.2.7	53271
acl:ACL_0831	ncbi-geneid:5804211	3.2.-.-	52317
acl:ACL_0839	ncbi-geneid:5803232	2.7.7.9	53448
acl:ACL_0848	ncbi-geneid:5803433	3.4.11.9	55920|53092
acl:ACL_0849	ncbi-geneid:5803434	5.4.2.2|5.4.2.8	53738|53738|53738|55957
acl:ACL_0850	ncbi-geneid:5803137	2.7.1.33
acl:ACL_0855	ncbi-geneid:5803914	3.6.1.-	55811
acl:ACL_0862	ncbi-geneid:5803392	2.4.2.-	52317
acl:ACL_0867	ncbi-geneid:5803386	2.7.1.32	56112
acl:ACL_0869	ncbi-geneid:5803384	3.6.1.15	52972
acl:ACL_0873	ncbi-geneid:5803380	1.1.1.94	48179|51735
acl:ACL_0876	ncbi-geneid:5803379	2.7.4.14	52540
acl:ACL_0877	ncbi-geneid:5803989	4.2.1.70|5.4.99.12	55120|55174
acl:ACL_0879	ncbi-geneid:5804093	4.2.1.10	52304
acl:ACL_0880	ncbi-geneid:5804094	2.7.1.71	52540
acl:ACL_0881	ncbi-geneid:5803654	2.5.1.75	52540|52540
acl:ACL_0893	ncbi-geneid:5803567	2.7.7.7
acl:ACL_0894	ncbi-geneid:5803568	2.7.7.7	52540|48019
acl:ACL_0905	ncbi-geneid:5803736	3.1.-.-	53098
acl:ACL_0906	ncbi-geneid:5803737	6.1.1.7	55681|101353|55186|50447
acl:ACL_0915	ncbi-geneid:5803823	2.1.1.-	53335|81799
acl:ACL_0944	ncbi-geneid:5803818	2.7.7.6	88946|88659|88659
acl:ACL_0945	ncbi-geneid:5803451	2.7.7.-	56731|57783
acl:ACL_0946	ncbi-geneid:5803452	6.1.1.14	55681|52954
acl:ACL_0949	ncbi-geneid:5803516	3.5.4.5	53927
acl:ACL_0953	ncbi-geneid:5803180	2.1.1.-	75217|88697
acl:ACL_0956	ncbi-geneid:5804446	3.6.3.34	52540
acl:ACL_0961	ncbi-geneid:5803695	3.4.17.19	55486
acl:ACL_0962	ncbi-geneid:5803696	1.1.1.49	55347|51735
acl:ACL_0963	ncbi-geneid:5804479	1.1.1.44	51735|48179
acl:ACL_0970	ncbi-geneid:5803752	1.6.5.-	52343|63380|54292
acl:ACL_0972	ncbi-geneid:5803755	3.6.3.14	52540|47917
acl:ACL_0973	ncbi-geneid:5803713	3.6.3.14	52540|47917|50615
acl:ACL_0976	ncbi-geneid:5803288	3.6.3.14	160527
acl:ACL_0977	ncbi-geneid:5803730	3.6.3.14	81333|81333
acl:ACL_0981	ncbi-geneid:5803297	3.6.3.14	51344
acl:ACL_0982	ncbi-geneid:5803298	3.6.3.14	52540|47917|50615
acl:ACL_0983	ncbi-geneid:5803332	3.6.3.14	52943
acl:ACL_0984	ncbi-geneid:5803333	3.6.3.14	52540|47917|50615
acl:ACL_0985	ncbi-geneid:5803356	3.6.3.14	47928
acl:ACL_0987	ncbi-geneid:5804025	3.6.3.14	81333
acl:ACL_0988	ncbi-geneid:5804026	3.6.3.14	81336
acl:ACL_0998	ncbi-geneid:5803499	3.4.11.4	53187|55031
acl:ACL_1007	ncbi-geneid:5803507	3.4.-.-	51306
acl:ACL_1010	ncbi-geneid:5803461	3.4.-.-	51306
acl:ACL_1018	ncbi-geneid:5804309	3.1.3.48	89550
acl:ACL_1021	ncbi-geneid:5804339	3.4.24.-	55486
acl:ACL_1028	ncbi-geneid:5804040	1.1.1.27	51735|56327
acl:ACL_1035	ncbi-geneid:5803613	1.8.1.14|1.6.-.-	51905|55424
acl:ACL_1036	ncbi-geneid:5803686	2.7.7.23|2.3.1.157	53448|51161
acl:ACL_1037	ncbi-geneid:5803687	5.4.2.10	53738|53738|53738|55957
acl:ACL_1039	ncbi-geneid:5803720	5.1.3.14	53756
acl:ACL_1041	ncbi-geneid:5803412	2.4.1.-	53756
acl:ACL_1043	ncbi-geneid:5803609	5.1.3.14	53756
acl:ACL_1048	ncbi-geneid:5804475	6.3.5.5	56059
acl:ACL_1052	ncbi-geneid:5803453	5.1.3.2	51735
acl:ACL_1062	ncbi-geneid:5803796	5.4.2.2	53738|53738|55957
acl:ACL_1064	ncbi-geneid:5804495	2.7.1.2	53067|46785
acl:ACL_1069	ncbi-geneid:5803800	3.6.1.-|3.6.4.12	52540
acl:ACL_1084	ncbi-geneid:5804045	2.1.1.72	53335
acl:ACL_1086	ncbi-geneid:5803865	3.6.1.-	55811
acl:ACL_1090	ncbi-geneid:5803870	2.7.1.40	51621|50800|52935
acl:ACL_1091	ncbi-geneid:5803871	2.7.1.11	53784
acl:ACL_1092	ncbi-geneid:5803839	2.7.1.11	53784
acl:ACL_1093	ncbi-geneid:5803840	1.4.1.2|1.4.1.4	51735|53223
acl:ACL_1095	ncbi-geneid:5803842	1.4.1.1	52283|51735
acl:ACL_1096	ncbi-geneid:5803620	1.6.99.1	51395
acl:ACL_1099	ncbi-geneid:5804034	3.6.3.-	52540
acl:ACL_1101	ncbi-geneid:5803317	2.1.1.63	46767
acl:ACL_1106	ncbi-geneid:5803330	3.5.4.26|1.1.1.193	53597|53927
acl:ACL_1109	ncbi-geneid:5803341	1.3.99.-	56645|47203
acl:ACL_1111	ncbi-geneid:5803300	3.1.2.-	54637
acl:ACL_1125	ncbi-geneid:5803794	3.6.1.11|3.6.1.40	53067|53067
acl:ACL_1132	ncbi-geneid:5804484	3.6.3.4	56784|81653|55008|81665
acl:ACL_1137	ncbi-geneid:5803437	2.4.2.-	52317
acl:ACL_1138	ncbi-geneid:5803438	3.2.2.16|3.2.2.9	53167
acl:ACL_1139	ncbi-geneid:5803439	2.7.1.48	52540
acl:ACL_1148	ncbi-geneid:5803947	3.4.24.-	50156|50156
acl:ACL_1150	ncbi-geneid:5804068	2.5.1.31	64005
acl:ACL_1151	ncbi-geneid:5804069	2.6.1.42	56752
acl:ACL_1155	ncbi-geneid:5803671	2.7.4.22	53633
acl:ACL_1158	ncbi-geneid:5803606	3.6.1.23	51283
acl:ACL_1165	ncbi-geneid:5804101	3.2.2.-	52141
acl:ACL_1168	ncbi-geneid:5803440	3.6.3.14	52540
acl:ACL_1169	ncbi-geneid:5803441	3.6.3.14	52540|47917|50615
acl:ACL_1171	ncbi-geneid:5804487	3.6.3.15|3.6.3.14	159468
acl:ACL_1172	ncbi-geneid:5803677	3.6.3.14	81333
acl:ACL_1174	ncbi-geneid:5803478	3.6.3.14	103486
acl:ACL_1176	ncbi-geneid:5804029	1.2.1.59|1.2.1.12	55347|51735
acl:ACL_1180	ncbi-geneid:5803723	1.20.4.1	52833
acl:ACL_1181	ncbi-geneid:5803724	3.4.24.-	55486
acl:ACL_1182	ncbi-geneid:5803882	6.1.1.2	52374
acl:ACL_1184	ncbi-geneid:5803826	2.7.1.91	111331
acl:ACL_1185	ncbi-geneid:5803682	6.1.1.1	52374|55174
acl:ACL_1188	ncbi-geneid:5803249	2.1.1.31	75217
acl:ACL_1193	ncbi-geneid:5803355	5.4.99.12	55120|55174
acl:ACL_1194	ncbi-geneid:5803344	3.5.1.88	56420
acl:ACL_1195	ncbi-geneid:5803345	3.2.1.-	51445
acl:ACL_1204	ncbi-geneid:5803301	1.8.1.9|1.6.4.-	51905
acl:ACL_1206	ncbi-geneid:5803334	5.3.1.1	51351
acl:ACL_1209	ncbi-geneid:5803962	2.7.2.3	53748
acl:ACL_1215	ncbi-geneid:5803673	2.8.1.7|4.4.1.16	53383
acl:ACL_1228	ncbi-geneid:5803869	6.3.1.1	55681
acl:ACL_1244	ncbi-geneid:5803885	3.6.1.-	55811
acl:ACL_1250	ncbi-geneid:5804082	3.6.3.21	52540
acl:ACL_1252	ncbi-geneid:5804084	3.6.3.-	56784|81653|81665
acl:ACL_1258	ncbi-geneid:5803282	3.6.3.3|3.6.3.5	56784|81653|81665|55008
acl:ACL_1269	ncbi-geneid:5803175	3.1.21.3	52540
acl:ACL_1271	ncbi-geneid:5803448	3.1.21.3	116734|116734
acl:ACL_1272	ncbi-geneid:5803449	2.1.1.72	53335
acl:ACL_1281	ncbi-geneid:5803934	3.6.3.2	81665|81660|56784|81653
acl:ACL_1283	ncbi-geneid:5803370	3.6.3.31	52540|50331
acl:ACL_1289	ncbi-geneid:5803431	1.17.4.1	47240
acl:ACL_1290	ncbi-geneid:5803432	1.17.4.1	51998|48168
acl:ACL_1292	ncbi-geneid:5803938	1.97.1.4	102114
acl:ACL_1293	ncbi-geneid:5803939	1.17.4.2	51998
acl:ACL_1294	ncbi-geneid:5804011	3.5.1.46	56601
acl:ACL_1297	ncbi-geneid:5803898	2.7.13.3	55874|47384
acl:ACL_1300	ncbi-geneid:5803292	3.6.3.27	52540
acl:ACL_1306	ncbi-geneid:5803861	2.7.1.91	111331
acl:ACL_1309	ncbi-geneid:5803465	1.8.1.4	51905|55424
acl:ACL_1310	ncbi-geneid:5803466	2.3.1.12	52777|51230|51230|47005
acl:ACL_1311	ncbi-geneid:5803467	1.2.4.1	52518|52922
acl:ACL_1312	ncbi-geneid:5803500	1.2.4.1	52518
acl:ACL_1316	ncbi-geneid:5804054	3.5.3.11	52768
acl:ACL_1317	ncbi-geneid:5804055	4.1.1.18	53383|55904
acl:ACL_1319	ncbi-geneid:5804048	3.2.2.-	52141
acl:ACL_1321	ncbi-geneid:5803483	4.1.99.12|3.5.4.25	142695|55821
acl:ACL_1327	ncbi-geneid:5803420	2.5.1.10|2.5.1.29	48576
acl:ACL_1329	ncbi-geneid:5803422	1.2.1.3	53720
acl:ACL_1332	ncbi-geneid:5803211	4.3.2.2	48557
acl:ACL_1333	ncbi-geneid:5804050	1.2.1.-	53720
acl:ACL_1341	ncbi-geneid:5803680	2.7.8.7	56214
acl:ACL_1343	ncbi-geneid:5803662	1.8.1.9	51905
acl:ACL_1344	ncbi-geneid:5803663	2.-.-.-	56784
acl:ACL_1345	ncbi-geneid:5803664	2.7.1.-|2.7.11.-|2.7.4	53795|75138
acl:ACL_1348	ncbi-geneid:5804454	6.5.1.2
acl:ACL_1351	ncbi-geneid:5803815	3.6.1.-|3.6.4.12	52540
acl:ACL_1352	ncbi-geneid:5803788	6.1.1.18	52374|50715
acl:ACL_1354	ncbi-geneid:5803790	3.4.24.57	53067
acl:ACL_1355	ncbi-geneid:5803851	2.3.1.128	55729
acl:ACL_1358	ncbi-geneid:5804060	5.3.1.9	53697
acl:ACL_1365	ncbi-geneid:5803726	6.3.3.2	100950
acl:ACL_1373	ncbi-geneid:5803873	3.2.-.-	53590
acl:ACL_1374	ncbi-geneid:5803874	2.7.1.15	53613
acl:ACL_1378	ncbi-geneid:5803834	1.-.-.-	51395
acl:ACL_1384	ncbi-geneid:5803759	6.3.4.-	52402|56037
acl:ACL_1385	ncbi-geneid:5803760	2.4.2.8	53271
acl:ACL_1386	ncbi-geneid:5803761	3.4.24.-	52540|140990
acl:ACL_1388	ncbi-geneid:5804466	6.1.1.6	55681|50249
acl:ACL_1395	ncbi-geneid:5803522	1.1.-.-|4.1.2.13	51569
acl:ACL_1396	ncbi-geneid:5803167	6.3.4.2	52540|52317
acl:ACL_1402	ncbi-geneid:5804305	2.7.7.7	52540|48019
acl:ACL_1415	ncbi-geneid:5804267	2.5.1.32	48576
acl:ACL_1416	ncbi-geneid:5804268	1.14.99.-	51905
acl:ACL_1420	ncbi-geneid:5803774	1.11.1.9	52833
acl:ACL_1426	ncbi-geneid:5803366	4.1.99.3	48173|52425
acl:ACL_1427	ncbi-geneid:5803367	6.1.1.22	55681|50249
acl:ACL_1432	ncbi-geneid:5803363	3.1.26.5	54211
