# Supplementary material for: Tracing the Repertoire of Promiscuous Enzymes along the Metabolic Pathways in Archaeal Organisms
Source: Life (Basel). 2017 Jul 13;7(3):30. doi: 10.3390/life7030030 (PMC5617955; doi:10.3390/life7030030)
Supplement: Supplementary file 1 [file life-07-00030-s001.zip › Table_S2/acn.txt]

KEGGID	NCBIGI	ECs	SFamilyID
acn:ACIS_00003	ncbi-geneid:8651045	4.1.1.21|5.4.99.18	52255
acn:ACIS_00011	ncbi-geneid:8651054	6.3.2.8	53623|53244|51984
acn:ACIS_00012	ncbi-geneid:8651055	6.1.1.2	52374
acn:ACIS_00015	ncbi-geneid:8651057	3.5.4.26|1.1.1.193	53597|53927
acn:ACIS_00016	ncbi-geneid:8651058	6.3.4.2	52540|52317
acn:ACIS_00020	ncbi-geneid:8651062	3.6.3.-	52540
acn:ACIS_00022	ncbi-geneid:8651063	1.1.1.40	51735|53659|53223
acn:ACIS_00037	ncbi-geneid:8651072	2.3.1.157|2.7.7.23	51161|53448
acn:ACIS_00040	ncbi-geneid:8651074	6.1.1.20	55681|46589
acn:ACIS_00052	ncbi-geneid:8651083	2.1.1.171	53335
acn:ACIS_00054	ncbi-geneid:8651086	6.1.1.17	52374|48163
acn:ACIS_00072	ncbi-geneid:8651101	3.1.1.29	53178
acn:ACIS_00073	ncbi-geneid:8651102	2.4.2.14	53271|56235
acn:ACIS_00075	ncbi-geneid:8651104	3.6.4.12	52540|52540|50249
acn:ACIS_00076	ncbi-geneid:8651105	4.1.1.36	52507
acn:ACIS_00078	ncbi-geneid:8651107	2.3.1.117	51161
acn:ACIS_00081	ncbi-geneid:8651110	2.7.2.3	53748
acn:ACIS_00084	ncbi-geneid:8651113	5.1.1.7	54506|54506
acn:ACIS_00089	ncbi-geneid:8651117	3.5.4.25	142695
acn:ACIS_00096	ncbi-geneid:8651124	1.1.1.86	51735|48179
acn:ACIS_00098	ncbi-geneid:8651126	2.5.1.72	142754
acn:ACIS_00103	ncbi-geneid:8651131	4.1.1.37	51726
acn:ACIS_00104	ncbi-geneid:8651132	1.9.3.1	81452
acn:ACIS_00105	ncbi-geneid:8651133	3.1.22.4	53098
acn:ACIS_00107	ncbi-geneid:8651135	2.4.2.19	51690|54675
acn:ACIS_00109	ncbi-geneid:8651137	6.1.1.14	109604
acn:ACIS_00110	ncbi-geneid:8651138	6.1.1.14	55681
acn:ACIS_00112	ncbi-geneid:8651141	1.14.13.-	51905
acn:ACIS_00113	ncbi-geneid:8651143	2.5.1.6	55973|55973|55973
acn:ACIS_00119	ncbi-geneid:8651147	1.2.1.12	55347|51735
acn:ACIS_00121	ncbi-geneid:8651148	2.7.7.7	52540|48019
acn:ACIS_00124	ncbi-geneid:8651150	1.2.1.11	55347|51735
acn:ACIS_00128	ncbi-geneid:8651154	6.1.1.3	55681|55186|52954|81271
acn:ACIS_00131	ncbi-geneid:8651157	2.1.1.31	75217
acn:ACIS_00141	ncbi-geneid:8651166	4.1.1.-	50475|143968
acn:ACIS_00164	ncbi-geneid:8651179	2.7.7.7	52141
acn:ACIS_00165	ncbi-geneid:8651180	3.5.1.88	56420
acn:ACIS_00166	ncbi-geneid:8651181	2.3.1.51	69593
acn:ACIS_00181	ncbi-geneid:8651193	2.1.3.3	53671
acn:ACIS_00186	ncbi-geneid:8651196	2.7.7.7	56672|88723|47807|53098
acn:ACIS_00187	ncbi-geneid:8651197	5.1.3.1	51366
acn:ACIS_00192	ncbi-geneid:8651201	2.5.1.90	48576
acn:ACIS_00194	ncbi-geneid:8651203	6.3.1.2	55931|54368
acn:ACIS_00196	ncbi-geneid:8651205	6.1.1.1	52374|55174
acn:ACIS_00197	ncbi-geneid:8651206	2.3.1.37	53383
acn:ACIS_00202	ncbi-geneid:8651211	4.1.2.13	51569
acn:ACIS_00204	ncbi-geneid:8651212	2.3.1.12	52777|51230|47005
acn:ACIS_00208	ncbi-geneid:8651214	6.3.5.2	52402|54810|52317
acn:ACIS_00209	ncbi-geneid:8651215	2.3.3.1	48256
acn:ACIS_00211	ncbi-geneid:8651217	2.7.7.7	52540|48019
acn:ACIS_00217	ncbi-geneid:8651222	3.6.3.14	47928
acn:ACIS_00219	ncbi-geneid:8651223	3.6.3.14	52540|47917|50615
acn:ACIS_00221	ncbi-geneid:8651225	3.5.4.25|4.1.99.12	55821
acn:ACIS_00223	ncbi-geneid:8651227	6.1.1.9	52374|47323|50677
acn:ACIS_00236	ncbi-geneid:8651239	2.7.4.6	54919
acn:ACIS_00237	ncbi-geneid:8651240	2.7.7.19	81891|81301
acn:ACIS_00240	ncbi-geneid:8651242	3.1.-.-	64182
acn:ACIS_00241	ncbi-geneid:8651243	1.1.1.41|1.1.1.42	53659
acn:ACIS_00244	ncbi-geneid:8651245	6.3.3.3	52540
acn:ACIS_00250	ncbi-geneid:8651252	3.4.24.-	52540|140990
acn:ACIS_00251	ncbi-geneid:8651253	6.3.4.-	52402
acn:ACIS_00256	ncbi-geneid:8651259	3.6.3.14	81333
acn:ACIS_00258	ncbi-geneid:8651261	3.6.3.14	81336
acn:ACIS_00262	ncbi-geneid:8651265	3.2.1.-	53955|48435
acn:ACIS_00265	ncbi-geneid:8651268	2.1.2.3|3.5.4.10	53927|52335
acn:ACIS_00266	ncbi-geneid:8651269	4.2.1.-	54637
acn:ACIS_00269	ncbi-geneid:8651272	3.4.24.-	50156
acn:ACIS_00272	ncbi-geneid:8651275	3.4.16.4	56601|69189
acn:ACIS_00273	ncbi-geneid:8651276	6.3.2.1	52374
acn:ACIS_00275	ncbi-geneid:8651278	2.3.1.61	52777|51230
acn:ACIS_00276	ncbi-geneid:8651279	3.4.11.18	55920
acn:ACIS_00279	ncbi-geneid:8651280	2.1.1.-	53335
acn:ACIS_00280	ncbi-geneid:8651281	1.20.4.1	52833
acn:ACIS_00281	ncbi-geneid:8651282	2.7.1.26|2.7.7.2	82114|52374
acn:ACIS_00291	ncbi-geneid:8651290	3.1.26.3	69065|54768
acn:ACIS_00294	ncbi-geneid:8651293	3.4.-.-	117892
acn:ACIS_00296	ncbi-geneid:8651294	3.4.-.-	117892
acn:ACIS_00318	ncbi-geneid:8651307	4.1.1.21|6.3.4.18	56059|52440|51246
acn:ACIS_00321	ncbi-geneid:8651309	4.2.1.3	53732|52016
acn:ACIS_00322	ncbi-geneid:8651310	6.3.5.6|6.3.5.7	141000
acn:ACIS_00323	ncbi-geneid:8651311	2.7.6.1	53271
acn:ACIS_00330	ncbi-geneid:8651317	3.6.1.1	50324
acn:ACIS_00335	ncbi-geneid:8651320	3.1.13.5
acn:ACIS_00336	ncbi-geneid:8651321	2.7.7.7	55979|55979|55979
acn:ACIS_00337	ncbi-geneid:8651322	2.6.1.16	53697|56235
acn:ACIS_00340	ncbi-geneid:8651324	6.3.4.13	56059|52440|51246
acn:ACIS_00344	ncbi-geneid:8651327	1.9.3.1	81442
acn:ACIS_00345	ncbi-geneid:8651328	1.9.3.1	49503|81464
acn:ACIS_00346	ncbi-geneid:8651329	2.7.2.4	53633|55021|55021
acn:ACIS_00347	ncbi-geneid:8651330	6.1.1.10	52374|47323
acn:ACIS_00348	ncbi-geneid:8651331	2.1.1	53335
acn:ACIS_00351	ncbi-geneid:8651333	3.4.25.2	56235
acn:ACIS_00355	ncbi-geneid:8651336	1.1.1.94	51735|48179
acn:ACIS_00357	ncbi-geneid:8651338	6.3.3.1	56042|55326
acn:ACIS_00365	ncbi-geneid:8651344	2.7.6.3	55083
acn:ACIS_00367	ncbi-geneid:8651345	6.3.5.3	55326|56042|55326|56042
acn:ACIS_00369	ncbi-geneid:8651346	2.8.1.6	102114
acn:ACIS_00374	ncbi-geneid:8651350	3.1.3.11	56655
acn:ACIS_00384	ncbi-geneid:8651355	2.1.2.2	53328
acn:ACIS_00385	ncbi-geneid:8651356	3.4.11.1	53187|52949
acn:ACIS_00397	ncbi-geneid:8651366	2.3.1.181	55681
acn:ACIS_00398	ncbi-geneid:8651367	5.4.2.2|5.4.2.10	53738|53738|53738|55957
acn:ACIS_00399	ncbi-geneid:8651368	3.5.2.3	51556|51338
acn:ACIS_00401	ncbi-geneid:8651369	4.1.1.36	102645
acn:ACIS_00402	ncbi-geneid:8651370	4.2.1.2	48557
acn:ACIS_00404	ncbi-geneid:8651372	6.3.5.5	56059|56059|52440|48108|52440|52335
acn:ACIS_00406	ncbi-geneid:8651374	2.5.1.15	51717
acn:ACIS_00411	ncbi-geneid:8652025	1.6.5.5	51735|50129
acn:ACIS_00418	ncbi-geneid:8651381	4.99.1.1	53800
acn:ACIS_00423	ncbi-geneid:8651386	3.4.21.-	52096
acn:ACIS_00425	ncbi-geneid:8651388	2.7.4.14	52540
acn:ACIS_00426	ncbi-geneid:8651389	2.1.1.-	75217|55315
acn:ACIS_00427	ncbi-geneid:8651392	3.6.5.3	52540|50465|50447
acn:ACIS_00450	ncbi-geneid:8651414	2.7.4.3	52540
acn:ACIS_00454	ncbi-geneid:8651417	2.7.7.6	56553|47789|55257
acn:ACIS_00456	ncbi-geneid:8651419	6.1.1.20	56037|55681|50249|54991|46955
acn:ACIS_00460	ncbi-geneid:8651422	3.1.26.5	54211
acn:ACIS_00468	ncbi-geneid:8651428	1.3.1.26	51735|55347
acn:ACIS_00469	ncbi-geneid:8651429	3.6.3.27	52540
acn:ACIS_00471	ncbi-geneid:8651430	2.4.2.29	51713
acn:ACIS_00473	ncbi-geneid:8651432	2.3.1.15	53659
acn:ACIS_00474	ncbi-geneid:8651433	2.3.1.41|2.3.1.180	53901
acn:ACIS_00478	ncbi-geneid:8651436	3.6.4.12	52540|48024
acn:ACIS_00479	ncbi-geneid:8651437	1.4.3.19	51971|54373
acn:ACIS_00481	ncbi-geneid:8651439	2.5.1.10	48576
acn:ACIS_00482	ncbi-geneid:8651441	1.17.4.1	51998|48168
acn:ACIS_00483	ncbi-geneid:8651442	3.1.-.-	53098
acn:ACIS_00485	ncbi-geneid:8651444	6.3.4.4	52540
acn:ACIS_00487	ncbi-geneid:8651446	3.4.17.19	55486
acn:ACIS_00488	ncbi-geneid:8651447	2.2.1.1	52518|52518|52922
acn:ACIS_00494	ncbi-geneid:8651453	3.1.26.12	50249
acn:ACIS_00504	ncbi-geneid:8651461	3.4.11.9	55920|53092
acn:ACIS_00505	ncbi-geneid:8651462	4.2.1.75	69618
acn:ACIS_00507	ncbi-geneid:8651464	3.6.4.-	52540
acn:ACIS_00509	ncbi-geneid:8651466	5.4.99.12	55120|55174
acn:ACIS_00511	ncbi-geneid:8651467	6.4.1.3	56059|52440|51246|51230
acn:ACIS_00515	ncbi-geneid:8651470	2.8.1.8	102114
acn:ACIS_00520	ncbi-geneid:8651474	1.15.1.1	54719|46609
acn:ACIS_00533	ncbi-geneid:8651482	6.3.2.10	53623|53244|63418
acn:ACIS_00534	ncbi-geneid:8651483	3.6.1.23	51283
acn:ACIS_00537	ncbi-geneid:8651485	6.3.5.5	52317|52021
acn:ACIS_00539	ncbi-geneid:8651486	5.4.2.1	64158|53649
acn:ACIS_00543	ncbi-geneid:8651489	1.8.1.4	51905|55424
acn:ACIS_00553	ncbi-geneid:8651498	1.10.2.2	50022
acn:ACIS_00554	ncbi-geneid:8651499	1.10.2.2	81342|81648
acn:ACIS_00555	ncbi-geneid:8651500	1.10.2.2	46626
acn:ACIS_00560	ncbi-geneid:8651505	6.1.1.17	52374|48163
acn:ACIS_00562	ncbi-geneid:8651507	6.4.1.3	52096|52096
acn:ACIS_00566	ncbi-geneid:8651510	2.7.2	53633
acn:ACIS_00567	ncbi-geneid:8651511	1.3.3.3	102886
acn:ACIS_00569	ncbi-geneid:8651513	6.1.1.11	55681|46589
acn:ACIS_00573	ncbi-geneid:8651516	2.5.1.75	52540|52540
acn:ACIS_00577	ncbi-geneid:8651519	1.6.5.3	142019|140490|142984
acn:ACIS_00584	ncbi-geneid:8651525	1.1.1.267	55347|51735|69055
acn:ACIS_00614	ncbi-geneid:8651542	3.4.21.89	51306
acn:ACIS_00615	ncbi-geneid:8651543	1.6.5.3	54862
acn:ACIS_00619	ncbi-geneid:8651546	1.1.1.158	56176|56194
acn:ACIS_00620	ncbi-geneid:8651547	2.5.1.61	53850|54782
acn:ACIS_00621	ncbi-geneid:8651548	6.3.2.17|6.3.2.12	53623|53244
acn:ACIS_00622	ncbi-geneid:8651549	6.3.5.6|6.3.5.7	75304
acn:ACIS_00628	ncbi-geneid:8651553	2.1.1.-	75217|88697
acn:ACIS_00629	ncbi-geneid:8651554	1.11.1.15	52833
acn:ACIS_00630	ncbi-geneid:8651555	6.1.1.5	52374|47323|50677
acn:ACIS_00636	ncbi-geneid:8651559	6.1.1.19	52374|47323|55190
acn:ACIS_00639	ncbi-geneid:8651562	3.6.3.14	52540|47917|50615
acn:ACIS_00640	ncbi-geneid:8651563	3.6.3.14	51344
acn:ACIS_00641	ncbi-geneid:8651564	2.2.1.2	51569
acn:ACIS_00644	ncbi-geneid:8651565	2.1.3.2	53671
acn:ACIS_00645	ncbi-geneid:8651566	5.4.99.12	55120
acn:ACIS_00647	ncbi-geneid:8651568	6.1.1.6	52374|48163
acn:ACIS_00650	ncbi-geneid:8651570	2.8.1.7	53383|46785
acn:ACIS_00651	ncbi-geneid:8651571	2.8.1.7	53383
acn:ACIS_00660	ncbi-geneid:8651579	4.1.1.-	52507
acn:ACIS_00662	ncbi-geneid:8651580	5.99.1.3	56719|55874|54211
acn:ACIS_00664	ncbi-geneid:8651582	1.6.5.3	53706|54862|54292
acn:ACIS_00676	ncbi-geneid:8651591	3.2.2.23|4.2.99.18	81624|46946|57716
acn:ACIS_00681	ncbi-geneid:8651596	2.1.1.-	53335
acn:ACIS_00690	ncbi-geneid:8651604	2.7.7.7
acn:ACIS_00691	ncbi-geneid:8651605	1.6.5.3	52833
acn:ACIS_00692	ncbi-geneid:8651606	1.6.5.3	56762
acn:ACIS_00694	ncbi-geneid:8651607	3.6.3.14	52943
acn:ACIS_00695	ncbi-geneid:8651608	3.5.4.16	55620
acn:ACIS_00697	ncbi-geneid:8651610	1.8.1.9	51905
acn:ACIS_00710	ncbi-geneid:8651616	6.3.3.2	100950
acn:ACIS_00712	ncbi-geneid:8651617	2.1.1.-	53335|81799
acn:ACIS_00715	ncbi-geneid:8651620	4.2.1.11	51604|54826
acn:ACIS_00724	ncbi-geneid:8651628	3.1.11.2	56219
acn:ACIS_00728	ncbi-geneid:8651632	1.1.1.100	51735
acn:ACIS_00730	ncbi-geneid:8651633	1.5.99.8|1.5.1.12	53720|51730|81935
acn:ACIS_00740	ncbi-geneid:8651642	2.1.1.64	53335
acn:ACIS_00742	ncbi-geneid:8651643	5.3.1.6	89623
acn:ACIS_00745	ncbi-geneid:8651645	1.1.1.37	56327|51735
acn:ACIS_00746	ncbi-geneid:8651646	4.1.2.25	55620
acn:ACIS_00748	ncbi-geneid:8651648	3.4.24.57	53067|53067
acn:ACIS_00750	ncbi-geneid:8651650	5.3.1.1	51351
acn:ACIS_00751	ncbi-geneid:8651652	2.1.1.48|2.1.1.182	53335
acn:ACIS_00753	ncbi-geneid:8651655	2.6.1.62	53383
acn:ACIS_00756	ncbi-geneid:8651657	2.7.4.16	56042|55326
acn:ACIS_00779	ncbi-geneid:8651673	2.7.7.8	54211|54211|55666|55666|54791|50249|46915
acn:ACIS_00781	ncbi-geneid:8651675	4.2.1.70|5.4.99.12	55120
acn:ACIS_00790	ncbi-geneid:8651681	5.2.1.8	109998|54534
acn:ACIS_00791	ncbi-geneid:8651682	2.6.1.1	53383
acn:ACIS_00793	ncbi-geneid:8651683	1.11.1.15	52833
acn:ACIS_00794	ncbi-geneid:8651684	1.8.1.9	51905
acn:ACIS_00795	ncbi-geneid:8651685	2.7.7.3	52374
acn:ACIS_00798	ncbi-geneid:8651688	6.1.1.15	55681|52954
acn:ACIS_00799	ncbi-geneid:8651689	2.7.8.7	56214
acn:ACIS_00802	ncbi-geneid:8651692	5.99.1.2	56712|57783
acn:ACIS_00811	ncbi-geneid:8651699	2.7.1.148	54211|55060
acn:ACIS_00815	ncbi-geneid:8651702	2.7.7.-	56731|57783
acn:ACIS_00820	ncbi-geneid:8651706	1.17.4.1	47240
acn:ACIS_00821	ncbi-geneid:8651707	6.1.1.16	52374|47323
acn:ACIS_00825	ncbi-geneid:8651709	1.4.1.2	51735|53223
acn:ACIS_00828	ncbi-geneid:8651712	5.4.99.12	55120|55174
acn:ACIS_00829	ncbi-geneid:8651713	3.1.3.25	56655
acn:ACIS_00831	ncbi-geneid:8651715	2.4.1.227	53756
acn:ACIS_00842	ncbi-geneid:8651721	2.5.1.9|2.5.1.78	52121
acn:ACIS_00847	ncbi-geneid:8651725	1.6.5.3	56770
acn:ACIS_00848	ncbi-geneid:8651726	1.6.5.3	143243
acn:ACIS_00849	ncbi-geneid:8651727	3.1.3.2|3.1.3.5	64167
acn:ACIS_00851	ncbi-geneid:8651729	4.1.1.23	51366
acn:ACIS_00852	ncbi-geneid:8651730	3.1.21.-	51556
acn:ACIS_00854	ncbi-geneid:8651731	6.1.1.4	52374|50677|47323
acn:ACIS_00858	ncbi-geneid:8651734	2.7.7.6	63562
acn:ACIS_00861	ncbi-geneid:8651737	2.7.1.24	52540
acn:ACIS_00863	ncbi-geneid:8651739	2.7.7.7	52540
acn:ACIS_00866	ncbi-geneid:8651741	2.6.99.2	63892
acn:ACIS_00867	ncbi-geneid:8651742	2.7.7.18	52374
acn:ACIS_00870	ncbi-geneid:8651745	1.3.1.9	51735
acn:ACIS_00871	ncbi-geneid:8651747	6.3.5.6|6.3.5.7	55931|89095
acn:ACIS_00879	ncbi-geneid:8651753	2.4.1.129	56601|56519
acn:ACIS_00880	ncbi-geneid:8651754	4.2.1.24	51569
acn:ACIS_00881	ncbi-geneid:8651755	6.3.5.1|6.3.1.5	52402|56317
acn:ACIS_00892	ncbi-geneid:8651763	4.2.1.52	51569
acn:ACIS_00895	ncbi-geneid:8651765	1.2.4.2	52518|52518
acn:ACIS_00904	ncbi-geneid:8651771	3.6.3.-	52540
acn:ACIS_00908	ncbi-geneid:8651775	3.6.3.30	52540|50331
acn:ACIS_00910	ncbi-geneid:8651777	2.5.1.18	52833|47616
acn:ACIS_00917	ncbi-geneid:8651783	4.3.2.2	48557
acn:ACIS_00924	ncbi-geneid:8651789	4.2.99.18	48150
acn:ACIS_00926	ncbi-geneid:8651790	5.99.1.3	56719|101904
acn:ACIS_00935	ncbi-geneid:8651796	3.6.1.-|3.6.4.12	52540
acn:ACIS_00950	ncbi-geneid:8651803	1.14.13.-	47240
acn:ACIS_00959	ncbi-geneid:8651810	2.3.1.41|2.3.1.179	53901|53901
acn:ACIS_00961	ncbi-geneid:8651812	2.1.1.61|2.8.1.-	52402
acn:ACIS_00973	ncbi-geneid:8651819	2.7.13.3	55874|47384
acn:ACIS_00974	ncbi-geneid:8651820	2.6.1.11|2.6.1.17	53383
acn:ACIS_00985	ncbi-geneid:8651826	2.5.1.3	51391
acn:ACIS_00988	ncbi-geneid:8651829	2.1.2.9	53328|50486
acn:ACIS_00989	ncbi-geneid:8651831	3.4.21.53	54211|52540|88697
acn:ACIS_00991	ncbi-geneid:8651833	3.4.21.92	52096
acn:ACIS_00994	ncbi-geneid:8651838	3.1.3.27	101307
acn:ACIS_01001	ncbi-geneid:8651846	2.7.4.7|2.7.1.49	53613
acn:ACIS_01005	ncbi-geneid:8651850	1.3.99.1	81343
acn:ACIS_01006	ncbi-geneid:8651852	2.5.1.19	55205
acn:ACIS_01007	ncbi-geneid:8651853	2.7.7.7	89550
acn:ACIS_01011	ncbi-geneid:8651855	4.4.1.8	53383
acn:ACIS_01012	ncbi-geneid:8651856	6.3.2.13	53623|53244|63418
acn:ACIS_01013	ncbi-geneid:8651857	1.4.3.5	50475
acn:ACIS_01017	ncbi-geneid:8651860	3.5.1.88	56420
acn:ACIS_01019	ncbi-geneid:8651861	1.3.3.1	51395
acn:ACIS_01021	ncbi-geneid:8651862	2.7.1.33
acn:ACIS_01024	ncbi-geneid:8651865	2.3.1.47	53383
acn:ACIS_01029	ncbi-geneid:8651870	3.1.26.4	53098
acn:ACIS_01030	ncbi-geneid:8651871	2.7.7.6	64484
acn:ACIS_01032	ncbi-geneid:8651872	2.7.7.6	64484
acn:ACIS_01040	ncbi-geneid:8651880	3.6.5.3	52540|50465|50447
acn:ACIS_01050	ncbi-geneid:8651888	6.3.2.9	53623|53244|51984
acn:ACIS_01056	ncbi-geneid:8651893	1.3.1.-
acn:ACIS_01060	ncbi-geneid:8651897	6.2.1.5	56059|52210
acn:ACIS_01062	ncbi-geneid:8651898	6.2.1.5	52210|51735
acn:ACIS_01064	ncbi-geneid:8651900	6.1.1.7	55681|101353|55186|50447
acn:ACIS_01066	ncbi-geneid:8651902	6.3.1.2	55931
acn:ACIS_01074	ncbi-geneid:8651909	1.8.1.4	51905|55424
acn:ACIS_01079	ncbi-geneid:8651913	6.3.2.4	56059|52440
acn:ACIS_01080	ncbi-geneid:8651914	6.3.2.3	56059|52440
acn:ACIS_01082	ncbi-geneid:8651916	6.1.1.12	55681|55261|50249
acn:ACIS_01083	ncbi-geneid:8651917	3.1.3.18	56784
acn:ACIS_01086	ncbi-geneid:8651919	2.7.9.1	56059|51621|52009
acn:ACIS_01098	ncbi-geneid:8651929	1.5.1.5|3.5.4.9	51735|53223
acn:ACIS_01101	ncbi-geneid:8651931	2.7.4.8	52540
acn:ACIS_01106	ncbi-geneid:8651936	2.1.1.148	69796
acn:ACIS_01107	ncbi-geneid:8651937	1.3.99.1	46548|54292
acn:ACIS_01108	ncbi-geneid:8651938	1.3.99.1	51905|46977|56425
acn:ACIS_01111	ncbi-geneid:8651941	2.1.2.1	53383
acn:ACIS_01124	ncbi-geneid:8651951	6.5.1.2
acn:ACIS_01125	ncbi-geneid:8651952	3.1.26.3|3.1.13.5	53098|47819
acn:ACIS_01126	ncbi-geneid:8651953	2.7.13.3	55874|47384
acn:ACIS_01131	ncbi-geneid:8651957	2.5.1.7	55205
acn:ACIS_01132	ncbi-geneid:8651958	3.6.3.41	52540
acn:ACIS_01133	ncbi-geneid:8651959	2.1.2.11	51621
acn:ACIS_01136	ncbi-geneid:8651962	6.1.1.21	55681|52954
acn:ACIS_01137	ncbi-geneid:8651963	6.3.2.6	56104
acn:ACIS_01143	ncbi-geneid:8651966	2.5.1.31	64005
acn:ACIS_01145	ncbi-geneid:8651968	2.7.4.22	53633
acn:ACIS_01147	ncbi-geneid:8651970	3.1.26.4
acn:ACIS_01148	ncbi-geneid:8651971	3.6.4.-	52540|52540|52540|143517|141259
acn:ACIS_01151	ncbi-geneid:8651973	2.5.1.9	63380|63380
acn:ACIS_01159	ncbi-geneid:8651981	2.7.4.9	52540
acn:ACIS_01160	ncbi-geneid:8651982	2.3.1.39	52151|55048
acn:ACIS_01163	ncbi-geneid:8651984	2.7.1.23	111331
acn:ACIS_01164	ncbi-geneid:8651985	1.1.1.205	51412|54631
acn:ACIS_01167	ncbi-geneid:8651989	1.2.4.1	52518
acn:ACIS_01170	ncbi-geneid:8651992	3.1.11.6	116842
acn:ACIS_01185	ncbi-geneid:8652006	2.4.2.10	53271
acn:ACIS_01186	ncbi-geneid:8652007	2.7.7.-	69572
acn:ACIS_01192	ncbi-geneid:8652014	3.5.1.18	53187|55031
acn:ACIS_01197	ncbi-geneid:8652018	1.2.4.1	52518|52922
acn:ACIS_01201	ncbi-geneid:8652023	4.6.1.12	69765
acn:ACIS_01201	ncbi-geneid:8652023	4.6.1.12	69765
