# Supplementary material for: Tracing the Repertoire of Promiscuous Enzymes along the Metabolic Pathways in Archaeal Organisms
Source: Life (Basel). 2017 Jul 13;7(3):30. doi: 10.3390/life7030030 (PMC5617955; doi:10.3390/life7030030)
Supplement: Supplementary file 1 [file life-07-00030-s001.zip › Table_S2/aco.txt]

KEGGID	NCBIGI	ECs	SFamilyID
aco:Amico_0002	ncbi-geneid:8962900	2.7.7.7	55979|55979|55979
aco:Amico_0009	ncbi-geneid:8962907	6.3.2.1	52374
aco:Amico_0010	ncbi-geneid:8962908	1.2.1.11	55347|51735
aco:Amico_0011	ncbi-geneid:8962909	4.2.1.52	51569
aco:Amico_0012	ncbi-geneid:8962910	1.3.1.26	51735|55347
aco:Amico_0013	ncbi-geneid:8962911	2.3.1.117	51161
aco:Amico_0014	ncbi-geneid:8962912	2.7.2.4	53633|55021|55021
aco:Amico_0022	ncbi-geneid:8962920	3.5.2.10	102215
aco:Amico_0023	ncbi-geneid:8962921	3.4.19.-	51556|51338
aco:Amico_0027	ncbi-geneid:8962925	4.1.2.13	51569
aco:Amico_0028	ncbi-geneid:8962926	1.1.1.31	51735|48179
aco:Amico_0033	ncbi-geneid:8962931	3.6.3.32	52540
aco:Amico_0037	ncbi-geneid:8962935	3.1.3.25	56655
aco:Amico_0039	ncbi-geneid:8962937	6.3.4.15	55681|46785|50037
aco:Amico_0045	ncbi-geneid:8962943	1.1.1.169	48179|51735
aco:Amico_0047	ncbi-geneid:8962945	3.6.3.21	52540
aco:Amico_0050	ncbi-geneid:8962948	1.8.4.11	55068
aco:Amico_0055	ncbi-geneid:8962953	3.6.3.34	52540
aco:Amico_0058	ncbi-geneid:8962956	2.4.2.7	53271
aco:Amico_0059	ncbi-geneid:8962957	3.6.3.3|3.6.3.5	56784|81653|81665|55008
aco:Amico_0071	ncbi-geneid:8962969	4.2.3.1	53686
aco:Amico_0072	ncbi-geneid:8962970	4.2.3.1	53686
aco:Amico_0077	ncbi-geneid:8962975	4.3.1.17	143548|55021
aco:Amico_0080	ncbi-geneid:8962978	6.1.1.15	55826|52954
aco:Amico_0081	ncbi-geneid:8962979	5.2.1.8	54534|109998
aco:Amico_0086	ncbi-geneid:8962984	2.1.2.11	51621
aco:Amico_0087	ncbi-geneid:8962985	1.1.1.169	48179|51735
aco:Amico_0095	ncbi-geneid:8962993	1.3.3.1	51395
aco:Amico_0096	ncbi-geneid:8962994	2.5.1.47	53686
aco:Amico_0097	ncbi-geneid:8962995	2.3.1.30	51161
aco:Amico_0098	ncbi-geneid:8962996	1.1.1.85	53659
aco:Amico_0099	ncbi-geneid:8962997	4.2.1.33|4.2.1.35	52016
aco:Amico_0100	ncbi-geneid:8962998	4.2.1.33|4.2.1.35	53732
aco:Amico_0101	ncbi-geneid:8962999	2.3.3.13	51569|110921
aco:Amico_0103	ncbi-geneid:8963001	2.1.1.-	53335
aco:Amico_0119	ncbi-geneid:8963017	4.4.1.8	53383
aco:Amico_0120	ncbi-geneid:8963018	1.17.4.1	51998
aco:Amico_0135	ncbi-geneid:8963033	4.2.1.2|4.2.1.32	117457
aco:Amico_0136	ncbi-geneid:8963034	4.2.1.2	48557
aco:Amico_0137	ncbi-geneid:8963035	1.1.1.38	51735|53223
aco:Amico_0142	ncbi-geneid:8963040	2.6.1.1	53383
aco:Amico_0146	ncbi-geneid:8963044	4.1.3.39	51569
aco:Amico_0147	ncbi-geneid:8963045	2.5.1.6	55973|55973|55973
aco:Amico_0151	ncbi-geneid:8963049	1.13.12.16
aco:Amico_0163	ncbi-geneid:8963061	2.8.1.7	53383
aco:Amico_0166	ncbi-geneid:8963064	3.2.2.20	48150
aco:Amico_0167	ncbi-geneid:8963065	1.2.7.5	48310|56228
aco:Amico_0170	ncbi-geneid:8963068	2.4.1.-	56601|53955
aco:Amico_0183	ncbi-geneid:8963081	3.6.1.7	54975
aco:Amico_0185	ncbi-geneid:8963083	5.4.3.2	102114
aco:Amico_0187	ncbi-geneid:8963085	6.3.2.4	56059
aco:Amico_0188	ncbi-geneid:8963086	6.3.2.4	56059|52440
aco:Amico_0194	ncbi-geneid:8963092	3.4.24.-	55486
aco:Amico_0197	ncbi-geneid:8963095	2.1.2.1	53383
aco:Amico_0202	ncbi-geneid:8963100	3.5.1.83|3.5.1.81	51556|51338
aco:Amico_0204	ncbi-geneid:8963102	2.7.2.2	53633
aco:Amico_0205	ncbi-geneid:8963103	3.5.1.82|3.5.1.81	51556|51338
aco:Amico_0211	ncbi-geneid:8963109	3.5.1.81	51556|51338
aco:Amico_0212	ncbi-geneid:8963110	5.1.1.1	51419|50621
aco:Amico_0216	ncbi-geneid:8963114	2.1.1.-	102114
aco:Amico_0228	ncbi-geneid:8963126	4.1.1.20	51419|50621
aco:Amico_0230	ncbi-geneid:8963128	5.1.1.7	54506|54506
aco:Amico_0232	ncbi-geneid:8963130	2.4.1.21	53756
aco:Amico_0233	ncbi-geneid:8963131	2.4.1.1	53756
aco:Amico_0234	ncbi-geneid:8963132	2.4.1.25	51445
aco:Amico_0235	ncbi-geneid:8963133	2.4.1.18	51445|51011|81296
aco:Amico_0237	ncbi-geneid:8963135	2.7.2.11	53633|88697
aco:Amico_0238	ncbi-geneid:8963136	1.2.1.41	53720
aco:Amico_0243	ncbi-geneid:8963141	3.6.3.17	52540|52540
aco:Amico_0245	ncbi-geneid:8963143	2.4.2.22	53271
aco:Amico_0247	ncbi-geneid:8963145	3.2.-.-	52317
aco:Amico_0248	ncbi-geneid:8963146	2.4.1.245	53756
aco:Amico_0249	ncbi-geneid:8963147	2.4.1.15	53756
aco:Amico_0252	ncbi-geneid:8963150	5.99.1.3	56719|101904
aco:Amico_0255	ncbi-geneid:8963153	2.7.1.49|2.7.4.7	53613
aco:Amico_0256	ncbi-geneid:8963154	2.7.1.50	53613
aco:Amico_0257	ncbi-geneid:8963155	2.5.1.3	51391
aco:Amico_0266	ncbi-geneid:8963164	5.1.99.1	54593
aco:Amico_0279	ncbi-geneid:8963177	6.1.1.15	55681|52954|64586
aco:Amico_0280	ncbi-geneid:8963178	3.6.1.11|3.6.1.40	53067|53067
aco:Amico_0287	ncbi-geneid:8963188	1.1.1.3	55347|51735
aco:Amico_0290	ncbi-geneid:8963191	4.1.2.5	53383
aco:Amico_0292	ncbi-geneid:8963193	3.5.1.28	53187
aco:Amico_0294	ncbi-geneid:8963195	2.7.7.56	54211|55666
aco:Amico_0295	ncbi-geneid:8963196	3.6.1.15	52972
aco:Amico_0297	ncbi-geneid:8963198	2.4.2.11	51690|54675
aco:Amico_0323	ncbi-geneid:8963234	2.3.2.3	55729
aco:Amico_0329	ncbi-geneid:8963240	3.2.2.-	48150|55811
aco:Amico_0331	ncbi-geneid:8963242	2.1.1.77	53335
aco:Amico_0336	ncbi-geneid:8963247	3.6.3.34	52540
aco:Amico_0341	ncbi-geneid:8963252	2.5.1.16	53335
aco:Amico_0342	ncbi-geneid:8963253	4.1.1.17	51419|50621
aco:Amico_0344	ncbi-geneid:8963255	2.7.1.2	53067
aco:Amico_0346	ncbi-geneid:8963257	2.1.1	53335
aco:Amico_0350	ncbi-geneid:8963261	3.6.4.13	52540
aco:Amico_0358	ncbi-geneid:8963269	3.6.3.17	52540|52540
aco:Amico_0366	ncbi-geneid:8963277	3.2.1.-	53955|48452|48452
aco:Amico_0367	ncbi-geneid:8963278	3.6.1.3	52540|52540|50692|54585
aco:Amico_0368	ncbi-geneid:8963279	2.6.1.1	53383
aco:Amico_0369	ncbi-geneid:8963280	5.4.2.1	53649
aco:Amico_0371	ncbi-geneid:8963282	5.4.99.12	55120|55174
aco:Amico_0374	ncbi-geneid:8963285	1.4.1.3	51735|53223
aco:Amico_0375	ncbi-geneid:8963286	6.1.1.22	55681|50249
aco:Amico_0377	ncbi-geneid:8963288	2.7.1.-|2.7.7	53613
aco:Amico_0386	ncbi-geneid:8963297	2.1.1.-	53335|48013
aco:Amico_0387	ncbi-geneid:8963298	2.7.11.1	54184
aco:Amico_0388	ncbi-geneid:8963299	5.1.3.1	51366
aco:Amico_0390	ncbi-geneid:8963301	2.-.-.-	102114
aco:Amico_0391	ncbi-geneid:8963302	3.1.3.27	101307
aco:Amico_0393	ncbi-geneid:8963304	6.5.1.-	55144
aco:Amico_0395	ncbi-geneid:8963309	3.5.1.-	52467
aco:Amico_0400	ncbi-geneid:8963314	1.16.3.1	47240
aco:Amico_0406	ncbi-geneid:8963320	3.5.4.12	53927
aco:Amico_0409	ncbi-geneid:8963323	2.7.13.3	55874
aco:Amico_0412	ncbi-geneid:8963326	6.1.1.1	52374|55174
aco:Amico_0419	ncbi-geneid:8963333	5.4.2.8	53738|53738|53738|55957
aco:Amico_0423	ncbi-geneid:8963337	2.7.1.48	52540|55186
aco:Amico_0446	ncbi-geneid:8963361	4.1.3.6|4.1.3.34	51621
aco:Amico_0447	ncbi-geneid:8963362	4.1.3.6|2.8.3.10	100950|100950
aco:Amico_0449	ncbi-geneid:8963365	2.1.1.72	53335
aco:Amico_0450	ncbi-geneid:8963366	3.1.21.3	116734|116734
aco:Amico_0451	ncbi-geneid:8963367	3.1.21.3	52540|52540
aco:Amico_0456	ncbi-geneid:8963372	4.1.1.37	51726
aco:Amico_0461	ncbi-geneid:8963377	4.4.1.11	53383
aco:Amico_0462	ncbi-geneid:8963378	3.6.3.8	81665|56784|81653
aco:Amico_0472	ncbi-geneid:8963388	1.8.4.12	51316
aco:Amico_0477	ncbi-geneid:8963393	2.1.1.63	46767|53155
aco:Amico_0491	ncbi-geneid:8963407	1.1.1.3	55347|51735
aco:Amico_0497	ncbi-geneid:8963413	6.3.4.6	50891
aco:Amico_0500	ncbi-geneid:8963416	4.1.2.17	53639
aco:Amico_0513	ncbi-geneid:8963429	1.2.7.3	52518
aco:Amico_0514	ncbi-geneid:8963430	1.2.7.3	53323
aco:Amico_0515	ncbi-geneid:8963431	6.2.1.5	56059|52210
aco:Amico_0516	ncbi-geneid:8963432	6.2.1.5	52210|51735
aco:Amico_0517	ncbi-geneid:8963433	1.2.7.3	54862
aco:Amico_0518	ncbi-geneid:8963434	2.6.1.1	53383
aco:Amico_0519	ncbi-geneid:8963435	1.1.1.3	55347|51735
aco:Amico_0526	ncbi-geneid:8963442	4.2.1.20	53686
aco:Amico_0528	ncbi-geneid:8963444	6.2.1.30	56801
aco:Amico_0538	ncbi-geneid:8963454	6.1.1.21	55681|52954
aco:Amico_0539	ncbi-geneid:8963455	6.1.1.12	55681|50249|55261
aco:Amico_0548	ncbi-geneid:8963464	3.5.1.1	53774
aco:Amico_0555	ncbi-geneid:8963471	2.1.1.31	75217|75217
aco:Amico_0558	ncbi-geneid:8963475	5.4.2.1	53649
aco:Amico_0568	ncbi-geneid:8963486	4.1.1.50	56276
aco:Amico_0572	ncbi-geneid:8963492	4.2.3.1	53686
aco:Amico_0573	ncbi-geneid:8963493	2.7.1.39	54211|55060
aco:Amico_0576	ncbi-geneid:8963496	3.6.3.-	52540
aco:Amico_0577	ncbi-geneid:8963497	3.4.-.-	53163
aco:Amico_0580	ncbi-geneid:8963500	3.4.24.57	53067|53067
aco:Amico_0583	ncbi-geneid:8963503	6.3.5.2	52402|52317|54810
aco:Amico_0587	ncbi-geneid:8963507	2.7.7.-	56731|57783
aco:Amico_0589	ncbi-geneid:8963509	4.2.1.11	51604|54826
aco:Amico_0596	ncbi-geneid:8963516	3.1.-.-	64182
aco:Amico_0597	ncbi-geneid:8963517	2.7.6.5	109604|81301|81271|55021
aco:Amico_0598	ncbi-geneid:8963518	3.1.-.-	69500
aco:Amico_0604	ncbi-geneid:8963524	2.4.1.129	56601|56519
aco:Amico_0611	ncbi-geneid:8963531	3.1.26.-	50249
aco:Amico_0615	ncbi-geneid:8963535	6.1.1.10	52374|47323|50249
aco:Amico_0616	ncbi-geneid:8963536	3.1.21.-	51556
aco:Amico_0617	ncbi-geneid:8963537	2.4.2.29	51713
aco:Amico_0619	ncbi-geneid:8963540	2.7.7.6	64484
aco:Amico_0620	ncbi-geneid:8963541	2.7.7.6	64484|64484
aco:Amico_0648	ncbi-geneid:8963569	2.7.4.3	52540
aco:Amico_0649	ncbi-geneid:8963570	3.4.11.18	55920
aco:Amico_0656	ncbi-geneid:8963577	2.7.7.6	56553|55257|47789
aco:Amico_0661	ncbi-geneid:8963582	5.4.99.12	55120
aco:Amico_0677	ncbi-geneid:8963598	3.6.1.31|3.5.4.19	141734|101386
aco:Amico_0678	ncbi-geneid:8963599	4.1.3.-	51366
aco:Amico_0679	ncbi-geneid:8963600	5.3.1.16	51366
aco:Amico_0680	ncbi-geneid:8963601	2.4.2.-	52317
aco:Amico_0681	ncbi-geneid:8963602	4.2.1.19	54211|54211
aco:Amico_0682	ncbi-geneid:8963603	2.4.2.17	53850
aco:Amico_0684	ncbi-geneid:8963605	1.1.1.23	53720
aco:Amico_0688	ncbi-geneid:8963609	6.1.1.4	52374|50677|47323
aco:Amico_0691	ncbi-geneid:8963612	3.6.4.12	52540
aco:Amico_0692	ncbi-geneid:8963613	3.1.26.5	54211
aco:Amico_0697	ncbi-geneid:8963618	3.4.21.108	50494|50156|50156
aco:Amico_0701	ncbi-geneid:8963622	2.7.7.8	54211|54211|55666|55666|54791|50249|46915
aco:Amico_0702	ncbi-geneid:8963623	3.6.1.23	51283
aco:Amico_0703	ncbi-geneid:8963624	6.1.1.3	55681|55186|52954
aco:Amico_0709	ncbi-geneid:8963630	6.1.1.20	55681|46589
aco:Amico_0710	ncbi-geneid:8963631	6.1.1.20	56037|55681|50249|54991|46955
aco:Amico_0715	ncbi-geneid:8963637	4.3.1.4|2.1.2.5	55116|55116
aco:Amico_0723	ncbi-geneid:8963645	2.1.1.148	69796
aco:Amico_0726	ncbi-geneid:8963648	2.1.1.-	53335
aco:Amico_0727	ncbi-geneid:8963649	1.8.1.9	51905
aco:Amico_0728	ncbi-geneid:8963650	2.7.1.56	53613
aco:Amico_0731	ncbi-geneid:8963653	2.7.7.7	52540
aco:Amico_0732	ncbi-geneid:8963654	2.7.7.7	89550
aco:Amico_0733	ncbi-geneid:8963655	2.7.1.40	51621|52935|52009|50800
aco:Amico_0735	ncbi-geneid:8963657	3.1.21.2	51658
aco:Amico_0739	ncbi-geneid:8963661	5.4.2.10	53738|53738|55957|53738
aco:Amico_0740	ncbi-geneid:8963662	2.7.7.9	53448
aco:Amico_0741	ncbi-geneid:8963663	2.6.1.16	53697|56235
aco:Amico_0743	ncbi-geneid:8963665	3.5.4.2	51556|51338
aco:Amico_0745	ncbi-geneid:8963668	2.7.7.23|2.3.1.157	53448|51161
aco:Amico_0746	ncbi-geneid:8963669	2.7.6.1	53271
aco:Amico_0748	ncbi-geneid:8963671	3.1.1.29	53178
aco:Amico_0749	ncbi-geneid:8963672	3.6.4.-	52540|52540|52540|143517|141259
aco:Amico_0750	ncbi-geneid:8963673	3.6.1.19	101386|101386
aco:Amico_0751	ncbi-geneid:8963674	4.1.1.3	51569|89000
aco:Amico_0756	ncbi-geneid:8963679	3.5.4.5	53927
aco:Amico_0759	ncbi-geneid:8963682	6.1.1.14	55681
aco:Amico_0760	ncbi-geneid:8963683	6.1.1.14	109604|47323
aco:Amico_0763	ncbi-geneid:8963686	2.7.9.1	56059|51621|52009
aco:Amico_0764	ncbi-geneid:8963687	2.7.9.2	56059|51621|52009
aco:Amico_0777	ncbi-geneid:8963708	6.3.4.-	52402
aco:Amico_0778	ncbi-geneid:8963709	2.4.2.8	53271
aco:Amico_0779	ncbi-geneid:8963710	3.6.4.3|3.4.24.-	140990|52540
aco:Amico_0782	ncbi-geneid:8963713	2.1.1.-	75217|55315
aco:Amico_0783	ncbi-geneid:8963714	1.5.1.2	48179|51735
aco:Amico_0790	ncbi-geneid:8963722	2.7.8.7	56214
aco:Amico_0794	ncbi-geneid:8963726	1.2.7.3	54862
aco:Amico_0795	ncbi-geneid:8963727	1.2.7.3	52518|52922
aco:Amico_0796	ncbi-geneid:8963728	1.2.7.3	52518
aco:Amico_0797	ncbi-geneid:8963729	1.2.7.3	53323
aco:Amico_0800	ncbi-geneid:8963732	2.1.1.-	53335|50249
aco:Amico_0803	ncbi-geneid:8963736	3.6.3.14	81333|81333
aco:Amico_0804	ncbi-geneid:8963737	3.6.3.14	160527
aco:Amico_0805	ncbi-geneid:8963738	3.6.3.14	103486
aco:Amico_0806	ncbi-geneid:8963739	3.6.3.14	159468
aco:Amico_0807	ncbi-geneid:8963740	3.6.3.14	52540|47917|50615
aco:Amico_0808	ncbi-geneid:8963741	3.6.3.14	52540|47917
aco:Amico_0811	ncbi-geneid:8963745	2.1.1.-	53335|81799
aco:Amico_0813	ncbi-geneid:8963747	2.4.1.129	56601|56519
aco:Amico_0814	ncbi-geneid:8963748	6.3.2.13	53623|53244|63418
aco:Amico_0815	ncbi-geneid:8963749	6.3.2.10	53623|53244|63418
aco:Amico_0817	ncbi-geneid:8963751	6.3.2.9	53623|53244|51984
aco:Amico_0819	ncbi-geneid:8963753	2.4.1.227	53756
aco:Amico_0820	ncbi-geneid:8963754	6.3.2.8	53623|53244|51984
aco:Amico_0821	ncbi-geneid:8963755	1.1.1.158	56176|56194
aco:Amico_0834	ncbi-geneid:8963768	1.2.1.12	55347|51735
aco:Amico_0835	ncbi-geneid:8963769	2.7.2.3	53748
aco:Amico_0836	ncbi-geneid:8963770	5.3.1.1	51351
aco:Amico_0842	ncbi-geneid:8963776	2.7.7.18	52374
aco:Amico_0848	ncbi-geneid:8963782	2.7.1.23	111331
aco:Amico_0850	ncbi-geneid:8963784	2.2.1.7	52518|52518|52922
aco:Amico_0851	ncbi-geneid:8963785	2.5.1.10|2.5.1.29	48576
aco:Amico_0852	ncbi-geneid:8963786	3.1.11.6	116842
aco:Amico_0854	ncbi-geneid:8963788	2.7.6.2	63999|63862
aco:Amico_0859	ncbi-geneid:8963793	1.97.1.4	102114
aco:Amico_0861	ncbi-geneid:8963795	5.-.-.-	111337
aco:Amico_0866	ncbi-geneid:8963800	3.1.22.4	53098
aco:Amico_0868	ncbi-geneid:8963802	6.3.1.5	52402
aco:Amico_0870	ncbi-geneid:8963804	2.1.3.3	53671
aco:Amico_0871	ncbi-geneid:8963805	1.17.7.1	56014|51717
aco:Amico_0873	ncbi-geneid:8963807	1.1.1.267	55347|51735|69055
aco:Amico_0875	ncbi-geneid:8963809	2.5.1.31	64005
aco:Amico_0876	ncbi-geneid:8963810	2.7.7.7	52141
aco:Amico_0879	ncbi-geneid:8963813	2.5.1.7	55205
aco:Amico_0880	ncbi-geneid:8963814	5.1.3.14	53756
aco:Amico_0882	ncbi-geneid:8963816	2.4.2.9|5.3.1.6	53271|89623
aco:Amico_0887	ncbi-geneid:8963821	2.7.-.-	52540
aco:Amico_0888	ncbi-geneid:8963822	5.4.99.2	52242
aco:Amico_0889	ncbi-geneid:8963823	5.4.99.2	51703
aco:Amico_0893	ncbi-geneid:8963827	6.3.2.12|6.3.2.17	53623|53244
aco:Amico_0894	ncbi-geneid:8963828	6.1.1.9	52374|47323|50677|46589
aco:Amico_0896	ncbi-geneid:8963830	3.4.21.53	54211|52540|88697
aco:Amico_0898	ncbi-geneid:8963832	3.4.21.92	52096
aco:Amico_0902	ncbi-geneid:8963836	3.5.4.28	51556|51338
aco:Amico_0913	ncbi-geneid:8963847	4.3.1.17	143548
aco:Amico_0921	ncbi-geneid:8963855	4.3.1.12	51735
aco:Amico_0941	ncbi-geneid:8963876	2.7.8.-	56024|56024
aco:Amico_0960	ncbi-geneid:8963902	5.4.99.12	55120
aco:Amico_0961	ncbi-geneid:8963903	6.1.1.5	52374|47323|50677
aco:Amico_0966	ncbi-geneid:8963909	2.7.7.7	56672
aco:Amico_0967	ncbi-geneid:8963910	2.7.1.26|2.7.7.2	82114|52374
aco:Amico_0968	ncbi-geneid:8963911	5.4.99.12	55120
aco:Amico_0977	ncbi-geneid:8963920	1.1.1.205	51412|54631
aco:Amico_0978	ncbi-geneid:8963921	6.1.1.24	52374|48163
aco:Amico_0979	ncbi-geneid:8963922	2.7.7.60|4.6.1.12	53448|69765
aco:Amico_0985	ncbi-geneid:8963928	3.6.3.14	52540|50615
aco:Amico_0986	ncbi-geneid:8963929	3.6.3.14	52540|47917|50615
aco:Amico_0988	ncbi-geneid:8963931	3.6.3.14	103486
aco:Amico_0990	ncbi-geneid:8963933	3.6.3.14	81333
aco:Amico_0995	ncbi-geneid:8963938	3.5.1.32	53187|55031
aco:Amico_0996	ncbi-geneid:8963939	6.1.1.11	55681|46589
aco:Amico_0997	ncbi-geneid:8963940	2.5.1.9|2.5.1.78	52121
aco:Amico_0998	ncbi-geneid:8963941	4.1.99.12|3.5.4.25	55821|142695
aco:Amico_0999	ncbi-geneid:8963942	2.5.1.9	63380|63380
aco:Amico_1000	ncbi-geneid:8963943	1.1.1.193|3.5.4.26	53597|53927
aco:Amico_1002	ncbi-geneid:8963945	6.1.1.16	52374|47323
aco:Amico_1004	ncbi-geneid:8963947	3.5.1.87|3.5.3.9	53187|55031
aco:Amico_1010	ncbi-geneid:8963953	3.6.1.-	55811
aco:Amico_1012	ncbi-geneid:8963955	2.4.2.4|2.4.2.2	52418|54680|47648
aco:Amico_1013	ncbi-geneid:8963956	2.4.2.1	53167
aco:Amico_1015	ncbi-geneid:8963958	3.6.1.13	55811
aco:Amico_1016	ncbi-geneid:8963959	1.2.7.3	53323
aco:Amico_1017	ncbi-geneid:8963960	1.2.7.3	52518
aco:Amico_1018	ncbi-geneid:8963961	1.2.7.3	52518|52922
aco:Amico_1019	ncbi-geneid:8963962	1.2.7.3	54862
aco:Amico_1021	ncbi-geneid:8963964	2.1.2.9	53328|50486
aco:Amico_1022	ncbi-geneid:8963965	3.5.1.88	56420
aco:Amico_1025	ncbi-geneid:8963968	2.5.1.8|2.5.1.75	52540
aco:Amico_1028	ncbi-geneid:8963971	3.1.-.-	53098
aco:Amico_1029	ncbi-geneid:8963972	6.1.1.7	55681|101353|55186|50447
aco:Amico_1031	ncbi-geneid:8963974	3.3.1.1	52283|51735
aco:Amico_1032	ncbi-geneid:8963975	5.3.1.23	100950
aco:Amico_1039	ncbi-geneid:8963982	2.6.1.9	53383
aco:Amico_1041	ncbi-geneid:8963984	4.2.99.18	48150
aco:Amico_1043	ncbi-geneid:8963986	2.8.1.-	52402
aco:Amico_1044	ncbi-geneid:8963987	3.6.3.8	81665|56784|81660|81653
aco:Amico_1045	ncbi-geneid:8963988	2.5.1.17	52540
aco:Amico_1047	ncbi-geneid:8963990	3.1.3.11	56655
aco:Amico_1048	ncbi-geneid:8963991	4.3.2.2	48557
aco:Amico_1053	ncbi-geneid:8963996	2.7.4.9	52540
aco:Amico_1056	ncbi-geneid:8963999	2.7.9.3	56042|55326
aco:Amico_1059	ncbi-geneid:8964002	2.4.2.9	53271
aco:Amico_1060	ncbi-geneid:8964003	3.1.26.3	69065|54768
aco:Amico_1061	ncbi-geneid:8964004	2.3.1.179	53901|53901
aco:Amico_1063	ncbi-geneid:8964006	1.1.1.100	51735
aco:Amico_1064	ncbi-geneid:8964007	2.3.1.39	52151|55048
aco:Amico_1065	ncbi-geneid:8964008	1.3.1.-
aco:Amico_1066	ncbi-geneid:8964009	2.3.1.41|2.3.1.180	53901
aco:Amico_1067	ncbi-geneid:8964010	2.3.1.15	53659
aco:Amico_1071	ncbi-geneid:8964014	2.7.2.1	53067|53067
aco:Amico_1073	ncbi-geneid:8964016	2.7.7.3	52374
aco:Amico_1076	ncbi-geneid:8964019	2.1.1.33	53335
aco:Amico_1077	ncbi-geneid:8964020	1.2.7.-	52518|53323|52518|52922|54862
aco:Amico_1078	ncbi-geneid:8964022	2.1.1.182	53335
aco:Amico_1082	ncbi-geneid:8964026	6.3.2.5|4.1.1.36	102645|52507
aco:Amico_1084	ncbi-geneid:8964028	2.7.4.8	52540
aco:Amico_1088	ncbi-geneid:8964032	2.3.1.51	69593
aco:Amico_1089	ncbi-geneid:8964033	2.7.4.14	52540
aco:Amico_1090	ncbi-geneid:8964034	5.4.99.12	55120|55174
aco:Amico_1093	ncbi-geneid:8964037	6.1.1.2	52374
aco:Amico_1133	ncbi-geneid:8964077	3.6.1.23	51283
aco:Amico_1148	ncbi-geneid:8964092	2.1.1.72	53335
aco:Amico_1154	ncbi-geneid:8964099	2.7.1.148	54211|55060
aco:Amico_1157	ncbi-geneid:8964102	2.9.1.1	53383
aco:Amico_1160	ncbi-geneid:8964105	1.3.99.22	102114
aco:Amico_1162	ncbi-geneid:8964107	6.3.2.6	56104
aco:Amico_1163	ncbi-geneid:8964108	6.3.5.3	82697
aco:Amico_1164	ncbi-geneid:8964109	6.3.5.3	52317
aco:Amico_1165	ncbi-geneid:8964110	6.3.5.3	56042|55326|55326|56042
aco:Amico_1166	ncbi-geneid:8964111	2.4.2.14	56235|53271
aco:Amico_1167	ncbi-geneid:8964112	6.3.3.1	56042|55326
aco:Amico_1168	ncbi-geneid:8964113	2.1.2.2	53328
aco:Amico_1169	ncbi-geneid:8964114	3.5.4.10|2.1.2.3	53927|52335
aco:Amico_1170	ncbi-geneid:8964115	6.3.4.13	56059|52440|51246
aco:Amico_1171	ncbi-geneid:8964116	4.1.1.21|5.4.99.18	52255
aco:Amico_1174	ncbi-geneid:8964119	6.3.4.5	69864|52402
aco:Amico_1175	ncbi-geneid:8964120	3.1.3.5	64167
aco:Amico_1177	ncbi-geneid:8964122	2.7.7.72|3.1.3.-|3.1.4	64182|81891|81301|54631
aco:Amico_1178	ncbi-geneid:8964123	2.7.1.24	52540
aco:Amico_1179	ncbi-geneid:8964124	3.6.4.12	52540
aco:Amico_1183	ncbi-geneid:8964128	2.6.1.1	53383
aco:Amico_1187	ncbi-geneid:8964132	2.7.4.22	53633
aco:Amico_1193	ncbi-geneid:8964138	3.4.11.4	53187|55031
aco:Amico_1209	ncbi-geneid:8964154	2.7.13.3	55874
aco:Amico_1210	ncbi-geneid:8964155	2.3.1.9	53901|53901
aco:Amico_1211	ncbi-geneid:8964156	2.8.3.5	100950
aco:Amico_1212	ncbi-geneid:8964157	2.8.3.8	100950
aco:Amico_1224	ncbi-geneid:8964170	3.5.3.6	55909
aco:Amico_1234	ncbi-geneid:8964181	3.6.3.16	52540
aco:Amico_1236	ncbi-geneid:8964183	5.3.2.-	55331
aco:Amico_1239	ncbi-geneid:8964186	1.1.1.81	82544
aco:Amico_1249	ncbi-geneid:8964196	3.5.1	52499
aco:Amico_1252	ncbi-geneid:8964199	4.3.1.12	51735
aco:Amico_1255	ncbi-geneid:8964203	5.1.1.13	53681|53681
aco:Amico_1257	ncbi-geneid:8964205	3.6.1.-	55811
aco:Amico_1259	ncbi-geneid:8964208	2.7.7.7	56672|88723|47807|53098
aco:Amico_1260	ncbi-geneid:8964209	3.6.1.1	64182|75138|54631
aco:Amico_1261	ncbi-geneid:8964210	6.1.1.17	52374|48163
aco:Amico_1264	ncbi-geneid:8964213	1.6.99.5	56762
aco:Amico_1280	ncbi-geneid:8964229	3.5.1.-	52467
aco:Amico_1300	ncbi-geneid:8964249	5.3.3.10	56529
aco:Amico_1301	ncbi-geneid:8964250	1.1.1.41	53659
aco:Amico_1309	ncbi-geneid:8964258	1.1.1.95	51735|52283
aco:Amico_1313	ncbi-geneid:8964262	1.2.7.1	53323
aco:Amico_1314	ncbi-geneid:8964263	1.2.7.1	54862
aco:Amico_1315	ncbi-geneid:8964264	1.2.7.1	52518|52922
aco:Amico_1316	ncbi-geneid:8964265	1.2.7.1	52518
aco:Amico_1323	ncbi-geneid:8964272	2.8.3.16	89796
aco:Amico_1324	ncbi-geneid:8964273	4.1.3.4	51569
aco:Amico_1329	ncbi-geneid:8964278	3.6.3.-	52540
aco:Amico_1339	ncbi-geneid:8964288	3.4.13.22	55166
aco:Amico_1353	ncbi-geneid:8964304	1.1.1.38	51735|53223
aco:Amico_1357	ncbi-geneid:8964308	3.1.3.-	56784
aco:Amico_1359	ncbi-geneid:8964310	4.2.1.47	51735
aco:Amico_1361	ncbi-geneid:8964312	5.-.-.-	53697
aco:Amico_1366	ncbi-geneid:8964317	5.3.1.9	53697
aco:Amico_1368	ncbi-geneid:8964319	1.18.1.2	52343|63380
aco:Amico_1369	ncbi-geneid:8964320	1.4.1.13|1.4.1.14	51971|46548|51971
aco:Amico_1372	ncbi-geneid:8964323	6.3.5.6|6.3.5.7	55931|89095
aco:Amico_1373	ncbi-geneid:8964324	3.5.1.4|6.3.5.6|6.3.5.7	75304
aco:Amico_1374	ncbi-geneid:8964325	6.3.5.6|6.3.5.7	141000
aco:Amico_1375	ncbi-geneid:8964326	6.5.1.2
aco:Amico_1376	ncbi-geneid:8964327	6.1.1.6	55681|50249
aco:Amico_1378	ncbi-geneid:8964329	2.7.1.33
aco:Amico_1385	ncbi-geneid:8964336	3.4.11.9	55920|53092
aco:Amico_1388	ncbi-geneid:8964339	2.2.1.1	52518|52518|52922
aco:Amico_1389	ncbi-geneid:8964340	5.1.1.1	51419|50621
aco:Amico_1405	ncbi-geneid:8964356	3.1.4.16	109604|54791
aco:Amico_1407	ncbi-geneid:8964358	3.6.4.12	52540|52540|50249
aco:Amico_1414	ncbi-geneid:8964365	4.2.3.12	55620
aco:Amico_1415	ncbi-geneid:8964366	6.3.1.2	55931
aco:Amico_1417	ncbi-geneid:8964368	3.6.4.12	52540|48024
aco:Amico_1424	ncbi-geneid:8964375	6.1.1.19	52374|47323|55190
aco:Amico_1427	ncbi-geneid:8964378	3.5.1.18	53187|55031
aco:Amico_1439	ncbi-geneid:8964390	2.1.1.-	53335
aco:Amico_1444	ncbi-geneid:8964395	5.4.2.1
aco:Amico_1445	ncbi-geneid:8964396	2.5.1.15	51717
aco:Amico_1446	ncbi-geneid:8964397	2.7.6.3	55083
aco:Amico_1449	ncbi-geneid:8964400	1.2.7.3	52518
aco:Amico_1450	ncbi-geneid:8964401	1.2.7.3	52518|53323|52922
aco:Amico_1454	ncbi-geneid:8964406	6.3.4.4	52540
aco:Amico_1456	ncbi-geneid:8964408	3.4.21.102	52096|50156
aco:Amico_1460	ncbi-geneid:8964412	2.2.1.1	52518|52922
aco:Amico_1461	ncbi-geneid:8964413	2.2.1.1	52518
aco:Amico_1467	ncbi-geneid:8964419	3.1.-.-	56281
aco:Amico_1469	ncbi-geneid:8964421	6.3.2.4	56059|52440
aco:Amico_1474	ncbi-geneid:8964426	6.3.4.2	52540|52317
aco:Amico_1477	ncbi-geneid:8964429	2.2.1.2	51569
aco:Amico_1481	ncbi-geneid:8964433	2.7.1.11	53784
aco:Amico_1486	ncbi-geneid:8964438	2.4.-.-	53756
aco:Amico_1490	ncbi-geneid:8964442	2.7.7.38	53448
aco:Amico_1492	ncbi-geneid:8964444	2.-.-.-	53756
aco:Amico_1493	ncbi-geneid:8964445	5.3.1.13	53697
aco:Amico_1494	ncbi-geneid:8964446	2.5.1.55	51569
aco:Amico_1495	ncbi-geneid:8964447	2.7.1.130	53756|52540
aco:Amico_1496	ncbi-geneid:8964448	3.6.3.-	52540|90123
aco:Amico_1498	ncbi-geneid:8964450	2.4.1.182	53756
aco:Amico_1501	ncbi-geneid:8964453	3.1.3.45	56784
aco:Amico_1502	ncbi-geneid:8964454	2.3.1.129	51161
aco:Amico_1503	ncbi-geneid:8964455	4.2.1.-	54637
aco:Amico_1504	ncbi-geneid:8964456	3.5.1.-	54211|54211
aco:Amico_1505	ncbi-geneid:8964457	2.3.1.-	51161
aco:Amico_1510	ncbi-geneid:8964462	5.4.2.1
aco:Amico_1512	ncbi-geneid:8964467	4.3.2.1	48557
aco:Amico_1518	ncbi-geneid:8964473	3.4.25.2	56235
aco:Amico_1520	ncbi-geneid:8964475	2.1.1.74	51905
aco:Amico_1521	ncbi-geneid:8964476	5.99.1.2	56712|57783
aco:Amico_1526	ncbi-geneid:8964481	3.1.26.4	53098
aco:Amico_1528	ncbi-geneid:8964483	3.4.21.89	51306
aco:Amico_1530	ncbi-geneid:8964485	1.2.7.8	53323
aco:Amico_1531	ncbi-geneid:8964486	1.2.7.8	52518|52518|54862|52922
aco:Amico_1532	ncbi-geneid:8964487	3.1.2.-	54637
aco:Amico_1535	ncbi-geneid:8964492	4.3.1.12	51735
aco:Amico_1536	ncbi-geneid:8964493	3.4.21.89	51306
aco:Amico_1537	ncbi-geneid:8964494	6.3.4.3	52540
aco:Amico_1538	ncbi-geneid:8964495	3.5.4.9	101262
aco:Amico_1539	ncbi-geneid:8964496	4.3.1.4|2.1.2.5	55116|55116
aco:Amico_1543	ncbi-geneid:8964500	3.5.1.18	53187|55031
aco:Amico_1545	ncbi-geneid:8964502	1.5.1.5|3.5.4.9	51735|53223
aco:Amico_1546	ncbi-geneid:8964503	6.3.4.3	52540
aco:Amico_1555	ncbi-geneid:8964512	1.2.1.2	53706|54862|54292
aco:Amico_1556	ncbi-geneid:8964513	1.6.99.5|1.6.5.3	142019|140490|52833|142984|54862
aco:Amico_1558	ncbi-geneid:8964515	1.6.5.3	52833
aco:Amico_1563	ncbi-geneid:8964520	4.1.1.49	53795|68923
aco:Amico_1564	ncbi-geneid:8964521	1.17.4.2	51998
aco:Amico_1565	ncbi-geneid:8964522	1.97.1.4	102114
aco:Amico_1574	ncbi-geneid:8964531	2.7.7.63	55681|82649
aco:Amico_1578	ncbi-geneid:8964535	2.7.7.63	55681|82649
aco:Amico_1579	ncbi-geneid:8964536	2.1.2.10	103025|101790
aco:Amico_1581	ncbi-geneid:8964538	1.4.4.2	53383
aco:Amico_1582	ncbi-geneid:8964539	1.4.4.2	53383
aco:Amico_1584	ncbi-geneid:8964541	1.8.1.4	51905|55424
aco:Amico_1585	ncbi-geneid:8964542	2.3.1.12	52777|51230|47005|47005
aco:Amico_1590	ncbi-geneid:8964547	1.2.4.1	52518|52922
aco:Amico_1591	ncbi-geneid:8964548	1.2.4.1	52518
aco:Amico_1596	ncbi-geneid:8964553	2.4.2.10	53271
aco:Amico_1597	ncbi-geneid:8964554	4.1.1.23	51366
aco:Amico_1598	ncbi-geneid:8964555	1.3.3.1	51395
aco:Amico_1600	ncbi-geneid:8964557	3.5.2.3	51556|51338
aco:Amico_1601	ncbi-geneid:8964558	2.1.3.2	53671
aco:Amico_1602	ncbi-geneid:8964559	2.4.2.9	53271
aco:Amico_1603	ncbi-geneid:8964560	2.6.1.1	53383
aco:Amico_1604	ncbi-geneid:8964561	2.1.2.11	51621
aco:Amico_1607	ncbi-geneid:8964564	3.1.11.2	56219
aco:Amico_1616	ncbi-geneid:8964573	3.5.1.14	53187|55031
aco:Amico_1619	ncbi-geneid:8964576	1.11.1.15	52833
aco:Amico_1622	ncbi-geneid:8964579	1.1.1.94	48179|51735
aco:Amico_1641	ncbi-geneid:8964598	3.1.3.18	56784
aco:Amico_1642	ncbi-geneid:8964599	1.1.1.3	55347|51735
aco:Amico_1644	ncbi-geneid:8964601	3.1.11.5	52540|52980
aco:Amico_1647	ncbi-geneid:8964604	5.99.1.3	56719|55874|54211
aco:Amico_1648	ncbi-geneid:8964605	3.4.13.19	51556
aco:Amico_1649	ncbi-geneid:8964606	3.4.11.1	53187|52949
aco:Amico_1650	ncbi-geneid:8964607	3.4.11.19	56266
aco:Amico_1653	ncbi-geneid:8964610	4.1.1.37	51726
aco:Amico_1654	ncbi-geneid:8964611	3.5.1.32	53187|55031
aco:Amico_1665	ncbi-geneid:8964622	4.1.2.14|4.1.3.16	51569
aco:Amico_1670	ncbi-geneid:8964627	4.2.1.6	51604|54826
aco:Amico_1671	ncbi-geneid:8964628	2.7.1.45	53613
aco:Amico_1672	ncbi-geneid:8964629	4.1.2.14|4.1.3.16	51569
aco:Amico_1681	ncbi-geneid:8964638	3.6.3.27	52540
aco:Amico_1684	ncbi-geneid:8964641	2.7.13.3	55874|47384|55785
aco:Amico_1686	ncbi-geneid:8964643	5.1.1.13	53681|53681
aco:Amico_1692	ncbi-geneid:8964649	2.6.1.19	53383
aco:Amico_1696	ncbi-geneid:8964653	2.3.2.2	56235
aco:Amico_1698	ncbi-geneid:8964655	3.1.3.1	53649
aco:Amico_1703	ncbi-geneid:8964660	4.2.1.33|4.2.1.35	52016
aco:Amico_1704	ncbi-geneid:8964661	4.2.1.33|4.2.1.35	53732
aco:Amico_1720	ncbi-geneid:8964677	5.1.3.14	53756
aco:Amico_1722	ncbi-geneid:8964679	2.3.1.-	51161
aco:Amico_1723	ncbi-geneid:8964680	2.3.1.180	53901
aco:Amico_1726	ncbi-geneid:8964683	1.1.1.22	51735|48179|52413
aco:Amico_1727	ncbi-geneid:8964684	1.1.1.-	51735|55347
aco:Amico_1731	ncbi-geneid:8964688	4.2.1.46	51735
aco:Amico_1734	ncbi-geneid:8964691	2.7.7.24	53448
aco:Amico_1752	ncbi-geneid:8964709	2.6.1.1	53383
aco:Amico_1753	ncbi-geneid:8964710	1.1.1.95	51735|52283
aco:Amico_1756	ncbi-geneid:8964713	1.4.4.2	53383
aco:Amico_1757	ncbi-geneid:8964714	1.4.4.2	53383
aco:Amico_1765	ncbi-geneid:8964722	2.9.1.1	53383
aco:Amico_1766	ncbi-geneid:8964723	3.5.99.7|4.4.1.15	53686
aco:Amico_1768	ncbi-geneid:8964725	4.2.1.52	51569
aco:Amico_1784	ncbi-geneid:8964741	1.1.1.133	51735
aco:Amico_1785	ncbi-geneid:8964742	2.1.2.1	53383
aco:Amico_1786	ncbi-geneid:8964743	2.3.1.29	53383
aco:Amico_1790	ncbi-geneid:8964747	1.1.1.38	51735|53223
aco:Amico_1795	ncbi-geneid:8964752	3.5.1.-	53187|55031
aco:Amico_1799	ncbi-geneid:8964756	1.6.-.-	51905|55424
aco:Amico_1800	ncbi-geneid:8964757	3.5.1.18	53187|55031
aco:Amico_1820	ncbi-geneid:8964777	2.4.1.-	53448
aco:Amico_1821	ncbi-geneid:8964778	3.6.1.22	55811|55811
aco:Amico_1823	ncbi-geneid:8964780	1.11.1.15	52833
aco:Amico_1826	ncbi-geneid:8964783	5.2.1.8	54534
aco:Amico_1827	ncbi-geneid:8964784	4.1.2.4	51569
aco:Amico_1828	ncbi-geneid:8964785	3.5.1.87	53187|55031
aco:Amico_1834	ncbi-geneid:8964791	3.5.2.5	51556|51338
aco:Amico_1835	ncbi-geneid:8964792	3.5.2.2	51556|51338
aco:Amico_1839	ncbi-geneid:8964796	2.7.2.7	53067|53067
aco:Amico_1840	ncbi-geneid:8964797	2.3.1.19	53659
aco:Amico_1841	ncbi-geneid:8964798	2.3.1.19	53659
aco:Amico_1842	ncbi-geneid:8964799	2.7.2.7	53067|53067
aco:Amico_1844	ncbi-geneid:8964801	2.6.1.42	56752
aco:Amico_1846	ncbi-geneid:8964803	4.1.99.3	48173|52425
aco:Amico_1853	ncbi-geneid:8964810	2.1.1.170	53335
aco:Amico_1854	ncbi-geneid:8964811	3.1.31.1	50199
aco:Amico_1859	ncbi-geneid:8964816	3.5.1.14	53187|55031
aco:Amico_1860	ncbi-geneid:8964817	3.5.1.14	53187|55031
aco:Amico_1862	ncbi-geneid:8964819	3.6.3.-	52540
aco:Amico_1873	ncbi-geneid:8964830	1.2.7.5	48310|56228
aco:Amico_1881	ncbi-geneid:8964838	1.1.1.100	51735
aco:Amico_1885	ncbi-geneid:8964842	3.5.2.7	51556|51338
aco:Amico_1886	ncbi-geneid:8964843	4.2.1.49	111326
aco:Amico_1890	ncbi-geneid:8964847	3.6.3.30	52540|50331
aco:Amico_1892	ncbi-geneid:8964849	4.1.3.39|4.1.2.-	51621
aco:Amico_1896	ncbi-geneid:8964853	3.6.3.4	56784|81653|55008|81665
aco:Amico_1900	ncbi-geneid:8964857	2.1.2.1	53383
aco:Amico_1901	ncbi-geneid:8964858	3.5.1.32	53187|55031
aco:Amico_1905	ncbi-geneid:8964862	4.3.1.3
aco:Amico_1906	ncbi-geneid:8964863	1.7.-.-	56821
