# Supplementary material for: Tracing the Repertoire of Promiscuous Enzymes along the Metabolic Pathways in Archaeal Organisms
Source: Life (Basel). 2017 Jul 13;7(3):30. doi: 10.3390/life7030030 (PMC5617955; doi:10.3390/life7030030)
Supplement: Supplementary file 1 [file life-07-00030-s001.zip › Table_S2/acp.txt]

KEGGID	NCBIGI	ECs	SFamilyID
acp:A2cp1_0002	ncbi-geneid:7296642	2.7.7.7	55979|55979|55979
acp:A2cp1_0004	ncbi-geneid:7296644	5.99.1.3	56719|55874|54211
acp:A2cp1_0005	ncbi-geneid:7296645	2.3.1.41|2.3.1.180	53901
acp:A2cp1_0012	ncbi-geneid:7296653	6.1.1.5	52374|47323|50677
acp:A2cp1_0039	ncbi-geneid:7296681	6.1.1.15	55681|52954|64586
acp:A2cp1_0052	ncbi-geneid:7296694	6.2.1.30	56801
acp:A2cp1_0054	ncbi-geneid:7296696	6.2.1.30	56801
acp:A2cp1_0055	ncbi-geneid:7296697	1.2.7.8	53323
acp:A2cp1_0056	ncbi-geneid:7296698	1.2.7.8	52518|52518|52922
acp:A2cp1_0057	ncbi-geneid:7296699	2.3.1.19	53659
acp:A2cp1_0058	ncbi-geneid:7296700	2.7.2.7	53067|53067
acp:A2cp1_0069	ncbi-geneid:7296711	3.2.1.-	50685
acp:A2cp1_0073	ncbi-geneid:7296715	3.2.1.17|5.4.99.12	55120|55174
acp:A2cp1_0074	ncbi-geneid:7296716	2.4.1.-|3.4	56601|53955
acp:A2cp1_0080	ncbi-geneid:7296722	2.3.1.9|2.3.1.16	53901|53901
acp:A2cp1_0087	ncbi-geneid:7299729	2.6.1.62	53383
acp:A2cp1_0088	ncbi-geneid:7299730	6.3.3.3	52540
acp:A2cp1_0093	ncbi-geneid:7299735	2.5.1.3	51391
acp:A2cp1_0095	ncbi-geneid:7299737	2.7.4.7	53613
acp:A2cp1_0097	ncbi-geneid:7299739	3.6.4.12	52540|48024
acp:A2cp1_0102	ncbi-geneid:7299744	2.1.1.13	82282|51717|56507|52242|47644
acp:A2cp1_0103	ncbi-geneid:7299745	1.97.1.4	102114
acp:A2cp1_0111	ncbi-geneid:7299753	1.3.1.74|2.-.-.-	102114
acp:A2cp1_0113	ncbi-geneid:7299755	3.1.-.-	56281
acp:A2cp1_0115	ncbi-geneid:7299757	3.6.4.12	52540
acp:A2cp1_0116	ncbi-geneid:7299758	3.5.4.4	51556
acp:A2cp1_0117	ncbi-geneid:7299759	2.1.1.63	46767|53155
acp:A2cp1_0118	ncbi-geneid:7299760	2.7.7.27	53448|51161
acp:A2cp1_0133	ncbi-geneid:7299775	2.7.11.1	56112
acp:A2cp1_0137	ncbi-geneid:7299779	3.1.1.29	53178
acp:A2cp1_0139	ncbi-geneid:7299781	2.7.6.1	53271
acp:A2cp1_0141	ncbi-geneid:7299783	2.7.1.148	54211|55060
acp:A2cp1_0145	ncbi-geneid:7299787	2.4.2.8	53271
acp:A2cp1_0152	ncbi-geneid:7299794	2.7.7.12	54197|54197
acp:A2cp1_0153	ncbi-geneid:7299795	2.4.1.21	53756
acp:A2cp1_0157	ncbi-geneid:7299799	1.4.3.19	51905|54373
acp:A2cp1_0159	ncbi-geneid:7299801	2.7.7.7	56672|100879
acp:A2cp1_0164	ncbi-geneid:7298399	2.7.11.-|2.7.4	53795|75138
acp:A2cp1_0166	ncbi-geneid:7298401	2.7.1.69	53062
acp:A2cp1_0167	ncbi-geneid:7298402	2.7.1.69	52728
acp:A2cp1_0171	ncbi-geneid:7298406	2.7.3.9	51621|52009|47831
acp:A2cp1_0172	ncbi-geneid:7298407	2.5.1.6	55973|55973|55973
acp:A2cp1_0174	ncbi-geneid:7298409	3.3.1.1	52283|51735
acp:A2cp1_0177	ncbi-geneid:7298412	2.7.7.22	53448|159283
acp:A2cp1_0178	ncbi-geneid:7298413	5.4.2.8	53738|53738|53738|55957
acp:A2cp1_0179	ncbi-geneid:7298414	2.7.1.2	53067
acp:A2cp1_0190	ncbi-geneid:7298425	3.4.17.11	53187|55031
acp:A2cp1_0191	ncbi-geneid:7298426	1.2.1	51735|55347
acp:A2cp1_0192	ncbi-geneid:7298427	2.7.2	53633
acp:A2cp1_0199	ncbi-geneid:7298434	2.3.1.109	55729
acp:A2cp1_0200	ncbi-geneid:7298435	3.1.-.-	69500
acp:A2cp1_0203	ncbi-geneid:7298438	4.1.3.6|4.1.3.34	51621
acp:A2cp1_0204	ncbi-geneid:7298439	5.4.99.5	55298
acp:A2cp1_0205	ncbi-geneid:7298440	1.3.1.12	51735|48179
acp:A2cp1_0206	ncbi-geneid:7298441	2.5.1.19	55205
acp:A2cp1_0207	ncbi-geneid:7298442	1.1.1.25	53223|51735
acp:A2cp1_0208	ncbi-geneid:7298443	4.2.3.5	103263
acp:A2cp1_0209	ncbi-geneid:7298444	2.7.1.71	52540
acp:A2cp1_0210	ncbi-geneid:7298445	4.2.3.4	56796
acp:A2cp1_0211	ncbi-geneid:7298446	4.2.1.10	52304
acp:A2cp1_0235	ncbi-geneid:7298470	2.7.2.11	53633|88697
acp:A2cp1_0236	ncbi-geneid:7298471	1.2.1.41	53720
acp:A2cp1_0241	ncbi-geneid:7298476	1.2.7.-	52518|53323|52518|52922|54862
acp:A2cp1_0243	ncbi-geneid:7298478	5.1.3.-	51735
acp:A2cp1_0256	ncbi-geneid:7298958	3.4.21.-	52743
acp:A2cp1_0257	ncbi-geneid:7298959	5.4.2.1	64158|53649
acp:A2cp1_0263	ncbi-geneid:7298965	1.3.99.22	102114
acp:A2cp1_0267	ncbi-geneid:7298969	2.1.1.-	53335
acp:A2cp1_0268	ncbi-geneid:7298970	2.1.1.-	75217|88697
acp:A2cp1_0271	ncbi-geneid:7298973	6.4.1.3	52096|52096
acp:A2cp1_0276	ncbi-geneid:7298978	2.3.1.51	69593
acp:A2cp1_0281	ncbi-geneid:7298983	5.4.99.2	51703
acp:A2cp1_0286	ncbi-geneid:7298988	4.2.1.2	117457
acp:A2cp1_0287	ncbi-geneid:7298989	5.4.99.12	55120
acp:A2cp1_0297	ncbi-geneid:7298999	1.11.1.15	52833
acp:A2cp1_0298	ncbi-geneid:7299000	2.1.1.-	53335
acp:A2cp1_0299	ncbi-geneid:7299001	4.2.99.18|3.2.2.23	81624|46946|57716
acp:A2cp1_0300	ncbi-geneid:7299002	3.1.26.4	53098
acp:A2cp1_0301	ncbi-geneid:7299003	2.7.7.19	81891|81301
acp:A2cp1_0302	ncbi-geneid:7299004	2.7.4.22	53633
acp:A2cp1_0307	ncbi-geneid:7299009	6.3.5.1	52402|56317
acp:A2cp1_0311	ncbi-geneid:7299013	2.2.1.1	52518|52518|52922
acp:A2cp1_0314	ncbi-geneid:7299016	3.1.3.-
acp:A2cp1_0315	ncbi-geneid:7299017	5.4.99.15	51445
acp:A2cp1_0316	ncbi-geneid:7299018	2.4.1.25	51445
acp:A2cp1_0317	ncbi-geneid:7299019	6.1.1.17	52374
acp:A2cp1_0318	ncbi-geneid:7299020	1.-.-.-	47240
acp:A2cp1_0332	ncbi-geneid:7296436	5.3.2.-	55331
acp:A2cp1_0335	ncbi-geneid:7296439	1.11.1.15	52833
acp:A2cp1_0344	ncbi-geneid:7296448	3.4.24.-	55486
acp:A2cp1_0348	ncbi-geneid:7296452	1.8.4.11|1.8.4.12	51316
acp:A2cp1_0366	ncbi-geneid:7296469	1.17.1.4	56176|55447
acp:A2cp1_0380	ncbi-geneid:7296483	3.5.2.6	56281
acp:A2cp1_0388	ncbi-geneid:7296492	1.1.1.35	51735|52096|48179|48179
acp:A2cp1_0389	ncbi-geneid:7296493	2.3.1.16	53901|53901
acp:A2cp1_0393	ncbi-geneid:7299112	2.4.2.17	53850
acp:A2cp1_0394	ncbi-geneid:7299277	2.5.1.7	55205
acp:A2cp1_0395	ncbi-geneid:7299278	2.1.1.-	53335
acp:A2cp1_0402	ncbi-geneid:7299285	4.1.1.-	52507
acp:A2cp1_0403	ncbi-geneid:7299286	2.1.1	53335
acp:A2cp1_0404	ncbi-geneid:7299287	4.1.1.-	50475|143968
acp:A2cp1_0407	ncbi-geneid:7299290	2.5.1.90	48576
acp:A2cp1_0410	ncbi-geneid:7299293	5.4.99.12	55120
acp:A2cp1_0411	ncbi-geneid:7299294	1.2.1.11	51735|55347
acp:A2cp1_0416	ncbi-geneid:7299299	2.3.1.74	53901
acp:A2cp1_0425	ncbi-geneid:7299308	1.1.1.94	48179|51735
acp:A2cp1_0426	ncbi-geneid:7299309	3.4.24.15	55486
acp:A2cp1_0430	ncbi-geneid:7299313	3.1.26.11	56281
acp:A2cp1_0436	ncbi-geneid:7299319	2.3.1.16	53901|53901
acp:A2cp1_0437	ncbi-geneid:7299320	1.1.1.35|4.2.1.17|5.1.2.3	52096|51735|48179|48179
acp:A2cp1_0439	ncbi-geneid:7299322	2.7.13.3	55874|47384
acp:A2cp1_0441	ncbi-geneid:7299324	2.9.1.1	53383
acp:A2cp1_0452	ncbi-geneid:7299335	5.1.3.2	51735
acp:A2cp1_0460	ncbi-geneid:7299343	3.1.11.2	56219
acp:A2cp1_0478	ncbi-geneid:7300362	2.4.1.15|3.1.3.12	53756|56784
acp:A2cp1_0491	ncbi-geneid:7300375	6.4.1.3	52096|52096
acp:A2cp1_0496	ncbi-geneid:7296775	3.6.3.8	81665|56784|81660|81653
acp:A2cp1_0505	ncbi-geneid:7296784	3.4.24.-	53163
acp:A2cp1_0506	ncbi-geneid:7296785	1.12.99.6	56762
acp:A2cp1_0509	ncbi-geneid:7296788	1.12.99.6	56770
acp:A2cp1_0526	ncbi-geneid:7296805	2.7.1.15	53613
acp:A2cp1_0537	ncbi-geneid:7296816	3.5.4.25	142695
acp:A2cp1_0557	ncbi-geneid:7296836	5.1.1.13	53681|53681
acp:A2cp1_0562	ncbi-geneid:7296841	2.6.1.1	53383
acp:A2cp1_0572	ncbi-geneid:7296851	2.3.1.183	55729
acp:A2cp1_0594	ncbi-geneid:7300294	3.6.4.-	52540|52540
acp:A2cp1_0595	ncbi-geneid:7300295	3.5.1.16	53187|55031
acp:A2cp1_0597	ncbi-geneid:7300297	5.1.1.7	54506|54506
acp:A2cp1_0614	ncbi-geneid:7300314	2.3.1.1|2.7.2.8|2.3.1.35	56266|53633
acp:A2cp1_0615	ncbi-geneid:7300315	1.2.1	55347|51735
acp:A2cp1_0617	ncbi-geneid:7300318	1.8.1.8	52833
acp:A2cp1_0618	ncbi-geneid:7300319	2.8.1.7	53383
acp:A2cp1_0622	ncbi-geneid:7300323	1.3.1.74	100920|53067|53067|100934
acp:A2cp1_0625	ncbi-geneid:7300326	3.1.1.61	52738|52172
acp:A2cp1_0626	ncbi-geneid:7300327	2.1.1.80	53335|47757
acp:A2cp1_0628	ncbi-geneid:7300329	2.7.13.3	55874|50341|47226|47384
acp:A2cp1_0629	ncbi-geneid:7300330	3.5.1.44	64438
acp:A2cp1_0639	ncbi-geneid:7300340	3.1.1.61	52738|52172
acp:A2cp1_0640	ncbi-geneid:7300341	2.1.1.80	53335|48452
acp:A2cp1_0651	ncbi-geneid:7300352	2.4.2.4|2.4.2.2	52418|54680|47648
acp:A2cp1_0652	ncbi-geneid:7300353	2.4.2.1	53167
acp:A2cp1_0654	ncbi-geneid:7300355	3.5.4.5	53927
acp:A2cp1_0655	ncbi-geneid:7300356	2.7.1.26|2.7.7.2	82114|52374
acp:A2cp1_0659	ncbi-geneid:7300382	2.7.13.3	55874|47384|55785
acp:A2cp1_0684	ncbi-geneid:7300407	6.4.1.2|6.3.4.14	56059|52440|51246
acp:A2cp1_0690	ncbi-geneid:7300412	3.1.3.77	56784
acp:A2cp1_0693	ncbi-geneid:7300415	3.6.1.11|3.6.1.40	53067|53067
acp:A2cp1_0699	ncbi-geneid:7300421	5.1.1.3	53681|53681
acp:A2cp1_0704	ncbi-geneid:7300426	3.4.21.102	52096|50156
acp:A2cp1_0729	ncbi-geneid:7299114	6.5.1.2
acp:A2cp1_0730	ncbi-geneid:7299115	3.6.1.7	54975
acp:A2cp1_0732	ncbi-geneid:7299117	3.1.26.-	50249|50249
acp:A2cp1_0749	ncbi-geneid:7299134	1.1.1.23	53720
acp:A2cp1_0750	ncbi-geneid:7299135	4.2.1.19	54211|54211
acp:A2cp1_0751	ncbi-geneid:7299136	2.4.2.-	52317
acp:A2cp1_0752	ncbi-geneid:7299137	5.3.1.16	51366
acp:A2cp1_0753	ncbi-geneid:7299138	4.1.3.-	51366
acp:A2cp1_0757	ncbi-geneid:7299142	2.7.7.-	56731|57783
acp:A2cp1_0762	ncbi-geneid:7299148	3.5.1.88	56420
acp:A2cp1_0764	ncbi-geneid:7299150	3.6.4.-	52540|52540
acp:A2cp1_0768	ncbi-geneid:7299154	2.7.1.23	111331
acp:A2cp1_0770	ncbi-geneid:7299156	3.1.3.16	81606
acp:A2cp1_0777	ncbi-geneid:7299163	3.1.2.23	54637
acp:A2cp1_0802	ncbi-geneid:7299188	2.4.2.7	53271
acp:A2cp1_0804	ncbi-geneid:7299190	3.1.3.5	64167
acp:A2cp1_0813	ncbi-geneid:7299362	1.3.3.1	51395
acp:A2cp1_0820	ncbi-geneid:7299369	2.7.7.7
acp:A2cp1_0823	ncbi-geneid:7299372	2.7.1.25	52540
acp:A2cp1_0829	ncbi-geneid:7299378	1.1.1.219	51735
acp:A2cp1_0833	ncbi-geneid:7299382	1.2.4.2	52518|52518
acp:A2cp1_0834	ncbi-geneid:7299383	2.3.1.61	52777|51230|47005
acp:A2cp1_0836	ncbi-geneid:7299385	6.5.1.1	56091|50249
acp:A2cp1_0839	ncbi-geneid:7299388	3.6.4.13	52540
acp:A2cp1_0844	ncbi-geneid:7299393	2.3.2.6	55729
acp:A2cp1_0848	ncbi-geneid:7299397	1.2.7.-	54862|53706|50692
acp:A2cp1_0855	ncbi-geneid:7299404	1.9.3.1	49503|46626|81464
acp:A2cp1_0856	ncbi-geneid:7299405	1.9.3.1	81442
acp:A2cp1_0857	ncbi-geneid:7299406	1.9.3.1	81452
acp:A2cp1_0860	ncbi-geneid:7299409	1.2.5.1	52518|52518|52467
acp:A2cp1_0868	ncbi-geneid:7299417	6.5.1.1	56091|50249
acp:A2cp1_0869	ncbi-geneid:7299418	1.4.7.1	51395|56235|69336
acp:A2cp1_0870	ncbi-geneid:7299419	1.4.1.13|1.4.1.14	51971|46548|51971
acp:A2cp1_0875	ncbi-geneid:7299424	1.2.1.2	54862
acp:A2cp1_0876	ncbi-geneid:7299425	1.2.1.2	53706|50692
acp:A2cp1_0879	ncbi-geneid:7299428	1.11.1.15	52833
acp:A2cp1_0881	ncbi-geneid:7299430	1.5.1.12	53720
acp:A2cp1_0888	ncbi-geneid:7299437	3.6.4.12	52540|47819
acp:A2cp1_0896	ncbi-geneid:7298566	2.8.1.7|4.4.1.16	53383
acp:A2cp1_0904	ncbi-geneid:7298574	3.4.21.-	50494|50156
acp:A2cp1_0913	ncbi-geneid:7298583	2.4.1.1	53756
acp:A2cp1_0935	ncbi-geneid:7298605	6.5.1.1	56091
acp:A2cp1_0943	ncbi-geneid:7298614	2.7.13.3	55874|47384|55781
acp:A2cp1_0955	ncbi-geneid:7298626	4.1.2.4	51569
acp:A2cp1_0956	ncbi-geneid:7298627	5.4.2.7	53649|143856
acp:A2cp1_0961	ncbi-geneid:7298632	1.7.99.4	53706|50692
acp:A2cp1_0963	ncbi-geneid:7298634	1.7.2.2	48695
acp:A2cp1_0980	ncbi-geneid:7297026	2.5.1.49	53383
acp:A2cp1_0981	ncbi-geneid:7297027	6.2.1.3	56801
acp:A2cp1_0995	ncbi-geneid:7297041	3.1.4.46	51695
acp:A2cp1_1000	ncbi-geneid:7297046	4.1.2.5	53383
acp:A2cp1_1009	ncbi-geneid:7297055	3.1.22.4	53098
acp:A2cp1_1013	ncbi-geneid:7297059	3.5.1.-	54211|54211
acp:A2cp1_1028	ncbi-geneid:7297074	2.1.1.63	46767|53155
acp:A2cp1_1029	ncbi-geneid:7297075	3.2.2.21	48150|57884|55945|46689
acp:A2cp1_1040	ncbi-geneid:7299973	3.1.3.1	53649
acp:A2cp1_1041	ncbi-geneid:7299974	3.1.3.1	53649
acp:A2cp1_1042	ncbi-geneid:7299975	3.5.3.11	52768
acp:A2cp1_1059	ncbi-geneid:7299992	3.6.3.29	52540|50331
acp:A2cp1_1066	ncbi-geneid:7299999	3.6.3.17	52540|52540
acp:A2cp1_1067	ncbi-geneid:7300000	2.4.2.22	53271
acp:A2cp1_1076	ncbi-geneid:7300009	2.2.1.6	52518|52518|52467
acp:A2cp1_1120	ncbi-geneid:7296517	3.6.3.-	52540
acp:A2cp1_1160	ncbi-geneid:7296557	3.6.4.-	52540
acp:A2cp1_1170	ncbi-geneid:7299035	2.1.1.-	53335
acp:A2cp1_1171	ncbi-geneid:7299036	6.1.1.1	52374|55174
acp:A2cp1_1173	ncbi-geneid:7299038	6.3.3.2	100950
acp:A2cp1_1175	ncbi-geneid:7299041	2.8.1.7	53383
acp:A2cp1_1177	ncbi-geneid:7299043	3.1.21.2	51658
acp:A2cp1_1179	ncbi-geneid:7299045	2.6.1.42	56752
acp:A2cp1_1181	ncbi-geneid:7299047	2.7.7.42	81301|81301|81593|81593
acp:A2cp1_1184	ncbi-geneid:7299050	3.2.1.-	51445|81296|51011
acp:A2cp1_1185	ncbi-geneid:7299051	1.1.1.22	51735|52413|48179
acp:A2cp1_1188	ncbi-geneid:7299054	5.1.3.2	51735
acp:A2cp1_1189	ncbi-geneid:7299055	5.1.3.10	51735
acp:A2cp1_1198	ncbi-geneid:7299064	1.-.-.-	51735
acp:A2cp1_1206	ncbi-geneid:7299072	6.1.1.6	55681|50249
acp:A2cp1_1208	ncbi-geneid:7299074	3.6.3.-	52540
acp:A2cp1_1211	ncbi-geneid:7299077	2.3.1.-	51161
acp:A2cp1_1212	ncbi-geneid:7299078	4.2.1.-	54637
acp:A2cp1_1216	ncbi-geneid:7299082	4.1.1.37	51726
acp:A2cp1_1217	ncbi-geneid:7299083	1.3.99.22	102114
acp:A2cp1_1218	ncbi-geneid:7299084	4.99.1.1	53800
acp:A2cp1_1220	ncbi-geneid:7299086	3.1.3.12	56784
acp:A2cp1_1222	ncbi-geneid:7299088	3.1.11.6	116842
acp:A2cp1_1224	ncbi-geneid:7299090	2.5.1.1|2.5.1.10	48576
acp:A2cp1_1225	ncbi-geneid:7299091	2.2.1.7	52518|52518|52922
acp:A2cp1_1233	ncbi-geneid:7299099	5.4.99.12	55120|88697
acp:A2cp1_1235	ncbi-geneid:7299101	2.7.7.8	54211|54211|55666|54791|55666|50249|46915
acp:A2cp1_1236	ncbi-geneid:7299102	3.6.1.23	51283
acp:A2cp1_1237	ncbi-geneid:7299103	4.3.2.2	48557
acp:A2cp1_1239	ncbi-geneid:7299105	2.7.13.3	55874|47384|55781|55781
acp:A2cp1_1240	ncbi-geneid:7299106	6.3.2.6	56104
acp:A2cp1_1241	ncbi-geneid:7299107	2.1.1.-	75217
acp:A2cp1_1243	ncbi-geneid:7299109	1.3.1.74	50494|50156
acp:A2cp1_1245	ncbi-geneid:7299443	3.1.3.18	56784
acp:A2cp1_1248	ncbi-geneid:7299446	2.-.-.-	54690|54285
acp:A2cp1_1249	ncbi-geneid:7299447	3.4.24.-	50156
acp:A2cp1_1251	ncbi-geneid:7299449	3.6.1.-	55811
acp:A2cp1_1254	ncbi-geneid:7299452	4.2.1.1	53056
acp:A2cp1_1261	ncbi-geneid:7299459	1.3.99.-	56645|47203
acp:A2cp1_1264	ncbi-geneid:7299462	2.7.11.1	56112
acp:A2cp1_1267	ncbi-geneid:7299465	3.1.3.2|3.4.21.-	52096|52096
acp:A2cp1_1268	ncbi-geneid:7299466	2.1.1.148	69796
acp:A2cp1_1270	ncbi-geneid:7299468	3.4.24.-	55486
acp:A2cp1_1286	ncbi-geneid:7299484	2.3.1.1|2.3.1.35	56266
acp:A2cp1_1323	ncbi-geneid:7297664	1.-.-.-	50129|51735
acp:A2cp1_1325	ncbi-geneid:7297666	1.1.1.219	51735
acp:A2cp1_1326	ncbi-geneid:7297667	6.2.1.3	56801|69593|51735|47336
acp:A2cp1_1331	ncbi-geneid:7297672	1.2.1.2	53706|50692
acp:A2cp1_1332	ncbi-geneid:7297673	1.9.3.1	81442
acp:A2cp1_1333	ncbi-geneid:7297674	1.9.3.1	46626|46626
acp:A2cp1_1339	ncbi-geneid:7297680	3.6.3.4	56784|81653|55008|81665
acp:A2cp1_1341	ncbi-geneid:7297682	4.2.1.3	53732|52016|74778
acp:A2cp1_1343	ncbi-geneid:7297689	3.6.1.13	55811
acp:A2cp1_1346	ncbi-geneid:7297692	4.2.1.2	48557
acp:A2cp1_1350	ncbi-geneid:7297698	6.1.1.18	52374|50715|89095
acp:A2cp1_1352	ncbi-geneid:7297700	6.1.1.17	52374|48163
acp:A2cp1_1359	ncbi-geneid:7297707	3.1.5.1	109604
acp:A2cp1_1361	ncbi-geneid:7297709	1.3.1.74	53067|53067|100920
acp:A2cp1_1365	ncbi-geneid:7298317	3.5.3.11	52768
acp:A2cp1_1373	ncbi-geneid:7299894	1.6.5.3	54862
acp:A2cp1_1375	ncbi-geneid:7299896	1.6.99.5|1.6.5.3	56762
acp:A2cp1_1376	ncbi-geneid:7299897	1.6.5.3	143243
acp:A2cp1_1377	ncbi-geneid:7299898	1.6.99.5|1.6.5.3	56770
acp:A2cp1_1380	ncbi-geneid:7299901	1.6.99.5|1.6.5.3	56770
acp:A2cp1_1381	ncbi-geneid:7299902	1.6.99.5|1.6.5.3	143243
acp:A2cp1_1382	ncbi-geneid:7299903	1.6.99.5|1.6.5.3	56762
acp:A2cp1_1383	ncbi-geneid:7299904	1.6.5.3	53706|54862|54292
acp:A2cp1_1385	ncbi-geneid:7299906	1.6.5.3	54862
acp:A2cp1_1400	ncbi-geneid:7299921	2.7.6.5	109604|81301|81271|55021
acp:A2cp1_1402	ncbi-geneid:7299923	5.4.3.2	102114
acp:A2cp1_1403	ncbi-geneid:7299924	5.4.3.2	102114
acp:A2cp1_1406	ncbi-geneid:7299927	5.-.-.-	111337
acp:A2cp1_1408	ncbi-geneid:7299929	2.4.2.29	51713
acp:A2cp1_1415	ncbi-geneid:7299936	3.1.-.-	64182
acp:A2cp1_1418	ncbi-geneid:7299939	6.1.1.12	55681|50249|55261
acp:A2cp1_1419	ncbi-geneid:7299940	1.1.5.3	51905
acp:A2cp1_1420	ncbi-geneid:7299941	1.1.5.3	51905
acp:A2cp1_1427	ncbi-geneid:7299948	3.4.24.-	63411|63411|63411|63411
acp:A2cp1_1435	ncbi-geneid:7299956	2.5.1.3	51391
acp:A2cp1_1437	ncbi-geneid:7299958	4.2.3.12	55620
acp:A2cp1_1441	ncbi-geneid:7299962	4.1.2.13	51569
acp:A2cp1_1451	ncbi-geneid:7296859	5.2.1.8	54534|109998
acp:A2cp1_1454	ncbi-geneid:7296862	2.4.1.129	56601|56519
acp:A2cp1_1459	ncbi-geneid:7296867	1.2.1.70	69742|51735|69075
acp:A2cp1_1460	ncbi-geneid:7296868	2.5.1.61	53850|54782
acp:A2cp1_1461	ncbi-geneid:7296869	4.2.1.75	69618
acp:A2cp1_1463	ncbi-geneid:7296871	5.4.99.12	55120
acp:A2cp1_1471	ncbi-geneid:7296879	1.17.4.1	51998|48168
acp:A2cp1_1474	ncbi-geneid:7296882	1.5.1.2	51735|48179
acp:A2cp1_1475	ncbi-geneid:7296883	1.5.3.1	51905|54373
acp:A2cp1_1476	ncbi-geneid:7296884	1.5.3.1	51905|54292
acp:A2cp1_1480	ncbi-geneid:7296888	1.1.1.-	51735|48179|52413
acp:A2cp1_1484	ncbi-geneid:7296892	2.7.11.1	56112
acp:A2cp1_1487	ncbi-geneid:7296895	3.5.4.10|2.1.2.3	53927|52335
acp:A2cp1_1488	ncbi-geneid:7296896	6.3.4.13	56059|52440|51246
acp:A2cp1_1489	ncbi-geneid:7296897	4.1.1.21|5.4.99.18	52255
acp:A2cp1_1500	ncbi-geneid:7296908	2.7.8.6	51735
acp:A2cp1_1503	ncbi-geneid:7296911	4.2.1.24	51569
acp:A2cp1_1506	ncbi-geneid:7296914	6.3.2.4	56059|56059|52440|52440
acp:A2cp1_1507	ncbi-geneid:7296915	3.4.11.19	56266
acp:A2cp1_1517	ncbi-geneid:7296926	1.2.4.1|1.2.4.4	52518
acp:A2cp1_1526	ncbi-geneid:7296935	3.1.-.-	50249|50249|50249|50249
acp:A2cp1_1540	ncbi-geneid:7296298	2.4.1.57	53756
acp:A2cp1_1549	ncbi-geneid:7296307	2.7.7.18	52374
acp:A2cp1_1556	ncbi-geneid:7296314	1.7.99.6|1.7.2.4	50974|49503
acp:A2cp1_1569	ncbi-geneid:7296327	6.1.1.9	52374|47323|50677|46589
acp:A2cp1_1570	ncbi-geneid:7296328	2.4.2.19	51690|54675
acp:A2cp1_1571	ncbi-geneid:7296329	6.3.4.15	55681|46785|50037
acp:A2cp1_1572	ncbi-geneid:7296330	2.7.1.33
acp:A2cp1_1583	ncbi-geneid:7296341	2.1.1.-	53335|88697
acp:A2cp1_1587	ncbi-geneid:7296345	4.1.1.36|6.3.2.5	102645|52507
acp:A2cp1_1589	ncbi-geneid:7296347	2.7.7.7	52141
acp:A2cp1_1593	ncbi-geneid:7296207	3.5.1.1|3.4.19.5	56235
acp:A2cp1_1594	ncbi-geneid:7296208	2.3.1.9	53901|53901
acp:A2cp1_1595	ncbi-geneid:7296209	2.8.3.5	100950
acp:A2cp1_1596	ncbi-geneid:7296210	2.8.3.5	100950
acp:A2cp1_1599	ncbi-geneid:7296213	2.1.1.-	53335|50249
acp:A2cp1_1600	ncbi-geneid:7296214	6.2.1.3	56801
acp:A2cp1_1609	ncbi-geneid:7296223	1.3.1.74	102114
acp:A2cp1_1614	ncbi-geneid:7296228	1.3.1.74	53067|53067|100920|141371
acp:A2cp1_1615	ncbi-geneid:7296229	1.1.1.37|1.1.1.205	51412|54631
acp:A2cp1_1616	ncbi-geneid:7296230	6.3.5.2	52402|52317|54810
acp:A2cp1_1619	ncbi-geneid:7296233	6.2.1.3	56801
acp:A2cp1_1626	ncbi-geneid:7296240	3.6.3.-	52540
acp:A2cp1_1632	ncbi-geneid:7296247	2.5.1.47	53686
acp:A2cp1_1633	ncbi-geneid:7296248	2.6.1.1	53383
acp:A2cp1_1641	ncbi-geneid:7296256	3.1.26.11	56281
acp:A2cp1_1676	ncbi-geneid:7298647	1.9.3.1	49503|46626|81464
acp:A2cp1_1677	ncbi-geneid:7298648	1.9.3.1	81442
acp:A2cp1_1678	ncbi-geneid:7298649	1.9.3.1	81452
acp:A2cp1_1681	ncbi-geneid:7298652	1.1.1.169	48179|51735
acp:A2cp1_1693	ncbi-geneid:7298664	2.3.2.3	55729
acp:A2cp1_1702	ncbi-geneid:7298673	1.2.1.27	53720
acp:A2cp1_1720	ncbi-geneid:7298691	2.1.1.79	53335
acp:A2cp1_1721	ncbi-geneid:7298692	1.1.1.42	53659
acp:A2cp1_1722	ncbi-geneid:7298693	1.1.1.37	56327|51735
acp:A2cp1_1726	ncbi-geneid:7298697	4.1.3.1	51621
acp:A2cp1_1737	ncbi-geneid:7299638	2.7.13.3	55874|52172|47384|158472
acp:A2cp1_1741	ncbi-geneid:7298481	1.16.1.1	51905|55424
acp:A2cp1_1753	ncbi-geneid:7298493	2.7.11.1	56112
acp:A2cp1_1756	ncbi-geneid:7298496	2.7.13.3	55874|52172|55781|47384|55785|55785
acp:A2cp1_1776	ncbi-geneid:7298516	1.7.99.4	103501
acp:A2cp1_1777	ncbi-geneid:7298517	1.7.99.4	89155
acp:A2cp1_1778	ncbi-geneid:7298518	1.7.99.4	54862
acp:A2cp1_1779	ncbi-geneid:7298519	1.7.99.4	53706|50692
acp:A2cp1_1787	ncbi-geneid:7298527	2.1.1.187	53335
acp:A2cp1_1790	ncbi-geneid:7298530	1.1.1.169	48179|51735
acp:A2cp1_1795	ncbi-geneid:7298535	3.2.2.20	48150
acp:A2cp1_1796	ncbi-geneid:7298536	1.6.99.3	51905
acp:A2cp1_1815	ncbi-geneid:7298555	3.5.1.1	53774
acp:A2cp1_1817	ncbi-geneid:7298557	1.1.1.30	51735
acp:A2cp1_1826	ncbi-geneid:7296352	2.3.1.12	52777|51230|51230|47005
acp:A2cp1_1827	ncbi-geneid:7296353	1.2.4.1	52518|52518|52922
acp:A2cp1_1845	ncbi-geneid:7296371	4.4.1.5	54593
acp:A2cp1_1847	ncbi-geneid:7296373	1.4.1.1	52283|51735
acp:A2cp1_1848	ncbi-geneid:7296374	2.5.1.54	51569
acp:A2cp1_1861	ncbi-geneid:7296387	1.3.99.1	51905|56425
acp:A2cp1_1862	ncbi-geneid:7296388	1.1.1.103	50129|51735
acp:A2cp1_1863	ncbi-geneid:7296389	2.3.1.29	53383
acp:A2cp1_1865	ncbi-geneid:7296391	3.6.4.-	52540
acp:A2cp1_1866	ncbi-geneid:7296392	4.2.99.18|3.2.2.-	81624|46946|57716
acp:A2cp1_1867	ncbi-geneid:7296393	2.7.13.3	55874|47384|55781
acp:A2cp1_1868	ncbi-geneid:7296394	1.2.1.2	53706|50692
acp:A2cp1_1871	ncbi-geneid:7296397	2.7.1.90	53784
acp:A2cp1_1877	ncbi-geneid:7296403	3.4.13.3	53187
acp:A2cp1_1878	ncbi-geneid:7296404	2.3.1.51	69593
acp:A2cp1_1879	ncbi-geneid:7296405	3.1.26.4
acp:A2cp1_1882	ncbi-geneid:7296408	5.2.1.8	54534
acp:A2cp1_1885	ncbi-geneid:7296411	2.3.3.13	51569|110921
acp:A2cp1_1886	ncbi-geneid:7296412	1.1.1.85	53659
acp:A2cp1_1888	ncbi-geneid:7296414	4.2.1.2	117457
acp:A2cp1_1900	ncbi-geneid:7296426	2.7.8.-	56024|56024
acp:A2cp1_1902	ncbi-geneid:7296428	3.4.24.-	55486
acp:A2cp1_1906	ncbi-geneid:7296561	4.1.1.21|2.1.2.2	56059|52440|51246
acp:A2cp1_1915	ncbi-geneid:7296570	2.7.1.49|2.7.4.7	53613
acp:A2cp1_1927	ncbi-geneid:7296582	2.4.1.-	56601|53955
acp:A2cp1_1932	ncbi-geneid:7296587	2.4.1.12	48208|53448|141371
acp:A2cp1_1934	ncbi-geneid:7296589	5.4.2.2	53738|53738|55957|53738
acp:A2cp1_1935	ncbi-geneid:7296590	1.1.1.274	51430
acp:A2cp1_1939	ncbi-geneid:7296594	3.4.15.1	55486
acp:A2cp1_1949	ncbi-geneid:7296604	1.3.3.3	102886
acp:A2cp1_1951	ncbi-geneid:7296606	3.5.1.10	53328|55021
acp:A2cp1_1952	ncbi-geneid:7296607	2.7.13.3	55874|47384|158472
acp:A2cp1_1969	ncbi-geneid:7296624	1.2.1.70	69742|51735|69075
acp:A2cp1_1979	ncbi-geneid:7296634	3.1.2.6	56281
acp:A2cp1_1981	ncbi-geneid:7296637	6.1.1.3	55681|55186|52954|81271
acp:A2cp1_1982	ncbi-geneid:7296638	2.3.3.13	51569|110921
acp:A2cp1_1983	ncbi-geneid:7296639	4.2.1.33|4.2.1.35	53732
acp:A2cp1_1984	ncbi-geneid:7296640	4.2.1.33|4.2.1.35	52016
acp:A2cp1_1985	ncbi-geneid:7296641	2.2.1.6	52518|52518|52467
acp:A2cp1_1986	ncbi-geneid:7299635	2.2.1.6	55021|55021
acp:A2cp1_1987	ncbi-geneid:7300114	1.1.1.86	51735|48179
acp:A2cp1_1991	ncbi-geneid:7300118	6.1.1.20	55681|46589
acp:A2cp1_1992	ncbi-geneid:7300119	6.1.1.20	56037|50249|55681|54991|46955
acp:A2cp1_1996	ncbi-geneid:7300123	1.7.1.4	50022
acp:A2cp1_1997	ncbi-geneid:7300124	4.2.3.12	55620
acp:A2cp1_1998	ncbi-geneid:7300125	3.5.4.16	55620
acp:A2cp1_2000	ncbi-geneid:7300127	1.1.3.15	56176|55103
acp:A2cp1_2001	ncbi-geneid:7300128	1.2.7.3	52518|53323|52922
acp:A2cp1_2002	ncbi-geneid:7300129	1.2.7.3	52518
acp:A2cp1_2003	ncbi-geneid:7300130	1.2.7.3	54862
acp:A2cp1_2004	ncbi-geneid:7300131	1.2.7.3	52518|52922
acp:A2cp1_2005	ncbi-geneid:7300132	1.2.7.3	52518
acp:A2cp1_2006	ncbi-geneid:7300133	1.2.7.3	53323
acp:A2cp1_2009	ncbi-geneid:7300136	4.2.1.46	51735
acp:A2cp1_2010	ncbi-geneid:7300137	5.1.3.2	51735
acp:A2cp1_2011	ncbi-geneid:7300138	2.4.1.-	53955
acp:A2cp1_2012	ncbi-geneid:7300139	1.15.1.1	54719|46609
acp:A2cp1_2013	ncbi-geneid:7300140	3.2.2.-	48150|55811
acp:A2cp1_2017	ncbi-geneid:7300144	2.7.7.4	52540|50465|50447
acp:A2cp1_2039	ncbi-geneid:7300166	2.7.4.3	52540
acp:A2cp1_2040	ncbi-geneid:7300167	3.4.11.18	55920
acp:A2cp1_2045	ncbi-geneid:7300172	2.7.7.6	56553|55257|47789
acp:A2cp1_2051	ncbi-geneid:7300178	2.1.1.31	75217
acp:A2cp1_2058	ncbi-geneid:7300185	3.2.1.-	53955|48452|48452
acp:A2cp1_2063	ncbi-geneid:7300190	3.2.1.17|5.4.99.12	55120|55174
acp:A2cp1_2068	ncbi-geneid:7297897	4.1.1.19	51419|50621
acp:A2cp1_2072	ncbi-geneid:7295963	1.8.4.11	55068
acp:A2cp1_2075	ncbi-geneid:7295967	3.1.3.5	56784
acp:A2cp1_2080	ncbi-geneid:7295972	5.4.99.12	55120
acp:A2cp1_2087	ncbi-geneid:7295979	1.1.1.26	51735|52283
acp:A2cp1_2094	ncbi-geneid:7295986	4.2.1.17	52096
acp:A2cp1_2096	ncbi-geneid:7295989	5.4.99.2	51703
acp:A2cp1_2098	ncbi-geneid:7295991	5.4.99.2	52242
acp:A2cp1_2102	ncbi-geneid:7295995	2.8.1.8	102114
acp:A2cp1_2103	ncbi-geneid:7295996	1.2.4.4	52518
acp:A2cp1_2104	ncbi-geneid:7295997	1.2.4.4	52518|52922
acp:A2cp1_2105	ncbi-geneid:7295998	2.3.1.12	52777|51230|47005
acp:A2cp1_2106	ncbi-geneid:7295999	3.1.21.-	51556
acp:A2cp1_2108	ncbi-geneid:7296001	1.8.1.4	51905|55424
acp:A2cp1_2109	ncbi-geneid:7296002	2.3.1.181	55681|55811
acp:A2cp1_2110	ncbi-geneid:7296003	2.7.11.1	56112
acp:A2cp1_2115	ncbi-geneid:7296008	2.7.2.4	53633|55021|55021
acp:A2cp1_2116	ncbi-geneid:7296009	4.3.1.3
acp:A2cp1_2122	ncbi-geneid:7296015	3.6.4.12	52540
acp:A2cp1_2123	ncbi-geneid:7296016	1.3.1.74	53067|53067|100920
acp:A2cp1_2152	ncbi-geneid:7297161	3.6.1.1	56784
acp:A2cp1_2153	ncbi-geneid:7297162	4.2.1.51	53850|55021
acp:A2cp1_2154	ncbi-geneid:7297163	2.1.1.13	82282
acp:A2cp1_2157	ncbi-geneid:7297166	3.6.1.-	55811
acp:A2cp1_2158	ncbi-geneid:7297167	3.6.4.3|3.4.24.-	52540|140990
acp:A2cp1_2161	ncbi-geneid:7297170	1.3.1.74|3.4.21.-	50494|50156|50156
acp:A2cp1_2166	ncbi-geneid:7297175	1.4.1.3	51735|53223
acp:A2cp1_2177	ncbi-geneid:7297186	4.3.1.1	48557
acp:A2cp1_2188	ncbi-geneid:7297197	3.4.11.18	55920
acp:A2cp1_2197	ncbi-geneid:7297207	3.6.3.25	52540|50331
acp:A2cp1_2200	ncbi-geneid:7297210	1.8.4.8	52402
acp:A2cp1_2201	ncbi-geneid:7297211	2.7.7.4	52540|50465|50447
acp:A2cp1_2202	ncbi-geneid:7297212	2.7.7.4	52402
acp:A2cp1_2205	ncbi-geneid:7297215	2.7.7.3	52374
acp:A2cp1_2206	ncbi-geneid:7297216	2.6.1.1	53383
acp:A2cp1_2208	ncbi-geneid:7297218	6.3.5.5	56059|56059|52440|48108|52440|52335
acp:A2cp1_2210	ncbi-geneid:7297220	3.6.4.12	52540|52540|50249
acp:A2cp1_2211	ncbi-geneid:7297221	2.1.1.77	53335
acp:A2cp1_2213	ncbi-geneid:7297223	2.6.1.-	53383
acp:A2cp1_2214	ncbi-geneid:7297224	4.2.3.1	53686
acp:A2cp1_2216	ncbi-geneid:7297226	2.7.4.9	52540
acp:A2cp1_2229	ncbi-geneid:7299195	2.7.11.1	56112
acp:A2cp1_2231	ncbi-geneid:7299197	3.4.21.53	54211|52540|88697
acp:A2cp1_2238	ncbi-geneid:7299204	3.4.21.88	51306|46785
acp:A2cp1_2251	ncbi-geneid:7299217	3.5.1.28	53187
acp:A2cp1_2253	ncbi-geneid:7299219	2.7.7.59	81301|81593|109604|55021|55021
acp:A2cp1_2260	ncbi-geneid:7299226	6.1.1.2	52374
acp:A2cp1_2263	ncbi-geneid:7299229	5.4.99.12	55120|55174
acp:A2cp1_2269	ncbi-geneid:7299235	6.5.1.4	55205|52913
acp:A2cp1_2279	ncbi-geneid:7299245	1.1.1.157	51735|48179
acp:A2cp1_2280	ncbi-geneid:7299246	4.2.1.55	52096
acp:A2cp1_2281	ncbi-geneid:7299247	1.3.99.2	56645|47203
acp:A2cp1_2282	ncbi-geneid:7299248	1.3.99.-	56645|47203
acp:A2cp1_2283	ncbi-geneid:7299249	3.5.4.25	142695
acp:A2cp1_2294	ncbi-geneid:7299260	5.2.1.8	50891
acp:A2cp1_2296	ncbi-geneid:7299262	3.1.26.3	69065|54768
acp:A2cp1_2297	ncbi-geneid:7299263	2.7.-.-	52540
acp:A2cp1_2300	ncbi-geneid:7299266	6.4.1.3	52096|52096
acp:A2cp1_2301	ncbi-geneid:7299267	4.2.1.17	52096
acp:A2cp1_2302	ncbi-geneid:7299268	4.1.3.4	51569
acp:A2cp1_2305	ncbi-geneid:7299271	4.2.1.11	51604|54826
acp:A2cp1_2308	ncbi-geneid:7299274	3.1.3.11	56655
acp:A2cp1_2309	ncbi-geneid:7299275	3.1.2.-	54637
acp:A2cp1_2310	ncbi-geneid:7297155	1.1.1.3	55347|51735|55021
acp:A2cp1_2317	ncbi-geneid:7297571	2.1.1.-	102114
acp:A2cp1_2319	ncbi-geneid:7297573	2.7.4.6	54919
acp:A2cp1_2320	ncbi-geneid:7297574	6.2.1.5	52210|51735
acp:A2cp1_2321	ncbi-geneid:7297575	6.2.1.5	56059|52210
acp:A2cp1_2322	ncbi-geneid:7297576	1.1.1.37	56327|51735
acp:A2cp1_2323	ncbi-geneid:7297577	1.1.1.42	53659
acp:A2cp1_2328	ncbi-geneid:7297582	6.3.5.5	52317|52021
acp:A2cp1_2329	ncbi-geneid:7297583	3.5.2.3	51556|51338
acp:A2cp1_2330	ncbi-geneid:7297584	2.1.3.2	53671
acp:A2cp1_2331	ncbi-geneid:7297585	2.4.2.9	53271
acp:A2cp1_2333	ncbi-geneid:7297587	3.4.21.89	51306
acp:A2cp1_2335	ncbi-geneid:7297589	1.17.4.1	51998
acp:A2cp1_2336	ncbi-geneid:7297590	2.7.7.7	89550
acp:A2cp1_2344	ncbi-geneid:7297598	2.7.13.3	55874|47384
acp:A2cp1_2349	ncbi-geneid:7297603	3.1.13.5	53098|47819
acp:A2cp1_2351	ncbi-geneid:7297605	2.3.1.51	69593
acp:A2cp1_2355	ncbi-geneid:7297609	3.6.3.15|3.6.3.14	52540
acp:A2cp1_2358	ncbi-geneid:7297612	2.7.7.6	64484
acp:A2cp1_2359	ncbi-geneid:7297613	2.7.7.6	64484
acp:A2cp1_2367	ncbi-geneid:7297622	2.7.7.4	52540|50465|50447
acp:A2cp1_2368	ncbi-geneid:7297627	2.1.1.-	75217|55315
acp:A2cp1_2371	ncbi-geneid:7297630	1.3.1.74	53067|53067|100920|100934
acp:A2cp1_2401	ncbi-geneid:7300060	3.5.4.12	53927
acp:A2cp1_2405	ncbi-geneid:7300064	1.3.1.74	53067|53067|100920
acp:A2cp1_2410	ncbi-geneid:7300069	5.4.99.12	55120
acp:A2cp1_2414	ncbi-geneid:7300073	2.7.1.25	52540
acp:A2cp1_2419	ncbi-geneid:7300078	1.3.1.74	53067|53067|100920|141371
acp:A2cp1_2420	ncbi-geneid:7300079	5.5.1.4	51735|55347
acp:A2cp1_2423	ncbi-geneid:7300083	5.3.1.1	51351
acp:A2cp1_2424	ncbi-geneid:7300084	2.7.2.3	53748
acp:A2cp1_2425	ncbi-geneid:7300085	1.2.1.12	55347|51735
acp:A2cp1_2431	ncbi-geneid:7300091	6.1.1.19	52374|47323|55190
acp:A2cp1_2434	ncbi-geneid:7300094	3.1.3.2|3.4.21.-	52096
acp:A2cp1_2439	ncbi-geneid:7300099	2.7.4.14	52540
acp:A2cp1_2441	ncbi-geneid:7300101	6.4.1.2	52096
acp:A2cp1_2443	ncbi-geneid:7300103	2.5.1.75	52540|52540
acp:A2cp1_2445	ncbi-geneid:7300105	6.1.1.21	55681|52954
acp:A2cp1_2447	ncbi-geneid:7300107	4.2.1.49	111326
acp:A2cp1_2448	ncbi-geneid:7300108	3.5.2.7	51556|51338
acp:A2cp1_2454	ncbi-geneid:7296937	2.7.8.7	56214
acp:A2cp1_2455	ncbi-geneid:7296938	2.6.99.2	63892
acp:A2cp1_2456	ncbi-geneid:7296939	5.4.2.10	53738|53738|53738|55957
acp:A2cp1_2459	ncbi-geneid:7296942	2.5.1.15	51717
acp:A2cp1_2460	ncbi-geneid:7296943	3.6.4.3|3.4.24.-	52540|140990
acp:A2cp1_2461	ncbi-geneid:7296944	6.3.4.-	52402|56037|82829
acp:A2cp1_2472	ncbi-geneid:7296955	5.4.3.3	51703
acp:A2cp1_2473	ncbi-geneid:7296956	2.1.1.61|2.8.1.-	52402
acp:A2cp1_2475	ncbi-geneid:7296958	2.7.7.21|2.7.7.72|3.1.3.-|3.1.4	81891|81301
acp:A2cp1_2484	ncbi-geneid:7296967	2.7.13.3	55874|52172|55785|47384|55785|55785
acp:A2cp1_2485	ncbi-geneid:7296968	3.4.11.18	55920
acp:A2cp1_2494	ncbi-geneid:7296978	1.4.3.5	50475
acp:A2cp1_2506	ncbi-geneid:7296990	2.4.1.15	53756
acp:A2cp1_2507	ncbi-geneid:7296991	3.1.1.31	100950
acp:A2cp1_2508	ncbi-geneid:7296992	1.1.1.49	55347|51735
acp:A2cp1_2509	ncbi-geneid:7296993	1.1.1.44	51735|48179
acp:A2cp1_2511	ncbi-geneid:7296995	2.3.3.14	51569
acp:A2cp1_2515	ncbi-geneid:7296999	3.5.99.7|4.4.1.15	53686
acp:A2cp1_2519	ncbi-geneid:7297003	2.4.2.29	51713|53335
acp:A2cp1_2524	ncbi-geneid:7297008	1.2.7.-	54862
acp:A2cp1_2528	ncbi-geneid:7297012	3.4.11.-	55486|63737
acp:A2cp1_2529	ncbi-geneid:7297013	1.1.1.1	50129|51735
acp:A2cp1_2530	ncbi-geneid:7297014	1.3.99.-	56645|47203
acp:A2cp1_2548	ncbi-geneid:7297994	3.4.11.18	55920|103642
acp:A2cp1_2553	ncbi-geneid:7297999	2.3.1.31|1.1.1.3	53474|55347|51735
acp:A2cp1_2562	ncbi-geneid:7298007	3.6.3.14	52540
acp:A2cp1_2570	ncbi-geneid:7298015	3.1.1.61	52738|52172
acp:A2cp1_2571	ncbi-geneid:7298016	2.1.1.80	53335|47757
acp:A2cp1_2574	ncbi-geneid:7298019	2.7.13.3	55874|50341|47226|47384
acp:A2cp1_2580	ncbi-geneid:7298025	3.1.1.61	52738|52172
acp:A2cp1_2581	ncbi-geneid:7298026	3.5.1.44	64438
acp:A2cp1_2582	ncbi-geneid:7298027	2.1.1.80	53335|47757
acp:A2cp1_2583	ncbi-geneid:7298028	2.7.13.3	55874|50341|47226|47384
acp:A2cp1_2619	ncbi-geneid:7298064	3.4.14.5	53474|82171
acp:A2cp1_2628	ncbi-geneid:7298073	2.7.13.3	55874|52172|47384
acp:A2cp1_2638	ncbi-geneid:7298083	3.5.1	52499
acp:A2cp1_2641	ncbi-geneid:7299642	3.1.21.-	51556
acp:A2cp1_2642	ncbi-geneid:7299643	6.1.1.10	52374|50249|47323|57770
acp:A2cp1_2644	ncbi-geneid:7299645	2.7.7.7	52540
acp:A2cp1_2646	ncbi-geneid:7299647	2.7.7.7	56672|88723|47807|53098
acp:A2cp1_2650	ncbi-geneid:7299651	6.1.1.14	109604
acp:A2cp1_2651	ncbi-geneid:7299652	6.1.1.14	55681
acp:A2cp1_2652	ncbi-geneid:7299653	2.7.1.4	53613
acp:A2cp1_2662	ncbi-geneid:7299663	1.3.3.1	51395
acp:A2cp1_2663	ncbi-geneid:7299664	2.3.1.128	55729
acp:A2cp1_2667	ncbi-geneid:7299668	2.3.1.15	69593
acp:A2cp1_2668	ncbi-geneid:7299669	3.1.2.1	100950|100950
acp:A2cp1_2675	ncbi-geneid:7299676	3.6.1.1	50324
acp:A2cp1_2677	ncbi-geneid:7299678	2.5.1.47	53686
acp:A2cp1_2683	ncbi-geneid:7299684	6.1.1.16	52374|47323
acp:A2cp1_2684	ncbi-geneid:7299685	2.7.7.60|4.6.1.12	69765|53448
acp:A2cp1_2691	ncbi-geneid:7299692	6.3.4.4	52540
acp:A2cp1_2692	ncbi-geneid:7299693	6.1.1.21	55681
acp:A2cp1_2694	ncbi-geneid:7299695	1.1.1.95	51735|52283|143548|55021
acp:A2cp1_2698	ncbi-geneid:7299699	6.3.2.12|6.3.2.17	53623|53244
acp:A2cp1_2699	ncbi-geneid:7299700	6.4.1.2	52096
acp:A2cp1_2702	ncbi-geneid:7299703	6.3.3.1	56042|55326
acp:A2cp1_2703	ncbi-geneid:7299704	2.1.2.2	53328
acp:A2cp1_2709	ncbi-geneid:7299710	3.5.4.4	51556
acp:A2cp1_2712	ncbi-geneid:7299713	3.5.4.9|1.5.1.5	51735|53223
acp:A2cp1_2714	ncbi-geneid:7299715	2.1.2.10	103025|101790
acp:A2cp1_2716	ncbi-geneid:7299717	1.4.4.2	53383
acp:A2cp1_2717	ncbi-geneid:7299718	1.4.4.2	53383
acp:A2cp1_2719	ncbi-geneid:7299720	4.2.3.3	52335
acp:A2cp1_2727	ncbi-geneid:7298794	3.1.-.-	53098
acp:A2cp1_2734	ncbi-geneid:7298801	3.6.4.13	52540
acp:A2cp1_2740	ncbi-geneid:7298807	5.2.1.8	54534
acp:A2cp1_2743	ncbi-geneid:7298810	1.1.1.100	51735
acp:A2cp1_2756	ncbi-geneid:7298824	2.5.1.16	53335|48452|103473
acp:A2cp1_2762	ncbi-geneid:7298830	3.6.3.14	52540|47917
acp:A2cp1_2763	ncbi-geneid:7298831	3.6.3.14	52540|47917|50615
acp:A2cp1_2764	ncbi-geneid:7298832	3.6.3.14	159468
acp:A2cp1_2765	ncbi-geneid:7298833	3.6.3.14	103486
acp:A2cp1_2767	ncbi-geneid:7298835	3.6.3.14	81333
acp:A2cp1_2770	ncbi-geneid:7298838	2.1.1.80	53335|48452|47757
acp:A2cp1_2773	ncbi-geneid:7298841	2.7.13.3	55874|52172|50341|47226
acp:A2cp1_2774	ncbi-geneid:7298842	3.1.1.61	52738|52172
acp:A2cp1_2785	ncbi-geneid:7298853	2.7.7.7	52141
acp:A2cp1_2786	ncbi-geneid:7298854	2.4.2.28	53167
acp:A2cp1_2787	ncbi-geneid:7298860	2.7.4.8	52540
acp:A2cp1_2794	ncbi-geneid:7298867	2.7.1.130	52540
acp:A2cp1_2795	ncbi-geneid:7298868	2.4.-.-	53756
acp:A2cp1_2796	ncbi-geneid:7298869	2.-.-.-	53756
acp:A2cp1_2798	ncbi-geneid:7298871	3.6.3.-	52540|90123
acp:A2cp1_2800	ncbi-geneid:7298873	6.2.1.1	56801
acp:A2cp1_2803	ncbi-geneid:7298876	2.6.1.52	53383
acp:A2cp1_2805	ncbi-geneid:7298878	2.4.1.83	53448
acp:A2cp1_2806	ncbi-geneid:7298879	2.4.1.182	53756
acp:A2cp1_2813	ncbi-geneid:7298886	1.-.-.-	53706|50692
acp:A2cp1_2818	ncbi-geneid:7298891	1.3.99.1	51905|46977|56425
acp:A2cp1_2819	ncbi-geneid:7298892	1.3.99.1	46548|54292
acp:A2cp1_2830	ncbi-geneid:7298903	2.7.10.2	52540
acp:A2cp1_2839	ncbi-geneid:7298912	2.6.1.42	56752
acp:A2cp1_2853	ncbi-geneid:7298927	2.5.1.47	53686
acp:A2cp1_2862	ncbi-geneid:7298937	1.5.1.20	51730
acp:A2cp1_2870	ncbi-geneid:7298945	2.7.1.24	52540
acp:A2cp1_2875	ncbi-geneid:7299806	1.3.1.74	53067|53067|100920
acp:A2cp1_2878	ncbi-geneid:7299809	2.6.1.11|2.6.1.17	53383
acp:A2cp1_2880	ncbi-geneid:7299811	3.4.25.2	56235
acp:A2cp1_2885	ncbi-geneid:7299816	5.99.1.2	56712|57783|57783
acp:A2cp1_2902	ncbi-geneid:7299833	2.3.1.-	56317
acp:A2cp1_2908	ncbi-geneid:7299839	3.6.1.19	101386|101386
acp:A2cp1_2911	ncbi-geneid:7299842	6.1.1.4	52374|50677|47323
acp:A2cp1_2912	ncbi-geneid:7299843	6.1.1.22	55681|50249
acp:A2cp1_2914	ncbi-geneid:7299845	3.1.1.61	52738|52172
acp:A2cp1_2915	ncbi-geneid:7299846	2.1.1.80	53335|47757
acp:A2cp1_2920	ncbi-geneid:7299851	2.7.13.3	55874|50341|47226|47384
acp:A2cp1_2923	ncbi-geneid:7299854	2.5.1.9|2.5.1.78	52121
acp:A2cp1_2924	ncbi-geneid:7299855	3.5.4.25|4.1.99.12	55821|142695
acp:A2cp1_2925	ncbi-geneid:7299856	2.5.1.9	63380|63380
acp:A2cp1_2926	ncbi-geneid:7299857	3.5.4.26|1.1.1.193	53597|53927
acp:A2cp1_2928	ncbi-geneid:7299859	2.1.2.1	53383
acp:A2cp1_2929	ncbi-geneid:7299860	5.3.1.6	89623
acp:A2cp1_2930	ncbi-geneid:7299861	2.3.1.179	53901|53901
acp:A2cp1_2932	ncbi-geneid:7299863	1.1.1.100	51735
acp:A2cp1_2933	ncbi-geneid:7299864	2.3.1.39	52151|55048
acp:A2cp1_2934	ncbi-geneid:7299865	2.3.1.41|2.3.1.180	53901
acp:A2cp1_2935	ncbi-geneid:7299866	2.3.1.15	53659
acp:A2cp1_2944	ncbi-geneid:7299876	1.1.1.100	51735
acp:A2cp1_2956	ncbi-geneid:7298172	6.3.5.4	56235|52402
acp:A2cp1_2957	ncbi-geneid:7298173	6.3.1.5	52402
acp:A2cp1_2986	ncbi-geneid:7298202	1.14.16.1	56534
acp:A2cp1_2991	ncbi-geneid:7298207	2.7.13.3	55874|55781|47384
acp:A2cp1_3000	ncbi-geneid:7298216	1.-.-.-	51735
acp:A2cp1_3023	ncbi-geneid:7298239	5.99.1.3	56726
acp:A2cp1_3024	ncbi-geneid:7298240	5.99.1.3	54211|55874|46946
acp:A2cp1_3030	ncbi-geneid:7297759	1.11.1.15	52833
acp:A2cp1_3047	ncbi-geneid:7297776	1.1.2.4|1.1.3.15	56176|55103
acp:A2cp1_3085	ncbi-geneid:7297815	5.4.2.1
acp:A2cp1_3087	ncbi-geneid:7297817	2.3.1.8	53659|75138|52540
acp:A2cp1_3088	ncbi-geneid:7297818	2.7.2.1	53067|53067
acp:A2cp1_3092	ncbi-geneid:7297822	1.7.2.2	48695|48695
acp:A2cp1_3107	ncbi-geneid:7298103	2.7.13.3	55874|47384|158472
acp:A2cp1_3114	ncbi-geneid:7298110	3.5.1.4	75304
acp:A2cp1_3117	ncbi-geneid:7298113	2.4.-.-	53448
acp:A2cp1_3118	ncbi-geneid:7298114	3.-.-.-	88713
acp:A2cp1_3125	ncbi-geneid:7298121	1.3.99.1	46548|54292
acp:A2cp1_3126	ncbi-geneid:7298122	1.3.99.1	51905|46977|56425
acp:A2cp1_3133	ncbi-geneid:7298129	2.1.1.80	53335|47757
acp:A2cp1_3134	ncbi-geneid:7298130	2.7.13.3	55874|52172|47384
acp:A2cp1_3135	ncbi-geneid:7298131	2.7.13.3	55874|52172|47384|52172
acp:A2cp1_3136	ncbi-geneid:7298132	2.7.11.1	52540|52540
acp:A2cp1_3137	ncbi-geneid:7298133	2.7.13.3	55874|47384|158472
acp:A2cp1_3146	ncbi-geneid:7298142	5.99.1.2	56349|55869
acp:A2cp1_3149	ncbi-geneid:7298145	2.5.1.54	51569
acp:A2cp1_3150	ncbi-geneid:7298146	3.6.4.13	52540
acp:A2cp1_3156	ncbi-geneid:7298152	1.1.1.95	51735|52283|55021
acp:A2cp1_3169	ncbi-geneid:7298165	2.7.13.3	55874|55781
acp:A2cp1_3186	ncbi-geneid:7297725	2.1.1.-	75217
acp:A2cp1_3194	ncbi-geneid:7297733	2.6.1.44|2.6.1.45|2.6.1.51	53383
acp:A2cp1_3201	ncbi-geneid:7297740	2.4.1.25	51445
acp:A2cp1_3202	ncbi-geneid:7297741	5.4.99.16	51445|51011
acp:A2cp1_3205	ncbi-geneid:7297744	1.6.1.2	52283|51735
acp:A2cp1_3207	ncbi-geneid:7297746	1.6.1.2	52467
acp:A2cp1_3209	ncbi-geneid:7297748	6.2.1.-	56801
acp:A2cp1_3210	ncbi-geneid:7297749	1.6.5.5	51735|50129
acp:A2cp1_3212	ncbi-geneid:7297751	1.2.7.3	52518
acp:A2cp1_3213	ncbi-geneid:7297752	1.2.7.3	52518|53323|52922
acp:A2cp1_3215	ncbi-geneid:7297754	6.4.1.1	51569|56059|89000|52440|51246|51230
acp:A2cp1_3219	ncbi-geneid:7297758	1.4.1.4	51735|53223
acp:A2cp1_3223	ncbi-geneid:7297900	1.2.1.16	53720
acp:A2cp1_3226	ncbi-geneid:7297903	4.1.99.3	48173|52425
acp:A2cp1_3236	ncbi-geneid:7297913	2.3.3.13	51569|89000
acp:A2cp1_3240	ncbi-geneid:7297917	3.2.-.-	52317
acp:A2cp1_3243	ncbi-geneid:7297920	3.6.4.13	52540
acp:A2cp1_3272	ncbi-geneid:7297949	5.3.1.9	53697
acp:A2cp1_3274	ncbi-geneid:7297951	1.1.3.6	51905
acp:A2cp1_3276	ncbi-geneid:7297953	2.6.1.17	53383
acp:A2cp1_3278	ncbi-geneid:7297955	6.3.4.5	69864|52402
acp:A2cp1_3292	ncbi-geneid:7297969	2.5.1.46	52467
acp:A2cp1_3293	ncbi-geneid:7297970	3.4.11.14	55486|63737
acp:A2cp1_3297	ncbi-geneid:7297974	1.3.99.16	56003|56003
acp:A2cp1_3298	ncbi-geneid:7297975	1.3.99.16	47741|54292
acp:A2cp1_3302	ncbi-geneid:7298086	3.4.15.5	55486
acp:A2cp1_3327	ncbi-geneid:7300219	3.6.1.-	52540
acp:A2cp1_3329	ncbi-geneid:7300221	1.1.1.37|1.1.1.205	51412|54631
acp:A2cp1_3331	ncbi-geneid:7300223	1.1.1.100	51735
acp:A2cp1_3333	ncbi-geneid:7300225	2.5.1.48	53383
acp:A2cp1_3345	ncbi-geneid:7300237	2.1.1.107|1.3.1.76|4.99.1.4	53790|51735|75615
acp:A2cp1_3346	ncbi-geneid:7300238	1.8.1.2	56014|55124|56014|55124
acp:A2cp1_3356	ncbi-geneid:7300248	1.13.11.11	140959
acp:A2cp1_3357	ncbi-geneid:7300249	1.-.-.-	50129|51735
acp:A2cp1_3362	ncbi-geneid:7300254	4.2.1.1	53850|46785
acp:A2cp1_3364	ncbi-geneid:7300256	3.5.1.32	53187|55031
acp:A2cp1_3377	ncbi-geneid:7300269	3.1.1.61|2.1.1.80	52738|53335|55874|52172|47384|47757|55785|57997
acp:A2cp1_3379	ncbi-geneid:7300271	2.4.1.-	48208|74650|74650
acp:A2cp1_3385	ncbi-geneid:7297399	1.1.1.100	51735
acp:A2cp1_3406	ncbi-geneid:7297421	3.4.11.9	55920|53092
acp:A2cp1_3438	ncbi-geneid:7297454	1.18.1.2	51971
acp:A2cp1_3442	ncbi-geneid:7297458	4.2.1.22	53686|54631
acp:A2cp1_3457	ncbi-geneid:7297473	2.7.4.9	52540
acp:A2cp1_3476	ncbi-geneid:7296737	2.7.1.39	56112
acp:A2cp1_3484	ncbi-geneid:7296745	2.4.1.-|3.4	56601|53955|50249
acp:A2cp1_3487	ncbi-geneid:7296748	2.7.13.3	55874|47384|158472
acp:A2cp1_3491	ncbi-geneid:7296752	2.1.1.63|2.5.1.72	142754
acp:A2cp1_3496	ncbi-geneid:7296757	3.4.21.53	54211|88697|52540
acp:A2cp1_3499	ncbi-geneid:7296760	3.4.21.92	52096
acp:A2cp1_3506	ncbi-geneid:7296773	3.6.1.15	52972
acp:A2cp1_3507	ncbi-geneid:7298089	2.7.7.56	54211|55666
acp:A2cp1_3508	ncbi-geneid:7299558	3.5.1.28	53187
acp:A2cp1_3509	ncbi-geneid:7299559	2.7.9.3	56042|55326
acp:A2cp1_3516	ncbi-geneid:7299566	2.7.8.-	56024|56024
acp:A2cp1_3520	ncbi-geneid:7299570	3.6.4.12	52540
acp:A2cp1_3524	ncbi-geneid:7299574	1.14.11.-	51197
acp:A2cp1_3526	ncbi-geneid:7299576	3.2.1.17	55120|55174
acp:A2cp1_3527	ncbi-geneid:7299577	2.5.1.18	52833|47616
acp:A2cp1_3534	ncbi-geneid:7299584	3.1.3.25	56655
acp:A2cp1_3540	ncbi-geneid:7299590	6.3.2.-	53623|53244|51984
acp:A2cp1_3542	ncbi-geneid:7299592	3.4.17.13	52317|141986
acp:A2cp1_3543	ncbi-geneid:7299593	6.2.1.1	56801
acp:A2cp1_3545	ncbi-geneid:7299595	5.2.1.8	54534
acp:A2cp1_3559	ncbi-geneid:7299609	3.6.3.-	52540
acp:A2cp1_3570	ncbi-geneid:7299620	5.2.1.2	47616|52833
acp:A2cp1_3571	ncbi-geneid:7299621	1.13.11.27	54593
acp:A2cp1_3572	ncbi-geneid:7299622	1.13.11.5	51182
acp:A2cp1_3576	ncbi-geneid:7299626	5.1.1.1	51419|50621
acp:A2cp1_3577	ncbi-geneid:7299627	2.6.1.42	56752
acp:A2cp1_3582	ncbi-geneid:7299632	6.1.1.20	55681|54991
acp:A2cp1_3583	ncbi-geneid:7299633	3.5.1.4	75304
acp:A2cp1_3593	ncbi-geneid:7298715	2.7.7.7	89550|160975
acp:A2cp1_3597	ncbi-geneid:7298719	4.3.1.19	53686|55021
acp:A2cp1_3602	ncbi-geneid:7298724	2.3.1.47	53383
acp:A2cp1_3603	ncbi-geneid:7298725	2.8.1.6	102114
acp:A2cp1_3606	ncbi-geneid:7298728	2.1.1.63	52540|54211
acp:A2cp1_3608	ncbi-geneid:7298730	2.7.1.30	53067|53067
acp:A2cp1_3609	ncbi-geneid:7298731	3.1.1.1	53474
acp:A2cp1_3617	ncbi-geneid:7298739	3.6.3.34	52540
acp:A2cp1_3621	ncbi-geneid:7298743	2.7.7.9	53448
acp:A2cp1_3624	ncbi-geneid:7298746	2.7.13.3	55874|52172|47384
acp:A2cp1_3629	ncbi-geneid:7298751	1.5.1.33	51735
acp:A2cp1_3632	ncbi-geneid:7298754	1.3.1.9	51735
acp:A2cp1_3653	ncbi-geneid:7298775	3.6.3.4	56784|81653|55008|81665
acp:A2cp1_3661	ncbi-geneid:7298783	2.4.1.57	53756
acp:A2cp1_3665	ncbi-geneid:7298787	1.8.1.8	52833
acp:A2cp1_3672	ncbi-geneid:7296043	6.3.5.5	56059|56059|52440|52440|48108|52335
acp:A2cp1_3673	ncbi-geneid:7296044	2.8.1.1|2.8.1.2	52821|52821
acp:A2cp1_3678	ncbi-geneid:7296049	3.4.-.-	117892
acp:A2cp1_3679	ncbi-geneid:7296050	3.4.-.-	117892
acp:A2cp1_3706	ncbi-geneid:7296078	1.4.3.16	51905|56425|46977
acp:A2cp1_3708	ncbi-geneid:7296080	2.4.2.10	53271
acp:A2cp1_3718	ncbi-geneid:7296090	1.2.1.11	55347|51735
acp:A2cp1_3722	ncbi-geneid:7296094	3.4.24.-	50156|50156
acp:A2cp1_3723	ncbi-geneid:7296095	1.1.1.267	55347|51735|69055
acp:A2cp1_3725	ncbi-geneid:7296097	2.5.1.31	64005
acp:A2cp1_3729	ncbi-geneid:7296101	2.7.2.4	53633
acp:A2cp1_3731	ncbi-geneid:7296103	2.7.7.6	63562
acp:A2cp1_3744	ncbi-geneid:7296116	5.2.1.8	50891
acp:A2cp1_3749	ncbi-geneid:7296122	4.2.99.18	48150
acp:A2cp1_3751	ncbi-geneid:7296124	3.1.3.27	101307
acp:A2cp1_3756	ncbi-geneid:7296129	3.6.3.8	52540|54752
acp:A2cp1_3778	ncbi-geneid:7296151	2.7.7.7	52540|48019
acp:A2cp1_3784	ncbi-geneid:7296160	5.4.99.12	55120
acp:A2cp1_3790	ncbi-geneid:7296166	2.7.11.1	56112
acp:A2cp1_3794	ncbi-geneid:7296170	2.7.1.69	55804|46955
acp:A2cp1_3805	ncbi-geneid:7296181	2.4.2.11	51690|54675
acp:A2cp1_3806	ncbi-geneid:7296182	4.2.1.3	53732|52016
acp:A2cp1_3811	ncbi-geneid:7296187	2.3.3.1	48256
acp:A2cp1_3816	ncbi-geneid:7296192	3.2.1.141	51445|81296
acp:A2cp1_3817	ncbi-geneid:7296193	4.1.1.32	53795|68923
acp:A2cp1_3822	ncbi-geneid:7296198	6.3.2.1	52374
acp:A2cp1_3823	ncbi-geneid:7296199	2.1.2.11	51621
acp:A2cp1_3826	ncbi-geneid:7296202	2.1.1.182	53335
acp:A2cp1_3828	ncbi-geneid:7297085	3.4.24.57	53067|53067
acp:A2cp1_3832	ncbi-geneid:7297089	3.1.3.16	81606
acp:A2cp1_3833	ncbi-geneid:7297090	2.7.7.13	53448|51161
acp:A2cp1_3835	ncbi-geneid:7297092	2.7.7.7
acp:A2cp1_3846	ncbi-geneid:7297103	4.2.1.22	53686|54631
acp:A2cp1_3847	ncbi-geneid:7297104	4.4.1.1	53383
acp:A2cp1_3862	ncbi-geneid:7297119	2.1.1.-	53335|88697
acp:A2cp1_3863	ncbi-geneid:7297120	2.7.1.48	52540|51206|55186
acp:A2cp1_3867	ncbi-geneid:7297124	6.1.1.6	55681
acp:A2cp1_3883	ncbi-geneid:7297140	4.2.1.17	52096
acp:A2cp1_3889	ncbi-geneid:7297146	4.2.1.20	53686
acp:A2cp1_3894	ncbi-geneid:7297151	1.2.1.2	53706|50692
acp:A2cp1_3895	ncbi-geneid:7297152	1.2.1.2	54862|81597
acp:A2cp1_3896	ncbi-geneid:7297153	1.2.1.2	81342
acp:A2cp1_3903	ncbi-geneid:7297243	2.1.1.-	53335|81799
acp:A2cp1_3905	ncbi-geneid:7297245	2.4.1.129	56601|56519|54184
acp:A2cp1_3906	ncbi-geneid:7297246	6.3.2.13	53623|53244|63418
acp:A2cp1_3907	ncbi-geneid:7297247	6.3.2.10	53623|53244|63418
acp:A2cp1_3909	ncbi-geneid:7297249	6.3.2.9	53623|53244|51984
acp:A2cp1_3911	ncbi-geneid:7297251	2.4.1.227	53756
acp:A2cp1_3912	ncbi-geneid:7297252	6.3.2.8	53623|53244|51984
acp:A2cp1_3913	ncbi-geneid:7297253	1.1.1.158	56176|56194
acp:A2cp1_3914	ncbi-geneid:7297254	6.3.2.4	56059|52440
acp:A2cp1_3925	ncbi-geneid:7297265	6.1.1.7	55681|101353|55186|50447
acp:A2cp1_3928	ncbi-geneid:7297268	2.1.1.33	53335
acp:A2cp1_3932	ncbi-geneid:7297272	3.2.1.-	53955|54106|54106
acp:A2cp1_3936	ncbi-geneid:7297276	6.3.2.2	55931
acp:A2cp1_3939	ncbi-geneid:7297279	3.4.21.102	52096|50156
acp:A2cp1_3950	ncbi-geneid:7297290	3.4.16.4|3.4.21	56601
acp:A2cp1_3955	ncbi-geneid:7297295	3.8.1.2	56784
acp:A2cp1_3959	ncbi-geneid:7297299	3.4.13.19	51556
acp:A2cp1_3969	ncbi-geneid:7297308	3.5.1.18	53187|55031
acp:A2cp1_3972	ncbi-geneid:7297311	1.6.1.1	51905|55424
acp:A2cp1_3973	ncbi-geneid:7297312	2.5.1.18	47616|52833
acp:A2cp1_3981	ncbi-geneid:7297320	6.3.5.3	82697
acp:A2cp1_3982	ncbi-geneid:7297321	6.3.5.3	52317
acp:A2cp1_3994	ncbi-geneid:7297333	6.1.1.11	55681|46589
acp:A2cp1_4001	ncbi-geneid:7297343	2.1.1.72	53335
acp:A2cp1_4019	ncbi-geneid:7297361	3.6.4.-	52540
acp:A2cp1_4033	ncbi-geneid:7297375	4.1.3.27|2.6.1.85	56322
acp:A2cp1_4037	ncbi-geneid:7297379	3.5.1.11	56235
acp:A2cp1_4047	ncbi-geneid:7297389	2.3.3.9	51645
acp:A2cp1_4051	ncbi-geneid:7297393	2.7.2.1	53067|53067
acp:A2cp1_4057	ncbi-geneid:7297482	3.6.3.25	52540|52540
acp:A2cp1_4067	ncbi-geneid:7297492	2.3.1.51	69593
acp:A2cp1_4068	ncbi-geneid:7297493	6.3.5.6|6.3.5.7	75304
acp:A2cp1_4070	ncbi-geneid:7297495	3.2.2.23|4.2.99.18	81624|46946|57716
acp:A2cp1_4071	ncbi-geneid:7297496	1.1.1.40|2.3.1.8	51735|53659|53223
acp:A2cp1_4072	ncbi-geneid:7297497	1.1.1.3	55347|51735
acp:A2cp1_4081	ncbi-geneid:7297506	3.6.3.-	52540
acp:A2cp1_4088	ncbi-geneid:7297513	4.1.1.23	51366
acp:A2cp1_4090	ncbi-geneid:7297515	6.1.1.15	55681|52954|55826
acp:A2cp1_4092	ncbi-geneid:7297517	1.17.7.1	51717|56014
acp:A2cp1_4094	ncbi-geneid:7297519	1.8.1.9	51905
acp:A2cp1_4097	ncbi-geneid:7297522	2.1.1.80	53335
acp:A2cp1_4100	ncbi-geneid:7297525	2.3.2.2	56235
acp:A2cp1_4101	ncbi-geneid:7297526	2.7.7.23|2.3.1.157	53448|51161
acp:A2cp1_4102	ncbi-geneid:7297527	2.6.1.16	53697|56235
acp:A2cp1_4103	ncbi-geneid:7297528	6.5.1.-	55144
acp:A2cp1_4108	ncbi-geneid:7297533	3.6.3.8	52540|54752
acp:A2cp1_4112	ncbi-geneid:7297537	1.1.1.81	82544
acp:A2cp1_4113	ncbi-geneid:7297538	2.1.2.9	53328|50486
acp:A2cp1_4114	ncbi-geneid:7297539	2.1.1.-	53335|48013
acp:A2cp1_4115	ncbi-geneid:7297540	5.1.3.1	51366
acp:A2cp1_4117	ncbi-geneid:7297542	3.2.2.-	52141
acp:A2cp1_4128	ncbi-geneid:7297553	3.1.4.46	51695
acp:A2cp1_4145	ncbi-geneid:7298249	3.6.3.27	52540
acp:A2cp1_4150	ncbi-geneid:7298254	2.7.13.3	55874|47384
acp:A2cp1_4154	ncbi-geneid:7298258	2.1.1.-	53335
acp:A2cp1_4166	ncbi-geneid:7298270	4.2.1.96	55248
acp:A2cp1_4171	ncbi-geneid:7298275	3.5.1.-	52467
acp:A2cp1_4182	ncbi-geneid:7298286	1.3.1.26	51735
acp:A2cp1_4187	ncbi-geneid:7298291	2.7.9.1	56059|51621|52009
acp:A2cp1_4194	ncbi-geneid:7298298	4.1.1.11	50692
acp:A2cp1_4195	ncbi-geneid:7298299	4.1.3.27	56322
acp:A2cp1_4196	ncbi-geneid:7298300	4.1.3.27	52317
acp:A2cp1_4197	ncbi-geneid:7298301	2.4.2.18	52418|47648
acp:A2cp1_4198	ncbi-geneid:7298302	4.1.1.48	51366
acp:A2cp1_4199	ncbi-geneid:7298303	5.3.1.24	51366
acp:A2cp1_4200	ncbi-geneid:7298304	4.2.1.20	53686
acp:A2cp1_4201	ncbi-geneid:7298305	4.2.1.20	51366
acp:A2cp1_4203	ncbi-geneid:7298307	2.5.1.54	51569
acp:A2cp1_4211	ncbi-geneid:7297083	2.2.1.2	51569
acp:A2cp1_4212	ncbi-geneid:7297866	5.3.1.13	53697
acp:A2cp1_4213	ncbi-geneid:7297867	4.1.2.17	53639
acp:A2cp1_4214	ncbi-geneid:7297868	2.7.6.3	55083
acp:A2cp1_4215	ncbi-geneid:7297869	4.1.1.68	56529
acp:A2cp1_4216	ncbi-geneid:7297870	1.3.1.26	51735|55347
acp:A2cp1_4217	ncbi-geneid:7297871	4.2.1.52	51569
acp:A2cp1_4218	ncbi-geneid:7297872	4.1.1.20	51419|50621
acp:A2cp1_4220	ncbi-geneid:7297874	4.3.2.1	48557
acp:A2cp1_4223	ncbi-geneid:7297877	5.1.99.1	54593
acp:A2cp1_4244	ncbi-geneid:7298319	1.7.1.13	55620
acp:A2cp1_4246	ncbi-geneid:7298321	2.7.11.1	56112|48371|48452
acp:A2cp1_4247	ncbi-geneid:7298322	3.4.11.1	53187|52949
acp:A2cp1_4249	ncbi-geneid:7298324	3.6.1.1	50324
acp:A2cp1_4251	ncbi-geneid:7298326	3.5.3.11	52768
acp:A2cp1_4253	ncbi-geneid:7298328	2.6.1.9	53383
acp:A2cp1_4258	ncbi-geneid:7298333	2.1.1.-	53335
acp:A2cp1_4263	ncbi-geneid:7298338	4.2.1.9	143975|52016
acp:A2cp1_4291	ncbi-geneid:7298366	3.2.1.1	51445|51011
acp:A2cp1_4300	ncbi-geneid:7298375	2.4.1.57	53756
acp:A2cp1_4302	ncbi-geneid:7298377	5.5.1.4	51735|55347
acp:A2cp1_4311	ncbi-geneid:7298386	3.4.21.89	51306
acp:A2cp1_4312	ncbi-geneid:7298387	6.5.1.1	56091|50249|117018
acp:A2cp1_4313	ncbi-geneid:7298388	3.4.24.-	53163
acp:A2cp1_4316	ncbi-geneid:7298391	1.8.98.1	51971|54862|54862
acp:A2cp1_4318	ncbi-geneid:7298393	2.7.1.69	55804
acp:A2cp1_4321	ncbi-geneid:7298396	3.6.3.-	52540
acp:A2cp1_4325	ncbi-geneid:7299488	3.1.3.45	56784
acp:A2cp1_4326	ncbi-geneid:7299489	2.5.1.55	51569
acp:A2cp1_4327	ncbi-geneid:7299490	6.3.4.2	52540|52317
acp:A2cp1_4328	ncbi-geneid:7299491	2.7.7.38	53448
acp:A2cp1_4329	ncbi-geneid:7299492	5.1.3.14	53756
acp:A2cp1_4330	ncbi-geneid:7299493	5.4.99.12	55120
acp:A2cp1_4332	ncbi-geneid:7299495	2.1.1.34	75217
acp:A2cp1_4339	ncbi-geneid:7299502	5.3.1.23	100950
acp:A2cp1_4341	ncbi-geneid:7299504	6.3.5.6|6.3.5.7	55931|89095
acp:A2cp1_4342	ncbi-geneid:7299505	6.3.5.6|6.3.5.7	75304
acp:A2cp1_4343	ncbi-geneid:7299506	6.3.5.6|6.3.5.7	141000
acp:A2cp1_4354	ncbi-geneid:7299517	1.6.99.5|1.6.5.3	142019|140490|142984
acp:A2cp1_4355	ncbi-geneid:7299518	1.6.5.3	52833
acp:A2cp1_4361	ncbi-geneid:7299524	2.4.2.14	53271|56235
acp:A2cp1_4363	ncbi-geneid:7299526	3.1.2.-	54637
acp:A2cp1_4369	ncbi-geneid:7299532	6.3.5.3	56042|55326|55326|56042
acp:A2cp1_4372	ncbi-geneid:7299535	1.20.4.1	52833
acp:A2cp1_4387	ncbi-geneid:7299550	3.2.2.21	50486
acp:A2cp1_4390	ncbi-geneid:7299553	2.7.1.40	51621|52935|50800
acp:A2cp1_4397	ncbi-geneid:7300453	3.6.4.3|3.4.24.-	140990|52540
acp:A2cp1_4398	ncbi-geneid:7300454	2.7.8.-	56024|56024
acp:A2cp1_4405	ncbi-geneid:7300461	2.7.13.3	55874|47384|55785
acp:A2cp1_4408	ncbi-geneid:7300464	6.3.1.2	55931|54368
acp:A2cp1_4420	ncbi-geneid:7300476	3.2.1.52	51445
acp:A2cp1_4423	ncbi-geneid:7300479	3.6.3.-	52540
acp:A2cp1_4429	ncbi-geneid:7300485	2.7.10.2	52540
acp:A2cp1_4431	ncbi-geneid:7300487	3.1.3.48	52788
acp:A2cp1_4436	ncbi-geneid:7300492	5.1.3.-	51735
acp:A2cp1_4443	ncbi-geneid:7300499	4.2.1.46	51735
acp:A2cp1_4444	ncbi-geneid:7300500	5.1.3.13	51182
acp:A2cp1_4445	ncbi-geneid:7300501	2.7.7.24	53448
acp:A2cp1_4446	ncbi-geneid:7300502	1.1.1.133	51735
acp:A2cp1_4447	ncbi-geneid:7300503	1.1.1.271	51735
acp:A2cp1_4448	ncbi-geneid:7300504	4.2.1.47	51735
acp:A2cp1_4451	ncbi-geneid:7300507	1.1.1.-	51735|48179|52413
acp:A2cp1_4456	ncbi-geneid:7300512	5.1.3.14	53756
acp:A2cp1_4460	ncbi-geneid:7300516	1.1.1.22	51735|52413|48179
acp:A2cp1_4471	ncbi-geneid:7300527	2.7.13.3
acp:A2cp1_4475	ncbi-geneid:7300531	2.7.4.16	55326|56042
acp:A2cp1_4476	ncbi-geneid:7297823	2.7.13.3	55874|47384
acp:A2cp1_4478	ncbi-geneid:7297825	3.6.4.12	52540
acp:A2cp1_4483	ncbi-geneid:7297830	1.3.1.74	53067|53067|100920
acp:A2cp1_4487	ncbi-geneid:7297834	3.6.4.-	52540|52540|52540|143517|141259|52540
acp:A2cp1_4490	ncbi-geneid:7297837	5.2.1.8	109998|54534
acp:A2cp1_4491	ncbi-geneid:7297838	1.1.1.262	53659
acp:A2cp1_4494	ncbi-geneid:7297841	3.6.3.14	81333
acp:A2cp1_4495	ncbi-geneid:7297842	3.6.3.14	81336
acp:A2cp1_4499	ncbi-geneid:7297846	5.4.3.8	53383
acp:A2cp1_4501	ncbi-geneid:7297848	5.99.1.3	56719|101904
acp:A2cp1_4502	ncbi-geneid:7297849	3.6.3.14	51344
acp:A2cp1_4503	ncbi-geneid:7297850	3.6.3.14	52540|47917|50615
acp:A2cp1_4504	ncbi-geneid:7297851	3.6.3.14	52943
acp:A2cp1_4505	ncbi-geneid:7297852	3.6.3.14	52540|47917|50615
acp:A2cp1_4506	ncbi-geneid:7297853	3.6.3.14	47928
acp:A2cp1_4511	ncbi-geneid:7297858	2.1.1.170	53335
acp:A2cp1_4516	ncbi-geneid:7297863	3.1.26.5	54211
