# Supplementary material for: Tracing the Repertoire of Promiscuous Enzymes along the Metabolic Pathways in Archaeal Organisms
Source: Life (Basel). 2017 Jul 13;7(3):30. doi: 10.3390/life7030030 (PMC5617955; doi:10.3390/life7030030)
Supplement: Supplementary file 1 [file life-07-00030-s001.zip › Table_S2/acr.txt]

KEGGID	NCBIGI	ECs	SFamilyID
acr:Acry_0002	ncbi-geneid:5159944	3.1.1.1|3.1.2.12
acr:Acry_0005	ncbi-geneid:5161106	2.3.1.16	53901|53901
acr:Acry_0006	ncbi-geneid:5161158	1.1.1.35	51735|52096|48179|48179
acr:Acry_0007	ncbi-geneid:5161159	1.3.99.-	56645|47203
acr:Acry_0017	ncbi-geneid:5160258	4.2.1.109	53639
acr:Acry_0018	ncbi-geneid:5162565	1.13.11.53|1.13.11.54	51182
acr:Acry_0019	ncbi-geneid:5162566	3.1.3.77	56784
acr:Acry_0020	ncbi-geneid:5162439	2.3.1.-	56317
acr:Acry_0022	ncbi-geneid:5159738	5.1.3.1	51366
acr:Acry_0024	ncbi-geneid:5160055	5.1.3.2	51735
acr:Acry_0027	ncbi-geneid:5160622	3.5.4.10|2.1.2.3	53927|52335
acr:Acry_0028	ncbi-geneid:5159444	4.1.1.44	69118
acr:Acry_0029	ncbi-geneid:5159445	5.99.1.-	56719|55874|54211
acr:Acry_0030	ncbi-geneid:5161080	2.7.4.14	52540
acr:Acry_0031	ncbi-geneid:5161081	2.5.1.19	55205
acr:Acry_0037	ncbi-geneid:5161235	3.1.-.-	50249|50249
acr:Acry_0038	ncbi-geneid:5161498	3.4.21.102	52096|50156
acr:Acry_0040	ncbi-geneid:5162382	2.4.1.182	53756
acr:Acry_0043	ncbi-geneid:5160642	1.1.99.3	46626|46626|46626
acr:Acry_0044	ncbi-geneid:5161360	2.3.1.37	53383
acr:Acry_0045	ncbi-geneid:5162270	2.1.1.148	69796
acr:Acry_0049	ncbi-geneid:5159540	2.1.2.10	103025|101790
acr:Acry_0051	ncbi-geneid:5160405	1.4.4.2	53383|53383
acr:Acry_0053	ncbi-geneid:5159593	3.1.3.2|3.4.21.-	52096|52096
acr:Acry_0055	ncbi-geneid:5160337	2.1.1.-	53335|81799
acr:Acry_0057	ncbi-geneid:5160559	2.4.1.129	56601|56519
acr:Acry_0058	ncbi-geneid:5160816	6.3.2.13	53623|53244|63418
acr:Acry_0059	ncbi-geneid:5160817	6.3.2.10	53623|53244|63418
acr:Acry_0061	ncbi-geneid:5160780	6.3.2.9	53623|53244|51735
acr:Acry_0063	ncbi-geneid:5159595	2.4.1.227	53756
acr:Acry_0064	ncbi-geneid:5160151	6.3.2.8	53623|53244|51984
acr:Acry_0065	ncbi-geneid:5160152	1.1.1.158	56176|56194
acr:Acry_0066	ncbi-geneid:5162594	6.3.2.4	56059|52440
acr:Acry_0075	ncbi-geneid:5161971	1.2.99.2	47741|54292
acr:Acry_0077	ncbi-geneid:5162167	1.2.99.2	56176|55447
acr:Acry_0079	ncbi-geneid:5162239	1.3.3.11	48613
acr:Acry_0082	ncbi-geneid:5161983	2.1.1.-	75217|55315
acr:Acry_0085	ncbi-geneid:5161893	3.5.1	52499
acr:Acry_0087	ncbi-geneid:5162016	4.2.1.9	143975|52016
acr:Acry_0118	ncbi-geneid:5161059	2.5.1.32	48576
acr:Acry_0121	ncbi-geneid:5159462	1.1.1.219	51735
acr:Acry_0127	ncbi-geneid:5160345	4.2.1.75	69618
acr:Acry_0128	ncbi-geneid:5160346	2.5.1.61	53850|54782
acr:Acry_0129	ncbi-geneid:5159936	3.4.24.57	53067|53067
acr:Acry_0130	ncbi-geneid:5159512	2.4.1.1	53756
acr:Acry_0131	ncbi-geneid:5159513	2.7.7.27	53448|51161
acr:Acry_0132	ncbi-geneid:5159449	2.4.1.21	53756
acr:Acry_0139	ncbi-geneid:5159891	3.2.1.-	50685
acr:Acry_0146	ncbi-geneid:5162084	1.1.1.157	51735|48179
acr:Acry_0150	ncbi-geneid:5159838	2.7.7.42	81301|81301|81593|81593
acr:Acry_0151	ncbi-geneid:5161939	1.11.1.15	52833
acr:Acry_0153	ncbi-geneid:5162187	1.14.13.-	47240
acr:Acry_0161	ncbi-geneid:5159561	5.3.1.23	100950
acr:Acry_0164	ncbi-geneid:5160372	3.2.1.17|5.4.99.12	55120|55174
acr:Acry_0167	ncbi-geneid:5161216	4.2.1.11	51604|54826
acr:Acry_0178	ncbi-geneid:5162168	2.7.1.40	51621|52935|50800
acr:Acry_0181	ncbi-geneid:5162161	4.2.1.24	51569
acr:Acry_0182	ncbi-geneid:5162162	1.1.1.83|1.1.1.93|4.1.1.73	53659
acr:Acry_0185	ncbi-geneid:5160859	1.17.4.1	51998
acr:Acry_0186	ncbi-geneid:5160003	5.1.1.1	53822|47413
acr:Acry_0187	ncbi-geneid:5160194	2.7.1.69|2.7.3.9	51621|55804|52009|47831|55594
acr:Acry_0188	ncbi-geneid:5160195	2.7.1.56	53613
acr:Acry_0189	ncbi-geneid:5159488	2.7.1.69	52794|52794
acr:Acry_0191	ncbi-geneid:5160756	1.1.1.169	48179|51735
acr:Acry_0193	ncbi-geneid:5161194	1.16.1.1	51905|55424
acr:Acry_0196	ncbi-geneid:5159767	4.2.1.52	51569
acr:Acry_0197	ncbi-geneid:5162554	1.2.1.4	53720
acr:Acry_0209	ncbi-geneid:5162217	5.4.2.1
acr:Acry_0210	ncbi-geneid:5161662	1.1.1.22	51735|52413|48179
acr:Acry_0212	ncbi-geneid:5161760	4.2.1.3	53732|52016
acr:Acry_0213	ncbi-geneid:5161794	3.6.3.41	52540
acr:Acry_0215	ncbi-geneid:5161746	3.4.11.9	55920|53092|53092
acr:Acry_0217	ncbi-geneid:5161737	2.1.1.-	53335
acr:Acry_0218	ncbi-geneid:5161691	3.6.4.12	52540
acr:Acry_0219	ncbi-geneid:5162297	1.5.1.20	51730
acr:Acry_0234	ncbi-geneid:5161182	2.7.2.11	53633|88697
acr:Acry_0237	ncbi-geneid:5161215	2.3.2.8	55729
acr:Acry_0239	ncbi-geneid:5160024	2.7.6.1	53271
acr:Acry_0240	ncbi-geneid:5160025	2.5.1.18	52833|47616
acr:Acry_0241	ncbi-geneid:5160742	5.4.2.1
acr:Acry_0243	ncbi-geneid:5161079	3.5.1.4	75304
acr:Acry_0248	ncbi-geneid:5160795	3.4.16.4	56601|69189
acr:Acry_0249	ncbi-geneid:5160796	3.4.21.89	51306
acr:Acry_0250	ncbi-geneid:5160853	3.1.26.3	69065|54768
acr:Acry_0252	ncbi-geneid:5160450	1.3.99.-	56645|47203
acr:Acry_0253	ncbi-geneid:5160924	1.3.99.-	56645|47203
acr:Acry_0254	ncbi-geneid:5160811	6.2.1.3	56801
acr:Acry_0255	ncbi-geneid:5162328	1.1.1.35	52096|51735|48179|48179
acr:Acry_0261	ncbi-geneid:5160430	2.5.1.18	47616|52833
acr:Acry_0264	ncbi-geneid:5160434	4.1.1.65	53756
acr:Acry_0265	ncbi-geneid:5160435	6.3.5.4	52402|56235
acr:Acry_0266	ncbi-geneid:5160027	3.5.2.3	51556|51338
acr:Acry_0269	ncbi-geneid:5160307	2.3.1.41|2.3.1.180	53901
acr:Acry_0270	ncbi-geneid:5160327	2.3.1.15	53659
acr:Acry_0274	ncbi-geneid:5160134	1.2.1.16	53720
acr:Acry_0306	ncbi-geneid:5162573	3.6.3.-	52540
acr:Acry_0316	ncbi-geneid:5160985	4.3.1.15	53686
acr:Acry_0319	ncbi-geneid:5161519	3.6.3.17	52540
acr:Acry_0323	ncbi-geneid:5162055	1.3.3.11	48613
acr:Acry_0335	ncbi-geneid:5160531	3.4.24.-	53163
acr:Acry_0337	ncbi-geneid:5159805	1.12.99.6	56762
acr:Acry_0338	ncbi-geneid:5159654	1.12.99.6	56770
acr:Acry_0341	ncbi-geneid:5160354	2.5.1	50475
acr:Acry_0345	ncbi-geneid:5161418	1.-.-.-	53706|50692
acr:Acry_0346	ncbi-geneid:5161419	2.8.1.1|2.8.1.2	52821|52821
acr:Acry_0354	ncbi-geneid:5161604	2.7.1.-|2.7.7	53613|52374
acr:Acry_0361	ncbi-geneid:5161195	6.1.1.20	56037|50249|55681|54991
acr:Acry_0362	ncbi-geneid:5161704	6.1.1.20	55681|46589
acr:Acry_0365	ncbi-geneid:5161554	6.3.4.-	52402
acr:Acry_0366	ncbi-geneid:5161474	3.6.4.3|3.4.24.-	140990|52540
acr:Acry_0368	ncbi-geneid:5162384	4.2.1.17	52096
acr:Acry_0369	ncbi-geneid:5161454	2.7.7.8	54211|54211|55666|55666|54791|50249
acr:Acry_0374	ncbi-geneid:5159923	3.5.1.88	56420
acr:Acry_0376	ncbi-geneid:5161020	1.14.13.-	51905
acr:Acry_0380	ncbi-geneid:5160537	4.1.2.13	51569
acr:Acry_0381	ncbi-geneid:5160296	2.5.1.3	51391
acr:Acry_0388	ncbi-geneid:5160511	3.1.26.12	50249
acr:Acry_0392	ncbi-geneid:5159692	6.3.5.3	82697
acr:Acry_0393	ncbi-geneid:5159693	6.3.2.6	56104
acr:Acry_0396	ncbi-geneid:5159888	3.6.3.14	81333
acr:Acry_0397	ncbi-geneid:5160211	3.6.3.14	81336
acr:Acry_0401	ncbi-geneid:5159895	2.4.2.7	53271
acr:Acry_0403	ncbi-geneid:5159653	2.1.1.63	52540|54211
acr:Acry_0405	ncbi-geneid:5159453	2.4.2.14	53271|56235
acr:Acry_0406	ncbi-geneid:5159454	1.8.4.11	55068
acr:Acry_0409	ncbi-geneid:5159466	3.5.1.88	56420
acr:Acry_0410	ncbi-geneid:5159818	2.1.2.9	53328|50486
acr:Acry_0411	ncbi-geneid:5160049	5.4.99.12	55120
acr:Acry_0414	ncbi-geneid:5160008	3.1.11.2	56219
acr:Acry_0419	ncbi-geneid:5159478	3.4.11.1	53187
acr:Acry_0426	ncbi-geneid:5162581	5.1.3.20	51735
acr:Acry_0437	ncbi-geneid:5161060	2.3.1.31	53474
acr:Acry_0439	ncbi-geneid:5161303	2.6.1.9	53383
acr:Acry_0440	ncbi-geneid:5161363	1.3.1.12	51735|48179
acr:Acry_0441	ncbi-geneid:5161364	5.4.99.12	55120
acr:Acry_0445	ncbi-geneid:5162218	2.7.1.69	53062
acr:Acry_0447	ncbi-geneid:5161551	2.7.11.-|2.7.4	53795
acr:Acry_0465	ncbi-geneid:5159714	1.1.1.49	55347|51735
acr:Acry_0466	ncbi-geneid:5162036	4.2.1.12	143975|52016
acr:Acry_0467	ncbi-geneid:5161384	4.1.2.14|4.1.3.16	51569
acr:Acry_0468	ncbi-geneid:5161385	1.3.1.74	103473
acr:Acry_0477	ncbi-geneid:5160554	6.2.1.30	56801
acr:Acry_0494	ncbi-geneid:5162459	1.1.1.30	51735
acr:Acry_0495	ncbi-geneid:5161666	4.1.1.4	160104
acr:Acry_0497	ncbi-geneid:5159848	2.4.1.129	56601|56519
acr:Acry_0500	ncbi-geneid:5160896	2.8.1.1|2.8.1.2	52821|52821
acr:Acry_0502	ncbi-geneid:5162338	2.7.1.17	53067|53067
acr:Acry_0508	ncbi-geneid:5161783	4.2.1.47	51735
acr:Acry_0509	ncbi-geneid:5161784	1.17.1.4	56003|54665
acr:Acry_0510	ncbi-geneid:5162458	1.17.1.4	56176|55447
acr:Acry_0526	ncbi-geneid:5161741	3.6.4.12	52540
acr:Acry_0529	ncbi-geneid:5161581	2.7.6.3	55083
acr:Acry_0530	ncbi-geneid:5162095	2.7.7.6	63562
acr:Acry_0531	ncbi-geneid:5160792	2.7.6.5	109604|81301|81271
acr:Acry_0532	ncbi-geneid:5160793	2.7.8.7	56214
acr:Acry_0533	ncbi-geneid:5160710	2.1.1.-	53335
acr:Acry_0534	ncbi-geneid:5160562	2.3.3.13	51569|110921
acr:Acry_0535	ncbi-geneid:5160563	3.8.1.3	53474
acr:Acry_0537	ncbi-geneid:5160534	1.4.3.-	51905
acr:Acry_0538	ncbi-geneid:5160535	6.3.1.11|6.3.1.2	55931|54368
acr:Acry_0542	ncbi-geneid:5159458	3.6.3.31	52540|50331
acr:Acry_0543	ncbi-geneid:5160228	1.4.1.1	52283|51735
acr:Acry_0546	ncbi-geneid:5162057	6.3.1.2	55931|54368
acr:Acry_0548	ncbi-geneid:5162488	2.7.7.22|5.3.1.8	51182|53448
acr:Acry_0551	ncbi-geneid:5162266	2.7.7.60	53448
acr:Acry_0552	ncbi-geneid:5161895	3.5.1.-	54211|54211
acr:Acry_0555	ncbi-geneid:5161487	6.3.2.1	52374
acr:Acry_0560	ncbi-geneid:5160999	3.1.4.46	51695
acr:Acry_0564	ncbi-geneid:5161038	1.14.14.3	51679
acr:Acry_0565	ncbi-geneid:5161039	1.1.1.41|1.1.1.42	53659
acr:Acry_0566	ncbi-geneid:5160034	2.4.2.10	53271
acr:Acry_0568	ncbi-geneid:5160545	3.2.1.21	51445|52279
acr:Acry_0569	ncbi-geneid:5160546	2.4.1.12	53448|141371
acr:Acry_0570	ncbi-geneid:5160353	3.2.1.4	48208
acr:Acry_0583	ncbi-geneid:5159482	2.7.1.26|2.7.7.2	82114|52374
acr:Acry_0591	ncbi-geneid:5161805	2.7.7.33	53448
acr:Acry_0592	ncbi-geneid:5162557	4.2.1.45	51735
acr:Acry_0593	ncbi-geneid:5162558	5.1.3.13	51182
acr:Acry_0611	ncbi-geneid:5161926	1.1.1.133	51735
acr:Acry_0612	ncbi-geneid:5160232	5.1.3.13	51182
acr:Acry_0613	ncbi-geneid:5160156	2.7.7.24	53448
acr:Acry_0614	ncbi-geneid:5160157	4.2.1.46	51735
acr:Acry_0617	ncbi-geneid:5161246	4.1.99.3	48173
acr:Acry_0618	ncbi-geneid:5160935	1.1.1.69	51735
acr:Acry_0619	ncbi-geneid:5161040	6.2.1.-	56801
acr:Acry_0620	ncbi-geneid:5161041	4.2.1.79	103378
acr:Acry_0621	ncbi-geneid:5160994	2.3.3.5	48256
acr:Acry_0622	ncbi-geneid:5160041	2.7.8.23	51621
acr:Acry_0623	ncbi-geneid:5160042	1.3.99.-	56645|47203
acr:Acry_0624	ncbi-geneid:5160750	4.2.1.17	52096
acr:Acry_0625	ncbi-geneid:5162333	1.1.1.31	51735|48179
acr:Acry_0626	ncbi-geneid:5162334	6.2.1.1	56801
acr:Acry_0633	ncbi-geneid:5159926	6.1.1.5	52374|47323|50677
acr:Acry_0639	ncbi-geneid:5159900	3.1.26.4	53098
acr:Acry_0642	ncbi-geneid:5160791	4.2.1.51	53850|55021
acr:Acry_0643	ncbi-geneid:5160965	2.7.7.38	53448
acr:Acry_0645	ncbi-geneid:5162571	3.1.3.25	56655
acr:Acry_0647	ncbi-geneid:5162067	4.1.1.73|1.1.1.93|1.1.1.83	53659
acr:Acry_0650	ncbi-geneid:5162008	2.7.1.130	52540
acr:Acry_0651	ncbi-geneid:5162023	2.-.-.-	53756
acr:Acry_0658	ncbi-geneid:5162392	2.4.1.129	56601|56519
acr:Acry_0660	ncbi-geneid:5159958	1.14.12.17	46458|52343|63380
acr:Acry_0662	ncbi-geneid:5160905	6.2.1.3	56801
acr:Acry_0665	ncbi-geneid:5161668	2.1.2.11	51621
acr:Acry_0666	ncbi-geneid:5162316	4.2.1.1	53056
acr:Acry_0668	ncbi-geneid:5161277	1.2.99.2	56003|54665|55961
acr:Acry_0669	ncbi-geneid:5161393	1.2.99.2	56176|55447
acr:Acry_0670	ncbi-geneid:5161394	1.2.99.2	47741|54292
acr:Acry_0682	ncbi-geneid:5160771	2.3.2.6	55729
acr:Acry_0685	ncbi-geneid:5160918	3.6.3.21	52540
acr:Acry_0707	ncbi-geneid:5159498	6.1.1.6	52374|48163
acr:Acry_0709	ncbi-geneid:5159614	3.6.3.12	56784|81653|81665
acr:Acry_0713	ncbi-geneid:5159709	2.7.13.3	55874|47384|52540
acr:Acry_0717	ncbi-geneid:5159884	2.2.1.1	52518
acr:Acry_0718	ncbi-geneid:5159550	2.2.1.1	52518|52922
acr:Acry_0726	ncbi-geneid:5162094	6.1.1.1	52374|55174
acr:Acry_0728	ncbi-geneid:5162195	2.7.1.-	53067
acr:Acry_0729	ncbi-geneid:5162196	5.99.1.2	56712|57783
acr:Acry_0732	ncbi-geneid:5161500	3.5.2.3	51556|51338
acr:Acry_0733	ncbi-geneid:5162211	2.1.3.2	53671
acr:Acry_0738	ncbi-geneid:5161501	1.17.4.1	47240
acr:Acry_0739	ncbi-geneid:5162551	1.17.4.1	51998|48168
acr:Acry_0740	ncbi-geneid:5161239	2.6.1.1	53383
acr:Acry_0744	ncbi-geneid:5160355	4.1.1.20	51419|50621
acr:Acry_0745	ncbi-geneid:5160356	4.3.2.1	48557
acr:Acry_0747	ncbi-geneid:5159463	6.3.4.5	69864|52402
acr:Acry_0757	ncbi-geneid:5160952	6.5.1.2
acr:Acry_0770	ncbi-geneid:5160205	4.2.1.96	55248
acr:Acry_0813	ncbi-geneid:5159527	2.5.1.18	52833|47616
acr:Acry_0816	ncbi-geneid:5161694	2.5.1.15	51717
acr:Acry_0817	ncbi-geneid:5161695	5.4.2.10	53738|53738|53738|55957
acr:Acry_0818	ncbi-geneid:5162361	2.7.1.49|2.7.4.7	53613
acr:Acry_0821	ncbi-geneid:5161624	3.1.3.11	56655
acr:Acry_0822	ncbi-geneid:5162412	2.7.1.19	52540
acr:Acry_0823	ncbi-geneid:5162413	4.1.2.13	51569
acr:Acry_0824	ncbi-geneid:5161365	4.1.1.39	51649|54966
acr:Acry_0825	ncbi-geneid:5162241	4.1.1.39	55239
acr:Acry_0827	ncbi-geneid:5161651	5.1.3.1	51366
acr:Acry_0828	ncbi-geneid:5161555	3.5.4.1	51556|51338
acr:Acry_0829	ncbi-geneid:5161556	1.4.3.5	50475
acr:Acry_0830	ncbi-geneid:5160363	1.3.1.9	51735
acr:Acry_0839	ncbi-geneid:5160801	1.2.1.2	53706|50692|54862|54292
acr:Acry_0840	ncbi-geneid:5161388	1.6.99.5	142019|140490|142984|52833
acr:Acry_0841	ncbi-geneid:5161333	1.2.1.2	52833
acr:Acry_0843	ncbi-geneid:5161104	1.1.1.1	50129|51735
acr:Acry_0844	ncbi-geneid:5161262	6.3.2.17|6.3.2.12	53623|53244
acr:Acry_0850	ncbi-geneid:5161055	2.6.1.42	56752
acr:Acry_0853	ncbi-geneid:5161047	2.7.13.3	55874|47384
acr:Acry_0857	ncbi-geneid:5160479	1.3.99.7	56645|47203
acr:Acry_0861	ncbi-geneid:5160480	2.7.7.-	56731|57783
acr:Acry_0865	ncbi-geneid:5160284	2.4.1.15	53756
acr:Acry_0866	ncbi-geneid:5160285	3.1.3.12	56784
acr:Acry_0870	ncbi-geneid:5159617	6.3.5.6|6.3.5.7	55931|89095
acr:Acry_0871	ncbi-geneid:5159664	6.3.5.6|6.3.5.7	75304
acr:Acry_0872	ncbi-geneid:5159914	6.3.5.6|6.3.5.7	141000
acr:Acry_0873	ncbi-geneid:5159915	3.1.-.-	53098
acr:Acry_0875	ncbi-geneid:5159489	3.2.1.17	53955
acr:Acry_0899	ncbi-geneid:5162547	6.3.5.2	52402|52317|54810
acr:Acry_0900	ncbi-geneid:5162548	3.1.1.45	53474
acr:Acry_0901	ncbi-geneid:5162522	3.6.1.-	55811
acr:Acry_0903	ncbi-geneid:5162192	3.4.21.102	52096|50156
acr:Acry_0905	ncbi-geneid:5162091	5.4.2.1	53649|64158
acr:Acry_0906	ncbi-geneid:5162393	3.1.21.-	51556
acr:Acry_0908	ncbi-geneid:5162546	3.4.11.-	144052
acr:Acry_0909	ncbi-geneid:5162273	4.3.1.19	53686|55021
acr:Acry_0911	ncbi-geneid:5162587	6.3.5.5	56059|56059|52440|52440|48108|52335
acr:Acry_0912	ncbi-geneid:5162184	6.3.5.5	52317|52021|47413
acr:Acry_0914	ncbi-geneid:5162092	2.7.7.59	81301|81891|55021|55021|81593
acr:Acry_0917	ncbi-geneid:5162456	3.4.21.92	52096
acr:Acry_0919	ncbi-geneid:5160395	3.4.21.53	54211|52540|88697
acr:Acry_0922	ncbi-geneid:5160633	1.6.5.3	56770
acr:Acry_0923	ncbi-geneid:5160595	1.6.99.3|1.6.5.3	143243
acr:Acry_0924	ncbi-geneid:5161790	1.6.5.3	56762
acr:Acry_0925	ncbi-geneid:5161791	1.6.99.5|1.6.5.3	52833
acr:Acry_0926	ncbi-geneid:5162015	1.6.99.5|1.6.5.3	142019|140490|142984
acr:Acry_0927	ncbi-geneid:5162176	1.6.5.3	53706|54862|54292
acr:Acry_0929	ncbi-geneid:5162190	1.6.5.3	54862
acr:Acry_0935	ncbi-geneid:5159992	6.3.4.15
acr:Acry_0936	ncbi-geneid:5160807	2.7.1.33
acr:Acry_0939	ncbi-geneid:5161110	6.1.1.15	55681|52954
acr:Acry_0941	ncbi-geneid:5161145	3.6.3.-	52540
acr:Acry_0946	ncbi-geneid:5159978	3.1.11.2	56219
acr:Acry_0948	ncbi-geneid:5161603	3.1.5.1	109604
acr:Acry_0949	ncbi-geneid:5160172	6.1.1.19	52374|47323|55190
acr:Acry_0951	ncbi-geneid:5160165	3.2.1.52	51445
acr:Acry_0957	ncbi-geneid:5161950	6.1.1.11	55681|46589
acr:Acry_0964	ncbi-geneid:5160010	1.4.3.19	51905|54373
acr:Acry_0970	ncbi-geneid:5161958	2.7.4.9	52540
acr:Acry_0971	ncbi-geneid:5161959	2.7.7.7	52540
acr:Acry_0972	ncbi-geneid:5161960	6.1.1.10	52374|47323
acr:Acry_0989	ncbi-geneid:5161874	3.6.3.32	52540
acr:Acry_0990	ncbi-geneid:5162290	1.2.1.8	53720
acr:Acry_0991	ncbi-geneid:5161606	1.1.99.1	51905|54373
acr:Acry_0992	ncbi-geneid:5161607	1.5.3.1	51905
acr:Acry_0994	ncbi-geneid:5161707	1.5.3.1	103025|51905|101790
acr:Acry_0995	ncbi-geneid:5161708	1.5.3.1	103025
acr:Acry_0996	ncbi-geneid:5161583	4.3.1.17	143548
acr:Acry_1005	ncbi-geneid:5161070	3.1.6.6	53649
acr:Acry_1007	ncbi-geneid:5161193	2.1.1.64	53335
acr:Acry_1008	ncbi-geneid:5161118	2.7.2.4	53633|55021|55021
acr:Acry_1009	ncbi-geneid:5161084	1.3.1.-
acr:Acry_1010	ncbi-geneid:5161085	2.7.3.9	51621|55781|47831|52009
acr:Acry_1012	ncbi-geneid:5161022	1.17.7.1	56014|51412
acr:Acry_1013	ncbi-geneid:5161023	6.1.1.21	55681|52954
acr:Acry_1015	ncbi-geneid:5160909	2.1.1.-	53335
acr:Acry_1020	ncbi-geneid:5160674	6.1.1.2	52374
acr:Acry_1021	ncbi-geneid:5160521	5.4.2.8	53738|53738|53738|55957
acr:Acry_1022	ncbi-geneid:5160262	2.7.7.9	53448
acr:Acry_1033	ncbi-geneid:5159932	5.1.3.3	74650
acr:Acry_1034	ncbi-geneid:5159625	3.6.3.8	52540|54752
acr:Acry_1038	ncbi-geneid:5160168	6.1.1.7	55681|101353|55186|50447
acr:Acry_1039	ncbi-geneid:5160169	1.5.99.8|1.5.1.12	53720|51730|81935|47598
acr:Acry_1042	ncbi-geneid:5160427	3.4.11.5	53474
acr:Acry_1046	ncbi-geneid:5160237	4.2.1.9	143975|52016
acr:Acry_1053	ncbi-geneid:5159986	2.1.1.33	53335
acr:Acry_1054	ncbi-geneid:5159987	2.5.1.6	55973|55973|55973
acr:Acry_1055	ncbi-geneid:5162498	1.3.1.26	51735|55347
acr:Acry_1057	ncbi-geneid:5159636	1.5.5.1	51905|54373|54862
acr:Acry_1058	ncbi-geneid:5159637	2.7.7.7	52141
acr:Acry_1064	ncbi-geneid:5159492	3.6.3.17	52540|52540
acr:Acry_1067	ncbi-geneid:5161417	4.1.1.39	51649|54966
acr:Acry_1071	ncbi-geneid:5159688	3.6.3.17	52540|52540
acr:Acry_1077	ncbi-geneid:5161122	4.2.1.84	56209
acr:Acry_1081	ncbi-geneid:5161650	3.7.1.2	56529|63433
acr:Acry_1090	ncbi-geneid:5161276	4.1.3.1	51621
acr:Acry_1094	ncbi-geneid:5162060	1.10.3.-	81452
acr:Acry_1095	ncbi-geneid:5160226	1.9.3.1|1.10.3.-	81442
acr:Acry_1096	ncbi-geneid:5160227	1.10.3.-	49503|81464
acr:Acry_1113	ncbi-geneid:5160913	1.6.5.3	54862
acr:Acry_1115	ncbi-geneid:5160690	1.6.5.3	53706|54862|54292
acr:Acry_1116	ncbi-geneid:5162599	1.6.99.5|1.6.5.3	142019|140490|142984
acr:Acry_1117	ncbi-geneid:5162600	1.6.5.3	52833
acr:Acry_1118	ncbi-geneid:5162138	1.6.99.5|1.6.5.3	56762|143243
acr:Acry_1119	ncbi-geneid:5162496	1.6.99.5|1.6.5.3	56770
acr:Acry_1121	ncbi-geneid:5161327	3.6.3.8	81665|56784|81660|81653
acr:Acry_1124	ncbi-geneid:5162485	1.17.1.4	56176|55447
acr:Acry_1137	ncbi-geneid:5160556	3.6.3.21	52540
acr:Acry_1140	ncbi-geneid:5161408	3.6.3.17	52540|52540
acr:Acry_1142	ncbi-geneid:5162292	1.1.1.262	53659
acr:Acry_1147	ncbi-geneid:5160075	1.11.1.6	56634
acr:Acry_1148	ncbi-geneid:5160076	3.5.4.3	51556|51338
acr:Acry_1152	ncbi-geneid:5162451	3.5.2.17	49472
acr:Acry_1154	ncbi-geneid:5162449	1.17.1.4	56003|54665
acr:Acry_1155	ncbi-geneid:5160963	1.17.1.4	56176|55447|47741|54292
acr:Acry_1157	ncbi-geneid:5162347	4.1.1.47	52518|52518|52467
acr:Acry_1158	ncbi-geneid:5162589	5.3.1.22	51658
acr:Acry_1159	ncbi-geneid:5162261	1.1.1.60	51735|48179
acr:Acry_1160	ncbi-geneid:5162262	1.1.1.81	82544
acr:Acry_1161	ncbi-geneid:5162362	3.5.1.87|3.5.3.9	53187|55031
acr:Acry_1163	ncbi-geneid:5162276	3.5.1.41	88713
acr:Acry_1177	ncbi-geneid:5161775	5.2.1.8	50891
acr:Acry_1178	ncbi-geneid:5161655	2.7.7.3	52374
acr:Acry_1179	ncbi-geneid:5161656	5.99.1.3	56719|101904
acr:Acry_1180	ncbi-geneid:5162602	2.5.1.32	48576
acr:Acry_1181	ncbi-geneid:5161826	1.15.1.1	54719|46609
acr:Acry_1193	ncbi-geneid:5162494	2.1.1.-	53335
acr:Acry_1194	ncbi-geneid:5162495	1.1.1.37|1.1.1.205	51412|54631
acr:Acry_1195	ncbi-geneid:5162230	6.2.1.-	56801
acr:Acry_1198	ncbi-geneid:5160875	2.5.1.1|2.5.1.10	48576
acr:Acry_1199	ncbi-geneid:5162492	3.1.11.6	116842
acr:Acry_1204	ncbi-geneid:5162475	3.4.11.1	53187|52949
acr:Acry_1208	ncbi-geneid:5159648	5.99.1.-	56719|101904
acr:Acry_1211	ncbi-geneid:5159725	3.5.1.32	53187|55031
acr:Acry_1214	ncbi-geneid:5159480	4.2.1.46	51735
acr:Acry_1215	ncbi-geneid:5159893	2.7.7.24	53448
acr:Acry_1216	ncbi-geneid:5159894	5.1.3.13	51182
acr:Acry_1217	ncbi-geneid:5159916	1.1.1.133	51735
acr:Acry_1220	ncbi-geneid:5159933	2.2.1.1	52518|52518|52922
acr:Acry_1221	ncbi-geneid:5160113	1.2.1.12	55347|51735
acr:Acry_1222	ncbi-geneid:5160114	2.7.2.3	53748
acr:Acry_1228	ncbi-geneid:5161934	3.3.1.1	52283|51735
acr:Acry_1232	ncbi-geneid:5162226	4.1.1.48	51366
acr:Acry_1233	ncbi-geneid:5162293	4.1.3.27|2.4.2.18	52418|52317|47648
acr:Acry_1234	ncbi-geneid:5162294	4.1.3.27	56322
acr:Acry_1236	ncbi-geneid:5162402	5.3.1.1	51351
acr:Acry_1238	ncbi-geneid:5160162	6.3.4.2	52540|52317
acr:Acry_1239	ncbi-geneid:5160123	2.5.1.55	51569
acr:Acry_1242	ncbi-geneid:5159784	1.18.1.2	52343|63380
acr:Acry_1243	ncbi-geneid:5159785	2.3.3.9	51645
acr:Acry_1253	ncbi-geneid:5162465	1.1.99.-	51905|54373
acr:Acry_1254	ncbi-geneid:5162258	1.2.1.3	53720
acr:Acry_1256	ncbi-geneid:5162020	6.2.1.3	56801
acr:Acry_1257	ncbi-geneid:5161941	2.3.1.9	53901|53901
acr:Acry_1259	ncbi-geneid:5162171	1.1.1.100	51735
acr:Acry_1260	ncbi-geneid:5162472	1.3.99.-	56645|47203
acr:Acry_1270	ncbi-geneid:5161726	1.1.1.85	53659
acr:Acry_1272	ncbi-geneid:5161615	5.3.1.6|2.7.1.12	100950|52540|75445
acr:Acry_1273	ncbi-geneid:5161616	3.1.1.31	100950
acr:Acry_1275	ncbi-geneid:5161618	1.1.1.49	55347|51735
acr:Acry_1276	ncbi-geneid:5161619	1.1.1.44	51735|48179
acr:Acry_1277	ncbi-geneid:5161497	5.3.1.9|2.2.1.2	53697|51569
acr:Acry_1284	ncbi-geneid:5161259	4.2.1.1	53850|46785
acr:Acry_1296	ncbi-geneid:5161857	3.1.-.-	64182
acr:Acry_1297	ncbi-geneid:5160948	3.1.3.11	56655
acr:Acry_1298	ncbi-geneid:5162337	1.1.1.3	55347|51735|55021
acr:Acry_1299	ncbi-geneid:5160760	2.6.1.-	53383
acr:Acry_1301	ncbi-geneid:5160714	2.3.1.-	53474
acr:Acry_1306	ncbi-geneid:5160280	1.1.1.274	51430
acr:Acry_1311	ncbi-geneid:5160323	2.7.4.6	54919
acr:Acry_1317	ncbi-geneid:5159825	1.3.1.74	50494|50156|50156
acr:Acry_1318	ncbi-geneid:5159826	2.7.7.4	52402
acr:Acry_1319	ncbi-geneid:5159765	2.7.7.4|2.7.1.25	52540|52540|50465|50447
acr:Acry_1320	ncbi-geneid:5159565	4.2.3.5	103263
acr:Acry_1324	ncbi-geneid:5159468	1.3.1.74	50494|50156|50156
acr:Acry_1325	ncbi-geneid:5159541	6.1.1.-	52374
acr:Acry_1328	ncbi-geneid:5160175	4.2.1.20	53686
acr:Acry_1329	ncbi-geneid:5159557	4.2.1.20	51366
acr:Acry_1330	ncbi-geneid:5159558	6.3.4.13	56059|52440|51246
acr:Acry_1337	ncbi-geneid:5161754	4.2.1.2	117457
acr:Acry_1339	ncbi-geneid:5161733	5.-.-.-	111337
acr:Acry_1340	ncbi-geneid:5161561	2.4.2.29	51713
acr:Acry_1341	ncbi-geneid:5160166	1.7.1.13	55620
acr:Acry_1348	ncbi-geneid:5160542	1.1.1.22	51735|52413|48179
acr:Acry_1352	ncbi-geneid:5161295	2.3.1.51	69593
acr:Acry_1353	ncbi-geneid:5161489	1.3.1.74	102114
acr:Acry_1367	ncbi-geneid:5159949	3.2.2.21	48150|57884|55945|46689
acr:Acry_1368	ncbi-geneid:5159606	2.1.1.63	46767|53155
acr:Acry_1369	ncbi-geneid:5159607	2.6.1.45|2.6.1.44|2.6.1.51	53383
acr:Acry_1381	ncbi-geneid:5159780	1.14.13.25	47240
acr:Acry_1387	ncbi-geneid:5160501	4.4.1.5	54593
acr:Acry_1389	ncbi-geneid:5159875	1.8.1.8	52833
acr:Acry_1403	ncbi-geneid:5160782	2.1.1.-	75217
acr:Acry_1404	ncbi-geneid:5160514	6.1.1.16	52374|47323
acr:Acry_1406	ncbi-geneid:5160299	3.5.1.16	53187|55031
acr:Acry_1407	ncbi-geneid:5159740	3.5.1.4	75304
acr:Acry_1410	ncbi-geneid:5162348	3.4.25.2	56235
acr:Acry_1413	ncbi-geneid:5160976	4.2.1.19	54211|54211
acr:Acry_1414	ncbi-geneid:5161052	2.4.2.-	52317
acr:Acry_1416	ncbi-geneid:5161114	5.3.1.16	51366
acr:Acry_1417	ncbi-geneid:5161219	4.1.3.-	51366
acr:Acry_1418	ncbi-geneid:5161220	3.6.1.31	101386
acr:Acry_1426	ncbi-geneid:5161369	6.2.1.-	56801
acr:Acry_1427	ncbi-geneid:5161370	1.4.1.2	51735|53223
acr:Acry_1428	ncbi-geneid:5161243	3.6.4.3|3.4.24.-	52540|140990
acr:Acry_1430	ncbi-geneid:5161521	2.7.8.-	56024|56024
acr:Acry_1432	ncbi-geneid:5161509	2.5.1.90	48576
acr:Acry_1436	ncbi-geneid:5161545	3.1.2.1	100950|100950
acr:Acry_1437	ncbi-geneid:5161546	2.7.7.7	55979|55979|55979
acr:Acry_1440	ncbi-geneid:5161661	4.2.1.2	48557
acr:Acry_1447	ncbi-geneid:5160206	2.7.4.8	52540
acr:Acry_1449	ncbi-geneid:5162436	2.1.1.72	53335
acr:Acry_1450	ncbi-geneid:5162229	4.2.1.17	52096
acr:Acry_1452	ncbi-geneid:5161852	1.8.1.9	51905
acr:Acry_1457	ncbi-geneid:5162157	3.1.2.-	54637
acr:Acry_1462	ncbi-geneid:5161954	1.1.2.4	56176|55103
acr:Acry_1467	ncbi-geneid:5160893	2.7.1.71|4.2.3.4	56796|52540
acr:Acry_1478	ncbi-geneid:5160475	5.4.99.12	55120|55174
acr:Acry_1479	ncbi-geneid:5162463	2.1.1.171	53335
acr:Acry_1482	ncbi-geneid:5161808	3.4.24.-	55486
acr:Acry_1484	ncbi-geneid:5159742	1.1.1.94	48179|51735
acr:Acry_1485	ncbi-geneid:5161979	3.8.1.2	56784
acr:Acry_1489	ncbi-geneid:5160086	2.5.1.47	53686
acr:Acry_1492	ncbi-geneid:5160103	3.4.11.18	55920
acr:Acry_1501	ncbi-geneid:5160122	4.1.3.1	51621
acr:Acry_1502	ncbi-geneid:5159866	3.2.2.-	48150|55811
acr:Acry_1504	ncbi-geneid:5160161	2.7.7.7	56672|53098|88723|47807
acr:Acry_1507	ncbi-geneid:5160590	3.5.4.13	51283
acr:Acry_1508	ncbi-geneid:5160297	2.5.1.7	55205
acr:Acry_1509	ncbi-geneid:5160424	2.1.1.79	53335
acr:Acry_1514	ncbi-geneid:5160490	6.4.1.4	56059|52440|51246|51230
acr:Acry_1515	ncbi-geneid:5160517	4.2.1.18	52096
acr:Acry_1516	ncbi-geneid:5160518	6.4.1.3|6.4.1.4	52096|52096
acr:Acry_1523	ncbi-geneid:5160860	2.7.10.2	52540
acr:Acry_1525	ncbi-geneid:5160823	2.3.1.39	52151|55048
acr:Acry_1526	ncbi-geneid:5160799	1.1.1.100	51735
acr:Acry_1528	ncbi-geneid:5160941	2.3.1.41|2.3.1.179	53901|53901
acr:Acry_1531	ncbi-geneid:5160778	3.5.1.18	53187|55031
acr:Acry_1535	ncbi-geneid:5160938	2.7.13.3	55874|47384
acr:Acry_1541	ncbi-geneid:5161151	2.1.1.63|2.5.1.72	142754
acr:Acry_1542	ncbi-geneid:5161066	1.4.3.16	51905|56425|46977
acr:Acry_1543	ncbi-geneid:5161067	2.4.2.19	51690|54675
acr:Acry_1548	ncbi-geneid:5161093	1.2.1.41	53720
acr:Acry_1556	ncbi-geneid:5161404	1.3.99.-	56645|47203
acr:Acry_1558	ncbi-geneid:5161399	1.14.11.-	51197
acr:Acry_1560	ncbi-geneid:5160904	1.3.99.22	102114
acr:Acry_1573	ncbi-geneid:5161910	1.3.99.2	56645|47203
acr:Acry_1576	ncbi-geneid:5161560	2.3.1.16|2.3.1.9	53901|53901
acr:Acry_1581	ncbi-geneid:5161771	1.7.99.4	53706|50692
acr:Acry_1582	ncbi-geneid:5161716	1.7.99.4	54862
acr:Acry_1583	ncbi-geneid:5161890	1.7.99.4	89155
acr:Acry_1584	ncbi-geneid:5161891	1.7.99.4	103501
acr:Acry_1585	ncbi-geneid:5161825	5.2.1.8	54534|109998
acr:Acry_1589	ncbi-geneid:5160564	5.1.1.1	53822|47413
acr:Acry_1590	ncbi-geneid:5160565	1.1.1.264	50129|51735
acr:Acry_1591	ncbi-geneid:5162197	1.1.1.69	51735
acr:Acry_1592	ncbi-geneid:5161936	1.1.1.60	51735|48179
acr:Acry_1593	ncbi-geneid:5161937	3.6.3.17	52540|52540
acr:Acry_1609	ncbi-geneid:5162006	4.1.1.21|5.4.99.18	52255
acr:Acry_1610	ncbi-geneid:5161963	4.1.1.21|6.3.4.18	56059|52440|51246
acr:Acry_1611	ncbi-geneid:5161964	6.5.1.1	56091|50249
acr:Acry_1613	ncbi-geneid:5161443	3.6.4.-	52540
acr:Acry_1615	ncbi-geneid:5161254	4.1.99.3	48173|52425
acr:Acry_1618	ncbi-geneid:5162580	2.1.1.79	53335
acr:Acry_1620	ncbi-geneid:5160829	3.1.3.16	56300
acr:Acry_1621	ncbi-geneid:5159520	1.8.1.4	51905|55424
acr:Acry_1622	ncbi-geneid:5160551	2.3.1.61	52777|51230|47005
acr:Acry_1623	ncbi-geneid:5160552	1.2.4.2	52518|52518
acr:Acry_1624	ncbi-geneid:5160065	6.2.1.5	52210|51735
acr:Acry_1625	ncbi-geneid:5159941	6.2.1.5	56059|52210
acr:Acry_1628	ncbi-geneid:5161540	2.3.2.2	56235
acr:Acry_1641	ncbi-geneid:5160419	1.1.1.100	51735
acr:Acry_1642	ncbi-geneid:5160045	2.8.3.16	89796
acr:Acry_1646	ncbi-geneid:5160770	1.3.1.74	53067|53067|100920|100934
acr:Acry_1652	ncbi-geneid:5160934	2.7.1.39	56112
acr:Acry_1653	ncbi-geneid:5162400	3.1.26.4
acr:Acry_1655	ncbi-geneid:5160547	3.6.3.20	52540|50331
acr:Acry_1664	ncbi-geneid:5161752	2.7.7.56	54211|55666
acr:Acry_1665	ncbi-geneid:5161653	3.6.1.15	52972
acr:Acry_1666	ncbi-geneid:5161654	1.4.7.1|1.4.1.13|1.4.1.14	51395|56235|69336
acr:Acry_1667	ncbi-geneid:5161799	1.4.1.13|1.4.1.14	51971|46548|51971
acr:Acry_1668	ncbi-geneid:5161630	1.6.5.3|1.6.99.3	51735
acr:Acry_1669	ncbi-geneid:5161911	3.1.13.5
acr:Acry_1670	ncbi-geneid:5161889	5.3.1.13	53697
acr:Acry_1673	ncbi-geneid:5162260	3.6.3.-	52540
acr:Acry_1675	ncbi-geneid:5162207	3.1.1.29	53178
acr:Acry_1677	ncbi-geneid:5162114	3.6.4.-	52540|52540
acr:Acry_1678	ncbi-geneid:5162115	3.6.3.14	47928
acr:Acry_1679	ncbi-geneid:5161916	3.4.21.68|3.6.3.14	52540|47917|50615
acr:Acry_1680	ncbi-geneid:5161325	3.6.3.14	52943
acr:Acry_1681	ncbi-geneid:5161326	3.6.3.14	52540|47917|50615
acr:Acry_1682	ncbi-geneid:5160489	3.6.3.14	51344
acr:Acry_1685	ncbi-geneid:5162584	5.4.99.17	48239|48239
acr:Acry_1687	ncbi-geneid:5160289	2.4.1.-|3.4	56601|53955
acr:Acry_1689	ncbi-geneid:5160286	4.1.3.6|4.1.3.34	51621
acr:Acry_1693	ncbi-geneid:5160492	1.3.99.22	102114
acr:Acry_1700	ncbi-geneid:5162194	2.1.1.13	82282|56507|51717|52242|47644
acr:Acry_1707	ncbi-geneid:5160360	3.1.3.25	56655
acr:Acry_1711	ncbi-geneid:5162505	6.6.1.2	53300
acr:Acry_1712	ncbi-geneid:5162506	6.6.1.2	52540
acr:Acry_1715	ncbi-geneid:5160441	4.2.1.17	52096
acr:Acry_1716	ncbi-geneid:5161671	3.4.19.5	56235
acr:Acry_1717	ncbi-geneid:5161283	1.2.1.11	55347|51735
acr:Acry_1721	ncbi-geneid:5161310	4.1.1.23	51366
acr:Acry_1722	ncbi-geneid:5159940	5.3.1.24	51366
acr:Acry_1723	ncbi-geneid:5159646	3.2.2.23|4.2.99.18	81624|46946|57716
acr:Acry_1724	ncbi-geneid:5159647	2.1.1	53335
acr:Acry_1725	ncbi-geneid:5162363	4.1.1.36|6.3.2.5	102645|52507
acr:Acry_1726	ncbi-geneid:5162364	3.6.1.23	51283
acr:Acry_1730	ncbi-geneid:5162121	3.1.3.-
acr:Acry_1731	ncbi-geneid:5162052	2.3.3.1	48256
acr:Acry_1734	ncbi-geneid:5162198	1.1.1.100	51735
acr:Acry_1741	ncbi-geneid:5161566	1.1.2.8	50998
acr:Acry_1743	ncbi-geneid:5161853	1.2.1.3	53720
acr:Acry_1746	ncbi-geneid:5161989	3.5.2.7	51556|51338
acr:Acry_1747	ncbi-geneid:5161990	4.3.1.3
acr:Acry_1748	ncbi-geneid:5162268	3.5.3.8	53187
acr:Acry_1749	ncbi-geneid:5159966	4.2.1.49	111326
acr:Acry_1751	ncbi-geneid:5161214	3.5.1.68	53187
acr:Acry_1754	ncbi-geneid:5162367	3.6.4.-	52540|52540|52540|143517|52540|141259
acr:Acry_1756	ncbi-geneid:5161859	3.6.4.12	52540|52540|50249
acr:Acry_1759	ncbi-geneid:5160321	3.6.1.19	101386|101386
acr:Acry_1764	ncbi-geneid:5161789	2.1.1.61|2.8.1.-	52402
acr:Acry_1766	ncbi-geneid:5161908	2.8.1.7	53383
acr:Acry_1767	ncbi-geneid:5161834	2.3.1.30	51161
acr:Acry_1772	ncbi-geneid:5161793	2.3.1.128	55729
acr:Acry_1774	ncbi-geneid:5161573	1.-.-.-	55469
acr:Acry_1778	ncbi-geneid:5161578	3.1.2.6	56281
acr:Acry_1779	ncbi-geneid:5161514	6.2.1.17	56801
acr:Acry_1780	ncbi-geneid:5161860	2.1.1.77	53335
acr:Acry_1783	ncbi-geneid:5159995	6.1.1.9	52374|50677|47323|46589
acr:Acry_1786	ncbi-geneid:5161658	3.4.24.64	63411|63411
acr:Acry_1787	ncbi-geneid:5161659	4.2.3.1	53686
acr:Acry_1789	ncbi-geneid:5161196	1.2.1	55347|51735
acr:Acry_1790	ncbi-geneid:5161197	6.5.1.-	55144
acr:Acry_1791	ncbi-geneid:5161674	1.2.1.27	53720
acr:Acry_1798	ncbi-geneid:5159658	1.7.-.-	56821
acr:Acry_1829	ncbi-geneid:5160131	2.-.-.-	54690
acr:Acry_1833	ncbi-geneid:5160112	2.2.1.7	52518|52518|52922
acr:Acry_1835	ncbi-geneid:5159796	2.4.1.80	53448
acr:Acry_1844	ncbi-geneid:5160107	3.6.4.13	52540
acr:Acry_1845	ncbi-geneid:5160108	2.8.3.6	100950
acr:Acry_1846	ncbi-geneid:5159618	2.8.3.5|2.8.3.6	100950
acr:Acry_1847	ncbi-geneid:5160006	2.3.1.9	53901|53901
acr:Acry_1848	ncbi-geneid:5160007	1.13.11.3	49482
acr:Acry_1849	ncbi-geneid:5160246	1.13.11.3	49482
acr:Acry_1850	ncbi-geneid:5159720	1.14.13.2	51905|54373
acr:Acry_1851	ncbi-geneid:5159721	1.11.1.6|1.11.1.7	48113|48113
acr:Acry_1854	ncbi-geneid:5159452	3.6.3.17	52540
acr:Acry_1855	ncbi-geneid:5159526	1.1.1.100	51735
acr:Acry_1857	ncbi-geneid:5159574	2.7.1.45	53613
acr:Acry_1858	ncbi-geneid:5159925	4.2.1.8	51658
acr:Acry_1859	ncbi-geneid:5159597	1.1.1.57	51735|48179
acr:Acry_1860	ncbi-geneid:5159598	1.1.1.100	51735
acr:Acry_1868	ncbi-geneid:5159571	2.3.1.47	53383
acr:Acry_1869	ncbi-geneid:5159572	2.8.1.6	102114
acr:Acry_1870	ncbi-geneid:5160268	2.6.1.62	53383
acr:Acry_1875	ncbi-geneid:5160348	6.3.2.2	55931
acr:Acry_1876	ncbi-geneid:5160267	2.1.1.-	75217|88697
acr:Acry_1881	ncbi-geneid:5160350	1.3.5.1|1.3.99.1	51905|46977|56425
acr:Acry_1882	ncbi-geneid:5160271	1.3.99.1	46548|54292
acr:Acry_1883	ncbi-geneid:5159947	2.7.13.3	55874|47384
acr:Acry_1886	ncbi-geneid:5162243	4.1.1.49	53795|68923
acr:Acry_1887	ncbi-geneid:5160472	3.5.1.32	53187|55031
acr:Acry_1892	ncbi-geneid:5160544	2.4.2.9	53271
acr:Acry_1899	ncbi-geneid:5159858	2.3.1.183	55729
acr:Acry_1902	ncbi-geneid:5160487	4.3.1.19	53686
acr:Acry_1904	ncbi-geneid:5160557	2.4.1.83	53448
acr:Acry_1908	ncbi-geneid:5160691	4.2.1.52	51569
acr:Acry_1909	ncbi-geneid:5160692	3.2.1.-	48435|53955
acr:Acry_1910	ncbi-geneid:5160572	3.1.3.27	101307
acr:Acry_1920	ncbi-geneid:5160586	3.4.24.-	55486
acr:Acry_1922	ncbi-geneid:5160731	2.7.7.6	56553|55257|47789
acr:Acry_1925	ncbi-geneid:5160512	2.7.4.3	52540|57774
acr:Acry_1948	ncbi-geneid:5160970	3.6.5.3	52540|50465|50447
acr:Acry_1951	ncbi-geneid:5160234	2.7.7.6	64484
acr:Acry_1952	ncbi-geneid:5160885	2.7.7.6	64484
acr:Acry_1959	ncbi-geneid:5160851	6.1.1.17	52374|48163
acr:Acry_1961	ncbi-geneid:5160818	1.3.3.1	51395
acr:Acry_1963	ncbi-geneid:5160616	5.3.3.10	56529
acr:Acry_1964	ncbi-geneid:5160522	2.6.1.18	53383
acr:Acry_1965	ncbi-geneid:5160977	1.2.1.16	53720
acr:Acry_1968	ncbi-geneid:5161089	1.2.99.2	56003|54665
acr:Acry_1970	ncbi-geneid:5160567	1.4.3.4	51905|54373
acr:Acry_1972	ncbi-geneid:5161092	3.6.3.17	52540
acr:Acry_1973	ncbi-geneid:5161139	3.6.3.17	53822
acr:Acry_1977	ncbi-geneid:5160670	2.5.1.18	52833|47616
acr:Acry_1981	ncbi-geneid:5161164	1.8.1.7	51905|55424
acr:Acry_1982	ncbi-geneid:5161142	2.5.1.54	51569
acr:Acry_1983	ncbi-geneid:5161135	2.4.2.11	51690|54675
acr:Acry_1986	ncbi-geneid:5161231	6.3.1.5	52402|56317
acr:Acry_2000	ncbi-geneid:5161250	2.7.7.7	52540|48019
acr:Acry_2001	ncbi-geneid:5162201	3.6.1.22	55811
acr:Acry_2003	ncbi-geneid:5161213	3.1.3.2	56300
acr:Acry_2007	ncbi-geneid:5161324	3.6.3.-	52540
acr:Acry_2010	ncbi-geneid:5161253	2.7.7.72|3.1.3.-|3.1.4	81891|81301
acr:Acry_2011	ncbi-geneid:5161183	2.1.1.-	53335
acr:Acry_2012	ncbi-geneid:5161184	3.6.1.11|3.6.1.40	53067|53067
acr:Acry_2013	ncbi-geneid:5162482	1.2.4.1	52518|52518|52922
acr:Acry_2025	ncbi-geneid:5160369	6.3.2.3	56059|52440
acr:Acry_2027	ncbi-geneid:5162399	3.5.1.28	53187
acr:Acry_2029	ncbi-geneid:5161285	1.1.1.41|1.1.1.42	53659
acr:Acry_2031	ncbi-geneid:5159991	4.6.1.12	69765
acr:Acry_2033	ncbi-geneid:5161415	2.7.13.3	55874|55785|47384
acr:Acry_2035	ncbi-geneid:5161374	2.7.13.3	55874|47384|158472|55785
acr:Acry_2044	ncbi-geneid:5161358	1.2.1.2	53706|50692
acr:Acry_2048	ncbi-geneid:5162411	2.7.7.7	48019|52540
acr:Acry_2050	ncbi-geneid:5161511	6.1.1.4	52374|50677|47323
acr:Acry_2053	ncbi-geneid:5161449	2.5.1.3	51391
acr:Acry_2057	ncbi-geneid:5161518	2.4.2.11	51690|54675
acr:Acry_2059	ncbi-geneid:5161592	2.7.6.1	53271|53271
acr:Acry_2065	ncbi-geneid:5162308	1.2.4.1	52518|52518|52922
acr:Acry_2070	ncbi-geneid:5161279	2.5.1.48	53383
acr:Acry_2073	ncbi-geneid:5161617	1.5.3.1	51905|54373
acr:Acry_2086	ncbi-geneid:5161564	3.1.3.16	81606
acr:Acry_2098	ncbi-geneid:5161866	2.7.11.1	56112
acr:Acry_2101	ncbi-geneid:5161766	3.6.4.12	52540|52540|47819
acr:Acry_2103	ncbi-geneid:5161807	2.5.1.49	53383
acr:Acry_2104	ncbi-geneid:5161715	3.4.11.2	55486|63737
acr:Acry_2111	ncbi-geneid:5162251	2.5.1.18	52833|47616
acr:Acry_2113	ncbi-geneid:5162445	1.3.99.3	56645|47203
acr:Acry_2114	ncbi-geneid:5161700	1.6.5.5	51735|50129
acr:Acry_2116	ncbi-geneid:5162240	2.7.4.16	56042|55326
acr:Acry_2118	ncbi-geneid:5159868	2.5.1.78	52121
acr:Acry_2119	ncbi-geneid:5159946	4.1.99.12|3.5.4.25	55821|142695
acr:Acry_2120	ncbi-geneid:5161409	2.5.1.9	63380|63380
acr:Acry_2121	ncbi-geneid:5161410	3.5.4.26|1.1.1.193	53597|53927
acr:Acry_2123	ncbi-geneid:5162416	2.1.2.1	53383
acr:Acry_2124	ncbi-geneid:5162417	5.3.1.6	89623
acr:Acry_2139	ncbi-geneid:5160245	3.1.26.5	54211
acr:Acry_2143	ncbi-geneid:5162081	2.7.2	53633
acr:Acry_2147	ncbi-geneid:5162047	1.1.1.85	53659
acr:Acry_2148	ncbi-geneid:5162048	4.2.1.33|4.2.1.35	52016
acr:Acry_2149	ncbi-geneid:5162066	4.2.1.33|4.2.1.35	53732
acr:Acry_2151	ncbi-geneid:5162514	2.1.1.31	75217
acr:Acry_2155	ncbi-geneid:5162430	1.6.1.2	52467
acr:Acry_2157	ncbi-geneid:5162152	1.6.1.2	52283|51735
acr:Acry_2158	ncbi-geneid:5162122	3.4.21.92	52096
acr:Acry_2162	ncbi-geneid:5162443	3.4.17.19	55486
acr:Acry_2164	ncbi-geneid:5162468	1.9.3.1	81452
acr:Acry_2166	ncbi-geneid:5162028	1.9.3.1	81442
acr:Acry_2167	ncbi-geneid:5162051	1.9.3.1	49503|81464
acr:Acry_2168	ncbi-geneid:5162025	2.1.1.17	53335
acr:Acry_2173	ncbi-geneid:5162116	1.13.12.16
acr:Acry_2175	ncbi-geneid:5162213	1.2.99.2	47741|54292
acr:Acry_2176	ncbi-geneid:5162214	1.2.99.2	56176|55447
acr:Acry_2180	ncbi-geneid:5161642	4.1.1.17	51419|50621
acr:Acry_2181	ncbi-geneid:5161675	3.1.1.45	53474
acr:Acry_2184	ncbi-geneid:5161316	2.7.9.1	56059|51621|52009
acr:Acry_2185	ncbi-geneid:5161317	6.1.1.14	109604
acr:Acry_2186	ncbi-geneid:5161436	6.1.1.14	55681
acr:Acry_2188	ncbi-geneid:5161332	1.3.99.10	56645|47203
acr:Acry_2189	ncbi-geneid:5162553	6.4.1.2	52096
acr:Acry_2191	ncbi-geneid:5162577	2.5.1.16	53335
acr:Acry_2192	ncbi-geneid:5161049	4.1.1.50	56276
acr:Acry_2196	ncbi-geneid:5162563	6.1.1.3	55681|55186|52954|81271
acr:Acry_2208	ncbi-geneid:5159808	2.1.1.14	51726|51726
acr:Acry_2210	ncbi-geneid:5160208	4.2.1.9	143975|52016
acr:Acry_2211	ncbi-geneid:5160115	1.2.99.2	56003|54665
acr:Acry_2215	ncbi-geneid:5160023	3.6.3.17	52540|52540
acr:Acry_2229	ncbi-geneid:5159748	3.5.1.32	53187|55031
acr:Acry_2234	ncbi-geneid:5160239	4.3.1.19	53686
acr:Acry_2238	ncbi-geneid:5160625	3.6.3.17	52540|52540
acr:Acry_2241	ncbi-geneid:5160656	2.4.1.129	56601|56519
acr:Acry_2244	ncbi-geneid:5160929	2.3.1.35|2.3.1.1	56266
acr:Acry_2245	ncbi-geneid:5160930	5.2.1.8	54534|109998
acr:Acry_2251	ncbi-geneid:5162090	5.1.3.2	51735
acr:Acry_2255	ncbi-geneid:5162119	2.3.1.-	53474
acr:Acry_2256	ncbi-geneid:5162009	2.3.1.9	53901|53901
acr:Acry_2257	ncbi-geneid:5162010	2.8.3.5	100950
acr:Acry_2258	ncbi-geneid:5161945	2.8.3.5	100950
acr:Acry_2259	ncbi-geneid:5160861	2.6.1.19|2.6.1.22	53383
acr:Acry_2263	ncbi-geneid:5161549	2.8.1.1|2.8.1.2	52821|52821
acr:Acry_2264	ncbi-geneid:5162534	4.4.1.8	53383
acr:Acry_2265	ncbi-geneid:5161579	3.5.4.19	141734
acr:Acry_2269	ncbi-geneid:5162353	2.8.1.7|4.4.1.16	53383
acr:Acry_2274	ncbi-geneid:5160735	3.1.3.18	56784
acr:Acry_2275	ncbi-geneid:5160736	2.7.7.23|2.3.1.157	53448|51161
acr:Acry_2276	ncbi-geneid:5160867	2.6.1.16	53697|56235
acr:Acry_2280	ncbi-geneid:5161280	1.-.-.-	111126
acr:Acry_2281	ncbi-geneid:5161281	4.-.-.-	102114
acr:Acry_2285	ncbi-geneid:5160058	4.1.2.-	51621
acr:Acry_2286	ncbi-geneid:5159869	3.4.19.3	53182
acr:Acry_2288	ncbi-geneid:5159508	6.2.1.1	56801
acr:Acry_2289	ncbi-geneid:5159788	1.1.1.40	51735|53659|53223
acr:Acry_2290	ncbi-geneid:5162040	2.3.1.181
acr:Acry_2313	ncbi-geneid:5161943	5.3.1.-
acr:Acry_2314	ncbi-geneid:5159762	3.7.1.-	52518|52467|52518
acr:Acry_2315	ncbi-geneid:5159763	2.7.1.92	53613
acr:Acry_2316	ncbi-geneid:5159562	3.6.3.17	52540
acr:Acry_2319	ncbi-geneid:5160577	5.3.99.-	51658
acr:Acry_2320	ncbi-geneid:5159860	1.1.1.18	51735|55347
acr:Acry_2325	ncbi-geneid:5159504	4.2.1.44	51658
acr:Acry_2327	ncbi-geneid:5160601	4.1.2.-	51621
acr:Acry_2329	ncbi-geneid:5160071	1.1.1.18	51735|55347
acr:Acry_2341	ncbi-geneid:5159619	4.1.99.3	52425
acr:Acry_2343	ncbi-geneid:5160648	4.1.99.3	48173
acr:Acry_2353	ncbi-geneid:5162163	5.1.3.-	51735
acr:Acry_2354	ncbi-geneid:5160393	5.-.-.-	53697
acr:Acry_2355	ncbi-geneid:5160474	1.1.1.30	51735
acr:Acry_2361	ncbi-geneid:5159917	6.2.1.-	56801
acr:Acry_2364	ncbi-geneid:5160465	6.1.1.12	55681|55261|50249
acr:Acry_2365	ncbi-geneid:5160659	3.1.13.5	53098|47819|47819
acr:Acry_2370	ncbi-geneid:5160510	5.3.2.-	55331
acr:Acry_2372	ncbi-geneid:5160471	1.1.1.81	82544
acr:Acry_2375	ncbi-geneid:5160282	6.1.1.6	55681
acr:Acry_2376	ncbi-geneid:5160378	5.4.3.2	102114
acr:Acry_2377	ncbi-geneid:5162295	4.2.1.10	52304
acr:Acry_2379	ncbi-geneid:5160416	6.4.1.2|6.3.4.14	56059|52440|51246
acr:Acry_2382	ncbi-geneid:5160695	1.2.1.2	53706|50692
acr:Acry_2384	ncbi-geneid:5160767	2.7.1.30	53067|53067
acr:Acry_2385	ncbi-geneid:5160741	1.1.5.3	51905|54373
acr:Acry_2389	ncbi-geneid:5159662	1.2.1.-	53720
acr:Acry_2390	ncbi-geneid:5159663	1.2.1.19	53720
acr:Acry_2393	ncbi-geneid:5160701	6.3.1.2	55931|54368
acr:Acry_2396	ncbi-geneid:5160495	2.7.7.7	89550
acr:Acry_2397	ncbi-geneid:5160794	2.3.1.9	53901
acr:Acry_2405	ncbi-geneid:5160688	2.1.1.170	53335
acr:Acry_2411	ncbi-geneid:5162343	2.7.7.7	102400
acr:Acry_2422	ncbi-geneid:5160889	2.1.1.72	53335
acr:Acry_2430	ncbi-geneid:5160870	5.3.1.22	51658
acr:Acry_2431	ncbi-geneid:5160922	1.1.1.31	51735|48179
acr:Acry_2432	ncbi-geneid:5160459	5.1.1.1	53822|47413
acr:Acry_2433	ncbi-geneid:5160460	1.1.1.-	51735|48179
acr:Acry_2438	ncbi-geneid:5161050	1.2.7.8	53323|52518|52518|52922
acr:Acry_2441	ncbi-geneid:5161018	1.8.1.9	51905
acr:Acry_2446	ncbi-geneid:5161120	2.3.1.-	51161
acr:Acry_2447	ncbi-geneid:5161099	4.2.1.-	54637
acr:Acry_2448	ncbi-geneid:5161100	2.3.1.129	51161
acr:Acry_2450	ncbi-geneid:5161209	4.4.1.5	54593
acr:Acry_2462	ncbi-geneid:5162356	1.1.1.169	48179|51735
acr:Acry_2466	ncbi-geneid:5161207	3.6.3.4	56784|81660|81653|55008|81665
acr:Acry_2467	ncbi-geneid:5161208	1.1.1.100	51735
acr:Acry_2468	ncbi-geneid:5161248	4.2.1.52	51569
acr:Acry_2470	ncbi-geneid:5161179	4.2.1.9	143975|52016
acr:Acry_2474	ncbi-geneid:5161272	4.99.1.1	53800
acr:Acry_2475	ncbi-geneid:5161335	4.1.1.37	51726
acr:Acry_2477	ncbi-geneid:5160580	2.1.1.63	46767|53155
acr:Acry_2478	ncbi-geneid:5160098	1.6.5.5	51735|50129
acr:Acry_2481	ncbi-geneid:5161424	4.1.2.25	55620
acr:Acry_2483	ncbi-geneid:5161230	5.5.1.2	48557
acr:Acry_2488	ncbi-geneid:5162003	3.6.1.1	50324
acr:Acry_2493	ncbi-geneid:5161455	6.3.3.2	100950
acr:Acry_2497	ncbi-geneid:5161567	1.3.1.74	102114
acr:Acry_2498	ncbi-geneid:5161568	5.1.1.7	54506|54506
acr:Acry_2500	ncbi-geneid:5161445	4.2.99.18	48150
acr:Acry_2534	ncbi-geneid:5162387	2.7.4.1	56024|56024|143724|140356
acr:Acry_2537	ncbi-geneid:5162320	6.3.3.1	56042|55326
acr:Acry_2538	ncbi-geneid:5161706	2.1.2.2	53328
acr:Acry_2541	ncbi-geneid:5161724	2.6.1.11|2.6.1.17	53383
acr:Acry_2542	ncbi-geneid:5161797	3.6.1.11|3.6.1.40	53067|53067|109604
acr:Acry_2550	ncbi-geneid:5161932	1.1.3.15	56176|55103
acr:Acry_2552	ncbi-geneid:5162438	2.6.1.21	56752
acr:Acry_2553	ncbi-geneid:5161751	2.7.4.22	53633
acr:Acry_2555	ncbi-geneid:5161879	2.5.1.31	64005
acr:Acry_2557	ncbi-geneid:5161861	1.1.1.267	55347|51735|69055
acr:Acry_2558	ncbi-geneid:5161862	3.4.24.-	50156
acr:Acry_2559	ncbi-geneid:5160054	1.1.1.86	48179|51735
acr:Acry_2560	ncbi-geneid:5161897	2.5.1.47	53686
acr:Acry_2571	ncbi-geneid:5162434	2.7.1.27	53067|53067
acr:Acry_2572	ncbi-geneid:5162404	1.1.1.95	51735|52283
acr:Acry_2573	ncbi-geneid:5162405	4.1.2.17	53639
acr:Acry_2574	ncbi-geneid:5162349	1.1.5.3	51905|54373
acr:Acry_2577	ncbi-geneid:5162105	1.3.99.3	56645|47203
acr:Acry_2580	ncbi-geneid:5162086	4.2.1.107	54637|54637
acr:Acry_2591	ncbi-geneid:5162467	3.1.1.17	63829
acr:Acry_2594	ncbi-geneid:5162124	3.6.3.17	52540|52540
acr:Acry_2596	ncbi-geneid:5162117	3.1.1.17	63829
acr:Acry_2597	ncbi-geneid:5162118	4.1.2.21	51569
acr:Acry_2603	ncbi-geneid:5161947	1.1.1.47	51735
acr:Acry_2616	ncbi-geneid:5161328	2.7.1.-	82549
acr:Acry_2617	ncbi-geneid:5162249	2.7.1.-	101473
acr:Acry_2618	ncbi-geneid:5162250	2.7.1.69|2.7.3.9	51621|53062|55594|52009|47831
acr:Acry_2624	ncbi-geneid:5160907	2.1.1.182	53335
acr:Acry_2625	ncbi-geneid:5162340	5.2.1.8	109998|54534
acr:Acry_2629	ncbi-geneid:5160548	2.6.99.2	63892
acr:Acry_2630	ncbi-geneid:5160549	1.1.1.262	53659
acr:Acry_2635	ncbi-geneid:5159844	3.2.2.21	48150
acr:Acry_2641	ncbi-geneid:5160485	1.1.1.1	50129|51735
acr:Acry_2646	ncbi-geneid:5159971	1.2.7.-	53706|50692
acr:Acry_2650	ncbi-geneid:5160188	1.1.1.95	51735|52283|143548|55021
acr:Acry_2651	ncbi-geneid:5160189	2.6.1.52	53383
acr:Acry_2654	ncbi-geneid:5160081	2.1.1.-	53335|48013
acr:Acry_2656	ncbi-geneid:5159548	1.5.1.5|3.5.4.9	51735|53223
acr:Acry_2660	ncbi-geneid:5159850	3.5.4.16	55620
acr:Acry_2663	ncbi-geneid:5161995	2.7.1.148	54211|55060
acr:Acry_2664	ncbi-geneid:5161835	6.3.5.3	52317
acr:Acry_2665	ncbi-geneid:5161441	6.3.5.3	56042|55326|55326|56042
acr:Acry_2669	ncbi-geneid:5160624	6.4.1.1	51569|56059|89000|52440|51246|51230
acr:Acry_2670	ncbi-geneid:5162332	1.13.12.3	51905|54373
acr:Acry_2675	ncbi-geneid:5162132	6.1.1.17	52374|48163
acr:Acry_2680	ncbi-geneid:5162108	3.6.1.7	54975
acr:Acry_2693	ncbi-geneid:5161523	1.1.1.23	53720
acr:Acry_2694	ncbi-geneid:5159707	2.4.2.17	53850
acr:Acry_2695	ncbi-geneid:5159821	4.1.3.4	51569
acr:Acry_2697	ncbi-geneid:5161472	1.1.1.31	51735|48179
acr:Acry_2700	ncbi-geneid:5159857	2.1.1.-	102114
acr:Acry_2701	ncbi-geneid:5161552	1.-.-.-	51735
acr:Acry_2704	ncbi-geneid:5161543	1.5.1.2	48179|51735
acr:Acry_2708	ncbi-geneid:5159590	2.7.13.3	55874|47226|50341|47384
acr:Acry_2710	ncbi-geneid:5162525	2.1.1.80	53335|47757
acr:Acry_2711	ncbi-geneid:5162526	3.1.1.61	52738|52172
acr:Acry_2713	ncbi-geneid:5159675	3.5.1.44	64438
acr:Acry_2716	ncbi-geneid:5161632	3.1.1.45	54427
acr:Acry_2719	ncbi-geneid:5161485	3.2.1.17|5.4.99.12	55120|55174
acr:Acry_2726	ncbi-geneid:5160017	3.5.1.54	75304
acr:Acry_2727	ncbi-geneid:5160021	6.3.4.6	56059|52440|51246|50891|50891|51230|160467
acr:Acry_2738	ncbi-geneid:5160980	4.2.1.52	51569
acr:Acry_2740	ncbi-geneid:5162344	2.5.1.68	64005
acr:Acry_2746	ncbi-geneid:5159758	4.3.2.2	48557
acr:Acry_2747	ncbi-geneid:5159759	2.4.2.22	53271
acr:Acry_2749	ncbi-geneid:5160739	2.3.2.2	56235
acr:Acry_2752	ncbi-geneid:5161376	4.2.1.17	52096
acr:Acry_2753	ncbi-geneid:5161377	1.1.1.36	51735
acr:Acry_2756	ncbi-geneid:5161362	4.2.3.12	55620
acr:Acry_2759	ncbi-geneid:5160664	3.1.1.75	53474
acr:Acry_2760	ncbi-geneid:5162397	2.7.1.24	52540
acr:Acry_2761	ncbi-geneid:5160011	1.1.1.25	51735|53223
acr:Acry_2764	ncbi-geneid:5161772	3.5.1.10	53328|55021
acr:Acry_2765	ncbi-geneid:5161773	2.7.7.7
acr:Acry_2766	ncbi-geneid:5161865	3.4.21.83	50993|53474
acr:Acry_2767	ncbi-geneid:5160043	6.3.4.3	52540
acr:Acry_2769	ncbi-geneid:5160104	3.5.3.11	52768
acr:Acry_2771	ncbi-geneid:5159787	3.5.1.4|6.3.5.6|6.3.5.7	75304
acr:Acry_2777	ncbi-geneid:5162504	4.2.1.1	53850|46785
acr:Acry_2779	ncbi-geneid:5160445	1.1.1.35	51735|48179
acr:Acry_2781	ncbi-geneid:5162425	3.6.3.17	52540|52540
acr:Acry_2784	ncbi-geneid:5159997	6.3.4.4	52540
acr:Acry_2793	ncbi-geneid:5159896	4.4.1.22	51316
acr:Acry_2794	ncbi-geneid:5161224	1.1.1.284|1.1.1.1	50129|51735|50129
acr:Acry_2799	ncbi-geneid:5160218	1.8.1.2	56014|56014|55124|55124
acr:Acry_2800	ncbi-geneid:5160173	1.8.4.8	52402
acr:Acry_2801	ncbi-geneid:5160174	1.8.1.2	63380|52218|52343
acr:Acry_2802	ncbi-geneid:5160706	2.1.1.107	53790
acr:Acry_2807	ncbi-geneid:5161031	2.1.1.79	53335
acr:Acry_2812	ncbi-geneid:5161247	1.20.4.1	52833
acr:Acry_2815	ncbi-geneid:5161571	3.5.4.25	142695
acr:Acry_2819	ncbi-geneid:5162103	1.2.4.1	52518
acr:Acry_2820	ncbi-geneid:5162104	1.2.4.1	52518|52922|51230
acr:Acry_2821	ncbi-geneid:5159905	2.3.1.61|2.3.1.12	52777|51230|47005
acr:Acry_2823	ncbi-geneid:5159973	1.8.1.4	51905|55424
acr:Acry_2824	ncbi-geneid:5160374	2.8.1.8	102114
acr:Acry_2826	ncbi-geneid:5162427	4.1.2.5	53383
acr:Acry_2827	ncbi-geneid:5162375	1.11.1.5	46626|46626
acr:Acry_2832	ncbi-geneid:5160789	2.2.1.6	55021|55021
acr:Acry_2833	ncbi-geneid:5161829	2.2.1.6	52518|52518|52467
acr:Acry_2835	ncbi-geneid:5161730	3.1.3.3	56784
acr:Acry_2838	ncbi-geneid:5162223	3.4.16.4	56601
acr:Acry_2844	ncbi-geneid:5161367	2.7.7.7	56672|100879
acr:Acry_2849	ncbi-geneid:5159546	3.1.-.-	53474
acr:Acry_2860	ncbi-geneid:5161396	2.2.1.6	52518|52518
acr:Acry_2863	ncbi-geneid:5160014	3.6.4.13	52540
acr:Acry_2867	ncbi-geneid:5162304	1.6.5.5	51735|50129
acr:Acry_2871	ncbi-geneid:5159502	5.1.1.1	51419|50621
acr:Acry_2873	ncbi-geneid:5160018	3.6.4.12	52540|48024
acr:Acry_2876	ncbi-geneid:5159599	5.1.3.-	102546
acr:Acry_2877	ncbi-geneid:5159600	2.7.1.15	53613
acr:Acry_2881	ncbi-geneid:5159655	2.7.1.35	53613
acr:Acry_2883	ncbi-geneid:5160064	3.4.21.88	51306|46785
acr:Acry_2885	ncbi-geneid:5160154	3.5.1.28	55846|47090
acr:Acry_2886	ncbi-geneid:5161978	5.99.1.3	56719|55874|54211
acr:Acry_2903	ncbi-geneid:5159703	3.1.2.-	54637
acr:Acry_2904	ncbi-geneid:5159952	3.1.22.4	52540|46785
acr:Acry_2906	ncbi-geneid:5160606	3.1.22.4	53098
acr:Acry_2933	ncbi-geneid:5159812	3.5.1.4	75304
acr:Acry_2935	ncbi-geneid:5160293	5.4.99.16	51445|51011|56112
acr:Acry_2936	ncbi-geneid:5160180	2.4.1.18	51445|51011|81296|81296
acr:Acry_2937	ncbi-geneid:5160181	3.2.1.-	51445|81296|51011
acr:Acry_2938	ncbi-geneid:5160316	2.4.1.25	51445
acr:Acry_2944	ncbi-geneid:5160182	1.3.3.3	102886
acr:Acry_2945	ncbi-geneid:5160183	1.10.2.2	81342|81648
acr:Acry_2946	ncbi-geneid:5160396	1.10.2.2	46626
acr:Acry_2947	ncbi-geneid:5160397	2.4.2.28	53167
acr:Acry_2948	ncbi-geneid:5160294	1.11.1.7	52833
acr:Acry_2949	ncbi-geneid:5160596	3.6.3.27	52540
acr:Acry_2981	ncbi-geneid:5160682	5.1.3.-	54909
acr:Acry_2989	ncbi-geneid:5160370	2.7.1.5	53067|53067
acr:Acry_3000	ncbi-geneid:5160464	3.6.3.20	52540|50331
acr:Acry_3004	ncbi-geneid:5160842	3.1.1.24|4.1.1.44	53474|69118
acr:Acry_3008	ncbi-geneid:5160726	2.3.1.178	55729
acr:Acry_3009	ncbi-geneid:5160420	2.6.1.76	53383
acr:Acry_3010	ncbi-geneid:5160421	4.2.1.108	51182
acr:Acry_3011	ncbi-geneid:5160719	1.14.11.-	51197
acr:Acry_3012	ncbi-geneid:5160720	2.7.2.4	53633|55021
acr:Acry_3019	ncbi-geneid:5162330	4.3.2.2	48557
acr:Acry_3021	ncbi-geneid:5160676	1.2.1.27	53720
acr:Acry_3022	ncbi-geneid:5160677	3.5.1.87	53187|55031
acr:Acry_3027	ncbi-geneid:5160718	3.6.3.-	56784|81653|81665
acr:Acry_3029	ncbi-geneid:5161044	1.3.1.9	51735
acr:Acry_3030	ncbi-geneid:5161045	2.3.1.-	53474
acr:Acry_3031	ncbi-geneid:5160927	2.3.1.19	53659|54637
acr:Acry_3055	ncbi-geneid:5161016	2.7.2.1	53067|53067
acr:Acry_3057	ncbi-geneid:5161116	6.3.1.2	55931|54368
acr:Acry_3060	ncbi-geneid:5160379	3.5.5.1	56317
acr:Acry_3061	ncbi-geneid:5160380	2.7.1.23	111331
acr:Acry_3063	ncbi-geneid:5161153	1.1.1.37	56327|51735
acr:Acry_3081	ncbi-geneid:5161102	2.3.1.51	69593
acr:Acry_3086	ncbi-geneid:5161176	3.4.13.19	51556
acr:Acry_3098	ncbi-geneid:5161149	3.8.1.2	56784
acr:Acry_3103	ncbi-geneid:5161292	4.4.1.11|2.5.1.-	53383
