# Supplementary material for: Tracing the Repertoire of Promiscuous Enzymes along the Metabolic Pathways in Archaeal Organisms
Source: Life (Basel). 2017 Jul 13;7(3):30. doi: 10.3390/life7030030 (PMC5617955; doi:10.3390/life7030030)
Supplement: Supplementary file 1 [file life-07-00030-s001.zip › Table_S2/adg.txt]

KEGGID	NCBIGI	ECs	SFamilyID
adg:Adeg_0002	ncbi-geneid:8489960	2.7.7.7	55979|55979|55979
adg:Adeg_0005	ncbi-geneid:8489963	5.99.1.3	56719|55874|54211
adg:Adeg_0006	ncbi-geneid:8489964	5.99.1.3	56719|101904
adg:Adeg_0007	ncbi-geneid:8489965	4.-.-.-	51366
adg:Adeg_0008	ncbi-geneid:8489966	2.6.-.-	52317
adg:Adeg_0010	ncbi-geneid:8489968	1.1.1.95	51735|143548|52283|55021
adg:Adeg_0011	ncbi-geneid:8489969	6.1.1.11	55681|46589
adg:Adeg_0035	ncbi-geneid:8489995	2.8.1.-	69721
adg:Adeg_0036	ncbi-geneid:8489996	6.3.5.9|6.3.1	52540|52317
adg:Adeg_0042	ncbi-geneid:8490002	3.5.1.28	47090
adg:Adeg_0048	ncbi-geneid:8490008	2.6.1.-	53383
adg:Adeg_0050	ncbi-geneid:8490010	6.1.1.19	52374|47323|55190
adg:Adeg_0051	ncbi-geneid:8490011	6.3.4.2	52540|52317
adg:Adeg_0052	ncbi-geneid:8490012	3.4.21.-	52096
adg:Adeg_0056	ncbi-geneid:8490016	4.1.2.13	51569
adg:Adeg_0057	ncbi-geneid:8490017	2.2.1.2	51569
adg:Adeg_0064	ncbi-geneid:8490024	2.1.1.-	53335
adg:Adeg_0069	ncbi-geneid:8490029	3.1.3.48	52788
adg:Adeg_0070	ncbi-geneid:8490030	5.3.1.6	89623
adg:Adeg_0071	ncbi-geneid:8490031	2.1.2.1	53383
adg:Adeg_0072	ncbi-geneid:8490032	3.5.4.12	53927
adg:Adeg_0074	ncbi-geneid:8490034	5.1.3.14	53756
adg:Adeg_0077	ncbi-geneid:8490037	3.6.3.14	81336
adg:Adeg_0078	ncbi-geneid:8490038	3.6.3.14	81333
adg:Adeg_0079	ncbi-geneid:8490039	3.6.3.14	81573
adg:Adeg_0080	ncbi-geneid:8490040	3.6.3.14	47928|160527
adg:Adeg_0081	ncbi-geneid:8490041	3.6.3.14	52540|47917|50615
adg:Adeg_0082	ncbi-geneid:8490042	3.6.3.14	52943
adg:Adeg_0083	ncbi-geneid:8490043	3.6.3.14	52540|47917|50615
adg:Adeg_0084	ncbi-geneid:8490044	3.6.3.14	51344|46604
adg:Adeg_0107	ncbi-geneid:8490067	4.2.3.1	53686
adg:Adeg_0115	ncbi-geneid:8490076	2.7.7.3	52374
adg:Adeg_0124	ncbi-geneid:8490085	3.4.24.78	53163
adg:Adeg_0126	ncbi-geneid:8490087	3.6.4.12	52540|50249|52540
adg:Adeg_0137	ncbi-geneid:8490098	3.5.4.5	53927
adg:Adeg_0139	ncbi-geneid:8490100	4.1.1.-	52507
adg:Adeg_0144	ncbi-geneid:8490105	2.5.1.3	51391
adg:Adeg_0146	ncbi-geneid:8490107	2.7.4.16	56042|55326
adg:Adeg_0149	ncbi-geneid:8490110	2.3.1.128	55729
adg:Adeg_0150	ncbi-geneid:8490111	3.4.24.57	53067|53067
adg:Adeg_0156	ncbi-geneid:8490117	1.2.1.43	53706|54862|50692|54292
adg:Adeg_0157	ncbi-geneid:8490118	1.6.99.5|1.6.5.3	142019|140490|142984|52833|54862
adg:Adeg_0158	ncbi-geneid:8490119	1.6.5.3	52833
adg:Adeg_0159	ncbi-geneid:8490120	6.3.3.2	100950
adg:Adeg_0162	ncbi-geneid:8490123	2.5.1.47	53686
adg:Adeg_0163	ncbi-geneid:8490124	6.2.1.30	56801
adg:Adeg_0164	ncbi-geneid:8490125	1.2.7.8	52518|52518|54862|52922
adg:Adeg_0165	ncbi-geneid:8490126	1.2.7.8	53323
adg:Adeg_0166	ncbi-geneid:8490127	6.2.1.30	56801
adg:Adeg_0169	ncbi-geneid:8490130	1.1.1.38	51735|53223
adg:Adeg_0172	ncbi-geneid:8490133	2.7.13.3	55874|55785|47384
adg:Adeg_0178	ncbi-geneid:8490139	2.1.1.63	46767
adg:Adeg_0181	ncbi-geneid:8490142	6.3.5.10	52540|52317
adg:Adeg_0182	ncbi-geneid:8490143	5.4.2.1	53649
adg:Adeg_0183	ncbi-geneid:8490144	6.3.5.9|6.3.1	52540|52317
adg:Adeg_0186	ncbi-geneid:8490147	2.7.2.11	53633|88697
adg:Adeg_0188	ncbi-geneid:8490149	1.2.1.41	53720
adg:Adeg_0189	ncbi-geneid:8490150	3.5.1.28	53187
adg:Adeg_0190	ncbi-geneid:8490151	2.7.7.18	52374
adg:Adeg_0193	ncbi-geneid:8490154	3.5.1.18	53187|55031
adg:Adeg_0197	ncbi-geneid:8490161	3.4.21.-	50494|50156
adg:Adeg_0198	ncbi-geneid:8490162	3.4.16.4	56601|69189
adg:Adeg_0204	ncbi-geneid:8490168	3.1.3.15	89550
adg:Adeg_0205	ncbi-geneid:8490169	4.1.1.19	56271
adg:Adeg_0206	ncbi-geneid:8490170	2.5.1.16	53335
adg:Adeg_0207	ncbi-geneid:8490171	3.5.3.11	52768
adg:Adeg_0208	ncbi-geneid:8490173	2.8.1.-	52402
adg:Adeg_0210	ncbi-geneid:8490175	3.1.-.-	50249|50249|50249|50249
adg:Adeg_0213	ncbi-geneid:8490178	3.5.1.28	53187
adg:Adeg_0219	ncbi-geneid:8490184	1.97.1.4	102114
adg:Adeg_0221	ncbi-geneid:8490186	2.6.1.42	56752
adg:Adeg_0222	ncbi-geneid:8490187	4.2.1.9	143975|52016
adg:Adeg_0223	ncbi-geneid:8490188	2.2.1.6	52518|52518|52467
adg:Adeg_0224	ncbi-geneid:8490189	2.2.1.6	55021|55021
adg:Adeg_0225	ncbi-geneid:8490190	1.1.1.86	51735|48179
adg:Adeg_0226	ncbi-geneid:8490191	2.3.3.13	51569|110921
adg:Adeg_0227	ncbi-geneid:8490192	4.2.1.33|4.2.1.35	53732
adg:Adeg_0228	ncbi-geneid:8490193	4.2.1.33|4.2.1.35	52016
adg:Adeg_0229	ncbi-geneid:8490194	2.3.3.13	51569|110921
adg:Adeg_0230	ncbi-geneid:8490195	5.4.2.10	53738|53738|53738|55957
adg:Adeg_0231	ncbi-geneid:8490196	2.6.1.16	53697|56235
adg:Adeg_0232	ncbi-geneid:8490197	1.11.1.6	47240
adg:Adeg_0244	ncbi-geneid:8490209	2.7.13.3
adg:Adeg_0258	ncbi-geneid:8490223	2.7.7.24	53448|51161
adg:Adeg_0259	ncbi-geneid:8490224	5.1.3.13	51182
adg:Adeg_0260	ncbi-geneid:8490225	4.2.1.46	51735
adg:Adeg_0281	ncbi-geneid:8490246	3.6.3.34	52540
adg:Adeg_0282	ncbi-geneid:8490247	1.2.1.2	53706
adg:Adeg_0283	ncbi-geneid:8490248	1.7.99.4|1.2.1.2	53706|50692
adg:Adeg_0290	ncbi-geneid:8490255	1.12.7.2	53920|54862
adg:Adeg_0294	ncbi-geneid:8490259	6.1.1.9	52374|47323|50677|46589
adg:Adeg_0295	ncbi-geneid:8490260	6.3.2.12|6.3.2.17	53623|53244
adg:Adeg_0303	ncbi-geneid:8490268	4.2.1.2	117457
adg:Adeg_0304	ncbi-geneid:8490269	2.7.9.3	56042|55326
adg:Adeg_0306	ncbi-geneid:8490271	4.1.1.21|5.4.99.18	52255
adg:Adeg_0307	ncbi-geneid:8490272	4.3.2.2	48557
adg:Adeg_0308	ncbi-geneid:8490273	6.3.2.6	56104
adg:Adeg_0309	ncbi-geneid:8490274	2.4.2.14	53271|56235
adg:Adeg_0310	ncbi-geneid:8490275	6.3.3.1	56042|55326
adg:Adeg_0311	ncbi-geneid:8490276	3.5.4.10|2.1.2.3	53927|52335
adg:Adeg_0312	ncbi-geneid:8490277	6.3.4.13	56059|52440|51246
adg:Adeg_0313	ncbi-geneid:8490278	1.1.1.23	53720
adg:Adeg_0314	ncbi-geneid:8490279	4.2.1.19	54211|54211
adg:Adeg_0315	ncbi-geneid:8490280	2.4.2.-	52317
adg:Adeg_0316	ncbi-geneid:8490281	5.3.1.16	51366
adg:Adeg_0317	ncbi-geneid:8490282	4.1.3.-	51366
adg:Adeg_0318	ncbi-geneid:8490283	3.6.1.31|3.5.4.19	141734|101386
adg:Adeg_0331	ncbi-geneid:8490296	1.6.5.3	52833
adg:Adeg_0332	ncbi-geneid:8490297	1.6.99.5	142019|140490|142984|52833|54862
adg:Adeg_0335	ncbi-geneid:8490300	1.2.99.2	56821
adg:Adeg_0336	ncbi-geneid:8490301	2.3.1.169|1.2.7.4|1.2.99.2	56821
adg:Adeg_0337	ncbi-geneid:8490302	2.1.1.-	51717
adg:Adeg_0345	ncbi-geneid:8490310	1.5.1.20	51730
adg:Adeg_0347	ncbi-geneid:8490312	1.3.1.26	51735|55347
adg:Adeg_0350	ncbi-geneid:8490315	1.2.1.11	55347|51735
adg:Adeg_0351	ncbi-geneid:8490316	4.2.1.52	51569
adg:Adeg_0355	ncbi-geneid:8490320	1.97.1.4	102114
adg:Adeg_0369	ncbi-geneid:8490335	2.4.2.9	53271
adg:Adeg_0370	ncbi-geneid:8490336	2.1.3.2	53671
adg:Adeg_0371	ncbi-geneid:8490337	3.5.2.3	51556|51338
adg:Adeg_0372	ncbi-geneid:8490338	6.3.5.5	52317|52021
adg:Adeg_0373	ncbi-geneid:8490339	6.3.5.5	56059|56059|48108|52440|52440|52335
adg:Adeg_0375	ncbi-geneid:8490341	1.3.3.1	51395
adg:Adeg_0376	ncbi-geneid:8490342	4.1.1.23	51366
adg:Adeg_0377	ncbi-geneid:8490343	2.4.2.10	53271
adg:Adeg_0378	ncbi-geneid:8490344	3.1.-.-	64182
adg:Adeg_0379	ncbi-geneid:8490345	2.7.6.5	109604|81301|81271|55021
adg:Adeg_0380	ncbi-geneid:8490346	3.1.-.-	69500
adg:Adeg_0381	ncbi-geneid:8490347	3.1.2.6	56281
adg:Adeg_0384	ncbi-geneid:8490350	1.4.1.13|1.4.1.14	51395|54862
adg:Adeg_0386	ncbi-geneid:8490352	6.3.1.2	55931|54368
adg:Adeg_0391	ncbi-geneid:8490357	4.1.3.27	56322
adg:Adeg_0393	ncbi-geneid:8490359	4.2.99.18	48150
adg:Adeg_0401	ncbi-geneid:8490367	2.7.7.60|4.6.1.12	69765|53448
adg:Adeg_0402	ncbi-geneid:8490368	2.3.1.30	51161
adg:Adeg_0403	ncbi-geneid:8490369	6.1.1.16	52374|47323
adg:Adeg_0404	ncbi-geneid:8490370	2.1.1.148	69796
adg:Adeg_0405	ncbi-geneid:8490371	2.1.1.-	75217|55315
adg:Adeg_0423	ncbi-geneid:8490394	2.8.1.7	53383
adg:Adeg_0424	ncbi-geneid:8490395	2.5.1.72	142754
adg:Adeg_0432	ncbi-geneid:8490403	2.1.1.-	75217
adg:Adeg_0434	ncbi-geneid:8490405	2.7.7.7	89550|160975
adg:Adeg_0438	ncbi-geneid:8490409	6.4.1.2	52096
adg:Adeg_0439	ncbi-geneid:8490410	2.7.1.11	53784
adg:Adeg_0440	ncbi-geneid:8490411	2.7.1.40	51621|52935|52009|50800
adg:Adeg_0442	ncbi-geneid:8490413	1.17.4.1	51998|51294|55608|48168
adg:Adeg_0447	ncbi-geneid:8490418	3.6.1.13	55811
adg:Adeg_0450	ncbi-geneid:8490421	2.7.7.12	54197|54197
adg:Adeg_0451	ncbi-geneid:8490422	2.4.1.21	53756
adg:Adeg_0469	ncbi-geneid:8490440	2.2.1.1	52518
adg:Adeg_0470	ncbi-geneid:8490441	2.2.1.1	52518|52922
adg:Adeg_0474	ncbi-geneid:8490445	3.4.21.102	52096|50156
adg:Adeg_0477	ncbi-geneid:8490448	3.5.1.28	53187
adg:Adeg_0479	ncbi-geneid:8490450	5.1.1.3	53681|53681
adg:Adeg_0489	ncbi-geneid:8490464	3.4.21.92	52096
adg:Adeg_0492	ncbi-geneid:8490467	3.4.21.-	52540|54211
adg:Adeg_0493	ncbi-geneid:8490468	3.4.21.53	52540|54211|88697
adg:Adeg_0495	ncbi-geneid:8490470	2.7.7.13|2.7.7.22|5.3.1.8	53448|51182
adg:Adeg_0496	ncbi-geneid:8490471	5.4.2.10	53738|53738|53738|55957
adg:Adeg_0526	ncbi-geneid:8490501	6.1.1.17	52374|48163
adg:Adeg_0540	ncbi-geneid:8490515	6.1.1.20	55681|46589
adg:Adeg_0541	ncbi-geneid:8490516	6.1.1.20	56037|55681|50249|54991|46955
adg:Adeg_0544	ncbi-geneid:8490519	3.4.-.-	51366
adg:Adeg_0556	ncbi-geneid:8490531	6.6.1.1	52540
adg:Adeg_0562	ncbi-geneid:8490538	1.1.3.15	56176|55103
adg:Adeg_0568	ncbi-geneid:8490544	4.2.3.1	53686
adg:Adeg_0572	ncbi-geneid:8490548	5.99.1.2	56712|57783|57783
adg:Adeg_0573	ncbi-geneid:8490549	2.1.1.74	51905
adg:Adeg_0576	ncbi-geneid:8490552	3.4.25.2	56235
adg:Adeg_0580	ncbi-geneid:8490556	2.7.4.22	53633
adg:Adeg_0583	ncbi-geneid:8490559	2.5.1.31	64005
adg:Adeg_0586	ncbi-geneid:8490562	1.1.1.267	55347|51735|69055
adg:Adeg_0587	ncbi-geneid:8490563	3.4.24.-	50156
adg:Adeg_0588	ncbi-geneid:8490564	1.17.7.1	56014|51717
adg:Adeg_0589	ncbi-geneid:8490565	6.1.1.15	55681|55826|52954
adg:Adeg_0590	ncbi-geneid:8490566	4.2.3.12	55620
adg:Adeg_0594	ncbi-geneid:8490570	3.5.4.16	55620
adg:Adeg_0596	ncbi-geneid:8490572	3.1.3.5	64167
adg:Adeg_0603	ncbi-geneid:8490579	1.3.99.22	102114
adg:Adeg_0609	ncbi-geneid:8490585	2.1.1.-	53335
adg:Adeg_0610	ncbi-geneid:8490586	2.1.1.-	75217|88697
adg:Adeg_0620	ncbi-geneid:8490596	6.3.5.3	56042|55326|55326|56042|82697
adg:Adeg_0621	ncbi-geneid:8490597	6.3.5.3	52317
adg:Adeg_0622	ncbi-geneid:8490598	1.1.1.94	48179|51735
adg:Adeg_0625	ncbi-geneid:8490601	3.6.4.6	52540|140990
adg:Adeg_0650	ncbi-geneid:8490629	3.1.3.12	56784
adg:Adeg_0651	ncbi-geneid:8490630	2.4.1.15	53756
adg:Adeg_0656	ncbi-geneid:8490641	1.1.1.25	51735|53223
adg:Adeg_0657	ncbi-geneid:8490642	4.2.3.5	103263
adg:Adeg_0658	ncbi-geneid:8490643	2.7.1.71	52540
adg:Adeg_0659	ncbi-geneid:8490644	4.2.3.4	56796
adg:Adeg_0662	ncbi-geneid:8490647	4.2.1.10	52304
adg:Adeg_0663	ncbi-geneid:8490648	3.4.11.9	55920|53092
adg:Adeg_0665	ncbi-geneid:8490650	4.1.2.13|3.1.3.11	111249
adg:Adeg_0672	ncbi-geneid:8490657	2.9.1.1	53383
adg:Adeg_0673	ncbi-geneid:8490658	2.7.7.4	52540|50447|50465|46785|46785|46785
adg:Adeg_0689	ncbi-geneid:8490674	2.7.7.7	55979|55979|55979
adg:Adeg_0840	ncbi-geneid:8490825	2.7.4.8	52540
adg:Adeg_0844	ncbi-geneid:8490829	2.7.7.6	63562
adg:Adeg_0845	ncbi-geneid:8490830	6.3.2.5|4.1.1.36	102645|52507
adg:Adeg_0847	ncbi-geneid:8490832	2.4.-.-	53448
adg:Adeg_0856	ncbi-geneid:8490841	3.6.4.-	52540|52540
adg:Adeg_0857	ncbi-geneid:8490842	3.5.1.88	56420
adg:Adeg_0858	ncbi-geneid:8490843	2.1.2.9	53328|50486
adg:Adeg_0859	ncbi-geneid:8490844	2.1.1.-	53335|48013
adg:Adeg_0860	ncbi-geneid:8490845	3.4.16.4	56601|69189
adg:Adeg_0862	ncbi-geneid:8490847	2.7.11.1	55874
adg:Adeg_0864	ncbi-geneid:8490849	3.5.1.28	88713|53187
adg:Adeg_0869	ncbi-geneid:8490854	3.4.16.4	56601|69189
adg:Adeg_0882	ncbi-geneid:8490867	1.1.1.3	55347|51735|55021
adg:Adeg_0883	ncbi-geneid:8490868	2.7.1.39	54211|55060
adg:Adeg_0884	ncbi-geneid:8490869	2.7.2.4	53633|55021|55021
adg:Adeg_0886	ncbi-geneid:8490871	2.4.2.8	53271
adg:Adeg_0887	ncbi-geneid:8490872	6.3.5.2	52317|52402
adg:Adeg_0891	ncbi-geneid:8490877	3.1.26.4
adg:Adeg_0892	ncbi-geneid:8490878	1.17.4.2	51998
adg:Adeg_0893	ncbi-geneid:8490879	1.97.1.4	102114
adg:Adeg_0899	ncbi-geneid:8490885	2.7.13.3	55874|55781
adg:Adeg_0902	ncbi-geneid:8490888	2.7.1.15	53613
adg:Adeg_0903	ncbi-geneid:8490889	1.3.1.9	51735
adg:Adeg_0924	ncbi-geneid:8490910	1.8.99.2	51905|56425|46977
adg:Adeg_0932	ncbi-geneid:8490918	2.1.1.132	53335
adg:Adeg_0933	ncbi-geneid:8490919	2.1.1.130|2.1.1.151	53790
adg:Adeg_0934	ncbi-geneid:8490920	2.1.1.133	53790
adg:Adeg_0936	ncbi-geneid:8490922	2.1.1.131	53790
adg:Adeg_0939	ncbi-geneid:8490925	5.4.1.2	63965
adg:Adeg_0940	ncbi-geneid:8490926	3.6.1.15
adg:Adeg_0945	ncbi-geneid:8490931	1.15.1.2	49367|57802
adg:Adeg_0955	ncbi-geneid:8490941	2.3.1.15	53659
adg:Adeg_0956	ncbi-geneid:8490942	2.3.1.41|2.3.1.180	53901
adg:Adeg_0957	ncbi-geneid:8490943	2.3.1.39	52151|55048
adg:Adeg_0958	ncbi-geneid:8490944	1.1.1.100	51735
adg:Adeg_0960	ncbi-geneid:8490946	2.3.1.179	53901|53901
adg:Adeg_0961	ncbi-geneid:8490947	3.1.26.3	69065|54768
adg:Adeg_0963	ncbi-geneid:8490949	2.4.2.28	53167
adg:Adeg_0964	ncbi-geneid:8490950	5.3.1.23	100950
adg:Adeg_0965	ncbi-geneid:8490951	3.3.1.1	52283|51735
adg:Adeg_0966	ncbi-geneid:8490952	4.1.2.17	53639
adg:Adeg_0967	ncbi-geneid:8490953	3.5.4.28	51556|51338
adg:Adeg_0968	ncbi-geneid:8490954	2.1.1.-	53335|88697
adg:Adeg_1001	ncbi-geneid:8490987	1.8.98.1	51905|54862
adg:Adeg_1006	ncbi-geneid:8490992	1.2.7.5	48310|56228
adg:Adeg_1012	ncbi-geneid:8490998	2.7.13.3	55874|47384|55785
adg:Adeg_1013	ncbi-geneid:8490999	3.6.3.27	52540
adg:Adeg_1017	ncbi-geneid:8491003	1.5.1.2	51735|48179
adg:Adeg_1020	ncbi-geneid:8491006	6.1.1.5	52374|47323|50677
adg:Adeg_1021	ncbi-geneid:8491007	3.2.1.-	53955
adg:Adeg_1022	ncbi-geneid:8491008	2.7.1.24	52540
adg:Adeg_1023	ncbi-geneid:8491009	3.2.2.23|4.2.99.18	81624|46946|57716
adg:Adeg_1024	ncbi-geneid:8491010	2.7.7.7	56672|88723|47807|53098
adg:Adeg_1027	ncbi-geneid:8491013	2.7.13.3	55874|47384|158472
adg:Adeg_1033	ncbi-geneid:8491019	2.7.13.3	55874
adg:Adeg_1071	ncbi-geneid:8491059	2.5.1.6	55973|55973|55973
adg:Adeg_1078	ncbi-geneid:8491066	1.8.98.1	51905|54862
adg:Adeg_1079	ncbi-geneid:8491067	1.8.98.1	51905
adg:Adeg_1080	ncbi-geneid:8491068	1.8.99.2	51905|56425|46977
adg:Adeg_1081	ncbi-geneid:8491069	1.8.99.2	54862
adg:Adeg_1092	ncbi-geneid:8491080	3.6.4.12	52540
adg:Adeg_1094	ncbi-geneid:8491082	6.5.1.2
adg:Adeg_1095	ncbi-geneid:8491083	6.3.5.6|6.3.5.7	141000
adg:Adeg_1096	ncbi-geneid:8491084	3.5.1.4|6.3.5.6|6.3.5.7	75304
adg:Adeg_1097	ncbi-geneid:8491085	6.3.5.6|6.3.5.7	55931|89095
adg:Adeg_1099	ncbi-geneid:8491087	2.3.3.14	51569
adg:Adeg_1100	ncbi-geneid:8491088	4.2.1.33|4.2.1.35	53732
adg:Adeg_1101	ncbi-geneid:8491089	4.2.1.33|4.2.1.35	52016
adg:Adeg_1102	ncbi-geneid:8491090	1.1.1.41	53659
adg:Adeg_1106	ncbi-geneid:8491094	6.3.2.1	52374
adg:Adeg_1107	ncbi-geneid:8491095	2.7.7.7	56672|100879
adg:Adeg_1108	ncbi-geneid:8491096	6.3.2.4	56059|52440
adg:Adeg_1109	ncbi-geneid:8491097	4.1.2.4	51569
adg:Adeg_1122	ncbi-geneid:8491110	2.1.1.14	51726|51726
adg:Adeg_1137	ncbi-geneid:8491125	1.1.1.205	51412|54631
adg:Adeg_1146	ncbi-geneid:8491134	1.17.1.2	50249|50249|50249|50249
adg:Adeg_1147	ncbi-geneid:8491135	2.3.1.51	69593
adg:Adeg_1148	ncbi-geneid:8491136	2.7.4.14	52540
adg:Adeg_1149	ncbi-geneid:8491137	2.5.1.19	55205
adg:Adeg_1150	ncbi-geneid:8491138	1.3.1.12	51735|48179|55021
adg:Adeg_1153	ncbi-geneid:8491141	4.2.1.51	53850|55021
adg:Adeg_1154	ncbi-geneid:8491142	2.5.1.54	51569
adg:Adeg_1155	ncbi-geneid:8491143	2.6.1.9	53383
adg:Adeg_1156	ncbi-geneid:8491144	4.2.1.20	51366
adg:Adeg_1157	ncbi-geneid:8491145	4.2.1.20	53686
adg:Adeg_1158	ncbi-geneid:8491146	5.3.1.24	51366
adg:Adeg_1159	ncbi-geneid:8491147	4.1.1.48	51366
adg:Adeg_1160	ncbi-geneid:8491148	2.4.2.18	52418|47648
adg:Adeg_1161	ncbi-geneid:8491149	4.1.3.27	52317
adg:Adeg_1162	ncbi-geneid:8491150	4.1.3.27	56322
adg:Adeg_1192	ncbi-geneid:8491182	1.1.1.1	50129|51735
adg:Adeg_1193	ncbi-geneid:8491183	3.6.3.34	52540
adg:Adeg_1204	ncbi-geneid:8491195	2.7.7.7	52141
adg:Adeg_1212	ncbi-geneid:8491203	3.1.3.3	56784
adg:Adeg_1214	ncbi-geneid:8491205	3.6.3.-	52540
adg:Adeg_1231	ncbi-geneid:8491222	1.12.99.6	56762
adg:Adeg_1232	ncbi-geneid:8491223	1.12.99.6	56770
adg:Adeg_1233	ncbi-geneid:8491224	3.4.24.-	53163
adg:Adeg_1234	ncbi-geneid:8491225	2.7.1.11	53784
adg:Adeg_1237	ncbi-geneid:8491228	2.7.4.3	52540
adg:Adeg_1240	ncbi-geneid:8491232	4.3.1.1	48557
adg:Adeg_1244	ncbi-geneid:8491236	2.8.1.6	102114
adg:Adeg_1251	ncbi-geneid:8491243	1.6.5.3	46548
adg:Adeg_1253	ncbi-geneid:8491245	5.4.3.8	53383
adg:Adeg_1257	ncbi-geneid:8491249	4.2.1.24	51569
adg:Adeg_1258	ncbi-geneid:8491250	2.1.1.107|4.2.1.75	53790|69618
adg:Adeg_1259	ncbi-geneid:8491251	2.5.1.61	53850|54782
adg:Adeg_1260	ncbi-geneid:8491252	1.2.1.70	69742|51735|69075
adg:Adeg_1262	ncbi-geneid:8491254	2.5.1.30	48576
adg:Adeg_1275	ncbi-geneid:8491267	2.4.2.29	51713
adg:Adeg_1277	ncbi-geneid:8491269	3.5.4.9	101262
adg:Adeg_1278	ncbi-geneid:8491270	1.5.1.5|3.5.4.9	51735|53223
adg:Adeg_1283	ncbi-geneid:8491275	6.4.1.2|6.3.4.14	56059|52440|51246
adg:Adeg_1284	ncbi-geneid:8491276	4.1.1.3	51569|89000|51230
adg:Adeg_1290	ncbi-geneid:8491282	5.4.99.5	55298
adg:Adeg_1292	ncbi-geneid:8491284	5.4.99.12	55120|55174
adg:Adeg_1295	ncbi-geneid:8491287	2.1.1.-	53335|50249
adg:Adeg_1300	ncbi-geneid:8491292	6.1.1.2	52374
adg:Adeg_1302	ncbi-geneid:8491294	2.7.7.72|3.1.3.-|3.1.4	64182|54631|81891|81301
adg:Adeg_1303	ncbi-geneid:8491295	4.1.1.20	51419|50621
adg:Adeg_1309	ncbi-geneid:8491301	5.1.3.1	51366
adg:Adeg_1310	ncbi-geneid:8491302	3.6.1.-	52540|50249
adg:Adeg_1311	ncbi-geneid:8491303	2.7.11.1	56112|54184
adg:Adeg_1312	ncbi-geneid:8491304	3.1.3.16	81606
adg:Adeg_1313	ncbi-geneid:8491305	2.1.1.-	102114
adg:Adeg_1318	ncbi-geneid:8491310	2.4.2.2	52418|54680|47648
adg:Adeg_1319	ncbi-geneid:8491311	5.4.2.7	53649|143856
adg:Adeg_1333	ncbi-geneid:8491325	1.8.98.1	51905|54862
adg:Adeg_1341	ncbi-geneid:8491333	3.1.31.1	50199|57884
adg:Adeg_1379	ncbi-geneid:8491371	1.11.1.15	52833
adg:Adeg_1380	ncbi-geneid:8491372	2.6.1.1	53383
adg:Adeg_1381	ncbi-geneid:8491373	2.6.1.83	53383
adg:Adeg_1382	ncbi-geneid:8491374	5.1.1.7	54506
adg:Adeg_1383	ncbi-geneid:8491375	1.2.7.3	53323
adg:Adeg_1384	ncbi-geneid:8491376	1.2.7.3	52518
adg:Adeg_1385	ncbi-geneid:8491377	1.2.7.3	52518|52922
adg:Adeg_1386	ncbi-geneid:8491378	1.2.7.3	54862
adg:Adeg_1393	ncbi-geneid:8491385	3.4.21.116	50156|50494
adg:Adeg_1396	ncbi-geneid:8491388	2.7.1.23	111331
adg:Adeg_1398	ncbi-geneid:8491390	2.2.1.7	52518|52518|52922
adg:Adeg_1400	ncbi-geneid:8491392	2.5.1.1|2.5.1.10|2.5.1.29	48576
adg:Adeg_1407	ncbi-geneid:8491399	3.1.26.4	53098
adg:Adeg_1408	ncbi-geneid:8491400	5.4.3.2	102114
adg:Adeg_1410	ncbi-geneid:8491402	3.4.21.89	51306
adg:Adeg_1412	ncbi-geneid:8491404	2.1.1.31	75217
adg:Adeg_1418	ncbi-geneid:8491410	5.99.1.3|3.6.4.12	56712|52540|52540
adg:Adeg_1419	ncbi-geneid:8491411	2.6.1.82	53383
adg:Adeg_1434	ncbi-geneid:8491427	2.4.1.129	56601|56519
adg:Adeg_1438	ncbi-geneid:8491431	3.1.-.-	53098
adg:Adeg_1440	ncbi-geneid:8491433	6.1.1.7	55681|101353|55186|50447
adg:Adeg_1446	ncbi-geneid:8491439	3.2.-.-	101478
adg:Adeg_1452	ncbi-geneid:8491445	4.1.1.-	50475|143968
adg:Adeg_1453	ncbi-geneid:8491446	2.1.1	53335
adg:Adeg_1455	ncbi-geneid:8491448	4.1.1.50	56276
adg:Adeg_1465	ncbi-geneid:8491458	5.4.2.1
adg:Adeg_1466	ncbi-geneid:8491459	4.1.1.81	53383
adg:Adeg_1472	ncbi-geneid:8491465	3.4.13.19	51556
adg:Adeg_1475	ncbi-geneid:8491468	3.1.4.16	109604|54791
adg:Adeg_1480	ncbi-geneid:8491473	3.6.3.12	56784|81653|81665
adg:Adeg_1482	ncbi-geneid:8491475	2.7.13.3	52402|52402
adg:Adeg_1494	ncbi-geneid:8491488	5.4.99.12	55120
adg:Adeg_1496	ncbi-geneid:8491490	2.7.7.6	56553|55257|47789
adg:Adeg_1503	ncbi-geneid:8491497	3.4.11.18	55920
adg:Adeg_1531	ncbi-geneid:8491525	2.7.7.6	64484
adg:Adeg_1532	ncbi-geneid:8491526	2.7.7.6	64484
adg:Adeg_1537	ncbi-geneid:8491531	2.4.1.129	56601|56519
adg:Adeg_1547	ncbi-geneid:8491542	1.97.1.4	102114
adg:Adeg_1548	ncbi-geneid:8491543	1.17.4.2	51998
adg:Adeg_1561	ncbi-geneid:8491556	2.5.1.7	55205
adg:Adeg_1562	ncbi-geneid:8491557	1.1.1.158	56176|56194
adg:Adeg_1563	ncbi-geneid:8491558	6.3.2.8	53623|53244|51984
adg:Adeg_1564	ncbi-geneid:8491559	2.4.1.227	53756
adg:Adeg_1566	ncbi-geneid:8491561	6.3.2.9	53623|53244|51984
adg:Adeg_1568	ncbi-geneid:8491563	6.3.2.10	53623|53244|63418
adg:Adeg_1569	ncbi-geneid:8491564	6.3.2.13	53623|53244|63418
adg:Adeg_1570	ncbi-geneid:8491565	2.4.1.129	56601|56519|54184|54184
adg:Adeg_1572	ncbi-geneid:8491567	2.1.1.-	53335|81799
adg:Adeg_1577	ncbi-geneid:8491572	2.7.7.7	52540|48019
adg:Adeg_1580	ncbi-geneid:8491575	1.1.1.133	51735
adg:Adeg_1582	ncbi-geneid:8491577	1.1.1.27	56327|51735
adg:Adeg_1584	ncbi-geneid:8491579	5.-.-.-	111337
adg:Adeg_1587	ncbi-geneid:8491582	2.1.1.36	53335
adg:Adeg_1592	ncbi-geneid:8491587	6.2.1.30	56801
adg:Adeg_1597	ncbi-geneid:8491592	6.2.1.3	56801
adg:Adeg_1600	ncbi-geneid:8491595	5.4.2.1	53649
adg:Adeg_1603	ncbi-geneid:8491598	4.4.1.19	102110
adg:Adeg_1604	ncbi-geneid:8491599	5.4.99.12	55120|55174
adg:Adeg_1612	ncbi-geneid:8491608	3.6.1.1	64182
adg:Adeg_1614	ncbi-geneid:8491610	4.2.1.11	51604|54826
adg:Adeg_1615	ncbi-geneid:8491611	5.3.1.1	51351
adg:Adeg_1616	ncbi-geneid:8491612	2.7.2.3	53748
adg:Adeg_1617	ncbi-geneid:8491613	1.2.1.12	55347|51735
adg:Adeg_1622	ncbi-geneid:8491618	5.3.1.9	53697
adg:Adeg_1632	ncbi-geneid:8491628	3.1.22.4	53098
adg:Adeg_1635	ncbi-geneid:8491631	6.3.1.5	52402
adg:Adeg_1642	ncbi-geneid:8491638	3.6.3.34	52540
adg:Adeg_1647	ncbi-geneid:8491643	6.1.1.6	55681|50249
adg:Adeg_1652	ncbi-geneid:8491648	3.6.1.23	51283
adg:Adeg_1656	ncbi-geneid:8491652	2.7.7.8	54211|54211|55666|54791|55666|46915|50249
adg:Adeg_1658	ncbi-geneid:8491654	2.7.1.26|2.7.7.2	82114|52374
adg:Adeg_1659	ncbi-geneid:8491655	5.4.99.12	55120
adg:Adeg_1669	ncbi-geneid:8491665	6.1.1.3	55681|55186|52954|81271
adg:Adeg_1671	ncbi-geneid:8491667	3.5.1.16	53187|55031
adg:Adeg_1673	ncbi-geneid:8491669	6.1.1.12	55681|55261|50249
adg:Adeg_1674	ncbi-geneid:8491670	6.1.1.21	55681|52954
adg:Adeg_1676	ncbi-geneid:8491672	1.6.5.3|1.6.99.3	51735
adg:Adeg_1678	ncbi-geneid:8491674	3.1.-.-	56281
adg:Adeg_1690	ncbi-geneid:8491686	2.4.2.21	52733
adg:Adeg_1695	ncbi-geneid:8491695	6.1.1.1	52374|55174
adg:Adeg_1701	ncbi-geneid:8491701	3.5.1.28	54106
adg:Adeg_1704	ncbi-geneid:8491704	2.7.7.62	52540|103007
adg:Adeg_1706	ncbi-geneid:8491706	1.3.99.15	53067
adg:Adeg_1711	ncbi-geneid:8491711	1.2.1.12	55347|51735
adg:Adeg_1712	ncbi-geneid:8491712	2.7.7.4	52374|88697
adg:Adeg_1727	ncbi-geneid:8491730	2.7.7.-	56731|57783
adg:Adeg_1728	ncbi-geneid:8491731	3.1.5.1	109604
adg:Adeg_1729	ncbi-geneid:8491732	6.5.1.-	55144
adg:Adeg_1730	ncbi-geneid:8491733	2.7.9.2	56059|51621|52009
adg:Adeg_1733	ncbi-geneid:8491736	6.1.1.14	109604
adg:Adeg_1734	ncbi-geneid:8491737	6.1.1.14	55681
adg:Adeg_1743	ncbi-geneid:8491746	1.2.7.5	48310|56228
adg:Adeg_1744	ncbi-geneid:8491747	3.1.21.2	51658
adg:Adeg_1756	ncbi-geneid:8491759	2.7.7.25	81891|81301
adg:Adeg_1758	ncbi-geneid:8491761	5.1.1.1	51419|50621
adg:Adeg_1760	ncbi-geneid:8491763	2.7.8.7	56214
adg:Adeg_1762	ncbi-geneid:8491765	2.7.13.3	55874|55781
adg:Adeg_1763	ncbi-geneid:8491766	3.6.3.4	56784|81653|81665|55008
adg:Adeg_1780	ncbi-geneid:8491783	1.11.1.6	47240
adg:Adeg_1781	ncbi-geneid:8491784	1.6.5.3	53920|54292|54862
adg:Adeg_1783	ncbi-geneid:8491786	1.6.5.3	53920|54862|54292
adg:Adeg_1787	ncbi-geneid:8491790	1.12.99.6	56762
adg:Adeg_1792	ncbi-geneid:8491795	2.7.7.7	89550|81301|47802|47781
adg:Adeg_1796	ncbi-geneid:8491799	3.6.1.7	54975
adg:Adeg_1798	ncbi-geneid:8491801	6.2.1.30	56801
adg:Adeg_1804	ncbi-geneid:8491807	6.1.1.4	52374|50677|47323
adg:Adeg_1820	ncbi-geneid:8491824	2.4.1.25	48208
adg:Adeg_1821	ncbi-geneid:8491825	2.7.1.2	53067
adg:Adeg_1827	ncbi-geneid:8491831	4.3.2.1	48557
adg:Adeg_1828	ncbi-geneid:8491832	6.3.4.5	69864|52402
adg:Adeg_1829	ncbi-geneid:8491833	2.1.3.3	53671
adg:Adeg_1830	ncbi-geneid:8491834	2.6.1.11|2.6.1.17	53383
adg:Adeg_1831	ncbi-geneid:8491835	2.7.2	53633
adg:Adeg_1832	ncbi-geneid:8491836	2.3.1.1|2.3.1.35	56266
adg:Adeg_1833	ncbi-geneid:8491837	1.2.1	55347|51735
adg:Adeg_1835	ncbi-geneid:8491839	2.3.1.47	53383
adg:Adeg_1836	ncbi-geneid:8491840	6.3.3.3	52540
adg:Adeg_1846	ncbi-geneid:8491850	6.2.1.1	56801
adg:Adeg_1848	ncbi-geneid:8491852	2.7.7.7
adg:Adeg_1852	ncbi-geneid:8491856	6.2.1.1	56801
adg:Adeg_1854	ncbi-geneid:8491858	6.2.1.1	56801
adg:Adeg_1857	ncbi-geneid:8491861	1.2.1.12	55347|51735
adg:Adeg_1858	ncbi-geneid:8491862	5.1.3.1	51366
adg:Adeg_1860	ncbi-geneid:8491864	2.2.1.1	52518|52922
adg:Adeg_1862	ncbi-geneid:8491866	2.7.1.19	52540
adg:Adeg_1863	ncbi-geneid:8491867	4.1.1.39	51649|54966
adg:Adeg_1864	ncbi-geneid:8491868	2.2.1.2	51569
adg:Adeg_1868	ncbi-geneid:8491872	2.7.1.33
adg:Adeg_1871	ncbi-geneid:8491875	6.3.4.15	55681|46785|50037
adg:Adeg_1872	ncbi-geneid:8491876	2.4.2.19	51690|54675
adg:Adeg_1873	ncbi-geneid:8491877	1.4.3.16	51905|56425|46977
adg:Adeg_1874	ncbi-geneid:8491878	2.5.1.72	142754
adg:Adeg_1875	ncbi-geneid:8491879	4.1.1.11	50692
adg:Adeg_1876	ncbi-geneid:8491880	6.3.2.1	52374
adg:Adeg_1877	ncbi-geneid:8491881	2.1.2.11	51621
adg:Adeg_1879	ncbi-geneid:8491883	2.5.1.16	53335
adg:Adeg_1881	ncbi-geneid:8491885	3.5.1.-	52467
adg:Adeg_1882	ncbi-geneid:8491886	4.1.2.25|2.7.6.3	55083|55620
adg:Adeg_1883	ncbi-geneid:8491887	2.5.1.15	51717
adg:Adeg_1885	ncbi-geneid:8491889	1.8.98.1	51905|51905|54862
adg:Adeg_1891	ncbi-geneid:8491895	6.3.1.2	55931|54368
adg:Adeg_1892	ncbi-geneid:8491896	1.7.2.2	48695
adg:Adeg_1902	ncbi-geneid:8491906	1.7.99.4	54862
adg:Adeg_1903	ncbi-geneid:8491907	1.7.99.4	53706|50692
adg:Adeg_1905	ncbi-geneid:8491909	1.7.-.-	56821
adg:Adeg_1910	ncbi-geneid:8491914	6.6.1.1	52540|53300
adg:Adeg_1912	ncbi-geneid:8491916	2.5.1.54	51569
adg:Adeg_1919	ncbi-geneid:8491924	1.8.1.9	51905
adg:Adeg_1922	ncbi-geneid:8491927	2.5.1.75	52540|52540
adg:Adeg_1934	ncbi-geneid:8491939	1.20.4.1	52788
adg:Adeg_1942	ncbi-geneid:8491947	2.-.-.-	102114
adg:Adeg_1949	ncbi-geneid:8491954	2.7.3.-	55931
adg:Adeg_1952	ncbi-geneid:8491957	2.7.7.56	54211|55666
adg:Adeg_1953	ncbi-geneid:8491958	3.6.1.15	52972
adg:Adeg_1956	ncbi-geneid:8491963	1.97.1.4	102114
adg:Adeg_1962	ncbi-geneid:8491969	1.1.1.85	53659
adg:Adeg_1969	ncbi-geneid:8491976	5.1.3.2	51735
adg:Adeg_1970	ncbi-geneid:8491977	2.7.7.9	53448
adg:Adeg_1972	ncbi-geneid:8491979	4.2.1.-	54637
adg:Adeg_1979	ncbi-geneid:8491986	2.5.1.9|2.5.1.78	52121
adg:Adeg_1980	ncbi-geneid:8491987	4.1.99.12|3.5.4.25	55821|142695
adg:Adeg_1981	ncbi-geneid:8491988	2.5.1.9	63380|63380
adg:Adeg_1982	ncbi-geneid:8491989	3.5.4.26|1.1.1.193	53597|53927
adg:Adeg_2013	ncbi-geneid:8492021	1.12.99.-	56762
adg:Adeg_2014	ncbi-geneid:8492022	1.12.99.-	56770
adg:Adeg_2021	ncbi-geneid:8492029	2.1.1.80	53335|47757
adg:Adeg_2022	ncbi-geneid:8492030	3.5.1.44	64438
adg:Adeg_2041	ncbi-geneid:8492049	3.6.3.14	52540
adg:Adeg_2057	ncbi-geneid:8492066	6.3.4.3	52540
adg:Adeg_2058	ncbi-geneid:8492067	2.7.4.6	54919
adg:Adeg_2059	ncbi-geneid:8492068	3.6.4.3|3.4.24.-	52540|140990
adg:Adeg_2060	ncbi-geneid:8492069	6.3.4.-	52402|82829|56037
adg:Adeg_2061	ncbi-geneid:8492070	3.1.3.16	81606
adg:Adeg_2062	ncbi-geneid:8492071	3.6.1.11|3.6.1.40	53067|53067
adg:Adeg_2063	ncbi-geneid:8492072	2.4.2.17	53850|54913
adg:Adeg_2072	ncbi-geneid:8492081	3.6.4.-	52540|52540|52540|143517|141259|52540
adg:Adeg_2073	ncbi-geneid:8492082	3.1.1.29	53178
adg:Adeg_2078	ncbi-geneid:8492087	2.7.6.1	53271
adg:Adeg_2079	ncbi-geneid:8492088	2.7.7.23|2.3.1.157	53448|51161
adg:Adeg_2093	ncbi-geneid:8492102	1.8.99.3	55124|56014|54862
adg:Adeg_2094	ncbi-geneid:8492103	1.8.99.3	55124|56014|54862
adg:Adeg_2097	ncbi-geneid:8492106	2.7.1.148	54211|55060
adg:Adeg_2111	ncbi-geneid:8492120	2.1.1.48|2.1.1.182	53335
adg:Adeg_2113	ncbi-geneid:8492122	2.5.1.17	52540
adg:Adeg_2114	ncbi-geneid:8492123	3.1.21.-	51556
adg:Adeg_2115	ncbi-geneid:8492124	6.1.1.10	52374|47323
adg:Adeg_2119	ncbi-geneid:8492128	2.7.7.7	52540
adg:Adeg_2120	ncbi-geneid:8492129	2.7.4.9	52540
adg:Adeg_2122	ncbi-geneid:8492131	1.2.7.3	54862
adg:Adeg_2123	ncbi-geneid:8492132	1.2.7.3	53323
adg:Adeg_2124	ncbi-geneid:8492133	1.2.7.3	52518
adg:Adeg_2125	ncbi-geneid:8492134	1.2.7.3	52518|52922
adg:Adeg_2130	ncbi-geneid:8492139	2.7.7.7	52540|48019
adg:Adeg_2132	ncbi-geneid:8492148	6.3.4.4	52540
adg:Adeg_2134	ncbi-geneid:8492150	3.6.4.12	52540|48024
adg:Adeg_2147	ncbi-geneid:8492163	2.1.1.170	53335
adg:Adeg_2151	ncbi-geneid:8492167	3.1.26.5	54211
