# Supplementary material for: Tracing the Repertoire of Promiscuous Enzymes along the Metabolic Pathways in Archaeal Organisms
Source: Life (Basel). 2017 Jul 13;7(3):30. doi: 10.3390/life7030030 (PMC5617955; doi:10.3390/life7030030)
Supplement: Supplementary file 1 [file life-07-00030-s001.zip › Table_S2/aeh.txt]

KEGGID	NCBIGI	ECs	SFamilyID
aeh:Mlg_0002	ncbi-geneid:4269606	2.7.7.7	55979|55979|55979
aeh:Mlg_0004	ncbi-geneid:4269535	5.99.1.3	56719|55874|54211
aeh:Mlg_0005	ncbi-geneid:4269536	3.1.3.12	56784
aeh:Mlg_0007	ncbi-geneid:4269538	2.4.1.15	53756
aeh:Mlg_0008	ncbi-geneid:4269539	2.7.1.2	53067
aeh:Mlg_0009	ncbi-geneid:4269540	2.3.1.51	69593
aeh:Mlg_0010	ncbi-geneid:4269541	3.1.3.-	56784
aeh:Mlg_0011	ncbi-geneid:4269542	6.1.1.14	109604
aeh:Mlg_0012	ncbi-geneid:4269543	6.1.1.14	55681
aeh:Mlg_0013	ncbi-geneid:4269544	6.3.1.2	55931|54368
aeh:Mlg_0015	ncbi-geneid:4269546	2.7.3.-|2.7.13.3	55874|47384|55785
aeh:Mlg_0022	ncbi-geneid:4268879	1.8.1.8	74863|52833
aeh:Mlg_0024	ncbi-geneid:4268881	4.2.1.10	52304
aeh:Mlg_0026	ncbi-geneid:4268883	6.4.1.2|6.3.4.14	56059|52440|51246
aeh:Mlg_0029	ncbi-geneid:4268886	1.6.5.3|1.6.99.3	51735
aeh:Mlg_0030	ncbi-geneid:4268887	2.7.7.72|3.1.3.-|3.1.4	81891|81301
aeh:Mlg_0033	ncbi-geneid:4268890	2.1.1.33	53335
aeh:Mlg_0061	ncbi-geneid:4270339	5.1.1.7	54506
aeh:Mlg_0066	ncbi-geneid:4270344	3.4.25.2	56235
aeh:Mlg_0069	ncbi-geneid:4270347	2.1.1	53335
aeh:Mlg_0071	ncbi-geneid:4270349	1.14.13.-	56112
aeh:Mlg_0072	ncbi-geneid:4270350	4.1.1.19	51419|50621
aeh:Mlg_0073	ncbi-geneid:4269901	2.5.1.16	53335
aeh:Mlg_0084	ncbi-geneid:4269912	2.7.2	53633
aeh:Mlg_0086	ncbi-geneid:4269914	5.3.1.6	100950|75445
aeh:Mlg_0087	ncbi-geneid:4269915	4.3.1.19	53686|55021|55021
aeh:Mlg_0100	ncbi-geneid:4268838	2.7.7.22|5.3.1.8	51182|53448
aeh:Mlg_0109	ncbi-geneid:4268196	5.1.3.14	53756
aeh:Mlg_0111	ncbi-geneid:4268198	3.6.1.1	50324
aeh:Mlg_0126	ncbi-geneid:4269819	4.1.1.20	51419|50621
aeh:Mlg_0134	ncbi-geneid:4269827	6.3.5.4	52402|56235
aeh:Mlg_0135	ncbi-geneid:4269828	6.2.1.30	56801
aeh:Mlg_0138	ncbi-geneid:4269831	6.3.5.4	52402|56235
aeh:Mlg_0163	ncbi-geneid:4270724	5.1.3.2	51735
aeh:Mlg_0166	ncbi-geneid:4270727	6.3.5.6|6.3.5.7	55931|89095
aeh:Mlg_0167	ncbi-geneid:4270728	6.3.5.6|6.3.5.7	75304
aeh:Mlg_0168	ncbi-geneid:4270729	6.3.5.6|6.3.5.7	141000
aeh:Mlg_0172	ncbi-geneid:4270733	2.4.1.129	56601|56519
aeh:Mlg_0176	ncbi-geneid:4270737	3.4.16.4	56601|69189
aeh:Mlg_0177	ncbi-geneid:4268619	2.6.1.21	56752
aeh:Mlg_0179	ncbi-geneid:4268621	2.3.1.181
aeh:Mlg_0182	ncbi-geneid:4268624	3.5.1.5	54111
aeh:Mlg_0183	ncbi-geneid:4268625	3.5.1.5	51278
aeh:Mlg_0184	ncbi-geneid:4268626	3.5.1.5	51556|51338|51338
aeh:Mlg_0200	ncbi-geneid:4269646	5.2.1.8	109998|54534|54534
aeh:Mlg_0201	ncbi-geneid:4269647	1.1.1.262	53659
aeh:Mlg_0209	ncbi-geneid:4269655	4.1.1.20	51419|50621
aeh:Mlg_0211	ncbi-geneid:4269657	3.1.1.1	53474
aeh:Mlg_0212	ncbi-geneid:4268912	5.2.1.8	54534
aeh:Mlg_0215	ncbi-geneid:4268915	1.2.7.-	54862
aeh:Mlg_0216	ncbi-geneid:4268916	1.2.7.-	53706|50692
aeh:Mlg_0221	ncbi-geneid:4268921	2.2.1.2	51569
aeh:Mlg_0223	ncbi-geneid:4268923	3.6.1.41	56300
aeh:Mlg_0232	ncbi-geneid:4270859	1.14.13.-	51905
aeh:Mlg_0246	ncbi-geneid:4268723	1.1.1.40	53659|51735|53223
aeh:Mlg_0248	ncbi-geneid:4268725	1.8.1.9	51905
aeh:Mlg_0260	ncbi-geneid:4268737	2.4.2.10	53271
aeh:Mlg_0261	ncbi-geneid:4268738	4.1.1.31	51621
aeh:Mlg_0262	ncbi-geneid:4268739	1.1.1.42	53659|54631
aeh:Mlg_0267	ncbi-geneid:4270485	2.1.1.182	53335
aeh:Mlg_0269	ncbi-geneid:4270487	1.2.4.1	52518|52518|52922
aeh:Mlg_0270	ncbi-geneid:4270488	2.3.1.61|2.3.1.12	52777|51230|51230|47005
aeh:Mlg_0271	ncbi-geneid:4270489	1.8.1.4	51905|55424|51230
aeh:Mlg_0272	ncbi-geneid:4270490	2.1.1.-	53335
aeh:Mlg_0275	ncbi-geneid:4270493	2.5.1.54	51569
aeh:Mlg_0279	ncbi-geneid:4270497	1.2.1.70	69742|51735|69075
aeh:Mlg_0282	ncbi-geneid:4269311	2.7.1.148	54211|55060
aeh:Mlg_0283	ncbi-geneid:4269313	2.7.6.1	53271
aeh:Mlg_0285	ncbi-geneid:4269315	3.1.1.29	53178
aeh:Mlg_0289	ncbi-geneid:4269319	1.1.1.22	51735|52413|48179
aeh:Mlg_0290	ncbi-geneid:4269320	5.3.1.9	53697
aeh:Mlg_0292	ncbi-geneid:4269322	6.3.3.3	52540
aeh:Mlg_0293	ncbi-geneid:4269323	1.9.3.1	49503|81464
aeh:Mlg_0294	ncbi-geneid:4269324	1.9.3.1	81442
aeh:Mlg_0296	ncbi-geneid:4270756	1.9.3.1	81452
aeh:Mlg_0308	ncbi-geneid:4270768	2.7.8.-	56024|56024
aeh:Mlg_0312	ncbi-geneid:4270772	3.6.3.16	52540
aeh:Mlg_0317	ncbi-geneid:4270060	2.1.1.79	53335
aeh:Mlg_0325	ncbi-geneid:4270068	3.6.3.4	56784|81653|55008|55008|81665
aeh:Mlg_0327	ncbi-geneid:4269890	4.2.1.20	53686
aeh:Mlg_0332	ncbi-geneid:4269895	3.4.21.-	52096
aeh:Mlg_0336	ncbi-geneid:4269899	2.5.1.22	53335
aeh:Mlg_0338	ncbi-geneid:4268326	2.3.1.31	53474
aeh:Mlg_0340	ncbi-geneid:4268328	1.5.1.2	51735|48179
aeh:Mlg_0345	ncbi-geneid:4268333	3.5.2.3	51556|51338
aeh:Mlg_0346	ncbi-geneid:4268334	2.1.3.2	53671
aeh:Mlg_0347	ncbi-geneid:4268335	2.4.2.9	53271
aeh:Mlg_0348	ncbi-geneid:4268336	3.1.-.-	53098
aeh:Mlg_0354	ncbi-geneid:4268342	6.3.2.3	56059|52440
aeh:Mlg_0361	ncbi-geneid:4268952	2.1.1.-	75217|88697
aeh:Mlg_0362	ncbi-geneid:4268953	2.6.1.62	53383
aeh:Mlg_0363	ncbi-geneid:4268954	2.3.1.1	53633|55729
aeh:Mlg_0364	ncbi-geneid:4268955	3.5.1.16	53187|55031
aeh:Mlg_0366	ncbi-geneid:4268957	2.1.1.-	53335|88697
aeh:Mlg_0370	ncbi-geneid:4268961	3.6.1.-	55811
aeh:Mlg_0371	ncbi-geneid:4268962	2.1.1.45	55831
aeh:Mlg_0373	ncbi-geneid:4268998	2.1.2.1	53383
aeh:Mlg_0375	ncbi-geneid:4269000	1.1.1.193|3.5.4.26	53597|53927
aeh:Mlg_0376	ncbi-geneid:4269001	2.5.1.9	63380|63380
aeh:Mlg_0377	ncbi-geneid:4269002	3.5.4.25|4.1.2|4.1.99.12	55821|142695
aeh:Mlg_0378	ncbi-geneid:4269003	2.5.1.9|2.5.1.78	52121
aeh:Mlg_0380	ncbi-geneid:4269005	2.7.4.16	56042|55326
aeh:Mlg_0390	ncbi-geneid:4269015	3.1.3.27	101307
aeh:Mlg_0392	ncbi-geneid:4269970	1.14.11.-	51197
aeh:Mlg_0398	ncbi-geneid:4269976	2.3.1.-	56317
aeh:Mlg_0400	ncbi-geneid:4269978	6.1.1.4	52374|50677|47323
aeh:Mlg_0402	ncbi-geneid:4269980	2.7.7.7	52540|48019
aeh:Mlg_0403	ncbi-geneid:4269981	1.2.1.41	53720
aeh:Mlg_0404	ncbi-geneid:4269982	2.7.7.18	52374
aeh:Mlg_0409	ncbi-geneid:4269448	3.1.4.-|3.1.26.-	50249
aeh:Mlg_0411	ncbi-geneid:4269450	3.5.5.1	56317
aeh:Mlg_0415	ncbi-geneid:4269454	1.4.99.1	51905|54373
aeh:Mlg_0418	ncbi-geneid:4269457	4.2.1.9	143975|52016
aeh:Mlg_0419	ncbi-geneid:4269458	2.5.1.17	89028
aeh:Mlg_0423	ncbi-geneid:4269462	1.5.1.3	53597
aeh:Mlg_0427	ncbi-geneid:4268280	3.6.1.-	55811
aeh:Mlg_0428	ncbi-geneid:4268281	2.7.3.9	51621|55781|47831|52009
aeh:Mlg_0434	ncbi-geneid:4268287	1.2.1	51735|55347
aeh:Mlg_0436	ncbi-geneid:4268289	2.7.1.-	53067
aeh:Mlg_0438	ncbi-geneid:4268291	6.1.1.1	52374|55174
aeh:Mlg_0439	ncbi-geneid:4270383	3.4.11.21	53187|101821
aeh:Mlg_0440	ncbi-geneid:4270384	6.3.4.15	55681|46785
aeh:Mlg_0441	ncbi-geneid:4270385	2.7.1.33
aeh:Mlg_0444	ncbi-geneid:4270791	3.6.5.3	52540|50465|50447
aeh:Mlg_0451	ncbi-geneid:4270799	2.7.7.6	64484
aeh:Mlg_0452	ncbi-geneid:4270800	2.7.7.6	64484
aeh:Mlg_0456	ncbi-geneid:4270804	3.6.5.3	52540|50465|50447
aeh:Mlg_0483	ncbi-geneid:4268351	2.7.7.6	56553|55257|47789
aeh:Mlg_0487	ncbi-geneid:4268355	1.1.1.37	56327|51735
aeh:Mlg_0489	ncbi-geneid:4268357	1.1.1.85|1.1.1.93|4.1.1.73|1.1.1.83	53659
aeh:Mlg_0491	ncbi-geneid:4268359	2.6.1.19	53383
aeh:Mlg_0492	ncbi-geneid:4268360	2.1.1.71|2.1.1.17	53335
aeh:Mlg_0499	ncbi-geneid:4268435	2.1.1.72	53335
aeh:Mlg_0500	ncbi-geneid:4268436	3.1.21.3	116734|116734
aeh:Mlg_0504	ncbi-geneid:4268440	3.1.21.3	52540
aeh:Mlg_0512	ncbi-geneid:4268864	6.5.1.-	55144
aeh:Mlg_0515	ncbi-geneid:4268867	2.1.2.2	53328
aeh:Mlg_0516	ncbi-geneid:4268868	6.3.3.1	56042|55326
aeh:Mlg_0522	ncbi-geneid:4268874	3.6.1.7	54975
aeh:Mlg_0525	ncbi-geneid:4268877	3.1.3.16	81606
aeh:Mlg_0536	ncbi-geneid:4268065	2.1.1.34	75217
aeh:Mlg_0539	ncbi-geneid:4268068	6.1.1.15	55681|52954|55826
aeh:Mlg_0543	ncbi-geneid:4268072	2.2.1.6	55021|55021
aeh:Mlg_0544	ncbi-geneid:4270299	1.1.1.86	51735|48179
aeh:Mlg_0551	ncbi-geneid:4270306	2.3.3.13	51569|110921
aeh:Mlg_0552	ncbi-geneid:4270307	2.7.7.7	52141
aeh:Mlg_0553	ncbi-geneid:4270308	2.3.1.128	55729
aeh:Mlg_0555	ncbi-geneid:4270310	6.1.1.9	52374|47323|50677|46589
aeh:Mlg_0557	ncbi-geneid:4270312	2.7.7.7	102400
aeh:Mlg_0558	ncbi-geneid:4270313	3.4.11.1	53187|52949
aeh:Mlg_0562	ncbi-geneid:4270892	2.7.7.19	81891|81301
aeh:Mlg_0563	ncbi-geneid:4270893	2.7.6.3	55083
aeh:Mlg_0564	ncbi-geneid:4270894	2.1.2.11	51621
aeh:Mlg_0565	ncbi-geneid:4270895	6.3.2.1	52374
aeh:Mlg_0566	ncbi-geneid:4270896	4.1.1.11	50692
aeh:Mlg_0570	ncbi-geneid:4270900	3.5.1.28	53187|54106
aeh:Mlg_0572	ncbi-geneid:4270902	2.5.1.75	52540|52540
aeh:Mlg_0575	ncbi-geneid:4270905	3.4.-.-	117892|117892
aeh:Mlg_0576	ncbi-geneid:4270906	3.4.-.-	117892
aeh:Mlg_0578	ncbi-geneid:4268311	6.3.4.4	52540
aeh:Mlg_0580	ncbi-geneid:4268314	3.1.-.-	50249|50249|50249|50249
aeh:Mlg_0581	ncbi-geneid:4268315	2.1.1.-	75217|55315
aeh:Mlg_0587	ncbi-geneid:4268321	3.6.4.12	51294|51294|48024|52540|55608|55608|52540|47413
aeh:Mlg_0588	ncbi-geneid:4268322	5.1.1.1	51419|50621
aeh:Mlg_0591	ncbi-geneid:4268325	3.5.4.9|1.5.1.5	51735|53223
aeh:Mlg_0597	ncbi-geneid:4270376	3.5.2.3	51556
aeh:Mlg_0601	ncbi-geneid:4268480	6.3.4.5	69864|52402
aeh:Mlg_0603	ncbi-geneid:4268482	4.1.1.-	52507
aeh:Mlg_0604	ncbi-geneid:4268483	6.3.2.-	53623|53244|51984
aeh:Mlg_0606	ncbi-geneid:4268485	3.6.1.1	50324
aeh:Mlg_0608	ncbi-geneid:4268487	2.1.1.-	53335
aeh:Mlg_0611	ncbi-geneid:4268490	3.5.4.10|2.1.2.3	53927|52335
aeh:Mlg_0612	ncbi-geneid:4268491	6.3.4.13	56059|52440|51246
aeh:Mlg_0624	ncbi-geneid:4270606	2.8.1.7	53383
aeh:Mlg_0633	ncbi-geneid:4270616	1.-.-.-	53706|50692
aeh:Mlg_0655	ncbi-geneid:4268267	2.7.7.27	53448|51161
aeh:Mlg_0664	ncbi-geneid:4268276	1.1.1.41	53659
aeh:Mlg_0668	ncbi-geneid:4268463	2.7.7.7	53098|55785
aeh:Mlg_0673	ncbi-geneid:4268468	6.2.1.1	56801
aeh:Mlg_0675	ncbi-geneid:4268470	2.7.3.-	55874|55785|47384
aeh:Mlg_0676	ncbi-geneid:4268471	6.1.1.-	52374
aeh:Mlg_0678	ncbi-geneid:4268473	1.7.1.13	55620
aeh:Mlg_0681	ncbi-geneid:4268476	6.5.1.2
aeh:Mlg_0683	ncbi-geneid:4268478	5.4.3.2	102114
aeh:Mlg_0685	ncbi-geneid:4268844	6.1.1.6	55681
aeh:Mlg_0688	ncbi-geneid:4268847	2.3.1.9	53901|53901
aeh:Mlg_0696	ncbi-geneid:4268855	1.2.7.3	52518
aeh:Mlg_0697	ncbi-geneid:4268856	1.2.7.3	52518|53323|52922
aeh:Mlg_0712	ncbi-geneid:4268101	3.6.3.15|3.6.3.14	52540
aeh:Mlg_0720	ncbi-geneid:4268687	6.1.1.2	52374
aeh:Mlg_0728	ncbi-geneid:4268695	2.8.1.7|4.4.1.16	53383
aeh:Mlg_0732	ncbi-geneid:4268699	3.6.3.32	52540|54631
aeh:Mlg_0737	ncbi-geneid:4270498	4.99.1.1	53800
aeh:Mlg_0745	ncbi-geneid:4270506	3.6.1.-	55811|46785
aeh:Mlg_0746	ncbi-geneid:4270507	2.5.1.72	142754
aeh:Mlg_0751	ncbi-geneid:4270512	1.16.1.1	51905|55424
aeh:Mlg_0757	ncbi-geneid:4268570	1.18.1.1	51905|51905|57802
aeh:Mlg_0763	ncbi-geneid:4268577	6.1.1.20	56037|50249|55681|54991|46955
aeh:Mlg_0764	ncbi-geneid:4268578	6.1.1.20	55681|46589
aeh:Mlg_0768	ncbi-geneid:4268582	6.1.1.3|3.1.1	55681|55186|52954|81271
aeh:Mlg_0787	ncbi-geneid:4269604	1.2.7.3	52518
aeh:Mlg_0788	ncbi-geneid:4270551	1.2.7.3	52518|52922
aeh:Mlg_0796	ncbi-geneid:4270560	1.1.1.-	51735|48179|52413
aeh:Mlg_0798	ncbi-geneid:4270562	3.1.3.48	52788
aeh:Mlg_0803	ncbi-geneid:4270634	3.1.11.5	52540|52540|52980
aeh:Mlg_0804	ncbi-geneid:4270635	3.1.11.5	52540|52980
aeh:Mlg_0805	ncbi-geneid:4270636	3.1.11.5	52540|52540
aeh:Mlg_0806	ncbi-geneid:4270637	5.4.3.8	53383
aeh:Mlg_0809	ncbi-geneid:4270640	3.2.2.-|4.2.99.18	48150
aeh:Mlg_0817	ncbi-geneid:4270648	6.1.1.10	52374|47323|50249|57770
aeh:Mlg_0825	ncbi-geneid:4268250	3.5.4.13	51283
aeh:Mlg_0826	ncbi-geneid:4268251	1.20.4.1	52833
aeh:Mlg_0829	ncbi-geneid:4268254	1.11.1.15	52833
aeh:Mlg_0831	ncbi-geneid:4268256	4.2.3.12	55620
aeh:Mlg_0833	ncbi-geneid:4268259	2.5.1.30|2.5.1.90	48576
aeh:Mlg_0836	ncbi-geneid:4270773	2.7.7.7
aeh:Mlg_0848	ncbi-geneid:4270785	2.7.2.11	53633|88697
aeh:Mlg_0851	ncbi-geneid:4270788	2.7.1.26|2.7.7.2	82114|52374
aeh:Mlg_0852	ncbi-geneid:4270789	6.1.1.5	52374|47323|50677
aeh:Mlg_0866	ncbi-geneid:4268510	2.1.1.72	53335
aeh:Mlg_0870	ncbi-geneid:4268514	3.6.4.12	52540|52540|47819
aeh:Mlg_0875	ncbi-geneid:4269696	1.2.1.16	53720
aeh:Mlg_0877	ncbi-geneid:4269698	2.6.1.-	53383
aeh:Mlg_0886	ncbi-geneid:4269707	2.1.1.31	75217
aeh:Mlg_0892	ncbi-geneid:4269036	2.1.1.80	53335|47757
aeh:Mlg_0906	ncbi-geneid:4269291	2.5.1.32	48576
aeh:Mlg_0909	ncbi-geneid:4269294	3.1.3.18	56784
aeh:Mlg_0910	ncbi-geneid:4269295	2.1.1.64	53335
aeh:Mlg_0912	ncbi-geneid:4269297	2.7.1.71	52540
aeh:Mlg_0913	ncbi-geneid:4269298	5.3.1.23	100950
aeh:Mlg_0914	ncbi-geneid:4269299	1.6.1.1	51905|55424
aeh:Mlg_0917	ncbi-geneid:4269302	2.3.2.2	56235
aeh:Mlg_0922	ncbi-geneid:4269307	5.2.1.8	50891
aeh:Mlg_0923	ncbi-geneid:4269308	5.99.1.3	56719|101904
aeh:Mlg_0924	ncbi-geneid:4268211	2.6.1.52	53383
aeh:Mlg_0925	ncbi-geneid:4268212	1.1.1.95	51735|52283|55021
aeh:Mlg_0926	ncbi-geneid:4268213	4.2.1.51|5.4.99.5	53850|55021|48600
aeh:Mlg_0927	ncbi-geneid:4268214	2.6.1.9	53383
aeh:Mlg_0928	ncbi-geneid:4268215	1.3.1.12	51735|48179
aeh:Mlg_0929	ncbi-geneid:4268216	2.5.1.19	55205
aeh:Mlg_0930	ncbi-geneid:4268217	2.7.4.14	52540
aeh:Mlg_0935	ncbi-geneid:4268222	4.1.1.23	51366
aeh:Mlg_0945	ncbi-geneid:4269679	2.5.1.10	48576
aeh:Mlg_0946	ncbi-geneid:4269680	3.1.11.6	116842
aeh:Mlg_0947	ncbi-geneid:4269681	5.99.1.-	56719|55874|54211
aeh:Mlg_0956	ncbi-geneid:4269690	2.4.1.1	53756
aeh:Mlg_0957	ncbi-geneid:4269691	2.4.1.21	53756
aeh:Mlg_0958	ncbi-geneid:4270428	2.4.1.18	51445|81296|51011|81296
aeh:Mlg_0959	ncbi-geneid:4270429	2.7.7.27	53448|51161
aeh:Mlg_0961	ncbi-geneid:4270431	2.4.1.25	51445
aeh:Mlg_0966	ncbi-geneid:4270436	2.1.1.104	53335
aeh:Mlg_0969	ncbi-geneid:4270439	5.99.1.-	56719|101904
aeh:Mlg_0988	ncbi-geneid:4269339	2.7.13.3	55874|47226|50341|47384
aeh:Mlg_0989	ncbi-geneid:4269340	3.1.1.61	52738|52172
aeh:Mlg_0994	ncbi-geneid:4268362	1.1.1.100|1.1.1.36	51735
aeh:Mlg_0995	ncbi-geneid:4268363	3.6.4.12	52540
aeh:Mlg_0997	ncbi-geneid:4268365	2.8.1.-	69721
aeh:Mlg_0999	ncbi-geneid:4268367	5.2.1.8	54534|109998
aeh:Mlg_1000	ncbi-geneid:4268368	1.7.99.4	103501
aeh:Mlg_1001	ncbi-geneid:4268369	1.7.99.4	89155
aeh:Mlg_1002	ncbi-geneid:4268370	1.7.99.4	54862
aeh:Mlg_1003	ncbi-geneid:4268371	1.97.1.9|1.7.99.4	53706|50692
aeh:Mlg_1005	ncbi-geneid:4268373	2.7.3.-|2.7.13.3	55874|158472
aeh:Mlg_1014	ncbi-geneid:4270043	1.1.1.205	51412|54631
aeh:Mlg_1016	ncbi-geneid:4270045	6.3.5.2	52402|52317|54810
aeh:Mlg_1017	ncbi-geneid:4270046	3.5.4.-	53927
aeh:Mlg_1022	ncbi-geneid:4270052	2.3.1.-	52540|55729
aeh:Mlg_1024	ncbi-geneid:4270054	2.7.4.-	52540|52540
aeh:Mlg_1031	ncbi-geneid:4269772	6.4.1.6	53067
aeh:Mlg_1040	ncbi-geneid:4269781	4.4.1.5	54593
aeh:Mlg_1050	ncbi-geneid:4270523	3.1.3.16	56300
aeh:Mlg_1074	ncbi-geneid:4268996	1.7.99.6|1.7.2.4	50974|49503
aeh:Mlg_1087	ncbi-geneid:4270032	2.6.1.1	53383
aeh:Mlg_1089	ncbi-geneid:4270034	5.4.99.12	55120|55174
aeh:Mlg_1096	ncbi-geneid:4269803	3.4.21.88	51306|46785
aeh:Mlg_1097	ncbi-geneid:4269804	2.7.6.5	81301|109604|81271|55021
aeh:Mlg_1100	ncbi-geneid:4269807	3.6.3.30	52540|50331
aeh:Mlg_1101	ncbi-geneid:4269808	2.1.3.3	53671
aeh:Mlg_1102	ncbi-geneid:4269809	2.6.1.11	53383
aeh:Mlg_1103	ncbi-geneid:4269810	1.15.1.1	54719|46609
aeh:Mlg_1106	ncbi-geneid:4269813	2.7.3.-|2.7.13.3	55874|47384|55785
aeh:Mlg_1110	ncbi-geneid:4269817	3.6.4.12	52540
aeh:Mlg_1112	ncbi-geneid:4269836	2.7.3.-	55874|55785|47384
aeh:Mlg_1118	ncbi-geneid:4269842	2.1.1.80|3.1.1.61	52738|53335|47757|55785
aeh:Mlg_1121	ncbi-geneid:4269845	1.1.1.42	53659
aeh:Mlg_1137	ncbi-geneid:4269632	3.6.3.27	52540
aeh:Mlg_1154	ncbi-geneid:4270660	2.4.1.129|3.4	56601|53955
aeh:Mlg_1156	ncbi-geneid:4270662	3.6.4.12	52540
aeh:Mlg_1168	ncbi-geneid:4269107	4.1.1.39	51649|54966
aeh:Mlg_1175	ncbi-geneid:4269114	2.7.7.7	89550
aeh:Mlg_1177	ncbi-geneid:4269116	2.7.3.9	51621
aeh:Mlg_1180	ncbi-geneid:4269119	2.8.1.1|2.8.1.2	52821|52821
aeh:Mlg_1181	ncbi-geneid:4270316	1.8.1.4	51905|55424
aeh:Mlg_1185	ncbi-geneid:4270320	5.4.3.2	102114
aeh:Mlg_1190	ncbi-geneid:4270325	4.2.1.108	51182
aeh:Mlg_1191	ncbi-geneid:4270326	2.6.1.76	53383
aeh:Mlg_1192	ncbi-geneid:4270327	2.3.1.178	55729
aeh:Mlg_1193	ncbi-geneid:4270328	3.4.-.-	53067|53067
aeh:Mlg_1196	ncbi-geneid:4270331	3.6.3.-	52540
aeh:Mlg_1201	ncbi-geneid:4270689	3.5.4.19	141734
aeh:Mlg_1207	ncbi-geneid:4270695	6.3.2.2	55931
aeh:Mlg_1214	ncbi-geneid:4269745	5.-.-.-	111337
aeh:Mlg_1215	ncbi-geneid:4269746	2.4.2.29	51713
aeh:Mlg_1226	ncbi-geneid:4269757	4.2.3.5	103263
aeh:Mlg_1228	ncbi-geneid:4269759	4.2.1.33|4.2.1.35	53732
aeh:Mlg_1229	ncbi-geneid:4269760	4.2.1.33|4.2.1.35	52016
aeh:Mlg_1230	ncbi-geneid:4269761	1.1.1.85	53659
aeh:Mlg_1231	ncbi-geneid:4269762	1.2.1.11	55347|51735
aeh:Mlg_1234	ncbi-geneid:4269018	4.2.1.70|5.4.99.12	55120
aeh:Mlg_1235	ncbi-geneid:4269019	5.3.1.24	51366
aeh:Mlg_1236	ncbi-geneid:4269020	4.2.1.20	53686
aeh:Mlg_1237	ncbi-geneid:4269021	4.2.1.20	51366
aeh:Mlg_1238	ncbi-geneid:4269022	6.4.1.2	52096
aeh:Mlg_1239	ncbi-geneid:4269023	6.3.2.12|6.3.2.17	53623|53244
aeh:Mlg_1242	ncbi-geneid:4269026	2.4.2.14	56235|53271
aeh:Mlg_1243	ncbi-geneid:4269027	2.5.1.-	53383
aeh:Mlg_1244	ncbi-geneid:4269028	3.1.3.25	56655
aeh:Mlg_1245	ncbi-geneid:4269029	2.1.1.-	75217
aeh:Mlg_1246	ncbi-geneid:4269030	2.3.1.30	51161
aeh:Mlg_1248	ncbi-geneid:4269032	2.7.4.6	54919
aeh:Mlg_1249	ncbi-geneid:4269171	2.1.1.-	102114
aeh:Mlg_1252	ncbi-geneid:4269174	6.1.1.21	55681|52954
aeh:Mlg_1256	ncbi-geneid:4269178	2.7.4.3	52540
aeh:Mlg_1258	ncbi-geneid:4269180	3.5.1	52499
aeh:Mlg_1260	ncbi-geneid:4269182	2.7.7.4	52540|50465|50447
aeh:Mlg_1261	ncbi-geneid:4269183	2.7.7.4	52402
aeh:Mlg_1262	ncbi-geneid:4269184	2.1.1.107	53790
aeh:Mlg_1263	ncbi-geneid:4269185	1.8.4.8	52402
aeh:Mlg_1264	ncbi-geneid:4269186	1.8.1.2	56014|56014|55124|55124
aeh:Mlg_1267	ncbi-geneid:4268930	1.-.-.-	51905|51905|55424|51905
aeh:Mlg_1286	ncbi-geneid:4269052	1.2.1.2	53706|50692
aeh:Mlg_1287	ncbi-geneid:4269053	1.2.1.2	54862
aeh:Mlg_1289	ncbi-geneid:4269055	1.2.1.2	81342
aeh:Mlg_1297	ncbi-geneid:4269064	1.2.7.5	48310|56228
aeh:Mlg_1299	ncbi-geneid:4269066	3.5.4.16	55620
aeh:Mlg_1300	ncbi-geneid:4268637	5.-.-.-	55620
aeh:Mlg_1302	ncbi-geneid:4268639	6.1.1.17	52374|48163
aeh:Mlg_1308	ncbi-geneid:4268647	1.8.4.11	55068
aeh:Mlg_1315	ncbi-geneid:4268654	2.7.1.30	53067|53067
aeh:Mlg_1319	ncbi-geneid:4268658	1.1.1.81	82544
aeh:Mlg_1320	ncbi-geneid:4268659	4.2.1.96	55248
aeh:Mlg_1323	ncbi-geneid:4268662	5.4.2.1
aeh:Mlg_1325	ncbi-geneid:4268664	4.6.1.1	55154
aeh:Mlg_1327	ncbi-geneid:4268666	3.2.1.52	51445
aeh:Mlg_1328	ncbi-geneid:4268667	2.4.2.8	53271
aeh:Mlg_1329	ncbi-geneid:4268668	2.4.2.28	53167
aeh:Mlg_1332	ncbi-geneid:4270005	1.3.5.1	81343
aeh:Mlg_1333	ncbi-geneid:4270006	1.3.5.1	81343
aeh:Mlg_1334	ncbi-geneid:4270007	1.3.5.1|1.3.99.1	51905|46977|56425
aeh:Mlg_1335	ncbi-geneid:4270008	1.3.5.1|1.3.99.1	46548|54292
aeh:Mlg_1338	ncbi-geneid:4270011	1.4.3.16	51905|56425|46977
aeh:Mlg_1343	ncbi-geneid:4270016	3.4.21.-	50494|50156|50156
aeh:Mlg_1345	ncbi-geneid:4270018	3.4.21.89	51306
aeh:Mlg_1347	ncbi-geneid:4270020	3.1.26.3	69065|54768
aeh:Mlg_1350	ncbi-geneid:4268604	2.6.99.2	63892
aeh:Mlg_1351	ncbi-geneid:4268605	2.7.8.7	56214
aeh:Mlg_1352	ncbi-geneid:4268606	2.5.1.47	53686
aeh:Mlg_1354	ncbi-geneid:4268608	2.1.1.-	53335|50249
aeh:Mlg_1355	ncbi-geneid:4268609	3.6.1.13	55811
aeh:Mlg_1358	ncbi-geneid:4268612	4.3.2.2	48557
aeh:Mlg_1359	ncbi-geneid:4268613	4.2.1.2	48557
aeh:Mlg_1372	ncbi-geneid:4268135	1.3.99.22	102114
aeh:Mlg_1373	ncbi-geneid:4268136	2.3.1.41	53901|53901
aeh:Mlg_1374	ncbi-geneid:4268137	4.2.1.60	54637
aeh:Mlg_1378	ncbi-geneid:4269570	3.2.1.-	48435|53955
aeh:Mlg_1381	ncbi-geneid:4269573	2.2.1.7	52518|52518|52922
aeh:Mlg_1383	ncbi-geneid:4269575	3.6.3.4	56784|81653|55008|81665
aeh:Mlg_1396	ncbi-geneid:4270618	6.2.1.17	56801
aeh:Mlg_1399	ncbi-geneid:4270621	1.-.-.-	51395
aeh:Mlg_1400	ncbi-geneid:4270622	1.1.1.29	51735|52283
aeh:Mlg_1412	ncbi-geneid:4270410	1.1.1.1	50129|51735
aeh:Mlg_1415	ncbi-geneid:4270413	2.7.7.7	52540
aeh:Mlg_1416	ncbi-geneid:4270414	2.7.4.9	52540
aeh:Mlg_1418	ncbi-geneid:4270416	4.1.3.38	56752
aeh:Mlg_1419	ncbi-geneid:4270417	2.3.1.41|2.3.1.179	53901|53901
aeh:Mlg_1421	ncbi-geneid:4270419	1.1.1.100	51735
aeh:Mlg_1422	ncbi-geneid:4270420	2.3.1.39	52151|55048
aeh:Mlg_1423	ncbi-geneid:4270421	2.3.1.41|2.3.1.180	53901
aeh:Mlg_1424	ncbi-geneid:4270422	2.3.1.15	53659
aeh:Mlg_1428	ncbi-geneid:4270426	3.4.21.-	52096
aeh:Mlg_1429	ncbi-geneid:4270427	5.4.99.12	55120|55174
aeh:Mlg_1430	ncbi-geneid:4269240	3.1.4.-|3.1.26.12	50249
aeh:Mlg_1431	ncbi-geneid:4269241	3.1.3.48	52788
aeh:Mlg_1433	ncbi-geneid:4269243	2.7.7.38	53448
aeh:Mlg_1434	ncbi-geneid:4269244	2.7.1.130	52540
aeh:Mlg_1439	ncbi-geneid:4269249	3.6.3.-	52540
aeh:Mlg_1444	ncbi-geneid:4269254	3.5.1.53	56317
aeh:Mlg_1445	ncbi-geneid:4269255	2.5.1.54	51569
aeh:Mlg_1451	ncbi-geneid:4270232	2.1.1.61|2.8.1.-	52402
aeh:Mlg_1453	ncbi-geneid:4270234	4.2.1.3	53732|52016|74778
aeh:Mlg_1454	ncbi-geneid:4270235	4.2.1.3	53732|52016
aeh:Mlg_1457	ncbi-geneid:4270238	3.6.1.19	101386|101386
aeh:Mlg_1459	ncbi-geneid:4270240	2.5.1.18	47616|52833
aeh:Mlg_1461	ncbi-geneid:4270242	1.17.7.1	56014
aeh:Mlg_1463	ncbi-geneid:4270244	1.3.3.1	51395
aeh:Mlg_1465	ncbi-geneid:4269257	3.2.1.-	53955|47090
aeh:Mlg_1471	ncbi-geneid:4269263	1.17.4.1	51998|51294|55608
aeh:Mlg_1480	ncbi-geneid:4269953	2.7.2.4	53633|55021|55021
aeh:Mlg_1481	ncbi-geneid:4269954	6.1.1.7	55681|101353|55186|50447
aeh:Mlg_1487	ncbi-geneid:4269960	5.3.4.1	52833|54423
aeh:Mlg_1499	ncbi-geneid:4269856	2.-.-.-	102114
aeh:Mlg_1502	ncbi-geneid:4269859	3.1.-.-
aeh:Mlg_1503	ncbi-geneid:4269860	3.6.1.-	52540|50249
aeh:Mlg_1510	ncbi-geneid:4269867	2.7.7.7	52540|48019
aeh:Mlg_1514	ncbi-geneid:4269070	1.2.1.12	55347|51735
aeh:Mlg_1522	ncbi-geneid:4269078	1.11.1.6|1.11.1.7	48113|48113
aeh:Mlg_1553	ncbi-geneid:4269927	4.2.1.9	143975|52016
aeh:Mlg_1559	ncbi-geneid:4269933	2.-.-.-	54690
aeh:Mlg_1562	ncbi-geneid:4270584	1.2.99.2	56176|55447
aeh:Mlg_1563	ncbi-geneid:4270585	1.2.99.2	47741|54292
aeh:Mlg_1564	ncbi-geneid:4270586	1.2.99.2	56003|54665|55961
aeh:Mlg_1577	ncbi-geneid:4270599	3.4.21.83	50993|53474
aeh:Mlg_1579	ncbi-geneid:4268550	3.1.21.-	51556
aeh:Mlg_1580	ncbi-geneid:4268551	1.-.-.-	51395
aeh:Mlg_1586	ncbi-geneid:4268557	2.8.1.8	102114
aeh:Mlg_1592	ncbi-geneid:4268563	3.4.11.2	55486|63737
aeh:Mlg_1593	ncbi-geneid:4268564	3.4.21.102	52096|50156
aeh:Mlg_1594	ncbi-geneid:4268565	4.2.1.17	52096
aeh:Mlg_1601	ncbi-geneid:4268299	6.2.1.3	56801|69593|47336
aeh:Mlg_1607	ncbi-geneid:4268305	6.3.5.2	52317
aeh:Mlg_1613	ncbi-geneid:4269345	3.6.4.13	52540
aeh:Mlg_1615	ncbi-geneid:4269347	2.5.1.48	53383
aeh:Mlg_1620	ncbi-geneid:4269352	2.7.13.3	55874|47384
aeh:Mlg_1627	ncbi-geneid:4269359	3.6.4.13	52540
aeh:Mlg_1629	ncbi-geneid:4269361	2.7.1.-|3.1.3.3|2.7.1.39	56784
aeh:Mlg_1637	ncbi-geneid:4270359	6.3.5.2	52317
aeh:Mlg_1642	ncbi-geneid:4270364	2.7.13.3	55874|47384
aeh:Mlg_1646	ncbi-geneid:4270247	2.3.3.9	51645
aeh:Mlg_1653	ncbi-geneid:4270254	1.8.99.3	55124|56014|54862
aeh:Mlg_1654	ncbi-geneid:4270255	1.8.99.3	55124|56014|54862
aeh:Mlg_1655	ncbi-geneid:4270256	2.8.1.-	75169
aeh:Mlg_1658	ncbi-geneid:4270259	2.8.1.-	69721
aeh:Mlg_1666	ncbi-geneid:4268898	6.3.5.9|6.3.1	52540|52317
aeh:Mlg_1670	ncbi-geneid:4268902	2.7.3.-|2.7.13.3	55874|55781
aeh:Mlg_1672	ncbi-geneid:4268904	2.8.1.-	64307
aeh:Mlg_1675	ncbi-geneid:4268907	1.2.7.-	53706|50692
aeh:Mlg_1679	ncbi-geneid:4268911	1.3.1.76|2.1.1.107|4.99.1.4	53790|75615|51735
aeh:Mlg_1683	ncbi-geneid:4268778	3.6.3.41	52540
aeh:Mlg_1692	ncbi-geneid:4268787	3.4.16.4|3.4.21	56601
aeh:Mlg_1699	ncbi-geneid:4269785	6.1.1.11	55681|46589
aeh:Mlg_1700	ncbi-geneid:4269786	1.7.1.4	56014|51905|51905|55124
aeh:Mlg_1701	ncbi-geneid:4269787	1.7.1.4	50022
aeh:Mlg_1702	ncbi-geneid:4269788	1.7.1.1	53706|50692
aeh:Mlg_1706	ncbi-geneid:4269792	2.1.1.107	53790
aeh:Mlg_1707	ncbi-geneid:4269793	4.2.1.75	69618
aeh:Mlg_1713	ncbi-geneid:4269799	2.3.2.6	55729
aeh:Mlg_1714	ncbi-geneid:4269800	2.3.2.8	55729
aeh:Mlg_1716	ncbi-geneid:4268965	3.1.26.11	56281
aeh:Mlg_1718	ncbi-geneid:4268967	2.5.1.47	53686
aeh:Mlg_1722	ncbi-geneid:4268971	3.5.1.16	53187|55031
aeh:Mlg_1724	ncbi-geneid:4268973	6.3.2.4	56059
aeh:Mlg_1731	ncbi-geneid:4268980	2.7.6.1	53271|53271
aeh:Mlg_1735	ncbi-geneid:4270842	3.1.21.2	51658
aeh:Mlg_1771	ncbi-geneid:4269157	2.6.1.66	53383
aeh:Mlg_1780	ncbi-geneid:4269166	1.8.4.11|1.8.4.12	51316|55068
aeh:Mlg_1789	ncbi-geneid:4268708	3.1.21.3	52540
aeh:Mlg_1791	ncbi-geneid:4268710	3.1.21.3	116734|116734
aeh:Mlg_1792	ncbi-geneid:4268711	2.1.1.72	53335
aeh:Mlg_1800	ncbi-geneid:4268719	3.6.4.-	52540|52540|52540|143517|141259|52540
aeh:Mlg_1802	ncbi-geneid:4268721	2.7.3.-	55874|55781|47384
aeh:Mlg_1804	ncbi-geneid:4269466	6.1.1.6	55681|50249
aeh:Mlg_1810	ncbi-geneid:4269472	6.1.1.16	52374|47323
aeh:Mlg_1811	ncbi-geneid:4269473	6.1.1.17|6.1.1.24	52374|48163
aeh:Mlg_1812	ncbi-geneid:4269474	3.6.1.-	56300
aeh:Mlg_1813	ncbi-geneid:4269475	2.7.1.49|2.7.4.7	53613
aeh:Mlg_1819	ncbi-geneid:4269481	3.1.-.-	64182
aeh:Mlg_1821	ncbi-geneid:4268176	4.2.3.1	53686
aeh:Mlg_1822	ncbi-geneid:4268177	1.1.1.3	55347|51735|55021
aeh:Mlg_1823	ncbi-geneid:4268178	2.6.1.-	53383
aeh:Mlg_1828	ncbi-geneid:4268183	2.1.1.77	53335
aeh:Mlg_1829	ncbi-geneid:4268184	3.1.3.5|3.6.1.11|3.1.3.6	64167
aeh:Mlg_1833	ncbi-geneid:4268188	2.7.3.-	55874|55785|47384|55781
aeh:Mlg_1835	ncbi-geneid:4268190	5.4.99.12	55120
aeh:Mlg_1836	ncbi-geneid:4268191	4.6.1.12	69765
aeh:Mlg_1837	ncbi-geneid:4268192	2.7.7.60	53448
aeh:Mlg_1839	ncbi-geneid:4269207	4.2.1.11	51604|54826
aeh:Mlg_1840	ncbi-geneid:4269208	2.5.1.55	51569
aeh:Mlg_1841	ncbi-geneid:4269209	6.3.4.2	52540|52317
aeh:Mlg_1842	ncbi-geneid:4269210	6.3.4.-	52402|56037|82829
aeh:Mlg_1843	ncbi-geneid:4269211	6.4.1.2	52096
aeh:Mlg_1849	ncbi-geneid:4269217	2.7.7.7	89550|160975
aeh:Mlg_1850	ncbi-geneid:4269218	3.1.26.4	53098
aeh:Mlg_1851	ncbi-geneid:4269219	2.4.1.182	53756
aeh:Mlg_1852	ncbi-geneid:4269220	2.3.1.129	51161
aeh:Mlg_1853	ncbi-geneid:4269221	4.2.1.-	54637
aeh:Mlg_1856	ncbi-geneid:4268074	3.4.24.-	50156|50156
aeh:Mlg_1857	ncbi-geneid:4268075	1.1.1.267	55347|51735|69055
aeh:Mlg_1859	ncbi-geneid:4268077	2.5.1.31	64005
aeh:Mlg_1861	ncbi-geneid:4268079	2.7.4.22	53633
aeh:Mlg_1864	ncbi-geneid:4268082	3.4.11.18	55920
aeh:Mlg_1865	ncbi-geneid:4268083	2.7.7.59	81301|109604|81593|55021
aeh:Mlg_1866	ncbi-geneid:4268084	2.6.1.17	53383
aeh:Mlg_1867	ncbi-geneid:4268085	2.3.1.117	51161
aeh:Mlg_1868	ncbi-geneid:4268086	3.5.1.18	53187|55031
aeh:Mlg_1870	ncbi-geneid:4268088	2.7.4.1	56024|143724|56024|140356
aeh:Mlg_1871	ncbi-geneid:4268089	3.6.1.40|3.6.1.11	109604|53067|53067
aeh:Mlg_1872	ncbi-geneid:4268090	3.1.3.-
aeh:Mlg_1875	ncbi-geneid:4269730	3.6.3.4	56784|81653|55008|81665
aeh:Mlg_1879	ncbi-geneid:4269734	1.9.3.1	46626|46626
aeh:Mlg_1881	ncbi-geneid:4269736	1.9.3.1	46626
aeh:Mlg_1882	ncbi-geneid:4269737	1.9.3.1	81442
aeh:Mlg_1883	ncbi-geneid:4269738	3.6.3.-	52540
aeh:Mlg_1886	ncbi-geneid:4269741	3.1.4.46	51695
aeh:Mlg_1890	ncbi-geneid:4270090	2.7.9.2	56059|51621|52009
aeh:Mlg_1894	ncbi-geneid:4270094	1.1.3.15	55103|56176
aeh:Mlg_1897	ncbi-geneid:4270097	2.8.1.1|2.8.1.2	52821|52821
aeh:Mlg_1898	ncbi-geneid:4270098	1.3.1.26	51735|55347
aeh:Mlg_1903	ncbi-geneid:4270103	2.7.1.23	111331
aeh:Mlg_1923	ncbi-geneid:4270124	3.6.3.29	52540|50331
aeh:Mlg_1929	ncbi-geneid:4270130	3.1.5.1	109604
aeh:Mlg_1935	ncbi-geneid:4270136	2.5.1.18	52833|47616
aeh:Mlg_1944	ncbi-geneid:4268112	2.7.7.8	54211|54211|55666|55666|50249|46915|54791
aeh:Mlg_1946	ncbi-geneid:4268114	4.2.1.70|5.4.99.12	55120|88697
aeh:Mlg_1952	ncbi-geneid:4268121	2.1.1.173	53335|53335
aeh:Mlg_1955	ncbi-geneid:4268124	5.4.99.12	55120
aeh:Mlg_1962	ncbi-geneid:4268164	1.6.5.3	54862
aeh:Mlg_1964	ncbi-geneid:4268166	1.6.5.3	53706|54862|54292|50692
aeh:Mlg_1965	ncbi-geneid:4268167	1.6.99.5|1.6.5.3	142019|140490|142984
aeh:Mlg_1966	ncbi-geneid:4268168	1.6.99.3|1.6.5.3	52833
aeh:Mlg_1967	ncbi-geneid:4268169	1.6.5.3	56762
aeh:Mlg_1968	ncbi-geneid:4268170	1.6.99.3|1.6.5.3	143243
aeh:Mlg_1969	ncbi-geneid:4268171	1.6.99.3|1.6.5.3	56770
aeh:Mlg_1972	ncbi-geneid:4268515	5.3.1.1	51351
aeh:Mlg_1973	ncbi-geneid:4268516	5.4.2.10	53738|53738|53738|55957
aeh:Mlg_1974	ncbi-geneid:4268517	2.5.1.15	51717
aeh:Mlg_1975	ncbi-geneid:4268518	3.6.4.6|3.4.24.-	140990|52540
aeh:Mlg_1976	ncbi-geneid:4268519	2.1.1.-	53335
aeh:Mlg_1981	ncbi-geneid:4268524	6.3.5.5	56059|56059|48108|52440|52440|52335
aeh:Mlg_1982	ncbi-geneid:4268525	6.3.5.5	52317|52021
aeh:Mlg_1985	ncbi-geneid:4268528	2.4.2.11	51690|54675
aeh:Mlg_1988	ncbi-geneid:4268531	1.4.3.5	50475
aeh:Mlg_1991	ncbi-geneid:4270465	2.7.7.7
aeh:Mlg_1992	ncbi-geneid:4270466	3.1.26.4
aeh:Mlg_1994	ncbi-geneid:4270468	3.1.2.6	56281
aeh:Mlg_1995	ncbi-geneid:4270469	3.2.1.-	53955|54106|54106|54106
aeh:Mlg_2006	ncbi-geneid:4270480	2.7.7.7	53098|55785
aeh:Mlg_2009	ncbi-geneid:4269609	2.7.3.-	55874|55785|47384
aeh:Mlg_2026	ncbi-geneid:4268142	3.4.24.-	53163
aeh:Mlg_2028	ncbi-geneid:4268144	1.12.99.6	56762
aeh:Mlg_2029	ncbi-geneid:4268145	1.12.99.6	56770
aeh:Mlg_2037	ncbi-geneid:4268153	2.1.1.63	46767|53155
aeh:Mlg_2038	ncbi-geneid:4268154	2.2.1.6	52518|52467|52518
aeh:Mlg_2039	ncbi-geneid:4268155	1.8.4.11|1.8.4.12	51316
aeh:Mlg_2040	ncbi-geneid:4268156	3.5.1.-	52467
aeh:Mlg_2041	ncbi-geneid:4268157	3.1.3.3	56784|55021
aeh:Mlg_2047	ncbi-geneid:4270181	2.3.2.2	56235
aeh:Mlg_2053	ncbi-geneid:4270187	2.7.7.7	53098|55785
aeh:Mlg_2067	ncbi-geneid:4270453	2.5.1.3	51391
aeh:Mlg_2070	ncbi-geneid:4270456	3.6.4.13	52540
aeh:Mlg_2082	ncbi-geneid:4269401	2.7.1.24	52540
aeh:Mlg_2084	ncbi-geneid:4269403	3.6.1.-	51391|55811
aeh:Mlg_2085	ncbi-geneid:4269404	2.3.1.35|2.3.1.1	56266
aeh:Mlg_2089	ncbi-geneid:4269408	4.1.2.13	51569
aeh:Mlg_2097	ncbi-geneid:4270075	2.4.2.19	51690|54675
aeh:Mlg_2099	ncbi-geneid:4270077	3.5.1.10	53328|55021
aeh:Mlg_2101	ncbi-geneid:4270079	2.5.1.49	53383
aeh:Mlg_2102	ncbi-geneid:4270080	1.17.4.1	51998|48168
aeh:Mlg_2103	ncbi-geneid:4270081	1.17.4.1	47240
aeh:Mlg_2105	ncbi-geneid:4270083	2.1.1.14	51726|51726
aeh:Mlg_2108	ncbi-geneid:4270086	6.2.1.1|6.2.1.16	56801
aeh:Mlg_2110	ncbi-geneid:4270088	2.3.1.16	53901|53901
aeh:Mlg_2111	ncbi-geneid:4270089	1.1.1.35|4.2.1.17|5.1.2.3	52096|51735|48179|48179
aeh:Mlg_2114	ncbi-geneid:4269364	1.8.4.8	52402
aeh:Mlg_2116	ncbi-geneid:4269366	1.7.99.7	81452
aeh:Mlg_2117	ncbi-geneid:4269367	1.7.99.7	46626
aeh:Mlg_2118	ncbi-geneid:4269368	1.7.99.7	81442
aeh:Mlg_2119	ncbi-geneid:4269369	1.7.99.7	52540
aeh:Mlg_2120	ncbi-geneid:4269370	1.7.99.7	53300
aeh:Mlg_2123	ncbi-geneid:4269373	1.4.1.4	51735|53223
aeh:Mlg_2125	ncbi-geneid:4269375	2.3.1.9|2.3.1.16	53901|53901
aeh:Mlg_2126	ncbi-geneid:4269376	1.1.1.35	52096|51735|48179|48179
aeh:Mlg_2127	ncbi-geneid:4269377	6.2.1.3	56801
aeh:Mlg_2128	ncbi-geneid:4269378	1.3.99.-	56645|47203
aeh:Mlg_2132	ncbi-geneid:4269872	2.1.1.13	56507|82282|51717|52242|47644
aeh:Mlg_2139	ncbi-geneid:4269879	3.6.3.-	52540
aeh:Mlg_2152	ncbi-geneid:4270147	2.7.3.-	55874|55785|47384|55785|55781
aeh:Mlg_2186	ncbi-geneid:4270965	3.5.1.-	54211|54211
aeh:Mlg_2190	ncbi-geneid:4270969	6.3.2.4	56059|52440
aeh:Mlg_2191	ncbi-geneid:4270970	1.1.1.158	56176|56194
aeh:Mlg_2192	ncbi-geneid:4270971	6.3.2.8	53623|53244|51984
aeh:Mlg_2193	ncbi-geneid:4270972	2.4.1.227	53756
aeh:Mlg_2195	ncbi-geneid:4270974	6.3.2.9	53623|53244|51984
aeh:Mlg_2197	ncbi-geneid:4270976	6.3.2.10	53623|53244|63418
aeh:Mlg_2198	ncbi-geneid:4270977	6.3.2.13	53623|53244|63418
aeh:Mlg_2199	ncbi-geneid:4268670	2.4.1.129	56601|56519
aeh:Mlg_2201	ncbi-geneid:4268672	2.1.1.-	53335|81799
aeh:Mlg_2209	ncbi-geneid:4268681	1.10.2.2	46626
aeh:Mlg_2210	ncbi-geneid:4268682	1.10.2.2	81342|81648
aeh:Mlg_2211	ncbi-geneid:4268683	1.10.2.2	50022
aeh:Mlg_2213	ncbi-geneid:4268685	3.4.21.-	50494|50156
aeh:Mlg_2214	ncbi-geneid:4268686	2.6.1.9	53383
aeh:Mlg_2215	ncbi-geneid:4269430	1.1.1.23	53720
aeh:Mlg_2216	ncbi-geneid:4269431	2.4.2.17	53850
aeh:Mlg_2217	ncbi-geneid:4269432	2.5.1.7	55205
aeh:Mlg_2225	ncbi-geneid:4269440	5.3.1.13	53697
aeh:Mlg_2226	ncbi-geneid:4269441	3.1.3.45	56784
aeh:Mlg_2229	ncbi-geneid:4269444	3.6.3.-	52540
aeh:Mlg_2232	ncbi-geneid:4270264	2.7.1.69	55804
aeh:Mlg_2236	ncbi-geneid:4270268	4.1.1.21|6.3.4.18	56059|52440|51246
aeh:Mlg_2237	ncbi-geneid:4270269	4.1.1.21|5.4.99.18	52255
aeh:Mlg_2239	ncbi-geneid:4270271	2.3.1.-	53474
aeh:Mlg_2244	ncbi-geneid:4270277	4.1.1.50	56276
aeh:Mlg_2247	ncbi-geneid:4270280	4.1.1.48	51366
aeh:Mlg_2248	ncbi-geneid:4269189	2.4.2.18	52418|47648
aeh:Mlg_2249	ncbi-geneid:4269190	4.1.3.27	52317
aeh:Mlg_2250	ncbi-geneid:4269191	4.1.3.27	56322
aeh:Mlg_2251	ncbi-geneid:4269192	3.1.3.18	56784
aeh:Mlg_2254	ncbi-geneid:4269195	2.1.1.79	53335
aeh:Mlg_2256	ncbi-geneid:4269197	4.1.99.3	48173|52425
aeh:Mlg_2257	ncbi-geneid:4269198	6.3.2.6	56104
aeh:Mlg_2259	ncbi-geneid:4269200	5.3.3.10	56529
aeh:Mlg_2260	ncbi-geneid:4269201	1.2.1.12	55347|51735
aeh:Mlg_2261	ncbi-geneid:4269202	2.2.1.1	52518|52518|52922
aeh:Mlg_2262	ncbi-geneid:4269203	2.5.1.6	55973|55973|55973
aeh:Mlg_2263	ncbi-geneid:4269204	3.3.1.1	52283|51735
aeh:Mlg_2264	ncbi-geneid:4269205	1.5.1.20	51730
aeh:Mlg_2268	ncbi-geneid:4268231	3.1.13.-
aeh:Mlg_2277	ncbi-geneid:4268240	1.3.1.9	51735
aeh:Mlg_2284	ncbi-geneid:4268379	5.2.1.8	109998
aeh:Mlg_2286	ncbi-geneid:4268383	3.4.21.53	54211|88697|52540
aeh:Mlg_2288	ncbi-geneid:4268385	3.4.21.92	52096
aeh:Mlg_2317	ncbi-geneid:4270572	4.2.1.46	51735
aeh:Mlg_2318	ncbi-geneid:4270573	1.1.1.133	51735
aeh:Mlg_2319	ncbi-geneid:4270574	2.7.7.24	53448
aeh:Mlg_2320	ncbi-geneid:4270575	5.1.3.13	51182
aeh:Mlg_2324	ncbi-geneid:4270579	2.7.7.43	53448
aeh:Mlg_2327	ncbi-geneid:4270582	2.5.1.56	51569|51269
aeh:Mlg_2339	ncbi-geneid:4269095	6.3.5.4	52402|56235
aeh:Mlg_2344	ncbi-geneid:4269100	2.7.7.4	52402
aeh:Mlg_2345	ncbi-geneid:4269101	2.7.1.25|2.7.7.4	52540|52540|50465|50447
aeh:Mlg_2349	ncbi-geneid:4268447	3.4.21.-	56601
aeh:Mlg_2357	ncbi-geneid:4268455	1.3.99.22	102114
aeh:Mlg_2362	ncbi-geneid:4268460	1.1.1.85	53659
aeh:Mlg_2369	ncbi-geneid:4270708	2.5.1.56	51569|51269
aeh:Mlg_2377	ncbi-geneid:4270716	2.7.2.1	53067|53067
aeh:Mlg_2378	ncbi-geneid:4270717	2.3.1.19	53659|54637
aeh:Mlg_2379	ncbi-geneid:4270718	1.3.1.9	51735
aeh:Mlg_2380	ncbi-geneid:4270719	2.3.1.-	53474
aeh:Mlg_2409	ncbi-geneid:4269996	3.1.1.2|3.1.2.-|3.1.1.5	52266
aeh:Mlg_2412	ncbi-geneid:4269999	4.2.1.2	117457
aeh:Mlg_2415	ncbi-geneid:4270002	5.2.1.8	54534
aeh:Mlg_2421	ncbi-geneid:4269486	4.2.1.1	53056
aeh:Mlg_2425	ncbi-geneid:4269490	1.2.1.2	81342
aeh:Mlg_2427	ncbi-geneid:4269492	1.2.7.-	54862
aeh:Mlg_2430	ncbi-geneid:4269495	2.7.3.-	55874|47384
aeh:Mlg_2435	ncbi-geneid:4268741	2.3.1.47	53383
aeh:Mlg_2436	ncbi-geneid:4268742	2.8.1.6	102114
aeh:Mlg_2439	ncbi-geneid:4268745	4.1.3.40	64288
aeh:Mlg_2440	ncbi-geneid:4268746	3.6.4.12	52540|52540|50249
aeh:Mlg_2442	ncbi-geneid:4268748	2.7.6.5	109604|81301|81271|55021
aeh:Mlg_2443	ncbi-geneid:4268749	2.7.7.6	63562
aeh:Mlg_2444	ncbi-geneid:4268750	2.7.4.8	52540
aeh:Mlg_2446	ncbi-geneid:4268752	2.7.7.56	54211|55666
aeh:Mlg_2447	ncbi-geneid:4268753	3.6.1.15	52972
aeh:Mlg_2448	ncbi-geneid:4268754	1.3.99.22	102114
aeh:Mlg_2458	ncbi-geneid:4270199	1.13.11.39	54593|54593
aeh:Mlg_2460	ncbi-geneid:4270201	4.1.1.77	56529
aeh:Mlg_2461	ncbi-geneid:4270202	1.2.1.10	55347|51735
aeh:Mlg_2462	ncbi-geneid:4270203	4.1.3.39	51569|89000
aeh:Mlg_2463	ncbi-geneid:4270204	3.1.4.14|1.7.-.-	52218
aeh:Mlg_2472	ncbi-geneid:4268413	1.6.5.5	51735|50129
aeh:Mlg_2473	ncbi-geneid:4268414	2.7.7.9	53448
aeh:Mlg_2474	ncbi-geneid:4268415	6.3.5.3	52317|55326|55326|56042|56042|82697|109736
aeh:Mlg_2476	ncbi-geneid:4268417	4.2.1.52	51569
aeh:Mlg_2480	ncbi-geneid:4268421	1.11.1.15	52833
aeh:Mlg_2485	ncbi-geneid:4268426	2.3.1.-	53474
aeh:Mlg_2486	ncbi-geneid:4268427	1.1.1.100|1.1.1.36	51735
aeh:Mlg_2489	ncbi-geneid:4270808	2.6.1.85	56322
aeh:Mlg_2490	ncbi-geneid:4270809	6.2.1.3	56801
aeh:Mlg_2493	ncbi-geneid:4270812	3.1.22.4	53098
aeh:Mlg_2496	ncbi-geneid:4270815	3.6.4.-	52540|52540
aeh:Mlg_2504	ncbi-geneid:4268758	2.7.13.3	55874|47384
aeh:Mlg_2512	ncbi-geneid:4268766	1.6.99.5|1.6.5.3	142019|52833|140490|142984
aeh:Mlg_2513	ncbi-geneid:4268767	1.2.1.2	53706|50692|54292|54862
aeh:Mlg_2514	ncbi-geneid:4268768	2.3.2.2	56235
aeh:Mlg_2517	ncbi-geneid:4268772	2.7.7.-	56731|57783|117023
aeh:Mlg_2520	ncbi-geneid:4270159	3.4.24.57	53067|53067
aeh:Mlg_2522	ncbi-geneid:4270161	4.1.2.25	55620
aeh:Mlg_2523	ncbi-geneid:4270162	2.7.6.3	55083
aeh:Mlg_2530	ncbi-geneid:4270169	1.17.1.1	52343|63380|54292
aeh:Mlg_2531	ncbi-geneid:4270170	4.1.1.-	50475|143968
aeh:Mlg_2533	ncbi-geneid:4270172	3.4.24.70	55486
aeh:Mlg_2534	ncbi-geneid:4270173	1.8.1.7	51905|55424
aeh:Mlg_2538	ncbi-geneid:4270926	6.3.3.2	100950
aeh:Mlg_2542	ncbi-geneid:4270930	3.4.11.9	55920|53092
aeh:Mlg_2543	ncbi-geneid:4270931	1.14.13.-	51905
aeh:Mlg_2544	ncbi-geneid:4270932	1.14.13.-	51905
aeh:Mlg_2545	ncbi-geneid:4270933	2.7.13.3	55874|47384
aeh:Mlg_2547	ncbi-geneid:4270935	6.2.1.5	56059|52210
aeh:Mlg_2548	ncbi-geneid:4270936	6.2.1.5	52210|51735
aeh:Mlg_2549	ncbi-geneid:4270937	6.3.5.1	52402|56317
aeh:Mlg_2552	ncbi-geneid:4270940	5.4.99.12	55120|55174
aeh:Mlg_2554	ncbi-geneid:4270942	2.6.1.-	53383
aeh:Mlg_2568	ncbi-geneid:4269671	3.4.21.102	52096|50156
aeh:Mlg_2572	ncbi-geneid:4270281	1.1.1.94	48179|51735
aeh:Mlg_2573	ncbi-geneid:4270282	2.1.1.-	75217
aeh:Mlg_2576	ncbi-geneid:4270285	2.1.2.10	103025|101790
aeh:Mlg_2578	ncbi-geneid:4270287	1.4.4.2	53383
aeh:Mlg_2579	ncbi-geneid:4270288	1.11.1.5|1.11.1.15	52833
aeh:Mlg_2580	ncbi-geneid:4270289	1.4.4.2	53383
aeh:Mlg_2586	ncbi-geneid:4270295	4.2.1.104	55234|47413
aeh:Mlg_2591	ncbi-geneid:4269224	4.1.1.49	53795|68923
aeh:Mlg_2595	ncbi-geneid:4269228	2.3.1.12	52777|51230|47005
aeh:Mlg_2596	ncbi-geneid:4269229	1.2.4.1	52518|52518|52922
aeh:Mlg_2597	ncbi-geneid:4269230	6.2.1.1	56801
aeh:Mlg_2601	ncbi-geneid:4269234	4.2.1.79	103378
aeh:Mlg_2602	ncbi-geneid:4269235	5.3.3.6	54506|54506
aeh:Mlg_2603	ncbi-geneid:4269236	4.2.1.3	53732|52016
aeh:Mlg_2604	ncbi-geneid:4269237	2.3.3.5	48256
aeh:Mlg_2605	ncbi-geneid:4269238	4.1.3.32|4.1.3.30	51621
aeh:Mlg_2607	ncbi-geneid:4269516	1.8.1.4	51905|55424
aeh:Mlg_2608	ncbi-geneid:4269517	2.3.1.61	52777|51230|47005
aeh:Mlg_2609	ncbi-geneid:4269518	1.2.4.2	52518|52518
aeh:Mlg_2613	ncbi-geneid:4269522	3.6.1.31	101386
aeh:Mlg_2614	ncbi-geneid:4269523	4.1.3.-	51366
aeh:Mlg_2615	ncbi-geneid:4269524	5.3.1.16	51366
aeh:Mlg_2616	ncbi-geneid:4269525	2.4.2.-	52317
aeh:Mlg_2617	ncbi-geneid:4269526	4.2.1.19	54211|54211
aeh:Mlg_2618	ncbi-geneid:4269527	3.1.-.-	69500
aeh:Mlg_2624	ncbi-geneid:4269533	2.7.3.-	55874|55785|47384|158472
aeh:Mlg_2626	ncbi-geneid:4270671	2.1.1.-	53335|48013
aeh:Mlg_2627	ncbi-geneid:4270672	2.1.2.9	53328|50486
aeh:Mlg_2628	ncbi-geneid:4270673	3.5.1.88	56420
aeh:Mlg_2632	ncbi-geneid:4270677	5.99.1.2	56712
aeh:Mlg_2634	ncbi-geneid:4270679	1.3.3.3	102886
aeh:Mlg_2636	ncbi-geneid:4270681	3.1.3.11	56655
aeh:Mlg_2637	ncbi-geneid:4270682	2.-.-.-	53756
aeh:Mlg_2640	ncbi-geneid:4270685	2.1.1.77	53335
aeh:Mlg_2649	ncbi-geneid:4268539	3.2.2.23|4.2.99.18	81624|46946|57716
aeh:Mlg_2654	ncbi-geneid:4268544	2.3.2.2	56235
aeh:Mlg_2655	ncbi-geneid:4268545	2.7.7.3	52374
aeh:Mlg_2656	ncbi-geneid:4268546	2.1.1.171	53335
aeh:Mlg_2665	ncbi-geneid:4268798	6.1.1.12	55681|55261|50249
aeh:Mlg_2669	ncbi-geneid:4268802	4.2.1.75	69618
aeh:Mlg_2670	ncbi-geneid:4268803	2.5.1.61	53850|54782
aeh:Mlg_2672	ncbi-geneid:4268805	2.7.3.-|2.7.13.3	55874
aeh:Mlg_2673	ncbi-geneid:4268806	4.3.2.1	48557
aeh:Mlg_2682	ncbi-geneid:4269557	4.1.3.1	51621
aeh:Mlg_2690	ncbi-geneid:4269566	2.5.1.21	48576
aeh:Mlg_2695	ncbi-geneid:4269938	3.2.2.-	48150|55811
aeh:Mlg_2698	ncbi-geneid:4269942	2.7.7.42	81301|81301|81593|81593
aeh:Mlg_2699	ncbi-geneid:4269943	2.6.1.42	56752
aeh:Mlg_2702	ncbi-geneid:4269946	1.5.1.12|1.5.99.8	53720|51730|81935
aeh:Mlg_2706	ncbi-geneid:4269950	2.3.1.9	53901|53901
aeh:Mlg_2710	ncbi-geneid:4269501	3.6.3.16	52540|52540
aeh:Mlg_2712	ncbi-geneid:4269503	1.20.4.1	52788
aeh:Mlg_2721	ncbi-geneid:4269513	2.3.1.-	51161
aeh:Mlg_2723	ncbi-geneid:4269515	2.7.3.-|2.7.13.3	55874|158472
aeh:Mlg_2726	ncbi-geneid:4270980	1.2.1.3	53720
aeh:Mlg_2729	ncbi-geneid:4270983	1.1.2.8	50998
aeh:Mlg_2752	ncbi-geneid:4270221	2.3.3.1	48256
aeh:Mlg_2754	ncbi-geneid:4270223	2.4.1.-|3.4	56601|53955
aeh:Mlg_2761	ncbi-geneid:4269122	2.7.1.71	52540
aeh:Mlg_2762	ncbi-geneid:4269123	4.2.3.4	56796
aeh:Mlg_2763	ncbi-geneid:4269124	1.4.1.13|1.4.1.14	51395|56235|69336
aeh:Mlg_2764	ncbi-geneid:4269125	1.4.1.13|1.4.1.14	51971|46548
aeh:Mlg_2765	ncbi-geneid:4269126	4.1.1.37	51726
aeh:Mlg_2769	ncbi-geneid:4269130	1.6.1.2	52467
aeh:Mlg_2771	ncbi-geneid:4269132	1.6.1.2	52283|51735
aeh:Mlg_2774	ncbi-geneid:4269135	6.1.1.19	52374|47323|55190
aeh:Mlg_2775	ncbi-geneid:4269136	2.7.7.7	56672|100879
aeh:Mlg_2777	ncbi-geneid:4269711	3.1.22.4	52540|46785
aeh:Mlg_2778	ncbi-geneid:4269712	4.1.2.17	53639
aeh:Mlg_2779	ncbi-geneid:4269713	1.4.1.2	51735|53223
aeh:Mlg_2781	ncbi-geneid:4269715	3.1.-.-	53474
aeh:Mlg_2782	ncbi-geneid:4269716	3.1.11.2	56219
aeh:Mlg_2792	ncbi-geneid:4269726	2.4.-.-	53756
aeh:Mlg_2793	ncbi-geneid:4269727	2.4.1.-	53756
aeh:Mlg_2802	ncbi-geneid:4269145	4.2.1.46	51735
aeh:Mlg_2803	ncbi-geneid:4269146	3.6.3.-	52540|90123
aeh:Mlg_2806	ncbi-geneid:4269149	2.4.-.-	53756
aeh:Mlg_2807	ncbi-geneid:4269150	2.7.1.-	56112
aeh:Mlg_2809	ncbi-geneid:4269152	5.1.3.20	51735
aeh:Mlg_2810	ncbi-geneid:4269153	2.7.1.-|2.7.7	53613|52374
aeh:Mlg_2812	ncbi-geneid:4270739	6.3.5.10	52540|52317
aeh:Mlg_2813	ncbi-geneid:4270740	6.3.5.9|6.3.1	52540|52317
aeh:Mlg_2814	ncbi-geneid:4270741	2.5.1.17	52540
aeh:Mlg_2819	ncbi-geneid:4270746	2.6.1.-	53383
aeh:Mlg_2822	ncbi-geneid:4270749	3.6.3.34	52540
aeh:Mlg_2823	ncbi-geneid:4270750	2.4.2.21	52733
aeh:Mlg_2824	ncbi-geneid:4270751	2.7.1.156|2.7.7.62	52540
aeh:Mlg_2825	ncbi-geneid:4270752	1.1.1.25	51735|53223
aeh:Mlg_2828	ncbi-geneid:4270755	4.2.1.24	51569
aeh:Mlg_2833	ncbi-geneid:4270877	2.7.1.19	52540
aeh:Mlg_2834	ncbi-geneid:4270878	5.1.3.1	51366
aeh:Mlg_2836	ncbi-geneid:4270880	4.1.1.39	51649|54966
aeh:Mlg_2837	ncbi-geneid:4270881	4.1.1.39	55239
aeh:Mlg_2838	ncbi-geneid:4270882	1.7.99.7	52540
aeh:Mlg_2840	ncbi-geneid:4270884	1.2.1.12	55347|51735
aeh:Mlg_2841	ncbi-geneid:4270885	2.2.1.1	52518|52518|52922
aeh:Mlg_2842	ncbi-geneid:4270886	2.7.2.3	53748
aeh:Mlg_2843	ncbi-geneid:4270887	2.7.1.40	51621|52935|50800
aeh:Mlg_2844	ncbi-geneid:4270888	4.1.2.13	51569
aeh:Mlg_2845	ncbi-geneid:4270889	5.4.2.8|5.4.2.2	53738|53738|53738|55957
aeh:Mlg_2846	ncbi-geneid:4268584	3.6.1.23	51283
aeh:Mlg_2847	ncbi-geneid:4268585	4.1.1.36|6.3.2.5	102645|52507
aeh:Mlg_2854	ncbi-geneid:4268592	1.11.1.5	46626|46626
aeh:Mlg_2860	ncbi-geneid:4268598	2.7.7.7	56672|88723|53098|47807
aeh:Mlg_2863	ncbi-geneid:4268601	3.6.1.-|3.6.4.12	52540
aeh:Mlg_2865	ncbi-geneid:4269414	2.6.1.16	53697|56235
aeh:Mlg_2867	ncbi-geneid:4269416	2.3.1.157|2.7.7.23	53448|51161
aeh:Mlg_2868	ncbi-geneid:4269417	3.6.3.14	51344|46604
aeh:Mlg_2869	ncbi-geneid:4269418	3.6.3.14	52540|47917|50615
aeh:Mlg_2870	ncbi-geneid:4269419	3.6.3.15|3.6.3.14	52943
aeh:Mlg_2871	ncbi-geneid:4269420	3.6.3.14	52540|47917|50615
aeh:Mlg_2872	ncbi-geneid:4269421	3.6.3.14	47928
aeh:Mlg_2873	ncbi-geneid:4269422	3.6.3.14	81573
aeh:Mlg_2874	ncbi-geneid:4269423	3.6.3.14	81333
aeh:Mlg_2875	ncbi-geneid:4269424	3.6.3.14	81336
aeh:Mlg_2879	ncbi-geneid:4269428	2.1.1.170	53335
aeh:Mlg_2883	ncbi-geneid:4269765	3.1.26.5	54211
