# Supplementary material for: Tracing the Repertoire of Promiscuous Enzymes along the Metabolic Pathways in Archaeal Organisms
Source: Life (Basel). 2017 Jul 13;7(3):30. doi: 10.3390/life7030030 (PMC5617955; doi:10.3390/life7030030)
Supplement: Supplementary file 1 [file life-07-00030-s001.zip › Table_S2/afl.txt]

KEGGID	NCBIGI	ECs	SFamilyID
afl:Aflv_0002	ncbi-geneid:7036184	2.7.7.7	55979|55979|55979
afl:Aflv_0005	ncbi-geneid:7036187	5.99.1.3	56719|55874|54211
afl:Aflv_0006	ncbi-geneid:7036188	5.99.1.3	56719|101904
afl:Aflv_0009	ncbi-geneid:7036196	1.1.1.205	51412|51412
afl:Aflv_0010	ncbi-geneid:7036197	3.4.16.4	56601|69189
afl:Aflv_0011	ncbi-geneid:7036198	4.-.-.-	51366
afl:Aflv_0012	ncbi-geneid:7036199	2.6.-.-	52317
afl:Aflv_0013	ncbi-geneid:7036200	6.1.1.11	55681|46589
afl:Aflv_0017	ncbi-geneid:7036206	2.7.7.7	52540|48019
afl:Aflv_0025	ncbi-geneid:7036219	2.7.4.9	52540
afl:Aflv_0026	ncbi-geneid:7036220	2.7.7.7	52540
afl:Aflv_0032	ncbi-geneid:7036226	6.1.1.10	52374|47323|50249
afl:Aflv_0033	ncbi-geneid:7036227	3.1.21.-	51556
afl:Aflv_0035	ncbi-geneid:7036229	3.1.26.8	110455
afl:Aflv_0036	ncbi-geneid:7036230	2.1.1.182	53335
afl:Aflv_0039	ncbi-geneid:7036233	2.7.1.148	54211|55060
afl:Aflv_0043	ncbi-geneid:7036237	2.7.7.23|2.3.1.157	53448|51161
afl:Aflv_0044	ncbi-geneid:7036238	2.7.6.1	53271
afl:Aflv_0046	ncbi-geneid:7036240	3.1.1.29	53178
afl:Aflv_0048	ncbi-geneid:7036242	3.6.4.-	52540|52540|52540|143517|141259|52540
afl:Aflv_0057	ncbi-geneid:7036253	3.1.3.16	81606
afl:Aflv_0059	ncbi-geneid:7036255	2.7.11.1	56112
afl:Aflv_0060	ncbi-geneid:7036256	6.3.4.-	52402|56037|82829
afl:Aflv_0061	ncbi-geneid:7036257	2.4.2.8	53271
afl:Aflv_0062	ncbi-geneid:7036258	3.4.24.-	140990|52540
afl:Aflv_0063	ncbi-geneid:7036259	2.7.1.33
afl:Aflv_0065	ncbi-geneid:7036261	2.5.1.47	53686
afl:Aflv_0066	ncbi-geneid:7036262	2.6.1.85	56322
afl:Aflv_0067	ncbi-geneid:7036263	2.6.1.85	52317
afl:Aflv_0068	ncbi-geneid:7036264	4.1.3.38	56752
afl:Aflv_0069	ncbi-geneid:7036265	2.5.1.15	51717
afl:Aflv_0070	ncbi-geneid:7036266	4.1.2.25	55620
afl:Aflv_0071	ncbi-geneid:7036267	2.7.6.3	55083
afl:Aflv_0073	ncbi-geneid:7036269	6.1.1.6	55681|50249
afl:Aflv_0076	ncbi-geneid:7036275	2.7.3.-	55931
afl:Aflv_0080	ncbi-geneid:7036279	2.7.7.60	53448
afl:Aflv_0081	ncbi-geneid:7036280	4.6.1.12	69765
afl:Aflv_0082	ncbi-geneid:7036281	6.1.1.24	52374|48163
afl:Aflv_0083	ncbi-geneid:7036282	2.3.1.30	51161
afl:Aflv_0084	ncbi-geneid:7036283	6.1.1.16	52374|47323
afl:Aflv_0086	ncbi-geneid:7036285	2.1.1.-	75217|55315
afl:Aflv_0096	ncbi-geneid:7036295	2.1.1.172	53335
afl:Aflv_0097	ncbi-geneid:7036296	2.7.7.6	64484
afl:Aflv_0098	ncbi-geneid:7036297	2.7.7.6	64484
afl:Aflv_0126	ncbi-geneid:7036325	2.7.4.3	52540
afl:Aflv_0127	ncbi-geneid:7036326	3.4.11.18	55920
afl:Aflv_0132	ncbi-geneid:7036331	2.7.7.6	56553|55257|47789
afl:Aflv_0137	ncbi-geneid:7036336	5.4.99.12	55120
afl:Aflv_0141	ncbi-geneid:7036340	3.5.1.28	53187
afl:Aflv_0146	ncbi-geneid:7036358	3.5.3.1	52768
afl:Aflv_0151	ncbi-geneid:7036363	5.4.2.10	53738|53738|55957|53738
afl:Aflv_0152	ncbi-geneid:7036365	2.6.1.16	53697|56235
afl:Aflv_0158	ncbi-geneid:7036371	2.3.1.51	69593
afl:Aflv_0160	ncbi-geneid:7036373	2.7.8.7	56214
afl:Aflv_0171	ncbi-geneid:7036384	2.7.13.3	55874
afl:Aflv_0174	ncbi-geneid:7036387	1.8.1.9	51905
afl:Aflv_0180	ncbi-geneid:7036393	6.2.1.-	56801
afl:Aflv_0181	ncbi-geneid:7036394	6.4.1.2|6.3.4.14	56059|52440|51246
afl:Aflv_0183	ncbi-geneid:7036396	4.1.3.4	51569
afl:Aflv_0184	ncbi-geneid:7036397	4.2.1.17	52096
afl:Aflv_0192	ncbi-geneid:7036405	6.3.2.4	56059|52440
afl:Aflv_0193	ncbi-geneid:7036406	6.3.2.10	53623|53244|63418
afl:Aflv_0194	ncbi-geneid:7036407	3.6.4.13	52540
afl:Aflv_0195	ncbi-geneid:7036408	2.7.8.7	56214
afl:Aflv_0197	ncbi-geneid:7036410	5.1.1.1	51419|50621
afl:Aflv_0205	ncbi-geneid:7036434	2.3.1.128	55729
afl:Aflv_0206	ncbi-geneid:7036435	3.4.24.57	53067|53067
afl:Aflv_0216	ncbi-geneid:7036445	2.3.1.35|2.3.1.1	56266
afl:Aflv_0218	ncbi-geneid:7036447	3.5.3.11	52768
afl:Aflv_0223	ncbi-geneid:7036452	2.3.1.1	55729
afl:Aflv_0225	ncbi-geneid:7036454	6.3.5.2	52402|52317|54810
afl:Aflv_0228	ncbi-geneid:7036460	5.4.99.18	52255
afl:Aflv_0229	ncbi-geneid:7036461	6.3.4.18	56059|52440|51246
afl:Aflv_0230	ncbi-geneid:7036462	4.3.2.2	48557
afl:Aflv_0231	ncbi-geneid:7036463	6.3.2.6	56104
afl:Aflv_0232	ncbi-geneid:7036464	6.3.5.3	82697
afl:Aflv_0233	ncbi-geneid:7036465	6.3.5.3	52317
afl:Aflv_0234	ncbi-geneid:7036466	6.3.5.3	55326|56042|55326|56042
afl:Aflv_0235	ncbi-geneid:7036467	2.4.2.14	53271|56235
afl:Aflv_0236	ncbi-geneid:7036468	6.3.3.1	56042|55326
afl:Aflv_0237	ncbi-geneid:7036469	2.1.2.2	53328
afl:Aflv_0238	ncbi-geneid:7036470	2.1.2.3|3.5.4.10	53927|52335
afl:Aflv_0239	ncbi-geneid:7036471	6.3.4.13	56059|52440|51246
afl:Aflv_0242	ncbi-geneid:7036474	3.5.4.2	51338|51556
afl:Aflv_0245	ncbi-geneid:7036477	2.5.1.-	51395
afl:Aflv_0246	ncbi-geneid:7036478	3.6.4.12	52540
afl:Aflv_0247	ncbi-geneid:7036479	6.5.1.2
afl:Aflv_0249	ncbi-geneid:7036481	1.5.1.12	53720
afl:Aflv_0257	ncbi-geneid:7036489	3.5.4.2	51556|51338
afl:Aflv_0258	ncbi-geneid:7036490	6.3.5.6|6.3.5.7	141000
afl:Aflv_0259	ncbi-geneid:7036491	6.3.5.6|6.3.5.7	75304
afl:Aflv_0260	ncbi-geneid:7036492	6.3.5.6|6.3.5.7	55931|89095
afl:Aflv_0271	ncbi-geneid:7036503	1.2.1.3	53720
afl:Aflv_0272	ncbi-geneid:7036504	1.9.3.-	49503|81464
afl:Aflv_0273	ncbi-geneid:7036505	1.9.3.-	81442
afl:Aflv_0274	ncbi-geneid:7036506	1.9.3.-	81452
afl:Aflv_0284	ncbi-geneid:7036516	3.1.2.6	56281|52821|52821
afl:Aflv_0289	ncbi-geneid:7036521	2.1.1.-	53335|50249
afl:Aflv_0298	ncbi-geneid:7036530	1.14.13.39	56512
afl:Aflv_0308	ncbi-geneid:7036540	3.6.1.7	54975
afl:Aflv_0312	ncbi-geneid:7036544	2.1.1.107	53790
afl:Aflv_0313	ncbi-geneid:7036545	2.7.1.25	52540
afl:Aflv_0314	ncbi-geneid:7036546	2.7.7.4	52374|88697
afl:Aflv_0316	ncbi-geneid:7036548	1.8.4.8	52402
afl:Aflv_0319	ncbi-geneid:7036551	3.1.3.48	52788
afl:Aflv_0328	ncbi-geneid:7036560	4.2.1.2	117457
afl:Aflv_0330	ncbi-geneid:7036562	3.2.2.21	48150
afl:Aflv_0332	ncbi-geneid:7036564	3.6.1.-	55811
afl:Aflv_0338	ncbi-geneid:7036570	1.1.1.1	50129|51735
afl:Aflv_0352	ncbi-geneid:7036584	3.2.2.-	48150|55811
afl:Aflv_0362	ncbi-geneid:7036594	1.4.1.13|1.4.1.14	51395|56235|69336
afl:Aflv_0363	ncbi-geneid:7036595	5.4.3.8	53383
afl:Aflv_0368	ncbi-geneid:7036600	1.11.1.15	52833
afl:Aflv_0373	ncbi-geneid:7036630	2.4.1.18	51445|51011|81296
afl:Aflv_0374	ncbi-geneid:7036631	2.7.7.27	53448|51161
afl:Aflv_0375	ncbi-geneid:7036632	2.7.7.27	53448|51161
afl:Aflv_0376	ncbi-geneid:7036633	2.4.1.21	53756
afl:Aflv_0377	ncbi-geneid:7036634	2.4.1.1	53756
afl:Aflv_0380	ncbi-geneid:7036637	5.4.4.2	56322
afl:Aflv_0381	ncbi-geneid:7036638	2.2.1.9	52518|52518|52467
afl:Aflv_0382	ncbi-geneid:7036639	4.2.99.20	53474
afl:Aflv_0383	ncbi-geneid:7036640	4.1.3.36	52096
afl:Aflv_0384	ncbi-geneid:7036641	6.2.1.26	56801
afl:Aflv_0390	ncbi-geneid:7036647	1.17.4.1	47240
afl:Aflv_0393	ncbi-geneid:7036650	1.17.4.1	51998|48168
afl:Aflv_0399	ncbi-geneid:7036656	4.4.1.21	63411
afl:Aflv_0413	ncbi-geneid:7036670	4.1.1.49	53795|68923
afl:Aflv_0414	ncbi-geneid:7036671	2.5.1.6	55973|55973|55973
afl:Aflv_0417	ncbi-geneid:7036674	3.1.1.5	53474
afl:Aflv_0425	ncbi-geneid:7036682	6.1.1.4	52374|50677|47323
afl:Aflv_0430	ncbi-geneid:7036687	5.4.99.12	55120|55174
afl:Aflv_0432	ncbi-geneid:7036689	3.5.1.18	53187|55031
afl:Aflv_0434	ncbi-geneid:7036691	6.5.1.-	55144
afl:Aflv_0441	ncbi-geneid:7036698	2.1.1.33	53335
afl:Aflv_0450	ncbi-geneid:7036707	2.4.2.11	51690|54675
afl:Aflv_0451	ncbi-geneid:7036708	6.3.2.8	53623|53244|51984
afl:Aflv_0455	ncbi-geneid:7036712	3.4.11.-	144052
afl:Aflv_0457	ncbi-geneid:7036714	2.5.1.54|5.4.99.5	51569
afl:Aflv_0461	ncbi-geneid:7036718	2.3.1.-	55729
afl:Aflv_0462	ncbi-geneid:7036719	6.2.1.1	56801
afl:Aflv_0464	ncbi-geneid:7036721	6.1.1.1	52374|55174
afl:Aflv_0468	ncbi-geneid:7036725	3.1.3.15	89550
afl:Aflv_0471	ncbi-geneid:7036728	2.8.1.7	53383
afl:Aflv_0474	ncbi-geneid:7036731	6.2.1.1	56801
afl:Aflv_0475	ncbi-geneid:7036732	2.7.1.23	111331
afl:Aflv_0478	ncbi-geneid:7036735	1.11.1.15	52833
afl:Aflv_0479	ncbi-geneid:7036736	2.1.1.72	53335
afl:Aflv_0480	ncbi-geneid:7036737	2.7.2.1	53067|53067
afl:Aflv_0482	ncbi-geneid:7036739	6.3.4.5	69864|52402
afl:Aflv_0483	ncbi-geneid:7036740	4.3.2.1	48557
afl:Aflv_0486	ncbi-geneid:7036743	1.1.1.100	51735
afl:Aflv_0487	ncbi-geneid:7036744	3.4.13.9	55920|53092
afl:Aflv_0494	ncbi-geneid:7036751	2.7.7.7	89550
afl:Aflv_0495	ncbi-geneid:7036752	1.1.1.38	51735|53223
afl:Aflv_0497	ncbi-geneid:7036754	6.4.1.2	52096
afl:Aflv_0498	ncbi-geneid:7036755	6.4.1.2	52096
afl:Aflv_0499	ncbi-geneid:7036756	2.7.1.11	53784
afl:Aflv_0500	ncbi-geneid:7036757	2.7.1.40	51621|52935|52009|50800
afl:Aflv_0504	ncbi-geneid:7036761	2.3.3.1	48256
afl:Aflv_0505	ncbi-geneid:7036762	1.1.1.42	53659
afl:Aflv_0506	ncbi-geneid:7036763	1.1.1.37	56327|51735
afl:Aflv_0509	ncbi-geneid:7036766	2.7.13.3	55874|47384|55785|158472
afl:Aflv_0510	ncbi-geneid:7036767	2.7.7.7	56672|88723|53098|47807
afl:Aflv_0511	ncbi-geneid:7036768	3.2.2.23|4.2.99.18	81624|46946|57716
afl:Aflv_0513	ncbi-geneid:7036770	2.7.1.24	52540
afl:Aflv_0514	ncbi-geneid:7036771	1.2.1.12	55347|51735
afl:Aflv_0515	ncbi-geneid:7036772	4.1.1.50	56276
afl:Aflv_0521	ncbi-geneid:7036778	6.1.1.3	55681|55186|52954|81271
afl:Aflv_0527	ncbi-geneid:7036784	3.2.1.4	53187|101821
afl:Aflv_0529	ncbi-geneid:7036786	5.1.3.4	53639
afl:Aflv_0530	ncbi-geneid:7036787	2.7.1.16	53067|53067
afl:Aflv_0531	ncbi-geneid:7036788	5.3.1.4	53743|50443
afl:Aflv_0533	ncbi-geneid:7036790	3.2.1.55	51445|51011
afl:Aflv_0538	ncbi-geneid:7036794	5.1.3.3	74650
afl:Aflv_0540	ncbi-geneid:7036796	1.8.4.11	55068
afl:Aflv_0542	ncbi-geneid:7036798	6.1.1.20	55681|46589
afl:Aflv_0543	ncbi-geneid:7036799	6.1.1.20	56037|55681|50249|54991|46955
afl:Aflv_0549	ncbi-geneid:7036805	2.7.13.3	55874|50156
afl:Aflv_0564	ncbi-geneid:7036820	6.2.1.3	56801
afl:Aflv_0566	ncbi-geneid:7036822	4.2.1.17	52096
afl:Aflv_0581	ncbi-geneid:7036837	1.3.99.1	51905|46977|56425
afl:Aflv_0582	ncbi-geneid:7036838	1.3.99.1	46548|54292
afl:Aflv_0583	ncbi-geneid:7036839	3.1.2.-	54637
afl:Aflv_0585	ncbi-geneid:7036841	5.1.1.3	53681|53681
afl:Aflv_0587	ncbi-geneid:7036843	2.7.7.56	54211|55666
afl:Aflv_0588	ncbi-geneid:7036844	3.6.1.15	52972
afl:Aflv_0590	ncbi-geneid:7036847	2.6.1.42	56752
afl:Aflv_0591	ncbi-geneid:7036848	2.2.1.6	52518|52467|52518
afl:Aflv_0592	ncbi-geneid:7036849	2.2.1.6	55021|55021
afl:Aflv_0593	ncbi-geneid:7036850	1.1.1.86	51735|48179
afl:Aflv_0594	ncbi-geneid:7036851	2.3.3.13	51569|110921
afl:Aflv_0595	ncbi-geneid:7036852	1.1.1.85	53659
afl:Aflv_0596	ncbi-geneid:7036853	4.2.1.33|4.2.1.35	53732
afl:Aflv_0597	ncbi-geneid:7036854	4.2.1.33|4.2.1.35	52016
afl:Aflv_0601	ncbi-geneid:7036858	3.4.21.-	52540|54211
afl:Aflv_0602	ncbi-geneid:7036859	3.4.21.53	54211|52540|88697
afl:Aflv_0605	ncbi-geneid:7036862	1.2.1.70	69742|51735|69075
afl:Aflv_0607	ncbi-geneid:7036864	2.5.1.61	53850|54782
afl:Aflv_0608	ncbi-geneid:7036865	4.2.1.75	69618
afl:Aflv_0609	ncbi-geneid:7036866	4.2.1.24	51569
afl:Aflv_0610	ncbi-geneid:7036867	5.4.3.8	53383
afl:Aflv_0614	ncbi-geneid:7036871	6.1.1.9	52374|47323|50677|46589
afl:Aflv_0615	ncbi-geneid:7036872	6.3.2.12|6.3.2.17	53623|53244
afl:Aflv_0699	ncbi-geneid:7036956	5.4.99.5	55021
afl:Aflv_0700	ncbi-geneid:7036957	4.2.1.51	53850|55021
afl:Aflv_0702	ncbi-geneid:7036959	2.8.1.7	53383
afl:Aflv_0703	ncbi-geneid:7036960	1.4.3.16	51905|56425|46977
afl:Aflv_0704	ncbi-geneid:7036961	2.4.2.19	51690|54675
afl:Aflv_0705	ncbi-geneid:7036962	2.5.1.72	142754
afl:Aflv_0707	ncbi-geneid:7036964	6.3.1.5	52402
afl:Aflv_0715	ncbi-geneid:7036972	5.-.-.-	111337
afl:Aflv_0716	ncbi-geneid:7036973	2.4.2.29	51713
afl:Aflv_0724	ncbi-geneid:7036981	3.1.-.-	64182
afl:Aflv_0725	ncbi-geneid:7036982	2.4.2.7	53271
afl:Aflv_0726	ncbi-geneid:7036983	2.7.6.5	109604|81301|81271|55021
afl:Aflv_0727	ncbi-geneid:7036984	3.1.-.-	69500
afl:Aflv_0729	ncbi-geneid:7036986	3.5.1.28	53187|50044
afl:Aflv_0730	ncbi-geneid:7036987	6.1.1.21	55681|52954
afl:Aflv_0731	ncbi-geneid:7036988	6.1.1.12	55681|55261|50249
afl:Aflv_0737	ncbi-geneid:7036994	2.8.1.7	53383
afl:Aflv_0738	ncbi-geneid:7036995	2.8.1.-	52402
afl:Aflv_0740	ncbi-geneid:7036997	3.1.11.5	52540
afl:Aflv_0744	ncbi-geneid:7037001	6.1.1.7	55681|101353|55186|50447
afl:Aflv_0746	ncbi-geneid:7037003	3.1.-.-	53098
afl:Aflv_0752	ncbi-geneid:7037009	2.7.1.48	52540
afl:Aflv_0759	ncbi-geneid:7037016	3.2.2.9	53167
afl:Aflv_0760	ncbi-geneid:7037017	2.5.1.47	53686
afl:Aflv_0761	ncbi-geneid:7037018	4.4.1.8	53383
afl:Aflv_0763	ncbi-geneid:7037020	3.1.31.1	50199
afl:Aflv_0813	ncbi-geneid:7037070	1.1.1.25	51735|53223
afl:Aflv_0815	ncbi-geneid:7037072	2.7.7.18	52374
afl:Aflv_0821	ncbi-geneid:7037078	3.5.4.12	53927
afl:Aflv_0825	ncbi-geneid:7037082	2.7.7.7	48019|52540
afl:Aflv_0828	ncbi-geneid:7037085	3.4.24.78	53163
afl:Aflv_0832	ncbi-geneid:7037089	1.3.99.22	102114
afl:Aflv_0837	ncbi-geneid:7037094	2.1.1.-	53335
afl:Aflv_0838	ncbi-geneid:7037095	2.1.1.-	75217|88697
afl:Aflv_0855	ncbi-geneid:7037112	2.7.7.-	56731|57783|48024
afl:Aflv_0864	ncbi-geneid:7037121	3.1.21.2	51658
afl:Aflv_0867	ncbi-geneid:7037124	3.6.3.-	52540
afl:Aflv_0872	ncbi-geneid:7037129	1.17.7.1	51717|56014
afl:Aflv_0876	ncbi-geneid:7037134	1.15.1.1	54719|46609
afl:Aflv_0882	ncbi-geneid:7037140	3.6.3.27	52540
afl:Aflv_0886	ncbi-geneid:7037144	2.7.7.13|5.4.2.8	53448|51161|55957|53738
afl:Aflv_0888	ncbi-geneid:7037146	6.3.3.2	100950
afl:Aflv_0889	ncbi-geneid:7037147	1.1.1.27	56327|51735
afl:Aflv_0895	ncbi-geneid:7037153	2.7.1.2	53067
afl:Aflv_0897	ncbi-geneid:7037155	3.4.19.11	53187
afl:Aflv_0911	ncbi-geneid:7037169	2.7.1.71	52540
afl:Aflv_0915	ncbi-geneid:7037173	2.1.2.10	103025|101790
afl:Aflv_0916	ncbi-geneid:7037174	1.4.4.2	53383
afl:Aflv_0917	ncbi-geneid:7037175	1.4.4.2	53383
afl:Aflv_0922	ncbi-geneid:7037179	4.1.99.-	102114
afl:Aflv_0928	ncbi-geneid:7037185	4.2.1.10	52304
afl:Aflv_0941	ncbi-geneid:7037198	6.4.1.2|6.3.4.14	56059|52440|51246
afl:Aflv_0944	ncbi-geneid:7037201	1.5.1.5|3.5.4.9	51735|53223
afl:Aflv_0946	ncbi-geneid:7037203	3.1.11.6	116842
afl:Aflv_0947	ncbi-geneid:7037204	2.5.1.1|2.5.1.10|2.5.1.29	48576
afl:Aflv_0948	ncbi-geneid:7037205	2.2.1.7	52518|52518|52922
afl:Aflv_0952	ncbi-geneid:7037209	3.4.21.116	50156|50494
afl:Aflv_0955	ncbi-geneid:7037212	3.1.4.46	51695
afl:Aflv_0958	ncbi-geneid:7037215	2.3.1.19	53659
afl:Aflv_0959	ncbi-geneid:7037216	1.4.1.9	51735|53223
afl:Aflv_0960	ncbi-geneid:7037217	2.7.2.7	53067|53067
afl:Aflv_0961	ncbi-geneid:7037218	1.8.1.4	51905|55424
afl:Aflv_0962	ncbi-geneid:7037219	1.2.4.4	52518
afl:Aflv_0963	ncbi-geneid:7037220	1.2.4.4	52518|52922
afl:Aflv_0964	ncbi-geneid:7037221	2.3.1.168	52777|51230|47005
afl:Aflv_0965	ncbi-geneid:7037222	5.4.99.2	51703|52242
afl:Aflv_0966	ncbi-geneid:7037223	5.4.99.2	51703|52242
afl:Aflv_0967	ncbi-geneid:7037224	2.7.-.-	52540
afl:Aflv_0976	ncbi-geneid:7037233	1.1.1.44	48179|51735
afl:Aflv_0978	ncbi-geneid:7037235	1.1.1.49	55347|51735
afl:Aflv_0979	ncbi-geneid:7037236	3.1.26.11	56281
afl:Aflv_0982	ncbi-geneid:7037239	1.5.1.2	48179|51735
afl:Aflv_0991	ncbi-geneid:7037248	3.6.1.13	55811
afl:Aflv_0998	ncbi-geneid:7037255	5.4.2.7	53649|143856
afl:Aflv_0999	ncbi-geneid:7037256	2.4.2.1	53167
afl:Aflv_1000	ncbi-geneid:7037257	2.4.2.2	52418|54680|47648
afl:Aflv_1001	ncbi-geneid:7037258	3.4.16.4	56601|69189
afl:Aflv_1003	ncbi-geneid:7037260	2.7.11.1	55874
afl:Aflv_1012	ncbi-geneid:7037269	4.1.1.20	51419|50621
afl:Aflv_1014	ncbi-geneid:7037271	5.2.1.8	50891
afl:Aflv_1015	ncbi-geneid:7037272	3.5.4.26|1.1.1.193	53597|53927
afl:Aflv_1016	ncbi-geneid:7037273	2.5.1.9	63380|63380
afl:Aflv_1017	ncbi-geneid:7037274	4.1.99.12|3.5.4.25	55821|142695
afl:Aflv_1018	ncbi-geneid:7037275	2.5.1.78	52121
afl:Aflv_1024	ncbi-geneid:7037281	4.1.2.5	53383
afl:Aflv_1031	ncbi-geneid:7037288	1.15.1.1	54719|46609
afl:Aflv_1032	ncbi-geneid:7037289	3.4.16.4	56601
afl:Aflv_1035	ncbi-geneid:7037292	5.4.99.12	55120|55174
afl:Aflv_1040	ncbi-geneid:7037297	2.7.13.3	55874|47384|158472|55785
afl:Aflv_1043	ncbi-geneid:7037300	3.6.3.34	52540
afl:Aflv_1045	ncbi-geneid:7037302	4.1.1.81	53383
afl:Aflv_1046	ncbi-geneid:7037303	2.7.1.156|2.7.7.62	52540
afl:Aflv_1048	ncbi-geneid:7037305	3.1.3.73
afl:Aflv_1054	ncbi-geneid:7037311	3.1.3.15	89550
afl:Aflv_1055	ncbi-geneid:7037312	1.1.1.95	51735|143548|52283|55021
afl:Aflv_1056	ncbi-geneid:7037313	3.6.1.1	50324
afl:Aflv_1059	ncbi-geneid:7037316	3.6.4.12	52540
afl:Aflv_1068	ncbi-geneid:7037325	1.4.1.2	51735|53223
afl:Aflv_1069	ncbi-geneid:7037326	1.8.1.9	51905
afl:Aflv_1070	ncbi-geneid:7037327	6.3.3.3	52540
afl:Aflv_1071	ncbi-geneid:7037328	2.6.1.62	53383
afl:Aflv_1073	ncbi-geneid:7037330	3.5.1.28	47090
afl:Aflv_1077	ncbi-geneid:7037334	2.7.4.14	52540
afl:Aflv_1078	ncbi-geneid:7037335	2.3.1.51	69593
afl:Aflv_1080	ncbi-geneid:7037337	5.3.3.2	51395
afl:Aflv_1086	ncbi-geneid:7037343	1.1.1.94	51735|48179
afl:Aflv_1091	ncbi-geneid:7037348	3.5.4.16	55620
afl:Aflv_1094	ncbi-geneid:7037351	2.1.1	53335
afl:Aflv_1095	ncbi-geneid:7037352	2.5.1.30	48576
afl:Aflv_1096	ncbi-geneid:7037353	2.7.4.6	54919
afl:Aflv_1097	ncbi-geneid:7037354	2.1.1.80	53335|47757
afl:Aflv_1098	ncbi-geneid:7037355	4.2.3.5	103263
afl:Aflv_1099	ncbi-geneid:7037356	4.2.3.4	56796
afl:Aflv_1100	ncbi-geneid:7037357	5.4.99.5	55298
afl:Aflv_1101	ncbi-geneid:7037358	4.1.3.27	56322
afl:Aflv_1102	ncbi-geneid:7037359	2.4.2.18	52418|47648
afl:Aflv_1103	ncbi-geneid:7037360	4.1.1.48	51366
afl:Aflv_1104	ncbi-geneid:7037361	5.3.1.24	51366
afl:Aflv_1105	ncbi-geneid:7037362	4.2.1.20	53686
afl:Aflv_1106	ncbi-geneid:7037363	4.2.1.20	51366
afl:Aflv_1107	ncbi-geneid:7037364	2.6.1.9	53383
afl:Aflv_1108	ncbi-geneid:7037365	1.3.1.12	51735|48179|55021
afl:Aflv_1109	ncbi-geneid:7037366	2.5.1.19	55205
afl:Aflv_1113	ncbi-geneid:7037370	1.10.2.-	50022
afl:Aflv_1114	ncbi-geneid:7037371	1.10.2.-	81342
afl:Aflv_1115	ncbi-geneid:7037372	1.10.2.-	81648|46626
afl:Aflv_1120	ncbi-geneid:7037377	1.3.1.26	55347|51735
afl:Aflv_1121	ncbi-geneid:7037378	4.2.3.3	52335
afl:Aflv_1124	ncbi-geneid:7037381	2.7.7.72|3.1.3.-|3.1.4	81891|81301
afl:Aflv_1125	ncbi-geneid:7037382	6.3.4.15	55681|46785|50037
afl:Aflv_1126	ncbi-geneid:7037383	2.1.2.11	51621
afl:Aflv_1127	ncbi-geneid:7037384	6.3.2.1	52374
afl:Aflv_1128	ncbi-geneid:7037385	4.1.1.11	50692
afl:Aflv_1129	ncbi-geneid:7037386	3.6.4.12	53098|52540
afl:Aflv_1133	ncbi-geneid:7037390	2.6.1.1	53383
afl:Aflv_1134	ncbi-geneid:7037391	6.1.1.22	55681|50249
afl:Aflv_1136	ncbi-geneid:7037393	4.2.99.18	48150
afl:Aflv_1139	ncbi-geneid:7037396	2.4.1.-|3.4	56601|53955
afl:Aflv_1149	ncbi-geneid:7037406	1.1.5.3	51905|54373
afl:Aflv_1155	ncbi-geneid:7037412	3.4.11.-	144052
afl:Aflv_1157	ncbi-geneid:7037414	2.7.1.31	110738
afl:Aflv_1159	ncbi-geneid:7037416	3.6.3.34	52540
afl:Aflv_1163	ncbi-geneid:7037420	2.3.1.47	53383
afl:Aflv_1166	ncbi-geneid:7037423	4.1.1.50	56276
afl:Aflv_1173	ncbi-geneid:7037430	3.6.4.12	52540|52980
afl:Aflv_1174	ncbi-geneid:7037431	2.1.1.72	53335
afl:Aflv_1182	ncbi-geneid:7037439	1.2.1.22|1.2.1.21	53720
afl:Aflv_1185	ncbi-geneid:7037442	1.1.1.284|1.1.1.1	50129|51735
afl:Aflv_1191	ncbi-geneid:7037448	2.1.1.72	53335
afl:Aflv_1192	ncbi-geneid:7037449	2.1.1.72	53335
afl:Aflv_1200	ncbi-geneid:7037456	1.11.1.6|1.11.1.7	48113|48113
afl:Aflv_1203	ncbi-geneid:7037459	2.3.1.79	51161
afl:Aflv_1213	ncbi-geneid:7037468	3.2.1.26	75005|49899
afl:Aflv_1218	ncbi-geneid:7037473	3.6.3.4	56784|81653|55008|55008|81665
afl:Aflv_1225	ncbi-geneid:7037479	6.3.5.4	52402|56235
afl:Aflv_1228	ncbi-geneid:7037482	4.1.99.3	48173|52425
afl:Aflv_1235	ncbi-geneid:7037489	1.4.1.13|1.4.1.14	51395|56235|69336
afl:Aflv_1236	ncbi-geneid:7037490	1.4.1.13|1.4.1.14	51971|46548
afl:Aflv_1238	ncbi-geneid:7037492	4.2.1.9	143975|52016
afl:Aflv_1242	ncbi-geneid:7037496	2.6.1.19|2.6.1.22	53383
afl:Aflv_1243	ncbi-geneid:7037497	1.2.1.3	53720
afl:Aflv_1245	ncbi-geneid:7037499	2.2.1.6	52518|52518|52467
afl:Aflv_1246	ncbi-geneid:7037500	1.2.1.3	53720
afl:Aflv_1250	ncbi-geneid:7037504	1.5.5.-	51905|54373
afl:Aflv_1265	ncbi-geneid:7037519	1.1.1.100	51735
afl:Aflv_1269	ncbi-geneid:7037523	3.6.3.34	52540
afl:Aflv_1271	ncbi-geneid:7037525	1.2.1.41	53720
afl:Aflv_1272	ncbi-geneid:7037526	2.7.2.11	53633|88697
afl:Aflv_1278	ncbi-geneid:7037532	6.2.1.16	56801
afl:Aflv_1280	ncbi-geneid:7037534	6.2.1.34	56801
afl:Aflv_1311	ncbi-geneid:7037565	3.6.3.17	52540|52540
afl:Aflv_1313	ncbi-geneid:7037567	4.2.1.113	51604|54826
afl:Aflv_1322	ncbi-geneid:7037576	1.11.1.9	52833
afl:Aflv_1336	ncbi-geneid:7037589	3.6.3.3|3.6.3.5	56784|81653|81665|55008
afl:Aflv_1342	ncbi-geneid:7037595	5.4.2.1
afl:Aflv_1343	ncbi-geneid:7037596	3.1.31.1	50199
afl:Aflv_1344	ncbi-geneid:7037597	1.7.99.1	56821
afl:Aflv_1345	ncbi-geneid:7037598	2.7.1.50	53613
afl:Aflv_1346	ncbi-geneid:7037599	2.5.1.3	51391
afl:Aflv_1347	ncbi-geneid:7037600	4.2.1.17	52096
afl:Aflv_1356	ncbi-geneid:7037610	2.1.1.-	53335
afl:Aflv_1357	ncbi-geneid:7037611	3.6.4.12	52540
afl:Aflv_1358	ncbi-geneid:7037612	3.4.17.19	55486
afl:Aflv_1359	ncbi-geneid:7037613	1.9.3.1	81442
afl:Aflv_1360	ncbi-geneid:7037614	1.9.3.1	49503
afl:Aflv_1363	ncbi-geneid:7037617	2.3.1.74	53901
afl:Aflv_1372	ncbi-geneid:7037626	3.1.2.-	54637
afl:Aflv_1376	ncbi-geneid:7037630	2.8.1.6	102114
afl:Aflv_1382	ncbi-geneid:7037636	2.4.2.1	53167
afl:Aflv_1393	ncbi-geneid:7037647	4.3.1.19	53686|55021
afl:Aflv_1400	ncbi-geneid:7037654	3.4.-.-	51395
afl:Aflv_1403	ncbi-geneid:7037657	6.3.1.2	55931|54368
afl:Aflv_1409	ncbi-geneid:7037664	3.1.26.4
afl:Aflv_1414	ncbi-geneid:7037669	1.20.4.1	52788
afl:Aflv_1419	ncbi-geneid:7037674	3.6.3.34	52540
afl:Aflv_1424	ncbi-geneid:7037679	1.16.1.1	51905|55424|55008
afl:Aflv_1435	ncbi-geneid:7037690	3.5.1.10	53328|55021
afl:Aflv_1437	ncbi-geneid:7037692	2.5.1.16	53335
afl:Aflv_1440	ncbi-geneid:7037695	3.2.1.93	51445|51011
afl:Aflv_1441	ncbi-geneid:7037696	2.7.1.69	55604
afl:Aflv_1443	ncbi-geneid:7037698	5.99.1.-	56719|101904
afl:Aflv_1444	ncbi-geneid:7037699	5.99.1.-	56719|55874|54211
afl:Aflv_1453	ncbi-geneid:7037708	4.3.1.19	53686|55021
afl:Aflv_1454	ncbi-geneid:7037709	1.5.1.3	53597
afl:Aflv_1455	ncbi-geneid:7037710	2.1.1.45	55831
afl:Aflv_1464	ncbi-geneid:7037719	2.3.1.46	52317
afl:Aflv_1473	ncbi-geneid:7037728	4.2.1.75	69618
afl:Aflv_1474	ncbi-geneid:7037729	2.7.13.3	55874|47384
afl:Aflv_1476	ncbi-geneid:7037731	2.7.1.69	55804|52794
afl:Aflv_1477	ncbi-geneid:7037732	2.7.1.56	53613
afl:Aflv_1481	ncbi-geneid:7037736	2.7.1.30	53067|53067
afl:Aflv_1487	ncbi-geneid:7037742	3.1.26.4
afl:Aflv_1492	ncbi-geneid:7037747	4.2.1.3	53732|52016
afl:Aflv_1502	ncbi-geneid:7037757	2.2.1.1	52518|52518|52922
afl:Aflv_1506	ncbi-geneid:7037761	3.4.21.88	51306|46785
afl:Aflv_1507	ncbi-geneid:7037762	6.3.1.2	55931|54368
afl:Aflv_1513	ncbi-geneid:7037768	1.1.1.157	51735|48179
afl:Aflv_1518	ncbi-geneid:7037773	2.5.1.75	52540|52540
afl:Aflv_1524	ncbi-geneid:7037779	1.2.7.3	52518
afl:Aflv_1525	ncbi-geneid:7037780	1.2.7.3	52518|53323|52922
afl:Aflv_1536	ncbi-geneid:7037791	1.1.1.100	51735
afl:Aflv_1539	ncbi-geneid:7037794	2.5.1.47	53686
afl:Aflv_1541	ncbi-geneid:7037796	5.99.1.2	56712
afl:Aflv_1550	ncbi-geneid:7037805	1.4.99.1	51905|54373
afl:Aflv_1552	ncbi-geneid:7037807	1.1.1.261	56796
afl:Aflv_1562	ncbi-geneid:7037817	1.1.1.17	51735|48179
afl:Aflv_1563	ncbi-geneid:7037818	2.7.1.69	55804
afl:Aflv_1566	ncbi-geneid:7037821	2.7.1.69	52794
afl:Aflv_1570	ncbi-geneid:7037825	2.3.3.9	51645
afl:Aflv_1576	ncbi-geneid:7037831	3.5.1.28	54106
afl:Aflv_1582	ncbi-geneid:7037837	6.3.4.3	52540
afl:Aflv_1590	ncbi-geneid:7037845	3.1.4.46	51695
afl:Aflv_1594	ncbi-geneid:7037849	3.6.3.20	52540|50331
afl:Aflv_1596	ncbi-geneid:7037851	1.8.1.2	56014|56014|55124|55124
afl:Aflv_1597	ncbi-geneid:7037852	1.8.1.2	63380|52343|52218
afl:Aflv_1601	ncbi-geneid:7037856	3.5.1.-	52467
afl:Aflv_1604	ncbi-geneid:7037859	1.2.1.3	53720
afl:Aflv_1651	ncbi-geneid:7037905	1.1.5.4	51905
afl:Aflv_1671	ncbi-geneid:7037924	1.5.99.8	51730
afl:Aflv_1674	ncbi-geneid:7037927	3.6.3.17	52540|52540
afl:Aflv_1680	ncbi-geneid:7037933	3.1.-.-	56281
afl:Aflv_1681	ncbi-geneid:7037934	4.2.1.52	51569
afl:Aflv_1682	ncbi-geneid:7037935	2.7.2.4	53633|55021|55021
afl:Aflv_1683	ncbi-geneid:7037936	1.2.1.11	55347|51735
afl:Aflv_1689	ncbi-geneid:7037942	2.7.7.8	54211|54211|55666|55666|54791|50249
afl:Aflv_1691	ncbi-geneid:7037944	2.7.1.26|2.7.7.2	82114|52374
afl:Aflv_1692	ncbi-geneid:7037945	5.4.99.12	55120
afl:Aflv_1700	ncbi-geneid:7037953	2.7.7.7	53098|50249|160975
afl:Aflv_1701	ncbi-geneid:7037954	6.1.1.15	55681|55826|52954
afl:Aflv_1702	ncbi-geneid:7037955	3.4.24.-	50156
afl:Aflv_1703	ncbi-geneid:7037956	1.1.1.267	55347|51735|69055
afl:Aflv_1705	ncbi-geneid:7037958	2.5.1.31	64005
afl:Aflv_1707	ncbi-geneid:7037960	2.7.4.22	53633
afl:Aflv_1714	ncbi-geneid:7037967	3.5.1.44	64438
afl:Aflv_1717	ncbi-geneid:7037970	2.7.13.3
afl:Aflv_1718	ncbi-geneid:7037971	3.1.1.61	52738|52172
afl:Aflv_1738	ncbi-geneid:7037991	3.6.3.14	52540
afl:Aflv_1747	ncbi-geneid:7038000	3.4.25.2	56235
afl:Aflv_1750	ncbi-geneid:7038003	5.99.1.2	56712|57783
afl:Aflv_1752	ncbi-geneid:7038005	6.2.1.5	52210|51735
afl:Aflv_1753	ncbi-geneid:7038006	6.2.1.5	56059|52210
afl:Aflv_1756	ncbi-geneid:7038009	3.1.26.4	53098
afl:Aflv_1758	ncbi-geneid:7038011	3.4.21.89	51306
afl:Aflv_1760	ncbi-geneid:7038013	2.1.1.31	75217
afl:Aflv_1770	ncbi-geneid:7038023	3.1.26.3	69065|54768
afl:Aflv_1772	ncbi-geneid:7038025	1.1.1.100	51735
afl:Aflv_1773	ncbi-geneid:7038026	2.3.1.39	52151|55048
afl:Aflv_1774	ncbi-geneid:7038027	2.3.1.15	53659
afl:Aflv_1776	ncbi-geneid:7038029	3.6.4.12	52540|52540|50249
afl:Aflv_1778	ncbi-geneid:7038031	4.3.1.17	143548|55021
afl:Aflv_1783	ncbi-geneid:7038036	2.7.6.2	63999|63862
afl:Aflv_1784	ncbi-geneid:7038037	5.1.3.1	51366
afl:Aflv_1785	ncbi-geneid:7038038	3.6.1.-	52540|50249
afl:Aflv_1786	ncbi-geneid:7038039	2.7.11.1	56112|54184
afl:Aflv_1787	ncbi-geneid:7038040	3.1.3.16	81606
afl:Aflv_1788	ncbi-geneid:7038041	2.1.1.-	102114
afl:Aflv_1789	ncbi-geneid:7038042	2.1.1.-	53335|48013
afl:Aflv_1790	ncbi-geneid:7038043	2.1.2.9	53328|50486
afl:Aflv_1791	ncbi-geneid:7038044	3.5.1.88	56420
afl:Aflv_1792	ncbi-geneid:7038045	3.6.4.-	52540|52540
afl:Aflv_1793	ncbi-geneid:7038046	4.1.1.36|6.3.2.5	102645|52507
afl:Aflv_1794	ncbi-geneid:7038047	2.7.7.6	63562
afl:Aflv_1795	ncbi-geneid:7038048	2.7.4.8	52540
afl:Aflv_1797	ncbi-geneid:7038050	3.6.3.8	81665|56784|81660|81653
afl:Aflv_1799	ncbi-geneid:7038052	2.4.2.10	53271
afl:Aflv_1800	ncbi-geneid:7038053	4.1.1.23	51366
afl:Aflv_1801	ncbi-geneid:7038054	1.3.3.1	51395
afl:Aflv_1803	ncbi-geneid:7038056	6.3.5.5	56059|56059|52440|48108|52440|52335
afl:Aflv_1804	ncbi-geneid:7038057	6.3.5.5	52317|52021
afl:Aflv_1805	ncbi-geneid:7038058	3.5.2.3	51556|51338
afl:Aflv_1806	ncbi-geneid:7038059	2.1.3.2	53671
afl:Aflv_1808	ncbi-geneid:7038061	2.4.2.9	53271
afl:Aflv_1809	ncbi-geneid:7038062	5.4.99.12	55120|55174
afl:Aflv_1812	ncbi-geneid:7038065	6.1.1.5	52374|47323|50677
afl:Aflv_1829	ncbi-geneid:7038082	1.1.1.158	56176|56194
afl:Aflv_1830	ncbi-geneid:7038083	2.4.1.227	53756
afl:Aflv_1832	ncbi-geneid:7038085	6.3.2.9	53623|53244|51984
afl:Aflv_1834	ncbi-geneid:7038087	6.3.2.13	53623|53244|63418
afl:Aflv_1838	ncbi-geneid:7038091	2.1.1.-	53335|81799
afl:Aflv_1841	ncbi-geneid:7038094	1.1.1.169	48179|51735
afl:Aflv_1843	ncbi-geneid:7038096	4.2.1.17	52096
afl:Aflv_1850	ncbi-geneid:7038103	2.7.7.3	52374
afl:Aflv_1866	ncbi-geneid:7038119	1.9.3.1	81452
afl:Aflv_1867	ncbi-geneid:7038120	1.9.3.1	81442
afl:Aflv_1868	ncbi-geneid:7038121	1.9.3.1	49503|81464|46626
afl:Aflv_1871	ncbi-geneid:7038124	6.4.1.1	51569|56059|89000|52440|51246|51230
afl:Aflv_1882	ncbi-geneid:7038135	3.1.3.25	56655
afl:Aflv_1885	ncbi-geneid:7038138	1.3.1.-
afl:Aflv_1891	ncbi-geneid:7038144	1.8.1.4	51905|55424
afl:Aflv_1892	ncbi-geneid:7038145	2.3.1.12	52777|51230|47005
afl:Aflv_1893	ncbi-geneid:7038146	1.2.4.1	52518|52922
afl:Aflv_1894	ncbi-geneid:7038147	1.2.4.1	52518
afl:Aflv_1895	ncbi-geneid:7038148	3.5.1.88	56420
afl:Aflv_1899	ncbi-geneid:7038152	3.1.-.-	56281
afl:Aflv_1903	ncbi-geneid:7038156	3.5.1.47	53187|55031
afl:Aflv_1904	ncbi-geneid:7038157	2.3.1.89	51161
afl:Aflv_1913	ncbi-geneid:7038166	2.7.4.1	56024|143724|56024|140356
afl:Aflv_1914	ncbi-geneid:7038167	3.6.1.11|3.6.1.40	53067|53067|109604
afl:Aflv_1930	ncbi-geneid:7038183	2.7.13.3	55874|47384
afl:Aflv_1933	ncbi-geneid:7038186	2.6.1.-	53383
afl:Aflv_1934	ncbi-geneid:7038187	1.1.1.31	51735|48179
afl:Aflv_1935	ncbi-geneid:7038188	1.1.1.100	51735
afl:Aflv_1939	ncbi-geneid:7038192	2.7.3.9	51621|52009|47831
afl:Aflv_1941	ncbi-geneid:7038194	2.7.1.69	51261|55604
afl:Aflv_1970	ncbi-geneid:7038222	4.2.3.12	55620
afl:Aflv_1982	ncbi-geneid:7038234	2.1.1.37	53335
afl:Aflv_1994	ncbi-geneid:7038246	1.13.11.53|1.13.11.54	51182
afl:Aflv_1995	ncbi-geneid:7038247	4.2.1.109	53639
afl:Aflv_1996	ncbi-geneid:7038248	3.1.3.77	56784
afl:Aflv_1997	ncbi-geneid:7038249	3.1.3.77	51649|54966
afl:Aflv_1998	ncbi-geneid:7038250	2.6.1.-	53383
afl:Aflv_2000	ncbi-geneid:7038252	2.7.1.100	56112
afl:Aflv_2001	ncbi-geneid:7038253	5.3.1.23	100950
afl:Aflv_2006	ncbi-geneid:7038258	2.7.13.3	55874|55785|55785|55785|55785|47384
afl:Aflv_2024	ncbi-geneid:7038276	5.4.2.6	56784
afl:Aflv_2025	ncbi-geneid:7038277	3.2.1.-	48208|74650
afl:Aflv_2029	ncbi-geneid:7038281	1.1.3.15	56176|55103
afl:Aflv_2032	ncbi-geneid:7038284	1.16.3.1	47240
afl:Aflv_2035	ncbi-geneid:7038287	2.7.13.3	55874|47384
afl:Aflv_2040	ncbi-geneid:7038292	1.7.-.-	52218
afl:Aflv_2045	ncbi-geneid:7038297	1.1.1.38	51735|53223
afl:Aflv_2046	ncbi-geneid:7038298	4.3.1.1	48557
afl:Aflv_2047	ncbi-geneid:7038299	3.5.1.1	53774
afl:Aflv_2049	ncbi-geneid:7038301	2.7.11.1	56112
afl:Aflv_2057	ncbi-geneid:7038309	3.1.21.3	52540|52540
afl:Aflv_2058	ncbi-geneid:7038310	3.1.21.3	116734|116734
afl:Aflv_2059	ncbi-geneid:7038311	2.1.1.72	53335
afl:Aflv_2066	ncbi-geneid:7038319	4.4.1.8	53383
afl:Aflv_2067	ncbi-geneid:7038320	2.5.1.48	53383
afl:Aflv_2077	ncbi-geneid:7038330	3.6.4.12	52540
afl:Aflv_2095	ncbi-geneid:7038348	1.1.1.22	51735|52413|48179
afl:Aflv_2107	ncbi-geneid:7038360	1.3.1.9	51735
afl:Aflv_2112	ncbi-geneid:7038365	3.1.3.16	56300
afl:Aflv_2113	ncbi-geneid:7038366	5.4.99.12	55120
afl:Aflv_2114	ncbi-geneid:7038367	2.7.1.23	111331
afl:Aflv_2115	ncbi-geneid:7038368	2.7.6.5	81301
afl:Aflv_2122	ncbi-geneid:7038375	3.4.24.-	55486
afl:Aflv_2126	ncbi-geneid:7038379	2.7.8.-	56024|56024
afl:Aflv_2127	ncbi-geneid:7038380	1.20.4.1	52833
afl:Aflv_2135	ncbi-geneid:7038388	6.1.1.2	52374
afl:Aflv_2139	ncbi-geneid:7038392	2.3.1.-	53901|53901
afl:Aflv_2140	ncbi-geneid:7038393	2.3.1.180	53901
afl:Aflv_2146	ncbi-geneid:7038399	2.1.3.3	53671
afl:Aflv_2147	ncbi-geneid:7038400	6.3.5.5	56059|56059|52440|52440|48108
afl:Aflv_2148	ncbi-geneid:7038401	6.3.5.5	52317|52021
afl:Aflv_2149	ncbi-geneid:7038402	2.6.1.11	53383
afl:Aflv_2150	ncbi-geneid:7038403	2.7.2	53633
afl:Aflv_2151	ncbi-geneid:7038404	2.3.1.35|2.3.1.1	56266
afl:Aflv_2152	ncbi-geneid:7038405	1.2.1	55347|51735
afl:Aflv_2165	ncbi-geneid:7038418	2.1.1.10	82282|51730
afl:Aflv_2166	ncbi-geneid:7038419	2.1.1.13	82282|56507|51717|52242|47644
afl:Aflv_2167	ncbi-geneid:7038420	2.5.1.17	52540
afl:Aflv_2168	ncbi-geneid:7038421	2.1.1.107	53790
afl:Aflv_2169	ncbi-geneid:7038422	2.4.2.21	52733
afl:Aflv_2170	ncbi-geneid:7038423	6.3.5.10	52540|52317
afl:Aflv_2171	ncbi-geneid:7038424	6.3.5.9|6.3.1	52540|52317
afl:Aflv_2173	ncbi-geneid:7038426	2.1.1.133	53790
afl:Aflv_2174	ncbi-geneid:7038427	2.1.1.130|2.1.1.151	53790
afl:Aflv_2175	ncbi-geneid:7038428	2.1.1.132	53790|53335
afl:Aflv_2177	ncbi-geneid:7038430	5.4.1.2	63965
afl:Aflv_2179	ncbi-geneid:7038432	4.99.1.3	53800
afl:Aflv_2180	ncbi-geneid:7038433	2.1.1.131	53790|56014
afl:Aflv_2187	ncbi-geneid:7038440	3.2.1.20	51445|74650|51011
afl:Aflv_2188	ncbi-geneid:7038441	3.2.1.1	51445|51011
afl:Aflv_2199	ncbi-geneid:7038452	2.5.1.32	48576
afl:Aflv_2201	ncbi-geneid:7038454	1.14.99.-	51905
afl:Aflv_2202	ncbi-geneid:7038455	6.3.5.4	52402|56235
afl:Aflv_2206	ncbi-geneid:7038459	2.6.1.13	53383
afl:Aflv_2219	ncbi-geneid:7038472	6.2.1.-	56801
afl:Aflv_2237	ncbi-geneid:7038489	3.6.4.12	52540
afl:Aflv_2241	ncbi-geneid:7038493	4.1.3.1	51621
afl:Aflv_2253	ncbi-geneid:7038505	6.2.1.3	56801
afl:Aflv_2262	ncbi-geneid:7038514	2.7.7.7
afl:Aflv_2271	ncbi-geneid:7038523	3.2.1.10	51445|51011
afl:Aflv_2278	ncbi-geneid:7038530	1.3.3.4	51905|54373
afl:Aflv_2279	ncbi-geneid:7038531	4.99.1.1	53800
afl:Aflv_2280	ncbi-geneid:7038532	4.1.1.37	51726
afl:Aflv_2287	ncbi-geneid:7038539	5.2.1.8	54534|109998
afl:Aflv_2293	ncbi-geneid:7038545	2.6.1.52	53383
afl:Aflv_2296	ncbi-geneid:7038548	1.3.99.22	102114
afl:Aflv_2311	ncbi-geneid:7038563	2.7.1.49|2.7.4.7	53613
afl:Aflv_2315	ncbi-geneid:7038567	1.4.3.19	51905|54373
afl:Aflv_2320	ncbi-geneid:7038572	3.5.99.2	48613
afl:Aflv_2321	ncbi-geneid:7038573	2.1.1.-	53335|88697
afl:Aflv_2324	ncbi-geneid:7038576	3.2.1.20	51445|51011
afl:Aflv_2328	ncbi-geneid:7038580	3.4.-.-	117892
afl:Aflv_2329	ncbi-geneid:7038581	3.4.-.-	117892
afl:Aflv_2330	ncbi-geneid:7038582	2.1.1.63	46767|53155
afl:Aflv_2338	ncbi-geneid:7038590	5.4.99.12	55120
afl:Aflv_2352	ncbi-geneid:7038604	2.1.1.-	75217
afl:Aflv_2360	ncbi-geneid:7038613	3.2.1.21	51445
afl:Aflv_2385	ncbi-geneid:7038658	5.3.1.9	53697
afl:Aflv_2386	ncbi-geneid:7038659	1.1.1.-	56796
afl:Aflv_2390	ncbi-geneid:7038663	2.6.1.-	53383
afl:Aflv_2392	ncbi-geneid:7038665	1.15.1.1	49329
afl:Aflv_2402	ncbi-geneid:7038675	1.6.99.3	51905|51905
afl:Aflv_2403	ncbi-geneid:7038676	1.8.1.9	51905
afl:Aflv_2406	ncbi-geneid:7038679	5.1.1.7	54506
afl:Aflv_2409	ncbi-geneid:7038682	1.6.99.3	51905
afl:Aflv_2412	ncbi-geneid:7038685	2.7.1.39	55060|54211
afl:Aflv_2413	ncbi-geneid:7038686	4.2.3.1	53686
afl:Aflv_2414	ncbi-geneid:7038687	1.1.1.3	55347|51735|55021
afl:Aflv_2418	ncbi-geneid:7038691	3.1.3.41	56784
afl:Aflv_2425	ncbi-geneid:7038698	2.8.1.8	102114
afl:Aflv_2446	ncbi-geneid:7038719	6.1.1.2	52374
afl:Aflv_2462	ncbi-geneid:7038735	2.8.1.7|4.4.1.16	53383
afl:Aflv_2473	ncbi-geneid:7038746	2.5.1.49	53383
afl:Aflv_2479	ncbi-geneid:7038752	1.20.4.1	52833
afl:Aflv_2481	ncbi-geneid:7038754	2.3.1.16	53901|53901
afl:Aflv_2486	ncbi-geneid:7038758	1.5.99.8	51730
afl:Aflv_2494	ncbi-geneid:7038766	3.6.3.34	52540
afl:Aflv_2498	ncbi-geneid:7038771	3.1.-.-	50249|50249|50249|50249
afl:Aflv_2499	ncbi-geneid:7038772	3.1.1.1	53474
afl:Aflv_2514	ncbi-geneid:7038787	4.2.1.11	51604|54826
afl:Aflv_2515	ncbi-geneid:7038788	5.4.2.1	64158|53649
afl:Aflv_2516	ncbi-geneid:7038789	5.3.1.1	51351
afl:Aflv_2517	ncbi-geneid:7038790	2.7.2.3	53748
afl:Aflv_2518	ncbi-geneid:7038791	1.2.1.12	55347|51735
afl:Aflv_2522	ncbi-geneid:7038796	3.4.21.92	52096
afl:Aflv_2527	ncbi-geneid:7038801	3.6.1.-	55811
afl:Aflv_2528	ncbi-geneid:7038802	1.8.1.9	51905
afl:Aflv_2530	ncbi-geneid:7038804	3.6.1.31|3.5.4.19	141734|101386
afl:Aflv_2531	ncbi-geneid:7038805	4.1.3.-	51366
afl:Aflv_2532	ncbi-geneid:7038806	5.3.1.16	51366
afl:Aflv_2533	ncbi-geneid:7038807	2.4.2.-	52317
afl:Aflv_2534	ncbi-geneid:7038808	4.2.1.19	54211|54211
afl:Aflv_2535	ncbi-geneid:7038809	1.1.1.23	53720
afl:Aflv_2536	ncbi-geneid:7038810	2.4.2.17	53850
afl:Aflv_2539	ncbi-geneid:7038813	3.6.1.1	56784
afl:Aflv_2542	ncbi-geneid:7038816	2.7.11.-|2.7.4	53795|75138
afl:Aflv_2551	ncbi-geneid:7038825	3.4.21.102	52096|50156|47090
afl:Aflv_2573	ncbi-geneid:7038847	2.7.7.15	52374
afl:Aflv_2599	ncbi-geneid:7038872	2.7.13.3	55874
afl:Aflv_2605	ncbi-geneid:7038878	3.5.1.28	53187
afl:Aflv_2648	ncbi-geneid:7038921	2.7.2.4	53633|55021|55021
afl:Aflv_2666	ncbi-geneid:7038939	5.1.3.2	51735
afl:Aflv_2667	ncbi-geneid:7038940	1.1.1.22	51735|48179|52413
afl:Aflv_2670	ncbi-geneid:7038943	3.6.3.17	52540|52540
afl:Aflv_2671	ncbi-geneid:7038944	5.-.-.-	102546
afl:Aflv_2672	ncbi-geneid:7038945	2.7.1.15	53613
afl:Aflv_2674	ncbi-geneid:7038947	2.7.7.9	53448
afl:Aflv_2678	ncbi-geneid:7038951	4.2.1.-	54637
afl:Aflv_2687	ncbi-geneid:7038960	2.5.1.7	55205
afl:Aflv_2695	ncbi-geneid:7038968	1.6.5.3	54862
afl:Aflv_2697	ncbi-geneid:7038970	1.6.5.3	56762
afl:Aflv_2698	ncbi-geneid:7038971	1.6.5.3	143243
afl:Aflv_2699	ncbi-geneid:7038972	1.6.5.3	56770
afl:Aflv_2701	ncbi-geneid:7038974	3.6.3.14	51344|46604
afl:Aflv_2702	ncbi-geneid:7038975	3.6.3.14	52540|47917|50615
afl:Aflv_2703	ncbi-geneid:7038976	3.6.3.14	52943
afl:Aflv_2704	ncbi-geneid:7038977	3.6.3.14	52540|47917|50615
afl:Aflv_2705	ncbi-geneid:7038978	3.6.3.14	47928
afl:Aflv_2706	ncbi-geneid:7038979	3.6.3.14	81573
afl:Aflv_2707	ncbi-geneid:7038980	3.6.3.14	81333
afl:Aflv_2708	ncbi-geneid:7038981	3.6.3.14	81336
afl:Aflv_2711	ncbi-geneid:7038984	5.1.3.14	53756
afl:Aflv_2712	ncbi-geneid:7038985	2.4.2.9	53271
afl:Aflv_2713	ncbi-geneid:7038986	2.1.2.1	53383
afl:Aflv_2715	ncbi-geneid:7038988	5.3.1.6	89623
afl:Aflv_2717	ncbi-geneid:7038990	3.1.3.48	52788
afl:Aflv_2721	ncbi-geneid:7038994	2.1.1.-	53335
afl:Aflv_2723	ncbi-geneid:7038996	2.7.1.21	52540|57716
afl:Aflv_2726	ncbi-geneid:7038999	3.1.3.11	56655
afl:Aflv_2727	ncbi-geneid:7039000	2.5.1.7	55205
afl:Aflv_2728	ncbi-geneid:7039001	2.2.1.2	51569
afl:Aflv_2729	ncbi-geneid:7039002	4.1.2.13	51569
afl:Aflv_2732	ncbi-geneid:7039005	6.3.4.2	52540|52317
afl:Aflv_2734	ncbi-geneid:7039007	5.4.99.2	51703|52540|52242
afl:Aflv_2738	ncbi-geneid:7039011	1.1.1.157	51735|48179
afl:Aflv_2739	ncbi-geneid:7039012	2.3.1.9	53901|53901
afl:Aflv_2741	ncbi-geneid:7039014	2.7.8.-	56024|56024
afl:Aflv_2742	ncbi-geneid:7039015	6.1.1.19	52374|47323|55190
afl:Aflv_2749	ncbi-geneid:7039022	3.5.3.11	52768
afl:Aflv_2750	ncbi-geneid:7039023	2.5.1.16	53335
afl:Aflv_2760	ncbi-geneid:7039033	2.3.1.8	53659
afl:Aflv_2770	ncbi-geneid:7039043	3.2.2.-	52141
afl:Aflv_2771	ncbi-geneid:7039044	6.1.1.14	55681|52954
afl:Aflv_2772	ncbi-geneid:7039045	1.6.4.-	51905|52833|52833
afl:Aflv_2773	ncbi-geneid:7039046	1.11.1.15	52833
afl:Aflv_2778	ncbi-geneid:7039051	3.5.4.5	53927
afl:Aflv_2780	ncbi-geneid:7039053	4.1.2.4	51569
afl:Aflv_2783	ncbi-geneid:7039056	3.2.1.26	75005|49899
afl:Aflv_2784	ncbi-geneid:7039057	2.7.1.4	53613
afl:Aflv_2785	ncbi-geneid:7039058	2.7.1.69	55604
afl:Aflv_2787	ncbi-geneid:7039060	2.7.1.69	51261
afl:Aflv_2789	ncbi-geneid:7039062	1.4.1.1	52283|51735
afl:Aflv_2790	ncbi-geneid:7039063	3.6.3.-	52540
afl:Aflv_2793	ncbi-geneid:7039066	2.3.1.54	51998
afl:Aflv_2794	ncbi-geneid:7039067	1.97.1.4	102114
afl:Aflv_2796	ncbi-geneid:7039069	2.1.1.34	75217
afl:Aflv_2814	ncbi-geneid:7039087	1.2.1.10|1.1.1.1	56796|53720
afl:Aflv_2821	ncbi-geneid:7039094	3.6.3.31	52540|50331
afl:Aflv_2834	ncbi-geneid:7039107	3.4.21.-	50494|50156
afl:Aflv_2839	ncbi-geneid:7039112	2.7.13.3	55874|47384|55785|158472
afl:Aflv_2841	ncbi-geneid:7039116	6.3.4.4	52540
afl:Aflv_2842	ncbi-geneid:7039118	3.6.4.12	52540|48024
afl:Aflv_2857	ncbi-geneid:7039133	2.1.1.170	53335
afl:Aflv_2862	ncbi-geneid:7039138	3.1.26.5	54211
