# Supplementary material for: Tracing the Repertoire of Promiscuous Enzymes along the Metabolic Pathways in Archaeal Organisms
Source: Life (Basel). 2017 Jul 13;7(3):30. doi: 10.3390/life7030030 (PMC5617955; doi:10.3390/life7030030)
Supplement: Supplementary file 1 [file life-07-00030-s001.zip › Table_S2/afn.txt]

KEGGID	NCBIGI	ECs	SFamilyID
afn:Acfer_0004	ncbi-geneid:8736434	2.7.7.7	55979|55979|55979
afn:Acfer_0008	ncbi-geneid:8736438	5.99.1.3	56719|55874|54211
afn:Acfer_0009	ncbi-geneid:8736439	2.7.6.2	63999|63862
afn:Acfer_0011	ncbi-geneid:8736441	5.99.1.3	56719|101904
afn:Acfer_0014	ncbi-geneid:8736444	1.1.1.38	53223|51735
afn:Acfer_0026	ncbi-geneid:8736459	1.16.3.1	47240
afn:Acfer_0027	ncbi-geneid:8736460	3.6.1.22	55811
afn:Acfer_0030	ncbi-geneid:8736463	3.5.1.14	53187|55031
afn:Acfer_0031	ncbi-geneid:8736464	5.1.1.3	53681|53681
afn:Acfer_0036	ncbi-geneid:8736470	2.8.1.-	52402
afn:Acfer_0037	ncbi-geneid:8736471	2.8.1.7	53383
afn:Acfer_0044	ncbi-geneid:8736478	3.6.4.12	52540|48024
afn:Acfer_0045	ncbi-geneid:8736479	4.3.2.2	48557
afn:Acfer_0046	ncbi-geneid:8736480	6.3.4.4	52540
afn:Acfer_0049	ncbi-geneid:8736486	3.5.1.2	56601
afn:Acfer_0053	ncbi-geneid:8736490	1.1.1.1	56796
afn:Acfer_0057	ncbi-geneid:8736494	6.3.3.3	52540
afn:Acfer_0058	ncbi-geneid:8736495	2.6.1.62	53383
afn:Acfer_0062	ncbi-geneid:8736499	2.7.7.7	56672|100879
afn:Acfer_0064	ncbi-geneid:8736501	2.5.1.49	53383
afn:Acfer_0068	ncbi-geneid:8736505	1.1.1.95	51735|52283
afn:Acfer_0071	ncbi-geneid:8736508	4.2.1.40	51604|54826
afn:Acfer_0073	ncbi-geneid:8736510	1.1.1.95	51735|52283
afn:Acfer_0074	ncbi-geneid:8736511	1.2.7.3	54862
afn:Acfer_0075	ncbi-geneid:8736512	1.2.7.3	52518|52922
afn:Acfer_0076	ncbi-geneid:8736513	1.2.7.3	52518
afn:Acfer_0077	ncbi-geneid:8736514	1.2.7.3	53323
afn:Acfer_0078	ncbi-geneid:8736515	4.2.1.9	143975|52016
afn:Acfer_0086	ncbi-geneid:8736523	3.6.3.-	52540
afn:Acfer_0090	ncbi-geneid:8736527	2.7.13.3	55874|47384|158472
afn:Acfer_0096	ncbi-geneid:8736533	4.2.1.3	53732|52016
afn:Acfer_0102	ncbi-geneid:8736539	1.97.1.4	102114
afn:Acfer_0104	ncbi-geneid:8736541	2.7.7.7	52141
afn:Acfer_0117	ncbi-geneid:8736554	2.1.1.33	53335
afn:Acfer_0119	ncbi-geneid:8736556	2.4.1.129	56601|56519|54184
afn:Acfer_0120	ncbi-geneid:8736557	1.5.1.5|3.5.4.9	51735|53223
afn:Acfer_0124	ncbi-geneid:8736561	4.4.1.21	63411
afn:Acfer_0125	ncbi-geneid:8736562	2.7.13.3	55874|47384|55785
afn:Acfer_0133	ncbi-geneid:8736570	3.5.1.-	52467
afn:Acfer_0134	ncbi-geneid:8736571	6.1.1.11	55681|46589
afn:Acfer_0135	ncbi-geneid:8736572	4.1.1.18|4.1.1.17	51419|50621
afn:Acfer_0136	ncbi-geneid:8736573	3.5.1.25	51556|51338
afn:Acfer_0137	ncbi-geneid:8736574	4.2.-.-	53697
afn:Acfer_0138	ncbi-geneid:8736575	2.7.1.69	55604
afn:Acfer_0141	ncbi-geneid:8736578	3.1.3.15	89550
afn:Acfer_0142	ncbi-geneid:8736579	2.7.7.18	52374
afn:Acfer_0152	ncbi-geneid:8736590	4.2.1.33|4.2.1.35	53732
afn:Acfer_0153	ncbi-geneid:8736591	4.2.1.33|4.2.1.35	52016
afn:Acfer_0154	ncbi-geneid:8736592	1.1.1.85	53659
afn:Acfer_0155	ncbi-geneid:8736593	3.2.2.20	48150
afn:Acfer_0156	ncbi-geneid:8736594	2.2.1.6	55021|55021
afn:Acfer_0157	ncbi-geneid:8736595	2.2.1.6	52518|52518|52467
afn:Acfer_0158	ncbi-geneid:8736596	1.1.1.86	51735|48179
afn:Acfer_0161	ncbi-geneid:8736599	2.2.1.6	52518|52518|52467
afn:Acfer_0162	ncbi-geneid:8736600	2.2.1.6	55021|55021
afn:Acfer_0164	ncbi-geneid:8736602	2.1.1.63	46767|53155
afn:Acfer_0167	ncbi-geneid:8736605	2.1.1.14	51726
afn:Acfer_0178	ncbi-geneid:8736616	1.2.1.16	53720
afn:Acfer_0179	ncbi-geneid:8736617	3.4.11.-	144052
afn:Acfer_0182	ncbi-geneid:8736620	3.6.3.14	81333|81333
afn:Acfer_0183	ncbi-geneid:8736621	3.6.3.14	160527
afn:Acfer_0184	ncbi-geneid:8736622	3.6.3.14	103486
afn:Acfer_0185	ncbi-geneid:8736623	3.6.3.14	159468
afn:Acfer_0186	ncbi-geneid:8736624	3.6.3.14	52540|47917|50615
afn:Acfer_0187	ncbi-geneid:8736625	3.6.3.14	52540
afn:Acfer_0192	ncbi-geneid:8736630	1.8.1.9	51905
afn:Acfer_0203	ncbi-geneid:8736642	4.3.1.1	48557
afn:Acfer_0206	ncbi-geneid:8736645	3.4.17.11	53187|55031
afn:Acfer_0213	ncbi-geneid:8736652	3.6.3.30	52540|50331
afn:Acfer_0216	ncbi-geneid:8736655	3.5.3.11	52768
afn:Acfer_0221	ncbi-geneid:8736660	2.6.1.52	53383
afn:Acfer_0228	ncbi-geneid:8736668	2.7.2.11	53633|88697
afn:Acfer_0229	ncbi-geneid:8736669	1.2.1.41	53720
afn:Acfer_0235	ncbi-geneid:8736675	4.3.1.4|2.1.2.5	55116|55116
afn:Acfer_0236	ncbi-geneid:8736676	6.3.4.3	52540
afn:Acfer_0237	ncbi-geneid:8736677	4.3.1.4	101262
afn:Acfer_0241	ncbi-geneid:8736681	4.3.1.3
afn:Acfer_0243	ncbi-geneid:8736683	4.3.1.3
afn:Acfer_0244	ncbi-geneid:8736684	1.1.3.15	56176|55103
afn:Acfer_0251	ncbi-geneid:8736691	2.1.1.-	75217|55315
afn:Acfer_0254	ncbi-geneid:8736694	2.7.1.11	53784
afn:Acfer_0267	ncbi-geneid:8736712	3.5.1.14	53187|55031
afn:Acfer_0281	ncbi-geneid:8736726	4.1.3.27	56322
afn:Acfer_0282	ncbi-geneid:8736727	4.1.3.27	52317
afn:Acfer_0283	ncbi-geneid:8736728	2.4.2.18	52418|47648
afn:Acfer_0284	ncbi-geneid:8736729	4.1.1.48	51366
afn:Acfer_0285	ncbi-geneid:8736730	5.3.1.24	51366
afn:Acfer_0286	ncbi-geneid:8736731	4.2.1.20	53686
afn:Acfer_0287	ncbi-geneid:8736732	4.2.1.20	51366
afn:Acfer_0290	ncbi-geneid:8736735	1.1.1.25	51735|53223
afn:Acfer_0294	ncbi-geneid:8736739	4.2.1.10	51569
afn:Acfer_0296	ncbi-geneid:8736741	3.4.13.3	53187
afn:Acfer_0302	ncbi-geneid:8736747	2.5.1.61	53850|54782
afn:Acfer_0303	ncbi-geneid:8736748	2.1.1.107|4.2.1.75	53790|69618
afn:Acfer_0307	ncbi-geneid:8736752	6.2.1.22	52374|55729
afn:Acfer_0308	ncbi-geneid:8736753	2.5.1.6	55973|55973|55973
afn:Acfer_0309	ncbi-geneid:8736754	3.6.4.-	52540|52540
afn:Acfer_0310	ncbi-geneid:8736755	3.5.1.88	56420
afn:Acfer_0311	ncbi-geneid:8736756	2.1.2.9	53328|50486
afn:Acfer_0313	ncbi-geneid:8736758	2.1.1.-	53335|48013
afn:Acfer_0314	ncbi-geneid:8736759	2.1.1.-	102114
afn:Acfer_0315	ncbi-geneid:8736760	3.1.3.16	81606
afn:Acfer_0316	ncbi-geneid:8736761	2.7.11.1	56112
afn:Acfer_0317	ncbi-geneid:8736762	3.6.1.-	52540|50249
afn:Acfer_0318	ncbi-geneid:8736763	5.1.3.1	51366
afn:Acfer_0321	ncbi-geneid:8736766	3.6.3.34	52540
afn:Acfer_0332	ncbi-geneid:8736780	5.1.1.7	54506
afn:Acfer_0333	ncbi-geneid:8736781	2.6.1.83	53383
afn:Acfer_0338	ncbi-geneid:8736786	3.6.3.31	52540
afn:Acfer_0343	ncbi-geneid:8736791	2.7.7.6	64484
afn:Acfer_0344	ncbi-geneid:8736792	2.7.7.6	64484
afn:Acfer_0351	ncbi-geneid:8736799	5.4.99.12	55120
afn:Acfer_0353	ncbi-geneid:8736801	3.5.4.26|1.1.1.193	53597|53927
afn:Acfer_0354	ncbi-geneid:8736802	2.5.1.9	63380|63380
afn:Acfer_0355	ncbi-geneid:8736803	4.1.99.12|3.5.4.25	55821|142695
afn:Acfer_0356	ncbi-geneid:8736804	2.5.1.9|2.5.1.78	52121
afn:Acfer_0360	ncbi-geneid:8736808	3.1.4.16	109604|54791
afn:Acfer_0363	ncbi-geneid:8736811	2.4.2.3	53167
afn:Acfer_0364	ncbi-geneid:8736812	5.4.2.7	53649|143856
afn:Acfer_0367	ncbi-geneid:8736815	1.7.-.-	56821
afn:Acfer_0375	ncbi-geneid:8736823	2.3.1.9	53901|53901
afn:Acfer_0388	ncbi-geneid:8736836	1.3.99.22	102114
afn:Acfer_0397	ncbi-geneid:8736851	6.1.1.9	52374|47323|50677|46589
afn:Acfer_0398	ncbi-geneid:8736852	6.3.2.12|6.3.2.17	53623|53244
afn:Acfer_0400	ncbi-geneid:8736854	2.7.7.27	53448|51161
afn:Acfer_0401	ncbi-geneid:8736855	2.7.7.27	53448|51161
afn:Acfer_0402	ncbi-geneid:8736856	2.4.1.1	53756
afn:Acfer_0403	ncbi-geneid:8736857	2.4.1.18	51445|51011|81296
afn:Acfer_0404	ncbi-geneid:8736858	2.4.1.21	53756
afn:Acfer_0405	ncbi-geneid:8736859	2.4.1.25	51445|51445|81296
afn:Acfer_0408	ncbi-geneid:8736862	4.1.3.6|2.8.3.10	100950|100950
afn:Acfer_0409	ncbi-geneid:8736863	4.1.3.6|4.1.3.34	51621
afn:Acfer_0416	ncbi-geneid:8736870	4.3.1.17	143548|55021
afn:Acfer_0422	ncbi-geneid:8736876	2.1.1.-	53335
afn:Acfer_0424	ncbi-geneid:8736878	5.3.1.26|5.3.1.6	89623
afn:Acfer_0426	ncbi-geneid:8736880	2.1.2.1	53383
afn:Acfer_0427	ncbi-geneid:8736881	2.4.2.9	53271
afn:Acfer_0428	ncbi-geneid:8736882	3.5.4.12	53927
afn:Acfer_0443	ncbi-geneid:8736897	2.7.7.7	56672|88723|47807|53098
afn:Acfer_0444	ncbi-geneid:8736898	3.2.2.23|4.2.99.18	81624|46946|57716
afn:Acfer_0445	ncbi-geneid:8736899	2.7.1.24	52540
afn:Acfer_0446	ncbi-geneid:8736900	3.2.1.-	53955
afn:Acfer_0452	ncbi-geneid:8736909	2.8.1.7|4.4.1.16	53383
afn:Acfer_0454	ncbi-geneid:8736911	2.7.7.8	54211|54211|55666|55666|54791|50249|46915
afn:Acfer_0455	ncbi-geneid:8736912	2.7.1.69	51261
afn:Acfer_0458	ncbi-geneid:8736915	3.6.4.12	52540|52540|50249
afn:Acfer_0461	ncbi-geneid:8736918	2.2.1.3|2.2.1.1	52518|52518|52922
afn:Acfer_0462	ncbi-geneid:8736919	2.7.1.49|2.7.4.7	53613
afn:Acfer_0463	ncbi-geneid:8736920	2.5.1.3	51391
afn:Acfer_0471	ncbi-geneid:8736928	2.1.1.31	75217
afn:Acfer_0473	ncbi-geneid:8736930	3.4.21.89	51306
afn:Acfer_0475	ncbi-geneid:8736932	3.1.26.4	53098
afn:Acfer_0481	ncbi-geneid:8736938	2.7.1.48	52540|55186
afn:Acfer_0482	ncbi-geneid:8736939	2.6.1.1	53383
afn:Acfer_0484	ncbi-geneid:8736941	6.1.1.17	52374|48163
afn:Acfer_0489	ncbi-geneid:8736946	1.2.7.-	52518|53323|52518|52922|54862
afn:Acfer_0499	ncbi-geneid:8736957	1.1.1.22	51735|48179|52413
afn:Acfer_0504	ncbi-geneid:8736962	3.4.21.92	52096
afn:Acfer_0506	ncbi-geneid:8736964	3.4.21.53	54211|52540|88697
afn:Acfer_0525	ncbi-geneid:8736983	1.1.1.274	51430
afn:Acfer_0537	ncbi-geneid:8736995	4.1.1.44	69118
afn:Acfer_0554	ncbi-geneid:8737017	2.7.7.7	89550
afn:Acfer_0557	ncbi-geneid:8737020	2.7.1.40	51621|52935|50800|52009
afn:Acfer_0562	ncbi-geneid:8737025	3.1.3.48	89550
afn:Acfer_0565	ncbi-geneid:8737028	2.7.10.2	52540
afn:Acfer_0569	ncbi-geneid:8737032	1.1.1.22	51735|48179|52413
afn:Acfer_0576	ncbi-geneid:8737039	2.7.7.24	53448
afn:Acfer_0578	ncbi-geneid:8737041	4.2.1.46	51735
afn:Acfer_0579	ncbi-geneid:8737042	1.1.1.133	51735
afn:Acfer_0580	ncbi-geneid:8737043	5.1.3.13	51182
afn:Acfer_0593	ncbi-geneid:8737056	5.3.1.9	53697
afn:Acfer_0594	ncbi-geneid:8737057	2.4.1.129	53955
afn:Acfer_0595	ncbi-geneid:8737058	2.7.2	53633
afn:Acfer_0596	ncbi-geneid:8737059	2.6.1.11|2.6.1.17	53383
afn:Acfer_0597	ncbi-geneid:8737060	2.1.3.3	53671
afn:Acfer_0598	ncbi-geneid:8737061	6.3.4.5	69864|52402
afn:Acfer_0599	ncbi-geneid:8737062	4.3.2.1	48557
afn:Acfer_0604	ncbi-geneid:8737067	3.6.1.1	64182
afn:Acfer_0606	ncbi-geneid:8737069	1.1.1.42	53659
afn:Acfer_0614	ncbi-geneid:8737081	3.6.4.12	52540
afn:Acfer_0615	ncbi-geneid:8737082	6.5.1.2
afn:Acfer_0618	ncbi-geneid:8737085	5.3.3.10	56529
afn:Acfer_0621	ncbi-geneid:8737089	3.5.4.5	53927
afn:Acfer_0626	ncbi-geneid:8737094	4.2.99.18|3.1.11.2	56219
afn:Acfer_0627	ncbi-geneid:8737095	3.2.-.-	101478
afn:Acfer_0631	ncbi-geneid:8737099	4.2.1.3	53732|52016
afn:Acfer_0634	ncbi-geneid:8737102	6.1.1.4	52374|50677|47323
afn:Acfer_0636	ncbi-geneid:8737104	2.7.4.9	52540
afn:Acfer_0637	ncbi-geneid:8737105	2.7.7.7	52540
afn:Acfer_0645	ncbi-geneid:8737113	1.11.1.15	52833
afn:Acfer_0660	ncbi-geneid:8737128	3.4.21.102	52096|50156
afn:Acfer_0662	ncbi-geneid:8737130	3.1.21.2	51658
afn:Acfer_0670	ncbi-geneid:8737143	6.3.5.2	52317|52402
afn:Acfer_0673	ncbi-geneid:8737146	4.1.2.5	53383
afn:Acfer_0688	ncbi-geneid:8737162	3.1.2.-	54637
afn:Acfer_0691	ncbi-geneid:8737165	3.6.1.15	52972
afn:Acfer_0693	ncbi-geneid:8737167	1.1.1.38	51735|53223
afn:Acfer_0700	ncbi-geneid:8737174	2.4.2.11	51690|54675
afn:Acfer_0701	ncbi-geneid:8737175	1.3.99.22	102114
afn:Acfer_0709	ncbi-geneid:8737183	2.1.1.-	53335
afn:Acfer_0710	ncbi-geneid:8737184	2.1.1.-	75217|88697
afn:Acfer_0715	ncbi-geneid:8737189	2.6.1.1	53383
afn:Acfer_0719	ncbi-geneid:8737193	2.7.7.60|4.6.1.12	69765|53448
afn:Acfer_0720	ncbi-geneid:8737194	6.1.1.24	52374|48163
afn:Acfer_0721	ncbi-geneid:8737195	6.1.1.16	52374|47323
afn:Acfer_0723	ncbi-geneid:8737197	2.1.1.148	69796
afn:Acfer_0731	ncbi-geneid:8737209	5.4.99.9	51971|54373
afn:Acfer_0744	ncbi-geneid:8737222	2.7.7.60	53448
afn:Acfer_0764	ncbi-geneid:8737242	3.4.17.11	53187|55031
afn:Acfer_0772	ncbi-geneid:8737251	3.6.3.2	81665|56784|81653
afn:Acfer_0776	ncbi-geneid:8737255	6.3.2.1	52374
afn:Acfer_0777	ncbi-geneid:8737256	3.6.3.-	52540
afn:Acfer_0785	ncbi-geneid:8737265	1.2.1	55347|51735
afn:Acfer_0788	ncbi-geneid:8737268	1.97.1.4	102114
afn:Acfer_0789	ncbi-geneid:8737269	2.3.1.54	51998
afn:Acfer_0791	ncbi-geneid:8737271	3.4.17.-	53187|55031
afn:Acfer_0792	ncbi-geneid:8737272	5.4.99.12	55120
afn:Acfer_0794	ncbi-geneid:8737274	2.7.1.35	53613
afn:Acfer_0797	ncbi-geneid:8737277	3.6.4.-	52540
afn:Acfer_0804	ncbi-geneid:8737284	2.7.1.50	53613
afn:Acfer_0811	ncbi-geneid:8737291	2.7.3.9	51621|47831|52009
afn:Acfer_0822	ncbi-geneid:8737303	3.4.13.22	55166
afn:Acfer_0824	ncbi-geneid:8737305	1.1.1.158	56176|56194
afn:Acfer_0826	ncbi-geneid:8737307	4.4.1.5	54593
afn:Acfer_0828	ncbi-geneid:8737309	6.1.1.1	52374|55174
afn:Acfer_0829	ncbi-geneid:8737310	6.2.1.3	56801
afn:Acfer_0847	ncbi-geneid:8737328	3.4.24.57	53067
afn:Acfer_0849	ncbi-geneid:8737330	3.1.11.6	116842
afn:Acfer_0850	ncbi-geneid:8737331	2.5.1.1|2.5.1.10|2.5.1.29	48576
afn:Acfer_0851	ncbi-geneid:8737332	2.2.1.7	52518|52518|52922
afn:Acfer_0853	ncbi-geneid:8737334	2.7.1.23	111331
afn:Acfer_0856	ncbi-geneid:8737337	3.6.1.13	55811
afn:Acfer_0865	ncbi-geneid:8737346	1.1.1.6	56796
afn:Acfer_0876	ncbi-geneid:8737357	3.6.3.3|3.6.3.5	56784|81653|81665
afn:Acfer_0879	ncbi-geneid:8737360	3.5.2.6	56601
afn:Acfer_0885	ncbi-geneid:8737366	6.1.1.20	55681|46589
afn:Acfer_0886	ncbi-geneid:8737367	6.1.1.20	56037|55681|50249|54991|46955
afn:Acfer_0894	ncbi-geneid:8737378	6.1.1.7	55681|101353|55186|50447
afn:Acfer_0897	ncbi-geneid:8737381	3.1.-.-	53098
afn:Acfer_0900	ncbi-geneid:8737384	3.4.-.-	51366
afn:Acfer_0903	ncbi-geneid:8737387	5.4.2.1
afn:Acfer_0906	ncbi-geneid:8737390	6.3.5.3	52317|56042|55326|55326|56042
afn:Acfer_0908	ncbi-geneid:8737392	2.5.1.54	51569
afn:Acfer_0915	ncbi-geneid:8737399	6.1.1.21	55681
afn:Acfer_0916	ncbi-geneid:8737400	2.4.2.17	53850
afn:Acfer_0917	ncbi-geneid:8737401	1.1.1.23	53720
afn:Acfer_0918	ncbi-geneid:8737402	2.6.1.9	53383
afn:Acfer_0919	ncbi-geneid:8737403	4.2.1.19	54211|54211
afn:Acfer_0920	ncbi-geneid:8737404	2.4.2.-	52317
afn:Acfer_0921	ncbi-geneid:8737405	5.3.1.16	51366
afn:Acfer_0922	ncbi-geneid:8737406	4.1.3.-	51366
afn:Acfer_0923	ncbi-geneid:8737407	3.6.1.31|3.5.4.19	141734|101386
afn:Acfer_0924	ncbi-geneid:8737408	5.4.2.10	53738|53738|53738|55957
afn:Acfer_0925	ncbi-geneid:8737409	2.6.1.16	53697|56235
afn:Acfer_0926	ncbi-geneid:8737410	2.5.1.72	142754
afn:Acfer_0927	ncbi-geneid:8737411	1.4.3.16	51905|56425|46977
afn:Acfer_0928	ncbi-geneid:8737412	2.4.2.19	51690|54675
afn:Acfer_0930	ncbi-geneid:8737414	1.2.1.12	55347|51735
afn:Acfer_0931	ncbi-geneid:8737415	2.7.2.3|5.3.1.1	53748|51351
afn:Acfer_0932	ncbi-geneid:8737416	5.4.2.1	64158|53649
afn:Acfer_0933	ncbi-geneid:8737417	4.2.1.11	51604|54826
afn:Acfer_0950	ncbi-geneid:8737434	3.5.5.1	56317
afn:Acfer_0959	ncbi-geneid:8737443	3.5.1.88	56420
afn:Acfer_0972	ncbi-geneid:8737456	3.1.1.1	53474
afn:Acfer_0974	ncbi-geneid:8737458	3.1.-.-	50249|50249|50249|50249
afn:Acfer_0976	ncbi-geneid:8737460	1.1.1.28	51735|52283
afn:Acfer_0981	ncbi-geneid:8737465	1.5.1.2	48179|51735
afn:Acfer_0983	ncbi-geneid:8737467	5.4.2.1
afn:Acfer_0987	ncbi-geneid:8737471	2.7.7.7
afn:Acfer_0989	ncbi-geneid:8737473	6.1.1.3	55681|55186|52954|81271
afn:Acfer_0990	ncbi-geneid:8737474	1.4.1.16	55347|51735|51735
afn:Acfer_0998	ncbi-geneid:8737482	4.1.2.13	51569
afn:Acfer_0999	ncbi-geneid:8737483	5.4.99.12	55120
afn:Acfer_1012	ncbi-geneid:8737496	3.4.21.88	51306|46785
afn:Acfer_1015	ncbi-geneid:8737499	3.6.4.13	52540
afn:Acfer_1017	ncbi-geneid:8737501	2.-.-.-	102114
afn:Acfer_1020	ncbi-geneid:8737504	3.1.-.-	56281
afn:Acfer_1024	ncbi-geneid:8737508	3.1.26.4	53098
afn:Acfer_1033	ncbi-geneid:8737517	2.7.1.69	55804|52794
afn:Acfer_1034	ncbi-geneid:8737518	2.7.1.56	53613
afn:Acfer_1037	ncbi-geneid:8737521	1.1.1.27	56327|51735
afn:Acfer_1038	ncbi-geneid:8737522	3.4.11.21	53187|101821
afn:Acfer_1040	ncbi-geneid:8737524	3.4.22.40	54001
afn:Acfer_1047	ncbi-geneid:8737531	3.1.3.48	52788
afn:Acfer_1109	ncbi-geneid:8737593	3.6.1.-	55811|52540
afn:Acfer_1125	ncbi-geneid:8737609	3.5.1.28	53187
afn:Acfer_1131	ncbi-geneid:8737615	2.7.7.7	56672
afn:Acfer_1173	ncbi-geneid:8737657	3.1.21.3	52540
afn:Acfer_1174	ncbi-geneid:8737658	3.1.21.3	116734
afn:Acfer_1175	ncbi-geneid:8737659	3.1.21.3	116734|116734
afn:Acfer_1176	ncbi-geneid:8737660	2.1.1.72	53335
afn:Acfer_1193	ncbi-geneid:8737677	4.2.1.52	51569
afn:Acfer_1194	ncbi-geneid:8737678	2.7.2.4	53633|55021|55021
afn:Acfer_1195	ncbi-geneid:8737679	1.2.1.11	55347|51735
afn:Acfer_1196	ncbi-geneid:8737680	1.3.1.26	51735|55347
afn:Acfer_1198	ncbi-geneid:8737682	3.6.1.23	51283
afn:Acfer_1200	ncbi-geneid:8737684	2.5.1.3	51391
afn:Acfer_1203	ncbi-geneid:8737688	1.17.4.2	51998|52833
afn:Acfer_1204	ncbi-geneid:8737689	1.97.1.4	102114
afn:Acfer_1209	ncbi-geneid:8737694	2.5.1.75	52540|52540
afn:Acfer_1215	ncbi-geneid:8737700	2.1.1.72	53335
afn:Acfer_1224	ncbi-geneid:8737709	2.7.6.3	55083
afn:Acfer_1225	ncbi-geneid:8737710	2.5.1.15	51717
afn:Acfer_1227	ncbi-geneid:8737712	4.2.3.12	55620
afn:Acfer_1228	ncbi-geneid:8737713	2.1.1.-	75217
afn:Acfer_1232	ncbi-geneid:8737717	2.7.1.39	54211|55060
afn:Acfer_1233	ncbi-geneid:8737718	1.1.1.3	55347|51735|55021
afn:Acfer_1234	ncbi-geneid:8737719	5.4.99.5	55021
afn:Acfer_1235	ncbi-geneid:8737720	1.1.1.94	51735|48179
afn:Acfer_1238	ncbi-geneid:8737723	5.3.3.2	51395
afn:Acfer_1239	ncbi-geneid:8737724	1.17.1.2	50249|50249|50249|50249
afn:Acfer_1240	ncbi-geneid:8737725	2.3.1.51	69593
afn:Acfer_1241	ncbi-geneid:8737726	2.7.4.14	52540
afn:Acfer_1243	ncbi-geneid:8737728	5.4.99.12	55120|55174
afn:Acfer_1249	ncbi-geneid:8737734	2.1.1.74	51905
afn:Acfer_1250	ncbi-geneid:8737735	5.99.1.2	56712|57783|57783
afn:Acfer_1268	ncbi-geneid:8737753	6.1.1.2	52374
afn:Acfer_1273	ncbi-geneid:8737758	2.1.1.-	53335|88697
afn:Acfer_1275	ncbi-geneid:8737760	1.1.1.205	51412|54631
afn:Acfer_1276	ncbi-geneid:8737761	6.3.4.13	56059|52440|51246
afn:Acfer_1277	ncbi-geneid:8737762	3.5.4.10|2.1.2.3	52335
afn:Acfer_1278	ncbi-geneid:8737763	2.1.2.2	53328
afn:Acfer_1279	ncbi-geneid:8737764	6.3.3.1	56042|55326
afn:Acfer_1280	ncbi-geneid:8737765	2.4.2.14	53271|56235
afn:Acfer_1281	ncbi-geneid:8737766	4.1.1.21|5.4.99.18	52255
afn:Acfer_1300	ncbi-geneid:8737785	6.3.2.4	56059|52440
afn:Acfer_1301	ncbi-geneid:8737786	6.3.2.8	53623|53244|51984
afn:Acfer_1302	ncbi-geneid:8737787	2.4.1.227	53756
afn:Acfer_1303	ncbi-geneid:8737788	6.3.2.9	53623|53244|51984
afn:Acfer_1305	ncbi-geneid:8737790	6.3.2.10	53623|53244|63418
afn:Acfer_1306	ncbi-geneid:8737791	6.3.2.13	53623|53244|63418
afn:Acfer_1308	ncbi-geneid:8737793	2.1.1.-	53335|81799
afn:Acfer_1311	ncbi-geneid:8737796	2.4.2.10	53271
afn:Acfer_1312	ncbi-geneid:8737797	4.1.1.23	51366
afn:Acfer_1313	ncbi-geneid:8737798	1.3.3.1	51395
afn:Acfer_1315	ncbi-geneid:8737800	6.3.5.5	56059|56059|52440|48108|52440|52335
afn:Acfer_1316	ncbi-geneid:8737801	6.3.5.5	52317|52021
afn:Acfer_1317	ncbi-geneid:8737802	3.5.2.3	51556|51338
afn:Acfer_1318	ncbi-geneid:8737803	2.1.3.2	53671
afn:Acfer_1327	ncbi-geneid:8737812	1.4.1.13|1.4.1.14	51971|46548
afn:Acfer_1328	ncbi-geneid:8737813	1.18.1.2	52343|63380
afn:Acfer_1329	ncbi-geneid:8737814	3.5.4.28	51556|51338
afn:Acfer_1330	ncbi-geneid:8737815	2.4.2.28	53167
afn:Acfer_1331	ncbi-geneid:8737816	3.6.1.1	56784
afn:Acfer_1332	ncbi-geneid:8737817	3.1.11.5	52540|52980
afn:Acfer_1338	ncbi-geneid:8737823	3.1.26.11	56281
afn:Acfer_1341	ncbi-geneid:8737826	2.3.3.13	51569|110921|89000
afn:Acfer_1342	ncbi-geneid:8737827	3.5.4.10|2.1.2.3	53927
afn:Acfer_1343	ncbi-geneid:8737828	1.97.1.4	102114
afn:Acfer_1346	ncbi-geneid:8737831	4.2.1.32	117457
afn:Acfer_1352	ncbi-geneid:8737837	2.7.1.26|2.7.7.2	82114|52374
afn:Acfer_1353	ncbi-geneid:8737838	5.4.99.12	55120
afn:Acfer_1362	ncbi-geneid:8737847	4.1.1.3	51569|89000
afn:Acfer_1365	ncbi-geneid:8737850	2.1.1.10	82282
afn:Acfer_1369	ncbi-geneid:8737854	3.5.1.87	53187|55031
afn:Acfer_1370	ncbi-geneid:8737855	2.7.7.7	89550|160975
afn:Acfer_1372	ncbi-geneid:8737857	6.1.1.15	55681|55826|52954
afn:Acfer_1373	ncbi-geneid:8737858	1.17.7.1	56014|51604
afn:Acfer_1374	ncbi-geneid:8737859	3.4.24.-	50156
afn:Acfer_1375	ncbi-geneid:8737860	1.1.1.267	55347|51735|69055
afn:Acfer_1377	ncbi-geneid:8737862	2.5.1.31	64005
afn:Acfer_1380	ncbi-geneid:8737865	2.7.4.22	53633
afn:Acfer_1385	ncbi-geneid:8737870	2.6.1.42	56752
afn:Acfer_1388	ncbi-geneid:8737873	3.1.26.3	69065|54768
afn:Acfer_1389	ncbi-geneid:8737874	2.3.1.179	53901|53901
afn:Acfer_1392	ncbi-geneid:8737877	1.1.1.100	51735
afn:Acfer_1393	ncbi-geneid:8737878	2.3.1.39	52151|55048
afn:Acfer_1394	ncbi-geneid:8737879	2.3.1.41|2.3.1.180	53901
afn:Acfer_1395	ncbi-geneid:8737880	2.3.1.15	53659
afn:Acfer_1397	ncbi-geneid:8737882	2.2.1.2	51569
afn:Acfer_1400	ncbi-geneid:8737885	2.7.2.1	53067|53067
afn:Acfer_1403	ncbi-geneid:8737888	2.7.7.3	52374
afn:Acfer_1415	ncbi-geneid:8737901	2.8.1.6	102114
afn:Acfer_1418	ncbi-geneid:8737905	6.3.2.5|4.1.1.36	102645|52507
afn:Acfer_1419	ncbi-geneid:8737906	2.7.7.6	63562
afn:Acfer_1420	ncbi-geneid:8737907	2.7.4.8	52540
afn:Acfer_1425	ncbi-geneid:8737912	4.2.1.9	143975|52016
afn:Acfer_1427	ncbi-geneid:8737914	6.1.1.6	55681|50249|50249
afn:Acfer_1430	ncbi-geneid:8737917	1.11.1.15	52833
afn:Acfer_1434	ncbi-geneid:8737921	2.1.1.48|2.1.1.182	53335
afn:Acfer_1435	ncbi-geneid:8737922	3.1.26.8	110455
afn:Acfer_1437	ncbi-geneid:8737924	3.1.21.-	51556
afn:Acfer_1438	ncbi-geneid:8737925	6.1.1.10	52374|47323|50249
afn:Acfer_1443	ncbi-geneid:8737930	2.7.7.9	53448
afn:Acfer_1444	ncbi-geneid:8737931	3.1.1.29	53178
afn:Acfer_1445	ncbi-geneid:8737932	2.7.6.1	53271
afn:Acfer_1446	ncbi-geneid:8737933	2.7.7.23|2.3.1.157	53448|51161
afn:Acfer_1447	ncbi-geneid:8737934	4.3.1.19	53686|55021
afn:Acfer_1450	ncbi-geneid:8737937	2.7.1.148	54211|55060
afn:Acfer_1453	ncbi-geneid:8737940	2.7.7.7	52540|48019
afn:Acfer_1461	ncbi-geneid:8737949	5.1.1.1	51419|50621
afn:Acfer_1467	ncbi-geneid:8737955	3.1.11.5	52540|47781
afn:Acfer_1468	ncbi-geneid:8737956	4.1.1.50	56276
afn:Acfer_1471	ncbi-geneid:8737959	2.3.1.8	53659
afn:Acfer_1474	ncbi-geneid:8737962	3.2.1.52	51445
afn:Acfer_1475	ncbi-geneid:8737963	4.2.1.55	52096
afn:Acfer_1476	ncbi-geneid:8737964	1.1.1.157	51735|48179
afn:Acfer_1477	ncbi-geneid:8737965	1.3.99.-	56645|47203
afn:Acfer_1478	ncbi-geneid:8737966	2.3.1.9	53901|53901
afn:Acfer_1481	ncbi-geneid:8737969	4.2.99.18	48150
afn:Acfer_1485	ncbi-geneid:8737973	6.3.2.6	56104
afn:Acfer_1486	ncbi-geneid:8737974	3.2.2.9	53167
afn:Acfer_1489	ncbi-geneid:8737977	1.8.1.9	51905
afn:Acfer_1495	ncbi-geneid:8737983	6.1.1.5	52374|47323|50677
afn:Acfer_1507	ncbi-geneid:8737995	2.4.2.9	53271
afn:Acfer_1508	ncbi-geneid:8737996	5.4.99.12	55120|55174
afn:Acfer_1510	ncbi-geneid:8737999	3.1.3.18	56784
afn:Acfer_1512	ncbi-geneid:8738001	6.1.1.12	55681|55261|50249
afn:Acfer_1513	ncbi-geneid:8738002	6.1.1.21	55681|52954
afn:Acfer_1516	ncbi-geneid:8738005	3.1.-.-	69500
afn:Acfer_1517	ncbi-geneid:8738006	2.7.6.5	109604|81301|81271|55021
afn:Acfer_1518	ncbi-geneid:8738007	3.1.-.-	64182
afn:Acfer_1523	ncbi-geneid:8738012	6.3.3.2	100950
afn:Acfer_1525	ncbi-geneid:8738014	2.4.2.29	51713
afn:Acfer_1526	ncbi-geneid:8738015	5.-.-.-	111337
afn:Acfer_1530	ncbi-geneid:8738019	3.1.22.4	53098
afn:Acfer_1533	ncbi-geneid:8738022	4.2.3.1	53686
afn:Acfer_1534	ncbi-geneid:8738023	6.3.5.1	52402|56317
afn:Acfer_1537	ncbi-geneid:8738026	2.8.1.6	102114
afn:Acfer_1549	ncbi-geneid:8738039	3.6.3.16	52540|52540
afn:Acfer_1561	ncbi-geneid:8738054	3.4.11.18	55920
afn:Acfer_1570	ncbi-geneid:8738063	2.2.1.7	52518|52518|52922
afn:Acfer_1578	ncbi-geneid:8738071	3.4.24.57	53067|53067
afn:Acfer_1579	ncbi-geneid:8738072	2.3.1.128	55729
afn:Acfer_1582	ncbi-geneid:8738075	4.1.1.49	53795|68923
afn:Acfer_1586	ncbi-geneid:8738079	6.3.1.2	55931
afn:Acfer_1590	ncbi-geneid:8738083	3.5.1.18	53187|55031
afn:Acfer_1593	ncbi-geneid:8738086	2.7.1.33
afn:Acfer_1595	ncbi-geneid:8738088	6.3.4.15	55681|46785|50037
afn:Acfer_1596	ncbi-geneid:8738089	3.6.4.3|3.4.24.-	52540|140990
afn:Acfer_1597	ncbi-geneid:8738090	2.4.2.8	53271
afn:Acfer_1598	ncbi-geneid:8738091	6.3.4.-	52402|82829
afn:Acfer_1600	ncbi-geneid:8738093	3.6.3.4	56784|81653|55008|55008|55008|81665
afn:Acfer_1604	ncbi-geneid:8738097	2.7.1.31|1.1.1.81	82544
afn:Acfer_1606	ncbi-geneid:8738099	2.7.1.71	52540
afn:Acfer_1607	ncbi-geneid:8738100	1.1.1.25	51735|53223
afn:Acfer_1608	ncbi-geneid:8738101	4.2.1.51|5.4.99.5	53850|55021
afn:Acfer_1609	ncbi-geneid:8738102	4.2.3.5	103263
afn:Acfer_1610	ncbi-geneid:8738103	2.5.1.19	55205
afn:Acfer_1611	ncbi-geneid:8738104	4.2.3.4	56796
afn:Acfer_1613	ncbi-geneid:8738106	2.5.1.54	51569
afn:Acfer_1620	ncbi-geneid:8738113	3.6.4.-	52540|52540|52540|143517|141259|52540
afn:Acfer_1621	ncbi-geneid:8738114	3.1.3.11	56655
afn:Acfer_1622	ncbi-geneid:8738115	6.3.4.2	52540|52317
afn:Acfer_1623	ncbi-geneid:8738116	6.1.1.19	52374|47323|55190
afn:Acfer_1627	ncbi-geneid:8738120	3.5.1.28	53187
afn:Acfer_1629	ncbi-geneid:8738122	2.7.8.7	56214
afn:Acfer_1632	ncbi-geneid:8738125	4.1.1.20	51419|50621
afn:Acfer_1642	ncbi-geneid:8738135	4.2.3.12	55620
afn:Acfer_1644	ncbi-geneid:8738137	1.7.1.13	55620
afn:Acfer_1650	ncbi-geneid:8738146	2.4.-.-	53756
afn:Acfer_1651	ncbi-geneid:8738147	2.4.-.-	53756
afn:Acfer_1652	ncbi-geneid:8738148	3.1.3.-	56784
afn:Acfer_1653	ncbi-geneid:8738149	5.1.3.20	51735
afn:Acfer_1654	ncbi-geneid:8738150	2.7.1.-|2.7.7	53613|52374
afn:Acfer_1655	ncbi-geneid:8738151	5.-.-.-	53697
afn:Acfer_1676	ncbi-geneid:8738172	3.6.3.-	52540
afn:Acfer_1680	ncbi-geneid:8738176	3.1.3.45	56784
afn:Acfer_1681	ncbi-geneid:8738177	5.3.1.13	53697
afn:Acfer_1682	ncbi-geneid:8738178	2.5.1.55	51569
afn:Acfer_1683	ncbi-geneid:8738179	2.7.7.38	53448
afn:Acfer_1684	ncbi-geneid:8738180	2.7.1.130	53756|52540
afn:Acfer_1685	ncbi-geneid:8738181	3.6.3.-	52540|90123
afn:Acfer_1686	ncbi-geneid:8738182	2.4.1.182	53756
afn:Acfer_1688	ncbi-geneid:8738184	2.3.1.129	51161
afn:Acfer_1689	ncbi-geneid:8738185	4.2.1.-|3.5.1.-	54637|54211|54211
afn:Acfer_1692	ncbi-geneid:8738188	2.3.1.-	51161
afn:Acfer_1706	ncbi-geneid:8738202	2.5.1.7	55205
afn:Acfer_1709	ncbi-geneid:8738205	3.6.3.14	51344
afn:Acfer_1710	ncbi-geneid:8738206	3.6.3.14	52540|47917|50615
afn:Acfer_1711	ncbi-geneid:8738207	3.6.3.14	52943
afn:Acfer_1712	ncbi-geneid:8738208	3.6.3.14	52540|47917|50615
afn:Acfer_1713	ncbi-geneid:8738209	3.6.3.14	81573
afn:Acfer_1714	ncbi-geneid:8738210	3.6.3.14	81333
afn:Acfer_1715	ncbi-geneid:8738211	3.6.3.14	81336
afn:Acfer_1717	ncbi-geneid:8738213	5.1.3.14	53756
afn:Acfer_1728	ncbi-geneid:8738224	2.7.7.7	52540|48019
afn:Acfer_1729	ncbi-geneid:8738227	1.1.3.15	56176|55103
afn:Acfer_1731	ncbi-geneid:8738230	2.3.1.46	52317
afn:Acfer_1736	ncbi-geneid:8738235	2.1.1.-	53335|50249
afn:Acfer_1737	ncbi-geneid:8738236	1.7.7.1	56014|56014|55124
afn:Acfer_1741	ncbi-geneid:8738240	2.3.1.183	55729
afn:Acfer_1749	ncbi-geneid:8738248	3.4.13.3	53187
afn:Acfer_1754	ncbi-geneid:8738253	5.1.1.3	53681|53681
afn:Acfer_1756	ncbi-geneid:8738255	1.4.1.2	51735|53223
afn:Acfer_1760	ncbi-geneid:8738259	6.3.5.6|6.3.5.7	55931|89095
afn:Acfer_1761	ncbi-geneid:8738260	6.3.5.6|6.3.5.7	75304
afn:Acfer_1762	ncbi-geneid:8738261	6.3.5.6|6.3.5.7	141000
afn:Acfer_1763	ncbi-geneid:8738262	2.5.1.48	53383
afn:Acfer_1764	ncbi-geneid:8738263	1.1.1.83|1.1.1.93|4.1.1.73	53659
afn:Acfer_1779	ncbi-geneid:8738278	6.1.1.14	109604
afn:Acfer_1780	ncbi-geneid:8738279	6.1.1.14	55681
afn:Acfer_1782	ncbi-geneid:8738282	2.7.7.-	56731|57783
afn:Acfer_1785	ncbi-geneid:8738285	2.7.9.2	56059|51621|52009
afn:Acfer_1792	ncbi-geneid:8738295	3.4.21.108	50494|50156
afn:Acfer_1796	ncbi-geneid:8738299	2.3.1.30	51161
afn:Acfer_1797	ncbi-geneid:8738300	2.5.1.47	53686
afn:Acfer_1804	ncbi-geneid:8738307	3.1.2.-	54637
afn:Acfer_1806	ncbi-geneid:8738309	3.5.1.-	53187|55031
afn:Acfer_1807	ncbi-geneid:8738310	1.97.1.4	102114
afn:Acfer_1808	ncbi-geneid:8738311	1.17.4.2	51998
afn:Acfer_1816	ncbi-geneid:8738319	1.3.99.15	53067
afn:Acfer_1817	ncbi-geneid:8738320	4.1.1.70	52096|52096
afn:Acfer_1818	ncbi-geneid:8738321	2.8.3.12	100950
afn:Acfer_1819	ncbi-geneid:8738322	2.8.3.12	100950
afn:Acfer_1821	ncbi-geneid:8738324	3.1.26.-	50249
afn:Acfer_1825	ncbi-geneid:8738328	2.4.1.129	56601|56519
afn:Acfer_1835	ncbi-geneid:8738338	4.1.1.70	51230
afn:Acfer_1838	ncbi-geneid:8738341	3.1.2.1	100950|100950
afn:Acfer_1844	ncbi-geneid:8738347	3.5.2.7	51556|51338
afn:Acfer_1845	ncbi-geneid:8738348	4.2.1.49	111326
afn:Acfer_1846	ncbi-geneid:8738349	2.8.1.6	102114
afn:Acfer_1850	ncbi-geneid:8738353	2.1.1.13	82282|51717|52242|47644
afn:Acfer_1852	ncbi-geneid:8738355	1.5.1.20	51730
afn:Acfer_1856	ncbi-geneid:8738359	2.4.2.7	53271
afn:Acfer_1858	ncbi-geneid:8738361	2.7.4.1	56024|143724|56024|140356
afn:Acfer_1859	ncbi-geneid:8738362	3.6.1.11|3.6.1.40	109604|53067|53067
afn:Acfer_1860	ncbi-geneid:8738363	3.6.1.11|3.6.1.40	53067|53067|109604
afn:Acfer_1862	ncbi-geneid:8738365	3.6.4.3|3.4.24.-	52540|140990
afn:Acfer_1864	ncbi-geneid:8738372	3.2.2.-	48150|55811
afn:Acfer_1865	ncbi-geneid:8738373	3.6.1.-	55811
afn:Acfer_1866	ncbi-geneid:8738374	3.4.17.11	53187|55031
afn:Acfer_1880	ncbi-geneid:8738388	3.1.3.1	53649
afn:Acfer_1882	ncbi-geneid:8738390	3.6.3.27	52540
afn:Acfer_1886	ncbi-geneid:8738394	4.1.1.-	51419|50621
afn:Acfer_1887	ncbi-geneid:8738395	1.5.1.7	51735
afn:Acfer_1888	ncbi-geneid:8738396	3.5.3.11	52768
afn:Acfer_1889	ncbi-geneid:8738397	2.5.1.16	53335
afn:Acfer_1897	ncbi-geneid:8738405	1.8.1.-	56014|54862|55124
afn:Acfer_1902	ncbi-geneid:8738410	2.7.7.6	56553|55257|47789
afn:Acfer_1908	ncbi-geneid:8738416	2.7.4.3	52540
afn:Acfer_1941	ncbi-geneid:8738449	5.1.3.2	51735
afn:Acfer_1942	ncbi-geneid:8738450	5.4.2.8	53738|53738|53738|55957
afn:Acfer_1955	ncbi-geneid:8738464	1.6.5.3	53920|54292|54862
afn:Acfer_1956	ncbi-geneid:8738465	3.4.19.3	53182
afn:Acfer_1968	ncbi-geneid:8738477	1.1.1.41	53659
afn:Acfer_1971	ncbi-geneid:8738480	4.2.1.3	53732|52016
afn:Acfer_1973	ncbi-geneid:8738482	4.2.1.3	53732|52016
afn:Acfer_1980	ncbi-geneid:8738489	3.5.2.3	51556|51338|51338
afn:Acfer_1986	ncbi-geneid:8738495	1.1.5.3	51905
afn:Acfer_1991	ncbi-geneid:8738500	3.5.1.81	51556|51338
afn:Acfer_1994	ncbi-geneid:8738503	4.3.1.15	53686
afn:Acfer_2004	ncbi-geneid:8738513	3.5.3.11	52768
afn:Acfer_2007	ncbi-geneid:8738516	3.5.1.87	53187|55031
afn:Acfer_2008	ncbi-geneid:8738517	3.5.1.32	53187|55031
afn:Acfer_2010	ncbi-geneid:8738519	3.5.2.10	102215
afn:Acfer_2029	ncbi-geneid:8738538	1.1.1.95	51735|52283
afn:Acfer_2034	ncbi-geneid:8738543	1.1.1.95	51735|52283|143548|55021
afn:Acfer_2041	ncbi-geneid:8738550	2.3.2.2	56235
afn:Acfer_2043	ncbi-geneid:8738552	3.4.11.4	53187|55031
afn:Acfer_2053	ncbi-geneid:8738562	4.2.1.2	48557
afn:Acfer_2057	ncbi-geneid:8738567	1.4.1.13|1.4.1.14	51971|46548|51971
afn:Acfer_2063	ncbi-geneid:8738573	4.4.1.8	53383
afn:Acfer_2067	ncbi-geneid:8738577	4.2.1.52	51569
afn:Acfer_2073	ncbi-geneid:8738584	3.4.11.4	53187|55031
afn:Acfer_2075	ncbi-geneid:8738586	2.1.1.170	53335
afn:Acfer_2081	ncbi-geneid:8738592	3.1.26.5	54211
afn:Acfer_2087	ncbi-geneid:8738598	3.5.1.1	53774
afn:Acfer_2090	ncbi-geneid:8738601	2.4.2.22	53271
