# Supplementary material for: Tracing the Repertoire of Promiscuous Enzymes along the Metabolic Pathways in Archaeal Organisms
Source: Life (Basel). 2017 Jul 13;7(3):30. doi: 10.3390/life7030030 (PMC5617955; doi:10.3390/life7030030)
Supplement: Supplementary file 1 [file life-07-00030-s001.zip › Table_S2/afo.txt]

KEGGID	NCBIGI	ECs	SFamilyID
afo:Afer_0002	ncbi-geneid:8322048	2.7.7.7	55979|55979|55979
afo:Afer_0005	ncbi-geneid:8322051	5.99.1.3	56719|55874|54211
afo:Afer_0006	ncbi-geneid:8322052	5.99.1.3	56719|101904
afo:Afer_0020	ncbi-geneid:8322066	3.2.1.14	51445|51055|51055
afo:Afer_0030	ncbi-geneid:8322076	1.8.1.9	51905
afo:Afer_0035	ncbi-geneid:8322082	3.4.11.5	53474
afo:Afer_0037	ncbi-geneid:8322084	5.5.1.4	51735|55347
afo:Afer_0040	ncbi-geneid:8322087	2.1.2.11	51621
afo:Afer_0041	ncbi-geneid:8322088	3.6.4.12	52540|48024|51294
afo:Afer_0052	ncbi-geneid:8322099	3.5.4.13	51283
afo:Afer_0082	ncbi-geneid:8322130	6.1.1.21	55681
afo:Afer_0084	ncbi-geneid:8322132	3.5.4.2	51556|51338
afo:Afer_0085	ncbi-geneid:8322133	2.3.1.16	53901|53901
afo:Afer_0086	ncbi-geneid:8322134	4.1.3.27	52317
afo:Afer_0087	ncbi-geneid:8322135	2.7.11.1	56112
afo:Afer_0089	ncbi-geneid:8322137	2.4.1.129	56601|56519
afo:Afer_0090	ncbi-geneid:8322138	3.1.3.16	81606
afo:Afer_0097	ncbi-geneid:8322148	4.2.1.51	53850|55021
afo:Afer_0102	ncbi-geneid:8322155	2.7.7.7	52540
afo:Afer_0104	ncbi-geneid:8322157	5.1.99.1	54593
afo:Afer_0106	ncbi-geneid:8322159	2.3.1.9	53901|53901
afo:Afer_0108	ncbi-geneid:8322161	5.2.1.8	50891
afo:Afer_0111	ncbi-geneid:8322164	2.7.2.4	53633|55021|55021
afo:Afer_0112	ncbi-geneid:8322165	1.2.1.11	55347|51735
afo:Afer_0119	ncbi-geneid:8322172	4.1.1.39	51649|54966
afo:Afer_0120	ncbi-geneid:8322173	4.1.1.39	55239
afo:Afer_0131	ncbi-geneid:8322184	1.7.99.7	52540
afo:Afer_0140	ncbi-geneid:8322193	3.6.3.15|3.6.3.14	52540
afo:Afer_0164	ncbi-geneid:8322217	2.1.1.-	102114
afo:Afer_0165	ncbi-geneid:8322218	5.1.3.1	51366
afo:Afer_0166	ncbi-geneid:8322219	2.2.1.1	52518|56655|52518|52922
afo:Afer_0167	ncbi-geneid:8322220	2.7.1.19	52540
afo:Afer_0169	ncbi-geneid:8322222	5.1.1.1	53822|47413
afo:Afer_0170	ncbi-geneid:8322223	3.2.1.37	51445
afo:Afer_0177	ncbi-geneid:8322230	4.1.2.13	51569
afo:Afer_0185	ncbi-geneid:8322238	3.1.1.45	53474
afo:Afer_0190	ncbi-geneid:8322243	6.1.1.11	55681|46589
afo:Afer_0197	ncbi-geneid:8322250	1.6.5.5	50129|51735
afo:Afer_0198	ncbi-geneid:8322251	1.4.99.1	51905|54373
afo:Afer_0201	ncbi-geneid:8322254	2.7.13.3	55874|47384
afo:Afer_0212	ncbi-geneid:8322265	2.7.13.3	55874|50341|47226|47384|50341
afo:Afer_0214	ncbi-geneid:8322267	3.1.1.61	52738|52172
afo:Afer_0215	ncbi-geneid:8322268	2.1.1.80	53335|47757
afo:Afer_0221	ncbi-geneid:8322274	3.4.15.6	52317
afo:Afer_0222	ncbi-geneid:8322275	1.1.1.157	51735|48179
afo:Afer_0223	ncbi-geneid:8322276	5.4.99.2	51703|52242
afo:Afer_0225	ncbi-geneid:8322278	2.7.1.71	52540
afo:Afer_0231	ncbi-geneid:8322284	6.4.1.3	52096|52096
afo:Afer_0232	ncbi-geneid:8322285	3.5.1.4	75304
afo:Afer_0242	ncbi-geneid:8322296	6.3.1.2	55931|54368
afo:Afer_0243	ncbi-geneid:8322297	6.3.1.2	55931|54368
afo:Afer_0246	ncbi-geneid:8322300	6.3.5.1	52402|56317
afo:Afer_0249	ncbi-geneid:8322303	1.2.1.70	69742|69075|51735
afo:Afer_0250	ncbi-geneid:8322304	2.5.1.61	53850|54782
afo:Afer_0251	ncbi-geneid:8322305	2.1.1.107|4.2.1.75	53790|69618
afo:Afer_0252	ncbi-geneid:8322306	4.2.1.24	51569
afo:Afer_0253	ncbi-geneid:8322307	5.4.3.8	53383
afo:Afer_0255	ncbi-geneid:8322309	4.1.3.36	52096
afo:Afer_0261	ncbi-geneid:8322315	2.3.1.9	53901|53901
afo:Afer_0262	ncbi-geneid:8322316	1.11.1.15	52833
afo:Afer_0269	ncbi-geneid:8322323	2.5.1.47	53686
afo:Afer_0271	ncbi-geneid:8322325	1.14.99.40	55469
afo:Afer_0272	ncbi-geneid:8322326	1.4.1.2	53223|51735
afo:Afer_0273	ncbi-geneid:8322327	3.5.3.11	52768
afo:Afer_0285	ncbi-geneid:8322340	2.1.1.63	46767|53155
afo:Afer_0289	ncbi-geneid:8322344	4.2.1.17	52096
afo:Afer_0291	ncbi-geneid:8322346	3.6.3.6	81665|56784|81653
afo:Afer_0293	ncbi-geneid:8322348	1.8.1.4	51905|55424
afo:Afer_0295	ncbi-geneid:8322350	1.11.1.6|1.11.1.7	48113|48113
afo:Afer_0306	ncbi-geneid:8322361	6.1.1.16	52374|47323
afo:Afer_0307	ncbi-geneid:8322362	6.1.1.9	52374|50677|47323
afo:Afer_0311	ncbi-geneid:8322366	6.6.1.1	52540
afo:Afer_0312	ncbi-geneid:8322367	1.3.99.1	51905|46977|56425
afo:Afer_0313	ncbi-geneid:8322368	1.3.99.1	46548|54292
afo:Afer_0318	ncbi-geneid:8322373	5.4.99.2	52242
afo:Afer_0319	ncbi-geneid:8322374	6.2.1.5	56059|52210
afo:Afer_0320	ncbi-geneid:8322375	6.2.1.5	52210|51735
afo:Afer_0321	ncbi-geneid:8322376	2.1.2.2	53328
afo:Afer_0322	ncbi-geneid:8322377	3.5.4.10|2.1.2.3	53927|52335
afo:Afer_0323	ncbi-geneid:8322378	3.5.4.9|1.5.1.5	51735|53223
afo:Afer_0324	ncbi-geneid:8322379	1.5.1.20	51730
afo:Afer_0329	ncbi-geneid:8322384	2.1.2.5	55116|55116
afo:Afer_0331	ncbi-geneid:8322386	4.2.1.47	51735
afo:Afer_0351	ncbi-geneid:8322406	3.1.3.15	89550
afo:Afer_0355	ncbi-geneid:8322410	1.15.1.1	109770
afo:Afer_0357	ncbi-geneid:8322412	1.5.1.2	48179|51735
afo:Afer_0364	ncbi-geneid:8322419	1.6.99.5|1.6.5.3	56770
afo:Afer_0365	ncbi-geneid:8322420	1.6.5.3	143243
afo:Afer_0366	ncbi-geneid:8322421	1.6.99.5|1.6.5.3	56762
afo:Afer_0367	ncbi-geneid:8322422	1.6.5.3	52833
afo:Afer_0368	ncbi-geneid:8322423	1.6.99.5|1.6.5.3	142019|140490|142984
afo:Afer_0369	ncbi-geneid:8322424	1.6.5.3	53706|54862|54292
afo:Afer_0371	ncbi-geneid:8322426	1.6.5.3	54862
afo:Afer_0377	ncbi-geneid:8322432	1.1.1.100	51735
afo:Afer_0381	ncbi-geneid:8322437	3.2.2.21	48150
afo:Afer_0382	ncbi-geneid:8322438	2.3.1.183	55729
afo:Afer_0391	ncbi-geneid:8322450	2.7.7.6	64484
afo:Afer_0392	ncbi-geneid:8322451	2.7.7.6	64484
afo:Afer_0396	ncbi-geneid:8322455	2.7.7.4	52540|50465|50447
afo:Afer_0419	ncbi-geneid:8322478	2.7.4.3	52540|57774
afo:Afer_0420	ncbi-geneid:8322479	3.4.11.18	55920
afo:Afer_0426	ncbi-geneid:8322485	2.7.7.6	56553|55257|47789
afo:Afer_0428	ncbi-geneid:8322487	5.4.99.12	55120
afo:Afer_0431	ncbi-geneid:8322490	5.4.2.10	53738|53738|53738|55957
afo:Afer_0432	ncbi-geneid:8322491	2.6.1.16	53697|56235
afo:Afer_0435	ncbi-geneid:8322494	2.7.8.7	56214
afo:Afer_0437	ncbi-geneid:8322496	5.1.1.1	51419|50621
afo:Afer_0438	ncbi-geneid:8322497	2.7.7.7	52141
afo:Afer_0441	ncbi-geneid:8322500	2.3.1.128	55729
afo:Afer_0442	ncbi-geneid:8322501	3.4.24.57	53067
afo:Afer_0459	ncbi-geneid:8322518	1.1.1.205	51412
afo:Afer_0460	ncbi-geneid:8322519	6.3.5.2	52402|52317|54810
afo:Afer_0461	ncbi-geneid:8322520	3.6.4.12	52540
afo:Afer_0462	ncbi-geneid:8322521	3.13.1.1	51735
afo:Afer_0469	ncbi-geneid:8322528	2.5.1.32	48576
afo:Afer_0471	ncbi-geneid:8322530	2.5.1.1|2.5.1.10|2.5.1.29	48576
afo:Afer_0479	ncbi-geneid:8322538	2.2.1.7	52518|52922|52518
afo:Afer_0483	ncbi-geneid:8322542	3.2.-.-	52317
afo:Afer_0487	ncbi-geneid:8322546	2.7.7.9	53448
afo:Afer_0496	ncbi-geneid:8322555	1.1.1.49	55347|51735
afo:Afer_0497	ncbi-geneid:8322556	2.7.1.2	53067
afo:Afer_0499	ncbi-geneid:8322558	2.7.7.12	54197|54197
afo:Afer_0500	ncbi-geneid:8322559	2.8.1.7	53383
afo:Afer_0521	ncbi-geneid:8322580	3.1.4.3	53649
afo:Afer_0526	ncbi-geneid:8322585	2.7.1.148	54211|55060
afo:Afer_0527	ncbi-geneid:8322586	2.1.1.182	53335
afo:Afer_0528	ncbi-geneid:8322587	3.1.21.-	51556
afo:Afer_0529	ncbi-geneid:8322588	6.1.1.10	52374|47323
afo:Afer_0534	ncbi-geneid:8322593	6.1.1.12	55681|55261|50249
afo:Afer_0535	ncbi-geneid:8322594	2.1.1.130|2.1.1.151	53790
afo:Afer_0536	ncbi-geneid:8322595	2.7.1.156|2.7.7.62	52540
afo:Afer_0540	ncbi-geneid:8322599	5.1.3.13	51182
afo:Afer_0542	ncbi-geneid:8322601	3.4.21.83	50993|53474
afo:Afer_0557	ncbi-geneid:8322616	2.7.13.3	55874|47384|158472
afo:Afer_0559	ncbi-geneid:8322618	3.4.21.-	50494|50156
afo:Afer_0560	ncbi-geneid:8322619	4.2.1.17	52096
afo:Afer_0567	ncbi-geneid:8322626	2.8.1.7|4.4.1.16	53383
afo:Afer_0572	ncbi-geneid:8322631	2.7.1.31	110738
afo:Afer_0573	ncbi-geneid:8322632	1.2.1.8	53720
afo:Afer_0587	ncbi-geneid:8322646	4.2.1.17	52096
afo:Afer_0591	ncbi-geneid:8322650	3.1.26.4	53098
afo:Afer_0598	ncbi-geneid:8322657	6.3.2.10	53623|53244
afo:Afer_0599	ncbi-geneid:8322658	6.3.2.4	56059|52440
afo:Afer_0603	ncbi-geneid:8322662	5.1.99.4	89796
afo:Afer_0612	ncbi-geneid:8322671	3.5.1.11	56235
afo:Afer_0617	ncbi-geneid:8322676	3.1.3.25	56655
afo:Afer_0622	ncbi-geneid:8322682	1.1.1.38	51735|53223
afo:Afer_0625	ncbi-geneid:8322685	4.1.1.65	88946|88659|88659
afo:Afer_0628	ncbi-geneid:8322688	2.7.4.22	53633
afo:Afer_0631	ncbi-geneid:8322691	1.1.1.267	55347|51735|69055
afo:Afer_0633	ncbi-geneid:8322693	1.17.7.1	56014|51717
afo:Afer_0634	ncbi-geneid:8322694	6.1.1.15	55681|52954|55826
afo:Afer_0640	ncbi-geneid:8322700	5.4.99.12	55120
afo:Afer_0641	ncbi-geneid:8322701	2.7.1.26|2.7.7.2	82114|52374
afo:Afer_0643	ncbi-geneid:8322703	2.7.7.8	54211|54211|55666|46915|55666|50249|54791
afo:Afer_0644	ncbi-geneid:8322704	3.1.3.25	56655
afo:Afer_0645	ncbi-geneid:8322705	1.3.1.26	51735|55347
afo:Afer_0646	ncbi-geneid:8322706	4.2.1.52	51569
afo:Afer_0647	ncbi-geneid:8322707	3.1.-.-	56281
afo:Afer_0649	ncbi-geneid:8322709	3.4.16.4	56601
afo:Afer_0650	ncbi-geneid:8322710	2.7.1.39	55060|54211
afo:Afer_0653	ncbi-geneid:8322713	3.6.3.8	52540|54752
afo:Afer_0654	ncbi-geneid:8322714	1.3.1.74	102114
afo:Afer_0655	ncbi-geneid:8322715	4.2.1.113	51604|54826
afo:Afer_0656	ncbi-geneid:8322716	2.5.1.75	52540
afo:Afer_0657	ncbi-geneid:8322717	5.1.1.7	54506|54506
afo:Afer_0661	ncbi-geneid:8322721	3.5.1.18	53187|55031
afo:Afer_0668	ncbi-geneid:8322728	3.4.21.88	51306|46785
afo:Afer_0679	ncbi-geneid:8322739	4.1.2.5	53383
afo:Afer_0692	ncbi-geneid:8322752	2.7.4.16	56042|55326
afo:Afer_0693	ncbi-geneid:8322753	4.1.1.32	53795|68923
afo:Afer_0697	ncbi-geneid:8322757	2.3.2.2	56235
afo:Afer_0698	ncbi-geneid:8322758	1.4.1.1	52283|51735
afo:Afer_0700	ncbi-geneid:8322760	2.6.1.19	53383
afo:Afer_0711	ncbi-geneid:8322771	2.5.1.3	51391
afo:Afer_0713	ncbi-geneid:8322773	1.2.4.1	52518|52518|52922
afo:Afer_0714	ncbi-geneid:8322774	3.1.26.4
afo:Afer_0717	ncbi-geneid:8322777	1.8.1.4	51905|55424
afo:Afer_0718	ncbi-geneid:8322778	2.3.1.61	52777|51230|47005
afo:Afer_0719	ncbi-geneid:8322779	2.8.1.8	55681|102114
afo:Afer_0723	ncbi-geneid:8322783	2.1.1.13	82282|56507|51717|52242|47644
afo:Afer_0724	ncbi-geneid:8322784	3.4.11.1	53187|52949
afo:Afer_0726	ncbi-geneid:8322786	5.4.99.2	51703
afo:Afer_0727	ncbi-geneid:8322787	4.2.1.96	55248
afo:Afer_0730	ncbi-geneid:8322790	6.3.4.14	56059|52440|51246|51230
afo:Afer_0731	ncbi-geneid:8322791	6.3.4.15	55681
afo:Afer_0733	ncbi-geneid:8322793	2.7.7.24	53448
afo:Afer_0734	ncbi-geneid:8322794	4.2.1.46	51735
afo:Afer_0735	ncbi-geneid:8322795	1.1.1.133	51735
afo:Afer_0740	ncbi-geneid:8322800	6.3.2.31|6.3.2.34	144010
afo:Afer_0741	ncbi-geneid:8322801	2.7.8.28	142338
afo:Afer_0762	ncbi-geneid:8322824	3.4.21.92	52096
afo:Afer_0764	ncbi-geneid:8322826	6.3.2.12|6.3.2.17	53623|53244
afo:Afer_0765	ncbi-geneid:8322827	2.7.4.6	54919
afo:Afer_0769	ncbi-geneid:8322831	2.4.1.129	56601|56519
afo:Afer_0770	ncbi-geneid:8322832	3.1.26.12	50249
afo:Afer_0774	ncbi-geneid:8322836	2.7.2.11	53633|88697
afo:Afer_0782	ncbi-geneid:8322844	1.2.1.41	53720
afo:Afer_0786	ncbi-geneid:8322848	5.3.3.10	56529
afo:Afer_0790	ncbi-geneid:8322852	3.5.4.4|2.7.7.18	52374
afo:Afer_0792	ncbi-geneid:8322854	2.5.1.54	51569
afo:Afer_0796	ncbi-geneid:8322859	4.3.1.3
afo:Afer_0798	ncbi-geneid:8322861	6.2.1.-	56801
afo:Afer_0799	ncbi-geneid:8322862	4.99.1.3	53800|54593
afo:Afer_0800	ncbi-geneid:8322863	5.4.1.2	63965
afo:Afer_0802	ncbi-geneid:8322865	2.1.1.131	53790|159664|159672
afo:Afer_0803	ncbi-geneid:8322866	3.7.1.2	56529|63433
afo:Afer_0804	ncbi-geneid:8322867	2.5.1.17	52540
afo:Afer_0805	ncbi-geneid:8322868	6.3.5.9|6.3.1	52540|52317
afo:Afer_0806	ncbi-geneid:8322869	2.1.1.133	53790
afo:Afer_0808	ncbi-geneid:8322871	2.1.1.132	53790|53335
afo:Afer_0811	ncbi-geneid:8322874	3.4.24.-	55486
afo:Afer_0812	ncbi-geneid:8322875	1.13.11.5	51182
afo:Afer_0813	ncbi-geneid:8322876	3.5.2.6	56281
afo:Afer_0815	ncbi-geneid:8322878	6.3.5.10	52540|52317
afo:Afer_0817	ncbi-geneid:8322880	6.6.1.1	52540|53300
afo:Afer_0821	ncbi-geneid:8322884	1.2.1.2	53706|50692|54862|54292
afo:Afer_0823	ncbi-geneid:8322886	1.2.4.1	52518
afo:Afer_0824	ncbi-geneid:8322887	1.2.4.1	52518|52922
afo:Afer_0825	ncbi-geneid:8322888	2.3.1.12	52777|51230|47005
afo:Afer_0826	ncbi-geneid:8322889	1.8.1.4	51905|55424
afo:Afer_0842	ncbi-geneid:8322905	2.1.1	53335
afo:Afer_0843	ncbi-geneid:8322906	5.4.4.2	56322
afo:Afer_0849	ncbi-geneid:8322912	1.2.1.12	55347|51735
afo:Afer_0850	ncbi-geneid:8322913	2.7.2.3	53748
afo:Afer_0851	ncbi-geneid:8322914	5.3.1.1	51351
afo:Afer_0859	ncbi-geneid:8322922	1.11.1.7	52833
afo:Afer_0863	ncbi-geneid:8322926	3.1.-.-
afo:Afer_0864	ncbi-geneid:8322927	2.4.1.83	53448
afo:Afer_0865	ncbi-geneid:8322928	3.6.1.23	51283
afo:Afer_0870	ncbi-geneid:8322934	2.7.11.1	56112
afo:Afer_0874	ncbi-geneid:8322938	2.7.3.9	51621|52009|47831
afo:Afer_0876	ncbi-geneid:8322940	2.7.1.30	53067|53067
afo:Afer_0877	ncbi-geneid:8322941	2.7.1.-	82549
afo:Afer_0878	ncbi-geneid:8322942	2.7.1.-	101473
afo:Afer_0880	ncbi-geneid:8322944	1.1.5.3	51905|54373
afo:Afer_0881	ncbi-geneid:8322945	1.1.5.3	51905
afo:Afer_0882	ncbi-geneid:8322946	1.1.5.3	46548
afo:Afer_0895	ncbi-geneid:8322959	4.1.2.13	51569
afo:Afer_0900	ncbi-geneid:8322964	2.5.1.-	102114|102114
afo:Afer_0905	ncbi-geneid:8322969	2.1.1.36	53335
afo:Afer_0910	ncbi-geneid:8322974	3.4.25.1	56235
afo:Afer_0911	ncbi-geneid:8322975	3.4.25.1	56235
afo:Afer_0913	ncbi-geneid:8322977	3.4.21.89	51306
afo:Afer_0915	ncbi-geneid:8322979	6.1.1.2	52374
afo:Afer_0918	ncbi-geneid:8322982	3.6.4.-	52540
afo:Afer_0937	ncbi-geneid:8323001	2.4.1.-	53756
afo:Afer_0942	ncbi-geneid:8323006	1.2.1.27	53720
afo:Afer_0943	ncbi-geneid:8323007	5.-.-.-	111337
afo:Afer_0944	ncbi-geneid:8323008	2.4.2.29	51713
afo:Afer_0947	ncbi-geneid:8323011	2.7.6.5	109604|81301|81271|55021
afo:Afer_0951	ncbi-geneid:8323015	6.1.1.7	55681|101353|55186|50447
afo:Afer_0952	ncbi-geneid:8323016	3.1.-.-	53098
afo:Afer_0954	ncbi-geneid:8323018	1.1.1.25	51735|53223
afo:Afer_0958	ncbi-geneid:8323022	2.4.2.19	51690|54675
afo:Afer_0959	ncbi-geneid:8323023	1.4.3.16	51905|56425
afo:Afer_0960	ncbi-geneid:8323024	2.1.1.63|2.5.1.72	142754
afo:Afer_0966	ncbi-geneid:8323030	1.8.98.1	51905
afo:Afer_0996	ncbi-geneid:8323060	2.7.1.4	53613
afo:Afer_1004	ncbi-geneid:8323068	2.7.4.1	143724|56024|56024|140356
afo:Afer_1006	ncbi-geneid:8323070	3.6.1.11|3.6.1.40	109604|53067|53067
afo:Afer_1008	ncbi-geneid:8323072	5.3.1.9	53697
afo:Afer_1009	ncbi-geneid:8323073	2.2.1.2	51569
afo:Afer_1011	ncbi-geneid:8323075	2.7.1.24	52540
afo:Afer_1018	ncbi-geneid:8323082	5.1.3.2	51735
afo:Afer_1025	ncbi-geneid:8323089	1.17.4.1	51998|51294|55608
afo:Afer_1029	ncbi-geneid:8323093	1.3.99.-	56645|47203
afo:Afer_1031	ncbi-geneid:8323095	6.4.1.3	52096|52096
afo:Afer_1034	ncbi-geneid:8323098	4.2.1.17	52096
afo:Afer_1041	ncbi-geneid:8323105	1.1.2.3	51395
afo:Afer_1052	ncbi-geneid:8323116	2.8.1.6	102114
afo:Afer_1057	ncbi-geneid:8323121	1.3.1.-	51735
afo:Afer_1070	ncbi-geneid:8323135	3.5.1.1|3.4.19.5	56235
afo:Afer_1076	ncbi-geneid:8323145	3.6.3.34	52540
afo:Afer_1080	ncbi-geneid:8323149	2.7.7.7	56672|88723|47807|53098
afo:Afer_1086	ncbi-geneid:8323156	2.3.1.41|2.3.1.180	53901
afo:Afer_1087	ncbi-geneid:8323157	1.1.1.100	51735
afo:Afer_1089	ncbi-geneid:8323159	2.3.1.179	53901|53901
afo:Afer_1093	ncbi-geneid:8323163	1.1.1.44	48179|51735
afo:Afer_1094	ncbi-geneid:8323164	4.2.1.20	51366
afo:Afer_1095	ncbi-geneid:8323165	4.2.1.20	53686
afo:Afer_1096	ncbi-geneid:8323166	5.3.1.24	51366
afo:Afer_1097	ncbi-geneid:8323167	4.1.1.48	51366
afo:Afer_1103	ncbi-geneid:8323173	4.1.3.27	56322
afo:Afer_1104	ncbi-geneid:8323174	3.5.4.19	141734
afo:Afer_1106	ncbi-geneid:8323176	5.3.1.16|4.1.3.-	51366
afo:Afer_1107	ncbi-geneid:8323177	5.3.1.16	51366
afo:Afer_1108	ncbi-geneid:8323178	2.4.2.-	52317
afo:Afer_1109	ncbi-geneid:8323179	4.2.1.19	54211|54211
afo:Afer_1110	ncbi-geneid:8323180	2.6.1.9	53383
afo:Afer_1111	ncbi-geneid:8323181	1.1.1.23	53720
afo:Afer_1114	ncbi-geneid:8323184	2.7.1.40	51621|52935|50800
afo:Afer_1118	ncbi-geneid:8323188	1.4.4.2	53383
afo:Afer_1119	ncbi-geneid:8323189	1.4.4.2	53383
afo:Afer_1120	ncbi-geneid:8323190	2.1.2.10	103025|101790
afo:Afer_1123	ncbi-geneid:8323193	2.7.7.13|5.4.2.8	53448|51161|53738|55957|53738
afo:Afer_1134	ncbi-geneid:8323204	3.6.1.13	55811
afo:Afer_1135	ncbi-geneid:8323205	6.3.4.2	52540|52317
afo:Afer_1137	ncbi-geneid:8323207	2.7.1.23	111331
afo:Afer_1146	ncbi-geneid:8323216	4.1.3.4	51569
afo:Afer_1149	ncbi-geneid:8323220	6.2.1.16	56801
afo:Afer_1151	ncbi-geneid:8323222	6.2.1.-	56801
afo:Afer_1152	ncbi-geneid:8323223	1.4.3.19	51905|54373
afo:Afer_1155	ncbi-geneid:8323226	2.7.4.7|2.7.1.49	53613
afo:Afer_1157	ncbi-geneid:8323228	1.3.1.12	51735|48179
afo:Afer_1164	ncbi-geneid:8323236	3.6.3.4	56784|55008|81653|81665
afo:Afer_1174	ncbi-geneid:8323247	2.7.13.3	55874|47384
afo:Afer_1175	ncbi-geneid:8323248	2.7.13.3	52402
afo:Afer_1177	ncbi-geneid:8323250	3.6.3.12	56784|81660|81653|81665
afo:Afer_1187	ncbi-geneid:8323261	3.1.3.-
afo:Afer_1194	ncbi-geneid:8323268	3.5.1.4	75304
afo:Afer_1196	ncbi-geneid:8323270	5.3.1.26|5.3.1.6	89623
afo:Afer_1201	ncbi-geneid:8323275	1.11.1.9	52833
afo:Afer_1202	ncbi-geneid:8323276	1.2.1.16	53720
afo:Afer_1209	ncbi-geneid:8323283	3.2.1.17|5.4.99.12	55120|55174
afo:Afer_1212	ncbi-geneid:8323286	6.1.1.5	52374|50677|47323
afo:Afer_1217	ncbi-geneid:8323291	3.1.22.4	53098
afo:Afer_1220	ncbi-geneid:8323294	2.6.-.-	52317
afo:Afer_1221	ncbi-geneid:8323295	4.-.-.-	51366
afo:Afer_1223	ncbi-geneid:8323297	2.4.1.57	53756
afo:Afer_1229	ncbi-geneid:8323303	6.1.1.3	55681|55186|52954
afo:Afer_1230	ncbi-geneid:8323304	6.1.1.16	52374
afo:Afer_1232	ncbi-geneid:8323306	1.3.1.9	51735
afo:Afer_1235	ncbi-geneid:8323309	3.1.21.2	51658
afo:Afer_1243	ncbi-geneid:8323317	1.1.1.158	56176|56194
afo:Afer_1244	ncbi-geneid:8323318	6.3.2.8	53623|53244|51984
afo:Afer_1245	ncbi-geneid:8323319	2.4.1.227	53756
afo:Afer_1247	ncbi-geneid:8323321	6.3.2.9	53623|53244|51735
afo:Afer_1249	ncbi-geneid:8323323	6.3.2.13	53623|53244|63418
afo:Afer_1250	ncbi-geneid:8323324	2.4.1.129	56601|56519
afo:Afer_1252	ncbi-geneid:8323326	2.1.1.-	53335|81799
afo:Afer_1257	ncbi-geneid:8323331	3.4.16.4	56601
afo:Afer_1261	ncbi-geneid:8323337	2.7.7.-	56731|57783
afo:Afer_1262	ncbi-geneid:8323338	2.7.9.1	56059|51621|52009
afo:Afer_1263	ncbi-geneid:8323339	6.1.1.14	55681|52954
afo:Afer_1266	ncbi-geneid:8323342	2.5.1.31	64005
afo:Afer_1286	ncbi-geneid:8323362	6.2.1.1	56801
afo:Afer_1290	ncbi-geneid:8323366	1.3.99.22	102114
afo:Afer_1292	ncbi-geneid:8323368	2.1.1.-	75217
afo:Afer_1302	ncbi-geneid:8323378	4.1.99.3	48173|52425
afo:Afer_1304	ncbi-geneid:8323380	2.5.1.15	51717
afo:Afer_1307	ncbi-geneid:8323383	3.1.1.24	53474
afo:Afer_1308	ncbi-geneid:8323384	2.3.2.6	55729
afo:Afer_1322	ncbi-geneid:8323400	6.1.1.4	52374|50677|47323
afo:Afer_1324	ncbi-geneid:8323403	3.4.13.22	55166
afo:Afer_1328	ncbi-geneid:8323407	3.2.1.20	51445
afo:Afer_1332	ncbi-geneid:8323411	5.1.1.1	53822|47413
afo:Afer_1335	ncbi-geneid:8323415	2.3.1.30	51161
afo:Afer_1336	ncbi-geneid:8323416	2.5.1.47	53686
afo:Afer_1337	ncbi-geneid:8323417	3.2.2.-	48150|46785
afo:Afer_1344	ncbi-geneid:8323425	4.-.-.-	56281
afo:Afer_1346	ncbi-geneid:8323427	6.4.1.3	52096|52096
afo:Afer_1350	ncbi-geneid:8323431	2.3.1.51	69593
afo:Afer_1351	ncbi-geneid:8323432	2.7.4.14	52540
afo:Afer_1354	ncbi-geneid:8323435	2.5.1.19	55205
afo:Afer_1355	ncbi-geneid:8323436	5.4.99.5	55298
afo:Afer_1356	ncbi-geneid:8323437	5.4.99.12	55120|55174
afo:Afer_1364	ncbi-geneid:8323445	3.1.5.1	109604
afo:Afer_1370	ncbi-geneid:8323451	2.3.1.16	53901|53901
afo:Afer_1373	ncbi-geneid:8323454	4.2.1.17	52096
afo:Afer_1374	ncbi-geneid:8323455	4.2.1.17	52096
afo:Afer_1375	ncbi-geneid:8323456	1.1.1.157	51735|48179
afo:Afer_1377	ncbi-geneid:8323458	1.17.1.1	52343|54292|63380
afo:Afer_1378	ncbi-geneid:8323459	1.5.99.8|1.5.1.12	53720|51730
afo:Afer_1393	ncbi-geneid:8323475	3.1.21.5	52540|52540
afo:Afer_1394	ncbi-geneid:8323476	2.1.1.72	53335
afo:Afer_1408	ncbi-geneid:8323491	4.2.1.3	53732|52016
afo:Afer_1412	ncbi-geneid:8323495	3.5.1.87	53187|55031
afo:Afer_1414	ncbi-geneid:8323497	4.2.1.49	111326
afo:Afer_1415	ncbi-geneid:8323498	3.5.2.7	51556|51338
afo:Afer_1461	ncbi-geneid:8323544	4.2.99.18	48150
afo:Afer_1467	ncbi-geneid:8323550	2.7.7.7	53098|82771|46600
afo:Afer_1468	ncbi-geneid:8323551	2.4.2.18	52418|47648
afo:Afer_1472	ncbi-geneid:8323555	2.7.1.30	53067|53067
afo:Afer_1474	ncbi-geneid:8323557	4.1.1.21|6.3.4.18	56059|52440|51246
afo:Afer_1475	ncbi-geneid:8323558	4.1.1.21|5.4.99.18	52255
afo:Afer_1491	ncbi-geneid:8323575	3.6.1.1	50324
afo:Afer_1493	ncbi-geneid:8323577	4.2.1.17	52096
afo:Afer_1498	ncbi-geneid:8323582	2.1.1.31	75217
afo:Afer_1508	ncbi-geneid:8323592	4.2.99.18|3.2.2.23	81624|46946|57716
afo:Afer_1509	ncbi-geneid:8323593	3.1.26.3	69065|54768
afo:Afer_1511	ncbi-geneid:8323595	2.3.1.15	53659
afo:Afer_1514	ncbi-geneid:8323598	2.7.7.3	52374
afo:Afer_1516	ncbi-geneid:8323600	3.6.4.12	52540|52540|50249
afo:Afer_1519	ncbi-geneid:8323603	4.99.1.1	53800
afo:Afer_1521	ncbi-geneid:8323605	1.1.1.49	55347|51735
afo:Afer_1527	ncbi-geneid:8323612	1.1.1.157	51735|48179
afo:Afer_1528	ncbi-geneid:8323613	6.1.1.17	52374|48163
afo:Afer_1529	ncbi-geneid:8323615	2.3.3.13	51569|110921
afo:Afer_1530	ncbi-geneid:8323616	1.1.1.95	51735|52283|143548|55021
afo:Afer_1532	ncbi-geneid:8323618	2.6.1.52	53383
afo:Afer_1533	ncbi-geneid:8323619	4.2.1.33|4.2.1.35	52016
afo:Afer_1534	ncbi-geneid:8323620	4.2.1.33|4.2.1.35	53732
afo:Afer_1536	ncbi-geneid:8323622	1.1.1.85	53659
afo:Afer_1537	ncbi-geneid:8323623	2.6.1.42	56752
afo:Afer_1538	ncbi-geneid:8323624	2.3.3.13	51569|110921
afo:Afer_1542	ncbi-geneid:8323632	1.6.99.3	51905
afo:Afer_1545	ncbi-geneid:8323635	1.1.1.86	51735|48179
afo:Afer_1546	ncbi-geneid:8323636	2.2.1.6	55021|55021
afo:Afer_1547	ncbi-geneid:8323637	2.2.1.6	52518|52518|52467
afo:Afer_1548	ncbi-geneid:8323638	4.2.1.9	143975|52016
afo:Afer_1549	ncbi-geneid:8323639	6.3.5.6|6.3.5.7	55931|89095
afo:Afer_1550	ncbi-geneid:8323640	3.5.1.4|6.3.5.6|6.3.5.7	75304
afo:Afer_1551	ncbi-geneid:8323641	6.3.5.6|6.3.5.7	141000
afo:Afer_1554	ncbi-geneid:8323644	6.5.1.2
afo:Afer_1555	ncbi-geneid:8323645	2.1.1.61|2.8.1.-	52402
afo:Afer_1556	ncbi-geneid:8323646	3.1.4.46	51695
afo:Afer_1559	ncbi-geneid:8323649	2.4.2.11	51690|54675
afo:Afer_1568	ncbi-geneid:8323659	1.2.99.2	56176|55447
afo:Afer_1569	ncbi-geneid:8323660	1.2.99.2	56003|54665
afo:Afer_1570	ncbi-geneid:8323661	1.2.99.2	47741|54292
afo:Afer_1584	ncbi-geneid:8323675	3.1.4.46	51695
afo:Afer_1585	ncbi-geneid:8323676	1.2.99.2	56003|54665
afo:Afer_1589	ncbi-geneid:8323680	4.2.1.11	51604|54826
afo:Afer_1593	ncbi-geneid:8323684	5.2.1.8	54534
afo:Afer_1594	ncbi-geneid:8323685	3.6.4.-	52540|52540|52540|143517|141259
afo:Afer_1595	ncbi-geneid:8323686	3.1.1.29	53178
afo:Afer_1597	ncbi-geneid:8323688	2.7.6.1	53271
afo:Afer_1599	ncbi-geneid:8323690	2.7.7.23|2.3.1.157	53448
afo:Afer_1601	ncbi-geneid:8323692	2.2.1.6	52518|52518
afo:Afer_1602	ncbi-geneid:8323693	3.4.14.5	53474|82171
afo:Afer_1606	ncbi-geneid:8323697	3.6.4.3|3.4.24.-	52540|140990
afo:Afer_1611	ncbi-geneid:8323702	2.7.7.7	89550
afo:Afer_1615	ncbi-geneid:8323706	3.1.13.5	53098|47819
afo:Afer_1624	ncbi-geneid:8323715	6.1.1.1	52374|55174
afo:Afer_1625	ncbi-geneid:8323716	4.1.1.71|2.2.1.9	52518|52518
afo:Afer_1626	ncbi-geneid:8323717	4.2.99.20	53474
afo:Afer_1628	ncbi-geneid:8323719	6.2.1.26	56801
afo:Afer_1638	ncbi-geneid:8323729	2.7.7.7	89550|160975
afo:Afer_1640	ncbi-geneid:8323731	4.1.1.15	53383
afo:Afer_1641	ncbi-geneid:8323732	6.2.1.1	56801
afo:Afer_1644	ncbi-geneid:8323735	1.7.1.13	55620
afo:Afer_1657	ncbi-geneid:8323748	3.2.2.21	50486
afo:Afer_1658	ncbi-geneid:8323749	4.3.2.1	48557
afo:Afer_1659	ncbi-geneid:8323750	6.3.4.5	69864|52402
afo:Afer_1661	ncbi-geneid:8323752	2.1.3.3	53671
afo:Afer_1662	ncbi-geneid:8323753	2.6.1.11	53383
afo:Afer_1663	ncbi-geneid:8323754	2.7.2	53633
afo:Afer_1664	ncbi-geneid:8323755	2.3.1.1|2.3.1.35	56266
afo:Afer_1665	ncbi-geneid:8323756	1.2.1	55347|51735
afo:Afer_1673	ncbi-geneid:8323764	6.1.1.20	56037|50249|55681|46955|54991
afo:Afer_1674	ncbi-geneid:8323765	6.1.1.20	55681|46589
afo:Afer_1681	ncbi-geneid:8323772	2.4.2.17	53850|54913
afo:Afer_1682	ncbi-geneid:8323773	2.5.1.9|2.5.1.78	52121
afo:Afer_1683	ncbi-geneid:8323774	3.5.4.25|4.1.99.12	55821|142695
afo:Afer_1684	ncbi-geneid:8323775	2.5.1.9	63380|63380
afo:Afer_1685	ncbi-geneid:8323776	3.5.4.26|1.1.1.193	53597|53927
afo:Afer_1687	ncbi-geneid:8323778	2.1.2.9	53328|50486
afo:Afer_1688	ncbi-geneid:8323779	3.5.1.88	56420
afo:Afer_1692	ncbi-geneid:8323783	2.5.1.6	55973|55973|55973
afo:Afer_1693	ncbi-geneid:8323784	4.1.1.36|6.3.2.5	102645|52507
afo:Afer_1694	ncbi-geneid:8323785	2.7.7.6	63562
afo:Afer_1695	ncbi-geneid:8323786	2.7.4.8	52540
afo:Afer_1697	ncbi-geneid:8323788	4.1.1.23	51366
afo:Afer_1698	ncbi-geneid:8323789	1.3.3.1	51395
afo:Afer_1699	ncbi-geneid:8323790	6.3.5.5	56059|56059|52440|48108|52440|52335
afo:Afer_1700	ncbi-geneid:8323791	6.3.5.5	52317|52021
afo:Afer_1701	ncbi-geneid:8323792	3.5.2.3	51556|51338
afo:Afer_1702	ncbi-geneid:8323793	2.1.3.2	53671
afo:Afer_1703	ncbi-geneid:8323794	2.4.2.9	53271
afo:Afer_1707	ncbi-geneid:8323798	1.9.3.1	81442
afo:Afer_1708	ncbi-geneid:8323799	1.9.3.1	49503|81464
afo:Afer_1716	ncbi-geneid:8323807	4.2.1.10	52304
afo:Afer_1717	ncbi-geneid:8323808	4.2.3.4	56796
afo:Afer_1718	ncbi-geneid:8323809	4.2.3.5	103263
afo:Afer_1727	ncbi-geneid:8323818	3.1.11.2	56219
afo:Afer_1728	ncbi-geneid:8323819	4.2.1.-	54637
afo:Afer_1732	ncbi-geneid:8323823	1.2.4.2	52518|52777|52518
afo:Afer_1749	ncbi-geneid:8323840	3.4.21.92	52096
afo:Afer_1750	ncbi-geneid:8323842	3.6.1.15	52972
afo:Afer_1751	ncbi-geneid:8323843	2.7.7.56	54211|55666
afo:Afer_1752	ncbi-geneid:8323844	5.1.1.3	53681|53681
afo:Afer_1765	ncbi-geneid:8323858	3.3.1.1	52283|51735
afo:Afer_1766	ncbi-geneid:8323859	5.3.1.8|5.3.1.9	53697
afo:Afer_1768	ncbi-geneid:8323861	5.4.2.8	53738|53738|53738|55957
afo:Afer_1777	ncbi-geneid:8323870	4.1.3.6|4.1.3.34	51621
afo:Afer_1778	ncbi-geneid:8323871	5.4.99.16	51445|51011
afo:Afer_1779	ncbi-geneid:8323872	4.2.1.17	52096
afo:Afer_1780	ncbi-geneid:8323873	2.7.-.-	52540
afo:Afer_1781	ncbi-geneid:8323874	2.5.1.7	55205
afo:Afer_1783	ncbi-geneid:8323876	3.1.1.45	53474
afo:Afer_1786	ncbi-geneid:8323879	4.2.1.2	48557
afo:Afer_1791	ncbi-geneid:8323884	5.4.99.2	51703
afo:Afer_1792	ncbi-geneid:8323885	3.1.3.11	56655
afo:Afer_1794	ncbi-geneid:8323887	3.6.3.14	51344
afo:Afer_1795	ncbi-geneid:8323888	3.6.3.14	52540|47917|50615
afo:Afer_1796	ncbi-geneid:8323889	3.6.3.14	52943
afo:Afer_1797	ncbi-geneid:8323890	3.6.3.14	52540|47917|50615
afo:Afer_1799	ncbi-geneid:8323892	3.6.3.14	81573
afo:Afer_1800	ncbi-geneid:8323893	3.6.3.14	81333
afo:Afer_1801	ncbi-geneid:8323894	3.6.3.14	81336
afo:Afer_1805	ncbi-geneid:8323898	2.1.2.1	53383
afo:Afer_1807	ncbi-geneid:8323900	2.1.1.-	53335
afo:Afer_1812	ncbi-geneid:8323905	4.2.3.1	53686
afo:Afer_1813	ncbi-geneid:8323906	1.1.1.3	55347|51735|55021
afo:Afer_1814	ncbi-geneid:8323907	4.1.1.20	51419|50621
afo:Afer_1815	ncbi-geneid:8323908	6.1.1.19	52374|47323|55190
afo:Afer_1816	ncbi-geneid:8323910	6.3.2.13	53623|53244|63418
afo:Afer_1821	ncbi-geneid:8323915	4.3.1.12	51735
afo:Afer_1823	ncbi-geneid:8323917	1.9.3.1	81442
afo:Afer_1824	ncbi-geneid:8323918	1.9.3.1	49503|81464
afo:Afer_1828	ncbi-geneid:8323922	1.9.3.1	81452
afo:Afer_1830	ncbi-geneid:8323924	4.1.1.37	51726
afo:Afer_1831	ncbi-geneid:8323925	1.3.3.4	51905|54373
afo:Afer_1832	ncbi-geneid:8323926	2.4.2.21	52733
afo:Afer_1834	ncbi-geneid:8323928	3.1.2.-	54637|54637
afo:Afer_1835	ncbi-geneid:8323929	2.3.3.1	48256
afo:Afer_1848	ncbi-geneid:8323942	4.2.3.1	53686
afo:Afer_1849	ncbi-geneid:8323943	2.4.1.15	53756
afo:Afer_1850	ncbi-geneid:8323944	3.1.3.12	56784
afo:Afer_1874	ncbi-geneid:8323970	4.1.2.17	53639
afo:Afer_1880	ncbi-geneid:8323976	1.1.1.37	56327|51735
afo:Afer_1881	ncbi-geneid:8323977	1.1.1.42	53659
afo:Afer_1884	ncbi-geneid:8323980	2.-.-.-	54690
afo:Afer_1899	ncbi-geneid:8323995	2.1.1.-	75217|55315
afo:Afer_1900	ncbi-geneid:8323996	2.7.7.60|4.6.1.12	69765|53448
afo:Afer_1905	ncbi-geneid:8324001	2.5.1.30	48576
afo:Afer_1906	ncbi-geneid:8324002	6.1.1.6	55681|50249
afo:Afer_1907	ncbi-geneid:8324003	2.7.1.33
afo:Afer_1908	ncbi-geneid:8324004	6.3.2.1	52374
afo:Afer_1909	ncbi-geneid:8324005	2.7.6.3	55083
afo:Afer_1910	ncbi-geneid:8324006	4.1.2.25	55620
afo:Afer_1911	ncbi-geneid:8324007	2.5.1.15	51717
afo:Afer_1912	ncbi-geneid:8324008	3.5.4.16	55620
afo:Afer_1913	ncbi-geneid:8324009	2.4.2.8	53271
afo:Afer_1914	ncbi-geneid:8324010	6.3.4.-	52402
afo:Afer_1920	ncbi-geneid:8324017	2.7.4.9	52540
afo:Afer_1921	ncbi-geneid:8324018	5.99.1.2	56712
afo:Afer_1939	ncbi-geneid:8324036	3.13.1.1	51735
afo:Afer_1942	ncbi-geneid:8324042	2.4.2.14	53271|56235
afo:Afer_1943	ncbi-geneid:8324043	6.3.3.1	56042|55326
afo:Afer_1944	ncbi-geneid:8324044	2.4.2.10	53271
afo:Afer_1947	ncbi-geneid:8324047	1.1.1.38	51735|53223|55021
afo:Afer_1952	ncbi-geneid:8324052	6.3.5.3	55326|56042|55326|56042
afo:Afer_1953	ncbi-geneid:8324053	6.3.5.3	52317
afo:Afer_1954	ncbi-geneid:8324054	6.3.5.3	82697
afo:Afer_1955	ncbi-geneid:8324055	6.3.2.6	56104
afo:Afer_1956	ncbi-geneid:8324056	4.3.2.2	48557
afo:Afer_1957	ncbi-geneid:8324057	6.3.4.13	56059|51246|52440
afo:Afer_1958	ncbi-geneid:8324058	6.3.4.4	52540
afo:Afer_1959	ncbi-geneid:8324059	5.4.2.1
afo:Afer_1960	ncbi-geneid:8324060	1.3.1.74	53067|100920|53067|100934
afo:Afer_1967	ncbi-geneid:8324067	6.3.1.2	55931|54368
afo:Afer_1978	ncbi-geneid:8324078	1.6.1.2	52467
afo:Afer_1980	ncbi-geneid:8324080	1.6.1.2	52283|51735
afo:Afer_1983	ncbi-geneid:8324083	5.4.3.8	53383
afo:Afer_1984	ncbi-geneid:8324084	1.1.1.41|1.1.1.42	53659
afo:Afer_1987	ncbi-geneid:8324087	1.4.1.13|1.4.1.14	51971|46548|51971
afo:Afer_1988	ncbi-geneid:8324088	1.4.7.1|1.4.1.13|1.4.1.14	51395|56235|69336
afo:Afer_1992	ncbi-geneid:8324092	3.5.1.32	53187|55031
afo:Afer_1994	ncbi-geneid:8324094	2.8.1.2|2.8.1.1	52821|52821
afo:Afer_2009	ncbi-geneid:8324109	1.16.1.1	51905|55424
afo:Afer_2021	ncbi-geneid:8324124	1.13.11.8	53213
afo:Afer_2022	ncbi-geneid:8324125	2.3.3.1	48256
afo:Afer_2033	ncbi-geneid:8324136	2.1.1.170	53335
afo:Afer_2037	ncbi-geneid:8324140	3.1.26.5	54211
