# Supplementary material for: Tracing the Repertoire of Promiscuous Enzymes along the Metabolic Pathways in Archaeal Organisms
Source: Life (Basel). 2017 Jul 13;7(3):30. doi: 10.3390/life7030030 (PMC5617955; doi:10.3390/life7030030)
Supplement: Supplementary file 1 [file life-07-00030-s001.zip › Table_S2/afr.txt]

KEGGID	NCBIGI	ECs	SFamilyID
afr:AFE_0001	ncbi-geneid:7135870	2.7.7.7	55979|55979|55979
afr:AFE_0003	ncbi-geneid:7136631	5.99.1.3	56719|55874|54211
afr:AFE_0015	ncbi-geneid:7134408	5.99.1.2	56712|57783
afr:AFE_0019	ncbi-geneid:7134361	3.5.1.88	56420
afr:AFE_0020	ncbi-geneid:7135134	2.1.2.9	53328|50486
afr:AFE_0021	ncbi-geneid:7134190	2.1.1.-	53335|48013
afr:AFE_0026	ncbi-geneid:7135359	2.7.3.-	55874|47384
afr:AFE_0034	ncbi-geneid:7134333	3.1.26.5	54211
afr:AFE_0036	ncbi-geneid:7136760	3.6.3.25	52540|52540
afr:AFE_0056	ncbi-geneid:7134339	6.1.1.12	55681|55261|50249
afr:AFE_0057	ncbi-geneid:7134827	2.5.1.72	142754
afr:AFE_0058	ncbi-geneid:7134323	2.3.1.51	69593
afr:AFE_0060	ncbi-geneid:7136495	3.1.22.4	53098
afr:AFE_0063	ncbi-geneid:7137117	3.1.2.-	54637
afr:AFE_0082	ncbi-geneid:7134928	2.4.1.-	53448
afr:AFE_0098	ncbi-geneid:7135092	1.6.99.3	51905
afr:AFE_0106	ncbi-geneid:7136045	2.7.3.-|2.7.13.3	55874|47384
afr:AFE_0123	ncbi-geneid:7135769	3.4.24.57	53067|53067
afr:AFE_0126	ncbi-geneid:7134375	4.1.2.25	55620
afr:AFE_0127	ncbi-geneid:7134342	2.-.-.-	102114
afr:AFE_0129	ncbi-geneid:7135135	1.5.1.33	51735
afr:AFE_0134	ncbi-geneid:7136734	1.3.99.22	102114
afr:AFE_0138	ncbi-geneid:7136390	2.4.-.-	53756
afr:AFE_0140	ncbi-geneid:7136490	1.1.1.28	56176|55103
afr:AFE_0150	ncbi-geneid:7134658	2.5.1.16	53335
afr:AFE_0155	ncbi-geneid:7134195	5.4.2.1
afr:AFE_0156	ncbi-geneid:7136730	2.5.1.16	53335
afr:AFE_0157	ncbi-geneid:7137244	4.1.1.50	56276
afr:AFE_0165	ncbi-geneid:7134988	1.1.1.262	53659
afr:AFE_0167	ncbi-geneid:7136306	2.1.1.182	53335
afr:AFE_0170	ncbi-geneid:7134449	6.1.1.19	52374|47323|55190
afr:AFE_0173	ncbi-geneid:7136526	2.1.1.72	53335
afr:AFE_0174	ncbi-geneid:7136116	3.1.11.2	56219
afr:AFE_0177	ncbi-geneid:7134349	2.5.1.18	52833|47616
afr:AFE_0178	ncbi-geneid:7136953	3.1.11.2	56219
afr:AFE_0179	ncbi-geneid:7136900	4.99.1.1	53800
afr:AFE_0180	ncbi-geneid:7134479	5.2.1.8	54534
afr:AFE_0181	ncbi-geneid:7135635	2.7.1.-	53067
afr:AFE_0182	ncbi-geneid:7136987	1.1.1.25	51735|53223
afr:AFE_0184	ncbi-geneid:7135982	2.7.13.3	55874|47384
afr:AFE_0187	ncbi-geneid:7135412	2.7.1.24	52540
afr:AFE_0189	ncbi-geneid:7135944	3.1.3.11	56655
afr:AFE_0194	ncbi-geneid:7134215	2.1.1.-	53335
afr:AFE_0195	ncbi-geneid:7135356	6.4.1.2|6.3.4.14	56059|52440|51246
afr:AFE_0197	ncbi-geneid:7134995	4.2.1.10	52304
afr:AFE_0203	ncbi-geneid:7134436	6.3.2.4	56059|52440
afr:AFE_0204	ncbi-geneid:7135740	1.1.1.158	56176|56194
afr:AFE_0205	ncbi-geneid:7135338	6.3.2.8	53623|53244|51984
afr:AFE_0206	ncbi-geneid:7135600	2.4.1.227	53756
afr:AFE_0208	ncbi-geneid:7135526	6.3.2.9	53623|53244|51984
afr:AFE_0210	ncbi-geneid:7135487	6.3.2.10	53623|53244|63418
afr:AFE_0211	ncbi-geneid:7135571	6.3.2.13	53623|53244|63418
afr:AFE_0212	ncbi-geneid:7135260	2.4.1.129	56601|56519
afr:AFE_0214	ncbi-geneid:7136227	2.1.1.-	53335|81799
afr:AFE_0220	ncbi-geneid:7134710	6.2.1.3	56801
afr:AFE_0223	ncbi-geneid:7137238	3.5.1.-	54211|54211
afr:AFE_0226	ncbi-geneid:7134953	2.3.1.35|2.3.1.1	56266
afr:AFE_0227	ncbi-geneid:7135657	3.6.1.-	51391|55811
afr:AFE_0235	ncbi-geneid:7135039	2.4.-.-	53756
afr:AFE_0237	ncbi-geneid:7135971	2.-.-.-	53756
afr:AFE_0239	ncbi-geneid:7134451	2.6.1.-|4.4.1.8	53383
afr:AFE_0241	ncbi-geneid:7136711	2.1.1.-	75217
afr:AFE_0243	ncbi-geneid:7136816	2.3.1.47	53383
afr:AFE_0246	ncbi-geneid:7135152	6.3.3.3	52540
afr:AFE_0248	ncbi-geneid:7135512	2.3.2.6	55729
afr:AFE_0249	ncbi-geneid:7134075	2.3.2.8	55729
afr:AFE_0251	ncbi-geneid:7135299	3.1.13.-
afr:AFE_0252	ncbi-geneid:7136691	1.17.1.1	52343|54292|63380
afr:AFE_0256	ncbi-geneid:7136689	2.7.2	53633
afr:AFE_0259	ncbi-geneid:7135713	2.8.1.6	102114
afr:AFE_0262	ncbi-geneid:7136756	1.5.1.2	48179|51735
afr:AFE_0269	ncbi-geneid:7134263	3.1.2.6	56281
afr:AFE_0271	ncbi-geneid:7134929	2.1.1.33	53335
afr:AFE_0272	ncbi-geneid:7136075	4.1.1.21|5.4.99.18	52255
afr:AFE_0273	ncbi-geneid:7136968	4.1.1.21|6.3.4.18	56059|52440|51246
afr:AFE_0281	ncbi-geneid:7134902	2.7.2.11	53633|88697
afr:AFE_0287	ncbi-geneid:7136840	4.2.1.1	53056
afr:AFE_0288	ncbi-geneid:7136608	2.1.1.14	51726|51726
afr:AFE_0289	ncbi-geneid:7136470	2.1.1	53335
afr:AFE_0291	ncbi-geneid:7137073	2.5.1.18	52833|47616
afr:AFE_0293	ncbi-geneid:7135351	2.3.1.31	53474
afr:AFE_0295	ncbi-geneid:7136603	2.1.2.1	53383
afr:AFE_0297	ncbi-geneid:7134794	3.5.4.26|1.1.1.193	53597|53927
afr:AFE_0298	ncbi-geneid:7134773	2.5.1.9	63380|63380
afr:AFE_0299	ncbi-geneid:7134022	4.1.99.12|3.5.4.25	55821|142695
afr:AFE_0300	ncbi-geneid:7136207	6.3.3.-|2.5.1.78	52121
afr:AFE_0305	ncbi-geneid:7134802	1.14.13.-	56112
afr:AFE_0320	ncbi-geneid:7134317	2.7.7.6	64484
afr:AFE_0321	ncbi-geneid:7137209	2.7.7.6	64484
afr:AFE_0348	ncbi-geneid:7135510	2.7.4.3	52540
afr:AFE_0354	ncbi-geneid:7136880	2.7.7.6	56553|47789|55257
afr:AFE_0356	ncbi-geneid:7137151	3.6.1.23	51283
afr:AFE_0357	ncbi-geneid:7134848	4.1.1.36|6.3.2.5	102645|52507
afr:AFE_0364	ncbi-geneid:7134165	2.4.2.8	53271
afr:AFE_0365	ncbi-geneid:7134830	2.4.2.28	53167
afr:AFE_0366	ncbi-geneid:7135099	1.8.1.7	51905|55424
afr:AFE_0368	ncbi-geneid:7137310	3.1.3.3	56784
afr:AFE_0369	ncbi-geneid:7134439	3.6.4.-	52540|52540|52540|143517|52540|141259
afr:AFE_0370	ncbi-geneid:7134540	2.7.7.60	53448
afr:AFE_0371	ncbi-geneid:7136819	4.6.1.12	69765
afr:AFE_0372	ncbi-geneid:7135158	5.4.99.12	55120
afr:AFE_0375	ncbi-geneid:7136568	1.8.1.9	51905
afr:AFE_0380	ncbi-geneid:7136933	6.1.1.11	55681|46589
afr:AFE_0393	ncbi-geneid:7134066	5.4.99.12	55120|88697
afr:AFE_0395	ncbi-geneid:7136855	2.7.7.8	54211|54211|55666|55666|54791|50249
afr:AFE_0397	ncbi-geneid:7134376	3.1.2.6	56281
afr:AFE_0399	ncbi-geneid:7135490	3.1.26.4
afr:AFE_0400	ncbi-geneid:7136404	2.7.7.7
afr:AFE_0402	ncbi-geneid:7136293	4.4.1.5	54593
afr:AFE_0404	ncbi-geneid:7136057	6.3.4.5	69864|52402
afr:AFE_0405	ncbi-geneid:7137089	2.1.3.3	53671
afr:AFE_0406	ncbi-geneid:7134913	2.6.1.11	53383
afr:AFE_0407	ncbi-geneid:7135517	2.7.2.4	53633|55021|55021
afr:AFE_0419	ncbi-geneid:7137164	2.2.1.2	51569
afr:AFE_0420	ncbi-geneid:7135266	1.3.1.9	51735
afr:AFE_0421	ncbi-geneid:7137171	3.2.1.-	53955|54106|54106|54106|54106
afr:AFE_0422	ncbi-geneid:7137263	6.1.1.17	52374|48163
afr:AFE_0423	ncbi-geneid:7136895	4.2.1.3	53732|52016
afr:AFE_0424	ncbi-geneid:7136130	1.1.1.42	53659
afr:AFE_0425	ncbi-geneid:7135976	6.2.1.5	56059|52210
afr:AFE_0427	ncbi-geneid:7136213	6.2.1.5	52210|51735
afr:AFE_0428	ncbi-geneid:7134052	6.3.5.1	52402|56317
afr:AFE_0431	ncbi-geneid:7136318	5.4.99.12	55120|55174
afr:AFE_0433	ncbi-geneid:7136221	1.13.11.53|1.13.11.54	51182
afr:AFE_0434	ncbi-geneid:7134884	4.1.1.39|3.1.3.77	51649|54966
afr:AFE_0435	ncbi-geneid:7135229	3.1.3.77	56784
afr:AFE_0436	ncbi-geneid:7136180	4.2.1.109	53639
afr:AFE_0438	ncbi-geneid:7135199	3.5.1.88	56420
afr:AFE_0441	ncbi-geneid:7135928	4.2.1.46	51735
afr:AFE_0442	ncbi-geneid:7135137	1.1.1.133	51735
afr:AFE_0445	ncbi-geneid:7135654	2.7.7.9	53448
afr:AFE_0449	ncbi-geneid:7135390	2.7.13.3	55874|47384
afr:AFE_0451	ncbi-geneid:7134667	2.7.1.23	111331
afr:AFE_0452	ncbi-geneid:7134245	2.7.1.33
afr:AFE_0453	ncbi-geneid:7137228	6.3.4.15	55681
afr:AFE_0454	ncbi-geneid:7136600	1.2.1.41	53720
afr:AFE_0457	ncbi-geneid:7134366	2.7.7.7	52540|48019
afr:AFE_0459	ncbi-geneid:7134844	6.1.1.4	52374|50677|47323
afr:AFE_0462	ncbi-geneid:7136817	3.4.13.22	55166
afr:AFE_0463	ncbi-geneid:7134153	3.2.2.23|4.2.99.18	46946|81624|57716
afr:AFE_0466	ncbi-geneid:7136039	6.3.1.2	55931|54368
afr:AFE_0468	ncbi-geneid:7135313	3.1.3.2|3.1.3.5	64167
afr:AFE_0469	ncbi-geneid:7135784	2.1.1.77	53335
afr:AFE_0472	ncbi-geneid:7136928	2.6.1.-	53383
afr:AFE_0473	ncbi-geneid:7136068	1.1.1.3	55347|51735|55021
afr:AFE_0474	ncbi-geneid:7136358	4.2.3.1	53686
afr:AFE_0476	ncbi-geneid:7135104	3.1.-.-	64182
afr:AFE_0480	ncbi-geneid:7134629	6.1.1.6	55681|50249
afr:AFE_0483	ncbi-geneid:7135622	3.6.3.-	52540
afr:AFE_0489	ncbi-geneid:7135782	2.7.1.130	52540
afr:AFE_0491	ncbi-geneid:7134371	2.7.7.38	53448
afr:AFE_0492	ncbi-geneid:7134549	3.6.1.1	50324
afr:AFE_0520	ncbi-geneid:7137291	3.4.21.92	52540|52540|81923
afr:AFE_0522	ncbi-geneid:7136851	5.2.1.8	54534|109998
afr:AFE_0524	ncbi-geneid:7136375	3.4.21.102	52096|50156
afr:AFE_0526	ncbi-geneid:7134961	5.4.2.1	64158|53649
afr:AFE_0527	ncbi-geneid:7135527	2.4.1.1	53756
afr:AFE_0530	ncbi-geneid:7137178	2.7.1.20	53613
afr:AFE_0532	ncbi-geneid:7135238	2.5.1.6	55973|55973|55973
afr:AFE_0534	ncbi-geneid:7135979	3.3.1.1	52283|51735
afr:AFE_0535	ncbi-geneid:7134124	1.5.1.20	51730
afr:AFE_0536	ncbi-geneid:7135690	2.7.1.19	52540
afr:AFE_0539	ncbi-geneid:7135279	2.7.7.4	52374|88697|52540
afr:AFE_0540	ncbi-geneid:7135254	2.4.2.7	53271
afr:AFE_0545	ncbi-geneid:7137311	1.8.1.8	74863|52833
afr:AFE_0547	ncbi-geneid:7135262	2.6.1.42	56752
afr:AFE_0548	ncbi-geneid:7134566	2.7.7.42	81301|81301|81593|81593
afr:AFE_0551	ncbi-geneid:7134244	3.5.5.1	56317
afr:AFE_0556	ncbi-geneid:7134286	6.1.1.5	52374|47323|50677
afr:AFE_0557	ncbi-geneid:7136883	2.7.1.26|2.7.7.2	82114|52374
afr:AFE_0563	ncbi-geneid:7136916	2.7.4.8	52540
afr:AFE_0564	ncbi-geneid:7134570	2.7.7.6	63562
afr:AFE_0565	ncbi-geneid:7134785	3.1.7.2	109604|81301|81271|55021
afr:AFE_0568	ncbi-geneid:7136406	3.6.1.-|3.6.4.12	52540|52540|50249
afr:AFE_0570	ncbi-geneid:7134886	1.3.3.4	51905|54373
afr:AFE_0574	ncbi-geneid:7136247	1.97.1.4	102114
afr:AFE_0576	ncbi-geneid:7136113	4.1.3.-|2.6.1.85	56322
afr:AFE_0589	ncbi-geneid:7135620	3.6.4.13	52540
afr:AFE_0591	ncbi-geneid:7137273	3.6.4.-	52540|52540
afr:AFE_0593	ncbi-geneid:7135041	4.1.3.40	64288
afr:AFE_0601	ncbi-geneid:7134199	2.3.1.-	56317
afr:AFE_0609	ncbi-geneid:7134313	5.1.3.-	51735
afr:AFE_0618	ncbi-geneid:7135966	1.1.1.22	51735|52413|48179
afr:AFE_0621	ncbi-geneid:7134550	5.4.2.1
afr:AFE_0624	ncbi-geneid:7136649	4.2.1.33|4.2.1.35	53732
afr:AFE_0626	ncbi-geneid:7134736	4.2.1.33|4.2.1.35	52016
afr:AFE_0628	ncbi-geneid:7137055	1.4.3.5	50475
afr:AFE_0629	ncbi-geneid:7135470	5.3.1.6	100950|75445
afr:AFE_0631	ncbi-geneid:7137126	1.10.3.-	49503|81464
afr:AFE_0632	ncbi-geneid:7137240	1.10.3.-	81442
afr:AFE_0633	ncbi-geneid:7135604	1.10.3.-	81452
afr:AFE_0639	ncbi-geneid:7134101	6.3.5.5	56059|56059|48108|52440|52440|52335
afr:AFE_0640	ncbi-geneid:7134835	6.3.5.5	52317|52021
afr:AFE_0645	ncbi-geneid:7135887	6.3.2.-	53623|53244|51984
afr:AFE_0647	ncbi-geneid:7136818	4.1.1.-	52507
afr:AFE_0660	ncbi-geneid:7137101	1.1.1.40	51735|53223
afr:AFE_0662	ncbi-geneid:7137288	4.2.1.9	143975|52016
afr:AFE_0664	ncbi-geneid:7136396	2.3.1.1	53633|55729
afr:AFE_0669	ncbi-geneid:7135704	3.1.3.25	56655
afr:AFE_0670	ncbi-geneid:7135986	2.1.1.-	75217
afr:AFE_0671	ncbi-geneid:7134643	2.3.1.30	51161
afr:AFE_0673	ncbi-geneid:7134377	4.4.1.-|2.8.1.7	53383
afr:AFE_0680	ncbi-geneid:7135795	2.1.1.61|2.8.1.-	52402
afr:AFE_0683	ncbi-geneid:7135178	3.1.21.3	52540|52540
afr:AFE_0684	ncbi-geneid:7136796	2.1.1.72	53335
afr:AFE_0692	ncbi-geneid:7136692	1.2.1.2	53706|50692
afr:AFE_0696	ncbi-geneid:7134654	4.4.1.22	51316
afr:AFE_0697	ncbi-geneid:7137307	1.1.1.284|1.1.1.1	50129|51735|50129
afr:AFE_0698	ncbi-geneid:7135090	3.1.2.12
afr:AFE_0701	ncbi-geneid:7134119	1.12.99.6	56770
afr:AFE_0702	ncbi-geneid:7135603	1.12.99.6	56762
afr:AFE_0720	ncbi-geneid:7134657	1.4.99.1	51905|54373
afr:AFE_0722	ncbi-geneid:7136100	4.3.1.19	53686|55021|55021
afr:AFE_0727	ncbi-geneid:7134105	2.3.1.51	69593
afr:AFE_0728	ncbi-geneid:7136994	4.1.1.37	51726
afr:AFE_0729	ncbi-geneid:7136755	1.4.1.13|1.4.1.14	51971|46548
afr:AFE_0730	ncbi-geneid:7134392	1.4.1.13|1.4.1.14	51395|56235|69336
afr:AFE_0731	ncbi-geneid:7134939	3.1.5.1	109604
afr:AFE_0732	ncbi-geneid:7135331	2.1.1.148	69796
afr:AFE_0733	ncbi-geneid:7134504	4.2.3.4	56796
afr:AFE_0734	ncbi-geneid:7137122	2.7.1.71	52540
afr:AFE_0745	ncbi-geneid:7134933	2.2.1.6	52518|52467|52518
afr:AFE_0746	ncbi-geneid:7136040	2.2.1.6	55021|55021
afr:AFE_0747	ncbi-geneid:7136485	1.1.1.86	51735|48179
afr:AFE_0749	ncbi-geneid:7134364	2.7.1.40	51621|50800
afr:AFE_0752	ncbi-geneid:7135558	1.7.1.13	55620
afr:AFE_0757	ncbi-geneid:7134217	6.5.1.2
afr:AFE_0758	ncbi-geneid:7137237	3.6.3.14	51344
afr:AFE_0772	ncbi-geneid:7136218	3.5.4.3	51556|51338
afr:AFE_0773	ncbi-geneid:7136787	3.5.4.4	51556
afr:AFE_0776	ncbi-geneid:7136507	1.2.99.2	47741|54292
afr:AFE_0782	ncbi-geneid:7137254	3.-.-.-|6.3.5.6|6.3.5.7	75304
afr:AFE_0785	ncbi-geneid:7137110	2.3.2.2	56235
afr:AFE_0793	ncbi-geneid:7136725	1.1.1.100	51735
afr:AFE_0796	ncbi-geneid:7134595	2.3.1.41	53901|53901
afr:AFE_0808	ncbi-geneid:7134751	1.17.1.4	56176|55447
afr:AFE_0809	ncbi-geneid:7135908	1.17.1.4	56003|54665
afr:AFE_0818	ncbi-geneid:7136956	3.6.3.6	81665|56784|81653
afr:AFE_0826	ncbi-geneid:7136676	2.1.1.72	53335
afr:AFE_0829	ncbi-geneid:7134849	3.1.21.3	116734|116734
afr:AFE_0841	ncbi-geneid:7134702	3.1.21.3	52540
afr:AFE_0846	ncbi-geneid:7136416	1.-.-.-	50129|51735
afr:AFE_0847	ncbi-geneid:7135153	6.3.4.2	52540|52317
afr:AFE_0848	ncbi-geneid:7136593	2.5.1.55	51569
afr:AFE_0849	ncbi-geneid:7135361	4.2.1.11	51604|54826
afr:AFE_0861	ncbi-geneid:7135990	1.14.12.17	46458
afr:AFE_0872	ncbi-geneid:7134091	3.4.21.53	54211|52540|88697
afr:AFE_0892	ncbi-geneid:7135850	2.1.1.-	53335|88697
afr:AFE_0893	ncbi-geneid:7136402	5.3.1.23	100950
afr:AFE_0894	ncbi-geneid:7137036	5.99.1.3	56719|101904
afr:AFE_0895	ncbi-geneid:7134047	2.6.1.52	53383
afr:AFE_0896	ncbi-geneid:7137174	1.1.1.95	51735|52283|143548|55021
afr:AFE_0897	ncbi-geneid:7136751	5.4.99.5|4.2.1.51	53850|55021|48600
afr:AFE_0898	ncbi-geneid:7135669	2.6.1.9	53383
afr:AFE_0899	ncbi-geneid:7135384	2.5.1.54	51569
afr:AFE_0900	ncbi-geneid:7136437	1.3.1.12	51735|48179
afr:AFE_0901	ncbi-geneid:7135906	2.5.1.19	55205
afr:AFE_0902	ncbi-geneid:7136153	2.7.4.14	52540
afr:AFE_0907	ncbi-geneid:7136586	4.1.1.23	51366
afr:AFE_0908	ncbi-geneid:7135895	2.4.2.10	53271
afr:AFE_0909	ncbi-geneid:7134087	5.2.1.8	109998|102735|54534
afr:AFE_0910	ncbi-geneid:7135884	3.4.21.92	52096
afr:AFE_0911	ncbi-geneid:7135357	3.4.21.92	52540|57716
afr:AFE_0912	ncbi-geneid:7136522	3.4.21.53	54211|88697|52540
afr:AFE_0924	ncbi-geneid:7137187	2.7.7.59	81301|81891|55021|55021|81593
afr:AFE_0925	ncbi-geneid:7136124	3.4.11.18	55920
afr:AFE_0927	ncbi-geneid:7134704	6.1.1.-	52374
afr:AFE_0928	ncbi-geneid:7134417	2.7.4.16	55326|56042
afr:AFE_0929	ncbi-geneid:7134187	3.1.3.27	101307
afr:AFE_0934	ncbi-geneid:7136685	6.1.1.7	55681|101353|55186|50447
afr:AFE_0941	ncbi-geneid:7135193	3.2.1.-	48435|53955
afr:AFE_0943	ncbi-geneid:7136889	5.4.2.8	53738|53738|55957|53738
afr:AFE_0951	ncbi-geneid:7136899	1.2.1.68	53720
afr:AFE_0958	ncbi-geneid:7134354	1.8.1.4	51905|55424
afr:AFE_0962	ncbi-geneid:7136114	2.4.1.-	53448
afr:AFE_0963	ncbi-geneid:7135816	1.6.5.3|1.6.99.3	51735
afr:AFE_0973	ncbi-geneid:7135580	3.4.21.-	52096
afr:AFE_0976	ncbi-geneid:7136163	2.-.-.-	54690
afr:AFE_0979	ncbi-geneid:7136697	2.1.2.10	103025|101790
afr:AFE_0981	ncbi-geneid:7134534	1.4.4.2	53383
afr:AFE_0982	ncbi-geneid:7134064	1.4.4.2	53383
afr:AFE_0983	ncbi-geneid:7136476	3.6.3.-	90123|52540
afr:AFE_0985	ncbi-geneid:7135974	1.11.1.15	52833
afr:AFE_0991	ncbi-geneid:7135467	2.1.1.-	75217|55315
afr:AFE_0992	ncbi-geneid:7134940	3.1.21.-	51556
afr:AFE_1013	ncbi-geneid:7134908	5.99.1.2	56712
afr:AFE_1047	ncbi-geneid:7136052	3.1.11.5	52540|52540|47781
afr:AFE_1088	ncbi-geneid:7134373	5.3.4.1	52833
afr:AFE_1115	ncbi-geneid:7135218	3.1.3.16	56300
afr:AFE_1199	ncbi-geneid:7136929	3.1.26.4
afr:AFE_1230	ncbi-geneid:7135215	6.5.1.2
afr:AFE_1297	ncbi-geneid:7135176	6.6.1.2	52540
afr:AFE_1342	ncbi-geneid:7134222	5.1.3.2	51735
afr:AFE_1343	ncbi-geneid:7137152	1.1.1.22	51735|52413|48179
afr:AFE_1353	ncbi-geneid:7135503	6.3.5.4	52402|56235
afr:AFE_1366	ncbi-geneid:7135777	2.7.7.22|5.3.1.8	51182|53448
afr:AFE_1392	ncbi-geneid:7135785	1.4.3.16	51905|56425|46977
afr:AFE_1398	ncbi-geneid:7136752	3.4.21.89	51306
afr:AFE_1400	ncbi-geneid:7134433	3.1.26.3	69065|54768
afr:AFE_1403	ncbi-geneid:7137170	2.6.99.2	63892
afr:AFE_1404	ncbi-geneid:7134892	2.7.8.7	56214
afr:AFE_1405	ncbi-geneid:7136205	1.1.1.22	51735|52413|48179
afr:AFE_1433	ncbi-geneid:7136290	3.6.4.13	52540
afr:AFE_1435	ncbi-geneid:7135407	2.7.3.-|2.7.13.3	55874|47384|55785
afr:AFE_1439	ncbi-geneid:7136066	3.6.3.27	52540
afr:AFE_1441	ncbi-geneid:7135587	3.6.1.11|3.6.1.40	53067|109604|53067
afr:AFE_1446	ncbi-geneid:7135727	2.7.4.22	53633
afr:AFE_1448	ncbi-geneid:7135274	2.5.1.31	64005
afr:AFE_1450	ncbi-geneid:7135018	1.1.1.267	55347|51735|69055
afr:AFE_1451	ncbi-geneid:7135576	3.4.24.-	50156|50156
afr:AFE_1454	ncbi-geneid:7134888	2.3.1.-	51161
afr:AFE_1455	ncbi-geneid:7135261	4.2.1.-	54637
afr:AFE_1456	ncbi-geneid:7136387	2.3.1.129	51161
afr:AFE_1459	ncbi-geneid:7136635	2.4.1.182	53756
afr:AFE_1460	ncbi-geneid:7134543	3.1.26.4	53098
afr:AFE_1461	ncbi-geneid:7135551	2.7.7.7	89550
afr:AFE_1462	ncbi-geneid:7134137	6.4.1.2	52096
afr:AFE_1464	ncbi-geneid:7135630	6.3.4.-	52402|56037|82829
afr:AFE_1463	ncbi-geneid:7137159	3.5.2.3	51556|51338
afr:AFE_1468	ncbi-geneid:7135317	1.11.1.15	52833
afr:AFE_1471	ncbi-geneid:7136167	4.1.1.19	51419|50621
afr:AFE_1474	ncbi-geneid:7134626	2.5.1.18	52833|47616
afr:AFE_1478	ncbi-geneid:7136946	1.5.5.-	51905|54373
afr:AFE_1491	ncbi-geneid:7135589	3.6.3.34	52540
afr:AFE_1505	ncbi-geneid:7136242	2.3.1.30	51161
afr:AFE_1506	ncbi-geneid:7135353	2.3.3.14	51569
afr:AFE_1507	ncbi-geneid:7136042	4.4.1.-|2.8.1.7	53383
afr:AFE_1520	ncbi-geneid:7136118	1.18.6.1	53807
afr:AFE_1521	ncbi-geneid:7134200	1.18.6.1	53807
afr:AFE_1522	ncbi-geneid:7137267	1.18.6.1	52540
afr:AFE_1525	ncbi-geneid:7137172	3.2.-.-	101478|52833
afr:AFE_1537	ncbi-geneid:7136249	4.4.1.-|2.8.1.7	53383
afr:AFE_1544	ncbi-geneid:7137211	2.4.2.-	51690|54675
afr:AFE_1546	ncbi-geneid:7137033	1.2.1.16	53720
afr:AFE_1550	ncbi-geneid:7135749	2.7.1.4	53613
afr:AFE_1551	ncbi-geneid:7135945	2.4.1.14	53756|56784
afr:AFE_1552	ncbi-geneid:7136571	2.4.1.13	53756
afr:AFE_1553	ncbi-geneid:7134756	2.1.1.63	46767|53155
afr:AFE_1568	ncbi-geneid:7134056	2.1.1.72	53335
afr:AFE_1575	ncbi-geneid:7135167	3.1.21.3	52540|52540
afr:AFE_1576	ncbi-geneid:7134578	3.1.21.3	116734|116734
afr:AFE_1577	ncbi-geneid:7135296	2.1.1.72	53335
afr:AFE_1652	ncbi-geneid:7136453	1.2.1.2	53706|50692
afr:AFE_1657	ncbi-geneid:7135959	1.7.-.-	56821
afr:AFE_1665	ncbi-geneid:7135121	1.1.3.15	55103|56176
afr:AFE_1672	ncbi-geneid:7135932	3.5.2.3	51556
afr:AFE_1673	ncbi-geneid:7134615	4.2.1.9	143975|52016
afr:AFE_1675	ncbi-geneid:7135465	6.3.3.3	52540
afr:AFE_1676	ncbi-geneid:7135328	4.1.2.13	51569|54909
afr:AFE_1678	ncbi-geneid:7134783	1.7.99.7	52540
afr:AFE_1690	ncbi-geneid:7134100	4.1.1.39	55239
afr:AFE_1691	ncbi-geneid:7134966	4.1.1.39	51649|54966
afr:AFE_1738	ncbi-geneid:7135182	5.99.1.2	56712
afr:AFE_1740	ncbi-geneid:7135920	2.7.8.-	56024|56024
afr:AFE_1742	ncbi-geneid:7135874	1.2.1.3	53720
afr:AFE_1750	ncbi-geneid:7136573	3.4.21.-	51306
afr:AFE_1767	ncbi-geneid:7136599	3.1.11.-
afr:AFE_1770	ncbi-geneid:7135652	6.3.2.1	52374
afr:AFE_1771	ncbi-geneid:7135434	2.1.2.11	51621
afr:AFE_1772	ncbi-geneid:7136800	2.7.1.113	52540
afr:AFE_1774	ncbi-geneid:7135123	2.7.7.19	81301|81891
afr:AFE_1775	ncbi-geneid:7134173	2.7.7.19	81891|81301
afr:AFE_1777	ncbi-geneid:7137177	1.1.1.205	51412|54631
afr:AFE_1778	ncbi-geneid:7135871	6.3.5.2	52402|52317|54810
afr:AFE_1783	ncbi-geneid:7134243	2.7.2.11	53633|88697
afr:AFE_1789	ncbi-geneid:7134102	6.1.1.2	52374
afr:AFE_1793	ncbi-geneid:7136426	5.4.99.12	55120|55174
afr:AFE_1799	ncbi-geneid:7134053	2.4.1.1	53756
afr:AFE_1801	ncbi-geneid:7134621	2.7.1.40	51621|52935|50800
afr:AFE_1802	ncbi-geneid:7134494	4.1.2.13	51569
afr:AFE_1807	ncbi-geneid:7137313	2.7.1.56	53613
afr:AFE_1808	ncbi-geneid:7137030	2.3.1.19	53659
afr:AFE_1810	ncbi-geneid:7136531	2.7.2.1	53067|53067
afr:AFE_1812	ncbi-geneid:7134233	1.2.4.1	52518|52922
afr:AFE_1813	ncbi-geneid:7137206	1.2.4.1	52518
afr:AFE_1815	ncbi-geneid:7135640	5.4.2.1	53649|64158
afr:AFE_1816	ncbi-geneid:7134989	2.7.9.2	56059|51621|52009
afr:AFE_1819	ncbi-geneid:7135772	3.5.1.18	53187|55031
afr:AFE_1821	ncbi-geneid:7135708	2.6.1.17	53383
afr:AFE_1823	ncbi-geneid:7134158	3.1.3.18	56784
afr:AFE_1825	ncbi-geneid:7134018	2.1.1.64	53335
afr:AFE_1843	ncbi-geneid:7136307	2.2.1.1	52518|52518|52922
afr:AFE_1848	ncbi-geneid:7137309	3.2.2.21	48150
afr:AFE_1854	ncbi-geneid:7136677	1.6.99.3	51905|51905
afr:AFE_1857	ncbi-geneid:7136898	1.1.1.47	51735
afr:AFE_1861	ncbi-geneid:7136376	4.2.1.96	55248
afr:AFE_1868	ncbi-geneid:7136581	3.4.21.88	51306|46785
afr:AFE_1871	ncbi-geneid:7135599	2.7.7.7	89550
afr:AFE_1873	ncbi-geneid:7137158	3.4.11.2	55486|63737
afr:AFE_1876	ncbi-geneid:7137252	2.7.4.1	56024|143724|56024|140356
afr:AFE_1877	ncbi-geneid:7134023	1.5.1.5|3.5.4.9	51735|53223
afr:AFE_1883	ncbi-geneid:7135878	4.1.1.31	51621
afr:AFE_1886	ncbi-geneid:7134098	3.4.-.-	117892
afr:AFE_1887	ncbi-geneid:7136742	3.4.-.-	117892
afr:AFE_1889	ncbi-geneid:7135567	6.3.4.4	52540
afr:AFE_1891	ncbi-geneid:7136020	3.1.-.-	50249|50249|50249
afr:AFE_1893	ncbi-geneid:7135452	1.8.1.4	51905|55424
afr:AFE_1896	ncbi-geneid:7136554	2.1.2.2	53328
afr:AFE_1897	ncbi-geneid:7136569	6.3.3.1	56042|55326
afr:AFE_1898	ncbi-geneid:7135419	1.15.1.1	54719|46609
afr:AFE_1905	ncbi-geneid:7136846	2.3.1.15	53659
afr:AFE_1906	ncbi-geneid:7134701	2.3.1.41|2.3.1.180	53901
afr:AFE_1907	ncbi-geneid:7134253	2.3.1.39	52151|55048
afr:AFE_1908	ncbi-geneid:7136340	1.1.1.100	51735
afr:AFE_1910	ncbi-geneid:7137274	2.3.1.41|2.3.1.179	53901|53901
afr:AFE_1911	ncbi-geneid:7135480	4.1.3.38	56752
afr:AFE_1913	ncbi-geneid:7135729	2.7.4.9	52540
afr:AFE_1914	ncbi-geneid:7136405	2.7.7.7	52540
afr:AFE_1919	ncbi-geneid:7134951	2.7.7.7	52540|48019
afr:AFE_1924	ncbi-geneid:7136565	2.6.1.62	53383
afr:AFE_1928	ncbi-geneid:7135957	2.5.1.75	52540|52540
afr:AFE_1929	ncbi-geneid:7135633	2.7.4.6	54919
afr:AFE_1930	ncbi-geneid:7136720	2.1.1.-	102114
afr:AFE_1933	ncbi-geneid:7134993	1.17.7.1	56014|51604
afr:AFE_1934	ncbi-geneid:7134567	6.1.1.21	55681|52954
afr:AFE_1956	ncbi-geneid:7135032	1.4.3.19	51905|54373
afr:AFE_1960	ncbi-geneid:7136155	3.4.16.4|3.4.21	56601
afr:AFE_1967	ncbi-geneid:7136245	5.1.3.20	51735
afr:AFE_1969	ncbi-geneid:7136688	6.2.1.1	56801
afr:AFE_1972	ncbi-geneid:7137075	4.2.3.5	103263
afr:AFE_1974	ncbi-geneid:7134695	2.2.1.7	52518|52518|52922
afr:AFE_1975	ncbi-geneid:7136128	2.5.1.10	48576
afr:AFE_1976	ncbi-geneid:7136177	3.1.11.6	116842
afr:AFE_1986	ncbi-geneid:7136115	5.2.1.8	50891
afr:AFE_1987	ncbi-geneid:7134639	3.6.1.-	56300
afr:AFE_1989	ncbi-geneid:7134094	2.3.3.13	51569|110921|89000
afr:AFE_1994	ncbi-geneid:7134808	4.1.99.12	55821
afr:AFE_2021	ncbi-geneid:7134465	3.6.3.4	56784|81653|55008|55008|81665
afr:AFE_2022	ncbi-geneid:7135267	2.6.1.1	53383
afr:AFE_2023	ncbi-geneid:7135286	2.1.2.2	56059|52440|51246
afr:AFE_2024	ncbi-geneid:7136650	1.1.1.44	51735|48179
afr:AFE_2025	ncbi-geneid:7135798	1.1.1.49	55347|51735
afr:AFE_2027	ncbi-geneid:7136516	1.-.-.-	51395
afr:AFE_2028	ncbi-geneid:7137133	5.99.1.-	56719|101904
afr:AFE_2029	ncbi-geneid:7134861	5.99.1.-	56719|55874|54211
afr:AFE_2031	ncbi-geneid:7134692	2.7.13.3	55874|47384
afr:AFE_2053	ncbi-geneid:7134573	4.1.2.9|4.1.2.22	52518|52518
afr:AFE_2059	ncbi-geneid:7135802	2.4.2.29	51713
afr:AFE_2060	ncbi-geneid:7137225	5.-.-.-	111337
afr:AFE_2063	ncbi-geneid:7135947	4.2.99.-|2.5.1.-	53383
afr:AFE_2064	ncbi-geneid:7135828	2.4.2.14	53271|56235
afr:AFE_2066	ncbi-geneid:7135002	6.3.2.12|6.3.2.17	53623|53244
afr:AFE_2067	ncbi-geneid:7136709	6.4.1.2	52096
afr:AFE_2068	ncbi-geneid:7137039	4.2.1.20	51366
afr:AFE_2069	ncbi-geneid:7134477	4.2.1.20	53686
afr:AFE_2070	ncbi-geneid:7134282	5.3.1.24	51366
afr:AFE_2071	ncbi-geneid:7135060	5.4.99.12	55120
afr:AFE_2074	ncbi-geneid:7136158	1.2.1.11	55347|51735
afr:AFE_2075	ncbi-geneid:7136735	1.1.1.85	53659
afr:AFE_2079	ncbi-geneid:7135047	3.1.-.-	56024
afr:AFE_2080	ncbi-geneid:7135583	3.4.21.-	52096|52096
afr:AFE_2081	ncbi-geneid:7135678	5.4.99.15	51445
afr:AFE_2082	ncbi-geneid:7134650	3.2.1.141	51445|81296
afr:AFE_2083	ncbi-geneid:7135634	2.4.1.245	53756
afr:AFE_2088	ncbi-geneid:7134285	1.1.1.1	50129|51735
afr:AFE_2110	ncbi-geneid:7137257	6.3.5.6|6.3.5.7	55931|89095
afr:AFE_2111	ncbi-geneid:7137145	6.3.5.6|6.3.5.7	75304
afr:AFE_2112	ncbi-geneid:7135980	6.3.5.6|6.3.5.7	141000
afr:AFE_2121	ncbi-geneid:7134469	2.4.1.80	53448
afr:AFE_2122	ncbi-geneid:7136856	1.1.1.219	51735
afr:AFE_2124	ncbi-geneid:7135256	5.4.99.17	48239|48239
afr:AFE_2125	ncbi-geneid:7137173	2.5.1.21	48576
afr:AFE_2126	ncbi-geneid:7136098	1.1.1.94	48179|51735
afr:AFE_2131	ncbi-geneid:7135062	1.2.1.3	53720
afr:AFE_2132	ncbi-geneid:7137023	6.1.1.15	55681|55826|52954
afr:AFE_2136	ncbi-geneid:7134214	2.1.1.77	53335
afr:AFE_2140	ncbi-geneid:7134420	6.3.3.2	100950
afr:AFE_2146	ncbi-geneid:7137205	3.1.1.29	53178
afr:AFE_2155	ncbi-geneid:7135607	4.1.1.39	51649|54966
afr:AFE_2156	ncbi-geneid:7135716	1.7.99.7	52540
afr:AFE_2159	ncbi-geneid:7135625	3.11.1.2	82057|57783
afr:AFE_2160	ncbi-geneid:7136655	2.5.1.16	53335
afr:AFE_2173	ncbi-geneid:7134921	3.6.1.-	55811
afr:AFE_2174	ncbi-geneid:7136172	3.6.-.-	55811
afr:AFE_2175	ncbi-geneid:7136122	5.4.99.12	55120|55174
afr:AFE_2187	ncbi-geneid:7134146	3.6.1.-|3.6.4.12	52540
afr:AFE_2189	ncbi-geneid:7134429	3.6.3.29	52540|50331
afr:AFE_2193	ncbi-geneid:7136539	3.6.1.41	56300
afr:AFE_2194	ncbi-geneid:7134395	3.6.1.-|3.6.4.12	52540|52540|47819
afr:AFE_2201	ncbi-geneid:7135385	3.4.11.1	53187|52949
afr:AFE_2203	ncbi-geneid:7136667	2.7.7.7	102400
afr:AFE_2204	ncbi-geneid:7135426	6.1.1.9	52374|47323|50677|46589
afr:AFE_2206	ncbi-geneid:7136560	2.4.2.19	51690|54675
afr:AFE_2210	ncbi-geneid:7135280	3.1.1.45	53474
afr:AFE_2218	ncbi-geneid:7136570	3.1.3.18	56784
afr:AFE_2219	ncbi-geneid:7135049	5.4.99.12	55120|55174
afr:AFE_2220	ncbi-geneid:7136832	3.1.26.12	50249
afr:AFE_2221	ncbi-geneid:7134174	6.1.1.16	52374|47323
afr:AFE_2222	ncbi-geneid:7135001	6.1.1.17	52374|48163
afr:AFE_2223	ncbi-geneid:7134140	2.4.1.-|3.4	56601|53955
afr:AFE_2224	ncbi-geneid:7137239	3.2.1.3	48208|74650
afr:AFE_2225	ncbi-geneid:7134397	1.1.1.47	51735
afr:AFE_2229	ncbi-geneid:7136911	2.7.3.-|2.7.13.3	55874|47384|55781|52402
afr:AFE_2233	ncbi-geneid:7135776	3.6.3.12	56784|81653|81665
afr:AFE_2254	ncbi-geneid:7134705	2.4.1.-	56601|53955
afr:AFE_2260	ncbi-geneid:7135650	2.1.2.3|3.5.4.10	53927|52335
afr:AFE_2261	ncbi-geneid:7135301	6.3.4.13	56059|52440|51246
afr:AFE_2263	ncbi-geneid:7134553	1.3.3.3	102886
afr:AFE_2264	ncbi-geneid:7134338	1.3.3.1	51395
afr:AFE_2267	ncbi-geneid:7136474	3.1.4.3	53649
afr:AFE_2314	ncbi-geneid:7136279	3.1.3.-
afr:AFE_2318	ncbi-geneid:7136089	2.7.3.-|2.7.13.3	55874|47384
afr:AFE_2320	ncbi-geneid:7135715	3.1.-.-
afr:AFE_2324	ncbi-geneid:7136589	5.4.2.2	53738|55957|53738
afr:AFE_2327	ncbi-geneid:7135853	3.6.3.2	81665|56784|81653
afr:AFE_2337	ncbi-geneid:7134188	2.7.7.-	56731|57783
afr:AFE_2341	ncbi-geneid:7134328	3.6.1.15	52972
afr:AFE_2343	ncbi-geneid:7134651	2.7.7.56	54211|55666
afr:AFE_2346	ncbi-geneid:7134624	1.3.99.22	102114
afr:AFE_2348	ncbi-geneid:7136285	5.4.99.12	55120|55174
afr:AFE_2350	ncbi-geneid:7136067	3.4.16.4	56601
afr:AFE_2354	ncbi-geneid:7135831	6.3.5.3	52317|55326|55326|56042|56042|82697|109736
afr:AFE_2355	ncbi-geneid:7137078	6.3.2.6	56104
afr:AFE_2356	ncbi-geneid:7135883	4.3.2.2	48557
afr:AFE_2358	ncbi-geneid:7135524	4.2.1.52	51569
afr:AFE_2361	ncbi-geneid:7136300	3.5.1.28	53187
afr:AFE_2362	ncbi-geneid:7135552	1.8.1.8	52833
afr:AFE_2372	ncbi-geneid:7134070	2.1.1.72	53335
afr:AFE_2378	ncbi-geneid:7136185	3.1.21.3	116734|116734
afr:AFE_2381	ncbi-geneid:7136690	3.1.21.3	52540
afr:AFE_2383	ncbi-geneid:7136447	4.1.1.-	50475|143968
afr:AFE_2387	ncbi-geneid:7134699	3.1.21.-	51556
afr:AFE_2388	ncbi-geneid:7135594	1.14.13.-	51905
afr:AFE_2389	ncbi-geneid:7135540	1.14.13.-	51905
afr:AFE_2411	ncbi-geneid:7134679	1.6.5.3	56770
afr:AFE_2412	ncbi-geneid:7136750	2.7.9.2	52009|56059
afr:AFE_2423	ncbi-geneid:7134825	3.6.3.14	51344
afr:AFE_2439	ncbi-geneid:7135913	3.6.3.4	56784|81653|81665
afr:AFE_2464	ncbi-geneid:7137194	2.7.2.11	53633
afr:AFE_2474	ncbi-geneid:7136841	3.6.3.12	56784|81653|81665
afr:AFE_2481	ncbi-geneid:7135151	1.16.1.1	51905|55424|55008
afr:AFE_2482	ncbi-geneid:7135439	3.2.1.3	74650|48208
afr:AFE_2515	ncbi-geneid:7137216	2.3.1.128	55729
afr:AFE_2516	ncbi-geneid:7134238	3.4.-.-	53067|53067
afr:AFE_2517	ncbi-geneid:7136270	3.6.4.12	52540
afr:AFE_2526	ncbi-geneid:7135872	3.5.1.53	56317
afr:AFE_2536	ncbi-geneid:7136574	1.7.99.7	52540
afr:AFE_2543	ncbi-geneid:7134937	2.8.1.6	102114
afr:AFE_2551	ncbi-geneid:7136102	1.8.98.1	46548
afr:AFE_2553	ncbi-geneid:7135192	1.8.98.1	51971
afr:AFE_2555	ncbi-geneid:7134622	1.8.98.1	46548
afr:AFE_2557	ncbi-geneid:7135336	2.8.1.-	64307
afr:AFE_2567	ncbi-geneid:7134134	3.4.16.4	56601|69189
afr:AFE_2570	ncbi-geneid:7136876	2.8.1.8	102114
afr:AFE_2580	ncbi-geneid:7134663	6.1.1.14	55681
afr:AFE_2581	ncbi-geneid:7135817	6.1.1.14	109604
afr:AFE_2582	ncbi-geneid:7136302	3.1.3.-	56784
afr:AFE_2584	ncbi-geneid:7136090	2.3.1.51	69593
afr:AFE_2594	ncbi-geneid:7134219	2.5.1.18	47616|52833
afr:AFE_2596	ncbi-geneid:7135204	2.3.3.13	51569|110921
afr:AFE_2609	ncbi-geneid:7136866	6.1.1.20	56037|55681|50249|54991|46955
afr:AFE_2610	ncbi-geneid:7135612	6.1.1.20	55681|46589
afr:AFE_2614	ncbi-geneid:7134934	6.1.1.3	55681|55186|52954|81271
afr:AFE_2622	ncbi-geneid:7134530	1.6.99.5|1.6.5.3	54862
afr:AFE_2624	ncbi-geneid:7136633	1.6.99.5|1.6.5.3	53706|54862|54292|50692
afr:AFE_2625	ncbi-geneid:7137275	1.6.99.5|1.6.5.3	142019|140490|142984
afr:AFE_2626	ncbi-geneid:7136415	1.6.99.5|1.6.5.3	52833
afr:AFE_2627	ncbi-geneid:7134026	1.6.99.5|1.6.5.3	56762
afr:AFE_2628	ncbi-geneid:7135259	1.6.99.5|1.6.5.3	143243
afr:AFE_2629	ncbi-geneid:7135300	1.6.99.5|1.6.5.3	56770
afr:AFE_2633	ncbi-geneid:7136961	5.3.1.1	51351
afr:AFE_2634	ncbi-geneid:7136718	5.4.2.10	53738|53738|53738|55957
afr:AFE_2635	ncbi-geneid:7137245	2.5.1.15	51717
afr:AFE_2636	ncbi-geneid:7136912	3.4.24.-	52540|140990
afr:AFE_2638	ncbi-geneid:7136283	1.17.4.1	51998|48168
afr:AFE_2639	ncbi-geneid:7136097	1.17.4.1	47240
afr:AFE_2654	ncbi-geneid:7135423	2.7.7.7	56672|100879
afr:AFE_2660	ncbi-geneid:7134128	3.5.4.13	51283
afr:AFE_2663	ncbi-geneid:7135806	1.3.1.26	51735|55347
afr:AFE_2672	ncbi-geneid:7136747	6.1.1.10	52374|47323|50249|57770
afr:AFE_2671	ncbi-geneid:7134033	2.5.1.54	51569
afr:AFE_2673	ncbi-geneid:7137072	4.2.1.2	48557
afr:AFE_2674	ncbi-geneid:7135455	3.4.24.-	55486
afr:AFE_2678	ncbi-geneid:7134050	2.4.1.21	53756
afr:AFE_2682	ncbi-geneid:7135156	4.2.99.18	48150
afr:AFE_2720	ncbi-geneid:7136809	1.97.1.4	102114
afr:AFE_2721	ncbi-geneid:7134847	2.7.7.63	55681
afr:AFE_2729	ncbi-geneid:7136942	1.10.2.2	50022
afr:AFE_2730	ncbi-geneid:7134881	1.10.2.2	81342|81648
afr:AFE_2731	ncbi-geneid:7136112	1.10.2.2	46626
afr:AFE_2732	ncbi-geneid:7135586	1.16.3.1	57652
afr:AFE_2736	ncbi-geneid:7135997	2.1.1.-	53335
afr:AFE_2739	ncbi-geneid:7134242	2.1.1.17	53335
afr:AFE_2743	ncbi-geneid:7136031	5.1.1.7	54506
afr:AFE_2747	ncbi-geneid:7135130	3.4.25.2	56235
afr:AFE_2754	ncbi-geneid:7134384	2.1.1.171	53335
afr:AFE_2755	ncbi-geneid:7135765	2.7.7.3	52374
afr:AFE_2758	ncbi-geneid:7134798	3.2.2.23|4.2.99.18	81624|46946|57716
afr:AFE_2759	ncbi-geneid:7135697	2.1.1.-	53335
afr:AFE_2761	ncbi-geneid:7135065	1.2.1.70	69742|51735|69075
afr:AFE_2764	ncbi-geneid:7137179	2.7.1.148	54211|55060
afr:AFE_2766	ncbi-geneid:7135837	2.7.6.1	53271
afr:AFE_2776	ncbi-geneid:7134781	4.1.1.7	52467|52518|52518
afr:AFE_2779	ncbi-geneid:7136837	3.6.3.4	56784|81653|81665
afr:AFE_2790	ncbi-geneid:7134994	3.1.21.3	52540
afr:AFE_2791	ncbi-geneid:7134192	3.1.21.3	116734|116734
afr:AFE_2793	ncbi-geneid:7135120	2.1.1.72	53335
afr:AFE_2798	ncbi-geneid:7134742	2.1.1.63	46767|53155
afr:AFE_2799	ncbi-geneid:7134894	3.2.2.21	48150|57884|55945|46689|46689
afr:AFE_2815	ncbi-geneid:7134619	3.4.11.9	55920|53092
afr:AFE_2818	ncbi-geneid:7135303	5.1.1.1	51419|50621
afr:AFE_2819	ncbi-geneid:7137229	3.6.1.-|3.6.4.12	52540|48024
afr:AFE_2825	ncbi-geneid:7134019	3.2.1.52	51445
afr:AFE_2828	ncbi-geneid:7134555	2.1.1.-	53335|50249
afr:AFE_2832	ncbi-geneid:7135333	2.5.1.47	53686
afr:AFE_2836	ncbi-geneid:7134180	2.4.1.18	51445|51011|81296|81296
afr:AFE_2838	ncbi-geneid:7137308	2.7.7.27	53448|51161
afr:AFE_2841	ncbi-geneid:7136178	2.7.1.2	53067
afr:AFE_2842	ncbi-geneid:7137154	5.1.1.3	53681|53681
afr:AFE_2853	ncbi-geneid:7134967	2.1.1.31	75217
afr:AFE_2860	ncbi-geneid:7136377	1.20.4.1	52788
afr:AFE_2882	ncbi-geneid:7134698	3.2.2.-|2.7.7.7	52141
afr:AFE_2883	ncbi-geneid:7134721	3.5.1.24	56235
afr:AFE_2895	ncbi-geneid:7135430	2.4.1.129	56601|56519
afr:AFE_2899	ncbi-geneid:7135839	2.5.1.90	48576
afr:AFE_2902	ncbi-geneid:7134866	2.7.3.-|2.7.13.3	55874|47384|55785
afr:AFE_2923	ncbi-geneid:7135829	3.4.16.4	56601|69189
afr:AFE_2924	ncbi-geneid:7134061	5.3.1.9	53697
afr:AFE_2929	ncbi-geneid:7135810	2.1.1.79	53335
afr:AFE_2931	ncbi-geneid:7134920	3.1.11.5	52540|52540|52980
afr:AFE_2932	ncbi-geneid:7135613	3.1.11.5	52540|52980
afr:AFE_2933	ncbi-geneid:7134529	3.1.11.5	52540|52540
afr:AFE_2944	ncbi-geneid:7137227	3.6.3.8	81665|56784|81653
afr:AFE_2945	ncbi-geneid:7134207	1.8.4.12	51316
afr:AFE_2946	ncbi-geneid:7136289	1.8.4.11	55068
afr:AFE_2948	ncbi-geneid:7135904	2.7.7.18	52374
afr:AFE_2954	ncbi-geneid:7135093	3.1.26.-	50249
afr:AFE_2957	ncbi-geneid:7134138	2.7.3.-|2.7.13.3	55874|47384|158472
afr:AFE_2960	ncbi-geneid:7136906	2.7.7.22	51182|53448
afr:AFE_2963	ncbi-geneid:7135915	3.6.3.38	52540
afr:AFE_2970	ncbi-geneid:7136964	2.7.7.4	52402
afr:AFE_2971	ncbi-geneid:7136466	2.7.7.4|2.7.1.25	52540|52540|50465|50447
afr:AFE_2973	ncbi-geneid:7135486	3.1.3.7	56655
afr:AFE_2977	ncbi-geneid:7136587	4.2.1.47	51735
afr:AFE_3000	ncbi-geneid:7135088	1.1.1.37	56327|51735
afr:AFE_3008	ncbi-geneid:7137162	2.4.1.-	53756
afr:AFE_3011	ncbi-geneid:7135221	2.3.1.47	53383
afr:AFE_3015	ncbi-geneid:7136748	3.2.2.-	48150|55811
afr:AFE_3018	ncbi-geneid:7134040	2.7.3.9	51621|52009|47831
afr:AFE_3020	ncbi-geneid:7136093	2.7.1.69	53062
afr:AFE_3022	ncbi-geneid:7136261	2.7.1.-|2.7.11.-|2.7.4	53795|75138
afr:AFE_3023	ncbi-geneid:7136291	2.7.1.69	55804
afr:AFE_3026	ncbi-geneid:7134865	3.6.3.-	52540
afr:AFE_3030	ncbi-geneid:7135491	5.3.1.13	53697|54631
afr:AFE_3035	ncbi-geneid:7136974	5.2.1.8	109998|54534|54534
afr:AFE_3039	ncbi-geneid:7135105	2.5.1.7	55205
afr:AFE_3040	ncbi-geneid:7135115	2.4.2.17	53850
afr:AFE_3041	ncbi-geneid:7137196	1.1.1.23	53720
afr:AFE_3042	ncbi-geneid:7134302	2.6.1.9	53383
afr:AFE_3043	ncbi-geneid:7136668	4.2.1.19	54211|54211
afr:AFE_3044	ncbi-geneid:7137135	2.4.2.-	52317
afr:AFE_3045	ncbi-geneid:7136915	5.3.1.16	51366
afr:AFE_3046	ncbi-geneid:7135873	4.1.3.-	51366
afr:AFE_3047	ncbi-geneid:7136925	3.6.1.31|3.5.4.19	141734|101386
afr:AFE_3051	ncbi-geneid:7134415	4.1.1.39	51649|54966
afr:AFE_3052	ncbi-geneid:7136433	4.1.1.39	55239
afr:AFE_3053	ncbi-geneid:7134838	1.7.99.7	52540
afr:AFE_3058	ncbi-geneid:7136949	3.5.2.3	51556|51338
afr:AFE_3059	ncbi-geneid:7137285	2.1.3.2	53671
afr:AFE_3060	ncbi-geneid:7135645	2.4.2.9	53271
afr:AFE_3061	ncbi-geneid:7134426	3.1.-.-	53098
afr:AFE_3063	ncbi-geneid:7134168	6.3.2.3	56059|52440
afr:AFE_3065	ncbi-geneid:7136962	2.3.3.1	48256
afr:AFE_3068	ncbi-geneid:7136320	1.8.1.4	52777|51905|55424|51230|51230|47005
afr:AFE_3069	ncbi-geneid:7136572	1.2.4.1	52518|52922
afr:AFE_3070	ncbi-geneid:7135766	1.2.4.1	52518
afr:AFE_3073	ncbi-geneid:7137234	1.2.1	51735|55347
afr:AFE_3085	ncbi-geneid:7134947	6.1.1.1	52374|55174
afr:AFE_3086	ncbi-geneid:7136157	3.6.3.6	81665|56784|81653|81660
afr:AFE_3089	ncbi-geneid:7134193	4.1.1.11	50692
afr:AFE_3094	ncbi-geneid:7135278	2.7.7.7	56672|88723|53098|47807
afr:AFE_3097	ncbi-geneid:7135314	2.7.1.39	56112
afr:AFE_3101	ncbi-geneid:7135030	3.6.1.-|3.6.4.12	52540
afr:AFE_3109	ncbi-geneid:7136206	1.10.2.2	50022
afr:AFE_3110	ncbi-geneid:7134470	1.10.2.2	81342|81648
afr:AFE_3111	ncbi-geneid:7136609	1.10.2.2	46626
afr:AFE_3121	ncbi-geneid:7136529	1.8.1.2	63380|52343|52218
afr:AFE_3122	ncbi-geneid:7134882	1.8.1.2	56014|55124|56014|55124
afr:AFE_3123	ncbi-geneid:7136409	1.8.4.10|1.8.4.8	52402
afr:AFE_3124	ncbi-geneid:7136793	2.7.7.4	52402
afr:AFE_3125	ncbi-geneid:7134757	2.7.7.4	52540|50465|50447
afr:AFE_3126	ncbi-geneid:7134956	2.1.1.107	53790
afr:AFE_3127	ncbi-geneid:7137097	4.99.1.3	53800
afr:AFE_3136	ncbi-geneid:7135581	2.7.3.-|2.7.13.3	55874|47384
afr:AFE_3149	ncbi-geneid:7135006	1.9.3.1	81442
afr:AFE_3150	ncbi-geneid:7137292	1.9.3.1	49503
afr:AFE_3161	ncbi-geneid:7136874	1.1.1.28	51735|52283
afr:AFE_3163	ncbi-geneid:7137031	4.1.3.-	48600
afr:AFE_3191	ncbi-geneid:7136786	3.1.21.5	52540|52540
afr:AFE_3192	ncbi-geneid:7134735	2.1.1.72	53335|49299
afr:AFE_3200	ncbi-geneid:7134085	2.6.1.16	53697|56235
afr:AFE_3201	ncbi-geneid:7136821	2.7.7.23|2.3.1.157	53448|51161
afr:AFE_3202	ncbi-geneid:7134305	3.6.3.14	51344|46604
afr:AFE_3203	ncbi-geneid:7134609	3.6.3.14	52540|47917|50615
afr:AFE_3204	ncbi-geneid:7136244	3.6.3.14	52943
afr:AFE_3205	ncbi-geneid:7136422	3.6.3.14	52540|47917|50615
afr:AFE_3206	ncbi-geneid:7135057	3.6.3.14	47928
afr:AFE_3207	ncbi-geneid:7136867	3.6.3.14	81573
afr:AFE_3208	ncbi-geneid:7136733	3.6.1.14|3.6.3.14	81333
afr:AFE_3209	ncbi-geneid:7137260	3.6.3.14	81336
afr:AFE_3213	ncbi-geneid:7136618	2.1.1.170	53335
afr:AFE_3222	ncbi-geneid:7136729	3.2.-.-	101478
afr:AFE_3239	ncbi-geneid:7135761	1.14.13.-	47240
afr:AFE_3242	ncbi-geneid:7135981	4.1.1.48	51366
afr:AFE_3243	ncbi-geneid:7135177	2.4.2.18	52418|47648
afr:AFE_3244	ncbi-geneid:7136941	4.1.3.27	52317
afr:AFE_3245	ncbi-geneid:7137017	4.1.3.27	56322
afr:AFE_3246	ncbi-geneid:7135886	3.1.3.18	56784
afr:AFE_3247	ncbi-geneid:7134912	5.1.3.1	51366
afr:AFE_3248	ncbi-geneid:7134909	4.1.2.13	51569
afr:AFE_3249	ncbi-geneid:7134670	2.7.1.40	51621|52935|50800
afr:AFE_3250	ncbi-geneid:7136038	2.7.2.3	53748
afr:AFE_3251	ncbi-geneid:7135346	1.2.1.12	55347|51735
afr:AFE_3252	ncbi-geneid:7134127	2.2.1.1	52518|52518|52922
afr:AFE_3253	ncbi-geneid:7137300	3.1.3.11	56655
afr:AFE_3254	ncbi-geneid:7135779	3.1.3.25	56655
afr:AFE_3257	ncbi-geneid:7135085	2.1.1.-	75217|88697
afr:AFE_3275	ncbi-geneid:7135337	2.7.13.3	55874|47384|158472
afr:AFE_3277	ncbi-geneid:7137127	4.3.2.1	48557
afr:AFE_3279	ncbi-geneid:7134875	4.1.1.20	51419|50621
afr:AFE_3281	ncbi-geneid:7134683	3.4.24.-	53163
afr:AFE_3283	ncbi-geneid:7136332	1.12.99.6	56770
afr:AFE_3286	ncbi-geneid:7136378	1.12.99.6	56762
afr:AFE_3292	ncbi-geneid:7135743	4.2.1.47	51735
afr:AFE_3293	ncbi-geneid:7135917	2.7.7.22|5.3.1.8	51182|53448
afr:AFE_3294	ncbi-geneid:7136277	5.1.3.13	51182
afr:AFE_3295	ncbi-geneid:7136612	2.7.7.24	53448
afr:AFE_3298	ncbi-geneid:7134810	4.2.1.24	51569
afr:AFE_3299	ncbi-geneid:7135671	4.2.1.75	69618
afr:AFE_3300	ncbi-geneid:7134520	2.5.1.61	53850|54782
afr:AFE_3303	ncbi-geneid:7136891	5.4.3.8	53383
afr:AFE_3304	ncbi-geneid:7134557	2.5.1.3	51391
afr:AFE_3305	ncbi-geneid:7136714	2.7.1.49|2.7.4.7	53613
afr:AFE_3307	ncbi-geneid:7136499	1.-.-.-	51735
