# Supplementary material for: Tracing the Repertoire of Promiscuous Enzymes along the Metabolic Pathways in Archaeal Organisms
Source: Life (Basel). 2017 Jul 13;7(3):30. doi: 10.3390/life7030030 (PMC5617955; doi:10.3390/life7030030)
Supplement: Supplementary file 1 [file life-07-00030-s001.zip › Table_S2/afu.txt]

KEGGID	NCBIGI	ECs	SFamilyID
afu:AF0009	ncbi-geneid:1483218	2.1.1.86	51717
afu:AF0018	ncbi-geneid:1483228	2.3.1.9	53901|53901
afu:AF0023	ncbi-geneid:1483233	1.2.7.5	48310|56228
afu:AF0028	ncbi-geneid:1483238	2.5.1.73	53383
afu:AF0035	ncbi-geneid:1483245	5.3.1.8	51182
afu:AF0036	ncbi-geneid:1483246	2.1.1.77	53335
afu:AF0044m	ncbi-geneid:1485668	4.2.1.47	51735
afu:AF0051	ncbi-geneid:1483260	3.5.1.18	53187|55031
afu:AF0056	ncbi-geneid:1483265	2.7.7.6	63393
afu:AF0061	ncbi-geneid:1483270	2.7.4.9	52540
afu:AF0074	ncbi-geneid:1483284	6.3.4.15	55681|46785
afu:AF0077	ncbi-geneid:1483287	1.2.7.5	48310|56228
afu:AF0080	ncbi-geneid:1483290	2.6.1.11|2.6.1.17	53383
afu:AF0106	ncbi-geneid:1483318	2.1.3.2	53671
afu:AF0107	ncbi-geneid:1483319	2.1.3.2	54893|57825
afu:AF0108	ncbi-geneid:1483320	4.1.2.13	51569
afu:AF0110	ncbi-geneid:1483322	6.1.1.27	55681
afu:AF0112	ncbi-geneid:1483324	3.5.1.-	52467
afu:AF0113	ncbi-geneid:1483325	6.3.4.-	56059|52440
afu:AF0116	ncbi-geneid:1483328	4.2.1.75	69618
afu:AF0117	ncbi-geneid:1483329	1.97.1.4	102114
afu:AF0133	ncbi-geneid:1483344	2.3.1.9	53901|53901
afu:AF0140	ncbi-geneid:1483351	2.1.1	53335
afu:AF0142	ncbi-geneid:1483353	1.9.3.1	49503
afu:AF0144	ncbi-geneid:1483355	1.9.3.1	49503
afu:AF0152	ncbi-geneid:1483363	3.6.3.4	56784|81653|81665
afu:AF0157	ncbi-geneid:1483368	1.2.7.-	54862
afu:AF0159	ncbi-geneid:1483370	1.2.7.-	53706|50692
afu:AF0164	ncbi-geneid:1483375	1.7.7.1	56014|55124|55124|56014
afu:AF0175	ncbi-geneid:1483386	1.2.7.-	54862
afu:AF0176	ncbi-geneid:1483387	1.2.7.-	53706|50692
afu:AF0181	ncbi-geneid:1483392	2.5.1.73	53383
afu:AF0186	ncbi-geneid:1483397	2.8.1.7	53383
afu:AF0196	ncbi-geneid:1483407	6.2.1.-	56801
afu:AF0197	ncbi-geneid:1483408	6.2.1.1|6.2.1.16	56801
afu:AF0200	ncbi-geneid:1483411	6.2.1.3	56801
afu:AF0207	ncbi-geneid:1483418	2.7.7.6	55257
afu:AF0209	ncbi-geneid:1483420	4.1.1.-	50475|143968
afu:AF0212	ncbi-geneid:1483423	1.1.1.23	53720
afu:AF0216	ncbi-geneid:1483427	2.1.1.36	53335
afu:AF0219	ncbi-geneid:1483430	2.3.3.13	51569|110921
afu:AF0220	ncbi-geneid:1483431	6.4.1.1	56059|52440|51246
afu:AF0227	ncbi-geneid:1483438	5.4.99.5|4.2.1.51	53850|51735|48179|55021|48600
afu:AF0228	ncbi-geneid:1483439	4.2.1.10	51569
afu:AF0230	ncbi-geneid:1483441	4.1.2.13	51569
afu:AF0238	ncbi-geneid:1483449	5.4.99.12	55120|88697
afu:AF0240	ncbi-geneid:1483451	3.5.4.2	51556|51338
afu:AF0242	ncbi-geneid:1483453	2.7.7.24	53448|51161
afu:AF0252	ncbi-geneid:1483463	6.3.4.2	52540|52317
afu:AF0253	ncbi-geneid:1483464	6.3.5.2	52402|54810
afu:AF0254	ncbi-geneid:1483465	1.6.-.-	51905|55424
afu:AF0256	ncbi-geneid:1483468	6.3.4.-	56059|52440
afu:AF0260	ncbi-geneid:1483474	6.1.1.17	52374|50715
afu:AF0262	ncbi-geneid:1483476	6.2.1.-	56801
afu:AF0264	ncbi-geneid:1483479	3.-.-.-	88723|47807
afu:AF0270	ncbi-geneid:1483485	1.11.1.15	52833
afu:AF0273	ncbi-geneid:1483488	1.5.3.1	51905|54292
afu:AF0274	ncbi-geneid:1483489	1.5.3.1	51905
afu:AF0283	ncbi-geneid:1483498	2.3.1.9	53901|53901
afu:AF0285	ncbi-geneid:1483500	4.2.1.55|1.1.1.35	52096|51735|48179|48179
afu:AF0288	ncbi-geneid:1483503	2.7.1.25	52540
afu:AF0302	ncbi-geneid:1483517	1.1.1.22	51735|48179
afu:AF0323b	ncbi-geneid:1485671	5.1.3.13	51182
afu:AF0323a	ncbi-geneid:1485670	1.1.1.133	51735
afu:AF0324	ncbi-geneid:1483538	4.2.1.46	51735
afu:AF0325	ncbi-geneid:1483539	2.7.7.24	53448
afu:AF0333	ncbi-geneid:1483547	4.2.1.120|5.3.3.3	56645|47203
afu:AF0336	ncbi-geneid:1483550	2.7.7.-	140914
afu:AF0340	ncbi-geneid:1483554	1.2.7.5	48310|56228
afu:AF0344	ncbi-geneid:1483558	1.15.1.2	49367
afu:AF0356	ncbi-geneid:1483571	2.7.1.15	53613
afu:AF0361	ncbi-geneid:1483576	5.1.3.2	51735
afu:AF0364	ncbi-geneid:1483579	3.4.21.-	54211|52540
afu:AF0366	ncbi-geneid:1483581	6.2.1.1	56801
afu:AF0370	ncbi-geneid:1483585	5.3.1.23	100950
afu:AF0371	ncbi-geneid:1483586	3.2.2.-|4.2.99.18	48150
afu:AF0376	ncbi-geneid:1483591	2.1.1.-	51717
afu:AF0379	ncbi-geneid:1483594	2.3.1.-	56821
afu:AF0381	ncbi-geneid:1483596	2.1.1.98	53790
afu:AF0386	ncbi-geneid:1483601	2.4.2.10	53271
afu:AF0387	ncbi-geneid:1483602	2.4.1.83	53448
afu:AF0395	ncbi-geneid:1483610	1.6.-.-	51905|55424
afu:AF0400	ncbi-geneid:1483615	1.6.99.3	51905|55424|52821
afu:AF0401	ncbi-geneid:1483616	2.7.1.15	53613
afu:AF0403	ncbi-geneid:1483618	2.5.1.-	51395
afu:AF0406	ncbi-geneid:1483622	2.7.1.-	56399
afu:AF0409	ncbi-geneid:1483625	2.6.1.1|2.6.1.83	53383
afu:AF0410	ncbi-geneid:1483626	2.7.7.72|3.1.3.-|3.1.4	55785|55785|55785|55781
afu:AF0411	ncbi-geneid:1483627	6.1.1.16	52374|47323
afu:AF0422	ncbi-geneid:1483638	2.1.1.107	53790
afu:AF0423	ncbi-geneid:1483639	1.8.99.3	55124|56014|54862
afu:AF0424	ncbi-geneid:1483640	1.8.99.3	56014|55124|54862
afu:AF0429	ncbi-geneid:1483645	2.1.1.-	53335
afu:AF0430	ncbi-geneid:1483646	3.6.3.34	52540
afu:AF0433	ncbi-geneid:1483649	1.2.99.5	118196|143555
afu:AF0435	ncbi-geneid:1483651	4.2.1.17	52096
afu:AF0438	ncbi-geneid:1483654	2.3.1.9	53901|53901
afu:AF0440	ncbi-geneid:1483656	4.2.3.12	55620
afu:AF0444	ncbi-geneid:1483661	3.1.3.18	56784
afu:AF0450	ncbi-geneid:1483667	2.7.13.3	55874|55785
afu:AF0458	ncbi-geneid:1483675	5.4.2.2|5.4.2.8	53738|53738|53738|55957
afu:AF0465	ncbi-geneid:1483681	5.99.1.3	56719|101904
afu:AF0468	ncbi-geneid:1483685	1.2.7.3	52518
afu:AF0469	ncbi-geneid:1483686	1.2.7.3	52518|52922
afu:AF0470	ncbi-geneid:1483687	1.2.7.3	54862
afu:AF0471	ncbi-geneid:1483688	1.2.7.3	53323
afu:AF0473	ncbi-geneid:1483690	3.6.3.4	56784|81653|55008|81665|55008
afu:AF0480	ncbi-geneid:1483697	4.1.2.17	53639
afu:AF0481	ncbi-geneid:1483698	3.4.25.1	56235
afu:AF0484	ncbi-geneid:1483701	4.1.99.12|3.5.4.25	142695|55821
afu:AF0489	ncbi-geneid:1483706	3.1.26.5	160350
afu:AF0490	ncbi-geneid:1483707	3.4.25.1	56235
afu:AF0497	ncbi-geneid:1483714	2.7.7.7	56672|53098
afu:AF0498	ncbi-geneid:1483715	1.3.99.3	47203|56645
afu:AF0499	ncbi-geneid:1483716	1.2.7.-	54862
afu:AF0501	ncbi-geneid:1483718	1.7.99.4	103501
afu:AF0508	ncbi-geneid:1483725	4.-.-.-	51366
afu:AF0509	ncbi-geneid:1483726	2.6.-.-	52317
afu:AF0512	ncbi-geneid:1483729	2.1.1	53335
afu:AF0517	ncbi-geneid:1483734	3.6.4.-	52540|50249
afu:AF0520	ncbi-geneid:1483737	2.7.1.71	54211
afu:AF0522	ncbi-geneid:1483739	3.5.1.16	53187|55031
afu:AF0530	ncbi-geneid:1483747	5.99.1.3	56719|54211|55874
afu:AF0546	ncbi-geneid:1483762	1.7.99.4	103501
afu:AF0548	ncbi-geneid:1483764	6.1.1.3	55681|52954
afu:AF0550	ncbi-geneid:1483766	3.5.4.28	51556|51338
afu:AF0551	ncbi-geneid:1483767	4.2.3.1	53686
afu:AF0564	ncbi-geneid:1483780	2.8.1.7	53383
afu:AF0580	ncbi-geneid:1483797	3.1.11.2	56219
afu:AF0587	ncbi-geneid:1483804	2.4.2.-	52141|88802|51713|88697
afu:AF0588	ncbi-geneid:1483805	2.4.2.29	51713|88802
afu:AF0589	ncbi-geneid:1483806	2.7.6.1	53271|53271
afu:AF0590	ncbi-geneid:1483807	2.4.2.17	53850
afu:AF0596	ncbi-geneid:1483813	1.1.1.22	51735|48179|52413
afu:AF0621	ncbi-geneid:1483839	3.1.26.4	53098
afu:AF0623	ncbi-geneid:1483841	6.5.1.1	117018|56091|50249
afu:AF0628	ncbi-geneid:1483846	1.1.1.85	53659
afu:AF0629	ncbi-geneid:1483847	4.2.1.33|4.2.1.35	52016
afu:AF0633	ncbi-geneid:1483851	6.1.1.5	52374|47323|50677
afu:AF0646	ncbi-geneid:1483864	3.5.3.11	52768
afu:AF0647	ncbi-geneid:1483865	1.1.1.42	53659
afu:AF0652	ncbi-geneid:1483870	5.99.1.3	54211|55874|46946
afu:AF0661	ncbi-geneid:1483879	1.8.98.1	103501|46548
afu:AF0662	ncbi-geneid:1483880	1.8.98.1	51971|54862
afu:AF0663	ncbi-geneid:1483881	1.8.98.1	51905
afu:AF0665	ncbi-geneid:1483883	2.7.1.-	56112
afu:AF0669	ncbi-geneid:1483887	5.3.2.-	55331
afu:AF0670	ncbi-geneid:1483888	4.2.3.5	103263
afu:AF0676	ncbi-geneid:1483894	2.7.4.3	52540
afu:AF0680	ncbi-geneid:1483898	3.6.3.21	52540
afu:AF0681	ncbi-geneid:1483899	1.3.5.1|1.3.99.1	51905|46977|56425
afu:AF0682	ncbi-geneid:1483900	1.3.99.1	46548|54292
afu:AF0687	ncbi-geneid:1483906	2.3.1.86	56801
afu:AF0693m	ncbi-geneid:1485674	2.7.7.7	56672|53098
afu:AF0700	ncbi-geneid:1483918	2.7.2.4	53633|55021|55021
afu:AF0710	ncbi-geneid:1483928	2.7.9.2	56059|51621|52009
afu:AF0713	ncbi-geneid:1483931	5.3.1.16	51366
afu:AF0714	ncbi-geneid:1483932	1.5.99.9	102324
afu:AF0721	ncbi-geneid:1483939	4.99.1.3	53800
afu:AF0722	ncbi-geneid:1483940	2.1.1.132	53790
afu:AF0724	ncbi-geneid:1483942	2.1.1.131	53790|63965
afu:AF0726	ncbi-geneid:1483944	2.1.1.133	53790
afu:AF0727	ncbi-geneid:1483945	2.1.1.130|2.1.1.151	53790
afu:AF0732	ncbi-geneid:1483950	1.-.-.-	53335
afu:AF0733	ncbi-geneid:1483951	2.7.4.16	55326|56042
afu:AF0739	ncbi-geneid:1483957	2.3.1.128	55729
afu:AF0742	ncbi-geneid:1483959	2.7.7.-	56747
afu:AF0745	ncbi-geneid:1483962	1.3.3.1	51395
afu:AF0747	ncbi-geneid:1483964	5.1.1.7	54506|54506
afu:AF0749	ncbi-geneid:1483966	1.2.7.3	52518|53323|52922
afu:AF0750	ncbi-geneid:1483967	1.2.7.3	52518
afu:AF0756	ncbi-geneid:1483973	3.6.1.1	64182
afu:AF0767	ncbi-geneid:1483984	2.7.4.6	54919
afu:AF0776	ncbi-geneid:1483993	6.1.1.1	52374
afu:AF0797	ncbi-geneid:1484015	2.5.1.77	102114
afu:AF0798	ncbi-geneid:1484016	2.5.1.77	102114
afu:AF0800	ncbi-geneid:1484018	4.1.1.20	51419|50621
afu:AF0813	ncbi-geneid:1484032	1.1.1.95	51735|52283|143548|55021
afu:AF0814	ncbi-geneid:1484033	3.6.1.15
afu:AF0815	ncbi-geneid:1484034	2.1.1.32	53335
afu:AF0818	ncbi-geneid:1484037	3.6.1.7	54975
afu:AF0819	ncbi-geneid:1484038	4.1.3.-	51366
afu:AF0821	ncbi-geneid:1484040	2.4.2.11	51690|54675
afu:AF0834	ncbi-geneid:1484053	1.16.3.1	47240
afu:AF0841	ncbi-geneid:1484060	6.3.4.4	52540
afu:AF0849	ncbi-geneid:1484068	6.5.1.1	56091
afu:AF0852	ncbi-geneid:1484071	2.1.2.1	53383
afu:AF0855	ncbi-geneid:1484074	1.1.1.37	51735|56327
afu:AF0861	ncbi-geneid:1484080	4.1.2.43|5.3.1.27	89562|51366
afu:AF0866	ncbi-geneid:1484086	2.7.1.30	53067|53067
afu:AF0868	ncbi-geneid:1484088	2.5.1.26	56176|55103
afu:AF0871	ncbi-geneid:1484091	1.1.1.94	51735|48179
afu:AF0873	ncbi-geneid:1484093	2.4.2.14	53271|56235
afu:AF0882	ncbi-geneid:1484104	6.3.5.7	53774|141300
afu:AF0883	ncbi-geneid:1484105	4.3.2.1	48557
afu:AF0885	ncbi-geneid:1484108	1.14.13.3	56645|47203
afu:AF0886	ncbi-geneid:1484109	3.3.1.1	51735|52283
afu:AF0887	ncbi-geneid:1484110	3.6.3.17	52540|52540
afu:AF0894	ncbi-geneid:1484117	6.1.1.19	52374|47323|55190
afu:AF0900	ncbi-geneid:1484123	3.1.27.9	55267|53032|55267|53032
afu:AF0904	ncbi-geneid:1484127	3.5.1.18	53187|55031
afu:AF0909	ncbi-geneid:1484132	1.3.1.26	51735|55347
afu:AF0910	ncbi-geneid:1484133	4.2.1.52	51569
afu:AF0916	ncbi-geneid:1484139	6.1.1.14	55681|52954
afu:AF0917	ncbi-geneid:1484140	2.7.8.28	142338
afu:AF0920	ncbi-geneid:1484143	6.1.1.12	55681|50249
afu:AF0929	ncbi-geneid:1484152	4.1.1.23	51366
afu:AF0933	ncbi-geneid:1484156	2.6.1.42	56752
afu:AF0935	ncbi-geneid:1484158	1.1.1.3	55347|51735
afu:AF0937	ncbi-geneid:1484160	3.6.5.3	52540|50465|50447
afu:AF0939	ncbi-geneid:1484162	3.1.26.11	56281
afu:AF0940	ncbi-geneid:1484163	5.99.1.3	56726
afu:AF0942	ncbi-geneid:1484165	3.1.3.2|3.1.3.5	64167
afu:AF0943	ncbi-geneid:1484166	5.3.1.6	100950|75445
afu:AF0949	ncbi-geneid:1484172	6.3.1.2	55931|54368
afu:AF0957	ncbi-geneid:1484180	2.3.1.182	51569|110921
afu:AF0964	ncbi-geneid:1484187	1.3.99.3	56645|47203
afu:AF0967	ncbi-geneid:1484190	2.3.1.9	53901|53901
afu:AF0968	ncbi-geneid:1484191	2.3.1.9	53901|53901
afu:AF0972	ncbi-geneid:1484195	2.7.7.7
afu:AF0975	ncbi-geneid:1484198	6.2.1.1	56801
afu:AF0985	ncbi-geneid:1484208	4.2.1.19	54211|54211
afu:AF0986	ncbi-geneid:1484209	5.3.1.16	51366
afu:AF0991	ncbi-geneid:1484214	1.3.99.7	56645|47203
afu:AF1000	ncbi-geneid:1484223	6.3.1.5	52402
afu:AF1014	ncbi-geneid:1484237	4.2.1.9	143975|52016
afu:AF1024	ncbi-geneid:1484247	5.99.1.3|3.6.4.12	56712|52540|52540
afu:AF1027	ncbi-geneid:1484250	1.14.13.3	56645|47203
afu:AF1028	ncbi-geneid:1484251	2.3.1.9	53901|53901
afu:AF1029	ncbi-geneid:1484252	6.2.1.3	56801
afu:AF1037	ncbi-geneid:1484260	2.1.1.80	53335|47757
afu:AF1038	ncbi-geneid:1484261	3.5.1.44	64438
afu:AF1040	ncbi-geneid:1484263	2.7.13.3
afu:AF1041	ncbi-geneid:1484264	3.1.1.61	52738|52172
afu:AF1066	ncbi-geneid:1484290	1.5.99.11	51679
afu:AF1097	ncbi-geneid:1484318	2.7.7.22|5.3.1.8	53448|51182
afu:AF1098	ncbi-geneid:1484320	4.2.1.2	117457
afu:AF1100	ncbi-geneid:1484322	1.2.99.2	56821|46548
afu:AF1108	ncbi-geneid:1484330	3.6.1.23	51283
afu:AF1112	ncbi-geneid:1484334	3.4.24.57	53067
afu:AF1117	ncbi-geneid:1484339	2.7.7.6	50249|88798
afu:AF1130	ncbi-geneid:1484353	2.7.7.6	46924
afu:AF1131	ncbi-geneid:1484355	2.7.7.6	63562
afu:AF1132	ncbi-geneid:1484356	4.2.1.11	51604|54826
afu:AF1146	ncbi-geneid:1484370	2.7.2.3	53748
afu:AF1147	ncbi-geneid:1484371	2.3.1.35|2.3.1.1	56266
afu:AF1157	ncbi-geneid:1484381	6.3.4.13	56059|52440|51246
afu:AF1160	ncbi-geneid:1484384	3.6.3.14	81333
afu:AF1162	ncbi-geneid:1484386	3.6.3.14	81333
afu:AF1163	ncbi-geneid:1484387	3.6.3.14	160527
afu:AF1164	ncbi-geneid:1484388	3.6.3.14	103486
afu:AF1165	ncbi-geneid:1484389	3.6.3.14	159468
afu:AF1166	ncbi-geneid:1484390	3.6.3.14	52540|47917|50615
afu:AF1167	ncbi-geneid:1484391	3.6.3.14	52540|47917|50615
afu:AF1190	ncbi-geneid:1484414	1.1.1.35|1.1.1.157	51735|48179
afu:AF1199	ncbi-geneid:1484423	2.8.3.12	100950
afu:AF1202	ncbi-geneid:1484426	1.2.7.-	54862
afu:AF1203	ncbi-geneid:1484427	1.2.7.-	53706|50692
afu:AF1214	ncbi-geneid:1484438	4.1.1.-	52507
afu:AF1216	ncbi-geneid:1484440	6.1.1.6	52374|48163
afu:AF1219	ncbi-geneid:1484443	2.5.1.31	64005
afu:AF1234	ncbi-geneid:1484458	3.6.1.-	55811
afu:AF1238	ncbi-geneid:1484462	1.8.98.1	51905|54862
afu:AF1240	ncbi-geneid:1484464	4.2.1.20	53686
afu:AF1241	ncbi-geneid:1484465	5.4.3.8	53383
afu:AF1242	ncbi-geneid:1484466	2.5.1.61	53850|54782
afu:AF1243	ncbi-geneid:1484467	2.1.1.107	53790
afu:AF1252m	ncbi-geneid:1484476	4.1.1.3|6.4.1.1	51569|89000
afu:AF1255	ncbi-geneid:1484479	2.1.3.3	53671
afu:AF1259	ncbi-geneid:1484483	1.1.1.205	54631|110849
afu:AF1260	ncbi-geneid:1484484	6.3.5.3	52317
afu:AF1271	ncbi-geneid:1484495	5.4.99.18	52255
afu:AF1272	ncbi-geneid:1484496	6.3.2.6	56104
afu:AF1273	ncbi-geneid:1484497	6.3.5.5	52317|52021
afu:AF1274	ncbi-geneid:1484498	6.3.5.5	56059|56059|52440|48108|52440|52335
afu:AF1280	ncbi-geneid:1484504	2.7.2	53633
afu:AF1281	ncbi-geneid:1484506	3.2.-.-	52317
afu:AF1287	ncbi-geneid:1484512	6.2.1.1	56801
afu:AF1288a	ncbi-geneid:1485677	5.4.99.2	51703
afu:AF1288b	ncbi-geneid:1485678	5.4.99.2	52242
afu:AF1289	ncbi-geneid:1484514	2.7.-.-	52540
afu:AF1291	ncbi-geneid:1484516	2.3.1.16	53901
afu:AF1304	ncbi-geneid:1484530	5.3.1.1	51351
afu:AF1305	ncbi-geneid:1484531	4.3.-.-|4.1.2.43	54211|51366
afu:AF1308	ncbi-geneid:1484534	2.7.4.9	52540
afu:AF1316	ncbi-geneid:1484542	4.2.3.1	53686
afu:AF1320	ncbi-geneid:1484546	6.3.5.2	52317
afu:AF1323	ncbi-geneid:1484549	4.1.1.15	53383
afu:AF1324	ncbi-geneid:1484550	2.7.1.17	53067|53067
afu:AF1328	ncbi-geneid:1484554	1.1.5.3	51905
afu:AF1330	ncbi-geneid:1484556	1.97.1.4	102114
afu:AF1338	ncbi-geneid:1484564	6.3.5.10	52540|52317
afu:AF1340	ncbi-geneid:1484566	2.3.3.1	48256
afu:AF1341	ncbi-geneid:1484567	2.4.2.4	52418|47648|54680|50692
afu:AF1342	ncbi-geneid:1484568	2.4.2.4	52418|54680|47648
afu:AF1359	ncbi-geneid:1484583	3.6.3.27	52540
afu:AF1361	ncbi-geneid:1484585	1.20.4.1	52788
afu:AF1372	ncbi-geneid:1484596	1.12.99.-	56762
afu:AF1373	ncbi-geneid:1484597	1.12.99.-	56770
afu:AF1376	ncbi-geneid:1484600	1.8.98.1	46548
afu:AF1377	ncbi-geneid:1484601	1.8.98.1	51971|54862
afu:AF1401	ncbi-geneid:1484624	3.6.3.34	52540
afu:AF1409	ncbi-geneid:1484632	2.1.1.-	53335
afu:AF1416	ncbi-geneid:1484640	2.5.1.9	52121
afu:AF1417	ncbi-geneid:1484641	2.6.1.-	53383
afu:AF1419	ncbi-geneid:1484643	2.7.6.1	53271
afu:AF1424	ncbi-geneid:1484648	6.1.1.20	55681|46955|46955
afu:AF1425	ncbi-geneid:1484649	5.4.2.1	53649
afu:AF1435	ncbi-geneid:1484659	6.5.1.4	55205
afu:AF1439	ncbi-geneid:1484663	6.3.5.4	52402
afu:AF1440	ncbi-geneid:1484664	6.3.5.7	55931|55261|89095
afu:AF1442	ncbi-geneid:1484666	4.1.2.13|3.1.3.11	111249
afu:AF1445	ncbi-geneid:1484669	6.6.1.1	52540
afu:AF1449	ncbi-geneid:1484673	2.3.1.54	51998
afu:AF1450	ncbi-geneid:1484674	1.97.1.4	54862|102114
afu:AF1453	ncbi-geneid:1484677	6.1.1.10	52374|50249|47323|57770
afu:AF1458	ncbi-geneid:1484683	3.6.4.13	52540|52980|47781
afu:AF1463	ncbi-geneid:1484689	1.3.99.1	51905|46977
afu:AF1485	ncbi-geneid:1484711	2.4.2.29	51713
afu:AF1488	ncbi-geneid:1484715	2.7.7.1	52374
afu:AF1489	ncbi-geneid:1484716	1.2.7.8	52518|52518|52922|54862
afu:AF1494	ncbi-geneid:1484721	5.3.1.9	51182
afu:AF1497	ncbi-geneid:1484724	2.5.1.19	55205
afu:AF1506	ncbi-geneid:1484733	1.2.1.11	51735|55347
afu:AF1510	ncbi-geneid:1484737	2.3.1.86	56801
afu:AF1522	ncbi-geneid:1484750	2.3.1.-	52540|55729
afu:AF1530	ncbi-geneid:1484758	2.7.7.6	47819
afu:AF1535	ncbi-geneid:1484763	1.18.-.-	57662
afu:AF1539	ncbi-geneid:1484767	6.2.1.5	52210|51735
afu:AF1540	ncbi-geneid:1484768	6.2.1.5	56059|52210
afu:AF1551	ncbi-geneid:1484779	2.5.1.90	48576
afu:AF1553	ncbi-geneid:1484781	2.7.1.-	56399
afu:AF1554	ncbi-geneid:1484782	1.8.1.9	51905
afu:AF1587	ncbi-geneid:1484815	3.1.3.77	51649|54966
afu:AF1592	ncbi-geneid:1484820	1.3.1.76|4.99.1.4	51735|75615
afu:AF1599	ncbi-geneid:1484825	4.2.1.20	51366
afu:AF1600	ncbi-geneid:1484826	4.2.1.20	53686
afu:AF1601	ncbi-geneid:1484827	5.3.1.24	51366
afu:AF1602	ncbi-geneid:1484828	4.1.3.27	52317
afu:AF1603	ncbi-geneid:1484829	4.1.3.27	56322
afu:AF1604	ncbi-geneid:1484830	4.1.3.27|2.4.2.18	52418|51366
afu:AF1608	ncbi-geneid:1484833	3.6.3.31	52540|50331
afu:AF1609	ncbi-geneid:1484834	6.1.1.15	55681|52954|64586
afu:AF1610	ncbi-geneid:1484835	4.1.1.50	56276
afu:AF1623	ncbi-geneid:1484848	2.6.1.-	53383
afu:AF1630	ncbi-geneid:1484855	4.1.1.19	56271
afu:AF1638	ncbi-geneid:1484861	4.1.1.39	51649|54966
afu:AF1642	ncbi-geneid:1484865	6.1.1.21	55681|52954
afu:AF1644	ncbi-geneid:1484867	1.2.99.5	54862
afu:AF1645	ncbi-geneid:1484868	4.1.1.36|6.3.2.5	102645|52507
afu:AF1646	ncbi-geneid:1484869	2.7.1.169	54211
afu:AF1649	ncbi-geneid:1484872	1.2.99.5	54862
afu:AF1650	ncbi-geneid:1484873	1.2.99.5	53706
afu:AF1653	ncbi-geneid:1484876	3.4.21.-	52743
afu:AF1655	ncbi-geneid:1484878	3.4.-.-	51306
afu:AF1657	ncbi-geneid:1484880	3.4.-.-	51306
afu:AF1664	ncbi-geneid:1484887	1.17.4.1	51998|48168
afu:AF1665	ncbi-geneid:1484888	1.4.1.1	51735
afu:AF1667	ncbi-geneid:1484890	2.7.7.4	52374|88697
afu:AF1669	ncbi-geneid:1484892	1.8.99.2	54862
afu:AF1670	ncbi-geneid:1484893	1.8.99.2	51905|56425|46977
afu:AF1671	ncbi-geneid:1484894	6.2.1.30	56801
afu:AF1674	ncbi-geneid:1484897	1.1.1.261	56796
afu:AF1676	ncbi-geneid:1484899	3.5.1.-	52467
afu:AF1677	ncbi-geneid:1484900	5.4.99.12	55120
afu:AF1692	ncbi-geneid:1484915	4.2.99.18	48150
afu:AF1693	ncbi-geneid:1484916	6.3.3.1	56042|55326
afu:AF1694	ncbi-geneid:1484917	6.1.1.2	52374
afu:AF1695	ncbi-geneid:1484918	1.1.1.169	48179|51735
afu:AF1699	ncbi-geneid:1484922	1.2.7.1	53323
afu:AF1700	ncbi-geneid:1484923	1.2.7.1	54862
afu:AF1701	ncbi-geneid:1484924	1.2.7.1	52518|52922
afu:AF1702	ncbi-geneid:1484925	1.2.7.1	52518
afu:AF1708	ncbi-geneid:1484931	3.1.21.3	52540|52540
afu:AF1710	ncbi-geneid:1484933	3.1.21.3	116734|116734
afu:AF1715m	ncbi-geneid:1485682	2.1.1.72	53335
afu:AF1719	ncbi-geneid:1484942	2.2.1.6	55021|55021
afu:AF1720	ncbi-geneid:1484943	2.2.1.6	52518|52518|52467
afu:AF1724	ncbi-geneid:1484947	3.2.-.-	101478
afu:AF1725	ncbi-geneid:1484948	6.5.1.1	56091|50249
afu:AF1727	ncbi-geneid:1484950	1.1.1.38	51735|53223
afu:AF1728	ncbi-geneid:1484951	2.4.1.87	53756
afu:AF1730	ncbi-geneid:1484953	5.4.99.12	55120
afu:AF1732	ncbi-geneid:1484955	1.2.1.59	55347|51735
afu:AF1736	ncbi-geneid:1484959	1.1.1.88	56542|55035
afu:AF1741	ncbi-geneid:1484964	2.4.2.10	53271
afu:AF1751	ncbi-geneid:1484974	5.4.2.1	53649
afu:AF1752	ncbi-geneid:1484975	2.7.1.-	53067|53067
afu:AF1761	ncbi-geneid:1484984	4.2.1.33|4.2.1.35	52016
afu:AF1764	ncbi-geneid:1484987	3.5.4.12	53927
afu:AF1772	ncbi-geneid:1484995	6.2.1.3	56801
afu:AF1780	ncbi-geneid:1485003	2.2.1.6	52518|52518|52467
afu:AF1783	ncbi-geneid:1485006	2.1.1.182	53335
afu:AF1788	ncbi-geneid:1485011	2.4.2.28	53167
afu:AF1790	ncbi-geneid:1485013	2.7.7.7	56300
afu:AF1791	ncbi-geneid:1485014	3.4.-.-	51306
afu:AF1794	ncbi-geneid:1485017	5.5.1.4	51735|55347
afu:AF1795	ncbi-geneid:1485018	3.2.1.4	53187|101821
afu:AF1796	ncbi-geneid:1485019	5.3.1.27	53697
afu:AF1804	ncbi-geneid:1485027	2.7.11.1	56112
afu:AF1806	ncbi-geneid:1485029	5.99.1.2	56712|57783
afu:AF1811	ncbi-geneid:1485034	2.1.2.3|3.5.4.10	52335
afu:AF1815	ncbi-geneid:1485038	2.6.1.11	53383
afu:AF1829	ncbi-geneid:1485052	1.6.5.3	56770|143243
afu:AF1830	ncbi-geneid:1485053	1.6.5.3	56762
afu:AF1832a	ncbi-geneid:1485683	1.6.5.3	54862
afu:AF1833	ncbi-geneid:1485055	1.12.98.1	54862
afu:AF1837m	ncbi-geneid:1485684	2.5.1.72	142754
afu:AF1838	ncbi-geneid:1485059	1.4.1.21	51735|55347
afu:AF1839	ncbi-geneid:1485060	2.4.2.19	51690|54675
afu:AF1840	ncbi-geneid:1485061	3.4.11.18	55920|46785
afu:AF1849	ncbi-geneid:1485070	1.2.99.2	56821
afu:AF1885	ncbi-geneid:1485108	2.7.7.6	55287
afu:AF1886	ncbi-geneid:1485109	2.7.7.6	64484
afu:AF1887	ncbi-geneid:1485110	2.7.7.6	64484
afu:AF1888	ncbi-geneid:1485111	2.7.7.6	64484
afu:AF1889	ncbi-geneid:1485112	2.7.7.6	64484
afu:AF1900	ncbi-geneid:1485123	2.7.4.14	52540
afu:AF1917	ncbi-geneid:1485140	3.1.26.5	101744
afu:AF1928	ncbi-geneid:1485151	1.2.99.5	50692
afu:AF1929	ncbi-geneid:1485152	1.2.99.5	53706
afu:AF1930	ncbi-geneid:1485153	1.2.99.5	51338|51556|51338
afu:AF1931	ncbi-geneid:1485154	1.2.99.5	69336
afu:AF1935	ncbi-geneid:1485158	3.5.4.27
afu:AF1940	ncbi-geneid:1485163	6.3.5.3	56042|55326|55326|56042
afu:AF1941	ncbi-geneid:1485164	6.3.5.3	82697
afu:AF1946	ncbi-geneid:1485167	3.4.22.-	54001|69318
afu:AF1950	ncbi-geneid:1485171	3.5.4.19	141734
afu:AF1954	ncbi-geneid:1485175	6.3.5.6|6.3.5.7	75304
afu:AF1955	ncbi-geneid:1485176	6.1.1.20	55681|46785
afu:AF1961	ncbi-geneid:1485182	1.97.1.4	102114
afu:AF1963	ncbi-geneid:1485185	4.2.1.33|4.2.1.35	53732
afu:AF1974	ncbi-geneid:1485196	4.2.1.24	51569
afu:AF1975	ncbi-geneid:1485197	1.2.1.70	51735|69742|69075
afu:AF1985	ncbi-geneid:1485207	1.1.1.86	51735|48179
afu:AF1988	ncbi-geneid:1485213	4.6.1.1	55154
afu:AF1989	ncbi-geneid:1485214	5.2.1.8	54534
afu:AF2000	ncbi-geneid:1485225	3.3.1.1	52283|51735
afu:AF2002	ncbi-geneid:1485227	2.6.1.9	53383
afu:AF2004	ncbi-geneid:1485229	4.1.1.25	53383
afu:AF2007	ncbi-geneid:1485232	1.1.1.302	53597
afu:AF2015	ncbi-geneid:1485241	2.2.1.6	52518|52518|52467
afu:AF2024	ncbi-geneid:1485250	2.6.1.9	53383
afu:AF2030	ncbi-geneid:1485256	1.2.7.8	53323
afu:AF2031	ncbi-geneid:1485257	3.1.3.3	58104
afu:AF2033	ncbi-geneid:1485259	2.3.1.86|6.2.1.-	56801
afu:AF2034	ncbi-geneid:1485260	3.4.11.9	55920|53092
afu:AF2035	ncbi-geneid:1485261	6.1.1.11	55681|46589
afu:AF2042	ncbi-geneid:1485269	2.7.4.22	53633
afu:AF2047	ncbi-geneid:1485274	2.1.1.45	55831|55831
afu:AF2051	ncbi-geneid:1485278	2.1.1.-	53335
afu:AF2052	ncbi-geneid:1485279	1.2.7.1	52518
afu:AF2053	ncbi-geneid:1485280	1.2.7.1	52518|52922
afu:AF2054	ncbi-geneid:1485281	1.2.7.1	54862
afu:AF2055	ncbi-geneid:1485282	1.2.7.1	53323
afu:AF2071	ncbi-geneid:1485298	1.2.1	51735|55347
afu:AF2073	ncbi-geneid:1485300	2.3.1.101	55112|55112
afu:AF2074	ncbi-geneid:1485301	2.5.1.3	51391
afu:AF2075	ncbi-geneid:1485302	2.7.1.50	53613
afu:AF2078	ncbi-geneid:1485305	3.4.-.-	51306
afu:AF2085	ncbi-geneid:1485312	4.1.1.3	51230
afu:AF2095	ncbi-geneid:1485324	3.1.1.29	102462
afu:AF2100	ncbi-geneid:1485329	2.2.1.6	52518|52518|52467
afu:AF2106	ncbi-geneid:1485335	2.7.1.161	82114|46785
afu:AF2107	ncbi-geneid:1485336	4.1.99.12	55821
afu:AF2112	ncbi-geneid:1485341	2.1.1.14	51726
afu:AF2116	ncbi-geneid:1485345	6.3.5.6|6.3.5.7	55931|89095
afu:AF2117	ncbi-geneid:1485346	3.2.2.21	48150
afu:AF2128	ncbi-geneid:1485357	2.5.1.78	52121
afu:AF2129	ncbi-geneid:1485358	2.6.1.1	53383
afu:AF2138	ncbi-geneid:1485367	3.1.3.3	56784|55021
afu:AF2151	ncbi-geneid:1485380	3.3.2.1	52499
afu:AF2156	ncbi-geneid:1485385	2.7.7.72	55003|81301|81631
afu:AF2157	ncbi-geneid:1485386	6.5.1.-	55144
afu:AF2177m	ncbi-geneid:1485686	3.6.4.-	52540
afu:AF2178	ncbi-geneid:1485406	2.1.1.-	53335|143437
afu:AF2179	ncbi-geneid:1485407	2.-.-.-	54690
afu:AF2185	ncbi-geneid:1485413	6.2.1.5	52210|51735
afu:AF2186	ncbi-geneid:1485414	6.2.1.5	56059|52210
afu:AF2194	ncbi-geneid:1485423	2.1.1.184	53335
afu:AF2195	ncbi-geneid:1485424	2.5.1.46	52467
afu:AF2199	ncbi-geneid:1485428	4.2.1.33|4.2.1.35	53732
afu:AF2206	ncbi-geneid:1485435	2.7.7.3	52374
afu:AF2207	ncbi-geneid:1485436	2.3.1.101	55112|55112
afu:AF2208	ncbi-geneid:1485437	2.7.1.49|2.7.4.7	53613
afu:AF2215	ncbi-geneid:1485445	5.4.99.2	51703
afu:AF2219	ncbi-geneid:1485449	5.4.99.2	52242
afu:AF2224	ncbi-geneid:1485454	6.1.1.9	52374|47323|50677
afu:AF2228	ncbi-geneid:1485459	2.8.1.-	69721
afu:AF2229	ncbi-geneid:1485460	6.3.5.9|6.3.1	52540|52317
afu:AF2233	ncbi-geneid:1485464	1.11.1.6|1.11.1.7	48113|48113
afu:AF2237	ncbi-geneid:1485468	3.6.1.15	52972
afu:AF2242	ncbi-geneid:1485473	4.3.2.2	48557
afu:AF2243	ncbi-geneid:1485474	2.3.1.9	53901|53901
afu:AF2244	ncbi-geneid:1485475	1.3.99.-	56645|47203
afu:AF2245m	ncbi-geneid:1485687	3.6.4.-	158702|52540|52540|46785
afu:AF2250	ncbi-geneid:1485481	3.5.2.3	51556|51338
afu:AF2252	ncbi-geneid:1485483	6.3.4.5	69864|52402
afu:AF2254	ncbi-geneid:1485485	3.6.4.13	52540
afu:AF2255	ncbi-geneid:1485486	6.1.1.7	55681|55186|101353|50447
afu:AF2256	ncbi-geneid:1485487	6.3.2.31|6.3.2.34	144010
afu:AF2265	ncbi-geneid:1485497	2.4.2.-	52317
afu:AF2277	ncbi-geneid:1485509	2.7.7.7	52141
afu:AF2278	ncbi-geneid:1485510	1.97.1.4	102114
afu:AF2281	ncbi-geneid:1485513	1.2.7.5	48310|56228
afu:AF2282	ncbi-geneid:1485514	2.7.7.6	56553|55257
afu:AF2286	ncbi-geneid:1485518	2.5.1.1|2.5.1.10|2.5.1.29	48576
afu:AF2287	ncbi-geneid:1485519	5.3.3.2	51395
afu:AF2289	ncbi-geneid:1485521	2.7.1.36	54211|55060
afu:AF2295	ncbi-geneid:1485527	4.1.1.15	53383
afu:AF2300	ncbi-geneid:1485532	2.5.1.46	52467
afu:AF2301	ncbi-geneid:1485533	4.1.1.19	56271
afu:AF2314	ncbi-geneid:1485546	2.1.1.63	46767
afu:AF2315	ncbi-geneid:1485547	2.7.7.1	52374
afu:AF2317	ncbi-geneid:1485549	3.1.26.5	89550
afu:AF2322	ncbi-geneid:1485554	2.1.1.77	53335
afu:AF2324	ncbi-geneid:1485556	2.1.1.-	53335|48013
afu:AF2327	ncbi-geneid:1485559	1.1.1.25	51735|53223
afu:AF2328	ncbi-geneid:1485560	6.3.5.6|6.3.5.7	141000
afu:AF2329	ncbi-geneid:1485561	6.3.5.6|6.3.5.7	75304
afu:AF2334	ncbi-geneid:1485566	2.5.1.16	53335
afu:AF2366	ncbi-geneid:1485596	2.6.1.1	53383
afu:AF2368	ncbi-geneid:1485598	6.2.1.3	56801
afu:AF2372	ncbi-geneid:1485602	3.1.3.25	56655
afu:AF2373	ncbi-geneid:1485603	2.7.1.23	111331
afu:AF2384	ncbi-geneid:1485614	1.2.7.-	53706|50692
afu:AF2385	ncbi-geneid:1485615	1.2.7.-	54862
afu:AF2389-N	ncbi-geneid:1485696	6.2.1.1	56801
afu:AF2397	ncbi-geneid:1485627	1.2.99.2	56821|46548
afu:AF2399	ncbi-geneid:1485630	2.1.1.-	75217
afu:AF2402	ncbi-geneid:1485633	2.3.1.48	102114|55729
afu:AF2411	ncbi-geneid:1485642	1.2.-.-	51679
afu:AF2416	ncbi-geneid:1485647	2.3.1.9	53901|53901
afu:AF2421	ncbi-geneid:1485652	6.1.1.4	52374|47323|50677
afu:AF2425	ncbi-geneid:1485656	3.6.3.-	52540
afu:AF2426	ncbi-geneid:1485657	2.7.11.1	56112|46785
afu:AF2431	ncbi-geneid:1485662	4.1.1.19	56271
