# Supplementary material for: Tracing the Repertoire of Promiscuous Enzymes along the Metabolic Pathways in Archaeal Organisms
Source: Life (Basel). 2017 Jul 13;7(3):30. doi: 10.3390/life7030030 (PMC5617955; doi:10.3390/life7030030)
Supplement: Supplementary file 1 [file life-07-00030-s001.zip › Table_S2/afw.txt]

KEGGID	NCBIGI	ECs	SFamilyID
afw:Anae109_0002	ncbi-geneid:5374904	2.7.7.7	55979|55979|55979
afw:Anae109_0004	ncbi-geneid:5378153	5.99.1.3	56719|55874|54211
afw:Anae109_0005	ncbi-geneid:5378154	2.3.1.41|2.3.1.180	53901
afw:Anae109_0008	ncbi-geneid:5374885	3.8.1.5	53474
afw:Anae109_0013	ncbi-geneid:5376733	6.1.1.5	52374|47323|50677
afw:Anae109_0027	ncbi-geneid:5376595	2.7.13.3	55874|52172|55785|55781|55785|55785
afw:Anae109_0039	ncbi-geneid:5376473	6.2.1.30	56801
afw:Anae109_0041	ncbi-geneid:5376475	6.2.1.30	56801
afw:Anae109_0042	ncbi-geneid:5376476	1.2.7.8	53323
afw:Anae109_0043	ncbi-geneid:5376477	1.2.7.8	52518|52518|52922
afw:Anae109_0044	ncbi-geneid:5378215	2.3.1.19	53659
afw:Anae109_0045	ncbi-geneid:5378216	2.7.2.7	53067|53067
afw:Anae109_0055	ncbi-geneid:5377918	3.2.1.-	50685
afw:Anae109_0058	ncbi-geneid:5377921	2.1.1.104	53335
afw:Anae109_0059	ncbi-geneid:5376924	3.2.1.17|5.4.99.12	55120|55174
afw:Anae109_0060	ncbi-geneid:5376925	2.4.1.-|3.4	56601|53955
afw:Anae109_0064	ncbi-geneid:5373925	2.3.1.9	53901|53901
afw:Anae109_0070	ncbi-geneid:5378236	2.6.1.62	53383
afw:Anae109_0071	ncbi-geneid:5378237	6.3.3.3	52540
afw:Anae109_0073	ncbi-geneid:5378239	1.3.1.74	50494|50156|50156
afw:Anae109_0075	ncbi-geneid:5374016	2.5.1.3	51391
afw:Anae109_0077	ncbi-geneid:5374018	2.7.4.7	53613
afw:Anae109_0078	ncbi-geneid:5374019	3.6.4.12	52540|48024
afw:Anae109_0087	ncbi-geneid:5377800	2.1.1.13	82282|51717|56507|52242|47644
afw:Anae109_0088	ncbi-geneid:5377801	1.97.1.4	102114
afw:Anae109_0094	ncbi-geneid:5374426	1.3.1.74|2.-.-.-	102114
afw:Anae109_0096	ncbi-geneid:5374428	3.1.-.-	56281
afw:Anae109_0098	ncbi-geneid:5374430	3.6.4.12	52540
afw:Anae109_0100	ncbi-geneid:5376479	3.5.4.4	51556
afw:Anae109_0101	ncbi-geneid:5376480	2.7.7.27	53448|51161
afw:Anae109_0111	ncbi-geneid:5377316	2.7.13.3	55874|47384
afw:Anae109_0119	ncbi-geneid:5375225	2.7.11.1	56112
afw:Anae109_0123	ncbi-geneid:5374514	3.1.1.29	53178
afw:Anae109_0125	ncbi-geneid:5378220	2.7.6.1	53271
afw:Anae109_0127	ncbi-geneid:5378222	2.7.1.148	54211|55060
afw:Anae109_0129	ncbi-geneid:5378224	3.4.17.19	55486
afw:Anae109_0131	ncbi-geneid:5377023	2.4.2.8	53271
afw:Anae109_0138	ncbi-geneid:5377035	2.7.7.12	54197|54197
afw:Anae109_0139	ncbi-geneid:5377036	2.4.1.21	53756
afw:Anae109_0143	ncbi-geneid:5374479	1.4.3.19	51905|54373
afw:Anae109_0145	ncbi-geneid:5376944	2.7.7.7	56672|100879
afw:Anae109_0151	ncbi-geneid:5377203	2.7.11.-|2.7.4	53795|75138
afw:Anae109_0153	ncbi-geneid:5377205	2.7.1.69	53062
afw:Anae109_0154	ncbi-geneid:5377206	2.7.1.69	52728
afw:Anae109_0158	ncbi-geneid:5378328	2.7.3.9	51621|52009|47831
afw:Anae109_0159	ncbi-geneid:5378329	2.5.1.6	55973|55973|55973
afw:Anae109_0161	ncbi-geneid:5377306	3.3.1.1	52283|51735
afw:Anae109_0165	ncbi-geneid:5377830	2.7.7.22	53448|159283
afw:Anae109_0166	ncbi-geneid:5377831	5.4.2.8	53738|53738|53738|55957
afw:Anae109_0167	ncbi-geneid:5377832	2.7.1.2	53067
afw:Anae109_0179	ncbi-geneid:5374605	3.4.17.11	53187|55031
afw:Anae109_0180	ncbi-geneid:5375415	1.2.1	51735|55347
afw:Anae109_0181	ncbi-geneid:5375416	2.7.2	53633
afw:Anae109_0195	ncbi-geneid:5376790	2.3.1.109	55729
afw:Anae109_0196	ncbi-geneid:5376791	3.1.-.-	69500
afw:Anae109_0199	ncbi-geneid:5376794	4.1.3.6|4.1.3.34	51621
afw:Anae109_0201	ncbi-geneid:5374347	5.4.99.5	55298
afw:Anae109_0202	ncbi-geneid:5374348	2.5.1.54	51569
afw:Anae109_0203	ncbi-geneid:5374349	1.3.1.12	51735|48179
afw:Anae109_0204	ncbi-geneid:5374350	2.5.1.19	55205
afw:Anae109_0205	ncbi-geneid:5377072	1.1.1.25	53223|51735
afw:Anae109_0206	ncbi-geneid:5377073	4.2.3.5	103263
afw:Anae109_0207	ncbi-geneid:5377074	2.7.1.71	52540
afw:Anae109_0208	ncbi-geneid:5377075	4.2.3.4	56796
afw:Anae109_0209	ncbi-geneid:5377076	4.2.1.10	52304
afw:Anae109_0212	ncbi-geneid:5374798	3.2.1.17	55120|55174
afw:Anae109_0226	ncbi-geneid:5376846	2.7.2.11	53633|88697
afw:Anae109_0227	ncbi-geneid:5376847	1.2.1.41	53720
afw:Anae109_0236	ncbi-geneid:5378053	1.2.7.-	52518|53323|52518|52922|54862
afw:Anae109_0241	ncbi-geneid:5377550	1.10.2.-	50022
afw:Anae109_0244	ncbi-geneid:5377553	1.7.99.6|1.7.2.4	50974|49503
afw:Anae109_0257	ncbi-geneid:5377109	5.4.2.1	64158|53649
afw:Anae109_0263	ncbi-geneid:5377620	1.3.99.22	102114
afw:Anae109_0267	ncbi-geneid:5377744	2.1.1.-	53335
afw:Anae109_0268	ncbi-geneid:5377745	2.1.1.-	75217|88697
afw:Anae109_0271	ncbi-geneid:5377223	6.4.1.3	52096|52096
afw:Anae109_0276	ncbi-geneid:5377360	2.3.1.51	69593
afw:Anae109_0281	ncbi-geneid:5377555	5.4.99.2	51703
afw:Anae109_0287	ncbi-geneid:5374279	5.4.99.12	55120
afw:Anae109_0298	ncbi-geneid:5374280	2.1.1.-	53335
afw:Anae109_0299	ncbi-geneid:5377511	3.2.2.23|4.2.99.18	81624|46946|57716
afw:Anae109_0302	ncbi-geneid:5377559	3.1.26.4	53098
afw:Anae109_0303	ncbi-geneid:5377560	2.7.7.19	81301|81891
afw:Anae109_0304	ncbi-geneid:5377561	2.7.4.22	53633
afw:Anae109_0311	ncbi-geneid:5377136	6.3.5.1	52402|56317
afw:Anae109_0315	ncbi-geneid:5377323	2.2.1.1	52518|52518|52922
afw:Anae109_0316	ncbi-geneid:5377772	3.1.3.-
afw:Anae109_0317	ncbi-geneid:5377773	5.4.99.15	51445
afw:Anae109_0318	ncbi-geneid:5377774	2.4.1.25	51445
afw:Anae109_0319	ncbi-geneid:5377775	6.1.1.17	52374
afw:Anae109_0321	ncbi-geneid:5377344	1.-.-.-	47240
afw:Anae109_0323	ncbi-geneid:5377346	2.6.1.9	53383
afw:Anae109_0327	ncbi-geneid:5377519	3.5.3.11	52768
afw:Anae109_0328	ncbi-geneid:5377520	3.4.11.1	53187|52949
afw:Anae109_0329	ncbi-geneid:5377521	2.7.11.1	56112
afw:Anae109_0331	ncbi-geneid:5377523	1.7.1.13	55620
afw:Anae109_0349	ncbi-geneid:5377872	5.1.99.1	54593
afw:Anae109_0352	ncbi-geneid:5374894	4.3.2.1	48557
afw:Anae109_0353	ncbi-geneid:5374895	4.1.1.20	51419|50621
afw:Anae109_0354	ncbi-geneid:5374896	4.2.1.52	51569
afw:Anae109_0355	ncbi-geneid:5374897	1.3.1.26	51735|55347
afw:Anae109_0356	ncbi-geneid:5374898	4.1.1.68	56529
afw:Anae109_0357	ncbi-geneid:5377147	2.7.6.3	55083
afw:Anae109_0359	ncbi-geneid:5377149	2.5.1.18	52833|47616
afw:Anae109_0360	ncbi-geneid:5377150	1.2.99.5
afw:Anae109_0362	ncbi-geneid:5378022	4.1.2.17	53639
afw:Anae109_0363	ncbi-geneid:5378023	5.3.1.13	53697
afw:Anae109_0364	ncbi-geneid:5378024	2.2.1.2	51569
afw:Anae109_0367	ncbi-geneid:5377717	2.5.1.54	51569
afw:Anae109_0370	ncbi-geneid:5377720	4.2.1.20	51366
afw:Anae109_0371	ncbi-geneid:5377721	4.2.1.20	53686
afw:Anae109_0372	ncbi-geneid:5376919	5.3.1.24	51366
afw:Anae109_0373	ncbi-geneid:5376920	4.1.1.48	51366
afw:Anae109_0374	ncbi-geneid:5376921	2.4.2.18	52418|47648
afw:Anae109_0375	ncbi-geneid:5376922	4.1.3.27	52317
afw:Anae109_0376	ncbi-geneid:5376923	4.1.3.27	56322
afw:Anae109_0377	ncbi-geneid:5376283	4.1.1.11	50692
afw:Anae109_0385	ncbi-geneid:5378208	2.7.9.1	56059|51621|52009
afw:Anae109_0389	ncbi-geneid:5377614	1.3.1.26	51735
afw:Anae109_0397	ncbi-geneid:5376929	3.5.1.-	52467
afw:Anae109_0401	ncbi-geneid:5376933	4.2.1.96	55248
afw:Anae109_0406	ncbi-geneid:5378121	3.6.4.-	52540
afw:Anae109_0412	ncbi-geneid:5376667	2.1.1.-	53335
afw:Anae109_0416	ncbi-geneid:5376671	2.7.13.3	55874|47384
afw:Anae109_0421	ncbi-geneid:5375069	3.6.3.27	52540
afw:Anae109_0423	ncbi-geneid:5375056	3.1.3.-
afw:Anae109_0431	ncbi-geneid:5377266	2.4.1.-	53448
afw:Anae109_0435	ncbi-geneid:5377270	3.1.4.46	51695
afw:Anae109_0444	ncbi-geneid:5375643	3.2.2.-	52141
afw:Anae109_0447	ncbi-geneid:5376992	5.1.3.1	51366
afw:Anae109_0448	ncbi-geneid:5376993	2.1.1.-	53335|48013
afw:Anae109_0449	ncbi-geneid:5376994	2.1.2.9	53328|50486
afw:Anae109_0452	ncbi-geneid:5377162	1.1.1.81	82544
afw:Anae109_0456	ncbi-geneid:5377166	3.6.3.8	52540|54752
afw:Anae109_0461	ncbi-geneid:5377588	6.5.1.-	55144
afw:Anae109_0462	ncbi-geneid:5377117	2.6.1.16	53697|56235
afw:Anae109_0463	ncbi-geneid:5377118	2.7.7.23|2.3.1.157	53448|51161
afw:Anae109_0464	ncbi-geneid:5377119	2.3.2.2	56235
afw:Anae109_0466	ncbi-geneid:5377121	2.1.1.80	53335|48452
afw:Anae109_0469	ncbi-geneid:5376876	2.7.13.3	55874|52172|47226|50341
afw:Anae109_0470	ncbi-geneid:5376877	3.1.1.61	52738|52172
afw:Anae109_0473	ncbi-geneid:5377008	1.8.1.9	51905
afw:Anae109_0474	ncbi-geneid:5377009	2.1.1.144	53335
afw:Anae109_0476	ncbi-geneid:5377011	1.17.7.1	56014|51717
afw:Anae109_0478	ncbi-geneid:5377703	6.1.1.15	55681|52954|55826
afw:Anae109_0480	ncbi-geneid:5377705	4.1.1.23	51366
afw:Anae109_0481	ncbi-geneid:5377706	3.8.1.3	53474
afw:Anae109_0482	ncbi-geneid:5377187	1.11.1.7	52833
afw:Anae109_0486	ncbi-geneid:5377191	3.2.1.-	53955
afw:Anae109_0495	ncbi-geneid:5377179	3.6.3.-	52540
afw:Anae109_0501	ncbi-geneid:5377303	1.3.3.5	49503|49503|49503
afw:Anae109_0502	ncbi-geneid:5377304	1.1.1.40|2.3.1.8	53659|51735|53223
afw:Anae109_0505	ncbi-geneid:5374578	3.2.2.23|4.2.99.18	81624|46946|57716
afw:Anae109_0507	ncbi-geneid:5374580	6.3.5.6|6.3.5.7	75304
afw:Anae109_0508	ncbi-geneid:5374526	2.3.1.51	69593
afw:Anae109_0522	ncbi-geneid:5375104	3.4.24.-	53163
afw:Anae109_0523	ncbi-geneid:5374915	1.12.99.6	56762
afw:Anae109_0526	ncbi-geneid:5374918	1.12.99.6	56770
afw:Anae109_0529	ncbi-geneid:5375862	2.7.13.3	55874|52172|55785|55785|47384
afw:Anae109_0539	ncbi-geneid:5374587	2.7.13.3	55874|52172|52172|47384|55781
afw:Anae109_0540	ncbi-geneid:5374588	2.7.13.3	55874|52172|55781|47384|58104|58104|58104|52172
afw:Anae109_0541	ncbi-geneid:5374589	2.1.1.80	53335|47757
afw:Anae109_0551	ncbi-geneid:5373903	3.1.30.1	48537
afw:Anae109_0560	ncbi-geneid:5374087	2.1.1.187	53335
afw:Anae109_0572	ncbi-geneid:5375368	3.6.1.1	50324
afw:Anae109_0573	ncbi-geneid:5375916	2.7.4.1	56024|143724|56024|140356
afw:Anae109_0574	ncbi-geneid:5375917	3.6.1.11|3.6.1.40	109604|53067|53067
afw:Anae109_0595	ncbi-geneid:5374358	2.7.1.12	52540
afw:Anae109_0596	ncbi-geneid:5374359	1.1.1.44	51735|48179
afw:Anae109_0597	ncbi-geneid:5374360	1.1.1.49	55347|51735
afw:Anae109_0598	ncbi-geneid:5377792	5.4.2.1
afw:Anae109_0599	ncbi-geneid:5377793	3.1.1.31	100950
afw:Anae109_0610	ncbi-geneid:5374860	3.6.4.-	52540|52540
afw:Anae109_0611	ncbi-geneid:5375981	3.5.1.16	53187|55031
afw:Anae109_0613	ncbi-geneid:5375983	5.1.1.7	54506|54506
afw:Anae109_0632	ncbi-geneid:5373968	2.7.2.8|2.3.1.1|2.3.1.35	56266|53633
afw:Anae109_0633	ncbi-geneid:5373969	1.2.1	55347|51735
afw:Anae109_0636	ncbi-geneid:5375843	1.8.1.8	52833
afw:Anae109_0637	ncbi-geneid:5375844	2.8.1.7	53383
afw:Anae109_0641	ncbi-geneid:5378287	1.3.1.74	100920|53067|53067|100934
afw:Anae109_0644	ncbi-geneid:5376216	3.1.1.61	52738|52172
afw:Anae109_0645	ncbi-geneid:5376217	2.1.1.80	53335|47757
afw:Anae109_0647	ncbi-geneid:5376219	2.7.13.3	55874|47226|50341|47384
afw:Anae109_0648	ncbi-geneid:5376220	3.5.1.44	64438
afw:Anae109_0658	ncbi-geneid:5377051	3.1.1.61	52738|52172
afw:Anae109_0659	ncbi-geneid:5375796	2.1.1.80	53335|48452
afw:Anae109_0662	ncbi-geneid:5375799	2.4.2.2	52418|54680|47648
afw:Anae109_0663	ncbi-geneid:5375800	2.4.2.1	53167
afw:Anae109_0665	ncbi-geneid:5376137	3.5.4.5	53927
afw:Anae109_0666	ncbi-geneid:5376138	2.7.1.26|2.7.7.2	82114|52374
afw:Anae109_0670	ncbi-geneid:5376157	2.7.13.3	55874|47384|55785
afw:Anae109_0695	ncbi-geneid:5376033	6.4.1.2|6.3.4.14	56059|52440|51246
afw:Anae109_0700	ncbi-geneid:5375572	3.1.3.77	56784
afw:Anae109_0702	ncbi-geneid:5375574	3.6.1.11|3.6.1.40	53067|53067
afw:Anae109_0708	ncbi-geneid:5375414	5.1.1.3	53681|53681
afw:Anae109_0713	ncbi-geneid:5377936	3.4.21.102	52096|50156
afw:Anae109_0735	ncbi-geneid:5376279	6.5.1.2
afw:Anae109_0736	ncbi-geneid:5376280	3.6.1.7	54975
afw:Anae109_0738	ncbi-geneid:5376282	3.1.26.-	50249|50249
afw:Anae109_0753	ncbi-geneid:5377473	1.1.1.23	53720
afw:Anae109_0754	ncbi-geneid:5377474	4.2.1.19	54211|54211
afw:Anae109_0755	ncbi-geneid:5377475	2.4.2.-	52317
afw:Anae109_0756	ncbi-geneid:5377476	5.3.1.16	51366
afw:Anae109_0757	ncbi-geneid:5377477	4.1.3.-	51366
afw:Anae109_0761	ncbi-geneid:5377713	2.7.7.-	56731|57783
afw:Anae109_0766	ncbi-geneid:5375567	1.6.-.-	51905|55424
afw:Anae109_0768	ncbi-geneid:5375569	3.5.1.88	56420
afw:Anae109_0770	ncbi-geneid:5377574	3.6.4.-	52540|52540
afw:Anae109_0775	ncbi-geneid:5376564	2.7.1.23	111331
afw:Anae109_0777	ncbi-geneid:5376566	3.1.3.16	81606
afw:Anae109_0788	ncbi-geneid:5375794	2.4.2.7	53271
afw:Anae109_0790	ncbi-geneid:5374641	3.1.3.5	64167
afw:Anae109_0803	ncbi-geneid:5374763	2.7.13.3	55874|52172|47384|52172|55874
afw:Anae109_0808	ncbi-geneid:5376500	1.3.3.1	51395
afw:Anae109_0814	ncbi-geneid:5374241	2.7.7.7
afw:Anae109_0815	ncbi-geneid:5374242	3.2.-.-	52317
afw:Anae109_0819	ncbi-geneid:5374714	2.7.1.25	52540
afw:Anae109_0829	ncbi-geneid:5377975	1.2.4.2	52518|52518
afw:Anae109_0830	ncbi-geneid:5377976	2.3.1.61	52777|51230|47005
afw:Anae109_0832	ncbi-geneid:5376132	6.5.1.1	56091|50249
afw:Anae109_0833	ncbi-geneid:5376133	3.6.4.13	52540
afw:Anae109_0837	ncbi-geneid:5375757	2.3.2.6	55729
afw:Anae109_0841	ncbi-geneid:5376460	1.2.7.-	54862|53706|50692
afw:Anae109_0848	ncbi-geneid:5375818	1.9.3.1	49503|46626|81464
afw:Anae109_0849	ncbi-geneid:5375819	1.9.3.1	81442
afw:Anae109_0850	ncbi-geneid:5375820	1.9.3.1	81452
afw:Anae109_0854	ncbi-geneid:5378228	1.4.7.1	51395|56235|69336
afw:Anae109_0855	ncbi-geneid:5378229	1.4.1.13|1.4.1.14	51971|46548|51971
afw:Anae109_0861	ncbi-geneid:5374855	1.2.1.2	54862
afw:Anae109_0862	ncbi-geneid:5374856	1.2.1.2	53706|50692
afw:Anae109_0865	ncbi-geneid:5374859	1.11.1.15	52833
afw:Anae109_0881	ncbi-geneid:5377824	2.7.13.3	55874|47384|158472
afw:Anae109_0887	ncbi-geneid:5375671	1.5.1.12	53720
afw:Anae109_0900	ncbi-geneid:5376715	3.6.4.12	52540|47819
afw:Anae109_0906	ncbi-geneid:5373914	2.8.1.7|4.4.1.16	53383
afw:Anae109_0912	ncbi-geneid:5374621	3.4.21.-	50494|50156
afw:Anae109_0921	ncbi-geneid:5375905	2.4.1.1	53756
afw:Anae109_0939	ncbi-geneid:5373860	6.5.1.1	56091|50249
afw:Anae109_0950	ncbi-geneid:5377888	4.1.2.4	51569
afw:Anae109_0951	ncbi-geneid:5377889	5.4.2.7	53649|143856
afw:Anae109_0953	ncbi-geneid:5376509	1.7.3.4	48695
afw:Anae109_0955	ncbi-geneid:5376511	1.7.2.2	48695
afw:Anae109_0964	ncbi-geneid:5374027	1.7.2.2	48695
afw:Anae109_0967	ncbi-geneid:5378082	2.5.1.49	53383
afw:Anae109_0968	ncbi-geneid:5378083	6.2.1.3	56801
afw:Anae109_0978	ncbi-geneid:5374812	3.1.4.46	51695
afw:Anae109_0983	ncbi-geneid:5375149	4.1.2.5	53383
afw:Anae109_0992	ncbi-geneid:5376231	3.1.22.4	53098
afw:Anae109_1001	ncbi-geneid:5375490	3.5.1.-	54211|54211
afw:Anae109_1015	ncbi-geneid:5375352	3.6.3.4	56784|81653|81665
afw:Anae109_1040	ncbi-geneid:5375108	2.7.13.3	55874|52172|47384|55785
afw:Anae109_1051	ncbi-geneid:5377941	1.6.99.3	51905
afw:Anae109_1089	ncbi-geneid:5376586	2.2.1.6	52518|52518|52467
afw:Anae109_1093	ncbi-geneid:5376558	2.1.1.-	53335
afw:Anae109_1094	ncbi-geneid:5376389	6.1.1.1	52374|55174
afw:Anae109_1096	ncbi-geneid:5376391	6.3.3.2	100950
afw:Anae109_1098	ncbi-geneid:5374000	2.8.1.7	53383
afw:Anae109_1100	ncbi-geneid:5374002	3.1.21.2	51658
afw:Anae109_1102	ncbi-geneid:5374004	2.6.1.42	56752
afw:Anae109_1104	ncbi-geneid:5376197	2.7.7.42	81301|81301|81593|81593
afw:Anae109_1106	ncbi-geneid:5376199	3.2.1.-	51445|81296|51011
afw:Anae109_1109	ncbi-geneid:5374011	1.-.-.-	51735
afw:Anae109_1113	ncbi-geneid:5378370	2.7.11.1	56112
afw:Anae109_1117	ncbi-geneid:5378374	6.1.1.6	55681|50249
afw:Anae109_1119	ncbi-geneid:5377330	3.6.3.-	52540
afw:Anae109_1122	ncbi-geneid:5377333	2.3.1.-	51161
afw:Anae109_1123	ncbi-geneid:5374536	4.2.1.-	54637
afw:Anae109_1124	ncbi-geneid:5374537	2.3.1.129	51161
afw:Anae109_1128	ncbi-geneid:5374078	4.1.1.37	51726
afw:Anae109_1129	ncbi-geneid:5374079	1.3.99.22	102114
afw:Anae109_1130	ncbi-geneid:5374080	4.99.1.1	53800
afw:Anae109_1131	ncbi-geneid:5374081	3.1.3.12	56784
afw:Anae109_1133	ncbi-geneid:5375201	3.1.11.6	116842
afw:Anae109_1135	ncbi-geneid:5375203	2.5.1.1|2.5.1.10|2.5.1.29	48576
afw:Anae109_1136	ncbi-geneid:5375204	2.2.1.7	52518|52518|52922
afw:Anae109_1144	ncbi-geneid:5376988	5.4.99.12	55120|88697
afw:Anae109_1146	ncbi-geneid:5376990	2.7.7.8	54211|54211|55666|55666|54791|50249|46915
afw:Anae109_1147	ncbi-geneid:5376991	3.6.1.23	51283
afw:Anae109_1148	ncbi-geneid:5376974	4.3.2.2	48557
afw:Anae109_1151	ncbi-geneid:5376977	6.3.2.6	56104
afw:Anae109_1152	ncbi-geneid:5376978	2.1.1.-	75217
afw:Anae109_1154	ncbi-geneid:5377628	1.3.1.74	50494|50156
afw:Anae109_1156	ncbi-geneid:5377630	3.1.3.18	56784
afw:Anae109_1160	ncbi-geneid:5377516	2.-.-.-	54690|54285
afw:Anae109_1161	ncbi-geneid:5377517	3.4.24.-	50156
afw:Anae109_1163	ncbi-geneid:5377062	3.6.1.-	55811
afw:Anae109_1166	ncbi-geneid:5377065	4.2.1.1	53056
afw:Anae109_1169	ncbi-geneid:5377753	3.4.24.-	55486
afw:Anae109_1179	ncbi-geneid:5376940	1.3.99.-	56645|47203
afw:Anae109_1183	ncbi-geneid:5377782	2.7.11.1	56112
afw:Anae109_1186	ncbi-geneid:5377785	3.1.3.2|3.4.21.-	52096|52096
afw:Anae109_1187	ncbi-geneid:5377786	2.1.1.148	69796
afw:Anae109_1202	ncbi-geneid:5378304	3.8.1.2	56784
afw:Anae109_1203	ncbi-geneid:5376263	2.3.1.1|2.3.1.35	56266
afw:Anae109_1211	ncbi-geneid:5375884	1.1.1.219	51735
afw:Anae109_1212	ncbi-geneid:5375885	6.2.1.3	56801|69593|51735|47336
afw:Anae109_1218	ncbi-geneid:5374521	1.9.3.1	81442
afw:Anae109_1219	ncbi-geneid:5374522	1.9.3.1	46626|46626
afw:Anae109_1225	ncbi-geneid:5374438	3.6.3.4	56784|81653|55008|81665|81660
afw:Anae109_1229	ncbi-geneid:5375492	1.1.1.-	51735|48179|52413
afw:Anae109_1247	ncbi-geneid:5373889	6.3.5.4	52402|56235
afw:Anae109_1248	ncbi-geneid:5375926	6.3.1.5	52402
afw:Anae109_1251	ncbi-geneid:5375929	2.7.10.2	52540
afw:Anae109_1252	ncbi-geneid:5375930	4.2.1.3	53732|74778|52016
afw:Anae109_1255	ncbi-geneid:5373952	3.6.1.13	55811
afw:Anae109_1258	ncbi-geneid:5376288	4.2.1.2	48557
afw:Anae109_1262	ncbi-geneid:5375121	3.2.-.-	52317
afw:Anae109_1263	ncbi-geneid:5376488	6.1.1.18	52374|50715|89095
afw:Anae109_1264	ncbi-geneid:5376489	6.1.1.17	52374|48163
afw:Anae109_1270	ncbi-geneid:5375130	3.1.5.1	109604
afw:Anae109_1272	ncbi-geneid:5375132	1.3.1.74	53067|53067|100920
afw:Anae109_1275	ncbi-geneid:5374673	3.5.3.11	52768
afw:Anae109_1276	ncbi-geneid:5374674	2.5.1.46	52467
afw:Anae109_1284	ncbi-geneid:5374061	1.6.5.3	54862
afw:Anae109_1286	ncbi-geneid:5374063	1.6.99.5|1.6.5.3	56762
afw:Anae109_1287	ncbi-geneid:5374064	1.6.5.3	143243
afw:Anae109_1288	ncbi-geneid:5373930	1.6.99.5|1.6.5.3	56770
afw:Anae109_1291	ncbi-geneid:5373933	1.6.99.5|1.6.5.3	56770
afw:Anae109_1292	ncbi-geneid:5373934	1.6.5.3	143243
afw:Anae109_1293	ncbi-geneid:5374646	1.6.99.5|1.6.5.3	56762
afw:Anae109_1294	ncbi-geneid:5374647	1.6.5.3	53706|54862|54292
afw:Anae109_1296	ncbi-geneid:5374649	1.6.5.3	54862
afw:Anae109_1311	ncbi-geneid:5375749	2.7.6.5	109604|81301|81271|55021
afw:Anae109_1315	ncbi-geneid:5375140	5.4.3.2	102114
afw:Anae109_1316	ncbi-geneid:5375141	5.4.3.2	102114
afw:Anae109_1319	ncbi-geneid:5376786	5.-.-.-	111337
afw:Anae109_1321	ncbi-geneid:5376788	2.4.2.29	51713
afw:Anae109_1327	ncbi-geneid:5374405	3.1.-.-	64182
afw:Anae109_1329	ncbi-geneid:5374021	6.1.1.12	55681|50249|55261
afw:Anae109_1335	ncbi-geneid:5374265	1.8.4.11	55068
afw:Anae109_1336	ncbi-geneid:5374266	1.1.5.3	51905|54373
afw:Anae109_1337	ncbi-geneid:5374267	1.1.5.3	51905
afw:Anae109_1343	ncbi-geneid:5374441	3.4.24.-	63411|63411|63411|63411
afw:Anae109_1348	ncbi-geneid:5373960	2.5.1.3	51391
afw:Anae109_1354	ncbi-geneid:5376126	4.2.3.12	55620
afw:Anae109_1359	ncbi-geneid:5376116	4.1.2.13	51569
afw:Anae109_1367	ncbi-geneid:5374719	5.2.1.8	109998|54534
afw:Anae109_1370	ncbi-geneid:5376380	2.4.1.129	56601|56519
afw:Anae109_1374	ncbi-geneid:5375324	1.2.1.70	69742|51735|69075
afw:Anae109_1375	ncbi-geneid:5375325	2.5.1.61	53850|54782
afw:Anae109_1376	ncbi-geneid:5375326	4.2.1.75	69618
afw:Anae109_1378	ncbi-geneid:5375328	5.4.99.12	55120
afw:Anae109_1384	ncbi-geneid:5377672	1.17.4.1	51998|48168
afw:Anae109_1387	ncbi-geneid:5377675	1.5.1.2	51735|48179
afw:Anae109_1388	ncbi-geneid:5377676	1.5.3.1	51905|54373
afw:Anae109_1389	ncbi-geneid:5377394	1.5.3.1	51905|54292
afw:Anae109_1396	ncbi-geneid:5376699	2.7.11.1	56112
afw:Anae109_1399	ncbi-geneid:5374120	3.5.4.10|2.1.2.3	53927|52335
afw:Anae109_1400	ncbi-geneid:5374121	6.3.4.13	56059|52440|51246
afw:Anae109_1401	ncbi-geneid:5374122	4.1.1.21|5.4.99.18	52255
afw:Anae109_1410	ncbi-geneid:5376299	5.1.3.14	53756
afw:Anae109_1412	ncbi-geneid:5376301	2.7.8.6	51735
afw:Anae109_1415	ncbi-geneid:5373921	4.2.1.24	51569
afw:Anae109_1418	ncbi-geneid:5373924	6.3.2.4	56059|56059|52440|52440
afw:Anae109_1419	ncbi-geneid:5376884	3.4.11.19	56266
afw:Anae109_1428	ncbi-geneid:5374510	4.1.1.28	53383
afw:Anae109_1441	ncbi-geneid:5376422	2.7.13.3	55874|55781
afw:Anae109_1447	ncbi-geneid:5375078	3.1.-.-	50249|50249|50249
afw:Anae109_1460	ncbi-geneid:5377688	2.4.1.57	53756
afw:Anae109_1464	ncbi-geneid:5373985	2.7.7.18	52374
afw:Anae109_1477	ncbi-geneid:5374256	6.1.1.9	52374|47323|50677|46589
afw:Anae109_1478	ncbi-geneid:5374257	2.4.2.19	51690|54675
afw:Anae109_1479	ncbi-geneid:5376899	6.3.4.15	55681|46785|50037
afw:Anae109_1480	ncbi-geneid:5376900	2.7.1.33
afw:Anae109_1491	ncbi-geneid:5374954	2.1.1.-	53335|88697
afw:Anae109_1492	ncbi-geneid:5374955	2.7.13.3	55874|52172|47384
afw:Anae109_1495	ncbi-geneid:5378366	4.1.1.36|6.3.2.5	102645|52507
afw:Anae109_1500	ncbi-geneid:5374387	2.7.7.7	52141
afw:Anae109_1503	ncbi-geneid:5374390	3.5.1.1|3.4.19.5	56235
afw:Anae109_1504	ncbi-geneid:5374676	2.3.1.9	53901|53901
afw:Anae109_1505	ncbi-geneid:5374677	2.8.3.5	100950
afw:Anae109_1506	ncbi-geneid:5374678	2.8.3.5	100950
afw:Anae109_1509	ncbi-geneid:5375521	2.1.1.-	53335|50249
afw:Anae109_1510	ncbi-geneid:5375522	6.2.1.3	56801
afw:Anae109_1518	ncbi-geneid:5378158	1.3.1.74	102114
afw:Anae109_1523	ncbi-geneid:5376060	1.3.1.74	53067|53067|100920|141371
afw:Anae109_1524	ncbi-geneid:5376061	1.1.1.37|1.1.1.205	51412|54631
afw:Anae109_1525	ncbi-geneid:5375906	6.3.5.2	52317|52402|54810
afw:Anae109_1529	ncbi-geneid:5375910	6.2.1.3	56801
afw:Anae109_1536	ncbi-geneid:5377580	3.6.3.-	52540
afw:Anae109_1572	ncbi-geneid:5377697	3.6.3.29	52540|50331
afw:Anae109_1582	ncbi-geneid:5377057	1.8.1.8	52833
afw:Anae109_1587	ncbi-geneid:5376997	4.1.3.1	51621
afw:Anae109_1588	ncbi-geneid:5376998	1.1.1.42	53659
afw:Anae109_1589	ncbi-geneid:5376999	1.1.1.37	56327|51735
afw:Anae109_1591	ncbi-geneid:5377001	2.7.2.1	53067|53067
afw:Anae109_1597	ncbi-geneid:5377494	2.7.13.3	55874|52172|47384
afw:Anae109_1625	ncbi-geneid:5375879	1.6.99.3	51905
afw:Anae109_1629	ncbi-geneid:5374283	2.6.1.85|4.1.3.38	56322|56752
afw:Anae109_1639	ncbi-geneid:5375633	3.6.3.25	52540|50331
afw:Anae109_1642	ncbi-geneid:5376241	2.7.1.25|1.8.4.8	52402|52540
afw:Anae109_1643	ncbi-geneid:5376242	2.7.7.4	52540|50465|50447
afw:Anae109_1644	ncbi-geneid:5376243	2.7.7.4	52402
afw:Anae109_1665	ncbi-geneid:5375429	1.2.1.27	53720
afw:Anae109_1671	ncbi-geneid:5376844	2.7.13.3	55874|52172|47384
afw:Anae109_1674	ncbi-geneid:5374598	1.1.1.30	51735
afw:Anae109_1699	ncbi-geneid:5375996	1.4.3.5	50475
afw:Anae109_1703	ncbi-geneid:5375452	1.3.3.3	102886
afw:Anae109_1709	ncbi-geneid:5375893	5.99.1.2	56349|55869
afw:Anae109_1710	ncbi-geneid:5375894	2.5.1.54	51569
afw:Anae109_1719	ncbi-geneid:5376644	2.6.1.52	53383
afw:Anae109_1722	ncbi-geneid:5376303	2.7.13.3	55874|47384|55781
afw:Anae109_1724	ncbi-geneid:5376305	3.6.4.-	52540
afw:Anae109_1725	ncbi-geneid:5376306	4.2.99.18|3.2.2.-	81624|46946|57716
afw:Anae109_1732	ncbi-geneid:5374934	2.7.1.90|2.7.1.11	53784
afw:Anae109_1737	ncbi-geneid:5374470	2.5.1.48	53383
afw:Anae109_1743	ncbi-geneid:5378310	3.1.26.4
afw:Anae109_1744	ncbi-geneid:5378311	3.4.13.3	53187
afw:Anae109_1753	ncbi-geneid:5373975	2.3.3.13	51569|110921
afw:Anae109_1754	ncbi-geneid:5373976	1.1.1.85	53659
afw:Anae109_1760	ncbi-geneid:5375361	4.1.99.1	53383
afw:Anae109_1765	ncbi-geneid:5375473	2.7.4.7|2.7.1.49	53613
afw:Anae109_1767	ncbi-geneid:5375475	6.2.1.1	56801
afw:Anae109_1778	ncbi-geneid:5375969	2.4.1.12	48208|53448|141371
afw:Anae109_1780	ncbi-geneid:5375971	5.4.2.2	53738|53738|55957|53738
afw:Anae109_1785	ncbi-geneid:5376088	3.4.15.1	55486
afw:Anae109_1795	ncbi-geneid:5376397	3.5.1.10	53328|55021
afw:Anae109_1796	ncbi-geneid:5376398	2.7.13.3	55874|47384|158472
afw:Anae109_1825	ncbi-geneid:5374703	2.5.1.16	53335|103473
afw:Anae109_1845	ncbi-geneid:5377847	1.2.1.70	69742|51735|69075
afw:Anae109_1854	ncbi-geneid:5376826	2.7.13.3	55874|52172|52172|47384|55073|52172|55781
afw:Anae109_1866	ncbi-geneid:5376610	3.1.2.6	56281
afw:Anae109_1873	ncbi-geneid:5375045	6.1.1.3	55681|55186|52954|81271
afw:Anae109_1874	ncbi-geneid:5375046	2.3.3.13	51569|110921
afw:Anae109_1875	ncbi-geneid:5375047	4.2.1.33|4.2.1.35	53732
afw:Anae109_1876	ncbi-geneid:5375048	4.2.1.33|4.2.1.35	52016
afw:Anae109_1877	ncbi-geneid:5375049	2.2.1.6	52518|52518|52467
afw:Anae109_1878	ncbi-geneid:5373890	2.2.1.6	55021|55021
afw:Anae109_1879	ncbi-geneid:5373891	1.1.1.86	51735|48179
afw:Anae109_1883	ncbi-geneid:5376553	6.1.1.20	55681|46589
afw:Anae109_1884	ncbi-geneid:5376554	6.1.1.20	56037|50249|55681|54991|46955
afw:Anae109_1887	ncbi-geneid:5376557	4.2.3.12	55620
afw:Anae109_1888	ncbi-geneid:5377647	3.5.4.16	55620
afw:Anae109_1890	ncbi-geneid:5377649	1.1.3.15	56176|55103
afw:Anae109_1891	ncbi-geneid:5377650	1.2.7.3	52518|53323|52922
afw:Anae109_1892	ncbi-geneid:5377651	1.2.7.3	52518
afw:Anae109_1893	ncbi-geneid:5374899	1.2.7.3	54862
afw:Anae109_1894	ncbi-geneid:5374900	1.2.7.3	52518|52922
afw:Anae109_1895	ncbi-geneid:5374901	1.2.7.3	52518
afw:Anae109_1896	ncbi-geneid:5374902	1.2.7.3	53323
afw:Anae109_1900	ncbi-geneid:5378074	4.2.1.46	51735
afw:Anae109_1901	ncbi-geneid:5378075	5.1.3.2	51735
afw:Anae109_1903	ncbi-geneid:5374947	2.4.1.-	53955
afw:Anae109_1904	ncbi-geneid:5374948	1.15.1.1	54719|46609
afw:Anae109_1906	ncbi-geneid:5374950	3.2.2.-	48150|55811
afw:Anae109_1910	ncbi-geneid:5378149	2.7.7.4	52540|50465|50447
afw:Anae109_1932	ncbi-geneid:5377568	2.7.4.3	52540
afw:Anae109_1933	ncbi-geneid:5377122	3.4.11.18	55920
afw:Anae109_1938	ncbi-geneid:5376617	2.7.7.6	56553|55257|47789
afw:Anae109_1944	ncbi-geneid:5377425	2.1.1.31	75217
afw:Anae109_1953	ncbi-geneid:5376934	3.2.1.-	53955|48452|48435
afw:Anae109_1958	ncbi-geneid:5376191	3.2.1.17|5.4.99.12	55120
afw:Anae109_1964	ncbi-geneid:5377053	4.1.1.19	51419|50621
afw:Anae109_1969	ncbi-geneid:5376470	3.1.3.5	56784
afw:Anae109_1974	ncbi-geneid:5377078	5.4.99.12	55120
afw:Anae109_1983	ncbi-geneid:5377737	1.1.1.26	51735|52283
afw:Anae109_1988	ncbi-geneid:5377349	5.4.99.2	51703
afw:Anae109_1989	ncbi-geneid:5377350	5.4.99.2	52242
afw:Anae109_1992	ncbi-geneid:5377353	2.8.1.8	102114
afw:Anae109_1993	ncbi-geneid:5374566	1.2.4.4	52518
afw:Anae109_1994	ncbi-geneid:5374567	1.2.4.4	52518|52922
afw:Anae109_1995	ncbi-geneid:5374568	2.3.1.12	52777|51230|47005
afw:Anae109_1996	ncbi-geneid:5374569	3.1.21.-	51556
afw:Anae109_1998	ncbi-geneid:5378002	1.8.1.4	51905|55424
afw:Anae109_1999	ncbi-geneid:5378003	2.3.1.181	55681|55811
afw:Anae109_2001	ncbi-geneid:5378005	2.7.2.4	53633|55021|55021
afw:Anae109_2005	ncbi-geneid:5378059	2.7.13.3	55874|52172|47384|55785
afw:Anae109_2006	ncbi-geneid:5378060	2.6.1.2	53383
afw:Anae109_2007	ncbi-geneid:5378061	1.2.1.2	53706
afw:Anae109_2008	ncbi-geneid:5374135	1.2.1.2	53706|50692
afw:Anae109_2009	ncbi-geneid:5374136	1.2.1.2	54862|81597
afw:Anae109_2010	ncbi-geneid:5374137	1.2.1.2	81342
afw:Anae109_2013	ncbi-geneid:5374935	4.3.1.3
afw:Anae109_2021	ncbi-geneid:5374173	3.6.4.12	52540
afw:Anae109_2022	ncbi-geneid:5374174	1.3.1.74	53067|53067|100920
afw:Anae109_2025	ncbi-geneid:5376472	2.2.1.1	52518|52518|52922
afw:Anae109_2026	ncbi-geneid:5376007	5.3.1.6	89623
afw:Anae109_2030	ncbi-geneid:5376742	2.7.13.3	55874|47384
afw:Anae109_2033	ncbi-geneid:5375374	1.1.1.100	51735
afw:Anae109_2037	ncbi-geneid:5375378	3.6.1.1	56784
afw:Anae109_2039	ncbi-geneid:5377978	4.2.1.51	53850|55021
afw:Anae109_2040	ncbi-geneid:5377979	2.1.1.13	82282
afw:Anae109_2042	ncbi-geneid:5377981	3.6.1.-	55811
afw:Anae109_2043	ncbi-geneid:5378127	3.6.4.3|3.4.24.-	52540|140990
afw:Anae109_2046	ncbi-geneid:5378130	1.3.1.74	50494|50156|50156
afw:Anae109_2052	ncbi-geneid:5374520	1.4.1.3	51735|53223
afw:Anae109_2053	ncbi-geneid:5375776	3.1.3.3|2.7.1.39	56784
afw:Anae109_2056	ncbi-geneid:5375779	3.5.2.6	56281
afw:Anae109_2065	ncbi-geneid:5373917	2.7.7.3	52374
afw:Anae109_2066	ncbi-geneid:5373918	2.6.1.1	53383
afw:Anae109_2072	ncbi-geneid:5374325	6.3.5.5	56059|56059|48108|52440|52440|52335
afw:Anae109_2074	ncbi-geneid:5374662	3.6.4.12	52540|52540|50249
afw:Anae109_2075	ncbi-geneid:5374663	2.1.1.77	53335
afw:Anae109_2077	ncbi-geneid:5374665	2.6.1.-	53383
afw:Anae109_2078	ncbi-geneid:5376371	4.2.3.1	53686
afw:Anae109_2080	ncbi-geneid:5376373	2.7.4.9	52540
afw:Anae109_2086	ncbi-geneid:5375013	5.3.1.9	53697
afw:Anae109_2094	ncbi-geneid:5374382	2.7.11.1	56112
afw:Anae109_2098	ncbi-geneid:5378280	3.4.21.53	54211|52540|88697
afw:Anae109_2104	ncbi-geneid:5376309	3.4.21.88	51306|46785
afw:Anae109_2111	ncbi-geneid:5374654	3.5.1.28	53187
afw:Anae109_2112	ncbi-geneid:5374655	2.7.7.59	81301|81593|109604|55021|55021
afw:Anae109_2119	ncbi-geneid:5374732	6.1.1.2	52374
afw:Anae109_2122	ncbi-geneid:5374735	5.4.99.12	55120|55174
afw:Anae109_2128	ncbi-geneid:5375511	6.5.1.4	55205|52913
afw:Anae109_2134	ncbi-geneid:5375457	1.1.1.157	51735|48179
afw:Anae109_2136	ncbi-geneid:5375459	1.3.99.2	56645|47203
afw:Anae109_2140	ncbi-geneid:5376329	3.5.4.25	142695
afw:Anae109_2142	ncbi-geneid:5374784	2.7.13.3	55874|47384|55785
afw:Anae109_2148	ncbi-geneid:5374380	1.11.1.15	52833
afw:Anae109_2157	ncbi-geneid:5376369	5.2.1.8	50891
afw:Anae109_2159	ncbi-geneid:5375085	3.1.26.3	69065|54768
afw:Anae109_2160	ncbi-geneid:5375086	2.7.-.-	52540
afw:Anae109_2162	ncbi-geneid:5375088	2.3.1.79	51161
afw:Anae109_2164	ncbi-geneid:5374396	6.4.1.3	52096|52096
afw:Anae109_2165	ncbi-geneid:5374397	4.2.1.17	52096
afw:Anae109_2166	ncbi-geneid:5374398	4.1.3.4	51569
afw:Anae109_2168	ncbi-geneid:5374400	4.2.1.11	51604|54826
afw:Anae109_2171	ncbi-geneid:5376452	3.1.3.11	56655
afw:Anae109_2172	ncbi-geneid:5376453	3.1.2.-	54637
afw:Anae109_2173	ncbi-geneid:5376454	1.1.1.3	55347|51735|55021
afw:Anae109_2180	ncbi-geneid:5375752	2.1.1.-	102114
afw:Anae109_2182	ncbi-geneid:5375754	2.7.4.6	54919
afw:Anae109_2183	ncbi-geneid:5375755	6.2.1.5	52210|51735
afw:Anae109_2184	ncbi-geneid:5375771	6.2.1.5	56059|52210
afw:Anae109_2185	ncbi-geneid:5375772	1.1.1.37	56327|51735
afw:Anae109_2186	ncbi-geneid:5375773	1.1.1.42	53659
afw:Anae109_2191	ncbi-geneid:5375678	6.3.5.5	52317|52021
afw:Anae109_2192	ncbi-geneid:5375679	3.5.2.3	51556|51338
afw:Anae109_2193	ncbi-geneid:5375680	2.1.3.2	53671
afw:Anae109_2194	ncbi-geneid:5376518	2.4.2.9	53271
afw:Anae109_2196	ncbi-geneid:5376520	3.4.21.89	51306
afw:Anae109_2198	ncbi-geneid:5376522	1.17.4.1	51998
afw:Anae109_2200	ncbi-geneid:5374056	2.7.7.7	89550
afw:Anae109_2206	ncbi-geneid:5374042	2.7.13.3	55874|47384
afw:Anae109_2210	ncbi-geneid:5376411	3.2.1.-	53955|48452
afw:Anae109_2211	ncbi-geneid:5376412	3.1.13.5	53098|47819
afw:Anae109_2213	ncbi-geneid:5376414	2.3.1.51	69593
afw:Anae109_2216	ncbi-geneid:5377184	3.6.3.14	52540
afw:Anae109_2220	ncbi-geneid:5377390	2.7.7.6	64484
afw:Anae109_2221	ncbi-geneid:5377391	2.7.7.6	64484
afw:Anae109_2229	ncbi-geneid:5374095	2.7.7.4	52540|50465|50447
afw:Anae109_2230	ncbi-geneid:5377813	2.1.1.-	75217|55315
afw:Anae109_2233	ncbi-geneid:5374099	1.3.1.74	53067|53067|100920|100934
afw:Anae109_2261	ncbi-geneid:5375618	3.5.4.12	53927
afw:Anae109_2264	ncbi-geneid:5374268	1.3.1.74	53067|53067|100920
afw:Anae109_2269	ncbi-geneid:5374150	5.4.99.12	55120
afw:Anae109_2272	ncbi-geneid:5374153	2.7.1.25	52540
afw:Anae109_2277	ncbi-geneid:5377965	5.5.1.4	51735|55347
afw:Anae109_2280	ncbi-geneid:5378391	5.3.1.1	51351
afw:Anae109_2281	ncbi-geneid:5378392	2.7.2.3	53748
afw:Anae109_2282	ncbi-geneid:5378393	1.2.1.12	55347|51735
afw:Anae109_2288	ncbi-geneid:5375615	6.1.1.19	52374|47323|55190
afw:Anae109_2291	ncbi-geneid:5378252	3.4.21.-	52096
afw:Anae109_2294	ncbi-geneid:5376622	2.1.1.80	53335|48452
afw:Anae109_2297	ncbi-geneid:5376625	2.7.13.3	52172|55874|50341|47226
afw:Anae109_2298	ncbi-geneid:5376626	3.1.1.61	52738|52172
afw:Anae109_2309	ncbi-geneid:5378047	2.7.4.14	52540
afw:Anae109_2310	ncbi-geneid:5378048	2.6.1.9	53383
afw:Anae109_2311	ncbi-geneid:5378049	6.4.1.2	52096
afw:Anae109_2312	ncbi-geneid:5378050	2.5.1.75	52540
afw:Anae109_2313	ncbi-geneid:5378051	6.1.1.21	55681|52954
afw:Anae109_2315	ncbi-geneid:5377788	4.2.1.49	111326
afw:Anae109_2316	ncbi-geneid:5377789	3.5.2.7	51556|51338
afw:Anae109_2326	ncbi-geneid:5377159	5.2.1.8	54534
afw:Anae109_2329	ncbi-geneid:5374035	5.2.1.8	54534|109998
afw:Anae109_2332	ncbi-geneid:5374038	2.7.8.7	56214
afw:Anae109_2333	ncbi-geneid:5374039	2.6.99.2	63892
afw:Anae109_2334	ncbi-geneid:5378230	5.4.2.10	53738|53738|53738|55957
afw:Anae109_2337	ncbi-geneid:5378233	2.5.1.15	51717
afw:Anae109_2338	ncbi-geneid:5378234	3.6.4.3|3.4.24.-	52540|140990
afw:Anae109_2339	ncbi-geneid:5375158	6.3.4.-	52402|56037|82829
afw:Anae109_2349	ncbi-geneid:5377912	5.4.3.3	51703
afw:Anae109_2351	ncbi-geneid:5377914	2.1.1.61|2.8.1.-	52402
afw:Anae109_2353	ncbi-geneid:5377916	2.7.7.21|2.7.7.72|3.1.3.-|3.1.4	81891|81301
afw:Anae109_2356	ncbi-geneid:5377094	2.7.13.3	55874|52172|47384|55785|55785|55785
afw:Anae109_2361	ncbi-geneid:5377466	1.8.1.9	51905
afw:Anae109_2364	ncbi-geneid:5377379	4.4.1.5	54593
afw:Anae109_2366	ncbi-geneid:5377381	3.1.1.61	52738|52172
afw:Anae109_2370	ncbi-geneid:5377213	2.1.1.80	53335|48452|47757
afw:Anae109_2380	ncbi-geneid:5378271	1.1.1.169	48179|51735
afw:Anae109_2387	ncbi-geneid:5376149	2.7.13.3	55874|47384|158472
afw:Anae109_2389	ncbi-geneid:5376682	3.1.3.12	56784
afw:Anae109_2390	ncbi-geneid:5376683	2.4.1.15	53756
afw:Anae109_2393	ncbi-geneid:5376686	2.3.3.14	51569
afw:Anae109_2397	ncbi-geneid:5376773	3.5.99.7|4.4.1.15	53686
afw:Anae109_2402	ncbi-geneid:5375658	2.4.2.29	51713|53335
afw:Anae109_2407	ncbi-geneid:5376956	1.2.7.-	54862
afw:Anae109_2417	ncbi-geneid:5377401	3.4.11.-	55486|63737
afw:Anae109_2418	ncbi-geneid:5377402	1.16.3.1	47240
afw:Anae109_2419	ncbi-geneid:5377403	1.3.99.-	56645|47203
afw:Anae109_2425	ncbi-geneid:5377777	3.4.11.18	55920|103642
afw:Anae109_2430	ncbi-geneid:5377127	2.3.1.31|1.1.1.3	53474|55347|51735
afw:Anae109_2431	ncbi-geneid:5377128	3.4.14.5	53474|82171
afw:Anae109_2445	ncbi-geneid:5377339	3.5.1	52499
afw:Anae109_2448	ncbi-geneid:5377342	3.1.21.-	51556
afw:Anae109_2449	ncbi-geneid:5377343	6.1.1.10	52374|50249|47323|57770
afw:Anae109_2451	ncbi-geneid:5377663	2.7.7.7	52540
afw:Anae109_2452	ncbi-geneid:5377664	2.7.13.3	55874|52172|47384
afw:Anae109_2454	ncbi-geneid:5377666	4.2.1.1	53056
afw:Anae109_2455	ncbi-geneid:5377232	2.7.7.7	56672|88723|47807|53098
afw:Anae109_2459	ncbi-geneid:5377236	6.1.1.14	109604
afw:Anae109_2460	ncbi-geneid:5377479	6.1.1.14	55681
afw:Anae109_2461	ncbi-geneid:5377480	2.7.1.4	53613
afw:Anae109_2471	ncbi-geneid:5377763	1.3.3.1	51395
afw:Anae109_2472	ncbi-geneid:5377764	2.3.1.128	55729
afw:Anae109_2476	ncbi-geneid:5377355	2.3.1.15	69593
afw:Anae109_2477	ncbi-geneid:5377356	3.1.2.1	100950|100950
afw:Anae109_2485	ncbi-geneid:5377152	3.6.1.1	50324
afw:Anae109_2486	ncbi-geneid:5377153	2.3.1.30	51161
afw:Anae109_2487	ncbi-geneid:5377154	2.5.1.47	53686
afw:Anae109_2496	ncbi-geneid:5377253	6.1.1.16	52374|47323
afw:Anae109_2497	ncbi-geneid:5377254	2.7.7.60|4.6.1.12	69765|53448
afw:Anae109_2504	ncbi-geneid:5377286	6.3.4.4	52540
afw:Anae109_2505	ncbi-geneid:5376909	6.1.1.21	55681
afw:Anae109_2506	ncbi-geneid:5376910	1.1.1.95	51735|52283|143548|55021
afw:Anae109_2510	ncbi-geneid:5377592	6.3.2.12|6.3.2.17	53623|53244
afw:Anae109_2512	ncbi-geneid:5377594	6.3.3.1	56042|55326
afw:Anae109_2513	ncbi-geneid:5377595	2.1.2.2	53328
afw:Anae109_2517	ncbi-geneid:5378257	3.5.4.4	51556
afw:Anae109_2520	ncbi-geneid:5377825	1.5.1.5|3.5.4.9	51735|53223
afw:Anae109_2522	ncbi-geneid:5377827	2.1.2.10	103025|101790
afw:Anae109_2524	ncbi-geneid:5377829	1.4.4.2	53383
afw:Anae109_2525	ncbi-geneid:5378062	1.4.4.2	53383
afw:Anae109_2526	ncbi-geneid:5378063	4.2.3.3	52335
afw:Anae109_2535	ncbi-geneid:5375999	3.1.-.-	53098
afw:Anae109_2544	ncbi-geneid:5374415	3.6.4.13	52540
afw:Anae109_2549	ncbi-geneid:5374450	5.2.1.8	54534
afw:Anae109_2552	ncbi-geneid:5375286	1.1.1.100	51735
afw:Anae109_2555	ncbi-geneid:5374066	1.1.1.1	50129|51735
afw:Anae109_2563	ncbi-geneid:5375594	3.6.3.14	52540
afw:Anae109_2564	ncbi-geneid:5375595	3.6.3.14	52540|47917|50615
afw:Anae109_2565	ncbi-geneid:5376384	3.6.3.14	159468
afw:Anae109_2566	ncbi-geneid:5376385	3.6.3.14	103486
afw:Anae109_2567	ncbi-geneid:5376386	3.6.3.14	160527
afw:Anae109_2568	ncbi-geneid:5376387	3.6.3.14	81333
afw:Anae109_2572	ncbi-geneid:5376694	2.7.7.7	52141
afw:Anae109_2573	ncbi-geneid:5377910	2.7.4.8	52540
afw:Anae109_2580	ncbi-geneid:5375309	2.7.1.130	52540
afw:Anae109_2581	ncbi-geneid:5375310	2.4.-.-	53756
afw:Anae109_2582	ncbi-geneid:5375311	2.-.-.-	53756
afw:Anae109_2584	ncbi-geneid:5375313	3.6.3.-	52540|90123
afw:Anae109_2586	ncbi-geneid:5374879	6.2.1.1	56801
afw:Anae109_2588	ncbi-geneid:5374881	2.4.1.83	53448
afw:Anae109_2589	ncbi-geneid:5374882	2.4.1.182	53756
afw:Anae109_2599	ncbi-geneid:5374049	3.6.3.4	56784|81653|81665
afw:Anae109_2603	ncbi-geneid:5376531	1.3.99.1	51905|46977|56425
afw:Anae109_2604	ncbi-geneid:5376532	1.3.99.1	54292|46548
afw:Anae109_2615	ncbi-geneid:5374806	2.7.10.2	52540
afw:Anae109_2623	ncbi-geneid:5373993	6.3.5.5	56059
afw:Anae109_2632	ncbi-geneid:5376984	2.7.10.2	52540
afw:Anae109_2639	ncbi-geneid:5374315	2.6.1.42	56752
afw:Anae109_2647	ncbi-geneid:5374793	2.5.1.47	53686
afw:Anae109_2663	ncbi-geneid:5377070	2.7.13.3	55874|55874|52172|55785|55785|47384|47384
afw:Anae109_2667	ncbi-geneid:5376338	1.5.1.20	51730
afw:Anae109_2675	ncbi-geneid:5375196	2.7.1.24	52540
afw:Anae109_2680	ncbi-geneid:5377112	6.3.4.5	69864|52402
afw:Anae109_2683	ncbi-geneid:5377115	1.3.1.74	53067|53067|100920
afw:Anae109_2686	ncbi-geneid:5374181	2.6.1.11|2.6.1.17	53383
afw:Anae109_2688	ncbi-geneid:5374183	3.4.25.2	56235
afw:Anae109_2693	ncbi-geneid:5374838	5.99.1.2	56712|57783|57783
afw:Anae109_2709	ncbi-geneid:5374535	2.3.1.-	56317
afw:Anae109_2716	ncbi-geneid:5378201	3.6.1.19	101386|101386
afw:Anae109_2719	ncbi-geneid:5378204	6.1.1.4	52374|50677|47323
afw:Anae109_2720	ncbi-geneid:5375911	6.1.1.22	55681|50249
afw:Anae109_2725	ncbi-geneid:5374706	2.3.2.3	55729
afw:Anae109_2728	ncbi-geneid:5374709	2.5.1.9|2.5.1.78	52121
afw:Anae109_2729	ncbi-geneid:5374710	3.5.4.25|4.1.99.12	55821|142695
afw:Anae109_2730	ncbi-geneid:5374611	2.5.1.9	63380|63380
afw:Anae109_2731	ncbi-geneid:5374612	3.5.4.26|1.1.1.193	53597|53927
afw:Anae109_2733	ncbi-geneid:5374614	2.1.2.1	53383
afw:Anae109_2734	ncbi-geneid:5374615	5.3.1.26|5.3.1.6	89623
afw:Anae109_2735	ncbi-geneid:5373955	2.3.1.179	53901|53901
afw:Anae109_2737	ncbi-geneid:5373957	1.1.1.100	51735
afw:Anae109_2738	ncbi-geneid:5373958	2.3.1.39	52151|55048
afw:Anae109_2739	ncbi-geneid:5373959	2.3.1.41|2.3.1.180	53901
afw:Anae109_2740	ncbi-geneid:5375234	2.3.1.15	53659
afw:Anae109_2753	ncbi-geneid:5376797	1.14.16.1	56534
afw:Anae109_2758	ncbi-geneid:5375951	1.7.99.7	81442
afw:Anae109_2759	ncbi-geneid:5375952	1.7.99.7	46626|46626
afw:Anae109_2764	ncbi-geneid:5376296	1.-.-.-	51735
afw:Anae109_2766	ncbi-geneid:5373853	1.11.1.5	46626|46626
afw:Anae109_2770	ncbi-geneid:5373857	5.99.1.3	56726
afw:Anae109_2771	ncbi-geneid:5375661	5.99.1.3	54211|55874
afw:Anae109_2777	ncbi-geneid:5378171	1.8.4.11|1.8.4.12	51316
afw:Anae109_2778	ncbi-geneid:5378172	1.11.1.15	52833
afw:Anae109_2810	ncbi-geneid:5374635	3.6.1.-	52540
afw:Anae109_2812	ncbi-geneid:5374196	5.4.2.1
afw:Anae109_2841	ncbi-geneid:5374606	4.2.1.1	53056
afw:Anae109_2860	ncbi-geneid:5373882	1.9.3.1	81452
afw:Anae109_2861	ncbi-geneid:5377840	1.9.3.1	81442
afw:Anae109_2862	ncbi-geneid:5377841	1.9.3.1	49503
afw:Anae109_2864	ncbi-geneid:5377843	1.9.3.1	81452
afw:Anae109_2876	ncbi-geneid:5374200	2.3.1.16	53901|53901
afw:Anae109_2877	ncbi-geneid:5374201	1.1.1.35	51735|52096|48179|48179
afw:Anae109_2898	ncbi-geneid:5377526	1.5.5.1	51905|54373|54862
afw:Anae109_2907	ncbi-geneid:5376970	1.1.1.95	51735|52283|55021
afw:Anae109_2912	ncbi-geneid:5377535	2.7.1.15	53613
afw:Anae109_2913	ncbi-geneid:5377536	3.6.4.13	52540
afw:Anae109_2918	ncbi-geneid:5377749	2.7.11.1	56112
afw:Anae109_2921	ncbi-geneid:5376914	1.1.2.4|1.1.3.15	56176|55103
afw:Anae109_2929	ncbi-geneid:5376907	2.7.13.3	55874|52172|47384|55785|55785
afw:Anae109_2930	ncbi-geneid:5376908	2.3.1.29	53383
afw:Anae109_2931	ncbi-geneid:5375711	1.1.1.103	50129|51735
afw:Anae109_2949	ncbi-geneid:5377209	2.1.1.-	75217
afw:Anae109_2957	ncbi-geneid:5377227	2.6.1.44|2.6.1.45|2.6.1.51	53383
afw:Anae109_2966	ncbi-geneid:5377686	2.4.1.25	51445
afw:Anae109_2968	ncbi-geneid:5377038	5.4.99.16	51445|51011
afw:Anae109_2971	ncbi-geneid:5377041	1.6.1.2	52283|51735
afw:Anae109_2973	ncbi-geneid:5377138	1.6.1.2	52467
afw:Anae109_2974	ncbi-geneid:5377139	1.-.-.-	50129|51735
afw:Anae109_2984	ncbi-geneid:5377144	6.2.1.-	56801
afw:Anae109_2985	ncbi-geneid:5377145	1.6.5.5	51735|50129
afw:Anae109_2993	ncbi-geneid:5374361	1.2.7.3	52518
afw:Anae109_2994	ncbi-geneid:5374362	1.2.7.3	52518|53323|52922
afw:Anae109_2995	ncbi-geneid:5374363	6.4.1.1	51569|56059|89000|52440|51246|51230
afw:Anae109_3000	ncbi-geneid:5377769	1.4.1.4	51735|53223
afw:Anae109_3003	ncbi-geneid:5375541	1.2.1.16	53720
afw:Anae109_3005	ncbi-geneid:5375543	2.7.13.3	55874|47384|55781
afw:Anae109_3007	ncbi-geneid:5375545	4.1.99.3	48173|52425
afw:Anae109_3011	ncbi-geneid:5375469	2.4.1.15|3.1.3.12	53756|56784
afw:Anae109_3027	ncbi-geneid:5374745	1.18.6.1	53807|53807
afw:Anae109_3028	ncbi-geneid:5374496	1.18.6.1	53807
afw:Anae109_3029	ncbi-geneid:5374497	1.18.6.1	53807
afw:Anae109_3030	ncbi-geneid:5374498	1.18.6.1	52540
afw:Anae109_3034	ncbi-geneid:5375390	3.2.-.-	101478
afw:Anae109_3043	ncbi-geneid:5375821	1.2.1.2	53706|50692
afw:Anae109_3044	ncbi-geneid:5375822	1.2.1.2	53706
afw:Anae109_3051	ncbi-geneid:5375764	4.2.1.2	117457
afw:Anae109_3065	ncbi-geneid:5375827	1.1.1.1	50129|51735
afw:Anae109_3076	ncbi-geneid:5374463	1.1.3.6	51905
afw:Anae109_3094	ncbi-geneid:5374273	2.5.1.54	51569|48600
afw:Anae109_3095	ncbi-geneid:5374274	6.1.1.10	52374|47323
afw:Anae109_3098	ncbi-geneid:5374277	5.3.2.-	55331
afw:Anae109_3099	ncbi-geneid:5374160	2.7.2.1	53067|53067
afw:Anae109_3100	ncbi-geneid:5374161	2.3.1.8	53659|75138|52540
afw:Anae109_3103	ncbi-geneid:5374164	2.7.13.3	55874|47384|55781
afw:Anae109_3105	ncbi-geneid:5375395	2.7.11.1	56112
afw:Anae109_3114	ncbi-geneid:5375944	2.7.11.1	56112
afw:Anae109_3128	ncbi-geneid:5376115	2.4.1.12	53448
afw:Anae109_3133	ncbi-geneid:5377951	1.1.1.37|1.1.1.205	51412|54631
afw:Anae109_3137	ncbi-geneid:5375549	2.7.7.7
afw:Anae109_3155	ncbi-geneid:5374802	3.4.24.-	55486
afw:Anae109_3159	ncbi-geneid:5374030	1.4.3.16	51905|56425|46977
afw:Anae109_3162	ncbi-geneid:5374033	1.11.1.6	56634|52317
afw:Anae109_3169	ncbi-geneid:5376351	5.4.99.2	51703|52540|52242
afw:Anae109_3170	ncbi-geneid:5376352	6.2.1.1	56801
afw:Anae109_3172	ncbi-geneid:5376354	2.4.2.22	53271
afw:Anae109_3173	ncbi-geneid:5376355	3.6.3.17	52540|52540
afw:Anae109_3196	ncbi-geneid:5376719	2.5.1.48	53383
afw:Anae109_3208	ncbi-geneid:5374113	1.-.-.-	50129|51735
afw:Anae109_3210	ncbi-geneid:5376221	4.2.1.1	53850|46785
afw:Anae109_3213	ncbi-geneid:5376224	1.1.1.22	51735|52413|48179
afw:Anae109_3216	ncbi-geneid:5378113	5.1.3.2	51735
afw:Anae109_3217	ncbi-geneid:5378114	5.1.3.10	51735
afw:Anae109_3229	ncbi-geneid:5374214	2.7.11.1	52540|52540
afw:Anae109_3235	ncbi-geneid:5376542	3.1.6.1	53649
afw:Anae109_3242	ncbi-geneid:5374697	3.5.1.4	75304
afw:Anae109_3246	ncbi-geneid:5374700	2.2.1.2	51569
afw:Anae109_3247	ncbi-geneid:5376042	2.7.7.7	56672|100879
afw:Anae109_3255	ncbi-geneid:5378168	1.1.1.100	51735
afw:Anae109_3267	ncbi-geneid:5376750	3.2.1.21	51445|52279
afw:Anae109_3290	ncbi-geneid:5376706	3.5.1.46	56601
afw:Anae109_3304	ncbi-geneid:5375116	2.7.11.1	52540|52540
afw:Anae109_3308	ncbi-geneid:5375649	1.-.-.-	55469
afw:Anae109_3313	ncbi-geneid:5374374	1.8.1.9	51905|51206
afw:Anae109_3315	ncbi-geneid:5374766	3.2.1.-	51445|81296|51011
afw:Anae109_3317	ncbi-geneid:5374768	2.2.1.1	52518|52518|52922
afw:Anae109_3326	ncbi-geneid:5377529	1.1.1.49	55347|51735
afw:Anae109_3335	ncbi-geneid:5374909	3.2.-.-	52317
afw:Anae109_3343	ncbi-geneid:5375251	3.4.11.9	55920|53092
afw:Anae109_3360	ncbi-geneid:5374345	1.8.1.9	51905|51206
afw:Anae109_3362	ncbi-geneid:5377410	1.11.1.10	53474
afw:Anae109_3375	ncbi-geneid:5374929	2.7.4.9	52540
afw:Anae109_3381	ncbi-geneid:5376523	2.4.2.28	53167
afw:Anae109_3396	ncbi-geneid:5375025	2.7.1.39	56112
afw:Anae109_3405	ncbi-geneid:5374252	2.4.1.-|3.4	56601|53955|50249
afw:Anae109_3408	ncbi-geneid:5377599	2.7.13.3	55874|47384|158472
afw:Anae109_3413	ncbi-geneid:5376592	2.1.1.63|2.5.1.72	142754
afw:Anae109_3417	ncbi-geneid:5377881	2.7.13.3	55874|55781
afw:Anae109_3418	ncbi-geneid:5377882	3.4.21.53	54211|88697|52540
afw:Anae109_3421	ncbi-geneid:5377097	3.4.21.92	52096
afw:Anae109_3424	ncbi-geneid:5375175	3.6.1.15	52972
afw:Anae109_3425	ncbi-geneid:5377101	2.7.7.56	54211|55666
afw:Anae109_3426	ncbi-geneid:5374957	3.5.1.28	53187
afw:Anae109_3427	ncbi-geneid:5374958	2.7.9.3	56042|55326
afw:Anae109_3440	ncbi-geneid:5378334	3.6.4.12	52540
afw:Anae109_3442	ncbi-geneid:5376576	3.2.1.17	55120|55174
afw:Anae109_3449	ncbi-geneid:5377730	3.1.3.25	56655
afw:Anae109_3458	ncbi-geneid:5377809	6.3.2.-	53623|53244|51984
afw:Anae109_3460	ncbi-geneid:5377811	3.4.17.13	52317|141986
afw:Anae109_3461	ncbi-geneid:5378290	6.2.1.1	56801
afw:Anae109_3463	ncbi-geneid:5378292	5.2.1.8	54534
afw:Anae109_3483	ncbi-geneid:5374547	5.2.1.2	47616|52833
afw:Anae109_3484	ncbi-geneid:5374548	1.13.11.27	54593
afw:Anae109_3485	ncbi-geneid:5374549	1.13.11.5	51182
afw:Anae109_3487	ncbi-geneid:5376430	5.1.1.1	51419|50621
afw:Anae109_3496	ncbi-geneid:5378214	3.6.4.13	52540|52540
afw:Anae109_3508	ncbi-geneid:5377958	3.5.1.1	53774
afw:Anae109_3509	ncbi-geneid:5377959	2.5.1.18	47616|52833
afw:Anae109_3520	ncbi-geneid:5377259	1.12.99.6	56762
afw:Anae109_3523	ncbi-geneid:5376677	1.12.99.6	56770
afw:Anae109_3532	ncbi-geneid:5377493	3.1.1.61	52738|52172
afw:Anae109_3533	ncbi-geneid:5378360	2.7.13.3	55874|52172|50341|47226
afw:Anae109_3549	ncbi-geneid:5378261	2.1.1.63	46767|53155
afw:Anae109_3550	ncbi-geneid:5378262	3.2.2.21	48150|57884|55945|46689
afw:Anae109_3552	ncbi-geneid:5378264	2.7.7.7	89550|160975
afw:Anae109_3556	ncbi-geneid:5378193	4.3.1.19	53686
afw:Anae109_3561	ncbi-geneid:5378140	2.3.1.47	53383
afw:Anae109_3562	ncbi-geneid:5378141	2.8.1.6	102114
afw:Anae109_3565	ncbi-geneid:5376802	2.1.1.63	52540|54211
afw:Anae109_3566	ncbi-geneid:5376803	2.7.1.30	53067|53067
afw:Anae109_3567	ncbi-geneid:5376804	3.1.1.1	53474
afw:Anae109_3576	ncbi-geneid:5373898	3.6.3.34	52540
afw:Anae109_3579	ncbi-geneid:5374821	2.7.7.9	53448
afw:Anae109_3588	ncbi-geneid:5373935	1.5.1.33	51735
afw:Anae109_3591	ncbi-geneid:5373938	1.3.1.9	51735
afw:Anae109_3595	ncbi-geneid:5375296	1.7.99.4	53706|50692
afw:Anae109_3596	ncbi-geneid:5375297	1.7.99.4	54862
afw:Anae109_3597	ncbi-geneid:5375298	1.7.99.4	89155
afw:Anae109_3601	ncbi-geneid:5374739	1.1.1.100	51735
afw:Anae109_3603	ncbi-geneid:5375264	2.1.1.107|1.3.1.76|4.99.1.4	53790|51735|75615
afw:Anae109_3604	ncbi-geneid:5375265	1.8.1.2	56014|56014|55124|55124
afw:Anae109_3605	ncbi-geneid:5375266	4.2.3.1	53686
afw:Anae109_3608	ncbi-geneid:5376047	2.5.1.47	53686
afw:Anae109_3609	ncbi-geneid:5376048	2.5.1.47	53686
afw:Anae109_3623	ncbi-geneid:5374840	1.16.1.1	51905|55424
afw:Anae109_3626	ncbi-geneid:5374843	1.8.4.11|1.8.4.12	51316
afw:Anae109_3627	ncbi-geneid:5374844	1.8.4.11	55068
afw:Anae109_3633	ncbi-geneid:5374551	2.4.1.80	53448
afw:Anae109_3637	ncbi-geneid:5374554	2.4.1.245	53756
afw:Anae109_3640	ncbi-geneid:5375096	4.2.1.1	53850|46785
afw:Anae109_3642	ncbi-geneid:5375098	1.20.4.1	52788
afw:Anae109_3657	ncbi-geneid:5377908	4.2.1.1	53850|46785
afw:Anae109_3672	ncbi-geneid:5375292	6.3.5.2	52317
afw:Anae109_3687	ncbi-geneid:5375528	1.4.3.16	51905|56425|46977
afw:Anae109_3689	ncbi-geneid:5375530	2.4.2.10	53271
afw:Anae109_3699	ncbi-geneid:5376814	1.2.1.11	55347|51735
afw:Anae109_3703	ncbi-geneid:5374729	3.4.24.-	50156|50156|50156
afw:Anae109_3704	ncbi-geneid:5374730	1.1.1.267	55347|51735|69055
afw:Anae109_3706	ncbi-geneid:5374116	2.5.1.31	64005
afw:Anae109_3710	ncbi-geneid:5374145	2.7.2.4	53633
afw:Anae109_3711	ncbi-geneid:5374146	2.7.7.6	63562
afw:Anae109_3721	ncbi-geneid:5375507	2.7.8.-	56024|56024
afw:Anae109_3723	ncbi-geneid:5375509	6.2.1.5	52210|51735
afw:Anae109_3724	ncbi-geneid:5375510	6.2.1.5	56059|52210
afw:Anae109_3732	ncbi-geneid:5378109	1.1.1.1	50129|51735
afw:Anae109_3737	ncbi-geneid:5374423	4.2.99.18	48150
afw:Anae109_3739	ncbi-geneid:5374425	3.2.2.-	52141
afw:Anae109_3740	ncbi-geneid:5373863	4.1.2.5	53383
afw:Anae109_3744	ncbi-geneid:5373867	3.1.3.27	101307
afw:Anae109_3750	ncbi-geneid:5375681	3.6.3.8	52540|54752
afw:Anae109_3762	ncbi-geneid:5374832	2.7.7.7	52540|48019
afw:Anae109_3769	ncbi-geneid:5374829	5.4.99.12	55120
afw:Anae109_3775	ncbi-geneid:5374451	2.7.11.1	56112
afw:Anae109_3779	ncbi-geneid:5374455	2.7.1.69	55804|46955
afw:Anae109_3792	ncbi-geneid:5375783	2.4.2.11	51690|54675
afw:Anae109_3793	ncbi-geneid:5375784	4.2.1.3	53732|52016
afw:Anae109_3795	ncbi-geneid:5374205	2.7.13.3	55874|52172|47384
afw:Anae109_3798	ncbi-geneid:5374208	2.3.3.1	48256
afw:Anae109_3802	ncbi-geneid:5376515	3.2.1.141	51445|81296
afw:Anae109_3803	ncbi-geneid:5376516	4.1.1.32	53795|68923
afw:Anae109_3808	ncbi-geneid:5375232	6.3.2.1	52374
afw:Anae109_3809	ncbi-geneid:5375233	2.1.2.11	51621
afw:Anae109_3812	ncbi-geneid:5375598	2.1.1.182	53335
afw:Anae109_3813	ncbi-geneid:5375599	3.4.24.57	53067|53067
afw:Anae109_3817	ncbi-geneid:5377852	3.1.3.16	81606
afw:Anae109_3818	ncbi-geneid:5377853	2.7.7.13	53448|51161
afw:Anae109_3823	ncbi-geneid:5378010	2.7.7.7
afw:Anae109_3845	ncbi-geneid:5375974	4.4.1.1	53383
afw:Anae109_3846	ncbi-geneid:5375975	4.2.1.22	53686|54631
afw:Anae109_3851	ncbi-geneid:5378033	2.1.1.-	53335|88697
afw:Anae109_3852	ncbi-geneid:5378034	2.7.1.48	52540|51206|55186
afw:Anae109_3854	ncbi-geneid:5378036	6.1.1.6	55681
afw:Anae109_3860	ncbi-geneid:5375476	4.2.1.17	52096
afw:Anae109_3865	ncbi-geneid:5374471	4.2.1.20	53686
afw:Anae109_3876	ncbi-geneid:5376880	2.1.1.-	53335|81799
afw:Anae109_3878	ncbi-geneid:5376882	2.4.1.129	56601|56519|54184
afw:Anae109_3879	ncbi-geneid:5376883	6.3.2.13	53623|53244|63418
afw:Anae109_3880	ncbi-geneid:5375806	6.3.2.10	53623|53244|63418
afw:Anae109_3882	ncbi-geneid:5375808	6.3.2.9	53244|53623|51984
afw:Anae109_3884	ncbi-geneid:5375810	2.4.1.227	53756
afw:Anae109_3885	ncbi-geneid:5377310	6.3.2.8	53623|53244|51984
afw:Anae109_3886	ncbi-geneid:5377311	1.1.1.158	56176|56194
afw:Anae109_3887	ncbi-geneid:5377312	6.3.2.4	56059|52440
afw:Anae109_3891	ncbi-geneid:5376020	1.3.3.5	49503|49503|49503
afw:Anae109_3904	ncbi-geneid:5377443	6.1.1.7	55681|101353|55186|50447
afw:Anae109_3907	ncbi-geneid:5377244	2.1.1.33	53335
afw:Anae109_3908	ncbi-geneid:5377245	3.2.1.-	53955|54106|54106
afw:Anae109_3913	ncbi-geneid:5376962	6.3.2.2	55931
afw:Anae109_3916	ncbi-geneid:5378306	3.4.21.102	52096|50156
afw:Anae109_3925	ncbi-geneid:5376543	3.4.16.4|3.4.21	56601
afw:Anae109_3942	ncbi-geneid:5376628	3.5.1.18	53187|55031
afw:Anae109_3945	ncbi-geneid:5376631	1.6.1.1	51905|55424
afw:Anae109_3953	ncbi-geneid:5378297	6.3.5.3	82697
afw:Anae109_3954	ncbi-geneid:5378298	6.3.5.3	52317
afw:Anae109_3978	ncbi-geneid:5375082	6.1.1.11	55681|46589
afw:Anae109_4026	ncbi-geneid:5375035	2.4.1.-	48208|74650|74650
afw:Anae109_4029	ncbi-geneid:5375038	2.7.7.7
afw:Anae109_4035	ncbi-geneid:5376656	2.7.1.63	53067
afw:Anae109_4038	ncbi-geneid:5375443	6.5.1.1	56091|50249
afw:Anae109_4048	ncbi-geneid:5374232	3.5.1.5	51278|54111
afw:Anae109_4049	ncbi-geneid:5374233	3.5.1.5	51556|51338|51338
afw:Anae109_4052	ncbi-geneid:5375767	3.2.2.20	48150
afw:Anae109_4054	ncbi-geneid:5375769	2.7.13.3	55874|52172|47384
afw:Anae109_4057	ncbi-geneid:5376025	2.7.11.1	52540|52540
afw:Anae109_4061	ncbi-geneid:5375846	2.3.3.9	51645
afw:Anae109_4062	ncbi-geneid:5375847	3.6.3.25	52540|52540
afw:Anae109_4070	ncbi-geneid:5376170	1.15.1.1	49329
afw:Anae109_4074	ncbi-geneid:5374076	3.2.1.52	51445
afw:Anae109_4079	ncbi-geneid:5378090	5.4.99.17	48239|48239
afw:Anae109_4080	ncbi-geneid:5378091	2.5.1.32	48576
afw:Anae109_4081	ncbi-geneid:5378142	5.-.-.-	51905
afw:Anae109_4082	ncbi-geneid:5378143	5.3.3.2	51395
afw:Anae109_4084	ncbi-geneid:5378145	1.1.1.219	51735
afw:Anae109_4085	ncbi-geneid:5378146	4.4.1.8|4.4.1.11	53383
afw:Anae109_4093	ncbi-geneid:5374328	6.4.1.3	52096|52096
afw:Anae109_4100	ncbi-geneid:5374670	3.6.3.4	56784|81653|81665|47240
afw:Anae109_4110	ncbi-geneid:5376230	1.-.-.-	53706|50692
afw:Anae109_4113	ncbi-geneid:5375868	1.2.7.7	52518|53323
afw:Anae109_4114	ncbi-geneid:5375869	1.2.7.7	52518|52922|54862
afw:Anae109_4120	ncbi-geneid:5376487	1.97.1.4	102114
afw:Anae109_4121	ncbi-geneid:5375626	2.1.1.77	53335
afw:Anae109_4122	ncbi-geneid:5375627	2.7.6.1	53271|53271
afw:Anae109_4127	ncbi-geneid:5375437	2.3.1.61|2.3.1.12	52777|51230|51230|47005
afw:Anae109_4128	ncbi-geneid:5375438	1.2.4.1	52518|52518|52922
afw:Anae109_4129	ncbi-geneid:5375439	1.1.1.1	50129|51735
afw:Anae109_4139	ncbi-geneid:5375043	3.1.11.2	56219
afw:Anae109_4146	ncbi-geneid:5374306	5.1.3.2	51735
afw:Anae109_4157	ncbi-geneid:5376314	2.9.1.1	53383
afw:Anae109_4162	ncbi-geneid:5376162	1.1.1.35|4.2.1.17|5.1.2.3	52096|51735|48179|48179
afw:Anae109_4163	ncbi-geneid:5376163	2.3.1.16	53901|53901
afw:Anae109_4169	ncbi-geneid:5376690	3.1.26.11	56281
afw:Anae109_4173	ncbi-geneid:5375603	1.18.1.2	52343|63380
afw:Anae109_4180	ncbi-geneid:5378379	3.4.24.15	55486
afw:Anae109_4181	ncbi-geneid:5377102	1.1.1.94	51735|48179
afw:Anae109_4185	ncbi-geneid:5377106	2.3.1.74	53901
afw:Anae109_4186	ncbi-geneid:5376855	2.7.13.3	55874|47384
afw:Anae109_4190	ncbi-geneid:5376859	1.2.1.11	51735|55347
afw:Anae109_4191	ncbi-geneid:5376206	5.4.99.12	55120
afw:Anae109_4194	ncbi-geneid:5376209	2.5.1.90	48576
afw:Anae109_4196	ncbi-geneid:5375211	5.1.3.-	51735
afw:Anae109_4203	ncbi-geneid:5376457	4.1.1.-	50475|143968
afw:Anae109_4204	ncbi-geneid:5376458	2.1.1	53335
afw:Anae109_4205	ncbi-geneid:5376459	4.1.1.-	52507
afw:Anae109_4214	ncbi-geneid:5375387	2.1.1.-	53335
afw:Anae109_4215	ncbi-geneid:5375388	2.5.1.7	55205
afw:Anae109_4216	ncbi-geneid:5374868	2.4.2.17	53850
afw:Anae109_4245	ncbi-geneid:5378354	2.6.1.17	53383
afw:Anae109_4250	ncbi-geneid:5378384	2.7.13.3	55874|47384|55785|55785|55785
afw:Anae109_4268	ncbi-geneid:5375668	2.1.1.-	53335
afw:Anae109_4269	ncbi-geneid:5375669	4.2.1.9	143975|52016
afw:Anae109_4290	ncbi-geneid:5375565	2.4.1.57	53756
afw:Anae109_4291	ncbi-geneid:5376121	5.5.1.4	51735|55347
afw:Anae109_4299	ncbi-geneid:5378248	3.4.21.89	51306
afw:Anae109_4301	ncbi-geneid:5375153	6.5.1.1	56091|50249|117018
afw:Anae109_4305	ncbi-geneid:5375157	3.4.24.-	53163
afw:Anae109_4308	ncbi-geneid:5378317	1.8.98.1	54862|51971
afw:Anae109_4310	ncbi-geneid:5378319	2.7.1.69	55804
afw:Anae109_4313	ncbi-geneid:5376782	3.6.3.-	52540
afw:Anae109_4316	ncbi-geneid:5378097	3.1.3.45	56784
afw:Anae109_4318	ncbi-geneid:5378099	6.3.4.2	52540|52317
afw:Anae109_4319	ncbi-geneid:5378100	2.7.7.38	53448
afw:Anae109_4321	ncbi-geneid:5374656	5.4.99.12	55120
afw:Anae109_4325	ncbi-geneid:5374660	2.1.1.34	75217
afw:Anae109_4334	ncbi-geneid:5378178	5.3.1.23	100950
afw:Anae109_4336	ncbi-geneid:5376151	6.3.5.6|6.3.5.7	55931|89095
afw:Anae109_4338	ncbi-geneid:5376153	3.5.1.4|6.3.5.6|6.3.5.7	75304
afw:Anae109_4339	ncbi-geneid:5376154	6.3.5.6|6.3.5.7	141000
afw:Anae109_4348	ncbi-geneid:5375803	1.6.99.5|1.6.5.3	142019|140490|142984
afw:Anae109_4349	ncbi-geneid:5375804	1.6.5.3	52833
afw:Anae109_4354	ncbi-geneid:5376099	2.4.2.14	53271|56235
afw:Anae109_4356	ncbi-geneid:5377952	3.1.2.-	54637
afw:Anae109_4362	ncbi-geneid:5376534	6.3.5.3	56042|55326|55326|56042
afw:Anae109_4365	ncbi-geneid:5376537	2.7.13.3	55874|47384|55785|55785
afw:Anae109_4380	ncbi-geneid:5377864	3.2.2.21	50486
afw:Anae109_4383	ncbi-geneid:5377174	2.7.1.40	51621|52935|50800
afw:Anae109_4390	ncbi-geneid:5376953	3.6.4.3|3.4.24.-	140990|52540
afw:Anae109_4391	ncbi-geneid:5377982	2.7.8.-	56024|56024
afw:Anae109_4398	ncbi-geneid:5378337	2.7.13.3	55874|47384|55785
afw:Anae109_4400	ncbi-geneid:5378339	6.3.1.2	55931|54368
afw:Anae109_4403	ncbi-geneid:5375498	2.7.7.4	88697
afw:Anae109_4404	ncbi-geneid:5375499	1.1.1.100	51735
afw:Anae109_4419	ncbi-geneid:5373983	3.2.1.52	51445
afw:Anae109_4422	ncbi-geneid:5374557	3.6.3.-	52540
afw:Anae109_4428	ncbi-geneid:5375346	2.7.10.2	52540
afw:Anae109_4430	ncbi-geneid:5375348	3.1.3.48	52788
afw:Anae109_4432	ncbi-geneid:5375134	1.7.7.1|1.8.1.2	56014|56014|55124|55124
afw:Anae109_4440	ncbi-geneid:5376449	1.1.1.271	51735
afw:Anae109_4441	ncbi-geneid:5375786	4.2.1.47	51735
afw:Anae109_4443	ncbi-geneid:5375788	4.2.1.46	51735
afw:Anae109_4447	ncbi-geneid:5376172	1.1.1.22	51735|52413|48179
afw:Anae109_4461	ncbi-geneid:5376258	2.7.13.3
afw:Anae109_4465	ncbi-geneid:5376262	2.7.4.16	55326|56042
afw:Anae109_4466	ncbi-geneid:5376211	2.7.13.3	55874|47384
afw:Anae109_4468	ncbi-geneid:5376213	3.6.4.12	52540
afw:Anae109_4474	ncbi-geneid:5373851	1.3.1.74	53067|53067|100920
afw:Anae109_4478	ncbi-geneid:5375693	3.6.4.-	52540|52540|52540|143517|141259|52540
afw:Anae109_4481	ncbi-geneid:5375576	5.2.1.8	109998|54534
afw:Anae109_4482	ncbi-geneid:5375577	1.1.1.262	53659
afw:Anae109_4486	ncbi-geneid:5375959	3.6.3.14	81333
afw:Anae109_4487	ncbi-geneid:5375960	3.6.3.14	81336
afw:Anae109_4491	ncbi-geneid:5375556	5.4.3.8	53383
afw:Anae109_4493	ncbi-geneid:5375558	5.99.1.3	56719|101904
afw:Anae109_4494	ncbi-geneid:5375559	3.6.3.14	51344
afw:Anae109_4495	ncbi-geneid:5375560	3.6.3.14	52540|47917|50615
afw:Anae109_4496	ncbi-geneid:5375586	3.6.3.14	52943
afw:Anae109_4497	ncbi-geneid:5375587	3.6.3.14	52540|47917|50615
afw:Anae109_4498	ncbi-geneid:5375588	3.6.3.14	47928
afw:Anae109_4504	ncbi-geneid:5377995	2.1.1.170	53335
afw:Anae109_4504	ncbi-geneid:5377995	2.1.1.170	53335
