# Supplementary material for: Tracing the Repertoire of Promiscuous Enzymes along the Metabolic Pathways in Archaeal Organisms
Source: Life (Basel). 2017 Jul 13;7(3):30. doi: 10.3390/life7030030 (PMC5617955; doi:10.3390/life7030030)
Supplement: Supplementary file 1 [file life-07-00030-s001.zip › Table_S2/ahe.txt]

KEGGID	NCBIGI	ECs	SFamilyID
ahe:Arch_0002	ncbi-geneid:9260554	2.7.7.7	55979|55979|55979
ahe:Arch_0005	ncbi-geneid:9260557	5.99.1.3	56719|55874|54211
ahe:Arch_0006	ncbi-geneid:9260558	5.99.1.3	56719|101904
ahe:Arch_0011	ncbi-geneid:9260565	2.7.8.20	53649
ahe:Arch_0026	ncbi-geneid:9260580	3.2.1.18	50939|57997
ahe:Arch_0034	ncbi-geneid:9260588	3.2.1.24	88713|74650|88688
ahe:Arch_0036	ncbi-geneid:9260590	2.7.1.4	53613
ahe:Arch_0038	ncbi-geneid:9260592	1.1.1.284|1.1.1.1	50129|51735
ahe:Arch_0041	ncbi-geneid:9260595	4.2.1.44	51658
ahe:Arch_0042	ncbi-geneid:9260596	1.1.1.18	51735|55347
ahe:Arch_0043	ncbi-geneid:9260597	2.2.1.2	51569
ahe:Arch_0045	ncbi-geneid:9260599	2.7.1.92	53613
ahe:Arch_0047	ncbi-geneid:9260601	5.3.1.-	51182
ahe:Arch_0048	ncbi-geneid:9260602	3.7.1.-	52518|52467|52518
ahe:Arch_0049	ncbi-geneid:9260603	1.2.1.27	53720
ahe:Arch_0056	ncbi-geneid:9260610	2.7.1.2	53067
ahe:Arch_0057	ncbi-geneid:9260611	3.2.1.51	51445
ahe:Arch_0060	ncbi-geneid:9260614	3.1.4.46	51695
ahe:Arch_0067	ncbi-geneid:9260621	4.2.1.46	51735
ahe:Arch_0086	ncbi-geneid:9260640	1.1.1.133	51735
ahe:Arch_0089	ncbi-geneid:9260643	5.1.3.13	51182
ahe:Arch_0092	ncbi-geneid:9260646	2.4.1.-	53448
ahe:Arch_0093	ncbi-geneid:9260647	2.7.7.24	53448
ahe:Arch_0096	ncbi-geneid:9260650	5.2.1.8	50891
ahe:Arch_0102	ncbi-geneid:9260656	2.7.11.1	56112
ahe:Arch_0103	ncbi-geneid:9260657	2.4.1.129	56601
ahe:Arch_0105	ncbi-geneid:9260659	3.1.3.16	81606
ahe:Arch_0110	ncbi-geneid:9260665	3.1.26.4
ahe:Arch_0111	ncbi-geneid:9260666	3.4.21.83	50993|53474
ahe:Arch_0113	ncbi-geneid:9260668	3.2.2.9	53167
ahe:Arch_0114	ncbi-geneid:9260669	4.4.1.21	63411
ahe:Arch_0117	ncbi-geneid:9260672	1.17.4.1	51998|48168
ahe:Arch_0119	ncbi-geneid:9260674	1.17.4.1	47240
ahe:Arch_0121	ncbi-geneid:9260676	3.1.3.48	52788
ahe:Arch_0124	ncbi-geneid:9260679	3.6.3.21	52540
ahe:Arch_0127	ncbi-geneid:9260682	3.6.4.13	52540
ahe:Arch_0131	ncbi-geneid:9260686	5.4.2.2	53738|53738|55957|53738
ahe:Arch_0133	ncbi-geneid:9260688	3.6.3.4	56784|81653|55008|81665
ahe:Arch_0140	ncbi-geneid:9260695	4.2.1.10	51569
ahe:Arch_0147	ncbi-geneid:9260702	3.5.4.13	51283
ahe:Arch_0157	ncbi-geneid:9260712	3.6.3.25	52540
ahe:Arch_0158	ncbi-geneid:9260713	3.2.1.52	51445
ahe:Arch_0167	ncbi-geneid:9260722	3.4.21.26	53474|50993
ahe:Arch_0178	ncbi-geneid:9260733	6.1.1.17	52374
ahe:Arch_0182	ncbi-geneid:9260737	5.5.1.4	51735|55347
ahe:Arch_0184	ncbi-geneid:9260739	3.1.11.2	56219
ahe:Arch_0187	ncbi-geneid:9260742	3.6.1.-	55811
ahe:Arch_0192	ncbi-geneid:9260747	4.1.2.13	51569
ahe:Arch_0200	ncbi-geneid:9260755	4.1.1.32	53795|68923
ahe:Arch_0201	ncbi-geneid:9260756	6.3.2.6	56104
ahe:Arch_0202	ncbi-geneid:9260757	1.4.1.4	51735|53223
ahe:Arch_0203	ncbi-geneid:9260758	3.1.3.5	56300|55816
ahe:Arch_0211	ncbi-geneid:9260770	1.8.4.11|1.8.4.12	51316
ahe:Arch_0218	ncbi-geneid:9260778	3.6.3.27	52540
ahe:Arch_0226	ncbi-geneid:9260786	3.1.-.-	69500
ahe:Arch_0240	ncbi-geneid:9260800	2.7.9.1	56059|51621|52009
ahe:Arch_0247	ncbi-geneid:9260807	3.6.1.1	50324
ahe:Arch_0248	ncbi-geneid:9260808	3.4.16.4|3.4.21	56601
ahe:Arch_0250	ncbi-geneid:9260810	6.3.4.-	52402|82829
ahe:Arch_0251	ncbi-geneid:9260811	3.6.4.3|3.4.24.-	52540|140990
ahe:Arch_0252	ncbi-geneid:9260812	3.5.4.16	55620
ahe:Arch_0253	ncbi-geneid:9260813	2.5.1.15	51717
ahe:Arch_0254	ncbi-geneid:9260814	4.1.2.25|2.7.6.3	55083|55620
ahe:Arch_0259	ncbi-geneid:9260819	6.3.2.1	52374
ahe:Arch_0260	ncbi-geneid:9260820	4.1.1.11	50692
ahe:Arch_0261	ncbi-geneid:9260821	6.1.1.6	55681|50249
ahe:Arch_0262	ncbi-geneid:9260822	2.7.1.30	53067|53067
ahe:Arch_0264	ncbi-geneid:9260824	2.7.1.48	52540
ahe:Arch_0265	ncbi-geneid:9260825	1.1.5.3	46548
ahe:Arch_0266	ncbi-geneid:9260826	1.1.5.3	51905
ahe:Arch_0267	ncbi-geneid:9260827	1.1.5.3	51905|54373
ahe:Arch_0269	ncbi-geneid:9260829	3.2.2.-	48150
ahe:Arch_0284	ncbi-geneid:9260844	6.2.1.26	56801
ahe:Arch_0285	ncbi-geneid:9260845	4.1.3.36	52096
ahe:Arch_0287	ncbi-geneid:9260847	4.2.1.113	51604
ahe:Arch_0288	ncbi-geneid:9260848	2.2.1.9	52518|52518
ahe:Arch_0289	ncbi-geneid:9260849	3.4.21.-	50494|50156
ahe:Arch_0290	ncbi-geneid:9260850	5.4.4.2	56322
ahe:Arch_0291	ncbi-geneid:9260851	2.1.1	53335
ahe:Arch_0294	ncbi-geneid:9260854	1.6.99.5|1.6.5.3	56770
ahe:Arch_0295	ncbi-geneid:9260855	1.6.5.3	143243
ahe:Arch_0296	ncbi-geneid:9260856	1.6.99.5|1.6.5.3	56762
ahe:Arch_0297	ncbi-geneid:9260857	1.6.5.3	52833
ahe:Arch_0298	ncbi-geneid:9260858	1.6.99.5|1.6.5.3	142019|140490|142984
ahe:Arch_0299	ncbi-geneid:9260859	1.6.5.3	53706|54292
ahe:Arch_0301	ncbi-geneid:9260861	1.6.5.3	54862
ahe:Arch_0307	ncbi-geneid:9260867	2.5.1.30	48576
ahe:Arch_0309	ncbi-geneid:9260869	2.1.1.-	53335|50249
ahe:Arch_0326	ncbi-geneid:9260886	3.6.1.-	52540
ahe:Arch_0327	ncbi-geneid:9260887	2.5.1.19	55205
ahe:Arch_0330	ncbi-geneid:9260890	2.7.1.2	53067
ahe:Arch_0331	ncbi-geneid:9260891	5.1.3.9	51366
ahe:Arch_0332	ncbi-geneid:9260892	3.5.99.6	100950
ahe:Arch_0333	ncbi-geneid:9260893	3.5.1.25	51556
ahe:Arch_0346	ncbi-geneid:9260906	1.2.4.2	52518|52777|52518
ahe:Arch_0350	ncbi-geneid:9260910	3.1.4.46	51695
ahe:Arch_0351	ncbi-geneid:9260912	6.1.1.19	52374|47323|55190
ahe:Arch_0352	ncbi-geneid:9260913	2.7.1.39	54211
ahe:Arch_0357	ncbi-geneid:9260918	2.1.1.-	53335
ahe:Arch_0361	ncbi-geneid:9260922	3.6.3.14	81336
ahe:Arch_0362	ncbi-geneid:9260923	3.6.3.14	81333
ahe:Arch_0363	ncbi-geneid:9260924	3.6.3.14	81573
ahe:Arch_0365	ncbi-geneid:9260926	3.6.3.14	52540|47917|50615
ahe:Arch_0366	ncbi-geneid:9260927	3.6.3.14	52943
ahe:Arch_0367	ncbi-geneid:9260928	3.6.3.14	52540|47917|50615
ahe:Arch_0368	ncbi-geneid:9260929	3.6.3.14	51344
ahe:Arch_0377	ncbi-geneid:9260938	3.2.1.20	51445
ahe:Arch_0383	ncbi-geneid:9260944	2.4.1.18	51445|51011|81296
ahe:Arch_0385	ncbi-geneid:9260946	5.4.99.16	51445|51011
ahe:Arch_0388	ncbi-geneid:9260949	2.4.1.1	53756
ahe:Arch_0389	ncbi-geneid:9260950	6.1.1.2	52374
ahe:Arch_0391	ncbi-geneid:9260952	3.2.1.-	51445|81296|51011
ahe:Arch_0392	ncbi-geneid:9260953	3.6.1.22	55811
ahe:Arch_0393	ncbi-geneid:9260954	3.6.4.12	52540|47819
ahe:Arch_0408	ncbi-geneid:9260970	1.5.1.3	53597
ahe:Arch_0409	ncbi-geneid:9260971	2.1.1.45	55831
ahe:Arch_0417	ncbi-geneid:9260979	6.5.1.2
ahe:Arch_0418	ncbi-geneid:9260980	2.7.8.-	56024|56024
ahe:Arch_0419	ncbi-geneid:9260981	6.3.5.6|6.3.5.7	141000
ahe:Arch_0420	ncbi-geneid:9260982	6.3.5.6|6.3.5.7	75304
ahe:Arch_0421	ncbi-geneid:9260983	6.3.5.6|6.3.5.7	55931|89095
ahe:Arch_0422	ncbi-geneid:9260984	1.1.1.38	51735|53223
ahe:Arch_0428	ncbi-geneid:9260993	4.3.1.1	48557
ahe:Arch_0430	ncbi-geneid:9260995	2.3.1.54	51998
ahe:Arch_0432	ncbi-geneid:9260997	1.97.1.4	102114
ahe:Arch_0436	ncbi-geneid:9261001	5.3.1.12	51556
ahe:Arch_0437	ncbi-geneid:9261002	2.7.1.45	53613
ahe:Arch_0438	ncbi-geneid:9261003	4.1.3.16|4.1.2.14	51569
ahe:Arch_0439	ncbi-geneid:9261004	4.2.1.8	51658
ahe:Arch_0440	ncbi-geneid:9261005	1.1.1.57	51735|48179
ahe:Arch_0448	ncbi-geneid:9261016	3.1.-.-
ahe:Arch_0468	ncbi-geneid:9261037	3.1.2.-	54637|54637
ahe:Arch_0469	ncbi-geneid:9261038	2.4.1.25	51445
ahe:Arch_0470	ncbi-geneid:9261039	2.7.1.69	55604
ahe:Arch_0473	ncbi-geneid:9261042	3.4.11.2	55486|63737
ahe:Arch_0474	ncbi-geneid:9261043	3.4.24.-	55486
ahe:Arch_0475	ncbi-geneid:9261044	5.3.1.6	89623
ahe:Arch_0476	ncbi-geneid:9261045	2.3.1.30	51161
ahe:Arch_0477	ncbi-geneid:9261046	2.5.1.47	53686
ahe:Arch_0488	ncbi-geneid:9261057	1.1.1.274	51430
ahe:Arch_0497	ncbi-geneid:9261066	3.2.1.51	51445
ahe:Arch_0504	ncbi-geneid:9261073	2.1.1.72	53335
ahe:Arch_0517	ncbi-geneid:9261086	2.5.1.6	55973|55973|55973
ahe:Arch_0527	ncbi-geneid:9261096	2.7.13.3	55874
ahe:Arch_0541	ncbi-geneid:9261113	3.4.21.92	52096
ahe:Arch_0542	ncbi-geneid:9261114	3.4.21.92	52096
ahe:Arch_0546	ncbi-geneid:9261118	3.1.3.25	56655
ahe:Arch_0547	ncbi-geneid:9261119	6.2.1.3	56801
ahe:Arch_0549	ncbi-geneid:9261121	6.1.1.9	52374|47323|50677
ahe:Arch_0553	ncbi-geneid:9261125	6.1.1.5	52374|47323|50677
ahe:Arch_0554	ncbi-geneid:9261126	6.3.2.17|6.3.2.12	53623|53244
ahe:Arch_0555	ncbi-geneid:9261127	2.7.4.6	54919
ahe:Arch_0556	ncbi-geneid:9261128	2.7.1.-	101473
ahe:Arch_0571	ncbi-geneid:9261143	2.1.1.31	75217|55729
ahe:Arch_0573	ncbi-geneid:9261145	3.4.21.89	51306
ahe:Arch_0574	ncbi-geneid:9261146	3.1.26.4	53098
ahe:Arch_0580	ncbi-geneid:9261152	3.4.21.-	52743
ahe:Arch_0587	ncbi-geneid:9261159	1.5.5.-	51905|54373
ahe:Arch_0600	ncbi-geneid:9261172	2.7.4.22	53633
ahe:Arch_0603	ncbi-geneid:9261175	2.1.1.-	102114
ahe:Arch_0605	ncbi-geneid:9261177	1.1.1.267	55347|51735|69055
ahe:Arch_0606	ncbi-geneid:9261178	3.4.24.-	50156
ahe:Arch_0607	ncbi-geneid:9261179	1.17.7.1	56014|51717
ahe:Arch_0609	ncbi-geneid:9261181	6.1.1.15	55681|52954|55826
ahe:Arch_0616	ncbi-geneid:9261188	5.4.99.12	55120
ahe:Arch_0626	ncbi-geneid:9261198	2.7.1.26|2.7.7.2	82114|52374
ahe:Arch_0631	ncbi-geneid:9261203	3.6.3.34	52540
ahe:Arch_0633	ncbi-geneid:9261205	2.7.7.8	54211|54211|55666|55666|54791|50249|46915
ahe:Arch_0637	ncbi-geneid:9261209	3.1.-.-	56281
ahe:Arch_0638	ncbi-geneid:9261210	3.6.3.30	52540|50331
ahe:Arch_0652	ncbi-geneid:9261224	2.5.1.75	52540
ahe:Arch_0655	ncbi-geneid:9261227	3.6.4.12	52540
ahe:Arch_0656	ncbi-geneid:9261228	3.4.21.88	51306|46785
ahe:Arch_0659	ncbi-geneid:9261231	6.2.1.3	56801
ahe:Arch_0663	ncbi-geneid:9261235	2.7.7.7	56672|100879
ahe:Arch_0666	ncbi-geneid:9261238	2.1.1.-	53335|81799
ahe:Arch_0668	ncbi-geneid:9261240	2.4.1.129	56601|56519
ahe:Arch_0669	ncbi-geneid:9261241	6.3.2.13	53623|53244|63418
ahe:Arch_0670	ncbi-geneid:9261242	6.3.2.10	53623|53244|63418
ahe:Arch_0672	ncbi-geneid:9261244	6.3.2.9	53623|53244|51735
ahe:Arch_0674	ncbi-geneid:9261246	2.4.1.227	53756
ahe:Arch_0675	ncbi-geneid:9261247	6.3.2.8	53623|53244|51984
ahe:Arch_0683	ncbi-geneid:9261255	5.4.99.12	55120|55174
ahe:Arch_0685	ncbi-geneid:9261257	2.7.7.7	89550
ahe:Arch_0690	ncbi-geneid:9261262	3.6.3.-	52540
ahe:Arch_0692	ncbi-geneid:9261264	6.1.1.14	55681|52954
ahe:Arch_0696	ncbi-geneid:9261268	3.1.5.1	109604
ahe:Arch_0698	ncbi-geneid:9261270	3.6.3.17	52540|52540
ahe:Arch_0701	ncbi-geneid:9261273	2.7.7.-	56731|57783
ahe:Arch_0715	ncbi-geneid:9261289	3.1.3.18	56784
ahe:Arch_0718	ncbi-geneid:9261292	1.2.4.1	52518|52518|52922
ahe:Arch_0722	ncbi-geneid:9261297	3.2.1.52	51445|55545|49785
ahe:Arch_0726	ncbi-geneid:9261302	2.7.1.63	53067
ahe:Arch_0727	ncbi-geneid:9261303	3.4.11.18	55920
ahe:Arch_0728	ncbi-geneid:9261304	2.1.2.11	51621
ahe:Arch_0729	ncbi-geneid:9261305	6.3.1.2	55931|54368
ahe:Arch_0730	ncbi-geneid:9261306	2.7.7.42	81301|81301|81593|81593
ahe:Arch_0732	ncbi-geneid:9261308	6.3.1.2	55931|54368
ahe:Arch_0735	ncbi-geneid:9261311	2.3.1.61	52777|51230|51230|47005
ahe:Arch_0736	ncbi-geneid:9261312	1.8.1.4	51905|55424
ahe:Arch_0738	ncbi-geneid:9261314	3.6.3.34	52540
ahe:Arch_0742	ncbi-geneid:9261318	3.4.11.1	53187|52949
ahe:Arch_0747	ncbi-geneid:9261323	5.2.1.8	54534|54534
ahe:Arch_0748	ncbi-geneid:9261324	1.15.1.1	54719|46609
ahe:Arch_0750	ncbi-geneid:9261326	2.7.7.7	53098|82771
ahe:Arch_0752	ncbi-geneid:9261328	2.7.1.90	53784
ahe:Arch_0753	ncbi-geneid:9261329	2.5.1.54	51569
ahe:Arch_0754	ncbi-geneid:9261330	2.7.11.1	56112
ahe:Arch_0757	ncbi-geneid:9261333	2.5.1.1|2.5.1.10|2.5.1.29	48576
ahe:Arch_0761	ncbi-geneid:9261337	2.7.7.7
ahe:Arch_0763	ncbi-geneid:9261339	5.99.1.3	56719|55874|54211
ahe:Arch_0766	ncbi-geneid:9261342	5.99.1.3	56719|101904
ahe:Arch_0769	ncbi-geneid:9261345	2.7.1.21	52540|57716
ahe:Arch_0780	ncbi-geneid:9261356	2.1.1.72	53335
ahe:Arch_0781	ncbi-geneid:9261357	3.1.21.5	52540
ahe:Arch_0791	ncbi-geneid:9261367	5.4.99.18	52255
ahe:Arch_0796	ncbi-geneid:9261372	4.2.1.3	53732|52016
ahe:Arch_0797	ncbi-geneid:9261373	2.2.1.7	52518|52518|52922
ahe:Arch_0798	ncbi-geneid:9261374	3.1.13.5	53098|47819
ahe:Arch_0800	ncbi-geneid:9261376	3.2.1.141	51445|81296
ahe:Arch_0801	ncbi-geneid:9261377	5.4.99.15	51445
ahe:Arch_0802	ncbi-geneid:9261378	3.2.1.-	51445|81296|51011
ahe:Arch_0810	ncbi-geneid:9261392	3.6.3.-	52540
ahe:Arch_0812	ncbi-geneid:9261394	4.3.1.17	143548
ahe:Arch_0813	ncbi-geneid:9261395	6.1.1.3	55681|55186|52954
ahe:Arch_0816	ncbi-geneid:9261398	2.4.1.57	53756
ahe:Arch_0821	ncbi-geneid:9261403	3.1.22.4	53098
ahe:Arch_0827	ncbi-geneid:9261409	2.4.2.7	53271
ahe:Arch_0828	ncbi-geneid:9261410	2.7.6.5	109604|81301|81271|55021
ahe:Arch_0832	ncbi-geneid:9261414	6.1.1.21	55681|52954
ahe:Arch_0835	ncbi-geneid:9261417	3.6.4.13	52540
ahe:Arch_0837	ncbi-geneid:9261419	6.1.1.12	55681|55261|50249
ahe:Arch_0842	ncbi-geneid:9261424	6.1.1.7	55681|101353|55186|50447
ahe:Arch_0843	ncbi-geneid:9261425	3.1.-.-	53098
ahe:Arch_0847	ncbi-geneid:9261429	4.2.3.5	103263
ahe:Arch_0848	ncbi-geneid:9261430	2.7.1.71|4.2.3.4	56796|52540
ahe:Arch_0853	ncbi-geneid:9261435	2.7.4.8	52540
ahe:Arch_0854	ncbi-geneid:9261436	2.7.7.6	63562
ahe:Arch_0855	ncbi-geneid:9261437	6.3.2.5|4.1.1.36	102645|52507
ahe:Arch_0856	ncbi-geneid:9261438	2.5.1.6	55973|55973|55973
ahe:Arch_0858	ncbi-geneid:9261440	2.1.2.9	53328|50486
ahe:Arch_0859	ncbi-geneid:9261441	2.1.1.-	53335|48013
ahe:Arch_0860	ncbi-geneid:9261442	5.1.3.1	51366
ahe:Arch_0866	ncbi-geneid:9261448	3.6.4.-	52540
ahe:Arch_0867	ncbi-geneid:9261449	2.3.1.-	56317
ahe:Arch_0872	ncbi-geneid:9261454	3.4.11.2	55486|63737
ahe:Arch_0874	ncbi-geneid:9261457	2.7.4.14	52540
ahe:Arch_0875	ncbi-geneid:9261458	5.4.99.12	55120|55174
ahe:Arch_0880	ncbi-geneid:9261463	2.2.1.1	52518|52518|52922
ahe:Arch_0882	ncbi-geneid:9261465	5.3.1.1	51351
ahe:Arch_0883	ncbi-geneid:9261466	2.7.2.3	53748
ahe:Arch_0884	ncbi-geneid:9261467	1.2.1.12	55347|51735
ahe:Arch_0893	ncbi-geneid:9261476	2.7.1.24	52540
ahe:Arch_0896	ncbi-geneid:9261479	2.7.7.7	56672|88723|47807|53098
ahe:Arch_0899	ncbi-geneid:9261483	2.7.1.40	51621|52935|50800
ahe:Arch_0906	ncbi-geneid:9261490	2.1.1.36	53335
ahe:Arch_0913	ncbi-geneid:9261497	1.1.1.25	51735|53223
ahe:Arch_0921	ncbi-geneid:9261506	2.1.1.-	75217
ahe:Arch_0923	ncbi-geneid:9261508	2.1.1.-	75217|55315
ahe:Arch_0926	ncbi-geneid:9261511	3.6.3.34	52540
ahe:Arch_0928	ncbi-geneid:9261513	2.7.7.27	53448|51161
ahe:Arch_0933	ncbi-geneid:9261518	2.8.1.7|4.4.1.16	53383
ahe:Arch_0945	ncbi-geneid:9261530	2.7.1.23	111331
ahe:Arch_0950	ncbi-geneid:9261538	6.1.1.1	52374|55174
ahe:Arch_0952	ncbi-geneid:9261540	1.-.-.-	55469
ahe:Arch_0954	ncbi-geneid:9261542	2.6.1.11	53383
ahe:Arch_0956	ncbi-geneid:9261544	6.1.1.20	56037|55681|54991|50249|46955
ahe:Arch_0957	ncbi-geneid:9261545	6.1.1.20	55681|46589
ahe:Arch_0959	ncbi-geneid:9261547	4.2.1.52	51569
ahe:Arch_0971	ncbi-geneid:9261559	2.5.1.31	64005
ahe:Arch_0977	ncbi-geneid:9261565	2.1.1.-	75217|88697
ahe:Arch_0986	ncbi-geneid:9261574	1.3.99.22	102114
ahe:Arch_0987	ncbi-geneid:9261575	2.1.1.33	53335
ahe:Arch_0993	ncbi-geneid:9261581	1.6.1.2	52467
ahe:Arch_0994	ncbi-geneid:9261582	1.6.1.2	52283|51735
ahe:Arch_0995	ncbi-geneid:9261583	2.7.7.7	48019|52540
ahe:Arch_1000	ncbi-geneid:9261588	6.1.1.4	52374|50677|47323
ahe:Arch_1005	ncbi-geneid:9261593	2.4.2.1	53167
ahe:Arch_1014	ncbi-geneid:9261602	3.4.19.3	53182
ahe:Arch_1015	ncbi-geneid:9261603	3.4.21.96	52743|52025
ahe:Arch_1018	ncbi-geneid:9261606	6.1.1.6	55681|50249
ahe:Arch_1019	ncbi-geneid:9261607	2.1.3.2	53671|57825
ahe:Arch_1020	ncbi-geneid:9261608	2.4.2.10	53271
ahe:Arch_1021	ncbi-geneid:9261609	4.1.1.23	51366
ahe:Arch_1022	ncbi-geneid:9261610	1.3.3.1	51395
ahe:Arch_1024	ncbi-geneid:9261612	6.3.5.5	56059|56059|52440|52440|48108|52335
ahe:Arch_1025	ncbi-geneid:9261613	3.5.2.3	51556|51338
ahe:Arch_1051	ncbi-geneid:9261639	3.1.21.3	116734
ahe:Arch_1052	ncbi-geneid:9261640	3.1.21.3	116734
ahe:Arch_1053	ncbi-geneid:9261641	2.1.1.72	53335
ahe:Arch_1054	ncbi-geneid:9261642	3.1.21.3	52540|52540
ahe:Arch_1063	ncbi-geneid:9261653	5.4.2.1
ahe:Arch_1066	ncbi-geneid:9261656	2.7.7.18	52374
ahe:Arch_1072	ncbi-geneid:9261662	3.1.26.12	50249
ahe:Arch_1079	ncbi-geneid:9261669	3.2.2.23|4.2.99.18	81624|46946|57716
ahe:Arch_1080	ncbi-geneid:9261670	3.1.26.3	69065|54768
ahe:Arch_1083	ncbi-geneid:9261673	2.7.7.3	52374
ahe:Arch_1085	ncbi-geneid:9261675	3.6.4.12	52540|52540|50249
ahe:Arch_1087	ncbi-geneid:9261677	3.6.3.34	52540
ahe:Arch_1091	ncbi-geneid:9261681	2.7.4.16	55326|56042
ahe:Arch_1092	ncbi-geneid:9261682	6.3.2.4	56059|52440
ahe:Arch_1094	ncbi-geneid:9261684	2.5.1.7	55205
ahe:Arch_1096	ncbi-geneid:9261686	2.4.1.-	53756
ahe:Arch_1097	ncbi-geneid:9261687	3.4.15.5	55486
ahe:Arch_1100	ncbi-geneid:9261693	6.1.1.17	52374|48163
ahe:Arch_1106	ncbi-geneid:9261700	1.11.1.15	52833
ahe:Arch_1109	ncbi-geneid:9261703	3.6.1.15	52972
ahe:Arch_1110	ncbi-geneid:9261704	2.7.7.56	54211|55666
ahe:Arch_1113	ncbi-geneid:9261707	5.1.1.3	53681|53681
ahe:Arch_1116	ncbi-geneid:9261710	2.4.2.11	51690|54675
ahe:Arch_1123	ncbi-geneid:9261717	2.7.1.29	82549|101473
ahe:Arch_1125	ncbi-geneid:9261719	6.3.1.5	52402
ahe:Arch_1132	ncbi-geneid:9261726	4.99.1.1	53800
ahe:Arch_1140	ncbi-geneid:9261734	2.6.-.-	52317
ahe:Arch_1141	ncbi-geneid:9261735	4.-.-.-	51366
ahe:Arch_1159	ncbi-geneid:9261753	3.2.2.20	48150
ahe:Arch_1164	ncbi-geneid:9261758	2.7.1.6	55060|54211
ahe:Arch_1167	ncbi-geneid:9261761	5.1.3.2	51735
ahe:Arch_1171	ncbi-geneid:9261765	1.6.99.3	51905
ahe:Arch_1174	ncbi-geneid:9261768	6.3.4.5	69864|52402
ahe:Arch_1175	ncbi-geneid:9261769	4.3.2.1	48557
ahe:Arch_1177	ncbi-geneid:9261771	4.3.2.2	48557
ahe:Arch_1178	ncbi-geneid:9261772	6.3.4.4	52540
ahe:Arch_1179	ncbi-geneid:9261773	1.1.1.205	51412|54631
ahe:Arch_1230	ncbi-geneid:9261824	3.6.4.12	52540
ahe:Arch_1237	ncbi-geneid:9261831	3.4.11.9	55920|53092
ahe:Arch_1256	ncbi-geneid:9261850	1.8.99.-	53706|50692
ahe:Arch_1262	ncbi-geneid:9261856	2.4.2.1	53167
ahe:Arch_1264	ncbi-geneid:9261858	4.1.2.4	51569
ahe:Arch_1266	ncbi-geneid:9261860	2.4.2.2|2.4.2.4	52418|54680|47648
ahe:Arch_1267	ncbi-geneid:9261861	3.5.4.5	53927
ahe:Arch_1270	ncbi-geneid:9261864	3.6.3.17	52540|52540
ahe:Arch_1272	ncbi-geneid:9261866	2.7.7.13	53448|159283
ahe:Arch_1274	ncbi-geneid:9261868	3.1.11.2	56219
ahe:Arch_1275	ncbi-geneid:9261869	1.5.1.5|3.5.4.9	51735|53223
ahe:Arch_1276	ncbi-geneid:9261870	2.1.2.1	53383
ahe:Arch_1277	ncbi-geneid:9261871	3.5.1.10	53328|55021
ahe:Arch_1278	ncbi-geneid:9261872	2.7.1.49|2.7.4.7	53613|48613
ahe:Arch_1279	ncbi-geneid:9261873	2.5.1.3	51391
ahe:Arch_1280	ncbi-geneid:9261874	2.7.1.50	53613
ahe:Arch_1281	ncbi-geneid:9261875	2.3.1.79	51161
ahe:Arch_1287	ncbi-geneid:9261881	1.1.1.82|1.1.1.37	56327|51735
ahe:Arch_1289	ncbi-geneid:9261883	5.3.1.9	53697
ahe:Arch_1291	ncbi-geneid:9261885	2.7.1.11	53784|53784
ahe:Arch_1292	ncbi-geneid:9261886	3.2.1.23	51445|49785|49785|49303|49785
ahe:Arch_1295	ncbi-geneid:9261889	6.2.1.5	52210|51735
ahe:Arch_1296	ncbi-geneid:9261890	6.2.1.5	56059|52210
ahe:Arch_1298	ncbi-geneid:9261892	3.6.4.12	52540
ahe:Arch_1299	ncbi-geneid:9261893	3.2.1.18	50939
ahe:Arch_1307	ncbi-geneid:9261901	6.3.5.2	52402|52317|54810
ahe:Arch_1315	ncbi-geneid:9261909	2.3.1.8	53659
ahe:Arch_1316	ncbi-geneid:9261910	2.7.2.1	53067|53067
ahe:Arch_1319	ncbi-geneid:9261913	4.2.1.2	48557
ahe:Arch_1320	ncbi-geneid:9261914	1.1.1.205	51412
ahe:Arch_1321	ncbi-geneid:9261915	2.7.7.7
ahe:Arch_1322	ncbi-geneid:9261916	1.6.4.-	51905|52833|52833
ahe:Arch_1323	ncbi-geneid:9261917	1.11.1.15	52833
ahe:Arch_1325	ncbi-geneid:9261919	1.7.1.7|1.1.1.205	51412
ahe:Arch_1329	ncbi-geneid:9261923	3.4.24.57	53067
ahe:Arch_1330	ncbi-geneid:9261924	1.3.99.1	46548|54292
ahe:Arch_1331	ncbi-geneid:9261925	1.3.99.1	51905|46977|56425
ahe:Arch_1333	ncbi-geneid:9261927	2.3.1.128	55729
ahe:Arch_1337	ncbi-geneid:9261931	5.1.1.1	51419|50621
ahe:Arch_1339	ncbi-geneid:9261933	2.6.1.16	53697|56235
ahe:Arch_1340	ncbi-geneid:9261934	2.7.1.33	52540
ahe:Arch_1341	ncbi-geneid:9261935	5.4.2.10	53738|53738|53738|55957
ahe:Arch_1344	ncbi-geneid:9261938	5.4.99.12	55120
ahe:Arch_1345	ncbi-geneid:9261939	2.7.1.63	53067
ahe:Arch_1348	ncbi-geneid:9261942	2.7.7.6	56553|55257|47789
ahe:Arch_1354	ncbi-geneid:9261948	1.5.5.-	51905|54373
ahe:Arch_1360	ncbi-geneid:9261954	4.2.1.107	54637|54637
ahe:Arch_1361	ncbi-geneid:9261955	6.2.1.-	56801
ahe:Arch_1362	ncbi-geneid:9261956	2.8.3.-	89796
ahe:Arch_1363	ncbi-geneid:9261957	1.3.99.-	56645|47203
ahe:Arch_1364	ncbi-geneid:9261958	3.1.1.-	53474
ahe:Arch_1366	ncbi-geneid:9261960	3.4.11.18	55920
ahe:Arch_1367	ncbi-geneid:9261961	2.7.4.3	52540
ahe:Arch_1395	ncbi-geneid:9261989	2.7.7.6	64484
ahe:Arch_1396	ncbi-geneid:9261990	2.7.7.6	64484
ahe:Arch_1399	ncbi-geneid:9261993	2.7.1.48	52540
ahe:Arch_1404	ncbi-geneid:9261999	2.6.1.1	53383
ahe:Arch_1408	ncbi-geneid:9262003	3.5.4.4	51556
ahe:Arch_1411	ncbi-geneid:9262006	1.1.1.158	56176|56194
ahe:Arch_1414	ncbi-geneid:9262012	1.18.1.2	51971
ahe:Arch_1418	ncbi-geneid:9262016	2.7.13.3	55874|47384|158472
ahe:Arch_1430	ncbi-geneid:9262028	4.6.1.1	55073
ahe:Arch_1433	ncbi-geneid:9262031	2.3.3.1	48256
ahe:Arch_1446	ncbi-geneid:9262044	2.8.1.8	102114
ahe:Arch_1447	ncbi-geneid:9262045	6.2.1.-	56801
ahe:Arch_1448	ncbi-geneid:9262046	3.4.11.21	53187|101821
ahe:Arch_1451	ncbi-geneid:9262049	1.1.1.42	53659
ahe:Arch_1453	ncbi-geneid:9262051	1.1.1.27	56327|51735
ahe:Arch_1454	ncbi-geneid:9262052	4.2.1.-	56529
ahe:Arch_1457	ncbi-geneid:9262055	3.4.11.4	53187|55031
ahe:Arch_1458	ncbi-geneid:9262056	2.7.1.69	51261|55604
ahe:Arch_1460	ncbi-geneid:9262058	2.7.3.9	51621|52009|47831
ahe:Arch_1474	ncbi-geneid:9262075	1.7.2.2	48695
ahe:Arch_1476	ncbi-geneid:9262077	5.3.1.6	89623
ahe:Arch_1477	ncbi-geneid:9262078	5.1.3.4	53639
ahe:Arch_1480	ncbi-geneid:9262081	3.2.2.-	52141
ahe:Arch_1501	ncbi-geneid:9262102	3.1.11.6	116842
ahe:Arch_1502	ncbi-geneid:9262103	2.7.1.4	53613
ahe:Arch_1503	ncbi-geneid:9262104	2.5.1.31|2.5.1.68	64005
ahe:Arch_1506	ncbi-geneid:9262107	1.8.4.11	55068
ahe:Arch_1507	ncbi-geneid:9262108	5.2.1.8	54534
ahe:Arch_1513	ncbi-geneid:9262115	3.6.1.11|3.6.1.40	53067|53067
ahe:Arch_1516	ncbi-geneid:9262118	4.2.1.11	51604|54826
ahe:Arch_1517	ncbi-geneid:9262119	3.6.4.-	52540|52540|52540|143517|141259|52540
ahe:Arch_1518	ncbi-geneid:9262120	3.1.1.29	53178
ahe:Arch_1520	ncbi-geneid:9262122	2.7.6.1	53271
ahe:Arch_1521	ncbi-geneid:9262123	2.3.1.157|2.7.7.23	53448|51161
ahe:Arch_1549	ncbi-geneid:9262152	3.4.21.92	52096
ahe:Arch_1587	ncbi-geneid:9262190	2.7.1.148	54211|55060
ahe:Arch_1588	ncbi-geneid:9262191	2.7.1.69	51261
ahe:Arch_1589	ncbi-geneid:9262192	2.7.1.69	55604
ahe:Arch_1591	ncbi-geneid:9262194	2.1.1.182	53335
ahe:Arch_1593	ncbi-geneid:9262196	3.1.21.-	51556
ahe:Arch_1594	ncbi-geneid:9262197	6.1.1.10	52374|47323|57770
ahe:Arch_1603	ncbi-geneid:9262206	2.7.13.3	55874
ahe:Arch_1605	ncbi-geneid:9262208	2.1.1.172	53335
ahe:Arch_1620	ncbi-geneid:9262224	5.3.1.8	51182
ahe:Arch_1627	ncbi-geneid:9262231	2.7.13.3	55874|47384|158472
ahe:Arch_1628	ncbi-geneid:9262232	2.3.1.51	69593
ahe:Arch_1634	ncbi-geneid:9262238	3.2.2.-	52141
ahe:Arch_1636	ncbi-geneid:9262240	2.3.1.29	53383
ahe:Arch_1637	ncbi-geneid:9262241	1.1.1.103	50129|51735
ahe:Arch_1646	ncbi-geneid:9262251	2.7.7.7	52540|48019
ahe:Arch_1658	ncbi-geneid:9262265	2.1.1.-	75217|55315
ahe:Arch_1659	ncbi-geneid:9262266	6.1.1.16	52374|47323
ahe:Arch_1661	ncbi-geneid:9262268	4.6.1.12	69765
ahe:Arch_1662	ncbi-geneid:9262269	2.7.7.60	53448
ahe:Arch_1665	ncbi-geneid:9262272	2.7.13.3	55874|47384
ahe:Arch_1667	ncbi-geneid:9262274	5.4.2.1
ahe:Arch_1702	ncbi-geneid:9262313	2.7.7.7	52540
ahe:Arch_1703	ncbi-geneid:9262314	2.7.4.9	52540
ahe:Arch_1704	ncbi-geneid:9262315	5.99.1.2	56712
ahe:Arch_1706	ncbi-geneid:9262317	1.97.1.4	102114
ahe:Arch_1707	ncbi-geneid:9262318	1.17.4.2	51998
ahe:Arch_1721	ncbi-geneid:9262332	4.2.99.18	48150
ahe:Arch_1727	ncbi-geneid:9262338	2.4.1.129	56601|53955
ahe:Arch_1729	ncbi-geneid:9262341	2.7.1.15	53613
ahe:Arch_1740	ncbi-geneid:9262352	3.5.1.88	56420
ahe:Arch_1745	ncbi-geneid:9262358	2.4.2.9	53271
ahe:Arch_1752	ncbi-geneid:9262365	6.1.1.11	55681|46589
ahe:Arch_1776	ncbi-geneid:9262392	2.1.1.-	53335
ahe:Arch_1783	ncbi-geneid:9262399	3.6.4.13	52540
ahe:Arch_1786	ncbi-geneid:9262402	2.4.2.29	51713
ahe:Arch_1792	ncbi-geneid:9262408	1.1.1.274	51430
ahe:Arch_1794	ncbi-geneid:9262410	3.6.4.12	52540|48024
ahe:Arch_1803	ncbi-geneid:9262419	2.4.1.129	56601|53955
ahe:Arch_1810	ncbi-geneid:9262426	1.8.1.9	51905
ahe:Arch_1815	ncbi-geneid:9262431	2.1.1.170	53335
ahe:Arch_1820	ncbi-geneid:9262436	3.1.26.5	54211
