# Supplementary material for: Tracing the Repertoire of Promiscuous Enzymes along the Metabolic Pathways in Archaeal Organisms
Source: Life (Basel). 2017 Jul 13;7(3):30. doi: 10.3390/life7030030 (PMC5617955; doi:10.3390/life7030030)
Supplement: Supplementary file 1 [file life-07-00030-s001.zip › Table_S2/ajs.txt]

KEGGID	NCBIGI	ECs	SFamilyID
ajs:Ajs_0002	ncbi-geneid:4670651	2.5.1.54	51569
ajs:Ajs_0014	ncbi-geneid:4673009	2.3.1.9	53901|53901
ajs:Ajs_0019	ncbi-geneid:4673897	3.6.3.4	56784|81653|55008|81665
ajs:Ajs_0022	ncbi-geneid:4674419	1.-.-.-	51395
ajs:Ajs_0023	ncbi-geneid:4673698	2.5.1.18	47616|52833
ajs:Ajs_0027	ncbi-geneid:4673399	2.1.1.170	53335
ajs:Ajs_0034	ncbi-geneid:4672209	1.8.2.1	46626
ajs:Ajs_0035	ncbi-geneid:4672168	1.8.2.1	56524|81296
ajs:Ajs_0040	ncbi-geneid:4671011	1.1.2.4	56176|55103
ajs:Ajs_0043	ncbi-geneid:4670769	2.5.1.17	89028
ajs:Ajs_0046	ncbi-geneid:4674675	3.1.2.1	100950|100950
ajs:Ajs_0052	ncbi-geneid:4671134	1.14.13.-	51905
ajs:Ajs_0054	ncbi-geneid:4671172	6.2.1.1|6.2.1.16	56801|56801
ajs:Ajs_0062	ncbi-geneid:4671869	1.3.99.3	47203|56645
ajs:Ajs_0063	ncbi-geneid:4672078	4.2.1.17	52096
ajs:Ajs_0071	ncbi-geneid:4673048	1.4.99.1	51905|54373
ajs:Ajs_0078	ncbi-geneid:4673772	4.1.1.32	53795|68923
ajs:Ajs_0080	ncbi-geneid:4673817	4.3.1.19	53686|55021
ajs:Ajs_0083	ncbi-geneid:4674343	2.1.1.13	82282
ajs:Ajs_0084	ncbi-geneid:4674537	3.6.4.12	52540|52540|47819
ajs:Ajs_0085	ncbi-geneid:4674510	1.97.1.4	102114
ajs:Ajs_0087	ncbi-geneid:4674310	1.17.4.2	51998
ajs:Ajs_0095	ncbi-geneid:4672024	4.3.1.17	143548
ajs:Ajs_0096	ncbi-geneid:4672014	2.6.1.-	53383
ajs:Ajs_0103	ncbi-geneid:4671405	1.3.99.3	56645|47203
ajs:Ajs_0105	ncbi-geneid:4671038	2.3.1.16|2.3.1.9	53901|53901
ajs:Ajs_0107	ncbi-geneid:4670752	4.2.1.17	52096
ajs:Ajs_0110	ncbi-geneid:4671397	4.2.1.17	52096
ajs:Ajs_0112	ncbi-geneid:4671479	5.1.99.4	89796
ajs:Ajs_0114	ncbi-geneid:4670740	4.1.3.6|4.1.3.34	51621
ajs:Ajs_0118	ncbi-geneid:4671539	1.3.99.10	56645|47203
ajs:Ajs_0122	ncbi-geneid:4671852	4.2.1.17	52096
ajs:Ajs_0123	ncbi-geneid:4672316	3.1.2.1	100950|100950
ajs:Ajs_0124	ncbi-geneid:4672578	2.3.1.9	53901|53901
ajs:Ajs_0130	ncbi-geneid:4674021	1.3.99.-	56645|47203
ajs:Ajs_0135	ncbi-geneid:4674714	1.4.1.3	51735|53223
ajs:Ajs_0140	ncbi-geneid:4674438	5.5.1.1	51604|54826
ajs:Ajs_0141	ncbi-geneid:4674368	5.3.3.4	54909
ajs:Ajs_0142	ncbi-geneid:4674315	1.13.11.1	49482
ajs:Ajs_0145	ncbi-geneid:4674230	1.10.2.2	50022
ajs:Ajs_0147	ncbi-geneid:4673292	2.1.1.13	56507|51717|52242|47644
ajs:Ajs_0150	ncbi-geneid:4672684	2.7.1.71	52540
ajs:Ajs_0153	ncbi-geneid:4671964	1.18.1.2	52343|63380
ajs:Ajs_0165	ncbi-geneid:4670681	3.1.1.17	63829
ajs:Ajs_0173	ncbi-geneid:4670817	1.11.1.9	52833
ajs:Ajs_0176	ncbi-geneid:4670888	5.1.1.1	51419|50621
ajs:Ajs_0178	ncbi-geneid:4670919	2.5.1.18	52833|47616
ajs:Ajs_0182	ncbi-geneid:4670962	2.6.1.42	56752
ajs:Ajs_0188	ncbi-geneid:4671032	1.13.12.16
ajs:Ajs_0197	ncbi-geneid:4671536	2.1.1.72	53335
ajs:Ajs_0209	ncbi-geneid:4671661	1.14.13.25	47240
ajs:Ajs_0211	ncbi-geneid:4671687	1.14.13.7	52343|54292|63380
ajs:Ajs_0213	ncbi-geneid:4671701	1.18.1.3	54292
ajs:Ajs_0214	ncbi-geneid:4671718	1.13.11.2	54593
ajs:Ajs_0218	ncbi-geneid:4671751	1.13.11.2	54593
ajs:Ajs_0220	ncbi-geneid:4671771	1.2.1.8|1.2.1.32	53720
ajs:Ajs_0222	ncbi-geneid:4671812	4.1.1.77	56529
ajs:Ajs_0223	ncbi-geneid:4671510	1.2.1.10	55347|51735
ajs:Ajs_0224	ncbi-geneid:4674386	4.1.3.39	51569|89000
ajs:Ajs_0225	ncbi-geneid:4671876	4.1.1.77	56529
ajs:Ajs_0227	ncbi-geneid:4672579	5.3.2.-	55331
ajs:Ajs_0230	ncbi-geneid:4672088	1.3.99.3	56645|47203
ajs:Ajs_0232	ncbi-geneid:4672100	1.3.99.3	56112
ajs:Ajs_0233	ncbi-geneid:4672106	4.2.99.18|3.1.11.2	56219
ajs:Ajs_0234	ncbi-geneid:4672110	2.4.2.10	53271
ajs:Ajs_0236	ncbi-geneid:4672138	6.3.5.6|6.3.5.7	55931|89095
ajs:Ajs_0237	ncbi-geneid:4672151	6.3.5.6|6.3.5.7	75304
ajs:Ajs_0238	ncbi-geneid:4672156	6.3.5.6|6.3.5.7	141000
ajs:Ajs_0242	ncbi-geneid:4672181	2.4.1.129	56601|56519
ajs:Ajs_0244	ncbi-geneid:4672201	3.6.3.21	52540
ajs:Ajs_0247	ncbi-geneid:4672223	3.5.3.1	52768
ajs:Ajs_0249	ncbi-geneid:4672265	1.1.99.1	51905|54373
ajs:Ajs_0260	ncbi-geneid:4672362	3.1.1.45	53474
ajs:Ajs_0266	ncbi-geneid:4672745	4.2.1.24	51569
ajs:Ajs_0272	ncbi-geneid:4672832	3.4.16.4	56601|69189
ajs:Ajs_0276	ncbi-geneid:4672856	3.6.5.3	52540|50465|50447
ajs:Ajs_0295	ncbi-geneid:4673347	2.7.1.69	53062
ajs:Ajs_0297	ncbi-geneid:4673360	2.7.3.9	51621|47831|52009
ajs:Ajs_0298	ncbi-geneid:4673366	2.8.1.8	102114
ajs:Ajs_0299	ncbi-geneid:4673152	2.3.1.181
ajs:Ajs_0302	ncbi-geneid:4673390	3.6.3.14	81336
ajs:Ajs_0303	ncbi-geneid:4672715	3.6.3.14	81333
ajs:Ajs_0304	ncbi-geneid:4673421	3.6.3.14	81573
ajs:Ajs_0305	ncbi-geneid:4673434	3.6.3.14	47928
ajs:Ajs_0306	ncbi-geneid:4673441	3.6.3.15|3.6.3.14	52540|47917|50615
ajs:Ajs_0307	ncbi-geneid:4673460	3.6.3.15|3.6.3.14	52943
ajs:Ajs_0308	ncbi-geneid:4673473	3.6.3.14	52540|47917|50615
ajs:Ajs_0309	ncbi-geneid:4673492	3.6.3.14	51344|46604
ajs:Ajs_0311	ncbi-geneid:4673526	6.5.1.1	56091|50249
ajs:Ajs_0312	ncbi-geneid:4673529	3.6.4.-	52540
ajs:Ajs_0336	ncbi-geneid:4674186	5.3.2.-	55331
ajs:Ajs_0338	ncbi-geneid:4673671	2.3.3.9	51645
ajs:Ajs_0343	ncbi-geneid:4673493	6.1.1.19	52374|47323|55190
ajs:Ajs_0347	ncbi-geneid:4672987	3.6.3.-	52540
ajs:Ajs_0350	ncbi-geneid:4672667	2.1.1.-	53335
ajs:Ajs_0352	ncbi-geneid:4672025	2.5.1.7	55205
ajs:Ajs_0355	ncbi-geneid:4672184	3.1.3.27	101307
ajs:Ajs_0356	ncbi-geneid:4672137	2.7.4.16	56042|55326
ajs:Ajs_0357	ncbi-geneid:4672060	6.3.-.-	55931
ajs:Ajs_0361	ncbi-geneid:4671598	5.1.3.1	51366
ajs:Ajs_0363	ncbi-geneid:4671582	3.1.3.18	56784
ajs:Ajs_0366	ncbi-geneid:4671520	4.1.3.27	56322
ajs:Ajs_0368	ncbi-geneid:4670977	4.1.3.27	52317
ajs:Ajs_0369	ncbi-geneid:4670960	2.4.2.18	52418|47648
ajs:Ajs_0370	ncbi-geneid:4670926	4.1.1.48	51366
ajs:Ajs_0372	ncbi-geneid:4670797	3.2.2.-	52141
ajs:Ajs_0374	ncbi-geneid:4671197	5.-.-.-	111337
ajs:Ajs_0376	ncbi-geneid:4671214	3.6.4.12	52540|52540|50249
ajs:Ajs_0381	ncbi-geneid:4671249	1.5.1.2	48179|51735
ajs:Ajs_0382	ncbi-geneid:4671245	2.7.1.30	53067|53067
ajs:Ajs_0390	ncbi-geneid:4671261	1.1.5.3	51905
ajs:Ajs_0406	ncbi-geneid:4670827	2.7.7.6	56553|55257|47789
ajs:Ajs_0408	ncbi-geneid:4670853	1.1.1.22	51735|52413|48179
ajs:Ajs_0409	ncbi-geneid:4670865	5.1.3.-	51735
ajs:Ajs_0417	ncbi-geneid:4671045	1.1.1.31	51735|48179
ajs:Ajs_0425	ncbi-geneid:4671233	1.1.3.15	55103|56176
ajs:Ajs_0428	ncbi-geneid:4671254	3.5.1.10	53328|55021
ajs:Ajs_0431	ncbi-geneid:4671455	1.17.4.1	51998
ajs:Ajs_0432	ncbi-geneid:4671481	2.7.3.-|2.7.13.3	55874|55781|158472
ajs:Ajs_0436	ncbi-geneid:4671895	1.7.99.4	53706|50692
ajs:Ajs_0437	ncbi-geneid:4671909	1.7.99.4	54862
ajs:Ajs_0438	ncbi-geneid:4671934	1.7.99.4	89155
ajs:Ajs_0439	ncbi-geneid:4671949	1.7.99.4	103501
ajs:Ajs_0440	ncbi-geneid:4671910	5.2.1.8	54534
ajs:Ajs_0441	ncbi-geneid:4671521	4.2.1.1	53056
ajs:Ajs_0453	ncbi-geneid:4671894	3.5.1.32	53187|55031
ajs:Ajs_0457	ncbi-geneid:4672512	3.2.2.20	48150
ajs:Ajs_0460	ncbi-geneid:4672574	2.1.1.79	53335
ajs:Ajs_0464	ncbi-geneid:4672602	6.2.1.30	56801
ajs:Ajs_0470	ncbi-geneid:4672505	6.2.1.3	56801
ajs:Ajs_0474	ncbi-geneid:4672141	5.4.99.12	55120|55174
ajs:Ajs_0491	ncbi-geneid:4672381	5.4.2.1
ajs:Ajs_0495	ncbi-geneid:4672481	4.1.2.25	55620
ajs:Ajs_0500	ncbi-geneid:4672520	2.7.1.2	53067
ajs:Ajs_0501	ncbi-geneid:4672485	2.4.1.15	53756
ajs:Ajs_0503	ncbi-geneid:4671990	3.1.3.12	56784
ajs:Ajs_0504	ncbi-geneid:4672685	1.8.1.8	52833
ajs:Ajs_0505	ncbi-geneid:4673127	2.7.7.72|3.1.3.-|3.1.4	81891|81301
ajs:Ajs_0507	ncbi-geneid:4672713	2.5.1.18	52833|47616
ajs:Ajs_0509	ncbi-geneid:4673105	3.2.1.-	48435|53955
ajs:Ajs_0512	ncbi-geneid:4673126	1.14.11.-	51197
ajs:Ajs_0513	ncbi-geneid:4673181	1.1.3.15	51395
ajs:Ajs_0515	ncbi-geneid:4673185	3.5.2.6	56281
ajs:Ajs_0518	ncbi-geneid:4672764	1.14.16.1	56534
ajs:Ajs_0520	ncbi-geneid:4672780	1.13.11.27	54593
ajs:Ajs_0524	ncbi-geneid:4672861	2.3.1.-	56317
ajs:Ajs_0525	ncbi-geneid:4672885	4.2.1.60	54637
ajs:Ajs_0526	ncbi-geneid:4672908	2.3.1.41	53901|53901
ajs:Ajs_0527	ncbi-geneid:4672912	6.1.1.14	55681
ajs:Ajs_0528	ncbi-geneid:4672967	6.1.1.14	109604
ajs:Ajs_0529	ncbi-geneid:4672983	3.1.3.-	56784
ajs:Ajs_0530	ncbi-geneid:4672991	2.3.1.51	69593
ajs:Ajs_0534	ncbi-geneid:4673033	2.7.1.33
ajs:Ajs_0537	ncbi-geneid:4672740	4.2.1.46	51735
ajs:Ajs_0538	ncbi-geneid:4673190	1.1.1.133	51735
ajs:Ajs_0539	ncbi-geneid:4673154	2.7.7.24	53448
ajs:Ajs_0540	ncbi-geneid:4673132	5.1.3.13	51182
ajs:Ajs_0541	ncbi-geneid:4672710	2.4.1.-	53448
ajs:Ajs_0566	ncbi-geneid:4674006	2.1.1.37	53335
ajs:Ajs_0588	ncbi-geneid:4673636	2.7.2	53633
ajs:Ajs_0592	ncbi-geneid:4673691	1.3.99.-	56645|47203
ajs:Ajs_0594	ncbi-geneid:4673706	1.1.1.35	51735|52096|48179|48179
ajs:Ajs_0595	ncbi-geneid:4673733	2.3.1.9|2.3.1.16	53901|53901
ajs:Ajs_0598	ncbi-geneid:4673876	4.2.1.17	52096
ajs:Ajs_0601	ncbi-geneid:4673905	3.1.2.-	54637
ajs:Ajs_0612	ncbi-geneid:4674486	3.6.3.-	52540
ajs:Ajs_0613	ncbi-geneid:4674437	4.3.1.12	51735
ajs:Ajs_0618	ncbi-geneid:4674377	3.3.1.1	52283|51735
ajs:Ajs_0620	ncbi-geneid:4674338	1.5.1.20	51730
ajs:Ajs_0630	ncbi-geneid:4674248	2.7.1.-	53067
ajs:Ajs_0632	ncbi-geneid:4674122	6.1.1.1	52374|55174
ajs:Ajs_0636	ncbi-geneid:4673286	2.3.1.157|2.7.7.23	53448|51161
ajs:Ajs_0641	ncbi-geneid:4673435	2.6.1.16	53697|56235
ajs:Ajs_0645	ncbi-geneid:4673402	1.-.-.-	50129|51735
ajs:Ajs_0647	ncbi-geneid:4673355	2.7.3.-	55874|52172|52172|52172|47384|55781
ajs:Ajs_0648	ncbi-geneid:4673354	2.1.1.80	53335|47757
ajs:Ajs_0649	ncbi-geneid:4672725	3.1.1.61	52738
ajs:Ajs_0652	ncbi-geneid:4672869	1.14.11.-	51197
ajs:Ajs_0653	ncbi-geneid:4672694	6.2.1.3	56801
ajs:Ajs_0656	ncbi-geneid:4672773	6.-.-.-	53623|56059|53244
ajs:Ajs_0657	ncbi-geneid:4672620	6.-.-.-	56059|53623
ajs:Ajs_0664	ncbi-geneid:4672224	1.14.14.3	51679
ajs:Ajs_0679	ncbi-geneid:4671445	4.3.1.19	53686|55021|55021
ajs:Ajs_0681	ncbi-geneid:4671535	1.14.13.-	47240
ajs:Ajs_0687	ncbi-geneid:4670935	3.5.1.32	53187|55031
ajs:Ajs_0692	ncbi-geneid:4670526	3.1.3.5	56300|55816
ajs:Ajs_0695	ncbi-geneid:4670760	1.1.1.49	55347|51735
ajs:Ajs_0696	ncbi-geneid:4670758	2.2.1.2	51569
ajs:Ajs_0697	ncbi-geneid:4670512	5.3.1.9	53697
ajs:Ajs_0701	ncbi-geneid:4671187	2.7.7.1|3.6.1	55811|52374
ajs:Ajs_0705	ncbi-geneid:4671101	2.5.1.6	55973|55973|55973
ajs:Ajs_0716	ncbi-geneid:4671897	4.1.1.20	51419|50621
ajs:Ajs_0729	ncbi-geneid:4673408	2.4.1.-|3.4	56601|53955
ajs:Ajs_0735	ncbi-geneid:4673919	4.2.3.4	56796
ajs:Ajs_0736	ncbi-geneid:4673931	3.1.5.1	109604
ajs:Ajs_0741	ncbi-geneid:4673534	1.4.1.14|1.4.1.13	51395|56235|69336
ajs:Ajs_0742	ncbi-geneid:4673386	1.4.1.14|1.4.1.13	51971|46548|51971
ajs:Ajs_0745	ncbi-geneid:4672857	3.6.3.21	52540
ajs:Ajs_0746	ncbi-geneid:4672820	2.5.1.16	53335
ajs:Ajs_0758	ncbi-geneid:4670804	2.5.1.7	55205
ajs:Ajs_0759	ncbi-geneid:4670700	2.4.2.17	53850
ajs:Ajs_0760	ncbi-geneid:4670582	1.1.1.23	53720
ajs:Ajs_0762	ncbi-geneid:4674500	2.6.1.9	53383
ajs:Ajs_0763	ncbi-geneid:4674515	4.2.1.19	54211|54211
ajs:Ajs_0764	ncbi-geneid:4674523	2.4.2.-	52317
ajs:Ajs_0765	ncbi-geneid:4674535	5.3.1.16	51366
ajs:Ajs_0774	ncbi-geneid:4674063	5.1.3.2	51735
ajs:Ajs_0775	ncbi-geneid:4674099	4.1.3.-	51366
ajs:Ajs_0776	ncbi-geneid:4674146	3.5.4.19	141734
ajs:Ajs_0777	ncbi-geneid:4673887	3.6.1.31	101386
ajs:Ajs_0784	ncbi-geneid:4673320	3.4.21.-	50494|50156
ajs:Ajs_0787	ncbi-geneid:4673003	1.1.1.262	53659
ajs:Ajs_0789	ncbi-geneid:4672457	1.10.2.2	50022
ajs:Ajs_0790	ncbi-geneid:4672435	1.10.2.2	81342|81648|81648
ajs:Ajs_0791	ncbi-geneid:4672350	1.10.2.2	46626
ajs:Ajs_0797	ncbi-geneid:4671118	2.3.1.35|2.3.1.1	56266
ajs:Ajs_0799	ncbi-geneid:4671069	3.6.1.-	55811
ajs:Ajs_0802	ncbi-geneid:4670783	2.7.1.24	52540
ajs:Ajs_0840	ncbi-geneid:4673606	2.5.1.1|2.5.1.90	48576
ajs:Ajs_0844	ncbi-geneid:4673260	2.7.2.11	53633|88697
ajs:Ajs_0845	ncbi-geneid:4673881	3.6.1.-	55811
ajs:Ajs_0846	ncbi-geneid:4673850	6.1.1.15	55681|52954|55826
ajs:Ajs_0850	ncbi-geneid:4674513	2.1.1.-	53335
ajs:Ajs_0852	ncbi-geneid:4674150	1.2.1.70	69742|51735|69075
ajs:Ajs_0856	ncbi-geneid:4673542	3.5.1.68	53187
ajs:Ajs_0858	ncbi-geneid:4673511	3.1.4.46	51695
ajs:Ajs_0859	ncbi-geneid:4673265	3.6.3.20	52540|50331
ajs:Ajs_0863	ncbi-geneid:4672682	1.1.1.95	51735|52283|55021
ajs:Ajs_0867	ncbi-geneid:4672366	2.1.1	53335
ajs:Ajs_0870	ncbi-geneid:4672233	1.14.13.-	56112
ajs:Ajs_0874	ncbi-geneid:4671310	6.1.1.12	55681|55261|50249
ajs:Ajs_0876	ncbi-geneid:4671528	3.6.1.-	55811
ajs:Ajs_0878	ncbi-geneid:4670552	2.7.8.-	56024|56024
ajs:Ajs_0879	ncbi-geneid:4670538	3.5.4.16	55620
ajs:Ajs_0886	ncbi-geneid:4671311	3.5.1.4	75304
ajs:Ajs_0893	ncbi-geneid:4670972	3.1.1.29	53178
ajs:Ajs_0895	ncbi-geneid:4671062	2.7.6.1	53271
ajs:Ajs_0896	ncbi-geneid:4671085	2.7.1.148	54211|55060
ajs:Ajs_0899	ncbi-geneid:4671133	3.2.2.23|4.2.99.18	81624|46946|57716
ajs:Ajs_0901	ncbi-geneid:4670570	3.2.2.-	48150|55811
ajs:Ajs_0904	ncbi-geneid:4671215	2.7.1.23	111331
ajs:Ajs_0918	ncbi-geneid:4671784	3.3.2.1	52499
ajs:Ajs_0921	ncbi-geneid:4671816	1.3.99.22	102114
ajs:Ajs_0922	ncbi-geneid:4671820	3.6.1.15	52972
ajs:Ajs_0923	ncbi-geneid:4671832	2.7.7.56	54211|55666
ajs:Ajs_0925	ncbi-geneid:4671865	2.7.1.-	56112
ajs:Ajs_0931	ncbi-geneid:4671845	3.6.4.12	52540|48024
ajs:Ajs_0947	ncbi-geneid:4671993	2.7.4.8	52540
ajs:Ajs_0948	ncbi-geneid:4672471	2.7.7.6	63562
ajs:Ajs_0949	ncbi-geneid:4673198	2.7.6.5	109604|81301|81271|55021
ajs:Ajs_0953	ncbi-geneid:4672949	2.7.7.8	54211|54211|55666|55666|54791|50249|46915
ajs:Ajs_0955	ncbi-geneid:4673025	5.3.1.1	51351
ajs:Ajs_0958	ncbi-geneid:4673082	1.6.99.3|1.6.5.3	56770
ajs:Ajs_0959	ncbi-geneid:4673101	1.6.99.5|1.6.5.3	143243
ajs:Ajs_0960	ncbi-geneid:4673177	1.6.5.3	56762
ajs:Ajs_0961	ncbi-geneid:4673115	1.6.99.3|1.6.5.3	52833
ajs:Ajs_0962	ncbi-geneid:4673879	1.6.99.5|1.6.5.3	142019|140490|142984
ajs:Ajs_0963	ncbi-geneid:4673925	1.6.5.3	53706|54862|54292
ajs:Ajs_0965	ncbi-geneid:4673207	1.6.5.3	54862
ajs:Ajs_0977	ncbi-geneid:4673794	1.4.1.4	51735|53223
ajs:Ajs_0983	ncbi-geneid:4674005	3.5.1.28	53187
ajs:Ajs_0997	ncbi-geneid:4674385	4.2.1.11	51604|54826
ajs:Ajs_0999	ncbi-geneid:4674136	2.5.1.55	51569
ajs:Ajs_1000	ncbi-geneid:4674306	6.3.4.2	52540|52317
ajs:Ajs_1001	ncbi-geneid:4674270	4.1.1.36|6.3.2.5	102645|52507
ajs:Ajs_1002	ncbi-geneid:4674279	3.6.1.23	51283
ajs:Ajs_1004	ncbi-geneid:4674252	5.2.1.8	54534
ajs:Ajs_1010	ncbi-geneid:4673524	4.2.1.52	51569
ajs:Ajs_1014	ncbi-geneid:4672899	5.99.1.-	56719|55874|54211
ajs:Ajs_1016	ncbi-geneid:4672672	5.99.1.-	56719|101904
ajs:Ajs_1026	ncbi-geneid:4671425	1.2.1.16	53720
ajs:Ajs_1033	ncbi-geneid:4670998	2.8.1.2|2.8.1.1	52821|52821
ajs:Ajs_1035	ncbi-geneid:4670531	1.14.15.7	55961|50022
ajs:Ajs_1036	ncbi-geneid:4670855	3.1.11.6	116842
ajs:Ajs_1037	ncbi-geneid:4670784	2.5.1.10	48576
ajs:Ajs_1038	ncbi-geneid:4670731	2.2.1.7	52518|52518|52922
ajs:Ajs_1042	ncbi-geneid:4674152	2.3.2.2	56235
ajs:Ajs_1045	ncbi-geneid:4674081	3.1.3.25	56655
ajs:Ajs_1046	ncbi-geneid:4674057	2.1.1.-	75217
ajs:Ajs_1047	ncbi-geneid:4674082	2.3.1.30	51161
ajs:Ajs_1056	ncbi-geneid:4670727	4.2.1.2	117457
ajs:Ajs_1057	ncbi-geneid:4670733	4.2.1.2	48557
ajs:Ajs_1060	ncbi-geneid:4670795	2.7.13.3	55874|47384|158472
ajs:Ajs_1065	ncbi-geneid:4670893	3.6.3.32	52540|54631
ajs:Ajs_1067	ncbi-geneid:4670964	6.2.1.1	56801
ajs:Ajs_1071	ncbi-geneid:4670553	4.2.1.9	143975|52016
ajs:Ajs_1072	ncbi-geneid:4671026	4.2.1.9	143975|52016
ajs:Ajs_1082	ncbi-geneid:4671252	3.6.3.4	56784|81653|55008|81665|103473
ajs:Ajs_1084	ncbi-geneid:4674160	1.9.3.1	81442
ajs:Ajs_1085	ncbi-geneid:4674206	1.9.3.1	46626
ajs:Ajs_1087	ncbi-geneid:4671262	1.9.3.1	46626|46626
ajs:Ajs_1092	ncbi-geneid:4671439	1.3.99.22	102114
ajs:Ajs_1097	ncbi-geneid:4671312	6.3.5.9|6.3.1	52540|52317
ajs:Ajs_1098	ncbi-geneid:4671328	2.7.1.156|2.7.7.62	52540
ajs:Ajs_1101	ncbi-geneid:4671306	3.6.3.34	52540
ajs:Ajs_1102	ncbi-geneid:4671322	2.5.1.17	52540
ajs:Ajs_1108	ncbi-geneid:4671263	3.8.1.2	56784
ajs:Ajs_1112	ncbi-geneid:4671259	1.1.1.39|1.1.1.40	53659|51735|53223
ajs:Ajs_1115	ncbi-geneid:4671250	3.5.1.87	53187|158694|55031
ajs:Ajs_1120	ncbi-geneid:4671205	1.1.1.93|4.1.1.73|1.1.1.83	53659
ajs:Ajs_1122	ncbi-geneid:4671615	1.1.1.81	82544
ajs:Ajs_1123	ncbi-geneid:4671190	3.5.2.17	49472
ajs:Ajs_1126	ncbi-geneid:4671673	1.2.1.3	53720
ajs:Ajs_1129	ncbi-geneid:4671716	3.5.4.3	51556|51338
ajs:Ajs_1130	ncbi-geneid:4671723	3.5.4.13	51283
ajs:Ajs_1139	ncbi-geneid:4674364	1.7.99.6|1.7.2.4	50974|49503
ajs:Ajs_1143	ncbi-geneid:4671846	3.6.1.41	56300
ajs:Ajs_1145	ncbi-geneid:4672476	4.2.1.3	53732|52016
ajs:Ajs_1146	ncbi-geneid:4671946	1.14.13.1	51905|54373
ajs:Ajs_1157	ncbi-geneid:4671860	3.1.3.1	56300
ajs:Ajs_1159	ncbi-geneid:4671844	1.6.5.5	51735|50129
ajs:Ajs_1160	ncbi-geneid:4672135	3.1.3.5|3.6.1.11|3.1.3.6	64167
ajs:Ajs_1161	ncbi-geneid:4672147	2.1.1.77	53335
ajs:Ajs_1163	ncbi-geneid:4672186	5.4.99.12	55120|55174
ajs:Ajs_1165	ncbi-geneid:4672225	5.4.99.12	55120|55174
ajs:Ajs_1166	ncbi-geneid:4672269	2.7.4.6	54919
ajs:Ajs_1167	ncbi-geneid:4672272	2.1.1.-	102114
ajs:Ajs_1170	ncbi-geneid:4672307	1.17.7.1	56014
ajs:Ajs_1171	ncbi-geneid:4672361	6.1.1.21	55681|52954
ajs:Ajs_1177	ncbi-geneid:4672403	3.4.-.-	117892
ajs:Ajs_1178	ncbi-geneid:4672414	3.4.-.-	117892
ajs:Ajs_1181	ncbi-geneid:4672451	6.3.4.4	52540
ajs:Ajs_1183	ncbi-geneid:4672596	5.4.99.12	55120
ajs:Ajs_1189	ncbi-geneid:4672561	6.3.1.2	55931|54368
ajs:Ajs_1191	ncbi-geneid:4672560	2.7.3.-|2.7.13.3	55874|47384|55785
ajs:Ajs_1194	ncbi-geneid:4672511	3.1.11.2	56219
ajs:Ajs_1195	ncbi-geneid:4672549	1.5.1.3	53597
ajs:Ajs_1197	ncbi-geneid:4672547	2.1.1.45	55831
ajs:Ajs_1202	ncbi-geneid:4672489	2.5.1.21|2.5.1.32	48576
ajs:Ajs_1204	ncbi-geneid:4671988	2.4.1.46	53756
ajs:Ajs_1209	ncbi-geneid:4672936	3.4.21.92	52096
ajs:Ajs_1211	ncbi-geneid:4672970	3.4.21.53	54211|88697|52540
ajs:Ajs_1242	ncbi-geneid:4673910	3.6.3.3|3.6.3.5	56784|81653|81665|55008|55008
ajs:Ajs_1243	ncbi-geneid:4673920	3.4.23.36	48317
ajs:Ajs_1283	ncbi-geneid:4672709	1.20.4.1	52833
ajs:Ajs_1298	ncbi-geneid:4673680	1.16.1.1	51905|55424|55008
ajs:Ajs_1309	ncbi-geneid:4673314	2.1.1.37	53335
ajs:Ajs_1311	ncbi-geneid:4673832	5.99.1.2	56712|57783
ajs:Ajs_1335	ncbi-geneid:4674666	3.6.3.3|3.6.3.5	56784|81653|81665|55008
ajs:Ajs_1352	ncbi-geneid:4674501	1.8.1.4	51905|55424
ajs:Ajs_1357	ncbi-geneid:4674058	1.8.1.8	74863|52833
ajs:Ajs_1360	ncbi-geneid:4674449	1.8.1.9	51905
ajs:Ajs_1372	ncbi-geneid:4674374	3.6.3.4	56784|81653|55008|55008|81665
ajs:Ajs_1375	ncbi-geneid:4674353	1.1.1.1	50129|51735
ajs:Ajs_1376	ncbi-geneid:4674349	4.4.1.8	53383
ajs:Ajs_1444	ncbi-geneid:4672253	2.1.1.37	53335
ajs:Ajs_1445	ncbi-geneid:4672221	5.99.1.2	56712|57783
ajs:Ajs_1460	ncbi-geneid:4671428	2.7.3.-|2.7.13.3	55874|47384
ajs:Ajs_1469	ncbi-geneid:4671562	3.6.3.4	56784|81653|81665|47240
ajs:Ajs_1494	ncbi-geneid:4670505	2.1.1.79	53335
ajs:Ajs_1495	ncbi-geneid:4674107	3.6.4.6|3.4.24.-	52540|140990
ajs:Ajs_1506	ncbi-geneid:4671317	2.7.6.1	53271|53271
ajs:Ajs_1507	ncbi-geneid:4671546	2.4.2.4	52418|54680|47648
ajs:Ajs_1537	ncbi-geneid:4672722	5.3.4.1	52833|54423
ajs:Ajs_1608	ncbi-geneid:4673710	6.1.1.18	52374|50715
ajs:Ajs_1610	ncbi-geneid:4674176	4.2.1.10	52304
ajs:Ajs_1617	ncbi-geneid:4674463	1.2.4.1	52518|52518|52922
ajs:Ajs_1619	ncbi-geneid:4674512	3.6.1.-	56300
ajs:Ajs_1620	ncbi-geneid:4674558	5.2.1.8	50891
ajs:Ajs_1621	ncbi-geneid:4674573	5.2.1.8	50891
ajs:Ajs_1623	ncbi-geneid:4674710	6.1.1.16	52374|47323
ajs:Ajs_1624	ncbi-geneid:4674028	3.2.2.21	48150
ajs:Ajs_1625	ncbi-geneid:4674034	6.4.1.2	52096
ajs:Ajs_1627	ncbi-geneid:4673996	6.3.4.-	52402|82829
ajs:Ajs_1628	ncbi-geneid:4673845	2.7.2.4	53633|55021|55021
ajs:Ajs_1630	ncbi-geneid:4673146	2.1.1.14	51726|51726
ajs:Ajs_1632	ncbi-geneid:4673073	4.1.3.32|2.7.8.23	51621
ajs:Ajs_1633	ncbi-geneid:4673014	5.3.3.6	54506|54506
ajs:Ajs_1634	ncbi-geneid:4672851	4.2.1.3	53732|52016
ajs:Ajs_1635	ncbi-geneid:4672794	2.3.3.5	48256
ajs:Ajs_1640	ncbi-geneid:4672020	2.7.13.3	55874|47384
ajs:Ajs_1650	ncbi-geneid:4671081	2.8.1.1|2.8.1.2	52821|52821
ajs:Ajs_1652	ncbi-geneid:4670924	4.99.1.1	53800
ajs:Ajs_1654	ncbi-geneid:4670746	3.6.3.-	81665|56784|81660|81653
ajs:Ajs_1656	ncbi-geneid:4670607	2.5.1.49	53383
ajs:Ajs_1658	ncbi-geneid:4670993	4.2.3.5	103263
ajs:Ajs_1660	ncbi-geneid:4671096	2.1.2.1	53383
ajs:Ajs_1666	ncbi-geneid:4671327	3.5.1.68	53187
ajs:Ajs_1673	ncbi-geneid:4671898	5.2.1.8	54534|109998
ajs:Ajs_1676	ncbi-geneid:4671982	1.8.4.11|1.8.4.12	51316
ajs:Ajs_1678	ncbi-geneid:4672395	2.3.1.86|6.2.1.-	56801
ajs:Ajs_1684	ncbi-geneid:4673165	4.2.1.17|1.1.1.35	52096|51735|48179|48179
ajs:Ajs_1685	ncbi-geneid:4672765	2.3.1.9	53901|53901
ajs:Ajs_1687	ncbi-geneid:4672809	1.3.99.2	56645|47203
ajs:Ajs_1695	ncbi-geneid:4673167	1.1.1.69	51735
ajs:Ajs_1699	ncbi-geneid:4673310	2.5.1.18	52833|47616
ajs:Ajs_1711	ncbi-geneid:4673300	1.1.1.-	56796
ajs:Ajs_1717	ncbi-geneid:4673477	2.7.4.9	52540
ajs:Ajs_1718	ncbi-geneid:4673253	2.7.7.7	52540
ajs:Ajs_1720	ncbi-geneid:4672729	3.1.21.-	51556
ajs:Ajs_1722	ncbi-geneid:4672674	3.6.3.-	52540|90123
ajs:Ajs_1742	ncbi-geneid:4670785	3.2.1.-	53955|54106
ajs:Ajs_1743	ncbi-geneid:4670725	3.1.2.6	56281
ajs:Ajs_1745	ncbi-geneid:4670657	3.1.26.4
ajs:Ajs_1756	ncbi-geneid:4671319	1.2.1.3	53720
ajs:Ajs_1758	ncbi-geneid:4671290	3.6.1.1	50324
ajs:Ajs_1761	ncbi-geneid:4671632	6.3.5.1	52402|56317
ajs:Ajs_1768	ncbi-geneid:4671848	2.7.7.6	88659|88946
ajs:Ajs_1769	ncbi-geneid:4671858	2.2.1.6	52518|52467|52518
ajs:Ajs_1770	ncbi-geneid:4671850	2.2.1.6	55021|55021
ajs:Ajs_1771	ncbi-geneid:4671488	1.1.1.86	51735|48179
ajs:Ajs_1773	ncbi-geneid:4672200	2.3.3.13	51569|110921|89000
ajs:Ajs_1774	ncbi-geneid:4672232	2.3.3.13	51569|110921
ajs:Ajs_1775	ncbi-geneid:4672263	3.4.21.-	56601
ajs:Ajs_1777	ncbi-geneid:4672420	1.3.99.3	56645|47203
ajs:Ajs_1780	ncbi-geneid:4673259	4.2.1.17	52096
ajs:Ajs_1781	ncbi-geneid:4672654	1.1.1.35|1.1.1.157	51735|48179|48179
ajs:Ajs_1783	ncbi-geneid:4672601	2.5.1.3	51391
ajs:Ajs_1786	ncbi-geneid:4672518	1.4.3.19	51905|54373
ajs:Ajs_1787	ncbi-geneid:4672826	2.7.1.49|2.7.4.7	53613
ajs:Ajs_1789	ncbi-geneid:4672906	1.8.1.9	51905|51905
ajs:Ajs_1791	ncbi-geneid:4673024	2.7.7.4	52540|50465|50447
ajs:Ajs_1792	ncbi-geneid:4673042	2.7.7.4	52402
ajs:Ajs_1793	ncbi-geneid:4673058	1.8.4.8	52402
ajs:Ajs_1795	ncbi-geneid:4672741	1.8.1.2	56014|56014|55124|55124
ajs:Ajs_1800	ncbi-geneid:4673109	2.5.1.18	47616|52833
ajs:Ajs_1801	ncbi-geneid:4673125	4.1.99.3	48173|52425
ajs:Ajs_1809	ncbi-geneid:4674040	1.3.1.9	51735
ajs:Ajs_1815	ncbi-geneid:4674382	5.3.1.22	51658
ajs:Ajs_1822	ncbi-geneid:4673264	1.2.4.2	52518|52518
ajs:Ajs_1823	ncbi-geneid:4673187	2.3.1.61	52777|51230|47005
ajs:Ajs_1824	ncbi-geneid:4672998	1.8.1.4	51905|55424
ajs:Ajs_1828	ncbi-geneid:4672506	3.6.4.12	52540
ajs:Ajs_1830	ncbi-geneid:4672570	2.7.7.7	89550
ajs:Ajs_1838	ncbi-geneid:4672099	3.1.11.1	53098
ajs:Ajs_1878	ncbi-geneid:4671159	3.6.3.3|3.6.3.5	56784|81653|81665
ajs:Ajs_1889	ncbi-geneid:4671294	1.1.1.1	50129|51735
ajs:Ajs_1890	ncbi-geneid:4671303	1.2.1.3	53720
ajs:Ajs_1893	ncbi-geneid:4671420	2.4.2.9	53271
ajs:Ajs_1894	ncbi-geneid:4671216	4.3.1.19	53686
ajs:Ajs_1895	ncbi-geneid:4671604	1.14.12.17	46458|52343|63380
ajs:Ajs_1899	ncbi-geneid:4671695	6.3.4.13	56059|52440|51246
ajs:Ajs_1900	ncbi-geneid:4671825	1.3.3.3	102886
ajs:Ajs_1912	ncbi-geneid:4672231	1.7.2.1	51004|46626
ajs:Ajs_1913	ncbi-geneid:4672239	2.1.1.107|1.3.1.76|4.99.1.4	53790
ajs:Ajs_1914	ncbi-geneid:4672260	3.1.4.-|3.1.26.-	50249
ajs:Ajs_1915	ncbi-geneid:4672353	2.6.1.-	53383
ajs:Ajs_1918	ncbi-geneid:4672407	4.99.1.3	53800
ajs:Ajs_1921	ncbi-geneid:4672422	3.4.11.1	53187|52949
ajs:Ajs_1922	ncbi-geneid:4672427	2.7.7.7	102400
ajs:Ajs_1926	ncbi-geneid:4672456	1.1.1.95	51735|52283
ajs:Ajs_1931	ncbi-geneid:4672562	2.3.1.9	53901|53901
ajs:Ajs_1933	ncbi-geneid:4672961	5.4.99.12	55120
ajs:Ajs_1935	ncbi-geneid:4672989	5.2.1.8	54534
ajs:Ajs_1936	ncbi-geneid:4672732	1.4.4.2	53383|53383
ajs:Ajs_1938	ncbi-geneid:4673061	2.1.2.10	103025|101790
ajs:Ajs_1950	ncbi-geneid:4673329	1.5.5.1	51905|54373|54862
ajs:Ajs_1952	ncbi-geneid:4673335	2.7.13.3	55874|47384
ajs:Ajs_1958	ncbi-geneid:4673462	1.11.1.6	56634
ajs:Ajs_1959	ncbi-geneid:4673463	1.6.99.3	51905
ajs:Ajs_1961	ncbi-geneid:4673572	2.8.3.5	100950
ajs:Ajs_1962	ncbi-geneid:4673605	2.8.3.8|2.8.3.5	100950
ajs:Ajs_1967	ncbi-geneid:4673751	2.7.7.7	89550
ajs:Ajs_1978	ncbi-geneid:4674070	1.2.1.16	53720
ajs:Ajs_1979	ncbi-geneid:4674560	6.1.1.7	55681|101353|55186|50447
ajs:Ajs_1981	ncbi-geneid:4674401	2.1.1.33	53335
ajs:Ajs_1982	ncbi-geneid:4674399	6.1.1.-	52374
ajs:Ajs_1987	ncbi-geneid:4674189	2.3.2.8	55729
ajs:Ajs_1988	ncbi-geneid:4674129	2.3.2.6	55729
ajs:Ajs_1990	ncbi-geneid:4673726	4.2.1.40	51604|54826
ajs:Ajs_1993	ncbi-geneid:4673688	4.2.1.41	51569
ajs:Ajs_1996	ncbi-geneid:4673583	4.2.1.40	51604|54826
ajs:Ajs_1999	ncbi-geneid:4673521	3.1.1.17	63829
ajs:Ajs_2001	ncbi-geneid:4673496	4.2.1.20	53686
ajs:Ajs_2005	ncbi-geneid:4673233	1.1.1.31	51735|48179
ajs:Ajs_2009	ncbi-geneid:4673203	1.2.1.27	53720
ajs:Ajs_2016	ncbi-geneid:4672703	6.2.1.17	56801
ajs:Ajs_2019	ncbi-geneid:4672653	2.1.1.63	46767|53155
ajs:Ajs_2020	ncbi-geneid:4672546	3.2.2.21|2.1.1.63	48150|57884|55945|46689
ajs:Ajs_2021	ncbi-geneid:4672495	5.4.2.8	53738|53738|53738|55957
ajs:Ajs_2022	ncbi-geneid:4672787	2.-.-.-	53756
ajs:Ajs_2028	ncbi-geneid:4672629	2.1.1.77	53335
ajs:Ajs_2030	ncbi-geneid:4672769	1.8.4.11	55068
ajs:Ajs_2038	ncbi-geneid:4672208	6.2.1.3	56801
ajs:Ajs_2040	ncbi-geneid:4672172	5.4.99.2	51703|52242
ajs:Ajs_2041	ncbi-geneid:4671971	2.7.-.-	52540
ajs:Ajs_2042	ncbi-geneid:4672150	6.4.1.3	52096|52096
ajs:Ajs_2043	ncbi-geneid:4672120	6.4.1.3	56059|52440|51246|51230
ajs:Ajs_2044	ncbi-geneid:4672103	4.4.1.5	54593
ajs:Ajs_2045	ncbi-geneid:4671926	2.8.1.6	102114
ajs:Ajs_2047	ncbi-geneid:4671956	4.4.1.5	54593
ajs:Ajs_2048	ncbi-geneid:4671734	4.1.2.14|4.1.3.16	51569
ajs:Ajs_2049	ncbi-geneid:4671462	4.2.1.12	143975|52016
ajs:Ajs_2053	ncbi-geneid:4671660	2.7.1.12	52540
ajs:Ajs_2057	ncbi-geneid:4671633	1.15.1.1	49329
ajs:Ajs_2058	ncbi-geneid:4671440	1.4.3.5	50475
ajs:Ajs_2060	ncbi-geneid:4671421	1.-.-.-	51395
ajs:Ajs_2063	ncbi-geneid:4671274	3.1.1.75	53474
ajs:Ajs_2066	ncbi-geneid:4671342	2.6.1.11|2.6.1.17	53383
ajs:Ajs_2067	ncbi-geneid:4671359	2.3.1.117	51161
ajs:Ajs_2069	ncbi-geneid:4671389	3.5.1.18	53187|55031
ajs:Ajs_2070	ncbi-geneid:4670945	2.1.1.72	53335
ajs:Ajs_2072	ncbi-geneid:4670913	1.1.1.100|1.1.1.36	51735
ajs:Ajs_2073	ncbi-geneid:4670883	2.3.1.9	53901|53901
ajs:Ajs_2074	ncbi-geneid:4670876	2.3.1.-	53474
ajs:Ajs_2077	ncbi-geneid:4670782	5.2.1.2	47616|52833
ajs:Ajs_2081	ncbi-geneid:4670949	2.4.1.-|3.4	56601|53955
ajs:Ajs_2083	ncbi-geneid:4671145	6.5.1.2
ajs:Ajs_2094	ncbi-geneid:4672575	2.1.1.-	53335
ajs:Ajs_2096	ncbi-geneid:4672517	1.8.1.4	51905|55424|51230
ajs:Ajs_2098	ncbi-geneid:4672953	1.1.1.1	50129|51735
ajs:Ajs_2119	ncbi-geneid:4672242	1.6.99.3	51905
ajs:Ajs_2123	ncbi-geneid:4671634	1.8.1.4	51905|55424|51230
ajs:Ajs_2124	ncbi-geneid:4671343	2.3.1.61|2.3.1.12	52777|51230|51230|47005
ajs:Ajs_2125	ncbi-geneid:4670861	1.2.4.1	52518|52518|52922
ajs:Ajs_2126	ncbi-geneid:4670523	2.7.3.-	55874|55785|47384
ajs:Ajs_2128	ncbi-geneid:4670690	3.5.4.9|1.5.1.5	51735|53223
ajs:Ajs_2129	ncbi-geneid:4674720	3.4.24.70	55486
ajs:Ajs_2131	ncbi-geneid:4674722	5.3.1.6	100950|75445
ajs:Ajs_2132	ncbi-geneid:4670618	1.3.3.1	51395
ajs:Ajs_2138	ncbi-geneid:4670943	2.7.7.7
ajs:Ajs_2144	ncbi-geneid:4671438	2.8.1.7	53383
ajs:Ajs_2151	ncbi-geneid:4672087	2.6.1.57	53383
ajs:Ajs_2162	ncbi-geneid:4672833	2.4.1.216	48208|74650
ajs:Ajs_2163	ncbi-geneid:4672665	1.1.1.28	51735|52283
ajs:Ajs_2164	ncbi-geneid:4672889	2.7.9.2	56059|51621|52009
ajs:Ajs_2165	ncbi-geneid:4672916	1.2.1.12	55347|51735
ajs:Ajs_2196	ncbi-geneid:4674383	2.1.1.37	53335
ajs:Ajs_2197	ncbi-geneid:4674394	3.1.-.-	52980
ajs:Ajs_2219	ncbi-geneid:4673742	2.7.7.49	56672
ajs:Ajs_2233	ncbi-geneid:4672413	5.99.1.2	56712|57783
ajs:Ajs_2245	ncbi-geneid:4671225	1.8.1.4	51905|55424
ajs:Ajs_2250	ncbi-geneid:4670779	4.3.1.18	53686
ajs:Ajs_2258	ncbi-geneid:4670880	5.3.3.10	56529
ajs:Ajs_2261	ncbi-geneid:4670979	4.1.99.12	55821
ajs:Ajs_2262	ncbi-geneid:4671070	3.5.1.-	52467
ajs:Ajs_2268	ncbi-geneid:4671284	2.1.1.-	75217|55315
ajs:Ajs_2271	ncbi-geneid:4671384	3.1.2.-|3.1.1.5	52266
ajs:Ajs_2273	ncbi-geneid:4671375	4.4.1.8	53383
ajs:Ajs_2281	ncbi-geneid:4671775	3.4.17.13	141986|52317
ajs:Ajs_2282	ncbi-geneid:4671787	3.5.4.-	53927|53474
ajs:Ajs_2285	ncbi-geneid:4671915	3.4.-.-	51395
ajs:Ajs_2286	ncbi-geneid:4672484	2.5.1.49	53383
ajs:Ajs_2293	ncbi-geneid:4672222	3.4.11.18	55920
ajs:Ajs_2294	ncbi-geneid:4672277	2.7.7.59	81301|109604|55021|55021|81593
ajs:Ajs_2295	ncbi-geneid:4672314	3.5.1.88	56420
ajs:Ajs_2297	ncbi-geneid:4672442	1.1.1.42	53659
ajs:Ajs_2300	ncbi-geneid:4672785	1.1.1.42	53659
ajs:Ajs_2301	ncbi-geneid:4672805	1.15.1.1	54719|46609
ajs:Ajs_2305	ncbi-geneid:4672922	2.4.1.182|2.7.1.130	52540
ajs:Ajs_2307	ncbi-geneid:4673036	2.7.7.38	53448
ajs:Ajs_2308	ncbi-geneid:4673051	2.7.4.3	52540
ajs:Ajs_2309	ncbi-geneid:4673074	3.5.1.1	53774
ajs:Ajs_2310	ncbi-geneid:4673084	3.4.21.88	51306|46785
ajs:Ajs_2313	ncbi-geneid:4673894	3.6.4.13	52540
ajs:Ajs_2317	ncbi-geneid:4673519	2.3.1.9	53901
ajs:Ajs_2318	ncbi-geneid:4673568	6.2.1.3	56801
ajs:Ajs_2327	ncbi-geneid:4673960	2.3.1.1	53633|55729
ajs:Ajs_2328	ncbi-geneid:4674001	3.5.2.6	56601
ajs:Ajs_2335	ncbi-geneid:4673512	3.6.3.25	52540|50331
ajs:Ajs_2340	ncbi-geneid:4673392	3.1.4.14|1.7.-.-	52218
ajs:Ajs_2350	ncbi-geneid:4672974	2.7.7.7	52540|48019
ajs:Ajs_2366	ncbi-geneid:4672615	2.7.3.-|2.7.13.3	55874|47384|55785
ajs:Ajs_2369	ncbi-geneid:4672618	3.6.3.27	52540
ajs:Ajs_2375	ncbi-geneid:4672627	3.6.1.11|3.6.1.40	53067|109604|53067
ajs:Ajs_2377	ncbi-geneid:4672630	3.1.3.-
ajs:Ajs_2378	ncbi-geneid:4672632	2.7.4.1	143724|56024|56024|140356
ajs:Ajs_2381	ncbi-geneid:4672638	5.4.2.10	53738|53738|53738|55957
ajs:Ajs_2382	ncbi-geneid:4672639	2.5.1.15	51717
ajs:Ajs_2383	ncbi-geneid:4672640	3.6.4.6|3.4.24.-	140990|52540
ajs:Ajs_2384	ncbi-geneid:4672642	2.1.1.-	53335
ajs:Ajs_2390	ncbi-geneid:4672652	6.3.5.5	56059|56059|48108|52440|52335|52440
ajs:Ajs_2392	ncbi-geneid:4672659	6.3.5.5	52317|52021
ajs:Ajs_2395	ncbi-geneid:4672194	6.1.1.20	56037|55681|50249|46955|54991
ajs:Ajs_2396	ncbi-geneid:4671985	6.1.1.20	55681|46589
ajs:Ajs_2400	ncbi-geneid:4671495	3.1.1.-|6.1.1.3	55681|55186|52954|81271
ajs:Ajs_2401	ncbi-geneid:4671720	4.1.3.1	51621
ajs:Ajs_2413	ncbi-geneid:4671358	2.1.1.-	53335|50249
ajs:Ajs_2420	ncbi-geneid:4671367	1.5.1.12|1.5.99.8	53720|51730|81935
ajs:Ajs_2421	ncbi-geneid:4671368	6.5.1.-
ajs:Ajs_2442	ncbi-geneid:4670997	2.3.1.179	53901|53901
ajs:Ajs_2458	ncbi-geneid:4671014	3.6.4.12	52540
ajs:Ajs_2461	ncbi-geneid:4671874	3.1.3.18	56784
ajs:Ajs_2462	ncbi-geneid:4671603	2.1.1.64	53335
ajs:Ajs_2464	ncbi-geneid:4671773	5.99.1.3	56719|101904
ajs:Ajs_2465	ncbi-geneid:4671503	2.6.1.52	53383
ajs:Ajs_2466	ncbi-geneid:4671929	4.2.1.51|5.4.99.5	53850|55021|48600
ajs:Ajs_2467	ncbi-geneid:4672051	1.3.1.12	51735|48179
ajs:Ajs_2468	ncbi-geneid:4672080	2.5.1.19|2.7.4.14	55205|52540
ajs:Ajs_2490	ncbi-geneid:4673500	1.1.1.215	51735|52283
ajs:Ajs_2492	ncbi-geneid:4673616	2.4.2.11	51690|54675
ajs:Ajs_2493	ncbi-geneid:4673676	3.1.2.-	54637
ajs:Ajs_2497	ncbi-geneid:4673994	5.4.99.12	55120
ajs:Ajs_2505	ncbi-geneid:4674614	5.4.99.12	55120
ajs:Ajs_2513	ncbi-geneid:4674264	3.6.3.16	52540|52540
ajs:Ajs_2520	ncbi-geneid:4673585	2.2.1.6	52518|52518|52467
ajs:Ajs_2521	ncbi-geneid:4673272	6.3.2.2	55931
ajs:Ajs_2523	ncbi-geneid:4673244	6.5.1.1	56091|50249
ajs:Ajs_2547	ncbi-geneid:4671463	6.3.5.2	52402|52317|54810
ajs:Ajs_2548	ncbi-geneid:4671629	1.1.1.205	51412|54631
ajs:Ajs_2556	ncbi-geneid:4670910	4.2.1.17	52096
ajs:Ajs_2559	ncbi-geneid:4670518	4.2.1.70|5.4.99.12	55120
ajs:Ajs_2568	ncbi-geneid:4670866	3.1.-.-	50249|50249|50249
ajs:Ajs_2571	ncbi-geneid:4671871	3.1.26.4	53098
ajs:Ajs_2572	ncbi-geneid:4671301	2.4.1.182	53756
ajs:Ajs_2573	ncbi-geneid:4671616	2.3.1.129	51161
ajs:Ajs_2574	ncbi-geneid:4671782	4.2.1.-	54637
ajs:Ajs_2575	ncbi-geneid:4671797	2.3.1.-	51161
ajs:Ajs_2578	ncbi-geneid:4674250	3.4.24.-	50156|50156
ajs:Ajs_2579	ncbi-geneid:4674085	1.1.1.267	55347|51735|69055
ajs:Ajs_2581	ncbi-geneid:4672325	2.5.1.31	64005
ajs:Ajs_2583	ncbi-geneid:4674304	2.7.4.22	53633
ajs:Ajs_2586	ncbi-geneid:4672960	3.5.1.4	75304
ajs:Ajs_2587	ncbi-geneid:4672982	1.4.99.1	51905
ajs:Ajs_2594	ncbi-geneid:4673085	3.6.3.3|3.6.3.5	56784|81653|81665
ajs:Ajs_2604	ncbi-geneid:4673967	3.6.3.4	56784|81653|81665
ajs:Ajs_2608	ncbi-geneid:4674139	3.6.3.25	52540|52540
ajs:Ajs_2609	ncbi-geneid:4674151	3.6.4.13	52540
ajs:Ajs_2616	ncbi-geneid:4674022	2.1.1.72	53335
ajs:Ajs_2618	ncbi-geneid:4674049	3.1.21.3	52540|52540
ajs:Ajs_2620	ncbi-geneid:4674711	5.2.1.8	54534|109998
ajs:Ajs_2674	ncbi-geneid:4674007	2.7.2.1	53067|53067
ajs:Ajs_2676	ncbi-geneid:4674331	2.1.1.79	53335
ajs:Ajs_2680	ncbi-geneid:4670838	1.2.1.12	55347|51735
ajs:Ajs_2681	ncbi-geneid:4670863	1.14.13.-	56112
ajs:Ajs_2682	ncbi-geneid:4670994	1.1.1.28	51735|52283
ajs:Ajs_2689	ncbi-geneid:4671175	2.7.6.1	53271|53271
ajs:Ajs_2690	ncbi-geneid:4671304	2.4.2.4	52418|54680|47648
ajs:Ajs_2726	ncbi-geneid:4672718	2.7.13.3	55874|47384
ajs:Ajs_2734	ncbi-geneid:4673089	6.1.1.17	52374|48163
ajs:Ajs_2735	ncbi-geneid:4674682	2.5.1.-	53383
ajs:Ajs_2736	ncbi-geneid:4670592	2.4.2.14	53271|56235
ajs:Ajs_2739	ncbi-geneid:4674036	6.3.2.12|6.3.2.17	53623|53244
ajs:Ajs_2743	ncbi-geneid:4673452	6.3.4.5	69864|52402
ajs:Ajs_2749	ncbi-geneid:4673721	1.1.1.158	56194|56176
ajs:Ajs_2757	ncbi-geneid:4673317	1.4.1.16	55347|51735
ajs:Ajs_2759	ncbi-geneid:4674114	3.4.11.2	55486|63737
ajs:Ajs_2760	ncbi-geneid:4674105	3.1.3.11	56655
ajs:Ajs_2761	ncbi-geneid:4674071	6.5.1.1	56091|50249
ajs:Ajs_2762	ncbi-geneid:4674064	4.1.1.17	53383|55904
ajs:Ajs_2766	ncbi-geneid:4674721	4.1.99.12|3.5.4.25	55821|142695
ajs:Ajs_2767	ncbi-geneid:4674703	2.5.1.9|2.5.1.78	52121
ajs:Ajs_2769	ncbi-geneid:4674680	2.6.1.-	53383
ajs:Ajs_2770	ncbi-geneid:4674674	3.1.2.-	54637
ajs:Ajs_2775	ncbi-geneid:4674606	1.10.3.-	49503|81464
ajs:Ajs_2776	ncbi-geneid:4674616	1.9.3.1|1.10.3.-	81442
ajs:Ajs_2777	ncbi-geneid:4674604	1.10.3.-	81452
ajs:Ajs_2780	ncbi-geneid:4674574	2.7.13.3	55874|47384
ajs:Ajs_2787	ncbi-geneid:4674450	4.2.1.3	53732|74778|52016
ajs:Ajs_2789	ncbi-geneid:4674455	4.1.3.6|4.1.3.34	51621
ajs:Ajs_2790	ncbi-geneid:4674380	2.1.1.144	53335
ajs:Ajs_2791	ncbi-geneid:4674373	1.1.1.37	56327|51735
ajs:Ajs_2793	ncbi-geneid:4674370	1.3.5.1	81343
ajs:Ajs_2794	ncbi-geneid:4674345	1.3.5.1	81343
ajs:Ajs_2795	ncbi-geneid:4674335	1.3.5.1|1.3.99.1	51905|46977|56425
ajs:Ajs_2796	ncbi-geneid:4674355	1.3.5.1|1.3.99.1	46548|54292
ajs:Ajs_2798	ncbi-geneid:4674132	2.3.3.1	48256
ajs:Ajs_2800	ncbi-geneid:4674102	1.1.1.284|1.1.1.1	50129|51735|50129
ajs:Ajs_2801	ncbi-geneid:4674289	3.1.1.1|3.1.2.12
ajs:Ajs_2808	ncbi-geneid:4674060	1.3.99.-	56645|47203
ajs:Ajs_2812	ncbi-geneid:4674211	4.2.1.17	52096
ajs:Ajs_2814	ncbi-geneid:4674212	3.6.3.-	52540
ajs:Ajs_2828	ncbi-geneid:4673437	3.4.24.57	53067|53067
ajs:Ajs_2839	ncbi-geneid:4672872	1.7.1.4	56014|51905|51905|55124
ajs:Ajs_2840	ncbi-geneid:4672696	1.7.1.4	50022
ajs:Ajs_2841	ncbi-geneid:4672678	1.7.1.1|1.7.99.4	53706|50692
ajs:Ajs_2843	ncbi-geneid:4672650	2.1.1.107	53790
ajs:Ajs_2851	ncbi-geneid:4671999	2.8.1.7|4.4.1.16	53383
ajs:Ajs_2860	ncbi-geneid:4671498	1.1.1.93|4.1.1.73|1.1.1.83	53659
ajs:Ajs_2867	ncbi-geneid:4671641	5.1.1.3	53681|53681
ajs:Ajs_2871	ncbi-geneid:4671411	4.1.3.4	51569
ajs:Ajs_2872	ncbi-geneid:4670959	2.8.3.16	89796
ajs:Ajs_2879	ncbi-geneid:4670768	2.7.9.2	56059|51621|52009
ajs:Ajs_2882	ncbi-geneid:4670705	1.11.1.15	52833
ajs:Ajs_2889	ncbi-geneid:4670612	4.1.1.31	51621
ajs:Ajs_2890	ncbi-geneid:4670637	2.5.1.61	53850|54782
ajs:Ajs_2891	ncbi-geneid:4670864	4.2.1.75	69618
ajs:Ajs_2896	ncbi-geneid:4671186	6.1.1.9	52374|50677|47323|46589
ajs:Ajs_2897	ncbi-geneid:4671308	2.7.7.9	53448
ajs:Ajs_2900	ncbi-geneid:4671505	2.5.1.47	53686
ajs:Ajs_2963	ncbi-geneid:4671670	5.3.3.1	54427
ajs:Ajs_2969	ncbi-geneid:4671998	2.1.1.79	53335
ajs:Ajs_2979	ncbi-geneid:4673121	1.3.99.7	56645|47203
ajs:Ajs_2987	ncbi-geneid:4673652	1.17.1.1	52343|54292|63380
ajs:Ajs_2990	ncbi-geneid:4673729	2.7.6.3	55083
ajs:Ajs_2991	ncbi-geneid:4674246	2.7.7.19	81891|81301
ajs:Ajs_2994	ncbi-geneid:4674395	6.3.3.1	56042|55326
ajs:Ajs_3002	ncbi-geneid:4673842	2.6.1.11	53383
ajs:Ajs_3003	ncbi-geneid:4673810	2.1.3.3	53671
ajs:Ajs_3009	ncbi-geneid:4673245	3.1.3.48	89550
ajs:Ajs_3012	ncbi-geneid:4674583	2.7.10.1	52540
ajs:Ajs_3014	ncbi-geneid:4673196	1.1.1.-	51735|48179|52413
ajs:Ajs_3015	ncbi-geneid:4673075	1.1.1.-	51735
ajs:Ajs_3016	ncbi-geneid:4673038	2.3.1.-	51161
ajs:Ajs_3018	ncbi-geneid:4672848	2.6.1.-	53383|88723
ajs:Ajs_3032	ncbi-geneid:4671804	5.1.3.14	53756
ajs:Ajs_3054	ncbi-geneid:4670611	1.20.4.1	52788
ajs:Ajs_3071	ncbi-geneid:4670562	2.7.8.-	56214|56214
ajs:Ajs_3074	ncbi-geneid:4671195	6.2.1.-	56801
ajs:Ajs_3076	ncbi-geneid:4671200	2.3.1.50|2.3.1.47	53383
ajs:Ajs_3089	ncbi-geneid:4671697	1.18.1.3	52343|63380|54292
ajs:Ajs_3090	ncbi-geneid:4671700	1.14.12.19	50022
ajs:Ajs_3092	ncbi-geneid:4671745	1.14.12.12	55961|50022
ajs:Ajs_3093	ncbi-geneid:4671792	1.14.12.12	54427
ajs:Ajs_3101	ncbi-geneid:4672115	3.6.3.17	52540|52540
ajs:Ajs_3102	ncbi-geneid:4672133	1.17.1.4	56176|55447|47741|54292
ajs:Ajs_3103	ncbi-geneid:4672158	1.17.1.4	56003|54665
ajs:Ajs_3111	ncbi-geneid:4672430	2.5.1.75	52540
ajs:Ajs_3115	ncbi-geneid:4672743	2.5.1.47	53686
ajs:Ajs_3126	ncbi-geneid:4673086	3.6.3.29	52540|50331
ajs:Ajs_3134	ncbi-geneid:4673486	1.5.1.21	89733
ajs:Ajs_3136	ncbi-geneid:4673641	6.2.1.-	56801
ajs:Ajs_3137	ncbi-geneid:4673727	2.7.7.-	56731|57783
ajs:Ajs_3139	ncbi-geneid:4673791	1.1.1.169	48179|51735
ajs:Ajs_3143	ncbi-geneid:4674551	4.1.3.4	51569
ajs:Ajs_3146	ncbi-geneid:4674408	5.2.1.8	54534
ajs:Ajs_3147	ncbi-geneid:4674112	2.-.-.-	102114
ajs:Ajs_3149	ncbi-geneid:4674241	2.7.6.5	81301|109604|81271|55021
ajs:Ajs_3151	ncbi-geneid:4673672	1.1.1.30	51735
ajs:Ajs_3154	ncbi-geneid:4673643	2.7.13.3	55874|47384
ajs:Ajs_3155	ncbi-geneid:4673604	4.6.1.12	69765
ajs:Ajs_3156	ncbi-geneid:4673589	2.7.7.60	53448
ajs:Ajs_3157	ncbi-geneid:4673559	3.6.4.-	52540|52540|52540|143517|52540|141259
ajs:Ajs_3159	ncbi-geneid:4673532	3.1.3.3	56784
ajs:Ajs_3170	ncbi-geneid:4673013	3.2.2.-|4.2.99.18	48150
ajs:Ajs_3176	ncbi-geneid:4672879	2.4.2.21	52733
ajs:Ajs_3177	ncbi-geneid:4672859	1.14.99.40	55469
ajs:Ajs_3178	ncbi-geneid:4672850	6.3.5.10	52540|52317
ajs:Ajs_3179	ncbi-geneid:4672811	2.6.1.9	53383
ajs:Ajs_3190	ncbi-geneid:4672169	3.5.4.26|1.1.1.193	53597|53927
ajs:Ajs_3192	ncbi-geneid:4672102	1.-.-.-	51395
ajs:Ajs_3195	ncbi-geneid:4671742	1.2.1.68	53720
ajs:Ajs_3199	ncbi-geneid:4671458	2.-.-.-	54690
ajs:Ajs_3205	ncbi-geneid:4670982	4.2.3.1	53686
ajs:Ajs_3206	ncbi-geneid:4670934	1.1.1.3	55347|51735|55021
ajs:Ajs_3207	ncbi-geneid:4670905	2.6.1.66|2.6.1.2	53383
ajs:Ajs_3209	ncbi-geneid:4670524	1.11.1.15	52833
ajs:Ajs_3212	ncbi-geneid:4670749	3.6.1.-|3.6.4.12	52540|48024
ajs:Ajs_3224	ncbi-geneid:4670891	4.1.1.-	52507
ajs:Ajs_3225	ncbi-geneid:4670970	4.1.1.-	50475|143968
ajs:Ajs_3226	ncbi-geneid:4671006	1.14.-.-	48264
ajs:Ajs_3229	ncbi-geneid:4671094	4.2.1.33|4.2.1.35	53732
ajs:Ajs_3232	ncbi-geneid:4671293	4.2.1.33|4.2.1.35	52016
ajs:Ajs_3233	ncbi-geneid:4671220	1.1.1.85	53659
ajs:Ajs_3235	ncbi-geneid:4671905	1.2.1.11	55347|51735
ajs:Ajs_3237	ncbi-geneid:4671559	4.2.1.70|5.4.99.12	55120
ajs:Ajs_3238	ncbi-geneid:4671465	5.3.1.24	51366
ajs:Ajs_3239	ncbi-geneid:4671786	4.2.1.20	53686
ajs:Ajs_3240	ncbi-geneid:4671822	4.2.1.20	51366
ajs:Ajs_3241	ncbi-geneid:4671903	6.4.1.2	52096
ajs:Ajs_3250	ncbi-geneid:4672449	6.1.1.6	55681|50249
ajs:Ajs_3260	ncbi-geneid:4672956	2.7.1.11	53784
ajs:Ajs_3261	ncbi-geneid:4673005	3.2.1.52	51445
ajs:Ajs_3262	ncbi-geneid:4673052	2.7.8.7	56214
ajs:Ajs_3263	ncbi-geneid:4672738	2.6.99.2	63892
ajs:Ajs_3267	ncbi-geneid:4673936	3.1.26.3	69065|54768
ajs:Ajs_3269	ncbi-geneid:4673993	3.4.21.89	51306
ajs:Ajs_3276	ncbi-geneid:4673796	2.3.1.41|2.3.1.179	53901|53901
ajs:Ajs_3278	ncbi-geneid:4674093	1.1.1.100	51735
ajs:Ajs_3279	ncbi-geneid:4671491	2.3.1.39	52151|55048
ajs:Ajs_3280	ncbi-geneid:4674578	2.3.1.41|2.3.1.180	53901
ajs:Ajs_3281	ncbi-geneid:4674651	2.3.1.15	53659
ajs:Ajs_3286	ncbi-geneid:4674532	3.4.21.-	52096
ajs:Ajs_3288	ncbi-geneid:4674461	3.1.3.18	56784
ajs:Ajs_3290	ncbi-geneid:4674318	3.1.4.-|3.1.26.12	50249
ajs:Ajs_3294	ncbi-geneid:4673296	1.7.1.13	55620
ajs:Ajs_3296	ncbi-geneid:4673269	2.7.7.7	56672|100879
ajs:Ajs_3298	ncbi-geneid:4673225	1.1.3.15	51395
ajs:Ajs_3299	ncbi-geneid:4672976	2.4.1.-	56601|53955
ajs:Ajs_3307	ncbi-geneid:4672238	3.6.3.20	52540|50331
ajs:Ajs_3310	ncbi-geneid:4671474	1.11.1.6	56634|52317
ajs:Ajs_3312	ncbi-geneid:4671568	4.3.2.1	48557
ajs:Ajs_3313	ncbi-geneid:4671554	2.7.13.3	55874
ajs:Ajs_3316	ncbi-geneid:4670516	3.1.1.45	53474
ajs:Ajs_3317	ncbi-geneid:4670632	2.7.7.7	56672|88723|53098|47807
ajs:Ajs_3320	ncbi-geneid:4670583	2.7.1.39	56112
ajs:Ajs_3324	ncbi-geneid:4670774	3.6.1.-|3.6.4.12	52540
ajs:Ajs_3326	ncbi-geneid:4670813	1.7.1.7	51412
ajs:Ajs_3346	ncbi-geneid:4674185	3.1.-.-
ajs:Ajs_3348	ncbi-geneid:4672592	4.2.1.96	55248
ajs:Ajs_3349	ncbi-geneid:4672075	3.6.1.-	52540|50249
ajs:Ajs_3353	ncbi-geneid:4672279	2.1.1.31	75217
ajs:Ajs_3356	ncbi-geneid:4672369	2.3.1.183	55729
ajs:Ajs_3383	ncbi-geneid:4673638	1.8.1.9	51905
ajs:Ajs_3387	ncbi-geneid:4673989	2.1.1.-	53335
ajs:Ajs_3391	ncbi-geneid:4673865	2.1.2.2	53328
ajs:Ajs_3393	ncbi-geneid:4674124	1.3.99.-	56645|47203
ajs:Ajs_3394	ncbi-geneid:4674148	1.3.99.-	56645|47203
ajs:Ajs_3398	ncbi-geneid:4674077	2.7.1.26|2.7.7.2	52374|82114
ajs:Ajs_3399	ncbi-geneid:4674091	6.1.1.5	52374|47323|50677
ajs:Ajs_3416	ncbi-geneid:4674602	3.1.21.-	51556
ajs:Ajs_3420	ncbi-geneid:4674593	3.6.3.-	52540
ajs:Ajs_3422	ncbi-geneid:4674579	3.1.4.46	51695
ajs:Ajs_3424	ncbi-geneid:4674555	3.1.-.-	64182
ajs:Ajs_3433	ncbi-geneid:4674446	1.7.99.7	53300
ajs:Ajs_3434	ncbi-geneid:4674444	1.7.99.7	52540
ajs:Ajs_3435	ncbi-geneid:4674443	1.7.99.7	81442
ajs:Ajs_3436	ncbi-geneid:4674427	1.7.99.7	46626|46626
ajs:Ajs_3438	ncbi-geneid:4674398	6.1.1.2	52374|160113
ajs:Ajs_3445	ncbi-geneid:4674357	6.1.1.11	55681|46589
ajs:Ajs_3449	ncbi-geneid:4674319	5.2.1.8	54534
ajs:Ajs_3453	ncbi-geneid:4674312	3.1.4.16	56300|55816
ajs:Ajs_3461	ncbi-geneid:4674079	1.2.1.2	81342
ajs:Ajs_3463	ncbi-geneid:4674296	1.2.1.2	54862
ajs:Ajs_3464	ncbi-geneid:4674287	1.2.1.2	53706|50692
ajs:Ajs_3470	ncbi-geneid:4674265	1.2.1.2	53706|50692|54292|54862
ajs:Ajs_3471	ncbi-geneid:4674263	1.6.99.5	142019|52833|140490|142984
ajs:Ajs_3479	ncbi-geneid:4674214	2.7.9.3	56042|55326
ajs:Ajs_3480	ncbi-geneid:4674209	2.9.1.-	52821
ajs:Ajs_3483	ncbi-geneid:4671995	6.1.1.10	52374|47323|50249|57770
ajs:Ajs_3487	ncbi-geneid:4673301	1.1.2.3	51395
ajs:Ajs_3493	ncbi-geneid:4673275	1.4.3.16	51905|56425|46977
ajs:Ajs_3494	ncbi-geneid:4673274	4.1.1.11	50692
ajs:Ajs_3495	ncbi-geneid:4673271	5.3.3.10	55331
ajs:Ajs_3496	ncbi-geneid:4673267	2.6.1.85|4.1.3.38	56322|56752
ajs:Ajs_3497	ncbi-geneid:4673447	2.5.1.72	142754
ajs:Ajs_3498	ncbi-geneid:4673246	2.4.2.19	51690|54675
ajs:Ajs_3499	ncbi-geneid:4672727	2.1.2.11	51621
ajs:Ajs_3500	ncbi-geneid:4672704	6.3.2.1	52374
ajs:Ajs_3501	ncbi-geneid:4672701	1.1.1.94	48179|51735
ajs:Ajs_3505	ncbi-geneid:4671496	5.4.2.1
ajs:Ajs_3506	ncbi-geneid:4671350	3.4.21.102	52096|50156
ajs:Ajs_3516	ncbi-geneid:4670947	2.7.7.3	52374
ajs:Ajs_3518	ncbi-geneid:4670539	3.4.99.-	63411|63411
ajs:Ajs_3519	ncbi-geneid:4670532	3.4.99.-	63411|63411
ajs:Ajs_3532	ncbi-geneid:4671068	1.9.3.1	81452
ajs:Ajs_3536	ncbi-geneid:4671117	1.9.3.1	81442
ajs:Ajs_3537	ncbi-geneid:4671119	1.9.3.1	49503|81464|46626
ajs:Ajs_3541	ncbi-geneid:4671130	2.1.1.-	75217
ajs:Ajs_3547	ncbi-geneid:4671278	3.1.1.24	53474
ajs:Ajs_3548	ncbi-geneid:4671226	2.3.1.9	53901|53901
ajs:Ajs_3549	ncbi-geneid:4674193	2.8.3.8|2.8.3.6	100950
ajs:Ajs_3550	ncbi-geneid:4671517	2.8.3.6	100950
ajs:Ajs_3563	ncbi-geneid:4672131	2.7.8.-	56024|56024
ajs:Ajs_3564	ncbi-geneid:4672220	1.20.4.1	52833
ajs:Ajs_3566	ncbi-geneid:4672321	3.6.3.30	52540|50331
ajs:Ajs_3568	ncbi-geneid:4672033	2.3.1.51	69593
ajs:Ajs_3570	ncbi-geneid:4672401	2.1.3.2	53671
ajs:Ajs_3571	ncbi-geneid:4672041	2.4.2.9	53271
ajs:Ajs_3572	ncbi-geneid:4672429	3.1.-.-	53098
ajs:Ajs_3580	ncbi-geneid:4674459	2.7.1.49|2.7.4.7	53613
ajs:Ajs_3581	ncbi-geneid:4670580	5.4.3.8	53383
ajs:Ajs_3582	ncbi-geneid:4672755	3.1.3.1	56300
ajs:Ajs_3584	ncbi-geneid:4672846	2.1.2.3|3.5.4.10	53927|52335
ajs:Ajs_3586	ncbi-geneid:4672942	1.-.-.-	51395
ajs:Ajs_3606	ncbi-geneid:4673627	3.1.21.3	52540
ajs:Ajs_3607	ncbi-geneid:4673653	3.1.21.3	116734|116734
ajs:Ajs_3610	ncbi-geneid:4673798	2.1.1.72	53335
ajs:Ajs_3620	ncbi-geneid:4674097	1.14.13.-	51905
ajs:Ajs_3621	ncbi-geneid:4674073	5.3.4.1	52833|54423
ajs:Ajs_3623	ncbi-geneid:4674043	4.2.1.17	52096
ajs:Ajs_3629	ncbi-geneid:4674645	2.7.13.3	55874|47384|55785
ajs:Ajs_3632	ncbi-geneid:4674631	1.17.4.1	51998|48168
ajs:Ajs_3633	ncbi-geneid:4674595	1.17.4.1	47240
ajs:Ajs_3635	ncbi-geneid:4674553	2.7.1.20	53613
ajs:Ajs_3637	ncbi-geneid:4674540	2.1.1.-	53335
ajs:Ajs_3638	ncbi-geneid:4674522	6.4.1.2|6.3.4.14	56059|52440|51246
ajs:Ajs_3642	ncbi-geneid:4674434	6.3.2.-	53623|53244|51984
ajs:Ajs_3644	ncbi-geneid:4674439	2.5.1.54	51569
ajs:Ajs_3654	ncbi-geneid:4674283	3.1.13.1	50249
ajs:Ajs_3656	ncbi-geneid:4674125	1.1.1.25	51735|53223
ajs:Ajs_3657	ncbi-geneid:4674216	2.4.1.-	53955
ajs:Ajs_3658	ncbi-geneid:4674225	3.1.22.4	53098
ajs:Ajs_3663	ncbi-geneid:4673701	3.5.1.-	54211|54211
ajs:Ajs_3668	ncbi-geneid:4673646	6.3.2.4	56059|52440
ajs:Ajs_3669	ncbi-geneid:4673644	6.3.2.8	53623|53244|51984
ajs:Ajs_3670	ncbi-geneid:4673642	2.4.1.227	53756
ajs:Ajs_3672	ncbi-geneid:4673631	6.3.2.9	53623|53244|51984
ajs:Ajs_3674	ncbi-geneid:4673621	6.3.2.10	53623|53244|63418
ajs:Ajs_3675	ncbi-geneid:4673617	6.3.2.13	53623|53244|63418
ajs:Ajs_3676	ncbi-geneid:4673611	2.4.1.129	56601|56519
ajs:Ajs_3678	ncbi-geneid:4673599	2.1.1.-	53335|81799
ajs:Ajs_3681	ncbi-geneid:4673569	3.4.25.2	56235
ajs:Ajs_3685	ncbi-geneid:4673539	2.1.1.-	53335|88697
ajs:Ajs_3688	ncbi-geneid:4673505	5.1.1.7	54506
ajs:Ajs_3692	ncbi-geneid:4673458	5.4.99.12	55120|55174
ajs:Ajs_3694	ncbi-geneid:4673228	3.1.22.4	52540|46785
ajs:Ajs_3697	ncbi-geneid:4673425	1.6.99.-	52218
ajs:Ajs_3705	ncbi-geneid:4673328	3.6.4.13	52540|52540
ajs:Ajs_3706	ncbi-geneid:4673022	3.1.-.-	69500
ajs:Ajs_3709	ncbi-geneid:4672992	3.2.2.4	53167
ajs:Ajs_3717	ncbi-geneid:4672924	1.1.99.-	51905|54373
ajs:Ajs_3718	ncbi-geneid:4672920	1.1.1.35	51735|48179
ajs:Ajs_3719	ncbi-geneid:4672914	4.1.2.-	51621
ajs:Ajs_3723	ncbi-geneid:4672877	2.5.1.47	53686
ajs:Ajs_3725	ncbi-geneid:4672847	2.7.8.-	56024|56024
ajs:Ajs_3732	ncbi-geneid:4672763	1.13.12.16
ajs:Ajs_3735	ncbi-geneid:4672376	4.2.1.17	52096
ajs:Ajs_3736	ncbi-geneid:4672364	1.3.99.-	56645|47203
ajs:Ajs_3737	ncbi-geneid:4672356	1.3.99.-	56645|47203
ajs:Ajs_3738	ncbi-geneid:4672330	2.3.1.9	53901|53901
ajs:Ajs_3739	ncbi-geneid:4672318	1.1.1.35	52096|51735|48179|48179
ajs:Ajs_3745	ncbi-geneid:4672286	3.5.2.3	51556
ajs:Ajs_3757	ncbi-geneid:4672126	4.1.3.4	51569
ajs:Ajs_3758	ncbi-geneid:4672121	1.1.1.79|1.1.1.81	51735
ajs:Ajs_3759	ncbi-geneid:4672097	6.4.1.4	56059|52440|51246|51230
ajs:Ajs_3761	ncbi-geneid:4672067	4.2.1.17|4.2.1.18	52096
ajs:Ajs_3763	ncbi-geneid:4672056	6.4.1.3|6.4.1.4	52096|52096
ajs:Ajs_3764	ncbi-geneid:4672055	2.3.1.86|6.2.1.-	56801
ajs:Ajs_3774	ncbi-geneid:4671715	1.3.99.-	56645|47203
ajs:Ajs_3776	ncbi-geneid:4671419	2.3.1.9	53901|53901
ajs:Ajs_3778	ncbi-geneid:4671677	4.2.1.1	53056
ajs:Ajs_3779	ncbi-geneid:4671675	1.3.99.10	56645|47203
ajs:Ajs_3786	ncbi-geneid:4671531	3.1.1.61	52738|52172
ajs:Ajs_3787	ncbi-geneid:4671519	3.5.1.44	64438
ajs:Ajs_3788	ncbi-geneid:4671040	2.1.1.80	53335|47757
ajs:Ajs_3790	ncbi-geneid:4671034	2.7.13.3	55874|47226|50341|47384
ajs:Ajs_3804	ncbi-geneid:4670932	3.6.3.15|3.6.3.14	52540
ajs:Ajs_3847	ncbi-geneid:4670609	4.3.1.19	53686
ajs:Ajs_3852	ncbi-geneid:4671182	3.5.2.10	102215
ajs:Ajs_3858	ncbi-geneid:4671837	2.5.1.49	53383
ajs:Ajs_3861	ncbi-geneid:4671255	4.1.1.37	51726
ajs:Ajs_3862	ncbi-geneid:4671736	3.6.4.-	52540|81832
ajs:Ajs_3863	ncbi-geneid:4671813	3.5.1.38	53774
ajs:Ajs_3865	ncbi-geneid:4672048	3.6.4.12	52540
ajs:Ajs_3867	ncbi-geneid:4672469	3.1.1.32	56931
ajs:Ajs_3870	ncbi-geneid:4672402	2.4.2.29	51713
ajs:Ajs_3877	ncbi-geneid:4673097	3.5.99.7	53686
ajs:Ajs_3886	ncbi-geneid:4673848	1.4.99.1	51905|54373
ajs:Ajs_3892	ncbi-geneid:4673696	2.7.3.-	55874|47384|55785|158472
ajs:Ajs_3894	ncbi-geneid:4673470	2.1.1.-	53335|48013
ajs:Ajs_3896	ncbi-geneid:4673219	2.7.7.6	64484
ajs:Ajs_3897	ncbi-geneid:4673222	2.7.7.6	64484
ajs:Ajs_3904	ncbi-geneid:4671930	3.6.5.3	52540|50465|50447
ajs:Ajs_3907	ncbi-geneid:4671560	6.3.2.3	56059|52440
ajs:Ajs_3910	ncbi-geneid:4672259	6.3.2.2	56059
ajs:Ajs_3913	ncbi-geneid:4672840	1.2.1.41	53720
ajs:Ajs_3915	ncbi-geneid:4672901	2.7.7.7	52540|48019
ajs:Ajs_3917	ncbi-geneid:4673423	6.1.1.4	52374|50677|47323
ajs:Ajs_3922	ncbi-geneid:4673307	1.3.1.26	51735|55347
ajs:Ajs_3925	ncbi-geneid:4674371	2.7.11.-|2.7.4	53795|75138
ajs:Ajs_3926	ncbi-geneid:4674469	2.7.1.69	55804
ajs:Ajs_3928	ncbi-geneid:4674025	6.3.2.6	56104
ajs:Ajs_3932	ncbi-geneid:4673911	3.2.-.-	52317
ajs:Ajs_3934	ncbi-geneid:4673775	4.1.1.21|5.4.99.18	52255
ajs:Ajs_3935	ncbi-geneid:4673731	4.1.1.21|6.3.4.18	56059|52440|51246
ajs:Ajs_3939	ncbi-geneid:4673968	3.4.16.4|3.4.21	56601
ajs:Ajs_3940	ncbi-geneid:4673206	3.4.-.-	53067|53067
ajs:Ajs_3941	ncbi-geneid:4673138	2.3.1.128	55729
ajs:Ajs_3942	ncbi-geneid:4673079	2.7.7.7	52141
ajs:Ajs_3944	ncbi-geneid:4672921	1.2.7.5	48310|56228
ajs:Ajs_3949	ncbi-geneid:4672527	3.2.2.16|3.2.2.9	53167
ajs:Ajs_3950	ncbi-geneid:4672423	6.2.1.3	56801
ajs:Ajs_3951	ncbi-geneid:4672036	1.6.1.2	52467
ajs:Ajs_3954	ncbi-geneid:4671916	1.6.1.2	52283|51735
ajs:Ajs_3955	ncbi-geneid:4672076	4.1.2.13	51569
ajs:Ajs_3956	ncbi-geneid:4672052	2.7.1.40	51621|52935|50800
ajs:Ajs_3957	ncbi-geneid:4674254	3.4.11.9	55920|53092
ajs:Ajs_3959	ncbi-geneid:4671881	2.2.1.1	52518|52518|52922
ajs:Ajs_3960	ncbi-geneid:4671887	1.2.1.12	55347|51735
ajs:Ajs_3977	ncbi-geneid:4670714	1.1.1.100	51735
ajs:Ajs_3990	ncbi-geneid:4671076	5.99.1.2	56712|47592
ajs:Ajs_3992	ncbi-geneid:4671087	6.3.4.15	55681
ajs:Ajs_3995	ncbi-geneid:4671109	3.5.1.68	53187
ajs:Ajs_3998	ncbi-geneid:4671136	2.7.13.3	55874|47384
ajs:Ajs_4008	ncbi-geneid:4671683	1.2.7.8	53323|52518|52518
ajs:Ajs_4013	ncbi-geneid:4671831	3.2.1.-	50685
ajs:Ajs_4016	ncbi-geneid:4672564	2.7.3.-|2.7.13.3	55874|55785|47384
ajs:Ajs_4017	ncbi-geneid:4672530	3.5.5.1	56317
ajs:Ajs_4019	ncbi-geneid:4672066	2.7.7.42	81301|81301|81593|81593
ajs:Ajs_4024	ncbi-geneid:4672179	1.11.1.9	52833
ajs:Ajs_4025	ncbi-geneid:4672183	2.5.1.18	47616|52833
ajs:Ajs_4026	ncbi-geneid:4672197	4.3.2.2	48557
ajs:Ajs_4044	ncbi-geneid:4672863	3.1.3.16	81606
ajs:Ajs_4046	ncbi-geneid:4672917	6.2.1.5	52210|51735
ajs:Ajs_4047	ncbi-geneid:4672933	6.2.1.5	56059|52210
ajs:Ajs_4048	ncbi-geneid:4672736	1.2.1	55347|51735
ajs:Ajs_4051	ncbi-geneid:4673118	3.5.1.88	56420
ajs:Ajs_4053	ncbi-geneid:4673343	2.1.2.9	53328|50486
ajs:Ajs_4056	ncbi-geneid:4673443	2.7.2.3	53748
ajs:Ajs_4058	ncbi-geneid:4673518	4.1.1.23	51366
ajs:Ajs_4068	ncbi-geneid:4673811	2.1.1.61|2.8.1.-	52402
ajs:Ajs_4077	ncbi-geneid:4673956	2.5.1.9	63380|63380
ajs:Ajs_4088	ncbi-geneid:4674594	1.8.1.2	52343|52218|63380
ajs:Ajs_4094	ncbi-geneid:4674144	2.5.1.16	53335
ajs:Ajs_4103	ncbi-geneid:4673635	2.6.1.18	53383
ajs:Ajs_4104	ncbi-geneid:4673620	1.2.1.27	53720
ajs:Ajs_4106	ncbi-geneid:4673610	1.1.1.40	53659|51735|53223
ajs:Ajs_4110	ncbi-geneid:4673527	2.1.1.182	53335
ajs:Ajs_4111	ncbi-geneid:4673476	5.2.1.8	109998|54534|54534
ajs:Ajs_4114	ncbi-geneid:4673413	2.1.1.-	75217|88697
ajs:Ajs_4125	ncbi-geneid:4672822	2.3.1.31	53474
ajs:Ajs_4132	ncbi-geneid:4672784	5.3.1.13	53697
ajs:Ajs_4134	ncbi-geneid:4672762	2.4.2.7	53271
ajs:Ajs_4142	ncbi-geneid:4672123	3.1.26.5	54211
ajs:Ajs_4145	ncbi-geneid:4672079	2.7.7.7	55979|55979|55979
ajs:Ajs_4146	ncbi-geneid:4672071	5.99.1.3	56719|55874|54211
ajs:Ajs_4152	ncbi-geneid:4671413	3.6.1.7	54975
ajs:Ajs_4154	ncbi-geneid:4671558	2.3.2.2	56235
ajs:Ajs_4155	ncbi-geneid:4671557	1.1.1.3	55347|51735
ajs:Ajs_4158	ncbi-geneid:4670969	3.6.4.12	52540
ajs:Ajs_4160	ncbi-geneid:4670957	2.7.7.7
