# Supplementary material for: Tracing the Repertoire of Promiscuous Enzymes along the Metabolic Pathways in Archaeal Organisms
Source: Life (Basel). 2017 Jul 13;7(3):30. doi: 10.3390/life7030030 (PMC5617955; doi:10.3390/life7030030)
Supplement: Supplementary file 1 [file life-07-00030-s001.zip › Table_S2/alv.txt]

KEGGID	NCBIGI	ECs	SFamilyID
alv:Alvin_0002	ncbi-geneid:8785329	2.7.7.7	55979|55979|55979
alv:Alvin_0028	ncbi-geneid:8785355	2.8.1.-	69721
alv:Alvin_0031	ncbi-geneid:8785358	5.99.1.3	55874|54211|56719|56719|51294|55608|47413
alv:Alvin_0032	ncbi-geneid:8785359	1.4.1.13|1.4.1.14	51971|46548|51971
alv:Alvin_0033	ncbi-geneid:8785360	1.4.7.1|1.4.1.13|1.4.1.14	51395|56235|69336
alv:Alvin_0036	ncbi-geneid:8785363	2.1.1.170	53335
alv:Alvin_0040	ncbi-geneid:8785367	3.6.3.14	81336
alv:Alvin_0041	ncbi-geneid:8785368	3.6.3.14	81333
alv:Alvin_0042	ncbi-geneid:8785369	3.6.3.14	81573
alv:Alvin_0043	ncbi-geneid:8785370	3.6.3.14	47928
alv:Alvin_0044	ncbi-geneid:8785371	3.6.3.14	52540|47917|50615
alv:Alvin_0045	ncbi-geneid:8785372	3.6.3.14	52943
alv:Alvin_0046	ncbi-geneid:8785373	3.6.3.14	52540|47917|50615
alv:Alvin_0047	ncbi-geneid:8785374	3.6.3.14	51344|46604
alv:Alvin_0048	ncbi-geneid:8785375	2.7.7.23|2.3.1.157	53448|51161
alv:Alvin_0049	ncbi-geneid:8785376	2.6.1.16	53697|56235
alv:Alvin_0056	ncbi-geneid:8785383	3.1.-.-	69500
alv:Alvin_0057	ncbi-geneid:8785384	3.4.11.5	53474
alv:Alvin_0061	ncbi-geneid:8785388	2.3.1.-	53474
alv:Alvin_0063	ncbi-geneid:8785390	2.3.1.9	53901|53901
alv:Alvin_0066	ncbi-geneid:8785393	1.1.1.36	51735
alv:Alvin_0068	ncbi-geneid:8785395	1.10.2.2	50022
alv:Alvin_0069	ncbi-geneid:8785396	1.10.2.2	81342|81648
alv:Alvin_0070	ncbi-geneid:8785397	1.10.2.2	46626
alv:Alvin_0079	ncbi-geneid:8785406	4.2.1.3	53732|52016
alv:Alvin_0082	ncbi-geneid:8785409	1.8.4.11|1.8.4.12	55068|51316|52833
alv:Alvin_0096	ncbi-geneid:8785423	2.3.3.5	48256
alv:Alvin_0097	ncbi-geneid:8785424	4.1.3.30	51621
alv:Alvin_0103	ncbi-geneid:8785430	5.4.3.8	53383
alv:Alvin_0104	ncbi-geneid:8785431	2.5.1.3	51391
alv:Alvin_0105	ncbi-geneid:8785432	2.7.4.7|2.7.1.49	53613
alv:Alvin_0109	ncbi-geneid:8785436	1.2.1	51735|55347
alv:Alvin_0112	ncbi-geneid:8785439	6.1.1.1	52374|55174
alv:Alvin_0115	ncbi-geneid:8785447	2.3.1.51	69593
alv:Alvin_0118	ncbi-geneid:8785450	3.6.1.-	55811
alv:Alvin_0119	ncbi-geneid:8785451	2.7.3.9	51621|55781|47831|52009
alv:Alvin_0120	ncbi-geneid:8785452	1.1.1.28	55103|56176
alv:Alvin_0126	ncbi-geneid:8785459	2.1.1.-	53335|81799
alv:Alvin_0128	ncbi-geneid:8785461	2.4.1.129	56601|56519
alv:Alvin_0129	ncbi-geneid:8785462	6.3.2.10	53623|53244|63418
alv:Alvin_0131	ncbi-geneid:8785464	6.3.2.9	53623|53244|51984
alv:Alvin_0133	ncbi-geneid:8785466	2.4.1.227	53756
alv:Alvin_0134	ncbi-geneid:8785467	6.3.2.8	53623|53244|51984
alv:Alvin_0135	ncbi-geneid:8785468	1.1.1.158	56176|56194
alv:Alvin_0136	ncbi-geneid:8785469	6.3.2.4	56059|52440
alv:Alvin_0140	ncbi-geneid:8785473	3.5.1.-	54211|54211
alv:Alvin_0144	ncbi-geneid:8785477	2.3.1.1|2.3.1.35	56266
alv:Alvin_0145	ncbi-geneid:8785478	3.6.1.-	51391|55811
alv:Alvin_0154	ncbi-geneid:8785487	3.1.22.4	53098
alv:Alvin_0160	ncbi-geneid:8785493	2.7.1.24	52540
alv:Alvin_0165	ncbi-geneid:8785498	6.2.1.1	56801
alv:Alvin_0166	ncbi-geneid:8785499	2.7.7.7
alv:Alvin_0168	ncbi-geneid:8785501	4.1.3.27	52317
alv:Alvin_0169	ncbi-geneid:8785502	2.4.2.18	52418|47648
alv:Alvin_0170	ncbi-geneid:8785503	4.1.1.48	51366
alv:Alvin_0173	ncbi-geneid:8785506	1.14.13.-	47240
alv:Alvin_0184	ncbi-geneid:8785518	3.1.3.5	56300|55816
alv:Alvin_0186	ncbi-geneid:8785520	4.1.1.3	51569|89000|51230
alv:Alvin_0191	ncbi-geneid:8785525	2.1.1.-	75217|88697
alv:Alvin_0197	ncbi-geneid:8785531	6.3.2.3	56059|52440
alv:Alvin_0201	ncbi-geneid:8785535	3.1.-.-	53098
alv:Alvin_0202	ncbi-geneid:8785536	2.4.2.9	53271
alv:Alvin_0203	ncbi-geneid:8785537	2.1.3.2	53671
alv:Alvin_0204	ncbi-geneid:8785538	3.5.2.3	51556|51338
alv:Alvin_0220	ncbi-geneid:8785554	3.13.1.1	51735
alv:Alvin_0225	ncbi-geneid:8785559	5.1.3.2	51735
alv:Alvin_0238	ncbi-geneid:8785572	5.1.3.14	53756
alv:Alvin_0239	ncbi-geneid:8785573	2.6.1.16	53697|56235
alv:Alvin_0243	ncbi-geneid:8785577	4.2.1.1	53056
alv:Alvin_0245	ncbi-geneid:8785579	2.4.1.4	51445|51011
alv:Alvin_0250	ncbi-geneid:8785584	2.7.1.4	53613
alv:Alvin_0252	ncbi-geneid:8785586	2.4.1.14	53756|56784
alv:Alvin_0259	ncbi-geneid:8785593	5.2.1.8	50891
alv:Alvin_0262	ncbi-geneid:8785596	6.5.1.1	56091|50249
alv:Alvin_0263	ncbi-geneid:8785597	1.3.3.1	51395
alv:Alvin_0264	ncbi-geneid:8785598	1.2.7.-	52518|53323|52518|52922|54862
alv:Alvin_0265	ncbi-geneid:8785599	2.3.1.128	55729
alv:Alvin_0270	ncbi-geneid:8785604	4.1.3.27	56322
alv:Alvin_0271	ncbi-geneid:8785605	3.1.3.18	56784
alv:Alvin_0272	ncbi-geneid:8785606	5.1.3.1	51366
alv:Alvin_0281	ncbi-geneid:8785615	5.-.-.-	111337
alv:Alvin_0285	ncbi-geneid:8785619	6.3.4.15	55681|50037|46785
alv:Alvin_0286	ncbi-geneid:8785620	2.7.1.33
alv:Alvin_0292	ncbi-geneid:8785626	2.3.1.61	52777|51230|47005
alv:Alvin_0293	ncbi-geneid:8785627	1.2.4.2	52518|52518
alv:Alvin_0295	ncbi-geneid:8785629	2.5.1.61	53850|54782
alv:Alvin_0296	ncbi-geneid:8785630	4.2.1.75	69618
alv:Alvin_0304	ncbi-geneid:8785638	4.1.1.-	50475|143968
alv:Alvin_0305	ncbi-geneid:8785639	3.4.24.70	55486
alv:Alvin_0312	ncbi-geneid:8785646	4.1.2.13	51569
alv:Alvin_0313	ncbi-geneid:8785647	2.7.1.40	51621|52935|50800
alv:Alvin_0314	ncbi-geneid:8785648	2.7.2.3	53748
alv:Alvin_0315	ncbi-geneid:8785649	1.2.1.12	55347|51735
alv:Alvin_0316	ncbi-geneid:8785650	2.2.1.1	52518|52518|52922
alv:Alvin_0318	ncbi-geneid:8785652	2.5.1.6	55973|55973|55973
alv:Alvin_0320	ncbi-geneid:8785654	3.3.1.1	52283|51735
alv:Alvin_0321	ncbi-geneid:8785655	1.5.1.20	51730
alv:Alvin_0329	ncbi-geneid:8785663	1.6.99.5	56762
alv:Alvin_0345	ncbi-geneid:8785679	2.8.1.-	69721
alv:Alvin_0350	ncbi-geneid:8785684	2.4.2.19	51690|54675
alv:Alvin_0356	ncbi-geneid:8785690	2.3.3.13	51569|110921
alv:Alvin_0357	ncbi-geneid:8785691	2.7.7.7	52141
alv:Alvin_0361	ncbi-geneid:8785695	2.6.1.1	53383
alv:Alvin_0366	ncbi-geneid:8785701	2.1.1.63	46767|53155
alv:Alvin_0369	ncbi-geneid:8785704	5.3.4.1	52833|54423
alv:Alvin_0370	ncbi-geneid:8785705	3.1.3.16	81606
alv:Alvin_0381	ncbi-geneid:8785716	3.6.3.27	52540
alv:Alvin_0384	ncbi-geneid:8785719	3.2.1.-	53955
alv:Alvin_0386	ncbi-geneid:8785721	3.1.26.4
alv:Alvin_0387	ncbi-geneid:8785722	2.7.7.7
alv:Alvin_0389	ncbi-geneid:8785724	6.3.4.2	52540|52317
alv:Alvin_0390	ncbi-geneid:8785725	2.5.1.55	51569
alv:Alvin_0391	ncbi-geneid:8785726	4.2.1.11	51604|54826
alv:Alvin_0393	ncbi-geneid:8785728	2.7.7.60	53448
alv:Alvin_0394	ncbi-geneid:8785729	4.6.1.12	69765
alv:Alvin_0395	ncbi-geneid:8785730	5.4.99.12	55120
alv:Alvin_0409	ncbi-geneid:8785744	4.99.1.1	53800
alv:Alvin_0410	ncbi-geneid:8785745	2.6.1.17	53383
alv:Alvin_0411	ncbi-geneid:8785746	2.3.1.117	51161
alv:Alvin_0412	ncbi-geneid:8785747	3.5.1.18	53187|55031
alv:Alvin_0419	ncbi-geneid:8785754	2.7.7.7	52540|48019
alv:Alvin_0427	ncbi-geneid:8785763	6.3.2.13	53623|53244
alv:Alvin_0436	ncbi-geneid:8785773	3.1.2.6	56281
alv:Alvin_0437	ncbi-geneid:8785774	2.2.1.7	52518|52518|52922
alv:Alvin_0438	ncbi-geneid:8785775	6.1.1.16	52374|47323
alv:Alvin_0444	ncbi-geneid:8785781	6.1.1.17	52374|48163
alv:Alvin_0457	ncbi-geneid:8785794	6.1.1.18	52374|50715
alv:Alvin_0459	ncbi-geneid:8785796	3.2.2.-	52141
alv:Alvin_0460	ncbi-geneid:8785797	3.1.1.31	100950
alv:Alvin_0467	ncbi-geneid:8785804	2.7.7.7	51294|51294|89550|55608|55608
alv:Alvin_0474	ncbi-geneid:8785811	1.6.5.3|1.6.99.3	51735
alv:Alvin_0475	ncbi-geneid:8785812	1.1.1.81	82544
alv:Alvin_0477	ncbi-geneid:8785814	3.4.-.-	53067|53067
alv:Alvin_0483	ncbi-geneid:8785820	1.11.1.6|1.11.1.7	48113|48113
alv:Alvin_0486	ncbi-geneid:8785823	4.1.1.37	51726
alv:Alvin_0489	ncbi-geneid:8785827	2.4.2.8	53271
alv:Alvin_0490	ncbi-geneid:8785828	3.2.1.52	51445
alv:Alvin_0491	ncbi-geneid:8785829	3.6.4.3	140990|52540
alv:Alvin_0495	ncbi-geneid:8785833	4.3.2.1	48557
alv:Alvin_0498	ncbi-geneid:8785836	2.4.2.28	53167
alv:Alvin_0504	ncbi-geneid:8785842	5.4.99.12	55120|88697
alv:Alvin_0506	ncbi-geneid:8785844	2.7.7.8	54211|54211|55666|55666|50249|46915|54791
alv:Alvin_0521	ncbi-geneid:8785859	3.4.16.4|3.4.21	56601
alv:Alvin_0522	ncbi-geneid:8785860	6.3.3.3	52540
alv:Alvin_0525	ncbi-geneid:8785863	2.3.1.47	53383
alv:Alvin_0526	ncbi-geneid:8785864	2.8.1.6	102114
alv:Alvin_0550	ncbi-geneid:8785888	2.6.1.51|2.6.1.44|2.6.1.45	53383
alv:Alvin_0561	ncbi-geneid:8785899	3.6.4.12	52540|52540|47819
alv:Alvin_0562	ncbi-geneid:8785900	2.7.1.19	52540
alv:Alvin_0578	ncbi-geneid:8785916	3.1.3.18	56784
alv:Alvin_0579	ncbi-geneid:8785917	2.1.1.64	53335
alv:Alvin_0593	ncbi-geneid:8785931	2.1.1.80	53335|48452|47757
alv:Alvin_0594	ncbi-geneid:8785932	3.1.1.61	52738|52172
alv:Alvin_0597	ncbi-geneid:8785935	3.1.2.-	54637
alv:Alvin_0600	ncbi-geneid:8785938	2.4.1.-	56601|53955
alv:Alvin_0606	ncbi-geneid:8785944	3.6.4.13	52540|52540
alv:Alvin_0609	ncbi-geneid:8785947	2.3.1.8	53659|75138|52540
alv:Alvin_0610	ncbi-geneid:8785948	2.7.2.1	53067|53067
alv:Alvin_0614	ncbi-geneid:8785952	2.4.1.-	53448
alv:Alvin_0615	ncbi-geneid:8785953	3.2.1.21	51445
alv:Alvin_0621	ncbi-geneid:8785959	2.4.1.129	56601|56519
alv:Alvin_0622	ncbi-geneid:8785960	4.2.1.113	51604|54826
alv:Alvin_0624	ncbi-geneid:8785962	4.1.3.36	52096
alv:Alvin_0627	ncbi-geneid:8785965	2.2.1.9	52518|52518|52467
alv:Alvin_0628	ncbi-geneid:8785966	5.4.4.2	56322
alv:Alvin_0635	ncbi-geneid:8785973	4.2.1.20	53686
alv:Alvin_0636	ncbi-geneid:8785974	3.4.11.1	53187|52949
alv:Alvin_0657	ncbi-geneid:8785995	5.1.1.3	53681|53681
alv:Alvin_0664	ncbi-geneid:8786002	2.1.1.80	53335|47757
alv:Alvin_0677	ncbi-geneid:8786015	3.1.3.11	56655
alv:Alvin_0679	ncbi-geneid:8786017	1.11.1.5	46626|46626
alv:Alvin_0691	ncbi-geneid:8786029	3.5.1.53	56317
alv:Alvin_0693	ncbi-geneid:8786031	6.4.1.2	52096
alv:Alvin_0694	ncbi-geneid:8786032	6.3.4.-	52402|56037|82829
alv:Alvin_0697	ncbi-geneid:8786035	1.8.1.8	52833
alv:Alvin_0702	ncbi-geneid:8786040	2.7.11.1	52540|52540
alv:Alvin_0711	ncbi-geneid:8786049	6.3.5.5	52317|52021
alv:Alvin_0712	ncbi-geneid:8786050	6.3.5.5	56059|56059|48108|52440|52440|52335
alv:Alvin_0720	ncbi-geneid:8786058	6.1.1.12	55681|55261|50249
alv:Alvin_0721	ncbi-geneid:8786059	3.6.1.-	55811
alv:Alvin_0725	ncbi-geneid:8786063	3.1.3.48	52788
alv:Alvin_0726	ncbi-geneid:8786064	3.1.26.12	50249
alv:Alvin_0727	ncbi-geneid:8786065	5.4.99.12	55120|55174
alv:Alvin_0728	ncbi-geneid:8786066	3.1.3.18	56784
alv:Alvin_0729	ncbi-geneid:8786067	3.4.21.-	52096
alv:Alvin_0732	ncbi-geneid:8786070	2.8.1.-	69721
alv:Alvin_0734	ncbi-geneid:8786072	2.7.4.1	56024|143724|56024|140356
alv:Alvin_0752	ncbi-geneid:8786090	3.1.1.61|2.1.1.80	52738|53335|47757|55785
alv:Alvin_0759	ncbi-geneid:8786097	3.2.1.-	48435|53955
alv:Alvin_0765	ncbi-geneid:8786103	4.2.99.20	53474
alv:Alvin_0767	ncbi-geneid:8786105	2.5.1.1|2.5.1.10	48576
alv:Alvin_0768	ncbi-geneid:8786106	3.1.11.6	116842
alv:Alvin_0769	ncbi-geneid:8786107	5.99.1.-	56719|55874|54211
alv:Alvin_0777	ncbi-geneid:8786115	3.6.1.11|3.1.3.5	64167
alv:Alvin_0778	ncbi-geneid:8786116	2.1.1.77	53335
alv:Alvin_0781	ncbi-geneid:8786119	1.9.3.1	81442
alv:Alvin_0782	ncbi-geneid:8786120	1.9.3.1	46626
alv:Alvin_0784	ncbi-geneid:8786122	1.9.3.1	46626|46626
alv:Alvin_0787	ncbi-geneid:8786125	3.6.3.4	56784|81653|55008|81665
alv:Alvin_0792	ncbi-geneid:8786130	6.3.5.1	52402|56317
alv:Alvin_0795	ncbi-geneid:8786133	5.4.99.12	55120|55174
alv:Alvin_0798	ncbi-geneid:8786136	3.5.1.88	56420
alv:Alvin_0799	ncbi-geneid:8786137	3.4.21.102	52096|50156
alv:Alvin_0800	ncbi-geneid:8786138	6.3.2.2	55931
alv:Alvin_0801	ncbi-geneid:8786139	3.6.1.40|3.6.1.11	109604|53067|53067
alv:Alvin_0803	ncbi-geneid:8786141	1.8.1.4	51905|55424|51230
alv:Alvin_0804	ncbi-geneid:8786142	2.3.1.12	52777|51230|47005
alv:Alvin_0805	ncbi-geneid:8786143	1.2.4.1	52518|52518|52922
alv:Alvin_0806	ncbi-geneid:8786144	3.4.24.-	53163
alv:Alvin_0811	ncbi-geneid:8786149	2.4.2.29	51713
alv:Alvin_0812	ncbi-geneid:8786150	1.1.1.262	53659
alv:Alvin_0813	ncbi-geneid:8786151	5.2.1.8	109998|54534|54534
alv:Alvin_0820	ncbi-geneid:8786158	6.3.4.13	56059|52440|51246
alv:Alvin_0821	ncbi-geneid:8786159	2.3.1.129	51161
alv:Alvin_0822	ncbi-geneid:8786160	3.5.4.10|2.1.2.3	53927|52335
alv:Alvin_0824	ncbi-geneid:8786162	1.-.-.-	51395
alv:Alvin_0833	ncbi-geneid:8786171	2.1.1.-	53335
alv:Alvin_0834	ncbi-geneid:8786172	1.6.1.2	52283|51735
alv:Alvin_0836	ncbi-geneid:8786174	1.6.1.2	52467
alv:Alvin_0839	ncbi-geneid:8786177	2.7.9.2	56059|51621|52009
alv:Alvin_0844	ncbi-geneid:8786182	3.2.1.20	51445|74650|51011
alv:Alvin_0846	ncbi-geneid:8786184	3.6.3.-	52540
alv:Alvin_0851	ncbi-geneid:8786189	2.4.2.21	52733
alv:Alvin_0855	ncbi-geneid:8786193	3.1.-.-	64182
alv:Alvin_0861	ncbi-geneid:8786199	3.1.3.25	56655
alv:Alvin_0862	ncbi-geneid:8786200	2.1.1.-	75217
alv:Alvin_0863	ncbi-geneid:8786201	2.3.1.30	51161
alv:Alvin_0885	ncbi-geneid:8786223	3.6.3.29	52540|50331
alv:Alvin_0889	ncbi-geneid:8786227	3.1.-.-
alv:Alvin_0890	ncbi-geneid:8786228	2.3.1.-	56317
alv:Alvin_0904	ncbi-geneid:8786243	1.18.6.1	53807
alv:Alvin_0911	ncbi-geneid:8786252	1.4.4.2	53383
alv:Alvin_0912	ncbi-geneid:8786253	1.11.1.15	52833
alv:Alvin_0913	ncbi-geneid:8786254	1.4.4.2	53383
alv:Alvin_0915	ncbi-geneid:8786256	2.1.2.10	103025|101790
alv:Alvin_0917	ncbi-geneid:8786258	6.1.1.4	52374|50677|47323
alv:Alvin_0919	ncbi-geneid:8786260	3.1.3.25	56655
alv:Alvin_0920	ncbi-geneid:8786261	2.7.7.13|2.7.7.22|5.3.1.8	51182|53448
alv:Alvin_0940	ncbi-geneid:8786281	2.1.1.79	53335
alv:Alvin_0948	ncbi-geneid:8786289	2.2.1.6	52518|52518|52467
alv:Alvin_0949	ncbi-geneid:8786290	2.2.1.6	55021|55021
alv:Alvin_0950	ncbi-geneid:8786291	1.1.1.86	51735|48179
alv:Alvin_0951	ncbi-geneid:8786292	3.1.2.-	54637
alv:Alvin_0969	ncbi-geneid:8786310	3.4.21.53	54211|52540|88697
alv:Alvin_0979	ncbi-geneid:8786320	4.2.1.2	117457
alv:Alvin_0980	ncbi-geneid:8786322	6.1.1.3	55681|55186|52954|81271
alv:Alvin_0984	ncbi-geneid:8786326	6.1.1.20	55681|46589
alv:Alvin_0985	ncbi-geneid:8786327	6.1.1.20	56037|55681|50249|54991|46955
alv:Alvin_0992	ncbi-geneid:8786335	3.2.-.-	101478
alv:Alvin_0996	ncbi-geneid:8786339	3.4.13.22	55166
alv:Alvin_0999	ncbi-geneid:8786342	3.4.13.22	55166
alv:Alvin_1006	ncbi-geneid:8786349	1.11.1.15	52833
alv:Alvin_1010	ncbi-geneid:8786353	4.4.1.5	54593
alv:Alvin_1011	ncbi-geneid:8786354	2.7.11.1	56112
alv:Alvin_1012	ncbi-geneid:8786355	3.11.1.2	82057|57783
alv:Alvin_1017	ncbi-geneid:8786360	3.6.3.-	52540|90123
alv:Alvin_1018	ncbi-geneid:8786361	2.7.1.130	52540
alv:Alvin_1019	ncbi-geneid:8786362	2.7.7.38	53448
alv:Alvin_1024	ncbi-geneid:8786367	3.4.11.2	55486|63737
alv:Alvin_1026	ncbi-geneid:8786369	2.4.2.14	56235|53271
alv:Alvin_1027	ncbi-geneid:8786370	4.4.1.11|2.5.1.-	53383
alv:Alvin_1034	ncbi-geneid:8786377	4.1.2.9	52518|52518
alv:Alvin_1037	ncbi-geneid:8786380	2.-.-.-	102114
alv:Alvin_1042	ncbi-geneid:8786385	1.-.-.-	51395
alv:Alvin_1057	ncbi-geneid:8786400	2.7.13.3	55874|55781
alv:Alvin_1067	ncbi-geneid:8786410	2.7.13.3	55874|103190|47384
alv:Alvin_1076	ncbi-geneid:8786419	5.4.1.2	63965
alv:Alvin_1077	ncbi-geneid:8786420	2.1.1.130|2.1.1.131	53790|53790
alv:Alvin_1083	ncbi-geneid:8786426	2.1.1.133	53790
alv:Alvin_1088	ncbi-geneid:8786431	6.3.2.-	53623|53244|51984
alv:Alvin_1089	ncbi-geneid:8786432	4.1.1.-	52507
alv:Alvin_1090	ncbi-geneid:8786433	2.3.1.-	52540|55729
alv:Alvin_1096	ncbi-geneid:8786439	2.5.1.72	142754
alv:Alvin_1100	ncbi-geneid:8786443	6.1.1.7	55681|101353|55186|50447
alv:Alvin_1101	ncbi-geneid:8786444	2.7.2.4	53633|55021|55021
alv:Alvin_1110	ncbi-geneid:8786454	2.4.1.129|3.4	56601|53955
alv:Alvin_1118	ncbi-geneid:8786462	2.7.7.4	52374|88697
alv:Alvin_1120	ncbi-geneid:8786464	1.8.99.2	54862
alv:Alvin_1121	ncbi-geneid:8786465	1.8.99.2	51905|56425|46977
alv:Alvin_1127	ncbi-geneid:8786471	2.7.1.25	52540
alv:Alvin_1128	ncbi-geneid:8786472	3.6.4.12	52540
alv:Alvin_1132	ncbi-geneid:8786476	3.5.2.3	51556
alv:Alvin_1133	ncbi-geneid:8786477	4.1.1.49	53795|68923
alv:Alvin_1138	ncbi-geneid:8786482	2.4.2.-|4.1.3	51366|52317
alv:Alvin_1159	ncbi-geneid:8786503	3.6.3.12	56784|81653|81665
alv:Alvin_1161	ncbi-geneid:8786505	2.7.13.3	55874|47384|52402|55781
alv:Alvin_1169	ncbi-geneid:8786513	3.1.1.61|2.1.1.80	52738|53335|47757|55785
alv:Alvin_1172	ncbi-geneid:8786516	1.2.7.-	52518|52518|53323|52922|54862
alv:Alvin_1179	ncbi-geneid:8786523	1.18.1.2	63380|52343
alv:Alvin_1180	ncbi-geneid:8786524	2.7.1.26|2.7.7.2	82114|52374
alv:Alvin_1182	ncbi-geneid:8786526	6.6.1.1	52540
alv:Alvin_1183	ncbi-geneid:8786527	6.6.1.1	53300|52540
alv:Alvin_1194	ncbi-geneid:8786539	3.1.1.2|3.1.2.-|3.1.1.5	52266
alv:Alvin_1201	ncbi-geneid:8786546	6.1.1.10	52374|47323|50249|57770
alv:Alvin_1203	ncbi-geneid:8786548	2.4.2.-	51690|54675
alv:Alvin_1204	ncbi-geneid:8786549	1.16.3.1	47240
alv:Alvin_1212	ncbi-geneid:8786557	2.7.7.72|3.1.3.-|3.1.4	81891|81301
alv:Alvin_1213	ncbi-geneid:8786558	5.99.1.-	56719|101904
alv:Alvin_1215	ncbi-geneid:8786560	2.7.7.7	102400
alv:Alvin_1216	ncbi-geneid:8786561	4.2.1.60	54637
alv:Alvin_1217	ncbi-geneid:8786562	6.1.1.15	55681|52954|55826
alv:Alvin_1221	ncbi-geneid:8786566	3.5.1.28	53187|54106
alv:Alvin_1223	ncbi-geneid:8786568	2.5.1.75	52540
alv:Alvin_1226	ncbi-geneid:8786571	3.4.-.-	117892
alv:Alvin_1227	ncbi-geneid:8786572	3.4.-.-	117892
alv:Alvin_1230	ncbi-geneid:8786575	6.3.4.4	52540
alv:Alvin_1233	ncbi-geneid:8786578	2.6.1.62	53383
alv:Alvin_1241	ncbi-geneid:8786586	4.6.1.1	55154
alv:Alvin_1251	ncbi-geneid:8786596	1.8.99.3	55124|56014|54862
alv:Alvin_1252	ncbi-geneid:8786597	1.8.99.3	55124|56014|54862
alv:Alvin_1253	ncbi-geneid:8786598	2.8.1.-	75169
alv:Alvin_1256	ncbi-geneid:8786601	2.8.1.-	69721
alv:Alvin_1263	ncbi-geneid:8786608	6.3.5.9|6.3.1	52540|52317
alv:Alvin_1276	ncbi-geneid:8786621	6.1.1.21	55681|52954
alv:Alvin_1279	ncbi-geneid:8786624	2.1.1.-	102114
alv:Alvin_1280	ncbi-geneid:8786625	2.7.4.6	54919
alv:Alvin_1283	ncbi-geneid:8786628	6.1.1.6	55681|50249
alv:Alvin_1285	ncbi-geneid:8786630	3.1.13.1	50249|50249
alv:Alvin_1290	ncbi-geneid:8786635	2.7.7.7	52540|48019
alv:Alvin_1314	ncbi-geneid:8786659	3.4.21.108	50494|50156|50156
alv:Alvin_1323	ncbi-geneid:8786668	1.8.1.7	51905|55424
alv:Alvin_1326	ncbi-geneid:8786671	2.7.1.2	53067
alv:Alvin_1334	ncbi-geneid:8786679	6.5.1.2
alv:Alvin_1336	ncbi-geneid:8786681	5.2.1.8	54534|109998
alv:Alvin_1346	ncbi-geneid:8786691	3.6.3.14	52540|47917
alv:Alvin_1351	ncbi-geneid:8786696	3.6.3.14	52540|47917|50615
alv:Alvin_1352	ncbi-geneid:8786697	3.6.3.14	160527
alv:Alvin_1354	ncbi-geneid:8786699	3.6.3.14	81333
alv:Alvin_1356	ncbi-geneid:8786701	3.6.3.14	103486
alv:Alvin_1358	ncbi-geneid:8786703	2.4.1.83	53448
alv:Alvin_1363	ncbi-geneid:8786708	5.2.1.8	50891
alv:Alvin_1365	ncbi-geneid:8786710	4.1.1.39	51649|54966
alv:Alvin_1366	ncbi-geneid:8786711	4.1.1.39	55239
alv:Alvin_1367	ncbi-geneid:8786712	1.7.99.7	52540
alv:Alvin_1379	ncbi-geneid:8786724	2.3.3.13	51569|110921|89000
alv:Alvin_1383	ncbi-geneid:8786728	2.7.1.23	111331
alv:Alvin_1389	ncbi-geneid:8786734	2.7.9.3	56042|55326
alv:Alvin_1391	ncbi-geneid:8786737	2.9.1.1	53383
alv:Alvin_1401	ncbi-geneid:8786747	2.8.1.7	53383
alv:Alvin_1414	ncbi-geneid:8786760	6.2.1.3	56801
alv:Alvin_1415	ncbi-geneid:8786761	5.4.2.2	53738|55957|53738|53738
alv:Alvin_1417	ncbi-geneid:8786763	2.7.4.3	52540
alv:Alvin_1421	ncbi-geneid:8786767	2.1.1.72	53335
alv:Alvin_1422	ncbi-geneid:8786768	1.3.99.22	102114
alv:Alvin_1424	ncbi-geneid:8786770	3.4.21.92	52096
alv:Alvin_1426	ncbi-geneid:8786772	3.4.21.53	54211|88697|52540
alv:Alvin_1428	ncbi-geneid:8786776	5.2.1.8	54534|109998
alv:Alvin_1429	ncbi-geneid:8786777	1.3.1.9	51735
alv:Alvin_1451	ncbi-geneid:8786799	3.4.24.-	53163
alv:Alvin_1461	ncbi-geneid:8786809	2.1.1.37	53335
alv:Alvin_1467	ncbi-geneid:8786815	1.-.-.-	50129|51735
alv:Alvin_1473	ncbi-geneid:8786821	3.6.1.-	56300
alv:Alvin_1476	ncbi-geneid:8786824	2.4.1.21	53756
alv:Alvin_1483	ncbi-geneid:8786831	3.1.21.-	51556
alv:Alvin_1484	ncbi-geneid:8786833	3.6.4.12	52540
alv:Alvin_1488	ncbi-geneid:8786837	2.7.7.7	56672|88723|53098|47807
alv:Alvin_1493	ncbi-geneid:8786842	3.6.4.-	52540|52540
alv:Alvin_1496	ncbi-geneid:8786845	5.2.1.8	54534|109998
alv:Alvin_1499	ncbi-geneid:8786848	2.3.3.14	51569
alv:Alvin_1500	ncbi-geneid:8786849	1.97.1.4	102114
alv:Alvin_1503	ncbi-geneid:8786852	2.4.1.1	53756
alv:Alvin_1504	ncbi-geneid:8786853	2.7.13.3	55874|47384
alv:Alvin_1505	ncbi-geneid:8786854	6.2.1.5	56059|52210
alv:Alvin_1506	ncbi-geneid:8786855	6.2.1.5	52210|51735
alv:Alvin_1507	ncbi-geneid:8786856	2.8.1.7|4.4.1.16	53383|82649
alv:Alvin_1508	ncbi-geneid:8786857	2.8.1.-	69721
alv:Alvin_1513	ncbi-geneid:8786862	4.2.1.3	53732|52016
alv:Alvin_1515	ncbi-geneid:8786864	2.8.1.-	52402
alv:Alvin_1518	ncbi-geneid:8786867	2.7.1.-|2.7.7	53613|52374
alv:Alvin_1519	ncbi-geneid:8786868	2.7.7.27	53448|51161
alv:Alvin_1544	ncbi-geneid:8786893	2.5.1.49	53383
alv:Alvin_1548	ncbi-geneid:8786898	2.1.1.67	53335
alv:Alvin_1550	ncbi-geneid:8786900	3.4.21.-	52096
alv:Alvin_1551	ncbi-geneid:8786901	2.1.1.45	55831
alv:Alvin_1552	ncbi-geneid:8786902	5.4.2.1	64158|53649
alv:Alvin_1553	ncbi-geneid:8786903	2.3.1.1	53633|55729
alv:Alvin_1560	ncbi-geneid:8786910	4.2.3.12	55620
alv:Alvin_1564	ncbi-geneid:8786914	3.6.3.-	52540
alv:Alvin_1574	ncbi-geneid:8786924	3.1.1.61	52738|52172
alv:Alvin_1575	ncbi-geneid:8786925	3.5.1.44	64438
alv:Alvin_1576	ncbi-geneid:8786926	2.1.1.80	53335|47757
alv:Alvin_1579	ncbi-geneid:8786929	2.7.13.3	55874|50341|47226|47384
alv:Alvin_1585	ncbi-geneid:8786935	2.1.1.182	53335
alv:Alvin_1592	ncbi-geneid:8786943	6.3.5.3	52317|55326|55326|56042|56042|82697|109736
alv:Alvin_1593	ncbi-geneid:8786944	2.1.1.-	75217|55315
alv:Alvin_1594	ncbi-geneid:8786945	3.1.-.-	50249|50249|50249|50249
alv:Alvin_1595	ncbi-geneid:8786947	4.3.2.2	48557
alv:Alvin_1597	ncbi-geneid:8786949	1.4.3.19	51905|54373
alv:Alvin_1598	ncbi-geneid:8786950	6.3.2.12|6.3.2.17	53623|53244
alv:Alvin_1600	ncbi-geneid:8786952	4.2.1.20	51366
alv:Alvin_1601	ncbi-geneid:8786953	4.2.1.20	53686
alv:Alvin_1602	ncbi-geneid:8786954	5.3.1.24	51366
alv:Alvin_1603	ncbi-geneid:8786955	5.4.99.12	55120
alv:Alvin_1605	ncbi-geneid:8786957	1.2.1.11	55347|51735
alv:Alvin_1606	ncbi-geneid:8786958	1.1.1.85	53659
alv:Alvin_1607	ncbi-geneid:8786959	4.2.1.33|4.2.1.35	52016
alv:Alvin_1608	ncbi-geneid:8786960	4.2.1.33|4.2.1.35	53732
alv:Alvin_1616	ncbi-geneid:8786968	6.1.1.11	55681|46589
alv:Alvin_1620	ncbi-geneid:8786972	6.3.5.4	52402|56235
alv:Alvin_1622	ncbi-geneid:8786974	2.1.1.13	82282|56507|51717|52242|47644
alv:Alvin_1627	ncbi-geneid:8786979	3.2.1.-	51445|81296|51011
alv:Alvin_1628	ncbi-geneid:8786980	1.1.1.44	51735|48179
alv:Alvin_1630	ncbi-geneid:8786982	3.2.1.-	53955|54106
alv:Alvin_1632	ncbi-geneid:8786984	3.6.1.7	54975
alv:Alvin_1636	ncbi-geneid:8786988	6.3.3.1	56042|55326
alv:Alvin_1637	ncbi-geneid:8786989	2.1.2.2	53328
alv:Alvin_1641	ncbi-geneid:8786993	3.6.1.13	55811
alv:Alvin_1643	ncbi-geneid:8786995	2.7.13.3	55874|47384|55785
alv:Alvin_1646	ncbi-geneid:8786998	2.7.4.14	52540
alv:Alvin_1647	ncbi-geneid:8786999	2.5.1.19	55205
alv:Alvin_1649	ncbi-geneid:8787001	3.5.4.13	51283
alv:Alvin_1650	ncbi-geneid:8787002	5.1.3.2	51735
alv:Alvin_1653	ncbi-geneid:8787005	1.3.5.1|1.3.99.1	46548|54292
alv:Alvin_1659	ncbi-geneid:8787011	1.17.4.1	47240
alv:Alvin_1668	ncbi-geneid:8787020	6.4.1.1	51569|89000|51230
alv:Alvin_1669	ncbi-geneid:8787021	6.4.1.1	56059|52440|51246
alv:Alvin_1671	ncbi-geneid:8787024	4.1.1.21|2.1.2.2	56059|52440
alv:Alvin_1675	ncbi-geneid:8787028	3.6.3.34	52540
alv:Alvin_1677	ncbi-geneid:8787030	3.6.3.-	56784|81653
alv:Alvin_1684	ncbi-geneid:8787037	1.3.99.22	102114
alv:Alvin_1691	ncbi-geneid:8787044	3.6.3.34	52540
alv:Alvin_1714	ncbi-geneid:8787068	2.-.-.-	53756
alv:Alvin_1715	ncbi-geneid:8787069	2.6.99.2	63892
alv:Alvin_1718	ncbi-geneid:8787072	3.1.26.3	69065|54768
alv:Alvin_1720	ncbi-geneid:8787074	3.4.21.89	51306
alv:Alvin_1722	ncbi-geneid:8787076	3.4.21.-	50494|50156|50156
alv:Alvin_1727	ncbi-geneid:8787081	1.4.3.16	51905|56425|46977
alv:Alvin_1735	ncbi-geneid:8787090	4.2.1.96	55248
alv:Alvin_1753	ncbi-geneid:8787108	6.1.1.6	55681
alv:Alvin_1755	ncbi-geneid:8787110	5.4.3.2	102114
alv:Alvin_1765	ncbi-geneid:8787125	3.1.3.27	101307
alv:Alvin_1766	ncbi-geneid:8787126	2.7.4.16	56042|55326
alv:Alvin_1768	ncbi-geneid:8787128	2.5.1.9|2.5.1.78	52121
alv:Alvin_1769	ncbi-geneid:8787129	4.1.99.12|3.5.4.25	55821|142695
alv:Alvin_1770	ncbi-geneid:8787130	2.5.1.9	63380|63380
alv:Alvin_1772	ncbi-geneid:8787132	3.5.4.26|1.1.1.193	53597|53927
alv:Alvin_1774	ncbi-geneid:8787134	2.1.2.1	53383
alv:Alvin_1778	ncbi-geneid:8787138	6.3.5.4	52402|56235
alv:Alvin_1799	ncbi-geneid:8787159	2.7.8.30	53448
alv:Alvin_1800	ncbi-geneid:8787160	2.3.1.81	110710
alv:Alvin_1810	ncbi-geneid:8787170	4.1.1.20	51419|50621
alv:Alvin_1812	ncbi-geneid:8787172	6.3.5.4	52402|56235
alv:Alvin_1814	ncbi-geneid:8787174	2.1.1.132	53790|53335
alv:Alvin_1816	ncbi-geneid:8787176	3.6.3.4	56784|81653|55008|81665|55008
alv:Alvin_1817	ncbi-geneid:8787177	6.3.5.9|6.3.1	52540|52317
alv:Alvin_1825	ncbi-geneid:8787185	3.6.3.34	52540
alv:Alvin_1828	ncbi-geneid:8787188	2.7.1.156|2.7.7.62	52540
alv:Alvin_1829	ncbi-geneid:8787189	5.1.1.1	51419|50621
alv:Alvin_1833	ncbi-geneid:8787193	4.1.2.25	55620
alv:Alvin_1839	ncbi-geneid:8787199	3.4.24.57	53067
alv:Alvin_1842	ncbi-geneid:8787202	2.7.7.-	56731|57783|117023
alv:Alvin_1847	ncbi-geneid:8787208	1.17.4.1	51998|48168
alv:Alvin_1848	ncbi-geneid:8787209	4.1.3.1	51621
alv:Alvin_1849	ncbi-geneid:8787210	1.4.3.5	50475
alv:Alvin_1851	ncbi-geneid:8787213	1.3.1.26	51735|55347
alv:Alvin_1854	ncbi-geneid:8787216	6.2.1.3	56801
alv:Alvin_1855	ncbi-geneid:8787218	3.2.2.-	48150|55811
alv:Alvin_1857	ncbi-geneid:8787221	2.7.7.27	53448|51161
alv:Alvin_1864	ncbi-geneid:8787228	1.6.5.3	52833
alv:Alvin_1865	ncbi-geneid:8787229	1.6.99.5|1.6.5.3	142019|140490|142984|52833
alv:Alvin_1866	ncbi-geneid:8787230	1.6.5.3	54862|54292
alv:Alvin_1879	ncbi-geneid:8787243	1.18.6.1	53807
alv:Alvin_1880	ncbi-geneid:8787244	1.18.6.1	53807
alv:Alvin_1881	ncbi-geneid:8787245	1.18.6.1	52540
alv:Alvin_1885	ncbi-geneid:8787249	2.7.7.7	52540
alv:Alvin_1886	ncbi-geneid:8787250	2.7.4.9	52540
alv:Alvin_1888	ncbi-geneid:8787252	4.1.3.38	56752
alv:Alvin_1889	ncbi-geneid:8787253	2.3.1.179	53901|53901
alv:Alvin_1891	ncbi-geneid:8787255	1.1.1.100	51735
alv:Alvin_1892	ncbi-geneid:8787256	2.3.1.39	52151|55048
alv:Alvin_1893	ncbi-geneid:8787257	2.3.1.41|2.3.1.180	53901
alv:Alvin_1894	ncbi-geneid:8787258	2.3.1.15	53659
alv:Alvin_1898	ncbi-geneid:8787262	2.7.6.3	55083
alv:Alvin_1904	ncbi-geneid:8787268	3.6.3.-	52540
alv:Alvin_1906	ncbi-geneid:8787270	6.4.1.2|6.3.4.14	56059|52440|51246
alv:Alvin_1908	ncbi-geneid:8787272	4.2.1.10	52304
alv:Alvin_1910	ncbi-geneid:8787274	1.8.1.8	74863|74863|52833
alv:Alvin_1917	ncbi-geneid:8787281	3.1.13.-
alv:Alvin_1919	ncbi-geneid:8787283	6.3.5.4	52402|56235
alv:Alvin_1920	ncbi-geneid:8787284	1.15.1.1	54719|46609
alv:Alvin_1921	ncbi-geneid:8787285	2.6.1.11	53383
alv:Alvin_1922	ncbi-geneid:8787286	2.1.3.3	53671
alv:Alvin_1925	ncbi-geneid:8787289	4.2.1.9	143975|52016
alv:Alvin_1931	ncbi-geneid:8787295	1.1.2.4|1.1.3.15	55103|56176
alv:Alvin_1933	ncbi-geneid:8787297	2.7.7.33	53448
alv:Alvin_1934	ncbi-geneid:8787298	4.2.1.45	51735
alv:Alvin_1935	ncbi-geneid:8787299	5.1.3.13	51182
alv:Alvin_1956	ncbi-geneid:8787320	2.6.1.52	53383
alv:Alvin_1957	ncbi-geneid:8787321	1.8.4.11	55068
alv:Alvin_1961	ncbi-geneid:8787325	1.3.99.1	51905|46977|56425
alv:Alvin_1965	ncbi-geneid:8787329	5.1.3.2	51735
alv:Alvin_1966	ncbi-geneid:8787330	4.2.1.46	51735
alv:Alvin_1971	ncbi-geneid:8787335	1.3.99.22	102114
alv:Alvin_1972	ncbi-geneid:8787336	2.8.1.6	102114
alv:Alvin_1977	ncbi-geneid:8787341	6.1.1.5	52374|47323|50677
alv:Alvin_1982	ncbi-geneid:8787346	3.6.4.13	52540
alv:Alvin_1984	ncbi-geneid:8787348	2.6.1.-	53383
alv:Alvin_1986	ncbi-geneid:8787350	2.6.1.52	53383
alv:Alvin_1987	ncbi-geneid:8787351	5.99.1.3	56719|101904|56719|51294
alv:Alvin_1989	ncbi-geneid:8787353	5.3.1.23	100950
alv:Alvin_1994	ncbi-geneid:8787358	2.1.1.64	53335
alv:Alvin_1995	ncbi-geneid:8787359	3.6.4.12	51294|51294|48024|52540|55608|55608|52540
alv:Alvin_2007	ncbi-geneid:8787371	1.17.7.1	51717
alv:Alvin_2015	ncbi-geneid:8787380	2.1.1.-	53335|50249
alv:Alvin_2018	ncbi-geneid:8787383	3.6.4.13	52540
alv:Alvin_2019	ncbi-geneid:8787384	4.2.1.1	51069
alv:Alvin_2021	ncbi-geneid:8787386	2.4.1.25	51445
alv:Alvin_2030	ncbi-geneid:8787399	1.5.1.5|3.5.4.9	51735|53223
alv:Alvin_2032	ncbi-geneid:8787401	1.11.1.15|1.11.1.9	52833
alv:Alvin_2033	ncbi-geneid:8787402	1.18.1.2	52343|63380
alv:Alvin_2036	ncbi-geneid:8787406	1.12.99.6	56762
alv:Alvin_2039	ncbi-geneid:8787409	1.12.99.6	56770
alv:Alvin_2042	ncbi-geneid:8787412	2.7.7.59	81301|109604|81593|55021|55021
alv:Alvin_2043	ncbi-geneid:8787413	3.4.11.18	55920
alv:Alvin_2046	ncbi-geneid:8787416	2.7.4.22	53633
alv:Alvin_2048	ncbi-geneid:8787418	2.5.1.31	64005
alv:Alvin_2050	ncbi-geneid:8787420	1.1.1.267	55347|51735|69055
alv:Alvin_2051	ncbi-geneid:8787421	3.4.24.-	50156|50156
alv:Alvin_2054	ncbi-geneid:8787424	2.3.1.-	51161
alv:Alvin_2055	ncbi-geneid:8787425	4.2.1.-	54637
alv:Alvin_2056	ncbi-geneid:8787426	2.3.1.129	51161
alv:Alvin_2057	ncbi-geneid:8787427	2.4.1.182	53756
alv:Alvin_2058	ncbi-geneid:8787428	3.1.26.4	53098
alv:Alvin_2059	ncbi-geneid:8787429	4.1.1.-	51419|50621
alv:Alvin_2061	ncbi-geneid:8787431	4.1.1.18|4.1.1.19	53383|55904
alv:Alvin_2062	ncbi-geneid:8787432	3.1.11.2	56219
alv:Alvin_2065	ncbi-geneid:8787435	2.1.1.-	53335|88697
alv:Alvin_2069	ncbi-geneid:8787439	5.99.1.2	56712|57783
alv:Alvin_2073	ncbi-geneid:8787443	3.5.1.88	56420
alv:Alvin_2074	ncbi-geneid:8787444	2.1.2.9	53328|50486
alv:Alvin_2075	ncbi-geneid:8787445	2.1.1.-	53335|48013
alv:Alvin_2082	ncbi-geneid:8787452	1.3.1.12	51735|48179
alv:Alvin_2083	ncbi-geneid:8787453	2.6.1.9	53383
alv:Alvin_2084	ncbi-geneid:8787454	5.4.99.5|4.2.1.51	53850|55021|48600
alv:Alvin_2085	ncbi-geneid:8787455	1.1.1.95	51735|52283|55021
alv:Alvin_2087	ncbi-geneid:8787457	4.1.1.20	51419|50621
alv:Alvin_2089	ncbi-geneid:8787459	5.1.1.7	54506
alv:Alvin_2102	ncbi-geneid:8787472	2.6.1.42	56752
alv:Alvin_2103	ncbi-geneid:8787473	2.7.7.42	81301|81301|81593|81593
alv:Alvin_2104	ncbi-geneid:8787474	5.1.3.15	74650
alv:Alvin_2105	ncbi-geneid:8787475	2.7.9.1	56059|51621|52009
alv:Alvin_2106	ncbi-geneid:8787476	6.1.1.9	52374|47323|50677|46589
alv:Alvin_2113	ncbi-geneid:8787483	2.1.1.77	53335
alv:Alvin_2114	ncbi-geneid:8787484	1.7.1.13	55620
alv:Alvin_2115	ncbi-geneid:8787485	3.6.1.-	52540|50249
alv:Alvin_2121	ncbi-geneid:8787491	2.7.8.-	56214|56214
alv:Alvin_2123	ncbi-geneid:8787493	1.1.1.3	55347|51735|55021
alv:Alvin_2124	ncbi-geneid:8787494	2.6.1.-	53383
alv:Alvin_2125	ncbi-geneid:8787495	2.4.1.-|3.4	56601|53955
alv:Alvin_2126	ncbi-geneid:8787496	2.5.1.15	51717
alv:Alvin_2131	ncbi-geneid:8787501	3.2.1.-	51445|81296|51011
alv:Alvin_2133	ncbi-geneid:8787503	4.2.3.5	103263
alv:Alvin_2140	ncbi-geneid:8787510	5.1.3.14	53756
alv:Alvin_2144	ncbi-geneid:8787514	1.2.1.41	53720
alv:Alvin_2147	ncbi-geneid:8787517	2.7.7.18	52374
alv:Alvin_2149	ncbi-geneid:8787519	1.5.1.3	53597
alv:Alvin_2150	ncbi-geneid:8787520	3.6.1.41	56300
alv:Alvin_2155	ncbi-geneid:8787525	2.7.2.11	53633|88697
alv:Alvin_2159	ncbi-geneid:8787529	2.5.1.30|2.5.1.90	48576
alv:Alvin_2161	ncbi-geneid:8787532	2.3.3.1	48256
alv:Alvin_2162	ncbi-geneid:8787533	4.1.3.39	51569
alv:Alvin_2173	ncbi-geneid:8787545	2.1.1.173	53335|53335
alv:Alvin_2174	ncbi-geneid:8787546	3.6.3.41	52540
alv:Alvin_2189	ncbi-geneid:8787561	3.4.21.-	56601
alv:Alvin_2190	ncbi-geneid:8787562	5.4.99.12	55120|55174
alv:Alvin_2193	ncbi-geneid:8787565	6.1.1.2	52374
alv:Alvin_2212	ncbi-geneid:8787584	4.3.1.19	53686|55021|55021
alv:Alvin_2213	ncbi-geneid:8787585	1.1.1.-	51735|52413|48179
alv:Alvin_2214	ncbi-geneid:8787586	5.1.3.-	51735
alv:Alvin_2218	ncbi-geneid:8787590	1.1.1.42	53659
alv:Alvin_2223	ncbi-geneid:8787595	6.3.5.10	52540|52317
alv:Alvin_2224	ncbi-geneid:8787596	4.-.-.-	102114
alv:Alvin_2225	ncbi-geneid:8787597	2.1.1.152	53790
alv:Alvin_2227	ncbi-geneid:8787599	3.1.21.-	51556
alv:Alvin_2228	ncbi-geneid:8787600	2.5.1.47	53686
alv:Alvin_2233	ncbi-geneid:8787605	3.1.1.61	52738|52172
alv:Alvin_2235	ncbi-geneid:8787607	3.5.1.44	64438
alv:Alvin_2236	ncbi-geneid:8787608	2.1.1.80	53335|47757
alv:Alvin_2238	ncbi-geneid:8787610	2.7.13.3	55874|47226|50341|47384
alv:Alvin_2240	ncbi-geneid:8787612	3.6.4.-	52540|52540|52540|143517|52540|141259
alv:Alvin_2262	ncbi-geneid:8787634	2.1.1.14	51726|51726
alv:Alvin_2270	ncbi-geneid:8787642	5.4.2.10	53738|53738|53738|55957
alv:Alvin_2271	ncbi-geneid:8787643	3.6.4.3|3.4.24.-	140990|52540
alv:Alvin_2272	ncbi-geneid:8787644	2.1.1.-	53335
alv:Alvin_2276	ncbi-geneid:8787648	1.8.1.9	51905
alv:Alvin_2277	ncbi-geneid:8787649	2.3.2.6	55729
alv:Alvin_2278	ncbi-geneid:8787650	2.3.2.8	55729
alv:Alvin_2285	ncbi-geneid:8787657	6.1.1.-	52374
alv:Alvin_2288	ncbi-geneid:8787660	2.7.7.9	53448
alv:Alvin_2289	ncbi-geneid:8787661	4.1.1.23	51366
alv:Alvin_2294	ncbi-geneid:8787666	1.17.4.2	51998
alv:Alvin_2296	ncbi-geneid:8787668	1.97.1.4	102114
alv:Alvin_2299	ncbi-geneid:8787671	3.2.-.-	101478|52799
alv:Alvin_2306	ncbi-geneid:8787678	3.4.24.-	53163
alv:Alvin_2308	ncbi-geneid:8787680	1.12.99.6	56762
alv:Alvin_2309	ncbi-geneid:8787681	1.12.99.6	56770
alv:Alvin_2311	ncbi-geneid:8787683	2.2.1.2	51569
alv:Alvin_2318	ncbi-geneid:8787690	3.1.1.61|2.1.1.80	52738|53335|47757|55785|55785
alv:Alvin_2332	ncbi-geneid:8787704	6.3.4.5	69864|52402
alv:Alvin_2338	ncbi-geneid:8787711	2.7.7.6	56553|55257|47789
alv:Alvin_2369	ncbi-geneid:8787742	2.7.7.6	64484
alv:Alvin_2370	ncbi-geneid:8787743	2.7.7.6	64484
alv:Alvin_2378	ncbi-geneid:8787755	1.1.1.22	51735|52413|48179
alv:Alvin_2380	ncbi-geneid:8787757	3.1.1.29	53178
alv:Alvin_2382	ncbi-geneid:8787759	2.7.6.1	53271
alv:Alvin_2383	ncbi-geneid:8787761	2.7.1.148	54211|55060
alv:Alvin_2385	ncbi-geneid:8787763	1.2.1.70	69742|51735|69075
alv:Alvin_2387	ncbi-geneid:8787765	2.1.1.-	53335
alv:Alvin_2388	ncbi-geneid:8787766	2.3.1.51	69593
alv:Alvin_2396	ncbi-geneid:8787774	3.4.24.-	55166
alv:Alvin_2411	ncbi-geneid:8787791	4.2.1.52	51569
alv:Alvin_2422	ncbi-geneid:8787802	1.6.99.3|1.6.5.3	54862
alv:Alvin_2424	ncbi-geneid:8787804	1.6.5.3	53706|54862|54292|50692
alv:Alvin_2425	ncbi-geneid:8787805	1.6.99.5|1.6.5.3	142019|140490|142984
alv:Alvin_2426	ncbi-geneid:8787806	1.6.5.3	52833
alv:Alvin_2427	ncbi-geneid:8787807	1.6.99.3|1.6.5.3	56762
alv:Alvin_2428	ncbi-geneid:8787808	1.6.5.3	143243
alv:Alvin_2429	ncbi-geneid:8787809	1.6.5.3	56770
alv:Alvin_2432	ncbi-geneid:8787813	5.3.1.1	51351
alv:Alvin_2441	ncbi-geneid:8787823	3.6.3.25	52540|50331
alv:Alvin_2446	ncbi-geneid:8787828	1.8.1.2	56014|56014|55124|55124
alv:Alvin_2447	ncbi-geneid:8787829	1.8.4.8	52402
alv:Alvin_2448	ncbi-geneid:8787830	2.7.7.4	52402
alv:Alvin_2449	ncbi-geneid:8787831	2.7.7.4	52540|50465|50447
alv:Alvin_2451	ncbi-geneid:8787833	1.2.1.2	53706
alv:Alvin_2452	ncbi-geneid:8787834	1.7.99.4|1.2.1.2	53706|50692
alv:Alvin_2453	ncbi-geneid:8787835	1.2.1.2	54862
alv:Alvin_2454	ncbi-geneid:8787836	1.2.1.2	81342
alv:Alvin_2466	ncbi-geneid:8787848	3.1.1.61	52738|52172
alv:Alvin_2468	ncbi-geneid:8787850	2.1.1.80	53335|47757
alv:Alvin_2470	ncbi-geneid:8787852	2.7.13.3	55874|50341|47226|47384
alv:Alvin_2481	ncbi-geneid:8787863	3.1.11.1	53098
alv:Alvin_2483	ncbi-geneid:8787865	2.1.1.31	75217
alv:Alvin_2491	ncbi-geneid:8787873	1.2.7.-	53706|50692
alv:Alvin_2493	ncbi-geneid:8787875	2.3.1.46	52317
alv:Alvin_2505	ncbi-geneid:8787887	4.2.99.18	48150
alv:Alvin_2508	ncbi-geneid:8787890	1.6.1.1	51905|55424
alv:Alvin_2518	ncbi-geneid:8787900	3.1.3.3	56784|55021
alv:Alvin_2521	ncbi-geneid:8787903	3.5.5.1	56317
alv:Alvin_2523	ncbi-geneid:8787905	3.1.26.-	50249
alv:Alvin_2534	ncbi-geneid:8787916	3.6.4.12	52540|52540|50249
alv:Alvin_2536	ncbi-geneid:8787918	3.2.1.-	53955
alv:Alvin_2538	ncbi-geneid:8787920	6.3.2.6	56104
alv:Alvin_2540	ncbi-geneid:8787922	2.7.7.13	53448
alv:Alvin_2543	ncbi-geneid:8787925	2.8.1.8	102114
alv:Alvin_2544	ncbi-geneid:8787926	5.3.3.2	55811
alv:Alvin_2545	ncbi-geneid:8787927	4.1.1.39	51649|54966
alv:Alvin_2562	ncbi-geneid:8787944	1.18.6.1	52540
alv:Alvin_2563	ncbi-geneid:8787945	1.-.-.-	50129|51735
alv:Alvin_2564	ncbi-geneid:8787946	2.1.1.-	53335|46785
alv:Alvin_2565	ncbi-geneid:8787947	2.5.1.1|2.5.1.10|2.5.1.29	48576
alv:Alvin_2566	ncbi-geneid:8787948	1.14.99.-	51905
alv:Alvin_2569	ncbi-geneid:8787951	2.5.1.32	48576
alv:Alvin_2570	ncbi-geneid:8787952	1.14.99.-	51905
alv:Alvin_2581	ncbi-geneid:8787968	2.7.13.3	55874|47384|158472
alv:Alvin_2598	ncbi-geneid:8787985	2.1.1.107|1.3.1.76|4.99.1.4	53790|51735|75615
alv:Alvin_2600	ncbi-geneid:8787987	2.8.1.-	64307
alv:Alvin_2606	ncbi-geneid:8787993	2.3.3.9	51645
alv:Alvin_2608	ncbi-geneid:8787995	2.4.-.-	53756
alv:Alvin_2611	ncbi-geneid:8787998	1.3.3.3	102886
alv:Alvin_2614	ncbi-geneid:8788001	6.3.4.18	56059|52440|51246
alv:Alvin_2615	ncbi-geneid:8788002	4.1.1.21|5.4.99.18	52255
alv:Alvin_2623	ncbi-geneid:8788010	1.2.7.8	52518|52518|52922
alv:Alvin_2624	ncbi-geneid:8788011	1.2.7.8	53323
alv:Alvin_2625	ncbi-geneid:8788012	6.2.1.30	56801
alv:Alvin_2627	ncbi-geneid:8788014	6.2.1.30	56801
alv:Alvin_2631	ncbi-geneid:8788018	6.2.1.26	56801
alv:Alvin_2632	ncbi-geneid:8788019	1.-.-.-	111126
alv:Alvin_2633	ncbi-geneid:8788020	1.3.99.22	102114
alv:Alvin_2638	ncbi-geneid:8788025	2.1.1.11	53335
alv:Alvin_2639	ncbi-geneid:8788026	1.18.-.-	52540
alv:Alvin_2641	ncbi-geneid:8788028	1.18.-.-	53807
alv:Alvin_2642	ncbi-geneid:8788029	1.18.-.-	53807
alv:Alvin_2646	ncbi-geneid:8788033	1.3.1.83	51905
alv:Alvin_2658	ncbi-geneid:8788046	2.7.6.5	81301|109604|81271|55021
alv:Alvin_2665	ncbi-geneid:8788053	6.3.5.2	52317
alv:Alvin_2669	ncbi-geneid:8788057	1.3.99.16	56003|56003
alv:Alvin_2670	ncbi-geneid:8788058	1.3.99.16	47741|54292
alv:Alvin_2690	ncbi-geneid:8788078	3.5.2.17	49472
alv:Alvin_2699	ncbi-geneid:8788087	2.4.1.-	53955
alv:Alvin_2701	ncbi-geneid:8788089	2.5.1.54	51569
alv:Alvin_2706	ncbi-geneid:8788094	3.5.4.-	53927
alv:Alvin_2707	ncbi-geneid:8788095	6.3.5.2	52402|52317|54810
alv:Alvin_2708	ncbi-geneid:8788096	1.1.1.205	51412|54631
alv:Alvin_2714	ncbi-geneid:8788102	2.4.1.1	53756
alv:Alvin_2715	ncbi-geneid:8788103	1.1.1.169	48179|51735
alv:Alvin_2716	ncbi-geneid:8788104	2.3.1.40|6.2.1.20	56801|69593|103473
alv:Alvin_2721	ncbi-geneid:8788109	3.2.-.-	52317
alv:Alvin_2722	ncbi-geneid:8788110	1.3.3.1	51395
alv:Alvin_2723	ncbi-geneid:8788111	6.3.5.4	52402|56235
alv:Alvin_2725	ncbi-geneid:8788113	2.4.1.18	51445|51011|81296|81296
alv:Alvin_2726	ncbi-geneid:8788114	2.7.7.27	53448|51161
alv:Alvin_2729	ncbi-geneid:8788117	2.1.1.33	53335
alv:Alvin_2732	ncbi-geneid:8788120	1.1.5.4	51905
alv:Alvin_2734	ncbi-geneid:8788123	4.2.1.46	51735
alv:Alvin_2735	ncbi-geneid:8788124	2.7.7.24	53448
alv:Alvin_2736	ncbi-geneid:8788125	5.1.3.13	51182
alv:Alvin_2737	ncbi-geneid:8788126	1.1.1.133	51735
alv:Alvin_2739	ncbi-geneid:8788128	5.3.1.9	53697
alv:Alvin_2749	ncbi-geneid:8788138	4.1.1.39	55239
alv:Alvin_2750	ncbi-geneid:8788139	4.1.1.39	51649|54966
alv:Alvin_2751	ncbi-geneid:8788140	4.1.1.39	55239
alv:Alvin_2753	ncbi-geneid:8788142	1.1.1.49	55347|51735
alv:Alvin_2754	ncbi-geneid:8788143	2.4.1.21	53756
alv:Alvin_2755	ncbi-geneid:8788144	4.1.1.11	50692
alv:Alvin_2756	ncbi-geneid:8788145	6.3.2.1	52374
alv:Alvin_2757	ncbi-geneid:8788146	2.1.2.11	51621
alv:Alvin_2758	ncbi-geneid:8788147	2.7.7.19	81891|81301
alv:Alvin_2762	ncbi-geneid:8788152	4.2.3.12	55620|55620|55620
alv:Alvin_2767	ncbi-geneid:8788157	3.6.4.13	52540
alv:Alvin_2769	ncbi-geneid:8788159	1.7.-.-	56821
alv:Alvin_2771	ncbi-geneid:8788161	3.6.1.19	101386|101386
alv:Alvin_2789	ncbi-geneid:8788179	6.3.5.6|6.3.5.7	55931|89095
alv:Alvin_2790	ncbi-geneid:8788180	4.2.1.19	54211|54211
alv:Alvin_2791	ncbi-geneid:8788181	5.3.1.16	51366
alv:Alvin_2792	ncbi-geneid:8788182	3.5.4.19	141734
alv:Alvin_2793	ncbi-geneid:8788183	3.6.1.31	101386
alv:Alvin_2801	ncbi-geneid:8788191	1.11.1.15	52833
alv:Alvin_2806	ncbi-geneid:8788196	2.6.1.85	56322
alv:Alvin_2815	ncbi-geneid:8788205	5.4.2.8	53738|53738|55957|53738
alv:Alvin_2829	ncbi-geneid:8788219	2.1.1.29	53335
alv:Alvin_2832	ncbi-geneid:8788222	3.5.1.16	53187|55031
alv:Alvin_2833	ncbi-geneid:8788223	2.6.1.9	53383
alv:Alvin_2834	ncbi-geneid:8788224	1.1.1.23	53720
alv:Alvin_2835	ncbi-geneid:8788225	2.4.2.17	53850
alv:Alvin_2836	ncbi-geneid:8788226	2.5.1.7	55205
alv:Alvin_2842	ncbi-geneid:8788232	5.3.1.13	53697
alv:Alvin_2843	ncbi-geneid:8788233	3.1.3.45	56784
alv:Alvin_2846	ncbi-geneid:8788236	3.6.3.-	52540
alv:Alvin_2849	ncbi-geneid:8788239	2.7.1.69	55804
alv:Alvin_2850	ncbi-geneid:8788240	2.7.11.-|2.7.4	53795|75138
alv:Alvin_2852	ncbi-geneid:8788242	2.7.1.69	53062
alv:Alvin_2854	ncbi-geneid:8788244	2.7.3.9	51621|52009|47831
alv:Alvin_2856	ncbi-geneid:8788246	3.5.1.4|6.3.5.6|6.3.5.7	75304
alv:Alvin_2857	ncbi-geneid:8788247	6.3.5.6|6.3.5.7	141000
alv:Alvin_2861	ncbi-geneid:8788251	2.4.1.129	56601|56519
alv:Alvin_2864	ncbi-geneid:8788254	3.5.2.6|3.4.16.4	56601|69189
alv:Alvin_2865	ncbi-geneid:8788255	2.6.1.21	56752
alv:Alvin_2882	ncbi-geneid:8788272	3.1.1.61|2.1.1.80	52738|53335|47757|55785|55785
alv:Alvin_2885	ncbi-geneid:8788275	2.7.7.3	52374
alv:Alvin_2886	ncbi-geneid:8788276	2.1.1.52|2.1.1.171	53335
alv:Alvin_2895	ncbi-geneid:8788285	1.5.1.2	48179|51735
alv:Alvin_2897	ncbi-geneid:8788287	3.6.1.15	52972
alv:Alvin_2898	ncbi-geneid:8788288	2.7.7.56	54211|55666
alv:Alvin_2900	ncbi-geneid:8788290	5.3.1.6	100950|75445
alv:Alvin_2901	ncbi-geneid:8788291	6.3.3.2	100950
alv:Alvin_2905	ncbi-geneid:8788296	3.4.11.9	55920|53092
alv:Alvin_2906	ncbi-geneid:8788297	1.14.13.-	51905
alv:Alvin_2908	ncbi-geneid:8788299	2.7.1.11	53784
alv:Alvin_2909	ncbi-geneid:8788300	3.6.1.1	50324
alv:Alvin_2918	ncbi-geneid:8788309	3.1.1.61	52738|52172
alv:Alvin_2919	ncbi-geneid:8788310	2.7.13.3	55874|47226|50341|47384
alv:Alvin_2939	ncbi-geneid:8788330	3.6.3.14	52540
alv:Alvin_2959	ncbi-geneid:8788350	2.3.1.182	51569|110921
alv:Alvin_2960	ncbi-geneid:8788351	4.2.3.1	53686
alv:Alvin_2976	ncbi-geneid:8788367	2.1.1	53335
alv:Alvin_2979	ncbi-geneid:8788370	3.4.25.2	56235
alv:Alvin_2981	ncbi-geneid:8788372	2.7.6.5	109604|81301|81271|55021
alv:Alvin_2982	ncbi-geneid:8788373	2.7.7.6	63562
alv:Alvin_2983	ncbi-geneid:8788374	2.7.4.8	52540
alv:Alvin_2986	ncbi-geneid:8788377	4.1.1.31	51621
alv:Alvin_2989	ncbi-geneid:8788380	1.7.-.-	52218
alv:Alvin_2992	ncbi-geneid:8788383	6.3.2.5|4.1.1.36	102645|52507
alv:Alvin_2993	ncbi-geneid:8788384	3.6.1.23	51283
alv:Alvin_2995	ncbi-geneid:8788386	2.7.2	53633
alv:Alvin_2998	ncbi-geneid:8788389	2.7.13.3	55874|47384|55785
alv:Alvin_3000	ncbi-geneid:8788391	6.3.1.2	55931|54368
alv:Alvin_3002	ncbi-geneid:8788393	6.1.1.14	55681
alv:Alvin_3003	ncbi-geneid:8788394	6.1.1.14	109604
alv:Alvin_3004	ncbi-geneid:8788395	3.1.3.-	56784
alv:Alvin_3005	ncbi-geneid:8788396	2.3.1.51	69593
alv:Alvin_3025	ncbi-geneid:8788416	3.4.21.102	52096|50156
alv:Alvin_3030	ncbi-geneid:8788421	1.1.1.94	48179|51735
alv:Alvin_3031	ncbi-geneid:8788422	2.1.1.-	75217
alv:Alvin_3034	ncbi-geneid:8788425	2.4.2.10	53271
alv:Alvin_3036	ncbi-geneid:8788427	5.-.-.-	53697
alv:Alvin_3044	ncbi-geneid:8788435	3.2.-.-	101478
alv:Alvin_3046	ncbi-geneid:8788437	3.6.4.13	52540
alv:Alvin_3047	ncbi-geneid:8788438	3.6.4.12	52540
alv:Alvin_3049	ncbi-geneid:8788440	1.3.99.22	102114
alv:Alvin_3051	ncbi-geneid:8788442	1.1.1.40	51735|53223
alv:Alvin_3052	ncbi-geneid:8788443	2.3.3.1	48256
alv:Alvin_3059	ncbi-geneid:8788450	2.7.1.71	52540
alv:Alvin_3060	ncbi-geneid:8788451	4.2.3.4	56796
alv:Alvin_3065	ncbi-geneid:8788456	1.1.1.25	51735|53223
alv:Alvin_3067	ncbi-geneid:8788458	6.2.1.12	56801
alv:Alvin_3068	ncbi-geneid:8788459	4.2.1.24	51569
alv:Alvin_3076	ncbi-geneid:8788467	3.6.3.-	52540
alv:Alvin_3077	ncbi-geneid:8788468	3.2.2.23|4.2.99.18	81624|46946|57716
alv:Alvin_3087	ncbi-geneid:8788478	1.6.5.5	51735|50129
alv:Alvin_3088	ncbi-geneid:8788479	4.1.1.37	51726
alv:Alvin_3090	ncbi-geneid:8788481	3.1.11.5	52540|52540|52980
alv:Alvin_3098	ncbi-geneid:8788489	3.1.11.5	52540|52980
alv:Alvin_3099	ncbi-geneid:8788490	3.1.11.5	52540|52540
alv:Alvin_3107	ncbi-geneid:8788498	2.-.-.-	54690
alv:Alvin_3110	ncbi-geneid:8788501	3.1.3.-
alv:Alvin_3113	ncbi-geneid:8788504	3.6.4.-	52540
alv:Alvin_3114	ncbi-geneid:8788505	6.1.1.19	52374|47323|55190
alv:Alvin_3125	ncbi-geneid:8788516	3.1.26.5	54211
