# Supplementary material for: Tracing the Repertoire of Promiscuous Enzymes along the Metabolic Pathways in Archaeal Organisms
Source: Life (Basel). 2017 Jul 13;7(3):30. doi: 10.3390/life7030030 (PMC5617955; doi:10.3390/life7030030)
Supplement: Supplementary file 1 [file life-07-00030-s001.zip › Table_S2/ama.txt]

KEGGID	NCBIGI	ECs	SFamilyID
ama:AM001	ncbi-geneid:3171371	4.1.1.21|5.4.99.18	52255
ama:AM010	ncbi-geneid:3171582	6.3.2.8	51984|53623
ama:AM011	ncbi-geneid:3171005	6.3.2.8	53244|53623
ama:AM012	ncbi-geneid:3171357	6.1.1.2	52374
ama:AM015	ncbi-geneid:3171598	3.5.4.26|1.1.1.193	53597|53927
ama:AM018	ncbi-geneid:3171313	6.3.4.2	52540|52317
ama:AM023	ncbi-geneid:3171442	3.6.3.-	52540
ama:AM024	ncbi-geneid:3171619	1.1.1.40	51735|53659|53223
ama:AM039	ncbi-geneid:3171397	6.1.1.17	52374|48163
ama:AM042	ncbi-geneid:3171732	2.1.1.171	53335
ama:AM055	ncbi-geneid:3171485	6.1.1.20	55681|46589
ama:AM058	ncbi-geneid:3171039	2.7.7.23|2.3.1.157	51161|53448
ama:AM087	ncbi-geneid:3171737	2.4.2.10	53271
ama:AM088	ncbi-geneid:3171205	2.7.7.-	69572
ama:AM094	ncbi-geneid:3171848	3.1.11.6	116842
ama:AM126	ncbi-geneid:3171655	3.1.26.4
ama:AM137	ncbi-geneid:3170977	6.3.2.6	56104
ama:AM138	ncbi-geneid:3171099	6.1.1.21	55681|52954
ama:AM142	ncbi-geneid:3171037	2.1.2.11	51621
ama:AM144	ncbi-geneid:3171443	3.6.3.41	52540
ama:AM145	ncbi-geneid:3171180	2.5.1.7	55205
ama:AM150	ncbi-geneid:3171243	2.7.13.3	55874|47384
ama:AM151	ncbi-geneid:3171717	3.1.26.3|3.1.13.5	53098|47819
ama:AM152	ncbi-geneid:3171105	6.5.1.2
ama:AM164	ncbi-geneid:3171408	2.1.2.1	53383
ama:AM168	ncbi-geneid:3171669	1.3.5.1|1.3.99.1	51905|46977|56425
ama:AM169	ncbi-geneid:3171556	1.3.99.1	46548|54292
ama:AM170	ncbi-geneid:3171755	2.1.1.148	69796
ama:AM172	ncbi-geneid:3171768	3.1.22.4	52540|46785
ama:AM177	ncbi-geneid:3171656	2.7.4.8	52540
ama:AM179	ncbi-geneid:3171662	1.5.1.5|3.5.4.9	51735|53223
ama:AM195	ncbi-geneid:3171387	2.7.9.1	56059|51621|52009
ama:AM198	ncbi-geneid:3171744	3.1.3.18	56784
ama:AM199	ncbi-geneid:3171337	6.1.1.22|6.1.1.12	55681|55261
ama:AM200	ncbi-geneid:3171557	6.1.1.22|6.1.1.12	55681|50249
ama:AM203	ncbi-geneid:3171246	6.3.2.3	56059|52440
ama:AM205	ncbi-geneid:3171882	6.3.2.4	56059|52440
ama:AM215	ncbi-geneid:3171874	1.8.1.7|1.8.1.4	51905|55424
ama:AM222	ncbi-geneid:3171110	6.3.1.2	55931
ama:AM224	ncbi-geneid:3171157	6.1.1.7	55681|101353|55186|50447
ama:AM230	ncbi-geneid:3171312	6.2.1.5	52210|51735
ama:AM231	ncbi-geneid:3171455	6.2.1.5	56059|52210
ama:AM237	ncbi-geneid:3171868	1.3.1.-
ama:AM243	ncbi-geneid:3171617	6.3.2.9	53623|53244|51984
ama:AM254	ncbi-geneid:3170990	3.6.5.3	52540|50465|50447
ama:AM262	ncbi-geneid:3171249	2.7.7.6	64484
ama:AM263	ncbi-geneid:3171291	2.7.7.6	64484
ama:AM264	ncbi-geneid:3171377	3.1.26.4	53098
ama:AM268	ncbi-geneid:3171093	2.3.1.47	53383
ama:AM271	ncbi-geneid:3171774	2.7.1.33
ama:AM273	ncbi-geneid:3171809	1.3.3.1	51395
ama:AM275	ncbi-geneid:3171511	3.5.1.88	56420
ama:AM281	ncbi-geneid:3171784	1.4.3.5	50475
ama:AM282	ncbi-geneid:3171129	6.3.2.13	53623|53244|63418
ama:AM284	ncbi-geneid:3171537	4.4.1.8	53383
ama:AM287	ncbi-geneid:3171610	2.7.7.7	89550
ama:AM289	ncbi-geneid:3171878	2.5.1.19	55205
ama:AM290	ncbi-geneid:3171064	1.3.99.1	81343
ama:AM292	ncbi-geneid:3171003	1.3.99.1	81343
ama:AM295	ncbi-geneid:3171252	2.7.1.49|2.7.4.7	53613
ama:AM305	ncbi-geneid:3171601	3.1.3.27	101307
ama:AM309	ncbi-geneid:3171752	3.4.21.92	52096
ama:AM311	ncbi-geneid:3171410	3.4.21.53	54211|52540|88697
ama:AM313	ncbi-geneid:3171728	2.1.2.9	53328|50486
ama:AM318	ncbi-geneid:3171800	2.5.1.3	51391
ama:AM326	ncbi-geneid:3171923	2.6.1.11|2.6.1.17	53383
ama:AM327	ncbi-geneid:3171767	2.7.13.3	55874|47384
ama:AM335	ncbi-geneid:3170961	2.1.1.61|2.8.1.-	52402
ama:AM338	ncbi-geneid:3171750	2.3.1.41|2.3.1.179	53901|53901
ama:AM349	ncbi-geneid:3171829	1.14.13.-	47240
ama:AM369	ncbi-geneid:3171149	3.6.4.12	52540
ama:AM372	ncbi-geneid:3171304	5.99.1.3	56719|101904
ama:AM373	ncbi-geneid:3171035	4.2.99.18	48150
ama:AM384	ncbi-geneid:3171596	4.3.2.2	48557
ama:AM389	ncbi-geneid:3171299	6.3.4.15
ama:AM390	ncbi-geneid:3171201	2.5.1.18	52833|47616
ama:AM392	ncbi-geneid:3171548	3.6.3.30	52540|50331
ama:AM397	ncbi-geneid:3171813	3.6.3.-	52540
ama:AM405	ncbi-geneid:3171498	1.2.4.2	52518|52518
ama:AM407	ncbi-geneid:3171207	4.2.1.52	51569
ama:AM416	ncbi-geneid:3171122	6.3.5.1	52402|56317
ama:AM417	ncbi-geneid:3171077	4.2.1.24	51569
ama:AM418	ncbi-geneid:3171395	2.4.1.129	56601|56519
ama:AM426	ncbi-geneid:3171857	6.3.5.6|6.3.5.7	55931|89095
ama:AM428	ncbi-geneid:3171150	1.3.1.9	51735
ama:AM432	ncbi-geneid:3170948	2.7.7.18	52374
ama:AM434	ncbi-geneid:3171900	2.6.99.2	63892
ama:AM435	ncbi-geneid:3171519	2.7.7.7	52540
ama:AM438	ncbi-geneid:3171571	2.7.1.24	52540
ama:AM442	ncbi-geneid:3171461	2.7.7.6	63562
ama:AM446	ncbi-geneid:3171345	6.1.1.4	52374|50677|47323
ama:AM447	ncbi-geneid:3171926	3.1.21.-	51556
ama:AM448	ncbi-geneid:3171631	4.1.1.23	51366
ama:AM451	ncbi-geneid:3170996	3.1.3.5|3.1.3.2	64167
ama:AM452	ncbi-geneid:3171394	1.6.5.3	143243
ama:AM453	ncbi-geneid:3171030	1.6.5.3	56770
ama:AM458	ncbi-geneid:3171837	2.5.1.9|2.5.1.78	52121
ama:AM471	ncbi-geneid:3171244	2.4.1.227	53756
ama:AM473	ncbi-geneid:3171082	3.1.3.25	56655
ama:AM474	ncbi-geneid:3171427	4.2.1.70|5.4.99.12	55120|55174
ama:AM481	ncbi-geneid:3171872	6.1.1.16	52374|47323
ama:AM483	ncbi-geneid:3171897	1.17.4.1	47240
ama:AM488	ncbi-geneid:3171158	2.7.7.-	56731|57783
ama:AM493	ncbi-geneid:3171840	2.7.1.148	54211|55060
ama:AM499	ncbi-geneid:3171374	2.1.1.-	53335
ama:AM502	ncbi-geneid:3171572	5.99.1.2	56712|57783
ama:AM506	ncbi-geneid:3171551	2.7.8.7	56214
ama:AM507	ncbi-geneid:3171578	6.1.1.15	55681|52954
ama:AM509	ncbi-geneid:3171036	2.7.7.3	52374
ama:AM510	ncbi-geneid:3171507	1.8.1.9	51905
ama:AM511	ncbi-geneid:3171741	1.11.1.15	52833
ama:AM514	ncbi-geneid:3171570	2.6.1.1	53383
ama:AM515	ncbi-geneid:3171331	2.6.1.1	53383
ama:AM516	ncbi-geneid:3171558	5.2.1.8	109998|54534
ama:AM524	ncbi-geneid:3171734	4.2.1.70|5.4.99.12	55120
ama:AM526	ncbi-geneid:3171743	2.7.7.8	54211|54211|55666|55666|54791|50249|46915
ama:AM552	ncbi-geneid:3171581	2.7.4.16	56042|55326
ama:AM556	ncbi-geneid:3171796	2.6.1.62	53383
ama:AM558	ncbi-geneid:3171102	2.1.1.48|2.1.1.182	53335
ama:AM559	ncbi-geneid:3171314	5.3.1.1	51351
ama:AM561	ncbi-geneid:3171200	3.4.24.57	53067|53067
ama:AM563	ncbi-geneid:3170999	4.1.2.25	55620
ama:AM564	ncbi-geneid:3171816	1.1.1.37	56327|51735
ama:AM566	ncbi-geneid:3170965	2.1.1.64	53335
ama:AM570	ncbi-geneid:3171754	5.3.1.6	89623
ama:AM571	ncbi-geneid:3171835	2.1.1.64	53335
ama:AM572	ncbi-geneid:3171842	3.4.24.57	53067
ama:AM583	ncbi-geneid:3171262	1.5.1.12|1.5.99.8	53720|51730|81935
ama:AM584	ncbi-geneid:3171250	1.1.1.100	51735
ama:AM591	ncbi-geneid:3171163	3.1.11.2	56219
ama:AM600	ncbi-geneid:3171423	4.2.1.11	51604|54826
ama:AM605	ncbi-geneid:3171309	2.1.1.-	53335|81799
ama:AM606	ncbi-geneid:3171123	6.3.3.2	100950
ama:AM617	ncbi-geneid:3171421	1.8.1.9	51905
ama:AM619	ncbi-geneid:3171606	3.5.4.16	55620
ama:AM620	ncbi-geneid:3171384	3.6.3.14	52943
ama:AM623	ncbi-geneid:3171138	1.6.5.3	56762
ama:AM624	ncbi-geneid:3171051	1.6.5.3	52833
ama:AM625	ncbi-geneid:3171533	2.7.7.7
ama:AM631	ncbi-geneid:3171263	2.7.7.6	88946|88659
ama:AM641	ncbi-geneid:3171653	1.6.5.3	53706|54862|54292
ama:AM644	ncbi-geneid:3171889	5.99.1.3	56719|55874|54211
ama:AM645	ncbi-geneid:3171107	4.1.1.-	52507
ama:AM655	ncbi-geneid:3171143	2.8.1.7	53383
ama:AM656	ncbi-geneid:3171643	2.8.1.7	53383|46785
ama:AM658	ncbi-geneid:3171527	6.1.1.6	52374|48163
ama:AM661	ncbi-geneid:3171862	5.4.99.12	55120
ama:AM662	ncbi-geneid:3171391	2.1.3.2	53671
ama:AM664	ncbi-geneid:3171083	2.2.1.2	51569
ama:AM665	ncbi-geneid:3171685	3.6.3.14	51344
ama:AM666	ncbi-geneid:3171682	3.6.3.14	52540|47917|50615
ama:AM669	ncbi-geneid:3171386	2.1.1.-	53335
ama:AM678	ncbi-geneid:3171804	6.1.1.19	52374|47323|55190
ama:AM684	ncbi-geneid:3171286	6.1.1.5	52374|50677|47323
ama:AM685	ncbi-geneid:3171879	1.11.1.15	52833
ama:AM686	ncbi-geneid:3171069	2.1.1.-	75217|88697
ama:AM698	ncbi-geneid:3171356	6.3.5.6|6.3.5.7	75304
ama:AM699	ncbi-geneid:3171858	6.3.2.17|6.3.2.12	53623|53244
ama:AM700	ncbi-geneid:3171518	2.5.1.61	53850|54782
ama:AM701	ncbi-geneid:3171591	1.1.1.158	56176|56194
ama:AM707	ncbi-geneid:3171289	1.6.5.3	54862
ama:AM708	ncbi-geneid:3171521	3.4.21.89	51306
ama:AM743	ncbi-geneid:3170951	1.1.1.267	55347|51735|69055
ama:AM750	ncbi-geneid:3171696	1.6.5.3	142019|140490|142984
ama:AM755	ncbi-geneid:3171877	2.5.1.75	52540|52540
ama:AM759	ncbi-geneid:3171045	6.1.1.11	55681|46589
ama:AM762	ncbi-geneid:3171466	1.3.3.3	102886
ama:AM763	ncbi-geneid:3171723	2.7.2	53633
ama:AM769	ncbi-geneid:3171605	6.4.1.3	52096|52096
ama:AM771	ncbi-geneid:3171637	3.2.2.23|4.2.99.18	81624|46946|57716
ama:AM775	ncbi-geneid:3171550	6.1.1.17	52374|48163
ama:AM781	ncbi-geneid:3171845	1.10.2.2	46626
ama:AM783	ncbi-geneid:3171667	1.10.2.2	81342|81648
ama:AM784	ncbi-geneid:3171452	1.10.2.2	50022
ama:AM797	ncbi-geneid:3171324	1.8.1.4	51905|55424
ama:AM802	ncbi-geneid:3170957	5.4.2.1	64158|53649
ama:AM803	ncbi-geneid:3171503	6.3.5.5	52317|52021
ama:AM805	ncbi-geneid:3171654	3.6.1.23	51283
ama:AM807	ncbi-geneid:3171850	6.3.2.10	53623|53244|63418
ama:AM816	ncbi-geneid:3170979	1.15.1.1	54719|46609
ama:AM820	ncbi-geneid:3171651	2.8.1.8	102114
ama:AM824	ncbi-geneid:3171022	6.4.1.1|6.4.1.3	56059|52440|51246|51230
ama:AM825	ncbi-geneid:3170969	5.4.99.12	55120|55174
ama:AM827	ncbi-geneid:3171765	3.6.4.-	52540
ama:AM830	ncbi-geneid:3171353	4.2.1.75	69618
ama:AM832	ncbi-geneid:3171657	3.4.11.9	55920|53092
ama:AM844	ncbi-geneid:3171675	3.1.26.12	50249
ama:AM852	ncbi-geneid:3171520	2.2.1.1	52518|52518|52922
ama:AM853	ncbi-geneid:3171279	3.4.17.19	55486
ama:AM856	ncbi-geneid:3171522	6.3.4.4	52540
ama:AM859	ncbi-geneid:3171234	3.1.-.-	53098
ama:AM860	ncbi-geneid:3171019	1.17.4.1	51998|48168
ama:AM861	ncbi-geneid:3171692	2.5.1.10	48576
ama:AM863	ncbi-geneid:3171812	1.4.3.19	54373|51971
ama:AM865	ncbi-geneid:3171673	3.6.4.12	52540|48024
ama:AM868	ncbi-geneid:3171599	3.5.4.1	53927
ama:AM869	ncbi-geneid:3171592	2.3.1.41|2.3.1.180	53901
ama:AM870	ncbi-geneid:3171506
ama:AM870.5	ncbi-geneid:3170942	2.3.1.15	53659|57829
ama:AM871	ncbi-geneid:3171674	2.4.2.29	51713
ama:AM872	ncbi-geneid:3170944	3.6.3.27	52540
ama:AM873	ncbi-geneid:3171085	1.3.1.26	51735|55347
ama:AM881	ncbi-geneid:3171432	3.1.26.5	54211
ama:AM885	ncbi-geneid:3171554	6.1.1.20	56037|55681|50249|54991|46955
ama:AM887	ncbi-geneid:3171181	2.7.7.6	56553|47789|55257
ama:AM891	ncbi-geneid:3171797	2.7.4.3	52540
ama:AM914	ncbi-geneid:3171810	3.6.5.3	52540|50465|50447
ama:AM915	ncbi-geneid:3171530	2.1.1.-	75217|55315
ama:AM916	ncbi-geneid:3171027	2.7.4.14	52540
ama:AM918	ncbi-geneid:3171569	3.4.21.-	52096
ama:AM922	ncbi-geneid:3171414	4.99.1.1	53800
ama:AM928	ncbi-geneid:3171311	1.6.5.5	51735|50129
ama:AM931	ncbi-geneid:3171211	2.5.1.15	51717
ama:AM933	ncbi-geneid:3171824	6.3.5.5	56059|56059|52440|48108|52440|52335
ama:AM937	ncbi-geneid:3171020	4.2.1.2	48557
ama:AM938	ncbi-geneid:3171473	6.3.2.5	102645
ama:AM939	ncbi-geneid:3171338	3.5.2.3	51556|51338
ama:AM940	ncbi-geneid:3171422	5.4.2.2|5.4.2.10	53738|53738|53738|55957
ama:AM941	ncbi-geneid:3170953	2.3.1.181
ama:AM949	ncbi-geneid:3171491	3.4.21.92	52540|52540|81923
ama:AM956	ncbi-geneid:3171893	3.4.11.1	53187|52949
ama:AM957	ncbi-geneid:3170991	2.1.2.2	53328
ama:AM964	ncbi-geneid:3171566	3.1.3.11	56655
ama:AM969	ncbi-geneid:3171351	2.8.1.6	102114
ama:AM973	ncbi-geneid:3171381	6.3.5.3	55326|56042|55326|56042
ama:AM975	ncbi-geneid:3171457	2.7.6.3	55083
ama:AM983	ncbi-geneid:3171880	6.3.3.1	56042|55326
ama:AM985	ncbi-geneid:3171794	1.1.1.94	51735|48179
ama:AM998	ncbi-geneid:3171721	3.4.25.2	56235
ama:AM1000	ncbi-geneid:3171144	2.1.1	53335
ama:AM1001	ncbi-geneid:3171113	6.1.1.10	52374|47323
ama:AM1005	ncbi-geneid:3171456	2.7.2.4	53633|55021|55021
ama:AM1007	ncbi-geneid:3171940	1.9.3.1	49503|81464
ama:AM1008	ncbi-geneid:3171121	1.9.3.1	81442
ama:AM1011	ncbi-geneid:3171271	6.3.4.13	56059|52440|51246
ama:AM1013	ncbi-geneid:3170947	2.6.1.16	53697|56235
ama:AM1014	ncbi-geneid:3171846	2.7.7.7	55979|55979|55979
ama:AM1015	ncbi-geneid:3171891	3.1.26.3|3.1.13.5
ama:AM1020	ncbi-geneid:3171884	3.6.1.1	50324
ama:AM1028	ncbi-geneid:3171081	2.7.6.1	53271|53271
ama:AM1030	ncbi-geneid:3171680	6.3.5.6|6.3.5.7	141000
ama:AM1032	ncbi-geneid:3171805	4.2.1.3	53732|52016
ama:AM1036	ncbi-geneid:3171226	4.1.1.21|6.3.4.18	56059|52440|51246
ama:AM1064	ncbi-geneid:3171222	3.4.-.-	117892
ama:AM1065	ncbi-geneid:3171871	3.4.-.-	117892
ama:AM1066	ncbi-geneid:3171075	3.4.21.-	50494|50156|50156
ama:AM1069	ncbi-geneid:3171624	3.1.26.3	69065|54768
ama:AM1082	ncbi-geneid:3171451	2.7.1.26|2.7.7.2	82114|52374
ama:AM1083	ncbi-geneid:3171644	1.20.4.1	52833
ama:AM1084	ncbi-geneid:3171204	2.1.1.-	53335
ama:AM1086	ncbi-geneid:3171219	3.4.11.18	55920
ama:AM1087	ncbi-geneid:3171445	2.3.1.61	52777|51230
ama:AM1089	ncbi-geneid:3171235	6.3.2.1	52374
ama:AM1091	ncbi-geneid:3171937	3.4.16.4	56601|69189
ama:AM1094	ncbi-geneid:3171553	3.4.24.-	50156
ama:AM1098	ncbi-geneid:3171049	4.2.1.-	54637
ama:AM1099	ncbi-geneid:3171920	2.1.2.3|3.5.4.10	53927|52335
ama:AM1104	ncbi-geneid:3171815	3.2.1.-	53955|48435
ama:AM1110	ncbi-geneid:3171523	3.6.3.14	81336
ama:AM1112	ncbi-geneid:3171687	3.6.3.14	81333
ama:AM1117	ncbi-geneid:3170989	6.3.4.-	52402
ama:AM1119	ncbi-geneid:3171852	3.4.24.-	52540|140990
ama:AM1128	ncbi-geneid:3171175	6.3.3.3	52540
ama:AM1131	ncbi-geneid:3171477	1.1.1.41|1.1.1.42	53659
ama:AM1133	ncbi-geneid:3171567	3.1.-.-	64182
ama:AM1136	ncbi-geneid:3171346	2.7.7.19	81891|81301
ama:AM1137	ncbi-geneid:3170956	2.7.4.6	54919
ama:AM1170	ncbi-geneid:3171649	6.1.1.9	52374|47323|50677
ama:AM1172	ncbi-geneid:3171126	3.5.4.25|4.1.99.12	55821
ama:AM1174	ncbi-geneid:3171366	3.6.3.14	52540|47917|50615
ama:AM1175	ncbi-geneid:3171209	3.6.3.14	47928
ama:AM1185	ncbi-geneid:3171040	2.7.7.7	52540|48019
ama:AM1187	ncbi-geneid:3171697	2.3.3.1	48256
ama:AM1188	ncbi-geneid:3171301	6.3.5.2	52402|52317|54810
ama:AM1192	ncbi-geneid:3171630	2.3.1.12	52777|51230|47005
ama:AM1194	ncbi-geneid:3171203	4.1.2.13	51569
ama:AM1202	ncbi-geneid:3171220	2.3.1.37	53383
ama:AM1205	ncbi-geneid:3171475	6.1.1.1	52374|55174
ama:AM1206	ncbi-geneid:3171638	6.3.1.2	55931|54368
ama:AM1208	ncbi-geneid:3171091	2.5.1.90	48576
ama:AM1213	ncbi-geneid:3171659	5.1.3.1	51366
ama:AM1214	ncbi-geneid:3171300	2.7.7.7	56672|88723|47807|53098
ama:AM1217	ncbi-geneid:3171415	2.1.3.3	53671
ama:AM1235	ncbi-geneid:3171152	2.3.1.51	69593
ama:AM1236	ncbi-geneid:3171325	3.5.1.27|3.5.1.88	56420
ama:AM1237	ncbi-geneid:3170983	2.7.7.7	52141
ama:AM1254	ncbi-geneid:3171911	4.1.1.-	50475|143968
ama:AM1270	ncbi-geneid:3171393	2.1.1.31	75217
ama:AM1273	ncbi-geneid:3171409	6.1.1.3	55681|55186|52954|81271
ama:AM1277	ncbi-geneid:3171694	1.2.1.11	55347|51735
ama:AM1280	ncbi-geneid:3171860	2.7.7.7	52540|48019
ama:AM1283	ncbi-geneid:3171594	1.2.1.12	55347|51735
ama:AM1288	ncbi-geneid:3171225	2.5.1.6	55973|55973|55973
ama:AM1289	ncbi-geneid:3171368	1.14.13.-	51905
ama:AM1294	ncbi-geneid:3171725	6.1.1.14	55681
ama:AM1295	ncbi-geneid:3171151	6.1.1.14	109604
ama:AM1297	ncbi-geneid:3171719	2.4.2.19	51690|54675
ama:AM1299	ncbi-geneid:3171761	3.1.22.4	53098
ama:AM1300	ncbi-geneid:3171057	1.9.3.1	81452
ama:AM1301	ncbi-geneid:3171819	4.1.1.37	51726
ama:AM1307	ncbi-geneid:3171440	2.5.1.72	142754
ama:AM1310	ncbi-geneid:3171071	1.1.1.86	51735|48179
ama:AM1317	ncbi-geneid:3171620	3.5.4.25	142695
ama:AM1323	ncbi-geneid:3171361	5.1.1.7	54506|54506
ama:AM1326	ncbi-geneid:3171245	2.7.2.3	53748
ama:AM1331	ncbi-geneid:3171769	2.3.1.117	51161
ama:AM1335	ncbi-geneid:3171740	4.1.1.36	52507
ama:AM1336	ncbi-geneid:3171251	3.6.4.12	52540|52540|50249
ama:AM1337	ncbi-geneid:3171730	1.6.5.3|1.6.99.3	51735
ama:AM1338	ncbi-geneid:3171875	2.4.2.14	53271|56235
ama:AM1339	ncbi-geneid:3171042	3.1.1.29	53178
ama:AM1347	ncbi-geneid:3171795	3.5.1.18	53187|55031
ama:AM1351	ncbi-geneid:3171595	1.2.4.1	52518|52922
ama:AM1356	ncbi-geneid:3171481	4.6.1.12	69765
ama:AM1356	ncbi-geneid:3171481	4.6.1.12	69765
