# Supplementary material for: Tracing the Repertoire of Promiscuous Enzymes along the Metabolic Pathways in Archaeal Organisms
Source: Life (Basel). 2017 Jul 13;7(3):30. doi: 10.3390/life7030030 (PMC5617955; doi:10.3390/life7030030)
Supplement: Supplementary file 1 [file life-07-00030-s001.zip › Table_S2/amd.txt]

KEGGID	NCBIGI	ECs	SFamilyID
amd:AMED_0002	ncbi-geneid:9434211	2.7.7.7	55979|55979|55979
amd:AMED_0003	ncbi-geneid:9434212	1.1.1.44	51735|48179
amd:AMED_0006	ncbi-geneid:9434215	5.99.1.3	56719|55874|54211
amd:AMED_0007	ncbi-geneid:9434216	5.99.1.3	56719|101904
amd:AMED_0028	ncbi-geneid:9434237	1.14.-.-	48264
amd:AMED_0030	ncbi-geneid:9434239	1.4.3.5	50475
amd:AMED_0035	ncbi-geneid:9434244	5.2.1.8	50891
amd:AMED_0046	ncbi-geneid:9434255	1.18.1.2	51971|51971
amd:AMED_0047	ncbi-geneid:9434256	2.6.1.85	52317
amd:AMED_0051	ncbi-geneid:9434260	2.7.11.1	56112
amd:AMED_0052	ncbi-geneid:9434261	2.7.11.1	56112
amd:AMED_0053	ncbi-geneid:9434262	2.4.1.129	56601|56519
amd:AMED_0055	ncbi-geneid:9434264	3.1.3.16	81606
amd:AMED_0060	ncbi-geneid:9434270	5.2.1.8	54534
amd:AMED_0062	ncbi-geneid:9434272	2.5.1.48	53383
amd:AMED_0074	ncbi-geneid:9434284	6.3.5.6|6.3.5.7	75304
amd:AMED_0078	ncbi-geneid:9434288	4.1.3.6|4.1.3.34	51621
amd:AMED_0079	ncbi-geneid:9434289	4.1.3.24	51621
amd:AMED_0082	ncbi-geneid:9434292	2.7.6.1	53271
amd:AMED_0086	ncbi-geneid:9434296	3.2.1.21	51445
amd:AMED_0105	ncbi-geneid:9434315	1.1.1.22	51735|52413|48179
amd:AMED_0106	ncbi-geneid:9434316	2.3.2.2	56235|54593
amd:AMED_0115	ncbi-geneid:9434325	4.2.1.47	51735
amd:AMED_0130	ncbi-geneid:9434341	3.2.2.23|4.2.99.18	81624|46946|57716
amd:AMED_0131	ncbi-geneid:9434342	2.7.13.3	55874
amd:AMED_0148	ncbi-geneid:9434359	3.5.3.6	55909
amd:AMED_0157	ncbi-geneid:9434368	1.13.11.5	51182
amd:AMED_0172	ncbi-geneid:9434383	2.7.7.7
amd:AMED_0179	ncbi-geneid:9434389	2.7.1.33	52540
amd:AMED_0181	ncbi-geneid:9434391	4.2.1.51	53850|55021
amd:AMED_0191	ncbi-geneid:9434401	3.8.1.5	53474
amd:AMED_0192	ncbi-geneid:9434402	2.6.1.19	53383
amd:AMED_0193	ncbi-geneid:9434403	6.1.1.11	55681|46589
amd:AMED_0201	ncbi-geneid:9434411	5.1.3.2	51735
amd:AMED_0209	ncbi-geneid:9434419	2.3.1.129	51161
amd:AMED_0211	ncbi-geneid:9434421	1.1.1.100	51735
amd:AMED_0224	ncbi-geneid:9434434	5.4.99.9	51971|54373
amd:AMED_0256	ncbi-geneid:9434467	2.7.13.3	103190|55874|55890
amd:AMED_0266	ncbi-geneid:9434477	2.3.1.180	53901
amd:AMED_0267	ncbi-geneid:9434478	4.6.1.1	55073|158472
amd:AMED_0272	ncbi-geneid:9434483	2.6.1.9	53383
amd:AMED_0273	ncbi-geneid:9434484	3.1.1.45	53474
amd:AMED_0274	ncbi-geneid:9434485	6.2.1.16	56801
amd:AMED_0277	ncbi-geneid:9434490	3.2.1.14	51445|49384|54556
amd:AMED_0279	ncbi-geneid:9434492	4.1.1.64	53383
amd:AMED_0310	ncbi-geneid:9434523	1.3.1.12	51735|48179
amd:AMED_0311	ncbi-geneid:9434524	1.3.1.34	51395|51971|51905
amd:AMED_0321	ncbi-geneid:9434534	5.5.1.2	48557|48557
amd:AMED_0330	ncbi-geneid:9434544	3.1.3.-
amd:AMED_0337	ncbi-geneid:9434551	3.1.2.-	54637
amd:AMED_0339	ncbi-geneid:9434553	2.2.1.6	52518|52518|52467
amd:AMED_0348	ncbi-geneid:9434561	2.7.11.1	56112
amd:AMED_0354	ncbi-geneid:9434570	2.1.1.37	53335
amd:AMED_0381	ncbi-geneid:9434597	2.3.1.118	54001
amd:AMED_0388	ncbi-geneid:9434604	2.1.1.14	51726
amd:AMED_0391	ncbi-geneid:9434607	1.18.1.3	51905|51905|55424
amd:AMED_0392	ncbi-geneid:9434608	1.14.13.2	54373|51905
amd:AMED_0394	ncbi-geneid:9434610	1.1.1.44	48179|51735
amd:AMED_0395	ncbi-geneid:9434611	4.-.-.-	56281
amd:AMED_0410	ncbi-geneid:9434626	3.5.1.4	75304
amd:AMED_0412	ncbi-geneid:9434628	4.4.1.15	53686
amd:AMED_0419	ncbi-geneid:9434635	2.6.1.17	53383
amd:AMED_0430	ncbi-geneid:9434646	4.3.1.12	51735
amd:AMED_0442	ncbi-geneid:9434658	3.8.1.2	56784
amd:AMED_0444	ncbi-geneid:9434660	1.-.-.-	50129|51735
amd:AMED_0445	ncbi-geneid:9434661	3.5.1.10	53328|55021
amd:AMED_0450	ncbi-geneid:9434666	1.1.1.158	56176|56194
amd:AMED_0456	ncbi-geneid:9434672	5.4.2.1
amd:AMED_0459	ncbi-geneid:9434675	2.7.13.3	55874|47384
amd:AMED_0461	ncbi-geneid:9434677	3.6.1.11|3.6.1.40	53067|53067
amd:AMED_0466	ncbi-geneid:9434681	1.5.1.2	48179|51735
amd:AMED_0468	ncbi-geneid:9434683	5.1.3.2	51735
amd:AMED_0473	ncbi-geneid:9434688	3.1.3.3	56784
amd:AMED_0476	ncbi-geneid:9434691	6.2.1.3	56801
amd:AMED_0480	ncbi-geneid:9434695	1.2.1.70	69742|51735|69075
amd:AMED_0481	ncbi-geneid:9434696	2.5.1.61	53850|54782
amd:AMED_0482	ncbi-geneid:9434697	2.1.1.107|4.2.1.75	69618|53790
amd:AMED_0485	ncbi-geneid:9434700	4.2.1.24	51569
amd:AMED_0494	ncbi-geneid:9434709	5.4.3.8	53383
amd:AMED_0505	ncbi-geneid:9434720	2.5.1.47	53686
amd:AMED_0508	ncbi-geneid:9434722	6.2.1.26	56801
amd:AMED_0509	ncbi-geneid:9434723	4.1.3.36	52096
amd:AMED_0510	ncbi-geneid:9434724	2.2.1.9	52518|52518
amd:AMED_0513	ncbi-geneid:9434727	3.1.3.25	56655
amd:AMED_0514	ncbi-geneid:9434728	2.4.1.-	53756
amd:AMED_0515	ncbi-geneid:9434729	2.4.1.-	53756
amd:AMED_0518	ncbi-geneid:9434732	2.1.1	53335
amd:AMED_0521	ncbi-geneid:9434735	1.6.5.3	56770
amd:AMED_0522	ncbi-geneid:9434736	1.6.5.3	143243
amd:AMED_0523	ncbi-geneid:9434737	1.6.5.3	56762
amd:AMED_0524	ncbi-geneid:9434738	1.6.5.3	52833
amd:AMED_0525	ncbi-geneid:9434739	1.6.5.3	142019|140490|142984
amd:AMED_0526	ncbi-geneid:9434740	1.6.5.3	53706|54862|54292|50692
amd:AMED_0528	ncbi-geneid:9434742	1.6.5.3	54862
amd:AMED_0537	ncbi-geneid:9434751	2.5.1.30	48576
amd:AMED_0540	ncbi-geneid:9434754	1.2.7.3	52518
amd:AMED_0541	ncbi-geneid:9434755	1.2.7.3	52518|53323|52922
amd:AMED_0542	ncbi-geneid:9434756	4.2.1.17	52096
amd:AMED_0547	ncbi-geneid:9434761	1.1.1.132	51735|48179|52413
amd:AMED_0551	ncbi-geneid:9434765	6.3.5.4	52402|56235
amd:AMED_0560	ncbi-geneid:9434774	5.4.3.8	53383
amd:AMED_0561	ncbi-geneid:9434775	5.1.3.13	51182
amd:AMED_0568	ncbi-geneid:9434782	2.7.7.33	53448
amd:AMED_0576	ncbi-geneid:9434790	2.7.7.24	53448
amd:AMED_0582	ncbi-geneid:9434797	3.4.21.53	54211|52540|88697
amd:AMED_0622	ncbi-geneid:9434840	2.3.1.118	54001
amd:AMED_0624	ncbi-geneid:9434842	4.2.3.4	56796
amd:AMED_0626	ncbi-geneid:9434844	1.1.1.25	51735|53223
amd:AMED_0629	ncbi-geneid:9434847	3.1.3.18	56784
amd:AMED_0630	ncbi-geneid:9434848	2.7.1.2	53067
amd:AMED_0640	ncbi-geneid:9434858	5.1.3.13	51182
amd:AMED_0646	ncbi-geneid:9434864	1.14.13.-	51905
amd:AMED_0651	ncbi-geneid:9434869	2.2.1.1	52518
amd:AMED_0652	ncbi-geneid:9434870	2.2.1.1	52518|52922
amd:AMED_0654	ncbi-geneid:9434872	4.2.1.10	52304
amd:AMED_0656	ncbi-geneid:9434874	2.7.7.6	64484
amd:AMED_0657	ncbi-geneid:9434875	2.7.7.6	64484
amd:AMED_0659	ncbi-geneid:9434877	3.4.13.22	55166
amd:AMED_0700	ncbi-geneid:9434918	2.7.4.3	52540
amd:AMED_0701	ncbi-geneid:9434919	3.4.11.18	55920
amd:AMED_0708	ncbi-geneid:9434926	2.7.7.6	56553|55257|47789
amd:AMED_0710	ncbi-geneid:9434928	5.4.99.12	55120
amd:AMED_0717	ncbi-geneid:9434935	3.4.21.-	52743
amd:AMED_0728	ncbi-geneid:9434946	5.4.2.10	53738|53738|53738|55957
amd:AMED_0736	ncbi-geneid:9434954	2.6.1.16	53697|56235
amd:AMED_0739	ncbi-geneid:9434957	2.7.1.17	53067|53067
amd:AMED_0741	ncbi-geneid:9434959	5.1.1.1	51419|50621
amd:AMED_0745	ncbi-geneid:9434963	6.4.1.2	52096|52096
amd:AMED_0748	ncbi-geneid:9434966	2.3.1.128	55729
amd:AMED_0749	ncbi-geneid:9434967	3.4.24.57	53067
amd:AMED_0750	ncbi-geneid:9434968	5.1.3.14	53756
amd:AMED_0771	ncbi-geneid:9434989	1.1.1.205	51412|54631
amd:AMED_0773	ncbi-geneid:9434991	1.1.1.205	51412
amd:AMED_0775	ncbi-geneid:9434993	1.1.3.6	51905
amd:AMED_0782	ncbi-geneid:9435000	6.3.5.2	52402|52317|54810
amd:AMED_0798	ncbi-geneid:9435016	3.6.4.12	52540
amd:AMED_0802	ncbi-geneid:9435020	6.2.1.5	56059|52210
amd:AMED_0803	ncbi-geneid:9435021	6.2.1.5	52210|51735
amd:AMED_0806	ncbi-geneid:9435024	2.1.2.2	53328
amd:AMED_0807	ncbi-geneid:9435025	2.1.2.3|3.5.4.10	53927|52335
amd:AMED_0815	ncbi-geneid:9435033	2.7.7.7	89550
amd:AMED_0819	ncbi-geneid:9435037	1.5.1.5|3.5.4.9	51735|53223
amd:AMED_0833	ncbi-geneid:9435051	1.1.1.42	53659
amd:AMED_0838	ncbi-geneid:9435056	3.1.11.2	56219
amd:AMED_0840	ncbi-geneid:9435058	6.1.1.2	52374
amd:AMED_0845	ncbi-geneid:9435063	3.4.16.4	56601
amd:AMED_0849	ncbi-geneid:9435067	1.3.99.1	46548|54292
amd:AMED_0850	ncbi-geneid:9435068	1.3.99.1	51905|46977|56425
amd:AMED_0853	ncbi-geneid:9435071	3.2.1.22	51445|49785|51011
amd:AMED_0856	ncbi-geneid:9435074	3.6.3.17	52540|52540
amd:AMED_0859	ncbi-geneid:9435077	3.5.4.5	53927
amd:AMED_0860	ncbi-geneid:9435078	2.4.2.4	52418|54680|47648
amd:AMED_0862	ncbi-geneid:9435080	3.5.4.4	51556
amd:AMED_0881	ncbi-geneid:9435098	1.2.1.3	53720
amd:AMED_0882	ncbi-geneid:9435099	4.1.2.4	51569
amd:AMED_0885	ncbi-geneid:9435102	2.4.2.9	53271
amd:AMED_0893	ncbi-geneid:9435110	1.1.3.15	51395
amd:AMED_0899	ncbi-geneid:9435116	6.1.1.21	55681|52954
amd:AMED_0906	ncbi-geneid:9435123	5.4.2.8	53738|53738|53738|55957
amd:AMED_0908	ncbi-geneid:9435125	2.4.2.1	53167
amd:AMED_0913	ncbi-geneid:9435130	5.4.99.2	51703
amd:AMED_0914	ncbi-geneid:9435131	5.4.99.2	51703|52242
amd:AMED_0915	ncbi-geneid:9435132	2.7.-.-	52540
amd:AMED_0917	ncbi-geneid:9435134	3.5.1.-	53187|55031
amd:AMED_0920	ncbi-geneid:9435137	1.8.1.4	51905|55424
amd:AMED_0925	ncbi-geneid:9435142	2.7.1.30	53067|53067
amd:AMED_0927	ncbi-geneid:9435144	1.1.5.3	51905
amd:AMED_0934	ncbi-geneid:9435151	6.3.4.14	56059|52440|51246|51230
amd:AMED_0946	ncbi-geneid:9435163	6.4.1.3	52096|52096
amd:AMED_0966	ncbi-geneid:9435183	1.-.-.-	51395
amd:AMED_0973	ncbi-geneid:9435189	6.3.4.15	55681|50037
amd:AMED_0975	ncbi-geneid:9435191	4.1.3.4	51569
amd:AMED_0992	ncbi-geneid:9435208	6.3.4.18	56059|52440|51246
amd:AMED_0993	ncbi-geneid:9435209	5.4.99.18	52255
amd:AMED_0996	ncbi-geneid:9435212	6.2.1.3	56801
amd:AMED_1007	ncbi-geneid:9435223	4.2.1.46	51735
amd:AMED_1008	ncbi-geneid:9435224	1.1.1.133	51735
amd:AMED_1016	ncbi-geneid:9435232	2.7.7.13	53448
amd:AMED_1022	ncbi-geneid:9435238	6.3.2.31|6.3.2.34	144010|55469
amd:AMED_1023	ncbi-geneid:9435239	2.7.8.28	142338
amd:AMED_1033	ncbi-geneid:9435249	3.5.1.18	53187|55031
amd:AMED_1049	ncbi-geneid:9435264	2.3.1.51	69593
amd:AMED_1050	ncbi-geneid:9435265	2.4.1.-	53448
amd:AMED_1059	ncbi-geneid:9435274	3.2.2.20	48150
amd:AMED_1060	ncbi-geneid:9435275	4.2.1.17	52096
amd:AMED_1062	ncbi-geneid:9435277	3.4.11.1	53187
amd:AMED_1069	ncbi-geneid:9435284	3.4.21.-	50494|50156
amd:AMED_1121	ncbi-geneid:9435334	1.7.99.4	53706|50692
amd:AMED_1122	ncbi-geneid:9435335	1.7.1.4	51905|51905
amd:AMED_1124	ncbi-geneid:9435337	1.7.1.4	56014|51905|51905|55124
amd:AMED_1125	ncbi-geneid:9435338	1.7.1.4	50022
amd:AMED_1126	ncbi-geneid:9435339	4.2.1.75	69618|46894
amd:AMED_1131	ncbi-geneid:9435344	4.2.1.75	69618
amd:AMED_1134	ncbi-geneid:9435347	3.6.4.12	52540|52980
amd:AMED_1142	ncbi-geneid:9435355	3.6.3.-	52540
amd:AMED_1152	ncbi-geneid:9435365	3.6.1.22	55811
amd:AMED_1157	ncbi-geneid:9435370	3.2.1.86	56327|51735
amd:AMED_1163	ncbi-geneid:9435376	2.7.1.12	52540
amd:AMED_1169	ncbi-geneid:9435382	3.1.3.48	52788
amd:AMED_1171	ncbi-geneid:9435384	5.4.99.5	48600
amd:AMED_1196	ncbi-geneid:9435409	2.6.1.19|2.6.1.22	53383
amd:AMED_1201	ncbi-geneid:9435414	1.2.1.8	53720
amd:AMED_1202	ncbi-geneid:9435415	3.6.3.31	52540|50331
amd:AMED_1206	ncbi-geneid:9435419	3.4.11.5	53474
amd:AMED_1209	ncbi-geneid:9435422	2.1.2.11	51621
amd:AMED_1210	ncbi-geneid:9435423	6.1.1.6	55681|50249
amd:AMED_1213	ncbi-geneid:9435426	2.1.1.63	46767|53155
amd:AMED_1215	ncbi-geneid:9435428	6.3.5.1	52402|56317
amd:AMED_1220	ncbi-geneid:9435433	6.3.1.2	55931|54368
amd:AMED_1221	ncbi-geneid:9435434	3.5.1.4	75304
amd:AMED_1227	ncbi-geneid:9435443	2.7.7.42	81301|81301|81593|81593
amd:AMED_1228	ncbi-geneid:9435444	3.1.2.-	54637
amd:AMED_1229	ncbi-geneid:9435445	6.3.1.2	55931|54368
amd:AMED_1233	ncbi-geneid:9435449	3.6.4.12	52540|47819
amd:AMED_1265	ncbi-geneid:9435482	4.3.1.3
amd:AMED_1266	ncbi-geneid:9435483	4.2.1.49	111326
amd:AMED_1267	ncbi-geneid:9435484	3.5.1.87	53187|55031
amd:AMED_1269	ncbi-geneid:9435486	3.5.2.7	51556|51338|51338
amd:AMED_1272	ncbi-geneid:9435489	2.3.1.-	56317
amd:AMED_1284	ncbi-geneid:9435501	3.6.4.13	52540
amd:AMED_1292	ncbi-geneid:9435509	1.14.13.2	51905|54373
amd:AMED_1295	ncbi-geneid:9435512	3.2.1.21	51445|52279
amd:AMED_1297	ncbi-geneid:9435514	5.99.1.3	56719|101904
amd:AMED_1298	ncbi-geneid:9435515	5.99.1.3	56719|55874|54211
amd:AMED_1301	ncbi-geneid:9435518	1.5.1.29	52218
amd:AMED_1330	ncbi-geneid:9435547	1.1.1.100	51735
amd:AMED_1332	ncbi-geneid:9435549	6.1.1.23	55681|50249
amd:AMED_1342	ncbi-geneid:9435559	3.2.1.86	56327|51735
amd:AMED_1346	ncbi-geneid:9435563	1.4.1.3	51735|53223
amd:AMED_1354	ncbi-geneid:9435571	2.5.1.15	51717
amd:AMED_1368	ncbi-geneid:9435585	2.7.1.69	52728
amd:AMED_1370	ncbi-geneid:9435587	2.7.1.69	53062
amd:AMED_1391	ncbi-geneid:9435608	3.2.1.8	49899
amd:AMED_1462	ncbi-geneid:9435678	4.1.3.4	51569
amd:AMED_1463	ncbi-geneid:9435679	6.2.1.-	56801
amd:AMED_1471	ncbi-geneid:9435688	3.1.26.11	56281
amd:AMED_1472	ncbi-geneid:9435689	1.8.1.9	51905|52172
amd:AMED_1474	ncbi-geneid:9435691	3.1.1.1	53474
amd:AMED_1481	ncbi-geneid:9435698	4.3.1.12	51735
amd:AMED_1502	ncbi-geneid:9435719	3.6.3.21	52540
amd:AMED_1511	ncbi-geneid:9435728	2.7.7.7	56672|100879
amd:AMED_1515	ncbi-geneid:9435732	3.6.3.17	52540|52540
amd:AMED_1518	ncbi-geneid:9435735	2.5.1.1|2.5.1.10|2.5.1.29	48576
amd:AMED_1529	ncbi-geneid:9435746	3.1.3.1	56300
amd:AMED_1532	ncbi-geneid:9435749	3.2.1.51	51445|49785
amd:AMED_1539	ncbi-geneid:9435756	5.-.-.-	111337
amd:AMED_1547	ncbi-geneid:9435764	1.3.99.3	56645|47203
amd:AMED_1561	ncbi-geneid:9435778	6.2.1.30	56801
amd:AMED_1571	ncbi-geneid:9435788	4.6.1.1	55073
amd:AMED_1577	ncbi-geneid:9435794	5.1.99.1	54593
amd:AMED_1578	ncbi-geneid:9435795	2.3.1.9	53901|53901
amd:AMED_1579	ncbi-geneid:9435796	2.7.-.-	52540
amd:AMED_1580	ncbi-geneid:9435797	5.2.1.8	50891
amd:AMED_1589	ncbi-geneid:9435806	2.7.13.3	55874
amd:AMED_1604	ncbi-geneid:9435821	2.4.1.1	53756
amd:AMED_1613	ncbi-geneid:9435829	3.6.3.34	52540
amd:AMED_1614	ncbi-geneid:9435830	4.2.1.17	52096
amd:AMED_1631	ncbi-geneid:9435847	3.2.-.-	53590
amd:AMED_1634	ncbi-geneid:9435850	4.3.1.19	53686
amd:AMED_1638	ncbi-geneid:9435854	4.1.3.1	51621
amd:AMED_1639	ncbi-geneid:9435855	2.3.3.9	51645
amd:AMED_1648	ncbi-geneid:9435863	1.11.1.9	52833
amd:AMED_1660	ncbi-geneid:9435875	2.8.1.7	53383
amd:AMED_1661	ncbi-geneid:9435876	2.8.1.-	52402
amd:AMED_1669	ncbi-geneid:9435884	6.5.1.2
amd:AMED_1672	ncbi-geneid:9435887	6.3.5.6|6.3.5.7	141000
amd:AMED_1673	ncbi-geneid:9435888	6.3.5.6|6.3.5.7	75304
amd:AMED_1674	ncbi-geneid:9435889	6.3.5.6|6.3.5.7	55931|89095
amd:AMED_1683	ncbi-geneid:9435898	4.2.1.9	143975|52016
amd:AMED_1685	ncbi-geneid:9435900	2.2.1.6	52518|52467|52518
amd:AMED_1686	ncbi-geneid:9435901	2.2.1.6	55021|55021
amd:AMED_1687	ncbi-geneid:9435902	1.1.1.86	51735|48179
amd:AMED_1694	ncbi-geneid:9435909	1.1.1.95	51735|52283|143548|55021
amd:AMED_1696	ncbi-geneid:9435911	1.1.1.85	53659
amd:AMED_1697	ncbi-geneid:9435912	2.3.3.13	51569|110921
amd:AMED_1718	ncbi-geneid:9435935	3.2.1.21	51445|52279
amd:AMED_1723	ncbi-geneid:9435940	4.2.1.33|4.2.1.35	53732
amd:AMED_1724	ncbi-geneid:9435941	4.2.1.33|4.2.1.35	52016
amd:AMED_1728	ncbi-geneid:9435945	2.7.4.1	143724|56024|56024|140356
amd:AMED_1731	ncbi-geneid:9435948	1.1.1.94	51735|48179
amd:AMED_1733	ncbi-geneid:9435950	3.5.1.1	53774
amd:AMED_1742	ncbi-geneid:9435959	6.3.2.4	56059|52440
amd:AMED_1745	ncbi-geneid:9435962	2.7.4.16	55326|56042
amd:AMED_1747	ncbi-geneid:9435964	3.2.1.22	51445|51011
amd:AMED_1749	ncbi-geneid:9435966	3.2.2.-	52141
amd:AMED_1753	ncbi-geneid:9435970	3.6.4.12	52540|52540|50249
amd:AMED_1761	ncbi-geneid:9435978	6.4.1.1	51569|56059|52440|89000|51246|51230
amd:AMED_1762	ncbi-geneid:9435979	3.5.3.1	52768
amd:AMED_1782	ncbi-geneid:9435999	1.14.14.3	51679
amd:AMED_1788	ncbi-geneid:9436005	2.1.1.171	53335
amd:AMED_1789	ncbi-geneid:9436006	2.7.7.3	52374
amd:AMED_1796	ncbi-geneid:9436013	3.1.26.3	69065|54768
amd:AMED_1798	ncbi-geneid:9436015	3.2.2.23|4.2.99.18	81624|46946|57716
amd:AMED_1802	ncbi-geneid:9436019	3.1.1.17	63829
amd:AMED_1807	ncbi-geneid:9436024	6.3.1.2	55931|54368
amd:AMED_1813	ncbi-geneid:9436030	1.4.4.2	53383|53383
amd:AMED_1814	ncbi-geneid:9436031	2.1.2.10	103025|101790
amd:AMED_1816	ncbi-geneid:9436033	2.1.2.1	53383
amd:AMED_1817	ncbi-geneid:9436034	2.8.1.8	102114
amd:AMED_1818	ncbi-geneid:9436035	4.3.1.17	143548
amd:AMED_1837	ncbi-geneid:9436054	3.6.3.17	52540|52540
amd:AMED_1841	ncbi-geneid:9436057	1.1.1.122	51430
amd:AMED_1849	ncbi-geneid:9436065	2.7.1.31	110738
amd:AMED_1851	ncbi-geneid:9436067	3.2.1.22	51445
amd:AMED_1857	ncbi-geneid:9436073	2.8.3.12	100950
amd:AMED_1858	ncbi-geneid:9436074	2.8.3.12	100950
amd:AMED_1860	ncbi-geneid:9436076	1.13.11.3	49482
amd:AMED_1861	ncbi-geneid:9436077	1.13.11.3	49482
amd:AMED_1862	ncbi-geneid:9436078	3.1.1.24	53474
amd:AMED_1863	ncbi-geneid:9436079	4.1.1.44	69118
amd:AMED_1870	ncbi-geneid:9436086	1.2.99.2	47741|54292
amd:AMED_1872	ncbi-geneid:9436088	1.2.99.2	56176|55447
amd:AMED_1881	ncbi-geneid:9436097	3.7.1.-	52467|52518|52518
amd:AMED_1882	ncbi-geneid:9436098	5.3.1.-	51182
amd:AMED_1884	ncbi-geneid:9436100	2.7.1.92	53613
amd:AMED_1885	ncbi-geneid:9436101	3.6.3.17	52540
amd:AMED_1888	ncbi-geneid:9436104	4.2.1.44	51658
amd:AMED_1890	ncbi-geneid:9436106	1.1.1.18	51735|55347
amd:AMED_1891	ncbi-geneid:9436107	6.3.5.4	56235|52402
amd:AMED_1894	ncbi-geneid:9436109	3.6.3.12	56784|81653|81665
amd:AMED_1896	ncbi-geneid:9436111	2.7.13.3	55874|47384|52402
amd:AMED_1902	ncbi-geneid:9436117	3.6.1.7	54975
amd:AMED_1906	ncbi-geneid:9436121	2.7.1.-	53067
amd:AMED_1911	ncbi-geneid:9436126	2.3.3.9	51645
amd:AMED_1920	ncbi-geneid:9436135	1.2.99.2	47741|54292
amd:AMED_1921	ncbi-geneid:9436136	3.5.99.3	51556|51338
amd:AMED_1923	ncbi-geneid:9436138	3.2.1.22	51445|50370|51011
amd:AMED_1926	ncbi-geneid:9436141	1.7.3.3	55620|55620
amd:AMED_1927	ncbi-geneid:9436142	3.5.2.17	49472
amd:AMED_1930	ncbi-geneid:9436145	3.5.2.5	51556|51338
amd:AMED_1931	ncbi-geneid:9436146	3.5.3.4	49785|49785
amd:AMED_1934	ncbi-geneid:9436148	2.5.1.49	53383
amd:AMED_1940	ncbi-geneid:9436154	2.1.1.187	53335
amd:AMED_1943	ncbi-geneid:9436157	2.7.7.59	109604|81301|55021|81593
amd:AMED_1962	ncbi-geneid:9436176	2.1.1.31	75217
amd:AMED_1964	ncbi-geneid:9436178	3.4.21.89	51306
amd:AMED_1965	ncbi-geneid:9436179	3.1.26.4	53098
amd:AMED_1975	ncbi-geneid:9436189	2.7.4.22	53633
amd:AMED_1983	ncbi-geneid:9436197	3.6.3.34	52540
amd:AMED_1985	ncbi-geneid:9436199	1.2.4.1	52518|52518|52922
amd:AMED_1987	ncbi-geneid:9436201	2.1.1.-	102114
amd:AMED_1992	ncbi-geneid:9436206	3.5.2.10	102215
amd:AMED_1997	ncbi-geneid:9436211	3.5.4.1	51556
amd:AMED_2022	ncbi-geneid:9436236	1.20.4.1	52833
amd:AMED_2023	ncbi-geneid:9436237	4.2.3.1	53686
amd:AMED_2034	ncbi-geneid:9436247	5.2.1.8	50891
amd:AMED_2036	ncbi-geneid:9436249	1.1.1.267	55347|51735|69055
amd:AMED_2037	ncbi-geneid:9436250	3.4.24.-	50156
amd:AMED_2038	ncbi-geneid:9436251	1.17.7.1	56014|51717
amd:AMED_2046	ncbi-geneid:9436259	3.4.11.18	55920
amd:AMED_2053	ncbi-geneid:9436266	1.8.1.7	51905|55424
amd:AMED_2057	ncbi-geneid:9436270	2.3.1.47	53383
amd:AMED_2059	ncbi-geneid:9436272	2.7.11.1	56112
amd:AMED_2076	ncbi-geneid:9436288	6.1.1.15	55681|52954|55826
amd:AMED_2090	ncbi-geneid:9436302	1.6.1.2	52283|51735
amd:AMED_2092	ncbi-geneid:9436304	1.6.1.2	52467
amd:AMED_2095	ncbi-geneid:9436307	1.8.1.4	51905|55424
amd:AMED_2099	ncbi-geneid:9436311	2.3.1.179	53901|53901
amd:AMED_2101	ncbi-geneid:9436313	2.3.1.180	53901
amd:AMED_2102	ncbi-geneid:9436314	2.3.1.39	52151|55048
amd:AMED_2112	ncbi-geneid:9436324	1.1.2.3	51395
amd:AMED_2113	ncbi-geneid:9436325	1.2.4.1	52518|52518|52922
amd:AMED_2143	ncbi-geneid:9436354	1.3.99.-	56645|47203
amd:AMED_2149	ncbi-geneid:9436360	4.3.1.1	48557
amd:AMED_2153	ncbi-geneid:9436364	2.7.7.7	89550
amd:AMED_2159	ncbi-geneid:9436373	2.8.1.8	102114
amd:AMED_2168	ncbi-geneid:9436381	2.3.1.61	52777|51230|51230|47005
amd:AMED_2169	ncbi-geneid:9436382	1.8.1.4	51905|55424
amd:AMED_2171	ncbi-geneid:9436384	2.3.1.57	55729
amd:AMED_2175	ncbi-geneid:9436388	3.4.11.1	53187|52949
amd:AMED_2179	ncbi-geneid:9436392	2.6.1.42	56752
amd:AMED_2180	ncbi-geneid:9436393	2.4.2.21	52733
amd:AMED_2181	ncbi-geneid:9436394	2.7.7.60	53448
amd:AMED_2184	ncbi-geneid:9436397	6.3.2.6	56104
amd:AMED_2190	ncbi-geneid:9436402	2.7.1.20	53613
amd:AMED_2192	ncbi-geneid:9436403	6.3.5.4	52402|56235
amd:AMED_2193	ncbi-geneid:9436404	1.9.3.1	49503|81464
amd:AMED_2197	ncbi-geneid:9436408	2.4.2.18	52418|47648
amd:AMED_2200	ncbi-geneid:9436411	1.9.3.1	81452
amd:AMED_2206	ncbi-geneid:9436416	2.7.7.7	53098|82771
amd:AMED_2210	ncbi-geneid:9436420	2.4.1.-	53756
amd:AMED_2213	ncbi-geneid:9436423	1.14.-.-	48264
amd:AMED_2214	ncbi-geneid:9436424	2.6.1.62	53383
amd:AMED_2216	ncbi-geneid:9436426	4.2.1.1	53056
amd:AMED_2217	ncbi-geneid:9436427	6.3.3.3	52540
amd:AMED_2218	ncbi-geneid:9436428	2.8.1.6	102114
amd:AMED_2223	ncbi-geneid:9436433	2.5.1.72	142754
amd:AMED_2224	ncbi-geneid:9436434	1.4.3.16	51905|56425|46977
amd:AMED_2225	ncbi-geneid:9436435	2.4.2.19	51690|54675
amd:AMED_2251	ncbi-geneid:9436460	1.1.1.23	53720
amd:AMED_2252	ncbi-geneid:9436461	2.6.1.9	53383
amd:AMED_2253	ncbi-geneid:9436462	4.2.1.19	54211|54211
amd:AMED_2260	ncbi-geneid:9436468	2.7.1.-	56399
amd:AMED_2262	ncbi-geneid:9436470	2.2.1.1	52518
amd:AMED_2263	ncbi-geneid:9436471	2.2.1.1	52518|52922
amd:AMED_2266	ncbi-geneid:9436474	1.3.99.7	56645|47203
amd:AMED_2269	ncbi-geneid:9436476	2.4.2.-	52317
amd:AMED_2270	ncbi-geneid:9436477	5.3.1.16	51366
amd:AMED_2281	ncbi-geneid:9436488	3.1.3.8	50956
amd:AMED_2282	ncbi-geneid:9436489	4.1.3.-	51366
amd:AMED_2284	ncbi-geneid:9436491	3.5.4.19	141734
amd:AMED_2291	ncbi-geneid:9436498	4.1.3.27	56322
amd:AMED_2293	ncbi-geneid:9436500	4.1.1.48	51366
amd:AMED_2294	ncbi-geneid:9436501	4.2.1.20	53686
amd:AMED_2295	ncbi-geneid:9436502	4.2.1.20	51366
amd:AMED_2300	ncbi-geneid:9436507	6.3.1.2	55931|54368
amd:AMED_2303	ncbi-geneid:9436510	3.5.1.-	53187|55031
amd:AMED_2305	ncbi-geneid:9436512	1.1.1.159	51735
amd:AMED_2306	ncbi-geneid:9436513	1.4.1.13|1.4.1.14	51395|56235|69336
amd:AMED_2307	ncbi-geneid:9436514	1.4.1.13|1.4.1.14	51971|46548|51971
amd:AMED_2311	ncbi-geneid:9436518	2.5.1.54	51569
amd:AMED_2318	ncbi-geneid:9436525	2.7.11.1	56112|54184
amd:AMED_2322	ncbi-geneid:9436529	2.5.1.32	48576
amd:AMED_2324	ncbi-geneid:9436531	2.5.1.1|2.5.1.10|2.5.1.29	48576
amd:AMED_2326	ncbi-geneid:9436533	1.5.1.20	51730
amd:AMED_2335	ncbi-geneid:9436542	3.5.1.88	56420
amd:AMED_2336	ncbi-geneid:9436543	3.6.4.-	52540
amd:AMED_2339	ncbi-geneid:9436546	1.1.1.262	53659
amd:AMED_2348	ncbi-geneid:9436555	4.1.2.14|4.1.3.16	51569
amd:AMED_2349	ncbi-geneid:9436556	4.2.1.12	143975|52016
amd:AMED_2352	ncbi-geneid:9436559	1.3.99.1	51905|46977|56425
amd:AMED_2353	ncbi-geneid:9436560	1.3.99.1	54292|46548
amd:AMED_2359	ncbi-geneid:9436565	1.1.1.100	51735
amd:AMED_2363	ncbi-geneid:9436569	3.6.3.-	52540
amd:AMED_2384	ncbi-geneid:9436590	2.5.1.75	52540
amd:AMED_2385	ncbi-geneid:9436591	5.1.1.7	54506|54506
amd:AMED_2386	ncbi-geneid:9436592	6.1.1.9	52374|47323|50677
amd:AMED_2391	ncbi-geneid:9436597	3.4.21.88	51306|46785
amd:AMED_2394	ncbi-geneid:9436600	1.17.4.1	51998
amd:AMED_2398	ncbi-geneid:9436604	1.7.-.-	52218
amd:AMED_2400	ncbi-geneid:9436606	3.4.21.26	53474|50993
amd:AMED_2407	ncbi-geneid:9436613	3.4.14.11	53474|49785
amd:AMED_2414	ncbi-geneid:9436620	5.1.3.2	51735
amd:AMED_2415	ncbi-geneid:9436621	2.7.1.6	54211|55060
amd:AMED_2417	ncbi-geneid:9436623	2.8.1.1|2.8.1.2	52821|52821
amd:AMED_2422	ncbi-geneid:9436628	1.3.99.-	56645|47203
amd:AMED_2424	ncbi-geneid:9436630	1.1.1.100	51735
amd:AMED_2425	ncbi-geneid:9436631	1.1.1.53	51735
amd:AMED_2444	ncbi-geneid:9436650	3.2.1.21	51445
amd:AMED_2445	ncbi-geneid:9436651	6.2.1.3	56801
amd:AMED_2449	ncbi-geneid:9436655	3.6.3.16	52540
amd:AMED_2451	ncbi-geneid:9436657	2.7.1.2	53067
amd:AMED_2454	ncbi-geneid:9436660	6.3.-.-	55931
amd:AMED_2456	ncbi-geneid:9436662	3.1.1.1	53474
amd:AMED_2457	ncbi-geneid:9436663	2.3.1.51	69593
amd:AMED_2459	ncbi-geneid:9436665	2.5.1.54	51569
amd:AMED_2460	ncbi-geneid:9436666	2.7.1.11	53784
amd:AMED_2463	ncbi-geneid:9436669	4.3.1.3
amd:AMED_2469	ncbi-geneid:9436675	2.7.1.40	51621|52935|50800
amd:AMED_2470	ncbi-geneid:9436676	3.1.2.-	54637|54637
amd:AMED_2475	ncbi-geneid:9436681	1.2.1.16	53720
amd:AMED_2478	ncbi-geneid:9436684	1.3.99.3	56645|47203
amd:AMED_2479	ncbi-geneid:9436685	5.1.99.4	89796
amd:AMED_2481	ncbi-geneid:9436687	4.2.1.17	52096
amd:AMED_2498	ncbi-geneid:9436703	5.4.99.2	51703|52540|52242
amd:AMED_2509	ncbi-geneid:9436714	1.3.99.-	56645|47203
amd:AMED_2510	ncbi-geneid:9436715	1.3.99.-	56645|47203
amd:AMED_2515	ncbi-geneid:9436720	2.7.1.26|2.7.7.2	82114
amd:AMED_2523	ncbi-geneid:9436728	3.7.1.-	53474
amd:AMED_2524	ncbi-geneid:9436729	1.13.11.39	54593|54593
amd:AMED_2546	ncbi-geneid:9436751	3.5.1.32	53187|55031
amd:AMED_2550	ncbi-geneid:9436755	2.3.1.9	53901|53901
amd:AMED_2555	ncbi-geneid:9436760	2.3.1.9	53901|53901
amd:AMED_2558	ncbi-geneid:9436763	4.2.1.17	52096
amd:AMED_2567	ncbi-geneid:9436772	4.2.1.2	117457
amd:AMED_2569	ncbi-geneid:9436774	3.1.-.-	69500
amd:AMED_2571	ncbi-geneid:9436776	3.5.1.32	53187|55031
amd:AMED_2588	ncbi-geneid:9436793	6.3.1.2	55931
amd:AMED_2591	ncbi-geneid:9436796	2.4.1.25	51445
amd:AMED_2592	ncbi-geneid:9436797	3.2.1.-	51445|81296|51011
amd:AMED_2593	ncbi-geneid:9436798	5.4.99.15	51445
amd:AMED_2594	ncbi-geneid:9436799	3.2.1.141	51445|81296
amd:AMED_2595	ncbi-geneid:9436800	3.2.1.-	51445|81296|51011
amd:AMED_2597	ncbi-geneid:9436802	5.4.99.16	51445|51011
amd:AMED_2599	ncbi-geneid:9436804	2.4.1.18	51445|51011|81296|81296
amd:AMED_2602	ncbi-geneid:9436807	2.7.1.63	53067
amd:AMED_2603	ncbi-geneid:9436808	3.1.3.25	56655
amd:AMED_2607	ncbi-geneid:9436812	3.6.1.23	51283
amd:AMED_2615	ncbi-geneid:9436820	2.1.1.-	53335|50249
amd:AMED_2617	ncbi-geneid:9436822	1.2.1.8	53720
amd:AMED_2618	ncbi-geneid:9436823	2.2.1.7	52518|52518|52922
amd:AMED_2621	ncbi-geneid:9436826	2.2.1.6	52518|52467|52518
amd:AMED_2622	ncbi-geneid:9436827	3.5.3.11	52768
amd:AMED_2631	ncbi-geneid:9436836	2.3.1.16	53901|53901
amd:AMED_2634	ncbi-geneid:9436839	3.5.1.54	75304
amd:AMED_2635	ncbi-geneid:9436840	6.3.4.6	56059|52440|51246|50891|50891|51230|160467
amd:AMED_2640	ncbi-geneid:9436845	3.1.13.5	53098|47819
amd:AMED_2643	ncbi-geneid:9436848	4.1.1.37	51726
amd:AMED_2644	ncbi-geneid:9436849	1.3.3.4	51905|54373
amd:AMED_2651	ncbi-geneid:9436856	1.8.4.12	51316
amd:AMED_2661	ncbi-geneid:9436866	1.5.1.12	53720
amd:AMED_2662	ncbi-geneid:9436867	1.5.99.8	51730
amd:AMED_2669	ncbi-geneid:9436874	6.5.1.1	56091|50249
amd:AMED_2683	ncbi-geneid:9436888	2.6.1.13	53383
amd:AMED_2687	ncbi-geneid:9436892	3.4.14.5	53474|82171
amd:AMED_2692	ncbi-geneid:9436897	4.1.1.86	53383
amd:AMED_2693	ncbi-geneid:9436898	1.14.13.59	51905|51905
amd:AMED_2695	ncbi-geneid:9436900	6.3.1.2	55931
amd:AMED_2698	ncbi-geneid:9436903	1.6.1.1	51905|55424
amd:AMED_2701	ncbi-geneid:9436906	6.1.1.12	55681|55261|50249
amd:AMED_2713	ncbi-geneid:9436918	6.1.1.7	55681|101353|55186|50447
amd:AMED_2714	ncbi-geneid:9436919	3.1.-.-	53098
amd:AMED_2716	ncbi-geneid:9436921	1.1.1.25	51735|53223
amd:AMED_2727	ncbi-geneid:9436932	2.7.1.69	55604
amd:AMED_2728	ncbi-geneid:9436933	2.7.1.69	51261
amd:AMED_2733	ncbi-geneid:9436938	4.2.3.5	103263
amd:AMED_2734	ncbi-geneid:9436939	2.7.1.71	52540
amd:AMED_2735	ncbi-geneid:9436940	4.2.3.4	56796
amd:AMED_2736	ncbi-geneid:9436941	4.2.1.10	52304
amd:AMED_2745	ncbi-geneid:9436950	2.4.2.9	53271
amd:AMED_2746	ncbi-geneid:9436951	2.1.3.2	53671
amd:AMED_2747	ncbi-geneid:9436952	3.5.2.3	51556|51338
amd:AMED_2749	ncbi-geneid:9436954	6.3.5.5	52021|52317
amd:AMED_2752	ncbi-geneid:9436957	6.3.5.5	56059|56059|52440|52440|48108|52335
amd:AMED_2753	ncbi-geneid:9436958	4.1.1.23	51366
amd:AMED_2755	ncbi-geneid:9436960	2.7.4.8	52540
amd:AMED_2756	ncbi-geneid:9436961	2.7.7.6	63562
amd:AMED_2757	ncbi-geneid:9436962	4.1.1.36|6.3.2.5	102645|52507
amd:AMED_2758	ncbi-geneid:9436963	2.5.1.6	55973|55973|55973
amd:AMED_2763	ncbi-geneid:9436968	2.3.2.2	56235
amd:AMED_2764	ncbi-geneid:9436969	2.1.2.9	53328|50486
amd:AMED_2765	ncbi-geneid:9436970	2.1.1.-	53335|48013
amd:AMED_2768	ncbi-geneid:9436973	3.1.3.1	53649
amd:AMED_2771	ncbi-geneid:9436976	5.1.3.1	51366
amd:AMED_2772	ncbi-geneid:9436977	2.5.1.9	63380|63380
amd:AMED_2773	ncbi-geneid:9436978	4.1.99.12|3.5.4.25	55821|142695
amd:AMED_2774	ncbi-geneid:9436979	2.5.1.78	52121
amd:AMED_2776	ncbi-geneid:9436981	3.1.11.2	56219
amd:AMED_2782	ncbi-geneid:9436987	2.4.1.-	53448
amd:AMED_2788	ncbi-geneid:9436993	1.3.3.3	102886
amd:AMED_2798	ncbi-geneid:9437003	1.2.1.12	55347|51735
amd:AMED_2799	ncbi-geneid:9437004	2.7.2.3	53748
amd:AMED_2800	ncbi-geneid:9437005	5.3.1.1	51351
amd:AMED_2804	ncbi-geneid:9437009	3.1.1.31	100950
amd:AMED_2806	ncbi-geneid:9437011	1.1.1.49	55347|51735
amd:AMED_2807	ncbi-geneid:9437012	5.3.1.9	53697
amd:AMED_2808	ncbi-geneid:9437013	2.2.1.2	51569
amd:AMED_2809	ncbi-geneid:9437014	2.2.1.1	52518|52518|52922
amd:AMED_2817	ncbi-geneid:9437022	5.2.1.8	54534
amd:AMED_2818	ncbi-geneid:9437023	1.6.5.5	51735|50129
amd:AMED_2833	ncbi-geneid:9437037	2.8.1.7|4.4.1.16	53383
amd:AMED_2845	ncbi-geneid:9437049	2.7.7.4|2.7.1.25	52540|52540|50465|50447
amd:AMED_2846	ncbi-geneid:9437050	2.7.7.4	52402
amd:AMED_2858	ncbi-geneid:9437062	3.1.5.1	109604
amd:AMED_2870	ncbi-geneid:9437074	2.1.1.79	53335
amd:AMED_2873	ncbi-geneid:9437077	1.11.1.15	52833
amd:AMED_2878	ncbi-geneid:9437082	1.17.4.1	47240
amd:AMED_2879	ncbi-geneid:9437083	1.17.4.1	51998|48168
amd:AMED_2881	ncbi-geneid:9437085	4.2.1.17	52096
amd:AMED_2886	ncbi-geneid:9437090	1.3.99.3	56645|47203
amd:AMED_2888	ncbi-geneid:9437092	6.4.1.3	56059|52440|51246|51230
amd:AMED_2889	ncbi-geneid:9437093	1.3.99.-	56645|47203
amd:AMED_2899	ncbi-geneid:9437103	3.5.4.1	53927
amd:AMED_2905	ncbi-geneid:9437109	2.3.1.180	53901
amd:AMED_2950	ncbi-geneid:9437153	2.1.1.79	53335
amd:AMED_2964	ncbi-geneid:9437167	6.1.1.5	52374|50677|47323|47323
amd:AMED_2971	ncbi-geneid:9437174	5.4.99.12	55120|55174
amd:AMED_2974	ncbi-geneid:9437177	3.7.1.2	56529|63433
amd:AMED_2978	ncbi-geneid:9437181	2.4.1.230	48208|74650
amd:AMED_2992	ncbi-geneid:9437195	1.3.99.16	56003|56003|54665
amd:AMED_2993	ncbi-geneid:9437196	1.3.99.16	47741|54292
amd:AMED_3002	ncbi-geneid:9437205	3.5.4.4	51556
amd:AMED_3004	ncbi-geneid:9437207	3.6.4.12	52540|52540|47819
amd:AMED_3006	ncbi-geneid:9437209	1.1.1.100	51735
amd:AMED_3013	ncbi-geneid:9437216	2.7.13.3	55874|47384|158472
amd:AMED_3018	ncbi-geneid:9437221	2.2.1.6	52518|52518|52467
amd:AMED_3038	ncbi-geneid:9437241	3.1.1.1	53474
amd:AMED_3039	ncbi-geneid:9437242	1.17.1.4	56003|54665
amd:AMED_3040	ncbi-geneid:9437243	1.17.1.4	56176|55447
amd:AMED_3044	ncbi-geneid:9437247	1.2.1.27	53720
amd:AMED_3058	ncbi-geneid:9437261	1.-.-.-	51735
amd:AMED_3059	ncbi-geneid:9437262	1.9.3.1	81442
amd:AMED_3060	ncbi-geneid:9437263	3.2.1.-	51445|81296|51011
amd:AMED_3090	ncbi-geneid:9437291	3.6.3.17	52540|52540
amd:AMED_3092	ncbi-geneid:9437293	1.1.1.122	51430
amd:AMED_3093	ncbi-geneid:9437294	3.2.1.51	51445|50370
amd:AMED_3125	ncbi-geneid:9437326	1.6.5.5	51735|50129
amd:AMED_3129	ncbi-geneid:9437330	4.2.1.17	52096
amd:AMED_3130	ncbi-geneid:9437331	3.2.1.23	51445|49785|49303
amd:AMED_3133	ncbi-geneid:9437334	6.2.1.3	56801
amd:AMED_3140	ncbi-geneid:9437341	1.3.99.3	56645|47203
amd:AMED_3143	ncbi-geneid:9437344	1.1.1.100	51735
amd:AMED_3158	ncbi-geneid:9437359	2.7.13.3	55874|47384|158472
amd:AMED_3171	ncbi-geneid:9437372	6.5.1.2
amd:AMED_3189	ncbi-geneid:9437390	3.2.1.20	51445
amd:AMED_3203	ncbi-geneid:9437404	1.2.1.2	54862
amd:AMED_3205	ncbi-geneid:9437405	1.2.1.2	53706|50692
amd:AMED_3214	ncbi-geneid:9437414	3.4.16.4	56601
amd:AMED_3215	ncbi-geneid:9437415	3.6.3.-	81665|56784|81653|81660
amd:AMED_3220	ncbi-geneid:9437420	1.3.99.1	51905|46977|56425
amd:AMED_3221	ncbi-geneid:9437421	1.3.99.1	46548|54292
amd:AMED_3228	ncbi-geneid:9437428	3.1.4.3	53649
amd:AMED_3235	ncbi-geneid:9437435	4.2.1.52	51569
amd:AMED_3236	ncbi-geneid:9437436	5.1.1.4	54506
amd:AMED_3255	ncbi-geneid:9437455	6.5.1.1	56091|50249
amd:AMED_3268	ncbi-geneid:9437467	6.2.1.16	56801
amd:AMED_3269	ncbi-geneid:9437468	4.2.1.17	52096
amd:AMED_3271	ncbi-geneid:9437470	1.1.1.90	50129|51735
amd:AMED_3287	ncbi-geneid:9437486	3.2.1.8	51445|49384
amd:AMED_3291	ncbi-geneid:9437490	3.2.1.51	51445|50370
amd:AMED_3305	ncbi-geneid:9437504	1.2.5.1	52518|52518|52467
amd:AMED_3314	ncbi-geneid:9437513	3.2.1.52	51445|55545
amd:AMED_3319	ncbi-geneid:9437518	4.3.1.19	53686
amd:AMED_3340	ncbi-geneid:9437537	3.5.4.25	142695
amd:AMED_3355	ncbi-geneid:9437551	1.14.-.-	48264
amd:AMED_3360	ncbi-geneid:9437556	6.2.1.32	56801
amd:AMED_3363	ncbi-geneid:9437559	5.1.3.3	74650
amd:AMED_3377	ncbi-geneid:9437573	4.2.1.17	52096
amd:AMED_3378	ncbi-geneid:9437574	2.8.3.-	100950
amd:AMED_3382	ncbi-geneid:9437578	2.3.1.9	53901|53901
amd:AMED_3383	ncbi-geneid:9437579	1.1.1.100	51735
amd:AMED_3385	ncbi-geneid:9437581	6.2.1.-	56801
amd:AMED_3386	ncbi-geneid:9437582	4.2.1.17	52096
amd:AMED_3388	ncbi-geneid:9437584	1.3.99.-	47203|56645
amd:AMED_3398	ncbi-geneid:9437594	4.6.1.1	55073|158472
amd:AMED_3400	ncbi-geneid:9437596	1.18.1.2	51971|54862
amd:AMED_3421	ncbi-geneid:9437617	2.7.1.2	53067
amd:AMED_3445	ncbi-geneid:9437641	6.2.1.-	56801
amd:AMED_3446	ncbi-geneid:9437642	3.1.3.5	64167
amd:AMED_3450	ncbi-geneid:9437646	1.1.1.1	50129|51735
amd:AMED_3457	ncbi-geneid:9437653	3.4.17.11	53187|55031
amd:AMED_3459	ncbi-geneid:9437655	4.2.1.113	51604|54826
amd:AMED_3474	ncbi-geneid:9437672	3.4.21.88	51306|46785
amd:AMED_3481	ncbi-geneid:9437679	1.4.3.4	51905|54373
amd:AMED_3483	ncbi-geneid:9437681	4.1.2.17	53639
amd:AMED_3498	ncbi-geneid:9437696	2.3.1.179	53901|53901
amd:AMED_3504	ncbi-geneid:9437702	1.1.1.1	50129|51735
amd:AMED_3505	ncbi-geneid:9437703	1.16.1.1	51905|55424
amd:AMED_3510	ncbi-geneid:9437708	3.6.3.4	56784|81653|55008|81665
amd:AMED_3541	ncbi-geneid:9437739	2.7.13.3	55874|47384|158472
amd:AMED_3591	ncbi-geneid:9437788	2.1.1.80|3.1.1.61	53335|47757|55785
amd:AMED_3600	ncbi-geneid:9437796	4.2.1.1	53056
amd:AMED_3624	ncbi-geneid:9437819	2.7.8.7	56214
amd:AMED_3629	ncbi-geneid:9437824	4.1.1.20	51419|50621
amd:AMED_3631	ncbi-geneid:9437826	2.3.1.180	53901
amd:AMED_3635	ncbi-geneid:9437830	2.1.3.-	53067
amd:AMED_3641	ncbi-geneid:9437836	1.17.1.4	56003|54665
amd:AMED_3642	ncbi-geneid:9437837	1.17.1.4	56176|55447
amd:AMED_3645	ncbi-geneid:9437840	3.2.1.22	51445|49785|51011
amd:AMED_3656	ncbi-geneid:9437851	3.4.16.4	56601
amd:AMED_3663	ncbi-geneid:9437858	3.2.1.40	48208|49785|49785
amd:AMED_3676	ncbi-geneid:9437871	3.2.1.89	51445
amd:AMED_3678	ncbi-geneid:9437873	3.2.1.99	75005
amd:AMED_3690	ncbi-geneid:9437885	2.7.13.3	55874|47384|158472
amd:AMED_3705	ncbi-geneid:9437898	1.1.1.53	51735
amd:AMED_3716	ncbi-geneid:9437909	4.1.1.44	69118
amd:AMED_3719	ncbi-geneid:9437912	1.17.1.4	56003|54665
amd:AMED_3745	ncbi-geneid:9437936	3.2.1.25	51445|49785|49303
amd:AMED_3750	ncbi-geneid:9437941	3.2.1.22	51445
amd:AMED_3767	ncbi-geneid:9437958	2.7.13.3	55874|47384|158472
amd:AMED_3795	ncbi-geneid:9437986	1.12.99.6	56762
amd:AMED_3796	ncbi-geneid:9437987	1.12.99.6	56770
amd:AMED_3797	ncbi-geneid:9437988	5.-.-.-	53697
amd:AMED_3799	ncbi-geneid:9437990	5.-.-.-	53697
amd:AMED_3808	ncbi-geneid:9437999	4.2.1.17	52096
amd:AMED_3821	ncbi-geneid:9438012	6.2.1.30	56801
amd:AMED_3826	ncbi-geneid:9438017	4.2.1.17	52096
amd:AMED_3827	ncbi-geneid:9438018	1.3.99.-	56645|47203
amd:AMED_3829	ncbi-geneid:9438020	3.1.2.-	54637|54637
amd:AMED_3831	ncbi-geneid:9438022	4.2.1.17	52096
amd:AMED_3833	ncbi-geneid:9438024	1.2.1.3	53720
amd:AMED_3836	ncbi-geneid:9438027	2.3.1.9	53901|53901
amd:AMED_3837	ncbi-geneid:9438028	1.13.12.16
amd:AMED_3839	ncbi-geneid:9438030	1.1.1.31	51735|48179
amd:AMED_3840	ncbi-geneid:9438031	1.2.1.16	53720
amd:AMED_3844	ncbi-geneid:9438035	3.1.2.-	54637|54637
amd:AMED_3855	ncbi-geneid:9438046	2.3.1.16	53901|53901
amd:AMED_3856	ncbi-geneid:9438047	4.2.1.17	52096
amd:AMED_3858	ncbi-geneid:9438049	3.2.1.21	51445
amd:AMED_3861	ncbi-geneid:9438052	1.1.1.-	51735
amd:AMED_3863	ncbi-geneid:9438054	4.2.1.17	52096
amd:AMED_3877	ncbi-geneid:9438068	4.2.1.17	52096
amd:AMED_3880	ncbi-geneid:9438071	2.5.1.15	51717
amd:AMED_3911	ncbi-geneid:9438102	3.1.1.17	63829
amd:AMED_3913	ncbi-geneid:9438104	3.2.1.22	56327|51735
amd:AMED_3919	ncbi-geneid:9438110	5.-.-.-	53697
amd:AMED_3922	ncbi-geneid:9438113	2.7.1.56	53613
amd:AMED_3923	ncbi-geneid:9438114	4.1.2.13	51569
amd:AMED_3929	ncbi-geneid:9438120	1.6.5.5	51735|50129
amd:AMED_3939	ncbi-geneid:9438130	3.4.21.89	51306
amd:AMED_3956	ncbi-geneid:9438146	5.1.3.-	54909
amd:AMED_3961	ncbi-geneid:9438151	1.14.11.17	51197
amd:AMED_3975	ncbi-geneid:9438165	3.6.3.17	52540|52540
amd:AMED_3980	ncbi-geneid:9438170	1.6.5.5	51735|50129
amd:AMED_3992	ncbi-geneid:9438181	3.2.1.4	51989|49384
amd:AMED_3995	ncbi-geneid:9438184	3.2.1.8	51445|50370|75005
amd:AMED_3998	ncbi-geneid:9438187	6.2.1.-	56801
amd:AMED_4001	ncbi-geneid:9438190	3.1.1.73	53474
amd:AMED_4009	ncbi-geneid:9438198	2.3.1.180	53901
amd:AMED_4022	ncbi-geneid:9438211	2.3.1.180	53901|53901
amd:AMED_4023	ncbi-geneid:9438212	4.1.1.20	51419|50621
amd:AMED_4039	ncbi-geneid:9438228	2.5.1.47	53686
amd:AMED_4040	ncbi-geneid:9438229	4.3.1.12	51735
amd:AMED_4042	ncbi-geneid:9438231	1.1.1.100	51735
amd:AMED_4044	ncbi-geneid:9438233	2.3.1.179	53901|53901
amd:AMED_4047	ncbi-geneid:9438236	3.6.3.14	81333
amd:AMED_4055	ncbi-geneid:9438244	3.1.3.25	56655
amd:AMED_4061	ncbi-geneid:9438250	1.1.1.157	51735|48179
amd:AMED_4067	ncbi-geneid:9438256	2.3.1.180	53901
amd:AMED_4074	ncbi-geneid:9438263	2.5.1.32	48576
amd:AMED_4076	ncbi-geneid:9438265	2.5.1.1|2.5.1.10|2.5.1.29	48576
amd:AMED_4097	ncbi-geneid:9438286	3.2.1.4	51445|49384
amd:AMED_4105	ncbi-geneid:9438294	1.11.1.6|1.11.1.7	48113|48113
amd:AMED_4107	ncbi-geneid:9438296	2.1.1.45	55831
amd:AMED_4108	ncbi-geneid:9438297	1.5.1.3	53597
amd:AMED_4110	ncbi-geneid:9438299	1.2.1.16	53720
amd:AMED_4115	ncbi-geneid:9438304	1.14.13.82	55961|50022
amd:AMED_4117	ncbi-geneid:9438306	1.14.19.2	47240
amd:AMED_4118	ncbi-geneid:9438307	3.2.1.139	51445|55545
amd:AMED_4130	ncbi-geneid:9438319	3.1.1.61	52738
amd:AMED_4131	ncbi-geneid:9438320	3.1.1.61	52738
amd:AMED_4133	ncbi-geneid:9438322	2.1.1.80|3.1.1.61	53335|55785|47757|55785
amd:AMED_4135	ncbi-geneid:9438324	6.1.1.17	52374|48163
amd:AMED_4148	ncbi-geneid:9438337	6.5.1.1	56091|50249
amd:AMED_4154	ncbi-geneid:9438343	1.14.13.39	56512
amd:AMED_4155	ncbi-geneid:9438344	1.3.3.4	52218
amd:AMED_4157	ncbi-geneid:9438346	3.2.1.18	50939
amd:AMED_4190	ncbi-geneid:9438377	2.7.1.15	53613
amd:AMED_4191	ncbi-geneid:9438378	3.6.4.12	52540
amd:AMED_4214	ncbi-geneid:9438401	2.3.1.183	55729
amd:AMED_4219	ncbi-geneid:9438406	1.2.1.10	55347|51735
amd:AMED_4220	ncbi-geneid:9438407	4.1.3.39	51569|89000
amd:AMED_4228	ncbi-geneid:9438415	2.1.1.63	46767|53155
amd:AMED_4231	ncbi-geneid:9438418	2.1.1.63	46767|53155
amd:AMED_4233	ncbi-geneid:9438420	2.1.1.-	53335
amd:AMED_4261	ncbi-geneid:9438447	1.-.-.-	51735
amd:AMED_4269	ncbi-geneid:9438455	1.1.1.22	51735|52413|48179
amd:AMED_4273	ncbi-geneid:9438459	5.-.-.-	53697
amd:AMED_4274	ncbi-geneid:9438460	2.1.3.-	53067|55821
amd:AMED_4275	ncbi-geneid:9438461	4.2.1.46	51735
amd:AMED_4299	ncbi-geneid:9438484	6.3.-.-	55931
amd:AMED_4301	ncbi-geneid:9438486	6.3.-.-	55931
amd:AMED_4305	ncbi-geneid:9438490	1.14.11.17	51197
amd:AMED_4324	ncbi-geneid:9438509	1.14.13.25	47240
amd:AMED_4325	ncbi-geneid:9438510	1.17.1.1	52343|63380|54292
amd:AMED_4330	ncbi-geneid:9438515	1.1.1.1	50129|51735
amd:AMED_4348	ncbi-geneid:9438533	3.2.1.21	51445|52279|49785|50405
amd:AMED_4360	ncbi-geneid:9438545	1.1.1.25	51735|53223
amd:AMED_4361	ncbi-geneid:9438546	1.13.11.27	51658|54593
amd:AMED_4365	ncbi-geneid:9438550	3.2.1.52	51445
amd:AMED_4384	ncbi-geneid:9438567	3.5.4.16	55620
amd:AMED_4394	ncbi-geneid:9438577	3.4.16.4	56601
amd:AMED_4398	ncbi-geneid:9438581	3.6.3.17	52540|52540
amd:AMED_4402	ncbi-geneid:9438585	2.7.1.16	53067|53067
amd:AMED_4403	ncbi-geneid:9438586	5.1.3.4	53639
amd:AMED_4404	ncbi-geneid:9438587	5.3.1.4	53743|50443
amd:AMED_4411	ncbi-geneid:9438594	2.7.1.30	53067|53067
amd:AMED_4414	ncbi-geneid:9438597	2.7.1.30	53067|53067
amd:AMED_4415	ncbi-geneid:9438598	1.1.5.3	51905|54373
amd:AMED_4417	ncbi-geneid:9438600	6.3.4.5	69864|52402
amd:AMED_4436	ncbi-geneid:9438619	4.2.2.2	51126
amd:AMED_4438	ncbi-geneid:9438621	3.1.1.11	51126
amd:AMED_4439	ncbi-geneid:9438622	3.2.1.99	75005
amd:AMED_4461	ncbi-geneid:9438644	1.6.5.5	50129|51735
amd:AMED_4463	ncbi-geneid:9438645	2.7.7.27	53448|51161
amd:AMED_4491	ncbi-geneid:9438673	2.7.1.23	111331
amd:AMED_4495	ncbi-geneid:9438677	1.14.-.-	48264
amd:AMED_4499	ncbi-geneid:9438681	2.7.1.69	52794
amd:AMED_4500	ncbi-geneid:9438682	2.7.1.69	55804
amd:AMED_4501	ncbi-geneid:9438683	2.7.1.56	53613
amd:AMED_4503	ncbi-geneid:9438685	2.7.3.9	51621|52009|47831
amd:AMED_4507	ncbi-geneid:9438689	3.2.1.21	51445|52279
amd:AMED_4514	ncbi-geneid:9438696	3.2.1.8	51445
amd:AMED_4518	ncbi-geneid:9438700	2.1.1.79	53335
amd:AMED_4530	ncbi-geneid:9438712	1.2.5.1	52518|52518|52467
amd:AMED_4537	ncbi-geneid:9438719	3.2.1.23	51445|49785|49303
amd:AMED_4539	ncbi-geneid:9438721	3.6.3.17	52540|52540
amd:AMED_4543	ncbi-geneid:9438725	5.1.3.-	54909
amd:AMED_4546	ncbi-geneid:9438728	5.3.1.4	53743|50443
amd:AMED_4547	ncbi-geneid:9438729	2.7.1.5	53067|53067
amd:AMED_4563	ncbi-geneid:9438745	2.7.7.7	56672|100879
amd:AMED_4569	ncbi-geneid:9438751	6.2.1.5	52210|51735
amd:AMED_4570	ncbi-geneid:9438752	6.2.1.5	56059|52210
amd:AMED_4571	ncbi-geneid:9438753	2.2.1.6	52518|52518|52467
amd:AMED_4572	ncbi-geneid:9438754	2.8.3.16	89796
amd:AMED_4576	ncbi-geneid:9438758	1.1.1.169	48179|51735
amd:AMED_4577	ncbi-geneid:9438759	1.2.1.2	53706|50692
amd:AMED_4578	ncbi-geneid:9438760	1.6.5.3	142019|52833|142984|140490
amd:AMED_4580	ncbi-geneid:9438762	5.3.1.22	51658
amd:AMED_4581	ncbi-geneid:9438763	1.1.1.60	51735|48179
amd:AMED_4582	ncbi-geneid:9438764	4.1.1.47	52518|52467|52518
amd:AMED_4584	ncbi-geneid:9438766	1.2.99.2	47741|54292
amd:AMED_4589	ncbi-geneid:9438771	2.7.1.31	110738
amd:AMED_4591	ncbi-geneid:9438773	3.2.1.3	74650|48208
amd:AMED_4594	ncbi-geneid:9438776	3.6.1.-	55811|46785
amd:AMED_4597	ncbi-geneid:9438779	3.2.1.23	51445|74650|49785|49303|49303
amd:AMED_4600	ncbi-geneid:9438782	3.5.1.2	56601
amd:AMED_4603	ncbi-geneid:9438785	4.2.3.1	53686
amd:AMED_4611	ncbi-geneid:9438793	3.1.3.15	89550
amd:AMED_4613	ncbi-geneid:9438795	2.3.1.16	53901|53901
amd:AMED_4620	ncbi-geneid:9438802	3.8.1.2	56784
amd:AMED_4638	ncbi-geneid:9438819	3.4.15.5	55486
amd:AMED_4639	ncbi-geneid:9438820	3.4.21.92	52096
amd:AMED_4640	ncbi-geneid:9438821	1.1.1.37	56327|51735
amd:AMED_4648	ncbi-geneid:9438829	3.1.1.73	53474
amd:AMED_4652	ncbi-geneid:9438833	3.1.1.45	53474
amd:AMED_4661	ncbi-geneid:9438842	3.4.17.13	52317|141986
amd:AMED_4670	ncbi-geneid:9438851	3.5.4.4	51556
amd:AMED_4718	ncbi-geneid:9438896	2.3.1.183	55729
amd:AMED_4724	ncbi-geneid:9438902	3.1.4.46	51695
amd:AMED_4727	ncbi-geneid:9438905	2.7.1.21	52540
amd:AMED_4732	ncbi-geneid:9438910	2.4.1.83	53448
amd:AMED_4733	ncbi-geneid:9438911	2.3.1.-	56317
amd:AMED_4735	ncbi-geneid:9438913	5.4.3.2	102114
amd:AMED_4748	ncbi-geneid:9438926	2.4.2.14	53271|56235
amd:AMED_4751	ncbi-geneid:9438929	6.1.1.22	55681
amd:AMED_4755	ncbi-geneid:9438933	2.6.1.42	56752
amd:AMED_4759	ncbi-geneid:9438937	4.1.2.5	53383
amd:AMED_4761	ncbi-geneid:9438939	4.3.2.1	48557
amd:AMED_4762	ncbi-geneid:9438940	2.5.1.47	53686
amd:AMED_4765	ncbi-geneid:9438943	1.1.1.157	51735|48179
amd:AMED_4773	ncbi-geneid:9438951	3.5.1.87	53187|55031
amd:AMED_4795	ncbi-geneid:9438973	2.5.1.47	53686
amd:AMED_4796	ncbi-geneid:9438974	4.3.1.12	51735
amd:AMED_4797	ncbi-geneid:9438975	5.4.99.1	52242
amd:AMED_4799	ncbi-geneid:9438977	5.1.1.13	53681|53681
amd:AMED_4867	ncbi-geneid:9439045	1.7.-.-	52218
amd:AMED_4878	ncbi-geneid:9439056	3.6.4.-	52540
amd:AMED_4893	ncbi-geneid:9439071	3.4.25.1	56235
amd:AMED_4894	ncbi-geneid:9439072	3.4.25.1	56235
amd:AMED_4909	ncbi-geneid:9439087	2.1.1.36	53335
amd:AMED_4914	ncbi-geneid:9439092	2.4.2.17	53850|54913
amd:AMED_4915	ncbi-geneid:9439093	3.6.1.31	101386
amd:AMED_4916	ncbi-geneid:9439094	2.1.1.63	46767|53155
amd:AMED_4917	ncbi-geneid:9439095	3.2.2.21	48150|57884|55945|46689
amd:AMED_4919	ncbi-geneid:9439097	2.1.1.13	82282|56507|51717|52242|47644
amd:AMED_4930	ncbi-geneid:9439108	6.1.1.16	52374
amd:AMED_4934	ncbi-geneid:9439112	6.6.1.1	52540
amd:AMED_4937	ncbi-geneid:9439115	4.99.1.1	53800
amd:AMED_4940	ncbi-geneid:9439118	1.3.1.9	51735
amd:AMED_4941	ncbi-geneid:9439119	1.1.1.100	51735
amd:AMED_4946	ncbi-geneid:9439124	3.1.2.-	54637
amd:AMED_4947	ncbi-geneid:9439125	2.1.1.-	75217
amd:AMED_4951	ncbi-geneid:9439129	3.6.3.-	52540
amd:AMED_4955	ncbi-geneid:9439133	4.2.1.3	53732|52016
amd:AMED_4964	ncbi-geneid:9439142	6.3.2.2	55931
amd:AMED_4966	ncbi-geneid:9439144	1.4.1.3	51735|53223
amd:AMED_4967	ncbi-geneid:9439145	3.4.11.5	53474
amd:AMED_4980	ncbi-geneid:9439158	3.13.1.1	51735
amd:AMED_4982	ncbi-geneid:9439160	5.1.3.2	51735
amd:AMED_4983	ncbi-geneid:9439161	1.4.4.2	53383|53383
amd:AMED_4996	ncbi-geneid:9439174	6.2.1.1	56801
amd:AMED_4997	ncbi-geneid:9439175	4.2.1.17	52096
amd:AMED_4999	ncbi-geneid:9439177	2.1.1.107|1.3.1.76|4.99.1.4	53790|51735
amd:AMED_5010	ncbi-geneid:9439187	3.1.1.45	53474
amd:AMED_5012	ncbi-geneid:9439189	4.1.2.27	53383
amd:AMED_5021	ncbi-geneid:9439198	1.14.14.5	51679
amd:AMED_5025	ncbi-geneid:9439202	3.1.2.6	56281
amd:AMED_5026	ncbi-geneid:9439203	6.1.1.20	55681|54991
amd:AMED_5033	ncbi-geneid:9439210	4.1.1.11	50692
amd:AMED_5037	ncbi-geneid:9439214	3.6.3.34	52540
amd:AMED_5040	ncbi-geneid:9439217	2.1.2.9	53328|50486
amd:AMED_5042	ncbi-geneid:9439219	3.2.1.22	51445
amd:AMED_5048	ncbi-geneid:9439225	4.2.1.17	52096
amd:AMED_5049	ncbi-geneid:9439226	3.2.1.14	51445|49265|49384|54556
amd:AMED_5064	ncbi-geneid:9439242	3.2.1.8	51445
amd:AMED_5066	ncbi-geneid:9439244	3.2.1.52	51445|55545
amd:AMED_5071	ncbi-geneid:9439249	5.5.1.1	51604|54826
amd:AMED_5106	ncbi-geneid:9439284	1.3.99.22	102114
amd:AMED_5109	ncbi-geneid:9439287	3.2.1.40	48208|49785|49785
amd:AMED_5117	ncbi-geneid:9439295	2.9.1.1	53383
amd:AMED_5118	ncbi-geneid:9439297	2.7.9.3	55326|56042
amd:AMED_5121	ncbi-geneid:9439300	3.3.2.1	52499
amd:AMED_5122	ncbi-geneid:9439301	3.5.2.6	56601
amd:AMED_5124	ncbi-geneid:9439303	3.5.2.6	56601
amd:AMED_5150	ncbi-geneid:9439327	2.5.1.16	53335
amd:AMED_5151	ncbi-geneid:9439328	4.1.1.50	56276
amd:AMED_5152	ncbi-geneid:9439329	4.1.1.17	51419|50621
amd:AMED_5176	ncbi-geneid:9439353	2.1.1.13	82282|56507|51717|52242|47644
amd:AMED_5182	ncbi-geneid:9439359	4.1.1.44	69118
amd:AMED_5192	ncbi-geneid:9439369	3.2.1.4	51445|49384
amd:AMED_5198	ncbi-geneid:9439375	3.2.1.21	51445
amd:AMED_5199	ncbi-geneid:9439376	4.2.1.9	143975|52016
amd:AMED_5202	ncbi-geneid:9439379	2.7.7.7	52141
amd:AMED_5204	ncbi-geneid:9439381	6.5.1.1	56091|50249
amd:AMED_5223	ncbi-geneid:9439400	1.6.99.3	51905|51905
amd:AMED_5226	ncbi-geneid:9439403	4.1.1.20	51419|50621
amd:AMED_5228	ncbi-geneid:9439405	3.2.1.51	51445
amd:AMED_5244	ncbi-geneid:9439420	1.2.99.2	56176|55447
amd:AMED_5245	ncbi-geneid:9439421	1.2.99.2	47741|54292
amd:AMED_5251	ncbi-geneid:9439427	3.2.1.21	51445|52279|49785|49785
amd:AMED_5256	ncbi-geneid:9439432	3.5.4.25	142695
amd:AMED_5257	ncbi-geneid:9439433	2.1.1.14	51726
amd:AMED_5259	ncbi-geneid:9439435	2.7.7.7	56672|100879
amd:AMED_5263	ncbi-geneid:9439439	3.3.1.1	52283|51735
amd:AMED_5275	ncbi-geneid:9439451	6.5.1.1	56091
amd:AMED_5284	ncbi-geneid:9439460	5.2.1.8	50891
amd:AMED_5287	ncbi-geneid:9439463	4.2.1.17	52096
amd:AMED_5294	ncbi-geneid:9439470	2.7.6.5	109604|81301|81271|55021
amd:AMED_5295	ncbi-geneid:9439471	2.4.2.7	53271
amd:AMED_5301	ncbi-geneid:9439477	3.1.22.4	53098
amd:AMED_5305	ncbi-geneid:9439481	2.6.-.-	52317
amd:AMED_5310	ncbi-geneid:9439486	1.3.99.-	56645|47203
amd:AMED_5314	ncbi-geneid:9439490	4.-.-.-	51366
amd:AMED_5322	ncbi-geneid:9439498	2.4.1.57	53756
amd:AMED_5327	ncbi-geneid:9439503	6.1.1.3	55681|55186|52954
amd:AMED_5328	ncbi-geneid:9439504	1.-.-.-	55469
amd:AMED_5338	ncbi-geneid:9439517	1.1.1.100	51735
amd:AMED_5339	ncbi-geneid:9439518	4.2.1.17	52096
amd:AMED_5340	ncbi-geneid:9439519	6.2.1.1	56801
amd:AMED_5343	ncbi-geneid:9439522	3.5.1.32	53187|55031
amd:AMED_5351	ncbi-geneid:9439529	1.14.13.-	51905
amd:AMED_5353	ncbi-geneid:9439531	6.2.1.-	56801
amd:AMED_5393	ncbi-geneid:9439571	2.7.7.24	53448
amd:AMED_5423	ncbi-geneid:9439601	2.7.9.2	56059|52009
amd:AMED_5426	ncbi-geneid:9439604	1.1.1.100	51735
amd:AMED_5430	ncbi-geneid:9439608	1.1.1.100	51735
amd:AMED_5434	ncbi-geneid:9439612	2.3.1.-	53901|53901
amd:AMED_5435	ncbi-geneid:9439613	2.3.1.-	53901|53901
amd:AMED_5443	ncbi-geneid:9439621	3.1.3.48	52799
amd:AMED_5449	ncbi-geneid:9439627	5.1.3.2	51735
amd:AMED_5450	ncbi-geneid:9439628	5.1.3.2	51735
amd:AMED_5469	ncbi-geneid:9439647	2.7.2.1	53067|53067
amd:AMED_5477	ncbi-geneid:9439655	4.1.2.9	52518|52518|52922
amd:AMED_5515	ncbi-geneid:9439691	3.4.21.89	51306
amd:AMED_5518	ncbi-geneid:9439694	5.4.2.1
amd:AMED_5536	ncbi-geneid:9439712	4.1.1.17	51419|50621|55729
amd:AMED_5592	ncbi-geneid:9439765	6.3.-.-	55931
amd:AMED_5602	ncbi-geneid:9439773	2.7.13.3	55874|47384
amd:AMED_5614	ncbi-geneid:9439785	3.8.1.2	56784
amd:AMED_5638	ncbi-geneid:9439809	2.4.2.10	53271
amd:AMED_5654	ncbi-geneid:9439824	3.6.3.27	52540
amd:AMED_5666	ncbi-geneid:9439836	2.7.13.3	55874|47384|158472
amd:AMED_5703	ncbi-geneid:9439872	1.1.1.100	51735
amd:AMED_5706	ncbi-geneid:9439875	1.13.11.16	53213
amd:AMED_5714	ncbi-geneid:9439883	3.2.1.23	74650|51445|49785|49303|49899|49303|51445
amd:AMED_5716	ncbi-geneid:9439885	1.9.3.1	81442
amd:AMED_5738	ncbi-geneid:9439907	1.2.1.2	53706|50692
amd:AMED_5740	ncbi-geneid:9439908	1.2.1.2	54862
amd:AMED_5757	ncbi-geneid:9439924	1.17.1.4	56176|55447
amd:AMED_5769	ncbi-geneid:9439936	3.2.1.40	48208
amd:AMED_5782	ncbi-geneid:9439949	3.2.1.40	48208
amd:AMED_5833	ncbi-geneid:9439997	3.5.1.4	75304
amd:AMED_5849	ncbi-geneid:9440013	2.7.11.1	56112|48452
amd:AMED_5858	ncbi-geneid:9440022	1.2.7.8	53323|52518|52518|52922
amd:AMED_5861	ncbi-geneid:9440025	1.7.-.-	52218
amd:AMED_5869	ncbi-geneid:9440033	4.3.1.19	53686
amd:AMED_5880	ncbi-geneid:9440043	3.2.1.8	51445|53474|49384|53474
amd:AMED_5916	ncbi-geneid:9440078	1.2.1.16	53720
amd:AMED_5926	ncbi-geneid:9440088	1.8.4.11	55068
amd:AMED_5937	ncbi-geneid:9440099	3.5.1.-	52467
amd:AMED_5943	ncbi-geneid:9440104	3.1.3.2	53649
amd:AMED_5954	ncbi-geneid:9440114	1.1.1.30	51735
amd:AMED_5970	ncbi-geneid:9440130	4.2.2.1	74650|48230|49863
amd:AMED_5971	ncbi-geneid:9440131	1.2.1.4	53720
amd:AMED_5973	ncbi-geneid:9440133	4.2.1.40	51604|54826
amd:AMED_5974	ncbi-geneid:9440134	4.2.1.41	51569
amd:AMED_5991	ncbi-geneid:9440151	1.14.13.20	51905
amd:AMED_5992	ncbi-geneid:9440152	5.2.1.8	50891
amd:AMED_5998	ncbi-geneid:9440158	2.3.1.51	69593
amd:AMED_5999	ncbi-geneid:9440159	2.7.4.14	52540
amd:AMED_6004	ncbi-geneid:9440164	3.4.14.11	53474|49785
amd:AMED_6006	ncbi-geneid:9440166	5.4.99.12	55120|55174
amd:AMED_6013	ncbi-geneid:9440173	3.6.1.13	55811
amd:AMED_6014	ncbi-geneid:9440174	6.3.4.2	52540|52317
amd:AMED_6027	ncbi-geneid:9440187	2.7.1.23	111331
amd:AMED_6032	ncbi-geneid:9440195	6.1.1.1	52374|55174
amd:AMED_6033	ncbi-geneid:9440196	3.2.2.21	50486
amd:AMED_6037	ncbi-geneid:9440200	4.3.2.1	48557
amd:AMED_6040	ncbi-geneid:9440203	2.1.3.3	53671
amd:AMED_6041	ncbi-geneid:9440204	2.6.1.11	53383
amd:AMED_6042	ncbi-geneid:9440205	2.7.2	53633
amd:AMED_6043	ncbi-geneid:9440206	2.3.1.35|2.3.1.1	56266
amd:AMED_6044	ncbi-geneid:9440207	1.2.1	55347|51735
amd:AMED_6050	ncbi-geneid:9440212	6.1.1.20	56037|55681|50249|54991|46955
amd:AMED_6051	ncbi-geneid:9440213	6.1.1.20	55681|46589
amd:AMED_6059	ncbi-geneid:9440221	3.5.99.7	53686
amd:AMED_6062	ncbi-geneid:9440224	2.7.1.45	53613
amd:AMED_6064	ncbi-geneid:9440226	3.5.1.81	51556|51338
amd:AMED_6070	ncbi-geneid:9440232	3.2.1.52	51445|55545
amd:AMED_6091	ncbi-geneid:9440252	3.1.26.4
amd:AMED_6095	ncbi-geneid:9440256	3.1.1.1	53474
amd:AMED_6098	ncbi-geneid:9440259	5.4.2.1
amd:AMED_6113	ncbi-geneid:9440273	4.2.1.17	52096
amd:AMED_6119	ncbi-geneid:9440278	4.1.1.44	69118
amd:AMED_6122	ncbi-geneid:9440281	2.7.1.24	81301|52540
amd:AMED_6138	ncbi-geneid:9440297	2.7.7.7	56672|88723|53098|47807
amd:AMED_6151	ncbi-geneid:9440311	2.1.1.37	53335
amd:AMED_6202	ncbi-geneid:9440360	3.6.3.27	52540
amd:AMED_6206	ncbi-geneid:9440364	1.1.1.1	56796
amd:AMED_6207	ncbi-geneid:9440365	1.1.1.31	51735|48179
amd:AMED_6208	ncbi-geneid:9440366	1.2.1.-	53720
amd:AMED_6210	ncbi-geneid:9440368	4.3.-.-	54211
amd:AMED_6226	ncbi-geneid:9440384	4.3.1.12	51735
amd:AMED_6227	ncbi-geneid:9440385	2.5.1.47	53686
amd:AMED_6240	ncbi-geneid:9440398	2.1.4.1	55909
amd:AMED_6250	ncbi-geneid:9440408	6.3.2.8	53623|53244|51984
amd:AMED_6251	ncbi-geneid:9440409	2.4.1.227	53756
amd:AMED_6253	ncbi-geneid:9440411	6.3.2.9	53623|53244|51984
amd:AMED_6255	ncbi-geneid:9440413	6.3.2.10	53623|53244|63418
amd:AMED_6256	ncbi-geneid:9440414	6.3.2.13	53623|53244|63418
amd:AMED_6258	ncbi-geneid:9440415	2.4.1.129	56601|56519
amd:AMED_6260	ncbi-geneid:9440417	2.1.1.-	53335|81799
amd:AMED_6267	ncbi-geneid:9440424	3.6.3.-	52540
amd:AMED_6271	ncbi-geneid:9440428	2.7.7.7	56672|100879
amd:AMED_6274	ncbi-geneid:9440431	3.2.2.-|4.2.99.18	81624|46946|57716
amd:AMED_6275	ncbi-geneid:9440432	3.5.4.4	51556
amd:AMED_6277	ncbi-geneid:9440434	1.3.3.1	51395
amd:AMED_6285	ncbi-geneid:9440442	2.3.1.1	55729
amd:AMED_6299	ncbi-geneid:9440456	3.1.-.-	56281
amd:AMED_6300	ncbi-geneid:9440457	4.2.1.52	51569
amd:AMED_6305	ncbi-geneid:9440462	2.1.1.148	69796
amd:AMED_6316	ncbi-geneid:9440473	1.3.1.26	55347|51735
amd:AMED_6318	ncbi-geneid:9440475	2.7.7.8	54211|54211|55666|55666|54791|46915|50249
amd:AMED_6320	ncbi-geneid:9440477	6.5.1.-	55144
amd:AMED_6322	ncbi-geneid:9440479	2.7.1.26|2.7.7.2	82114|52374
amd:AMED_6323	ncbi-geneid:9440480	5.4.99.12	55120|88697
amd:AMED_6355	ncbi-geneid:9440512	3.4.14.11	53474|49785
amd:AMED_6367	ncbi-geneid:9440524	4.2.1.17	52096
amd:AMED_6368	ncbi-geneid:9440525	4.1.1.4	160104
amd:AMED_6369	ncbi-geneid:9440526	1.1.1.-	51735|48179
amd:AMED_6370	ncbi-geneid:9440527	1.3.99.7	56645|47203
amd:AMED_6396	ncbi-geneid:9440553	3.7.1.3	53383
amd:AMED_6398	ncbi-geneid:9440555	3.8.1.5	53474
amd:AMED_6400	ncbi-geneid:9440557	1.14.15.3	57802
amd:AMED_6432	ncbi-geneid:9440588	3.2.1.8	51445|50370
amd:AMED_6439	ncbi-geneid:9440595	1.1.1.169	51735
amd:AMED_6466	ncbi-geneid:9440621	1.3.99.16	56003|56003|47741|54292
amd:AMED_6469	ncbi-geneid:9440624	1.3.99.7	56645|47203
amd:AMED_6470	ncbi-geneid:9440625	2.3.1.-	53474
amd:AMED_6472	ncbi-geneid:9440627	6.2.1.3	56801
amd:AMED_6533	ncbi-geneid:9440688	3.6.3.34	52540
amd:AMED_6537	ncbi-geneid:9440692	3.6.3.4	56784|81653|55008|81665
amd:AMED_6566	ncbi-geneid:9440718	1.2.1.28	53720
amd:AMED_6568	ncbi-geneid:9440720	1.2.5.1	52518|52518|52467
amd:AMED_6573	ncbi-geneid:9440725	1.1.1.31	51735|48179
amd:AMED_6574	ncbi-geneid:9440726	2.7.2.1	53067|53067
amd:AMED_6575	ncbi-geneid:9440727	4.1.2.9	52518|52518
amd:AMED_6585	ncbi-geneid:9440737	2.1.1.144	53335
amd:AMED_6587	ncbi-geneid:9440739	2.7.7.-	56731|57783
amd:AMED_6598	ncbi-geneid:9440750	3.1.5.1	109604
amd:AMED_6601	ncbi-geneid:9440753	2.7.13.3	55874
amd:AMED_6604	ncbi-geneid:9440756	6.1.1.14	55681|52954
amd:AMED_6614	ncbi-geneid:9440766	2.5.1.31	64005
amd:AMED_6627	ncbi-geneid:9440779	2.1.1.-	75217|88697
amd:AMED_6635	ncbi-geneid:9440787	1.2.1.27	53720
amd:AMED_6644	ncbi-geneid:9440796	3.5.1.53	56317
amd:AMED_6645	ncbi-geneid:9440797	3.5.2.2	51556|51338|51338
amd:AMED_6654	ncbi-geneid:9440806	1.3.99.22	102114
amd:AMED_6656	ncbi-geneid:9440808	1.7.7.1	56014|55124|56014|55124
amd:AMED_6658	ncbi-geneid:9440810	1.8.4.8	52402
amd:AMED_6659	ncbi-geneid:9440811	2.7.7.4	52402
amd:AMED_6660	ncbi-geneid:9440812	2.7.7.4	52540|50465|50447
amd:AMED_6666	ncbi-geneid:9440818	4.2.1.17	52096
amd:AMED_6675	ncbi-geneid:9440827	3.2.1.52	51445|55545|51055
amd:AMED_6686	ncbi-geneid:9440838	2.7.7.7	48019|52540
amd:AMED_6687	ncbi-geneid:9440839	4.2.3.1	53686
amd:AMED_6693	ncbi-geneid:9440845	5.4.2.1
amd:AMED_6695	ncbi-geneid:9440847	2.7.7.18	52374
amd:AMED_6696	ncbi-geneid:9440848	3.6.4.12	52540|53271
amd:AMED_6698	ncbi-geneid:9440850	6.1.1.19	52374|47323|55190
amd:AMED_6703	ncbi-geneid:9440855	2.7.2.11	53633|88697
amd:AMED_6707	ncbi-geneid:9440859	3.1.26.12	50249
amd:AMED_6714	ncbi-geneid:9440866	2.7.4.6	54919
amd:AMED_6715	ncbi-geneid:9440867	3.1.3.1	56300
amd:AMED_6718	ncbi-geneid:9440870	6.3.2.12|6.3.2.17	53623|53244
amd:AMED_6724	ncbi-geneid:9440876	6.1.1.9	52374|47323|50677|46589
amd:AMED_6728	ncbi-geneid:9440880	1.2.1.2	53706|50692
amd:AMED_6740	ncbi-geneid:9440891	3.4.21.92	52096
amd:AMED_6741	ncbi-geneid:9440892	3.4.21.92	52096
amd:AMED_6746	ncbi-geneid:9440897	2.7.13.3	55874|47384
amd:AMED_6750	ncbi-geneid:9440901	2.7.4.16	55326|56042
amd:AMED_6751	ncbi-geneid:9440902	3.5.4.13	51283
amd:AMED_6763	ncbi-geneid:9440913	3.1.3.16	81606
amd:AMED_6776	ncbi-geneid:9440926	5.3.1.5	51658
amd:AMED_6785	ncbi-geneid:9440935	3.2.-.-	52317
amd:AMED_6804	ncbi-geneid:9440956	3.2.1.22	51445|49785|51011
amd:AMED_6810	ncbi-geneid:9440962	3.2.2.-|4.2.99.18	46946|81624|57716
amd:AMED_6811	ncbi-geneid:9440963	5.3.1.6	89623
amd:AMED_6815	ncbi-geneid:9440967	3.4.11.2	55486|63737
amd:AMED_6823	ncbi-geneid:9440975	3.2.1.20	51445
amd:AMED_6826	ncbi-geneid:9440978	3.1.2.-	54637
amd:AMED_6827	ncbi-geneid:9440979	1.4.1.2	53223|51735
amd:AMED_6836	ncbi-geneid:9440988	2.6.1.-	53383
amd:AMED_6837	ncbi-geneid:9440989	1.1.99.1	51905|54373
amd:AMED_6863	ncbi-geneid:9441013	3.1.2.-	54637
amd:AMED_6887	ncbi-geneid:9441036	2.7.13.3	55874
amd:AMED_6899	ncbi-geneid:9441048	2.1.1.152	53790
amd:AMED_6901	ncbi-geneid:9441053	1.-.-.-	51735
amd:AMED_6904	ncbi-geneid:9441056	2.5.1.-	102114|102114
amd:AMED_6908	ncbi-geneid:9441060	2.3.1.7	52777|52777
amd:AMED_6914	ncbi-geneid:9441066	2.7.13.3	55874|47384|158472
amd:AMED_6920	ncbi-geneid:9441072	3.2.1.20	51445
amd:AMED_6923	ncbi-geneid:9441075	6.3.5.4	52402|56235
amd:AMED_6934	ncbi-geneid:9441085	1.8.1.4	51905|55424
amd:AMED_6946	ncbi-geneid:9441097	1.13.12.3	51905|54373
amd:AMED_6955	ncbi-geneid:9441106	2.3.1.9	53901|53901
amd:AMED_6962	ncbi-geneid:9441113	3.5.2.6	56601
amd:AMED_6963	ncbi-geneid:9441114	1.4.1.9	51735|53223
amd:AMED_6965	ncbi-geneid:9441116	1.13.11.11	140959
amd:AMED_6967	ncbi-geneid:9441118	3.5.2.10	102215
amd:AMED_6970	ncbi-geneid:9441121	4.2.1.17	52096
amd:AMED_6982	ncbi-geneid:9441133	6.2.1.-	56801
amd:AMED_6983	ncbi-geneid:9441134	2.7.7.7	56672
amd:AMED_6985	ncbi-geneid:9441136	3.6.4.13	52540
amd:AMED_6991	ncbi-geneid:9441142	3.2.1.132	53955
amd:AMED_6995	ncbi-geneid:9441146	4.2.1.9	143975|52016
amd:AMED_7001	ncbi-geneid:9441152	4.2.1.20	53686
amd:AMED_7002	ncbi-geneid:9441153	3.1.1.45	53474
amd:AMED_7013	ncbi-geneid:9441164	3.2.2.23|4.2.99.18	46946|81624|57716
amd:AMED_7015	ncbi-geneid:9441166	5.3.1.23	100950
amd:AMED_7036	ncbi-geneid:9441186	1.4.1.13|1.4.1.14	51395|56235|69336
amd:AMED_7037	ncbi-geneid:9441187	1.4.1.13|1.4.1.14	51971|46548
amd:AMED_7041	ncbi-geneid:9441191	2.7.1.2	53067
amd:AMED_7044	ncbi-geneid:9441194	6.3.5.10	52540|52317
amd:AMED_7046	ncbi-geneid:9441196	2.7.1.156|2.7.7.62	52540
amd:AMED_7047	ncbi-geneid:9441197	2.4.2.21	52733
amd:AMED_7051	ncbi-geneid:9441201	2.6.1.9	53383
amd:AMED_7052	ncbi-geneid:9441202	6.3.5.9|6.3.1	52540|52317
amd:AMED_7053	ncbi-geneid:9441203	2.5.1.17	52540
amd:AMED_7054	ncbi-geneid:9441204	6.6.1.1	52540|53300
amd:AMED_7055	ncbi-geneid:9441205	2.1.1.132	53790|53335
amd:AMED_7056	ncbi-geneid:9441206	2.1.1.133	53790
amd:AMED_7059	ncbi-geneid:9441209	1.14.99.40	55469
amd:AMED_7061	ncbi-geneid:9441211	2.1.1.130|2.1.1.131	53790|53790
amd:AMED_7062	ncbi-geneid:9441212	5.4.1.2	63965
amd:AMED_7063	ncbi-geneid:9441213	1.14.13.83	55124|55124|56014
amd:AMED_7070	ncbi-geneid:9441220	3.2.1.14	51445|51055
amd:AMED_7071	ncbi-geneid:9441221	1.1.1.193	53597|53927
amd:AMED_7074	ncbi-geneid:9441224	1.2.1.41	53720
amd:AMED_7077	ncbi-geneid:9441227	3.2.2.21	48150
amd:AMED_7082	ncbi-geneid:9441232	3.1.-.-
amd:AMED_7087	ncbi-geneid:9441239	2.1.1.72	53335
amd:AMED_7122	ncbi-geneid:9441273	1.2.4.4	52518|52518|52922
amd:AMED_7125	ncbi-geneid:9441276	4.2.1.17	52096
amd:AMED_7131	ncbi-geneid:9441282	4.1.3.6|4.1.3.34	51621
amd:AMED_7134	ncbi-geneid:9441285	1.2.1.8	53720
amd:AMED_7145	ncbi-geneid:9441296	4.1.1.44	69118
amd:AMED_7164	ncbi-geneid:9441315	1.6.5.5	51735|50129
amd:AMED_7169	ncbi-geneid:9441320	4.2.1.17	52096
amd:AMED_7171	ncbi-geneid:9441322	1.3.99.3	56645|47203
amd:AMED_7182	ncbi-geneid:9441333	1.3.99.4	51905|56425
amd:AMED_7184	ncbi-geneid:9441335	1.13.11.2	54593
amd:AMED_7190	ncbi-geneid:9441341	2.3.1.16	53901|53901
amd:AMED_7191	ncbi-geneid:9441342	5.1.99.4	89796
amd:AMED_7192	ncbi-geneid:9441343	4.2.1.17	52096
amd:AMED_7193	ncbi-geneid:9441344	1.3.99.3	56645|47203
amd:AMED_7199	ncbi-geneid:9441350	4.2.1.17	52096
amd:AMED_7200	ncbi-geneid:9441351	2.3.1.9	53901|53901
amd:AMED_7205	ncbi-geneid:9441356	4.2.1.17	52096
amd:AMED_7207	ncbi-geneid:9441358	2.5.1.15	51717
amd:AMED_7214	ncbi-geneid:9441365	1.1.1.-	51735|69118
amd:AMED_7220	ncbi-geneid:9441371	3.3.2.1	52499
amd:AMED_7238	ncbi-geneid:9441389	4.2.1.6	51604|54826
amd:AMED_7251	ncbi-geneid:9441401	4.2.1.44	51658
amd:AMED_7261	ncbi-geneid:9441411	3.1.1.24	53474
amd:AMED_7263	ncbi-geneid:9441413	3.1.1.24	53474
amd:AMED_7266	ncbi-geneid:9441416	1.1.1.60	51735|48179
amd:AMED_7267	ncbi-geneid:9441417	3.2.1.21	51445|52279
amd:AMED_7269	ncbi-geneid:9441419	1.1.1.169	48179|51735
amd:AMED_7270	ncbi-geneid:9441420	4.2.1.17	52096
amd:AMED_7271	ncbi-geneid:9441421	6.3.2.3	56059|52440
amd:AMED_7273	ncbi-geneid:9441423	4.1.1.44	69118
amd:AMED_7279	ncbi-geneid:9441429	4.2.1.2	117457
amd:AMED_7280	ncbi-geneid:9441430	1.1.1.157	51735|48179
amd:AMED_7313	ncbi-geneid:9441462	1.13.11.2	54593
amd:AMED_7338	ncbi-geneid:9441486	2.1.1.63	57884|53155|46689
amd:AMED_7357	ncbi-geneid:9441505	2.4.2.7	53271
amd:AMED_7364	ncbi-geneid:9441512	3.6.3.27	52540
amd:AMED_7373	ncbi-geneid:9441521	3.5.1.4	75304
amd:AMED_7375	ncbi-geneid:9441523	1.1.1.1	50129|51735
amd:AMED_7379	ncbi-geneid:9441527	3.2.1.21	51445|52279
amd:AMED_7386	ncbi-geneid:9441534	3.2.1.22	51445|50370|51011
amd:AMED_7405	ncbi-geneid:9441553	5.1.3.14	53756
amd:AMED_7414	ncbi-geneid:9441562	3.2.1.89	51445
amd:AMED_7429	ncbi-geneid:9441577	4.2.1.52	51569
amd:AMED_7433	ncbi-geneid:9441581	2.6.1.16	53697|56235
amd:AMED_7446	ncbi-geneid:9441594	2.7.7.7	89550
amd:AMED_7450	ncbi-geneid:9441598	4.1.1.19	53383|55904
amd:AMED_7462	ncbi-geneid:9441610	1.1.1.100	51735
amd:AMED_7483	ncbi-geneid:9441631	3.2.1.23	51445|49785
amd:AMED_7484	ncbi-geneid:9441632	3.2.1.55	51445|51011
amd:AMED_7502	ncbi-geneid:9441650	4.2.1.9	143975|52016
amd:AMED_7505	ncbi-geneid:9441653	1.1.3.6	54373|51905
amd:AMED_7547	ncbi-geneid:9441694	3.4.21.-	50494|50156
amd:AMED_7549	ncbi-geneid:9441696	3.5.1.10	53328|55021
amd:AMED_7551	ncbi-geneid:9441698	1.5.3.1	103025|51905|101790
amd:AMED_7553	ncbi-geneid:9441700	1.5.3.1	51905|54373
amd:AMED_7554	ncbi-geneid:9441701	2.1.2.1	53383
amd:AMED_7558	ncbi-geneid:9441705	1.2.1.8	53720
amd:AMED_7560	ncbi-geneid:9441707	1.1.99.1	51905|54373
amd:AMED_7569	ncbi-geneid:9441716	2.3.1.12	52777|51230|47005
amd:AMED_7570	ncbi-geneid:9441717	1.2.4.1	52518|52922
amd:AMED_7571	ncbi-geneid:9441718	1.2.4.1	52518
amd:AMED_7574	ncbi-geneid:9441721	3.2.1.21	51445|52279
amd:AMED_7578	ncbi-geneid:9441725	2.7.13.3	55874|47384
amd:AMED_7579	ncbi-geneid:9441726	1.14.13.2	51905|54373
amd:AMED_7631	ncbi-geneid:9441776	3.6.1.-	55811
amd:AMED_7635	ncbi-geneid:9441780	2.5.1.15	51717
amd:AMED_7682	ncbi-geneid:9441824	6.2.1.3	56801
amd:AMED_7701	ncbi-geneid:9441844	1.11.1.15	52833
amd:AMED_7703	ncbi-geneid:9441846	3.6.1.15	52972
amd:AMED_7704	ncbi-geneid:9441847	2.7.7.56	54211|55666
amd:AMED_7706	ncbi-geneid:9441849	5.1.1.3	53681|53681
amd:AMED_7709	ncbi-geneid:9441852	5.1.1.13	53681|53681
amd:AMED_7711	ncbi-geneid:9441854	2.5.1.47	53686
amd:AMED_7718	ncbi-geneid:9441861	2.4.2.11	51690|54675
amd:AMED_7719	ncbi-geneid:9441862	3.5.1	52499
amd:AMED_7720	ncbi-geneid:9441863	4.1.2.14|4.1.3.16	51569
amd:AMED_7723	ncbi-geneid:9441866	3.6.4.12	52540
amd:AMED_7728	ncbi-geneid:9441871	3.1.3.3	56784|55021
amd:AMED_7729	ncbi-geneid:9441872	1.9.3.1	81442
amd:AMED_7738	ncbi-geneid:9441881	4.4.1.11	53383
amd:AMED_7745	ncbi-geneid:9441888	1.1.1.157	51735|51735|48179|48179
amd:AMED_7747	ncbi-geneid:9441890	2.7.1.-	101473
amd:AMED_7748	ncbi-geneid:9441891	2.7.1.-	82549
amd:AMED_7758	ncbi-geneid:9441901	4.2.1.17	52096
amd:AMED_7760	ncbi-geneid:9441903	3.3.2.1	52499
amd:AMED_7770	ncbi-geneid:9441913	2.5.1.7	55205
amd:AMED_7772	ncbi-geneid:9441915	2.5.1.19	55205
amd:AMED_7774	ncbi-geneid:9441917	3.6.3.14	51344
amd:AMED_7775	ncbi-geneid:9441918	3.6.3.14	52540|47917|50615
amd:AMED_7776	ncbi-geneid:9441919	3.6.3.14	52943
amd:AMED_7777	ncbi-geneid:9441920	3.6.3.14	52540|47917|50615
amd:AMED_7779	ncbi-geneid:9441922	3.6.3.14	81573
amd:AMED_7780	ncbi-geneid:9441923	3.6.3.14	81333
amd:AMED_7781	ncbi-geneid:9441924	3.6.3.14	81336
amd:AMED_7786	ncbi-geneid:9441929	2.1.1.-	53335
amd:AMED_7787	ncbi-geneid:9441930	2.4.1.83	53448
amd:AMED_7793	ncbi-geneid:9441936	2.7.1.39	54211|55060
amd:AMED_7794	ncbi-geneid:9441937	4.2.3.1	53686
amd:AMED_7795	ncbi-geneid:9441938	1.1.1.3	55347|51735|55021
amd:AMED_7796	ncbi-geneid:9441939	4.1.1.20	51419|50621
amd:AMED_7797	ncbi-geneid:9441940	6.1.1.19	52374|47323|55190
amd:AMED_7815	ncbi-geneid:9441959	2.7.1.11	53613
amd:AMED_7816	ncbi-geneid:9441960	3.1.3.5	64167
amd:AMED_7827	ncbi-geneid:9441971	3.2.1.23	49785|51445|49303
amd:AMED_7859	ncbi-geneid:9442002	3.5.2.14	53067
amd:AMED_7860	ncbi-geneid:9442003	2.2.1.6	52518|52518|52467
amd:AMED_7864	ncbi-geneid:9442006	1.3.3.11	48613
amd:AMED_7870	ncbi-geneid:9442012	6.3.5.6|6.3.5.7	75304
amd:AMED_7876	ncbi-geneid:9442018	1.1.1.93|4.1.1.73|1.1.1.83	53659
amd:AMED_7877	ncbi-geneid:9442019	1.2.1.16	53720
amd:AMED_7878	ncbi-geneid:9442020	2.6.1.19	53383
amd:AMED_7884	ncbi-geneid:9442026	2.2.1.6	52518|52518
amd:AMED_7893	ncbi-geneid:9442035	1.1.1.35|4.2.1.17|5.1.2.3	52096|51735|48179|48179
amd:AMED_7894	ncbi-geneid:9442036	2.3.1.9	53901|53901
amd:AMED_7904	ncbi-geneid:9442045	1.3.99.3	56645|47203
amd:AMED_7913	ncbi-geneid:9442054	2.3.1.-	53474
amd:AMED_7916	ncbi-geneid:9442057	3.4.11.18	55920
amd:AMED_7921	ncbi-geneid:9442062	6.3.4.14	56059|52440|51246|51230
amd:AMED_7922	ncbi-geneid:9442063	6.4.1.4	52096|52096
amd:AMED_7928	ncbi-geneid:9442069	2.3.1.31	53474
amd:AMED_7929	ncbi-geneid:9442070	2.5.1.49	53383
amd:AMED_7938	ncbi-geneid:9442079	1.6.5.5	51735|50129
amd:AMED_7939	ncbi-geneid:9442080	1.4.1.1	52283|51735
amd:AMED_7949	ncbi-geneid:9442090	4.1.1.71	52518|52777|52518
amd:AMED_7953	ncbi-geneid:9442094	2.3.1.-	55729
amd:AMED_7961	ncbi-geneid:9442102	1.1.1.38	51735|53223
amd:AMED_7962	ncbi-geneid:9442103	5.1.3.13	51182
amd:AMED_7967	ncbi-geneid:9442108	5.4.2.1
amd:AMED_7979	ncbi-geneid:9442119	3.6.1.-	52540
amd:AMED_7984	ncbi-geneid:9442124	2.1.1.-	75217|55315
amd:AMED_7992	ncbi-geneid:9442132	2.7.13.3	55874|47384|158472
amd:AMED_7999	ncbi-geneid:9442139	2.7.4.9	52540
amd:AMED_8006	ncbi-geneid:9442146	3.3.1.1	52283|51735
amd:AMED_8012	ncbi-geneid:9442152	5.3.1.8	51182
amd:AMED_8015	ncbi-geneid:9442155	5.4.2.8	53738|53738|53738|55957
amd:AMED_8033	ncbi-geneid:9442172	6.1.1.2	52374
amd:AMED_8034	ncbi-geneid:9442173	3.6.1.-	55811
amd:AMED_8043	ncbi-geneid:9442182	4.2.1.96	55248
amd:AMED_8048	ncbi-geneid:9442187	3.2.2.21	57884|55945|48150|46689
amd:AMED_8058	ncbi-geneid:9442197	3.1.11.6	116842
amd:AMED_8059	ncbi-geneid:9442198	3.1.3.11	56655
amd:AMED_8061	ncbi-geneid:9442200	1.8.1.9	51905
amd:AMED_8062	ncbi-geneid:9442201	4.2.1.2	48557
amd:AMED_8064	ncbi-geneid:9442203	6.5.1.1	56091|50249|117018
amd:AMED_8071	ncbi-geneid:9442210	1.1.1.205	51412|54631
amd:AMED_8075	ncbi-geneid:9442214	2.5.1.68	64005
amd:AMED_8080	ncbi-geneid:9442219	1.3.3.6	56645|47203|47203
amd:AMED_8095	ncbi-geneid:9442234	1.13.11.27	54593
amd:AMED_8101	ncbi-geneid:9442240	4.3.1.19	53686|55021
amd:AMED_8104	ncbi-geneid:9442243	2.5.1.48	53383
amd:AMED_8107	ncbi-geneid:9442246	4.2.1.22	53686|54631
amd:AMED_8108	ncbi-geneid:9442247	2.3.1.9	53901|53901
amd:AMED_8120	ncbi-geneid:9442259	3.2.1.21	51445
amd:AMED_8125	ncbi-geneid:9442264	3.2.1.52	51445
amd:AMED_8143	ncbi-geneid:9442280	4.2.1.11	51604|54826
amd:AMED_8144	ncbi-geneid:9442281	3.4.21.89	51306
amd:AMED_8186	ncbi-geneid:9442321	1.6.99.3	51905
amd:AMED_8196	ncbi-geneid:9442331	3.6.1.11|3.6.1.40	53067|53067
amd:AMED_8200	ncbi-geneid:9442335	4.2.1.11	51604|54826
amd:AMED_8215	ncbi-geneid:9442350	3.6.1.19	101386
amd:AMED_8219	ncbi-geneid:9442354	3.6.4.-	52540|52540|52540|143517|141259|52540
amd:AMED_8228	ncbi-geneid:9442363	1.1.1.100	51735
amd:AMED_8234	ncbi-geneid:9442370	2.7.7.23|2.3.1.157	53448|51161
amd:AMED_8235	ncbi-geneid:9442371	2.7.6.1	53271
amd:AMED_8240	ncbi-geneid:9442376	3.1.1.29	53178
amd:AMED_8243	ncbi-geneid:9442379	6.2.1.-	56801
amd:AMED_8246	ncbi-geneid:9442382	2.7.1.148	54211|55060
amd:AMED_8248	ncbi-geneid:9442384	2.1.1.182	53335
amd:AMED_8250	ncbi-geneid:9442386	3.1.21.-	51556
amd:AMED_8251	ncbi-geneid:9442387	6.1.1.10	52374|47323|57770
amd:AMED_8256	ncbi-geneid:9442392	2.6.1.85	56322
amd:AMED_8257	ncbi-geneid:9442393	1.6.5.5	51735|50129
amd:AMED_8264	ncbi-geneid:9442400	6.2.1.17	56801
amd:AMED_8265	ncbi-geneid:9442401	3.2.1.52	51445|55545
amd:AMED_8288	ncbi-geneid:9442424	3.4.13.22	55166
amd:AMED_8289	ncbi-geneid:9442425	6.3.2.4	56059|52440
amd:AMED_8290	ncbi-geneid:9442426	1.1.1.28	51735|52283
amd:AMED_8291	ncbi-geneid:9442427	2.5.1.47	53686
amd:AMED_8293	ncbi-geneid:9442429	4.4.1.8	53383
amd:AMED_8309	ncbi-geneid:9442445	2.3.1.128	55729
amd:AMED_8311	ncbi-geneid:9442447	2.7.7.9	53448
amd:AMED_8312	ncbi-geneid:9442448	6.3.3.2	100950
amd:AMED_8318	ncbi-geneid:9442454	5.1.3.2	51735
amd:AMED_8329	ncbi-geneid:9442465	3.4.21.-	50494|50156
amd:AMED_8330	ncbi-geneid:9442466	2.7.7.12	54197|54197
amd:AMED_8332	ncbi-geneid:9442468	2.7.13.3	55874|47384|158472
amd:AMED_8345	ncbi-geneid:9442481	3.1.3.25	56655
amd:AMED_8346	ncbi-geneid:9442482	3.5.2.10	102215
amd:AMED_8347	ncbi-geneid:9442483	3.5.4.25	142695
amd:AMED_8366	ncbi-geneid:9442502	1.14.13.40	51395|51905
amd:AMED_8367	ncbi-geneid:9442503	1.3.99.3	56645|47203
amd:AMED_8369	ncbi-geneid:9442505	3.2.1.21	51445
amd:AMED_8379	ncbi-geneid:9442515	3.2.1.45	51445|50370|51011
amd:AMED_8390	ncbi-geneid:9442526	1.14.11.-	51197
amd:AMED_8391	ncbi-geneid:9442527	1.1.1.1	50129|51735
amd:AMED_8398	ncbi-geneid:9442534	4.2.1.17	52096
amd:AMED_8399	ncbi-geneid:9442535	6.2.1.-	56801
amd:AMED_8403	ncbi-geneid:9442539	2.7.8.-	56214|56214
amd:AMED_8404	ncbi-geneid:9442540	5.4.4.2	56322
amd:AMED_8406	ncbi-geneid:9442542	6.2.1.-	56801
amd:AMED_8415	ncbi-geneid:9442551	1.1.1.306	50129|51735|50129
amd:AMED_8417	ncbi-geneid:9442553	2.5.1.26	56176|55103
amd:AMED_8419	ncbi-geneid:9442555	1.1.5.3	51905
amd:AMED_8425	ncbi-geneid:9442561	4.1.99.3	48173|52425
amd:AMED_8426	ncbi-geneid:9442562	2.3.3.1	48256
amd:AMED_8427	ncbi-geneid:9442563	2.7.1.4	53613
amd:AMED_8441	ncbi-geneid:9442577	1.4.3.5	50475
amd:AMED_8448	ncbi-geneid:9442584	3.5.1.5	51556|51338
amd:AMED_8449	ncbi-geneid:9442585	3.5.1.5	51278
amd:AMED_8450	ncbi-geneid:9442586	3.5.1.5	54111
amd:AMED_8451	ncbi-geneid:9442587	2.3.3.1	48256
amd:AMED_8460	ncbi-geneid:9442596	2.6.1.52	53383
amd:AMED_8473	ncbi-geneid:9442609	2.1.1.-	75217|55315
amd:AMED_8476	ncbi-geneid:9442612	1.14.99.3	48613
amd:AMED_8477	ncbi-geneid:9442613	1.15.1.1	54719|46609
amd:AMED_8478	ncbi-geneid:9442614	2.3.1.118	54001
amd:AMED_8491	ncbi-geneid:9442627	3.1.3.18	56784
amd:AMED_8493	ncbi-geneid:9442629	1.17.4.1	47240
amd:AMED_8494	ncbi-geneid:9442630	6.2.1.-	56801
amd:AMED_8500	ncbi-geneid:9442636	1.97.1.4	102114
amd:AMED_8511	ncbi-geneid:9442647	3.6.3.29	52540|50331
amd:AMED_8523	ncbi-geneid:9442658	1.1.1.38	51735|53223
amd:AMED_8537	ncbi-geneid:9442672	4.1.1.7	52467|52518|52518
amd:AMED_8547	ncbi-geneid:9442682	3.6.4.12	52540|52540
amd:AMED_8551	ncbi-geneid:9442686	4.2.1.113	51604
amd:AMED_8555	ncbi-geneid:9442690	2.7.11.1	56112
amd:AMED_8568	ncbi-geneid:9442703	3.5.1.88	56420
amd:AMED_8569	ncbi-geneid:9442704	3.2.1.3	48208|74650
amd:AMED_8570	ncbi-geneid:9442705	3.4.21.-	50494|50156
amd:AMED_8572	ncbi-geneid:9442707	2.7.1.49|2.7.4.7	53613
amd:AMED_8574	ncbi-geneid:9442709	2.7.1.49|2.7.4.7	53613
amd:AMED_8578	ncbi-geneid:9442713	1.4.3.19	51905|54373
amd:AMED_8579	ncbi-geneid:9442714	2.5.1.3	51391
amd:AMED_8581	ncbi-geneid:9442716	4.3.1.19	53686
amd:AMED_8584	ncbi-geneid:9442719	2.6.1.16	53697
amd:AMED_8594	ncbi-geneid:9442729	1.14.11.-	51197
amd:AMED_8595	ncbi-geneid:9442730	4.2.1.108	51182
amd:AMED_8596	ncbi-geneid:9442731	2.6.1.76	53383
amd:AMED_8597	ncbi-geneid:9442732	2.3.1.178	55729
amd:AMED_8605	ncbi-geneid:9442740	3.4.13.19	51556
amd:AMED_8609	ncbi-geneid:9442744	6.2.1.25	56801
amd:AMED_8611	ncbi-geneid:9442746	4.2.1.17	52096|52096
amd:AMED_8614	ncbi-geneid:9442749	3.2.1.21	51445|52279
amd:AMED_8622	ncbi-geneid:9442757	4.1.1.77	56529
amd:AMED_8658	ncbi-geneid:9442793	4.1.1.44	69118
amd:AMED_8669	ncbi-geneid:9442806	2.4.1.15	53756
amd:AMED_8679	ncbi-geneid:9442816	2.7.7.60	53448
amd:AMED_8680	ncbi-geneid:9442817	4.6.1.12	69765
amd:AMED_8684	ncbi-geneid:9442821	6.1.1.16	52374|47323
amd:AMED_8685	ncbi-geneid:9442822	2.1.1.-	75217|55315
amd:AMED_8692	ncbi-geneid:9442829	4.1.2.17	53639
amd:AMED_8700	ncbi-geneid:9442837	4.2.1.1	53056
amd:AMED_8702	ncbi-geneid:9442839	3.2.2.-	48150
amd:AMED_8723	ncbi-geneid:9442860	3.4.19.3	53182
amd:AMED_8734	ncbi-geneid:9442869	6.1.1.6	55681|50249
amd:AMED_8736	ncbi-geneid:9442871	2.7.1.33
amd:AMED_8737	ncbi-geneid:9442872	4.1.1.11	50692
amd:AMED_8738	ncbi-geneid:9442873	6.3.2.1	52374
amd:AMED_8744	ncbi-geneid:9442879	2.7.6.3	55083
amd:AMED_8745	ncbi-geneid:9442880	4.1.2.25	55620
amd:AMED_8746	ncbi-geneid:9442881	2.5.1.15	51717
amd:AMED_8747	ncbi-geneid:9442882	3.5.4.16	55620
amd:AMED_8748	ncbi-geneid:9442883	3.4.24.-	52540|140990
amd:AMED_8753	ncbi-geneid:9442888	2.4.2.8	53271
amd:AMED_8754	ncbi-geneid:9442889	6.3.4.-	52402|82829
amd:AMED_8756	ncbi-geneid:9442891	3.4.16.4|3.4.21	56601
amd:AMED_8757	ncbi-geneid:9442892	3.6.1.1	50324
amd:AMED_8759	ncbi-geneid:9442894	2.1.2.1	53383
amd:AMED_8787	ncbi-geneid:9442923	2.7.7.7	52540
amd:AMED_8788	ncbi-geneid:9442924	2.7.4.9	103473|52540
amd:AMED_8794	ncbi-geneid:9442930	5.99.1.2	56712
amd:AMED_8808	ncbi-geneid:9442944	3.2.1.52	51445|52279
amd:AMED_8812	ncbi-geneid:9442948	4.2.-.-	53697|46934
amd:AMED_8817	ncbi-geneid:9442953	6.2.1.1	56801
amd:AMED_8830	ncbi-geneid:9442966	4.2.99.18	48150
amd:AMED_8835	ncbi-geneid:9442971	2.7.7.7	55979|55979|55979
amd:AMED_8841	ncbi-geneid:9442975	3.1.1.1	53474
amd:AMED_8854	ncbi-geneid:9442988	2.7.11.1	56112
amd:AMED_8858	ncbi-geneid:9442993	5.3.2.-	55331
amd:AMED_8866	ncbi-geneid:9443001	2.1.3.-	53067
amd:AMED_8869	ncbi-geneid:9443004	4.1.1.15	53383
amd:AMED_8872	ncbi-geneid:9443007	1.5.1.29	52218
amd:AMED_8882	ncbi-geneid:9443017	1.2.1.11	55347|51735
amd:AMED_8883	ncbi-geneid:9443018	2.7.2.4	53633|55021|55021
amd:AMED_8886	ncbi-geneid:9443021	2.3.3.13	51569|110921|89000
amd:AMED_8909	ncbi-geneid:9443044	5.1.3.14	53756
amd:AMED_8913	ncbi-geneid:9443048	3.5.1.28	53187
amd:AMED_8918	ncbi-geneid:9443053	2.7.7.7	52540|48019
amd:AMED_8929	ncbi-geneid:9443064	2.7.13.3	55874|47384
amd:AMED_8937	ncbi-geneid:9443072	1.1.1.157	51735|48179|48179
amd:AMED_8943	ncbi-geneid:9443078	3.1.3.16	81606
amd:AMED_8954	ncbi-geneid:9443090	3.3.2.8	54427
amd:AMED_8955	ncbi-geneid:9443091	1.14.11.17	51197
amd:AMED_8963	ncbi-geneid:9443099	3.5.1.32	53187|55031
amd:AMED_8968	ncbi-geneid:9443104	6.1.1.3	55681|52954
amd:AMED_8975	ncbi-geneid:9443111	4.2.1.52	51569
amd:AMED_8978	ncbi-geneid:9443114	4.1.1.20	51419|50621
amd:AMED_8989	ncbi-geneid:9443125	3.2.1.22	51445
amd:AMED_8993	ncbi-geneid:9443129	3.2.-.-	101478
amd:AMED_8998	ncbi-geneid:9443134	5.3.3.2	55811
amd:AMED_9003	ncbi-geneid:9443139	3.6.3.27	52540
amd:AMED_9012	ncbi-geneid:9443148	2.8.1.1|2.8.1.2	52821|52821
amd:AMED_9019	ncbi-geneid:9443154	4.1.3.38	56752
amd:AMED_9025	ncbi-geneid:9443160	1.1.1.157	51735|48179
amd:AMED_9034	ncbi-geneid:9443169	6.3.3.1	56042|55326
amd:AMED_9035	ncbi-geneid:9443170	2.4.2.14	53271|56235
amd:AMED_9047	ncbi-geneid:9443182	6.3.5.3	55326|56042|55326|56042
amd:AMED_9050	ncbi-geneid:9443185	6.3.5.3	52317
amd:AMED_9051	ncbi-geneid:9443186	6.3.5.3	82697
amd:AMED_9052	ncbi-geneid:9443187	1.1.99.1	51905|54373
amd:AMED_9060	ncbi-geneid:9443195	6.3.2.6	56104
amd:AMED_9067	ncbi-geneid:9443202	4.3.2.2	48557
amd:AMED_9068	ncbi-geneid:9443203	4.2.1.6	51604|54826
amd:AMED_9075	ncbi-geneid:9443210	4.1.2.5	53383
amd:AMED_9086	ncbi-geneid:9443221	6.3.4.13	56059|52440|51246
amd:AMED_9087	ncbi-geneid:9443222	3.1.4.46	51695
amd:AMED_9092	ncbi-geneid:9443227	2.7.1.15	53613
amd:AMED_9098	ncbi-geneid:9443233	6.3.4.4	52540
amd:AMED_9110	ncbi-geneid:9443245	4.1.2.13	51569
amd:AMED_9120	ncbi-geneid:9443255	3.5.1.25	51556|51338
amd:AMED_9125	ncbi-geneid:9443260	1.1.3.15	56176|55103
amd:AMED_9149	ncbi-geneid:9443284	2.4.2.10	53271
amd:AMED_9160	ncbi-geneid:9443295	3.1.1.45	53474
amd:AMED_9180	ncbi-geneid:9443315	3.5.4.13	51283
amd:AMED_9190	ncbi-geneid:9443326	3.1.3.5	56300|55816
amd:AMED_9194	ncbi-geneid:9443330	3.2.2.-	52141
amd:AMED_9196	ncbi-geneid:9443332	1.3.99.-	56645|47203
amd:AMED_9207	ncbi-geneid:9443343	3.6.3.21	52540
amd:AMED_9216	ncbi-geneid:9443352	1.2.4.1	52518
amd:AMED_9217	ncbi-geneid:9443353	1.2.4.1	52518|52922
amd:AMED_9218	ncbi-geneid:9443354	2.3.1.12	52777|51230|47005
amd:AMED_9224	ncbi-geneid:9443360	3.1.-.-	52980
amd:AMED_9225	ncbi-geneid:9443361	2.1.1.37	53335
amd:AMED_9233	ncbi-geneid:9443369	1.1.1.100	51735
amd:AMED_9234	ncbi-geneid:9443370	2.3.1.9	53901|53901
amd:AMED_9253	ncbi-geneid:9443388	4.1.1.32	53795|68923
amd:AMED_9268	ncbi-geneid:9443403	2.1.1.33	53335
amd:AMED_9284	ncbi-geneid:9443419	5.5.1.4	51735|55347
amd:AMED_9292	ncbi-geneid:9443427	3.1.21.2	51658
amd:AMED_9304	ncbi-geneid:9443439	3.6.4.12	52540|48024
amd:AMED_9316	ncbi-geneid:9443451	2.7.3.9	51621|52009|47831
amd:AMED_9318	ncbi-geneid:9443453	2.7.1.15	53613
amd:AMED_9330	ncbi-geneid:9443465	6.1.1.4	52374|50677|47323
amd:AMED_9346	ncbi-geneid:9443481	2.7.7.19	81891|81301
amd:AMED_9353	ncbi-geneid:9443488	1.8.1.9	51905
amd:AMED_9355	ncbi-geneid:9443490	3.5.1.28	53187|47090|47090
amd:AMED_9358	ncbi-geneid:9443493	6.3.2.4	56059|52440
amd:AMED_9361	ncbi-geneid:9443496	2.1.1.170	53335
