# Supplementary material for: Tracing the Repertoire of Promiscuous Enzymes along the Metabolic Pathways in Archaeal Organisms
Source: Life (Basel). 2017 Jul 13;7(3):30. doi: 10.3390/life7030030 (PMC5617955; doi:10.3390/life7030030)
Supplement: Supplementary file 1 [file life-07-00030-s001.zip › Table_S2/ami.txt]

KEGGID	NCBIGI	ECs	SFamilyID
ami:Amir_0002	ncbi-geneid:8324144	2.7.7.7	55979|55979|55979
ami:Amir_0003	ncbi-geneid:8324145	1.1.1.44	51735|48179
ami:Amir_0006	ncbi-geneid:8324148	5.99.1.3	56719|55874|54211
ami:Amir_0007	ncbi-geneid:8324149	5.99.1.3	56719|101904
ami:Amir_0013	ncbi-geneid:8324157	5.2.1.8	50891
ami:Amir_0019	ncbi-geneid:8324163	1.18.1.2	51971|51971
ami:Amir_0020	ncbi-geneid:8324164	2.6.1.85	52317
ami:Amir_0021	ncbi-geneid:8324165	2.7.11.1	56112
ami:Amir_0023	ncbi-geneid:8324167	2.4.1.129	56601
ami:Amir_0025	ncbi-geneid:8324169	3.1.3.16	81606
ami:Amir_0030	ncbi-geneid:8324175	1.1.3.8	56176
ami:Amir_0033	ncbi-geneid:8324178	3.2.1.21	51445
ami:Amir_0049	ncbi-geneid:8324194	2.3.2.2	56235
ami:Amir_0064	ncbi-geneid:8324210	2.7.13.3	55874
ami:Amir_0076	ncbi-geneid:8324222	3.1.4.46	51695
ami:Amir_0078	ncbi-geneid:8324224	3.1.4.46	51695
ami:Amir_0083	ncbi-geneid:8324229	3.5.3.6	55909
ami:Amir_0088	ncbi-geneid:8324234	1.13.11.5	51182
ami:Amir_0090	ncbi-geneid:8324236	3.7.1.2	56529|63433
ami:Amir_0100	ncbi-geneid:8324246	4.2.1.51	53850|55021
ami:Amir_0109	ncbi-geneid:8324255	5.2.1.8	50891
ami:Amir_0118	ncbi-geneid:8324264	6.1.1.11	55681|46589
ami:Amir_0123	ncbi-geneid:8324269	3.1.26.3	53448
ami:Amir_0128	ncbi-geneid:8324274	5.4.99.9	51971|54373
ami:Amir_0141	ncbi-geneid:8324287	3.4.11.15	53187|52025
ami:Amir_0143	ncbi-geneid:8324289	3.1.3.5	56300|55816
ami:Amir_0146	ncbi-geneid:8324293	2.6.1.9	53383
ami:Amir_0147	ncbi-geneid:8324294	3.1.1.45	53474
ami:Amir_0152	ncbi-geneid:8324299	6.2.1.16	56801
ami:Amir_0160	ncbi-geneid:8324309	2.1.1.37	53335
ami:Amir_0168	ncbi-geneid:8324317	1.3.1.12	51735|48179
ami:Amir_0169	ncbi-geneid:8324318	3.5.1.32	53187|55031
ami:Amir_0201	ncbi-geneid:8324353	2.7.7.7	52540|48019
ami:Amir_0213	ncbi-geneid:8324369	2.3.3.13	51569|110921|89000
ami:Amir_0217	ncbi-geneid:8324373	2.7.2.4	53633|55021|55021
ami:Amir_0218	ncbi-geneid:8324374	1.2.1.11	55347|51735
ami:Amir_0219	ncbi-geneid:8324375	2.7.1.12	53067|53067
ami:Amir_0222	ncbi-geneid:8324378	1.11.1.6	56634
ami:Amir_0225	ncbi-geneid:8324381	1.5.1.29	52218
ami:Amir_0251	ncbi-geneid:8324408	2.7.7.7	55979|55979|55979
ami:Amir_0255	ncbi-geneid:8324412	4.2.99.18	48150
ami:Amir_0262	ncbi-geneid:8324419	6.2.1.1	56801
ami:Amir_0265	ncbi-geneid:8324422	3.7.1.3	53383
ami:Amir_0266	ncbi-geneid:8324423	1.13.11.11	140959
ami:Amir_0268	ncbi-geneid:8324425	4.2.-.-	53697
ami:Amir_0273	ncbi-geneid:8324430	3.2.1.52	51445|52279
ami:Amir_0291	ncbi-geneid:8324448	5.99.1.2	56712
ami:Amir_0293	ncbi-geneid:8324450	2.7.4.9	103473|52540
ami:Amir_0294	ncbi-geneid:8324451	2.7.7.7	52540
ami:Amir_0298	ncbi-geneid:8324456	3.6.3.34	52540
ami:Amir_0307	ncbi-geneid:8324465	3.6.1.1	50324
ami:Amir_0308	ncbi-geneid:8324466	3.4.16.4|3.4.21	56601
ami:Amir_0310	ncbi-geneid:8324468	6.3.4.-	52402|82829
ami:Amir_0311	ncbi-geneid:8324469	2.4.2.8	53271
ami:Amir_0313	ncbi-geneid:8324471	3.6.4.3|3.4.24.-	52540|140990
ami:Amir_0314	ncbi-geneid:8324472	3.5.4.16	55620
ami:Amir_0315	ncbi-geneid:8324473	2.5.1.15	51717
ami:Amir_0316	ncbi-geneid:8324474	4.1.2.25	55620
ami:Amir_0317	ncbi-geneid:8324475	2.7.6.3	55083
ami:Amir_0320	ncbi-geneid:8324478	1.6.99.5|1.6.5.3	56762
ami:Amir_0325	ncbi-geneid:8324483	6.3.2.1	52374
ami:Amir_0326	ncbi-geneid:8324484	4.1.1.11	50692
ami:Amir_0327	ncbi-geneid:8324485	2.7.1.33
ami:Amir_0329	ncbi-geneid:8324487	6.1.1.6	55681|50249
ami:Amir_0333	ncbi-geneid:8324491	3.6.3.34	52540
ami:Amir_0336	ncbi-geneid:8324494	3.4.19.3	53182
ami:Amir_0343	ncbi-geneid:8324501	3.2.2.-	48150
ami:Amir_0344	ncbi-geneid:8324502	4.2.1.1	53056
ami:Amir_0347	ncbi-geneid:8324505	5.1.1.1	53822|47413
ami:Amir_0359	ncbi-geneid:8324517	2.1.1.-	75217|55315
ami:Amir_0360	ncbi-geneid:8324518	6.1.1.16	52374|47323
ami:Amir_0362	ncbi-geneid:8324520	4.6.1.12	69765
ami:Amir_0363	ncbi-geneid:8324521	2.7.7.60	53448
ami:Amir_0366	ncbi-geneid:8324524	2.1.1.63	52540|54211
ami:Amir_0371	ncbi-geneid:8324529	2.4.1.15	53756
ami:Amir_0393	ncbi-geneid:8324552	4.1.1.68	56529
ami:Amir_0396	ncbi-geneid:8324555	1.1.1.122	51430
ami:Amir_0398	ncbi-geneid:8324557	3.4.16.4	56601
ami:Amir_0400	ncbi-geneid:8324559	2.6.1.16	53697
ami:Amir_0405	ncbi-geneid:8324564	4.3.1.19	53686
ami:Amir_0407	ncbi-geneid:8324566	2.5.1.3	51391
ami:Amir_0408	ncbi-geneid:8324567	1.4.3.19	51905|54373
ami:Amir_0424	ncbi-geneid:8324583	2.7.1.49|2.7.4.7	53613
ami:Amir_0427	ncbi-geneid:8324586	3.5.1.88	56420
ami:Amir_0432	ncbi-geneid:8324591	3.6.4.3	52540|52540|50692
ami:Amir_0441	ncbi-geneid:8324600	2.7.11.1	56112
ami:Amir_0449	ncbi-geneid:8324608	3.2.1.52	51445|55545
ami:Amir_0452	ncbi-geneid:8324611	4.2.1.113	51604
ami:Amir_0453	ncbi-geneid:8324612	3.6.4.12	52540|52540
ami:Amir_0465	ncbi-geneid:8324624	1.1.1.38	51735|53223
ami:Amir_0468	ncbi-geneid:8324627	2.-.-.-	54690
ami:Amir_0479	ncbi-geneid:8324638	3.1.3.18	56784
ami:Amir_0492	ncbi-geneid:8324651	1.15.1.1	54719|46609
ami:Amir_0496	ncbi-geneid:8324655	2.1.1.-	75217|55315
ami:Amir_0501	ncbi-geneid:8324660	1.4.3.5	50475
ami:Amir_0506	ncbi-geneid:8324665	3.5.1.5	51556|51338|51338
ami:Amir_0507	ncbi-geneid:8324666	3.5.1.5	51278
ami:Amir_0508	ncbi-geneid:8324667	3.5.1.5	54111
ami:Amir_0509	ncbi-geneid:8324668	2.3.3.1	48256
ami:Amir_0514	ncbi-geneid:8324673	2.6.1.52	53383
ami:Amir_0527	ncbi-geneid:8324686	2.7.1.4	53613
ami:Amir_0528	ncbi-geneid:8324687	2.3.3.1	48256
ami:Amir_0529	ncbi-geneid:8324688	4.1.99.3	48173|52425
ami:Amir_0538	ncbi-geneid:8324697	3.5.99.4	51556|51338
ami:Amir_0593	ncbi-geneid:8324752	2.8.1.7	53383
ami:Amir_0600	ncbi-geneid:8324760	3.5.1.11	56235
ami:Amir_0603	ncbi-geneid:8324763	1.14.99.40	55469
ami:Amir_0610	ncbi-geneid:8324770	1.1.1.157	51735|48179
ami:Amir_0613	ncbi-geneid:8324773	2.7.13.3	55874|47384|158472
ami:Amir_0617	ncbi-geneid:8324777	3.2.1.23	51445|52317
ami:Amir_0619	ncbi-geneid:8324779	2.7.7.12	54197|54197
ami:Amir_0620	ncbi-geneid:8324780	3.4.21.-	50494|50156
ami:Amir_0627	ncbi-geneid:8324787	6.3.3.2	100950
ami:Amir_0628	ncbi-geneid:8324788	2.7.7.9	53448
ami:Amir_0630	ncbi-geneid:8324790	2.3.1.128	55729
ami:Amir_0642	ncbi-geneid:8324803	6.1.1.10	52374|47323|57770
ami:Amir_0643	ncbi-geneid:8324804	3.1.21.-	51556
ami:Amir_0645	ncbi-geneid:8324806	2.1.1.182	53335
ami:Amir_0649	ncbi-geneid:8324810	2.7.1.148	54211|55060
ami:Amir_0652	ncbi-geneid:8324813	6.2.1.-	56801
ami:Amir_0653	ncbi-geneid:8324814	3.1.1.29	53178
ami:Amir_0656	ncbi-geneid:8324817	2.7.6.1	53271
ami:Amir_0657	ncbi-geneid:8324818	2.7.7.23|2.3.1.157	53448|51161
ami:Amir_0665	ncbi-geneid:8324827	3.6.4.-	52540|52540|52540|143517|141259|52540
ami:Amir_0667	ncbi-geneid:8324829	3.6.1.19	101386
ami:Amir_0668	ncbi-geneid:8324830	3.4.21.-	52096|69304|69322|50156
ami:Amir_0671	ncbi-geneid:8324833	4.2.1.11	51604|54826
ami:Amir_0675	ncbi-geneid:8324837	3.6.1.11|3.6.1.40	53067|53067
ami:Amir_0676	ncbi-geneid:8324838	3.1.3.26	53850
ami:Amir_0685	ncbi-geneid:8324847	3.6.3.-	52540
ami:Amir_0688	ncbi-geneid:8324850	1.6.99.3	51905
ami:Amir_0699	ncbi-geneid:8324862	2.3.1.16|2.3.1.9	53901|53901
ami:Amir_0700	ncbi-geneid:8324863	4.2.1.22	53686|54631
ami:Amir_0702	ncbi-geneid:8324865	2.5.1.48	53383
ami:Amir_0705	ncbi-geneid:8324868	1.13.11.27	54593
ami:Amir_0714	ncbi-geneid:8324877	2.5.1.31|2.5.1.68	64005
ami:Amir_0718	ncbi-geneid:8324881	1.1.1.37|1.1.1.205	51412|54631
ami:Amir_0719	ncbi-geneid:8324882	6.5.1.1	56091|50249|117018
ami:Amir_0720	ncbi-geneid:8324883	4.2.1.2	48557
ami:Amir_0721	ncbi-geneid:8324884	1.8.1.9	51905
ami:Amir_0724	ncbi-geneid:8324887	3.1.3.11	56655
ami:Amir_0725	ncbi-geneid:8324888	3.1.11.6	116842
ami:Amir_0734	ncbi-geneid:8324897	2.1.1.63	46767
ami:Amir_0735	ncbi-geneid:8324898	2.1.1.63|3.2.2.21	57884|55945|48150|46689
ami:Amir_0745	ncbi-geneid:8324908	4.2.1.96	55248
ami:Amir_0755	ncbi-geneid:8324918	3.6.1.-	55811
ami:Amir_0756	ncbi-geneid:8324919	6.1.1.2	52374
ami:Amir_0773	ncbi-geneid:8324936	3.5.1.18	53187|55031
ami:Amir_0777	ncbi-geneid:8324940	2.5.1.15	51717
ami:Amir_0781	ncbi-geneid:8324944	3.2.2.20	48150
ami:Amir_0786	ncbi-geneid:8324949	4.2.1.17	52096
ami:Amir_0789	ncbi-geneid:8324952	3.4.11.1	53187
ami:Amir_0794	ncbi-geneid:8324957	2.7.7.27	53448|51161
ami:Amir_0805	ncbi-geneid:8324968	4.1.3.6|4.1.3.34	51621
ami:Amir_0836	ncbi-geneid:8324999	1.7.1.4	51905|51905
ami:Amir_0838	ncbi-geneid:8325001	1.7.1.4	56014|51905|55124
ami:Amir_0839	ncbi-geneid:8325002	1.7.1.4	50022
ami:Amir_0840	ncbi-geneid:8325003	4.2.1.75	69618|46894
ami:Amir_0851	ncbi-geneid:8325014	3.6.4.12	52540|52980
ami:Amir_0865	ncbi-geneid:8325028	3.6.1.22	55811
ami:Amir_0875	ncbi-geneid:8325038	3.1.3.48	52788
ami:Amir_0878	ncbi-geneid:8325041	2.6.1.9	53383
ami:Amir_0882	ncbi-geneid:8325045	1.5.1.29	52218
ami:Amir_0894	ncbi-geneid:8325058	3.4.11.5	53474
ami:Amir_0904	ncbi-geneid:8325068	2.1.2.11	51621
ami:Amir_0906	ncbi-geneid:8325070	6.1.1.6	55681|50249
ami:Amir_0908	ncbi-geneid:8325072	6.3.5.1	52402|56317
ami:Amir_0909	ncbi-geneid:8325073	6.3.1.2	55931|54368
ami:Amir_0913	ncbi-geneid:8325079	2.7.7.42	81301|81301|81593|81593
ami:Amir_0925	ncbi-geneid:8325091	6.3.1.2	55931|54368
ami:Amir_0928	ncbi-geneid:8325094	3.6.4.12	52540|52540|47819
ami:Amir_0951	ncbi-geneid:8325121	3.6.4.13	52540
ami:Amir_0956	ncbi-geneid:8325126	6.2.1.30	56801
ami:Amir_0958	ncbi-geneid:8325129	3.1.21.3	52540
ami:Amir_0959	ncbi-geneid:8325130	3.1.21.3	116734|116734
ami:Amir_0960	ncbi-geneid:8325131	2.1.1.72	53335
ami:Amir_0974	ncbi-geneid:8325145	5.1.3.-	54909
ami:Amir_0984	ncbi-geneid:8325155	5.3.1.23	100950
ami:Amir_0985	ncbi-geneid:8325156	3.1.3.77	56784
ami:Amir_0986	ncbi-geneid:8325157	4.2.1.109	53639
ami:Amir_0987	ncbi-geneid:8325158	1.13.11.53|1.13.11.54	51182
ami:Amir_0989	ncbi-geneid:8325160	1.9.3.1	81442
ami:Amir_0990	ncbi-geneid:8325161	3.1.3.3	56784|55021
ami:Amir_0994	ncbi-geneid:8325165	3.1.4.4	56024|56024
ami:Amir_0995	ncbi-geneid:8325166	3.6.4.12	52540
ami:Amir_1001	ncbi-geneid:8325172	5.1.3.14	53756
ami:Amir_1003	ncbi-geneid:8325174	3.5.1	52499
ami:Amir_1004	ncbi-geneid:8325175	2.4.2.11	51690|54675
ami:Amir_1011	ncbi-geneid:8325182	2.5.1.47	53686
ami:Amir_1015	ncbi-geneid:8325186	5.1.1.3	53681|53681
ami:Amir_1020	ncbi-geneid:8325191	2.7.7.56	54211|55666
ami:Amir_1021	ncbi-geneid:8325192	3.6.1.15	52972
ami:Amir_1023	ncbi-geneid:8325194	1.11.1.15	52833
ami:Amir_1025	ncbi-geneid:8325196	1.14.14.3	51679
ami:Amir_1038	ncbi-geneid:8325210	6.1.1.14	55681|109604
ami:Amir_1040	ncbi-geneid:8325212	3.6.3.17	53822
ami:Amir_1044	ncbi-geneid:8325216	3.2.1.22	51445|49785|51011
ami:Amir_1045	ncbi-geneid:8325217	1.3.99.3	47203|56645
ami:Amir_1047	ncbi-geneid:8325219	2.7.11.1	52540|52540
ami:Amir_1050	ncbi-geneid:8325222	2.1.1.37	53335
ami:Amir_1051	ncbi-geneid:8325223	3.1.-.-	52980
ami:Amir_1056	ncbi-geneid:8325230	3.1.-.-
ami:Amir_1060	ncbi-geneid:8325234	2.7.1.56	53613
ami:Amir_1061	ncbi-geneid:8325235	2.7.1.69	55804
ami:Amir_1062	ncbi-geneid:8325236	2.7.1.69	52794
ami:Amir_1069	ncbi-geneid:8325243	1.7.-.-	52218
ami:Amir_1074	ncbi-geneid:8325248	1.13.12.4	51395
ami:Amir_1078	ncbi-geneid:8325252	2.7.7.7	56672
ami:Amir_1081	ncbi-geneid:8325255	1.5.99.8	51730
ami:Amir_1082	ncbi-geneid:8325256	1.5.1.12	53720
ami:Amir_1089	ncbi-geneid:8325263	1.2.1.3	53720
ami:Amir_1091	ncbi-geneid:8325265	3.2.1.52	51445|55545
ami:Amir_1095	ncbi-geneid:8325269	2.1.2.9	53328|50486
ami:Amir_1098	ncbi-geneid:8325272	3.4.21.92	52096
ami:Amir_1099	ncbi-geneid:8325273	3.4.21.92	52096
ami:Amir_1129	ncbi-geneid:8325304	1.4.1.2	51735|53223
ami:Amir_1130	ncbi-geneid:8325305	3.2.1.1	51445|49452|51011
ami:Amir_1131	ncbi-geneid:8325306	5.1.1.1	53822|47413
ami:Amir_1132	ncbi-geneid:8325307	3.1.2.-	54637
ami:Amir_1134	ncbi-geneid:8325309	3.2.1.20	51445
ami:Amir_1137	ncbi-geneid:8325312	3.4.21.26	50993|53474
ami:Amir_1142	ncbi-geneid:8325317	3.4.11.2	55486|63737
ami:Amir_1145	ncbi-geneid:8325320	5.3.1.6	89623
ami:Amir_1147	ncbi-geneid:8325322	3.2.2.-|4.2.99.18	46946|81624|57716
ami:Amir_1153	ncbi-geneid:8325330	3.4.21.92	52096
ami:Amir_1162	ncbi-geneid:8325339	1.2.1.2	53706|50692
ami:Amir_1165	ncbi-geneid:8325342	6.1.1.9	52374|50677|47323|46589
ami:Amir_1166	ncbi-geneid:8325343	6.3.2.12|6.3.2.17	53623|53244
ami:Amir_1172	ncbi-geneid:8325349	2.7.4.6	54919
ami:Amir_1186	ncbi-geneid:8325363	3.1.26.12	50249
ami:Amir_1190	ncbi-geneid:8325367	2.7.2.11	53633|88697
ami:Amir_1193	ncbi-geneid:8325370	3.6.4.12	52540|53271
ami:Amir_1194	ncbi-geneid:8325371	1.2.1.41	53720
ami:Amir_1197	ncbi-geneid:8325374	3.5.4.4|2.7.7.18	52374
ami:Amir_1199	ncbi-geneid:8325376	5.4.2.1
ami:Amir_1205	ncbi-geneid:8325382	4.2.3.1	53686
ami:Amir_1206	ncbi-geneid:8325383	2.7.7.7	48019|52540
ami:Amir_1224	ncbi-geneid:8325401	4.2.1.17	52096
ami:Amir_1235	ncbi-geneid:8325412	2.7.7.4	52540|50465|50447
ami:Amir_1236	ncbi-geneid:8325413	2.7.7.4	52402
ami:Amir_1237	ncbi-geneid:8325414	1.8.4.8	52402
ami:Amir_1239	ncbi-geneid:8325416	1.8.7.1|1.7.7.1	56014|55124|56014|55124
ami:Amir_1240	ncbi-geneid:8325417	1.3.99.22	102114
ami:Amir_1243	ncbi-geneid:8325420	2.1.1.-	75217|88697
ami:Amir_1256	ncbi-geneid:8325433	2.5.1.31	64005
ami:Amir_1266	ncbi-geneid:8325443	6.1.1.14	55681|52954
ami:Amir_1268	ncbi-geneid:8325445	4.2.1.1	53056
ami:Amir_1271	ncbi-geneid:8325448	3.1.5.1	109604
ami:Amir_1275	ncbi-geneid:8325452	2.7.7.-	56731|57783
ami:Amir_1297	ncbi-geneid:8325476	2.1.1.144	53335
ami:Amir_1303	ncbi-geneid:8325482	1.14.13.39	56512
ami:Amir_1304	ncbi-geneid:8325483	1.6.1.2	52283|51735
ami:Amir_1312	ncbi-geneid:8325491	1.1.1.60	48179|51735
ami:Amir_1315	ncbi-geneid:8325494	1.8.1.4	51905|55424
ami:Amir_1324	ncbi-geneid:8325503	2.3.1.179	53901|53901
ami:Amir_1326	ncbi-geneid:8325505	2.3.1.41|2.3.1.180	53901
ami:Amir_1327	ncbi-geneid:8325506	2.3.1.39	52151|55048
ami:Amir_1333	ncbi-geneid:8325512	1.2.4.1	52518|52518|52922
ami:Amir_1340	ncbi-geneid:8325520	2.8.1.8	102114
ami:Amir_1350	ncbi-geneid:8325530	2.3.1.61	52777|51230|51230|47005
ami:Amir_1351	ncbi-geneid:8325531	1.8.1.4	51905|55424
ami:Amir_1354	ncbi-geneid:8325534	3.4.11.1	53187|52949
ami:Amir_1356	ncbi-geneid:8325536	2.6.1.42	56752
ami:Amir_1358	ncbi-geneid:8325538	2.4.2.21	52733
ami:Amir_1359	ncbi-geneid:8325539	2.7.1.156|2.7.7.62	52540
ami:Amir_1366	ncbi-geneid:8325546	6.3.5.4	52402|56235
ami:Amir_1367	ncbi-geneid:8325547	1.9.3.1	49503|81464
ami:Amir_1369	ncbi-geneid:8325549	2.3.1.51	69593
ami:Amir_1370	ncbi-geneid:8325550	2.4.2.18	52418|47648
ami:Amir_1373	ncbi-geneid:8325553	1.9.3.1	81452
ami:Amir_1378	ncbi-geneid:8325558	2.7.7.7	53098|82771
ami:Amir_1382	ncbi-geneid:8325562	2.4.1.-	53756
ami:Amir_1383	ncbi-geneid:8325563	6.2.1.3	56801
ami:Amir_1387	ncbi-geneid:8325567	3.6.3.16	52540
ami:Amir_1389	ncbi-geneid:8325569	2.7.1.2	53067
ami:Amir_1392	ncbi-geneid:8325572	2.3.1.51	69593
ami:Amir_1394	ncbi-geneid:8325574	2.7.1.90|2.7.1.11	53784
ami:Amir_1395	ncbi-geneid:8325575	2.5.1.54	51569
ami:Amir_1396	ncbi-geneid:8325576	2.7.11.1	56112|54184
ami:Amir_1400	ncbi-geneid:8325580	2.5.1.1|2.5.1.10|2.5.1.29	48576
ami:Amir_1401	ncbi-geneid:8325581	1.5.1.20	51730
ami:Amir_1412	ncbi-geneid:8325592	3.5.99.7	53686
ami:Amir_1413	ncbi-geneid:8325593	3.6.4.-	52540
ami:Amir_1419	ncbi-geneid:8325599	3.6.3.8	52540|54752
ami:Amir_1422	ncbi-geneid:8325602	4.1.2.14|4.1.3.16	51569
ami:Amir_1423	ncbi-geneid:8325603	4.2.1.12	143975|52016
ami:Amir_1426	ncbi-geneid:8325606	1.3.99.1	51905|46977|56425
ami:Amir_1427	ncbi-geneid:8325607	1.3.99.1	54292|46548
ami:Amir_1428	ncbi-geneid:8325608	3.2.-.-	101478
ami:Amir_1431	ncbi-geneid:8325611	1.17.4.1	51998
ami:Amir_1434	ncbi-geneid:8325614	3.4.21.88	51306|46785
ami:Amir_1439	ncbi-geneid:8325619	5.1.1.7	54506|54506
ami:Amir_1440	ncbi-geneid:8325620	2.5.1.75	52540
ami:Amir_1444	ncbi-geneid:8325624	1.3.1.74	102114
ami:Amir_1448	ncbi-geneid:8325628	3.6.3.-	52540
ami:Amir_1458	ncbi-geneid:8325638	3.2.1.86	56327|51735
ami:Amir_1459	ncbi-geneid:8325639	3.5.4.4	51556
ami:Amir_1460	ncbi-geneid:8325640	3.4.14.11	53474|49785
ami:Amir_1463	ncbi-geneid:8325643	5.1.3.2	51735
ami:Amir_1464	ncbi-geneid:8325644	2.7.1.6	54211|55060
ami:Amir_1466	ncbi-geneid:8325646	2.8.1.1|2.8.1.2	52821|52821
ami:Amir_1484	ncbi-geneid:8325664	1.2.1.4	53720
ami:Amir_1487	ncbi-geneid:8325667	4.2.1.41	51569
ami:Amir_1488	ncbi-geneid:8325668	4.2.1.40	51604|54826
ami:Amir_1492	ncbi-geneid:8325672	4.2.1.2	117457
ami:Amir_1494	ncbi-geneid:8325674	3.1.-.-	69500
ami:Amir_1510	ncbi-geneid:8325690	2.7.1.63	53067
ami:Amir_1511	ncbi-geneid:8325691	3.1.3.25	56655
ami:Amir_1515	ncbi-geneid:8325695	3.6.1.23	51283
ami:Amir_1523	ncbi-geneid:8325703	2.1.1.-	53335|50249
ami:Amir_1524	ncbi-geneid:8325704	2.2.1.7	52518|52518|52922
ami:Amir_1544	ncbi-geneid:8325728	2.3.1.16	53901|53901
ami:Amir_1548	ncbi-geneid:8325732	3.1.13.5	53098|47819
ami:Amir_1550	ncbi-geneid:8325734	3.4.13.19	51556
ami:Amir_1552	ncbi-geneid:8325736	4.1.1.37	51726
ami:Amir_1553	ncbi-geneid:8325737	1.3.3.4	51905|54373
ami:Amir_1565	ncbi-geneid:8325749	1.8.4.12	51316
ami:Amir_1579	ncbi-geneid:8325763	6.5.1.1	56091|50249
ami:Amir_1586	ncbi-geneid:8325770	2.6.1.13	53383
ami:Amir_1598	ncbi-geneid:8325782	1.3.99.3	56645|47203
ami:Amir_1607	ncbi-geneid:8325791	1.1.1.100	51735
ami:Amir_1609	ncbi-geneid:8325793	1.6.5.5	51735|50129
ami:Amir_1614	ncbi-geneid:8325798	2.7.4.14	52540
ami:Amir_1615	ncbi-geneid:8325799	2.3.1.51	69593
ami:Amir_1662	ncbi-geneid:8325847	3.1.26.4
ami:Amir_1665	ncbi-geneid:8325850	3.2.1.22	51445|50370|51011
ami:Amir_1683	ncbi-geneid:8325868	3.2.1.21	51445
ami:Amir_1685	ncbi-geneid:8325870	3.1.3.16	81606
ami:Amir_1692	ncbi-geneid:8325877	3.1.22.4	53098
ami:Amir_1697	ncbi-geneid:8325882	2.4.2.7	53271
ami:Amir_1698	ncbi-geneid:8325883	2.7.6.5	109604|81301|81271|55021
ami:Amir_1699	ncbi-geneid:8325884	5.2.1.8	50891
ami:Amir_1701	ncbi-geneid:8325886	6.1.1.21	55681|52954
ami:Amir_1712	ncbi-geneid:8325897	6.4.1.3	52096|52096
ami:Amir_1719	ncbi-geneid:8325904	6.1.1.12	55681|55261|50249
ami:Amir_1723	ncbi-geneid:8325908	2.7.13.3	55874|47384
ami:Amir_1727	ncbi-geneid:8325912	3.2.2.-	52141
ami:Amir_1732	ncbi-geneid:8325917	5.1.3.13	51182
ami:Amir_1756	ncbi-geneid:8325941	4.2.1.17	52096
ami:Amir_1765	ncbi-geneid:8325950	4.2.1.17	52096
ami:Amir_1773	ncbi-geneid:8325958	3.6.3.21	52540
ami:Amir_1778	ncbi-geneid:8325963	2.1.1.132	53790|53335
ami:Amir_1779	ncbi-geneid:8325964	2.1.1.133	53790
ami:Amir_1781	ncbi-geneid:8325966	2.1.1.130|2.1.1.131	53790|53790
ami:Amir_1782	ncbi-geneid:8325967	5.4.1.2	63965
ami:Amir_1783	ncbi-geneid:8325968	1.14.13.83	55124|55124
ami:Amir_1788	ncbi-geneid:8325973	3.2.1.21	51445
ami:Amir_1789	ncbi-geneid:8325974	5.1.1.1	53822|47413
ami:Amir_1795	ncbi-geneid:8325980	5.3.1.5	51658
ami:Amir_1796	ncbi-geneid:8325981	2.7.1.17	53067|53067
ami:Amir_1809	ncbi-geneid:8325994	2.4.1.230	48208|74650
ami:Amir_1811	ncbi-geneid:8325996	1.6.99.3	51905
ami:Amir_1824	ncbi-geneid:8326009	5.1.1.1	53822|47413
ami:Amir_1825	ncbi-geneid:8326010	5.1.1.1	53822|47413
ami:Amir_1826	ncbi-geneid:8326011	3.2.1.21	51445|52279
ami:Amir_1840	ncbi-geneid:8326025	3.1.3.1	53649
ami:Amir_1843	ncbi-geneid:8326028	4.2.2.2	51126|51126
ami:Amir_1854	ncbi-geneid:8326039	3.6.3.17	52540|52540
ami:Amir_1857	ncbi-geneid:8326042	3.2.1.55	51445|49899|49785
ami:Amir_1858	ncbi-geneid:8326043	3.2.1.55	75005|110221
ami:Amir_1860	ncbi-geneid:8326045	5.1.1.1	53822|47413
ami:Amir_1861	ncbi-geneid:8326046	2.7.1.16	53067|53067
ami:Amir_1862	ncbi-geneid:8326047	5.1.3.4	53639
ami:Amir_1863	ncbi-geneid:8326048	5.3.1.4	53743|50443
ami:Amir_1871	ncbi-geneid:8326056	5.1.1.1	53822|47413
ami:Amir_1883	ncbi-geneid:8326068	2.7.6.1	53271
ami:Amir_1896	ncbi-geneid:8326081	2.5.1.7	55205|47413
ami:Amir_1905	ncbi-geneid:8326090	1.1.1.1	50129|51735
ami:Amir_1918	ncbi-geneid:8326103	4.1.2.9	52518|52518
ami:Amir_1919	ncbi-geneid:8326104	2.7.2.1	53067|53067
ami:Amir_1926	ncbi-geneid:8326111	5.1.1.1	53822|47413
ami:Amir_1930	ncbi-geneid:8326115	3.2.1.55	51445|51011
ami:Amir_1938	ncbi-geneid:8326123	2.7.13.3	55874
ami:Amir_1948	ncbi-geneid:8326133	3.6.3.29	52540|50331
ami:Amir_1969	ncbi-geneid:8326154	3.1.1.3	53474
ami:Amir_1975	ncbi-geneid:8326160	3.2.1.139	51445
ami:Amir_1976	ncbi-geneid:8326161	3.2.1.23	51445|52317
ami:Amir_1978	ncbi-geneid:8326163	3.2.1.37	51445|51011
ami:Amir_1982	ncbi-geneid:8326167	3.2.1.21	51445|52279
ami:Amir_1983	ncbi-geneid:8326168	5.1.1.1	53822|47413
ami:Amir_1984	ncbi-geneid:8326169	3.1.1.41	53474
ami:Amir_1997	ncbi-geneid:8326182	2.4.1.15	53756
ami:Amir_1998	ncbi-geneid:8326183	1.1.1.133	51735
ami:Amir_2000	ncbi-geneid:8326185	4.2.3.4	56796
ami:Amir_2005	ncbi-geneid:8326190	2.3.3.9	51645
ami:Amir_2006	ncbi-geneid:8326191	4.1.3.1	51621
ami:Amir_2021	ncbi-geneid:8326210	2.1.4.2|2.1.4.1	55909
ami:Amir_2022	ncbi-geneid:8326211	2.6.1.76	53383
ami:Amir_2024	ncbi-geneid:8326213	1.13.11.11	140959
ami:Amir_2025	ncbi-geneid:8326214	3.7.1.3	53383
ami:Amir_2032	ncbi-geneid:8326221	3.4.21.89	51306
ami:Amir_2037	ncbi-geneid:8326226	1.7.99.4	103501
ami:Amir_2038	ncbi-geneid:8326227	1.7.99.4	89155
ami:Amir_2039	ncbi-geneid:8326228	1.7.99.4	54862
ami:Amir_2040	ncbi-geneid:8326229	1.7.99.4	53706|50692
ami:Amir_2046	ncbi-geneid:8326235	6.3.4.5	69864|52402
ami:Amir_2047	ncbi-geneid:8326236	3.2.1.40	48208
ami:Amir_2062	ncbi-geneid:8326251	3.5.2.17	49472
ami:Amir_2070	ncbi-geneid:8326259	1.14.13.8	51905|51905
ami:Amir_2073	ncbi-geneid:8326262	1.1.1.157	51735|48179
ami:Amir_2076	ncbi-geneid:8326265	6.3.1.2	55931|54368
ami:Amir_2089	ncbi-geneid:8326278	6.1.1.3	55681|55186|52954
ami:Amir_2094	ncbi-geneid:8326283	2.4.1.57	53756
ami:Amir_2099	ncbi-geneid:8326288	3.5.2.2	51556|51338|51338
ami:Amir_2100	ncbi-geneid:8326289	3.5.1.53	56317
ami:Amir_2104	ncbi-geneid:8326293	2.6.1.19	53383
ami:Amir_2105	ncbi-geneid:8326294	1.2.1.27	53720
ami:Amir_2108	ncbi-geneid:8326297	4.-.-.-	51366
ami:Amir_2109	ncbi-geneid:8326298	2.6.-.-	52317
ami:Amir_2118	ncbi-geneid:8326307	3.1.2.-	54637
ami:Amir_2122	ncbi-geneid:8326311	6.3.2.2	55931
ami:Amir_2132	ncbi-geneid:8326321	4.2.1.3	53732|52016
ami:Amir_2137	ncbi-geneid:8326326	3.5.1.-	52467
ami:Amir_2138	ncbi-geneid:8326327	4.2.1.1	51069
ami:Amir_2144	ncbi-geneid:8326333	2.1.1.67	53335
ami:Amir_2145	ncbi-geneid:8326334	3.6.3.-	52540
ami:Amir_2166	ncbi-geneid:8326355	3.2.1.4	51989|49384
ami:Amir_2168	ncbi-geneid:8326357	3.2.1.21	51445|52279|50405
ami:Amir_2173	ncbi-geneid:8326362	3.2.1.23	51445|52317
ami:Amir_2178	ncbi-geneid:8326367	3.5.2.6	56601
ami:Amir_2180	ncbi-geneid:8326369	1.1.1.100	51735
ami:Amir_2181	ncbi-geneid:8326370	1.3.1.9	51735
ami:Amir_2182	ncbi-geneid:8326371	4.99.1.1	53800
ami:Amir_2192	ncbi-geneid:8326381	6.6.1.1	52540
ami:Amir_2198	ncbi-geneid:8326387	1.9.3.1	81442
ami:Amir_2201	ncbi-geneid:8326390	6.1.1.16	52374
ami:Amir_2211	ncbi-geneid:8326400	2.1.1.13	82282|56507|51717|52242|47644
ami:Amir_2218	ncbi-geneid:8326407	3.6.1.31	101386
ami:Amir_2228	ncbi-geneid:8326417	2.1.1.36	53335
ami:Amir_2241	ncbi-geneid:8326430	3.4.25.1	56235
ami:Amir_2242	ncbi-geneid:8326431	3.4.25.1	56235
ami:Amir_2254	ncbi-geneid:8326443	3.6.4.-	52540
ami:Amir_2258	ncbi-geneid:8326447	3.4.13.9	55920|53092
ami:Amir_2267	ncbi-geneid:8326456	3.6.4.13	52540
ami:Amir_2273	ncbi-geneid:8326462	3.6.3.-	52540
ami:Amir_2275	ncbi-geneid:8326464	6.2.1.1	56801
ami:Amir_2277	ncbi-geneid:8326466	5.4.99.2	51703|52540|52242
ami:Amir_2280	ncbi-geneid:8326469	5.99.1.3	56719|55874|54211
ami:Amir_2281	ncbi-geneid:8326470	5.99.1.3	56719|101904|51294|56719
ami:Amir_2285	ncbi-geneid:8326474	1.5.1.29	52218
ami:Amir_2286	ncbi-geneid:8326475	2.4.2.17	53850|54913
ami:Amir_2301	ncbi-geneid:8326490	1.1.3.41	56176
ami:Amir_2310	ncbi-geneid:8326499	6.3.-.-	55931
ami:Amir_2320	ncbi-geneid:8326509	2.1.1.80	53335|47757
ami:Amir_2321	ncbi-geneid:8326510	3.1.1.61	52738|52172
ami:Amir_2325	ncbi-geneid:8326514	2.7.13.3	55874|50341|47226|50341|47384
ami:Amir_2344	ncbi-geneid:8326533	3.6.3.15|3.6.3.14	52540
ami:Amir_2370	ncbi-geneid:8326559	2.7.13.3	55874|52172|52172|55785|47384|47226
ami:Amir_2387	ncbi-geneid:8326576	5.1.3.-	102546
ami:Amir_2403	ncbi-geneid:8326592	5.1.1.1	53822|47413
ami:Amir_2417	ncbi-geneid:8326606	1.97.1.4	102114
ami:Amir_2418	ncbi-geneid:8326607	2.3.1.54	51998
ami:Amir_2425	ncbi-geneid:8326614	1.1.3.6	54373|51905
ami:Amir_2473	ncbi-geneid:8326662	3.5.1.18	53187|55031
ami:Amir_2493	ncbi-geneid:8326682	2.3.1.94	53901|52151|51735|47336|51412|51412|47336|55048|51735
ami:Amir_2506	ncbi-geneid:8326695	1.2.1.28	53720
ami:Amir_2517	ncbi-geneid:8326706	1.11.1.6	56634|52317
ami:Amir_2531	ncbi-geneid:8326720	2.7.11.1	56112|48452
ami:Amir_2564	ncbi-geneid:8326753	4.3.1.12	51735
ami:Amir_2575	ncbi-geneid:8326764	3.2.1.55	51445|51011
ami:Amir_2576	ncbi-geneid:8326765	3.2.1.23	51445|49785
ami:Amir_2586	ncbi-geneid:8326775	3.2.1.8	51445|49384
ami:Amir_2625	ncbi-geneid:8326814	1.14.-.-	51679
ami:Amir_2631	ncbi-geneid:8326820	2.7.13.3	55874|47384|158472
ami:Amir_2647	ncbi-geneid:8326836	2.7.1.29	82549|101473
ami:Amir_2648	ncbi-geneid:8326837	5.3.1.6	89623
ami:Amir_2649	ncbi-geneid:8326838	5.3.1.1	51351
ami:Amir_2660	ncbi-geneid:8326849	1.14.13.59	51905|51905
ami:Amir_2662	ncbi-geneid:8326851	6.1.1.10	52374
ami:Amir_2678	ncbi-geneid:8326867	3.1.2.14	53474
ami:Amir_2685	ncbi-geneid:8326874	3.4.11.5	53474
ami:Amir_2691	ncbi-geneid:8326880	2.6.1.1	53383
ami:Amir_2708	ncbi-geneid:8326897	3.6.3.34	52540
ami:Amir_2717	ncbi-geneid:8326906	2.5.1.54	51569
ami:Amir_2720	ncbi-geneid:8326909	3.6.3.34	52540
ami:Amir_2726	ncbi-geneid:8326915	2.7.7.58	56801
ami:Amir_2727	ncbi-geneid:8326916	5.4.4.2	56322
ami:Amir_2728	ncbi-geneid:8326917	1.3.1.28	51735
ami:Amir_2731	ncbi-geneid:8326920	3.6.3.34	52540
ami:Amir_2739	ncbi-geneid:8326928	4.2.1.11	51604|54826
ami:Amir_2775	ncbi-geneid:8326964	2.3.1.-	55729
ami:Amir_2783	ncbi-geneid:8326972	4.3.1.19	53686
ami:Amir_2816	ncbi-geneid:8327005	4.2.1.46	51735
ami:Amir_2822	ncbi-geneid:8327011	5.4.2.1
ami:Amir_2830	ncbi-geneid:8327019	5.1.1.1	53822|47413
ami:Amir_2846	ncbi-geneid:8327035	2.2.1.6	52518|52518|52467
ami:Amir_2847	ncbi-geneid:8327036	3.5.1.32	53187|55031
ami:Amir_2850	ncbi-geneid:8327039	3.5.2.9|3.5.2.14	53067
ami:Amir_2875	ncbi-geneid:8327064	3.6.3.34	52540
ami:Amir_2882	ncbi-geneid:8327071	5.3.1.24	51366
ami:Amir_2916	ncbi-geneid:8327105	1.1.1.100	51735
ami:Amir_2964	ncbi-geneid:8327153	6.5.1.2
ami:Amir_2967	ncbi-geneid:8327156	4.4.1.8	53383
ami:Amir_2978	ncbi-geneid:8327167	3.2.1.37|3.2.1.21	51445|52279
ami:Amir_3009	ncbi-geneid:8327199	3.2.1.10	51445|51011
ami:Amir_3024	ncbi-geneid:8327214	3.1.3.25	56655
ami:Amir_3041	ncbi-geneid:8327231	3.6.3.17	52540|52540
ami:Amir_3047	ncbi-geneid:8327237	2.7.1.5	53067|53067
ami:Amir_3056	ncbi-geneid:8327246	4.2.2.2	51126|88946
ami:Amir_3062	ncbi-geneid:8327252	1.14.99.3	48613
ami:Amir_3071	ncbi-geneid:8327261	6.3.5.4	56235|52402
ami:Amir_3076	ncbi-geneid:8327266	2.6.1.11|2.6.1.19	53383
ami:Amir_3077	ncbi-geneid:8327267	1.5.1.12	53720
ami:Amir_3078	ncbi-geneid:8327268	2.1.1.14	51726|51726
ami:Amir_3097	ncbi-geneid:8327287	3.6.3.3|3.6.3.5	56784|81653|81665
ami:Amir_3102	ncbi-geneid:8327292	3.3.1.1	52283|51735
ami:Amir_3103	ncbi-geneid:8327293	2.5.1.6	55973|55973|55973
ami:Amir_3110	ncbi-geneid:8327300	2.3.1.29	53383
ami:Amir_3131	ncbi-geneid:8327321	2.3.1.41|2.3.1.180	53901
ami:Amir_3139	ncbi-geneid:8327329	1.1.1.100	51735
ami:Amir_3141	ncbi-geneid:8327331	4.1.2.13	51569
ami:Amir_3142	ncbi-geneid:8327332	1.1.1.1	50129|51735
ami:Amir_3157	ncbi-geneid:8327347	1.17.4.1	51998|48168
ami:Amir_3158	ncbi-geneid:8327348	1.17.4.1	47240
ami:Amir_3165	ncbi-geneid:8327355	4.2.1.17	52096
ami:Amir_3181	ncbi-geneid:8327371	2.3.1.118	54001
ami:Amir_3185	ncbi-geneid:8327375	1.1.1.157	51735|48179
ami:Amir_3189	ncbi-geneid:8327379	2.1.1.104	53335
ami:Amir_3193	ncbi-geneid:8327383	2.1.3.-	53067
ami:Amir_3195	ncbi-geneid:8327385	4.2.1.10	52304
ami:Amir_3196	ncbi-geneid:8327386	2.6.1.50	53383
ami:Amir_3214	ncbi-geneid:8327404	3.2.1.8	51445|49384
ami:Amir_3228	ncbi-geneid:8327418	2.7.13.3	55874|47384|52402
ami:Amir_3230	ncbi-geneid:8327420	3.6.3.12	56784|81653|81665
ami:Amir_3234	ncbi-geneid:8327424	4.1.1.20	51419|50621
ami:Amir_3278	ncbi-geneid:8327468	2.1.1.104	53335
ami:Amir_3279	ncbi-geneid:8327469	1.1.1.157	51735|48179
ami:Amir_3283	ncbi-geneid:8327473	2.1.3.-	53067
ami:Amir_3285	ncbi-geneid:8327475	2.7.1.2	53067
ami:Amir_3286	ncbi-geneid:8327476	4.2.1.10	52304
ami:Amir_3287	ncbi-geneid:8327477	2.6.1.50	53383
ami:Amir_3289	ncbi-geneid:8327479	3.1.3.18	56784
ami:Amir_3290	ncbi-geneid:8327480	1.14.13.-	51905
ami:Amir_3291	ncbi-geneid:8327481	2.3.1.118	54001
ami:Amir_3296	ncbi-geneid:8327486	4.2.3.4	56796
ami:Amir_3312	ncbi-geneid:8327502	5.3.2.-	55331
ami:Amir_3325	ncbi-geneid:8327515	3.4.14.5	53474|82171
ami:Amir_3327	ncbi-geneid:8327517	6.3.5.4	52402
ami:Amir_3335	ncbi-geneid:8327525	3.2.1.4	51445|81296
ami:Amir_3338	ncbi-geneid:8327528	5.1.1.1	53822|47413
ami:Amir_3352	ncbi-geneid:8327542	3.1.1.1	53474
ami:Amir_3359	ncbi-geneid:8327549	1.-.-.-	50129|51735
ami:Amir_3361	ncbi-geneid:8327551	2.3.1.183	55729
ami:Amir_3368	ncbi-geneid:8327558	4.1.2.9	52518|52518|52922
ami:Amir_3376	ncbi-geneid:8327566	1.2.5.1	52518|52518|52467
ami:Amir_3388	ncbi-geneid:8327578	1.6.5.2	52218
ami:Amir_3402	ncbi-geneid:8327592	2.4.1.83	53448
ami:Amir_3408	ncbi-geneid:8327598	2.7.1.21	52540
ami:Amir_3412	ncbi-geneid:8327602	3.1.4.46	51695
ami:Amir_3429	ncbi-geneid:8327619	3.5.1.4	75304
ami:Amir_3438	ncbi-geneid:8327628	3.4.11.18	55920
ami:Amir_3445	ncbi-geneid:8327635	2.7.7.7
ami:Amir_3454	ncbi-geneid:8327644	3.4.17.13	52317|141986
ami:Amir_3461	ncbi-geneid:8327651	1.3.99.3	56645|47203
ami:Amir_3470	ncbi-geneid:8327660	5.1.1.1	53822|47413
ami:Amir_3490	ncbi-geneid:8327680	1.6.5.5	50129|51735
ami:Amir_3509	ncbi-geneid:8327699	2.7.11.1	56112
ami:Amir_3518	ncbi-geneid:8327708	3.6.4.13	52540
ami:Amir_3541	ncbi-geneid:8327731	1.5.1.7	52283|51735
ami:Amir_3585	ncbi-geneid:8327775	4.3.1.12	51735
ami:Amir_3596	ncbi-geneid:8327786	1.4.99.1	51971|54373
ami:Amir_3615	ncbi-geneid:8327805	2.6.1.82	53383
ami:Amir_3665	ncbi-geneid:8327855	1.14.11.16	51197
ami:Amir_3668	ncbi-geneid:8327858	1.14.11.16	51197
ami:Amir_3671	ncbi-geneid:8327861	2.4.-.-	53756
ami:Amir_3676	ncbi-geneid:8327866	6.3.5.4	56235|52402
ami:Amir_3705	ncbi-geneid:8327895	2.7.13.3	103190|55874|55890
ami:Amir_3712	ncbi-geneid:8327902	1.1.1.169	51735
ami:Amir_3716	ncbi-geneid:8327906	5.4.3.2	102114
ami:Amir_3724	ncbi-geneid:8327914	1.9.3.1	81442
ami:Amir_3731	ncbi-geneid:8327921	4.1.2.17	53639
ami:Amir_3746	ncbi-geneid:8327936	1.1.3.6	51905
ami:Amir_3750	ncbi-geneid:8327940	3.2.1.99	75005
ami:Amir_3767	ncbi-geneid:8327959	1.1.1.306	50129|51735|50129
ami:Amir_3771	ncbi-geneid:8327963	4.1.2.27	53383
ami:Amir_3794	ncbi-geneid:8327986	6.3.4.4	52540
ami:Amir_3805	ncbi-geneid:8327997	1.14.12.17	46458|52343|63380
ami:Amir_3811	ncbi-geneid:8328003	2.5.1.32	48576
ami:Amir_3825	ncbi-geneid:8328017	5.3.3.10	55331
ami:Amir_3831	ncbi-geneid:8328023	1.3.3.4	51905|54373
ami:Amir_3835	ncbi-geneid:8328027	2.6.1.50	53383
ami:Amir_3893	ncbi-geneid:8328086	1.14.11.17	51197
ami:Amir_3907	ncbi-geneid:8328100	3.2.1.96	51445
ami:Amir_3914	ncbi-geneid:8328107	3.6.3.34	52540
ami:Amir_3924	ncbi-geneid:8328117	2.1.3.-	53067
ami:Amir_3926	ncbi-geneid:8328119	3.2.1.55	75005
ami:Amir_3930	ncbi-geneid:8328123	1.5.3.1	51905
ami:Amir_3933	ncbi-geneid:8328126	2.1.3.-	53067
ami:Amir_3944	ncbi-geneid:8328137	3.2.1.55	75005|50370
ami:Amir_3954	ncbi-geneid:8328147	2.7.13.3	55874|52172|47384|55781|55785|55874
ami:Amir_3960	ncbi-geneid:8328153	3.5.2.6	56601
ami:Amir_3962	ncbi-geneid:8328155	3.5.2.6	56601
ami:Amir_3964	ncbi-geneid:8328157	1.-.-.-	50129|51735
ami:Amir_3974	ncbi-geneid:8328167	3.4.21.88	51306|46785
ami:Amir_3980	ncbi-geneid:8328173	3.5.4.25	142695
ami:Amir_3982	ncbi-geneid:8328175	3.5.4.26|1.1.1.193	53597|53927
ami:Amir_3983	ncbi-geneid:8328176	3.4.17.11	53187|55031
ami:Amir_3986	ncbi-geneid:8328179	1.-.-.-	51735
ami:Amir_4003	ncbi-geneid:8328196	3.1.2.14	53474
ami:Amir_4011	ncbi-geneid:8328204	1.15.1.1	49329
ami:Amir_4015	ncbi-geneid:8328208	1.5.1.5|3.5.4.9	51735|53223
ami:Amir_4016	ncbi-geneid:8328209	2.5.1.49	53383
ami:Amir_4021	ncbi-geneid:8328214	3.2.1.52	51445
ami:Amir_4031	ncbi-geneid:8328224	3.2.1.39	50370
ami:Amir_4064	ncbi-geneid:8328257	2.3.1.183	55729
ami:Amir_4068	ncbi-geneid:8328261	2.7.13.3	55874|47384|158472
ami:Amir_4076	ncbi-geneid:8328269	1.1.99.1	51905|54373
ami:Amir_4083	ncbi-geneid:8328276	2.3.1.94	53901|52151|51735|55048|54637
ami:Amir_4107	ncbi-geneid:8328300	1.6.5.5	50129|51735
ami:Amir_4116	ncbi-geneid:8328309	4.2.1.17	52096
ami:Amir_4124	ncbi-geneid:8328317	1.3.99.16	56003|56003
ami:Amir_4125	ncbi-geneid:8328318	1.3.99.16	47741|54292
ami:Amir_4130	ncbi-geneid:8328323	5.1.1.1	53822|47413
ami:Amir_4158	ncbi-geneid:8328351	1.8.4.11	55068
ami:Amir_4159	ncbi-geneid:8328352	2.3.3.1	48256
ami:Amir_4166	ncbi-geneid:8328359	1.1.1.95	51735|52283
ami:Amir_4173	ncbi-geneid:8328366	3.4.13.21	52317
ami:Amir_4180	ncbi-geneid:8328373	1.4.3.1	51971|54373
ami:Amir_4181	ncbi-geneid:8328374	3.4.11.18	55920
ami:Amir_4185	ncbi-geneid:8328378	2.3.1.-	56317
ami:Amir_4193	ncbi-geneid:8328386	1.11.1.6|1.11.1.7	48113|48113
ami:Amir_4198	ncbi-geneid:8328391	3.1.1.11	51126|50370
ami:Amir_4201	ncbi-geneid:8328394	2.1.1.152	53790
ami:Amir_4204	ncbi-geneid:8328397	2.6.1.76	53383
ami:Amir_4208	ncbi-geneid:8328401	6.1.1.10	52374|51182|47323
ami:Amir_4219	ncbi-geneid:8328412	3.1.3.25	56655
ami:Amir_4236	ncbi-geneid:8328429	3.6.4.12	52540
ami:Amir_4237	ncbi-geneid:8328430	3.2.1.8	49899
ami:Amir_4253	ncbi-geneid:8328450	2.3.1.18|2.3.1.79	51161
ami:Amir_4256	ncbi-geneid:8328453	6.3.2.4	56059
ami:Amir_4258	ncbi-geneid:8328455	2.1.1.104	53335
ami:Amir_4259	ncbi-geneid:8328456	4.2.3.4	56796
ami:Amir_4293	ncbi-geneid:8328490	3.6.3.34	52540
ami:Amir_4306	ncbi-geneid:8328503	2.8.1.1|2.8.1.2	52821|52821
ami:Amir_4312	ncbi-geneid:8328509	1.14.14.5	51679
ami:Amir_4331	ncbi-geneid:8328528	3.2.1.132	53955|50370
ami:Amir_4353	ncbi-geneid:8328550	4.3.1.3|4.3.1.23
ami:Amir_4367	ncbi-geneid:8328564	1.13.12.16
ami:Amir_4371	ncbi-geneid:8328568	2.3.1.16|2.3.1.9	53901|53901
ami:Amir_4372	ncbi-geneid:8328569	1.1.1.35|4.2.1.17|5.1.2.3	52096|51735|48179|48179
ami:Amir_4376	ncbi-geneid:8328573	1.3.99.16	56003|56003|54665
ami:Amir_4377	ncbi-geneid:8328574	1.3.99.16	47741|54292
ami:Amir_4383	ncbi-geneid:8328580	1.14.11.17	51197
ami:Amir_4384	ncbi-geneid:8328581	1.14.-.-	48264
ami:Amir_4385	ncbi-geneid:8328582	5.4.99.17	48239|48239
ami:Amir_4386	ncbi-geneid:8328583	2.6.1.9	53383
ami:Amir_4390	ncbi-geneid:8328587	3.4.-.-	49899|51306
ami:Amir_4417	ncbi-geneid:8328614	1.11.1.6	56634
ami:Amir_4450	ncbi-geneid:8328647	1.17.4.1	47240
ami:Amir_4468	ncbi-geneid:8328665	6.2.1.3	56801
ami:Amir_4485	ncbi-geneid:8328682	5.4.3.2	102114
ami:Amir_4488	ncbi-geneid:8328685	1.14.13.59	51905|51905
ami:Amir_4499	ncbi-geneid:8328696	4.1.2.5	53383
ami:Amir_4500	ncbi-geneid:8328697	2.5.1.47	53686|56059
ami:Amir_4501	ncbi-geneid:8328698	4.3.2.1	48557
ami:Amir_4522	ncbi-geneid:8328719	3.4.21.19	50494
ami:Amir_4573	ncbi-geneid:8328771	3.1.3.18	56784
ami:Amir_4575	ncbi-geneid:8328773	3.1.3.18	56784
ami:Amir_4590	ncbi-geneid:8328788	1.13.11.27	54593
ami:Amir_4598	ncbi-geneid:8328796	1.1.3.15	51395
ami:Amir_4606	ncbi-geneid:8328804	3.1.1.1	53474
ami:Amir_4612	ncbi-geneid:8328810	3.2.1.21	51445|52279
ami:Amir_4633	ncbi-geneid:8328831	4.3.1.19	53686
ami:Amir_4634	ncbi-geneid:8328832	3.2.1.23	51445|74650|49785|49785|49899|49303|49303
ami:Amir_4654	ncbi-geneid:8328852	5.5.1.2	48557
ami:Amir_4663	ncbi-geneid:8328861	3.1.1.11	51126
ami:Amir_4684	ncbi-geneid:8328882	6.2.1.-	56801
ami:Amir_4685	ncbi-geneid:8328883	1.2.1.16	53720
ami:Amir_4687	ncbi-geneid:8328885	3.4.16.4	56601
ami:Amir_4691	ncbi-geneid:8328889	3.4.16.4	56601
ami:Amir_4699	ncbi-geneid:8328897	2.3.1.111|2.3.1.94	53901|53901|53901|52151|52151|52151|51735|51735|47336|47336|47336|55048|55048|55048
ami:Amir_4713	ncbi-geneid:8328911	3.4.11.9	55920|53092
ami:Amir_4719	ncbi-geneid:8328917	3.1.3.26	53850
ami:Amir_4722	ncbi-geneid:8328920	5.1.1.4	54506
ami:Amir_4723	ncbi-geneid:8328921	4.2.1.52	51569
ami:Amir_4728	ncbi-geneid:8328926	4.1.2.4	51569
ami:Amir_4730	ncbi-geneid:8328928	2.4.2.4	52418|54680|47648
ami:Amir_4732	ncbi-geneid:8328930	3.2.1.8	51445|49384
ami:Amir_4747	ncbi-geneid:8328945	1.6.1.2	52467
ami:Amir_4749	ncbi-geneid:8328947	1.6.1.2	52283|51735
ami:Amir_4752	ncbi-geneid:8328950	1.7.2.1	49503|49503|49503
ami:Amir_4783	ncbi-geneid:8328981	3.6.3.34	52540
ami:Amir_4787	ncbi-geneid:8328985	6.3.5.6|6.3.5.7	75304
ami:Amir_4821	ncbi-geneid:8329019	2.7.1.31	110738
ami:Amir_4825	ncbi-geneid:8329023	4.1.1.64	53383
ami:Amir_4841	ncbi-geneid:8329039	2.4.1.173	53756
ami:Amir_4843	ncbi-geneid:8329041	1.1.1.271	51735
ami:Amir_4844	ncbi-geneid:8329042	2.4.1.173	53756
ami:Amir_4857	ncbi-geneid:8329055	2.3.1.179	53901|53901
ami:Amir_4859	ncbi-geneid:8329057	2.2.1.6	52467|52518|52518
ami:Amir_4867	ncbi-geneid:8329065	1.14.13.22	51905|51905
ami:Amir_4872	ncbi-geneid:8329070	3.2.1.21	51445|52279
ami:Amir_4879	ncbi-geneid:8329077	1.3.99.22	102114
ami:Amir_4885	ncbi-geneid:8329083	2.4.2.3	53167
ami:Amir_4909	ncbi-geneid:8329107	2.6.1.42	56752
ami:Amir_4913	ncbi-geneid:8329111	3.5.1.11	56235
ami:Amir_4932	ncbi-geneid:8329130	2.7.1.31	110738
ami:Amir_4943	ncbi-geneid:8329141	3.1.3.5	64167
ami:Amir_4953	ncbi-geneid:8329151	3.4.11.15	53187
ami:Amir_4963	ncbi-geneid:8329161	3.2.1.21	51445|52279
ami:Amir_4965	ncbi-geneid:8329163	3.4.11.5	53474
ami:Amir_4966	ncbi-geneid:8329164	3.2.1.55	50370|75005
ami:Amir_5001	ncbi-geneid:8329199	2.3.1.12	52777|51230|47005
ami:Amir_5002	ncbi-geneid:8329200	1.2.4.1	52518|52922
ami:Amir_5003	ncbi-geneid:8329201	1.2.4.1	52518
ami:Amir_5014	ncbi-geneid:8329212	1.1.1.1	50129|51735
ami:Amir_5015	ncbi-geneid:8329213	3.1.2.-	54637
ami:Amir_5018	ncbi-geneid:8329216	2.5.1.1|2.5.1.10|2.5.1.29	48576
ami:Amir_5020	ncbi-geneid:8329218	2.2.1.7	52518|52922|52518
ami:Amir_5048	ncbi-geneid:8329246	1.1.1.53	51735
ami:Amir_5053	ncbi-geneid:8329251	3.6.3.34	52540
ami:Amir_5056	ncbi-geneid:8329254	2.7.1.45	53613
ami:Amir_5057	ncbi-geneid:8329255	1.1.1.264	50129|51735
ami:Amir_5059	ncbi-geneid:8329257	1.1.1.57	51735|48179
ami:Amir_5066	ncbi-geneid:8329264	1.14.13.59	51905|51905
ami:Amir_5072	ncbi-geneid:8329270	3.2.1.8	51445|49384
ami:Amir_5081	ncbi-geneid:8329279	4.1.1.44	69118
ami:Amir_5083	ncbi-geneid:8329281	3.1.1.24	53474
ami:Amir_5084	ncbi-geneid:8329282	1.13.11.3	49482
ami:Amir_5085	ncbi-geneid:8329283	1.13.11.3	49482
ami:Amir_5086	ncbi-geneid:8329284	2.8.3.12	100950
ami:Amir_5087	ncbi-geneid:8329285	2.8.3.12	100950
ami:Amir_5091	ncbi-geneid:8329289	2.7.13.3	55874|52172|55781|47384|58104|58104|58104|58104
ami:Amir_5102	ncbi-geneid:8329300	5.1.1.1	53822|47413
ami:Amir_5103	ncbi-geneid:8329301	3.4.17.13	52317|141986
ami:Amir_5112	ncbi-geneid:8329310	3.2.1.141	51445|81296
ami:Amir_5113	ncbi-geneid:8329311	5.4.99.15	51445
ami:Amir_5114	ncbi-geneid:8329312	3.2.1.-	51445|81296|51011
ami:Amir_5116	ncbi-geneid:8329314	2.4.1.25	51445
ami:Amir_5118	ncbi-geneid:8329316	1.11.1.15	52833
ami:Amir_5132	ncbi-geneid:8329330	4.2.1.17	52096
ami:Amir_5142	ncbi-geneid:8329340	3.1.5.1	109604
ami:Amir_5144	ncbi-geneid:8329346	1.14.-.-	51905
ami:Amir_5146	ncbi-geneid:8329348	6.3.-.-	55931
ami:Amir_5150	ncbi-geneid:8329352	2.8.1.7|4.4.1.16	53383
ami:Amir_5178	ncbi-geneid:8329380	1.6.5.5	51735|50129
ami:Amir_5179	ncbi-geneid:8329381	5.2.1.8	54534
ami:Amir_5186	ncbi-geneid:8329388	2.2.1.1	52518|52518|52922
ami:Amir_5187	ncbi-geneid:8329389	2.2.1.2	51569
ami:Amir_5188	ncbi-geneid:8329390	5.3.1.9	53697
ami:Amir_5189	ncbi-geneid:8329391	1.1.1.49	55347|51735
ami:Amir_5191	ncbi-geneid:8329393	3.1.1.31	100950
ami:Amir_5197	ncbi-geneid:8329399	5.3.1.1	51351
ami:Amir_5198	ncbi-geneid:8329400	2.7.2.3	53748
ami:Amir_5199	ncbi-geneid:8329401	1.2.1.12	55347|51735
ami:Amir_5217	ncbi-geneid:8329419	2.5.1.9|2.5.1.78	52121
ami:Amir_5218	ncbi-geneid:8329420	3.5.4.25|4.1.99.12	55821|142695
ami:Amir_5219	ncbi-geneid:8329421	2.5.1.9	63380|63380
ami:Amir_5220	ncbi-geneid:8329422	5.1.3.1	51366
ami:Amir_5223	ncbi-geneid:8329425	2.1.1.-	53335|48013
ami:Amir_5224	ncbi-geneid:8329426	2.1.2.9	53328|50486
ami:Amir_5225	ncbi-geneid:8329427	3.5.1.88	56420
ami:Amir_5232	ncbi-geneid:8329434	2.3.2.2	56235
ami:Amir_5235	ncbi-geneid:8329437	2.5.1.6	55973|55973|55973
ami:Amir_5236	ncbi-geneid:8329438	4.1.1.36|6.3.2.5	102645|52507
ami:Amir_5237	ncbi-geneid:8329439	2.7.7.6	63562
ami:Amir_5238	ncbi-geneid:8329440	2.7.4.8	52540
ami:Amir_5240	ncbi-geneid:8329442	4.1.1.23	51366
ami:Amir_5241	ncbi-geneid:8329443	6.3.5.5	56059|56059|52440|52440|48108|52335
ami:Amir_5242	ncbi-geneid:8329444	6.3.5.5	52021|52317
ami:Amir_5244	ncbi-geneid:8329446	3.5.2.3	51556|51338
ami:Amir_5245	ncbi-geneid:8329447	2.1.3.2	53671
ami:Amir_5246	ncbi-geneid:8329448	2.4.2.9	53271
ami:Amir_5252	ncbi-geneid:8329454	4.2.1.10	52304
ami:Amir_5253	ncbi-geneid:8329455	4.2.3.4	56796
ami:Amir_5254	ncbi-geneid:8329456	2.7.1.71	52540
ami:Amir_5255	ncbi-geneid:8329457	4.2.3.5	103263
ami:Amir_5257	ncbi-geneid:8329459	2.7.1.69	51261
ami:Amir_5258	ncbi-geneid:8329460	2.7.1.69	55604
ami:Amir_5262	ncbi-geneid:8329464	1.1.1.25	51735|53223
ami:Amir_5264	ncbi-geneid:8329466	3.1.-.-	53098
ami:Amir_5265	ncbi-geneid:8329467	6.1.1.7	55681|101353|55186|50447
ami:Amir_5273	ncbi-geneid:8329475	2.7.1.48	52540
ami:Amir_5281	ncbi-geneid:8329483	2.7.13.3	55874|55781
ami:Amir_5289	ncbi-geneid:8329491	4.2.1.17	52096
ami:Amir_5294	ncbi-geneid:8329496	5.3.3.2	55811
ami:Amir_5336	ncbi-geneid:8329538	3.2.1.14	53955
ami:Amir_5343	ncbi-geneid:8329545	5.1.1.1	53822|47413
ami:Amir_5352	ncbi-geneid:8329554	1.3.1.74|1.4.4.2	53383|53383
ami:Amir_5402	ncbi-geneid:8329604	6.3.-.-	55931
ami:Amir_5408	ncbi-geneid:8329610	2.7.11.1	56112
ami:Amir_5409	ncbi-geneid:8329611	3.5.4.1	53927
ami:Amir_5420	ncbi-geneid:8329622	1.14.13.2	51905|54373
ami:Amir_5425	ncbi-geneid:8329627	5.4.99.12	55120|55174
ami:Amir_5434	ncbi-geneid:8329636	3.6.1.13	55811
ami:Amir_5435	ncbi-geneid:8329637	6.3.4.2	52540|52317
ami:Amir_5440	ncbi-geneid:8329642	2.7.1.23	111331
ami:Amir_5445	ncbi-geneid:8329651	6.1.1.1	52374|55174
ami:Amir_5448	ncbi-geneid:8329654	3.2.2.21	50486
ami:Amir_5449	ncbi-geneid:8329655	4.3.2.1	48557
ami:Amir_5450	ncbi-geneid:8329656	6.3.4.5	69864|52402
ami:Amir_5452	ncbi-geneid:8329658	2.1.3.3	53671
ami:Amir_5453	ncbi-geneid:8329659	2.6.1.11	53383
ami:Amir_5454	ncbi-geneid:8329660	2.7.2	53633
ami:Amir_5455	ncbi-geneid:8329661	2.3.1.1|2.3.1.35	56266
ami:Amir_5456	ncbi-geneid:8329662	1.2.1	55347|51735
ami:Amir_5462	ncbi-geneid:8329668	1.6.1.1	51905|55424
ami:Amir_5464	ncbi-geneid:8329670	6.1.1.20	56037|55681|50249|54991|46955
ami:Amir_5465	ncbi-geneid:8329671	6.1.1.20	55681|46589
ami:Amir_5479	ncbi-geneid:8329685	2.7.1.45	53613
ami:Amir_5481	ncbi-geneid:8329687	3.5.1.81	51556|51338
ami:Amir_5503	ncbi-geneid:8329709	5.2.1.8	54534
ami:Amir_5520	ncbi-geneid:8329726	2.7.1.24	81301|52540
ami:Amir_5532	ncbi-geneid:8329738	2.7.7.7	56672|88723|53098|47807
ami:Amir_5549	ncbi-geneid:8329755	3.6.4.12	52540|52540|47819
ami:Amir_5574	ncbi-geneid:8329780	2.1.1.37	53335
ami:Amir_5650	ncbi-geneid:8329857	2.6.1.85	56322|52317
ami:Amir_5654	ncbi-geneid:8329861	4.1.1.17	51419|50621
ami:Amir_5655	ncbi-geneid:8329862	4.1.1.50	56276
ami:Amir_5656	ncbi-geneid:8329863	2.5.1.16	53335
ami:Amir_5657	ncbi-geneid:8329864	3.4.14.5	53474|82171
ami:Amir_5658	ncbi-geneid:8329865	1.-.-.-	55469
ami:Amir_5659	ncbi-geneid:8329866	2.1.2.1	53383
ami:Amir_5660	ncbi-geneid:8329867	2.1.2.10	103025|101790
ami:Amir_5665	ncbi-geneid:8329872	5.1.99.4	89796
ami:Amir_5666	ncbi-geneid:8329873	1.3.99.3	56645|47203
ami:Amir_5668	ncbi-geneid:8329875	2.3.1.9	53901|53901
ami:Amir_5669	ncbi-geneid:8329876	1.1.1.35|4.2.1.17|5.1.2.3	52096|51735|48179|48179
ami:Amir_5673	ncbi-geneid:8329880	5.1.1.1	53822|47413
ami:Amir_5682	ncbi-geneid:8329889	4.2.1.1	53056
ami:Amir_5683	ncbi-geneid:8329890	1.1.1.44	48179|51735
ami:Amir_5685	ncbi-geneid:8329892	4.1.1.28	53383
ami:Amir_5686	ncbi-geneid:8329893	3.1.2.-	54637|54637
ami:Amir_5687	ncbi-geneid:8329894	2.7.1.40	51621|52935|50800
ami:Amir_5692	ncbi-geneid:8329899	1.4.1.13|1.4.1.14	51971|46548
ami:Amir_5693	ncbi-geneid:8329900	1.4.7.1|1.4.1.13|1.4.1.14	51395|56235|69336
ami:Amir_5700	ncbi-geneid:8329907	4.2.1.20	51366
ami:Amir_5701	ncbi-geneid:8329908	4.2.1.20	53686
ami:Amir_5702	ncbi-geneid:8329909	4.1.1.48	51366
ami:Amir_5704	ncbi-geneid:8329911	4.1.3.27	56322
ami:Amir_5706	ncbi-geneid:8329913	3.5.4.19	141734
ami:Amir_5708	ncbi-geneid:8329915	4.1.3.-	51366
ami:Amir_5712	ncbi-geneid:8329919	5.3.1.24	51366
ami:Amir_5713	ncbi-geneid:8329920	2.4.2.-	52317
ami:Amir_5715	ncbi-geneid:8329922	2.2.1.1	52518|52922
ami:Amir_5716	ncbi-geneid:8329923	2.2.1.1	52518
ami:Amir_5718	ncbi-geneid:8329925	2.7.1.-	56399
ami:Amir_5720	ncbi-geneid:8329927	4.2.1.19	54211|54211
ami:Amir_5721	ncbi-geneid:8329928	2.6.1.9	53383
ami:Amir_5722	ncbi-geneid:8329929	1.1.1.23	53720
ami:Amir_5728	ncbi-geneid:8329935	2.4.2.19	51690|54675
ami:Amir_5729	ncbi-geneid:8329936	1.4.3.16	51905|56425|46977
ami:Amir_5730	ncbi-geneid:8329937	2.1.1.63|2.5.1.72	142754
ami:Amir_5731	ncbi-geneid:8329938	3.6.1.-	55811|46785
ami:Amir_5738	ncbi-geneid:8329945	2.8.1.6	102114
ami:Amir_5739	ncbi-geneid:8329946	6.3.3.3	52540
ami:Amir_5742	ncbi-geneid:8329949	2.6.1.62	53383
ami:Amir_5743	ncbi-geneid:8329950	2.7.7.7	89550
ami:Amir_5746	ncbi-geneid:8329953	3.2.1.17|5.4.99.12	55120|55174
ami:Amir_5753	ncbi-geneid:8329960	6.1.1.5	52374|50677|47323
ami:Amir_5762	ncbi-geneid:8329969	6.3.2.8	53623|53244|51984
ami:Amir_5763	ncbi-geneid:8329970	2.4.1.227	53756
ami:Amir_5768	ncbi-geneid:8329975	6.3.2.9	53623|53244|51984
ami:Amir_5770	ncbi-geneid:8329977	6.3.2.10	53623|53244|63418
ami:Amir_5771	ncbi-geneid:8329978	6.3.2.13	53623|53244|63418
ami:Amir_5772	ncbi-geneid:8329979	2.4.1.129	56601|56519
ami:Amir_5774	ncbi-geneid:8329981	2.1.1.-	53335|81799
ami:Amir_5776	ncbi-geneid:8329983	3.6.3.-	52540
ami:Amir_5784	ncbi-geneid:8329991	2.7.7.7	56672|100879
ami:Amir_5786	ncbi-geneid:8329993	6.3.1.2	55931|54368
ami:Amir_5790	ncbi-geneid:8329997	3.2.2.-|4.2.99.18	81624|46946|57716
ami:Amir_5791	ncbi-geneid:8329998	1.3.3.1	51395
ami:Amir_5801	ncbi-geneid:8330008	2.3.1.1	55729
ami:Amir_5806	ncbi-geneid:8330013	3.1.-.-	56281
ami:Amir_5807	ncbi-geneid:8330014	4.2.1.52	51569
ami:Amir_5811	ncbi-geneid:8330018	2.1.1.148	69796
ami:Amir_5821	ncbi-geneid:8330028	1.3.1.26	55347|51735
ami:Amir_5823	ncbi-geneid:8330030	2.7.7.8	54211|54211|55666|55666|46915|54791|50249
ami:Amir_5825	ncbi-geneid:8330032	6.5.1.-	55144
ami:Amir_5827	ncbi-geneid:8330034	2.7.1.26|2.7.7.2	82114|52374
ami:Amir_5828	ncbi-geneid:8330035	5.4.99.12	55120|88697
ami:Amir_5842	ncbi-geneid:8330049	1.1.1.100	51735
ami:Amir_5847	ncbi-geneid:8330054	6.1.1.15	55681|52954|55826
ami:Amir_5852	ncbi-geneid:8330059	2.7.11.1	56112
ami:Amir_5854	ncbi-geneid:8330061	2.1.1.107|1.3.1.76|4.99.1.4	53790|51735
ami:Amir_5858	ncbi-geneid:8330065	2.1.1.133	53790
ami:Amir_5859	ncbi-geneid:8330066	6.3.5.9|6.3.1	52540|52317
ami:Amir_5860	ncbi-geneid:8330067	2.5.1.17	52540
ami:Amir_5861	ncbi-geneid:8330068	6.6.1.1	52540|53300
ami:Amir_5864	ncbi-geneid:8330071	2.3.1.47	53383
ami:Amir_5873	ncbi-geneid:8330080	3.4.21.53	54211|52540|88697
ami:Amir_5878	ncbi-geneid:8330085	1.8.1.7	51905|55424
ami:Amir_5883	ncbi-geneid:8330090	6.3.5.10	52540|52317
ami:Amir_5885	ncbi-geneid:8330092	3.4.11.18	55920
ami:Amir_5888	ncbi-geneid:8330095	1.17.7.1	56014|51717
ami:Amir_5889	ncbi-geneid:8330096	3.4.24.-	50156
ami:Amir_5890	ncbi-geneid:8330097	1.1.1.267	55347|51735|69055
ami:Amir_5895	ncbi-geneid:8330102	2.1.3.3	161098
ami:Amir_5898	ncbi-geneid:8330105	3.6.3.31	52540|50331
ami:Amir_5902	ncbi-geneid:8330109	2.1.1.-	102114
ami:Amir_5909	ncbi-geneid:8330116	2.7.4.22	53633
ami:Amir_5913	ncbi-geneid:8330120	4.1.1.65	88946|88659|88659
ami:Amir_5919	ncbi-geneid:8330126	3.1.26.4	53098
ami:Amir_5920	ncbi-geneid:8330127	3.4.21.89	51306
ami:Amir_5921	ncbi-geneid:8330128	3.4.21.89	51306
ami:Amir_5923	ncbi-geneid:8330130	2.1.1.31	75217
ami:Amir_5932	ncbi-geneid:8330139	2.7.7.59	81891|81301|55021|55021|81593
ami:Amir_5936	ncbi-geneid:8330143	3.5.3.4	49785|49785
ami:Amir_5937	ncbi-geneid:8330144	3.5.2.5	51556|51338
ami:Amir_5939	ncbi-geneid:8330146	1.7.3.3	55620|55620
ami:Amir_5942	ncbi-geneid:8330149	2.3.3.9	51645
ami:Amir_5946	ncbi-geneid:8330153	2.7.1.-	53067
ami:Amir_5955	ncbi-geneid:8330162	3.6.1.7	54975
ami:Amir_5962	ncbi-geneid:8330169	3.2.2.23|4.2.99.18	81624|46946|57716
ami:Amir_5964	ncbi-geneid:8330171	3.1.26.3	69065|54768
ami:Amir_5968	ncbi-geneid:8330175	2.7.7.3	52374
ami:Amir_5969	ncbi-geneid:8330176	2.1.1.171	53335
ami:Amir_5973	ncbi-geneid:8330180	6.4.1.1	51569|56059|52440|89000|51246|51230
ami:Amir_5977	ncbi-geneid:8330184	3.6.4.12	52540|52540|50249
ami:Amir_5982	ncbi-geneid:8330189	3.2.2.-	52141
ami:Amir_5985	ncbi-geneid:8330192	2.7.4.16	55326|56042
ami:Amir_5988	ncbi-geneid:8330195	6.3.2.4	56059|52440
ami:Amir_5997	ncbi-geneid:8330204	4.4.1.1	53383
ami:Amir_5998	ncbi-geneid:8330205	1.1.1.94	51735|48179
ami:Amir_6002	ncbi-geneid:8330209	2.7.4.1	143724|56024|56024|140356
ami:Amir_6005	ncbi-geneid:8330212	4.2.1.33|4.2.1.35	52016
ami:Amir_6006	ncbi-geneid:8330213	4.2.1.33|4.2.1.35	53732
ami:Amir_6009	ncbi-geneid:8330219	6.1.1.17	52374|48163
ami:Amir_6011	ncbi-geneid:8330221	4.1.1.68	56529
ami:Amir_6013	ncbi-geneid:8330223	2.3.3.13	51569|110921
ami:Amir_6014	ncbi-geneid:8330224	1.1.1.85	53659
ami:Amir_6017	ncbi-geneid:8330227	1.1.1.95	51735|52283|143548|55021
ami:Amir_6019	ncbi-geneid:8330229	1.1.1.86	51735|48179
ami:Amir_6020	ncbi-geneid:8330230	2.2.1.6	55021|55021
ami:Amir_6021	ncbi-geneid:8330231	2.2.1.6	52518|52518|52467
ami:Amir_6024	ncbi-geneid:8330234	4.2.1.9	143975|52016
ami:Amir_6032	ncbi-geneid:8330242	6.3.5.6|6.3.5.7	55931|89095
ami:Amir_6034	ncbi-geneid:8330244	3.5.1.4|6.3.5.6|6.3.5.7	75304
ami:Amir_6035	ncbi-geneid:8330245	6.3.5.6|6.3.5.7	141000
ami:Amir_6038	ncbi-geneid:8330248	6.5.1.2
ami:Amir_6045	ncbi-geneid:8330255	2.1.1.61|2.8.1.-	52402
ami:Amir_6046	ncbi-geneid:8330256	2.8.1.7	53383
ami:Amir_6062	ncbi-geneid:8330272	3.2.-.-	53590
ami:Amir_6065	ncbi-geneid:8330275	4.2.1.17	52096
ami:Amir_6066	ncbi-geneid:8330276	3.6.3.34	52540
ami:Amir_6067	ncbi-geneid:8330277	3.2.1.-	51445|81296|51011
ami:Amir_6071	ncbi-geneid:8330281	2.4.1.1	53756
ami:Amir_6073	ncbi-geneid:8330283	5.4.99.16	51445|51011
ami:Amir_6075	ncbi-geneid:8330285	2.4.1.18	51445|51011|81296|81296
ami:Amir_6104	ncbi-geneid:8330314	2.3.1.9	53901|53901
ami:Amir_6105	ncbi-geneid:8330315	5.1.99.1	54593
ami:Amir_6113	ncbi-geneid:8330323	2.7.1.-	101473
ami:Amir_6114	ncbi-geneid:8330324	2.7.1.-	82549
ami:Amir_6127	ncbi-geneid:8330337	4.2.1.17	52096
ami:Amir_6128	ncbi-geneid:8330338	3.3.2.1	52499
ami:Amir_6132	ncbi-geneid:8330342	2.5.1.7	55205
ami:Amir_6135	ncbi-geneid:8330345	3.6.3.14	51344
ami:Amir_6136	ncbi-geneid:8330346	3.6.3.14	52540|47917|50615
ami:Amir_6137	ncbi-geneid:8330347	3.6.3.14	52943
ami:Amir_6138	ncbi-geneid:8330348	3.6.3.14	52540|47917|50615
ami:Amir_6139	ncbi-geneid:8330349	3.6.3.14	47928
ami:Amir_6140	ncbi-geneid:8330350	3.6.3.14	81573
ami:Amir_6141	ncbi-geneid:8330351	3.6.3.14	81333
ami:Amir_6142	ncbi-geneid:8330352	3.6.3.14	81336
ami:Amir_6147	ncbi-geneid:8330357	2.1.1.-	53335
ami:Amir_6148	ncbi-geneid:8330358	1.8.1.4	51905|55424
ami:Amir_6154	ncbi-geneid:8330364	2.7.1.39	54211|55060
ami:Amir_6155	ncbi-geneid:8330365	4.2.3.1	53686
ami:Amir_6156	ncbi-geneid:8330366	1.1.1.3	55347|51735|55021
ami:Amir_6157	ncbi-geneid:8330367	4.1.1.20	51419|50621
ami:Amir_6158	ncbi-geneid:8330368	6.1.1.19	52374|47323|55190
ami:Amir_6175	ncbi-geneid:8330386	3.6.1.-	52540
ami:Amir_6180	ncbi-geneid:8330391	3.2.1.25	51445|49785|49303|49303
ami:Amir_6181	ncbi-geneid:8330392	3.2.1.22	51445
ami:Amir_6193	ncbi-geneid:8330404	1.5.3.1	51905|54373
ami:Amir_6194	ncbi-geneid:8330405	2.1.1.-	53335
ami:Amir_6203	ncbi-geneid:8330414	3.1.3.16	81606
ami:Amir_6205	ncbi-geneid:8330416	3.4.16.4	56601
ami:Amir_6206	ncbi-geneid:8330417	3.2.1.14	51445|49384|54556
ami:Amir_6207	ncbi-geneid:8330418	3.1.11.5	52540|52540|47781
ami:Amir_6226	ncbi-geneid:8330437	4.2.1.17	52096
ami:Amir_6229	ncbi-geneid:8330440	6.3.4.14	56059|52440|51246|51230
ami:Amir_6230	ncbi-geneid:8330441	6.4.1.3|6.4.1.4	52096|52096
ami:Amir_6239	ncbi-geneid:8330450	2.3.1.31	53474
ami:Amir_6240	ncbi-geneid:8330451	2.5.1.49	53383
ami:Amir_6245	ncbi-geneid:8330456	1.11.1.9	52833
ami:Amir_6246	ncbi-geneid:8330457	4.3.1.17	143548
ami:Amir_6248	ncbi-geneid:8330459	1.4.1.1	52283|51735
ami:Amir_6253	ncbi-geneid:8330464	4.1.1.71	52518|52777|52518
ami:Amir_6262	ncbi-geneid:8330473	3.5.2.7	51556|51338|51338
ami:Amir_6264	ncbi-geneid:8330475	3.5.1.87	53187|55031
ami:Amir_6265	ncbi-geneid:8330476	4.2.1.49	111326
ami:Amir_6266	ncbi-geneid:8330477	4.3.1.3
ami:Amir_6279	ncbi-geneid:8330490	1.1.1.38	51735|53223
ami:Amir_6280	ncbi-geneid:8330491	5.1.3.13	51182
ami:Amir_6282	ncbi-geneid:8330493	1.15.1.1	109770
ami:Amir_6284	ncbi-geneid:8330495	5.4.2.1
ami:Amir_6296	ncbi-geneid:8330507	2.5.1.19	55205
ami:Amir_6297	ncbi-geneid:8330508	3.6.1.-	52540
ami:Amir_6302	ncbi-geneid:8330513	2.1.1.-	75217|55315
ami:Amir_6309	ncbi-geneid:8330520	2.7.13.3	55874|47384|158472
ami:Amir_6311	ncbi-geneid:8330522	2.7.4.9	52540
ami:Amir_6321	ncbi-geneid:8330532	3.3.1.1	52283|51735
ami:Amir_6324	ncbi-geneid:8330535	5.3.1.8	51182
ami:Amir_6327	ncbi-geneid:8330538	5.4.2.8	53738|53738|53738|55957
ami:Amir_6333	ncbi-geneid:8330544	2.7.8.28	142338
ami:Amir_6334	ncbi-geneid:8330545	6.3.2.31|6.3.2.34	144010|55469
ami:Amir_6337	ncbi-geneid:8330548	2.7.7.13	53448
ami:Amir_6346	ncbi-geneid:8330557	1.1.1.133	51735
ami:Amir_6347	ncbi-geneid:8330558	4.2.1.46	51735
ami:Amir_6367	ncbi-geneid:8330578	4.1.1.21|5.4.99.18	52255
ami:Amir_6368	ncbi-geneid:8330579	4.1.1.21|6.3.4.18	56059|52440|51246
ami:Amir_6387	ncbi-geneid:8330598	4.1.3.4	51569
ami:Amir_6389	ncbi-geneid:8330600	6.3.4.15	55681|50037
ami:Amir_6390	ncbi-geneid:8330601	6.4.1.3	52096|52096
ami:Amir_6396	ncbi-geneid:8330607	6.3.4.14	56059|52440|51246|51230
ami:Amir_6404	ncbi-geneid:8330615	1.8.1.4	51905|55424
ami:Amir_6409	ncbi-geneid:8330620	2.7.1.30	53067|53067
ami:Amir_6411	ncbi-geneid:8330622	1.1.5.3	51905
ami:Amir_6414	ncbi-geneid:8330625	3.5.1.-	53187|55031
ami:Amir_6417	ncbi-geneid:8330628	2.7.-.-	52540
ami:Amir_6418	ncbi-geneid:8330629	5.4.99.2	51703|52242
ami:Amir_6419	ncbi-geneid:8330630	5.4.99.2	51703
ami:Amir_6421	ncbi-geneid:8330632	2.4.2.1	53167
ami:Amir_6422	ncbi-geneid:8330633	5.4.2.8	53738|53738|53738|55957
ami:Amir_6429	ncbi-geneid:8330640	2.4.2.9	53271
ami:Amir_6446	ncbi-geneid:8330657	3.5.4.4	51556
ami:Amir_6449	ncbi-geneid:8330660	2.4.2.4	52418|54680|47648
ami:Amir_6450	ncbi-geneid:8330661	3.5.4.5	53927
ami:Amir_6453	ncbi-geneid:8330664	3.6.3.17	52540|52540
ami:Amir_6464	ncbi-geneid:8330675	1.3.99.1	51905|46977|56425
ami:Amir_6465	ncbi-geneid:8330676	1.3.99.1	46548|54292
ami:Amir_6466	ncbi-geneid:8330677	3.4.16.4	56601
ami:Amir_6470	ncbi-geneid:8330681	6.1.1.2	52374
ami:Amir_6472	ncbi-geneid:8330683	2.5.1.-	102114|102114
ami:Amir_6475	ncbi-geneid:8330686	3.1.11.2	56219
ami:Amir_6478	ncbi-geneid:8330689	1.1.1.42	53659
ami:Amir_6491	ncbi-geneid:8330703	3.1.3.25	56655
ami:Amir_6492	ncbi-geneid:8330704	1.1.1.37	56327|51735
ami:Amir_6498	ncbi-geneid:8330710	3.5.4.9|1.5.1.5	51735|53223
ami:Amir_6503	ncbi-geneid:8330715	3.5.4.10|2.1.2.3	53927|52335
ami:Amir_6504	ncbi-geneid:8330716	2.1.2.2	53328
ami:Amir_6507	ncbi-geneid:8330719	6.2.1.5	52210|51735
ami:Amir_6508	ncbi-geneid:8330720	6.2.1.5	56059|52210
ami:Amir_6513	ncbi-geneid:8330725	3.6.4.12	52540
ami:Amir_6529	ncbi-geneid:8330741	6.3.5.2	52402|52317|54810
ami:Amir_6532	ncbi-geneid:8330744	1.1.3.6	51905
ami:Amir_6534	ncbi-geneid:8330746	1.1.1.205	51412
ami:Amir_6535	ncbi-geneid:8330747	1.1.1.37|1.1.1.205	51412|54631
ami:Amir_6546	ncbi-geneid:8330758	3.4.24.57	53067
ami:Amir_6547	ncbi-geneid:8330759	2.3.1.128	55729
ami:Amir_6556	ncbi-geneid:8330768	5.1.1.1	51419|50621
ami:Amir_6558	ncbi-geneid:8330770	2.6.1.16	53697|56235
ami:Amir_6563	ncbi-geneid:8330775	5.4.2.10	53738|53738|53738|55957
ami:Amir_6573	ncbi-geneid:8330785	3.4.21.-	52743
ami:Amir_6581	ncbi-geneid:8330793	5.4.99.12	55120
ami:Amir_6583	ncbi-geneid:8330795	2.7.7.6	56553|55257|47789
ami:Amir_6592	ncbi-geneid:8330804	3.4.11.18	55920
ami:Amir_6593	ncbi-geneid:8330805	2.7.4.3	52540
ami:Amir_6616	ncbi-geneid:8330828	2.7.7.4	52540|50465|50447
ami:Amir_6626	ncbi-geneid:8330838	2.7.7.6	64484
ami:Amir_6627	ncbi-geneid:8330839	2.7.7.6	64484
ami:Amir_6654	ncbi-geneid:8330870	2.7.7.24	53448
ami:Amir_6656	ncbi-geneid:8330872	1.6.5.3	54862
ami:Amir_6663	ncbi-geneid:8330879	4.2.1.17	52096
ami:Amir_6664	ncbi-geneid:8330880	1.2.7.3	52518|53323|52922
ami:Amir_6665	ncbi-geneid:8330881	1.2.7.3	52518
ami:Amir_6668	ncbi-geneid:8330884	2.5.1.30	48576
ami:Amir_6674	ncbi-geneid:8330890	1.6.5.3	54862
ami:Amir_6676	ncbi-geneid:8330892	1.6.5.3	53706|54862|54292|50692
ami:Amir_6677	ncbi-geneid:8330893	1.6.99.5|1.6.5.3	142019|140490|142984
ami:Amir_6678	ncbi-geneid:8330894	1.6.5.3	52833
ami:Amir_6679	ncbi-geneid:8330895	1.6.99.5|1.6.5.3	56762
ami:Amir_6680	ncbi-geneid:8330896	1.6.5.3	143243
ami:Amir_6681	ncbi-geneid:8330897	1.6.99.5|1.6.5.3	56770
ami:Amir_6684	ncbi-geneid:8330900	2.1.1	53335
ami:Amir_6685	ncbi-geneid:8330901	3.1.3.25	56655
ami:Amir_6694	ncbi-geneid:8330910	5.4.4.2	56322
ami:Amir_6696	ncbi-geneid:8330912	2.5.1.47	53686
ami:Amir_6700	ncbi-geneid:8330916	6.2.1.26	56801
ami:Amir_6701	ncbi-geneid:8330917	4.1.3.36	52096
ami:Amir_6702	ncbi-geneid:8330918	4.1.1.71|2.2.1.9	52518|52518
ami:Amir_6719	ncbi-geneid:8330935	5.4.3.8	53383
ami:Amir_6727	ncbi-geneid:8330943	4.2.1.24	51569
ami:Amir_6728	ncbi-geneid:8330944	2.1.1.107|4.2.1.75	69618|53790
ami:Amir_6729	ncbi-geneid:8330945	2.5.1.61	53850|54782
ami:Amir_6730	ncbi-geneid:8330946	1.2.1.70	69742|51735|69075
ami:Amir_6735	ncbi-geneid:8330951	6.2.1.3	56801
ami:Amir_6740	ncbi-geneid:8330956	5.1.3.2	51735
ami:Amir_6743	ncbi-geneid:8330959	1.5.1.2	48179|51735
ami:Amir_6748	ncbi-geneid:8330964	3.6.1.11|3.6.1.40	53067|53067
ami:Amir_6750	ncbi-geneid:8330966	2.7.13.3	55874|47384
ami:Amir_6753	ncbi-geneid:8330969	5.4.2.1
ami:Amir_6761	ncbi-geneid:8330977	1.1.1.158	56176|56194
ami:Amir_6765	ncbi-geneid:8330981	3.5.1.10	53328|55021
ami:Amir_6770	ncbi-geneid:8330986	3.2.-.-	52317
ami:Amir_6775	ncbi-geneid:8330991	2.1.1.77	53335
ami:Amir_6777	ncbi-geneid:8330993	2.6.1.17	53383
ami:Amir_6798	ncbi-geneid:8331017	3.6.3.4	56784|81653|55008|81665
ami:Amir_6807	ncbi-geneid:8331027	1.1.1.90	50129|51735
ami:Amir_6818	ncbi-geneid:8331038	3.6.3.27	52540
ami:Amir_6828	ncbi-geneid:8331048	2.8.1.1|2.8.1.2	52821|52821
ami:Amir_6835	ncbi-geneid:8331055	4.1.3.38	56752
ami:Amir_6846	ncbi-geneid:8331066	3.7.1.-	52467|52518|52518
ami:Amir_6847	ncbi-geneid:8331067	5.3.1.-	51182
ami:Amir_6848	ncbi-geneid:8331068	2.7.1.92	53613
ami:Amir_6849	ncbi-geneid:8331069	3.6.3.17	52540
ami:Amir_6852	ncbi-geneid:8331072	4.2.1.44	51658
ami:Amir_6853	ncbi-geneid:8331073	1.1.1.18	51735|55347
ami:Amir_6858	ncbi-geneid:8331078	6.3.3.1	56042|55326
ami:Amir_6859	ncbi-geneid:8331079	2.4.2.14	53271|56235
ami:Amir_6874	ncbi-geneid:8331094	3.2.1.17	51445
ami:Amir_6875	ncbi-geneid:8331095	3.2.1.17	51445
ami:Amir_6876	ncbi-geneid:8331096	6.3.5.3	55326|56042|55326|56042
ami:Amir_6877	ncbi-geneid:8331097	6.3.5.3	52317
ami:Amir_6878	ncbi-geneid:8331098	6.3.5.3	82697
ami:Amir_6883	ncbi-geneid:8331103	6.3.2.6	56104
ami:Amir_6888	ncbi-geneid:8331108	4.3.2.2	48557
ami:Amir_6894	ncbi-geneid:8331114	4.1.2.5	53383
ami:Amir_6903	ncbi-geneid:8331123	6.3.4.13	56059|52440|51246
ami:Amir_6906	ncbi-geneid:8331126	3.1.4.46	51695
ami:Amir_6907	ncbi-geneid:8331127	1.14.14.5	51679
ami:Amir_6908	ncbi-geneid:8331128	6.3.4.4	52540
ami:Amir_6917	ncbi-geneid:8331137	4.1.2.13	51569
ami:Amir_6923	ncbi-geneid:8331143	2.7.1.2	53067
ami:Amir_6924	ncbi-geneid:8331144	3.5.1.25	51556|51338
ami:Amir_6927	ncbi-geneid:8331147	1.1.3.15	56176|55103
ami:Amir_6936	ncbi-geneid:8331156	2.4.2.10	53271
ami:Amir_6949	ncbi-geneid:8331169	1.3.1.74	53067|100920|53067|100934
ami:Amir_6959	ncbi-geneid:8331179	3.5.4.13	51283
ami:Amir_6963	ncbi-geneid:8331184	1.3.99.-	56645|47203
ami:Amir_6972	ncbi-geneid:8331193	2.3.1.9	53901|53901
ami:Amir_6973	ncbi-geneid:8331194	1.1.1.100	51735
ami:Amir_6981	ncbi-geneid:8331202	2.3.1.12	52777|51230|47005
ami:Amir_6982	ncbi-geneid:8331203	1.2.4.1	52518|52922
ami:Amir_6983	ncbi-geneid:8331204	1.2.4.1	52518
ami:Amir_6988	ncbi-geneid:8331209	3.6.3.21	52540
ami:Amir_6994	ncbi-geneid:8331215	4.1.1.32	53795|68923
ami:Amir_7000	ncbi-geneid:8331221	2.7.1.2	53067
ami:Amir_7016	ncbi-geneid:8331237	2.1.1.33	53335
ami:Amir_7031	ncbi-geneid:8331252	5.5.1.4	51735|55347
ami:Amir_7037	ncbi-geneid:8331258	3.1.21.2	51658
ami:Amir_7043	ncbi-geneid:8331264	3.6.4.12	52540|48024|55608|52540|51294
ami:Amir_7047	ncbi-geneid:8331268	2.7.7.7
ami:Amir_7063	ncbi-geneid:8331284	1.1.1.103	50129|51735
ami:Amir_7064	ncbi-geneid:8331285	2.3.1.29	53383
ami:Amir_7069	ncbi-geneid:8331290	2.7.3.9	51621|52009|47831
ami:Amir_7070	ncbi-geneid:8331291	2.7.1.15	53613
ami:Amir_7074	ncbi-geneid:8331295	6.1.1.4	52374|50677|47323
ami:Amir_7086	ncbi-geneid:8331307	1.8.1.9	51905
ami:Amir_7088	ncbi-geneid:8331309	3.5.1.28	53187|47090|47090
ami:Amir_7091	ncbi-geneid:8331312	6.3.2.4	56059|52440
ami:Amir_7094	ncbi-geneid:8331315	2.1.1.170	53335
ami:Amir_7099	ncbi-geneid:8331320	3.1.26.5	54211
