# Supplementary material for: Tracing the Repertoire of Promiscuous Enzymes along the Metabolic Pathways in Archaeal Organisms
Source: Life (Basel). 2017 Jul 13;7(3):30. doi: 10.3390/life7030030 (PMC5617955; doi:10.3390/life7030030)
Supplement: Supplementary file 1 [file life-07-00030-s001.zip › Table_S2/amr.txt]

KEGGID	NCBIGI	ECs	SFamilyID
amr:AM1_0003	ncbi-geneid:5678840	3.6.1.-	55811|46785
amr:AM1_0005	ncbi-geneid:5678842	3.2.-.-	101478
amr:AM1_0010	ncbi-geneid:5678847	5.4.99.5	55298
amr:AM1_0011	ncbi-geneid:5678848	3.4.21.-	52096
amr:AM1_0036	ncbi-geneid:5678873	3.1.-.-	53098
amr:AM1_0091	ncbi-geneid:5678928	4.2.1.1	51069
amr:AM1_0110	ncbi-geneid:5678947	4.1.1.36|6.3.2.5	102645|52507
amr:AM1_0131	ncbi-geneid:5678967	3.6.4.13	52540
amr:AM1_0133	ncbi-geneid:5678969	1.6.5.3	143243
amr:AM1_0134	ncbi-geneid:5678970	5.5.1.4	51735|55347
amr:AM1_0140	ncbi-geneid:5678976	2.7.1.2	53067
amr:AM1_0141	ncbi-geneid:5678977	1.16.1.1	51905|55424
amr:AM1_0142	ncbi-geneid:5678978	3.2.1.20	51445
amr:AM1_0149	ncbi-geneid:5678985	1.17.7.1	56014
amr:AM1_0174	ncbi-geneid:5679010	3.6.3.27	52540
amr:AM1_0188	ncbi-geneid:5679024	2.5.1.15	51717
amr:AM1_0284	ncbi-geneid:5679120	3.6.4.-	52540
amr:AM1_0336	ncbi-geneid:5679168	6.3.1.2	55931
amr:AM1_0350	ncbi-geneid:5679182	1.8.4.8	52402
amr:AM1_0365	ncbi-geneid:5679197	3.5.1.2	56601
amr:AM1_0393	ncbi-geneid:5679224	5.1.3.-	51735
amr:AM1_0403	ncbi-geneid:5679234	5.1.3.13	51182
amr:AM1_0404	ncbi-geneid:5679235	2.7.7.24	53448
amr:AM1_0405	ncbi-geneid:5679236	4.2.1.46	51735
amr:AM1_0406	ncbi-geneid:5679237	2.7.1.25	52540
amr:AM1_0408	ncbi-geneid:5679239	2.1.1.72	53335
amr:AM1_0409	ncbi-geneid:5679240	2.4.2.10	53271
amr:AM1_0412	ncbi-geneid:5679243	4.1.1.20	51419|50621
amr:AM1_0414	ncbi-geneid:5679245	2.5.1.31	64005
amr:AM1_0425	ncbi-geneid:5679256	3.6.1.-	52540|50249
amr:AM1_0427	ncbi-geneid:5679258	3.1.3.18	56784
amr:AM1_0430	ncbi-geneid:5679261	6.3.3.1	56042|55326
amr:AM1_0439	ncbi-geneid:5679270	2.3.1.54	51998
amr:AM1_0440	ncbi-geneid:5679271	2.7.9.2	56059|51621|52009
amr:AM1_0441	ncbi-geneid:5679272	1.97.1.4	102114
amr:AM1_0442	ncbi-geneid:5679273	1.2.1.10|1.1.1.1	56796|53720
amr:AM1_0444	ncbi-geneid:5679275	2.7.1.40	51621|50800
amr:AM1_0445	ncbi-geneid:5679276	2.7.2.1	53067|53067
amr:AM1_0450	ncbi-geneid:5679281	1.10.99.1	50022|52799
amr:AM1_0457	ncbi-geneid:5679288	1.97.1.4	102114
amr:AM1_0460	ncbi-geneid:5679291	1.8.1.9	51905
amr:AM1_0465	ncbi-geneid:5679296	1.14.13.81	47240
amr:AM1_0466	ncbi-geneid:5679297	1.14.99.3	48613
amr:AM1_0467	ncbi-geneid:5679298	1.3.99.22	102114
amr:AM1_0511	ncbi-geneid:5679340	1.15.1.1	109770
amr:AM1_0523	ncbi-geneid:5679352	2.1.4.1	55909
amr:AM1_0533	ncbi-geneid:5679362	6.6.1.1	52540|53300
amr:AM1_0549	ncbi-geneid:5679377	5.4.3.8	53383
amr:AM1_0559	ncbi-geneid:5679387	3.6.1.11|3.6.1.40	109604|53067|53067
amr:AM1_0563	ncbi-geneid:5679390	1.1.1.267	55347|51735|69055
amr:AM1_0574	ncbi-geneid:5679402	2.3.1.79	51161
amr:AM1_0581	ncbi-geneid:5679410	2.4.1.182	53756
amr:AM1_0583	ncbi-geneid:5679411	2.3.1.129	51161
amr:AM1_0584	ncbi-geneid:5679413	4.2.1.-	54637
amr:AM1_0586	ncbi-geneid:5679414	3.5.1.-	54211|54211
amr:AM1_0588	ncbi-geneid:5679416	6.3.2.6	56104
amr:AM1_0590	ncbi-geneid:5679418	3.1.3.25	56655
amr:AM1_0594	ncbi-geneid:5679422	1.20.4.1	52788
amr:AM1_0598	ncbi-geneid:5679426	6.1.1.14	109604
amr:AM1_0602	ncbi-geneid:5679430	5.1.1.3	53681|53681
amr:AM1_0603	ncbi-geneid:5679431	5.2.1.8	50891|101112
amr:AM1_0604	ncbi-geneid:5679432	2.7.4.16	55326|56042
amr:AM1_0608	ncbi-geneid:5679436	4.1.99.12|3.5.4.25	55821|142695
amr:AM1_0609	ncbi-geneid:5679437	1.2.1	55347|51735
amr:AM1_0615	ncbi-geneid:5679443	1.3.3.3	102886
amr:AM1_0617	ncbi-geneid:5679445	2.4.2.28	53167
amr:AM1_0630	ncbi-geneid:5679458	3.4.21.-	52743
amr:AM1_0637	ncbi-geneid:5679465	2.7.2.3	53748
amr:AM1_0642	ncbi-geneid:5679470	6.1.1.21	55681|52954
amr:AM1_0649	ncbi-geneid:5679477	3.2.2.-|4.2.99.18	46946|81624|57716
amr:AM1_0652	ncbi-geneid:5679480	2.3.1.15	53659
amr:AM1_0653	ncbi-geneid:5679481	2.3.1.180	53901
amr:AM1_0672	ncbi-geneid:5679501	3.1.21.3	52540|52540
amr:AM1_0678	ncbi-geneid:5679506	3.1.21.3	116734|116734
amr:AM1_0679	ncbi-geneid:5679507	2.1.1.72	53335
amr:AM1_0696	ncbi-geneid:5679524	1.2.4.1	52518|52922
amr:AM1_0697	ncbi-geneid:5679525	4.1.99.3	48173|52425
amr:AM1_0702	ncbi-geneid:5679530	4.6.1.1	55073
amr:AM1_0705	ncbi-geneid:5679533	2.3.3.13	51569|110921
amr:AM1_0754	ncbi-geneid:5679581	2.1.1.-	75217
amr:AM1_0765	ncbi-geneid:5679592	2.5.1.18	52833|47616
amr:AM1_0769	ncbi-geneid:5679596	2.1.2.2	56059|52440|51246
amr:AM1_0770	ncbi-geneid:5679597	2.7.2.4	53633|55021|55021|55021|55021
amr:AM1_0777	ncbi-geneid:5679604	2.3.1.183	55729
amr:AM1_0782	ncbi-geneid:5679609	2.7.1.23	111331
amr:AM1_0791	ncbi-geneid:5679618	1.5.1.20	51730
amr:AM1_0803	ncbi-geneid:5679629	1.1.1.133	51735
amr:AM1_0807	ncbi-geneid:5679634	2.7.6.1	53271
amr:AM1_0830	ncbi-geneid:5679657	2.5.1.17	52540|52540
amr:AM1_0836	ncbi-geneid:5679663	2.5.1.1|2.5.1.10|2.5.1.29	48576
amr:AM1_0847	ncbi-geneid:5679674	2.4.1.129	56601|56519
amr:AM1_0849	ncbi-geneid:5679676	2.1.1.-	53335|81799
amr:AM1_0850	ncbi-geneid:5679678	1.14.99.3	48613
amr:AM1_0857	ncbi-geneid:5679684	5.4.99.18	52255
amr:AM1_0858	ncbi-geneid:5679685	5.1.1.1	51419|50621
amr:AM1_0859	ncbi-geneid:5679686	2.5.1.18	47616|52833
amr:AM1_0876	ncbi-geneid:5679702	1.8.4.8	52402
amr:AM1_0891	ncbi-geneid:5679717	3.6.3.14	81336
amr:AM1_0892	ncbi-geneid:5679718	3.6.3.14	81333
amr:AM1_0895	ncbi-geneid:5679721	3.6.3.14	47928
amr:AM1_0896	ncbi-geneid:5679722	3.6.3.14	52540|47917|50615
amr:AM1_0897	ncbi-geneid:5679723	3.6.3.14	52943
amr:AM1_0898	ncbi-geneid:5679724	1.1.1.85	53659
amr:AM1_0902	ncbi-geneid:5679728	3.6.1.-	52540
amr:AM1_0904	ncbi-geneid:5679731	4.2.1.33|4.2.1.35	52016
amr:AM1_0920	ncbi-geneid:5679746	4.2.3.1	53686
amr:AM1_0935	ncbi-geneid:5679761	2.3.1.30	51161
amr:AM1_0940	ncbi-geneid:5679766	6.3.5.6|6.3.5.7	55931|89095
amr:AM1_0942	ncbi-geneid:5679768	3.5.4.1	53927
amr:AM1_0943	ncbi-geneid:5679769	2.5.1.7	55205
amr:AM1_0948	ncbi-geneid:5679774	2.5.1.18	52833|47616
amr:AM1_0949	ncbi-geneid:5679775	1.2.1.12	55347|51735
amr:AM1_0950	ncbi-geneid:5679776	2.7.1.40	51621|52935|50800
amr:AM1_0951	ncbi-geneid:5679777	3.6.3.8	81665|56784|81660|81653
amr:AM1_0955	ncbi-geneid:5679780	3.6.3.4	56784|81653|55008|81665
amr:AM1_0963	ncbi-geneid:5679789	2.5.1.31	64005
amr:AM1_0975	ncbi-geneid:5679800	1.14.13.9	51905
amr:AM1_0995	ncbi-geneid:5679821	6.3.5.2	52317
amr:AM1_0996	ncbi-geneid:5679822	2.4.1.18	51445|51011|81296|81296
amr:AM1_1002	ncbi-geneid:5679828	2.3.1.30	51161
amr:AM1_1006	ncbi-geneid:5679832	1.2.1.41	53720
amr:AM1_1010	ncbi-geneid:5679835	2.5.1.78	52121
amr:AM1_1013	ncbi-geneid:5679838	2.7.7.19	64182|81891|54631|81301
amr:AM1_1016	ncbi-geneid:5679841	3.6.3.-	52540
amr:AM1_1037	ncbi-geneid:5679862	6.1.1.4	52374|50677|47323
amr:AM1_1062	ncbi-geneid:5679887	3.4.11.18	55920
amr:AM1_1068	ncbi-geneid:5679893	2.5.1.72	142754
amr:AM1_1070	ncbi-geneid:5679895	1.1.3.15	56176|55103
amr:AM1_1078	ncbi-geneid:5679903	2.3.1.179	53901|53901
amr:AM1_1081	ncbi-geneid:5679906	5.2.1.8	50891
amr:AM1_1092	ncbi-geneid:5679916	3.4.19.5	56235
amr:AM1_1094	ncbi-geneid:5679919	2.3.1.35|2.3.1.1	56266
amr:AM1_1108	ncbi-geneid:5679933	2.2.1.9	52518|52518
amr:AM1_1109	ncbi-geneid:5679934	5.4.4.2	56322
amr:AM1_1113	ncbi-geneid:5679938	2.7.1.23	111331
amr:AM1_1118	ncbi-geneid:5679943	2.4.1.21	53756
amr:AM1_1138	ncbi-geneid:5679963	5.4.2.1
amr:AM1_1139	ncbi-geneid:5679964	4.2.3.5	103263
amr:AM1_1159	ncbi-geneid:5679982	2.7.1.33
amr:AM1_1161	ncbi-geneid:5679984	1.11.1.15	52833
amr:AM1_1182	ncbi-geneid:5680005	2.5.1.18	47616|52833
amr:AM1_1187	ncbi-geneid:5680010	6.5.1.2
amr:AM1_1191	ncbi-geneid:5680014	1.3.1.33	51735
amr:AM1_1194	ncbi-geneid:5680017	4.2.1.84	56209
amr:AM1_1195	ncbi-geneid:5680018	4.2.1.84	50090
amr:AM1_1221	ncbi-geneid:5680044	2.8.1.7|4.4.1.16	53383
amr:AM1_1230	ncbi-geneid:5680053	2.5.1.18	47616|52833
amr:AM1_1245	ncbi-geneid:5680068	4.2.3.1	53686
amr:AM1_1251	ncbi-geneid:5680074	5.4.99.12	55120
amr:AM1_1253	ncbi-geneid:5680076	2.7.7.6	56553|55257|47789
amr:AM1_1256	ncbi-geneid:5680079	2.1.1.13	82282|56507|51717|52242|47644
amr:AM1_1261	ncbi-geneid:5680084	3.1.4.46	51695
amr:AM1_1274	ncbi-geneid:5680097	1.1.1.95	51735|52283|143548|55021
amr:AM1_1275	ncbi-geneid:5680098	2.1.1.-	53335
amr:AM1_1283	ncbi-geneid:5680106	1.3.99.22	102114
amr:AM1_1347	ncbi-geneid:5680168	4.2.1.20	51366
amr:AM1_1350	ncbi-geneid:5680171	2.3.1.-	51161
amr:AM1_1352	ncbi-geneid:5680173	1.2.4.1	52518
amr:AM1_1353	ncbi-geneid:5680174	3.6.1.-	55811
amr:AM1_1366	ncbi-geneid:5680187	3.1.3.71	142823
amr:AM1_1371	ncbi-geneid:5680192	1.6.5.3	56770
amr:AM1_1373	ncbi-geneid:5680193	6.1.1.20	55681|46589
amr:AM1_1376	ncbi-geneid:5680197	3.4.24.70	55486
amr:AM1_1389	ncbi-geneid:5680210	2.5.1.54	51569
amr:AM1_1394	ncbi-geneid:5680215	4.2.1.2	48557
amr:AM1_1399	ncbi-geneid:5680220	5.1.3.1	51366
amr:AM1_1404	ncbi-geneid:5680225	6.3.2.13	53623|53244|63418
amr:AM1_1417	ncbi-geneid:5680238	2.7.9.3	56042|55326|51905|51905
amr:AM1_1427	ncbi-geneid:5680247	3.1.3.18	56784
amr:AM1_1428	ncbi-geneid:5680248	3.6.4.12	52540
amr:AM1_1430	ncbi-geneid:5680250	4.1.3.27	52317
amr:AM1_1434	ncbi-geneid:5680254	6.3.5.3	52317
amr:AM1_1435	ncbi-geneid:5680255	6.3.5.3	82697
amr:AM1_1441	ncbi-geneid:5680261	3.4.24.57	53067|53067
amr:AM1_1444	ncbi-geneid:5680264	1.18.-.-	53807
amr:AM1_1445	ncbi-geneid:5680265	1.18.-.-	52540
amr:AM1_1461	ncbi-geneid:5680281	2.6.1.11	53383
amr:AM1_1490	ncbi-geneid:5680310	2.4.2.9	53271
amr:AM1_1491	ncbi-geneid:5680311	5.-.-.-	51905
amr:AM1_1497	ncbi-geneid:5680317	6.3.1.2	55931|54368
amr:AM1_1506	ncbi-geneid:5680326	4.1.2.13	51569
amr:AM1_1509	ncbi-geneid:5680329	2.1.1.-	75217
amr:AM1_1514	ncbi-geneid:5680334	5.3.1.16	51366
amr:AM1_1525	ncbi-geneid:5680345	6.3.2.9	53623|53244|51984
amr:AM1_1532	ncbi-geneid:5680352	2.1.2.10	103025|101790
amr:AM1_1539	ncbi-geneid:5680359	1.18.-.-	53807
amr:AM1_1540	ncbi-geneid:5680360	6.1.1.3	55681|55186|52954
amr:AM1_1573	ncbi-geneid:5680392	2.9.1.-	52821
amr:AM1_1585	ncbi-geneid:5680404	1.1.1.219	51735
amr:AM1_1608	ncbi-geneid:5680427	2.5.1.18	47616|52833
amr:AM1_1621	ncbi-geneid:5680439	4.2.1.17	52096
amr:AM1_1630	ncbi-geneid:5680448	4.2.1.3	53732|52016|74778
amr:AM1_1636	ncbi-geneid:5685206	4.4.1.15	53686
amr:AM1_1638	ncbi-geneid:5680454	5.3.1.24	51366
amr:AM1_1640	ncbi-geneid:5680456	1.3.3.1	51395
amr:AM1_1643	ncbi-geneid:5680459	5.4.2.1	64158|53649
amr:AM1_1645	ncbi-geneid:5680461	2.7.9.2	56059|51621|52009
amr:AM1_1655	ncbi-geneid:5680470	2.2.1.2	51569
amr:AM1_1658	ncbi-geneid:5680474	4.1.1.19	51419|50621
amr:AM1_1662	ncbi-geneid:5680478	1.4.7.1	51395|56235|69336
amr:AM1_1676	ncbi-geneid:5680492	3.1.13.5
amr:AM1_1685	ncbi-geneid:5680501	2.4.1.213	53756
amr:AM1_1688	ncbi-geneid:5680504	2.7.1.30	53067|53067
amr:AM1_1694	ncbi-geneid:5680510	2.7.1.91	111331
amr:AM1_1698	ncbi-geneid:5680514	2.8.1.8	102114
amr:AM1_1701	ncbi-geneid:5680517	2.-.-.-	102114
amr:AM1_1702	ncbi-geneid:5680518	3.6.4.13	52540
amr:AM1_1705	ncbi-geneid:5680521	3.1.26.12	50249
amr:AM1_1706	ncbi-geneid:5680522	3.1.1.45	53474
amr:AM1_1717	ncbi-geneid:5685197	3.1.26.3	69065|54768
amr:AM1_1720	ncbi-geneid:5680536	6.3.4.-	52402|82829
amr:AM1_1731	ncbi-geneid:5680547	2.5.1.16	53335
amr:AM1_1733	ncbi-geneid:5680549	2.8.1.6	102114
amr:AM1_1736	ncbi-geneid:5680551	6.1.1.2	52374
amr:AM1_1737	ncbi-geneid:5680554	6.3.2.12|6.3.2.17	53623|53244
amr:AM1_1752	ncbi-geneid:5680568	2.7.1.148	54211|55060
amr:AM1_1753	ncbi-geneid:5680569	2.1.1.182	53335
amr:AM1_1783	ncbi-geneid:5680599	4.1.1.39	55239
amr:AM1_1785	ncbi-geneid:5680601	4.1.1.39	51649|54966
amr:AM1_1789	ncbi-geneid:5680605	2.3.1.-	56317
amr:AM1_1791	ncbi-geneid:5680607	5.2.1.8	54534
amr:AM1_1792	ncbi-geneid:5680608	3.4.21.53	88697
amr:AM1_1799	ncbi-geneid:5680615	1.1.1.158	56176|56194
amr:AM1_1800	ncbi-geneid:5680616	6.3.2.8	53623|53244|51984
amr:AM1_1801	ncbi-geneid:5680617	2.1.1.-	75217
amr:AM1_1804	ncbi-geneid:5680620	3.5.2.6	56601
amr:AM1_1831	ncbi-geneid:5680647	3.6.3.4	56784|81653|55008|81665
amr:AM1_1832	ncbi-geneid:5680648	3.4.16.4|3.4.21	56601
amr:AM1_1839	ncbi-geneid:5680655	4.2.1.51	53850|55021
amr:AM1_1842	ncbi-geneid:5680658	2.1.1.130|2.1.1.151	53790
amr:AM1_1864	ncbi-geneid:5680680	1.2.1.16	53720
amr:AM1_1865	ncbi-geneid:5680681	2.2.1.6	52518|52518|52467
amr:AM1_1867	ncbi-geneid:5680683	1.1.1.205	51412
amr:AM1_1874	ncbi-geneid:5680690	3.2.-.-	52317
amr:AM1_1880	ncbi-geneid:5680696	2.6.1.83	53383
amr:AM1_1883	ncbi-geneid:5680699	2.1.3.2	53671
amr:AM1_1915	ncbi-geneid:5680730	6.3.5.4	56235|52402
amr:AM1_1922	ncbi-geneid:5680737	3.5.1.-	53187|55031
amr:AM1_1924	ncbi-geneid:5680739	3.2.-.-	101478
amr:AM1_1930	ncbi-geneid:5680744	2.1.1.33	53335
amr:AM1_1929	ncbi-geneid:5680745	2.7.7.27	53448|51161
amr:AM1_1932	ncbi-geneid:5680747	1.1.1.193	53597
amr:AM1_1938	ncbi-geneid:5680753	2.1.2.1	53383
amr:AM1_1943	ncbi-geneid:5680758	4.2.1.10	52304
amr:AM1_1946	ncbi-geneid:5680761	2.3.1.128	55729
amr:AM1_1957	ncbi-geneid:5680772	2.5.1.3	51391
amr:AM1_1959	ncbi-geneid:5680774	4.99.1.1	53800|103511
amr:AM1_1961	ncbi-geneid:5680776	1.10.99.1	50022
amr:AM1_1962	ncbi-geneid:5680777	1.11.1.5	46626|46626
amr:AM1_1969	ncbi-geneid:5680784	2.7.6.3	55083
amr:AM1_1972	ncbi-geneid:5680787	3.6.1.13	55811
amr:AM1_1983	ncbi-geneid:5680798	2.5.1.9	63380|63380
amr:AM1_2009	ncbi-geneid:5680824	4.99.1.3	53800
amr:AM1_2014	ncbi-geneid:5680828	1.2.1.41	53720
amr:AM1_2017	ncbi-geneid:5680831	4.2.-.-	53697
amr:AM1_2020	ncbi-geneid:5680834	6.1.1.22	55681|50249
amr:AM1_2022	ncbi-geneid:5680836	2.4.1.21	53756
amr:AM1_2028	ncbi-geneid:5680842	2.6.1.66	53383
amr:AM1_2033	ncbi-geneid:5680847	6.3.5.6|6.3.5.7	75304
amr:AM1_2036	ncbi-geneid:5680849	4.1.1.-	50475|143968
amr:AM1_2043	ncbi-geneid:5680857	5.99.1.2	56712
amr:AM1_2045	ncbi-geneid:5680859	1.18.1.2	52343|63380
amr:AM1_2046	ncbi-geneid:5680860	1.3.1.83	51905
amr:AM1_2048	ncbi-geneid:5680862	2.1.2.11	51621
amr:AM1_2049	ncbi-geneid:5680863	2.4.2.-	52317
amr:AM1_2061	ncbi-geneid:5680875	1.1.1.3	55347|51735|55021
amr:AM1_2069	ncbi-geneid:5680883	6.1.1.11	55681|46589
amr:AM1_2070	ncbi-geneid:5680884	3.4.21.-	52096
amr:AM1_2083	ncbi-geneid:5680897	3.4.21.102	52096|50156
amr:AM1_2085	ncbi-geneid:5680899	1.11.1.5	46626|46626
amr:AM1_2091	ncbi-geneid:5680905	1.1.1.44	48179|51735
amr:AM1_2103	ncbi-geneid:5680917	2.4.1.25	51445
amr:AM1_2114	ncbi-geneid:5680928	2.4.1.1	53756
amr:AM1_2115	ncbi-geneid:5680929	1.8.4.12	51316
amr:AM1_2118	ncbi-geneid:5680932	2.2.1.6	55021|55021
amr:AM1_2122	ncbi-geneid:5680936	6.4.1.2|6.3.4.14	56059|52440|51246
amr:AM1_2130	ncbi-geneid:5680944	3.4.24.-	52540|140990
amr:AM1_2136	ncbi-geneid:5680949	3.5.1.28	53187
amr:AM1_2135	ncbi-geneid:5680950	1.1.1.37	56327|51735
amr:AM1_2147	ncbi-geneid:5680961	6.2.1.3	56801
amr:AM1_2148	ncbi-geneid:5680962	1.1.1.35	52096|51735|48179|48179
amr:AM1_2149	ncbi-geneid:5680963	2.3.1.16	53901|53901
amr:AM1_2150	ncbi-geneid:5680964	1.3.99.-	56645|47203
amr:AM1_2151	ncbi-geneid:5680965	2.7.7.7	56672|88723|53098|47807
amr:AM1_2156	ncbi-geneid:5680970	3.1.3.-
amr:AM1_2157	ncbi-geneid:5680971	2.3.3.1	48256
amr:AM1_2159	ncbi-geneid:5680973	1.6.5.3	54862
amr:AM1_2170	ncbi-geneid:5680984	2.7.7.13|5.4.2.8	53448|51161|53738|55957|53738
amr:AM1_2172	ncbi-geneid:5680986	6.3.4.13	56059|52440|51246
amr:AM1_2188	ncbi-geneid:5681002	2.7.7.33	53448
amr:AM1_2189	ncbi-geneid:5681003	4.2.1.45	51735
amr:AM1_2190	ncbi-geneid:5681004	5.1.3.13	51182
amr:AM1_2191	ncbi-geneid:5681005	5.1.3.2	51735
amr:AM1_2193	ncbi-geneid:5681007	5.3.1.13	53697
amr:AM1_2194	ncbi-geneid:5681008	2.7.7.38	53448
amr:AM1_2195	ncbi-geneid:5681009	2.5.1.55	51569
amr:AM1_2196	ncbi-geneid:5681010	3.1.3.45	56784
amr:AM1_2228	ncbi-geneid:5681042	3.5.5.7	56317
amr:AM1_2236	ncbi-geneid:5681050	2.1.1.72	53335
amr:AM1_2237	ncbi-geneid:5681051	3.1.21.3	52540|52540
amr:AM1_2262	ncbi-geneid:5681077	2.6.1.44|2.6.1.45|2.6.1.51	53383
amr:AM1_2282	ncbi-geneid:5681095	2.7.7.27	53448|51161
amr:AM1_2283	ncbi-geneid:5681096	3.1.3.11|3.1.3.37	56655
amr:AM1_2292	ncbi-geneid:5681105	2.7.7.7	52540|48019
amr:AM1_2293	ncbi-geneid:5681106	3.2.1.1	51445|51011
amr:AM1_2295	ncbi-geneid:5681108	1.14.13.81	47240
amr:AM1_2296	ncbi-geneid:5681109	2.3.1.47	53383
amr:AM1_2306	ncbi-geneid:5681119	1.-.-.-	51735
amr:AM1_2307	ncbi-geneid:5681120	3.6.1.1	50324
amr:AM1_2309	ncbi-geneid:5681122	2.5.1.19	55205
amr:AM1_2311	ncbi-geneid:5681124	3.4.16.4|3.4.21	56601
amr:AM1_2314	ncbi-geneid:5681127	6.1.1.10	52374|47323
amr:AM1_2321	ncbi-geneid:5681134	6.1.1.15	55681|52954|55826
amr:AM1_2330	ncbi-geneid:5681143	3.4.21.92	52096
amr:AM1_2331	ncbi-geneid:5681144	3.4.21.92	52096
amr:AM1_2333	ncbi-geneid:5681146	4.1.3.-	55298|48600
amr:AM1_2337	ncbi-geneid:5681150	5.4.99.12	55120|55174
amr:AM1_2347	ncbi-geneid:5681160	2.7.9.2	51621|52009|56059
amr:AM1_2349	ncbi-geneid:5681162	5.1.1.7	54506|54506
amr:AM1_2357	ncbi-geneid:5681170	1.14.13.9	51905
amr:AM1_2358	ncbi-geneid:5681171	4.1.1.11	50692
amr:AM1_2361	ncbi-geneid:5681174	3.6.3.-	52540
amr:AM1_2365	ncbi-geneid:5681178	4.2.1.46	51735
amr:AM1_2366	ncbi-geneid:5681179	1.1.1.22	51735|52413|48179
amr:AM1_2367	ncbi-geneid:5681180	3.4.13.22	55166
amr:AM1_2374	ncbi-geneid:5681187	3.1.3.16	81606
amr:AM1_2375	ncbi-geneid:5681188	2.6.1.16	53697
amr:AM1_2383	ncbi-geneid:5681196	1.17.4.1	51998
amr:AM1_2384	ncbi-geneid:5681198	3.1.3.18	56784
amr:AM1_2401	ncbi-geneid:5681214	2.7.7.7
amr:AM1_2414	ncbi-geneid:5681226	2.7.4.3	52540
amr:AM1_2415	ncbi-geneid:5681227	5.3.1.6	100950|75445
amr:AM1_2417	ncbi-geneid:5681229	2.5.1.47	53686
amr:AM1_2422	ncbi-geneid:5681234	4.2.1.96	55248
amr:AM1_2423	ncbi-geneid:5681235	2.1.1.170	53335
amr:AM1_2428	ncbi-geneid:5681240	4.1.99.3	48173|52425
amr:AM1_2436	ncbi-geneid:5681248	3.4.24.-	140990|52540
amr:AM1_2444	ncbi-geneid:5681256	2.7.1.49|2.7.4.7	53613
amr:AM1_2463	ncbi-geneid:5681275	1.1.1.284|1.1.1.1	50129|51735|50129
amr:AM1_2483	ncbi-geneid:5681295	1.-.-.-	47240
amr:AM1_2491	ncbi-geneid:5681303	2.4.1.-	53756
amr:AM1_2492	ncbi-geneid:5681304	3.4.17.13	141986|52317
amr:AM1_2501	ncbi-geneid:5681314	3.2.2.23|4.2.99.18	81624|46946|57716
amr:AM1_2504	ncbi-geneid:5681316	2.7.13.3	55874|52833|47384
amr:AM1_2506	ncbi-geneid:5681318	2.7.11.1	56112|52540|52200
amr:AM1_2512	ncbi-geneid:5681324	2.7.7.7	89550|51294
amr:AM1_2514	ncbi-geneid:5681326	2.7.6.5	109604|81301|81271|55021
amr:AM1_2518	ncbi-geneid:5681330	3.5.1.28	53187
amr:AM1_2527	ncbi-geneid:5681339	2.7.7.13	53448
amr:AM1_2558	ncbi-geneid:5681370	3.6.1.31|3.5.4.19	141734|101386
amr:AM1_2562	ncbi-geneid:5681374	2.7.7.-	56731|57783
amr:AM1_2583	ncbi-geneid:5681395	2.1.1.37	53335
amr:AM1_2595	ncbi-geneid:5681407	6.3.2.4	56059
amr:AM1_2612	ncbi-geneid:5681424	6.3.5.3	55326|56042|55326|56042
amr:AM1_2613	ncbi-geneid:5681425	2.4.2.14	53271|56235
amr:AM1_2615	ncbi-geneid:5681427	6.1.1.9	52374|50677|47323|47323|46589
amr:AM1_2617	ncbi-geneid:5681429	5.2.1.8	54534
amr:AM1_2620	ncbi-geneid:5681432	6.3.2.1|2.7.4.14	52374|52540
amr:AM1_2621	ncbi-geneid:5681433	2.6.1.1	53383
amr:AM1_2626	ncbi-geneid:5681439	6.3.3.3	52540
amr:AM1_2635	ncbi-geneid:5681447	1.-.-.-	53335
amr:AM1_2637	ncbi-geneid:5681449	3.1.1.31	100950
amr:AM1_2650	ncbi-geneid:5681462	3.1.3.5	64167
amr:AM1_2652	ncbi-geneid:5681464	2.7.1.26|2.7.7.2	82114|52374
amr:AM1_2653	ncbi-geneid:5681465	3.6.3.-	52540
amr:AM1_2660	ncbi-geneid:5681472	2.8.1.7	53383
amr:AM1_2697	ncbi-geneid:5681505	1.6.99.3	51905|51905
amr:AM1_2698	ncbi-geneid:5681506	1.11.1.15	52833
amr:AM1_2702	ncbi-geneid:5681510	1.1.5.3	51905
amr:AM1_2748	ncbi-geneid:5681556	6.2.1.1	56801
amr:AM1_2758	ncbi-geneid:5681566	2.6.99.2	63892
amr:AM1_2770	ncbi-geneid:5681578	2.7.1.24	52540
amr:AM1_2778	ncbi-geneid:5681585	2.3.1.18	51161
amr:AM1_2784	ncbi-geneid:5681592	1.3.99.1	51905|46977|56425
amr:AM1_2790	ncbi-geneid:5681599	3.2.1.21	51445
amr:AM1_2800	ncbi-geneid:5681608	2.7.13.3	55874|47384
amr:AM1_2802	ncbi-geneid:5681610	1.8.4.11	55068
amr:AM1_2812	ncbi-geneid:5681620	3.13.1.1	51735
amr:AM1_2814	ncbi-geneid:5681622	3.2.1.25	51445|49785|49303
amr:AM1_2833	ncbi-geneid:5681641	3.5.3.11	52768
amr:AM1_2840	ncbi-geneid:5681648	2.7.1.-	53067
amr:AM1_2844	ncbi-geneid:5681652	2.3.1.180	53901
amr:AM1_2853	ncbi-geneid:5681661	6.3.2.10	53623|53244|63418
amr:AM1_2854	ncbi-geneid:5681662	2.7.7.56	54211|55666
amr:AM1_2856	ncbi-geneid:5681664	2.5.1.17	52540
amr:AM1_2857	ncbi-geneid:5681665	3.5.4.13	51283
amr:AM1_2870	ncbi-geneid:5681678	2.3.1.1	55729
amr:AM1_2875	ncbi-geneid:5681683	3.1.3.11	56655
amr:AM1_2876	ncbi-geneid:5681684	2.2.1.2	51569
amr:AM1_2877	ncbi-geneid:5681685	1.1.1.49	55347|51735
amr:AM1_2881	ncbi-geneid:5681689	6.3.5.9|6.3.1	52540|52317
amr:AM1_2886	ncbi-geneid:5681694	2.7.11.1	56112
amr:AM1_2891	ncbi-geneid:5681699	3.1.-.-	64182
amr:AM1_2902	ncbi-geneid:5681710	1.1.1.23	53720
amr:AM1_2904	ncbi-geneid:5681712	2.3.1.128	55729
amr:AM1_2908	ncbi-geneid:5681716	4.1.1.-	52507
amr:AM1_2914	ncbi-geneid:5681721	6.3.4.2	52540|52317
amr:AM1_2913	ncbi-geneid:5681722	2.7.1.2	53067
amr:AM1_2915	ncbi-geneid:5681723	4.6.1.12	69765
amr:AM1_2932	ncbi-geneid:5681740	2.4.2.18	52418|47648
amr:AM1_2940	ncbi-geneid:5681748	1.11.1.15	52833
amr:AM1_2942	ncbi-geneid:5681750	1.3.1.12	51735|48179
amr:AM1_2945	ncbi-geneid:5681753	2.4.2.7	53271
amr:AM1_2956	ncbi-geneid:5681764	2.3.1.-	55729
amr:AM1_2957	ncbi-geneid:5681765	1.-.-.-	47240
amr:AM1_2962	ncbi-geneid:5681770	1.15.1.1	54719|46609
amr:AM1_2984	ncbi-geneid:5681792	1.7.7.1	56014|56014|55124|54292|55124
amr:AM1_2987	ncbi-geneid:5681795	1.7.7.2	53706|50692
amr:AM1_2989	ncbi-geneid:5681797	3.4.11.1	53187|52949
amr:AM1_3004	ncbi-geneid:5681812	5.4.99.12	55120|88697
amr:AM1_3053	ncbi-geneid:5681861	3.5.4.19	141734
amr:AM1_3055	ncbi-geneid:5681863	6.1.1.3	55681|55186|52954
amr:AM1_3056	ncbi-geneid:5681864	3.5.4.16	55620
amr:AM1_3071	ncbi-geneid:5681879	4.2.1.24	51569
amr:AM1_3076	ncbi-geneid:5681884	3.1.4.46	53649|53649|51695|51120
amr:AM1_3079	ncbi-geneid:5681887	2.1.1.72	53335
amr:AM1_3082	ncbi-geneid:5681890	3.2.1.21	51445
amr:AM1_3085	ncbi-geneid:5681893	2.2.1.6	52518|52467|52518
amr:AM1_3089	ncbi-geneid:5681897	2.-.-.-	54690
amr:AM1_3094	ncbi-geneid:5681902	3.1.26.5	54211
amr:AM1_3096	ncbi-geneid:5681904	2.7.7.7	55979|55979|55979
amr:AM1_3099	ncbi-geneid:5681907	2.4.1.83	53448
amr:AM1_3100	ncbi-geneid:5681909	3.1.3.48	52788
amr:AM1_3102	ncbi-geneid:5681910	1.13.11.43	51004
amr:AM1_3110	ncbi-geneid:5681918	1.2.1.3	53720
amr:AM1_3113	ncbi-geneid:5681921	5.99.1.3	56719|101904
amr:AM1_3118	ncbi-geneid:5681926	5.1.3.14	53756
amr:AM1_3124	ncbi-geneid:5681932	6.3.2.4	56059|52440
amr:AM1_3127	ncbi-geneid:5681935	3.4.16.4|3.4.21	56601
amr:AM1_3129	ncbi-geneid:5681937	2.3.1.81	110710
amr:AM1_3140	ncbi-geneid:5681948	3.4.21.89	51306
amr:AM1_3141	ncbi-geneid:5681949	3.4.21.89	51306
amr:AM1_3143	ncbi-geneid:5681951	4.2.1.9	143975|52016
amr:AM1_3146	ncbi-geneid:5681955	3.1.2.28	54637
amr:AM1_3154	ncbi-geneid:5681962	1.3.1.9	51735
amr:AM1_3157	ncbi-geneid:5681965	1.1.1.25	51735|53223
amr:AM1_3160	ncbi-geneid:5681967	3.6.3.30	52540|50331
amr:AM1_3163	ncbi-geneid:5681971	6.1.1.14	55681
amr:AM1_3169	ncbi-geneid:5681977	2.7.7.13	53448
amr:AM1_3189	ncbi-geneid:5681997	4.6.1.1	55073|55781|49879
amr:AM1_3191	ncbi-geneid:5681998	2.7.11.1	56112
amr:AM1_3207	ncbi-geneid:5682015	1.7.1.4	50022
amr:AM1_3209	ncbi-geneid:5682017	1.7.1.4	56014|51905|55124|51905
amr:AM1_3244	ncbi-geneid:5682052	1.4.1.4	51735|53223
amr:AM1_3255	ncbi-geneid:5682063	1.8.1.9	51905|52172
amr:AM1_3286	ncbi-geneid:5682094	1.14.99.-	143410
amr:AM1_3305	ncbi-geneid:5682113	3.5.2.10	102215
amr:AM1_3315	ncbi-geneid:5682123	2.7.1.40	51621|52935|52009|50800
amr:AM1_3327	ncbi-geneid:5682135	3.2.1.-	50685
amr:AM1_3332	ncbi-geneid:5682140	6.3.5.6|6.3.5.7	141000
amr:AM1_3333	ncbi-geneid:5682141	1.6.5.3	56762
amr:AM1_3337	ncbi-geneid:5682145	2.7.11.1	56112
amr:AM1_3343	ncbi-geneid:5682151	3.1.11.6	116842
amr:AM1_3347	ncbi-geneid:5682155	6.1.1.1	52374|55174
amr:AM1_3348	ncbi-geneid:5682156	3.6.3.34	52540
amr:AM1_3352	ncbi-geneid:5682160	1.8.1.9	51905
amr:AM1_3372	ncbi-geneid:5682180	4.1.2.13	51569
amr:AM1_3415	ncbi-geneid:5682223	3.6.3.34	52540
amr:AM1_3429	ncbi-geneid:5682237	2.1.1.-	75217|88697
amr:AM1_3435	ncbi-geneid:5682244	5.4.2.10	53738|53738|53738|55957
amr:AM1_3444	ncbi-geneid:5682252	3.1.-.-	56281
amr:AM1_3445	ncbi-geneid:5682254	4.2.1.52	51569
amr:AM1_3447	ncbi-geneid:5682255	1.2.1.11	55347|51735
amr:AM1_3449	ncbi-geneid:5682257	3.4.21.92	52096
amr:AM1_3468	ncbi-geneid:5682275	2.4.1.4	51445|51011
amr:AM1_3470	ncbi-geneid:5682277	4.2.1.1	53056
amr:AM1_3488	ncbi-geneid:5682294	3.6.3.27	52540
amr:AM1_3500	ncbi-geneid:5682306	3.1.3.1	56300
amr:AM1_3514	ncbi-geneid:5682320	2.3.1.39	52151|55048
amr:AM1_3515	ncbi-geneid:5682321	2.3.1.51	69593
amr:AM1_3517	ncbi-geneid:5682323	3.5.1.88	56420
amr:AM1_3527	ncbi-geneid:5682333	2.5.1.16	53335
amr:AM1_3528	ncbi-geneid:5682334	3.5.3.11	52768
amr:AM1_3531	ncbi-geneid:5682337	6.3.5.6|6.3.5.7	75304
amr:AM1_3551	ncbi-geneid:5682357	3.1.3.1	56300
amr:AM1_3570	ncbi-geneid:5682376	2.1.1.-	53335
amr:AM1_3571	ncbi-geneid:5682377	2.3.1.12	52777|51230|47005
amr:AM1_3576	ncbi-geneid:5682382	1.1.1.6	56796
amr:AM1_3582	ncbi-geneid:5682388	3.5.2.3	51556|51338
amr:AM1_3583	ncbi-geneid:5682389	5.4.2.1	53254|53254
amr:AM1_3589	ncbi-geneid:5682395	1.1.1.23	53720
amr:AM1_3591	ncbi-geneid:5682397	3.1.21.-	51556
amr:AM1_3592	ncbi-geneid:5682398	2.7.7.6	64484
amr:AM1_3593	ncbi-geneid:5682399	2.7.7.6	64484
amr:AM1_3594	ncbi-geneid:5682400	2.7.7.6	64484
amr:AM1_3609	ncbi-geneid:5682415	5.1.3.2	51735
amr:AM1_3642	ncbi-geneid:5682448	2.3.3.13	51569|110921
amr:AM1_3646	ncbi-geneid:5682452	2.6.1.42	56752
amr:AM1_3649	ncbi-geneid:5682455	2.4.1.7	51445
amr:AM1_3650	ncbi-geneid:5682456	3.1.3.70	56784
amr:AM1_3658	ncbi-geneid:5682464	1.-.-.-	51395
amr:AM1_3663	ncbi-geneid:5682469	2.7.7.7	48019|52540
amr:AM1_3664	ncbi-geneid:5682470	5.4.1.2	63965
amr:AM1_3665	ncbi-geneid:5682471	2.1.1.132	53790|53335
amr:AM1_3667	ncbi-geneid:5682473	1.3.99.1	46548|54292
amr:AM1_3669	ncbi-geneid:5682475	1.15.1.1	54719|46609
amr:AM1_3670	ncbi-geneid:5682476	2.5.1.21	48576
amr:AM1_3672	ncbi-geneid:5682478	3.1.3.7	56655
amr:AM1_3674	ncbi-geneid:5682480	2.1.1.11	53335
amr:AM1_3681	ncbi-geneid:5682487	1.8.1.7	51905|55424
amr:AM1_3692	ncbi-geneid:5682498	1.14.99.30	51905
amr:AM1_3715	ncbi-geneid:5682521	1.11.1.6|1.11.1.7	48113|48113
amr:AM1_3731	ncbi-geneid:5682537	3.5.1.-	52467
amr:AM1_3733	ncbi-geneid:5682539	2.7.4.6	54919
amr:AM1_3752	ncbi-geneid:5682558	2.7.11.1	56112
amr:AM1_3753	ncbi-geneid:5682559	4.2.1.113	51604|54826
amr:AM1_3754	ncbi-geneid:5682560	6.2.1.26	56801
amr:AM1_3776	ncbi-geneid:5682581	2.8.1.8	102114
amr:AM1_3790	ncbi-geneid:5682596	3.4.11.9	55920|53092
amr:AM1_3796	ncbi-geneid:5682601	3.4.11.2	55486|63737|48371
amr:AM1_3810	ncbi-geneid:5682615	2.6.1.42	56752
amr:AM1_3815	ncbi-geneid:5682620	2.7.1.63	53067
amr:AM1_3823	ncbi-geneid:5682629	2.1.1	53335
amr:AM1_3842	ncbi-geneid:5682646	5.1.3.8	48208
amr:AM1_3850	ncbi-geneid:5682654	2.4.2.29	51713
amr:AM1_3853	ncbi-geneid:5682657	3.5.4.26|1.1.1.193	53597|53927
amr:AM1_3868	ncbi-geneid:5682672	3.6.4.-	52540
amr:AM1_3880	ncbi-geneid:5682684	1.8.7.1	56014|56014|55124|55124|47598
amr:AM1_3892	ncbi-geneid:5682696	2.1.1.32	53335
amr:AM1_3897	ncbi-geneid:5682701	2.7.7.53	54197
amr:AM1_3904	ncbi-geneid:5682708	1.1.1.38	51735|53223|55021
amr:AM1_3907	ncbi-geneid:5682711	6.1.1.5	52374|47323|50677
amr:AM1_3918	ncbi-geneid:5682722	3.2.2.-	48150|55811
amr:AM1_3926	ncbi-geneid:5682730	2.7.8.-	56214|56214
amr:AM1_3940	ncbi-geneid:5682744	3.3.1.1	52283|51735
amr:AM1_3943	ncbi-geneid:5682747	2.7.1.4	53613
amr:AM1_3944	ncbi-geneid:5682748	2.5.1.61	53850|54782
amr:AM1_3947	ncbi-geneid:5682751	2.7.1.11	53784
amr:AM1_3948	ncbi-geneid:5682752	3.4.21.88	51306|46785
amr:AM1_3965	ncbi-geneid:5682769	1.4.3.16	51905|56425|46977
amr:AM1_3967	ncbi-geneid:5682771	4.6.1.1	55073|49879
amr:AM1_3968	ncbi-geneid:5682772	1.1.1.271	51735
amr:AM1_3978	ncbi-geneid:5682782	4.2.1.11	51604|54826
amr:AM1_3979	ncbi-geneid:5682783	4.4.1.5	54593
amr:AM1_3982	ncbi-geneid:5682786	2.1.1.-	102114
amr:AM1_3984	ncbi-geneid:5682788	2.7.7.60	53448
amr:AM1_3989	ncbi-geneid:5682793	3.1.3.25	56655
amr:AM1_3992	ncbi-geneid:5682796	2.4.2.17	53850
amr:AM1_4012	ncbi-geneid:5682816	4.2.99.20	53474
amr:AM1_4028	ncbi-geneid:5682832	3.6.3.-	52540
amr:AM1_4031	ncbi-geneid:5682835	1.18.-.-	57662
amr:AM1_4033	ncbi-geneid:5682837	1.14.13.-	51905
amr:AM1_4036	ncbi-geneid:5682840	2.7.11.1	56112
amr:AM1_4059	ncbi-geneid:5682863	2.7.7.7	52141
amr:AM1_4061	ncbi-geneid:5682865	2.7.3.-	47384|55874
amr:AM1_4063	ncbi-geneid:5682867	3.4.24.-	50156
amr:AM1_4064	ncbi-geneid:5682868	4.2.99.18	48150
amr:AM1_4068	ncbi-geneid:5682872	2.7.7.3	52374
amr:AM1_4070	ncbi-geneid:5682873	6.1.1.16	52374|47323
amr:AM1_4094	ncbi-geneid:5682898	2.7.1.12	52540
amr:AM1_4107	ncbi-geneid:5682910	3.1.26.4	53098
amr:AM1_4106	ncbi-geneid:5682911	2.1.1.31	75217
amr:AM1_4108	ncbi-geneid:5682912	2.7.2	53633
amr:AM1_4125	ncbi-geneid:5682929	2.7.4.1	56024|143724|56024|140356
amr:AM1_4128	ncbi-geneid:5682932	3.2.1.-	53955|48435
amr:AM1_4135	ncbi-geneid:5682939	3.4.11.9	55920|53092
amr:AM1_4147	ncbi-geneid:5682951	3.6.4.-	52540|52540|52540|143517|141259
amr:AM1_4149	ncbi-geneid:5682953	3.2.2.-	52141
amr:AM1_4201	ncbi-geneid:5683004	3.5.3.12	55909
amr:AM1_4214	ncbi-geneid:5683017	2.7.13.3	55874|47384|55785|158472
amr:AM1_4216	ncbi-geneid:5683019	3.1.-.-	50249|50249|50249
amr:AM1_4234	ncbi-geneid:5683037	6.3.4.5	69864|52402
amr:AM1_4245	ncbi-geneid:5683048	6.3.5.10	52540|52317
amr:AM1_4247	ncbi-geneid:5683050	3.6.1.19	101386|101386
amr:AM1_4272	ncbi-geneid:5683075	5.3.1.9	53697
amr:AM1_4291	ncbi-geneid:5683095	1.4.3.19	51905|54373
amr:AM1_4306	ncbi-geneid:5683109	3.5.2.6	56601
amr:AM1_4313	ncbi-geneid:5683117	6.1.1.20	56037|50249|55681|54991|46955
amr:AM1_4329	ncbi-geneid:5683132	2.1.1.-	53335
amr:AM1_4331	ncbi-geneid:5683134	1.4.1.1	52283|51735
amr:AM1_4341	ncbi-geneid:5683145	3.4.24.-	63411|63411|63411|63411
amr:AM1_4347	ncbi-geneid:5683150	1.6.1.2	52283|51735
amr:AM1_4348	ncbi-geneid:5683151	1.6.1.2	52467
amr:AM1_4352	ncbi-geneid:5683155	1.7.1.13	55620
amr:AM1_4356	ncbi-geneid:5683159	5.4.99.12	55120|55174
amr:AM1_4357	ncbi-geneid:5683160	2.1.2.2	53328
amr:AM1_4360	ncbi-geneid:5683163	4.1.1.48	51366
amr:AM1_4361	ncbi-geneid:5683164	1.8.1.4	51905|55424
amr:AM1_4364	ncbi-geneid:5683167	3.4.24.-	52540|140990
amr:AM1_4366	ncbi-geneid:5683169	2.1.1.107	53790
amr:AM1_4367	ncbi-geneid:5683170	4.1.1.23	51366
amr:AM1_4369	ncbi-geneid:5683172	1.2.1.59	55347|51735
amr:AM1_4374	ncbi-geneid:5683177	5.3.3.2	51395
amr:AM1_4376	ncbi-geneid:5683179	3.6.4.12	52540
amr:AM1_4389	ncbi-geneid:5683192	5.3.1.1	51351
amr:AM1_4413	ncbi-geneid:5683215	2.4.2.9	53271
amr:AM1_4415	ncbi-geneid:5683217	4.3.2.1	48557
amr:AM1_4421	ncbi-geneid:5683223	6.1.1.12	55681|50249|55261
amr:AM1_4428	ncbi-geneid:5683230	6.3.5.2	52317|52402|54810
amr:AM1_4430	ncbi-geneid:5683232	2.7.13.3	55874|55781|47384|52172
amr:AM1_4444	ncbi-geneid:5683246	6.1.1.7	55681|101353|55186|50447
amr:AM1_4446	ncbi-geneid:5683248	1.8.4.12	51316
amr:AM1_4450	ncbi-geneid:5683252	1.10.99.1	50022
amr:AM1_4458	ncbi-geneid:5683260	2.1.1.148	69796
amr:AM1_4462	ncbi-geneid:5683264	4.3.1.19	53686|55021|55021
amr:AM1_4473	ncbi-geneid:5683275	5.1.3.20	51735
amr:AM1_4494	ncbi-geneid:5683296	3.2.2.20	48150
amr:AM1_4498	ncbi-geneid:5683300	2.5.1.75	52540
amr:AM1_4499	ncbi-geneid:5683301	5.99.1.3	56719|55874|54211
amr:AM1_4505	ncbi-geneid:5683307	4.2.1.33|4.2.1.35	53732
amr:AM1_4512	ncbi-geneid:5683314	3.5.1.10	53328|55021
amr:AM1_4514	ncbi-geneid:5683316	2.4.1.12	53448|141371
amr:AM1_4518	ncbi-geneid:5683320	1.21.3.1	51197
amr:AM1_4538	ncbi-geneid:5683340	6.1.1.19	52374|47323|55190
amr:AM1_4540	ncbi-geneid:5683342	2.1.1.95	53335
amr:AM1_4542	ncbi-geneid:5683344	2.7.11.1	56112|141571
amr:AM1_4548	ncbi-geneid:5683350	1.1.1.14	50129|51735
amr:AM1_4549	ncbi-geneid:5683351	3.6.1.-	55811
amr:AM1_4550	ncbi-geneid:5683352	1.13.11.27	54593
amr:AM1_4554	ncbi-geneid:5683356	1.1.1.262	53659
amr:AM1_4560	ncbi-geneid:5683362	4.1.1.31	51621
amr:AM1_4563	ncbi-geneid:5683365	5.4.2.8	53738|53738|53738|55957
amr:AM1_4564	ncbi-geneid:5683366	2.7.7.4	52374|88697
amr:AM1_4566	ncbi-geneid:5683368	6.3.3.2	100950
amr:AM1_4568	ncbi-geneid:5683370	3.1.-.-	69500
amr:AM1_4569	ncbi-geneid:5683371	2.6.1.16	53697|56235
amr:AM1_4576	ncbi-geneid:5683378	2.4.1.157	53448
amr:AM1_4582	ncbi-geneid:5683384	2.1.1.133	53790
amr:AM1_4590	ncbi-geneid:5683392	3.4.24.-	140990|52540
amr:AM1_4597	ncbi-geneid:5683399	1.4.3.5	50475
amr:AM1_4598	ncbi-geneid:5683400	2.7.9.2	56059
amr:AM1_4606	ncbi-geneid:5683408	5.2.1.8	50891
amr:AM1_4608	ncbi-geneid:5683410	2.7.1.-	56399
amr:AM1_4616	ncbi-geneid:5683418	2.7.11.1	56112
amr:AM1_4618	ncbi-geneid:5683420	2.4.2.19	51690|54675
amr:AM1_4619	ncbi-geneid:5683421	1.9.3.1	81452
amr:AM1_4620	ncbi-geneid:5683422	1.9.3.1	81442
amr:AM1_4621	ncbi-geneid:5683423	1.9.3.1	49503|81464
amr:AM1_4633	ncbi-geneid:5683435	4.1.2.4	51569
amr:AM1_4637	ncbi-geneid:5683439	5.-.-.-	111337
amr:AM1_4648	ncbi-geneid:5683450	2.4.1.227	53756
amr:AM1_4654	ncbi-geneid:5683455	2.1.1.107|4.2.1.75	69618|53790
amr:AM1_4657	ncbi-geneid:5683460	2.7.1.71	52540
amr:AM1_4663	ncbi-geneid:5683465	3.5.1.88	56420
amr:AM1_4667	ncbi-geneid:5683469	3.4.21.102	52096|50156
amr:AM1_4670	ncbi-geneid:5683472	3.1.26.4
amr:AM1_4672	ncbi-geneid:5683473	3.6.1.15	52972
amr:AM1_4676	ncbi-geneid:5683478	2.7.2.11	53633|88697
amr:AM1_4688	ncbi-geneid:5683488	2.1.1.131	53790|159672|159664
amr:AM1_4691	ncbi-geneid:5683491	2.5.1.17	52540
amr:AM1_4715	ncbi-geneid:5683515	2.7.4.3	52540
amr:AM1_4718	ncbi-geneid:5683518	2.7.11.1	56112
amr:AM1_4731	ncbi-geneid:5683531	2.8.1.1|2.8.1.2	52821|52821
amr:AM1_4752	ncbi-geneid:5683552	2.5.1.18	52833|47616
amr:AM1_4761	ncbi-geneid:5683561	6.3.4.18	56059|52440|51246
amr:AM1_4767	ncbi-geneid:5683567	1.1.5.3	51905
amr:AM1_4768	ncbi-geneid:5683568	1.1.1.94	48179|51735
amr:AM1_4769	ncbi-geneid:5683569	2.8.1.7	53383
amr:AM1_4781	ncbi-geneid:5683581	3.1.21.3	116734|116734
amr:AM1_4786	ncbi-geneid:5683586	2.1.1.72	53335
amr:AM1_4800	ncbi-geneid:5683600	1.3.3.11	48613
amr:AM1_4803	ncbi-geneid:5683603	4.2.1.24	51569
amr:AM1_4805	ncbi-geneid:5683605	4.2.1.20	53686
amr:AM1_4810	ncbi-geneid:5683611	3.1.13.1	50249
amr:AM1_4818	ncbi-geneid:5683618	1.-.-.-	50129|51735
amr:AM1_4819	ncbi-geneid:5683619	1.1.1.133	51735
amr:AM1_4824	ncbi-geneid:5683624	4.2.3.12	55620|55620
amr:AM1_4825	ncbi-geneid:5683625	2.5.1.32	48576
amr:AM1_4826	ncbi-geneid:5683626	1.14.99.-	51905
amr:AM1_4840	ncbi-geneid:5683640	1.-.-.-	51395
amr:AM1_4845	ncbi-geneid:5683645	5.4.99.17	48239|48239
amr:AM1_4854	ncbi-geneid:5683654	2.5.1.1|2.5.1.10|2.5.1.29	48576
amr:AM1_4855	ncbi-geneid:5683656	1.5.1.5|3.5.4.9	51735|53223
amr:AM1_4860	ncbi-geneid:5683660	2.7.1.39	55060|54211
amr:AM1_4863	ncbi-geneid:5683663	2.4.1.12	53448|55874
amr:AM1_4868	ncbi-geneid:5683668	2.7.7.23|2.3.1.157	53448|51161
amr:AM1_4872	ncbi-geneid:5683672	5.99.1.2	56712
amr:AM1_4885	ncbi-geneid:5683685	3.4.21.26	50993|53474
amr:AM1_4889	ncbi-geneid:5683689	4.1.2.14|4.1.3.16	51569
amr:AM1_4896	ncbi-geneid:5683696	2.4.2.11	51690|54675
amr:AM1_4897	ncbi-geneid:5683697	2.7.7.18	52374
amr:AM1_4899	ncbi-geneid:5683699	6.3.5.1	52402|56317
amr:AM1_4905	ncbi-geneid:5683705	3.1.2.-	54637
amr:AM1_4907	ncbi-geneid:5683707	6.6.1.1	52540
amr:AM1_4908	ncbi-geneid:5683708	3.4.21.89	51306
amr:AM1_4909	ncbi-geneid:5683709	2.5.1.84|2.5.1.85	48576
amr:AM1_4910	ncbi-geneid:5683710	1.8.1.9	51905|52833
amr:AM1_4913	ncbi-geneid:5683713	2.7.1.19	52540
amr:AM1_4914	ncbi-geneid:5683714	3.1.3.16	56300
amr:AM1_4915	ncbi-geneid:5683715	4.1.2.25	55620
amr:AM1_4917	ncbi-geneid:5683717	3.4.24.-	140990|52540
amr:AM1_4919	ncbi-geneid:5683719	1.7.-.-	52218
amr:AM1_4924	ncbi-geneid:5683724	3.5.4.5	53927
amr:AM1_4940	ncbi-geneid:5683740	1.1.1.31	51735|48179
amr:AM1_4956	ncbi-geneid:5683756	2.4.1.12	53448
amr:AM1_4972	ncbi-geneid:5683771	3.4.21.102	52096|50156
amr:AM1_4991	ncbi-geneid:5683790	2.1.1.63	46767|53155|46689
amr:AM1_4994	ncbi-geneid:5683793	1.6.5.5	51735|50129
amr:AM1_5013	ncbi-geneid:5683810	2.1.1.64	53335
amr:AM1_5014	ncbi-geneid:5683812	2.4.2.3	53167
amr:AM1_5026	ncbi-geneid:5683823	1.1.1.27	56327|51735
amr:AM1_5027	ncbi-geneid:5683824	2.1.1.79	53335
amr:AM1_5034	ncbi-geneid:5683831	3.1.11.5
amr:AM1_5076	ncbi-geneid:5683873	3.1.1.61	52172
amr:AM1_5077	ncbi-geneid:5683874	2.7.13.3	55874|52172|50341|47226|47384
amr:AM1_5090	ncbi-geneid:5683887	2.5.1.47	53686
amr:AM1_5093	ncbi-geneid:5683890	2.3.2.6	55729
amr:AM1_5101	ncbi-geneid:5683898	5.1.3.15	74650
amr:AM1_5104	ncbi-geneid:5683901	3.5.1.5	54111
amr:AM1_5106	ncbi-geneid:5683903	3.5.1.5	51278
amr:AM1_5109	ncbi-geneid:5683906	3.5.1.5	51556|51338|51338
amr:AM1_5122	ncbi-geneid:5683918	1.1.1.28	51735|52283
amr:AM1_5123	ncbi-geneid:5683919	5.4.2.2	53738|55957|53738|53738
amr:AM1_5128	ncbi-geneid:5683924	6.1.1.17	52374|48163
amr:AM1_5135	ncbi-geneid:5683931	2.7.13.3	56112|55874|52172|55781|47384|52540
amr:AM1_5143	ncbi-geneid:5683939	4.1.3.27	56322
amr:AM1_5148	ncbi-geneid:5683944	3.4.21.-	50494|50156
amr:AM1_5150	ncbi-geneid:5683946	3.6.4.12	52540
amr:AM1_5164	ncbi-geneid:5683960	4.3.2.2	48557
amr:AM1_5165	ncbi-geneid:5683961	4.2.1.104	55234|47413
amr:AM1_5185	ncbi-geneid:5683981	5.3.1.23	100950
amr:AM1_5186	ncbi-geneid:5683982	2.2.1.7	52518|52518|52922
amr:AM1_5193	ncbi-geneid:5683989	6.3.5.5	52021|52317
amr:AM1_5196	ncbi-geneid:5683992	2.1.1.-	75217|55315
amr:AM1_5208	ncbi-geneid:5684004	2.7.11.1	56112
amr:AM1_5223	ncbi-geneid:5684019	3.6.1.23	51283
amr:AM1_5225	ncbi-geneid:5684021	3.6.4.12	52540|50249|52540
amr:AM1_5239	ncbi-geneid:5684034	1.15.1.1	49329
amr:AM1_5240	ncbi-geneid:5684036	2.3.1.-	55729
amr:AM1_5256	ncbi-geneid:5684052	3.1.22.4	53098
amr:AM1_5258	ncbi-geneid:5684054	4.1.3.36	52096
amr:AM1_5260	ncbi-geneid:5684056	3.1.11.2	56219
amr:AM1_5261	ncbi-geneid:5684057	2.7.13.3	55874|47384
amr:AM1_5265	ncbi-geneid:5684061	2.1.1.-	53335|50249
amr:AM1_5275	ncbi-geneid:5684070	3.6.3.-	52540
amr:AM1_5276	ncbi-geneid:5684071	3.6.3.-	52540
amr:AM1_5313	ncbi-geneid:5684105	3.5.1.28	53187
amr:AM1_5316	ncbi-geneid:5684108	3.5.4.4	51556
amr:AM1_5327	ncbi-geneid:5684119	3.6.3.14	51344
amr:AM1_5328	ncbi-geneid:5684120	3.6.3.14	52540|47917|50615
amr:AM1_5330	ncbi-geneid:5684122	2.6.1.42	56752
amr:AM1_5345	ncbi-geneid:5684137	2.5.1.18	52833|47616
amr:AM1_5349	ncbi-geneid:5684141	3.6.4.12	52540|48024
amr:AM1_5356	ncbi-geneid:5684148	1.8.4.11	55068
amr:AM1_5359	ncbi-geneid:5684151	2.7.11.1	56112|49879
amr:AM1_5360	ncbi-geneid:5684152	3.1.3.16	81606
amr:AM1_5361	ncbi-geneid:5684153	5.4.99.12	55120
amr:AM1_5367	ncbi-geneid:5684159	1.5.1.2	48179|51735
amr:AM1_5373	ncbi-geneid:5684165	4.2.3.4	56796
amr:AM1_5386	ncbi-geneid:5684178	6.3.4.4	52540
amr:AM1_5402	ncbi-geneid:5684194	3.1.4.46	51695
amr:AM1_5413	ncbi-geneid:5684205	6.3.5.5	56059|56059|48108|52440|52440|52335
amr:AM1_5422	ncbi-geneid:5684214	2.5.1.54	51569
amr:AM1_5436	ncbi-geneid:5684228	1.11.1.15	52833
amr:AM1_5458	ncbi-geneid:5684250	6.1.1.6	55681|50249
amr:AM1_5461	ncbi-geneid:5684254	2.7.7.19	81891|81301
amr:AM1_5486	ncbi-geneid:5684278	2.7.7.7	56672|100879
amr:AM1_5488	ncbi-geneid:5684280	2.5.1.18	47616|52833
amr:AM1_5497	ncbi-geneid:5684288	2.7.4.8	52540
amr:AM1_6422	ncbi-geneid:5684297	2.7.4.22	53633
amr:AM1_5514	ncbi-geneid:5684305	3.1.1.29	53178
amr:AM1_5521	ncbi-geneid:5684312	2.2.1.1	52518|52518|52922
amr:AM1_5522	ncbi-geneid:5684313	2.3.1.179	53901|53901
amr:AM1_5525	ncbi-geneid:5684316	3.4.11.5	53474
amr:AM1_5543	ncbi-geneid:5684334	3.1.26.11	56281
amr:AM1_5551	ncbi-geneid:5684342	1.3.1.26	51735|55347
amr:AM1_5553	ncbi-geneid:5684344	3.4.21.102	52096|50156
amr:AM1_5555	ncbi-geneid:5684346	1.1.1.86	51735|48179
amr:AM1_5559	ncbi-geneid:5684350	2.8.1.-	52402
amr:AM1_5562	ncbi-geneid:5684353	6.2.1.3	56801
amr:AM1_5576	ncbi-geneid:5684367	6.3.2.3	56059|52440
amr:AM1_5577	ncbi-geneid:5684368	5.1.3.2	51735
amr:AM1_5591	ncbi-geneid:5684381	3.6.4.12	52540|52540|47819
amr:AM1_5599	ncbi-geneid:5684389	3.1.-.-	64182
amr:AM1_5605	ncbi-geneid:5684396	3.1.3.16	81606
amr:AM1_5613	ncbi-geneid:5684403	2.1.1.-	53335|48013
amr:AM1_5620	ncbi-geneid:5684410	2.1.3.3	53671
amr:AM1_5631	ncbi-geneid:5684421	3.6.3.16	52540|49764
amr:AM1_5632	ncbi-geneid:5684422	1.1.1.100	51735
amr:AM1_5633	ncbi-geneid:5684423	6.4.1.2	52096
amr:AM1_5635	ncbi-geneid:5684425	3.5.4.16	55620
amr:AM1_5644	ncbi-geneid:5684434	3.5.2.3	51556
amr:AM1_5699	ncbi-geneid:5684487	2.7.11.1	56112
amr:AM1_5701	ncbi-geneid:5684490	2.5.1.6	55973|55973|55973
amr:AM1_5703	ncbi-geneid:5684491	3.1.3.18	56784
amr:AM1_5720	ncbi-geneid:5684508	3.6.3.-	52540|90123
amr:AM1_5722	ncbi-geneid:5684510	2.3.1.-	51161
amr:AM1_5733	ncbi-geneid:5684520	2.6.1.9	53383
amr:AM1_5737	ncbi-geneid:5684524	5.99.1.3	56719|101904
amr:AM1_5740	ncbi-geneid:5684527	2.7.1.156|2.7.7.62	52540
amr:AM1_5743	ncbi-geneid:5684530	5.3.1.8	51182
amr:AM1_5749	ncbi-geneid:5684536	4.2.1.47	51735
amr:AM1_5753	ncbi-geneid:5684540	1.1.1.41	53659
amr:AM1_5754	ncbi-geneid:5684541	1.1.1.42	53659
amr:AM1_5758	ncbi-geneid:5684545	3.1.3.11|3.1.3.37	56655
amr:AM1_5760	ncbi-geneid:5684546	1.2.1.70	69742|51735|69075
amr:AM1_5762	ncbi-geneid:5684549	5.1.3.2	51735
amr:AM1_5764	ncbi-geneid:5684551	6.3.5.4	56235|52402
amr:AM1_5767	ncbi-geneid:5684554	1.3.3.4	51905
amr:AM1_5779	ncbi-geneid:5684566	2.1.2.3|3.5.4.10	53927|52335
amr:AM1_5788	ncbi-geneid:5684575	3.1.2.6	56281
amr:AM1_5790	ncbi-geneid:5684577	4.1.3.-	51366
amr:AM1_5794	ncbi-geneid:5684581	2.4.1.80	53448
amr:AM1_5873	ncbi-geneid:5684659	2.1.1.72	53335
amr:AM1_5892	ncbi-geneid:5684676	2.1.1.80|3.1.1.61	52738|53335|55874|55785|55785|47384|55785|47757|55785
amr:AM1_5920	ncbi-geneid:5684704	2.7.7.8	54211|55666|55666|54791|54211|50249
amr:AM1_5939	ncbi-geneid:5684723	3.1.2.12
amr:AM1_5955	ncbi-geneid:5684737	1.4.4.2	53383|53383
amr:AM1_5959	ncbi-geneid:5684741	3.5.1.15	53187
amr:AM1_5993	ncbi-geneid:5684771	3.5.1.4	56317
amr:AM1_5994	ncbi-geneid:5684772	3.5.1.49	141130
amr:AM1_6007	ncbi-geneid:5684785	1.11.1.15	52833
amr:AM1_6011	ncbi-geneid:5684789	2.2.1.2	51569|47473
amr:AM1_6032	ncbi-geneid:5684810	3.6.3.16	52540
amr:AM1_6040	ncbi-geneid:5684818	2.7.7.7	52540
amr:AM1_6041	ncbi-geneid:5684819	2.7.4.9	52540
amr:AM1_6048	ncbi-geneid:5684826	2.4.1.13	53756
amr:AM1_6052	ncbi-geneid:5684830	3.1.3.5	64167
amr:AM1_6055	ncbi-geneid:5684833	2.3.2.2	56235
amr:AM1_6060	ncbi-geneid:5684838	4.1.1.22	53383
amr:AM1_6075	ncbi-geneid:5684853	1.14.-.-	51905
amr:AM1_6083	ncbi-geneid:5684861	1.14.14.-	51905
amr:AM1_6103	ncbi-geneid:5684881	5.3.1.24	51366
amr:AM1_6143	ncbi-geneid:5684921	1.1.1.100	51735
amr:AM1_6208	ncbi-geneid:5684986	1.6.99.3	51905
amr:AM1_6263	ncbi-geneid:5685041	5.3.1.6	89623
amr:AM1_6318	ncbi-geneid:5685095	2.2.1.2|5.3.1.9	51569|53697
amr:AM1_6319	ncbi-geneid:5685096	1.1.1.44	51735|48179
amr:AM1_6320	ncbi-geneid:5685097	1.1.1.49	55347|51735
amr:AM1_6321	ncbi-geneid:5685098	3.1.3.11	56655
amr:AM1_6323	ncbi-geneid:5685100	3.1.3.48	52788
amr:AM1_6351	ncbi-geneid:5685128	4.1.1.37	51726
amr:AM1_6355	ncbi-geneid:5685132	1.4.1.13|1.4.1.14	51971|46548|51971
amr:AM1_6366	ncbi-geneid:5685143	1.4.7.1	51395|56235|69336
amr:AM1_6388	ncbi-geneid:5685165	3.6.1.7	54975
amr:AM1_6392	ncbi-geneid:5685169	3.2.1.24	74650|88713|88688
