# Supplementary material for: Tracing the Repertoire of Promiscuous Enzymes along the Metabolic Pathways in Archaeal Organisms
Source: Life (Basel). 2017 Jul 13;7(3):30. doi: 10.3390/life7030030 (PMC5617955; doi:10.3390/life7030030)
Supplement: Supplementary file 1 [file life-07-00030-s001.zip › Table_S2/amt.txt]

KEGGID	NCBIGI	ECs	SFamilyID
amt:Amet_0002	ncbi-geneid:5310028	2.7.7.7	55979|55979|55979
amt:Amet_0006	ncbi-geneid:5310032	5.99.1.3	56719|55874|54211
amt:Amet_0007	ncbi-geneid:5310033	5.99.1.3	56719|101904
amt:Amet_0009	ncbi-geneid:5310035	2.7.11.1	55874
amt:Amet_0015	ncbi-geneid:5310044	1.4.4.2	53383
amt:Amet_0016	ncbi-geneid:5310045	1.4.4.2	53383
amt:Amet_0017	ncbi-geneid:5310049	2.1.1.63|2.5.1.72	142754
amt:Amet_0018	ncbi-geneid:5310050	1.4.3.16	51905|56425|46977
amt:Amet_0019	ncbi-geneid:5310051	2.4.2.19	51690|54675
amt:Amet_0024	ncbi-geneid:5310056	6.1.1.11	55681|46589
amt:Amet_0039	ncbi-geneid:5310082	3.5.1.18	53187|55031
amt:Amet_0056	ncbi-geneid:5310099	2.5.1.47	53686
amt:Amet_0057	ncbi-geneid:5310100	2.5.1.47|2.5.1.49	53383
amt:Amet_0058	ncbi-geneid:5310101	1.2.1.70	69742|51735|69075
amt:Amet_0060	ncbi-geneid:5310103	2.5.1.61	53850|54782
amt:Amet_0061	ncbi-geneid:5310104	2.1.1.107|4.2.1.75	53790|69618
amt:Amet_0062	ncbi-geneid:5310105	4.2.1.24	51569
amt:Amet_0063	ncbi-geneid:5310106	5.4.3.8	53383
amt:Amet_0065	ncbi-geneid:5310108	6.3.5.9|6.3.1	52540|52317
amt:Amet_0069	ncbi-geneid:5310112	5.4.1.2	63965
amt:Amet_0071	ncbi-geneid:5310114	2.1.1.132	53790
amt:Amet_0072	ncbi-geneid:5310115	1.-.-.-	53335
amt:Amet_0073	ncbi-geneid:5310116	2.1.1.130|2.1.1.151	53790
amt:Amet_0074	ncbi-geneid:5310117	2.1.1.133	53790
amt:Amet_0076	ncbi-geneid:5310119	2.1.1.131	53790
amt:Amet_0082	ncbi-geneid:5310125	2.7.4.9	52540
amt:Amet_0084	ncbi-geneid:5310127	2.7.7.7	52540|48019
amt:Amet_0093	ncbi-geneid:5310136	2.7.7.19	81891|81301
amt:Amet_0094	ncbi-geneid:5310137	2.4.2.11	51690|54675
amt:Amet_0110	ncbi-geneid:5310153	6.1.1.10	52374|47323|50249
amt:Amet_0111	ncbi-geneid:5310154	3.1.21.-	51556
amt:Amet_0130	ncbi-geneid:5310173	3.6.3.3|3.6.3.5	56784|81653|55008|81665|55008
amt:Amet_0131	ncbi-geneid:5310174	3.-.-.-	51658
amt:Amet_0137	ncbi-geneid:5310180	3.1.26.8	110455
amt:Amet_0138	ncbi-geneid:5310181	2.1.1.182	53335
amt:Amet_0153	ncbi-geneid:5310196	6.3.2.8	53623|53244|51984
amt:Amet_0156	ncbi-geneid:5310199	2.7.7.23|2.3.1.157	53448|51161
amt:Amet_0157	ncbi-geneid:5310200	2.7.6.1	53271
amt:Amet_0158	ncbi-geneid:5310201	3.1.1.29	53178
amt:Amet_0160	ncbi-geneid:5310203	3.6.4.-	52540|52540|52540|143517|141259|52540
amt:Amet_0173	ncbi-geneid:5310216	3.1.3.16	81606
amt:Amet_0177	ncbi-geneid:5310220	3.4.21.102	52096|50156|47090
amt:Amet_0183	ncbi-geneid:5310226	6.3.4.2	52540|52317
amt:Amet_0207	ncbi-geneid:5310250	5.1.3.14	53756
amt:Amet_0228	ncbi-geneid:5310271	1.1.1.262	53659
amt:Amet_0229	ncbi-geneid:5310272	4.2.1.52	51569
amt:Amet_0261	ncbi-geneid:5310304	2.5.1.17	89028
amt:Amet_0285	ncbi-geneid:5310328	1.3.1.74	53067|53067|100920
amt:Amet_0295	ncbi-geneid:5310338	2.7.7.9	53448
amt:Amet_0302	ncbi-geneid:5310345	5.1.3.2	51735
amt:Amet_0306	ncbi-geneid:5310349	2.4.1.83	53448
amt:Amet_0319	ncbi-geneid:5310362	2.2.1.2	51569
amt:Amet_0321	ncbi-geneid:5310364	3.1.3.11	56655
amt:Amet_0322	ncbi-geneid:5310365	3.1.3.11	56655
amt:Amet_0325	ncbi-geneid:5310368	2.7.1.21	52540|57716
amt:Amet_0330	ncbi-geneid:5310373	2.1.1.-	53335
amt:Amet_0335	ncbi-geneid:5310378	2.4.1.129	56601
amt:Amet_0337	ncbi-geneid:5310380	3.1.3.48	52788
amt:Amet_0338	ncbi-geneid:5310381	5.3.1.26|5.3.1.6	89623
amt:Amet_0339	ncbi-geneid:5310382	2.4.2.9	53271
amt:Amet_0340	ncbi-geneid:5310383	3.5.4.12	53927
amt:Amet_0343	ncbi-geneid:5310386	5.1.3.14	53756
amt:Amet_0346	ncbi-geneid:5310389	3.6.3.14	81336
amt:Amet_0348	ncbi-geneid:5310391	3.6.3.14	81333
amt:Amet_0349	ncbi-geneid:5310392	3.6.3.14	81573
amt:Amet_0350	ncbi-geneid:5310393	3.6.3.14	47928
amt:Amet_0351	ncbi-geneid:5310394	3.6.3.14	52540|47917|50615
amt:Amet_0352	ncbi-geneid:5310395	3.6.3.14	52943
amt:Amet_0353	ncbi-geneid:5310396	3.6.3.14	52540|47917|50615
amt:Amet_0354	ncbi-geneid:5310397	3.6.3.14	51344|46604
amt:Amet_0358	ncbi-geneid:5310401	2.5.1.7	55205
amt:Amet_0372	ncbi-geneid:5310415	4.2.1.-	54637
amt:Amet_0375	ncbi-geneid:5310418	2.7.7.9	53448
amt:Amet_0454	ncbi-geneid:5310497	6.3.5.2	52317
amt:Amet_0455	ncbi-geneid:5310498	5.1.1.1	53822|47413
amt:Amet_0457	ncbi-geneid:5310500	3.6.3.17	52540|52540
amt:Amet_0464	ncbi-geneid:5310507	2.4.2.21	52733
amt:Amet_0476	ncbi-geneid:5310519	3.4.17.13	52317|141986
amt:Amet_0477	ncbi-geneid:5310520	3.4.13.19	51556
amt:Amet_0484	ncbi-geneid:5310527	6.2.1.5	56059|52210
amt:Amet_0485	ncbi-geneid:5310528	6.2.1.5	52210|51735
amt:Amet_0492	ncbi-geneid:5310535	3.4.-.-	51306
amt:Amet_0502	ncbi-geneid:5310545	4.2.1.9	143975|52016
amt:Amet_0504	ncbi-geneid:5310547	2.6.1.1	53383
amt:Amet_0505	ncbi-geneid:5310548	4.1.2.-	51621
amt:Amet_0506	ncbi-geneid:5310549	2.3.1.54	51998
amt:Amet_0507	ncbi-geneid:5310550	1.97.1.4	102114
amt:Amet_0510	ncbi-geneid:5310553	2.6.1.19	53383
amt:Amet_0511	ncbi-geneid:5310554	1.11.1.6	56634|52317
amt:Amet_0531	ncbi-geneid:5310574	5.4.2.1
amt:Amet_0549	ncbi-geneid:5310592	3.1.4.3	48537
amt:Amet_0555	ncbi-geneid:5310598	1.1.1.58	51735|48179
amt:Amet_0557	ncbi-geneid:5310600	2.7.1.30	53067|53067
amt:Amet_0561	ncbi-geneid:5310604	3.1.4.46	51695
amt:Amet_0566	ncbi-geneid:5310609	1.1.1.3	55347|51735|55021
amt:Amet_0567	ncbi-geneid:5310610	4.2.3.1	53686
amt:Amet_0568	ncbi-geneid:5310611	2.7.1.39	54211|55060
amt:Amet_0570	ncbi-geneid:5310613	6.1.1.21	55681
amt:Amet_0571	ncbi-geneid:5310614	2.4.2.17	53850
amt:Amet_0572	ncbi-geneid:5310615	1.1.1.23	53720
amt:Amet_0573	ncbi-geneid:5310616	2.6.1.9	53383
amt:Amet_0574	ncbi-geneid:5310617	4.2.1.19	54211|54211
amt:Amet_0575	ncbi-geneid:5310618	2.4.2.-	52317
amt:Amet_0576	ncbi-geneid:5310619	5.3.1.16	51366
amt:Amet_0577	ncbi-geneid:5310620	4.1.3.-	51366
amt:Amet_0578	ncbi-geneid:5310621	3.6.1.31|3.5.4.19	141734|101386
amt:Amet_0579	ncbi-geneid:5310622	6.4.1.1	51569|56059|89000|52440|51246|51230
amt:Amet_0583	ncbi-geneid:5310626	1.97.1.4	54862|102114
amt:Amet_0584	ncbi-geneid:5310627	2.3.1.54	51998
amt:Amet_0585	ncbi-geneid:5310628	4.2.99.18|3.1.11.2	56219
amt:Amet_0590	ncbi-geneid:5310633	1.1.1.14	50129|51735
amt:Amet_0591	ncbi-geneid:5310634	2.7.1.17	53067|53067
amt:Amet_0592	ncbi-geneid:5310635	4.4.1.15	53686
amt:Amet_0594	ncbi-geneid:5310637	2.7.11.1	52540|52540
amt:Amet_0607	ncbi-geneid:5310650	1.17.1.4	56003|54665
amt:Amet_0638	ncbi-geneid:5310681	1.6.5.3	52833
amt:Amet_0640	ncbi-geneid:5310683	1.6.99.5|1.6.5.3	142019|140490|52833|142984
amt:Amet_0646	ncbi-geneid:5310689	1.3.1.12	51735|48179|55021
amt:Amet_0647	ncbi-geneid:5310690	2.5.1.19	55205
amt:Amet_0648	ncbi-geneid:5310691	4.2.1.51	53850|55021
amt:Amet_0649	ncbi-geneid:5310692	4.2.3.5	103263
amt:Amet_0650	ncbi-geneid:5310693	4.2.3.4	56796
amt:Amet_0651	ncbi-geneid:5310694	2.7.1.71	52540|48600
amt:Amet_0652	ncbi-geneid:5310695	4.3.2.1	48557
amt:Amet_0653	ncbi-geneid:5310696	6.3.4.5	69864|52402
amt:Amet_0655	ncbi-geneid:5310698	2.7.13.3	55874|47384|158472
amt:Amet_0671	ncbi-geneid:5310714	5.1.1.4	54506
amt:Amet_0673	ncbi-geneid:5310716	2.7.2.11	53633
amt:Amet_0674	ncbi-geneid:5310717	6.1.1.15	55681|55826|52954
amt:Amet_0676	ncbi-geneid:5310719	2.3.2.2	56235
amt:Amet_0677	ncbi-geneid:5310720	5.3.3.10	56529
amt:Amet_0679	ncbi-geneid:5310722	1.4.1.13|1.4.1.14	51971|46548
amt:Amet_0680	ncbi-geneid:5310723	1.6.5.5	51735|50129
amt:Amet_0681	ncbi-geneid:5310724	1.2.99.2	56176|55447
amt:Amet_0692	ncbi-geneid:5310735	2.8.3.16	89796
amt:Amet_0697	ncbi-geneid:5310740	2.6.1.19|2.6.1.22	53383
amt:Amet_0699	ncbi-geneid:5310742	1.2.7.5	48310|56228
amt:Amet_0716	ncbi-geneid:5310759	2.5.1.6	55973|55973|55973
amt:Amet_0722	ncbi-geneid:5310765	3.1.11.5	52540|47781
amt:Amet_0764	ncbi-geneid:5310807	1.1.2.4	55103|56176
amt:Amet_0775	ncbi-geneid:5310818	6.5.1.-	55144
amt:Amet_0783	ncbi-geneid:5310826	2.6.1.42	56752
amt:Amet_0804	ncbi-geneid:5310847	3.4.-.-	53067|53067
amt:Amet_0805	ncbi-geneid:5310848	2.3.1.128	55729
amt:Amet_0808	ncbi-geneid:5310851	3.4.24.57	53067|53067
amt:Amet_0815	ncbi-geneid:5310858	1.4.1.2	51735|53223
amt:Amet_0821	ncbi-geneid:5310864	1.1.3.15	56176|55103
amt:Amet_0826	ncbi-geneid:5310869	2.7.1.56	53613
amt:Amet_0827	ncbi-geneid:5310870	2.7.1.69	55804
amt:Amet_0828	ncbi-geneid:5310871	2.7.1.69	52794
amt:Amet_0831	ncbi-geneid:5310874	3.2.2.-|4.2.99.18	48150|55945
amt:Amet_0847	ncbi-geneid:5310890	3.1.21.3	52540
amt:Amet_0848	ncbi-geneid:5310891	2.1.1.72	53335
amt:Amet_0849	ncbi-geneid:5310892	3.1.21.3	116734|116734
amt:Amet_0869	ncbi-geneid:5310912	3.6.1.23	51283
amt:Amet_0892	ncbi-geneid:5310935	2.7.1.45	53613
amt:Amet_0900	ncbi-geneid:5310943	5.3.1.17	51182
amt:Amet_0901	ncbi-geneid:5310944	1.1.1.125	51735
amt:Amet_0902	ncbi-geneid:5310945	5.1.1.1	53822|47413
amt:Amet_0909	ncbi-geneid:5310952	1.1.1.37|1.1.1.205	51412|54631
amt:Amet_0910	ncbi-geneid:5310953	6.3.5.2	52402|52317
amt:Amet_0916	ncbi-geneid:5310959	4.1.1.21|6.3.4.18	56059|52440|51246
amt:Amet_0917	ncbi-geneid:5310960	4.1.1.21|5.4.99.18	52255
amt:Amet_0918	ncbi-geneid:5310961	6.3.2.6	56104
amt:Amet_0919	ncbi-geneid:5310962	6.3.5.3	82697
amt:Amet_0920	ncbi-geneid:5310963	6.3.5.3	52317
amt:Amet_0921	ncbi-geneid:5310964	6.3.5.3	55326|55326|56042|56042
amt:Amet_0922	ncbi-geneid:5310965	2.4.2.14	56235|53271
amt:Amet_0923	ncbi-geneid:5310966	6.3.3.1	56042|55326
amt:Amet_0924	ncbi-geneid:5310967	2.1.2.2	53328
amt:Amet_0925	ncbi-geneid:5310968	3.5.4.10|2.1.2.3	53927|52335
amt:Amet_0926	ncbi-geneid:5310969	6.3.4.13	56059|52440|51246
amt:Amet_0935	ncbi-geneid:5310978	2.7.2.4	53633|55021|55021
amt:Amet_0941	ncbi-geneid:5310984	3.6.4.12	52540
amt:Amet_0942	ncbi-geneid:5310985	6.5.1.2
amt:Amet_0953	ncbi-geneid:5310996	3.5.1.28	53187|55383
amt:Amet_0956	ncbi-geneid:5310999	2.7.7.56	54211|55666
amt:Amet_0957	ncbi-geneid:5311000	3.6.1.15	52972
amt:Amet_0973	ncbi-geneid:5311024	1.1.5.3	51905|54373
amt:Amet_0977	ncbi-geneid:5311028	3.1.3.11	56300
amt:Amet_0983	ncbi-geneid:5311034	1.20.4.1	52788
amt:Amet_0986	ncbi-geneid:5311037	3.6.3.16	52540
amt:Amet_0987	ncbi-geneid:5311038	3.6.3.16	52540
amt:Amet_0990	ncbi-geneid:5311041	1.2.7.-	53706|50692
amt:Amet_0991	ncbi-geneid:5311042	1.2.7.-	54862
amt:Amet_1001	ncbi-geneid:5311052	2.7.7.8	54211|54211|55666|55666|54791|50249|46915
amt:Amet_1004	ncbi-geneid:5311055	3.6.4.12	52540
amt:Amet_1006	ncbi-geneid:5311057	2.7.7.8	54211|54211|55666|55666|54791|50249|46915
amt:Amet_1013	ncbi-geneid:5311064	2.7.13.3	55874|52172|47226|47384
amt:Amet_1018	ncbi-geneid:5311069	3.5.4.26|1.1.1.193	53597|53927
amt:Amet_1019	ncbi-geneid:5311070	2.5.1.9	63380|63380
amt:Amet_1020	ncbi-geneid:5311071	3.5.4.25|4.1.99.12	55821|142695
amt:Amet_1021	ncbi-geneid:5311072	2.5.1.9|2.5.1.78	52121
amt:Amet_1065	ncbi-geneid:5311116	5.1.1.1	53822|47413
amt:Amet_1067	ncbi-geneid:5311118	3.4.21.92	52096
amt:Amet_1071	ncbi-geneid:5311122	3.4.21.-	52540|54211
amt:Amet_1072	ncbi-geneid:5311123	3.4.21.53	54211|52540|88697
amt:Amet_1074	ncbi-geneid:5311125	4.2.1.10	52304
amt:Amet_1075	ncbi-geneid:5311126	1.1.1.25	51735|53223
amt:Amet_1077	ncbi-geneid:5311128	4.1.3.27	56322
amt:Amet_1078	ncbi-geneid:5311129	4.1.3.27	52317
amt:Amet_1079	ncbi-geneid:5311130	2.4.2.18	52418|47648
amt:Amet_1080	ncbi-geneid:5311131	4.1.1.48	51366
amt:Amet_1081	ncbi-geneid:5311132	5.3.1.24	51366
amt:Amet_1082	ncbi-geneid:5311133	4.2.1.20	53686
amt:Amet_1083	ncbi-geneid:5311134	4.2.1.20	51366
amt:Amet_1085	ncbi-geneid:5311136	3.4.11.-	144052
amt:Amet_1090	ncbi-geneid:5311141	3.2.-.-	101478|48452
amt:Amet_1094	ncbi-geneid:5311145	3.6.3.4	56784|81653|55008|55008|81665
amt:Amet_1100	ncbi-geneid:5311151	2.7.13.3	55874|47384
amt:Amet_1104	ncbi-geneid:5311155	3.6.1.11|3.6.1.40	53067|53067
amt:Amet_1131	ncbi-geneid:5311182	3.6.3.24	53850
amt:Amet_1173	ncbi-geneid:5311224	3.6.3.-	52540
amt:Amet_1177	ncbi-geneid:5311228	1.2.99.2	56821
amt:Amet_1189	ncbi-geneid:5311240	2.1.2.11	51621
amt:Amet_1192	ncbi-geneid:5311243	3.5.1.-	53187|55031
amt:Amet_1194	ncbi-geneid:5311245	3.4.13.9	55920|53092
amt:Amet_1198	ncbi-geneid:5311249	1.2.7.3	52518
amt:Amet_1199	ncbi-geneid:5311250	1.2.7.3	52518|53323|52922
amt:Amet_1200	ncbi-geneid:5311251	6.1.1.2	52374
amt:Amet_1206	ncbi-geneid:5311257	2.1.1.33	53335
amt:Amet_1212	ncbi-geneid:5311263	1.2.7.3	52518
amt:Amet_1213	ncbi-geneid:5311264	1.2.7.3	52518|53323|52922
amt:Amet_1226	ncbi-geneid:5311277	3.4.15.6	52317
amt:Amet_1227	ncbi-geneid:5311278	6.-.-.-	53623|56059|53244
amt:Amet_1237	ncbi-geneid:5311288	2.5.1.31	64005
amt:Amet_1247	ncbi-geneid:5311298	2.5.1.3	51391
amt:Amet_1248	ncbi-geneid:5311299	2.7.1.50	53613
amt:Amet_1249	ncbi-geneid:5311300	2.7.1.49|2.7.4.7	53613
amt:Amet_1251	ncbi-geneid:5311302	1.2.4.1	52518
amt:Amet_1252	ncbi-geneid:5311303	1.2.4.1	52518|52922
amt:Amet_1253	ncbi-geneid:5311304	2.3.1.12	52777|51230|47005
amt:Amet_1254	ncbi-geneid:5311305	1.8.1.4	51905|55424
amt:Amet_1259	ncbi-geneid:5311310	2.7.3.9	51621|47831|52009
amt:Amet_1261	ncbi-geneid:5311312	4.1.2.14|4.1.3.16	51569
amt:Amet_1262	ncbi-geneid:5311313	2.7.1.45	53613
amt:Amet_1268	ncbi-geneid:5311319	4.2.1.9	143975|52016
amt:Amet_1269	ncbi-geneid:5311320	6.3.1.2	55931
amt:Amet_1278	ncbi-geneid:5311329	2.7.13.3	55874|47384
amt:Amet_1282	ncbi-geneid:5311333	5.2.1.8	50891
amt:Amet_1291	ncbi-geneid:5311342	5.3.1.12	51556
amt:Amet_1292	ncbi-geneid:5311343	4.2.1.8	51658
amt:Amet_1293	ncbi-geneid:5311344	1.1.1.57	51735|48179
amt:Amet_1297	ncbi-geneid:5311348	3.2.2.-	52141
amt:Amet_1301	ncbi-geneid:5311352	3.2.1.52	51445
amt:Amet_1302	ncbi-geneid:5311353	6.3.1.2	55931|54368
amt:Amet_1304	ncbi-geneid:5311355	1.1.1.38	51735|53223
amt:Amet_1319	ncbi-geneid:5311370	1.1.1.41	53659
amt:Amet_1320	ncbi-geneid:5311371	4.2.1.3	53732|52016
amt:Amet_1321	ncbi-geneid:5311372	2.3.3.14	51569
amt:Amet_1330	ncbi-geneid:5311381	1.8.99.-	53706|50692
amt:Amet_1345	ncbi-geneid:5311396	2.8.1.7	53383
amt:Amet_1346	ncbi-geneid:5311397	1.16.3.1	47240
amt:Amet_1348	ncbi-geneid:5311399	1.3.99.1	51905|56425
amt:Amet_1354	ncbi-geneid:5311405	2.1.2.10	103025|101790
amt:Amet_1356	ncbi-geneid:5311407	1.4.4.2	53383
amt:Amet_1357	ncbi-geneid:5311408	1.4.4.2	53383
amt:Amet_1367	ncbi-geneid:5311418	3.5.1.28	47090
amt:Amet_1375	ncbi-geneid:5311426	5.3.1.9	53697
amt:Amet_1376	ncbi-geneid:5311427	5.1.1.3	53681|53681
amt:Amet_1377	ncbi-geneid:5311428	2.7.13.3	55874|55781
amt:Amet_1387	ncbi-geneid:5311438	1.17.4.2	51998
amt:Amet_1388	ncbi-geneid:5311439	1.97.1.4	102114
amt:Amet_1402	ncbi-geneid:5311453	6.1.1.9	52374|47323|50677|46589
amt:Amet_1403	ncbi-geneid:5311454	6.3.2.12|6.3.2.17	53623|53244
amt:Amet_1435	ncbi-geneid:5311486	4.4.1.5	54593
amt:Amet_1436	ncbi-geneid:5311487	2.3.1.-	55729
amt:Amet_1442	ncbi-geneid:5311493	2.3.1.51	69593
amt:Amet_1446	ncbi-geneid:5311497	1.7.-.-	56821
amt:Amet_1469	ncbi-geneid:5311520	3.5.1.-	52467
amt:Amet_1480	ncbi-geneid:5311531	3.6.3.16	52540
amt:Amet_1516	ncbi-geneid:5311567	2.3.1.-	55729
amt:Amet_1519	ncbi-geneid:5311570	2.7.13.3	55874|47384
amt:Amet_1525	ncbi-geneid:5311576	2.7.9.2	56059|52009
amt:Amet_1529	ncbi-geneid:5311580	4.4.1.5	54593
amt:Amet_1570	ncbi-geneid:5311621	1.11.1.6|1.11.1.7	48113|48113
amt:Amet_1607	ncbi-geneid:5311658	2.1.1.72	53335
amt:Amet_1608	ncbi-geneid:5311659	3.1.21.3	116734|116734
amt:Amet_1609	ncbi-geneid:5311660	3.1.21.3	52540
amt:Amet_1616	ncbi-geneid:5311667	2.6.1.1|2.6.1.83	53383
amt:Amet_1618	ncbi-geneid:5311669	6.3.2.13	53623|63418|53244
amt:Amet_1621	ncbi-geneid:5311672	2.4.2.8	53271
amt:Amet_1622	ncbi-geneid:5311673	3.5.1.32	53187|55031
amt:Amet_1631	ncbi-geneid:5311685	6.1.1.3	55681|55186|52954|81271
amt:Amet_1632	ncbi-geneid:5311686	3.4.24.-	52540|140990
amt:Amet_1639	ncbi-geneid:5311693	6.1.1.20	55681|46589
amt:Amet_1640	ncbi-geneid:5311694	6.1.1.20	56037|55681|50249|54991|46955
amt:Amet_1657	ncbi-geneid:5311711	1.1.1.1	56796
amt:Amet_1660	ncbi-geneid:5311714	1.2.7.8	53323
amt:Amet_1661	ncbi-geneid:5311715	1.2.7.8	52518|52518|54862
amt:Amet_1676	ncbi-geneid:5311730	1.2.7.-	52518|53323|52518|52922|54862
amt:Amet_1677	ncbi-geneid:5311731	2.4.1.25	51445
amt:Amet_1678	ncbi-geneid:5311732	2.4.1.1	53756
amt:Amet_1698	ncbi-geneid:5311752	2.3.1.183	55729
amt:Amet_1702	ncbi-geneid:5311756	3.6.1.1	64182|75138|54631
amt:Amet_1709	ncbi-geneid:5311763	5.2.1.8	54534
amt:Amet_1714	ncbi-geneid:5311768	6.1.1.19	52374|47323|55190
amt:Amet_1726	ncbi-geneid:5311780	2.3.1.19	53659
amt:Amet_1737	ncbi-geneid:5311808	2.7.7.8	54211|54211|55666|55666|54791|50249|46915
amt:Amet_1769	ncbi-geneid:5311840	2.7.7.7	56672|100879
amt:Amet_1830	ncbi-geneid:5311901	3.6.3.16	52540
amt:Amet_1831	ncbi-geneid:5311902	3.6.3.16	52540
amt:Amet_1884	ncbi-geneid:5311955	3.4.11.19	56266
amt:Amet_1886	ncbi-geneid:5311957	3.5.1.28	53187|55383
amt:Amet_1897	ncbi-geneid:5311968	1.15.1.1	54719|46609
amt:Amet_1902	ncbi-geneid:5311973	2.3.1.28	51161
amt:Amet_1914	ncbi-geneid:5311985	2.7.9.2	56059|52009
amt:Amet_1986	ncbi-geneid:5312057	2.3.1.54	51998
amt:Amet_1987	ncbi-geneid:5312058	1.97.1.4	102114|54862
amt:Amet_2016	ncbi-geneid:5312087	1.2.99.2	56821
amt:Amet_2018	ncbi-geneid:5312089	6.3.4.3	52540
amt:Amet_2020	ncbi-geneid:5312091	1.5.1.5|3.5.4.9	51735|53223
amt:Amet_2023	ncbi-geneid:5312094	1.8.1.4	51905|55424
amt:Amet_2028	ncbi-geneid:5312099	2.3.1.169|1.2.7.4|1.2.99.2	56821
amt:Amet_2067	ncbi-geneid:5312138	3.5.1.81	51556|51338
amt:Amet_2120	ncbi-geneid:5312191	2.5.1.18	54593
amt:Amet_2157	ncbi-geneid:5312228	2.6.1.85	52317
amt:Amet_2158	ncbi-geneid:5312229	4.1.3.27|2.6.1.85	56322
amt:Amet_2160	ncbi-geneid:5312231	3.5.4.16	55620
amt:Amet_2161	ncbi-geneid:5312232	2.5.1.15	51717
amt:Amet_2162	ncbi-geneid:5312233	4.1.2.25	55620
amt:Amet_2163	ncbi-geneid:5312234	2.7.6.3	55083
amt:Amet_2171	ncbi-geneid:5312242	6.1.1.21	55681|52954
amt:Amet_2174	ncbi-geneid:5312245	1.97.1.4	102114
amt:Amet_2202	ncbi-geneid:5312273	3.6.4.12	52540
amt:Amet_2203	ncbi-geneid:5312274	3.5.1.1	53774
amt:Amet_2205	ncbi-geneid:5312276	2.8.1.7	53383
amt:Amet_2210	ncbi-geneid:5312281	1.97.1.4	102114
amt:Amet_2211	ncbi-geneid:5312282	2.3.1.54	51998
amt:Amet_2213	ncbi-geneid:5312284	2.7.11.1	55874
amt:Amet_2223	ncbi-geneid:5312294	2.4.1.-|3.4	56601|53955
amt:Amet_2233	ncbi-geneid:5312304	2.5.1.47	53686
amt:Amet_2234	ncbi-geneid:5312305	6.3.1.5	52402
amt:Amet_2297	ncbi-geneid:5312368	4.2.3.3	52335
amt:Amet_2302	ncbi-geneid:5312373	3.1.26.-	50249
amt:Amet_2309	ncbi-geneid:5312380	3.5.4.4|2.7.7.18	52374
amt:Amet_2314	ncbi-geneid:5312385	6.1.1.4	52374|50677|47323
amt:Amet_2317	ncbi-geneid:5312388	4.3.1.17	143548|55021
amt:Amet_2319	ncbi-geneid:5312390	3.4.16.4	56601|69189
amt:Amet_2321	ncbi-geneid:5312392	2.7.9.3	56042|55326
amt:Amet_2323	ncbi-geneid:5312394	2.9.1.1	53383
amt:Amet_2326	ncbi-geneid:5312397	2.7.13.3	55874|47384|103190|158472
amt:Amet_2332	ncbi-geneid:5312404	5.4.99.12	55120
amt:Amet_2337	ncbi-geneid:5312409	3.1.22.4	53098
amt:Amet_2339	ncbi-geneid:5312411	3.1.22.4	52540|46785
amt:Amet_2341	ncbi-geneid:5312413	5.-.-.-	111337
amt:Amet_2342	ncbi-geneid:5312414	2.4.2.29	51713
amt:Amet_2351	ncbi-geneid:5312423	3.1.-.-	64182
amt:Amet_2352	ncbi-geneid:5312424	2.4.2.7	53271
amt:Amet_2353	ncbi-geneid:5312425	2.7.6.5	109604|81301|81271|55021
amt:Amet_2354	ncbi-geneid:5312426	3.1.-.-	69500
amt:Amet_2357	ncbi-geneid:5312429	1.3.99.22	102114
amt:Amet_2358	ncbi-geneid:5312430	6.1.1.21	55681|52954
amt:Amet_2359	ncbi-geneid:5312431	6.1.1.12	55681|55261|50249
amt:Amet_2365	ncbi-geneid:5312437	2.1.2.1	53383
amt:Amet_2367	ncbi-geneid:5312439	1.3.1.26	51735
amt:Amet_2438	ncbi-geneid:5312510	3.5.1.28	53187
amt:Amet_2440	ncbi-geneid:5312512	2.1.1.72	53335
amt:Amet_2445	ncbi-geneid:5312517	4.1.2.5	53383
amt:Amet_2451	ncbi-geneid:5312523	1.1.1.133	51735
amt:Amet_2453	ncbi-geneid:5312525	2.8.1.7	53383
amt:Amet_2458	ncbi-geneid:5312530	6.1.1.7	55681|101353|55186|50447
amt:Amet_2462	ncbi-geneid:5312534	3.1.-.-	53098
amt:Amet_2467	ncbi-geneid:5312539	3.1.-.-	56281
amt:Amet_2471	ncbi-geneid:5312543	3.4.-.-	51412
amt:Amet_2472	ncbi-geneid:5312544	2.7.1.48	52540
amt:Amet_2473	ncbi-geneid:5312545	2.4.1.129	56601|56519
amt:Amet_2502	ncbi-geneid:5312574	3.4.24.57	53067
amt:Amet_2504	ncbi-geneid:5312576	3.1.11.6	116842
amt:Amet_2505	ncbi-geneid:5312577	2.5.1.1|2.5.1.10|2.5.1.29	48576
amt:Amet_2508	ncbi-geneid:5312580	2.2.1.7	52518|52518|52922
amt:Amet_2512	ncbi-geneid:5312584	3.4.21.116	50156|50494
amt:Amet_2521	ncbi-geneid:5312593	3.6.1.13	55811
amt:Amet_2524	ncbi-geneid:5312596	5.4.2.7	53649|143856
amt:Amet_2525	ncbi-geneid:5312597	2.4.2.1	53167
amt:Amet_2526	ncbi-geneid:5312598	2.4.2.1	53167
amt:Amet_2527	ncbi-geneid:5312599	2.4.2.2	52418|54680|47648
amt:Amet_2528	ncbi-geneid:5312600	3.4.16.4	56601|69189
amt:Amet_2529	ncbi-geneid:5312601	2.7.7.72|3.1.3.-|3.1.4	64182|81891|81301|54631
amt:Amet_2533	ncbi-geneid:5312605	1.5.1.2	48179|51735
amt:Amet_2535	ncbi-geneid:5312607	3.4.21.88	51306|46785
amt:Amet_2542	ncbi-geneid:5312614	2.5.1.75	52540
amt:Amet_2545	ncbi-geneid:5312617	1.3.1.74	102114
amt:Amet_2618	ncbi-geneid:5312690	2.6.1.1	53383
amt:Amet_2620	ncbi-geneid:5312692	3.2.1.4	53187|101821
amt:Amet_2621	ncbi-geneid:5312693	3.2.1.4	53187|101821
amt:Amet_2622	ncbi-geneid:5312694	3.2.1.4	53187|101821
amt:Amet_2623	ncbi-geneid:5312695	2.1.1.80	53335|47757
amt:Amet_2626	ncbi-geneid:5312698	2.3.1.51	69593
amt:Amet_2627	ncbi-geneid:5312699	2.7.4.14	52540
amt:Amet_2630	ncbi-geneid:5312702	5.4.2.1
amt:Amet_2632	ncbi-geneid:5312704	1.2.7.3	53323
amt:Amet_2633	ncbi-geneid:5312705	1.2.7.3	52518
amt:Amet_2634	ncbi-geneid:5312706	1.2.7.3	52518|52922
amt:Amet_2635	ncbi-geneid:5312707	1.2.7.3	54862
amt:Amet_2636	ncbi-geneid:5312708	3.1.3.5	64167
amt:Amet_2638	ncbi-geneid:5312710	4.1.1.3	51569|89000
amt:Amet_2640	ncbi-geneid:5312712	5.4.99.12	55120|55174
amt:Amet_2643	ncbi-geneid:5312715	3.4.16.4	56601
amt:Amet_2648	ncbi-geneid:5312720	4.1.1.50	56276
amt:Amet_2649	ncbi-geneid:5312721	2.5.1.16	53335
amt:Amet_2650	ncbi-geneid:5312722	3.5.3.11	52768
amt:Amet_2652	ncbi-geneid:5312724	4.3.2.2	48557
amt:Amet_2653	ncbi-geneid:5312725	2.6.1.1	53383
amt:Amet_2658	ncbi-geneid:5312730	3.6.3.8	52540|54752
amt:Amet_2660	ncbi-geneid:5312732	1.3.1.74|2.-.-.-	102114
amt:Amet_2661	ncbi-geneid:5312733	2.9.1.-	52821|52540
amt:Amet_2667	ncbi-geneid:5312739	2.7.7.8	54211|54211|55666|55666|54791|50249
amt:Amet_2669	ncbi-geneid:5312741	2.7.1.26|2.7.7.2	82114|52374
amt:Amet_2670	ncbi-geneid:5312742	5.4.99.12	55120
amt:Amet_2678	ncbi-geneid:5312750	2.7.7.7	53098
amt:Amet_2680	ncbi-geneid:5312752	1.17.7.1	56014|51717
amt:Amet_2681	ncbi-geneid:5312753	3.4.24.-	50156
amt:Amet_2682	ncbi-geneid:5312754	1.1.1.267	55347|51735|69055
amt:Amet_2684	ncbi-geneid:5312756	2.5.1.31	64005
amt:Amet_2687	ncbi-geneid:5312759	2.7.4.22	53633
amt:Amet_2694	ncbi-geneid:5312766	4.1.1.65	88946|88659|88659
amt:Amet_2695	ncbi-geneid:5312767	3.5.1.44	64438
amt:Amet_2698	ncbi-geneid:5312770	2.7.13.3
amt:Amet_2699	ncbi-geneid:5312771	3.1.1.61	52738|52172
amt:Amet_2722	ncbi-geneid:5312794	3.6.3.14	52540
amt:Amet_2735	ncbi-geneid:5312807	5.99.1.2	56712|57783
amt:Amet_2738	ncbi-geneid:5312810	5.4.3.2	102114
amt:Amet_2740	ncbi-geneid:5312812	3.1.26.4	53098
amt:Amet_2743	ncbi-geneid:5312815	2.1.1.31	75217
amt:Amet_2752	ncbi-geneid:5312824	3.1.26.3	69065|54768
amt:Amet_2753	ncbi-geneid:5312825	2.3.1.179	53901|53901
amt:Amet_2755	ncbi-geneid:5312827	1.1.1.100	51735
amt:Amet_2756	ncbi-geneid:5312828	2.3.1.39	52151|55048
amt:Amet_2757	ncbi-geneid:5312829	1.3.1.-
amt:Amet_2758	ncbi-geneid:5312830	2.3.1.41|2.3.1.180	53901
amt:Amet_2759	ncbi-geneid:5312831	2.3.1.15	53659
amt:Amet_2763	ncbi-geneid:5312835	2.7.2.1	53067|53067
amt:Amet_2767	ncbi-geneid:5312839	2.7.7.3	52374
amt:Amet_2770	ncbi-geneid:5312842	3.6.4.12	52540|50249|52540
amt:Amet_2776	ncbi-geneid:5312848	2.7.6.2	63999|63862
amt:Amet_2777	ncbi-geneid:5312849	5.1.3.1	51366
amt:Amet_2778	ncbi-geneid:5312850	3.6.1.-	52540|50249
amt:Amet_2779	ncbi-geneid:5312851	2.7.11.1	56112
amt:Amet_2780	ncbi-geneid:5312852	3.1.3.16	81606
amt:Amet_2781	ncbi-geneid:5312853	2.1.1.-	102114
amt:Amet_2782	ncbi-geneid:5312854	2.1.1.-	53335|48013
amt:Amet_2785	ncbi-geneid:5312857	2.1.2.9	53328|50486
amt:Amet_2786	ncbi-geneid:5312858	3.5.1.88	56420
amt:Amet_2787	ncbi-geneid:5312859	3.6.4.-	52540
amt:Amet_2788	ncbi-geneid:5312860	4.1.1.36|6.3.2.5	102645|52507
amt:Amet_2789	ncbi-geneid:5312861	2.7.7.6	63562
amt:Amet_2790	ncbi-geneid:5312862	2.7.4.8	52540
amt:Amet_2793	ncbi-geneid:5312865	5.1.1.7	54506|54506
amt:Amet_2795	ncbi-geneid:5312867	2.4.2.9	53271
amt:Amet_2796	ncbi-geneid:5312868	3.2.1.17|5.4.99.12	55120|55174
amt:Amet_2799	ncbi-geneid:5312871	3.2.2.9	53167
amt:Amet_2808	ncbi-geneid:5312880	3.6.3.32	52540|54631
amt:Amet_2814	ncbi-geneid:5312886	3.6.3.17	53822
amt:Amet_2815	ncbi-geneid:5312887	3.6.3.17	53822
amt:Amet_2820	ncbi-geneid:5312892	3.1.4.46	51695
amt:Amet_2821	ncbi-geneid:5312893	4.1.1.50	56276
amt:Amet_2855	ncbi-geneid:5312929	1.1.1.94	48179|51735
amt:Amet_2865	ncbi-geneid:5312939	2.7.13.3	55874|47384|55785|158472
amt:Amet_2878	ncbi-geneid:5312952	2.5.1.7	55205
amt:Amet_2879	ncbi-geneid:5312953	2.4.1.227	53756
amt:Amet_2881	ncbi-geneid:5312955	6.3.2.9	53623|53244|51984
amt:Amet_2883	ncbi-geneid:5312957	6.3.2.10	53623|53244|63418
amt:Amet_2884	ncbi-geneid:5312958	6.3.2.13	53623|53244|63418
amt:Amet_2885	ncbi-geneid:5312959	2.4.1.129	56601|56519|54184
amt:Amet_2887	ncbi-geneid:5312961	2.1.1.-	53335|81799
amt:Amet_2897	ncbi-geneid:5312971	4.1.2.4	51569
amt:Amet_2903	ncbi-geneid:5312977	2.4.2.8	53271
amt:Amet_2908	ncbi-geneid:5312982	3.6.3.24	161098
amt:Amet_2920	ncbi-geneid:5312994	1.7.2.2	48695
amt:Amet_2922	ncbi-geneid:5312996	3.5.1.4	141130
amt:Amet_2933	ncbi-geneid:5313007	3.6.1.-	55811
amt:Amet_2940	ncbi-geneid:5313014	3.1.3.18	56784
amt:Amet_2941	ncbi-geneid:5313015	3.5.1.14	53187|55031
amt:Amet_2945	ncbi-geneid:5313019	2.4.1.1	53756
amt:Amet_2946	ncbi-geneid:5313020	2.4.1.21	53756
amt:Amet_2947	ncbi-geneid:5313021	2.7.7.27	53448|51161
amt:Amet_2948	ncbi-geneid:5313022	2.7.7.27	53448|51161
amt:Amet_2949	ncbi-geneid:5313023	2.4.1.18	51445|51011|81296
amt:Amet_2952	ncbi-geneid:5313026	3.6.4.13	52540
amt:Amet_2953	ncbi-geneid:5313027	1.1.1.29	51735|52283
amt:Amet_2954	ncbi-geneid:5313028	6.3.2.4	56059|52440
amt:Amet_2958	ncbi-geneid:5313032	6.2.1.22	52374|55729
amt:Amet_2959	ncbi-geneid:5313033	1.1.1.60	51735|48179
amt:Amet_2962	ncbi-geneid:5313036	4.2.1.33|4.2.1.35	52016
amt:Amet_2963	ncbi-geneid:5313037	4.2.1.33|4.2.1.35	53732
amt:Amet_2965	ncbi-geneid:5313039	1.1.1.38	51735|53223
amt:Amet_2967	ncbi-geneid:5313041	2.7.13.3	55874|103190|55785|55890
amt:Amet_2973	ncbi-geneid:5313047	6.3.4.6	50891
amt:Amet_2994	ncbi-geneid:5313069	2.7.7.-	56731|57783
amt:Amet_2996	ncbi-geneid:5313071	3.1.5.1	109604
amt:Amet_3000	ncbi-geneid:5313075	1.3.99.1	51905|56425
amt:Amet_3003	ncbi-geneid:5313078	4.1.99.1	53383
amt:Amet_3009	ncbi-geneid:5313084	1.3.99.1	51905|56425
amt:Amet_3019	ncbi-geneid:5313094	2.7.9.1	56059|51621|52009
amt:Amet_3022	ncbi-geneid:5313097	6.1.1.14	55681|52954
amt:Amet_3027	ncbi-geneid:5313102	3.5.4.5	53927
amt:Amet_3030	ncbi-geneid:5313105	2.7.1.107	48317
amt:Amet_3044	ncbi-geneid:5313119	1.3.1.74	102114
amt:Amet_3045	ncbi-geneid:5313120	2.1.1.-	75217|88697
amt:Amet_3046	ncbi-geneid:5313121	2.1.1.-	53335
amt:Amet_3048	ncbi-geneid:5313123	1.3.1.74	53067|100920|53067|100934
amt:Amet_3051	ncbi-geneid:5313126	1.3.99.22	102114
amt:Amet_3055	ncbi-geneid:5313130	3.4.24.78	53163
amt:Amet_3057	ncbi-geneid:5313132	2.7.7.7	48019|52540
amt:Amet_3073	ncbi-geneid:5313148	3.6.4.13	52540
amt:Amet_3077	ncbi-geneid:5313152	3.4.13.19	51556
amt:Amet_3086	ncbi-geneid:5313161	2.7.13.3	55874|47384|158472|55785
amt:Amet_3091	ncbi-geneid:5313166	1.3.99.2	56645|47203
amt:Amet_3094	ncbi-geneid:5313169	1.6.5.3	52833
amt:Amet_3095	ncbi-geneid:5313170	1.6.99.5|1.6.5.3	142019|140490|142984|54862|52833
amt:Amet_3103	ncbi-geneid:5313178	3.4.-.-	117892
amt:Amet_3104	ncbi-geneid:5313179	3.4.-.-	117892
amt:Amet_3106	ncbi-geneid:5313181	5.99.1.3	56719|101904|101904
amt:Amet_3107	ncbi-geneid:5313182	5.99.1.3	56719|55874|54211
amt:Amet_3114	ncbi-geneid:5313189	6.1.1.5	52374|47323|50677
amt:Amet_3115	ncbi-geneid:5313190	3.1.4.46	51695
amt:Amet_3116	ncbi-geneid:5313191	2.1.2.1	53383
amt:Amet_3124	ncbi-geneid:5313200	2.7.1.24	52540
amt:Amet_3125	ncbi-geneid:5313201	2.7.7.7	56672|88723|53098|47807
amt:Amet_3148	ncbi-geneid:5313225	3.5.2.7	51556|51338
amt:Amet_3149	ncbi-geneid:5313226	4.3.1.3
amt:Amet_3157	ncbi-geneid:5313234	1.2.7.5	48310|56228
amt:Amet_3161	ncbi-geneid:5313238	3.5.3.6	55909
amt:Amet_3170	ncbi-geneid:5313247	3.6.4.3|3.4.24.-	52540|140990
amt:Amet_3173	ncbi-geneid:5313251	3.2.1.17|5.4.99.12	55120
amt:Amet_3174	ncbi-geneid:5313252	2.7.1.23	111331
amt:Amet_3190	ncbi-geneid:5313269	1.6.5.-	52343|63380|54292
amt:Amet_3193	ncbi-geneid:5313272	2.6.1.11	53383
amt:Amet_3194	ncbi-geneid:5313273	2.7.2.4	53633|55021|55021
amt:Amet_3196	ncbi-geneid:5313275	1.3.1.26	51735|55347
amt:Amet_3197	ncbi-geneid:5313276	4.2.1.52	51569
amt:Amet_3198	ncbi-geneid:5313277	1.2.1.11	55347|51735
amt:Amet_3199	ncbi-geneid:5313278	3.5.1.28	54106
amt:Amet_3205	ncbi-geneid:5313284	2.7.7.63	55681|82649
amt:Amet_3214	ncbi-geneid:5313293	4.2.1.3	53732|52016
amt:Amet_3220	ncbi-geneid:5313299	4.1.1.3	51569|89000
amt:Amet_3223	ncbi-geneid:5313302	2.8.3.10|4.1.3.6	100950|100950
amt:Amet_3224	ncbi-geneid:5313303	4.1.3.6|4.1.3.34	51621
amt:Amet_3229	ncbi-geneid:5313308	1.1.1.38	51735|53223
amt:Amet_3241	ncbi-geneid:5313320	2.8.1.6	102114
amt:Amet_3258	ncbi-geneid:5313337	2.7.13.3	55874|47384|158472
amt:Amet_3272	ncbi-geneid:5313351	3.6.3.4	56784|81653|55008|55008|81665
amt:Amet_3282	ncbi-geneid:5313361	1.11.1.6	47240
amt:Amet_3290	ncbi-geneid:5313369	2.8.1.1|2.8.1.2	52821
amt:Amet_3291	ncbi-geneid:5313370	2.8.1.1|2.8.1.2	52821|52821
amt:Amet_3308	ncbi-geneid:5313387	2.7.13.3	55874|47384
amt:Amet_3317	ncbi-geneid:5313397	3.2.1.55	75005|49899
amt:Amet_3326	ncbi-geneid:5313406	2.4.2.22	53271
amt:Amet_3333	ncbi-geneid:5313413	1.2.7.8	52518|52518|54862
amt:Amet_3334	ncbi-geneid:5313414	2.6.1.42	56752
amt:Amet_3338	ncbi-geneid:5313418	3.4.13.9	55920|53092
amt:Amet_3348	ncbi-geneid:5313428	5.99.1.2	56712
amt:Amet_3357	ncbi-geneid:5313437	2.7.7.-	81631|81301
amt:Amet_3366	ncbi-geneid:5313446	2.3.1.128	55729
amt:Amet_3373	ncbi-geneid:5313453	2.1.1.13	82282|51717|52242|47644
amt:Amet_3375	ncbi-geneid:5313455	1.5.1.20	51730
amt:Amet_3376	ncbi-geneid:5313456	2.5.1.49	53383
amt:Amet_3378	ncbi-geneid:5313458	6.3.5.5	56059|56059|52440|52440|48108|52335
amt:Amet_3379	ncbi-geneid:5313459	6.3.5.5	52317|52021
amt:Amet_3380	ncbi-geneid:5313460	2.6.1.11	53383
amt:Amet_3381	ncbi-geneid:5313461	2.7.2	53633
amt:Amet_3382	ncbi-geneid:5313462	2.3.1.35|2.3.1.1	56266
amt:Amet_3383	ncbi-geneid:5313463	1.2.1	55347|51735
amt:Amet_3384	ncbi-geneid:5313464	1.8.4.11	51316
amt:Amet_3386	ncbi-geneid:5313466	6.3.1.2	55931|54368
amt:Amet_3387	ncbi-geneid:5313467	6.3.5.6|6.3.5.7	55931|89095
amt:Amet_3388	ncbi-geneid:5313468	3.5.1.4|6.3.5.6|6.3.5.7	75304
amt:Amet_3389	ncbi-geneid:5313469	6.3.5.6|6.3.5.7	141000
amt:Amet_3390	ncbi-geneid:5313470	6.1.1.12|6.1.1.23	55681|50249
amt:Amet_3397	ncbi-geneid:5313477	1.4.7.1	51395|56235|69336
amt:Amet_3400	ncbi-geneid:5313480	2.2.1.6	52518|52518|52467
amt:Amet_3401	ncbi-geneid:5313481	4.2.1.9	143975|52016
amt:Amet_3402	ncbi-geneid:5313482	1.1.1.86	51735|48179
amt:Amet_3403	ncbi-geneid:5313483	2.2.1.6	55021|55021
amt:Amet_3404	ncbi-geneid:5313484	4.3.1.19	53686|55021
amt:Amet_3407	ncbi-geneid:5313487	2.7.2.4	53633|55021|55021
amt:Amet_3409	ncbi-geneid:5313489	2.8.3.10|4.1.3.6	100950|100950
amt:Amet_3410	ncbi-geneid:5313490	4.1.3.34|4.1.3.6	51621
amt:Amet_3412	ncbi-geneid:5313492	4.2.1.2	117457
amt:Amet_3414	ncbi-geneid:5313494	4.3.1.2	51604|54826
amt:Amet_3416	ncbi-geneid:5313496	5.4.99.1	52242
amt:Amet_3418	ncbi-geneid:5313498	2.2.1.6	52518|52518|52467
amt:Amet_3419	ncbi-geneid:5313499	2.2.1.6	55021
amt:Amet_3427	ncbi-geneid:5313507	3.4.16.4	56601
amt:Amet_3442	ncbi-geneid:5313522	5.1.3.2	51735
amt:Amet_3444	ncbi-geneid:5313524	1.1.1.-	51735|55347
amt:Amet_3455	ncbi-geneid:5313535	1.1.1.85	53659
amt:Amet_3456	ncbi-geneid:5313536	4.2.1.33|4.2.1.35	52016
amt:Amet_3457	ncbi-geneid:5313537	4.2.1.33|4.2.1.35	53732
amt:Amet_3458	ncbi-geneid:5313538	2.3.3.13	51569|110921
amt:Amet_3460	ncbi-geneid:5313540	1.3.99.1	51905|56425
amt:Amet_3468	ncbi-geneid:5313548	1.1.1.49	55347|51735
amt:Amet_3469	ncbi-geneid:5313549	1.1.1.44	51735|48179
amt:Amet_3470	ncbi-geneid:5313550	3.1.1.31	100950
amt:Amet_3491	ncbi-geneid:5313571	2.1.1.-	53335|88697
amt:Amet_3492	ncbi-geneid:5313572	2.7.7.4|2.7.1.25	52540|50465|50447
amt:Amet_3493	ncbi-geneid:5313573	2.7.7.4	52402
amt:Amet_3495	ncbi-geneid:5313575	1.8.99.2	51905|56425|46977
amt:Amet_3496	ncbi-geneid:5313576	2.7.1.25	52540
amt:Amet_3499	ncbi-geneid:5313579	1.8.7.1	56014|55124|56014|64307|55124
amt:Amet_3510	ncbi-geneid:5313590	4.1.2.5	53383
amt:Amet_3514	ncbi-geneid:5313594	2.1.1.63	48150|46767|53155
amt:Amet_3515	ncbi-geneid:5313595	2.3.3.14	51569
amt:Amet_3518	ncbi-geneid:5313598	1.18.6.1	53807
amt:Amet_3519	ncbi-geneid:5313599	1.18.6.1	53807
amt:Amet_3520	ncbi-geneid:5313600	1.18.6.1	53807
amt:Amet_3521	ncbi-geneid:5313601	1.18.6.1	53807
amt:Amet_3524	ncbi-geneid:5313604	1.18.6.1	52540
amt:Amet_3534	ncbi-geneid:5313614	4.2.1.9	143975|52016
amt:Amet_3538	ncbi-geneid:5313618	2.7.7.13|5.4.2.8	53448|51161|53738|55957|53738
amt:Amet_3555	ncbi-geneid:5313635	2.7.3.-	55874
amt:Amet_3572	ncbi-geneid:5313653	3.1.-.-	50249|50249|50249|50249
amt:Amet_3576	ncbi-geneid:5313657	4.2.1.11	51604|54826
amt:Amet_3577	ncbi-geneid:5313658	5.4.2.1	64158|53649
amt:Amet_3578	ncbi-geneid:5313659	5.3.1.1	51351
amt:Amet_3579	ncbi-geneid:5313660	2.7.2.3	53748
amt:Amet_3580	ncbi-geneid:5313661	1.2.1.12	55347|51735
amt:Amet_3585	ncbi-geneid:5313666	3.6.3.17	52540|52540
amt:Amet_3589	ncbi-geneid:5313670	1.21.4.2	53659
amt:Amet_3590	ncbi-geneid:5313671	1.21.4.4|1.21.4.2|1.21.4.3	53901
amt:Amet_3595	ncbi-geneid:5313676	1.8.1.9	51905
amt:Amet_3598	ncbi-geneid:5313679	2.1.1.-	75217
amt:Amet_3604	ncbi-geneid:5313685	1.1.1.95	51735|52283
amt:Amet_3605	ncbi-geneid:5313686	2.6.1.-	53383
amt:Amet_3606	ncbi-geneid:5313687	6.1.1.1	52374|55174
amt:Amet_3616	ncbi-geneid:5313697	6.3.5.10	52540|52317
amt:Amet_3617	ncbi-geneid:5313698	3.6.3.34	52540
amt:Amet_3622	ncbi-geneid:5313703	2.5.1.17	52540
amt:Amet_3623	ncbi-geneid:5313704	2.7.7.62|2.7.1.156	52540
amt:Amet_3628	ncbi-geneid:5313709	4.2.99.18	48150
amt:Amet_3634	ncbi-geneid:5313715	2.3.1.29	53383
amt:Amet_3642	ncbi-geneid:5313723	3.5.1.2	56601
amt:Amet_3643	ncbi-geneid:5313724	2.7.1.48	55186|52540
amt:Amet_3645	ncbi-geneid:5313726	2.7.2.11	53633
amt:Amet_3646	ncbi-geneid:5313727	1.2.1.41	53720
amt:Amet_3647	ncbi-geneid:5313728	3.4.21.89	51306
amt:Amet_3656	ncbi-geneid:5313737	5.2.1.8	50891
amt:Amet_3658	ncbi-geneid:5313739	2.1.1.61|2.8.1.-	52402
amt:Amet_3672	ncbi-geneid:5313753	5.4.99.12	55120|55174
amt:Amet_3675	ncbi-geneid:5313756	4.1.2.13	51569
amt:Amet_3679	ncbi-geneid:5313760	1.2.1.12	55347|51735
amt:Amet_3697	ncbi-geneid:5313778	1.8.4.11	55068
amt:Amet_3706	ncbi-geneid:5313787	2.5.1.48	53383
amt:Amet_3707	ncbi-geneid:5313788	2.5.1.48	53383
amt:Amet_3708	ncbi-geneid:5313789	2.3.1.46	52317
amt:Amet_3709	ncbi-geneid:5313790	6.3.2.10	53623|53244|63418
amt:Amet_3710	ncbi-geneid:5313791	6.3.2.4	56059|52440
amt:Amet_3736	ncbi-geneid:5313817	1.11.1.15	52833
amt:Amet_3737	ncbi-geneid:5313818	3.5.1.14	53187|55031
amt:Amet_3745	ncbi-geneid:5313826	2.3.2.2	56235
amt:Amet_3747	ncbi-geneid:5313828	1.1.3.15	56176|55103
amt:Amet_3756	ncbi-geneid:5313837	2.7.1.100	56112
amt:Amet_3757	ncbi-geneid:5313838	5.3.1.23	100950
amt:Amet_3758	ncbi-geneid:5313839	4.1.2.17	53639
amt:Amet_3764	ncbi-geneid:5313845	1.2.99.2	56821
amt:Amet_3767	ncbi-geneid:5313848	3.4.24.-	55486
amt:Amet_3769	ncbi-geneid:5313850	3.6.4.12	52540
amt:Amet_3771	ncbi-geneid:5313852	3.6.3.34	52540
amt:Amet_3776	ncbi-geneid:5313857	2.1.1.-	53335|81799
amt:Amet_3784	ncbi-geneid:5313865	4.2.1.8	51658
amt:Amet_3791	ncbi-geneid:5313872	2.7.11.1	52540|52540
amt:Amet_3796	ncbi-geneid:5313877	5.3.1.5	51658
amt:Amet_3800	ncbi-geneid:5313881	5.1.3.3	74650
amt:Amet_3824	ncbi-geneid:5313905	1.2.1.10	53720
amt:Amet_3835	ncbi-geneid:5313916	1.97.1.4	102114|54862
amt:Amet_3836	ncbi-geneid:5313917	2.3.1.54	51998
amt:Amet_3934	ncbi-geneid:5314015	1.11.1.6|1.11.1.7	48113|48113
amt:Amet_3955	ncbi-geneid:5314036	2.7.13.3	55874|47384
amt:Amet_3997	ncbi-geneid:5314078	3.6.3.3|3.6.3.5	56784|81653|81665
amt:Amet_4009	ncbi-geneid:5314090	2.7.7.7	56672|53098
amt:Amet_4015	ncbi-geneid:5314096	3.5.1.28	55846|110997
amt:Amet_4029	ncbi-geneid:5314110	3.4.21.92	52096
amt:Amet_4040	ncbi-geneid:5314121	2.5.1.6	55973|55973|55973
amt:Amet_4056	ncbi-geneid:5314137	3.1.21.3	52540|52540
amt:Amet_4060	ncbi-geneid:5314141	2.1.1.-	53335|50249
amt:Amet_4064	ncbi-geneid:5314145	3.1.2.-	54637
amt:Amet_4068	ncbi-geneid:5314149	2.7.1.40	51621|52935|50800|52009
amt:Amet_4069	ncbi-geneid:5314150	2.7.1.11	53784
amt:Amet_4071	ncbi-geneid:5314152	2.7.7.7	89550
amt:Amet_4073	ncbi-geneid:5314154	2.1.2.5	55116|55116
amt:Amet_4074	ncbi-geneid:5314155	4.2.1.49	111326
amt:Amet_4075	ncbi-geneid:5314156	2.7.1.113	52540
amt:Amet_4093	ncbi-geneid:5314174	1.1.1.158	56176|56194
amt:Amet_4098	ncbi-geneid:5314179	1.2.1.2	53706|50692
amt:Amet_4100	ncbi-geneid:5314181	1.6.99.5|1.6.5.3	142019|140490|142984|52833|54862
amt:Amet_4108	ncbi-geneid:5314189	1.6.99.5|1.6.5.3	142019|140490|142984|52833|54862
amt:Amet_4112	ncbi-geneid:5314193	2.5.1.47	53686
amt:Amet_4113	ncbi-geneid:5314194	2.7.1.-	101473
amt:Amet_4114	ncbi-geneid:5314195	2.7.1.-	82549
amt:Amet_4121	ncbi-geneid:5314202	2.7.1.2	53067
amt:Amet_4122	ncbi-geneid:5314203	2.7.11.-|2.7.4	53795|75138
amt:Amet_4128	ncbi-geneid:5314209	3.4.21.102	52096|50156
amt:Amet_4132	ncbi-geneid:5314213	6.3.3.2	100950
amt:Amet_4145	ncbi-geneid:5314226	5.1.1.1	51419|50621
amt:Amet_4147	ncbi-geneid:5314228	2.7.8.7	56214
amt:Amet_4181	ncbi-geneid:5314262	3.5.1.25	51556|51338
amt:Amet_4182	ncbi-geneid:5314263	3.5.99.6	100950
amt:Amet_4183	ncbi-geneid:5314264	2.7.1.-	53067
amt:Amet_4185	ncbi-geneid:5314266	3.2.1.86	56327|51735
amt:Amet_4186	ncbi-geneid:5314267	2.7.1.69	46973
amt:Amet_4188	ncbi-geneid:5314269	2.7.1.69	52794
amt:Amet_4189	ncbi-geneid:5314270	4.2.-.-	53697
amt:Amet_4193	ncbi-geneid:5314274	2.7.1.69	46973
amt:Amet_4196	ncbi-geneid:5314277	2.7.1.69	52794
amt:Amet_4200	ncbi-geneid:5314281	2.1.3.2	53671
amt:Amet_4201	ncbi-geneid:5314282	2.1.3.2	54893|57825
amt:Amet_4207	ncbi-geneid:5314288	2.4.2.10	53271
amt:Amet_4208	ncbi-geneid:5314289	1.3.3.1	51395
amt:Amet_4210	ncbi-geneid:5314291	6.3.5.5	56059|56059|52440|52440|48108|52335
amt:Amet_4211	ncbi-geneid:5314292	6.3.5.5	52317|52021
amt:Amet_4212	ncbi-geneid:5314293	4.1.1.23	51366
amt:Amet_4213	ncbi-geneid:5314294	3.5.2.3	51556|51338
amt:Amet_4216	ncbi-geneid:5314297	2.7.7.7	56672|100879
amt:Amet_4217	ncbi-geneid:5314298	6.1.1.22	55681|50249
amt:Amet_4220	ncbi-geneid:5314301	3.6.4.12	52540
amt:Amet_4228	ncbi-geneid:5314309	2.4.2.1	53167
amt:Amet_4232	ncbi-geneid:5314313	2.5.1.3	51391
amt:Amet_4236	ncbi-geneid:5314317	2.7.7.-	69572
amt:Amet_4246	ncbi-geneid:5314327	2.8.3.9|2.8.3.5	100950
amt:Amet_4247	ncbi-geneid:5314328	2.8.3.9|2.8.3.8	100950
amt:Amet_4253	ncbi-geneid:5314334	3.4.11.-	144052
amt:Amet_4254	ncbi-geneid:5314335	6.1.1.18	52374|50715
amt:Amet_4255	ncbi-geneid:5314336	3.2.2.-	52141
amt:Amet_4258	ncbi-geneid:5314339	5.1.1.13	53681|53681
amt:Amet_4268	ncbi-geneid:5314349	2.7.1.56	53613
amt:Amet_4269	ncbi-geneid:5314350	2.7.1.69	55804|52794
amt:Amet_4271	ncbi-geneid:5314352	2.7.1.69	52794
amt:Amet_4274	ncbi-geneid:5314355	1.1.1.93|4.1.1.73|1.1.1.83	53659
amt:Amet_4275	ncbi-geneid:5314356	1.1.1.95	51735|143548|52283|55021
amt:Amet_4299	ncbi-geneid:5314380	2.6.1.16	53697|56235
amt:Amet_4300	ncbi-geneid:5314381	5.4.2.10	53738|53738|53738|55957
amt:Amet_4303	ncbi-geneid:5314384	1.2.7.3	53323
amt:Amet_4304	ncbi-geneid:5314385	1.2.7.3	52518
amt:Amet_4305	ncbi-geneid:5314386	1.2.7.7|1.2.7.3	52518|52922
amt:Amet_4306	ncbi-geneid:5314387	1.2.7.3	54862
amt:Amet_4308	ncbi-geneid:5314389	2.7.2.7	53067|53067
amt:Amet_4309	ncbi-geneid:5314390	2.3.1.19	53659
amt:Amet_4310	ncbi-geneid:5314391	2.7.2.7	53067|53067
amt:Amet_4317	ncbi-geneid:5314398	2.6.1.82	53383
amt:Amet_4327	ncbi-geneid:5314487	3.2.2.-	48150|55811
amt:Amet_4336	ncbi-geneid:5314496	3.5.1.32	53187|55031
amt:Amet_4337	ncbi-geneid:5314497	4.1.1.20	51419|50621
amt:Amet_4338	ncbi-geneid:5314498	1.2.1.16	53720
amt:Amet_4405	ncbi-geneid:5314565	6.3.5.4	52402|56235
amt:Amet_4407	ncbi-geneid:5314567	2.7.13.3	55874|55785|55785|55785|47384
amt:Amet_4411	ncbi-geneid:5314571	2.7.13.3	55874|47384
amt:Amet_4424	ncbi-geneid:5314584	3.5.3.1	52768
amt:Amet_4425	ncbi-geneid:5314585	2.8.1.8	102114
amt:Amet_4426	ncbi-geneid:5314586	2.3.1.181
amt:Amet_4431	ncbi-geneid:5314591	2.7.2.7	53067|53067
amt:Amet_4433	ncbi-geneid:5314593	2.7.13.3	55874|55785|55785|47384|55785|55785
amt:Amet_4435	ncbi-geneid:5314595	1.7.1.13	55620
amt:Amet_4440	ncbi-geneid:5314600	3.5.1.28	53187
amt:Amet_4444	ncbi-geneid:5314604	5.4.99.12	55120
amt:Amet_4449	ncbi-geneid:5314609	2.7.7.6	56553|55257|47789
amt:Amet_4456	ncbi-geneid:5314616	3.4.11.18	55920
amt:Amet_4457	ncbi-geneid:5314617	2.7.4.10|2.7.4.3	52540
amt:Amet_4480	ncbi-geneid:5314640	3.6.5.3	52540|50465|50447
amt:Amet_4485	ncbi-geneid:5314645	2.7.7.6	64484
amt:Amet_4486	ncbi-geneid:5314646	2.7.7.6	64484
amt:Amet_4494	ncbi-geneid:5314654	3.6.5.3	52540|50465|50447
amt:Amet_4495	ncbi-geneid:5314655	2.7.7.6	88946|88659
amt:Amet_4497	ncbi-geneid:5314657	2.1.1.-	75217|55315
amt:Amet_4498	ncbi-geneid:5314658	2.1.1.148	69796
amt:Amet_4501	ncbi-geneid:5314661	6.1.1.16	52374|47323
amt:Amet_4502	ncbi-geneid:5314662	2.3.1.30	51161
amt:Amet_4503	ncbi-geneid:5314663	6.1.1.24	52374|48163
amt:Amet_4505	ncbi-geneid:5314665	4.6.1.12	69765
amt:Amet_4506	ncbi-geneid:5314666	2.7.7.60	53448
amt:Amet_4511	ncbi-geneid:5314671	2.1.1.63	52540|54211
amt:Amet_4513	ncbi-geneid:5314673	2.7.3.-	55931
amt:Amet_4516	ncbi-geneid:5314676	2.6.1.9	53383
amt:Amet_4517	ncbi-geneid:5314677	1.15.1.1	49329
amt:Amet_4520	ncbi-geneid:5314680	1.17.4.2	51998
amt:Amet_4523	ncbi-geneid:5314683	1.1.1.157	51735|48179
amt:Amet_4524	ncbi-geneid:5314687	6.1.1.6	55681|50249
amt:Amet_4527	ncbi-geneid:5314690	1.-.-.-	51395
amt:Amet_4528	ncbi-geneid:5314691	2.7.1.33
amt:Amet_4532	ncbi-geneid:5314695	2.8.3.1	100950|100950
amt:Amet_4534	ncbi-geneid:5314697	6.3.4.15	55681|46785|50037
amt:Amet_4540	ncbi-geneid:5314703	2.7.-.-	52540
amt:Amet_4541	ncbi-geneid:5314704	5.4.99.2	52242
amt:Amet_4542	ncbi-geneid:5314705	5.4.99.2	51703
amt:Amet_4543	ncbi-geneid:5314706	3.4.24.-	52540|140990
amt:Amet_4544	ncbi-geneid:5314707	6.3.4.-	52402|56037|82829
amt:Amet_4545	ncbi-geneid:5314708	2.7.11.1	56112
amt:Amet_4548	ncbi-geneid:5314711	5.4.3.3	52242|117778
amt:Amet_4549	ncbi-geneid:5314712	5.4.3.3	51703
amt:Amet_4552	ncbi-geneid:5314715	5.4.3.2	102114
amt:Amet_4555	ncbi-geneid:5314718	2.1.1.-	53335
amt:Amet_4560	ncbi-geneid:5314723	1.7.99.1	56821
amt:Amet_4562	ncbi-geneid:5314725	2.6.1.1	53383
amt:Amet_4567	ncbi-geneid:5314730	3.5.4.2	51556|51338
amt:Amet_4570	ncbi-geneid:5314733	1.2.99.2	47741|54292
amt:Amet_4572	ncbi-geneid:5314735	3.5.4.28	51556|51338
amt:Amet_4574	ncbi-geneid:5314737	3.5.4.2	51556|51338
amt:Amet_4582	ncbi-geneid:5314745	4.1.1.-	52507
amt:Amet_4584	ncbi-geneid:5314747	3.5.2.2	51556|51338
amt:Amet_4585	ncbi-geneid:5314748	6.3.4.3	52540
amt:Amet_4586	ncbi-geneid:5314749	4.3.1.4	55116|55116
amt:Amet_4591	ncbi-geneid:5314754	6.3.2.4	56059|52440
amt:Amet_4604	ncbi-geneid:5314767	2.7.1.148	54211|55060
amt:Amet_4607	ncbi-geneid:5314770	2.7.2.2	53633
amt:Amet_4608	ncbi-geneid:5314771	2.1.3.3	53671
amt:Amet_4609	ncbi-geneid:5314772	3.5.3.6	55909
amt:Amet_4616	ncbi-geneid:5314779	3.4.11.1	53187|52949
amt:Amet_4621	ncbi-geneid:5314784	3.6.3.27	52540
amt:Amet_4627	ncbi-geneid:5314790	3.6.3.30	52540|50331
amt:Amet_4630	ncbi-geneid:5314793	2.3.1.9	53901|53901
amt:Amet_4631	ncbi-geneid:5314794	1.1.1.100	51735
amt:Amet_4634	ncbi-geneid:5314797	5.4.99.12	55120
amt:Amet_4636	ncbi-geneid:5314799	6.3.2.2	55931
amt:Amet_4643	ncbi-geneid:5314806	1.2.7.5	48310|56228
amt:Amet_4646	ncbi-geneid:5314809	1.7.99.4	53706|50692
amt:Amet_4648	ncbi-geneid:5314811	2.2.1.1	52518|52518|52922
amt:Amet_4653	ncbi-geneid:5314816	1.15.1.2	49367
amt:Amet_4655	ncbi-geneid:5314818	2.7.8.-	56024|56024
amt:Amet_4657	ncbi-geneid:5314820	1.2.7.-	52518|53323|52518|52922|54862
amt:Amet_4660	ncbi-geneid:5314823	6.3.1.1	55681
amt:Amet_4695	ncbi-geneid:5314858	3.6.4.12	52540|46785|47819
amt:Amet_4696	ncbi-geneid:5314859	4.4.1.5	54593
amt:Amet_4698	ncbi-geneid:5314861	5.4.99.12	55120|55174
amt:Amet_4722	ncbi-geneid:5314885	3.6.3.24	53850
amt:Amet_4751	ncbi-geneid:5314914	1.3.1.74	50494|50156
amt:Amet_4753	ncbi-geneid:5314916	2.5.1.7	55205
amt:Amet_4757	ncbi-geneid:5314920	2.7.13.3	55874|47384|55785|158472
amt:Amet_4765	ncbi-geneid:5314930	6.3.4.4	52540
amt:Amet_4768	ncbi-geneid:5314933	3.6.4.12	52540|48024
amt:Amet_4781	ncbi-geneid:5314946	2.7.7.7	52540|48019
amt:Amet_4795	ncbi-geneid:5314960	2.1.1.170	53335
amt:Amet_4801	ncbi-geneid:5314966	3.1.26.5	54211
