# Supplementary material for: Tracing the Repertoire of Promiscuous Enzymes along the Metabolic Pathways in Archaeal Organisms
Source: Life (Basel). 2017 Jul 13;7(3):30. doi: 10.3390/life7030030 (PMC5617955; doi:10.3390/life7030030)
Supplement: Supplementary file 1 [file life-07-00030-s001.zip › Table_S2/amu.txt]

KEGGID	NCBIGI	ECs	SFamilyID
amu:Amuc_0001	ncbi-geneid:6275256	3.6.1.13	55811
amu:Amuc_0008	ncbi-geneid:6275239	3.2.1.17|5.4.99.12	55120|55174
amu:Amuc_0009	ncbi-geneid:6275237	5.4.99.5|4.2.1.51	53850|55021|48600
amu:Amuc_0010	ncbi-geneid:6275236	3.2.1.51	51445
amu:Amuc_0011	ncbi-geneid:6275234	6.5.1.2
amu:Amuc_0015	ncbi-geneid:6275227	3.6.4.13	52540
amu:Amuc_0029	ncbi-geneid:6275193	5.1.3.2	51735
amu:Amuc_0034	ncbi-geneid:6275179	6.1.1.15	55681|52954|64586
amu:Amuc_0038	ncbi-geneid:6275164	3.5.1.2	56601
amu:Amuc_0042	ncbi-geneid:6275157	2.1.1.-	53335
amu:Amuc_0043	ncbi-geneid:6275154	3.6.4.-	52540|52540
amu:Amuc_0044	ncbi-geneid:6275152	5.1.1.7	54506|54506
amu:Amuc_0047	ncbi-geneid:6275141	2.1.1	53335
amu:Amuc_0051	ncbi-geneid:6275121	3.1.-.-	64182
amu:Amuc_0052	ncbi-geneid:6275118	3.2.1.35	51445|140657|55545|49785
amu:Amuc_0058	ncbi-geneid:6275102	2.7.3.-	55931
amu:Amuc_0064	ncbi-geneid:6275085	4.1.1.68	56529
amu:Amuc_0065	ncbi-geneid:6275083	2.3.3.13	51569|110921
amu:Amuc_0068	ncbi-geneid:6275071	2.7.7.60	53448
amu:Amuc_0070	ncbi-geneid:6275067	6.1.1.2	52374
amu:Amuc_0075	ncbi-geneid:6275052	2.7.1.4	53613
amu:Amuc_0076	ncbi-geneid:6275049	3.6.1.-	55811
amu:Amuc_0077	ncbi-geneid:6275047	2.3.1.29	53383
amu:Amuc_0090	ncbi-geneid:6274995	2.5.1.61	53850|54782
amu:Amuc_0091	ncbi-geneid:6274993	1.2.1.70	69742|51735
amu:Amuc_0097	ncbi-geneid:6274974	2.7.1.2	53067
amu:Amuc_0100	ncbi-geneid:6274965	3.6.1.-	55811
amu:Amuc_0111	ncbi-geneid:6274935	3.5.2.3	51556|51338
amu:Amuc_0112	ncbi-geneid:6274932	2.1.3.2	53671
amu:Amuc_0113	ncbi-geneid:6274930	2.4.2.9	53271
amu:Amuc_0114	ncbi-geneid:6274927	5.4.99.18	52255
amu:Amuc_0117	ncbi-geneid:6274920	3.5.3.12	55909
amu:Amuc_0128	ncbi-geneid:6274893	5.99.1.-	56719
amu:Amuc_0140	ncbi-geneid:6274801	6.1.1.1	52374
amu:Amuc_0145	ncbi-geneid:6275079	3.1.3.26	53850
amu:Amuc_0146	ncbi-geneid:6275551	3.2.1.51	51445
amu:Amuc_0148	ncbi-geneid:6275546	1.5.1.7	51735
amu:Amuc_0155	ncbi-geneid:6275548	5.4.2.8	53738|53738|53738|55957
amu:Amuc_0156	ncbi-geneid:6275545	3.6.3.-	52540|90123
amu:Amuc_0157	ncbi-geneid:6275528	3.6.3.-	52540|90123
amu:Amuc_0167	ncbi-geneid:6275391	5.2.1.8	54534|109998
amu:Amuc_0169	ncbi-geneid:6275387	2.7.7.38	53448
amu:Amuc_0170	ncbi-geneid:6275386	6.3.4.2	52540|52317
amu:Amuc_0176	ncbi-geneid:6275379	3.4.21.-	50494|50156
amu:Amuc_0177	ncbi-geneid:6275378	2.4.1.-|3.4	56601|53955
amu:Amuc_0179	ncbi-geneid:6275376	3.1.3.18	56784
amu:Amuc_0180	ncbi-geneid:6275375	2.3.1.129	51161
amu:Amuc_0183	ncbi-geneid:6275365	3.5.2.6	56601
amu:Amuc_0189	ncbi-geneid:6275356	6.1.1.5	52374|47323|50677
amu:Amuc_0193	ncbi-geneid:6275350	2.8.1.7|4.4.1.16	53383
amu:Amuc_0200	ncbi-geneid:6275340	5.1.99.1	54593
amu:Amuc_0201	ncbi-geneid:6275339	6.4.1.3	52096|52096
amu:Amuc_0205	ncbi-geneid:6275333	6.3.4.15	55681
amu:Amuc_0206	ncbi-geneid:6275331	3.1.2.1	100950|100950
amu:Amuc_0208	ncbi-geneid:6275328	2.7.7.24	53448
amu:Amuc_0209	ncbi-geneid:6275326	4.2.1.46	51735
amu:Amuc_0210	ncbi-geneid:6275325	2.7.1.11	53784
amu:Amuc_0211	ncbi-geneid:6275323	3.2.2.-	52141
amu:Amuc_0213	ncbi-geneid:6275320	6.3.5.6|6.3.5.7	55931|89095
amu:Amuc_0214	ncbi-geneid:6275319	1.2.5.1	52518|52518|52467
amu:Amuc_0218	ncbi-geneid:6275315	3.6.3.8	81665|56784|81660|81653
amu:Amuc_0223	ncbi-geneid:6275307	2.7.4.7|2.7.1.49	53613
amu:Amuc_0233	ncbi-geneid:6275290	1.1.1.103	50129|51735
amu:Amuc_0235	ncbi-geneid:6275288	2.4.1.1	53756
amu:Amuc_0237	ncbi-geneid:6275282	1.20.4.1	52833
amu:Amuc_0242	ncbi-geneid:6275274	5.4.99.12	55120|55174
amu:Amuc_0244	ncbi-geneid:6275272	2.1.1.31	75217
amu:Amuc_0255	ncbi-geneid:6275252	2.1.2.11	51621
amu:Amuc_0256	ncbi-geneid:6275250	2.7.6.3	55083
amu:Amuc_0257	ncbi-geneid:6275246	1.3.1.26	51735|55347
amu:Amuc_0258	ncbi-geneid:6275244	4.2.1.52	51569
amu:Amuc_0265	ncbi-geneid:6275208	2.3.1.15	53659
amu:Amuc_0270	ncbi-geneid:6275190	2.7.1.71	52540
amu:Amuc_0276	ncbi-geneid:6275175	2.4.2.29	51713
amu:Amuc_0277	ncbi-geneid:6275173	2.1.1.33	53335
amu:Amuc_0280	ncbi-geneid:6275153	3.1.26.4	53098
amu:Amuc_0289	ncbi-geneid:6275136	5.2.1.8	109998|54534
amu:Amuc_0290	ncbi-geneid:6275131	3.2.1.23	51445|49785|49785|49303|49373
amu:Amuc_0291	ncbi-geneid:6275129	6.1.1.9	52374|50677|47323|46589
amu:Amuc_0309	ncbi-geneid:6275075	5.4.2.1	64158|53649
amu:Amuc_0310	ncbi-geneid:6275070	3.1.2.-	54637
amu:Amuc_0314	ncbi-geneid:6275062	3.1.11.6	116842
amu:Amuc_0315	ncbi-geneid:6275060	2.2.1.7	52518|52518|52922
amu:Amuc_0329	ncbi-geneid:6275023	3.6.4.12	46785
amu:Amuc_0333	ncbi-geneid:6275016	2.3.1.28	52777
amu:Amuc_0337	ncbi-geneid:6275000	1.3.1.12	51735|48179
amu:Amuc_0340	ncbi-geneid:6274986	3.5.4.12	53927
amu:Amuc_0345	ncbi-geneid:6274975	2.7.7.7
amu:Amuc_0348	ncbi-geneid:6274960	3.6.4.3|3.4.24.-	52540|140990
amu:Amuc_0351	ncbi-geneid:6274956	4.1.3.36	52096
amu:Amuc_0365	ncbi-geneid:6274914	2.5.1.21	48576
amu:Amuc_0369	ncbi-geneid:6274905	3.2.1.52	51445|55545
amu:Amuc_0372	ncbi-geneid:6274901	4.1.1.15	53383
amu:Amuc_0374	ncbi-geneid:6274867	2.7.7.7	89550|160975
amu:Amuc_0375	ncbi-geneid:6274866	1.3.3.1	51395
amu:Amuc_0376	ncbi-geneid:6274864	2.5.1.3	51391
amu:Amuc_0382	ncbi-geneid:6274858	2.7.7.8	54211|54211|55666|55666|54791|50249|46915
amu:Amuc_0384	ncbi-geneid:6274854	2.3.1.79	51161
amu:Amuc_0389	ncbi-geneid:6274844	5.4.99.12	55120
amu:Amuc_0390	ncbi-geneid:6274842	2.7.7.18	52374
amu:Amuc_0392	ncbi-geneid:6274841	3.2.1.51	51445|49785|49785
amu:Amuc_0395	ncbi-geneid:6274806	2.7.7.56	54211|55666
amu:Amuc_0397	ncbi-geneid:6274810	3.2.1.52	51445|55545
amu:Amuc_0398	ncbi-geneid:6274811	6.3.3.3	52540
amu:Amuc_0404	ncbi-geneid:6274820	6.3.2.1	52374
amu:Amuc_0406	ncbi-geneid:6274822	2.3.1.-	51161
amu:Amuc_0413	ncbi-geneid:6274831	3.1.3.-	56784
amu:Amuc_0415	ncbi-geneid:6274833	2.7.1.-|2.7.7	53613|52374
amu:Amuc_0417	ncbi-geneid:6274835	5.4.3.8	53383
amu:Amuc_0421	ncbi-geneid:6274839	6.1.1.18	52374|50715
amu:Amuc_0422	ncbi-geneid:6275573	3.5.4.25|4.1.99.12	55821|142695
amu:Amuc_0423	ncbi-geneid:6275584	2.5.1.78	52121
amu:Amuc_0426	ncbi-geneid:6275581	2.1.1.-	102114
amu:Amuc_0427	ncbi-geneid:6275589	3.6.4.12	52540|48024
amu:Amuc_0431	ncbi-geneid:6274546	2.7.1.40	51621|50800|52935
amu:Amuc_0444	ncbi-geneid:6274702	3.4.16.4	56601
amu:Amuc_0446	ncbi-geneid:6274423	2.1.2.10	103025|101790
amu:Amuc_0448	ncbi-geneid:6274573	1.3.1.74|1.4.4.2	53383|53383
amu:Amuc_0452	ncbi-geneid:6275695	3.6.4.13	52540
amu:Amuc_0454	ncbi-geneid:6275841	3.1.1.53	52266
amu:Amuc_0457	ncbi-geneid:6275857	6.3.3.1	55326|56042
amu:Amuc_0458	ncbi-geneid:6275862	2.4.2.14	56235|53271
amu:Amuc_0463	ncbi-geneid:6274717	4.1.1.36	52507
amu:Amuc_0469	ncbi-geneid:6274637	2.3.1.-	55729
amu:Amuc_0470	ncbi-geneid:6274480	2.8.1.7	53383
amu:Amuc_0471	ncbi-geneid:6274576	6.3.2.5	102645
amu:Amuc_0472	ncbi-geneid:6275783	3.6.1.-	52540
amu:Amuc_0474	ncbi-geneid:6274557	2.-.-.-	53756
amu:Amuc_0492	ncbi-geneid:6275395	2.8.1.6	102114
amu:Amuc_0493	ncbi-geneid:6275413	2.6.1.62	53383
amu:Amuc_0505	ncbi-geneid:6275540	3.6.3.14	51344
amu:Amuc_0506	ncbi-geneid:6275527	3.6.3.14	52540|47917|50615
amu:Amuc_0507	ncbi-geneid:6275542	3.6.3.14	52943
amu:Amuc_0508	ncbi-geneid:6275524	3.6.3.14	52540|47917|50615
amu:Amuc_0511	ncbi-geneid:6273767	3.6.3.14	81333
amu:Amuc_0512	ncbi-geneid:6273774	3.6.3.14	81336
amu:Amuc_0514	ncbi-geneid:6273689	2.4.1.129	56601|56519
amu:Amuc_0523	ncbi-geneid:6274874	5.3.1.13	53697
amu:Amuc_0525	ncbi-geneid:6274892	5.4.99.17	48239
amu:Amuc_0527	ncbi-geneid:6274936	2.3.1.30	51161
amu:Amuc_0528	ncbi-geneid:6274976	1.2.1.41	53720
amu:Amuc_0529	ncbi-geneid:6274980	2.7.2.11	53633
amu:Amuc_0530	ncbi-geneid:6275284	2.2.1.1	52518|52518|52922
amu:Amuc_0532	ncbi-geneid:6274982	6.3.2.6	56104
amu:Amuc_0534	ncbi-geneid:6274998	6.3.5.3	55326|56042|55326|56042
amu:Amuc_0535	ncbi-geneid:6275004	6.3.5.3	52317
amu:Amuc_0541	ncbi-geneid:6275124	3.1.26.-	50249
amu:Amuc_0549	ncbi-geneid:6275271	4.2.99.18	48150
amu:Amuc_0552	ncbi-geneid:6275310	4.1.1.48	51366
amu:Amuc_0554	ncbi-geneid:6275335	3.1.26.4	53098
amu:Amuc_0559	ncbi-geneid:6275557	6.3.4.5	69864|52402
amu:Amuc_0561	ncbi-geneid:6275519	2.1.1.-	53335|48013
amu:Amuc_0562	ncbi-geneid:6275560	5.3.1.1	51351
amu:Amuc_0565	ncbi-geneid:6275592	3.1.6.1	53649
amu:Amuc_0568	ncbi-geneid:6275590	3.1.2.-	54637
amu:Amuc_0571	ncbi-geneid:6274652	3.6.1.19	101386|101386
amu:Amuc_0573	ncbi-geneid:6274572	3.1.13.5	53098|47819
amu:Amuc_0575	ncbi-geneid:6275781	2.7.1.130	52540|52540
amu:Amuc_0576	ncbi-geneid:6275645	3.4.24.-	63411|63411|63411|63411
amu:Amuc_0581	ncbi-geneid:6275491	1.4.1.16	55347|51735
amu:Amuc_0585	ncbi-geneid:6274772	4.3.1.19	53686|55021
amu:Amuc_0592	ncbi-geneid:6274710	2.7.4.16	55326|56042
amu:Amuc_0594	ncbi-geneid:6275860	2.7.4.14	52540
amu:Amuc_0595	ncbi-geneid:6275831	2.3.1.51	69593
amu:Amuc_0598	ncbi-geneid:6274701	3.1.26.3	69065|54768
amu:Amuc_0611	ncbi-geneid:6275863	3.5.4.19	141734
amu:Amuc_0615	ncbi-geneid:6274698	6.3.5.5	56059|56059|52440|52440|52335|48108
amu:Amuc_0620	ncbi-geneid:6275425	6.3.5.1	52402|56317
amu:Amuc_0625	ncbi-geneid:6274199	3.2.1.18	50939
amu:Amuc_0630	ncbi-geneid:6274186	2.3.1.41|2.3.1.180	53901
amu:Amuc_0631	ncbi-geneid:6274184	1.8.1.2	63380|52343
amu:Amuc_0642	ncbi-geneid:6274157	2.5.1.75	52540
amu:Amuc_0644	ncbi-geneid:6274153	2.1.1.61|2.8.1.-	52402
amu:Amuc_0650	ncbi-geneid:6273992	2.1.1.-	53335|81799|143422
amu:Amuc_0652	ncbi-geneid:6273987	2.4.1.129	56601|56519
amu:Amuc_0653	ncbi-geneid:6273985	6.3.2.13	53623|53244|63418
amu:Amuc_0654	ncbi-geneid:6273984	6.3.2.10	53623|53244|63418
amu:Amuc_0656	ncbi-geneid:6273982	6.3.2.9	53623|53244|51984
amu:Amuc_0659	ncbi-geneid:6273979	2.4.1.227	53756
amu:Amuc_0661	ncbi-geneid:6273977	6.3.2.4	56059|52440
amu:Amuc_0663	ncbi-geneid:6273975	3.6.3.8	52540|54752
amu:Amuc_0664	ncbi-geneid:6273974	3.5.1.28	53187
amu:Amuc_0666	ncbi-geneid:6273972	4.2.1.33|4.2.1.35	53732
amu:Amuc_0667	ncbi-geneid:6273971	4.2.1.33|4.2.1.35	52016
amu:Amuc_0669	ncbi-geneid:6273967	1.3.1.74	50494|50156
amu:Amuc_0671	ncbi-geneid:6273963	4.2.3.4	56796
amu:Amuc_0676	ncbi-geneid:6273953	2.5.1.55	51569
amu:Amuc_0679	ncbi-geneid:6273945	3.6.3.-	52540
amu:Amuc_0681	ncbi-geneid:6273941	6.3.2.-	53623|53244|51984
amu:Amuc_0683	ncbi-geneid:6273937	3.6.4.12	52540
amu:Amuc_0689	ncbi-geneid:6273924	6.1.1.22	55681|50249
amu:Amuc_0703	ncbi-geneid:6273895	2.6.1.-	53383
amu:Amuc_0705	ncbi-geneid:6273891	1.1.1.95	51735|52283|55021|143548
amu:Amuc_0713	ncbi-geneid:6273873	5.-.-.-	111337
amu:Amuc_0718	ncbi-geneid:6273860	3.1.3.18	56784
amu:Amuc_0720	ncbi-geneid:6273856	4.1.1.20	51419|50621
amu:Amuc_0721	ncbi-geneid:6273854	4.1.2.13	51569
amu:Amuc_0723	ncbi-geneid:6273810	2.6.1.42	56752
amu:Amuc_0724	ncbi-geneid:6273807	3.2.1.39	49899
amu:Amuc_0725	ncbi-geneid:6273805	2.1.1.63	46767|53155
amu:Amuc_0730	ncbi-geneid:6273793	6.3.2.4	56059
amu:Amuc_0736	ncbi-geneid:6273781	3.1.3.48	52788
amu:Amuc_0737	ncbi-geneid:6273779	1.1.1.37|1.1.1.205	51412|54631
amu:Amuc_0738	ncbi-geneid:6273776	6.3.5.2	52402|54810|52317
amu:Amuc_0740	ncbi-geneid:6273771	3.1.3.18	56784
amu:Amuc_0744	ncbi-geneid:6275534	2.5.1.54	51569
amu:Amuc_0747	ncbi-geneid:6275549	4.1.1.11	50692
amu:Amuc_0748	ncbi-geneid:6273878	2.7.1.26|2.7.7.2	82114|52374
amu:Amuc_0749	ncbi-geneid:6274037	5.4.99.12	55120
amu:Amuc_0756	ncbi-geneid:6275354	5.1.3.20	51735
amu:Amuc_0771	ncbi-geneid:6274413	3.2.1.23	51445|49785|49785
amu:Amuc_0775	ncbi-geneid:6274409	3.1.2.-	54637
amu:Amuc_0785	ncbi-geneid:6274397	1.1.1.85	53659
amu:Amuc_0790	ncbi-geneid:6274390	2.5.1.47|2.5.1.49	53383
amu:Amuc_0795	ncbi-geneid:6274385	1.1.1.94	48179|51735
amu:Amuc_0798	ncbi-geneid:6274380	6.1.1.6	55681|50249
amu:Amuc_0799	ncbi-geneid:6274378	1.2.7.-	52518|53323|52518|52922|46548
amu:Amuc_0804	ncbi-geneid:6274373	4.1.3.-	51366
amu:Amuc_0808	ncbi-geneid:6274369	3.6.4.13	52540
amu:Amuc_0809	ncbi-geneid:6274368	2.2.1.6	55021|55021
amu:Amuc_0810	ncbi-geneid:6274367	1.3.1.74	50494|50156|50156
amu:Amuc_0811	ncbi-geneid:6274366	2.7.7.7	52540
amu:Amuc_0813	ncbi-geneid:6274364	3.5.4.26|1.1.1.193	53927|53597
amu:Amuc_0814	ncbi-geneid:6274363	2.7.7.24	51161
amu:Amuc_0816	ncbi-geneid:6274361	2.7.7.7	55979|55979|55979
amu:Amuc_0818	ncbi-geneid:6274359	3.3.1.1	52283|51735
amu:Amuc_0822	ncbi-geneid:6274355	3.1.21.-	51556
amu:Amuc_0824	ncbi-geneid:6274353	3.2.1.23	51445|74650|49785|49785|49303|49303
amu:Amuc_0827	ncbi-geneid:6274350	2.7.13.3	55874|47384|52402|55781|52540
amu:Amuc_0831	ncbi-geneid:6274345	3.6.3.12	56784|81653|81665
amu:Amuc_0841	ncbi-geneid:6274328	4.3.2.1	48557
amu:Amuc_0844	ncbi-geneid:6274325	4.2.1.11	51604|54826
amu:Amuc_0845	ncbi-geneid:6274324	3.1.21.2	51658
amu:Amuc_0846	ncbi-geneid:6274323	3.2.1.51	51445|49785|49785
amu:Amuc_0849	ncbi-geneid:6274320	1.3.1.74	102114
amu:Amuc_0855	ncbi-geneid:6274314	3.2.1.22	51445
amu:Amuc_0860	ncbi-geneid:6274308	1.97.1.4	102114
amu:Amuc_0862	ncbi-geneid:6274306	1.17.4.2	51998
amu:Amuc_0867	ncbi-geneid:6274301	3.2.1.4	53187|101821
amu:Amuc_0868	ncbi-geneid:6274300	3.2.1.52	51445|55545
amu:Amuc_0870	ncbi-geneid:6274298	3.1.3.1	53649
amu:Amuc_0872	ncbi-geneid:6274296	2.6.1.11	53383
amu:Amuc_0876	ncbi-geneid:6274292	3.6.3.4	56784|81653|55008|81665
amu:Amuc_0885	ncbi-geneid:6274282	2.3.1.12	52777|51230
amu:Amuc_0886	ncbi-geneid:6274281	1.2.4.1	52518|52922
amu:Amuc_0887	ncbi-geneid:6274280	1.2.4.1	52518
amu:Amuc_0896	ncbi-geneid:6274271	2.1.1.107|4.2.1.75	53790|69618
amu:Amuc_0898	ncbi-geneid:6274269	5.99.1.2	56712
amu:Amuc_0903	ncbi-geneid:6274264	3.5.1.28	55846
amu:Amuc_0904	ncbi-geneid:6274263	4.2.1.3	53732|52016
amu:Amuc_0906	ncbi-geneid:6274261	1.8.4.11|1.8.4.12	55068|51316
amu:Amuc_0915	ncbi-geneid:6274252	3.1.-.-	50249
amu:Amuc_0918	ncbi-geneid:6274249	6.3.2.17|6.3.2.12	53623|53244
amu:Amuc_0921	ncbi-geneid:6274244	2.7.11.1	52540|52540
amu:Amuc_0922	ncbi-geneid:6274243	3.1.3.5	56300|55816
amu:Amuc_0924	ncbi-geneid:6274241	2.7.1.23	111331
amu:Amuc_0934	ncbi-geneid:6274231	2.7.4.3	52540
amu:Amuc_0935	ncbi-geneid:6274230	3.4.11.18	55920
amu:Amuc_0937	ncbi-geneid:6274228	3.6.1.11|3.6.1.40	109604|53067
amu:Amuc_0938	ncbi-geneid:6274227	2.7.4.1	56024|56024|143724|140356
amu:Amuc_0948	ncbi-geneid:6274215	3.5.1.25	51556|51338
amu:Amuc_0949	ncbi-geneid:6274214	5.2.1.8	50891
amu:Amuc_0958	ncbi-geneid:6274205	4.2.99.18|3.1.11.2	56219
amu:Amuc_0959	ncbi-geneid:6274204	3.6.1.15	52972
amu:Amuc_0969	ncbi-geneid:6274185	2.7.1.6	54211|55060
amu:Amuc_0971	ncbi-geneid:6274181	3.6.4.12	52540
amu:Amuc_0972	ncbi-geneid:6274178	2.1.2.9	53328|50486
amu:Amuc_0974	ncbi-geneid:6274172	2.7.1.33
amu:Amuc_0978	ncbi-geneid:6274163	3.1.-.-	69500
amu:Amuc_0984	ncbi-geneid:6274150	1.3.99.1	46548|54292
amu:Amuc_0985	ncbi-geneid:6274148	1.3.99.1	51905|46977|56425
amu:Amuc_0994	ncbi-geneid:6274132	1.1.1.100	51735
amu:Amuc_1017	ncbi-geneid:6274100	4.2.99.20	53474
amu:Amuc_1026	ncbi-geneid:6274091	5.2.1.8	50891
amu:Amuc_1031	ncbi-geneid:6274084	6.1.1.16	52374|47323
amu:Amuc_1032	ncbi-geneid:6274083	3.2.1.52	51445|55545
amu:Amuc_1040	ncbi-geneid:6274073	2.7.7.6	64484
amu:Amuc_1041	ncbi-geneid:6274072	2.7.7.6	64484
amu:Amuc_1049	ncbi-geneid:6274061	3.4.24.57	53067|53067
amu:Amuc_1051	ncbi-geneid:6274059	3.4.21.92	52096
amu:Amuc_1055	ncbi-geneid:6274055	1.5.1.20	51730
amu:Amuc_1068	ncbi-geneid:6274042	2.5.1.6	55973|55973|55973
amu:Amuc_1069	ncbi-geneid:6274041	3.3.1.1	52283|51735
amu:Amuc_1075	ncbi-geneid:6274033	3.6.4.12	52540
amu:Amuc_1079	ncbi-geneid:6274026	1.4.3.16	51905|56425|46977
amu:Amuc_1080	ncbi-geneid:6274025	2.1.1.-	75217
amu:Amuc_1091	ncbi-geneid:6274011	1.11.1.5	46626|46626|48695
amu:Amuc_1092	ncbi-geneid:6274010	2.8.1.8	102114
amu:Amuc_1094	ncbi-geneid:6274008	2.7.1.2	53067
amu:Amuc_1097	ncbi-geneid:6274004	2.7.1.24	52540
amu:Amuc_1103	ncbi-geneid:6273998	3.4.11.7	53187|101821
amu:Amuc_1106	ncbi-geneid:6273995	3.4.11.9	55920|53092
amu:Amuc_1107	ncbi-geneid:6273994	2.4.2.17	53850|54913
amu:Amuc_1109	ncbi-geneid:6273970	2.7.13.3	55874|47384
amu:Amuc_1111	ncbi-geneid:6273966	4.2.1.9	143975|52016
amu:Amuc_1116	ncbi-geneid:6273956	2.7.7.7	52141
amu:Amuc_1125	ncbi-geneid:6273936	5.1.3.2	51735
amu:Amuc_1126	ncbi-geneid:6273933	2.1.1.182	53335|55811
amu:Amuc_1152	ncbi-geneid:6273875	3.6.3.12	56784|81653|81665
amu:Amuc_1162	ncbi-geneid:6273811	4.1.2.5	53383
amu:Amuc_1178	ncbi-geneid:6273775	1.1.1.86	51735|48179
amu:Amuc_1179	ncbi-geneid:6273772	3.6.3.34	52540
amu:Amuc_1184	ncbi-geneid:6273825	4.2.1.11	51604|54826
amu:Amuc_1187	ncbi-geneid:6273828	3.2.1.22	51445|51011
amu:Amuc_1191	ncbi-geneid:6273834	3.1.-.-	53098
amu:Amuc_1192	ncbi-geneid:6273835	2.7.7.22	53448|159283
amu:Amuc_1193	ncbi-geneid:6273836	2.5.1.31	64005
amu:Amuc_1194	ncbi-geneid:6273837	5.99.1.-	56719|55874|54211
amu:Amuc_1195	ncbi-geneid:6273838	2.7.1.148	54211|55060
amu:Amuc_1197	ncbi-geneid:6273840	3.6.4.12	52540
amu:Amuc_1203	ncbi-geneid:6273848	2.7.2	53633
amu:Amuc_1206	ncbi-geneid:6273852	3.5.4.10|2.1.2.3	53927|52335
amu:Amuc_1207	ncbi-geneid:6273747	2.6.99.2	63892
amu:Amuc_1208	ncbi-geneid:6273748	2.7.8.7	56214
amu:Amuc_1210	ncbi-geneid:6273750	4.1.1.32	53795|68923
amu:Amuc_1212	ncbi-geneid:6273752	3.6.4.12	52540|52540|50249
amu:Amuc_1214	ncbi-geneid:6273754	1.2.7.-	54862|53706
amu:Amuc_1218	ncbi-geneid:6273760	4.2.3.4	56796
amu:Amuc_1223	ncbi-geneid:6275591	4.1.1.23	51366
amu:Amuc_1225	ncbi-geneid:6275802	3.6.1.1	64182|54631|75138
amu:Amuc_1228	ncbi-geneid:6275772	2.7.7.7	52540|48019
amu:Amuc_1242	ncbi-geneid:6274704	3.1.3.25	56655
amu:Amuc_1243	ncbi-geneid:6275853	4.6.1.12	69765
amu:Amuc_1244	ncbi-geneid:6274716	3.5.1.28	55846
amu:Amuc_1245	ncbi-geneid:6275400	5.3.1.8	51182
amu:Amuc_1248	ncbi-geneid:6275405	1.1.1.271	51735
amu:Amuc_1249	ncbi-geneid:6275401	4.2.1.47	51735
amu:Amuc_1250	ncbi-geneid:6274736	6.3.5.5	52317|52021
amu:Amuc_1251	ncbi-geneid:6275403	6.3.5.5	56059|56059|52440|52440|48108|52335
amu:Amuc_1252	ncbi-geneid:6275407	6.3.1.2	55931
amu:Amuc_1253	ncbi-geneid:6274711	1.4.7.1|1.4.1.13|1.4.1.14	51395|56235|69336
amu:Amuc_1256	ncbi-geneid:6275567	3.1.26.5	54211
amu:Amuc_1258	ncbi-geneid:6275410	6.3.1.2	55931
amu:Amuc_1261	ncbi-geneid:6275418	5.1.3.15	74650
amu:Amuc_1262	ncbi-geneid:6275452	1.4.3.5	50475
amu:Amuc_1263	ncbi-geneid:6275563	2.4.2.19	51690|54675
amu:Amuc_1264	ncbi-geneid:6275456	2.5.1.1|2.5.1.10|2.5.1.29	48576
amu:Amuc_1265	ncbi-geneid:6275561	1.2.1.11	55347|51735
amu:Amuc_1268	ncbi-geneid:6275811	4.3.1.17	143548
amu:Amuc_1269	ncbi-geneid:6274726	1.8.1.9	51905
amu:Amuc_1277	ncbi-geneid:6273866	3.1.21.-	51556
amu:Amuc_1280	ncbi-geneid:6274888	3.4.11.-	144052
amu:Amuc_1281	ncbi-geneid:6274883	2.1.2.2	53328
amu:Amuc_1282	ncbi-geneid:6274884	5.2.1.8	54534
amu:Amuc_1285	ncbi-geneid:6275537	5.99.1.3	56719|55874|54211
amu:Amuc_1286	ncbi-geneid:6275539	5.99.1.3	56719|101904
amu:Amuc_1294	ncbi-geneid:6274070	1.8.1.2	56014|56014|55124|55124
amu:Amuc_1298	ncbi-geneid:6274110	2.7.7.4|2.7.1.25	52540|50465|50447
amu:Amuc_1299	ncbi-geneid:6275588	2.7.7.4	52402
amu:Amuc_1300	ncbi-geneid:6274606	1.8.4.8	52402
amu:Amuc_1301	ncbi-geneid:6275652	2.5.1.47	53686
amu:Amuc_1303	ncbi-geneid:6275612	3.6.3.27	52540
amu:Amuc_1307	ncbi-geneid:6275516	3.6.3.27	52540
amu:Amuc_1309	ncbi-geneid:6275508	5.1.3.3	74650
amu:Amuc_1312	ncbi-geneid:6275492	3.4.24.-	63411|63411|63411|63411
amu:Amuc_1319	ncbi-geneid:6274469	2.7.4.22	53633
amu:Amuc_1321	ncbi-geneid:6275727	1.11.1.15	52833
amu:Amuc_1327	ncbi-geneid:6275864	2.3.1.179	53901|53901
amu:Amuc_1329	ncbi-geneid:6275844	1.8.4.11	51316
amu:Amuc_1330	ncbi-geneid:6275839	2.7.7.7	56672|100879
amu:Amuc_1336	ncbi-geneid:6274614	3.4.21.-	52096
amu:Amuc_1377	ncbi-geneid:6274656	3.6.4.12	52540|48024
amu:Amuc_1383	ncbi-geneid:6274625	6.1.1.7	55681|101353|55186|50447
amu:Amuc_1386	ncbi-geneid:6274596	2.5.1.15	51717
amu:Amuc_1388	ncbi-geneid:6275639	1.17.7.1	56014|51717
amu:Amuc_1393	ncbi-geneid:6274438	2.3.1.47	53383
amu:Amuc_1396	ncbi-geneid:6274468	6.1.1.12	55681|55261|50249
amu:Amuc_1397	ncbi-geneid:6275698	6.1.1.21	55681|52954
amu:Amuc_1406	ncbi-geneid:6275679	1.3.1.74	53067|53067|100920
amu:Amuc_1413	ncbi-geneid:6275719	2.7.10.2	52540
amu:Amuc_1417	ncbi-geneid:6275767	1.2.1.12	55347|51735
amu:Amuc_1418	ncbi-geneid:6275714	2.7.2.3	53748
amu:Amuc_1427	ncbi-geneid:6275598	3.1.3.15	89550
amu:Amuc_1428	ncbi-geneid:6274446	2.3.1.8	53659
amu:Amuc_1429	ncbi-geneid:6274462	6.3.4.-	52402
amu:Amuc_1435	ncbi-geneid:6275607	1.1.1.22	51735|52413|48179
amu:Amuc_1436	ncbi-geneid:6274593	1.1.1.37	56327|51735
amu:Amuc_1441	ncbi-geneid:6274459	5.4.99.12	55120
amu:Amuc_1442	ncbi-geneid:6275617	5.4.99.12	55120|55174
amu:Amuc_1445	ncbi-geneid:6274667	3.6.3.21	52540
amu:Amuc_1447	ncbi-geneid:6275797	1.2.1	51735|55347
amu:Amuc_1448	ncbi-geneid:6274523	2.3.1.1|2.3.1.35	56266
amu:Amuc_1457	ncbi-geneid:6274516	5.3.1.16	51366
amu:Amuc_1461	ncbi-geneid:6275805	2.1.1.-	75217|88697
amu:Amuc_1464	ncbi-geneid:6275692	2.5.1.32	48576
amu:Amuc_1465	ncbi-geneid:6275723	3.4.21.89	51306
amu:Amuc_1466	ncbi-geneid:6274659	1.1.3.15	56176|55103
amu:Amuc_1471	ncbi-geneid:6274604	2.7.6.1	53271
amu:Amuc_1474	ncbi-geneid:6274464	4.2.1.19	54211|54211
amu:Amuc_1475	ncbi-geneid:6274454	2.4.2.-	52317
amu:Amuc_1477	ncbi-geneid:6274444	1.1.1.262	53659
amu:Amuc_1481	ncbi-geneid:6274588	2.7.1.11	53784
amu:Amuc_1487	ncbi-geneid:6274475	2.6.1.66	53383
amu:Amuc_1489	ncbi-geneid:6274568	2.7.4.8	52540
amu:Amuc_1491	ncbi-geneid:6275660	6.1.1.-	52374
amu:Amuc_1495	ncbi-geneid:6274561	4.2.1.10	51569
amu:Amuc_1505	ncbi-geneid:6275766	2.7.7.6	56553|55257|47789
amu:Amuc_1507	ncbi-geneid:6274610	2.3.1.39	52151|55048
amu:Amuc_1521	ncbi-geneid:6275667	2.1.1.72	53335
amu:Amuc_1522	ncbi-geneid:6274607	3.1.21.5	52540|52540
amu:Amuc_1531	ncbi-geneid:6274477	4.1.3.27	56322
amu:Amuc_1532	ncbi-geneid:6273680	4.1.3.27|2.4.2.18	52418|52317|47648
amu:Amuc_1533	ncbi-geneid:6273677	4.1.1.48	51366
amu:Amuc_1534	ncbi-geneid:6273676	5.3.1.24	51366
amu:Amuc_1535	ncbi-geneid:6273675	4.2.1.20	53686
amu:Amuc_1536	ncbi-geneid:6273674	4.2.1.20	51366
amu:Amuc_1539	ncbi-geneid:6273671	2.3.1.31	53474
amu:Amuc_1541	ncbi-geneid:6273669	2.3.1.-	53756
amu:Amuc_1542	ncbi-geneid:6273668	1.97.1.4	102114
amu:Amuc_1543	ncbi-geneid:6273667	2.3.1.54	51998
amu:Amuc_1558	ncbi-geneid:6273639	3.4.24.-	50156|50156
amu:Amuc_1567	ncbi-geneid:6274797	2.1.1.63	46767|53155
amu:Amuc_1572	ncbi-geneid:6275162	2.3.3.1	48256
amu:Amuc_1574	ncbi-geneid:6275115	2.1.1.-	75217
amu:Amuc_1577	ncbi-geneid:6275555	2.7.7.6	63562
amu:Amuc_1578	ncbi-geneid:6275169	5.4.99.12	55120
amu:Amuc_1580	ncbi-geneid:6275544	2.7.4.6	54919
amu:Amuc_1589	ncbi-geneid:6275570	2.6.1.1	53383
amu:Amuc_1592	ncbi-geneid:6275651	1.15.1.1	54719|46609
amu:Amuc_1597	ncbi-geneid:6274452	2.5.1.90	48576
amu:Amuc_1609	ncbi-geneid:6275835	1.6.5.3	54862
amu:Amuc_1611	ncbi-geneid:6275409	1.6.5.3	53706|54862|54292
amu:Amuc_1612	ncbi-geneid:6274720	1.6.99.5|1.6.5.3	142019|140490|142984
amu:Amuc_1613	ncbi-geneid:6274712	1.6.5.3	52833
amu:Amuc_1614	ncbi-geneid:6275404	1.6.99.5|1.6.5.3	56762
amu:Amuc_1618	ncbi-geneid:6274690	2.5.1.9	63380|63380
amu:Amuc_1619	ncbi-geneid:6275613	2.1.1.-	53335
amu:Amuc_1621	ncbi-geneid:6274713	2.4.1.25	51445
amu:Amuc_1623	ncbi-geneid:6274722	1.3.1.74|2.-.-.-	102114
amu:Amuc_1625	ncbi-geneid:6274583	2.7.7.-	56731|57783
amu:Amuc_1627	ncbi-geneid:6274631	3.4.13.22	55166
amu:Amuc_1631	ncbi-geneid:6273820	3.4.21.102	52096|50156
amu:Amuc_1633	ncbi-geneid:6274848	3.6.4.13	52540
amu:Amuc_1636	ncbi-geneid:6274563	2.7.7.21	81891|81301
amu:Amuc_1641	ncbi-geneid:6274645	3.5.4.9|1.5.1.5	51735|53223
amu:Amuc_1642	ncbi-geneid:6275721	1.3.1.9	51735
amu:Amuc_1645	ncbi-geneid:6274641	1.-.-.-	51395
amu:Amuc_1650	ncbi-geneid:6274619	2.2.1.6	52518|52467|52518
amu:Amuc_1653	ncbi-geneid:6275694	5.1.3.1	51366
amu:Amuc_1654	ncbi-geneid:6275678	6.1.1.4	52374|50677|47323
amu:Amuc_1657	ncbi-geneid:6274434	4.1.1.-	51419|50621
amu:Amuc_1658	ncbi-geneid:6275794	4.1.1.19	51419|50621
amu:Amuc_1666	ncbi-geneid:6275704	3.2.1.23	51445|49785|74650|49785|49303|49303
amu:Amuc_1669	ncbi-geneid:6274577	3.2.1.52	51445|55545
amu:Amuc_1671	ncbi-geneid:6274479	2.7.1.11	53784
amu:Amuc_1678	ncbi-geneid:6275673	2.7.1.156|2.7.7.62	52540
amu:Amuc_1681	ncbi-geneid:6275677	2.4.2.21	52733
amu:Amuc_1686	ncbi-geneid:6274435	3.2.1.23	51445|49785|49785
amu:Amuc_1688	ncbi-geneid:6274552	3.5.4.28	51556|51338
amu:Amuc_1689	ncbi-geneid:6274585	1.8.1.4	51905|55424
amu:Amuc_1692	ncbi-geneid:6274521	2.3.1.61	52777|51230
amu:Amuc_1693	ncbi-geneid:6274617	1.2.4.2	52518|52518
amu:Amuc_1697	ncbi-geneid:6274633	3.1.3.48	52788
amu:Amuc_1700	ncbi-geneid:6274086	4.2.1.20	53686
amu:Amuc_1703	ncbi-geneid:6274287	1.16.3.1	47240
amu:Amuc_1710	ncbi-geneid:6273683	3.6.4.12	52540|47819|46785
amu:Amuc_1712	ncbi-geneid:6275636	6.2.1.5	52210|51735
amu:Amuc_1713	ncbi-geneid:6274528	6.2.1.5	56059|52210
amu:Amuc_1714	ncbi-geneid:6275758	1.1.1.23	53720
amu:Amuc_1720	ncbi-geneid:6275432	2.3.1.40|6.2.1.20	56801
amu:Amuc_1730	ncbi-geneid:6274695	4.2.1.24	51569
amu:Amuc_1732	ncbi-geneid:6274465	6.1.1.3	55681|55186|52954
amu:Amuc_1737	ncbi-geneid:6274547	1.1.1.267	55347|51735|69055
amu:Amuc_1738	ncbi-geneid:6274792	2.7.7.3	52374
amu:Amuc_1741	ncbi-geneid:6275582	2.7.7.9	53448|51161
amu:Amuc_1747	ncbi-geneid:6274647	2.7.7.15	51735|52374|55347
amu:Amuc_1751	ncbi-geneid:6274983	2.4.1.18	51445|81296|51011
amu:Amuc_1754	ncbi-geneid:6275012	2.1.3.3	53671
amu:Amuc_1756	ncbi-geneid:6275095	2.7.3.9	51621|52009|47831
amu:Amuc_1758	ncbi-geneid:6275163	2.7.11.-|2.7.4	53795|75138
amu:Amuc_1761	ncbi-geneid:6275311	6.3.3.2	100950
amu:Amuc_1769	ncbi-geneid:6274123	2.7.11.1	52540|52540
amu:Amuc_1771	ncbi-geneid:6274798	2.6.1.-	53383
amu:Amuc_1774	ncbi-geneid:6274941	6.1.1.14	55681|52954
amu:Amuc_1781	ncbi-geneid:6274526	3.6.3.-	52540
amu:Amuc_1782	ncbi-geneid:6275761	3.5.1.4|6.3.5.6|6.3.5.7	75304
amu:Amuc_1783	ncbi-geneid:6275630	6.3.5.6|6.3.5.7	141000
amu:Amuc_1798	ncbi-geneid:6274676	4.4.1.8	53383
amu:Amuc_1800	ncbi-geneid:6274635	1.1.1.274	51430
amu:Amuc_1806	ncbi-geneid:6273637	4.1.1.44	51182|69118
amu:Amuc_1812	ncbi-geneid:6275713	3.2.1.1	51445|51011
amu:Amuc_1815	ncbi-geneid:6275605	3.2.1.52	51445|55545
amu:Amuc_1816	ncbi-geneid:6274525	4.2.1.113	51604
amu:Amuc_1817	ncbi-geneid:6274443	1.1.1.133	51735
amu:Amuc_1818	ncbi-geneid:6275773	2.1.1.-	53335|88697
amu:Amuc_1821	ncbi-geneid:6275762	2.1.1.-	53335|88697
amu:Amuc_1822	ncbi-geneid:6275618	3.5.99.6	100950
amu:Amuc_1830	ncbi-geneid:6273716	2.7.1.51	53067|53067
amu:Amuc_1832	ncbi-geneid:6275647	5.3.1.25	53743|50443
amu:Amuc_1835	ncbi-geneid:6275505	3.2.1.18	50939
amu:Amuc_1847	ncbi-geneid:6274748	3.1.5.1	109604
amu:Amuc_1850	ncbi-geneid:6274773	5.1.1.1	51419|50621
amu:Amuc_1859	ncbi-geneid:6275477	1.1.1.169	48179|51735
amu:Amuc_1860	ncbi-geneid:6275480	6.3.4.3	52540
amu:Amuc_1862	ncbi-geneid:6275487	6.3.4.13	56059|51246|52440
amu:Amuc_1867	ncbi-geneid:6275438	3.5.1.88	56420
amu:Amuc_1868	ncbi-geneid:6274553	3.2.1.1	88713
amu:Amuc_1870	ncbi-geneid:6275795	3.2.1.20	51445|74650|51011
amu:Amuc_1871	ncbi-geneid:6275701	5.4.4.2	56322
amu:Amuc_1880	ncbi-geneid:6274492	1.1.1.42	53659
amu:Amuc_1884	ncbi-geneid:6274537	2.7.4.9	52540
amu:Amuc_1886	ncbi-geneid:6274724	1.7.1.13	55620
amu:Amuc_1888	ncbi-geneid:6274856	6.1.1.17	52374|48163
amu:Amuc_1894	ncbi-geneid:6273816	2.5.1.19	55205
amu:Amuc_1895	ncbi-geneid:6273694	2.5.1.7	55205
amu:Amuc_1897	ncbi-geneid:6273687	4.2.3.5	103263
amu:Amuc_1905	ncbi-geneid:6274618	2.1.1.72	53335
amu:Amuc_1911	ncbi-geneid:6275390	1.1.1.1	56796
amu:Amuc_1913	ncbi-geneid:6275374	3.1.21.3	52540
amu:Amuc_1914	ncbi-geneid:6275373	3.1.21.3	116734|116734
amu:Amuc_1915	ncbi-geneid:6275372	2.1.1.72	53335
amu:Amuc_1918	ncbi-geneid:6275362	4.2.1.-|3.5.1.-	54637|54211|54211
amu:Amuc_1919	ncbi-geneid:6275341	2.7.7.13	53448
amu:Amuc_1921	ncbi-geneid:6275327	2.3.1.-	56317
amu:Amuc_1924	ncbi-geneid:6275292	3.2.1.52	51445|55545
amu:Amuc_1929	ncbi-geneid:6275275	3.6.3.34	52540
amu:Amuc_1935	ncbi-geneid:6275216	2.3.1.183	55729
amu:Amuc_1937	ncbi-geneid:6275204	2.4.2.8	53271
amu:Amuc_1938	ncbi-geneid:6275203	2.7.7.7	56672|88723|53098|47807
amu:Amuc_1941	ncbi-geneid:6275177	4.3.2.2	48557
amu:Amuc_1942	ncbi-geneid:6275172	3.4.11.4	53187|55031
amu:Amuc_1946	ncbi-geneid:6275140	4.1.3.3	51569
amu:Amuc_1947	ncbi-geneid:6275132	5.1.3.8	48208
amu:Amuc_1948	ncbi-geneid:6275126	4.1.3.38	56752
amu:Amuc_1949	ncbi-geneid:6275123	2.6.1.85	56322
amu:Amuc_1950	ncbi-geneid:6275116	4.1.3.27	52317
amu:Amuc_1954	ncbi-geneid:6275097	6.3.5.2	52317
amu:Amuc_1961	ncbi-geneid:6275014	2.1.1.13	82282|51717|56507|52242|47644
amu:Amuc_1964	ncbi-geneid:6274981	1.1.1.3	55347|51735|55021
amu:Amuc_1965	ncbi-geneid:6274953	2.7.2.4	53633|55021|55021
amu:Amuc_1970	ncbi-geneid:6274913	1.17.4.1	51998
amu:Amuc_1971	ncbi-geneid:6274898	1.1.1.25	51735|53223
amu:Amuc_1972	ncbi-geneid:6274897	3.2.2.-	48150|55811
amu:Amuc_1973	ncbi-geneid:6274891	2.3.2.6	55729
amu:Amuc_1974	ncbi-geneid:6274875	2.7.9.1	56059|51621|52009
amu:Amuc_1975	ncbi-geneid:6274872	5.3.1.9	53697
amu:Amuc_1977	ncbi-geneid:6274814	2.1.1.-	53335
amu:Amuc_1983	ncbi-geneid:6273988	5.4.99.2	51703|52242
amu:Amuc_1984	ncbi-geneid:6274023	5.4.99.2	51703|52242
amu:Amuc_1990	ncbi-geneid:6274383	1.5.1.2	48179|51735
amu:Amuc_1991	ncbi-geneid:6274379	3.2.2.20	48150
amu:Amuc_1995	ncbi-geneid:6274118	4.1.99.1	53383
amu:Amuc_1998	ncbi-geneid:6275724	6.1.1.20	56037|50249|55681|54991|46955
amu:Amuc_1999	ncbi-geneid:6274518	6.1.1.20	55681|46589
amu:Amuc_2011	ncbi-geneid:6275760	5.1.1.1	51419|50621
amu:Amuc_2013	ncbi-geneid:6275754	2.5.1.49	53383
amu:Amuc_2014	ncbi-geneid:6274515	2.5.1.47	53686
amu:Amuc_2015	ncbi-geneid:6274511	2.5.1.3	51391
amu:Amuc_2016	ncbi-geneid:6275623	2.7.1.50	53613
amu:Amuc_2018	ncbi-geneid:6274502	3.2.1.52	51445|55545
amu:Amuc_2019	ncbi-geneid:6274491	3.2.1.52	51445|55545
amu:Amuc_2020	ncbi-geneid:6274671	2.7.-.-	52540
amu:Amuc_2021	ncbi-geneid:6275626	3.6.1.-	55811
amu:Amuc_2024	ncbi-geneid:6274776	3.1.22.4	53098
amu:Amuc_2027	ncbi-geneid:6275445	3.5.2.3	51556
amu:Amuc_2031	ncbi-geneid:6275488	1.5.1.3	53597
amu:Amuc_2032	ncbi-geneid:6275470	2.1.1.45	55831
amu:Amuc_2033	ncbi-geneid:6275468	2.7.8.-	56024|56024
amu:Amuc_2034	ncbi-geneid:6273745	2.1.3.1|4.1.1.3	51569|89000
amu:Amuc_2039	ncbi-geneid:6273708	2.3.3.13	51569|110921
amu:Amuc_2040	ncbi-geneid:6273697	3.4.24.70	55486
amu:Amuc_2048	ncbi-geneid:6273703	2.7.1.69	55804
amu:Amuc_2051	ncbi-geneid:6274683	1.4.1.4	51735|53223
amu:Amuc_2052	ncbi-geneid:6274693	2.4.1.182	53756
amu:Amuc_2066	ncbi-geneid:6275440	1.5.99.8|1.5.1.12	53720|51730
amu:Amuc_2070	ncbi-geneid:6274146	1.11.1.6	56634|52317
amu:Amuc_2078	ncbi-geneid:6274006	2.7.10.2	52540
amu:Amuc_2092	ncbi-geneid:6275655	2.3.1.-	51161
amu:Amuc_2101	ncbi-geneid:6275441	5.1.3.-	102546
amu:Amuc_2102	ncbi-geneid:6275513	4.4.1.8	53383
amu:Amuc_2103	ncbi-geneid:6275493	6.1.1.10	52374|47323
amu:Amuc_2104	ncbi-geneid:6273696	2.5.1.64|2.2.1.9	52518|52518
amu:Amuc_2106	ncbi-geneid:6274754	1.1.1.40	51735|53223
amu:Amuc_2109	ncbi-geneid:6275448	3.2.1.52	51445
amu:Amuc_2110	ncbi-geneid:6275442	2.4.2.10	53271
amu:Amuc_2113	ncbi-geneid:6275495	1.3.99.22	102114
amu:Amuc_2115	ncbi-geneid:6275481	6.1.1.11	55681|46589
amu:Amuc_2119	ncbi-geneid:6275460	3.6.3.-	52540
amu:Amuc_2121	ncbi-geneid:6273731	3.1.1.29	53178
amu:Amuc_2125	ncbi-geneid:6273707	6.3.4.4	52540
amu:Amuc_2128	ncbi-geneid:6274775	1.12.99.6	56770
amu:Amuc_2129	ncbi-geneid:6274771	1.12.99.6	56762
amu:Amuc_2131	ncbi-geneid:6274758	3.4.24.-	53163
amu:Amuc_2136	ncbi-geneid:6275514	3.2.1.52	51445|55545
amu:Amuc_2137	ncbi-geneid:6275464	1.5.1.34	55469
amu:Amuc_2138	ncbi-geneid:6273705	2.6.1.9	53383
amu:Amuc_2144	ncbi-geneid:6275517	4.2.1.2	117457
amu:Amuc_2146	ncbi-geneid:6275510	4.2.3.12	55620
amu:Amuc_2148	ncbi-geneid:6275483	3.2.1.52	51445|55545
amu:Amuc_2150	ncbi-geneid:6275478	2.1.1.63|2.5.1.72	142754
amu:Amuc_2157	ncbi-geneid:6273710	1.6.99.5|1.6.5.3	56770
amu:Amuc_2158	ncbi-geneid:6273709	1.6.5.3	143243
amu:Amuc_2161	ncbi-geneid:6274767	6.2.1.26	56801
amu:Amuc_2167	ncbi-geneid:6274766	3.4.24.70	55486
amu:Amuc_2169	ncbi-geneid:6275583	6.1.1.19	52374|47323|55190
amu:Amuc_2169	ncbi-geneid:6275583	6.1.1.19	52374|47323|55190
