# Supplementary material for: Tracing the Repertoire of Promiscuous Enzymes along the Metabolic Pathways in Archaeal Organisms
Source: Life (Basel). 2017 Jul 13;7(3):30. doi: 10.3390/life7030030 (PMC5617955; doi:10.3390/life7030030)
Supplement: Supplementary file 1 [file life-07-00030-s001.zip › Table_S2/ana.txt]

KEGGID	NCBIGI	ECs	SFamilyID
ana:all0004	ncbi-geneid:1103601	3.6.3.14	52943
ana:all0005	ncbi-geneid:1103602	3.6.3.14	52540|47917|50615
ana:all0006	ncbi-geneid:1103603	3.6.3.14	47928
ana:all0008	ncbi-geneid:1103605	3.6.3.14	81573
ana:asl0009	ncbi-geneid:1103606	3.6.3.14	81333
ana:all0010	ncbi-geneid:1103607	3.6.3.14	81336
ana:alr0030	ncbi-geneid:1103627	4.-.-.-	102114
ana:alr0031	ncbi-geneid:1103628	2.4.1.21	53756
ana:all0032	ncbi-geneid:1103629	5.4.4.2	56322
ana:alr0034	ncbi-geneid:1103631	4.2.1.113	51604|54826
ana:alr0035	ncbi-geneid:1103632	6.2.1.26	56801
ana:all0036	ncbi-geneid:1103633	6.3.2.10	53623|53244|63418
ana:alr0038	ncbi-geneid:1103635	4.2.1.46	51735
ana:alr0039	ncbi-geneid:1103636	3.8.1.3	53474
ana:alr0051	ncbi-geneid:1103648	1.1.1.205	51412
ana:alr0056	ncbi-geneid:1103653	1.14.99.-	143410
ana:alr0058	ncbi-geneid:1103655	1.1.1.28	51735|52283
ana:all0061	ncbi-geneid:1103658	2.1.1.72	53335
ana:all0067	ncbi-geneid:1103664	2.5.1.17	52540
ana:alr0068	ncbi-geneid:1103665	2.7.4.3	52540
ana:alr0069	ncbi-geneid:1103666	2.7.7.56	54211|55666
ana:all0070	ncbi-geneid:1103667	1.15.1.1	54719|46609
ana:alr0080	ncbi-geneid:1103677	4.2.3.12	55620
ana:all0082	ncbi-geneid:1103679	3.5.4.26|1.1.1.193	53597|53927
ana:alr0092	ncbi-geneid:1103689	3.5.1.28	53187
ana:alr0093	ncbi-geneid:1103690	3.5.1.28	53187
ana:alr0094	ncbi-geneid:1103691	5.1.1.3	53681|53681
ana:alr0096	ncbi-geneid:1103693	2.5.1.84|2.5.1.85	48576
ana:alr0106	ncbi-geneid:1103703	2.7.4.8	52540
ana:alr0110	ncbi-geneid:1103707	3.4.24.57	53067|53067
ana:alr0115	ncbi-geneid:1103712	2.1.1.-	53335
ana:all0122	ncbi-geneid:1103719	1.2.4.1	52518|52922
ana:all0126	ncbi-geneid:1103723	3.6.3.25	52540|50331
ana:alr0128	ncbi-geneid:1103725	1.3.1.83	51905
ana:all0135	ncbi-geneid:1103732	3.1.3.18	56784
ana:alr0142	ncbi-geneid:1103739	3.1.26.4
ana:all0143	ncbi-geneid:1103740	2.4.1.83	53448
ana:all0152	ncbi-geneid:1103749	6.6.1.1	52540
ana:alr0165	ncbi-geneid:1103762	3.6.4.12	52540
ana:all0166	ncbi-geneid:1103763	3.2.1.28	48208
ana:all0167	ncbi-geneid:1103764	5.4.99.15	51445
ana:all0168	ncbi-geneid:1103765	3.2.1.141	51445|81296
ana:alr0169	ncbi-geneid:1103766	2.4.1.19	51445|49452|51011
ana:all0170	ncbi-geneid:1103767	1.1.3.15	51395
ana:all0174	ncbi-geneid:1103771	2.5.1.7	55205
ana:alr0188	ncbi-geneid:1103785	2.7.7.22	53448|159283
ana:alr0205	ncbi-geneid:1103802	3.6.4.12	52540|52540|47819|46894
ana:all0207	ncbi-geneid:1103804	3.1.3.1	56300
ana:alr0212	ncbi-geneid:1103809	1.5.1.5|3.5.4.9	51735|53223
ana:alr0213	ncbi-geneid:1103810	2.5.1.1|2.5.1.10|2.5.1.29	48576
ana:all0218	ncbi-geneid:1103815	2.6.99.2	63892
ana:alr0221	ncbi-geneid:1103818	3.1.3.-
ana:alr0222	ncbi-geneid:1103819	2.3.3.5|2.3.3.1	48256
ana:alr0224	ncbi-geneid:1103821	1.6.5.3	54862
ana:alr0227	ncbi-geneid:1103824	2.7.1.23	111331
ana:all0233	ncbi-geneid:1103830	6.1.1.10	52374|47323
ana:alr0237	ncbi-geneid:1103834	3.4.11.1	53187|52949
ana:alr0238	ncbi-geneid:1103835	2.3.1.15	53659
ana:alr0239	ncbi-geneid:1103836	2.3.1.41|2.3.1.180	53901
ana:alr0240	ncbi-geneid:1103837	2.3.1.39	52151|55048
ana:alr0241	ncbi-geneid:1103838	2.3.1.51	69593
ana:all0262	ncbi-geneid:1103859	4.3.1.19	53686
ana:all0266	ncbi-geneid:1103863	3.4.11.9	55920|53092
ana:all0269	ncbi-geneid:1103866	4.1.3.27	52317
ana:all0275	ncbi-geneid:1103872	3.1.4.46	51695|51120
ana:all0278	ncbi-geneid:1103875	6.6.1.1	52540|53300
ana:alr0280	ncbi-geneid:1103877	3.1.26.3	69065|54768
ana:alr0308	ncbi-geneid:1103905	2.1.1.13	82282|56507|51717|52242|47644
ana:alr0312	ncbi-geneid:1103909	4.1.1.71|2.5.1.64|2.2.1.9	52518|52518
ana:all0324	ncbi-geneid:1103920	1.5.99.12	55103|56176
ana:all0328	ncbi-geneid:1103924	4.1.3.27	56322
ana:alr0335	ncbi-geneid:1103931	6.1.1.3	55681|55186|52954
ana:alr0346	ncbi-geneid:1103942	2.7.1.39	55060
ana:all0355	ncbi-geneid:1103951	2.1.1.-	102114
ana:all0373	ncbi-geneid:1103969	3.1.3.16	56300
ana:all0374	ncbi-geneid:1103970	2.3.1.47	53383
ana:all0389	ncbi-geneid:1103985	3.6.3.34	52540
ana:all0395	ncbi-geneid:1103991	4.1.1.86	53383
ana:all0396	ncbi-geneid:1103992	2.6.1.76	53383
ana:all0408	ncbi-geneid:1104004	2.5.1.54	51569
ana:all0409	ncbi-geneid:1104005	2.4.2.18	52418|47648
ana:all0410	ncbi-geneid:1104006	4.2.1.20	53686
ana:all0411	ncbi-geneid:1104007	4.2.1.20	51366
ana:all0413	ncbi-geneid:1104009	4.1.1.48	51366
ana:all0414	ncbi-geneid:1104010	4.1.3.27	56322|52317
ana:all0417	ncbi-geneid:1104013	4.2.3.4	56796
ana:all0426	ncbi-geneid:1104022	1.4.1.9	51735|53223
ana:all0441	ncbi-geneid:1104037	5.99.1.3	56719|101904
ana:all0453	ncbi-geneid:1104049	2.1.1.131	53790|159672
ana:all0455	ncbi-geneid:1104051	2.1.1.130|2.1.1.151	53790
ana:all0456	ncbi-geneid:1104052	1.7.7.1|5.4.1.2	63965|56014|56014|55124|55124
ana:all0475	ncbi-geneid:1104071	1.-.-.-	51735
ana:alr0477	ncbi-geneid:1104073	2.4.1.227	53756
ana:alr0488	ncbi-geneid:1104084	1.5.1.2	48179|51735
ana:alr0499	ncbi-geneid:1104095	2.1.1.72	53335
ana:alr0510	ncbi-geneid:1104106	3.1.21.3	52540|52540
ana:alr0512	ncbi-geneid:1104108	3.6.1.19	101386|101386
ana:alr0515	ncbi-geneid:1104111	2.1.1.148	69796
ana:alr0517	ncbi-geneid:1104113	2.7.1.4	53613
ana:alr0520	ncbi-geneid:1104116	2.1.1.107	53790
ana:alr0522	ncbi-geneid:1104118	5.4.99.12	55120|55174
ana:alr0526	ncbi-geneid:1104122	4.-.-.-	48371
ana:alr0532	ncbi-geneid:1104128	4.-.-.-	48371
ana:alr0540	ncbi-geneid:1104136	1.5.99.8|1.5.1.12	53720|51730
ana:alr0545	ncbi-geneid:1104141	5.4.99.12	55120
ana:alr0547	ncbi-geneid:1104143	3.1.3.16	81606|56112
ana:alr0548	ncbi-geneid:1104144	2.7.11.1	56112|49879
ana:alr0564	ncbi-geneid:1104160	3.2.1.-	50685
ana:all0571	ncbi-geneid:1104167	3.4.-.-	52317
ana:alr0573	ncbi-geneid:1104169	6.-.-.-	56059
ana:all0574	ncbi-geneid:1104170	2.5.1.54	51569
ana:alr0577	ncbi-geneid:1104173	5.2.1.8	54534
ana:all0578	ncbi-geneid:1104174	3.6.4.12	51294|52540|48024|55608
ana:all0580	ncbi-geneid:1104176	3.1.2.6	56281
ana:all0594	ncbi-geneid:1104190	3.4.11.2	55486|63737|48371
ana:alr0599	ncbi-geneid:1104195	2.2.1.7	52518|52518|52922
ana:all0606	ncbi-geneid:1104202	1.10.99.1	50022
ana:alr0607	ncbi-geneid:1104203	1.7.7.1	56014|56014|55124|55124
ana:alr0612	ncbi-geneid:1104208	1.7.7.2	53706|50692
ana:all0635	ncbi-geneid:1104231	2.7.9.2	56059|51621|52009
ana:all0650	ncbi-geneid:1104246	1.3.3.3	102886
ana:alr0657	ncbi-geneid:1104253	4.2.1.46	51735
ana:alr0658	ncbi-geneid:1104254	1.1.1.22	51735|52413|48179
ana:all0687	ncbi-geneid:1104272	1.12.99.6	56762
ana:all0688	ncbi-geneid:1104283	1.12.99.6	56770
ana:asr0697	ncbi-geneid:1104292	5.3.2.-	55331
ana:alr0702	ncbi-geneid:1104297	3.4.21.-	50494|50156
ana:all0713	ncbi-geneid:1104308	2.4.1.18	51445|51011|81296|81296
ana:alr0718	ncbi-geneid:1104313	2.4.1.129	56601|56519
ana:all0727	ncbi-geneid:1104322	3.5.99.6	100950
ana:all0729	ncbi-geneid:1104324	2.7.13.3	55781|55874|52172|55781|47384|55785|55785|52172|55785|55781
ana:alr0731	ncbi-geneid:1104326	1.97.1.4	102114
ana:all0737	ncbi-geneid:1104332	1.8.1.9	51905|52833
ana:all0743	ncbi-geneid:1104338	4.6.1.1	55073|49879|55781
ana:all0747	ncbi-geneid:1104342	2.5.1.54	51569
ana:alr0751	ncbi-geneid:1104346	1.6.5.3	52833
ana:alr0752	ncbi-geneid:1104347	1.6.5.3	142019|140490|142984|52833
ana:alr0762	ncbi-geneid:1104357	1.6.5.3	54862|54292
ana:all0771	ncbi-geneid:1104366	1.13.11.27	54593
ana:all0775	ncbi-geneid:1104370	5.4.99.17	48239|48239
ana:alr0782	ncbi-geneid:1104377	5.1.3.1	51366
ana:all0788	ncbi-geneid:1104383	2.1.2.2	53328
ana:all0797	ncbi-geneid:1104392	4.2.3.5	103263
ana:alr0820	ncbi-geneid:1104415	2.1.1.-	53335|48013
ana:all0844	ncbi-geneid:1104439	3.1.1.29	53178
ana:all0848	ncbi-geneid:1104443	3.2.1.24	74650|88713|88688
ana:all0859	ncbi-geneid:1104454	2.3.1.-	56317
ana:all0860	ncbi-geneid:1104455	5.99.1.3	56719|101904
ana:alr0874	ncbi-geneid:1104468	1.18.6.1	52540
ana:all0875	ncbi-geneid:1104469	2.4.1.18	51445|81296|51011
ana:alr0877	ncbi-geneid:1104471	3.6.1.7	54975
ana:all0879	ncbi-geneid:1104473	1.1.1.1	50129|51735
ana:alr0880	ncbi-geneid:1104474	3.4.24.70	55486
ana:all0888	ncbi-geneid:1104482	5.3.1.6	100950|75445
ana:alr0893	ncbi-geneid:1104487	3.2.-.-	52317|47240
ana:all0903	ncbi-geneid:1104497	2.8.1.1|2.8.1.2	52821|52821
ana:all0907	ncbi-geneid:1104501	3.6.3.27	52540
ana:all0908	ncbi-geneid:1104502	3.6.3.27	52540
ana:all0932	ncbi-geneid:1104526	6.3.4.-	52402|82829
ana:all0934	ncbi-geneid:1104528	2.1.1.37	53335
ana:alr0939	ncbi-geneid:1104533	6.4.1.2|6.3.4.14	56059|52440|51246
ana:all0945	ncbi-geneid:1104539	1.3.99.1	46548|54292
ana:alr0950	ncbi-geneid:1104544	1.9.3.1	49503|81464
ana:alr0951	ncbi-geneid:1104545	1.9.3.1	81442
ana:alr0952	ncbi-geneid:1104546	1.9.3.1	81452
ana:all0955	ncbi-geneid:1104549	3.1.1.45	53474
ana:all0980	ncbi-geneid:1104574	6.3.2.4	56059|52440
ana:alr0989	ncbi-geneid:1104583	5.4.99.18	52255
ana:alr1004	ncbi-geneid:1104598	2.6.1.44|2.6.1.45|2.6.1.51	53383
ana:all1011	ncbi-geneid:1104605	2.3.1.79	51161
ana:alr1018	ncbi-geneid:1104612	3.5.1.4|6.3.5.6|6.3.5.7	75304
ana:all1019	ncbi-geneid:1104613	3.4.11.18	55920
ana:all1021	ncbi-geneid:1104615	3.4.24.-	63411|63411|63411|63411
ana:alr1026	ncbi-geneid:1104620	6.3.2.12|6.3.2.17	53623|53244
ana:alr1039	ncbi-geneid:1104633	2.6.1.1	53383
ana:alr1041	ncbi-geneid:1104635	3.1.3.11|3.1.3.37	56655
ana:alr1042	ncbi-geneid:1104636	1.2.1.70	69742|69075|51735
ana:alr1050	ncbi-geneid:1104644	5.3.1.9	53697
ana:all1051	ncbi-geneid:1104645	3.1.4.46	51695
ana:all1053	ncbi-geneid:1104647	6.3.5.6|6.3.5.7	75304
ana:all1059	ncbi-geneid:1104653	2.4.1.13	53756
ana:all1061	ncbi-geneid:1104655	1.2.1.2	53706|50692
ana:all1062	ncbi-geneid:1104656	1.8.4.11	55068
ana:alr1067	ncbi-geneid:1104661	3.1.3.48	52788
ana:alr1073	ncbi-geneid:1104667	6.1.1.5	52374|47323|50677
ana:alr1077	ncbi-geneid:1104671	3.1.1.45	53474
ana:alr1080	ncbi-geneid:1104674	2.6.1.11	53383
ana:all1092	ncbi-geneid:1104686	6.1.1.16	52374|47323
ana:alr1095	ncbi-geneid:1104689	1.2.1.12	55347|51735
ana:alr1107	ncbi-geneid:1104701	5.4.2.1
ana:alr1108	ncbi-geneid:1104702	4.1.1.-	50475|143968
ana:alr1112	ncbi-geneid:1104706	3.2.1.-	53955|48435
ana:all1118	ncbi-geneid:1104712	4.6.1.1	55073
ana:all1124	ncbi-geneid:1104718	2.5.1.18	47616|52833
ana:all1126	ncbi-geneid:1104720	1.6.99.3	51905
ana:all1127	ncbi-geneid:1104721	1.6.99.3	51905|51905
ana:all1140	ncbi-geneid:1104734	3.5.1.28	53187|47090|47090
ana:all1141	ncbi-geneid:1104735	1.3.1.12	51735|48179
ana:alr1152	ncbi-geneid:1104746	2.1.1.72	53335
ana:alr1153	ncbi-geneid:1104747	2.4.2.18	52418|47648
ana:alr1155	ncbi-geneid:1104749	6.3.5.5	52021|52317
ana:alr1159	ncbi-geneid:1104753	2.1.1.-	75217|55315
ana:all1162	ncbi-geneid:1104756	1.7.1.13	55620
ana:alr1167	ncbi-geneid:1104762	3.2.1.17	53955
ana:all1169	ncbi-geneid:1104764	2.5.1.47	53686
ana:alr1171	ncbi-geneid:1104766	2.7.13.3	55874|47384
ana:alr1207	ncbi-geneid:1104802	2.7.4.22	53633
ana:alr1217	ncbi-geneid:1104812	1.4.3.16	51905|56425|46977
ana:alr1222	ncbi-geneid:1104817	2.-.-.-	102114
ana:alr1223	ncbi-geneid:1104818	3.6.4.13	52540
ana:all1235	ncbi-geneid:1104830	3.5.1.4	75304
ana:alr1238	ncbi-geneid:1104833	3.4.21.92	52096
ana:alr1240	ncbi-geneid:1104835	3.1.-.-	50249|50249|50249
ana:alr1241	ncbi-geneid:1104836	4.1.1.-	52507
ana:alr1244	ncbi-geneid:1104839	2.7.1.71	52540
ana:alr1245	ncbi-geneid:1104840	2.7.2	53633
ana:all1248	ncbi-geneid:1104843	1.4.3.5	50475
ana:alr1254	ncbi-geneid:1104849	2.7.7.7	56672|53098|88723|47807
ana:alr1260	ncbi-geneid:1104855	4.1.3.38	56752
ana:alr1261	ncbi-geneid:1104856	3.4.24.-	140990|52540
ana:alr1263	ncbi-geneid:1104858	3.-.-.-	51658
ana:all1267	ncbi-geneid:1104862	4.2.1.3	53732|52016|74778
ana:all1269	ncbi-geneid:1104864	6.1.1.2	52374
ana:alr1270	ncbi-geneid:1104865	3.4.11.5	53474
ana:all1272	ncbi-geneid:1104867	2.4.1.1	53756
ana:alr1282	ncbi-geneid:1104877	2.8.1.8	102114
ana:all1291	ncbi-geneid:1104886	4.2.1.104	55234|47413
ana:alr1299	ncbi-geneid:1104894	2.1.2.2	56059|52440|51246
ana:alr1302	ncbi-geneid:1104897	2.3.1.128	55729
ana:alr1313	ncbi-geneid:1104908	1.1.1.85	53659
ana:all1318	ncbi-geneid:1104913	6.1.1.9	52374|47323|50677|46589
ana:all1319	ncbi-geneid:1104914	1.1.1.169	48179|51735
ana:all1321	ncbi-geneid:1104916	2.3.1.-	55729
ana:all1323	ncbi-geneid:1104918	2.7.7.-	56731|57783
ana:alr1337	ncbi-geneid:1104932	3.2.-.-	101478
ana:alr1343	ncbi-geneid:1104938	2.5.1.3	51391
ana:alr1348	ncbi-geneid:1104943	1.8.7.1	56014|56014|55124|55124|47598
ana:alr1349	ncbi-geneid:1104944	2.1.1.-	75217|88697
ana:alr1352	ncbi-geneid:1104947	3.1.1.3	53474
ana:all1357	ncbi-geneid:1104952	1.3.3.3	102886
ana:alr1358	ncbi-geneid:1104953	1.14.13.81	47240
ana:all1359	ncbi-geneid:1104954	2.1.1.61|2.8.1.-	52402
ana:alr1362	ncbi-geneid:1104957	3.1.1.45	53474
ana:all1368	ncbi-geneid:1104963	2.4.2.-	52317
ana:alr1369	ncbi-geneid:1104964	3.4.19.3	53182
ana:all1371	ncbi-geneid:1104966	2.7.1.63	53067
ana:alr1374	ncbi-geneid:1104969	3.5.2.10	102215
ana:alr1384	ncbi-geneid:1104979	3.6.3.30	52540|50331
ana:alr1396	ncbi-geneid:1104991	6.3.5.6|6.3.5.7	55931|89095
ana:alr1404	ncbi-geneid:1104999	2.3.1.30	51161
ana:alr1407	ncbi-geneid:1105002	2.3.3.14	51569
ana:alr1414	ncbi-geneid:1105009	3.3.1.1	52283|51735
ana:all1416	ncbi-geneid:1105011	4.2.1.33|4.2.1.35	52016
ana:all1417	ncbi-geneid:1105012	4.2.1.33|4.2.1.35	53732
ana:alr1419	ncbi-geneid:1105014	2.1.1.-	53335
ana:alr1423	ncbi-geneid:1105018	3.4.24.-	53163
ana:all1440	ncbi-geneid:1105035	1.18.6.1	53807
ana:all1454	ncbi-geneid:1105036	1.18.6.1	53807
ana:alr1450	ncbi-geneid:1105045	1.14.-.-	48264
ana:all1455	ncbi-geneid:1105049	1.18.6.1	52540
ana:all1457	ncbi-geneid:1105051	2.8.1.7	53383
ana:all1483	ncbi-geneid:1105076	4.1.2.9|4.1.2.22	52518|52518
ana:alr1507	ncbi-geneid:1105100	3.6.3.-	52540
ana:all1512	ncbi-geneid:1105105	1.10.99.1	50022
ana:all1522	ncbi-geneid:1105114	2.1.2.11	51621
ana:alr1524	ncbi-geneid:1105116	4.1.1.39	51649|54966
ana:alr1526	ncbi-geneid:1105118	4.1.1.39	55239
ana:alr1528	ncbi-geneid:1105120	2.3.1.81	110710
ana:alr1543	ncbi-geneid:1105135	5.4.99.12	55120|88697
ana:alr1545	ncbi-geneid:1105137	5.3.3.1	54427
ana:all1549	ncbi-geneid:1105141	3.1.7.2	109604|81301|81271|55021
ana:all1553	ncbi-geneid:1105145	1.6.99.3	51905
ana:alr1580	ncbi-geneid:1105172	4.2.1.44	51658
ana:alr1586	ncbi-geneid:1105178	3.2.1.3	74650|48208
ana:all1591	ncbi-geneid:1105183	1.1.1.23	53720
ana:alr1593	ncbi-geneid:1105185	3.1.21.-	51556
ana:alr1594	ncbi-geneid:1105186	2.7.7.6	64484
ana:alr1595	ncbi-geneid:1105187	2.7.7.6	64484
ana:alr1596	ncbi-geneid:1105188	2.7.7.6	64484
ana:alr1602	ncbi-geneid:1105194	3.1.1.31	100950
ana:alr1623	ncbi-geneid:1105215	3.5.1.10	53328|55021
ana:alr1627	ncbi-geneid:1105219	3.6.3.4	56784|81653|55008|81665
ana:all1638	ncbi-geneid:1105230	2.-.-.-	54690
ana:all1663	ncbi-geneid:1105255	6.3.2.13	53623|53244|63418
ana:alr1666	ncbi-geneid:1105258	3.4.16.4|3.4.21	56601
ana:alr1675	ncbi-geneid:1105267	1.8.4.11	55068
ana:all1681	ncbi-geneid:1105273	2.1.3.2	53671
ana:all1683	ncbi-geneid:1105275	2.6.1.52	53383
ana:all1693	ncbi-geneid:1105285	1.1.1.94	48179|51735
ana:all1694	ncbi-geneid:1105286	2.8.1.8	102114
ana:all1697	ncbi-geneid:1105289	3.1.13.5
ana:all1702	ncbi-geneid:1105294	2.7.11.1	55874
ana:all1716	ncbi-geneid:1105308	2.1.1.80|3.1.1.61	53335|55874|52738|52172|47384|47757|55785|55785
ana:all1717	ncbi-geneid:1105309	6.5.1.2
ana:all1731	ncbi-geneid:1105323	3.1.3.16	81606
ana:all1738	ncbi-geneid:1105330	3.4.21.102	52096|50156
ana:all1743	ncbi-geneid:1105335	1.3.1.33	51735
ana:alr1744	ncbi-geneid:1105336	3.13.1.1	51735
ana:all1745	ncbi-geneid:1105337	2.5.1.18	52833|47616
ana:all1754	ncbi-geneid:1105346	2.7.1.24	52540
ana:asl1773	ncbi-geneid:1105365	3.1.11.6	116842
ana:all1784	ncbi-geneid:1105376	2.7.1.15	53613
ana:alr1798	ncbi-geneid:1105390	5.-.-.-	111337
ana:alr1803	ncbi-geneid:1105395	2.1.1.95	53335
ana:alr1805	ncbi-geneid:1105397	2.5.1.21	48576
ana:all1811	ncbi-geneid:1105403	2.7.1.30	53067|53067
ana:alr1827	ncbi-geneid:1105419	1.1.1.41|1.1.1.42	53659
ana:all1831	ncbi-geneid:1105423	3.2.1.52	51445
ana:alr1832	ncbi-geneid:1105424	1.14.99.-	51905
ana:alr1833	ncbi-geneid:1105425	2.5.1.32	48576
ana:alr1845	ncbi-geneid:1105437	2.1.1.33	53335
ana:all1847	ncbi-geneid:1105439	3.1.1.61	52738
ana:all1848	ncbi-geneid:1105440	2.1.1.80	53335|47757
ana:all1863	ncbi-geneid:1105455	4.1.3.30	51621
ana:all1865	ncbi-geneid:1105457	1.-.-.-	51395
ana:all1876	ncbi-geneid:1105468	4.2.3.3	111331
ana:alr1878	ncbi-geneid:1105470	2.5.1.61	53850|54782
ana:alr1879	ncbi-geneid:1105471	2.4.1.21	53756
ana:all1880	ncbi-geneid:1105472	1.14.13.81	47240
ana:alr1885	ncbi-geneid:1105477	2.4.2.29	51713
ana:alr1890	ncbi-geneid:1105482	1.1.1.95	51735|52283|143548|55021
ana:alr1891	ncbi-geneid:1105483	2.1.1.-	53335
ana:alr1894	ncbi-geneid:1105486	1.1.1.100	51735
ana:all1897	ncbi-geneid:1105489	1.14.99.3	48613
ana:alr1900	ncbi-geneid:1105492	5.4.2.10	53738|53738|53738|55957
ana:alr1901	ncbi-geneid:1105493	6.5.1.4	55205|52913
ana:all1904	ncbi-geneid:1105496	4.6.1.1	55073|55781|55781|55785
ana:alr1911	ncbi-geneid:1105503	1.2.7.-	52518|52518|53323|52922|54862
ana:alr1912	ncbi-geneid:1105504	1.3.3.1	51395
ana:alr1913	ncbi-geneid:1105505	2.7.1.11	53784
ana:alr1921	ncbi-geneid:1105513	2.8.1.6	102114
ana:alr1924	ncbi-geneid:1105516	4.2.3.4	56796
ana:alr1946	ncbi-geneid:1105538	3.4.11.9	55920|53092
ana:alr1961	ncbi-geneid:1105553	2.7.7.63
ana:alr1965	ncbi-geneid:1105557	2.4.2.17	53850
ana:alr1982	ncbi-geneid:1105574	2.7.1.2	53067
ana:all1985	ncbi-geneid:1105577	6.1.1.14	55681
ana:all1988	ncbi-geneid:1105583	2.1.1.144	53335
ana:all1989	ncbi-geneid:1105584	3.1.-.-	64182
ana:all2004	ncbi-geneid:1105599	3.6.3.4	56784|81653
ana:all2007	ncbi-geneid:1105602	3.5.1.88	56420
ana:all2008	ncbi-geneid:1105603	3.4.21.-	50494|50156
ana:alr2010	ncbi-geneid:1105605	2.7.7.7	55979|55979|55979
ana:alr2048	ncbi-geneid:1105643	5.1.1.7	54506|54506
ana:alr2051	ncbi-geneid:1105646	2.3.2.2	56235
ana:alr2057	ncbi-geneid:1105652	1.1.1.25	51735|53223
ana:all2063	ncbi-geneid:1105658	2.4.2.9	53271
ana:alr2064	ncbi-geneid:1105659	5.-.-.-	51905
ana:all2072	ncbi-geneid:1105667	4.2.3.1	53686
ana:alr2073	ncbi-geneid:1105668	2.3.1.35|2.3.1.1	56266
ana:alr2083	ncbi-geneid:1105678	2.4.2.9	53271
ana:all2091	ncbi-geneid:1105686	2.4.2.19	51690|54675
ana:alr2092	ncbi-geneid:1105690	2.6.1.9	53383
ana:all2105	ncbi-geneid:1105703	1.7.-.-	52218
ana:alr2137	ncbi-geneid:1105735	2.7.13.3	55781|55785|55785|55785|55874|48452
ana:all2166	ncbi-geneid:1105764	1.2.1.41	53720
ana:alr2190	ncbi-geneid:1105788	3.2.1.1	51445|51011
ana:alr2204	ncbi-geneid:1105802	1.8.1.9	51905
ana:alr2234	ncbi-geneid:1105831	3.1.3.1	56300
ana:all2244	ncbi-geneid:1105841	3.6.3.16	52540|52540
ana:alr2266	ncbi-geneid:1105863	4.6.1.1	55073|55781|55781|55785
ana:alr2268	ncbi-geneid:1105865	6.3.2.6	56104
ana:alr2270	ncbi-geneid:1105867	3.5.1.-	54211|54211
ana:alr2271	ncbi-geneid:1105868	4.2.1.-	54637
ana:alr2272	ncbi-geneid:1105869	2.3.1.129	51161
ana:alr2274	ncbi-geneid:1105871	2.4.1.182	53756
ana:alr2276	ncbi-geneid:1105873	2.1.1.37	53335
ana:all2297	ncbi-geneid:1105894	3.1.22.4	53098
ana:all2303	ncbi-geneid:1105900	3.5.2.3	51556|51338
ana:alr2304	ncbi-geneid:1105901	3.4.21.89	51306
ana:alr2310	ncbi-geneid:1105907	3.5.3.11	52768
ana:all2315	ncbi-geneid:1105912	1.1.1.86	51735|48179
ana:alr2321	ncbi-geneid:1105918	4.4.1.5	54593
ana:alr2328	ncbi-geneid:1105925	6.3.1.2	55931|54368
ana:alr2335	ncbi-geneid:1105932	1.1.1.14	50129|51735
ana:all2340	ncbi-geneid:1105937	2.6.1.1|2.6.1.11|2.6.1.17	53383
ana:all2347	ncbi-geneid:1105944	4.1.3.36	52096
ana:alr2350	ncbi-geneid:1105947	2.7.1.19	52540
ana:alr2355	ncbi-geneid:1105952	1.4.1.1	52283|51735
ana:alr2361	ncbi-geneid:1105958	2.7.7.13|5.4.2.8	53448|51161|53738|55957|53738|53738
ana:all2364	ncbi-geneid:1105961	6.4.1.2	52096
ana:all2375	ncbi-geneid:1105972	1.11.1.15	52833
ana:alr2377	ncbi-geneid:1105974	6.3.5.10	52540|52317
ana:all2382	ncbi-geneid:1105979	1.14.99.30	51905
ana:all2391	ncbi-geneid:1105988	2.5.1.17	52540|52540
ana:alr2398	ncbi-geneid:1105995	2.6.1.19	53383
ana:alr2412	ncbi-geneid:1106009	2.7.11.1	56112
ana:alr2418	ncbi-geneid:1106015	6.1.1.7	55681|101353|55186|50447
ana:alr2432	ncbi-geneid:1106029	4.2.-.-	53697
ana:all2436	ncbi-geneid:1106033	6.1.1.12	55681|50249|55261
ana:alr2449	ncbi-geneid:1106046	3.6.1.-	52540|50249
ana:all2453	ncbi-geneid:1106050	1.10.99.1	50022
ana:alr2458	ncbi-geneid:1106055	5.1.1.1	51419|50621
ana:alr2465	ncbi-geneid:1106062	3.1.2.28	54637
ana:all2470	ncbi-geneid:1106067	3.1.3.16	81606
ana:asr2474	ncbi-geneid:1106071	6.3.5.3	82697
ana:alr2475	ncbi-geneid:1106072	6.3.5.3	52317
ana:all2480	ncbi-geneid:1106077	3.5.2.6	56601
ana:alr2482	ncbi-geneid:1106079	2.4.2.11	51690|54675
ana:alr2483	ncbi-geneid:1106080	2.7.7.18	52374
ana:alr2485	ncbi-geneid:1106082	6.3.1.5	52402|56317
ana:alr2495	ncbi-geneid:1106092	2.8.1.7|4.4.1.16	53383
ana:all2497	ncbi-geneid:1106094	5.1.3.14	53756
ana:all2498	ncbi-geneid:1106095	1.2.1	55347|51735
ana:all2500	ncbi-geneid:1106097	3.4.21.102	52096|50156
ana:all2501	ncbi-geneid:1106098	1.17.7.1	56014|51717
ana:alr2503	ncbi-geneid:1106100	1.11.1.15	52833
ana:alr2505	ncbi-geneid:1106102	2.8.1.7	53383
ana:all2509	ncbi-geneid:1106106	2.7.9.2	56059|52009
ana:alr2514	ncbi-geneid:1106111	1.9.3.1	49503|81464
ana:alr2515	ncbi-geneid:1106112	1.9.3.1	81442
ana:alr2516	ncbi-geneid:1106113	1.9.3.1	81452
ana:all2521	ncbi-geneid:1106118	2.5.1.47	53686
ana:alr2526	ncbi-geneid:1106123	1.14.14.3	51679
ana:all2533	ncbi-geneid:1106130	3.4.21.26	50993|53474
ana:alr2542	ncbi-geneid:1106139	1.3.1.26	55347|51735
ana:all2544	ncbi-geneid:1106141	5.4.1.2	63965
ana:all2556	ncbi-geneid:1106153	1.11.1.15	52833
ana:all2561	ncbi-geneid:1106158	2.7.2.1	53067|53067
ana:all2563	ncbi-geneid:1106160	2.2.1.2	51569
ana:all2564	ncbi-geneid:1106161	2.7.1.40	51621|52935|50800
ana:all2566	ncbi-geneid:1106163	1.2.1.12	55347|51735
ana:all2567	ncbi-geneid:1106164	4.1.2.-	52518|52518
ana:all2568	ncbi-geneid:1106165	3.1.3.71	142823
ana:alr2572	ncbi-geneid:1106169	2.7.3.-	55874|47384
ana:all2584	ncbi-geneid:1106181	3.6.3.34	52540
ana:all2631	ncbi-geneid:1106228	5.99.1.2	56712
ana:all2656	ncbi-geneid:1106253	3.4.16.4	56601
ana:all2681	ncbi-geneid:1106278	3.1.3.18	56784
ana:all2687	ncbi-geneid:1106284	3.1.21.3	116734|116734
ana:all2688	ncbi-geneid:1106285	2.1.1.72	53335
ana:all2700	ncbi-geneid:1106297	3.6.3.16	52540|49764
ana:alr2708	ncbi-geneid:1106305	1.2.4.1	52518
ana:all2720	ncbi-geneid:1106317	2.4.1.-	53756
ana:alr2723	ncbi-geneid:1106320	3.4.17.13	52317|141986
ana:all2724	ncbi-geneid:1106321	1.13.11.53|1.13.11.54	51182
ana:alr2725	ncbi-geneid:1106322	4.1.99.3	48173|52425
ana:alr2731	ncbi-geneid:1106328	1.9.3.1	49503|81464
ana:alr2732	ncbi-geneid:1106329	1.9.3.1	81442
ana:alr2734	ncbi-geneid:1106331	1.9.3.1	81452
ana:alr2742	ncbi-geneid:1106339	4.1.1.21|6.3.4.18	56059|52440|51246
ana:alr2743	ncbi-geneid:1106341	3.4.-.-	63411|63411
ana:alr2744	ncbi-geneid:1106342	3.4.-.-	63411|63411
ana:all2753	ncbi-geneid:1106351	4.2.99.20	53474
ana:alr2758	ncbi-geneid:1106356	3.4.21.-	50494|50156
ana:alr2764	ncbi-geneid:1106362	1.1.1.6	56796
ana:alr2765	ncbi-geneid:1106363	2.6.1.-	53383
ana:alr2769	ncbi-geneid:1106367	3.5.99.2	48613
ana:all2770	ncbi-geneid:1106368	2.4.1.83	53448
ana:alr2771	ncbi-geneid:1106369	4.2.1.9	143975|52016
ana:alr2780	ncbi-geneid:1106378	5.99.1.2	56712
ana:alr2782	ncbi-geneid:1106380	4.2.1.10	52304
ana:alr2803	ncbi-geneid:1106401	1.2.7.-	52518|52518|53323|52922|54862
ana:all2806	ncbi-geneid:1106404	2.4.1.1	53756
ana:all2808	ncbi-geneid:1106406	3.1.2.12
ana:all2810	ncbi-geneid:1106408	1.1.1.284|1.1.1.1	50129|51735|50129
ana:alr2811	ncbi-geneid:1106409	2.6.1.66	53383
ana:alr2825	ncbi-geneid:1106423	2.7.7.33	53448
ana:alr2830	ncbi-geneid:1106428	5.1.3.13	51182
ana:alr2836	ncbi-geneid:1106434	2.-.-.-	53448
ana:all2846	ncbi-geneid:1106444	6.3.5.2	52317|52402|54810
ana:all2853	ncbi-geneid:1106451	5.1.3.2	51735
ana:all2875	ncbi-geneid:1106473	2.7.13.3	55874|52172|52172|55781|55785|47226|55785|55785|47384|55785|55785
ana:alr2879	ncbi-geneid:1106477	3.6.3.-	52540|53850
ana:alr2880	ncbi-geneid:1106478	3.6.3.-	52540
ana:all2894	ncbi-geneid:1106492	3.1.22.4	52540|46785
ana:alr2895	ncbi-geneid:1106493	4.1.3.-	51366
ana:all2910	ncbi-geneid:1106508	4.2.1.1	53056
ana:all2917	ncbi-geneid:1106515	3.1.3.25	56655
ana:all2918	ncbi-geneid:1106516	3.1.31.1	50199
ana:alr2921	ncbi-geneid:1106519	1.-.-.-	47240
ana:alr2925	ncbi-geneid:1106523	2.3.1.-	55729
ana:all2929	ncbi-geneid:1106527	4.2.1.1	51069
ana:alr2933	ncbi-geneid:1106531	3.2.1.-	50685
ana:all2934	ncbi-geneid:1106532	3.5.1.2	56601
ana:alr2936	ncbi-geneid:1106534	6.3.2.1|2.7.4.14	52374|52540
ana:alr2938	ncbi-geneid:1106536	1.15.1.1	54719|46609
ana:alr2945	ncbi-geneid:1106543	2.4.2.10|4.1.1.23	51366|53271
ana:alr2948	ncbi-geneid:1106546	1.6.5.5	51735|50129
ana:asr2953	ncbi-geneid:1106551	2.7.6.3	55083
ana:alr2954	ncbi-geneid:1106552	3.6.1.13	55811
ana:all2964	ncbi-geneid:1106562	1.6.99.3	51905
ana:alr2966	ncbi-geneid:1106564	4.1.99.3	48173
ana:alr2968	ncbi-geneid:1106566	2.3.3.14	51569
ana:all2970	ncbi-geneid:1106568	1.3.5.1|1.3.99.1	51905|46977|56425
ana:alr2973	ncbi-geneid:1106571	2.7.1.2	53067
ana:alr2975	ncbi-geneid:1106573	3.4.21.89	51306
ana:alr2982	ncbi-geneid:1106580	6.1.1.1	52374|55174
ana:alr2983	ncbi-geneid:1106581	4.1.1.23	51366
ana:all2995	ncbi-geneid:1106593	2.5.1.31	64005
ana:all2997	ncbi-geneid:1106595	4.1.1.20	51419|50621
ana:alr2998	ncbi-geneid:1106596	2.3.1.128	55729
ana:alr3018	ncbi-geneid:1106616	2.7.7.7	52141
ana:alr3050	ncbi-geneid:1106648	2.5.1.54	51569
ana:alr3056	ncbi-geneid:1106654	1.1.1.23	53720
ana:alr3074	ncbi-geneid:1106672	2.3.1.-	51161
ana:alr3079	ncbi-geneid:1106677	3.5.1.88	56420
ana:alr3086	ncbi-geneid:1106684	2.7.1.12	52540
ana:alr3088	ncbi-geneid:1106686	2.8.1.7	53383
ana:all3093	ncbi-geneid:1106691	3.5.4.10|2.1.2.3	53927|52335
ana:alr3100	ncbi-geneid:1106698	3.1.-.-	53098
ana:alr3103	ncbi-geneid:1106701	2.7.2.11	53633|88697
ana:all3111	ncbi-geneid:1106709	4.1.1.36|6.3.2.5	102645|52507
ana:alr3125	ncbi-geneid:1106723	1.14.99.3	48613
ana:alr3126	ncbi-geneid:1106724	1.3.99.22	102114
ana:all3136	ncbi-geneid:1106734	2.7.7.19	81891|81301
ana:alr3139	ncbi-geneid:1106737	3.1.3.2|3.1.3.5	64167
ana:alr3146	ncbi-geneid:1106744	2.7.9.2	56059|51621|52009
ana:alr3147	ncbi-geneid:1106745	2.7.9.2	51621
ana:all3153	ncbi-geneid:1106751	3.6.3.12	56784|81653|81665
ana:alr3155	ncbi-geneid:1106753	2.7.13.3	55874|47384
ana:alr3157	ncbi-geneid:1106755	2.7.13.3	55781|55781|55874|55785|47384
ana:all3161	ncbi-geneid:1106759	3.6.3.3|3.6.3.5	56784|81653|81665
ana:alr3162	ncbi-geneid:1106760	5.4.1.2	63965|46955
ana:all3174	ncbi-geneid:1106772	2.7.7.62|2.7.1.156	52540
ana:alr3178	ncbi-geneid:1106776	2.3.1.-	51161
ana:alr3182	ncbi-geneid:1106780	2.1.1.170	53335
ana:alr3183	ncbi-geneid:1106781	1.11.1.15	52833
ana:alr3185	ncbi-geneid:1106783	2.3.1.181
ana:alr3188	ncbi-geneid:1106786	3.2.-.-	101478
ana:asl3192	ncbi-geneid:1106790	6.3.5.6|6.3.5.7	141000
ana:alr3195	ncbi-geneid:1106793	2.5.1.18	47616|52833
ana:alr3201	ncbi-geneid:1106799	2.1.1.11	53335
ana:alr3202	ncbi-geneid:1106800	3.2.2.1	53590
ana:all3205	ncbi-geneid:1106803	6.1.1.17	52374|48163
ana:alr3229	ncbi-geneid:1106827	2.1.1.182	53335
ana:alr3230	ncbi-geneid:1106828	2.7.1.148	54211|55060
ana:alr3233	ncbi-geneid:1106831	4.1.3.27	56322|52317
ana:alr3235	ncbi-geneid:1106833	4.1.1.48	51366
ana:alr3241	ncbi-geneid:1106839	3.6.3.34	52540
ana:all3244	ncbi-geneid:1106842	2.5.1.6	55973|55973|55973
ana:all3245	ncbi-geneid:1106843	3.6.3.8	81665|56784|81660|81653
ana:all3263	ncbi-geneid:1106861	3.6.1.31|3.5.4.19	141734|101386
ana:alr3265	ncbi-geneid:1106863	5.4.3.8	53383
ana:alr3268	ncbi-geneid:1106866	2.7.11.1	56112|141571
ana:alr3273	ncbi-geneid:1106871	3.4.17.13	52317|141986
ana:all3274	ncbi-geneid:1106872	2.7.7.9	53448
ana:alr3283	ncbi-geneid:1106881	6.1.1.4	52374|50677|47323
ana:all3284	ncbi-geneid:1106882	3.5.4.1	53927
ana:alr3285	ncbi-geneid:1106883	3.2.2.1	53590
ana:alr3293	ncbi-geneid:1106891	4.2.3.1	53686
ana:alr3296	ncbi-geneid:1106894	4.1.2.5	53383
ana:alr3300	ncbi-geneid:1106898	1.14.13.81	47240
ana:alr3331	ncbi-geneid:1106929	3.6.4.-	52540
ana:alr3336	ncbi-geneid:1106934	1.1.1.133	51735
ana:alr3338	ncbi-geneid:1106936	5.4.2.1	53254|53254
ana:alr3339	ncbi-geneid:1106937	3.5.2.3	51556|51338
ana:alr3343	ncbi-geneid:1106941	2.3.1.41|2.3.1.179	53901|53901
ana:alr3344	ncbi-geneid:1106942	2.2.1.1	52518|52518|52922
ana:alr3352	ncbi-geneid:1106950	2.1.1.-	75217
ana:all3354	ncbi-geneid:1106952	2.1.1.-	53335|81799
ana:alr3355	ncbi-geneid:1106953	1.6.5.3	56762
ana:alr3358	ncbi-geneid:1106956	1.1.1.31	51735|48179
ana:all3375	ncbi-geneid:1106973	3.6.3.8	81665|56784|81660|81653
ana:alr3380	ncbi-geneid:1106978	2.4.1.83	53448
ana:alr3395	ncbi-geneid:1106993	4.3.2.2	48557
ana:alr3397	ncbi-geneid:1106995	2.7.9.2	51621|56059|52009
ana:alr3400	ncbi-geneid:1106998	2.7.7.13	53448|51161
ana:all3401	ncbi-geneid:1106999	4.1.1.19	51419|50621
ana:alr3402	ncbi-geneid:1107000	2.7.4.6	54919
ana:all3408	ncbi-geneid:1107006	1.6.1.2	52467
ana:all3410	ncbi-geneid:1107008	1.6.1.2	52283|51735
ana:alr3413	ncbi-geneid:1107011	3.1.26.5	54211
ana:all3420	ncbi-geneid:1107018	3.4.21.102	52096|50156
ana:alr3423	ncbi-geneid:1107021	2.7.11.1	55874
ana:alr3424	ncbi-geneid:1107022	4.2.1.47	51735
ana:alr3431	ncbi-geneid:1107029	1.4.3.6|1.4.3.21	49998|54416|54416
ana:all3432	ncbi-geneid:1107030	2.5.1.31	64005
ana:alr3441	ncbi-geneid:1107039	1.18.-.-	53807
ana:alr3443	ncbi-geneid:1107041	2.6.1.85	56322|52317
ana:alr3444	ncbi-geneid:1107042	2.7.7.7	48019|52540
ana:alr3450	ncbi-geneid:1107048	2.1.1.107|4.2.1.75	69618|53790
ana:alr3451	ncbi-geneid:1107049	3.6.4.12	52540|53271
ana:alr3460	ncbi-geneid:1107058	2.1.2.9	53328|50486
ana:alr3464	ncbi-geneid:1107062	2.6.1.16	53697|56235
ana:alr3473	ncbi-geneid:1107071	3.1.21.3	52540|52540
ana:alr3475	ncbi-geneid:1107073	2.1.1.72	53335
ana:all3509	ncbi-geneid:1107107	5.1.3.-	51735
ana:alr3510	ncbi-geneid:1107108	6.3.4.13	56059|52440|51246
ana:alr3511	ncbi-geneid:1107109	2.7.13.3	55874|47384|55785|158472
ana:alr3512	ncbi-geneid:1107110	4.1.2.25	55620
ana:alr3522	ncbi-geneid:1107120	2.3.3.13	51569|110921
ana:alr3525	ncbi-geneid:1107123	6.3.3.1	56042|55326
ana:alr3528	ncbi-geneid:1107126	5.4.2.6	56784
ana:alr3535	ncbi-geneid:1107133	2.3.1.-	55729
ana:all3536	ncbi-geneid:1107134	3.5.4.25|4.1.99.12	55821|142695
ana:alr3537	ncbi-geneid:1107135	1.2.1	55347|51735
ana:all3538	ncbi-geneid:1107136	4.2.1.11	51604|54826
ana:all3540	ncbi-geneid:1107138	2.7.4.7|2.7.1.49	53613
ana:alr3543	ncbi-geneid:1107141	3.4.21.-	52743
ana:all3552	ncbi-geneid:1107150	3.6.1.11|3.6.1.40	109604|53067|53067
ana:all3555	ncbi-geneid:1107153	2.2.1.6	52518|52518|52467
ana:all3556	ncbi-geneid:1107154	1.2.1.16	53720
ana:all3566	ncbi-geneid:1107164	5.3.1.23	100950
ana:all3569	ncbi-geneid:1107167	4.1.1.11	50692
ana:all3570	ncbi-geneid:1107168	3.6.1.1	50324
ana:alr3573	ncbi-geneid:1107171	2.5.1.77	102114
ana:all3578	ncbi-geneid:1107176	2.7.7.7	89550|51294
ana:all3587	ncbi-geneid:1107185	2.7.13.3	55874|47384
ana:alr3593	ncbi-geneid:1107191	2.7.4.1	56024|143724|56024|140356
ana:all3600	ncbi-geneid:1107198	2.7.13.3	55874|52833|47384
ana:alr3602	ncbi-geneid:1107200	6.2.1.3	56801
ana:alr3606	ncbi-geneid:1107204	2.3.1.12	52777|51230|47005
ana:alr3618	ncbi-geneid:1107216	3.1.21.3	52540|52540
ana:alr3620	ncbi-geneid:1107218	2.1.1.72	53335
ana:all3631	ncbi-geneid:1107229	3.1.21.4	52980
ana:all3642	ncbi-geneid:1107240	3.4.24.-	52540|140990
ana:alr3644	ncbi-geneid:1107242	2.7.2.4	53633|55021|55021|55021|55021
ana:all3651	ncbi-geneid:1107249	2.4.2.14	53271|56235
ana:all3652	ncbi-geneid:1107250	6.3.5.3	55326|55326|56042|56042
ana:alr3654	ncbi-geneid:1107252	2.1.1.-	53335|50249
ana:alr3658	ncbi-geneid:1107256	6.1.1.22	55681|50249
ana:alr3667	ncbi-geneid:1107265	3.5.1.5	54111
ana:alr3668	ncbi-geneid:1107266	3.5.1.5	51278
ana:alr3670	ncbi-geneid:1107268	3.5.1.5	51556|51338|51338
ana:alr3672	ncbi-geneid:1107270	1.2.1.3	53720
ana:all3678	ncbi-geneid:1107276	3.1.-.-	56281
ana:all3679	ncbi-geneid:1107277	4.2.1.52	51569
ana:all3680	ncbi-geneid:1107278	1.2.1.11	55347|51735
ana:alr3683	ncbi-geneid:1107281	3.4.21.92	52096
ana:all3691	ncbi-geneid:1107289	2.7.1.37	56112|55781|55874|55781|52540|47384
ana:all3695	ncbi-geneid:1107293	5.1.3.8	48208
ana:all3717	ncbi-geneid:1107315	6.1.1.19	52374|47323|55190
ana:all3722	ncbi-geneid:1107320	2.1.1.132	53790|53335
ana:alr3723	ncbi-geneid:1107321	3.6.3.-	81665|56784|81660|81653
ana:alr3724	ncbi-geneid:1107322	4.3.1.1|4.2.1.2	48557
ana:alr3731	ncbi-geneid:1107329	3.1.3.16	56300|52540|56091
ana:all3735	ncbi-geneid:1107333	4.1.2.13	51569
ana:all3750	ncbi-geneid:1107348	2.1.1	53335
ana:alr3751	ncbi-geneid:1107349	4.99.1.1	53800|103511
ana:alr3757	ncbi-geneid:1107355	2.4.1.12	53448
ana:alr3771	ncbi-geneid:1107369	1.2.1.3	53720
ana:all3791	ncbi-geneid:1107389	3.1.13.5
ana:all3794	ncbi-geneid:1107392	4.2.1.20	53686
ana:alr3798	ncbi-geneid:1107396	2.5.1.18	52833|47616
ana:all3802	ncbi-geneid:1107400	2.5.1.17	52540
ana:alr3804	ncbi-geneid:1107402	2.5.1.46	52467
ana:all3805	ncbi-geneid:1107403	1.1.1.100	51735
ana:alr3809	ncbi-geneid:1107407	6.3.5.5	56059|56059|48108|52440|52440|52335
ana:alr3812	ncbi-geneid:1107410	3.6.1.-	55811
ana:all3836	ncbi-geneid:1107434	1.1.1.47	51735
ana:all3840	ncbi-geneid:1107438	1.6.5.3	143243
ana:all3841	ncbi-geneid:1107439	1.6.5.3	56770
ana:all3859	ncbi-geneid:1107457	6.3.2.3	56059|52440
ana:all3866	ncbi-geneid:1107464	1.14.-.-	50022|55961
ana:all3870	ncbi-geneid:1107468	3.6.1.-	55811
ana:alr3871	ncbi-geneid:1107469	2.4.1.25	51445
ana:all3873	ncbi-geneid:1107471	5.4.99.12	55120|55174
ana:all3876	ncbi-geneid:1107474	2.1.1.132	53335
ana:all3879	ncbi-geneid:1107477	6.-.-.-	53623|56059|53244
ana:all3880	ncbi-geneid:1107478	3.4.15.6	52317
ana:alr3882	ncbi-geneid:1107480	2.1.1.31	75217
ana:alr3883	ncbi-geneid:1107481	4.6.1.12	69765
ana:alr3887	ncbi-geneid:1107485	4.3.2.1	48557
ana:alr3896	ncbi-geneid:1107494	2.7.1.33
ana:all3899	ncbi-geneid:1107497	3.6.1.13	55811
ana:alr3901	ncbi-geneid:1107499	1.8.4.11|1.8.4.12	51316
ana:alr3904	ncbi-geneid:1107502	3.1.2.6	56281
ana:all3909	ncbi-geneid:1107507	4.1.1.37	51726
ana:alr3911	ncbi-geneid:1107509	3.4.21.83	50993|53474
ana:alr3912	ncbi-geneid:1107510	3.5.1.15	53187
ana:all3913	ncbi-geneid:1107511	6.2.1.5	52210|51735
ana:all3914	ncbi-geneid:1107512	6.2.1.5	56059|52210
ana:all3918	ncbi-geneid:1107516	2.8.1.1|2.8.1.2	52821|52821
ana:alr3921	ncbi-geneid:1107519	2.7.7.23|2.3.1.157	53448|51161
ana:all3922	ncbi-geneid:1107520	3.5.1.1	56235
ana:all3924	ncbi-geneid:1107522	3.5.1.11	56235
ana:alr3934	ncbi-geneid:1107532	6.3.5.9|6.3.1	52540|52317
ana:alr3936	ncbi-geneid:1107534	4.1.1.81	53383
ana:alr3937	ncbi-geneid:1107535	1.8.1.4	51905|55424
ana:all3964	ncbi-geneid:1107562	5.4.2.8	53738|53738|55957
ana:all3967	ncbi-geneid:1107565	2.3.2.6	55729
ana:all3970	ncbi-geneid:1107568	4.2.99.18	48150
ana:all3971	ncbi-geneid:1107569	3.4.24.-	50156
ana:all3976	ncbi-geneid:1107574	6.1.1.11	55681|46589
ana:all3989	ncbi-geneid:1107587	2.7.7.19	64182|81891|54631|81301
ana:alr3993	ncbi-geneid:1107591	2.5.1.78	52121
ana:alr3995	ncbi-geneid:1107593	1.2.1.41	53720
ana:alr3997	ncbi-geneid:1107595	2.7.11.1	56112
ana:alr4005	ncbi-geneid:1107603	2.4.1.182	53756
ana:all4008	ncbi-geneid:1107606	2.7.1.40	51621|52935|50800|52009
ana:all4012	ncbi-geneid:1107610	5.4.99.5	55298
ana:all4013	ncbi-geneid:1107611	3.4.21.-	52096
ana:all4019	ncbi-geneid:1107617	1.1.1.49	55347|51735
ana:all4020	ncbi-geneid:1107618	2.2.1.2	51569
ana:all4021	ncbi-geneid:1107619	3.1.3.11	56655
ana:alr4033	ncbi-geneid:1107631	3.6.3.34	52540
ana:all4035	ncbi-geneid:1107633	1.17.4.1	51998|51998|51294|55608
ana:all4037	ncbi-geneid:1107635	2.3.1.30	51161
ana:all4052	ncbi-geneid:1107650	2.2.1.1	52518|52518|52922
ana:alr4054	ncbi-geneid:1107652	2.4.2.28	53167
ana:alr4065	ncbi-geneid:1107663	1.18.-.-	57662
ana:alr4068	ncbi-geneid:1107666	3.6.3.-	52540
ana:all4071	ncbi-geneid:1107669	6.1.1.6	55681|50249
ana:alr4079	ncbi-geneid:1107677	3.1.2.-	54637
ana:all4080	ncbi-geneid:1107678	5.4.99.12	55120
ana:alr4094	ncbi-geneid:1107695	1.6.99.3	51905
ana:all4103	ncbi-geneid:1107704	1.1.1.193	53597
ana:all4107	ncbi-geneid:1107708	3.1.26.3	69065|54768
ana:alr4111	ncbi-geneid:1107713	6.1.1.14	109604
ana:alr4112	ncbi-geneid:1107714	6.3.2.9	53623|53244|51984
ana:all4116	ncbi-geneid:1107718	3.4.13.22	55166
ana:all4120	ncbi-geneid:1107722	1.1.1.3	55347|51735|55021
ana:all4121	ncbi-geneid:1107723	1.18.1.2	52343|63380
ana:alr4123	ncbi-geneid:1107725	2.7.1.19	52540
ana:alr4124	ncbi-geneid:1107726	2.5.1.6	55973|55973|55973
ana:all4126	ncbi-geneid:1107728	2.4.1.83	53448
ana:alr4129	ncbi-geneid:1107731	2.5.1.77	102114
ana:all4131	ncbi-geneid:1107733	2.7.2.3	53748
ana:alr4149	ncbi-geneid:1107751	1.3.1.24	51735
ana:alr4150	ncbi-geneid:1107752	3.4.11.18	55920
ana:alr4167	ncbi-geneid:1107769	3.6.3.-	52540
ana:alr4173	ncbi-geneid:1107775	2.1.1.37	53335
ana:alr4174	ncbi-geneid:1107776	4.1.2.4	51569
ana:all4182	ncbi-geneid:1107784	5.4.2.1	64158|53649
ana:all4189	ncbi-geneid:1107791	5.4.99.12	55120
ana:all4191	ncbi-geneid:1107793	2.7.7.6	56553|55257|47789
ana:all4196	ncbi-geneid:1107798	2.7.4.3	52540
ana:alr4223	ncbi-geneid:1107825	2.7.8.-	56024|56024
ana:alr4232	ncbi-geneid:1107834	4.3.1.19	53686|55021
ana:alr4235	ncbi-geneid:1107837	2.3.1.35|2.3.1.1	56266
ana:alr4238	ncbi-geneid:1107840	3.1.3.8	50956|51120|56219|50969
ana:all4242	ncbi-geneid:1107844	2.7.13.3	52402
ana:all4245	ncbi-geneid:1107847	3.6.3.12	56784|81653|81665
ana:all4248	ncbi-geneid:1107850	3.6.4.-	52540
ana:all4252	ncbi-geneid:1107854	1.-.-.-	51735|55347
ana:alr4255	ncbi-geneid:1107857	1.4.1.4	51735|53223
ana:all4257	ncbi-geneid:1107859	6.2.1.1	56801
ana:alr4268	ncbi-geneid:1107870	1.1.1.219	51735
ana:all4272	ncbi-geneid:1107874	1.3.3.1	51395
ana:all4274	ncbi-geneid:1107876	1.14.13.-	51905
ana:all4286	ncbi-geneid:1107888	2.3.1.41|2.3.1.179	53901|53901
ana:all4287	ncbi-geneid:1107889	5.2.1.8	50891
ana:alr4320	ncbi-geneid:1107922	3.2.2.23|4.2.99.18	81624|46946|57716
ana:alr4322	ncbi-geneid:1107924	1.1.1.37	56327|51735
ana:all4327	ncbi-geneid:1107929	2.6.1.1|2.6.1.83	53383
ana:alr4331	ncbi-geneid:1107933	3.1.26.12	50249
ana:alr4332	ncbi-geneid:1107934	3.1.26.4	53098
ana:alr4334	ncbi-geneid:1107936	4.2.1.51	53850|55021
ana:all4335	ncbi-geneid:1107937	3.4.21.53	88697
ana:all4337	ncbi-geneid:1107939	3.6.5.3	52540|50465|50447
ana:all4342	ncbi-geneid:1107944	5.3.1.8	51182
ana:alr4344	ncbi-geneid:1107946	1.4.7.1	51395|56235|69336
ana:alr4351	ncbi-geneid:1107953	1.1.1.267	55347|51735|69055
ana:all4357	ncbi-geneid:1107959	3.4.21.92	52096
ana:all4358	ncbi-geneid:3245305	3.4.21.92	52096
ana:alr4366	ncbi-geneid:1107967	2.7.11.1	56112|54427
ana:alr4368	ncbi-geneid:1107969	2.7.11.1	56112
ana:alr4370	ncbi-geneid:1107971	3.1.3.16	56300
ana:alr4380	ncbi-geneid:1107981	4.2.1.24	51569
ana:alr4385	ncbi-geneid:1107986	5.3.1.1	51351
ana:alr4386	ncbi-geneid:1107987	2.5.1.15	51717
ana:all4390	ncbi-geneid:1107991	4.2.1.19	54211|54211
ana:all4391	ncbi-geneid:1107992	1.3.1.9	51735
ana:all4396	ncbi-geneid:1107997	2.7.7.8	54211|54211|55666|55666|54791|50249|46915
ana:all4411	ncbi-geneid:1108012	2.1.1.72	53335
ana:alr4416	ncbi-geneid:1108017	2.5.1.47	53686
ana:all4418	ncbi-geneid:1108019	3.5.4.4	51556
ana:alr4448	ncbi-geneid:1108049	3.2.1.8	51445
ana:all4450	ncbi-geneid:1108051	3.1.13.1	50249
ana:alr4455	ncbi-geneid:1108056	4.2.1.17	52096
ana:alr4456	ncbi-geneid:1108057	1.1.1.206	51735
ana:all4461	ncbi-geneid:1108062	3.1.3.25	56655
ana:all4464	ncbi-geneid:1108065	1.8.4.8	52402
ana:alr4466	ncbi-geneid:1108067	2.7.7.53	54197
ana:alr4468	ncbi-geneid:1108069	2.3.1.183	55729
ana:all4481	ncbi-geneid:1108082	3.6.3.16	52540
ana:alr4489	ncbi-geneid:1108090	5.1.3.13	51182
ana:alr4490	ncbi-geneid:1108091	1.1.1.133	51735
ana:alr4491	ncbi-geneid:1108092	2.7.7.24	53448
ana:all4495	ncbi-geneid:1108096	3.6.4.12	52540
ana:all4502	ncbi-geneid:1108103	2.7.13.3	55874|47384|55785
ana:all4506	ncbi-geneid:1108107	5.3.1.16	51366
ana:all4510	ncbi-geneid:1108111	1.8.1.9	51905
ana:all4511	ncbi-geneid:1108112	1.10.99.1	50022
ana:alr4516	ncbi-geneid:1108117	3.1.3.16	81606
ana:all4518	ncbi-geneid:1108119	2.7.11.1	56112
ana:all4520	ncbi-geneid:1108121	2.7.1.-	53067
ana:all4538	ncbi-geneid:1108139	5.3.1.8	51182
ana:alr4542	ncbi-geneid:1108143	2.1.1.-	75217
ana:alr4543	ncbi-geneid:1108144	3.5.2.6	56601
ana:asr4549	ncbi-geneid:1108150	4.2.1.96	55248
ana:alr4552	ncbi-geneid:1108153	2.5.1.47	53686
ana:alr4554	ncbi-geneid:1108155	4.2.3.12	55620|55620
ana:all4563	ncbi-geneid:1108164	4.1.2.13	51569
ana:alr4566	ncbi-geneid:1108167	1.1.-.-	56796
ana:alr4569	ncbi-geneid:1108170	3.1.2.-	54637
ana:alr4570	ncbi-geneid:1108171	2.5.1.18	47616|52833
ana:all4572	ncbi-geneid:1108173	3.6.3.27	52540
ana:alr4582	ncbi-geneid:1108183	2.4.2.7	53271
ana:all4590	ncbi-geneid:1108191	3.4.21.-	52096|52096
ana:all4591	ncbi-geneid:1108192	5.3.3.2	51395
ana:alr4596	ncbi-geneid:1108197	1.1.1.38	51735|53223|55021
ana:alr4597	ncbi-geneid:1108198	2.1.1.72	53335
ana:alr4602	ncbi-geneid:1108203	3.1.21.3	116734|116734
ana:alr4604	ncbi-geneid:1108205	3.1.21.3	52540|52540
ana:all4607	ncbi-geneid:1108208	1.4.4.2	53383|53383
ana:all4609	ncbi-geneid:1108210	2.1.2.10	103025|101790
ana:all4613	ncbi-geneid:1108214	2.2.1.6	52518|52467|52518
ana:alr4627	ncbi-geneid:1108228	2.2.1.6	55021|55021
ana:alr4641	ncbi-geneid:1108242	1.11.1.15	52833
ana:all4645	ncbi-geneid:1108246	2.7.7.27	53448|51161
ana:alr4646	ncbi-geneid:1108247	3.2.1.135	51445|51011
ana:alr4661	ncbi-geneid:1108262	2.5.1.18	52833|47616
ana:all4667	ncbi-geneid:1108268	6.3.3.3	52540
ana:alr4670	ncbi-geneid:1108271	2.7.6.1	53271
ana:all4673	ncbi-geneid:1108274	2.5.1.72	142754
ana:all4698	ncbi-geneid:1108299	2.1.1.133	53790
ana:alr4700	ncbi-geneid:1108301	2.7.7.3	52374
ana:alr4703	ncbi-geneid:1108304	3.6.4.12	52540|52540
ana:all4705	ncbi-geneid:1108306	2.7.7.7	52540
ana:all4708	ncbi-geneid:1108309	2.7.4.9	52540
ana:all4713	ncbi-geneid:1108314	5.1.3.2	51735
ana:alr4718	ncbi-geneid:1108319	3.6.4.13	52540
ana:all4721	ncbi-geneid:1108322	3.5.4.16	55620
ana:all4723	ncbi-geneid:1108324	6.1.1.3	55681|55186|52954
ana:all4725	ncbi-geneid:1108326	4.2.1.24	51569
ana:alr4745	ncbi-geneid:1108346	1.8.1.4	51905|55424
ana:alr4746	ncbi-geneid:1108347	4.1.1.48	51366
ana:all4751	ncbi-geneid:1108352	2.7.1.23	111331
ana:alr4755	ncbi-geneid:1108356	1.1.1.262	53659
ana:all4771	ncbi-geneid:1108372	4.1.2.14|4.1.3.16	51569
ana:alr4773	ncbi-geneid:1108374	3.2.1.20	51445|74650|51011
ana:all4774	ncbi-geneid:1108375	3.5.1.2	56601
ana:all4776	ncbi-geneid:1108377	3.4.24.-	52540|140990
ana:alr4777	ncbi-geneid:1108378	1.5.1.29	52218
ana:alr4784	ncbi-geneid:1108385	6.3.4.4	52540
ana:alr4786	ncbi-geneid:1108387	3.1.1.45	53474
ana:all4789	ncbi-geneid:1108390	3.6.4.12	52540|52540|50249
ana:alr4798	ncbi-geneid:1108399	6.3.4.5	69864|52402
ana:alr4806	ncbi-geneid:1108407	2.1.2.1	53383
ana:alr4811	ncbi-geneid:1108412	4.2.1.20	51366
ana:all4813	ncbi-geneid:1108414	2.7.11.1	56112
ana:alr4815	ncbi-geneid:1108416	2.1.1.37	53335
ana:all4822	ncbi-geneid:1108423	3.5.2.6	56601
ana:all4825	ncbi-geneid:1108426	6.3.3.2	100950
ana:all4826	ncbi-geneid:1108427	1.1.1.271	51735
ana:all4828	ncbi-geneid:1108429	4.2.1.47	51735
ana:alr4833	ncbi-geneid:1108434	1.14.-.-	48264
ana:alr4840	ncbi-geneid:1108441	2.3.3.13	51569|110921
ana:alr4841	ncbi-geneid:1108442	5.1.1.7	54506|54506
ana:alr4842	ncbi-geneid:1108443	3.6.4.12	52540
ana:all4845	ncbi-geneid:1108446	6.1.1.20	55681|46589
ana:alr4846	ncbi-geneid:1108447	3.1.3.2|3.1.3.5	64167
ana:alr4848	ncbi-geneid:1108449	2.7.7.2|2.7.1.26	82114|52374
ana:alr4849	ncbi-geneid:1108450	3.6.3.-	52540
ana:alr4853	ncbi-geneid:1108454	2.6.1.1	53383
ana:all4861	ncbi-geneid:1108462	4.1.1.31	51621
ana:all4887	ncbi-geneid:1108488	4.1.1.18	53383|55904
ana:all4902	ncbi-geneid:1108503	2.5.1.18	52833|47616
ana:all4906	ncbi-geneid:1108507	5.4.2.1
ana:alr4907	ncbi-geneid:1108508	2.1.3.3	53671
ana:alr4908	ncbi-geneid:1108509	3.4.21.88	51306|46785
ana:alr4932	ncbi-geneid:1108533	2.7.7.7	52540|48019
ana:all4933	ncbi-geneid:1108534	2.4.1.157	53448
ana:alr4934	ncbi-geneid:1108535	3.5.1.-	53187|55031
ana:all4936	ncbi-geneid:1108537	3.4.24.-	52540|140990
ana:alr4944	ncbi-geneid:1108545	3.1.3.18	56784
ana:all4956	ncbi-geneid:1108557	1.3.99.22	102114
ana:alr4958	ncbi-geneid:1108559	6.1.1.20	56037|50249|55681|54991|46955
ana:all4966	ncbi-geneid:1108567	2.6.1.9	53383
ana:all4968	ncbi-geneid:1108569	1.8.1.7	51905|55424
ana:alr4976	ncbi-geneid:1108577	3.1.3.1	56300
ana:all4985	ncbi-geneid:1108589	2.4.1.13	53756
ana:all4989	ncbi-geneid:1108593	2.4.1.230	48208|74650
ana:alr4990	ncbi-geneid:1108594	2.1.1.63	46767|53155
ana:all4998	ncbi-geneid:1108602	3.5.1.28	53187
ana:all4999	ncbi-geneid:1108603	3.5.1.28	53187
ana:alr5000	ncbi-geneid:1108604	6.3.4.2	52540|52317
ana:all5002	ncbi-geneid:1108606	2.7.1.2	53067
ana:alr5010	ncbi-geneid:1108614	3.5.2.5	51556|51338
ana:all5012	ncbi-geneid:1108616	6.1.1.21	55681|52954
ana:all5019	ncbi-geneid:1108623	2.5.1.19	55205
ana:alr5034	ncbi-geneid:1108638	3.6.3.-	52540
ana:all5038	ncbi-geneid:1108642	3.6.3.14	51344
ana:all5039	ncbi-geneid:1108643	3.6.3.14	52540|47917|50615
ana:all5044	ncbi-geneid:1108648	3.6.3.31	52540|50331
ana:alr5053	ncbi-geneid:1108657	6.1.1.15	55681|52954|55826
ana:alr5059	ncbi-geneid:1108663	5.2.1.8	50891|101112
ana:alr5061	ncbi-geneid:1108665	2.7.4.16	55326|56042
ana:all5062	ncbi-geneid:1108666	1.2.1.12|1.2.1.59	55347|51735
ana:all5063	ncbi-geneid:1108667	2.7.7.18	52374
ana:alr5065	ncbi-geneid:1108669	6.3.2.8	53623|53244|51984
ana:alr5066	ncbi-geneid:1108670	1.1.1.158	56176|56194
ana:alr5068	ncbi-geneid:1108672	3.1.3.48	52788
ana:all5076	ncbi-geneid:1108680	1.18.-.-	53807
ana:all5078	ncbi-geneid:1108682	1.18.-.-	52540
ana:all5088	ncbi-geneid:1108692	3.6.1.15	52972
ana:all5089	ncbi-geneid:1108693	5.4.2.8	53738|53738|53738|55957
ana:alr5099	ncbi-geneid:1108703	2.4.2.10	53271
ana:alr5101	ncbi-geneid:1108705	2.4.1.-	56601|53955
ana:alr5103	ncbi-geneid:1108707	2.6.1.83	53383
ana:alr5117	ncbi-geneid:1108721	1.1.1.14	50129|51735
ana:all5118	ncbi-geneid:1108722	2.4.1.83	53448
ana:alr5125	ncbi-geneid:1108729	3.4.24.64	63411|63411
ana:alr5127	ncbi-geneid:1108731	3.1.-.-	64182
ana:all5138	ncbi-geneid:1108742	2.7.7.4	52374|88697
ana:alr5152	ncbi-geneid:1108756	3.1.26.11	56281
ana:alr5164	ncbi-geneid:1108768	3.4.21.-	50494|50156
ana:all5167	ncbi-geneid:1108771	2.7.7.60	53448
ana:all5179	ncbi-geneid:1108783	2.1.1.-	53335
ana:alr5182	ncbi-geneid:1108786	1.-.-.-	51735
ana:all5185	ncbi-geneid:1108789	1.16.1.1	51905|55424
ana:alr5211	ncbi-geneid:1108815	1.6.99.3	51905
ana:all5215	ncbi-geneid:1108819	3.6.4.-	52540|52540|52540|143517|141259
ana:alr5252	ncbi-geneid:1108856	2.1.1	53335
ana:alr5256	ncbi-geneid:1108860	6.3.4.15
ana:all5258	ncbi-geneid:1108862	2.5.1.9	63380|63380
ana:all5265	ncbi-geneid:1108869	5.99.1.3	56719|55874|54211
ana:alr5266	ncbi-geneid:1108870	2.5.1.75	52540|52540
ana:alr5269	ncbi-geneid:1108873	1.1.3.15	55103|56176
ana:alr5275	ncbi-geneid:1108879	1.1.1.44	48179|51735
ana:alr5285	ncbi-geneid:1108889	6.4.1.2	52096
ana:alr5287	ncbi-geneid:1108891	3.5.4.16	55620
ana:all5288	ncbi-geneid:1108892	5.3.1.24	51366
ana:all5295	ncbi-geneid:1108899	1.1.1.219	51735
ana:all5306	ncbi-geneid:1108910	3.1.11.2	56219
ana:alr5331	ncbi-geneid:1108935	3.2.1.20	51445|74650|51011
ana:alr5358	ncbi-geneid:1108962	1.3.1.-	51735
ana:all5359	ncbi-geneid:1108963	2.7.8.-	56214|56214
ana:alr5362	ncbi-geneid:1108966	3.6.3.17	52540|52540
