# Supplementary material for: Tracing the Repertoire of Promiscuous Enzymes along the Metabolic Pathways in Archaeal Organisms
Source: Life (Basel). 2017 Jul 13;7(3):30. doi: 10.3390/life7030030 (PMC5617955; doi:10.3390/life7030030)
Supplement: Supplementary file 1 [file life-07-00030-s001.zip › Table_S2/ant.txt]

KEGGID	NCBIGI	ECs	SFamilyID
ant:Arnit_0002	ncbi-geneid:9170134	2.7.7.7	55979|55979|55979
ant:Arnit_0003	ncbi-geneid:9170135	5.99.1.3	56719|55874|54211
ant:Arnit_0011	ncbi-geneid:9170143	1.2.1.22|1.2.1.21	53720
ant:Arnit_0012	ncbi-geneid:9170144	4.2.1.90	51604|54826
ant:Arnit_0013	ncbi-geneid:9170145	4.2.1.52	51569
ant:Arnit_0019	ncbi-geneid:9170151	1.8.1.9	51905
ant:Arnit_0020	ncbi-geneid:9170152	1.7.1.13	55620
ant:Arnit_0033	ncbi-geneid:9170166	1.4.3.16|1.3.99.1	51905|56425|46977
ant:Arnit_0035	ncbi-geneid:9170168	1.12.99.6	56770|51905|51905
ant:Arnit_0036	ncbi-geneid:9170169	1.12.5.1	56762
ant:Arnit_0037	ncbi-geneid:9170170	2.4.2.-	51690|54675
ant:Arnit_0041	ncbi-geneid:9170174	3.6.3.29	52540
ant:Arnit_0046	ncbi-geneid:9170179	1.18.6.1	53807
ant:Arnit_0047	ncbi-geneid:9170180	1.18.6.1	53807
ant:Arnit_0049	ncbi-geneid:9170182	1.18.6.1	52540
ant:Arnit_0053	ncbi-geneid:9170186	2.7.13.3	55874|47384
ant:Arnit_0068	ncbi-geneid:9170201	1.18.6.1	53807
ant:Arnit_0082	ncbi-geneid:9170215	2.3.3.14	51569
ant:Arnit_0088	ncbi-geneid:9170221	5.4.99.12	55120
ant:Arnit_0089	ncbi-geneid:9170222	4.3.2.2	48557
ant:Arnit_0090	ncbi-geneid:9170223	1.17.4.1	51998|48168
ant:Arnit_0091	ncbi-geneid:9170224	1.17.4.1	47240
ant:Arnit_0094	ncbi-geneid:9170227	3.1.2.-	54637
ant:Arnit_0102	ncbi-geneid:9170235	3.1.3.48	52788
ant:Arnit_0104	ncbi-geneid:9170237	5.4.2.8	53738|53738|53738|55957
ant:Arnit_0110	ncbi-geneid:9170243	1.2.1.41	53720
ant:Arnit_0116	ncbi-geneid:9170249	1.1.1.94	48179|51735
ant:Arnit_0118	ncbi-geneid:9170251	6.3.5.6|6.3.5.7	55931|89095
ant:Arnit_0120	ncbi-geneid:9170253	1.1.2.4	55103|56176|46548
ant:Arnit_0131	ncbi-geneid:9170264	3.5.4.12	53927
ant:Arnit_0133	ncbi-geneid:9170266	6.3.4.14|6.4.1.2	56059|51246|52440
ant:Arnit_0134	ncbi-geneid:9170267	3.6.4.13	52540
ant:Arnit_0138	ncbi-geneid:9170271	6.3.5.4	52402|56235
ant:Arnit_0141	ncbi-geneid:9170274	1.3.99.1	46548|54292
ant:Arnit_0142	ncbi-geneid:9170275	1.3.5.1|1.3.99.1	51905|56425|46977
ant:Arnit_0144	ncbi-geneid:9170277	1.1.1.29	51735|52283
ant:Arnit_0148	ncbi-geneid:9170281	5.4.99.12	55120|55174
ant:Arnit_0149	ncbi-geneid:9170282	5.3.1.13	53697
ant:Arnit_0150	ncbi-geneid:9170283	3.1.-.-	56281
ant:Arnit_0151	ncbi-geneid:9170284	2.1.1.182	53335
ant:Arnit_0152	ncbi-geneid:9170285	4.1.3.-	51366
ant:Arnit_0155	ncbi-geneid:9170288	2.1.1.-	102114
ant:Arnit_0156	ncbi-geneid:9170289	6.1.1.17	52374|48163
ant:Arnit_0158	ncbi-geneid:9170291	3.6.3.4	56784|81653|55008|81665
ant:Arnit_0167	ncbi-geneid:9170300	1.1.1.3	55347|51735|55021
ant:Arnit_0168	ncbi-geneid:9170301	2.6.1.-	53383
ant:Arnit_0170	ncbi-geneid:9170303	2.1.1.-	75217|55315
ant:Arnit_0173	ncbi-geneid:9170306	2.5.1.8|2.5.1.75	52540
ant:Arnit_0196	ncbi-geneid:9170330	2.7.11.1	56112
ant:Arnit_0203	ncbi-geneid:9170337	2.3.2.2	56235
ant:Arnit_0209	ncbi-geneid:9170343	3.1.3.70	56784
ant:Arnit_0210	ncbi-geneid:9170344	2.7.1.31|1.1.1.81	82544
ant:Arnit_0212	ncbi-geneid:9170346	2.4.1.7	51445
ant:Arnit_0213	ncbi-geneid:9170347	2.7.7.9	53448
ant:Arnit_0214	ncbi-geneid:9170348	1.1.1.49	55347|51735
ant:Arnit_0215	ncbi-geneid:9170349	3.1.1.31	100950
ant:Arnit_0216	ncbi-geneid:9170350	4.2.1.12	143975|52016
ant:Arnit_0217	ncbi-geneid:9170351	4.1.2.14|4.1.3.16	51569
ant:Arnit_0218	ncbi-geneid:9170352	5.4.2.2	53738|53738|55957|53738
ant:Arnit_0219	ncbi-geneid:9170353	5.3.1.9	53697
ant:Arnit_0222	ncbi-geneid:9170356	3.11.1.2	82057
ant:Arnit_0223	ncbi-geneid:9170357	2.1.2.2	56059|52440|51246
ant:Arnit_0225	ncbi-geneid:9170359	5.1.1.7	54506|54506
ant:Arnit_0226	ncbi-geneid:9170360	2.7.1.24	52540
ant:Arnit_0227	ncbi-geneid:9170361	2.5.1.16	53335
ant:Arnit_0228	ncbi-geneid:9170362	6.3.3.1	56042|55326
ant:Arnit_0238	ncbi-geneid:9170372	6.3.4.4	52540
ant:Arnit_0240	ncbi-geneid:9170374	6.3.5.5	52021|52317
ant:Arnit_0242	ncbi-geneid:9170376	3.1.3.27	101307
ant:Arnit_0244	ncbi-geneid:9170378	2.7.7.60|4.6.1.12	69765|53448
ant:Arnit_0250	ncbi-geneid:9170384	4.4.1.1|4.4.1.8	53383
ant:Arnit_0254	ncbi-geneid:9170393	3.6.1.31|3.5.4.19	141734|101386
ant:Arnit_0257	ncbi-geneid:9170396	2.6.1.42	56752
ant:Arnit_0259	ncbi-geneid:9170398	2.1.1.13	82282|51717|56507|52242|47644
ant:Arnit_0262	ncbi-geneid:9170401	6.3.1.2	55931|54368
ant:Arnit_0267	ncbi-geneid:9170406	4.4.1.21	63411
ant:Arnit_0277	ncbi-geneid:9170416	4.2.1.1	53056
ant:Arnit_0284	ncbi-geneid:9170423	1.2.7.1	52518
ant:Arnit_0285	ncbi-geneid:9170424	1.2.7.1	52518|52922
ant:Arnit_0286	ncbi-geneid:9170425	1.2.7.1	54862
ant:Arnit_0287	ncbi-geneid:9170426	1.2.7.1	53323
ant:Arnit_0288	ncbi-geneid:9170427	3.1.3.18	56784
ant:Arnit_0299	ncbi-geneid:9170438	5.4.2.10	53738|53738|53738|55957
ant:Arnit_0301	ncbi-geneid:9170440	4.2.1.33|4.2.1.35	53732
ant:Arnit_0306	ncbi-geneid:9170445	6.1.1.3	55681|55186|52954
ant:Arnit_0310	ncbi-geneid:9170449	1.1.1.267	55347|51735|69055
ant:Arnit_0314	ncbi-geneid:9170453	3.4.24.57	53067|53067
ant:Arnit_0325	ncbi-geneid:9170469	3.5.3.11	52768
ant:Arnit_0328	ncbi-geneid:9170472	3.6.3.21	52540
ant:Arnit_0334	ncbi-geneid:9170478	3.6.3.32	52540|54631
ant:Arnit_0343	ncbi-geneid:9170488	3.6.1.7	54975
ant:Arnit_0346	ncbi-geneid:9170491	2.7.4.23	52540
ant:Arnit_0361	ncbi-geneid:9170506	4.2.1.1	51069
ant:Arnit_0363	ncbi-geneid:9170508	2.7.7.9	53448
ant:Arnit_0364	ncbi-geneid:9170509	5.3.1.9	53697
ant:Arnit_0366	ncbi-geneid:9170511	1.11.1.5	46626|46626
ant:Arnit_0378	ncbi-geneid:9170523	4.1.99.3	48173|52425
ant:Arnit_0382	ncbi-geneid:9170527	1.11.1.9|1.11.1.15	52833
ant:Arnit_0384	ncbi-geneid:9170529	4.99.1.1	53800
ant:Arnit_0387	ncbi-geneid:9170532	2.7.4.7|2.7.1.49	53613
ant:Arnit_0394	ncbi-geneid:9170541	5.4.99.12	55120
ant:Arnit_0396	ncbi-geneid:9170543	1.7.1.4	50022
ant:Arnit_0397	ncbi-geneid:9170544	1.7.1.4	56014|51905|55124
ant:Arnit_0398	ncbi-geneid:9170545	3.1.3.16	56112|81606
ant:Arnit_0399	ncbi-geneid:9170546	4.2.1.104	55234|47413
ant:Arnit_0403	ncbi-geneid:9170550	1.7.99.4	53706|50692
ant:Arnit_0410	ncbi-geneid:9170557	3.4.21.102	52096|50156
ant:Arnit_0411	ncbi-geneid:9170558	6.3.2.6	56104
ant:Arnit_0412	ncbi-geneid:9170559	6.3.5.3	82697
ant:Arnit_0413	ncbi-geneid:9170560	6.3.5.3	52317
ant:Arnit_0415	ncbi-geneid:9170562	2.3.1.51	69593
ant:Arnit_0418	ncbi-geneid:9170565	6.1.1.19	52374|47323|55190
ant:Arnit_0421	ncbi-geneid:9170568	2.7.7.18	52374
ant:Arnit_0422	ncbi-geneid:9170569	1.2.1.13|1.2.1.12	55347|51735
ant:Arnit_0423	ncbi-geneid:9170570	2.7.2.3	53748
ant:Arnit_0424	ncbi-geneid:9170571	5.3.1.1	51351
ant:Arnit_0425	ncbi-geneid:9170572	1.3.1.9	51735
ant:Arnit_0426	ncbi-geneid:9170573	4.1.1.20	51419|50621
ant:Arnit_0428	ncbi-geneid:9170575	5.4.99.5|4.2.1.51	53850|48600|55021
ant:Arnit_0429	ncbi-geneid:9170576	2.6.1.9	53383
ant:Arnit_0430	ncbi-geneid:9170577	2.2.1.7	52518|52518|52922
ant:Arnit_0439	ncbi-geneid:9170586	6.1.1.7	55681|101353|55186|50447
ant:Arnit_0441	ncbi-geneid:9170588	1.8.1.9	51905
ant:Arnit_0445	ncbi-geneid:9170592	4.2.1.2	117457
ant:Arnit_0447	ncbi-geneid:9170594	1.3.99.1	46977|51905|56425
ant:Arnit_0449	ncbi-geneid:9170596	1.8.1.9	51905
ant:Arnit_0450	ncbi-geneid:9170597	1.3.1.26	51735|55347
ant:Arnit_0451	ncbi-geneid:9170598	2.4.2.14	53271|56235
ant:Arnit_0454	ncbi-geneid:9170601	3.6.4.12	52540
ant:Arnit_0455	ncbi-geneid:9170602	5.4.99.12	55120
ant:Arnit_0456	ncbi-geneid:9170603	2.7.1.148	54211
ant:Arnit_0458	ncbi-geneid:9170605	1.9.3.1	81442
ant:Arnit_0459	ncbi-geneid:9170606	1.9.3.1	46626
ant:Arnit_0461	ncbi-geneid:9170608	1.9.3.1	46626|46626
ant:Arnit_0470	ncbi-geneid:9170617	4.1.2.25	55620
ant:Arnit_0472	ncbi-geneid:9170619	2.5.1.72	142754
ant:Arnit_0473	ncbi-geneid:9170620	2.4.2.19	51690|54675
ant:Arnit_0476	ncbi-geneid:9170623	3.5.1.-	54211|54211
ant:Arnit_0478	ncbi-geneid:9170625	2.7.1.39	55060|54211
ant:Arnit_0484	ncbi-geneid:9170631	3.5.4.26|1.1.1.193	53927|53597
ant:Arnit_0487	ncbi-geneid:9170634	1.1.1.95	51735|52283|143548|55021
ant:Arnit_0490	ncbi-geneid:9170637	2.5.1.19	55205
ant:Arnit_0491	ncbi-geneid:9170638	6.1.1.20	50249|55681|54991|46955
ant:Arnit_0492	ncbi-geneid:9170639	6.1.1.20	55681|46589
ant:Arnit_0494	ncbi-geneid:9170641	6.4.1.2	52096
ant:Arnit_0495	ncbi-geneid:9170642	2.3.1.179	53901|53901
ant:Arnit_0497	ncbi-geneid:9170644	1.1.1.100	51735
ant:Arnit_0499	ncbi-geneid:9170646	4.2.3.12	55620
ant:Arnit_0503	ncbi-geneid:9170650	2.1.1.-	75217
ant:Arnit_0507	ncbi-geneid:9170654	1.10.2.2	46626|46626
ant:Arnit_0508	ncbi-geneid:9170655	1.10.2.2	81342|81648
ant:Arnit_0509	ncbi-geneid:9170656	1.10.2.2	50022
ant:Arnit_0510	ncbi-geneid:9170657	4.2.3.1	53686
ant:Arnit_0511	ncbi-geneid:9170658	2.7.2	53633
ant:Arnit_0513	ncbi-geneid:9170660	2.5.1.3	51391
ant:Arnit_0514	ncbi-geneid:9170661	3.6.3.14	81336
ant:Arnit_0515	ncbi-geneid:9170662	4.3.1.19	53686
ant:Arnit_0516	ncbi-geneid:9170663	2.1.1.14	51726|51726
ant:Arnit_0518	ncbi-geneid:9170665	2.1.1.31	75217
ant:Arnit_0523	ncbi-geneid:9170670	3.6.3.-	52540
ant:Arnit_0544	ncbi-geneid:9170691	2.7.1.33
ant:Arnit_0545	ncbi-geneid:9170692	2.4.2.17	53850
ant:Arnit_0548	ncbi-geneid:9170695	6.1.1.2	52374
ant:Arnit_0571	ncbi-geneid:9170718	6.1.1.11	55681|46589
ant:Arnit_0573	ncbi-geneid:9170720	1.6.99.3	51905|51905
ant:Arnit_0574	ncbi-geneid:9170721	1.4.1.1	52283|51735
ant:Arnit_0578	ncbi-geneid:9170725	3.6.3.-	52540
ant:Arnit_0588	ncbi-geneid:9170735	1.7.99.4	53706|50692
ant:Arnit_0590	ncbi-geneid:9170737	1.3.1.76|4.99.1.4	51735|75615
ant:Arnit_0591	ncbi-geneid:9170738	2.1.1.107	53790
ant:Arnit_0596	ncbi-geneid:9170743	3.6.3.34	52540
ant:Arnit_0601	ncbi-geneid:9170748	3.2.1.-	53955
ant:Arnit_0605	ncbi-geneid:9170752	1.20.4.1	52788
ant:Arnit_0611	ncbi-geneid:9170758	4.1.2.13	51569
ant:Arnit_0642	ncbi-geneid:9170790	2.7.1.71	52540
ant:Arnit_0643	ncbi-geneid:9170791	1.1.1.23	53720
ant:Arnit_0645	ncbi-geneid:9170793	2.5.1.90	48576
ant:Arnit_0646	ncbi-geneid:9170794	1.2.1.70	69742|51735|69075
ant:Arnit_0647	ncbi-geneid:9170795	6.1.1.15	55681|52954|55826
ant:Arnit_0649	ncbi-geneid:9170797	2.7.7.72|3.1.3.-|3.1.4	81891|81301
ant:Arnit_0650	ncbi-geneid:9170798	2.3.1.-	56317
ant:Arnit_0657	ncbi-geneid:9170805	6.1.1.4	52374|50677|47323
ant:Arnit_0659	ncbi-geneid:9170807	6.3.2.17|6.3.2.12	53623|53244
ant:Arnit_0668	ncbi-geneid:9170816	3.6.4.-	52540|52540|143517|141259
ant:Arnit_0674	ncbi-geneid:9170822	4.2.1.2	117457
ant:Arnit_0677	ncbi-geneid:9170825	2.7.13.3	55874|47384
ant:Arnit_0680	ncbi-geneid:9170828	3.6.3.-	52540
ant:Arnit_0687	ncbi-geneid:9170835	2.1.1	53335
ant:Arnit_0692	ncbi-geneid:9170840	5.2.1.8	50891
ant:Arnit_0694	ncbi-geneid:9170842	4.1.1.11	50692
ant:Arnit_0696	ncbi-geneid:9170844	2.5.1.1|2.5.1.10	48576
ant:Arnit_0700	ncbi-geneid:9170848	2.6.1.16	53697|56235
ant:Arnit_0701	ncbi-geneid:9170849	2.5.1.6	55973|55973|55973
ant:Arnit_0703	ncbi-geneid:9170851	2.5.1.3	51391
ant:Arnit_0707	ncbi-geneid:9170855	1.-.-.-	51395
ant:Arnit_0708	ncbi-geneid:9170856	2.1.1.-	53335
ant:Arnit_0709	ncbi-geneid:9170857	3.6.4.3|3.4.24.-	52540|140990
ant:Arnit_0711	ncbi-geneid:9170859	2.3.3.13	51569|110921
ant:Arnit_0723	ncbi-geneid:9170871	5.3.1.16	51366
ant:Arnit_0725	ncbi-geneid:9170873	2.4.2.-	52317
ant:Arnit_0741	ncbi-geneid:9170889	1.2.1.2	53706|50692
ant:Arnit_0746	ncbi-geneid:9170894	2.7.6.1	53271
ant:Arnit_0747	ncbi-geneid:9170895	2.8.1.-	52402
ant:Arnit_0748	ncbi-geneid:9170896	2.1.1.61|2.8.1.-	52402
ant:Arnit_0749	ncbi-geneid:9170897	2.7.6.3	55083
ant:Arnit_0750	ncbi-geneid:9170898	3.4.11.9	55920|53092
ant:Arnit_0751	ncbi-geneid:9170899	4.2.1.10	52304
ant:Arnit_0753	ncbi-geneid:9170901	3.4.21.-	52096
ant:Arnit_0754	ncbi-geneid:9170902	2.7.2.1	53067|53067
ant:Arnit_0755	ncbi-geneid:9170903	2.3.1.8	53659
ant:Arnit_0758	ncbi-geneid:9170906	2.7.2.1	53067|53067
ant:Arnit_0759	ncbi-geneid:9170907	2.7.7.7
ant:Arnit_0766	ncbi-geneid:9170922	1.1.99.16|1.1.5.4	51905
ant:Arnit_0767	ncbi-geneid:9170923	6.1.1.5	52374|47323|50677
ant:Arnit_0771	ncbi-geneid:9170927	6.3.2.13	53623|53244
ant:Arnit_0776	ncbi-geneid:9170932	3.6.3.-	52540
ant:Arnit_0781	ncbi-geneid:9170937	3.6.3.-	52540
ant:Arnit_0783	ncbi-geneid:9170939	2.7.4.8	52540
ant:Arnit_0785	ncbi-geneid:9170941	3.6.3.4	56784|81653|55008|81665
ant:Arnit_0789	ncbi-geneid:9170945	4.99.1.1	53800
ant:Arnit_0794	ncbi-geneid:9170950	1.11.1.15	52833
ant:Arnit_0800	ncbi-geneid:9170956	3.6.4.12	52540
ant:Arnit_0803	ncbi-geneid:9170959	6.1.1.9	52374|50677|47323|46589
ant:Arnit_0815	ncbi-geneid:9170971	2.3.1.46	52317
ant:Arnit_0821	ncbi-geneid:9170977	3.6.1.15	52972
ant:Arnit_0825	ncbi-geneid:9170981	1.5.1.2	48179|51735
ant:Arnit_0827	ncbi-geneid:9170983	3.4.21.53	52540|54211|88697
ant:Arnit_0830	ncbi-geneid:9170986	2.7.7.7	56672|100879
ant:Arnit_0843	ncbi-geneid:9171000	3.6.3.14	81333
ant:Arnit_0850	ncbi-geneid:9171007	1.1.1.100	51735
ant:Arnit_0871	ncbi-geneid:9171028	2.8.1.7|4.4.1.16	53383
ant:Arnit_0875	ncbi-geneid:9171032	2.8.1.7	53383
ant:Arnit_0877	ncbi-geneid:9171034	1.2.1.3	53720
ant:Arnit_0878	ncbi-geneid:9171035	2.7.1.30	53067|53067
ant:Arnit_0885	ncbi-geneid:9171042	1.1.5.3	51905|54373
ant:Arnit_0888	ncbi-geneid:9171045	4.3.2.1	48557
ant:Arnit_0892	ncbi-geneid:9171049	3.6.1.-	56300
ant:Arnit_0898	ncbi-geneid:9171055	4.2.99.18	48150
ant:Arnit_0906	ncbi-geneid:9171063	2.3.1.128	55729
ant:Arnit_0907	ncbi-geneid:9171064	5.3.1.6	89623
ant:Arnit_0908	ncbi-geneid:9171065	3.4.21.89	51306
ant:Arnit_0909	ncbi-geneid:9171066	1.5.1.5|3.5.4.9	51735|53223
ant:Arnit_0912	ncbi-geneid:9171069	3.1.1.29	53178
ant:Arnit_0915	ncbi-geneid:9171072	3.5.1.28	53187
ant:Arnit_0916	ncbi-geneid:9171073	1.13.12.16
ant:Arnit_0917	ncbi-geneid:9171074	6.1.1.1	52374|55174
ant:Arnit_0918	ncbi-geneid:9171075	2.7.6.5	109604|81301|81271
ant:Arnit_0919	ncbi-geneid:9171076	2.7.7.6	63562
ant:Arnit_0920	ncbi-geneid:9171077	2.7.4.22	53633
ant:Arnit_0922	ncbi-geneid:9171079	1.1.1.262	53659
ant:Arnit_0923	ncbi-geneid:9171080	2.6.99.2	63892
ant:Arnit_0924	ncbi-geneid:9171081	4.1.3.27	56322
ant:Arnit_0926	ncbi-geneid:9171083	2.1.2.1	53383
ant:Arnit_0927	ncbi-geneid:9171084	6.1.1.6	55681|50249
ant:Arnit_0930	ncbi-geneid:9171087	1.17.7.1	51717|56014
ant:Arnit_0931	ncbi-geneid:9171088	1.3.1.83	51905
ant:Arnit_0932	ncbi-geneid:9171089	3.6.4.12	52540|48024
ant:Arnit_0936	ncbi-geneid:9171093	3.1.3.-	56784
ant:Arnit_0937	ncbi-geneid:9171094	6.5.1.1	56091|50249
ant:Arnit_0938	ncbi-geneid:9171095	5.1.3.20	51735
ant:Arnit_0939	ncbi-geneid:9171096	2.7.1.-|2.7.7	53613|52374
ant:Arnit_0940	ncbi-geneid:9171097	5.-.-.-	53697
ant:Arnit_0941	ncbi-geneid:9171098	2.4.2.7	53271
ant:Arnit_0942	ncbi-geneid:9171099	4.2.1.20	53686
ant:Arnit_0944	ncbi-geneid:9171101	3.4.11.1	53187|52949
ant:Arnit_0945	ncbi-geneid:9171102	4.1.3.39	51569
ant:Arnit_0947	ncbi-geneid:9171104	5.1.1.1	51419|50621
ant:Arnit_0948	ncbi-geneid:9171105	1.4.99.1	51905
ant:Arnit_0954	ncbi-geneid:9171111	3.4.13.22	55166
ant:Arnit_0963	ncbi-geneid:9171120	1.2.1.2	81342
ant:Arnit_0964	ncbi-geneid:9171121	1.2.1.2	54862
ant:Arnit_0965	ncbi-geneid:9171122	1.2.1.2	53706|50692
ant:Arnit_0966	ncbi-geneid:9171123	1.2.1.2	53706
ant:Arnit_0970	ncbi-geneid:9171127	1.2.1.2	81342
ant:Arnit_0971	ncbi-geneid:9171128	1.2.1.2	54862
ant:Arnit_0972	ncbi-geneid:9171129	1.2.1.2	53706|50692
ant:Arnit_0973	ncbi-geneid:9171130	1.2.1.2	53706
ant:Arnit_0984	ncbi-geneid:9171141	1.3.99.15	53067
ant:Arnit_0986	ncbi-geneid:9171143	2.7.9.3	56042|55326
ant:Arnit_0987	ncbi-geneid:9171145	2.9.1.1	53383
ant:Arnit_1001	ncbi-geneid:9171159	3.1.21.-	51556
ant:Arnit_1014	ncbi-geneid:9171172	6.3.4.3	52540
ant:Arnit_1018	ncbi-geneid:9171176	3.6.3.27	52540
ant:Arnit_1024	ncbi-geneid:9171182	4.2.1.40	51604|54826
ant:Arnit_1025	ncbi-geneid:9171183	4.2.1.52	51569
ant:Arnit_1026	ncbi-geneid:9171184	1.1.1.60	51735|48179
ant:Arnit_1028	ncbi-geneid:9171186	2.7.1.31	110738
ant:Arnit_1035	ncbi-geneid:9171193	2.7.1.40	51621|52935|50800
ant:Arnit_1041	ncbi-geneid:9171199	3.5.4.25|3.5.4.19	142695|141734
ant:Arnit_1068	ncbi-geneid:9171226	3.5.3.4	49785|49785
ant:Arnit_1069	ncbi-geneid:9171227	3.5.3.19	51182
ant:Arnit_1070	ncbi-geneid:9171228	3.5.1.5	51278|54111
ant:Arnit_1071	ncbi-geneid:9171229	3.5.1.5	51556|51338|51338
ant:Arnit_1078	ncbi-geneid:9171236	2.7.4.16	55326|56042
ant:Arnit_1079	ncbi-geneid:9171237	5.4.99.12	55120
ant:Arnit_1083	ncbi-geneid:9171241	6.3.2.4	56059|52440
ant:Arnit_1085	ncbi-geneid:9171243	6.3.2.10	53623|53244
ant:Arnit_1090	ncbi-geneid:9171248	1.4.99.1	51905|54373
ant:Arnit_1091	ncbi-geneid:9171249	3.1.5.1	109604
ant:Arnit_1123	ncbi-geneid:9171281	3.4.11.18	55920
ant:Arnit_1127	ncbi-geneid:9171285	2.7.7.7	52141
ant:Arnit_1129	ncbi-geneid:9171287	6.1.1.12	55681|55261|50249
ant:Arnit_1132	ncbi-geneid:9171290	2.7.4.3	52540
ant:Arnit_1133	ncbi-geneid:9171291	2.7.4.3	52540
ant:Arnit_1136	ncbi-geneid:9171294	5.1.1.1	51419|50621
ant:Arnit_1143	ncbi-geneid:9171301	3.2.-.-	101478
ant:Arnit_1152	ncbi-geneid:9171310	3.1.11.2	56219
ant:Arnit_1162	ncbi-geneid:9171320	4.1.1.22	53383
ant:Arnit_1166	ncbi-geneid:9171324	4.1.1.44	69118
ant:Arnit_1190	ncbi-geneid:9171348	1.2.1.22	53720
ant:Arnit_1191	ncbi-geneid:9171349	1.2.1	55347|51735
ant:Arnit_1196	ncbi-geneid:9171354	1.1.1.95	51735|52283
ant:Arnit_1200	ncbi-geneid:9171358	4.3.1.1	48557
ant:Arnit_1201	ncbi-geneid:9171359	3.5.1.1	53774
ant:Arnit_1214	ncbi-geneid:9171372	3.5.1.32	53187|55031
ant:Arnit_1215	ncbi-geneid:9171373	5.1.1.4	54506
ant:Arnit_1221	ncbi-geneid:9171379	3.4.13.9	55920|53092
ant:Arnit_1222	ncbi-geneid:9171380	1.2.1.16	53720
ant:Arnit_1223	ncbi-geneid:9171381	2.6.1.76	53383
ant:Arnit_1230	ncbi-geneid:9171388	1.16.3.1	47240
ant:Arnit_1231	ncbi-geneid:9171389	3.6.1.1	64182
ant:Arnit_1234	ncbi-geneid:9171392	2.3.3.13	51569
ant:Arnit_1241	ncbi-geneid:9171399	1.4.1.2	51735
ant:Arnit_1251	ncbi-geneid:9171409	1.11.1.6	56634
ant:Arnit_1277	ncbi-geneid:9171435	3.5.2.6|3.4.16.4	56601|69189
ant:Arnit_1296	ncbi-geneid:9171454	6.3.4.6	50891
ant:Arnit_1298	ncbi-geneid:9171456	3.6.4.13	52540
ant:Arnit_1300	ncbi-geneid:9171458	5.2.1.8	54534
ant:Arnit_1314	ncbi-geneid:9171472	3.1.4.46	51695
ant:Arnit_1318	ncbi-geneid:9171476	3.6.3.25	52540
ant:Arnit_1320	ncbi-geneid:9171478	2.7.1.-	53067|53067
ant:Arnit_1346	ncbi-geneid:9171504	1.3.99.-	56645|47203
ant:Arnit_1347	ncbi-geneid:9171505	1.1.1.35|4.2.1.17|5.1.2.3	52096|51735|48179|48179
ant:Arnit_1348	ncbi-geneid:9171506	2.3.1.16|2.3.1.9	53901|53901
ant:Arnit_1350	ncbi-geneid:9171508	4.2.1.3	53732|52016|74778
ant:Arnit_1355	ncbi-geneid:9171513	3.6.3.20	52540|50331
ant:Arnit_1358	ncbi-geneid:9171516	1.12.99.6	56770
ant:Arnit_1360	ncbi-geneid:9171518	1.12.99.6|1.12.5.1	56770
ant:Arnit_1361	ncbi-geneid:9171519	1.12.5.1	56762
ant:Arnit_1363	ncbi-geneid:9171521	3.4.24.-	53163
ant:Arnit_1365	ncbi-geneid:9171523	1.12.5.1	56770
ant:Arnit_1382	ncbi-geneid:9171540	6.3.5.2	52317
ant:Arnit_1396	ncbi-geneid:9171554	3.6.4.-	52540
ant:Arnit_1397	ncbi-geneid:9171555	2.3.1.117	51161
ant:Arnit_1402	ncbi-geneid:9171560	2.1.1.33	53335
ant:Arnit_1404	ncbi-geneid:9171562	5.4.99.12	55120|55174
ant:Arnit_1406	ncbi-geneid:9171564	3.5.3.11	52768
ant:Arnit_1410	ncbi-geneid:9171568	5.4.3.8	53383
ant:Arnit_1416	ncbi-geneid:9171574	4.2.1.33|4.2.1.35	52016
ant:Arnit_1417	ncbi-geneid:9171575	1.1.1.85	53659
ant:Arnit_1422	ncbi-geneid:9171580	3.5.1.18	53187|55031
ant:Arnit_1428	ncbi-geneid:9171586	2.7.7.6	56553|55257|47789
ant:Arnit_1430	ncbi-geneid:9171588	6.3.5.6|6.3.5.7	75304
ant:Arnit_1431	ncbi-geneid:9171589	1.1.1.205	51412|54631
ant:Arnit_1452	ncbi-geneid:9171610	2.9.1.-	52821|52540
ant:Arnit_1453	ncbi-geneid:9171611	1.6.99.3	51905
ant:Arnit_1458	ncbi-geneid:9171616	3.5.4.4	51556
ant:Arnit_1459	ncbi-geneid:9171617	2.1.1.10	82282
ant:Arnit_1471	ncbi-geneid:9171629	2.3.1.31	53474
ant:Arnit_1472	ncbi-geneid:9171630	3.1.11.6	116842
ant:Arnit_1476	ncbi-geneid:9171634	2.1.1.72	53335
ant:Arnit_1477	ncbi-geneid:9171635	3.1.21.3	116734|116734
ant:Arnit_1478	ncbi-geneid:9171636	3.1.21.3	52540|52540
ant:Arnit_1481	ncbi-geneid:9171639	6.3.5.5	56059|56059|52440|52440|48108|52335
ant:Arnit_1537	ncbi-geneid:9171696	2.1.1.48|2.1.1.181	53335
ant:Arnit_1540	ncbi-geneid:9171699	1.3.99.16	56003|56003
ant:Arnit_1541	ncbi-geneid:9171700	1.3.99.16	47741|54292
ant:Arnit_1551	ncbi-geneid:9171710	4.2.3.4	56796
ant:Arnit_1553	ncbi-geneid:9171712	1.8.-.-	102114
ant:Arnit_1554	ncbi-geneid:9171713	3.4.24.-	52540|140990
ant:Arnit_1558	ncbi-geneid:9171717	5.3.4.1	52833
ant:Arnit_1562	ncbi-geneid:9171721	3.5.1.18	53187|55031
ant:Arnit_1568	ncbi-geneid:9171727	1.1.1.27	56327|51735
ant:Arnit_1575	ncbi-geneid:9171734	1.7.2.3	53706|50692
ant:Arnit_1579	ncbi-geneid:9171738	5.1.1.13	53681|53681
ant:Arnit_1593	ncbi-geneid:9171752	1.1.-.-	56796
ant:Arnit_1604	ncbi-geneid:9171763	6.5.1.2
ant:Arnit_1609	ncbi-geneid:9171769	2.7.13.3	55874|47384
ant:Arnit_1615	ncbi-geneid:9171775	3.4.13.3	53187
ant:Arnit_1624	ncbi-geneid:9171784	1.4.3.5	50475
ant:Arnit_1626	ncbi-geneid:9171786	2.1.1.79	53335
ant:Arnit_1633	ncbi-geneid:9171793	4.2.1.20	53686
ant:Arnit_1649	ncbi-geneid:9171809	3.4.17.11	53187|55031
ant:Arnit_1650	ncbi-geneid:9171810	6.3.4.5	69864|52402
ant:Arnit_1652	ncbi-geneid:9171812	2.4.2.18	52418
ant:Arnit_1654	ncbi-geneid:9171814	3.6.3.-	52540
ant:Arnit_1656	ncbi-geneid:9171816	2.7.7.38	53448
ant:Arnit_1658	ncbi-geneid:9171818	2.7.7.7	56672|88723|53098|47807
ant:Arnit_1665	ncbi-geneid:9171825	1.3.99.22	102114
ant:Arnit_1666	ncbi-geneid:9171826	2.1.3.3	53671
ant:Arnit_1667	ncbi-geneid:9171827	1.17.4.2	51998
ant:Arnit_1669	ncbi-geneid:9171829	1.97.1.4	102114
ant:Arnit_1673	ncbi-geneid:9171833	4.2.1.24	51569
ant:Arnit_1674	ncbi-geneid:9171834	3.5.4.25	142695
ant:Arnit_1675	ncbi-geneid:9171835	2.1.1.170	53335
ant:Arnit_1684	ncbi-geneid:9171844	4.2.1.75	69618
ant:Arnit_1697	ncbi-geneid:9171857	3.2.1.17	53955
ant:Arnit_1709	ncbi-geneid:9171871	4.1.99.12|3.5.4.25	55821|142695
ant:Arnit_1711	ncbi-geneid:9171873	4.1.1.49	53795|68923
ant:Arnit_1713	ncbi-geneid:9171875	6.4.1.1	51569|89000|51230
ant:Arnit_1717	ncbi-geneid:9171879	4.99.1.1	63418
ant:Arnit_1718	ncbi-geneid:9171880	6.1.1.10	52374|50249|47323
ant:Arnit_1720	ncbi-geneid:9171882	3.1.3.11	56655
ant:Arnit_1723	ncbi-geneid:9171885	3.2.1.-	53955
ant:Arnit_1725	ncbi-geneid:9171887	6.1.1.17	52374|48163
ant:Arnit_1729	ncbi-geneid:9171891	1.3.1.12	51735|48179
ant:Arnit_1730	ncbi-geneid:9171892	2.5.1.15	51717
ant:Arnit_1733	ncbi-geneid:9171895	2.7.2.4	53633|55021|55021
ant:Arnit_1734	ncbi-geneid:9171896	3.6.1.-	55811
ant:Arnit_1735	ncbi-geneid:9171897	1.3.99.22	102114
ant:Arnit_1736	ncbi-geneid:9171898	2.1.1.-	53335
ant:Arnit_1737	ncbi-geneid:9171899	3.4.24.70	55486
ant:Arnit_1767	ncbi-geneid:9171929	3.1.1.61	52738|52172
ant:Arnit_1768	ncbi-geneid:9171930	3.5.1.44	64438
ant:Arnit_1769	ncbi-geneid:9171931	2.1.1.80	53335|47757
ant:Arnit_1770	ncbi-geneid:9171932	2.7.13.3	55874|50341|47226|47384
ant:Arnit_1772	ncbi-geneid:9171934	2.7.7.8	54211|54211|55666|55666|50249|54791
ant:Arnit_1776	ncbi-geneid:9171938	6.3.4.13	56059|52440|51246
ant:Arnit_1777	ncbi-geneid:9171939	4.2.1.75	69618
ant:Arnit_1782	ncbi-geneid:9171944	2.3.1.-	51161
ant:Arnit_1783	ncbi-geneid:9171945	2.2.1.6	55021|55021
ant:Arnit_1784	ncbi-geneid:9171946	2.2.1.6	52518|52518|52467
ant:Arnit_1786	ncbi-geneid:9171948	3.6.1.11|3.6.1.40	53067|53067
ant:Arnit_1790	ncbi-geneid:9171952	1.8.1.8	52833
ant:Arnit_1795	ncbi-geneid:9171957	1.5.99.8|1.5.1.12	53720|51730
ant:Arnit_1826	ncbi-geneid:9171988	3.1.2.-	54637
ant:Arnit_1837	ncbi-geneid:9171999	6.3.5.10	52540|52317
ant:Arnit_1838	ncbi-geneid:9172000	2.7.1.156|2.7.7.62	52540
ant:Arnit_1841	ncbi-geneid:9172003	2.7.1.39	56112
ant:Arnit_1842	ncbi-geneid:9172004	1.14.99.40	55469
ant:Arnit_1843	ncbi-geneid:9172005	4.1.1.81	53383
ant:Arnit_1845	ncbi-geneid:9172007	6.3.5.9|6.3.1	52540|52317
ant:Arnit_1847	ncbi-geneid:9172009	3.6.3.34	52540
ant:Arnit_1852	ncbi-geneid:9172014	3.1.3.18	56784
ant:Arnit_1853	ncbi-geneid:9172015	5.4.99.12	55120|55174
ant:Arnit_1861	ncbi-geneid:9172023	2.1.1.-	75217
ant:Arnit_1862	ncbi-geneid:9172024	3.5.1.10	53328|55021
ant:Arnit_1863	ncbi-geneid:9172025	1.1.1.38|1.1.1.40	51735|53223
ant:Arnit_1865	ncbi-geneid:9172027	1.1.1.25	51735|53223
ant:Arnit_1870	ncbi-geneid:9172032	6.3.1.8	56059|52440
ant:Arnit_1873	ncbi-geneid:9172035	2.7.1.130	52540
ant:Arnit_1875	ncbi-geneid:9172037	6.3.1.5	52402
ant:Arnit_1882	ncbi-geneid:9172044	5.-.-.-	111337
ant:Arnit_1883	ncbi-geneid:9172045	3.1.11.-
ant:Arnit_1890	ncbi-geneid:9172052	3.2.-.-	101478
ant:Arnit_1892	ncbi-geneid:9172054	4.1.2.5	53383
ant:Arnit_1895	ncbi-geneid:9172057	5.4.99.1	51703
ant:Arnit_1905	ncbi-geneid:9172067	2.1.1.-	53335|81799
ant:Arnit_1906	ncbi-geneid:9172068	4.1.2.17	53639
ant:Arnit_1911	ncbi-geneid:9172073	2.7.13.3	55874|47384
ant:Arnit_1921	ncbi-geneid:9172084	1.1.1.42	53659
ant:Arnit_1922	ncbi-geneid:9172085	1.1.1.27|1.1.1.37	56327|51735
ant:Arnit_1925	ncbi-geneid:9172088	1.15.1.1	54719|46609
ant:Arnit_1933	ncbi-geneid:9172096	5.2.1.8	109998
ant:Arnit_1936	ncbi-geneid:9172099	1.20.4.1	52833
ant:Arnit_1940	ncbi-geneid:9172103	2.4.1.129	56601|56519
ant:Arnit_1950	ncbi-geneid:9172113	2.3.1.1	55729
ant:Arnit_1954	ncbi-geneid:9172117	3.1.3.45	56784
ant:Arnit_1955	ncbi-geneid:9172118	4.2.1.19	54211|54211
ant:Arnit_1957	ncbi-geneid:9172120	3.2.1.-	53955|54106|54106
ant:Arnit_1958	ncbi-geneid:9172121	3.1.21.-	51556
ant:Arnit_1961	ncbi-geneid:9172124	3.4.25.2	56235
ant:Arnit_1964	ncbi-geneid:9172127	4.1.1.-	52507
ant:Arnit_1965	ncbi-geneid:9172128	2.7.7.3	52374
ant:Arnit_1966	ncbi-geneid:9172129	2.7.4.9	52540
ant:Arnit_1967	ncbi-geneid:9172130	6.1.1.21	55681|52954
ant:Arnit_1968	ncbi-geneid:9172131	4.1.1.19	51419|50621
ant:Arnit_1969	ncbi-geneid:9172132	2.3.1.30	51161
ant:Arnit_1983	ncbi-geneid:9172146	2.1.1.-	53335
ant:Arnit_1990	ncbi-geneid:9172153	1.1.1.95	51735|52283
ant:Arnit_1994	ncbi-geneid:9172157	1.8.1.4	51905|55424
ant:Arnit_2002	ncbi-geneid:9172165	1.11.1.15	52833
ant:Arnit_2024	ncbi-geneid:9172187	5.4.99.12	55120
ant:Arnit_2060	ncbi-geneid:9172223	6.3.5.2	52317|52402|54810
ant:Arnit_2063	ncbi-geneid:9172226	1.4.3.16	51905|56425|46977
ant:Arnit_2066	ncbi-geneid:9172229	2.6.1.1	53383
ant:Arnit_2068	ncbi-geneid:9172231	4.6.1.1	55073
ant:Arnit_2077	ncbi-geneid:9172240	2.7.1.25	52540
ant:Arnit_2092	ncbi-geneid:9172255	3.1.4.16	109604|54791
ant:Arnit_2093	ncbi-geneid:9172256	6.3.3.2	100950
ant:Arnit_2107	ncbi-geneid:9172270	3.5.4.1	53927
ant:Arnit_2123	ncbi-geneid:9172286	3.6.3.-	52540|90123
ant:Arnit_2124	ncbi-geneid:9172287	1.3.3.1	51395
ant:Arnit_2127	ncbi-geneid:9172290	4.2.1.52	51569
ant:Arnit_2128	ncbi-geneid:9172291	1.1.1.159	51735
ant:Arnit_2130	ncbi-geneid:9172293	3.4.24.-	50156
ant:Arnit_2135	ncbi-geneid:9172298	4.1.1.48	51366
ant:Arnit_2139	ncbi-geneid:9172302	1.2.7.3	54862
ant:Arnit_2140	ncbi-geneid:9172303	1.2.7.3	52518|52922
ant:Arnit_2141	ncbi-geneid:9172304	1.2.7.3	52518
ant:Arnit_2142	ncbi-geneid:9172305	1.2.7.3	53323
ant:Arnit_2158	ncbi-geneid:9172321	2.7.7.7
ant:Arnit_2159	ncbi-geneid:9172322	5.3.1.24	51366
ant:Arnit_2160	ncbi-geneid:9172323	5.1.3.1	51366
ant:Arnit_2161	ncbi-geneid:9172324	3.1.1.4|3.1.1.32	56931
ant:Arnit_2170	ncbi-geneid:9172333	3.6.1.45	55811
ant:Arnit_2177	ncbi-geneid:9172340	2.4.2.22	53271
ant:Arnit_2181	ncbi-geneid:9172344	2.3.2.6	55729
ant:Arnit_2188	ncbi-geneid:9172351	2.1.1.131	53790
ant:Arnit_2190	ncbi-geneid:9172353	2.1.1.133	53790
ant:Arnit_2191	ncbi-geneid:9172354	2.1.1.132	53335|53790
ant:Arnit_2194	ncbi-geneid:9172357	5.4.1.2	63965
ant:Arnit_2195	ncbi-geneid:9172358	2.1.1.130|2.1.1.151	53790
ant:Arnit_2196	ncbi-geneid:9172359	4.99.1.3	53800
ant:Arnit_2206	ncbi-geneid:9172369	2.1.1.63	46767|53155|46689
ant:Arnit_2214	ncbi-geneid:9172377	3.1.2.14	53474
ant:Arnit_2216	ncbi-geneid:9172379	2.7.8.-	56214|56214
ant:Arnit_2221	ncbi-geneid:9172384	6.1.1.18	52374|50715|89095|89095
ant:Arnit_2230	ncbi-geneid:9172395	4.1.1.37	51726
ant:Arnit_2232	ncbi-geneid:9172397	1.2.1.11	55347|51735
ant:Arnit_2233	ncbi-geneid:9172398	5.99.1.3	56719|101904
ant:Arnit_2235	ncbi-geneid:9172400	2.3.1.1|2.3.1.35	56266
ant:Arnit_2239	ncbi-geneid:9172404	2.4.-.-	53756
ant:Arnit_2240	ncbi-geneid:9172405	2.4.1.-	53756
ant:Arnit_2249	ncbi-geneid:9172414	2.4.-.-	53756
ant:Arnit_2252	ncbi-geneid:9172417	2.4.-.-	53756
ant:Arnit_2253	ncbi-geneid:9172418	3.6.1.11|3.6.1.40	53067|53067|109604
ant:Arnit_2255	ncbi-geneid:9172420	1.4.1.13|1.4.1.14	51971|46548
ant:Arnit_2256	ncbi-geneid:9172421	1.4.7.1|1.4.1.13|1.4.1.14	51395|56235|69336
ant:Arnit_2265	ncbi-geneid:9172430	3.6.4.13	52540
ant:Arnit_2267	ncbi-geneid:9172432	2.7.7.7
ant:Arnit_2271	ncbi-geneid:9172436	3.2.-.-	52317
ant:Arnit_2274	ncbi-geneid:9172439	3.6.1.-	55811
ant:Arnit_2279	ncbi-geneid:9172444	2.4.2.9	53271
ant:Arnit_2286	ncbi-geneid:9172455	4.1.1.23	51366
ant:Arnit_2288	ncbi-geneid:9172457	2.5.1.9|2.5.1.78	52121
ant:Arnit_2289	ncbi-geneid:9172458	2.5.1.55	51569
ant:Arnit_2294	ncbi-geneid:9172463	2.5.1.7	55205
ant:Arnit_2302	ncbi-geneid:9172471	2.7.1.26|2.7.7.2	82114|52374
ant:Arnit_2304	ncbi-geneid:9172473	1.11.1.15	52833
ant:Arnit_2306	ncbi-geneid:9172475	1.1.3.15	55103|56176
ant:Arnit_2310	ncbi-geneid:9172479	2.3.1.180	53901|53901
ant:Arnit_2322	ncbi-geneid:9172491	1.1.1.100	51735
ant:Arnit_2323	ncbi-geneid:9172492	4.3.1.3
ant:Arnit_2326	ncbi-geneid:9172495	4.2.1.-	54637
ant:Arnit_2328	ncbi-geneid:9172497	2.3.1.41	53901|53901
ant:Arnit_2332	ncbi-geneid:9172507	3.2.2.9	53167
ant:Arnit_2333	ncbi-geneid:9172508	2.3.1.39	52151|55048
ant:Arnit_2334	ncbi-geneid:9172509	5.2.1.8	54534
ant:Arnit_2341	ncbi-geneid:9172516	3.6.3.14	51344
ant:Arnit_2342	ncbi-geneid:9172517	3.6.3.14	52540|47917|50615
ant:Arnit_2343	ncbi-geneid:9172518	3.6.3.14	52943
ant:Arnit_2344	ncbi-geneid:9172519	3.6.3.14	52540|47917|50615
ant:Arnit_2345	ncbi-geneid:9172520	3.6.3.14	47928
ant:Arnit_2347	ncbi-geneid:9172522	3.6.3.14	81573
ant:Arnit_2353	ncbi-geneid:9172528	2.1.2.9	53328|50486
ant:Arnit_2354	ncbi-geneid:9172529	2.7.2.11	53633
ant:Arnit_2359	ncbi-geneid:9172534	2.7.7.-	56731|57783
ant:Arnit_2361	ncbi-geneid:9172536	3.1.26.4
ant:Arnit_2362	ncbi-geneid:9172537	3.1.26.3	69065|54768
ant:Arnit_2363	ncbi-geneid:9172538	4.2.3.5	103263
ant:Arnit_2366	ncbi-geneid:9172541	3.1.3.-
ant:Arnit_2372	ncbi-geneid:9172547	3.1.26.5	54211
ant:Arnit_2375	ncbi-geneid:9172550	3.1.26.4	53098
ant:Arnit_2382	ncbi-geneid:9172557	1.8.4.11|1.8.4.12	55068|51316
ant:Arnit_2385	ncbi-geneid:9172560	1.11.1.9|1.11.1.15	52833
ant:Arnit_2389	ncbi-geneid:9172564	2.6.1.62	53383
ant:Arnit_2402	ncbi-geneid:9172577	3.5.4.10|2.1.2.3	53927|52335
ant:Arnit_2404	ncbi-geneid:9172579	6.3.2.4	56059
ant:Arnit_2406	ncbi-geneid:9172581	6.3.5.3	56042|55326|55326|56042
ant:Arnit_2411	ncbi-geneid:9172586	3.5.4.16	55620
ant:Arnit_2418	ncbi-geneid:9172593	3.5.1.88	56420
ant:Arnit_2419	ncbi-geneid:9172594	3.4.21.92	52096
ant:Arnit_2424	ncbi-geneid:9172599	4.1.1.-	51419|50621
ant:Arnit_2426	ncbi-geneid:9172601	1.5.1.7	51735
ant:Arnit_2427	ncbi-geneid:9172602	2.5.1.18	47616|52833
ant:Arnit_2440	ncbi-geneid:9172615	3.6.4.13	52540
ant:Arnit_2451	ncbi-geneid:9172626	2.3.2.8	55729
ant:Arnit_2452	ncbi-geneid:9172627	4.2.1.20	51366
ant:Arnit_2456	ncbi-geneid:9172631	2.1.2.11	51621
ant:Arnit_2465	ncbi-geneid:9172640	6.3.3.3	52540
ant:Arnit_2466	ncbi-geneid:9172641	2.7.2.4	53633|55021|55021
ant:Arnit_2467	ncbi-geneid:9172642	4.2.1.108	51182
ant:Arnit_2468	ncbi-geneid:9172643	2.6.1.46|2.6.1.76	53383
ant:Arnit_2469	ncbi-geneid:9172644	2.3.1.178	55729
ant:Arnit_2476	ncbi-geneid:9172651	3.6.3.14	52540
ant:Arnit_2513	ncbi-geneid:9172688	4.2.1.70	55120
ant:Arnit_2517	ncbi-geneid:9172692	6.1.1.14	55681
ant:Arnit_2518	ncbi-geneid:9172693	4.1.1.21|5.4.99.18	52255
ant:Arnit_2519	ncbi-geneid:9172694	2.3.1.40|6.2.1.20	56801|69593|103473
ant:Arnit_2526	ncbi-geneid:9172701	1.1.1.60	51735|48179
ant:Arnit_2527	ncbi-geneid:9172702	2.2.1.3|2.2.1.1	52518|52518|52922
ant:Arnit_2539	ncbi-geneid:9172714	4.2.1.46	51735|53335
ant:Arnit_2543	ncbi-geneid:9172718	6.3.5.4	52402|56235
ant:Arnit_2547	ncbi-geneid:9172722	6.3.5.4	52402|56235
ant:Arnit_2557	ncbi-geneid:9172732	2.6.1.50	53383
ant:Arnit_2559	ncbi-geneid:9172734	4.2.1.46	51735
ant:Arnit_2560	ncbi-geneid:9172735	5.1.3.13	51182
ant:Arnit_2561	ncbi-geneid:9172736	2.7.7.24	53448
ant:Arnit_2565	ncbi-geneid:9172740	6.3.5.4	52402|56235
ant:Arnit_2567	ncbi-geneid:9172742	5.1.3.2	51735
ant:Arnit_2570	ncbi-geneid:9172745	1.1.1.-	51735|55347
ant:Arnit_2571	ncbi-geneid:9172746	1.1.1.-	51735|52413|48179
ant:Arnit_2572	ncbi-geneid:9172747	5.1.3.-	51735
ant:Arnit_2574	ncbi-geneid:9172749	1.1.1.22	51735|48179|52413
ant:Arnit_2576	ncbi-geneid:9172751	5.1.3.2	51735
ant:Arnit_2577	ncbi-geneid:9172755	4.2.1.9	143975|52016
ant:Arnit_2578	ncbi-geneid:9172756	3.4.21.107	50494|50156|50156
ant:Arnit_2580	ncbi-geneid:9172758	2.7.13.3	55874|47384|158472
ant:Arnit_2583	ncbi-geneid:9172761	2.7.1.23	111331
ant:Arnit_2602	ncbi-geneid:9172780	2.8.1.8	102114
ant:Arnit_2604	ncbi-geneid:9172782	1.2.4.1	52518|52518|52922
ant:Arnit_2605	ncbi-geneid:9172783	2.3.1.12	52777|51230|51230|47005
ant:Arnit_2606	ncbi-geneid:9172784	1.8.1.4	51905|55424|51230
ant:Arnit_2616	ncbi-geneid:9172794	2.7.7.6	64484|64484
ant:Arnit_2617	ncbi-geneid:9172795	2.7.7.6	64484
ant:Arnit_2626	ncbi-geneid:9172809	6.3.2.9	53244|53623
ant:Arnit_2628	ncbi-geneid:9172811	5.4.2.1	64158|53649
ant:Arnit_2631	ncbi-geneid:9172814	6.3.1.2	55931|54368
ant:Arnit_2632	ncbi-geneid:9172815	3.1.3.15	89550
ant:Arnit_2633	ncbi-geneid:9172816	2.-.-.-	54690
ant:Arnit_2637	ncbi-geneid:9172820	2.4.1.227	53756
ant:Arnit_2639	ncbi-geneid:9172822	2.4.1.129	56601|56519
ant:Arnit_2640	ncbi-geneid:9172823	5.2.1.8	50891
ant:Arnit_2645	ncbi-geneid:9172833	4.1.3.27	52317
ant:Arnit_2648	ncbi-geneid:9172836	3.6.3.30	52540
ant:Arnit_2650	ncbi-geneid:9172838	4.1.1.-	50475|143968|143968
ant:Arnit_2651	ncbi-geneid:9172839	4.4.1.8	53383
ant:Arnit_2653	ncbi-geneid:9172841	1.6.99.5|1.6.5.3	56770
ant:Arnit_2654	ncbi-geneid:9172842	1.6.5.3	56762|143243
ant:Arnit_2655	ncbi-geneid:9172843	1.6.99.5|1.6.5.3	52833
ant:Arnit_2656	ncbi-geneid:9172844	1.6.99.5|1.6.5.3	142019|140490|142984
ant:Arnit_2657	ncbi-geneid:9172845	2.3.3.1	48256
ant:Arnit_2658	ncbi-geneid:9172846	1.6.5.3	54862|53706|54292
ant:Arnit_2660	ncbi-geneid:9172848	1.6.5.3	54862
ant:Arnit_2667	ncbi-geneid:9172855	1.3.99.1	51905|46977|56425
ant:Arnit_2668	ncbi-geneid:9172856	1.3.99.1	54292|46548
ant:Arnit_2686	ncbi-geneid:9172882	6.2.1.5	56059|52210
ant:Arnit_2687	ncbi-geneid:9172883	6.2.1.5	52210|51735
ant:Arnit_2688	ncbi-geneid:9172884	1.14.11.18	51197
ant:Arnit_2695	ncbi-geneid:9172891	5.3.2.-	55331
ant:Arnit_2697	ncbi-geneid:9172893	1.5.1.3	53597
ant:Arnit_2698	ncbi-geneid:9172894	2.1.1.45	55831
ant:Arnit_2703	ncbi-geneid:9172899	3.6.3.-	52540
ant:Arnit_2705	ncbi-geneid:9172901	3.5.1.54	75304
ant:Arnit_2712	ncbi-geneid:9172908	3.6.4.12	52540|46785|47819
ant:Arnit_2720	ncbi-geneid:9172916	4.1.99.12	55821
ant:Arnit_2721	ncbi-geneid:9172917	3.3.2.1	52499
ant:Arnit_2727	ncbi-geneid:9172923	4.1.3.30	51621
ant:Arnit_2728	ncbi-geneid:9172924	2.3.3.5	48256
ant:Arnit_2729	ncbi-geneid:9172925	4.2.1.3	53732|52016
ant:Arnit_2731	ncbi-geneid:9172927	3.2.2.-	52141
ant:Arnit_2733	ncbi-geneid:9172929	2.5.1.61	53850|54782
ant:Arnit_2735	ncbi-geneid:9172931	2.7.7.7	52540
ant:Arnit_2736	ncbi-geneid:9172932	5.1.1.3	53681|53681
ant:Arnit_2746	ncbi-geneid:9172942	1.11.1.15	52833
ant:Arnit_2748	ncbi-geneid:9172944	2.7.4.6	54919
ant:Arnit_2751	ncbi-geneid:9172947	2.3.1.15	53659
ant:Arnit_2752	ncbi-geneid:9172948	2.3.1.41|2.3.1.180	53901
ant:Arnit_2756	ncbi-geneid:9172952	4.1.3.38	56752
ant:Arnit_2759	ncbi-geneid:9172955	2.6.1.85	56322
ant:Arnit_2760	ncbi-geneid:9172956	2.1.3.2	53671
ant:Arnit_2762	ncbi-geneid:9172958	2.6.1.11	53383
ant:Arnit_2766	ncbi-geneid:9172962	2.7.1.40	51621|52935|50800
ant:Arnit_2770	ncbi-geneid:9172966	1.3.99.1	51905|56425
ant:Arnit_2776	ncbi-geneid:9172972	1.2.1.3	53720
ant:Arnit_2779	ncbi-geneid:9172975	6.3.4.14|6.4.1.1	56059|51246|52440
ant:Arnit_2782	ncbi-geneid:9172978	1.3.3.11	48613
ant:Arnit_2785	ncbi-geneid:9172981	1.1.2.8	50998
ant:Arnit_2810	ncbi-geneid:9173006	3.4.11.1	53187|52949
ant:Arnit_2815	ncbi-geneid:9173011	1.2.1.2	53706|50692
ant:Arnit_2820	ncbi-geneid:9173016	2.3.1.47	53383
ant:Arnit_2821	ncbi-geneid:9173017	4.2.1.1	53056
ant:Arnit_2829	ncbi-geneid:9173025	6.1.1.16	52374|47323
ant:Arnit_2834	ncbi-geneid:9173030	2.7.7.7	52540
ant:Arnit_2835	ncbi-geneid:9173031	3.1.-.-	50249
ant:Arnit_2836	ncbi-geneid:9173032	1.1.1.86	51735|48179
ant:Arnit_2844	ncbi-geneid:9173040	6.3.2.8	53623|51984|53244
ant:Arnit_2851	ncbi-geneid:9173047	2.4.2.29	51713
ant:Arnit_2852	ncbi-geneid:9173048	6.3.5.6|6.3.5.7	141000
ant:Arnit_2856	ncbi-geneid:9173052	2.5.1.54	51569
ant:Arnit_2857	ncbi-geneid:9173053	2.2.1.2	51569
ant:Arnit_2858	ncbi-geneid:9173054	3.1.3.3	56784
ant:Arnit_2859	ncbi-geneid:9173055	3.1.-.-	53098
ant:Arnit_2864	ncbi-geneid:9173060	2.7.8.7	56214
ant:Arnit_2866	ncbi-geneid:9173062	6.3.2.1	52374
ant:Arnit_2869	ncbi-geneid:9173065	6.3.4.-	52402
ant:Arnit_2883	ncbi-geneid:9173079	3.5.2.3	51556
ant:Arnit_2890	ncbi-geneid:9173086	2.7.7.59	81301|109604
ant:Arnit_2891	ncbi-geneid:9173087	1.8.1.8	52833|74863
ant:Arnit_2897	ncbi-geneid:9173093	3.2.1.-	50685
ant:Arnit_2911	ncbi-geneid:9173107	5.4.99.12	55120
ant:Arnit_2914	ncbi-geneid:9173110	2.5.1.31	64005
ant:Arnit_2915	ncbi-geneid:9173111	6.3.2.5|4.1.1.36	52507|102645
ant:Arnit_2916	ncbi-geneid:9173112	2.3.1.157|2.7.7.23	53448|51161
ant:Arnit_2919	ncbi-geneid:9173115	2.1.1.35	53335
ant:Arnit_2923	ncbi-geneid:9173119	5.-.-.-	53697
ant:Arnit_2928	ncbi-geneid:9173124	1.1.1.271	51735
ant:Arnit_2929	ncbi-geneid:9173125	2.2.1.1	52518
ant:Arnit_2930	ncbi-geneid:9173126	2.2.1.1	52518|52922
ant:Arnit_2933	ncbi-geneid:9173129	2.7.7.4	52374|88697
ant:Arnit_2934	ncbi-geneid:9173130	2.7.1.40	51621|50800
ant:Arnit_2943	ncbi-geneid:9173139	5.4.2.9	51621|52374
ant:Arnit_2950	ncbi-geneid:9173146	2.5.1.57|2.5.1.56	51569|51269
ant:Arnit_2951	ncbi-geneid:9173147	2.7.7.43	53448
ant:Arnit_2956	ncbi-geneid:9173152	4.2.1.11	51604|54826
ant:Arnit_2960	ncbi-geneid:9173156	2.8.1.6	102114
ant:Arnit_2962	ncbi-geneid:9173158	5.99.1.2	56712
ant:Arnit_2963	ncbi-geneid:9173159	1.1.1.158	56194|56176
ant:Arnit_2971	ncbi-geneid:9173167	1.6.5.3	54862
ant:Arnit_2973	ncbi-geneid:9173169	1.6.5.3	54862|54292|53706
ant:Arnit_2976	ncbi-geneid:9173172	1.6.99.5|1.6.5.3	56762
ant:Arnit_2977	ncbi-geneid:9173173	1.6.5.3	143243
ant:Arnit_2978	ncbi-geneid:9173174	1.6.99.3|1.6.99.5|1.6.5.3	56770
ant:Arnit_2986	ncbi-geneid:9173182	2.1.1.72	53335
ant:Arnit_2989	ncbi-geneid:9173185	3.1.21.2	51658
ant:Arnit_2994	ncbi-geneid:9173190	4.2.1.2	48557
ant:Arnit_2996	ncbi-geneid:9173192	4.1.3.6|4.1.3.34	51621
ant:Arnit_3004	ncbi-geneid:9173200	2.4.1.182	53756
ant:Arnit_3005	ncbi-geneid:9173201	4.2.1.-	54637
ant:Arnit_3006	ncbi-geneid:9173202	2.3.1.129	51161
ant:Arnit_3012	ncbi-geneid:9173208	2.5.1.9	63380|63380
ant:Arnit_3021	ncbi-geneid:9173217	1.11.1.5	46626|46626
ant:Arnit_3028	ncbi-geneid:9173224	6.3.4.2	52540|52317
ant:Arnit_3029	ncbi-geneid:9173225	3.1.-.-	64182
ant:Arnit_3038	ncbi-geneid:9173234	2.7.7.7	89550
ant:Arnit_3039	ncbi-geneid:9173235	3.1.3.5	64167
ant:Arnit_3046	ncbi-geneid:9173242	1.9.3.1	81442
ant:Arnit_3055	ncbi-geneid:9173258	2.4.2.10	53271
ant:Arnit_3065	ncbi-geneid:9173268	2.2.1.6	52518|52518|52467
ant:Arnit_3066	ncbi-geneid:9173269	3.1.3.18	56784
ant:Arnit_3072	ncbi-geneid:9173275	2.3.1.51	69593
ant:Arnit_3085	ncbi-geneid:9173288	2.5.1.49	53383
ant:Arnit_3087	ncbi-geneid:9173290	2.5.1.47	53686
ant:Arnit_3089	ncbi-geneid:9173292	1.8.4.8	52402
ant:Arnit_3090	ncbi-geneid:9173293	2.7.7.4	52402
ant:Arnit_3091	ncbi-geneid:9173294	2.7.7.4	52540|50465|50447
ant:Arnit_3092	ncbi-geneid:9173295	1.8.7.1|1.7.7.1	56014|56014|55124|55124
ant:Arnit_3113	ncbi-geneid:9173316	3.5.1.2	56601
ant:Arnit_3143	ncbi-geneid:9173346	2.7.13.3	55874|158472|47384
ant:Arnit_3148	ncbi-geneid:9173351	2.1.2.2	53328
ant:Arnit_3148	ncbi-geneid:9173351	2.1.2.2	53328
