# Supplementary material for: Tracing the Repertoire of Promiscuous Enzymes along the Metabolic Pathways in Archaeal Organisms
Source: Life (Basel). 2017 Jul 13;7(3):30. doi: 10.3390/life7030030 (PMC5617955; doi:10.3390/life7030030)
Supplement: Supplementary file 1 [file life-07-00030-s001.zip › Table_S2/aoe.txt]

KEGGID	NCBIGI	ECs	SFamilyID
aoe:Clos_0002	ncbi-geneid:5676069	2.7.7.7	55979|55979|55979
aoe:Clos_0006	ncbi-geneid:5676471	5.99.1.3	56719|55874|54211
aoe:Clos_0007	ncbi-geneid:5676472	5.99.1.3	56719|101904
aoe:Clos_0009	ncbi-geneid:5676474	2.7.11.1	55874
aoe:Clos_0014	ncbi-geneid:5678214	6.1.1.11	55681|46589
aoe:Clos_0019	ncbi-geneid:5678609	2.7.7.63	55681|82649
aoe:Clos_0033	ncbi-geneid:5678642	5.1.1.4	54506
aoe:Clos_0042	ncbi-geneid:5677725	1.1.1.25	51735|53223
aoe:Clos_0049	ncbi-geneid:5676080	1.2.7.8	52518|52518|54862|52922
aoe:Clos_0050	ncbi-geneid:5676081	1.2.7.8	53323
aoe:Clos_0054	ncbi-geneid:5675864	3.6.3.4	56784|81653|55008|55008|81665
aoe:Clos_0060	ncbi-geneid:5676171	2.7.4.9	52540
aoe:Clos_0062	ncbi-geneid:5676173	2.7.7.7	52540
aoe:Clos_0064	ncbi-geneid:5675977	1.4.1.13|1.4.1.14	51971|46548|51971
aoe:Clos_0065	ncbi-geneid:5675978	2.1.2.10	103025|101790
aoe:Clos_0067	ncbi-geneid:5675980	1.4.4.2	53383
aoe:Clos_0068	ncbi-geneid:5675981	1.4.4.2	53383
aoe:Clos_0070	ncbi-geneid:5675983	1.2.7.8	52518|52518|54862
aoe:Clos_0071	ncbi-geneid:5676413	1.2.7.8	53323
aoe:Clos_0072	ncbi-geneid:5676414	2.7.2.7	53067|53067
aoe:Clos_0073	ncbi-geneid:5676415	2.6.1.9	53383
aoe:Clos_0078	ncbi-geneid:5676420	1.5.1.20	51730
aoe:Clos_0080	ncbi-geneid:5677682	2.1.1.13	82282|51717|52242|47644
aoe:Clos_0084	ncbi-geneid:5677686	2.3.1.9	53901|53901
aoe:Clos_0088	ncbi-geneid:5677690	1.1.1.157	51735|48179
aoe:Clos_0089	ncbi-geneid:5677517	1.1.1.100	51735
aoe:Clos_0091	ncbi-geneid:5677519	1.3.99.2	56645|47203
aoe:Clos_0127	ncbi-geneid:5677906	1.2.1.41	53720
aoe:Clos_0128	ncbi-geneid:5677907	2.7.2.11	53633
aoe:Clos_0129	ncbi-geneid:5677908	1.5.1.2	51735|48179
aoe:Clos_0130	ncbi-geneid:5677909	3.4.21.89	51306
aoe:Clos_0143	ncbi-geneid:5678495	3.1.3.1	53649
aoe:Clos_0145	ncbi-geneid:5678497	2.1.1.63	46767|53155
aoe:Clos_0146	ncbi-geneid:5678498	3.2.2.21	48150|57884|55945|46689|46689
aoe:Clos_0155	ncbi-geneid:5678678	3.5.1.28	53187
aoe:Clos_0165	ncbi-geneid:5678281	4.2.1.55	52096
aoe:Clos_0176	ncbi-geneid:5676110	6.1.1.18	52374|50715
aoe:Clos_0178	ncbi-geneid:5676112	1.3.99.1	51905|56425
aoe:Clos_0179	ncbi-geneid:5676024	2.7.13.3	55874|158472|103190
aoe:Clos_0185	ncbi-geneid:5676030	3.6.3.21	52540
aoe:Clos_0196	ncbi-geneid:5676354	3.6.3.34	52540
aoe:Clos_0214	ncbi-geneid:5677242	3.6.3.34	52540
aoe:Clos_0217	ncbi-geneid:5677604	2.8.1.6	102114
aoe:Clos_0227	ncbi-geneid:5676265	3.5.3.1	52768
aoe:Clos_0228	ncbi-geneid:5676266	5.2.1.8	54534|109998
aoe:Clos_0231	ncbi-geneid:5676269	2.7.3.-	55874|47384|158472
aoe:Clos_0232	ncbi-geneid:5676270	6.3.1.1	55681
aoe:Clos_0237	ncbi-geneid:5677034	1.2.7.-	52518|53323|52518|52922|54862
aoe:Clos_0238	ncbi-geneid:5677035	2.7.8.-	56024|56024
aoe:Clos_0239	ncbi-geneid:5677036	1.15.1.2	49367
aoe:Clos_0245	ncbi-geneid:5677200	1.2.1.2	53706|50692
aoe:Clos_0249	ncbi-geneid:5677204	1.5.1.5|3.5.4.9	51735|53223
aoe:Clos_0252	ncbi-geneid:5675867	6.3.2.2	55931
aoe:Clos_0257	ncbi-geneid:5675872	1.1.1.100	51735
aoe:Clos_0258	ncbi-geneid:5675873	2.3.1.9	53901|53901
aoe:Clos_0269	ncbi-geneid:5677774	3.6.3.27	52540
aoe:Clos_0275	ncbi-geneid:5677780	1.6.5.3	52833
aoe:Clos_0276	ncbi-geneid:5678180	1.6.99.5|1.6.5.3	142019|140490|142984|54862|52833
aoe:Clos_0277	ncbi-geneid:5678181	1.2.1.2	53706|51971|54292|54862|46548|51905
aoe:Clos_0278	ncbi-geneid:5678182	3.4.11.1	53187|52949
aoe:Clos_0285	ncbi-geneid:5678591	2.7.1.148	54211|55060
aoe:Clos_0292	ncbi-geneid:5678598	6.3.2.4	56059|52440
aoe:Clos_0298	ncbi-geneid:5677286	6.3.2.13	53623|63418|53244
aoe:Clos_0299	ncbi-geneid:5677287	3.4.11.4	53187|55031
aoe:Clos_0309	ncbi-geneid:5676390	1.18.6.1	52540
aoe:Clos_0312	ncbi-geneid:5676522	3.6.3.34	52540
aoe:Clos_0320	ncbi-geneid:5676773	3.6.3.34	52540
aoe:Clos_0323	ncbi-geneid:5676776	4.99.1.3	53800
aoe:Clos_0326	ncbi-geneid:5676779	4.2.3.3	52335
aoe:Clos_0333	ncbi-geneid:5677458	2.5.1.47	53686
aoe:Clos_0337	ncbi-geneid:5677462	3.1.21.2	51658
aoe:Clos_0341	ncbi-geneid:5676667	2.3.1.128	55729
aoe:Clos_0342	ncbi-geneid:5676668	3.3.2.1	52499
aoe:Clos_0343	ncbi-geneid:5676669	3.1.3.3	56784
aoe:Clos_0344	ncbi-geneid:5676670	2.7.7.-	81631|81301
aoe:Clos_0361	ncbi-geneid:5677183	2.1.2.5	55116|55116
aoe:Clos_0362	ncbi-geneid:5677184	3.5.2.2|3.5.2.5	51556|51338
aoe:Clos_0364	ncbi-geneid:5677186	4.1.1.-	52507
aoe:Clos_0372	ncbi-geneid:5676546	3.5.4.2	51556|51338
aoe:Clos_0374	ncbi-geneid:5677169	3.5.4.28	51556|51338
aoe:Clos_0375	ncbi-geneid:5677170	1.17.1.4	56176|55447
aoe:Clos_0376	ncbi-geneid:5677171	1.2.99.2	47741|54292
aoe:Clos_0379	ncbi-geneid:5677174	3.5.4.2	51556|51338
aoe:Clos_0382	ncbi-geneid:5677177	4.1.1.50	56276
aoe:Clos_0383	ncbi-geneid:5676222	4.1.1.18	53383
aoe:Clos_0384	ncbi-geneid:5676223	2.5.1.16	53335
aoe:Clos_0390	ncbi-geneid:5676229	1.3.99.1	51905|56425
aoe:Clos_0395	ncbi-geneid:5676303	6.4.1.2|6.3.4.14	56059|52440|51246
aoe:Clos_0396	ncbi-geneid:5676304	6.4.1.2	52096
aoe:Clos_0397	ncbi-geneid:5676305	2.7.7.21|6.4.1.2	52096
aoe:Clos_0398	ncbi-geneid:5676306	2.8.1.1|2.8.1.2	52821|52821
aoe:Clos_0401	ncbi-geneid:5676281	3.4.17.13	52317|141986
aoe:Clos_0402	ncbi-geneid:5676282	3.5.1.14	53187|55031
aoe:Clos_0405	ncbi-geneid:5676285	2.8.1.7	53383
aoe:Clos_0407	ncbi-geneid:5676287	2.6.1.42	56752
aoe:Clos_0411	ncbi-geneid:5676531	2.1.1.-	53335
aoe:Clos_0418	ncbi-geneid:5676538	5.4.3.2	102114
aoe:Clos_0421	ncbi-geneid:5677023	5.4.3.3	51703
aoe:Clos_0430	ncbi-geneid:5678238	2.7.11.1	56112
aoe:Clos_0431	ncbi-geneid:5678239	6.3.4.-	52402|56037|82829
aoe:Clos_0432	ncbi-geneid:5678240	3.4.24.-	52540|140990
aoe:Clos_0435	ncbi-geneid:5678243	3.1.2.1	100950|100950
aoe:Clos_0436	ncbi-geneid:5678244	5.4.99.2	51703
aoe:Clos_0437	ncbi-geneid:5678368	5.4.99.2	52242
aoe:Clos_0438	ncbi-geneid:5678369	2.7.-.-	52540
aoe:Clos_0444	ncbi-geneid:5678375	6.3.4.15	55681|46785|50037
aoe:Clos_0446	ncbi-geneid:5677076	2.7.1.33
aoe:Clos_0450	ncbi-geneid:5677080	6.1.1.6	55681|50249
aoe:Clos_0452	ncbi-geneid:5678016	1.17.4.2|1.17.4.1	51998
aoe:Clos_0455	ncbi-geneid:5678019	2.7.3.-	55931
aoe:Clos_0457	ncbi-geneid:5678021	2.1.1.63	52540|54211
aoe:Clos_0463	ncbi-geneid:5677890	2.7.7.60	53448
aoe:Clos_0464	ncbi-geneid:5677891	4.6.1.12	69765
aoe:Clos_0465	ncbi-geneid:5677892	6.1.1.15	55681|52954|64586
aoe:Clos_0467	ncbi-geneid:5677003	6.1.1.24	52374|48163
aoe:Clos_0468	ncbi-geneid:5677004	2.3.1.30	51161
aoe:Clos_0469	ncbi-geneid:5677005	6.1.1.16	52374|47323
aoe:Clos_0472	ncbi-geneid:5677008	2.1.1.148	69796
aoe:Clos_0473	ncbi-geneid:5677009	2.1.1.-	75217|55315
aoe:Clos_0484	ncbi-geneid:5677448	2.7.7.6	64484
aoe:Clos_0485	ncbi-geneid:5677057	2.7.7.6	64484
aoe:Clos_0513	ncbi-geneid:5677838	2.7.4.3	52540
aoe:Clos_0514	ncbi-geneid:5677839	3.4.11.18	55920
aoe:Clos_0521	ncbi-geneid:5677791	2.7.7.6	56553|55257|47789
aoe:Clos_0526	ncbi-geneid:5677796	5.4.99.12	55120
aoe:Clos_0530	ncbi-geneid:5677828	3.5.1.28	53187
aoe:Clos_0533	ncbi-geneid:5677831	1.1.1.37|1.1.1.205	51412|54631
aoe:Clos_0534	ncbi-geneid:5677832	6.3.5.2	52402
aoe:Clos_0536	ncbi-geneid:5677834	4.1.1.21|6.3.4.18	56059|52440|51246
aoe:Clos_0537	ncbi-geneid:5677835	4.1.1.21|5.4.99.18	52255
aoe:Clos_0538	ncbi-geneid:5677836	2.4.2.14	53271|56235
aoe:Clos_0539	ncbi-geneid:5678036	6.3.3.1	56042|55326
aoe:Clos_0540	ncbi-geneid:5678037	2.1.2.2	53328
aoe:Clos_0541	ncbi-geneid:5678038	3.5.4.10|2.1.2.3	53927|52335
aoe:Clos_0542	ncbi-geneid:5678039	6.3.4.13	56059|52440|51246
aoe:Clos_0545	ncbi-geneid:5678042	2.7.2.4	53633|55021|55021
aoe:Clos_0547	ncbi-geneid:5678044	5.1.1.13	53681|53681
aoe:Clos_0549	ncbi-geneid:5678255	3.6.4.12	52540
aoe:Clos_0550	ncbi-geneid:5678256	6.5.1.2
aoe:Clos_0554	ncbi-geneid:5678260	3.5.1.28	53187|55383
aoe:Clos_0557	ncbi-geneid:5677988	2.7.7.56	54211|55666
aoe:Clos_0558	ncbi-geneid:5677989	3.6.1.15	52972
aoe:Clos_0567	ncbi-geneid:5676129	3.4.13.3	53187
aoe:Clos_0573	ncbi-geneid:5677359	1.1.1.158	56176|56194
aoe:Clos_0579	ncbi-geneid:5676424	4.2.1.49	111326
aoe:Clos_0580	ncbi-geneid:5676425	4.3.1.4|2.1.2.5	55116|55116
aoe:Clos_0582	ncbi-geneid:5676427	1.3.1.74|2.-.-.-	102114
aoe:Clos_0583	ncbi-geneid:5676428	2.7.7.7	89550
aoe:Clos_0585	ncbi-geneid:5676430	2.7.1.11	53784
aoe:Clos_0586	ncbi-geneid:5676717	2.7.1.40	51621|52935|52009|50800
aoe:Clos_0588	ncbi-geneid:5676719	1.3.99.1	51905|56425
aoe:Clos_0590	ncbi-geneid:5676721	2.1.1.-	53335|50249
aoe:Clos_0604	ncbi-geneid:5676513	1.2.1.12	51735|55347
aoe:Clos_0610	ncbi-geneid:5676519	2.7.13.3	55874|47384|55781
aoe:Clos_0623	ncbi-geneid:5677972	6.2.1.5	56059|52210
aoe:Clos_0624	ncbi-geneid:5677973	6.2.1.5	52210|51735
aoe:Clos_0626	ncbi-geneid:5677975	1.2.1.3	53720
aoe:Clos_0629	ncbi-geneid:5677978	3.6.3.17	52540|52540
aoe:Clos_0632	ncbi-geneid:5676977	1.20.4.1	52833
aoe:Clos_0636	ncbi-geneid:5676981	1.3.99.2	56645|47203
aoe:Clos_0642	ncbi-geneid:5676444	3.2.2.-	52141
aoe:Clos_0654	ncbi-geneid:5676101	1.8.1.9	51905
aoe:Clos_0658	ncbi-geneid:5676043	3.4.24.-	55486
aoe:Clos_0663	ncbi-geneid:5676048	3.4.11.-	144052
aoe:Clos_0664	ncbi-geneid:5676049	4.3.1.18	53686
aoe:Clos_0668	ncbi-geneid:5677547	2.7.13.3	55874|47384|158472
aoe:Clos_0670	ncbi-geneid:5677549	1.7.-.-	56821
aoe:Clos_0675	ncbi-geneid:5676573	1.11.1.15	52833
aoe:Clos_0689	ncbi-geneid:5676075	2.1.1.-	53335
aoe:Clos_0690	ncbi-geneid:5676076	5.4.99.12	55120
aoe:Clos_0691	ncbi-geneid:5676077	3.6.4.12	52540
aoe:Clos_0692	ncbi-geneid:5676078	1.1.1.-	56796
aoe:Clos_0716	ncbi-geneid:5677494	1.2.1.12	55347|51735
aoe:Clos_0717	ncbi-geneid:5677495	2.7.6.5	81301
aoe:Clos_0719	ncbi-geneid:5677497	4.1.2.13	51569
aoe:Clos_0721	ncbi-geneid:5675818	5.4.99.12	55120|55174
aoe:Clos_0724	ncbi-geneid:5675821	3.6.3.21	52540
aoe:Clos_0725	ncbi-geneid:5675822	2.1.1.-	53335|50249
aoe:Clos_0743	ncbi-geneid:5677044	4.1.99.-	102114
aoe:Clos_0764	ncbi-geneid:5676974	2.3.1.28	51161
aoe:Clos_0771	ncbi-geneid:5678140	2.7.7.-	81631|81301
aoe:Clos_0813	ncbi-geneid:5677625	2.8.3.16	89796
aoe:Clos_0815	ncbi-geneid:5677627	4.1.3.4	51569
aoe:Clos_0825	ncbi-geneid:5677232	2.5.1.47	53686
aoe:Clos_0846	ncbi-geneid:5677527	4.3.1.19	53686
aoe:Clos_0849	ncbi-geneid:5677530	1.1.1.69	51735
aoe:Clos_0851	ncbi-geneid:5677532	2.6.1.1	53383
aoe:Clos_0860	ncbi-geneid:5676751	2.7.13.3	55874|47384
aoe:Clos_0862	ncbi-geneid:5676753	6.3.5.9|6.3.1	52540|52317
aoe:Clos_0863	ncbi-geneid:5676130	6.3.5.10	52540|52317
aoe:Clos_0876	ncbi-geneid:5678249	2.8.3.16	89796
aoe:Clos_0877	ncbi-geneid:5678250	1.2.99.2	56176|55447
aoe:Clos_0878	ncbi-geneid:5678251	1.2.99.2	47741|54292
aoe:Clos_0884	ncbi-geneid:5677767	4.1.1.49	53795|68923
aoe:Clos_0886	ncbi-geneid:5677769	2.2.1.6	52518|52518|52467
aoe:Clos_0891	ncbi-geneid:5678143	2.1.1.61|2.8.1.-	52402
aoe:Clos_0898	ncbi-geneid:5678150	5.2.1.8	50891
aoe:Clos_0906	ncbi-geneid:5678529	3.4.21.89	51306
aoe:Clos_0909	ncbi-geneid:5678617	2.3.1.29	53383
aoe:Clos_0910	ncbi-geneid:5678618	4.2.99.18	48150
aoe:Clos_0917	ncbi-geneid:5677345	3.6.3.34	52540
aoe:Clos_0920	ncbi-geneid:5677348	3.1.3.5	56300|55816|54106
aoe:Clos_0921	ncbi-geneid:5677349	6.1.1.1	52374|55174
aoe:Clos_0923	ncbi-geneid:5677351	3.5.2.6	56601
aoe:Clos_0928	ncbi-geneid:5677050	1.6.5.3	52833
aoe:Clos_0929	ncbi-geneid:5677051	1.6.99.5|1.6.5.3	142019|140490|142984|52833|54862
aoe:Clos_0930	ncbi-geneid:5677052	1.6.5.3	53920|54862|54292
aoe:Clos_0936	ncbi-geneid:5677702	2.1.1.63	46767|53155
aoe:Clos_0950	ncbi-geneid:5676492	3.6.3.34	52540
aoe:Clos_0951	ncbi-geneid:5676493	2.1.1.-	75217
aoe:Clos_0954	ncbi-geneid:5677385	1.8.1.9	51905
aoe:Clos_0959	ncbi-geneid:5677390	1.21.4.3	53901
aoe:Clos_0960	ncbi-geneid:5677583	1.21.4.2	53659
aoe:Clos_0964	ncbi-geneid:5677587	3.6.3.17	52540|52540
aoe:Clos_0969	ncbi-geneid:5677574	1.2.1.12	55347|51735
aoe:Clos_0970	ncbi-geneid:5677575	2.7.2.3	53748
aoe:Clos_0971	ncbi-geneid:5677576	5.3.1.1	51351
aoe:Clos_0972	ncbi-geneid:5677577	5.4.2.1	64158|53649
aoe:Clos_0973	ncbi-geneid:5677578	4.2.1.11	51604|54826
aoe:Clos_0977	ncbi-geneid:5677582	3.1.-.-	50249|50249|50249|50249
aoe:Clos_0979	ncbi-geneid:5677475	3.6.4.12	52540|52540|47819
aoe:Clos_0988	ncbi-geneid:5675892	1.6.5.3	52833
aoe:Clos_0989	ncbi-geneid:5675893	1.6.99.5|1.6.5.3	142019|140490|142984|52833|54862
aoe:Clos_0990	ncbi-geneid:5675894	1.6.5.3	53920|54862|54292
aoe:Clos_0991	ncbi-geneid:5675895	2.8.1.6	102114
aoe:Clos_0995	ncbi-geneid:5676737	2.1.1.187	53335
aoe:Clos_1001	ncbi-geneid:5676743	6.1.1.10	52374|47323
aoe:Clos_1002	ncbi-geneid:5676744	2.7.1.30	53067|53067
aoe:Clos_1003	ncbi-geneid:5675880	6.1.1.10	52374|47323|57770
aoe:Clos_1015	ncbi-geneid:5677731	5.4.1.2	63965
aoe:Clos_1017	ncbi-geneid:5677733	2.1.1.132	53790
aoe:Clos_1018	ncbi-geneid:5677734	1.-.-.-	53335
aoe:Clos_1019	ncbi-geneid:5677735	2.1.1.133	53790
aoe:Clos_1021	ncbi-geneid:5677746	2.1.1.131	53790
aoe:Clos_1023	ncbi-geneid:5677748	2.1.1.130|2.1.1.151	53790
aoe:Clos_1034	ncbi-geneid:5677984	5.99.1.2	56712
aoe:Clos_1037	ncbi-geneid:5677987	1.8.1.4	51905|55424|51230
aoe:Clos_1039	ncbi-geneid:5677810	2.7.11.1	52540|52540
aoe:Clos_1040	ncbi-geneid:5677811	1.2.7.8	52518|52518|54862
aoe:Clos_1041	ncbi-geneid:5677812	1.2.7.8	53323
aoe:Clos_1066	ncbi-geneid:5676795	3.6.3.4	56784|81653|55008|55008|81665
aoe:Clos_1073	ncbi-geneid:5676319	2.5.1.47	53686
aoe:Clos_1074	ncbi-geneid:5676320	2.5.1.48|4.4.1.8	53383
aoe:Clos_1075	ncbi-geneid:5676321	4.4.1.21	63411
aoe:Clos_1087	ncbi-geneid:5676854	3.6.3.3|3.6.3.5	56784|81653|81665|55008|55008|55008
aoe:Clos_1096	ncbi-geneid:5676092	1.2.7.-	53706|50692
aoe:Clos_1097	ncbi-geneid:5676093	1.2.7.-	54862
aoe:Clos_1110	ncbi-geneid:5676812	3.6.3.16	52540|52540
aoe:Clos_1113	ncbi-geneid:5676815	1.20.4.1	52788
aoe:Clos_1119	ncbi-geneid:5678716	3.6.3.27	52540
aoe:Clos_1137	ncbi-geneid:5678762	1.1.5.3	51905
aoe:Clos_1144	ncbi-geneid:5678582	1.17.4.2	51998
aoe:Clos_1145	ncbi-geneid:5678583	1.97.1.4	102114
aoe:Clos_1154	ncbi-geneid:5676052	5.4.2.1
aoe:Clos_1156	ncbi-geneid:5676054	3.4.11.9	55920|53092|53092
aoe:Clos_1158	ncbi-geneid:5676056	3.2.2.21	50486
aoe:Clos_1161	ncbi-geneid:5676059	3.5.1.28	54106
aoe:Clos_1162	ncbi-geneid:5676460	1.2.1.11	55347|51735
aoe:Clos_1163	ncbi-geneid:5676461	4.2.1.52	51569
aoe:Clos_1164	ncbi-geneid:5676462	1.3.1.26	51735|55347
aoe:Clos_1166	ncbi-geneid:5676465	3.4.24.-	55486
aoe:Clos_1170	ncbi-geneid:5675809	2.7.1.23	111331
aoe:Clos_1171	ncbi-geneid:5675810	3.2.1.17|5.4.99.12	55120
aoe:Clos_1173	ncbi-geneid:5675812	3.6.4.3|3.4.24.-	52540|140990
aoe:Clos_1180	ncbi-geneid:5676939	3.6.3.-	52540|90123
aoe:Clos_1187	ncbi-geneid:5676592	4.3.1.3
aoe:Clos_1188	ncbi-geneid:5676593	3.5.2.7	51556|51338
aoe:Clos_1194	ncbi-geneid:5676599	2.7.13.3	55874
aoe:Clos_1206	ncbi-geneid:5677483	2.7.7.7	56672|88723|47807|53098
aoe:Clos_1207	ncbi-geneid:5677484	2.7.1.24	52540
aoe:Clos_1208	ncbi-geneid:5677485	3.2.1.-	53955
aoe:Clos_1211	ncbi-geneid:5677640	3.5.1.88	56420
aoe:Clos_1218	ncbi-geneid:5677647	3.6.4.13	52540
aoe:Clos_1224	ncbi-geneid:5676703	2.7.7.7	48019|52540
aoe:Clos_1226	ncbi-geneid:5676705	3.4.24.78	53163
aoe:Clos_1230	ncbi-geneid:5678057	1.3.99.22	102114
aoe:Clos_1233	ncbi-geneid:5678060	1.3.1.74	53067|100920|53067|100934
aoe:Clos_1235	ncbi-geneid:5678062	2.1.1.-	53335
aoe:Clos_1236	ncbi-geneid:5678063	2.1.1.-	75217|88697
aoe:Clos_1237	ncbi-geneid:5678600	1.3.1.74	102114
aoe:Clos_1249	ncbi-geneid:5676507	2.7.1.107	48317
aoe:Clos_1251	ncbi-geneid:5676509	3.5.4.5	53927
aoe:Clos_1255	ncbi-geneid:5676355	6.1.1.14	55681|52954
aoe:Clos_1258	ncbi-geneid:5676358	2.7.9.1	56059|51621|52009
aoe:Clos_1277	ncbi-geneid:5677946	3.1.5.1	109604
aoe:Clos_1278	ncbi-geneid:5677947	2.7.7.-	56731|57783|48024
aoe:Clos_1317	ncbi-geneid:5677161	2.1.1.72	53335
aoe:Clos_1318	ncbi-geneid:5677162	3.1.21.5	52540|52540
aoe:Clos_1324	ncbi-geneid:5677168	1.2.1.70	69742|51735
aoe:Clos_1326	ncbi-geneid:5677254	1.3.1.76|4.99.1.4	51735|75615
aoe:Clos_1327	ncbi-geneid:5677255	2.5.1.61	53850|54782
aoe:Clos_1328	ncbi-geneid:5677256	2.1.1.107|4.2.1.75	53790|69618
aoe:Clos_1329	ncbi-geneid:5677257	4.2.1.24	51569
aoe:Clos_1330	ncbi-geneid:5677258	5.4.3.8	53383
aoe:Clos_1336	ncbi-geneid:5677308	2.7.13.3	55874|55781
aoe:Clos_1353	ncbi-geneid:5677499	2.4.2.8	53271
aoe:Clos_1357	ncbi-geneid:5677503	4.2.3.5	103263
aoe:Clos_1358	ncbi-geneid:5677504	4.2.3.4	56796
aoe:Clos_1359	ncbi-geneid:5677505	2.5.1.19	55205
aoe:Clos_1361	ncbi-geneid:5678407	4.1.2.4	51569
aoe:Clos_1371	ncbi-geneid:5678733	2.1.1.-	53335|81799
aoe:Clos_1373	ncbi-geneid:5678735	2.4.1.129	56601|56519|54184
aoe:Clos_1374	ncbi-geneid:5678736	6.3.2.13	53623|53244|63418
aoe:Clos_1375	ncbi-geneid:5678737	6.3.2.10	53623|53244|63418
aoe:Clos_1377	ncbi-geneid:5678739	6.3.2.9	53623|53244|51984
aoe:Clos_1379	ncbi-geneid:5675908	2.4.1.227	53756
aoe:Clos_1380	ncbi-geneid:5675909	2.5.1.7	55205
aoe:Clos_1393	ncbi-geneid:5676806	2.7.13.3	55874|47384|55785|158472
aoe:Clos_1401	ncbi-geneid:5677927	1.1.1.94	48179|51735
aoe:Clos_1412	ncbi-geneid:5675923	3.2.2.9	53167
aoe:Clos_1413	ncbi-geneid:5675924	2.5.1.54	51569
aoe:Clos_1417	ncbi-geneid:5676451	3.2.1.17|5.4.99.12	55120|55174
aoe:Clos_1418	ncbi-geneid:5676452	2.4.2.9	53271
aoe:Clos_1420	ncbi-geneid:5676454	5.1.1.7	54506|54506
aoe:Clos_1423	ncbi-geneid:5676457	2.7.4.8	52540
aoe:Clos_1424	ncbi-geneid:5676458	2.7.7.6	63562
aoe:Clos_1425	ncbi-geneid:5676459	4.1.1.36|6.3.2.5	102645|52507
aoe:Clos_1426	ncbi-geneid:5677122	3.6.4.-	52540|52540
aoe:Clos_1427	ncbi-geneid:5677123	3.5.1.88	56420
aoe:Clos_1428	ncbi-geneid:5677124	2.1.2.9	53328|50486
aoe:Clos_1431	ncbi-geneid:5677127	2.1.1.-	53335|48013
aoe:Clos_1432	ncbi-geneid:5677128	2.1.1.-	102114
aoe:Clos_1433	ncbi-geneid:5677129	3.1.3.16	81606
aoe:Clos_1434	ncbi-geneid:5677130	2.7.11.1	56112
aoe:Clos_1435	ncbi-geneid:5677131	3.6.1.-	52540|50249
aoe:Clos_1436	ncbi-geneid:5678045	5.1.3.1	51366
aoe:Clos_1437	ncbi-geneid:5678046	2.7.6.2	63999|63862
aoe:Clos_1441	ncbi-geneid:5678050	3.6.4.12	52540|50249|52540
aoe:Clos_1443	ncbi-geneid:5678052	2.7.7.3	52374
aoe:Clos_1447	ncbi-geneid:5678553	2.7.2.1	53067|53067
aoe:Clos_1451	ncbi-geneid:5678557	2.3.1.15	53659
aoe:Clos_1452	ncbi-geneid:5678558	2.3.1.41|2.3.1.180	53901
aoe:Clos_1453	ncbi-geneid:5678559	1.3.1.-
aoe:Clos_1454	ncbi-geneid:5678560	2.3.1.39	52151|55048
aoe:Clos_1455	ncbi-geneid:5678561	1.1.1.100	51735
aoe:Clos_1457	ncbi-geneid:5678563	2.3.1.179	53901|53901
aoe:Clos_1458	ncbi-geneid:5678564	3.1.26.3	69065|54768
aoe:Clos_1467	ncbi-geneid:5678573	2.1.1.31	75217
aoe:Clos_1470	ncbi-geneid:5678576	3.1.26.4	53098
aoe:Clos_1474	ncbi-geneid:5678580	5.99.1.2	56712|57783
aoe:Clos_1482	ncbi-geneid:5676500	3.6.3.14	52540
aoe:Clos_1505	ncbi-geneid:5677544	3.1.1.61	52738|52172
aoe:Clos_1506	ncbi-geneid:5675989	2.7.13.3
aoe:Clos_1509	ncbi-geneid:5675992	3.5.1.44	64438
aoe:Clos_1510	ncbi-geneid:5675993	4.1.1.65	88946|88659|88659
aoe:Clos_1515	ncbi-geneid:5675998	2.7.4.22	53633
aoe:Clos_1517	ncbi-geneid:5676957	2.5.1.31	64005
aoe:Clos_1519	ncbi-geneid:5676959	1.1.1.267	55347|51735|69055
aoe:Clos_1520	ncbi-geneid:5676960	3.4.24.-	50156
aoe:Clos_1521	ncbi-geneid:5676961	1.17.7.1	56014|51717
aoe:Clos_1523	ncbi-geneid:5676963	2.7.7.7	53098|89550|160975
aoe:Clos_1531	ncbi-geneid:5677569	5.4.99.12	55120
aoe:Clos_1532	ncbi-geneid:5677570	2.7.1.26|2.7.7.2	82114|52374
aoe:Clos_1534	ncbi-geneid:5677572	2.7.7.8	54211|54211|55666|55666|54791|50249
aoe:Clos_1540	ncbi-geneid:5677395	2.9.1.-	52821|52540
aoe:Clos_1542	ncbi-geneid:5677397	3.6.3.8	52540|54752
aoe:Clos_1546	ncbi-geneid:5677995	2.6.1.1	53383
aoe:Clos_1549	ncbi-geneid:5677998	3.4.21.88	51306|46785
aoe:Clos_1552	ncbi-geneid:5678001	2.5.1.75	52540|52540
aoe:Clos_1555	ncbi-geneid:5678004	1.3.1.74	102114
aoe:Clos_1557	ncbi-geneid:5677658	3.2.1.4	53187|101821
aoe:Clos_1558	ncbi-geneid:5677659	3.2.1.4	53187|101821
aoe:Clos_1559	ncbi-geneid:5677660	3.2.1.4	53187|101821
aoe:Clos_1560	ncbi-geneid:5677661	2.1.1.80	53335|47757
aoe:Clos_1563	ncbi-geneid:5677664	2.3.1.51	69593
aoe:Clos_1564	ncbi-geneid:5677665	2.7.4.14	52540
aoe:Clos_1565	ncbi-geneid:5677666	5.4.99.5	55298
aoe:Clos_1567	ncbi-geneid:5678398	5.4.2.1
aoe:Clos_1569	ncbi-geneid:5678400	1.2.7.3	53323
aoe:Clos_1570	ncbi-geneid:5678401	1.2.7.3	52518
aoe:Clos_1571	ncbi-geneid:5678402	1.2.7.3	52518|52922
aoe:Clos_1572	ncbi-geneid:5678403	1.2.7.3	54862
aoe:Clos_1574	ncbi-geneid:5678405	4.1.1.3	51569|89000
aoe:Clos_1577	ncbi-geneid:5678533	5.4.99.12	55120|55174
aoe:Clos_1580	ncbi-geneid:5678536	3.4.16.4	56601|69189
aoe:Clos_1585	ncbi-geneid:5678541	3.5.3.11	52768
aoe:Clos_1588	ncbi-geneid:5676292	3.4.16.4	56601|69189
aoe:Clos_1589	ncbi-geneid:5676293	2.4.2.2	52418|54680|47648
aoe:Clos_1590	ncbi-geneid:5676294	2.4.2.1	53167
aoe:Clos_1591	ncbi-geneid:5676295	2.4.2.1	53167
aoe:Clos_1592	ncbi-geneid:5676296	5.4.2.7	53649|143856
aoe:Clos_1595	ncbi-geneid:5676299	3.6.1.13	55811
aoe:Clos_1603	ncbi-geneid:5677408	3.4.21.116	50156
aoe:Clos_1607	ncbi-geneid:5678080	2.2.1.7	52518|52518|52922
aoe:Clos_1609	ncbi-geneid:5678082	2.5.1.1|2.5.1.10|2.5.1.29	48576
aoe:Clos_1610	ncbi-geneid:5678083	3.1.11.6	116842
aoe:Clos_1612	ncbi-geneid:5678085	3.4.24.57	53067
aoe:Clos_1625	ncbi-geneid:5678198	2.7.1.71	52540
aoe:Clos_1654	ncbi-geneid:5677159	2.4.1.129	56601|56519
aoe:Clos_1655	ncbi-geneid:5677160	2.7.1.48	52540
aoe:Clos_1656	ncbi-geneid:5677554	3.4.-.-	51412
aoe:Clos_1660	ncbi-geneid:5677558	3.1.-.-	56281
aoe:Clos_1663	ncbi-geneid:5677561	3.1.-.-	53098
aoe:Clos_1666	ncbi-geneid:5677913	6.1.1.7	55681|101353|55186|50447
aoe:Clos_1670	ncbi-geneid:5677917	2.8.1.7	53383
aoe:Clos_1678	ncbi-geneid:5678153	2.7.7.7	56672|100879
aoe:Clos_1681	ncbi-geneid:5678156	3.6.1.-	52540|50249
aoe:Clos_1682	ncbi-geneid:5678157	5.4.99.12	55120
aoe:Clos_1683	ncbi-geneid:5678158	3.1.26.11	56281
aoe:Clos_1699	ncbi-geneid:5678468	1.3.1.26	51735
aoe:Clos_1700	ncbi-geneid:5678469	2.1.2.1	53383
aoe:Clos_1709	ncbi-geneid:5678658	6.1.1.12	55681|55261|50249
aoe:Clos_1710	ncbi-geneid:5678659	6.1.1.21	55681|52954
aoe:Clos_1711	ncbi-geneid:5678660	1.3.99.22	102114
aoe:Clos_1713	ncbi-geneid:5678662	3.1.-.-	69500
aoe:Clos_1714	ncbi-geneid:5678663	2.7.6.5	109604|81301|81271|55021
aoe:Clos_1715	ncbi-geneid:5678664	2.4.2.7	53271
aoe:Clos_1716	ncbi-geneid:5677243	3.1.-.-	64182
aoe:Clos_1722	ncbi-geneid:5677249	2.4.2.29	51713
aoe:Clos_1723	ncbi-geneid:5677250	5.-.-.-	111337
aoe:Clos_1727	ncbi-geneid:5676328	3.1.22.4	53098
aoe:Clos_1731	ncbi-geneid:5676333	5.4.99.12	55120|55174
aoe:Clos_1733	ncbi-geneid:5676335	2.7.13.3	55874|47384|158472|103190
aoe:Clos_1736	ncbi-geneid:5677465	2.9.1.1	53383
aoe:Clos_1738	ncbi-geneid:5677467	2.7.9.3	56042|55326
aoe:Clos_1740	ncbi-geneid:5677469	3.4.16.4	56601|69189
aoe:Clos_1742	ncbi-geneid:5677471	4.3.1.17	143548|55021
aoe:Clos_1748	ncbi-geneid:5676018	3.5.4.4|2.7.7.18	52374
aoe:Clos_1754	ncbi-geneid:5677411	3.1.26.-	50249
aoe:Clos_1779	ncbi-geneid:5678709	6.3.1.5	52402
aoe:Clos_1788	ncbi-geneid:5678440	2.4.1.-|3.4	56601|53955
aoe:Clos_1795	ncbi-geneid:5678505	2.7.11.1	55874
aoe:Clos_1797	ncbi-geneid:5678507	3.2.2.20	48150
aoe:Clos_1814	ncbi-geneid:5676645	2.8.1.7	53383
aoe:Clos_1816	ncbi-geneid:5676647	3.5.1.1	53774
aoe:Clos_1817	ncbi-geneid:5676648	3.6.4.12	52540
aoe:Clos_1828	ncbi-geneid:5676012	2.3.1.19	53659
aoe:Clos_1844	ncbi-geneid:5675931	1.15.1.1	49329
aoe:Clos_1855	ncbi-geneid:5676004	2.1.1.37	53335
aoe:Clos_1897	ncbi-geneid:5678757	2.1.1.37	53335
aoe:Clos_1937	ncbi-geneid:5677599	1.11.1.10	53474
aoe:Clos_1947	ncbi-geneid:5676570	1.8.4.11	55068
aoe:Clos_1953	ncbi-geneid:5677069	1.2.7.-	52518|53323|52518|52922|54862
aoe:Clos_1954	ncbi-geneid:5677070	4.2.3.1	53686
aoe:Clos_1955	ncbi-geneid:5677071	2.7.1.39	54211|55060
aoe:Clos_1956	ncbi-geneid:5677072	5.4.99.5	55021
aoe:Clos_1959	ncbi-geneid:5677075	3.6.1.1	64182|75138|54631
aoe:Clos_1969	ncbi-geneid:5676383	3.4.-.-	110395
aoe:Clos_1971	ncbi-geneid:5677206	6.1.1.20	56037|55681|50249|54991|46955
aoe:Clos_1972	ncbi-geneid:5677207	6.1.1.20	55681|46589
aoe:Clos_1979	ncbi-geneid:5677214	3.4.24.-	52540|140990
aoe:Clos_1980	ncbi-geneid:5676897	6.1.1.3	55681|55186|52954|81271
aoe:Clos_1985	ncbi-geneid:5676902	2.7.7.49	56672
aoe:Clos_2008	ncbi-geneid:5677822	3.5.1.2	56601
aoe:Clos_2009	ncbi-geneid:5677823	2.7.1.48	55186|52540
aoe:Clos_2011	ncbi-geneid:5677825	3.4.21.89	51306
aoe:Clos_2015	ncbi-geneid:5678295	2.4.2.8	53271
aoe:Clos_2017	ncbi-geneid:5678297	6.3.2.13	53623|63418|53244
aoe:Clos_2021	ncbi-geneid:5678301	3.6.3.32	52540|54631
aoe:Clos_2023	ncbi-geneid:5678303	2.6.1.83	53383
aoe:Clos_2028	ncbi-geneid:5675902	6.3.2.12|6.3.2.17	53623|53244
aoe:Clos_2029	ncbi-geneid:5675903	2.1.1.37	53335
aoe:Clos_2038	ncbi-geneid:5676687	6.1.1.9	52374|47323|50677|46589
aoe:Clos_2044	ncbi-geneid:5676625	3.6.1.-	55811
aoe:Clos_2045	ncbi-geneid:5676626	3.6.1.-	55811
aoe:Clos_2048	ncbi-geneid:5676629	3.6.3.3|3.6.3.5	56784|81653|81665
aoe:Clos_2056	ncbi-geneid:5677327	1.8.4.11|1.8.4.12	51316
aoe:Clos_2063	ncbi-geneid:5677334	1.97.1.4	102114
aoe:Clos_2064	ncbi-geneid:5677507	1.17.4.2	51998
aoe:Clos_2068	ncbi-geneid:5677511	5.1.1.3	53681|53681
aoe:Clos_2072	ncbi-geneid:5677515	3.5.1.28	47090
aoe:Clos_2083	ncbi-geneid:5676735	2.7.3.-	55874
aoe:Clos_2090	ncbi-geneid:5678491	1.16.3.1	47240
aoe:Clos_2098	ncbi-geneid:5678669	6.3.1.2	55931
aoe:Clos_2106	ncbi-geneid:5677086	6.-.-.-	53623|56059|53244
aoe:Clos_2107	ncbi-geneid:5677087	3.4.15.6	52317
aoe:Clos_2120	ncbi-geneid:5676399	2.1.1.33	53335
aoe:Clos_2123	ncbi-geneid:5676402	6.1.1.2	52374
aoe:Clos_2124	ncbi-geneid:5676635	1.2.7.3	52518|53323|52922
aoe:Clos_2125	ncbi-geneid:5676636	1.2.7.3	52518
aoe:Clos_2127	ncbi-geneid:5676638	6.3.4.3	52540
aoe:Clos_2135	ncbi-geneid:5676985	3.6.3.-	52540
aoe:Clos_2140	ncbi-geneid:5676990	1.2.7.5	48310|56228
aoe:Clos_2143	ncbi-geneid:5676993	1.2.7.5	56228|48310
aoe:Clos_2147	ncbi-geneid:5675960	1.8.1.4	51905|55424
aoe:Clos_2155	ncbi-geneid:5676868	5.99.1.2	56712
aoe:Clos_2156	ncbi-geneid:5676869	3.2.-.-	101478|48452
aoe:Clos_2157	ncbi-geneid:5676870	6.3.2.12|6.3.2.17	53623|53244
aoe:Clos_2162	ncbi-geneid:5676875	3.6.3.3|3.6.3.5	56784|81653|81665|55008
aoe:Clos_2165	ncbi-geneid:5677292	2.7.13.3	55874|47384
aoe:Clos_2171	ncbi-geneid:5677298	3.4.21.53	54211|52540|88697
aoe:Clos_2172	ncbi-geneid:5677299	3.4.21.-	52540|54211
aoe:Clos_2174	ncbi-geneid:5677363	3.4.21.92	52096
aoe:Clos_2181	ncbi-geneid:5677370	2.7.2.2	53633
aoe:Clos_2186	ncbi-geneid:5675969	1.1.1.3	55347|51735
aoe:Clos_2188	ncbi-geneid:5675971	2.1.3.2	53671
aoe:Clos_2190	ncbi-geneid:5675973	2.4.2.10	53271
aoe:Clos_2191	ncbi-geneid:5675974	1.3.3.1	51395
aoe:Clos_2193	ncbi-geneid:5675976	4.1.1.23	51366
aoe:Clos_2194	ncbi-geneid:5677875	3.5.2.3	51556|51338
aoe:Clos_2197	ncbi-geneid:5677878	6.1.1.5	52374|47323|50677
aoe:Clos_2208	ncbi-geneid:5678688	3.1.3.73
aoe:Clos_2210	ncbi-geneid:5678690	2.7.7.62|2.7.1.156	52540
aoe:Clos_2211	ncbi-geneid:5678691	4.1.1.81	53383
aoe:Clos_2218	ncbi-geneid:5677870	3.5.1.28	53187
aoe:Clos_2223	ncbi-geneid:5677094	6.3.5.3	52317|55326|56042|55326|56042
aoe:Clos_2224	ncbi-geneid:5677095	3.5.99.6	100950
aoe:Clos_2246	ncbi-geneid:5676890	2.7.13.-	55874
aoe:Clos_2249	ncbi-geneid:5676893	1.2.1.2	53706|50692|54862|54292
aoe:Clos_2251	ncbi-geneid:5676895	1.6.99.5|1.6.5.3	142019|140490|52833|142984|54862
aoe:Clos_2252	ncbi-geneid:5676896	1.6.5.3	52833
aoe:Clos_2259	ncbi-geneid:5676370	3.4.21.102	52096|50156
aoe:Clos_2263	ncbi-geneid:5676877	6.3.3.2	100950
aoe:Clos_2266	ncbi-geneid:5676880	2.2.1.1	52518|52922
aoe:Clos_2267	ncbi-geneid:5676881	2.2.1.1	52518
aoe:Clos_2275	ncbi-geneid:5677756	5.1.1.1	51419|50621
aoe:Clos_2276	ncbi-geneid:5677757	2.7.8.7	56214
aoe:Clos_2291	ncbi-geneid:5676411	3.2.2.-	48150|55811|55811
aoe:Clos_2306	ncbi-geneid:5678102	1.1.1.6	56796
aoe:Clos_2307	ncbi-geneid:5678103	1.3.99.1	51905|56425
aoe:Clos_2310	ncbi-geneid:5678106	3.6.4.3|3.4.24.-	52540|140990
aoe:Clos_2318	ncbi-geneid:5678204	4.2.99.18|3.1.11.2	56219
aoe:Clos_2326	ncbi-geneid:5678353	6.6.1.1	52540|53300
aoe:Clos_2327	ncbi-geneid:5678354	6.6.1.1	52540
aoe:Clos_2337	ncbi-geneid:5677277	4.2.1.10	51569
aoe:Clos_2339	ncbi-geneid:5677279	4.1.2.5	53383
aoe:Clos_2341	ncbi-geneid:5677281	6.1.1.22	55681|50249
aoe:Clos_2348	ncbi-geneid:5676679	3.5.1.88	56420
aoe:Clos_2355	ncbi-geneid:5677318	4.4.1.5	54593
aoe:Clos_2359	ncbi-geneid:5677322	3.4.19.3	53182
aoe:Clos_2360	ncbi-geneid:5677323	2.8.3.9|2.8.3.5	100950
aoe:Clos_2361	ncbi-geneid:5677324	2.8.3.8	100950
aoe:Clos_2363	ncbi-geneid:5678227	1.7.2.2	48695
aoe:Clos_2367	ncbi-geneid:5678231	2.7.7.72|3.1.3.-|3.1.4	81891|81301
aoe:Clos_2373	ncbi-geneid:5676554	3.2.1.52	51445
aoe:Clos_2375	ncbi-geneid:5676556	2.4.2.3	53167
aoe:Clos_2382	ncbi-geneid:5676907	5.4.2.10	53738|53738|53738|55957
aoe:Clos_2387	ncbi-geneid:5676912	1.2.1.10	53720
aoe:Clos_2397	ncbi-geneid:5676257	1.97.1.4	54862|102114
aoe:Clos_2398	ncbi-geneid:5676258	2.3.1.54	51998
aoe:Clos_2408	ncbi-geneid:5677193	1.2.7.3	53323
aoe:Clos_2409	ncbi-geneid:5677194	1.2.7.3	52518
aoe:Clos_2410	ncbi-geneid:5677195	1.2.7.3	52518|52922
aoe:Clos_2411	ncbi-geneid:5677196	1.2.7.3	54862
aoe:Clos_2413	ncbi-geneid:5676947	2.7.2.7	53067|53067
aoe:Clos_2414	ncbi-geneid:5676948	2.3.1.19	53659
aoe:Clos_2419	ncbi-geneid:5676953	2.6.1.82	53383
aoe:Clos_2428	ncbi-geneid:5676582	3.6.3.34	52540
aoe:Clos_2432	ncbi-geneid:5676586	3.1.3.18	56784
aoe:Clos_2435	ncbi-geneid:5676589	1.7.-.-	56821
aoe:Clos_2439	ncbi-geneid:5677216	3.5.1.28	51445
aoe:Clos_2444	ncbi-geneid:5677221	2.3.1.9	53901|53901
aoe:Clos_2446	ncbi-geneid:5677223	2.7.7.47	81301
aoe:Clos_2450	ncbi-geneid:5676784	3.2.2.-|4.2.99.18	48150|55945
aoe:Clos_2455	ncbi-geneid:5676789	1.3.1.2	51395|54862
aoe:Clos_2457	ncbi-geneid:5676791	3.5.99.4|3.5.4.1	51556|51338
aoe:Clos_2459	ncbi-geneid:5675827	1.4.1.2	51735|53223
aoe:Clos_2467	ncbi-geneid:5675835	3.4.24.57	53067|53067
aoe:Clos_2468	ncbi-geneid:5676857	2.3.1.128	55729
aoe:Clos_2492	ncbi-geneid:5676435	2.6.1.42	56752
aoe:Clos_2493	ncbi-geneid:5676436	1.7.1.4	51905|51905
aoe:Clos_2506	ncbi-geneid:5675945	4.4.1.5	54593
aoe:Clos_2510	ncbi-geneid:5676233	2.5.1.57|2.5.1.56	51569|51269
aoe:Clos_2514	ncbi-geneid:5676237	2.6.1.50	53383
aoe:Clos_2526	ncbi-geneid:5677789	3.1.11.5	52540|47781
aoe:Clos_2531	ncbi-geneid:5678127	2.5.1.6	55973|55973|55973
aoe:Clos_2536	ncbi-geneid:5678132	4.2.1.-	54637
aoe:Clos_2538	ncbi-geneid:5677141	2.1.3.3	161098
aoe:Clos_2540	ncbi-geneid:5677143	3.6.3.31	52540|50331
aoe:Clos_2544	ncbi-geneid:5677147	1.1.1.262	53659
aoe:Clos_2555	ncbi-geneid:5678433	2.5.1.7	55205
aoe:Clos_2559	ncbi-geneid:5678447	3.6.3.14	51344|46604
aoe:Clos_2560	ncbi-geneid:5678448	3.6.3.14	52540|47917|50615
aoe:Clos_2561	ncbi-geneid:5678449	3.6.3.14	52943
aoe:Clos_2562	ncbi-geneid:5678450	3.6.3.14	52540|47917|50615
aoe:Clos_2563	ncbi-geneid:5678451	3.6.3.14	47928
aoe:Clos_2564	ncbi-geneid:5678452	3.6.3.14	81573
aoe:Clos_2565	ncbi-geneid:5678453	3.6.3.14	81333
aoe:Clos_2566	ncbi-geneid:5678454	3.6.3.14	81336
aoe:Clos_2569	ncbi-geneid:5676820	5.1.3.14	53756
aoe:Clos_2571	ncbi-geneid:5676822	3.5.4.12	53927
aoe:Clos_2572	ncbi-geneid:5676823	2.4.2.9	53271
aoe:Clos_2573	ncbi-geneid:5676824	5.3.1.26|5.3.1.6	89623
aoe:Clos_2574	ncbi-geneid:5676825	3.1.3.48	52788
aoe:Clos_2576	ncbi-geneid:5676827	2.4.1.129	56601|56519
aoe:Clos_2581	ncbi-geneid:5676657	2.1.1.-	53335
aoe:Clos_2587	ncbi-geneid:5676663	6.1.1.4	52374|50677|47323
aoe:Clos_2589	ncbi-geneid:5677263	2.7.1.21	52540|57716
aoe:Clos_2595	ncbi-geneid:5677269	3.1.3.11	56655
aoe:Clos_2596	ncbi-geneid:5677270	2.2.1.2	51569
aoe:Clos_2629	ncbi-geneid:5678770	3.1.3.16	81606
aoe:Clos_2630	ncbi-geneid:5678771	3.6.1.11|3.6.1.40	53067|53067
aoe:Clos_2641	ncbi-geneid:5677433	5.2.1.8	54534|109998
aoe:Clos_2642	ncbi-geneid:5677434	3.6.4.-	52540|52540|52540|143517|141259|52540
aoe:Clos_2644	ncbi-geneid:5677436	3.1.1.29	53178
aoe:Clos_2645	ncbi-geneid:5677437	2.7.6.1	53271
aoe:Clos_2646	ncbi-geneid:5677438	2.7.7.23|2.3.1.157	53448|51161
aoe:Clos_2649	ncbi-geneid:5676611	6.3.2.8	53623|53244|51984
aoe:Clos_2653	ncbi-geneid:5676615	3.6.3.-	52540
aoe:Clos_2657	ncbi-geneid:5676619	2.1.1.182	53335
aoe:Clos_2658	ncbi-geneid:5678069	3.1.26.8	110455
aoe:Clos_2661	ncbi-geneid:5678072	3.1.21.-	51556
aoe:Clos_2662	ncbi-geneid:5678073	6.1.1.10	52374|47323|50249
aoe:Clos_2666	ncbi-geneid:5678077	2.4.2.11	51690|54675
aoe:Clos_2680	ncbi-geneid:5678544	2.5.1.31	64005
aoe:Clos_2684	ncbi-geneid:5678548	3.6.3.-	52540
aoe:Clos_2687	ncbi-geneid:5678551	1.97.1.4	102114
aoe:Clos_2688	ncbi-geneid:5678741	2.3.1.54	51998
aoe:Clos_2690	ncbi-geneid:5678743	1.3.99.1	51905|56425
aoe:Clos_2693	ncbi-geneid:5678746	2.5.1.3	51391
aoe:Clos_2694	ncbi-geneid:5678747	2.7.1.50	53613
aoe:Clos_2695	ncbi-geneid:5678748	2.7.1.49|2.7.4.7	53613
aoe:Clos_2696	ncbi-geneid:5678749	1.1.1.100	51735
aoe:Clos_2697	ncbi-geneid:5678475	6.3.2.6	56104
aoe:Clos_2710	ncbi-geneid:5676841	1.3.99.1	51905|56425
aoe:Clos_2730	ncbi-geneid:5678219	2.3.1.128	55729
aoe:Clos_2733	ncbi-geneid:5678222	3.7.1.3	53383
aoe:Clos_2734	ncbi-geneid:5678223	3.11.1.2	82057|57783
aoe:Clos_2737	ncbi-geneid:5678005	4.4.1.5	54593
aoe:Clos_2740	ncbi-geneid:5678008	6.1.1.19	52374|47323|55190
aoe:Clos_2743	ncbi-geneid:5678011	3.4.11.18	55920|103642
aoe:Clos_2774	ncbi-geneid:5676200	4.2.99.20	53474
aoe:Clos_2777	ncbi-geneid:5678170	1.3.1.74	50494|50156
aoe:Clos_2779	ncbi-geneid:5678172	2.5.1.7	55205
aoe:Clos_2783	ncbi-geneid:5678176	2.7.13.3	55874|47384|55785|158472
aoe:Clos_2797	ncbi-geneid:5677951	3.6.4.12	52540|48024
aoe:Clos_2810	ncbi-geneid:5678025	3.6.3.34	52540
aoe:Clos_2836	ncbi-geneid:5677681	2.6.1.16	53697|56235
aoe:Clos_2840	ncbi-geneid:5676244	3.6.1.-	55811
aoe:Clos_2851	ncbi-geneid:5678628	2.1.1.48|2.1.1.182	53335
aoe:Clos_2856	ncbi-geneid:5678633	2.7.7.7	52540|48019
aoe:Clos_2860	ncbi-geneid:5678116	6.3.2.4	56059|52440
aoe:Clos_2870	ncbi-geneid:5678091	2.1.1.170	53335
aoe:Clos_2876	ncbi-geneid:5678097	3.1.26.5	54211
