# Supplementary material for: Tracing the Repertoire of Promiscuous Enzymes along the Metabolic Pathways in Archaeal Organisms
Source: Life (Basel). 2017 Jul 13;7(3):30. doi: 10.3390/life7030030 (PMC5617955; doi:10.3390/life7030030)
Supplement: Supplementary file 1 [file life-07-00030-s001.zip › Table_S2/apa.txt]

KEGGID	NCBIGI	ECs	SFamilyID
apa:APP7_0002	ncbi-geneid:6397637	2.7.7.7	55979|55979|55979
apa:APP7_0004	ncbi-geneid:6397633	1.15.1.1	49329
apa:APP7_0005	ncbi-geneid:6397632	1.2.1.11	55347|51735
apa:APP7_0007	ncbi-geneid:6397623	2.4.1.182	53756
apa:APP7_0008	ncbi-geneid:6397620	3.4.21.-	52096
apa:APP7_0010	ncbi-geneid:6397616	2.1.1.-	53335|81799
apa:APP7_0012	ncbi-geneid:6397612	2.4.1.129	56601|56519
apa:APP7_0013	ncbi-geneid:6397611	6.3.2.13	53623|53244|63418
apa:APP7_0014	ncbi-geneid:6397607	6.3.2.10	53623|53244|63418
apa:APP7_0016	ncbi-geneid:6397605	6.3.2.9	53623|53244|51984
apa:APP7_0018	ncbi-geneid:6397600	2.4.1.227	53756
apa:APP7_0019	ncbi-geneid:6397597	6.3.2.8	53623|53244|51984
apa:APP7_0020	ncbi-geneid:6397348	6.3.2.4	56059|52440
apa:APP7_0024	ncbi-geneid:6397590	3.5.1.-	54211|54211
apa:APP7_0033	ncbi-geneid:6397573	3.1.1.29	53178
apa:APP7_0039	ncbi-geneid:6397562	6.1.1.19	52374|47323|55190
apa:APP7_0042	ncbi-geneid:6397556	2.1.1.-	75217|55315
apa:APP7_0043	ncbi-geneid:6397555	2.7.8.8	56024|56024
apa:APP7_0044	ncbi-geneid:6397553	6.1.1.5	52374|47323|50677
apa:APP7_0045	ncbi-geneid:6397552	2.7.1.26|2.7.7.2	82114|52374
apa:APP7_0046	ncbi-geneid:6397549	2.7.7.1	52540|52374|47413
apa:APP7_0055	ncbi-geneid:6397713	2.7.7.56	54211|55666
apa:APP7_0060	ncbi-geneid:6397515	2.1.1.173	53335|53335
apa:APP7_0061	ncbi-geneid:6397514	2.1.1.-	75217
apa:APP7_0062	ncbi-geneid:6397513	2.2.1.2	51569
apa:APP7_0072	ncbi-geneid:6397470	2.6.1.42	56752
apa:APP7_0079	ncbi-geneid:6397454	2.8.1.1	52821
apa:APP7_0082	ncbi-geneid:6397447	2.7.1.-	101473
apa:APP7_0083	ncbi-geneid:6397134	2.7.1.-	82549
apa:APP7_0084	ncbi-geneid:6397462	1.8.1.9	51905
apa:APP7_0085	ncbi-geneid:6397293	2.7.7.38	53448
apa:APP7_0086	ncbi-geneid:6397443	3.6.1.22	55811|55811
apa:APP7_0087	ncbi-geneid:6397442	5.4.99.12	55120
apa:APP7_0090	ncbi-geneid:6397438	3.4.13.9	55920
apa:APP7_0091	ncbi-geneid:6397437	2.8.1.-	64307
apa:APP7_0096	ncbi-geneid:6397431	4.2.1.9	143975|52016
apa:APP7_0098	ncbi-geneid:6397426	2.2.1.6	52518|52518|52467
apa:APP7_0099	ncbi-geneid:6397425	1.7.2.2	48695
apa:APP7_0106	ncbi-geneid:6397403	1.5.99.8|1.5.1.12	53720|51730|81935
apa:APP7_0109	ncbi-geneid:6397396	6.3.3.2	100950
apa:APP7_0112	ncbi-geneid:6397393	4.1.1.37	51726
apa:APP7_0115	ncbi-geneid:6397390	2.1.1.45	55831
apa:APP7_0118	ncbi-geneid:6397236	2.8.1.6	102114
apa:APP7_0121	ncbi-geneid:6397378	3.4.21.102	52096|50156
apa:APP7_0131	ncbi-geneid:6397422	3.1.26.4	53098
apa:APP7_0132	ncbi-geneid:6397915	3.6.1.-	52540
apa:APP7_0137	ncbi-geneid:6397596	3.5.1.1	53774
apa:APP7_0138	ncbi-geneid:6397360	6.3.4.2	52540|52317
apa:APP7_0140	ncbi-geneid:6397336	4.2.1.33|4.2.1.35	52016
apa:APP7_0141	ncbi-geneid:6397335	4.2.1.33|4.2.1.35	53732
apa:APP7_0144	ncbi-geneid:6397329	2.7.1.31	110738
apa:APP7_0145	ncbi-geneid:6397327	3.6.1.7	54975
apa:APP7_0148	ncbi-geneid:6397317	1.-.-.-	51395
apa:APP7_0149	ncbi-geneid:6397315	1.17.4.1	47240
apa:APP7_0150	ncbi-geneid:6397313	1.17.4.1	51998
apa:APP7_0157	ncbi-geneid:6397302	1.6.5.-	63380|52343|54292
apa:APP7_0160	ncbi-geneid:6397295	2.1.1.61|2.8.1.-	52402
apa:APP7_0162	ncbi-geneid:6397291	1.5.1.2	51735|48179
apa:APP7_0178	ncbi-geneid:6397261	2.7.7.19	81891|81301
apa:APP7_0179	ncbi-geneid:6397260	2.7.6.3	55083
apa:APP7_0183	ncbi-geneid:6397254	4.4.1.5	54593
apa:APP7_0184	ncbi-geneid:6397253	3.1.13.-
apa:APP7_0186	ncbi-geneid:6397249	5.4.99.5|1.3.1.12	51735|48179|48600
apa:APP7_0187	ncbi-geneid:6397248	2.5.1.54	51569
apa:APP7_0188	ncbi-geneid:6397247	2.4.-.-	53756
apa:APP7_0189	ncbi-geneid:6397244	2.7.1.40	51621|52935|50800
apa:APP7_0190	ncbi-geneid:6397243	3.1.3.-
apa:APP7_0191	ncbi-geneid:6397042	1.-.-.-	51395
apa:APP7_0194	ncbi-geneid:6397241	2.1.1.72	53335
apa:APP7_0195	ncbi-geneid:6397240	4.2.3.4	56796
apa:APP7_0196	ncbi-geneid:6397239	2.7.1.71	52540
apa:APP7_0198	ncbi-geneid:6397387	2.4.1.-|3.4	56601|53955
apa:APP7_0205	ncbi-geneid:6397263	2.7.4.16	56042|55326
apa:APP7_0206	ncbi-geneid:6397910	3.1.3.27	101307
apa:APP7_0208	ncbi-geneid:6397219	2.1.1.-	75217|55315
apa:APP7_0209	ncbi-geneid:6397218	3.1.3.25	56655
apa:APP7_0210	ncbi-geneid:6397217	2.2.1.7	52518|52518|52922
apa:APP7_0213	ncbi-geneid:6397212	2.1.2.1	53383
apa:APP7_0214	ncbi-geneid:6397223	2.7.1.23	111331
apa:APP7_0221	ncbi-geneid:6397193	6.1.1.3	55681|55186|52954|81271
apa:APP7_0231	ncbi-geneid:6397177	5.4.99.12	55120
apa:APP7_0232	ncbi-geneid:6397175	5.4.2.1
apa:APP7_0233	ncbi-geneid:6397174	3.1.-.-	53098
apa:APP7_0235	ncbi-geneid:6397171	2.1.1.-	75217|88697
apa:APP7_0242	ncbi-geneid:6397152	3.6.1.-	55811
apa:APP7_0243	ncbi-geneid:6397150	1.2.1	55347|51735
apa:APP7_0244	ncbi-geneid:6397148	2.7.2	53633
apa:APP7_0245	ncbi-geneid:6397147	2.6.1.11|2.6.1.17	53383
apa:APP7_0250	ncbi-geneid:6397159	2.5.1.47	53686
apa:APP7_0251	ncbi-geneid:6397137	2.7.1.39	54211|55060
apa:APP7_0252	ncbi-geneid:6397136	1.1.1.32|2.7.2.4	53633|55347|51735|55021|55021
apa:APP7_0253	ncbi-geneid:6397135	1.15.1.1	54719|46609
apa:APP7_0254	ncbi-geneid:6397444	5.1.1.1	51419|50621
apa:APP7_0255	ncbi-geneid:6397131	3.1.11.5	52540|52540
apa:APP7_0256	ncbi-geneid:6397132	3.4.13.3	53187|55031
apa:APP7_0257	ncbi-geneid:6397116	2.4.2.22	53271
apa:APP7_0258	ncbi-geneid:6397113	2.7.4.8	52540
apa:APP7_0262	ncbi-geneid:6397105	3.6.3.29	52540|50331
apa:APP7_0267	ncbi-geneid:6397095	2.7.7.7	52540|48019
apa:APP7_0268	ncbi-geneid:6397078	2.4.2.7	53271
apa:APP7_0271	ncbi-geneid:6397091	4.2.3.1	53686
apa:APP7_0275	ncbi-geneid:6397086	1.8.99.3|2.8.1.-	69721
apa:APP7_0280	ncbi-geneid:6397093	3.1.21.-	51556
apa:APP7_0281	ncbi-geneid:6397076	3.6.1.-|3.6.4.12	52540
apa:APP7_0282	ncbi-geneid:6397075	3.6.3.31	52540|50331
apa:APP7_0288	ncbi-geneid:6397067	2.1.1.64	53335
apa:APP7_0289	ncbi-geneid:6396911	5.99.1.3	56719|101904
apa:APP7_0290	ncbi-geneid:6397235	2.1.1.72	53335
apa:APP7_0295	ncbi-geneid:6397058	3.1.21.3	116734|116734
apa:APP7_0297	ncbi-geneid:6397056	3.1.21.3	52540
apa:APP7_0303	ncbi-geneid:6397048	3.1.2.-	54637
apa:APP7_0312	ncbi-geneid:6397034	1.-.-.-	51395
apa:APP7_0317	ncbi-geneid:6397046	2.1.1.-	53335|50249
apa:APP7_0318	ncbi-geneid:6397004	3.1.5.1	109604
apa:APP7_0319	ncbi-geneid:6397002	3.6.1.-|3.6.4.-	52540|52540
apa:APP7_0320	ncbi-geneid:6397001	5.4.99.12	55120
apa:APP7_0323	ncbi-geneid:6396995	2.4.2.10	53271
apa:APP7_0325	ncbi-geneid:6396992	4.4.1.8	53383
apa:APP7_0332	ncbi-geneid:6396978	2.7.9.3	56042|55326
apa:APP7_0333	ncbi-geneid:6396975	3.6.1.-	55811
apa:APP7_0334	ncbi-geneid:6396970	1.14.13.-	51905
apa:APP7_0340	ncbi-geneid:6396937	2.7.1.69	55804
apa:APP7_0341	ncbi-geneid:6397008	3.6.3.-	52540
apa:APP7_0344	ncbi-geneid:6396948	4.1.1.31	51621
apa:APP7_0348	ncbi-geneid:6396943	2.7.1.69	52794|52794
apa:APP7_0349	ncbi-geneid:6396942	2.7.1.56	53613
apa:APP7_0350	ncbi-geneid:6396941	2.7.1.69	55804|55594|55594|55804
apa:APP7_0351	ncbi-geneid:6396940	2.4.1.18	51445|51011|81296|81296
apa:APP7_0352	ncbi-geneid:6396939	3.2.1.-	51445|81296|51011
apa:APP7_0353	ncbi-geneid:6396938	2.7.7.27	53448|51161
apa:APP7_0354	ncbi-geneid:6396952	2.4.1.21	53756
apa:APP7_0355	ncbi-geneid:6396932	2.4.1.1	53756
apa:APP7_0356	ncbi-geneid:6396931	2.7.4.6	54919
apa:APP7_0357	ncbi-geneid:6396928	6.1.1.10	52374|47323|50249|57770
apa:APP7_0358	ncbi-geneid:6396927	4.2.1.113	51604|54826
apa:APP7_0360	ncbi-geneid:6396685	5.4.99.12	55120|55174
apa:APP7_0363	ncbi-geneid:6396922	3.6.1.-|3.6.4.12	52540|57783
apa:APP7_0370	ncbi-geneid:6396904	2.1.1.72	53335
apa:APP7_0380	ncbi-geneid:6396883	3.1.21.2	51658
apa:APP7_0384	ncbi-geneid:6396878	3.2.2.-	52141
apa:APP7_0387	ncbi-geneid:6396868	3.6.1.-|3.6.4.13	52540
apa:APP7_0392	ncbi-geneid:6396890	3.1.11.5	52540|52980
apa:APP7_0393	ncbi-geneid:6396856	2.3.1.-	56317
apa:APP7_0399	ncbi-geneid:6396849	2.7.1.30	53067|53067
apa:APP7_0400	ncbi-geneid:6396848	3.4.21.53	54211|52540|88697
apa:APP7_0402	ncbi-geneid:6396845	3.1.4.46	51695
apa:APP7_0403	ncbi-geneid:6396843	1.1.5.3	51905|54373
apa:APP7_0404	ncbi-geneid:6396838	1.1.5.3	51905
apa:APP7_0405	ncbi-geneid:6396836	1.1.5.3	46548
apa:APP7_0406	ncbi-geneid:6396835	3.5.4.26|1.1.1.193	53597|53927
apa:APP7_0407	ncbi-geneid:6396831	2.5.1.9	63380|63380
apa:APP7_0408	ncbi-geneid:6396830	3.5.4.25|4.1.99.12	55821|142695
apa:APP7_0409	ncbi-geneid:6396829	2.5.1.78	52121
apa:APP7_0411	ncbi-geneid:6396827	5.3.1.13	53697|54631
apa:APP7_0412	ncbi-geneid:6396826	3.4.11.23	53187
apa:APP7_0417	ncbi-geneid:6396821	2.3.3.13	51569|110921
apa:APP7_0421	ncbi-geneid:6396815	6.2.1.3	56801
apa:APP7_0422	ncbi-geneid:6396814	2.4.2.9	53271
apa:APP7_0423	ncbi-geneid:6396812	2.1.1.182	53335
apa:APP7_0424	ncbi-geneid:6396811	5.2.1.8	109998|54534
apa:APP7_0425	ncbi-geneid:6396809	2.4.2.9	53271
apa:APP7_0426	ncbi-geneid:6396808	2.7.1.-|2.7.7	53613|52374
apa:APP7_0428	ncbi-geneid:6396804	1.2.1.70	69742|51735|69075
apa:APP7_0429	ncbi-geneid:6396855	2.7.6.5	81301|109604|81271|55021
apa:APP7_0430	ncbi-geneid:6396824	1.1.1.267	55347|51735|69055
apa:APP7_0431	ncbi-geneid:6396794	2.3.1.129	51161
apa:APP7_0432	ncbi-geneid:6396793	4.2.1.-	54637
apa:APP7_0433	ncbi-geneid:6396446	2.3.1.-	51161
apa:APP7_0436	ncbi-geneid:6396786	3.4.24.-	50156|50156
apa:APP7_0438	ncbi-geneid:6396779	2.5.1.31	64005
apa:APP7_0439	ncbi-geneid:6396778	3.1.2.6	56281
apa:APP7_0440	ncbi-geneid:6396777	2.7.1.59	53067
apa:APP7_0441	ncbi-geneid:6396770	3.1.3.27	48317
apa:APP7_0443	ncbi-geneid:6396767	2.4.1.-	53448
apa:APP7_0444	ncbi-geneid:6396764	3.4.16.4|3.4.21.-	56601
apa:APP7_0446	ncbi-geneid:6396761	6.3.4.5	69864|52402
apa:APP7_0447	ncbi-geneid:6396760	3.1.26.4
apa:APP7_0449	ncbi-geneid:6396752	2.4.2.14	56235|53271
apa:APP7_0451	ncbi-geneid:6396719	1.4.1.4	53223|51735
apa:APP7_0473	ncbi-geneid:6396709	3.4.21.88	51306|47413
apa:APP7_0480	ncbi-geneid:6396696	2.1.1.72	53335
apa:APP7_0507	ncbi-geneid:6396638	1.1.1.85	53659
apa:APP7_0508	ncbi-geneid:6396637	1.8.4.12	51316
apa:APP7_0509	ncbi-geneid:6396636	1.2.1.12	55347|51735
apa:APP7_0516	ncbi-geneid:6396624	2.3.1.31	53474
apa:APP7_0528	ncbi-geneid:6396597	6.2.1.5	52210|51735
apa:APP7_0529	ncbi-geneid:6396589	6.2.1.5	56059|52210
apa:APP7_0531	ncbi-geneid:6396586	2.3.1.61	52777|51230|47005
apa:APP7_0532	ncbi-geneid:6396583	1.2.4.2	52518|52518
apa:APP7_0533	ncbi-geneid:6396580	3.6.3.-	52540
apa:APP7_0535	ncbi-geneid:6396578	5.3.4.1	52833|54423
apa:APP7_0536	ncbi-geneid:6396574	3.1.-.-	64182
apa:APP7_0539	ncbi-geneid:6396683	2.7.3.-|2.7.13.3	55874|158472
apa:APP7_0540	ncbi-geneid:6396617	2.3.1.183	55729
apa:APP7_0541	ncbi-geneid:6396562	3.6.1.15	52972
apa:APP7_0543	ncbi-geneid:6396558	6.3.4.3	52540
apa:APP7_0545	ncbi-geneid:6396556	1.-.-.-	51735
apa:APP7_0546	ncbi-geneid:6396718	4.2.1.20	53686
apa:APP7_0547	ncbi-geneid:6396552	4.2.1.20	51366
apa:APP7_0550	ncbi-geneid:6396547	2.7.7.7	56672|88723|53098|47807
apa:APP7_0554	ncbi-geneid:6396538	2.4.1.-	53955
apa:APP7_0561	ncbi-geneid:6396526	1.-.-.-	55469
apa:APP7_0564	ncbi-geneid:6396523	1.1.1.40	51735|53223
apa:APP7_0569	ncbi-geneid:6396515	3.6.3.27	52540
apa:APP7_0572	ncbi-geneid:6396439	2.7.7.-	69572
apa:APP7_0577	ncbi-geneid:6396498	3.5.99.2	48613
apa:APP7_0581	ncbi-geneid:6396489	2.7.1.49|2.7.4.7	53613
apa:APP7_0582	ncbi-geneid:6396486	2.5.1.3	51391
apa:APP7_0584	ncbi-geneid:6396484	3.4.21.89	51306
apa:APP7_0585	ncbi-geneid:6396478	3.1.26.3	69065|54768
apa:APP7_0601	ncbi-geneid:6396452	3.6.1.-|3.6.4.13	52540
apa:APP7_0613	ncbi-geneid:6397759	2.7.4.22	53633
apa:APP7_0616	ncbi-geneid:6396465	4.-.-.-	51366
apa:APP7_0617	ncbi-geneid:6396424	2.6.-.-	52317
apa:APP7_0618	ncbi-geneid:6396423	3.5.4.-	53927
apa:APP7_0619	ncbi-geneid:6396422	3.6.4.13	52540
apa:APP7_0621	ncbi-geneid:6396417	2.7.7.8	54211|54211|55666|55666|50249|46915|54791
apa:APP7_0622	ncbi-geneid:6396415	5.99.1.-	56719|101904
apa:APP7_0633	ncbi-geneid:6396425	2.7.7.23|2.3.1.157	53448|51161
apa:APP7_0636	ncbi-geneid:6396395	5.4.2.8	53738|53738|53738|55957
apa:APP7_0637	ncbi-geneid:6396394	6.3.5.2	52317|52402|54810
apa:APP7_0639	ncbi-geneid:6396389	1.1.1.205	51412|54631
apa:APP7_0640	ncbi-geneid:6396385	2.1.1.-	53335
apa:APP7_0641	ncbi-geneid:6396383	3.4.24.-	52540|140990
apa:APP7_0644	ncbi-geneid:6396378	2.7.7.59	81301|109604|55021|55021|81593
apa:APP7_0654	ncbi-geneid:6396400	6.1.1.20	55681|46589
apa:APP7_0655	ncbi-geneid:6396359	6.1.1.20	56037|55681|50249|54991|46955
apa:APP7_0660	ncbi-geneid:6396350	6.3.3.3	52540
apa:APP7_0662	ncbi-geneid:6396346	3.1.26.3|3.1.13.5	53098|47819|47819
apa:APP7_0666	ncbi-geneid:6396567	2.5.1.54	51569
apa:APP7_0667	ncbi-geneid:6396334	3.4.-.-	53067|53067
apa:APP7_0668	ncbi-geneid:6396328	2.7.1.21	52540|57716
apa:APP7_0670	ncbi-geneid:6396360	3.1.3.11	56655
apa:APP7_0672	ncbi-geneid:6396320	3.6.3.-	52540
apa:APP7_0673	ncbi-geneid:6396316	2.7.13.3	55874|47384
apa:APP7_0675	ncbi-geneid:6396312	3.6.1.19	101386|101386
apa:APP7_0676	ncbi-geneid:6396310	6.4.1.2	52096
apa:APP7_0677	ncbi-geneid:6396309	6.3.2.17|6.3.2.12	53623|53244
apa:APP7_0682	ncbi-geneid:6396301	5.4.99.12	55120|88697
apa:APP7_0685	ncbi-geneid:6396296	2.3.1.8	53659|52540|75138
apa:APP7_0686	ncbi-geneid:6396295	2.7.2.1	53067|53067
apa:APP7_0687	ncbi-geneid:6396293	3.1.4.16	56300|55816
apa:APP7_0691	ncbi-geneid:6396282	2.7.7.9	53448
apa:APP7_0692	ncbi-geneid:6396280	5.4.2.8	53738|53738|53738|55957
apa:APP7_0694	ncbi-geneid:6396276	6.1.1.7	55681|101353|55186|50447
apa:APP7_0699	ncbi-geneid:6396268	4.1.1.21|5.4.99.18	52255
apa:APP7_0700	ncbi-geneid:6396267	3.5.1.1	53774
apa:APP7_0701	ncbi-geneid:6396265	4.1.1.21|6.3.4.18	56059|51246|52440
apa:APP7_0702	ncbi-geneid:6396264	2.6.1.1	53383
apa:APP7_0703	ncbi-geneid:6396263	3.4.11.9	55920|53092
apa:APP7_0713	ncbi-geneid:6396243	3.1.11.1	53098
apa:APP7_0715	ncbi-geneid:6396239	6.1.1.22	55681|50249
apa:APP7_0719	ncbi-geneid:6396459	6.1.1.18	52374|50715
apa:APP7_0721	ncbi-geneid:6396229	3.2.1.-	48435|53955
apa:APP7_0722	ncbi-geneid:6396228	2.4.2.8	53271
apa:APP7_0723	ncbi-geneid:6396226	2.5.1.48	53383
apa:APP7_0724	ncbi-geneid:6396225	1.3.1.26	51735|55347
apa:APP7_0727	ncbi-geneid:6396376	2.1.1.-	53335
apa:APP7_0729	ncbi-geneid:6396212	1.1.1.28	55103|56176
apa:APP7_0730	ncbi-geneid:6396210	1.7.2.3	53706|50692
apa:APP7_0735	ncbi-geneid:6396204	2.-.-.-	54690
apa:APP7_0737	ncbi-geneid:6396202	2.3.1.-	52540|55729
apa:APP7_0738	ncbi-geneid:6396201	5.99.1.2	56712|57783|57783|57783
apa:APP7_0740	ncbi-geneid:6396198	2.3.1.1	53633|55729
apa:APP7_0741	ncbi-geneid:6396148	2.5.1.19	55205
apa:APP7_0742	ncbi-geneid:6396214	2.6.1.9	53383
apa:APP7_0743	ncbi-geneid:6397853	4.4.1.8|2.5.1.49	53383
apa:APP7_0744	ncbi-geneid:6396194	2.6.1.52	53383
apa:APP7_0747	ncbi-geneid:6396189	2.1.1.72	53335
apa:APP7_0750	ncbi-geneid:6396184	3.6.1.11|3.6.1.40	109604|53067|53067
apa:APP7_0752	ncbi-geneid:6396440	2.7.2.4	53633|55021|55021
apa:APP7_0755	ncbi-geneid:6396178	3.6.1.-|3.6.4.12	52540|48024
apa:APP7_0759	ncbi-geneid:6396163	3.6.3.34	52540
apa:APP7_0765	ncbi-geneid:6396152	2.4.2.29	51713
apa:APP7_0769	ncbi-geneid:6396138	4.2.1.1	53056
apa:APP7_0770	ncbi-geneid:6396133	2.2.1.6	52518|52518|52467
apa:APP7_0771	ncbi-geneid:6396131	2.2.1.6	55021|55021
apa:APP7_0775	ncbi-geneid:6396118	4.1.1.-	52507
apa:APP7_0779	ncbi-geneid:6396146	4.1.1.23	51366
apa:APP7_0784	ncbi-geneid:6396103	2.7.4.14	52540
apa:APP7_0785	ncbi-geneid:6396432	3.4.21.-	50156
apa:APP7_0788	ncbi-geneid:6396666	5.99.1.2	56712
apa:APP7_0789	ncbi-geneid:6396100	3.1.3.1	53649
apa:APP7_0790	ncbi-geneid:6396724	3.4.24.-	55166
apa:APP7_0791	ncbi-geneid:6396093	4.2.3.5	103263
apa:APP7_0794	ncbi-geneid:6396087	6.2.1.26	56801
apa:APP7_0796	ncbi-geneid:6396084	3.1.-.-	53474
apa:APP7_0798	ncbi-geneid:6396080	1.3.1.9	51735
apa:APP7_0801	ncbi-geneid:6396076	3.1.13.1	50249|50249|50249|50249
apa:APP7_0804	ncbi-geneid:6396070	3.6.1.41	56300
apa:APP7_0806	ncbi-geneid:6396067	2.7.7.-	46785|52540
apa:APP7_0826	ncbi-geneid:6396041	5.-.-.-	111337
apa:APP7_0830	ncbi-geneid:6396034	3.1.3.53|3.6.1.45	56300|55816
apa:APP7_0832	ncbi-geneid:6396025	1.8.1.4	51905|55424
apa:APP7_0833	ncbi-geneid:6396023	2.3.1.12	52777|51230|51230|51230|47005
apa:APP7_0834	ncbi-geneid:6396061	1.2.4.1	52518|52518|52922
apa:APP7_0835	ncbi-geneid:6396020	1.3.3.1	51395
apa:APP7_0836	ncbi-geneid:6396017	2.7.6.1	53271
apa:APP7_0837	ncbi-geneid:6396016	2.7.1.148	54211|55060
apa:APP7_0839	ncbi-geneid:6396002	3.6.3.-	52540|90123
apa:APP7_0842	ncbi-geneid:6395996	3.6.1.-|3.6.4.12	52540|52540
apa:APP7_0847	ncbi-geneid:6395988	3.6.1.-	52540
apa:APP7_0850	ncbi-geneid:6395978	1.3.1.-
apa:APP7_0858	ncbi-geneid:6395962	5.-.-.-	53697
apa:APP7_0859	ncbi-geneid:6395960	4.1.1.49	53795|68923
apa:APP7_0861	ncbi-geneid:6395956	2.7.7.60	53448
apa:APP7_0862	ncbi-geneid:6395954	4.6.1.12	69765
apa:APP7_0865	ncbi-geneid:6395946	3.1.11.6	116842
apa:APP7_0866	ncbi-geneid:6395943	2.5.1.10	48576
apa:APP7_0868	ncbi-geneid:6395941	6.1.1.6	55681|50249
apa:APP7_0869	ncbi-geneid:6395939	3.1.4.-|3.1.26.-	50249
apa:APP7_0873	ncbi-geneid:6395933	3.2.1.-	50685
apa:APP7_0875	ncbi-geneid:6395928	3.5.2.17	49472
apa:APP7_0878	ncbi-geneid:6395934	5.99.1.3	56719|55874|54211
apa:APP7_0881	ncbi-geneid:6395919	4.3.2.2	48557
apa:APP7_0889	ncbi-geneid:6395902	5.4.2.1
apa:APP7_0891	ncbi-geneid:6395896	2.7.1.48	52540
apa:APP7_0892	ncbi-geneid:6395895	3.5.4.13	51283
apa:APP7_0898	ncbi-geneid:6395887	1.6.1.2	52467
apa:APP7_0899	ncbi-geneid:6395886	1.6.1.2	52283|51735
apa:APP7_0900	ncbi-geneid:6395885	2.1.1.-	75217
apa:APP7_0901	ncbi-geneid:6395884	1.7.1.13	55620
apa:APP7_0902	ncbi-geneid:6395880	3.1.1.-|3.1.3.-	56784
apa:APP7_0903	ncbi-geneid:6395878	1.11.1.15	52833
apa:APP7_0904	ncbi-geneid:6395877	1.3.99.22	102114
apa:APP7_0911	ncbi-geneid:6395863	2.1.1.14	51726
apa:APP7_0912	ncbi-geneid:6395859	1.5.1.20	51730
apa:APP7_0915	ncbi-geneid:6395869	4.3.1.17	143548
apa:APP7_0918	ncbi-geneid:6395851	4.1.1.48|5.3.1.24	51366|51366
apa:APP7_0921	ncbi-geneid:6396096	5.4.99.12	55120
apa:APP7_0927	ncbi-geneid:6395882	6.1.1.11	55681|46589
apa:APP7_0930	ncbi-geneid:6396616	3.4.13.21	52317
apa:APP7_0931	ncbi-geneid:6396537	6.1.1.4	52374|50677|47323
apa:APP7_0933	ncbi-geneid:6396027	2.7.7.7	52540|48019
apa:APP7_0935	ncbi-geneid:6397280	2.7.1.24	52540
apa:APP7_0942	ncbi-geneid:6397995	1.5.1.3	53597
apa:APP7_0943	ncbi-geneid:6397993	2.7.2.11	53633|88697
apa:APP7_0945	ncbi-geneid:6397997	4.2.99.18	48150
apa:APP7_0946	ncbi-geneid:6397994	2.3.1.16	53901
apa:APP7_0947	ncbi-geneid:6397998	1.1.1.35|4.2.1.17|5.1.2.3	52096|51735|48179|48179
apa:APP7_0951	ncbi-geneid:6398028	1.2.1.2	53706
apa:APP7_0952	ncbi-geneid:6397996	1.2.1.2	53706|50692
apa:APP7_0953	ncbi-geneid:6397827	1.2.1.2	54862
apa:APP7_0954	ncbi-geneid:6396026	1.2.1.2	81342
apa:APP7_0956	ncbi-geneid:6397377	1.5.1.5|3.5.4.9	51735|53223
apa:APP7_0958	ncbi-geneid:6398010	4.2.1.52	51569
apa:APP7_0961	ncbi-geneid:6398033	5.4.99.12	55120
apa:APP7_0962	ncbi-geneid:6398024	3.5.4.16	55620
apa:APP7_0963	ncbi-geneid:6398035	2.7.1.-	56112
apa:APP7_0965	ncbi-geneid:6398014	2.3.1.-	51161
apa:APP7_0973	ncbi-geneid:6398025	6.1.1.16	52374|47323
apa:APP7_0974	ncbi-geneid:6398026	5.2.1.8	50891
apa:APP7_0975	ncbi-geneid:6398036	2.7.7.72|3.1.3.-|3.1.4	81891|81301
apa:APP7_0989	ncbi-geneid:6395888	2.8.1.7	53383
apa:APP7_0992	ncbi-geneid:6398042	2.1.1.63	46767|53155
apa:APP7_0993	ncbi-geneid:6398039	2.7.3.-|2.7.13.3	55874|52172|47226|47384
apa:APP7_0996	ncbi-geneid:6398045	6.3.3.3	52540
apa:APP7_0999	ncbi-geneid:6397792	2.3.1.47	53383
apa:APP7_1000	ncbi-geneid:6397432	2.6.1.62	53383
apa:APP7_1001	ncbi-geneid:6397638	2.1.1.72	53335
apa:APP7_1003	ncbi-geneid:6397979	3.4.16.4|3.4.21	56601
apa:APP7_1011	ncbi-geneid:6395909	2.1.2.3|3.5.4.10	53927|52335
apa:APP7_1018	ncbi-geneid:6396341	1.3.99.22	102114
apa:APP7_1024	ncbi-geneid:6397228	2.7.7.42	81301|81301|81593|81593
apa:APP7_1026	ncbi-geneid:6395927	3.1.2.-	54637
apa:APP7_1033	ncbi-geneid:6397087	3.1.11.2	56219
apa:APP7_1039	ncbi-geneid:6396781	2.2.1.1	52518|52518|52922
apa:APP7_1041	ncbi-geneid:6397793	1.11.1.6	56634
apa:APP7_1045	ncbi-geneid:6396707	1.17.4.1	51998|48168
apa:APP7_1046	ncbi-geneid:6396288	1.17.4.1	47240
apa:APP7_1047	ncbi-geneid:6397478	2.7.7.12	54197|54197
apa:APP7_1048	ncbi-geneid:6397094	2.7.1.6	54211|55060
apa:APP7_1049	ncbi-geneid:6397744	5.1.3.3	74650
apa:APP7_1050	ncbi-geneid:6397321	3.2.1.23	51445|74650|49785|49303|49303
apa:APP7_1060	ncbi-geneid:6397878	5.2.1.8	54534|109998
apa:APP7_1066	ncbi-geneid:6397891	4.2.1.75	69618
apa:APP7_1067	ncbi-geneid:6396607	2.5.1.61	53850|54782
apa:APP7_1068	ncbi-geneid:6397469	1.2.1.10|1.1.1.1	56796|53720
apa:APP7_1071	ncbi-geneid:6396813	2.4.2.1	53167
apa:APP7_1072	ncbi-geneid:6397191	4.1.2.4	51569
apa:APP7_1075	ncbi-geneid:6395949	4.1.2.14|4.1.3.16	51569
apa:APP7_1076	ncbi-geneid:6396667	2.7.1.45	53613
apa:APP7_1077	ncbi-geneid:6396333	5.3.1.12	51556
apa:APP7_1078	ncbi-geneid:6397185	3.2.1.20	51445|51011|74650
apa:APP7_1080	ncbi-geneid:6397617	1.8.4.12|1.8.4.11	55068
apa:APP7_1088	ncbi-geneid:6396929	3.6.4.-	52540
apa:APP7_1089	ncbi-geneid:6396784	5.4.99.5|4.2.1.51	53850|55021|48600
apa:APP7_1090	ncbi-geneid:6396150	3.4.24.70	55486
apa:APP7_1091	ncbi-geneid:6397785	1.97.1.4	102114
apa:APP7_1092	ncbi-geneid:6397461	2.3.1.54	51998
apa:APP7_1096	ncbi-geneid:6397386	2.7.7.7	56672|100879
apa:APP7_1098	ncbi-geneid:6395881	5.4.4.2	56322
apa:APP7_1099	ncbi-geneid:6397865	2.6.1.1|2.6.1.66|2.6.1.2	53383
apa:APP7_1112	ncbi-geneid:6397326	2.3.1.41	53901|53901
apa:APP7_1122	ncbi-geneid:6396211	2.7.13.3	55874|47384
apa:APP7_1127	ncbi-geneid:6397489	1.16.3.1	47240
apa:APP7_1128	ncbi-geneid:6397428	1.16.3.1	47240
apa:APP7_1133	ncbi-geneid:6396171	6.3.4.4	52540
apa:APP7_1134	ncbi-geneid:6395940	3.4.-.-	117892
apa:APP7_1135	ncbi-geneid:6396319	3.4.-.-	117892
apa:APP7_1138	ncbi-geneid:6397837	2.5.1.6	55973|55973|55973
apa:APP7_1143	ncbi-geneid:6397363	3.5.1.16	53187|55031
apa:APP7_1147	ncbi-geneid:6396739	1.20.4.1	52833
apa:APP7_1149	ncbi-geneid:6397467	4.3.1.1	48557
apa:APP7_1151	ncbi-geneid:6397534	6.3.3.1	56042|55326
apa:APP7_1152	ncbi-geneid:6398000	3.2.1.52	51445
apa:APP7_1154	ncbi-geneid:6397670	4.2.3.12	55620
apa:APP7_1157	ncbi-geneid:6397025	3.4.11.1	53187|52949
apa:APP7_1161	ncbi-geneid:6397947	2.7.7.7	89550
apa:APP7_1163	ncbi-geneid:6397926	2.1.2.2	56059|52440
apa:APP7_1164	ncbi-geneid:6397925	2.3.1.15	69593
apa:APP7_1165	ncbi-geneid:6397922	3.4.21.88	51306|46785
apa:APP7_1168	ncbi-geneid:6397914	3.2.1.52	51445
apa:APP7_1170	ncbi-geneid:6397907	2.1.1.-	53335
apa:APP7_1171	ncbi-geneid:6397905	4.2.1.11	51604|54826
apa:APP7_1174	ncbi-geneid:6397898	3.6.1.-|3.6.4.12	52540|52540|47819
apa:APP7_1178	ncbi-geneid:6397768	3.4.24.57	53067|53067
apa:APP7_1180	ncbi-geneid:6397874	5.4.99.12	55120|55174
apa:APP7_1182	ncbi-geneid:6397864	2.7.1.11	53784
apa:APP7_1183	ncbi-geneid:6397860	4.4.1.-	53383
apa:APP7_1190	ncbi-geneid:6397828	2.-.-.-	53756
apa:APP7_1191	ncbi-geneid:6397825	2.7.7.3	52374
apa:APP7_1192	ncbi-geneid:6397817	3.1.-.-
apa:APP7_1194	ncbi-geneid:6397812	3.5.1.28	53187|54106
apa:APP7_1195	ncbi-geneid:6397810	5.3.1.9	53697
apa:APP7_1197	ncbi-geneid:6397628	1.1.1.25	51735|53223
apa:APP7_1203	ncbi-geneid:6397985	4.1.3.38	56752
apa:APP7_1204	ncbi-geneid:6397678	2.6.1.85	56322
apa:APP7_1206	ncbi-geneid:6397264	4.1.3.27|2.6.1.85	52317
apa:APP7_1208	ncbi-geneid:6395870	6.1.1.12	55681|55261|50249
apa:APP7_1209	ncbi-geneid:6397735	3.6.1.-	55811
apa:APP7_1212	ncbi-geneid:6397586	3.1.22.4	53098
apa:APP7_1213	ncbi-geneid:6397013	3.4.24.-	63411|63411
apa:APP7_1214	ncbi-geneid:6397409	2.1.1.14	51726|51726
apa:APP7_1218	ncbi-geneid:6395903	5.4.99.12	55120|55174
apa:APP7_1221	ncbi-geneid:6396913	4.1.3.27	56322
apa:APP7_1222	ncbi-geneid:6397106	4.1.3.27	52317
apa:APP7_1223	ncbi-geneid:6396757	2.4.2.18	52418|47648
apa:APP7_1231	ncbi-geneid:6397956	6.3.4.13	56059|52440|51246
apa:APP7_1234	ncbi-geneid:6397951	6.1.1.21	55681|52954
apa:APP7_1235	ncbi-geneid:6398048	1.17.7.1	56014|51604
apa:APP7_1238	ncbi-geneid:6397943	4.3.2.1	48557
apa:APP7_1251	ncbi-geneid:6397434	1.1.1.31	51735|48179
apa:APP7_1255	ncbi-geneid:6397153	3.1.1.-|3.1.2.12
apa:APP7_1259	ncbi-geneid:6396884	1.1.1.11|1.1.1.284	50129|51735|50129
apa:APP7_1267	ncbi-geneid:6396322	4.4.1.21	63411
apa:APP7_1273	ncbi-geneid:6395921	1.2.1.11	55347|51735
apa:APP7_1279	ncbi-geneid:6397881	3.1.3.3	56784
apa:APP7_1282	ncbi-geneid:6397924	2.4.1.1	53756
apa:APP7_1286	ncbi-geneid:6397333	3.6.3.19	52540|50331
apa:APP7_1290	ncbi-geneid:6396522	2.4.1.25	51445
apa:APP7_1292	ncbi-geneid:6395915	3.1.21.-	51556
apa:APP7_1293	ncbi-geneid:6397475	1.8.1.7	51905|55424
apa:APP7_1299	ncbi-geneid:6396284	4.1.2.13	51569
apa:APP7_1300	ncbi-geneid:6396177	2.7.2.3	53748
apa:APP7_1304	ncbi-geneid:6396919	5.99.1.-	56719|55874|54211
apa:APP7_1305	ncbi-geneid:6397517	2.7.13.3	55874|47384|55785
apa:APP7_1307	ncbi-geneid:6397848	3.6.3.27	52540
apa:APP7_1314	ncbi-geneid:6397613	3.6.1.-	55008
apa:APP7_1315	ncbi-geneid:6396397	3.6.3.4	56784|81653|55008|81665
apa:APP7_1318	ncbi-geneid:6397286	3.4.21.-	52096|52096
apa:APP7_1321	ncbi-geneid:6397820	1.6.99.3	51905
apa:APP7_1325	ncbi-geneid:6397276	2.1.1.-	102114
apa:APP7_1326	ncbi-geneid:6396648	6.1.1.17	52374|48163
apa:APP7_1328	ncbi-geneid:6396244	2.7.1.130	52540
apa:APP7_1330	ncbi-geneid:6396844	3.4.21.92	52096
apa:APP7_1332	ncbi-geneid:6397728	2.7.7.7
apa:APP7_1337	ncbi-geneid:6397702	2.5.1.7	55205
apa:APP7_1344	ncbi-geneid:6396817	3.4.21.-	50494|50156|50156
apa:APP7_1347	ncbi-geneid:6396854	1.1.1.37	56327|51735
apa:APP7_1349	ncbi-geneid:6396967	2.7.4.3	52540
apa:APP7_1352	ncbi-geneid:6397631	5.1.3.2	51735
apa:APP7_1353	ncbi-geneid:6397124	6.5.1.2
apa:APP7_1357	ncbi-geneid:6396147	1.1.1.44	48179|51735
apa:APP7_1361	ncbi-geneid:6396892	3.1.1.31	100950
apa:APP7_1362	ncbi-geneid:6397648	1.1.1.49	55347|51735
apa:APP7_1364	ncbi-geneid:6396174	3.6.1.-	55811
apa:APP7_1368	ncbi-geneid:6397017	2.1.3.3	53671
apa:APP7_1369	ncbi-geneid:6396429	2.7.2.2	53633
apa:APP7_1370	ncbi-geneid:6397933	2.7.1.69	55604
apa:APP7_1374	ncbi-geneid:6396610	2.7.3.9	51621|52009|47831
apa:APP7_1375	ncbi-geneid:6397357	2.7.1.69	51261
apa:APP7_1377	ncbi-geneid:6397712	3.6.1.-|3.6.4.12	52540
apa:APP7_1382	ncbi-geneid:6397797	1.12.99.6	56770
apa:APP7_1385	ncbi-geneid:6397788	1.12.99.6	56762
apa:APP7_1386	ncbi-geneid:6397385	3.4.24.-	53163
apa:APP7_1391	ncbi-geneid:6397621	3.6.4.-	52540|52540|52540|141259
apa:APP7_1392	ncbi-geneid:6396527	3.4.11.2	55486|63737
apa:APP7_1394	ncbi-geneid:6397418	4.1.2.25	55620
apa:APP7_1395	ncbi-geneid:6397421	3.5.4.5	53927|53927
apa:APP7_1399	ncbi-geneid:6396218	2.1.1.171	53335
apa:APP7_1401	ncbi-geneid:6397296	1.14.13.3	50475
apa:APP7_1406	ncbi-geneid:6396867	3.6.3.-	52540
apa:APP7_1410	ncbi-geneid:6396872	1.8.1.8	74863|52833
apa:APP7_1423	ncbi-geneid:6396051	3.6.3.41	52540
apa:APP7_1427	ncbi-geneid:6396348	4.1.1.3	51569|89000|51230
apa:APP7_1429	ncbi-geneid:6397609	3.11.1.2	82057|57783
apa:APP7_1430	ncbi-geneid:6397833	1.11.1.5	46626|46626
apa:APP7_1434	ncbi-geneid:6397790	2.1.1.33	53335
apa:APP7_1435	ncbi-geneid:6397908	2.3.1.41|2.3.1.180	53901
apa:APP7_1436	ncbi-geneid:6396145	2.3.1.15	53659
apa:APP7_1442	ncbi-geneid:6396986	2.7.1.69	52728|53062
apa:APP7_1446	ncbi-geneid:6397445	5.3.1.8	51182
apa:APP7_1453	ncbi-geneid:6397281	3.6.3.30	52540|50331
apa:APP7_1454	ncbi-geneid:6398053	6.3.2.-	53623|53244|51984
apa:APP7_1455	ncbi-geneid:6396672	3.1.3.11	56655
apa:APP7_1457	ncbi-geneid:6396701	1.1.1.95	51735|52283|55021
apa:APP7_1458	ncbi-geneid:6398052	5.3.1.6	100950|75445
apa:APP7_1459	ncbi-geneid:6397316	5.4.2.10	53738|53738|53738|55957
apa:APP7_1460	ncbi-geneid:6396759	4.3.1.19	53686|55021|55021
apa:APP7_1461	ncbi-geneid:6398046	5.2.1.8	54534
apa:APP7_1471	ncbi-geneid:6397927	4.2.1.46	51735
apa:APP7_1472	ncbi-geneid:6397721	2.7.7.24	53448
apa:APP7_1473	ncbi-geneid:6397984	1.1.1.133	51735
apa:APP7_1474	ncbi-geneid:6397657	5.1.3.13	51182
apa:APP7_1479	ncbi-geneid:6396011	2.4.1.-	53448
apa:APP7_1482	ncbi-geneid:6396362	2.7.7.-	56731|117023|57783
apa:APP7_1484	ncbi-geneid:6396242	6.1.1.1	52374|55174
apa:APP7_1486	ncbi-geneid:6397953	3.1.-.-	50249|50249|50249|50249
apa:APP7_1493	ncbi-geneid:6396802	4.1.1.-	50475|143968
apa:APP7_1496	ncbi-geneid:6397784	3.1.4.-|3.1.26.12	50249
apa:APP7_1501	ncbi-geneid:6397971	1.6.99.-	52218
apa:APP7_1504	ncbi-geneid:6397518	1.7.99.4	53706|50692
apa:APP7_1514	ncbi-geneid:6397575	3.6.3.17	52540|52540
apa:APP7_1519	ncbi-geneid:6396782	1.1.5.4	51905
apa:APP7_1520	ncbi-geneid:6396771	6.2.1.3	56801
apa:APP7_1525	ncbi-geneid:6396997	6.3.2.2	55931|56059
apa:APP7_1526	ncbi-geneid:6396101	3.1.21.3	116734|116734
apa:APP7_1528	ncbi-geneid:6397414	3.1.21.3	116734|116734
apa:APP7_1530	ncbi-geneid:6397466	2.1.1.72	53335
apa:APP7_1531	ncbi-geneid:6397813	3.1.21.3	52540|52540
apa:APP7_1536	ncbi-geneid:6396934	2.4.-.-	53756
apa:APP7_1537	ncbi-geneid:6398001	2.4.-.-	53756
apa:APP7_1540	ncbi-geneid:6397054	3.6.5.3	52540|54211|50447|54980|54980
apa:APP7_1541	ncbi-geneid:6397133	3.6.5.3	52540|50465|50447
apa:APP7_1545	ncbi-geneid:6396173	2.7.1.35	53613
apa:APP7_1546	ncbi-geneid:6397551	6.4.1.2	52096
apa:APP7_1548	ncbi-geneid:6397981	2.3.1.51	69593
apa:APP7_1549	ncbi-geneid:6396122	1.11.1.15	52833
apa:APP7_1558	ncbi-geneid:6397755	4.2.3.3	52335
apa:APP7_1559	ncbi-geneid:6397538	4.2.3.1	53686
apa:APP7_1562	ncbi-geneid:6397765	6.1.1.9	52374|47323|50677|46589
apa:APP7_1565	ncbi-geneid:6395951	2.7.7.7	102400
apa:APP7_1570	ncbi-geneid:6396571	1.1.1.94	48179|51735
apa:APP7_1571	ncbi-geneid:6396676	2.3.1.30	51161
apa:APP7_1572	ncbi-geneid:6397676	3.6.5.3	52540|50465|50447
apa:APP7_1573	ncbi-geneid:6397246	2.7.1.33	52540
apa:APP7_1583	ncbi-geneid:6397368	1.3.99.22	102114|144064
apa:APP7_1584	ncbi-geneid:6396640	2.5.1.18	52833|47616
apa:APP7_1585	ncbi-geneid:6396028	4.1.1.20	51419|50621
apa:APP7_1587	ncbi-geneid:6397053	1.3.99.1	81343
apa:APP7_1588	ncbi-geneid:6396894	1.3.99.1	81343
apa:APP7_1589	ncbi-geneid:6396842	1.3.99.1	54292|46548
apa:APP7_1590	ncbi-geneid:6396807	1.3.99.1	51905|46977|56425
apa:APP7_1591	ncbi-geneid:6395858	6.1.1.6	55681
apa:APP7_1592	ncbi-geneid:6396801	5.1.1.7	54506
apa:APP7_1596	ncbi-geneid:6397711	2.7.1.-	53067
apa:APP7_1597	ncbi-geneid:6396956	4.2.-.-	53697
apa:APP7_1598	ncbi-geneid:6397325	2.1.1.-	53335
apa:APP7_1602	ncbi-geneid:6397791	6.3.4.-	52402|82829|56037
apa:APP7_1608	ncbi-geneid:6397688	1.7.-.-	56821
apa:APP7_1609	ncbi-geneid:6397015	1.-.-.-	52343|63380|54292
apa:APP7_1613	ncbi-geneid:6397238	1.1.1.-	51735|48179|52413
apa:APP7_1614	ncbi-geneid:6397708	5.1.3.14	53756
apa:APP7_1617	ncbi-geneid:6397123	5.4.3.8	53383
apa:APP7_1622	ncbi-geneid:6396611	2.1.1.-	53335|48013
apa:APP7_1624	ncbi-geneid:6396974	2.9.1.1	53383
apa:APP7_1626	ncbi-geneid:6396625	2.7.1.53	53067|53067
apa:APP7_1627	ncbi-geneid:6396450	3.1.1.17	63829
apa:APP7_1635	ncbi-geneid:6396186	1.1.1.130	89733
apa:APP7_1641	ncbi-geneid:6397697	2.7.7.15	52374
apa:APP7_1647	ncbi-geneid:6397285	3.6.3.38	52540
apa:APP7_1649	ncbi-geneid:6396773	2.1.2.9	53328|50486
apa:APP7_1655	ncbi-geneid:6397839	2.8.1.8	102114
apa:APP7_1658	ncbi-geneid:6397423	3.4.16.4	56601|69189
apa:APP7_1665	ncbi-geneid:6397416	3.6.3.21	52540
apa:APP7_1678	ncbi-geneid:6397303	3.5.1.5	51556|51338|51338
apa:APP7_1679	ncbi-geneid:6397201	3.5.1.5	51278
apa:APP7_1680	ncbi-geneid:6396642	3.5.1.5	54111
apa:APP7_1691	ncbi-geneid:6398002	1.1.1.17	48179|51735
apa:APP7_1692	ncbi-geneid:6396332	2.7.1.69	55804|52794
apa:APP7_1693	ncbi-geneid:6397783	2.6.1.16	53697|56235
apa:APP7_1698	ncbi-geneid:6397222	2.-.-.-	102114
apa:APP7_1699	ncbi-geneid:6396125	3.2.2.9	53167
apa:APP7_1702	ncbi-geneid:6397446	5.2.1.8	54534
apa:APP7_1704	ncbi-geneid:6397844	2.8.1.-	75169
apa:APP7_1707	ncbi-geneid:6397125	3.6.3.14	51344|46604
apa:APP7_1708	ncbi-geneid:6396670	3.6.3.14	52540|47917|50615
apa:APP7_1709	ncbi-geneid:6396091	3.6.3.14	52943
apa:APP7_1710	ncbi-geneid:6397227	3.6.3.14	52540|47917|50615
apa:APP7_1711	ncbi-geneid:6397587	3.6.3.14	47928
apa:APP7_1712	ncbi-geneid:6397936	3.6.3.14	81573
apa:APP7_1713	ncbi-geneid:6396851	3.6.3.14	81333
apa:APP7_1714	ncbi-geneid:6396958	3.6.3.14	81336
apa:APP7_1716	ncbi-geneid:6396455	2.1.1.170	53335
apa:APP7_1724	ncbi-geneid:6396278	2.7.1.69	52728|53062
apa:APP7_1726	ncbi-geneid:6396554	2.7.1.12	52540
apa:APP7_1729	ncbi-geneid:6396716	5.-.-.-	102546
apa:APP7_1730	ncbi-geneid:6397928	3.6.3.17	52540|52540
apa:APP7_1733	ncbi-geneid:6397018	2.7.1.15	53613
apa:APP7_1734	ncbi-geneid:6396981	1.8.99.-	53706|50692
apa:APP7_1743	ncbi-geneid:6396573	6.3.5.3	52317|55326|55326|56042|56042|82697|109736
apa:APP7_1745	ncbi-geneid:6396973	5.3.1.25	53743|50443
apa:APP7_1746	ncbi-geneid:6397033	2.7.1.51	53067|53067
apa:APP7_1747	ncbi-geneid:6396900	5.1.3.-	102546
apa:APP7_1748	ncbi-geneid:6396887	4.1.2.17	53639
apa:APP7_1750	ncbi-geneid:6396398	1.1.1.77	56796
apa:APP7_1754	ncbi-geneid:6396791	3.6.3.-	52540
apa:APP7_1759	ncbi-geneid:6397766	4.1.1.85	51366
apa:APP7_1760	ncbi-geneid:6397350	2.7.1.69	55804
apa:APP7_1761	ncbi-geneid:6397739	2.7.1.69	52794
apa:APP7_1762	ncbi-geneid:6398051	3.1.1.-	56281
apa:APP7_1764	ncbi-geneid:6397778	5.-.-.-	51658
apa:APP7_1765	ncbi-geneid:6396321	5.1.3.4	53639
apa:APP7_1766	ncbi-geneid:6397379	5.2.1.8	54534
apa:APP7_1770	ncbi-geneid:6397420	5.1.3.20	51735
apa:APP7_1771	ncbi-geneid:6396576	3.5.1.88	56420
apa:APP7_1775	ncbi-geneid:6395871	2.7.1.69	52794
apa:APP7_1788	ncbi-geneid:6397717	2.7.7.6	64484
apa:APP7_1789	ncbi-geneid:6396115	2.7.7.6	64484
apa:APP7_1797	ncbi-geneid:6395923	3.4.25.2	56235
apa:APP7_1799	ncbi-geneid:6397835	4.4.1.5	54593
apa:APP7_1800	ncbi-geneid:6397803	3.2.2.-	48150|55811
apa:APP7_1802	ncbi-geneid:6397665	3.2.1.-	53955
apa:APP7_1808	ncbi-geneid:6395907	3.4.22.-	52540|90123
apa:APP7_1813	ncbi-geneid:6397771	3.1.4.16	56300|55816
apa:APP7_1814	ncbi-geneid:6396565	1.14.13.-	51905
apa:APP7_1818	ncbi-geneid:6396092	3.6.1.-	52540|57783
apa:APP7_1825	ncbi-geneid:6396742	2.1.1.72	53335
apa:APP7_1834	ncbi-geneid:6397661	3.1.2.-|4.2.99.20	53474
apa:APP7_1835	ncbi-geneid:6396612	2.2.1.9	52518|52518
apa:APP7_1837	ncbi-geneid:6397722	5.1.3.9	51366
apa:APP7_1838	ncbi-geneid:6396657	2.7.1.60	53067
apa:APP7_1839	ncbi-geneid:6397886	4.1.3.3	51569
apa:APP7_1840	ncbi-geneid:6397624	3.5.99.6	100950
apa:APP7_1841	ncbi-geneid:6397356	3.5.1.25	51556|51338
apa:APP7_1842	ncbi-geneid:6397039	4.2.1.2	48557
apa:APP7_1870	ncbi-geneid:6397602	2.7.7.6	56553|55257|47789
apa:APP7_1874	ncbi-geneid:6397990	2.1.1.31	75217
apa:APP7_1879	ncbi-geneid:6396754	3.6.3.34	52540
apa:APP7_1884	ncbi-geneid:6397751	1.7.2.3	53706|50692
apa:APP7_1886	ncbi-geneid:6397183	6.1.1.14	55681
apa:APP7_1889	ncbi-geneid:6397211	6.1.1.14	109604
apa:APP7_1895	ncbi-geneid:6395969	3.6.1.-	56300
apa:APP7_1897	ncbi-geneid:6395961	3.1.21.-	51556
apa:APP7_1899	ncbi-geneid:6395965	3.6.3.-	52540
apa:APP7_1902	ncbi-geneid:6395918	2.7.7.7	52540|48019
apa:APP7_1903	ncbi-geneid:6397656	2.7.4.9	52540
apa:APP7_1906	ncbi-geneid:6396015	5.1.3.1	51366
apa:APP7_1909	ncbi-geneid:6397577	2.4.1.129|3.4	56601|53955
apa:APP7_1910	ncbi-geneid:6397155	4.1.3.36	52096
apa:APP7_1911	ncbi-geneid:6396585	3.1.7.2	81301|109604|81271|55021
apa:APP7_1912	ncbi-geneid:6396575	2.7.7.6	63562
apa:APP7_1913	ncbi-geneid:6397608	3.6.1.-|3.6.4.12	52540|50249|52540
apa:APP7_1916	ncbi-geneid:6395982	6.1.1.15	55681|52954|55826
apa:APP7_1924	ncbi-geneid:6397819	6.3.1.1	55681
apa:APP7_1926	ncbi-geneid:6396775	2.4.2.3	53167
apa:APP7_1927	ncbi-geneid:6396047	4.1.3.40	64288
apa:APP7_1928	ncbi-geneid:6396551	5.1.1.3	53681|53681
apa:APP7_1929	ncbi-geneid:6397824	1.8.1.2	56014|56014|55124|55124
apa:APP7_1930	ncbi-geneid:6397829	1.8.1.2	63380|52343|52218
apa:APP7_1931	ncbi-geneid:6395845	2.7.7.4	52540|50465|50447
apa:APP7_1932	ncbi-geneid:6396895	2.7.7.4	52402
apa:APP7_1933	ncbi-geneid:6395986	1.8.4.8	52402
apa:APP7_1934	ncbi-geneid:6396544	4.99.1.4|2.1.1.107|1.3.1.76	53790|75615|51735
apa:APP7_1938	ncbi-geneid:6395857	3.6.3.25	52540|50331
apa:APP7_1939	ncbi-geneid:6397233	1.1.2.3	51395
apa:APP7_1940	ncbi-geneid:6395995	6.3.4.15	55681|50037
apa:APP7_1941	ncbi-geneid:6396595	1.1.1.158	56194|56176
apa:APP7_1943	ncbi-geneid:6396593	1.1.1.86	48179|48179
apa:APP7_1944	ncbi-geneid:6396598	1.1.1.86	51735
apa:APP7_1949	ncbi-geneid:6397427	1.1.1.-	56796
apa:APP7_1951	ncbi-geneid:6397666	2.3.1.117	51161
apa:APP7_1952	ncbi-geneid:6397102	4.2.1.10	52304
apa:APP7_1955	ncbi-geneid:6397485	6.4.1.2|6.3.4.14	56059|52440|51246
apa:APP7_1960	ncbi-geneid:6397934	3.4.16.4	55166
apa:APP7_1961	ncbi-geneid:6396990	3.5.1.18	53187|55031
apa:APP7_1964	ncbi-geneid:6397250	2.5.1.15	51717
apa:APP7_1965	ncbi-geneid:6396879	5.4.99.12	55120|55174
apa:APP7_1970	ncbi-geneid:6396609	3.4.24.55	63411|63411|63411|63411
apa:APP7_1971	ncbi-geneid:6397649	3.1.11.5	52540|52540|52980
apa:APP7_1976	ncbi-geneid:6397029	4.2.1.60	54637
apa:APP7_1977	ncbi-geneid:6396768	3.4.21.-	54211
apa:APP7_1979	ncbi-geneid:6397972	6.1.1.2	52374
apa:APP7_1980	ncbi-geneid:6397900	3.1.3.18	56784
apa:APP7_1984	ncbi-geneid:6395879	3.6.1.-	55811
apa:APP7_1986	ncbi-geneid:6397714	3.6.1.1	50324
apa:APP7_1996	ncbi-geneid:6396708	2.7.1.17	53067|53067
apa:APP7_1997	ncbi-geneid:6396480	5.3.1.5	51658
apa:APP7_1999	ncbi-geneid:6396481	3.6.3.17	52540|52540
apa:APP7_2002	ncbi-geneid:6396117	3.4.24.-	55486
apa:APP7_2008	ncbi-geneid:6397146	5.1.3.15	74650
apa:APP7_2011	ncbi-geneid:6396756	3.-.-.-	88713
apa:APP7_2012	ncbi-geneid:6397145	2.4.-.-	53448
apa:APP7_2014	ncbi-geneid:6397012	5.3.1.1	51351
apa:APP7_2015	ncbi-geneid:6397675	5.4.99.12	55120
apa:APP7_2016	ncbi-geneid:6396862	3.1.3.5	64167
apa:APP7_2021	ncbi-geneid:6397729	3.2.2.20	48150
apa:APP7_2022	ncbi-geneid:6397480	3.4.17.11	53187|55031
apa:APP7_2025	ncbi-geneid:6397871	4.99.1.1	53800
apa:APP7_2027	ncbi-geneid:6395957	3.1.26.5	54211
apa:APP7_2029	ncbi-geneid:6396144	6.3.1.2	55931|54368
apa:APP7_2031	ncbi-geneid:6396252	3.6.1.13	55811
apa:APP7_2033	ncbi-geneid:6396661	2.7.8.-	56214|56214
apa:APP7_2037	ncbi-geneid:6397490	3.1.-.-	69500
apa:APP7_2039	ncbi-geneid:6395913	1.2.1.41	53720
apa:APP7_2047	ncbi-geneid:6396783	1.1.1.1	50129|51735
apa:APP7_2056	ncbi-geneid:6396151	3.6.1.23	51283
apa:APP7_2057	ncbi-geneid:6396507	4.1.1.36|6.3.2.5	102645|52507
apa:APP7_2062	ncbi-geneid:6397528	2.6.1.76	53383
apa:APP7_2063	ncbi-geneid:6397061	4.1.1.86	53383
apa:APP7_2067	ncbi-geneid:6397557	2.1.1.35	53335
apa:APP7_2069	ncbi-geneid:6397758	2.1.1	53335
apa:APP7_2075	ncbi-geneid:6397741	4.2.1.24	51569
apa:APP7_2077	ncbi-geneid:6397322	3.2.2.23|4.2.99.18	81624|46946|57716
apa:APP7_2079	ncbi-geneid:6397540	1.1.1.100	51735
apa:APP7_2080	ncbi-geneid:6396323	2.3.1.39	52151|55048
apa:APP7_2082	ncbi-geneid:6396324	2.5.1.90	48576
apa:APP7_2092	ncbi-geneid:6397501	2.1.1.172	53335
apa:APP7_2093	ncbi-geneid:6396181	2.7.7.7	102220
apa:APP7_2094	ncbi-geneid:6396735	2.3.1.128	55729
apa:APP7_2095	ncbi-geneid:6396373	2.7.7.-	52540
apa:APP7_2096	ncbi-geneid:6397749	1.4.3.5	50475
apa:APP7_2100	ncbi-geneid:6396886	3.6.3.34	52540
apa:APP7_2105	ncbi-geneid:6396750	6.3.2.6	56104
apa:APP7_2106	ncbi-geneid:6396920	2.4.2.17	53850|54913
apa:APP7_2107	ncbi-geneid:6396335	1.1.1.23	53720
apa:APP7_2108	ncbi-geneid:6396331	2.6.1.9	53383
apa:APP7_2110	ncbi-geneid:6396344	4.2.1.19|3.1.3.15	56784|54211|54211
apa:APP7_2112	ncbi-geneid:6397948	2.4.2.-	52317
apa:APP7_2113	ncbi-geneid:6396371	5.3.1.16	51366
apa:APP7_2114	ncbi-geneid:6397265	4.1.3.-	51366
apa:APP7_2115	ncbi-geneid:6397977	3.6.1.31|3.5.4.19	141734|101386
apa:APP7_2117	ncbi-geneid:6397505	3.4.11.18	55920
apa:APP7_2120	ncbi-geneid:6397682	3.2.1.26	75005|49899
apa:APP7_2121	ncbi-geneid:6396572	2.7.1.4	53613
apa:APP7_2122	ncbi-geneid:6396227	1.7.2.1	49503|49503
apa:APP7_2124	ncbi-geneid:6396441	3.6.3.-	52540
apa:APP7_2126	ncbi-geneid:6396192	1.1.1.29	51735|52283
apa:APP7_2127	ncbi-geneid:6396372	2.5.1.55	51569
apa:APP7_2129	ncbi-geneid:6397980	2.1.1.-	53335
