# Supplementary material for: Tracing the Repertoire of Promiscuous Enzymes along the Metabolic Pathways in Archaeal Organisms
Source: Life (Basel). 2017 Jul 13;7(3):30. doi: 10.3390/life7030030 (PMC5617955; doi:10.3390/life7030030)
Supplement: Supplementary file 1 [file life-07-00030-s001.zip › Table_S2/apb.txt]

KEGGID	NCBIGI	ECs	SFamilyID
apb:SAR116_0009	ncbi-geneid:8960324	3.5.2.6	81901
apb:SAR116_0011	ncbi-geneid:8960325	3.4.21.53	57829
apb:SAR116_0012	ncbi-geneid:8960327	2.4.2.11	141255
apb:SAR116_0013	ncbi-geneid:8960328	1.1.1.86	46785
apb:SAR116_0014	ncbi-geneid:8960329	1.2.99.5	101960
apb:SAR116_0015	ncbi-geneid:8960330	3.6.3.27	52540
apb:SAR116_0016	ncbi-geneid:8960331	2.7.7.7	101960
apb:SAR116_0017	ncbi-geneid:8960332	4.4.1.16|2.8.1.7	53383
apb:SAR116_0019	ncbi-geneid:8960334	3.4.11.18	89360
apb:SAR116_0020	ncbi-geneid:8960335	3.6.3.27	52540|90123
apb:SAR116_0022	ncbi-geneid:8960336	3.1.1.5	53474
apb:SAR116_0021	ncbi-geneid:8960337	3.4.23.43|2.1.1	103473
apb:SAR116_0023	ncbi-geneid:8960338	2.7.7.22	51182
apb:SAR116_0024	ncbi-geneid:8960339	2.7.1.23	111331
apb:SAR116_0026	ncbi-geneid:8960341	2.7.7.60	53448
apb:SAR116_0027	ncbi-geneid:8960342	5.3.1.13	53697|54631
apb:SAR116_0028	ncbi-geneid:8960343	5.-.-.-	111337
apb:SAR116_0029	ncbi-geneid:8960344	2.4.2.29	51713
apb:SAR116_0030	ncbi-geneid:8960345	1.17.4.1	46548
apb:SAR116_0031	ncbi-geneid:8960346	3.5.2.6	56281
apb:SAR116_0032	ncbi-geneid:8960347	2.5.1.18	52833|47616
apb:SAR116_0034	ncbi-geneid:8960349	3.1.1.5	53474
apb:SAR116_0035	ncbi-geneid:8960350	4.6.1.2	111352
apb:SAR116_0036	ncbi-geneid:8960351	2.7.1.-	53613
apb:SAR116_0037	ncbi-geneid:8960352	2.7.1.-	110581
apb:SAR116_0041	ncbi-geneid:8960356	2.1.2.11	53850
apb:SAR116_0042	ncbi-geneid:8960357	2.1.3.3	161098
apb:SAR116_0043	ncbi-geneid:8960358	3.6.3.17	161098
apb:SAR116_0044	ncbi-geneid:8960359	3.6.3.20	52540|50331
apb:SAR116_0046	ncbi-geneid:8960361	1.1.1.23	53720
apb:SAR116_0047	ncbi-geneid:8960362	1.1.1.69|1.1.1.125	51735
apb:SAR116_0048	ncbi-geneid:8960363	5.1.1.1	53822|47413
apb:SAR116_0050	ncbi-geneid:8960365	1.-.-.-	51182
apb:SAR116_0051	ncbi-geneid:8960366	2.1.1.14	51726
apb:SAR116_0052	ncbi-geneid:8960367	3.7.1.-	53474
apb:SAR116_0054	ncbi-geneid:8960369	2.6.1.39	53383|46785
apb:SAR116_0055	ncbi-geneid:8960370	1.2.1.-	53720
apb:SAR116_0056	ncbi-geneid:8960371	3.3.2.9	53474
apb:SAR116_0061	ncbi-geneid:8960376	1.14.13.1	51905|54373
apb:SAR116_0062	ncbi-geneid:8960377	4.2.-.-	53850
apb:SAR116_0063	ncbi-geneid:8960378	2.3.1.9	53901|53901
apb:SAR116_0064	ncbi-geneid:8960379	3.6.3.-	52540|52540
apb:SAR116_0066	ncbi-geneid:8960381	3.6.3.23	161098
apb:SAR116_0070	ncbi-geneid:8960385	4.2.1.1	46785|53850
apb:SAR116_0071	ncbi-geneid:8960386	1.1.2.3	51395
apb:SAR116_0072	ncbi-geneid:8960387	2.2.1.6	52518|52518|52467
apb:SAR116_0074	ncbi-geneid:8960389	2.1.2.10	103025|101790
apb:SAR116_0078	ncbi-geneid:8960394	4.99.1.1	53800
apb:SAR116_0079	ncbi-geneid:8960395	1.11.1.7	52833
apb:SAR116_0081	ncbi-geneid:8960397	2.3.1.37	53383
apb:SAR116_0082	ncbi-geneid:8960398	1.2.1.2	53706|50692|54292|54862
apb:SAR116_0083	ncbi-geneid:8960399	1.6.5.3	142019|52833|140490|142984
apb:SAR116_0085	ncbi-geneid:8960401	3.1.1.61	52172
apb:SAR116_0086	ncbi-geneid:8960402	5.99.1.2	109635|57716
apb:SAR116_0088	ncbi-geneid:8960404	3.6.3.8	52540|54752
apb:SAR116_0089	ncbi-geneid:8960405	6.1.1.7	55681|101353|55186|50447
apb:SAR116_0090	ncbi-geneid:8960406	1.1.1.42	53659
apb:SAR116_0095	ncbi-geneid:8960411	1.2.99.2	56003|54665
apb:SAR116_0096	ncbi-geneid:8960412	1.8.4.11|1.8.4.12	51316
apb:SAR116_0098	ncbi-geneid:8960414	1.1.1.25	51735|53223
apb:SAR116_0100	ncbi-geneid:8960416	3.4.11.2	55486|63737
apb:SAR116_0101	ncbi-geneid:8960417	3.6.1.-	52540
apb:SAR116_0102	ncbi-geneid:8960418	3.7.1.-	53474
apb:SAR116_0103	ncbi-geneid:8960419	5.99.1.-	56719|55874|54211
apb:SAR116_0106	ncbi-geneid:8960422	6.3.1.2	55931|54368
apb:SAR116_0107	ncbi-geneid:8960423	3.4.21.88	54913
apb:SAR116_0108	ncbi-geneid:8960424	2.7.1.2	46689|53697
apb:SAR116_0113	ncbi-geneid:8960429	6.3.1.2	55931|54368
apb:SAR116_0114	ncbi-geneid:8960430	1.2.1.-	53720
apb:SAR116_0115	ncbi-geneid:8960431	1.1.1.-	56796
apb:SAR116_0118	ncbi-geneid:8960434	2.7.7.7	53098|54631
apb:SAR116_0119	ncbi-geneid:8960435	2.7.2.3	52402
apb:SAR116_0121	ncbi-geneid:8960439	5.2.1.8	109998|102735|54534
apb:SAR116_0122	ncbi-geneid:8960440	3.4.21.92	52096
apb:SAR116_0123	ncbi-geneid:8960441	3.4.21.92	52540|57716
apb:SAR116_0124	ncbi-geneid:8960442	3.4.21.53	54211|52540|88697
apb:SAR116_0125	ncbi-geneid:8960443	5.4.99.12	47729
apb:SAR116_0129	ncbi-geneid:8960449	3.6.3.-	49764
apb:SAR116_0135	ncbi-geneid:8960455	3.5.1.18	52833
apb:SAR116_0142	ncbi-geneid:8960462	1.6.5.3	56770
apb:SAR116_0143	ncbi-geneid:8960463	1.6.99.3|1.6.5.3	143243
apb:SAR116_0144	ncbi-geneid:8960464	1.6.5.3	56762
apb:SAR116_0145	ncbi-geneid:8960465	1.6.5.3	52833
apb:SAR116_0146	ncbi-geneid:8960466	1.6.99.5|1.6.5.3	142019|140490|142984
apb:SAR116_0147	ncbi-geneid:8960467	1.6.99.5|1.6.5.3	53706|54862|54292
apb:SAR116_0149	ncbi-geneid:8960469	1.6.99.3|1.6.5.3	54862
apb:SAR116_0155	ncbi-geneid:8960475	6.3.4.15	55681|50037
apb:SAR116_0156	ncbi-geneid:8960476	2.7.1.33
apb:SAR116_0157	ncbi-geneid:8960477	3.-.-.-	56281
apb:SAR116_0158	ncbi-geneid:8960478	5.1.99.1	54593
apb:SAR116_0160	ncbi-geneid:8960480	5.3.1.26|5.3.1.6	89623
apb:SAR116_0161	ncbi-geneid:8960481	2.1.2.1	53383
apb:SAR116_0163	ncbi-geneid:8960483	3.5.4.26|1.1.1.193	53597|53927
apb:SAR116_0164	ncbi-geneid:8960484	2.5.1.9	63380|63380
apb:SAR116_0165	ncbi-geneid:8960485	3.5.4.25|4.1.99.12	55821|142695
apb:SAR116_0166	ncbi-geneid:8960486	2.5.1.9|2.5.1.78	52121
apb:SAR116_0167	ncbi-geneid:8960487	2.1.1.-	48013
apb:SAR116_0171	ncbi-geneid:8960491	1.14.21.3|2.3.1.15	53659
apb:SAR116_0172	ncbi-geneid:8960492	2.3.1.180	53901
apb:SAR116_0173	ncbi-geneid:8960493	2.7.7.7	47729
apb:SAR116_0174	ncbi-geneid:8960494	5.4.1.2	46955
apb:SAR116_0176	ncbi-geneid:8960497	2.7.7.-	52540
apb:SAR116_0179	ncbi-geneid:8960500	2.7.1.68	103088
apb:SAR116_0184	ncbi-geneid:8960505	3.4.21.-	50494|50156|50156
apb:SAR116_0193	ncbi-geneid:8960514	6.2.1.3	56801
apb:SAR116_0195	ncbi-geneid:8960516	4.1.3.27	56322
apb:SAR116_0196	ncbi-geneid:8960517	5.2.1.8	54534|109998
apb:SAR116_0198	ncbi-geneid:8960519	5.3.1.1	51351
apb:SAR116_0201	ncbi-geneid:8960522	6.3.4.2	52540|52317
apb:SAR116_0202	ncbi-geneid:8960523	2.5.1.55	51569
apb:SAR116_0203	ncbi-geneid:8960524	4.2.1.11	51604|54826
apb:SAR116_0205	ncbi-geneid:8960526	1.2.4.1	52518
apb:SAR116_0206	ncbi-geneid:8960527	1.2.4.1	52518|52922|51230
apb:SAR116_0207	ncbi-geneid:8960528	2.3.1.61|2.3.1.12	52777|51230|47005
apb:SAR116_0208	ncbi-geneid:8960529	1.8.1.4	51905|55424
apb:SAR116_0209	ncbi-geneid:8960530	2.8.1.8	102114
apb:SAR116_0210	ncbi-geneid:8960531	2.4.1.25	55961
apb:SAR116_0212	ncbi-geneid:8960533	3.1.3.27	101307
apb:SAR116_0213	ncbi-geneid:8960534	2.7.7.60|4.6.1.12	69765|53448
apb:SAR116_0214	ncbi-geneid:8960535	1.-.-.-	51395
apb:SAR116_0215	ncbi-geneid:8960536	2.7.13.3	55874|47384
apb:SAR116_0216	ncbi-geneid:8960537	2.7.3.-	52540|52172|46689
apb:SAR116_0217	ncbi-geneid:8960538	2.7.3.-|2.7.13.3	55874|47384|55785|158472
apb:SAR116_0218	ncbi-geneid:8960539	2.7.3.-	52540|52172|46689
apb:SAR116_0219	ncbi-geneid:8960540	1.4.1.9	51735|51735|116726|116726
apb:SAR116_0220	ncbi-geneid:8960541	6.4.1.2	50182
apb:SAR116_0221	ncbi-geneid:8960542	3.1.3.11	56655
apb:SAR116_0223	ncbi-geneid:8960544	3.6.1.19	101386|101386
apb:SAR116_0225	ncbi-geneid:8960546	3.6.1.-|3.6.4.12	52540|52540|50249
apb:SAR116_0227	ncbi-geneid:8960548	3.6.1.-|3.6.4.-	52540|52540|143517|141259|52540
apb:SAR116_0228	ncbi-geneid:8960549	5.3.4.1	52833
apb:SAR116_0229	ncbi-geneid:8960550	3.1.2.15	50475
apb:SAR116_0230	ncbi-geneid:8960551	2.5.1.18	52833|47616
apb:SAR116_0231	ncbi-geneid:8960552	2.6.1.85|4.1.3.38	56322
apb:SAR116_0232	ncbi-geneid:8960553	4.1.3.27	52317
apb:SAR116_0233	ncbi-geneid:8960554	4.1.3.38	56752
apb:SAR116_0235	ncbi-geneid:8960556	2.1.2.10	103025|101790
apb:SAR116_0237	ncbi-geneid:8960558	1.14.13.-	52343|54292|63380
apb:SAR116_0239	ncbi-geneid:8960560	1.6.99.3	52317|46689|46689
apb:SAR116_0240	ncbi-geneid:8960561	1.5.3.1	103025
apb:SAR116_0241	ncbi-geneid:8960562	1.5.3.1	103025|51905|101790
apb:SAR116_0243	ncbi-geneid:8960564	1.5.3.1	51905|54373
apb:SAR116_0244	ncbi-geneid:8960565	1.1.1.18	51735|55347
apb:SAR116_0245	ncbi-geneid:8960566	2.6.1.39	64288|46785
apb:SAR116_0246	ncbi-geneid:8960567	1.14.14.5	51679
apb:SAR116_0247	ncbi-geneid:8960568	1.-.-.-	51430
apb:SAR116_0251	ncbi-geneid:8960572	1.11.1.5	46626|46626
apb:SAR116_0252	ncbi-geneid:8960573	3.5.1.16	53187|55031
apb:SAR116_0254	ncbi-geneid:8960575	1.-.-.-	50022|55961
apb:SAR116_0255	ncbi-geneid:8960576	1.4.3.4	55298
apb:SAR116_0256	ncbi-geneid:8960577	1.14.13.3	56645|47203
apb:SAR116_0257	ncbi-geneid:8960578	4.2.1.1	53850|46785
apb:SAR116_0261	ncbi-geneid:8960582	1.1.1.169	48179|51735
apb:SAR116_0262	ncbi-geneid:8960583	4.1.2.17	53639
apb:SAR116_0263	ncbi-geneid:8960584	1.5.99.1	103025|51905|54373|101790
apb:SAR116_0264	ncbi-geneid:8960585	5.3.1.5	51658
apb:SAR116_0265	ncbi-geneid:8960586	2.7.1.17	53067|53067
apb:SAR116_0266	ncbi-geneid:8960587	1.1.1.18	51735|55347
apb:SAR116_0271	ncbi-geneid:8960592	3.6.3.17	52540
apb:SAR116_0273	ncbi-geneid:8960594	2.7.1.92	53613
apb:SAR116_0274	ncbi-geneid:8960595	1.-.-.-|3.7.1.-	52518|52467|52518
apb:SAR116_0277	ncbi-geneid:8960598	4.2.1.44	51658
apb:SAR116_0278	ncbi-geneid:8960599	1.14.11.18	51197
apb:SAR116_0279	ncbi-geneid:8960600	2.7.1.92	53613
apb:SAR116_0281	ncbi-geneid:8960602	4.1.2.13	51569
apb:SAR116_0282	ncbi-geneid:8960603	1.1.-.-	51735|48179
apb:SAR116_0284	ncbi-geneid:8960605	6.2.1.26	56801
apb:SAR116_0285	ncbi-geneid:8960606	1.3.99.-	56645|47203
apb:SAR116_0288	ncbi-geneid:8960609	3.4.24.35	53955
apb:SAR116_0292	ncbi-geneid:8960613	2.3.1.51	82866|82866
apb:SAR116_0296	ncbi-geneid:8960617	3.-.-.-	56281
apb:SAR116_0297	ncbi-geneid:8960618	5.1.3.4	55781|46785
apb:SAR116_0298	ncbi-geneid:8960619	3.1.3.16	75011
apb:SAR116_0299	ncbi-geneid:8960620	1.18.1.3	54292
apb:SAR116_0300	ncbi-geneid:8960621	2.5.1.49	51735
apb:SAR116_0301	ncbi-geneid:8960622	3.1.2.6	52821
apb:SAR116_0302	ncbi-geneid:8960623	6.2.1.-	56801
apb:SAR116_0303	ncbi-geneid:8960624	1.-.-.-	51735
apb:SAR116_0304	ncbi-geneid:8960625	1.1.1.-	51735|48179
apb:SAR116_0305	ncbi-geneid:8960626	5.5.1.7	51604|54826
apb:SAR116_0306	ncbi-geneid:8960627	3.6.3.-	52540
apb:SAR116_0307	ncbi-geneid:8960628	2.7.3.-	161098
apb:SAR116_0308	ncbi-geneid:8960629	2.5.1.9	161098
apb:SAR116_0309	ncbi-geneid:8960630	4.2.1.51	53850
apb:SAR116_0310	ncbi-geneid:8960631	1.1.1.131	48008|46785
apb:SAR116_0311	ncbi-geneid:8960632	4.2.1.52	51569
apb:SAR116_0313	ncbi-geneid:8960634	5.1.1.4	54506
apb:SAR116_0316	ncbi-geneid:8960637	1.7.1.1	56524|81296
apb:SAR116_0317	ncbi-geneid:8960638	1.1.1.93|4.1.1.73|1.1.1.83	53659
apb:SAR116_0318	ncbi-geneid:8960639	3.8.1.3	53474
apb:SAR116_0323	ncbi-geneid:8960644	2.6.1.-	64288|46785
apb:SAR116_0324	ncbi-geneid:8960645	3.5.3.13	51556|51338
apb:SAR116_0325	ncbi-geneid:8960646	3.5.2.7	51556|51338
apb:SAR116_0326	ncbi-geneid:8960647	4.3.1.3
apb:SAR116_0327	ncbi-geneid:8960648	4.2.1.49	111326
apb:SAR116_0332	ncbi-geneid:8960653	3.6.3.-	52540
apb:SAR116_0333	ncbi-geneid:8960654	2.7.3.-	161098
apb:SAR116_0334	ncbi-geneid:8960655	4.2.1.51	53850
apb:SAR116_0335	ncbi-geneid:8960656	1.3.5.1	161098
apb:SAR116_0336	ncbi-geneid:8960657	4.2.1.1	53850|46785
apb:SAR116_0337	ncbi-geneid:8960658	4.1.1.82	52518
apb:SAR116_0339	ncbi-geneid:8960660	2.6.1.9	53383
apb:SAR116_0340	ncbi-geneid:8960661	3.1.-.-	53187
apb:SAR116_0341	ncbi-geneid:8960662	1.14.13.82	55961|50022
apb:SAR116_0342	ncbi-geneid:8960663	1.5.3.1	103025
apb:SAR116_0343	ncbi-geneid:8960664	1.5.3.1	103025|51905|101790
apb:SAR116_0345	ncbi-geneid:8960666	1.5.3.1	51905
apb:SAR116_0346	ncbi-geneid:8960667	3.4.22.34	53822
apb:SAR116_0349	ncbi-geneid:8960670	3.6.3.-	52540
apb:SAR116_0350	ncbi-geneid:8960671	3.6.3.27	52540
apb:SAR116_0352	ncbi-geneid:8960674	6.3.4.3	82866|82866|82693|82693|82714|82714
apb:SAR116_0354	ncbi-geneid:8960676	3.5.1.28	110997|50685
apb:SAR116_0355	ncbi-geneid:8960677	3.4.16.4	56601|69189
apb:SAR116_0356	ncbi-geneid:8960678	2.7.4.9	52540
apb:SAR116_0357	ncbi-geneid:8960679	2.7.7.7	52540
apb:SAR116_0358	ncbi-geneid:8960680	6.1.1.10	52374|47323
apb:SAR116_0359	ncbi-geneid:8960681	3.1.21.-	51556
apb:SAR116_0360	ncbi-geneid:8960682	3.-.-.-	56281
apb:SAR116_0383	ncbi-geneid:8960706	3.4.21.10	88874
apb:SAR116_0386	ncbi-geneid:8960709	2.1.1.148	69796
apb:SAR116_0387	ncbi-geneid:8960710	1.17.4.1	51998
apb:SAR116_0388	ncbi-geneid:8960711	2.1.1.37	53335
apb:SAR116_0390	ncbi-geneid:8960713	2.7.7.7	88723|47807
apb:SAR116_0391	ncbi-geneid:8960714	2.7.7.7	56672|53098
apb:SAR116_0392	ncbi-geneid:8960715	6.1.1.7	101386
apb:SAR116_0393	ncbi-geneid:8960716	2.7.7.7	56731|52540|57783
apb:SAR116_0395	ncbi-geneid:8960718	2.7.7.6	56672
apb:SAR116_0398	ncbi-geneid:8960721	2.7.7.3	52374
apb:SAR116_0399	ncbi-geneid:8960722	5.99.1.3	56719|101904
apb:SAR116_0400	ncbi-geneid:8960723	2.3.1.51	50249
apb:SAR116_0401	ncbi-geneid:8960724	3.6.3.29	52540|52540
apb:SAR116_0402	ncbi-geneid:8960725	2.1.1.-	51905
apb:SAR116_0405	ncbi-geneid:8960728	6.3.4.3	82866
apb:SAR116_0406	ncbi-geneid:8960729	6.3.4.3	82866
apb:SAR116_0409	ncbi-geneid:8960732	3.4.24.-	51261|54106
apb:SAR116_0410	ncbi-geneid:8960733	2.1.1.77	53335
apb:SAR116_0411	ncbi-geneid:8960734	3.1.3.5	64167
apb:SAR116_0412	ncbi-geneid:8960735	6.1.1.11	55681|46589
apb:SAR116_0416	ncbi-geneid:8960740	3.6.3.30	52540|50331
apb:SAR116_0418	ncbi-geneid:8960741	3.4.16.6	46785|46785
apb:SAR116_0421	ncbi-geneid:8960744	6.1.1.19	52374|47323|55190
apb:SAR116_0422	ncbi-geneid:8960745	3.1.5.1	109604
apb:SAR116_0423	ncbi-geneid:8960746	3.4.11.18	89360
apb:SAR116_0424	ncbi-geneid:8960747	3.1.11.2	56219
apb:SAR116_0425	ncbi-geneid:8960748	2.3.1.-	55729
apb:SAR116_0426	ncbi-geneid:8960749	4.2.1.9	143975|52016
apb:SAR116_0427	ncbi-geneid:8960750	6.1.1.9	52374|50677|47323|46589
apb:SAR116_0429	ncbi-geneid:8960752	2.1.1.77	53335
apb:SAR116_0433	ncbi-geneid:8960757	1.14.13.-	50475
apb:SAR116_0434	ncbi-geneid:8960758	2.7.9.3	56042|55326|51905|51905
apb:SAR116_0435	ncbi-geneid:8960759	2.9.1.-	52821
apb:SAR116_0438	ncbi-geneid:8960763	3.5.4.19|3.6.1.31	141734|101386
apb:SAR116_0439	ncbi-geneid:8960764	4.1.3.-	51366
apb:SAR116_0440	ncbi-geneid:8960765	5.3.1.16	51366
apb:SAR116_0441	ncbi-geneid:8960766	2.4.2.-	52317
apb:SAR116_0442	ncbi-geneid:8960767	2.6.1.9	53383|54211|54211
apb:SAR116_0443	ncbi-geneid:8960768	2.4.2.17	53850|54913
apb:SAR116_0445	ncbi-geneid:8960770	3.1.3.-
apb:SAR116_0446	ncbi-geneid:8960771	2.5.1.47	53686
apb:SAR116_0447	ncbi-geneid:8960772	2.8.1.1|2.8.1.2	52821|52821
apb:SAR116_0448	ncbi-geneid:8960773	3.6.3.-	52540
apb:SAR116_0449	ncbi-geneid:8960774	2.7.3.-	161098
apb:SAR116_0450	ncbi-geneid:8960775	3.6.3.21	161098|161098
apb:SAR116_0451	ncbi-geneid:8960776	4.2.1.51	53850
apb:SAR116_0453	ncbi-geneid:8960778	1.4.1.3	51735|53223
apb:SAR116_0454	ncbi-geneid:8960779	3.1.1.-	52768
apb:SAR116_0455	ncbi-geneid:8960781	2.3.1.183	55729
apb:SAR116_0470	ncbi-geneid:8960796	6.1.1.4	82649
apb:SAR116_0474	ncbi-geneid:8960800	3.-.-.-	56281
apb:SAR116_0475	ncbi-geneid:8960801	4.6.1.1	55073
apb:SAR116_0476	ncbi-geneid:8960802	3.6.1.-	55811
apb:SAR116_0484	ncbi-geneid:8960810	1.2.3.4	51197
apb:SAR116_0485	ncbi-geneid:8960812	3.1.-.-	64182
apb:SAR116_0486	ncbi-geneid:8960813	2.6.1.-|1.1.1.3	55347|51735|55021
apb:SAR116_0488	ncbi-geneid:8960815	4.4.1.22	51316
apb:SAR116_0489	ncbi-geneid:8960816	2.3.1.128	55729
apb:SAR116_0490	ncbi-geneid:8960817	5.2.1.8	50475
apb:SAR116_0492	ncbi-geneid:8960819	2.4.99.-	54211
apb:SAR116_0493	ncbi-geneid:8960820	2.7.11.1	52161
apb:SAR116_0494	ncbi-geneid:8960821	2.6.1.85	52317
apb:SAR116_0495	ncbi-geneid:8960822	2.5.1.49	53383
apb:SAR116_0496	ncbi-geneid:8960823	3.5.2.6	81901
apb:SAR116_0497	ncbi-geneid:8960824	2.4.2.18	52418|47648
apb:SAR116_0498	ncbi-geneid:8960825	4.1.1.48	51366
apb:SAR116_0499	ncbi-geneid:8960826	1.14.13.2	55040
apb:SAR116_0500	ncbi-geneid:8960827	3.5.4.16	63882|53218|63867
apb:SAR116_0502	ncbi-geneid:8960828	3.4.21.88	51306|46785
apb:SAR116_0503	ncbi-geneid:8960830	6.1.1.17	52374|48163
apb:SAR116_0504	ncbi-geneid:8960831	2.3.3.1	48256
apb:SAR116_0505	ncbi-geneid:8960832	2.4.1.182	53756
apb:SAR116_0507	ncbi-geneid:8960834	2.3.1.129	51161
apb:SAR116_0508	ncbi-geneid:8960835	4.2.1.-	54637
apb:SAR116_0509	ncbi-geneid:8960836	2.3.1.-	51161
apb:SAR116_0512	ncbi-geneid:8960839	3.4.24.-	50156
apb:SAR116_0513	ncbi-geneid:8960840	1.1.1.267	55347|51735|69055
apb:SAR116_0515	ncbi-geneid:8960842	2.5.1.31	64005
apb:SAR116_0516	ncbi-geneid:8960843	3.6.5.3	55194
apb:SAR116_0517	ncbi-geneid:8960844	2.7.4.22	53633
apb:SAR116_0518	ncbi-geneid:8960845	3.6.5.3	54713|46934
apb:SAR116_0519	ncbi-geneid:8960846	2.7.1.-	52313
apb:SAR116_0520	ncbi-geneid:8960847	2.7.7.7	89550
apb:SAR116_0521	ncbi-geneid:8960848	3.6.3.-	52540
apb:SAR116_0523	ncbi-geneid:8960850	6.1.1.15	55681|52954
apb:SAR116_0524	ncbi-geneid:8960851	4.2.1.17	52096
apb:SAR116_0525	ncbi-geneid:8960852	4.2.1.24	51569
apb:SAR116_0526	ncbi-geneid:8960853	4.3.1.19	53686|55021
apb:SAR116_0527	ncbi-geneid:8960854	2.3.2.8	55729
apb:SAR116_0528	ncbi-geneid:8960855	5.99.1.-	56719|101904
apb:SAR116_0531	ncbi-geneid:8960858	3.1.26.3	69065|54768
apb:SAR116_0532	ncbi-geneid:8960859	3.4.21.89	51306
apb:SAR116_0533	ncbi-geneid:8960860	2.7.8.7	56214
apb:SAR116_0534	ncbi-geneid:8960861	2.6.99.2	63892
apb:SAR116_0536	ncbi-geneid:8960863	2.7.6.5	109604|81301|81271|55021
apb:SAR116_0537	ncbi-geneid:8960864	2.7.7.6	63562
apb:SAR116_0538	ncbi-geneid:8960865	2.7.6.3	55083
apb:SAR116_0540	ncbi-geneid:8960867	3.2.2.-	52141
apb:SAR116_0541	ncbi-geneid:8960868	2.7.1.26|2.7.7.2	74982
apb:SAR116_0542	ncbi-geneid:8960869	4.2.1.52	51569
apb:SAR116_0543	ncbi-geneid:8960870	4.3.1.19	53686
apb:SAR116_0544	ncbi-geneid:8960871	1.5.99.2	103025|51905|54373|101790
apb:SAR116_0546	ncbi-geneid:8960873	2.7.1.156|2.7.7.62	52540
apb:SAR116_0547	ncbi-geneid:8960874	2.4.2.21	52733
apb:SAR116_0550	ncbi-geneid:8960877	2.5.1.49	69754
apb:SAR116_0556	ncbi-geneid:8960883	4.2.1.17|1.1.1.35|5.1.2.3	51735|52096|48179|48179
apb:SAR116_0558	ncbi-geneid:8960885	2.1.1.-	111342
apb:SAR116_0559	ncbi-geneid:8960886	2.1.1.107	53790
apb:SAR116_0560	ncbi-geneid:8960887	6.3.5.9|6.3.1	52540|52317
apb:SAR116_0561	ncbi-geneid:8960888	2.1.1.133	53790
apb:SAR116_0562	ncbi-geneid:8960889	2.1.1.131	53790|159664|159672
apb:SAR116_0563	ncbi-geneid:8960890	2.1.1.130|2.1.1.151	53790
apb:SAR116_0564	ncbi-geneid:8960891	2.1.1.132	53335|53790
apb:SAR116_0565	ncbi-geneid:8960892	5.4.1.2	63965
apb:SAR116_0566	ncbi-geneid:8960893	4.99.1.3	53800
apb:SAR116_0569	ncbi-geneid:8960896	6.3.5.10	52540|52317
apb:SAR116_0570	ncbi-geneid:8960897	2.5.1.17	52540
apb:SAR116_0572	ncbi-geneid:8960899	3.6.-.-	52540|90002
apb:SAR116_0574	ncbi-geneid:8960901	4.1.1.81	53383
apb:SAR116_0576	ncbi-geneid:8960903	2.6.1.-	53383|56112|51261
apb:SAR116_0577	ncbi-geneid:8960904	1.-.-.-	51735
apb:SAR116_0580	ncbi-geneid:8960907	2.1.1.79	53335
apb:SAR116_0582	ncbi-geneid:8960909	2.1.1.79	51905
apb:SAR116_0583	ncbi-geneid:8960910	5.1.3.3	74650
apb:SAR116_0584	ncbi-geneid:8960911	1.1.1.-	51430
apb:SAR116_0587	ncbi-geneid:8960914	1.14.13.-	51905
apb:SAR116_0588	ncbi-geneid:8960915	1.13.11.39	54593
apb:SAR116_0590	ncbi-geneid:8960917	3.6.3.29	161098
apb:SAR116_0591	ncbi-geneid:8960918	3.6.3.21	52540
apb:SAR116_0593	ncbi-geneid:8960920	1.3.1.74	103473
apb:SAR116_0597	ncbi-geneid:8960924	3.5.1.6|3.5.1.87	53187|55031
apb:SAR116_0599	ncbi-geneid:8960926	6.3.5.6|6.3.5.7	75304
apb:SAR116_0600	ncbi-geneid:8960927	3.6.3.27|3.6.3.25	52540|52540
apb:SAR116_0601	ncbi-geneid:8960928	3.6.3.24	161098
apb:SAR116_0602	ncbi-geneid:8960929	3.6.3.24	161098
apb:SAR116_0603	ncbi-geneid:8960930	3.1.3.26	53850
apb:SAR116_0604	ncbi-geneid:8960931	1.1.1.-	51430
apb:SAR116_0608	ncbi-geneid:8960936	3.6.3.25	52540
apb:SAR116_0609	ncbi-geneid:8960937	6.3.5.6|6.3.5.7	55931|89095
apb:SAR116_0610	ncbi-geneid:8960938	6.3.5.6|6.3.5.7	75304
apb:SAR116_0611	ncbi-geneid:8960939	6.3.5.6|6.3.5.7	141000
apb:SAR116_0612	ncbi-geneid:8960940	3.1.-.-	53098
apb:SAR116_0613	ncbi-geneid:8960941	2.1.3.2	53671
apb:SAR116_0616	ncbi-geneid:8960944	2.3.3.13	102405
apb:SAR116_0617	ncbi-geneid:8960945	5.99.1.2	56712|57783
apb:SAR116_0618	ncbi-geneid:8960946	3.1.-.-	50249|50249
apb:SAR116_0619	ncbi-geneid:8960947	6.2.1.3	57829
apb:SAR116_0620	ncbi-geneid:8960948	2.7.1.4	53067|53067
apb:SAR116_0622	ncbi-geneid:8960950	3.1.26.3|3.1.13.5	53098|47819|47819
apb:SAR116_0623	ncbi-geneid:8960951	1.1.1.100	51735
apb:SAR116_0626	ncbi-geneid:8960954	6.3.3.1	56042|55326
apb:SAR116_0627	ncbi-geneid:8960955	2.1.2.2	53328
apb:SAR116_0628	ncbi-geneid:8960956	2.7.4.6	54919
apb:SAR116_0629	ncbi-geneid:8960957	2.7.7.7	102400
apb:SAR116_0630	ncbi-geneid:8960958	3.4.11.1	53187|52949
apb:SAR116_0633	ncbi-geneid:8960961	5.2.1.8	54534|109998
apb:SAR116_0634	ncbi-geneid:8960962	1.1.1.262	53659
apb:SAR116_0635	ncbi-geneid:8960963	2.1.1.182	53335
apb:SAR116_0636	ncbi-geneid:8960964	2.7.4.8	52540
apb:SAR116_0638	ncbi-geneid:8960966	2.3.1.179	53901|53901
apb:SAR116_0639	ncbi-geneid:8960967	1.6.5.3|1.6.99.3	47336
apb:SAR116_0640	ncbi-geneid:8960968	1.1.1.100	51735
apb:SAR116_0641	ncbi-geneid:8960969	2.3.1.39	52151|55048
apb:SAR116_0642	ncbi-geneid:8960970	4.1.1.-	54995
apb:SAR116_0644	ncbi-geneid:8960972	3.1.4.-	55653|55658
apb:SAR116_0645	ncbi-geneid:8960973	3.6.1.-|3.6.4.12	52540|48024
apb:SAR116_0646	ncbi-geneid:8960974	5.1.1.1	51419|50621
apb:SAR116_0648	ncbi-geneid:8960976	3.6.3.25	52540
apb:SAR116_0649	ncbi-geneid:8960977	2.1.1.63	52540|54211
apb:SAR116_0651	ncbi-geneid:8960979	2.4.2.14	53271|56235
apb:SAR116_0652	ncbi-geneid:8960980	1.1.1.-	51735
apb:SAR116_0653	ncbi-geneid:8960981	2.1.1.72	53335
apb:SAR116_0655	ncbi-geneid:8960983	2.1.1.79	53335
apb:SAR116_0657	ncbi-geneid:8960985	2.5.1.18	47616|52833
apb:SAR116_0663	ncbi-geneid:8960992	3.4.21.-	144091
apb:SAR116_0664	ncbi-geneid:8960993	2.7.7.2	53218
apb:SAR116_0665	ncbi-geneid:8960994	3.4.11.18	55920
apb:SAR116_0666	ncbi-geneid:8960995	3.6.1.-
apb:SAR116_0667	ncbi-geneid:8960996	4.3.2.2	48557
apb:SAR116_0668	ncbi-geneid:8960997	6.3.2.6	56104
apb:SAR116_0669	ncbi-geneid:8960998	6.3.5.3	82697
apb:SAR116_0670	ncbi-geneid:8960999	6.3.5.3	52317
apb:SAR116_0671	ncbi-geneid:8961000	6.3.5.3	56042|55326|55326|56042
apb:SAR116_0672	ncbi-geneid:8961001	6.5.1.2	82657
apb:SAR116_0673	ncbi-geneid:8961002	4.99.1.1	52833
apb:SAR116_0675	ncbi-geneid:8961004	3.6.1.27	55174
apb:SAR116_0676	ncbi-geneid:8961005	2.1.1.-	75217
apb:SAR116_0677	ncbi-geneid:8961006	2.3.3.13	51569|110921
apb:SAR116_0678	ncbi-geneid:8961007	6.1.1.16	52374|47323
apb:SAR116_0679	ncbi-geneid:8961008	6.1.1.17	52374|48163
apb:SAR116_0680	ncbi-geneid:8961009	6.3.5.1|6.3.1.5	52402|56317
apb:SAR116_0681	ncbi-geneid:8961010	2.4.2.11	51690|54675
apb:SAR116_0682	ncbi-geneid:8961011	2.5.1.54	51569
apb:SAR116_0683	ncbi-geneid:8961012	1.8.1.7	51905|55424
apb:SAR116_0685	ncbi-geneid:8961014	6.2.1.16	56801
apb:SAR116_0688	ncbi-geneid:8961017	2.7.1.69	81342
apb:SAR116_0689	ncbi-geneid:8961018	3.2.2.21	48150
apb:SAR116_0691	ncbi-geneid:8961020	2.1.1.33	55821
apb:SAR116_0692	ncbi-geneid:8961021	1.1.2.4	56176|55103
apb:SAR116_0694	ncbi-geneid:8961023	2.-.-.-	53756
apb:SAR116_0695	ncbi-geneid:8961024	2.4.1.-	53756
apb:SAR116_0697	ncbi-geneid:8961026	2.3.1.-	55729
apb:SAR116_0698	ncbi-geneid:8961027	2.3.1.-	55729
apb:SAR116_0701	ncbi-geneid:8961030	2.3.1.-	55729
apb:SAR116_0702	ncbi-geneid:8961031	2.6.1.16	53697|56235
apb:SAR116_0703	ncbi-geneid:8961032	2.7.7.23|2.3.1.157	53448|51161
apb:SAR116_0704	ncbi-geneid:8961033	2.7.1.-|2.7.7	53613|52374
apb:SAR116_0707	ncbi-geneid:8961036	2.4.1.129	56601|56519
apb:SAR116_0710	ncbi-geneid:8961039	3.6.1.-	53067|53067
apb:SAR116_0711	ncbi-geneid:8961040	1.1.1.86	48179|51735
apb:SAR116_0712	ncbi-geneid:8961041	2.2.1.6	55021|55021
apb:SAR116_0713	ncbi-geneid:8961042	2.2.1.6	52518|52518|52467
apb:SAR116_0714	ncbi-geneid:8961043	2.5.1.75	52540|52540
apb:SAR116_0715	ncbi-geneid:8961044	3.1.3.3	56784
apb:SAR116_0716	ncbi-geneid:8961045	3.4.21.-	50494|50156|50156
apb:SAR116_0717	ncbi-geneid:8961046	3.4.-.-	117892
apb:SAR116_0718	ncbi-geneid:8961047	3.4.-.-	117892
apb:SAR116_0720	ncbi-geneid:8961049	1.5.1.3	53597
apb:SAR116_0721	ncbi-geneid:8961050	2.1.1.45	55831
apb:SAR116_0723	ncbi-geneid:8961052	4.2.1.2	117457
apb:SAR116_0725	ncbi-geneid:8961054	1.1.3.15	56176|55103
apb:SAR116_0726	ncbi-geneid:8961055	1.1.2.4|1.1.3.15	55103|56176
apb:SAR116_0728	ncbi-geneid:8961057	1.8.4.11	55068
apb:SAR116_0729	ncbi-geneid:8961058	2.7.2.3	53748
apb:SAR116_0738	ncbi-geneid:8961067	4.2.1.96	55248
apb:SAR116_0741	ncbi-geneid:8961070	1.1.2.3	51395
apb:SAR116_0742	ncbi-geneid:8961071	1.10.2.2	46626
apb:SAR116_0744	ncbi-geneid:8961073	3.6.3.41	82093
apb:SAR116_0746	ncbi-geneid:8961075	5.3.4.1	52833
apb:SAR116_0747	ncbi-geneid:8961076	2.1.1.-	48452
apb:SAR116_0749	ncbi-geneid:8961078	2.7.9.2	51316
apb:SAR116_0750	ncbi-geneid:8961079	1.2.1.3	53720
apb:SAR116_0751	ncbi-geneid:8961080	3.4.13.19	51556
apb:SAR116_0754	ncbi-geneid:8961083	1.2.1.3	53720
apb:SAR116_0757	ncbi-geneid:8961086	2.7.13.3	52402
apb:SAR116_0758	ncbi-geneid:8961087	2.1.3.3	161098
apb:SAR116_0759	ncbi-geneid:8961088	3.6.3.29	161098
apb:SAR116_0760	ncbi-geneid:8961089	5.1.1.1	53850
apb:SAR116_0761	ncbi-geneid:8961090	3.6.3.31	52540|50331
apb:SAR116_0762	ncbi-geneid:8961091	3.5.3.3	55920|53092
apb:SAR116_0764	ncbi-geneid:8961093	1.8.4.8	52402
apb:SAR116_0765	ncbi-geneid:8961094	3.4.13.9	55920|53092
apb:SAR116_0766	ncbi-geneid:8961095	3.5.3.11	52768
apb:SAR116_0767	ncbi-geneid:8961096	1.14.11.18	51197
apb:SAR116_0768	ncbi-geneid:8961097	4.3.1.15	53686
apb:SAR116_0769	ncbi-geneid:8961098	3.4.11.-	55920|53092
apb:SAR116_0771	ncbi-geneid:8961100	1.1.2.3	51395
apb:SAR116_0772	ncbi-geneid:8961101	3.6.3.29	161098|161098
apb:SAR116_0775	ncbi-geneid:8961104	2.6.1.-|4.4.1.8	53383
apb:SAR116_0776	ncbi-geneid:8961105	2.8.1.7	53383
apb:SAR116_0777	ncbi-geneid:8961106	2.2.1.6	52518|52518|52467
apb:SAR116_0778	ncbi-geneid:8961107	2.6.1.57	53383
apb:SAR116_0781	ncbi-geneid:8961110	3.6.3.27	52540
apb:SAR116_0782	ncbi-geneid:8961111	3.6.3.25	52540
apb:SAR116_0783	ncbi-geneid:8961112	3.4.22.34	53822
apb:SAR116_0784	ncbi-geneid:8961113	1.-.-.-	51905
apb:SAR116_0786	ncbi-geneid:8961115	6.2.1.17	56801
apb:SAR116_0791	ncbi-geneid:8961120	3.5.1.46	56601
apb:SAR116_0792	ncbi-geneid:8961121	2.6.1.21	56752
apb:SAR116_0793	ncbi-geneid:8961122	3.6.1.-	52540
apb:SAR116_0795	ncbi-geneid:8961124	1.1.1.100	51735
apb:SAR116_0796	ncbi-geneid:8961125	4.1.99.3	48173|52425
apb:SAR116_0797	ncbi-geneid:8961126	4.1.99.3	48173
apb:SAR116_0798	ncbi-geneid:8961128	1.14.13.2	51905|54373
apb:SAR116_0805	ncbi-geneid:8961134	3.4.24.-	51261
apb:SAR116_0808	ncbi-geneid:8961137	2.3.1.9	81324|158682
apb:SAR116_0814	ncbi-geneid:8961143	2.4.2.-	103088
apb:SAR116_0819	ncbi-geneid:8961148	2.2.1.7	160544
apb:SAR116_0824	ncbi-geneid:8961153	1.14.-.-	101801
apb:SAR116_0825	ncbi-geneid:8961154	6.1.1.7	101801|103039
apb:SAR116_0829	ncbi-geneid:8961158	3.6.3.15|3.6.3.14	52540
apb:SAR116_0831	ncbi-geneid:8961160	2.7.1.-	48029|48029
apb:SAR116_0834	ncbi-geneid:8961163	3.6.1.-	52540
apb:SAR116_0835	ncbi-geneid:8961164	4.6.1.1	52540|46689
apb:SAR116_0837	ncbi-geneid:8961166	2.7.11.1	101116
apb:SAR116_0838	ncbi-geneid:8961167	3.6.1.-	81340|54631
apb:SAR116_0841	ncbi-geneid:8961170	1.1.1.-	64518|64518
apb:SAR116_0842	ncbi-geneid:8961171	1.1.1.-	64518
apb:SAR116_0843	ncbi-geneid:8961172	1.1.1.1	64518
apb:SAR116_0847	ncbi-geneid:8961176	3.4.16.4	117143
apb:SAR116_0848	ncbi-geneid:8961177	1.2.1.12
apb:SAR116_0857	ncbi-geneid:8961186	1.5.99.9	101498
apb:SAR116_0863	ncbi-geneid:8961192	3.6.1.-	52540
apb:SAR116_0864	ncbi-geneid:8961193	2.7.10.-	52540
apb:SAR116_0865	ncbi-geneid:8961194	2.7.7.6	88946|88659|88659
apb:SAR116_0867	ncbi-geneid:8961196	2.7.7.6	117143
apb:SAR116_0869	ncbi-geneid:8961198	3.5.2.6	81901
apb:SAR116_0873	ncbi-geneid:8961202	2.7.11.1	54975|55194
apb:SAR116_0874	ncbi-geneid:8961203	2.8.3.16	89796
apb:SAR116_0875	ncbi-geneid:8961204	4.1.3.6|4.1.3.34	51621
apb:SAR116_0877	ncbi-geneid:8961206	1.3.99.-	56645|47203
apb:SAR116_0878	ncbi-geneid:8961207	4.2.1.1	52091
apb:SAR116_0879	ncbi-geneid:8961208	3.2.-.-	52799
apb:SAR116_0880	ncbi-geneid:8961209	2.3.1.-	55729
apb:SAR116_0882	ncbi-geneid:8961211	3.5.2.6	46785
apb:SAR116_0883	ncbi-geneid:8961212	1.2.1.12	55347|51735
apb:SAR116_0884	ncbi-geneid:8961213	2.7.1.30	53067|53067
apb:SAR116_0886	ncbi-geneid:8961215	3.6.3.17	161098
apb:SAR116_0887	ncbi-geneid:8961216	4.1.2.13	161098
apb:SAR116_0888	ncbi-geneid:8961217	3.6.3.-	52540|50331
apb:SAR116_0889	ncbi-geneid:8961218	3.6.3.-	52540|50331
apb:SAR116_0890	ncbi-geneid:8961219	4.3.1.3	53850
apb:SAR116_0891	ncbi-geneid:8961220	2.7.7.6	100950|46785
apb:SAR116_0892	ncbi-geneid:8961221	1.1.5.3	51905
apb:SAR116_0893	ncbi-geneid:8961222	1.14.11.17	51197
apb:SAR116_0894	ncbi-geneid:8961223	3.6.3.-	52540
apb:SAR116_0897	ncbi-geneid:8961226	2.8.1.7	46785
apb:SAR116_0898	ncbi-geneid:8961227	1.18.1.2	52343|63380
apb:SAR116_0899	ncbi-geneid:8961228	5.3.1.22	51658
apb:SAR116_0902	ncbi-geneid:8961231	5.3.1.12	51556
apb:SAR116_0903	ncbi-geneid:8961232	1.1.1.57	51735|48179
apb:SAR116_0904	ncbi-geneid:8961233	4.2.1.8	51658
apb:SAR116_0905	ncbi-geneid:8961234	2.7.1.45	53613
apb:SAR116_0906	ncbi-geneid:8961235	4.1.1.-|5.3.3	56529
apb:SAR116_0907	ncbi-geneid:8961236	1.1.1.215	51735|52283
apb:SAR116_0908	ncbi-geneid:8961237	2.7.1.12	52540
apb:SAR116_0909	ncbi-geneid:8961238	2.1.3.3	161098|161098
apb:SAR116_0911	ncbi-geneid:8961240	3.6.3.30	52540
apb:SAR116_0913	ncbi-geneid:8961242	2.6.1.-	53383
apb:SAR116_0915	ncbi-geneid:8961244	4.2.1.17	52096
apb:SAR116_0916	ncbi-geneid:8961245	2.1.2.10	103025|101790
apb:SAR116_0917	ncbi-geneid:8961246	5.1.1.1	53822|47413
apb:SAR116_0919	ncbi-geneid:8961248	4.2.1.10	52304
apb:SAR116_0920	ncbi-geneid:8961249	1.1.1.169	48179|51735
apb:SAR116_0921	ncbi-geneid:8961250	1.1.1.100	51735
apb:SAR116_0922	ncbi-geneid:8961251	1.3.99.-	56645|47203
apb:SAR116_0923	ncbi-geneid:8961252	2.8.3.-	100950|100950
apb:SAR116_0924	ncbi-geneid:8961253	1.1.1.18	51735|55347
apb:SAR116_0925	ncbi-geneid:8961254	2.3.1.19	54637
apb:SAR116_0926	ncbi-geneid:8961255	1.1.1.100	51735
apb:SAR116_0927	ncbi-geneid:8961256	1.13.11.27	51658
apb:SAR116_0928	ncbi-geneid:8961257	3.6.3.27	52540
apb:SAR116_0932	ncbi-geneid:8961261	3.6.3.25	52540
apb:SAR116_0933	ncbi-geneid:8961262	1.3.1.74	103473
apb:SAR116_0935	ncbi-geneid:8961264	1.13.11.8	48076
apb:SAR116_0936	ncbi-geneid:8961265	1.13.11.8	53213
apb:SAR116_0937	ncbi-geneid:8961266	1.2.1.45	51735|55347
apb:SAR116_0939	ncbi-geneid:8961268	3.1.1.57	51556
apb:SAR116_0940	ncbi-geneid:8961269	4.2.1.83	51556
apb:SAR116_0942	ncbi-geneid:8961271	2.7.4.1	52540
apb:SAR116_0948	ncbi-geneid:8961277	3.6.3.23	52540
apb:SAR116_0949	ncbi-geneid:8961278	3.6.3.23	52540
apb:SAR116_0950	ncbi-geneid:8961279	3.6.3.24	161098
apb:SAR116_0951	ncbi-geneid:8961280	3.1.3.1	161098
apb:SAR116_0952	ncbi-geneid:8961281	3.1.3.26	53850
apb:SAR116_0957	ncbi-geneid:8961286	6.3.5.-	46785|48008
apb:SAR116_0958	ncbi-geneid:8961287	2.6.1.21|2.6.1.42	56752
apb:SAR116_0959	ncbi-geneid:8961288	3.6.3.21	52540
apb:SAR116_0960	ncbi-geneid:8961289	2.7.3.-	161098
apb:SAR116_0961	ncbi-geneid:8961290	1.3.5.1	161098
apb:SAR116_0962	ncbi-geneid:8961291	4.2.1.51	53850
apb:SAR116_0963	ncbi-geneid:8961292	1.5.1.12|1.5.99.8	53720|51730|81935
apb:SAR116_0964	ncbi-geneid:8961293	2.7.2.2	54909|46785
apb:SAR116_0965	ncbi-geneid:8961294	1.1.1.67	51735|48179
apb:SAR116_0966	ncbi-geneid:8961295	1.1.1.14	51735
apb:SAR116_0967	ncbi-geneid:8961296	3.6.3.19	52540|50331
apb:SAR116_0968	ncbi-geneid:8961297	3.6.3.17	161098
apb:SAR116_0969	ncbi-geneid:8961298	4.1.2.13	161098
apb:SAR116_0970	ncbi-geneid:8961299	4.99.1.-	53850
apb:SAR116_0971	ncbi-geneid:8961300	5.1.1.1	53822|47413
apb:SAR116_0973	ncbi-geneid:8961302	2.7.1.4	53613
apb:SAR116_0974	ncbi-geneid:8961303	2.6.1.1	53383
apb:SAR116_0976	ncbi-geneid:8961305	2.4.1.-	53756
apb:SAR116_0978	ncbi-geneid:8961307	2.4.-.-	53756
apb:SAR116_0979	ncbi-geneid:8961308	4.2.1.46	51735
apb:SAR116_0980	ncbi-geneid:8961309	4.2.1.-	53383
apb:SAR116_0981	ncbi-geneid:8961310	4.2.1.45	51735
apb:SAR116_0982	ncbi-geneid:8961311	2.7.7.33	53448
apb:SAR116_0985	ncbi-geneid:8961314	2.7.1.-	54211|55060
apb:SAR116_0986	ncbi-geneid:8961315	5.1.3.2	51735
apb:SAR116_0987	ncbi-geneid:8961316	2.1.3.-	53067
apb:SAR116_0989	ncbi-geneid:8961318	1.1.1.271	51735
apb:SAR116_0991	ncbi-geneid:8961320	2.4.1.-	53756
apb:SAR116_0997	ncbi-geneid:8961326	2.2.1.6	52518|52518|52467
apb:SAR116_0999	ncbi-geneid:8961328	3.1.4.16	161111
apb:SAR116_1000	ncbi-geneid:8961329	5.3.4.1	52833
apb:SAR116_1003	ncbi-geneid:8961332	3.4.21.43	52833
apb:SAR116_1004	ncbi-geneid:8961333	3.4.24.-	51261
apb:SAR116_1009	ncbi-geneid:8961338	2.3.1.-	56317
apb:SAR116_1016	ncbi-geneid:8961345	3.6.3.9	56349
apb:SAR116_1021	ncbi-geneid:8961351	2.1.1.61|2.8.1.-	52402
apb:SAR116_1022	ncbi-geneid:8961352	2.7.7.7	54292
apb:SAR116_1023	ncbi-geneid:8961353	2.8.1.7	53383
apb:SAR116_1024	ncbi-geneid:8961354	2.3.1.30	51161
apb:SAR116_1026	ncbi-geneid:8961356	6.1.1.1	52374|55174
apb:SAR116_1028	ncbi-geneid:8961358	2.7.7.42|1.11.1.15	52833
apb:SAR116_1030	ncbi-geneid:8961360	3.1.1.29	75620
apb:SAR116_1031	ncbi-geneid:8961361	2.4.2.-|3.4|2.4.1.-	56601|53955
apb:SAR116_1032	ncbi-geneid:8961362	3.5.1.28	53187
apb:SAR116_1034	ncbi-geneid:8961364	3.1.4.-|3.1.26.12	50249
apb:SAR116_1035	ncbi-geneid:8961365	2.6.1.1	53383
apb:SAR116_1036	ncbi-geneid:8961366	3.4.24.-	48452
apb:SAR116_1037	ncbi-geneid:8961367	5.3.4.1	52833
apb:SAR116_1038	ncbi-geneid:8961368	4.2.1.10	52304
apb:SAR116_1039	ncbi-geneid:8961369	6.4.1.2	51230
apb:SAR116_1040	ncbi-geneid:8961370	6.3.4.14|6.4.1.2	56059|52440|51246
apb:SAR116_1041	ncbi-geneid:8961371	2.3.2.6	55729
apb:SAR116_1045	ncbi-geneid:8961375	1.17.4.1	51998|75625
apb:SAR116_1048	ncbi-geneid:8961378	3.4.21.92	52540|52540|81923
apb:SAR116_1049	ncbi-geneid:8961379	2.8.1.6	54736
apb:SAR116_1050	ncbi-geneid:8961380	3.4.16.4	56601
apb:SAR116_1051	ncbi-geneid:8961381	4.4.1.22	51316
apb:SAR116_1053	ncbi-geneid:8961383	3.5.1.32	53187|55031
apb:SAR116_1054	ncbi-geneid:8961384	1.5.3.1	51905|54373
apb:SAR116_1056	ncbi-geneid:8961386	1.5.3.1	103025|51905|101790
apb:SAR116_1057	ncbi-geneid:8961387	1.5.3.1	103025
apb:SAR116_1059	ncbi-geneid:8961389	1.5.99.2	103025|51905|54373|101790
apb:SAR116_1060	ncbi-geneid:8961390	1.4.3.5	50475
apb:SAR116_1062	ncbi-geneid:8961392	1.3.1.9	51735
apb:SAR116_1063	ncbi-geneid:8961393	4.2.3.5	103263
apb:SAR116_1064	ncbi-geneid:8961394	6.1.1.1	53335|55174
apb:SAR116_1065	ncbi-geneid:8961395	2.2.1.7	52518|52518|52922
apb:SAR116_1066	ncbi-geneid:8961396	2.5.1.1|2.5.1.10	48576
apb:SAR116_1067	ncbi-geneid:8961397	3.1.11.6	116842
apb:SAR116_1068	ncbi-geneid:8961398	3.5.4.2	47413
apb:SAR116_1069	ncbi-geneid:8961399	3.4.11.5	53474
apb:SAR116_1070	ncbi-geneid:8961400	3.6.1.-
apb:SAR116_1071	ncbi-geneid:8961401	1.-.-.-	54862
apb:SAR116_1073	ncbi-geneid:8961403	1.1.1.49	55174
apb:SAR116_1074	ncbi-geneid:8961404	3.6.1.-	52540|52540
apb:SAR116_1075	ncbi-geneid:8961405	4.2.1.3	53732|52016
apb:SAR116_1076	ncbi-geneid:8961406	3.6.3.41	52540
apb:SAR116_1080	ncbi-geneid:8961410	1.6.5.-	54292
apb:SAR116_1081	ncbi-geneid:8961411	2.1.1.13	51717
apb:SAR116_1082	ncbi-geneid:8961412	1.5.1.20	51730
apb:SAR116_1083	ncbi-geneid:8961413	4.2.1.1	53850|46785
apb:SAR116_1084	ncbi-geneid:8961414	1.5.1.20	51730
apb:SAR116_1087	ncbi-geneid:8961417	2.1.1.13	52242|47644
apb:SAR116_1089	ncbi-geneid:8961419	1.-.-.-	51395
apb:SAR116_1091	ncbi-geneid:8961421	2.1.1.-	53335|48013
apb:SAR116_1092	ncbi-geneid:8961422	3.4.-.-	48230
apb:SAR116_1095	ncbi-geneid:8961425	2.1.2.3|3.5.4.10	53927|52335
apb:SAR116_1096	ncbi-geneid:8961426	3.2.2.-	48150|55811
apb:SAR116_1099	ncbi-geneid:8961429	3.1.11.-	52540
apb:SAR116_1101	ncbi-geneid:8961431	3.6.3.14	81336
apb:SAR116_1102	ncbi-geneid:8961432	3.6.3.14	81333
apb:SAR116_1107	ncbi-geneid:8961437	2.7.1.39	56112
apb:SAR116_1108	ncbi-geneid:8961438	3.1.26.4
apb:SAR116_1109	ncbi-geneid:8961439	1.11.1.-	52833
apb:SAR116_1110	ncbi-geneid:8961440	1.8.1.8	52833
apb:SAR116_1112	ncbi-geneid:8961442	3.4.24.64	63411|63411
apb:SAR116_1113	ncbi-geneid:8961443	4.2.3.1	53686
apb:SAR116_1115	ncbi-geneid:8961445	1.9.3.1	81452
apb:SAR116_1116	ncbi-geneid:8961446	1.9.3.1	110111
apb:SAR116_1119	ncbi-geneid:8961449	1.9.3.1	81442
apb:SAR116_1120	ncbi-geneid:8961450	1.9.3.1	49503|81464
apb:SAR116_1121	ncbi-geneid:8961451	3.4.24.-	111283
apb:SAR116_1122	ncbi-geneid:8961452	3.4.13.9	103473
apb:SAR116_1123	ncbi-geneid:8961453	6.3.2.2	55931
apb:SAR116_1124	ncbi-geneid:8961454	2.1.1.-	75217|88697
apb:SAR116_1127	ncbi-geneid:8961457	1.2.1	55347|51735
apb:SAR116_1128	ncbi-geneid:8961458	3.4.24.-	111283
apb:SAR116_1130	ncbi-geneid:8961460	3.6.3.-	52540|90123
apb:SAR116_1131	ncbi-geneid:8961461	2.4.-.-	53756
apb:SAR116_1133	ncbi-geneid:8961463	2.-.-.-	53756
apb:SAR116_1134	ncbi-geneid:8961464	2.7.1.130	52540
apb:SAR116_1137	ncbi-geneid:8961467	6.3.4.13	56059|52440|51246
apb:SAR116_1138	ncbi-geneid:8961468	3.5.4.-	53927
apb:SAR116_1139	ncbi-geneid:8961469	5.4.99.12	55120|55174
apb:SAR116_1140	ncbi-geneid:8961470	2.1.1.171	53335
apb:SAR116_1141	ncbi-geneid:8961471	3.1.21.-	118116|55874|54211
apb:SAR116_1144	ncbi-geneid:8961474	6.1.1.5	52374|47323|50677
apb:SAR116_1145	ncbi-geneid:8961475	2.7.1.26|2.7.7.2	82114|52374
apb:SAR116_1147	ncbi-geneid:8961477	2.2.1.1	110857
apb:SAR116_1150	ncbi-geneid:8961481	1.14.13.-	47240
apb:SAR116_1153	ncbi-geneid:8961484	6.1.1.-	52374
apb:SAR116_1154	ncbi-geneid:8961485	1.6.5.3	103473
apb:SAR116_1155	ncbi-geneid:8961486	2.7.7.19	46785
apb:SAR116_1159	ncbi-geneid:8961490	4.1.1.44	69118
apb:SAR116_1165	ncbi-geneid:8961496	2.7.6.2	63999|63862
apb:SAR116_1168	ncbi-geneid:8961499	3.6.3.-	52540|90123
apb:SAR116_1170	ncbi-geneid:8961501	1.13.11.5	51182
apb:SAR116_1171	ncbi-geneid:8961502	3.7.1.2	56529
apb:SAR116_1172	ncbi-geneid:8961503	3.5.2.6	56281
apb:SAR116_1173	ncbi-geneid:8961504	1.14.13.-	51905
apb:SAR116_1175	ncbi-geneid:8961506	2.1.1.-	75217
apb:SAR116_1176	ncbi-geneid:8961507	3.-.-.-	56281
apb:SAR116_1177	ncbi-geneid:8961508	2.5.1.49	53383
apb:SAR116_1179	ncbi-geneid:8961510	1.1.1.36|1.1.1.35	51735|52096|48179|48179
apb:SAR116_1180	ncbi-geneid:8961511	1.3.99.-	56645|47203
apb:SAR116_1183	ncbi-geneid:8961514	1.5.99.1	103025|51905|54373|101790
apb:SAR116_1184	ncbi-geneid:8961515	1.5.99.2	103025|51905|54373|101790
apb:SAR116_1185	ncbi-geneid:8961516	1.14.-.-	51182|47413
apb:SAR116_1188	ncbi-geneid:8961519	3.6.3.-	57716
apb:SAR116_1191	ncbi-geneid:8961522	3.4.13.19	51556
apb:SAR116_1192	ncbi-geneid:8961523	3.6.3.19	52540|50331
apb:SAR116_1194	ncbi-geneid:8961524	3.2.1.23	51445|52317
apb:SAR116_1193	ncbi-geneid:8961525	2.7.1.6	54211|55060
apb:SAR116_1195	ncbi-geneid:8961526	2.7.7.12	54197|54197
apb:SAR116_1196	ncbi-geneid:8961527	3.2.1.86|3.2.1.22	56327|51735
apb:SAR116_1197	ncbi-geneid:8961528	3.6.3.17	161098
apb:SAR116_1198	ncbi-geneid:8961529	4.1.2.13	161098
apb:SAR116_1199	ncbi-geneid:8961530	4.99.1.-	53850
apb:SAR116_1200	ncbi-geneid:8961531	2.1.1.63	46689|46689
apb:SAR116_1201	ncbi-geneid:8961532	2.7.3.-	52172|46894
apb:SAR116_1202	ncbi-geneid:8961533	2.7.13.3	109755
apb:SAR116_1203	ncbi-geneid:8961534	3.6.3.27	52540
apb:SAR116_1204	ncbi-geneid:8961535	2.1.3.3	161098
apb:SAR116_1205	ncbi-geneid:8961536	3.6.3.29	161098
apb:SAR116_1207	ncbi-geneid:8961538	2.7.13.3	55874|47384|55785
apb:SAR116_1212	ncbi-geneid:8961543	1.1.1.169	48179|51735
apb:SAR116_1214	ncbi-geneid:8961545	2.6.1.45|2.6.1.44|2.6.1.51	53383
apb:SAR116_1215	ncbi-geneid:8961546	2.7.1.71	47413
apb:SAR116_1216	ncbi-geneid:8961547	6.3.2.4	56059
apb:SAR116_1218	ncbi-geneid:8961549	1.-.-.-	55469
apb:SAR116_1220	ncbi-geneid:8961551	5.1.3.2	51735
apb:SAR116_1222	ncbi-geneid:8961554	3.-.-.-	52540|54980|54980
apb:SAR116_1223	ncbi-geneid:8961555	2.3.3.13	51569|110921|89000
apb:SAR116_1229	ncbi-geneid:8961559	6.1.1.20	56037|50249|55681|54991|46955
apb:SAR116_1230	ncbi-geneid:8961560	6.1.1.20	55681|46589
apb:SAR116_1231	ncbi-geneid:8961561	2.7.7.7	74731
apb:SAR116_1234	ncbi-geneid:8961564	3.6.5.3	55200|54364
apb:SAR116_1235	ncbi-geneid:8961565	6.1.1.3	55681|55186|52954|81271
apb:SAR116_1236	ncbi-geneid:8961566	2.4.1.57	53756
apb:SAR116_1237	ncbi-geneid:8961567	3.1.1.-	53474
apb:SAR116_1238	ncbi-geneid:8961568	2.5.1.18	47616|52833
apb:SAR116_1239	ncbi-geneid:8961569	2.3.1.-	55729
apb:SAR116_1240	ncbi-geneid:8961570	1.4.1.13|1.4.1.14	51395|56235|69336
apb:SAR116_1241	ncbi-geneid:8961571	1.4.1.13|1.4.1.14	51971|46548|51971
apb:SAR116_1243	ncbi-geneid:8961573	1.6.5.3|1.6.99.3	51735
apb:SAR116_1244	ncbi-geneid:8961575	3.1.26.3|3.1.13.5
apb:SAR116_1247	ncbi-geneid:8961578	3.6.3.-	52540
apb:SAR116_1248	ncbi-geneid:8961579	2.7.1.69	55804
apb:SAR116_1250	ncbi-geneid:8961582	2.5.1.19	55205
apb:SAR116_1251	ncbi-geneid:8961583	2.7.4.14	52540
apb:SAR116_1252	ncbi-geneid:8961584	2.7.1.-|2.7.7	50249|50249|50249|50249|50249|50249
apb:SAR116_1253	ncbi-geneid:8961585	2.3.1.129	47729
apb:SAR116_1255	ncbi-geneid:8961587	4.2.1.20|5.3.1.24	51366
apb:SAR116_1256	ncbi-geneid:8961588	4.2.1.20	53686
apb:SAR116_1257	ncbi-geneid:8961589	4.2.1.20	51366
apb:SAR116_1259	ncbi-geneid:8961591	6.3.2.17|6.3.2.12	53623|53244
apb:SAR116_1260	ncbi-geneid:8961592	5.3.4.1	52833
apb:SAR116_1261	ncbi-geneid:8961593	3.1.11.5	52540|52980
apb:SAR116_1264	ncbi-geneid:8961596	3.3.1.1	52283|51735
apb:SAR116_1265	ncbi-geneid:8961597	2.7.-.-	52540
apb:SAR116_1266	ncbi-geneid:8961598	2.7.3.-|2.7.13.3	55874|47384|158472
apb:SAR116_1267	ncbi-geneid:8961599	3.1.1.61	52172|46894
apb:SAR116_1268	ncbi-geneid:8961600	2.7.7.7	56672|88723|53098|47807
apb:SAR116_1270	ncbi-geneid:8961602	3.6.3.25	52540
apb:SAR116_1271	ncbi-geneid:8961604	2.4.1.-	56349
apb:SAR116_1282	ncbi-geneid:8961615	3.1.21.5	52540|52540
apb:SAR116_1283	ncbi-geneid:8961616	2.1.1.72	53335
apb:SAR116_1288	ncbi-geneid:8961621	2.1.1.72	53041|46689
apb:SAR116_1293	ncbi-geneid:8961626	3.6.1.-|3.6.4.12	52540
apb:SAR116_1294	ncbi-geneid:8961627	3.4.13.9	56349
apb:SAR116_1299	ncbi-geneid:8961632	2.7.2.4	52540
apb:SAR116_1301	ncbi-geneid:8961634	2.1.1.37	53335
apb:SAR116_1303	ncbi-geneid:8961636	3.1.3.16	103473
apb:SAR116_1305	ncbi-geneid:8961638	3.1.1.45	53474
apb:SAR116_1306	ncbi-geneid:8961639	2.4.1.41	52540|48452|48452|48452
apb:SAR116_1307	ncbi-geneid:8961640	2.4.1.41	48452
apb:SAR116_1308	ncbi-geneid:8961641	2.4.1.41	52540|48452
apb:SAR116_1312	ncbi-geneid:8961645	3.4.13.9	56349
apb:SAR116_1315	ncbi-geneid:8961649	3.6.1.-	52972
apb:SAR116_1316	ncbi-geneid:8961650	3.6.5.3	50249
apb:SAR116_1317	ncbi-geneid:8961651	3.1.3.48	52788
apb:SAR116_1319	ncbi-geneid:8961653	1.1.1.23	53720
apb:SAR116_1321	ncbi-geneid:8961655	2.5.1.7	55205
apb:SAR116_1324	ncbi-geneid:8961658	1.16.1.1	51905|55424
apb:SAR116_1325	ncbi-geneid:8961659	1.1.1.205	54631
apb:SAR116_1326	ncbi-geneid:8961661	3.4.21.92	52540|52540|81923
apb:SAR116_1327	ncbi-geneid:8961662	1.3.1.74	103473
apb:SAR116_1329	ncbi-geneid:8961664	2.1.2.10	103025
apb:SAR116_1330	ncbi-geneid:8961665	1.1.1.30	51735
apb:SAR116_1334	ncbi-geneid:8961669	4.1.1.21|5.4.99.18	52255
apb:SAR116_1335	ncbi-geneid:8961670	4.1.1.21|6.3.4.18	56059|52440|51246
apb:SAR116_1336	ncbi-geneid:8961671	2.3.1.46	52317
apb:SAR116_1339	ncbi-geneid:8961674	1.6.1.2	52467
apb:SAR116_1341	ncbi-geneid:8961676	1.6.1.2	52283|51735
apb:SAR116_1342	ncbi-geneid:8961677	1.14.13.-	56112
apb:SAR116_1343	ncbi-geneid:8961678	3.4.24.-	55486
apb:SAR116_1344	ncbi-geneid:8961679	2.1.2.10	103025|101790
apb:SAR116_1345	ncbi-geneid:8961680	1.4.4.2	51230
apb:SAR116_1346	ncbi-geneid:8961681	1.3.1.74|1.4.4.2	53383|53383
apb:SAR116_1348	ncbi-geneid:8961683	2.3.2.2	56235
apb:SAR116_1349	ncbi-geneid:8961684	2.1.2.11	51621
apb:SAR116_1350	ncbi-geneid:8961685	6.3.2.1	52374
apb:SAR116_1353	ncbi-geneid:8961688	1.8.1.9	56349
apb:SAR116_1355	ncbi-geneid:8961690	1.3.1.74	53067|53067|100920
apb:SAR116_1359	ncbi-geneid:8961694	2.1.1.37	53335
apb:SAR116_1361	ncbi-geneid:8961696	2.1.1.-	53335
apb:SAR116_1362	ncbi-geneid:8961697	3.6.1.17
apb:SAR116_1364	ncbi-geneid:8961699	2.7.7.-|3.6.4.13	52540
apb:SAR116_1365	ncbi-geneid:8961700	6.2.1.-	56801
apb:SAR116_1366	ncbi-geneid:8961701	2.8.3.16	89796
apb:SAR116_1367	ncbi-geneid:8961702	2.3.3.15	52518|52467|52518
apb:SAR116_1373	ncbi-geneid:8961708	3.5.99.3	51556|51338
apb:SAR116_1374	ncbi-geneid:8961709	3.5.3.19	51182
apb:SAR116_1375	ncbi-geneid:8961710	3.5.3.4	49785|49785
apb:SAR116_1376	ncbi-geneid:8961711	3.5.1.41	88713
apb:SAR116_1379	ncbi-geneid:8961714	1.17.1.4	56003|54665
apb:SAR116_1380	ncbi-geneid:8961715	1.17.1.4	56176|47741|55447|54292
apb:SAR116_1381	ncbi-geneid:8961716	3.5.2.17	49472
apb:SAR116_1383	ncbi-geneid:8961718	1.1.2.4	56176|55103
apb:SAR116_1384	ncbi-geneid:8961719	1.2.1.27	53720
apb:SAR116_1386	ncbi-geneid:8961721	1.2.99.2	56176|55447
apb:SAR116_1387	ncbi-geneid:8961722	1.2.99.2	47741|54292
apb:SAR116_1389	ncbi-geneid:8961724	3.6.3.32	52540|54631
apb:SAR116_1390	ncbi-geneid:8961725	3.6.3.32	161098
apb:SAR116_1391	ncbi-geneid:8961726	1.1.1.103	53850
apb:SAR116_1393	ncbi-geneid:8961728	1.2.1.8	53720
apb:SAR116_1394	ncbi-geneid:8961729	2.4.1.-	53756
apb:SAR116_1395	ncbi-geneid:8961730	2.7.2.2	54909|46785
apb:SAR116_1396	ncbi-geneid:8961731	2.1.1.-	53335
apb:SAR116_1397	ncbi-geneid:8961732	2.1.1.-	75217|55315
apb:SAR116_1398	ncbi-geneid:8961733	1.6.99.3	52317|46689|46689
apb:SAR116_1400	ncbi-geneid:8961735	5.4.99.2	51703|52242
apb:SAR116_1401	ncbi-geneid:8961736	5.4.99.2	51703
apb:SAR116_1406	ncbi-geneid:8961741	4.1.1.23	51366
apb:SAR116_1407	ncbi-geneid:8961742	1.2.1.11	50249|50249
apb:SAR116_1409	ncbi-geneid:8961744	1.8.1.9	51905
apb:SAR116_1410	ncbi-geneid:8961745	3.4.24.-	51261
apb:SAR116_1412	ncbi-geneid:8961747	4.1.2.13	51569
apb:SAR116_1413	ncbi-geneid:8961748	3.1.3.11	56655
apb:SAR116_1415	ncbi-geneid:8961750	2.1.1.-	102114
apb:SAR116_1417	ncbi-geneid:8961752	3.1.2.-	52266
apb:SAR116_1418	ncbi-geneid:8961753	3.6.3.25	52540
apb:SAR116_1420	ncbi-geneid:8961755	6.3.4.5	69864|52402
apb:SAR116_1422	ncbi-geneid:8961757	1.15.1.1	54719|46609
apb:SAR116_1424	ncbi-geneid:8961759	1.2.1.16	53720
apb:SAR116_1425	ncbi-geneid:8961760	1.1.1.31	51735|48179
apb:SAR116_1426	ncbi-geneid:8961761	2.4.2.8	53271
apb:SAR116_1427	ncbi-geneid:8961762	3.4.13.9	55920|53092
apb:SAR116_1428	ncbi-geneid:8961763	1.6.5.5	50129|51735
apb:SAR116_1431	ncbi-geneid:8961766	4.6.1.-	55073
apb:SAR116_1433	ncbi-geneid:8961768	2.7.3.-	55785
apb:SAR116_1436	ncbi-geneid:8961771	1.1.1.31	51735|48179
apb:SAR116_1437	ncbi-geneid:8961772	2.7.1.40	51621|52935|50800
apb:SAR116_1439	ncbi-geneid:8961774	2.7.1.-	53850
apb:SAR116_1440	ncbi-geneid:8961775	3.6.3.36	52540
apb:SAR116_1441	ncbi-geneid:8961776	3.6.3.-	161098
apb:SAR116_1442	ncbi-geneid:8961777	2.6.1.50	53383
apb:SAR116_1443	ncbi-geneid:8961778	4.2.1.51	53850
apb:SAR116_1444	ncbi-geneid:8961779	3.6.3.21	161098
apb:SAR116_1445	ncbi-geneid:8961780	2.7.3.-	161098
apb:SAR116_1446	ncbi-geneid:8961781	3.6.3.21	52540
apb:SAR116_1451	ncbi-geneid:8961786	1.7.2.3	53706|50692
apb:SAR116_1454	ncbi-geneid:8961789	2.8.1.1|2.8.1.2	52821|52821
apb:SAR116_1456	ncbi-geneid:8961791	1.20.4.1	52833
apb:SAR116_1457	ncbi-geneid:8961792	1.-.-.-	51735
apb:SAR116_1458	ncbi-geneid:8961793	3.4.22.34	53822
apb:SAR116_1461	ncbi-geneid:8961796	3.6.3.-	52540
apb:SAR116_1462	ncbi-geneid:8961797	3.6.3.-	52540
apb:SAR116_1463	ncbi-geneid:8961798	2.8.1.7	53383
apb:SAR116_1465	ncbi-geneid:8961800	3.7.1.5	56529
apb:SAR116_1467	ncbi-geneid:8961802	3.5.4.2	47413
apb:SAR116_1468	ncbi-geneid:8961803	2.7.7.7	56672|100879
apb:SAR116_1469	ncbi-geneid:8961804	3.4.21.-	51306
apb:SAR116_1472	ncbi-geneid:8961808	2.1.1.80	48452
apb:SAR116_1474	ncbi-geneid:8961810	4.2.1.75	69618
apb:SAR116_1475	ncbi-geneid:8961811	2.5.1.61	53850|54782
apb:SAR116_1476	ncbi-geneid:8961812	3.4.24.57	53067|53067
apb:SAR116_1477	ncbi-geneid:8961813	1.1.1.94	48179|51735
apb:SAR116_1480	ncbi-geneid:8961816	2.7.8.-	53448
apb:SAR116_1483	ncbi-geneid:8961819	3.4.11.1	53187
apb:SAR116_1484	ncbi-geneid:8961820	1.1.1.95|1.1.1.79|1.1.1.81	51735
apb:SAR116_1485	ncbi-geneid:8961821	3.1.3.25	56655
apb:SAR116_1486	ncbi-geneid:8961822	1.9.3.1	46626
apb:SAR116_1487	ncbi-geneid:8961823	2.7.7.38	53448
apb:SAR116_1488	ncbi-geneid:8961824	4.2.1.51	53850|55021
apb:SAR116_1489	ncbi-geneid:8961825	2.7.7.7	52540|48019
apb:SAR116_1491	ncbi-geneid:8961827	1.1.1.262	111304
apb:SAR116_1493	ncbi-geneid:8961829	3.5.1.88	56420
apb:SAR116_1494	ncbi-geneid:8961830	2.1.2.9	53328|50486
apb:SAR116_1496	ncbi-geneid:8961831	5.4.99.12	55120
apb:SAR116_1497	ncbi-geneid:8961833	3.5.1.18	53187|55031
apb:SAR116_1499	ncbi-geneid:8961835	3.1.3.5	56784
apb:SAR116_1500	ncbi-geneid:8961836	2.7.2	53633
apb:SAR116_1501	ncbi-geneid:8961837	3.6.1.-	52540
apb:SAR116_1503	ncbi-geneid:8961839	3.1.26.5	54211
apb:SAR116_1504	ncbi-geneid:8961840	2.7.3.-	55874
apb:SAR116_1505	ncbi-geneid:8961841	2.4.2.22	53271
apb:SAR116_1506	ncbi-geneid:8961843	6.1.1.17	56349
apb:SAR116_1508	ncbi-geneid:8961845	3.2.1.26	75005|49899
apb:SAR116_1510	ncbi-geneid:8961847	3.6.3.17	161098
apb:SAR116_1511	ncbi-geneid:8961848	4.1.2.13	161098
apb:SAR116_1512	ncbi-geneid:8961849	3.6.3.20	52540|50331
apb:SAR116_1513	ncbi-geneid:8961850	2.7.1.60	53067|46785
apb:SAR116_1514	ncbi-geneid:8961851	1.3.3.1	56349
apb:SAR116_1517	ncbi-geneid:8961854	3.1.3.48	52141
apb:SAR116_1520	ncbi-geneid:8961857	2.7.7.7	56672
apb:SAR116_1521	ncbi-geneid:8961858	1.4.99.1	51905|54373
apb:SAR116_1522	ncbi-geneid:8961859	1.-.-.-	51905
apb:SAR116_1523	ncbi-geneid:8961860	1.-.-.-	51905|54373
apb:SAR116_1524	ncbi-geneid:8961861	3.6.3.27	52540
apb:SAR116_1525	ncbi-geneid:8961862	3.6.3.27	52540
apb:SAR116_1526	ncbi-geneid:8961863	3.6.3.23	161098
apb:SAR116_1527	ncbi-geneid:8961864	5.5.1.1	51604|54826
apb:SAR116_1528	ncbi-geneid:8961865	3.6.3.24	161098
apb:SAR116_1529	ncbi-geneid:8961866	3.1.3.26	53850|53850
apb:SAR116_1530	ncbi-geneid:8961867	4.2.1.1	46785|53850
apb:SAR116_1531	ncbi-geneid:8961868	2.7.7.4	52402
apb:SAR116_1532	ncbi-geneid:8961869	2.7.7.4|2.7.1.25	52540|52540|50465|50447
apb:SAR116_1533	ncbi-geneid:8961870	3.1.3.7	56655
apb:SAR116_1534	ncbi-geneid:8961871	2.4.1.41	52540|48452|48452
apb:SAR116_1535	ncbi-geneid:8961872	3.1.-.-	56300
apb:SAR116_1538	ncbi-geneid:8961875	1.1.1.1	51735|50129
apb:SAR116_1544	ncbi-geneid:8961881	2.4.2.8	51182
apb:SAR116_1546	ncbi-geneid:8961883	1.14.11.18	51197
apb:SAR116_1552	ncbi-geneid:8961889	2.5.1.-	53383
apb:SAR116_1553	ncbi-geneid:8961890	3.1.1.61	52172
apb:SAR116_1554	ncbi-geneid:8961891	2.7.3.-|2.7.13.3	55874|47384
apb:SAR116_1555	ncbi-geneid:8961892	5.99.1.3	56719|55874|54211
apb:SAR116_1556	ncbi-geneid:8961893	3.6.-.-	52540
apb:SAR116_1557	ncbi-geneid:8961894	2.7.7.7	55979|55979|55979
apb:SAR116_1558	ncbi-geneid:8961895	3.6.-.-	52540|48295
apb:SAR116_1560	ncbi-geneid:8961897	1.1.1.1	46992
apb:SAR116_1562	ncbi-geneid:8961899	3.2.2.23|4.2.99.18	81624|46946|57716
apb:SAR116_1563	ncbi-geneid:8961900	2.1.1	53335
apb:SAR116_1564	ncbi-geneid:8961901	1.14.13.-	56112
apb:SAR116_1565	ncbi-geneid:8961902	4.1.1.36|6.3.2.5	102645|52507
apb:SAR116_1566	ncbi-geneid:8961903	3.6.1.23	51283
apb:SAR116_1567	ncbi-geneid:8961904	2.7.7.-	69572
apb:SAR116_1568	ncbi-geneid:8961905	1.1.1.26	51735|52283
apb:SAR116_1570	ncbi-geneid:8961907	1.11.1.6|1.11.1.7	48113|48113
apb:SAR116_1571	ncbi-geneid:8961908	6.1.1.17	46785
apb:SAR116_1572	ncbi-geneid:8961909	4.2.1.60	54637
apb:SAR116_1573	ncbi-geneid:8961910	2.3.1.41	53901|53901
apb:SAR116_1574	ncbi-geneid:8961911	1.3.1.9	51735
apb:SAR116_1575	ncbi-geneid:8961912	5.1.3.2	51735
apb:SAR116_1576	ncbi-geneid:8961913	2.7.7.8	54211|54211|55666|55666|54791|50249|46915
apb:SAR116_1577	ncbi-geneid:8961914	6.3.5.6|6.3.5.7	47060
apb:SAR116_1578	ncbi-geneid:8961915	5.4.99.12	55120
apb:SAR116_1579	ncbi-geneid:8961916	2.7.3.-	89919
apb:SAR116_1580	ncbi-geneid:8961917	2.7.7.4	52540|50447|52156|50447
apb:SAR116_1582	ncbi-geneid:8961919	2.7.1.-|2.7.7	69705|54814|50249|54814|47794|47794
apb:SAR116_1584	ncbi-geneid:8961921	2.1.1.33	53335
apb:SAR116_1585	ncbi-geneid:8961922	2.5.1.6	55973|55973|55973
apb:SAR116_1586	ncbi-geneid:8961923	2.3.1.-	56317
apb:SAR116_1587	ncbi-geneid:8961924	2.3.1.9	54631|56176
apb:SAR116_1588	ncbi-geneid:8961925	2.6.99.2	55486
apb:SAR116_1589	ncbi-geneid:8961926	3.6.-.-	52540
apb:SAR116_1590	ncbi-geneid:8961927	1.3.1.74	102114
apb:SAR116_1591	ncbi-geneid:8961928	2.3.1.128	55729
apb:SAR116_1592	ncbi-geneid:8961929	3.4.24.57	53067
apb:SAR116_1593	ncbi-geneid:8961930	3.5.-.-	88713
apb:SAR116_1595	ncbi-geneid:8961932	2.2.1.6	110836|117916
apb:SAR116_1596	ncbi-geneid:8961933	6.1.1.2	52374
apb:SAR116_1598	ncbi-geneid:8961935	2.7.7.59	81301|81891|81593|55021|55021
apb:SAR116_1599	ncbi-geneid:8961936	3.1.-.-	48334|52540|55271|53150
apb:SAR116_1600	ncbi-geneid:8961937	1.1.1.40|2.3.1.8	51735|53659|53223
apb:SAR116_1601	ncbi-geneid:8961938	2.7.1.4	53613
apb:SAR116_1603	ncbi-geneid:8961940	4.2.99.18	48150
apb:SAR116_1604	ncbi-geneid:8961941	3.2.2.-	53590
apb:SAR116_1605	ncbi-geneid:8961942	1.21.3.1	51197
apb:SAR116_1606	ncbi-geneid:8961943	2.7.1.11	53822
apb:SAR116_1607	ncbi-geneid:8961944	3.6.3.17	52540|52540
apb:SAR116_1610	ncbi-geneid:8961947	3.5.4.5	53927
apb:SAR116_1611	ncbi-geneid:8961948	2.4.2.9	53271
apb:SAR116_1612	ncbi-geneid:8961949	2.7.1.21	52540|57716
apb:SAR116_1613	ncbi-geneid:8961950	1.3.1.26	51735|55347
apb:SAR116_1614	ncbi-geneid:8961951	4.-.-.-	46565|49493|49493|57938
apb:SAR116_1615	ncbi-geneid:8961952	1.3.1.74	53067|53067|100920
apb:SAR116_1616	ncbi-geneid:8961953	5.1.3.1	58014|51064
apb:SAR116_1619	ncbi-geneid:8961956	2.6.1.1	55781|46785
apb:SAR116_1620	ncbi-geneid:8961957	2.7.7.56	54211|55666
apb:SAR116_1621	ncbi-geneid:8961958	3.6.1.19|3.6.1.15	52972
apb:SAR116_1622	ncbi-geneid:8961959	1.3.99.22	102114
apb:SAR116_1623	ncbi-geneid:8961960	2.7.7.7	53822
apb:SAR116_1624	ncbi-geneid:8961961	2.1.1.-	53790
apb:SAR116_1628	ncbi-geneid:8961964	6.3.2.3	56059|52440
apb:SAR116_1627	ncbi-geneid:8961965	6.6.1.1	52540|54211
apb:SAR116_1630	ncbi-geneid:8961967	2.3.1.-	55729
apb:SAR116_1631	ncbi-geneid:8961968	2.7.1.71	47413
apb:SAR116_1635	ncbi-geneid:8961972	2.3.1.157|2.7.7.23	54611
apb:SAR116_1636	ncbi-geneid:8961973	2.7.7.7
apb:SAR116_1637	ncbi-geneid:8961974	2.7.1.24	52540
apb:SAR116_1638	ncbi-geneid:8961975	1.17.4.2	52972
apb:SAR116_1641	ncbi-geneid:8961978	4.1.1.37	51726
apb:SAR116_1643	ncbi-geneid:8961980	3.6.3.15	52540|50249|68912
apb:SAR116_1644	ncbi-geneid:8961981	2.1.1.63	46767|53155
apb:SAR116_1645	ncbi-geneid:8961982	3.6.1.-	116878|103025|52540
apb:SAR116_1646	ncbi-geneid:8961983	2.1.-.-	51905
apb:SAR116_1647	ncbi-geneid:8961984	2.1.1.170	53335
apb:SAR116_1648	ncbi-geneid:8961985	2.7.10.-	52540
apb:SAR116_1649	ncbi-geneid:8961986	2.7.7.-	109709|110849
apb:SAR116_1651	ncbi-geneid:8961988	2.7.7.7	48019|52540
apb:SAR116_1653	ncbi-geneid:8961990	6.1.1.4	52374|50677|47323
apb:SAR116_1657	ncbi-geneid:8961994	3.5.4.25	142695
apb:SAR116_1658	ncbi-geneid:8961995	3.1.1.61	52172|46894
apb:SAR116_1660	ncbi-geneid:8961998	2.7.1.148	54211|55060
apb:SAR116_1661	ncbi-geneid:8961999	2.-.-.-	48452|48452
apb:SAR116_1662	ncbi-geneid:8962000	1.5.5.1	51905|54373|54862
apb:SAR116_1663	ncbi-geneid:8962001	2.7.7.7	52141
apb:SAR116_1664	ncbi-geneid:8962002	3.2.1.-	53955|48435
apb:SAR116_1665	ncbi-geneid:8962003	4.2.1.96	53218
apb:SAR116_1666	ncbi-geneid:8962004	3.1.26.4	53098
apb:SAR116_1667	ncbi-geneid:8962005	2.1.1.72	53335
apb:SAR116_1668	ncbi-geneid:8962006	2.4.2.7	53271
apb:SAR116_1669	ncbi-geneid:8962007	2.3.3.9	51645
apb:SAR116_1670	ncbi-geneid:8962008	5.4.2.8	53738|53738|53738|55957
apb:SAR116_1671	ncbi-geneid:8962009	2.7.7.9	53448
apb:SAR116_1672	ncbi-geneid:8962010	5.-.-.-	53697
apb:SAR116_1673	ncbi-geneid:8962011	1.1.1.22	51735|52413|48179
apb:SAR116_1677	ncbi-geneid:8962015	1.1.1.100	51735
apb:SAR116_1678	ncbi-geneid:8962016	1.1.1.100	51735
apb:SAR116_1679	ncbi-geneid:8962017	1.1.1.93|4.1.1.73|1.1.1.83	53659
apb:SAR116_1690	ncbi-geneid:8962028	3.2.1.-	53955
apb:SAR116_1706	ncbi-geneid:8962044	1.14.-.-	51182|47413
apb:SAR116_1707	ncbi-geneid:8962045	6.3.1.2	55931|54368
apb:SAR116_1708	ncbi-geneid:8962046	1.4.1.13	51395
apb:SAR116_1709	ncbi-geneid:8962047	1.2.99.5	69336
apb:SAR116_1710	ncbi-geneid:8962048	2.4.2.14	56235
apb:SAR116_1711	ncbi-geneid:8962049	3.5.1.49	141130
apb:SAR116_1712	ncbi-geneid:8962050	3.5.1.4	75304
apb:SAR116_1714	ncbi-geneid:8962052	1.14.12.-	50022|55961
apb:SAR116_1715	ncbi-geneid:8962053	1.2.1.3	53720
apb:SAR116_1716	ncbi-geneid:8962054	3.1.1.24	53474
apb:SAR116_1717	ncbi-geneid:8962055	1.14.13.82	63380|52343|54292
apb:SAR116_1718	ncbi-geneid:8962057	1.1.1.100	51735
apb:SAR116_1720	ncbi-geneid:8962058	1.14.12.-	50022|55961
apb:SAR116_1721	ncbi-geneid:8962059	3.6.3.29	161098
apb:SAR116_1722	ncbi-geneid:8962060	2.1.3.3	161098
apb:SAR116_1724	ncbi-geneid:8962062	3.6.3.31	52540|50331
apb:SAR116_1728	ncbi-geneid:8962066	3.5.1.-	141130
apb:SAR116_1729	ncbi-geneid:8962067	2.3.1.31	53474
apb:SAR116_1730	ncbi-geneid:8962068	4.2.1.84	56209
apb:SAR116_1733	ncbi-geneid:8962071	1.8.99.-	53706|50692
apb:SAR116_1735	ncbi-geneid:8962073	2.7.13.3	55874|47384
apb:SAR116_1736	ncbi-geneid:8962074	3.1.1.61	52172|46894
apb:SAR116_1739	ncbi-geneid:8962077	1.1.1.85	53659
apb:SAR116_1741	ncbi-geneid:8962079	1.1.1.95	51735|52283
apb:SAR116_1743	ncbi-geneid:8962081	6.3.5.-	48008|46785
apb:SAR116_1745	ncbi-geneid:8962083	1.8.98.1	103501|54862
apb:SAR116_1747	ncbi-geneid:8962086	6.1.1.21	56349
apb:SAR116_1748	ncbi-geneid:8962087	3.6.3.14	56349
apb:SAR116_1751	ncbi-geneid:8962090	3.6.1.-	55464|52540|52540
apb:SAR116_1758	ncbi-geneid:8962097	3.6.3.27	52540
apb:SAR116_1759	ncbi-geneid:8962098	3.6.3.-	52540
apb:SAR116_1760	ncbi-geneid:8962099	3.4.22.34	53822
apb:SAR116_1761	ncbi-geneid:8962100	3.5.1.48	52768
apb:SAR116_1763	ncbi-geneid:8962102	2.7.3.-	46894
apb:SAR116_1765	ncbi-geneid:8962104	1.13.12.3	51905
apb:SAR116_1767	ncbi-geneid:8962106	2.4.1.21	53756
apb:SAR116_1768	ncbi-geneid:8962107	4.2.1.1	53850|46785
apb:SAR116_1769	ncbi-geneid:8962108	3.6.3.17	53822
apb:SAR116_1770	ncbi-geneid:8962109	3.6.3.17	52540|52540
apb:SAR116_1773	ncbi-geneid:8962112	4.1.1.3	51230
apb:SAR116_1774	ncbi-geneid:8962113	6.3.4.14|6.4.1.2	56059|52440|51246
apb:SAR116_1775	ncbi-geneid:8962114	6.3.4.6	50891|160467
apb:SAR116_1776	ncbi-geneid:8962115	6.3.4.6	50891
apb:SAR116_1785	ncbi-geneid:8962124	3.6.3.22	52540
apb:SAR116_1786	ncbi-geneid:8962125	3.4.24.29	53822
apb:SAR116_1790	ncbi-geneid:8962129	5.3.1.9	51182
apb:SAR116_1791	ncbi-geneid:8962130	2.1.3.3	161098
apb:SAR116_1792	ncbi-geneid:8962131	2.1.3.3	161098
apb:SAR116_1793	ncbi-geneid:8962132	3.6.3.31	52540|50331
apb:SAR116_1795	ncbi-geneid:8962134	5.1.2.2	51604|54826
apb:SAR116_1797	ncbi-geneid:8962136	2.6.1.50	53383
apb:SAR116_1798	ncbi-geneid:8962137	1.1.1.-	51735|55347
apb:SAR116_1799	ncbi-geneid:8962138	6.1.1.15	55826
apb:SAR116_1800	ncbi-geneid:8962139	1.-.-.-	52833|48452
apb:SAR116_1801	ncbi-geneid:8962140	3.4.21.53	88697
apb:SAR116_1804	ncbi-geneid:8962143	1.14.13.-	51905
apb:SAR116_1805	ncbi-geneid:8962144	3.1.1.-|3.1.3.-	56784
apb:SAR116_1807	ncbi-geneid:8962146	2.6.1.17	53383
apb:SAR116_1808	ncbi-geneid:8962147	3.6.4.-	52540|46785
apb:SAR116_1809	ncbi-geneid:8962148	2.7.7.7	89392
apb:SAR116_1810	ncbi-geneid:8962149	1.13.11.27	51658|54593
apb:SAR116_1811	ncbi-geneid:8962150	3.1.11.2	56219
apb:SAR116_1812	ncbi-geneid:8962151	5.1.1.7	54506|54506
apb:SAR116_1813	ncbi-geneid:8962152	1.8.-.-	102114
apb:SAR116_1814	ncbi-geneid:8962153	3.6.5.4	52540|47364
apb:SAR116_1816	ncbi-geneid:8962155	4.2.3.1	52540|47446
apb:SAR116_1817	ncbi-geneid:8962156	3.1.4.-	54565
apb:SAR116_1818	ncbi-geneid:8962157	4.1.99.1	50447|50346
apb:SAR116_1819	ncbi-geneid:8962158	2.1.1.31	75217
apb:SAR116_1820	ncbi-geneid:8962159	6.3.5.5	50104
apb:SAR116_1821	ncbi-geneid:8962160	4.2.1.33|4.2.1.35	53732
apb:SAR116_1822	ncbi-geneid:8962161	4.2.1.33|4.2.1.35	52016
apb:SAR116_1823	ncbi-geneid:8962162	1.1.1.85	53659
apb:SAR116_1824	ncbi-geneid:8962163	1.2.1.11	55347|51735
apb:SAR116_1825	ncbi-geneid:8962164	2.7.1.35	53613
apb:SAR116_1826	ncbi-geneid:8962165	1.3.99.1	81343
apb:SAR116_1827	ncbi-geneid:8962166	1.3.99.1	81343
apb:SAR116_1828	ncbi-geneid:8962167	1.3.99.1	51905|46977|56425
apb:SAR116_1829	ncbi-geneid:8962168	1.3.5.1|1.3.99.1	46548|54292
apb:SAR116_1830	ncbi-geneid:8962169	3.6.1.-	52540
apb:SAR116_1831	ncbi-geneid:8962170	1.1.1.37	56327|51735
apb:SAR116_1832	ncbi-geneid:8962171	6.2.1.5	56059|52210
apb:SAR116_1833	ncbi-geneid:8962172	6.2.1.5	52210|51735
apb:SAR116_1834	ncbi-geneid:8962173	1.2.4.2	52518|52518
apb:SAR116_1835	ncbi-geneid:8962174	2.3.1.61	52777|51230|47005
apb:SAR116_1836	ncbi-geneid:8962175	1.8.1.4	51905|55424
apb:SAR116_1837	ncbi-geneid:8962176	3.6.3.-	56349|47823
apb:SAR116_1839	ncbi-geneid:8962178	2.2.1.2	51569
apb:SAR116_1840	ncbi-geneid:8962179	3.6.1.-|3.6.4.-	52540|52540
apb:SAR116_1841	ncbi-geneid:8962180	3.6.3.14	47928
apb:SAR116_1842	ncbi-geneid:8962181	3.6.3.14	52540|47917|50615
apb:SAR116_1843	ncbi-geneid:8962182	3.6.3.15|3.6.3.14	52943
apb:SAR116_1844	ncbi-geneid:8962183	3.6.3.14	52540|47917|50615
apb:SAR116_1845	ncbi-geneid:8962184	3.6.3.14	51344
apb:SAR116_1846	ncbi-geneid:8962185	3.6.1.-	55811
apb:SAR116_1847	ncbi-geneid:8962186	3.4.21.102	52096|50156
apb:SAR116_1848	ncbi-geneid:8962187	5.4.2.1	53649|64158
apb:SAR116_1850	ncbi-geneid:8962189	2.7.7.18
apb:SAR116_1851	ncbi-geneid:8962190	2.7.7.18	52374
apb:SAR116_1852	ncbi-geneid:8962191	1.2.1.41	53720
apb:SAR116_1853	ncbi-geneid:8962192	2.7.2.11	53633|88697
apb:SAR116_1854	ncbi-geneid:8962193	2.7.2.11	82051|52540
apb:SAR116_1855	ncbi-geneid:8962194	3.6.3.17	110324
apb:SAR116_1856	ncbi-geneid:8962195	2.3.1.61	141091
apb:SAR116_1857	ncbi-geneid:8962196	4.1.2.21	51604|54826
apb:SAR116_1861	ncbi-geneid:8962200	4.1.2.25	55620
apb:SAR116_1863	ncbi-geneid:8962202	5.4.99.5	48600
apb:SAR116_1864	ncbi-geneid:8962203	1.3.1.43|1.3.1.12	51735|48179
apb:SAR116_1866	ncbi-geneid:8962205	4.1.1.20	51419|50621
apb:SAR116_1867	ncbi-geneid:8962206	4.3.2.1	48557
apb:SAR116_1869	ncbi-geneid:8962208	1.3.99.2	52402|52467
apb:SAR116_1870	ncbi-geneid:8962209	3.4.21.-	52402
apb:SAR116_1873	ncbi-geneid:8962212	1.5.1.5|3.5.4.9	51735|53223
apb:SAR116_1875	ncbi-geneid:8962214	3.4.21.43	52833
apb:SAR116_1877	ncbi-geneid:8962216	1.12.7.2	46894|52172
apb:SAR116_1878	ncbi-geneid:8962217	6.2.1.1	56801
apb:SAR116_1881	ncbi-geneid:8962220	3.5.4.13	51283|51283
apb:SAR116_1882	ncbi-geneid:8962221	2.6.1.11|2.6.1.17	53383
apb:SAR116_1883	ncbi-geneid:8962222	2.1.3.3	53671
apb:SAR116_1884	ncbi-geneid:8962223	2.7.7.7	64397|118352
apb:SAR116_1888	ncbi-geneid:8962227	3.2.-.-	52317
apb:SAR116_1889	ncbi-geneid:8962228	2.1.1.13	82282
apb:SAR116_1890	ncbi-geneid:8962229	6.1.1.12	55681|55261|50249
apb:SAR116_1892	ncbi-geneid:8962231	2.1.1.107|1.3.1.76|4.99.1.4	75615|53790|51735
apb:SAR116_1894	ncbi-geneid:8962233	1.8.1.2	56014|56014|55124|55124
apb:SAR116_1896	ncbi-geneid:8962235	1.3.1.-	50129
apb:SAR116_1897	ncbi-geneid:8962236	3.6.4.10	52029|48592|48592
apb:SAR116_1898	ncbi-geneid:8962237	3.4.11.2	47413
apb:SAR116_1900	ncbi-geneid:8962239	3.6.1.-|3.6.4.12	52540
apb:SAR116_1901	ncbi-geneid:8962240	6.1.1.6	52374|48163
apb:SAR116_1903	ncbi-geneid:8962241	1.3.3.1	51395
apb:SAR116_1905	ncbi-geneid:8962244	6.3.2.8	143800
apb:SAR116_1906	ncbi-geneid:8962245	6.6.1.2	53300
apb:SAR116_1907	ncbi-geneid:8962246	6.6.1.2	52540
apb:SAR116_1908	ncbi-geneid:8962247	4.-.-.-	46565
apb:SAR116_1909	ncbi-geneid:8962248	1.3.99.3	82657
apb:SAR116_1911	ncbi-geneid:8962250	2.3.1.28	54631|56176
apb:SAR116_1912	ncbi-geneid:8962251	4.2.3.4	56796
apb:SAR116_1913	ncbi-geneid:8962252	2.7.1.71	52540
apb:SAR116_1915	ncbi-geneid:8962254	3.2.1.20	56349
apb:SAR116_1916	ncbi-geneid:8962255	6.4.1.2	52096
apb:SAR116_1917	ncbi-geneid:8962256	3.5.1.77	56317
apb:SAR116_1918	ncbi-geneid:8962257	1.20.4.1	52833
apb:SAR116_1919	ncbi-geneid:8962258	2.4.2.14	53271
apb:SAR116_1920	ncbi-geneid:8962259	2.1.1.144	53335
apb:SAR116_1921	ncbi-geneid:8962260	3.6.1.-	55811
apb:SAR116_1922	ncbi-geneid:8962261	2.3.1.1|2.3.1.35	56266
apb:SAR116_1923	ncbi-geneid:8962262	5.2.1.8	54534|109998
apb:SAR116_1924	ncbi-geneid:8962263	3.6.3.-	52540|81886|52540|81767
apb:SAR116_1926	ncbi-geneid:8962265	2.1.1.64	53335
apb:SAR116_1927	ncbi-geneid:8962266	2.7.2.4	53633|55021|55021
apb:SAR116_1929	ncbi-geneid:8962268	1.17.7.1	56014|51366
apb:SAR116_1930	ncbi-geneid:8962269	6.1.1.21	55681|52954
apb:SAR116_1931	ncbi-geneid:8962270	3.6.5.3	75620
apb:SAR116_1932	ncbi-geneid:8962271	2.1.1.-	53335
apb:SAR116_1934	ncbi-geneid:8962273	4.3.1.19	50800
apb:SAR116_1935	ncbi-geneid:8962274	3.4.24.-	51261
apb:SAR116_1937	ncbi-geneid:8962281	4.1.1.79	52518
apb:SAR116_1939	ncbi-geneid:8962284	4.2.1.96	55248
apb:SAR116_1941	ncbi-geneid:8962285	5.1.3.-	51735
apb:SAR116_1942	ncbi-geneid:8962286	1.5.1.29	52218
apb:SAR116_1946	ncbi-geneid:8962290	1.-.-.-	51735
apb:SAR116_1952	ncbi-geneid:8962296	1.1.1.-	51735|48179|52413
apb:SAR116_1954	ncbi-geneid:8962298	3.6.1.3	52540|90123
apb:SAR116_1957	ncbi-geneid:8962301	2.4.-.-	53448
apb:SAR116_1958	ncbi-geneid:8962302	2.4.1.-	53756
apb:SAR116_1959	ncbi-geneid:8962303	2.4.1.-	53756
apb:SAR116_1960	ncbi-geneid:8962304	1.1.1.271	51735
apb:SAR116_1961	ncbi-geneid:8962305	4.2.1.47	51735
apb:SAR116_1962	ncbi-geneid:8962306	6.3.5.4	52402|56235
apb:SAR116_1963	ncbi-geneid:8962307	2.4.1.-	53756
apb:SAR116_1965	ncbi-geneid:8962309	1.1.1.-	51735|51735
apb:SAR116_1966	ncbi-geneid:8962310	2.7.7.22	53448|51182
apb:SAR116_1967	ncbi-geneid:8962311	3.6.3.-	161098
apb:SAR116_1968	ncbi-geneid:8962312	3.6.3.25	52540
apb:SAR116_1969	ncbi-geneid:8962313	2.7.4.-|3.5.99.2	48613
apb:SAR116_1970	ncbi-geneid:8962314	3.5.99.2	48613
apb:SAR116_1971	ncbi-geneid:8962315	2.7.3.-	53850
apb:SAR116_1972	ncbi-geneid:8962316	2.7.7.-	69572
apb:SAR116_1973	ncbi-geneid:8962317	2.5.1.3	51391
apb:SAR116_1974	ncbi-geneid:8962318	1.5.3.-	110399
apb:SAR116_1975	ncbi-geneid:8962319	3.4.24.57	54285
apb:SAR116_1976	ncbi-geneid:8962320	1.4.3.19	51905|54373
apb:SAR116_1977	ncbi-geneid:8962321	2.7.1.49|2.7.4.7	53613
apb:SAR116_1978	ncbi-geneid:8962322	2.7.3.-	55781
apb:SAR116_1980	ncbi-geneid:8962324	2.7.7.7	56672|100879
apb:SAR116_1981	ncbi-geneid:8962325	1.3.99.7	56645|47203
apb:SAR116_1982	ncbi-geneid:8962326	2.7.7.23	53448
apb:SAR116_1985	ncbi-geneid:8962329	2.7.1.2	53067
apb:SAR116_1986	ncbi-geneid:8962330	1.1.1.49	55347|51735
apb:SAR116_1987	ncbi-geneid:8962331	3.1.1.31	100950
apb:SAR116_1988	ncbi-geneid:8962332	4.2.1.12	143975|52016
apb:SAR116_1989	ncbi-geneid:8962333	4.1.2.14|4.1.3.16	51569
apb:SAR116_1990	ncbi-geneid:8962334	1.6.5.3	103473
apb:SAR116_1991	ncbi-geneid:8962335	1.3.1.20|1.1.1.179	51735|55347
apb:SAR116_1993	ncbi-geneid:8962337	3.6.1.11|3.6.1.40	53067|53067|109604
apb:SAR116_1998	ncbi-geneid:8962342	1.20.4.1	52788
apb:SAR116_1999	ncbi-geneid:8962343	1.20.4.1	81338
apb:SAR116_2000	ncbi-geneid:8962344	2.7.11.25	103473
apb:SAR116_2002	ncbi-geneid:8962346	2.7.7.4	52540|50447|54980|54980
apb:SAR116_2004	ncbi-geneid:8962348	3.4.-.-	117892
apb:SAR116_2005	ncbi-geneid:8962349	2.4.2.10	53271
apb:SAR116_2007	ncbi-geneid:8962351	1.1.99.1	51905|54373
apb:SAR116_2008	ncbi-geneid:8962352	2.4.2.17	111369|111369
apb:SAR116_2009	ncbi-geneid:8962353	6.3.4.3	82866|82866|82693|82714|82714
apb:SAR116_2010	ncbi-geneid:8962354	6.3.5.6|6.3.5.7	75304
apb:SAR116_2011	ncbi-geneid:8962355	1.1.99.1	51905|54373
apb:SAR116_2012	ncbi-geneid:8962356	1.1.1.1|1.1.1.284	50129|51735|50129
apb:SAR116_2013	ncbi-geneid:8962357	3.1.2.12
apb:SAR116_2014	ncbi-geneid:8962358	3.5.3.11	52768
apb:SAR116_2015	ncbi-geneid:8962359	3.4.13.9	55920|53092
apb:SAR116_2016	ncbi-geneid:8962360	3.5.1.16	53187|55031
apb:SAR116_2018	ncbi-geneid:8962362	5.1.3.1	51366
apb:SAR116_2019	ncbi-geneid:8962363	2.5.1.18	47616|52833
apb:SAR116_2021	ncbi-geneid:8962365	3.5.1	52499
apb:SAR116_2022	ncbi-geneid:8962366	1.14.13.1	51905
apb:SAR116_2023	ncbi-geneid:8962367	2.6.1.62|2.6.1.18	53383
apb:SAR116_2025	ncbi-geneid:8962369	2.3.1.8	53659
apb:SAR116_2027	ncbi-geneid:8962371	3.5.4.9|1.5.1.5	51735|53223
apb:SAR116_2028	ncbi-geneid:8962372	1.4.3.-	51905
apb:SAR116_2029	ncbi-geneid:8962373	3.1.4.46	51695
apb:SAR116_2030	ncbi-geneid:8962374	6.3.1.2	55931
apb:SAR116_2031	ncbi-geneid:8962375	3.6.3.30	53850
apb:SAR116_2032	ncbi-geneid:8962376	3.6.3.31	52540|50331
apb:SAR116_2033	ncbi-geneid:8962377	2.1.3.3	161098
apb:SAR116_2034	ncbi-geneid:8962378	2.1.3.3	161098
apb:SAR116_2035	ncbi-geneid:8962379	3.5.3.11	52768
apb:SAR116_2036	ncbi-geneid:8962380	1.4.3.-	51905
apb:SAR116_2037	ncbi-geneid:8962381	2.6.1.-	53383
apb:SAR116_2038	ncbi-geneid:8962382	6.3.1.2	55931|54368
apb:SAR116_2039	ncbi-geneid:8962383	3.5.2.3	51556
apb:SAR116_2042	ncbi-geneid:8962386	4.1.99.3	48173|52425
apb:SAR116_2043	ncbi-geneid:8962387	4.1.99.3	48173
apb:SAR116_2046	ncbi-geneid:8962391	1.3.1.28	51735
apb:SAR116_2049	ncbi-geneid:8962393	2.7.1.15	53613
apb:SAR116_2050	ncbi-geneid:8962394	3.1.1.2	52266
apb:SAR116_2051	ncbi-geneid:8962395	3.2.2.-	52141
apb:SAR116_2052	ncbi-geneid:8962396	4.2.1.1	53850|46785
apb:SAR116_2053	ncbi-geneid:8962397	3.6.3.29	52540|52540
apb:SAR116_2054	ncbi-geneid:8962398	4.4.1.5	54593
apb:SAR116_2057	ncbi-geneid:8962401	3.1.2.6	56281|52821
apb:SAR116_2058	ncbi-geneid:8962402	1.4.99.1	51905
apb:SAR116_2059	ncbi-geneid:8962403	1.5.3.1	51905
apb:SAR116_2063	ncbi-geneid:8962407	1.3.1.74	75304
apb:SAR116_2070	ncbi-geneid:8962414	3.6.1.-	55729
apb:SAR116_2073	ncbi-geneid:8962417	3.5.1.82	51556|51338
apb:SAR116_2076	ncbi-geneid:8962420	3.1.-.-	55298
apb:SAR116_2078	ncbi-geneid:8962422	4.4.1.8	53383
apb:SAR116_2081	ncbi-geneid:8962425	4.1.1.33	53850
apb:SAR116_2082	ncbi-geneid:8962426	2.7.13.3	55874|47384
apb:SAR116_2083	ncbi-geneid:8962427	3.1.1.61	52172
apb:SAR116_2092	ncbi-geneid:8962436	5.4.2.2	53850
apb:SAR116_2093	ncbi-geneid:8962437	1.14.99.28	48264
apb:SAR116_2095	ncbi-geneid:8962439	3.6.3.30	52540
apb:SAR116_2097	ncbi-geneid:8962441	3.6.3.36	52540
apb:SAR116_2098	ncbi-geneid:8962442	3.6.3.-	161098
apb:SAR116_2099	ncbi-geneid:8962443	3.6.3.36	52540
apb:SAR116_2100	ncbi-geneid:8962444	3.6.3.-	161098
apb:SAR116_2102	ncbi-geneid:8962446	1.18.1.3	51905|50022|55424|55961
apb:SAR116_2103	ncbi-geneid:8962447	1.14.12.18	54427
apb:SAR116_2104	ncbi-geneid:8962448	1.7.1.4	50022
apb:SAR116_2105	ncbi-geneid:8962449	1.2.7.-	53706|50692
apb:SAR116_2106	ncbi-geneid:8962450	1.2.4.2	54862
apb:SAR116_2110	ncbi-geneid:8962454	4.2.1.1	53850|46785
apb:SAR116_2112	ncbi-geneid:8962456	2.1.2.11	51621
apb:SAR116_2113	ncbi-geneid:8962457	6.3.4.3	52540
apb:SAR116_2116	ncbi-geneid:8962460	4.2.1.1	46785|53850
apb:SAR116_2117	ncbi-geneid:8962461	1.2.1.3	53720
apb:SAR116_2118	ncbi-geneid:8962462	1.14.14.3	51679
apb:SAR116_2119	ncbi-geneid:8962463	3.1.1.24	53474
apb:SAR116_2120	ncbi-geneid:8962464	2.2.1.6	52518|52518|52467
apb:SAR116_2121	ncbi-geneid:8962465	4.1.1.44	69118
apb:SAR116_2122	ncbi-geneid:8962466	3.1.6.6	53649
apb:SAR116_2123	ncbi-geneid:8962467	3.2.2.20	48150
apb:SAR116_2124	ncbi-geneid:8962468	2.3.1.51	69593
apb:SAR116_2125	ncbi-geneid:8962469	2.7.3.-	46689
apb:SAR116_2127	ncbi-geneid:8962471	2.5.1.90	48576
apb:SAR116_2128	ncbi-geneid:8962472	1.14.99.-	51905
apb:SAR116_2129	ncbi-geneid:8962473	2.5.1.32	48576
apb:SAR116_2130	ncbi-geneid:8962474	1.14.-.-	51905
apb:SAR116_2132	ncbi-geneid:8962476	5.3.3.2	51395
apb:SAR116_2133	ncbi-geneid:8962477	5.1.3.4	55781|46785
apb:SAR116_2134	ncbi-geneid:8962478	1.1.99.1	51905|54373
apb:SAR116_2138	ncbi-geneid:8962482	1.1.1.23	53720
apb:SAR116_2139	ncbi-geneid:8962483	1.1.1.69	51735
apb:SAR116_2140	ncbi-geneid:8962484	1.1.1.14	50129|51735
apb:SAR116_2142	ncbi-geneid:8962486	3.1.2.6	56281
apb:SAR116_2143	ncbi-geneid:8962487	4.4.1.5	54593
apb:SAR116_2144	ncbi-geneid:8962488	3.1.3.18	56784
apb:SAR116_2145	ncbi-geneid:8962489	3.5.1.28	55846
apb:SAR116_2146	ncbi-geneid:8962490	3.4.99.-	54001
apb:SAR116_2148	ncbi-geneid:8962492	2.3.1.-	103473
apb:SAR116_2150	ncbi-geneid:8962494	4.2.-.-	53697
apb:SAR116_2152	ncbi-geneid:8962495	2.7.1.-	53067
apb:SAR116_2153	ncbi-geneid:8962497	3.2.1.35	51445
apb:SAR116_2155	ncbi-geneid:8962499	6.1.1.17	55961
apb:SAR116_2158	ncbi-geneid:8962502	1.6.99.3	55469
apb:SAR116_2160	ncbi-geneid:8962504	2.1.1.63	46689
apb:SAR116_2161	ncbi-geneid:8962505	4.1.3.17	89562
apb:SAR116_2162	ncbi-geneid:8962506	1.14.11.18	51197
apb:SAR116_2163	ncbi-geneid:8962507	1.2.99.2	47741|54292
apb:SAR116_2164	ncbi-geneid:8962508	1.2.99.2	56003|54665
apb:SAR116_2165	ncbi-geneid:8962509	1.2.99.2	56176|55447
apb:SAR116_2166	ncbi-geneid:8962510	3.1.3.18	56784
apb:SAR116_2167	ncbi-geneid:8962511	4.2.1.52	51569
apb:SAR116_2168	ncbi-geneid:8962512	1.2.1.-	53720
apb:SAR116_2169	ncbi-geneid:8962513	1.2.1.8	53720
apb:SAR116_2170	ncbi-geneid:8962514	1.18.1.3	51905|51905|55424
apb:SAR116_2171	ncbi-geneid:8962515	4.1.2.5	53383
apb:SAR116_2172	ncbi-geneid:8962516	2.1.2.10	103025|101790
apb:SAR116_2173	ncbi-geneid:8962517	1.5.99.2	103025|51905|54373|101790
apb:SAR116_2174	ncbi-geneid:8962518	1.2.1.11	50249
apb:SAR116_2176	ncbi-geneid:8962520	5.2.1.8	50891
apb:SAR116_2177	ncbi-geneid:8962521	3.4.16.4|3.4.99	52402
apb:SAR116_2180	ncbi-geneid:8962524	1.20.4.1	46785
apb:SAR116_2183	ncbi-geneid:8962527	3.6.1.-	55811
apb:SAR116_2185	ncbi-geneid:8962529	2.7.7.19	81301|81891
apb:SAR116_2186	ncbi-geneid:8962530	1.3.3.3	102886
apb:SAR116_2187	ncbi-geneid:8962531	1.10.2.2	50022
apb:SAR116_2188	ncbi-geneid:8962532	1.10.2.2	81342|81648
apb:SAR116_2189	ncbi-geneid:8962533	1.10.2.2	46626
apb:SAR116_2192	ncbi-geneid:8962536	3.1.1.29	53178
apb:SAR116_2193	ncbi-geneid:8962537	3.1.21.5	50715
apb:SAR116_2194	ncbi-geneid:8962538	2.7.6.1	53271
apb:SAR116_2200	ncbi-geneid:8962544	1.5.1.2	48179|51735
apb:SAR116_2202	ncbi-geneid:8962546	6.1.1.10	50249
apb:SAR116_2203	ncbi-geneid:8962547	2.7.13.3	55874|47384
apb:SAR116_2204	ncbi-geneid:8962548	3.1.1.61	52172
apb:SAR116_2205	ncbi-geneid:8962549	2.3.1.-	46785
apb:SAR116_2206	ncbi-geneid:8962550	2.6.1.42	56752
apb:SAR116_2207	ncbi-geneid:8962551	4.99.1.1	54285
apb:SAR116_2209	ncbi-geneid:8962553	2.7.7.7	82771|47781|46600
apb:SAR116_2210	ncbi-geneid:8962554	3.1.-.-	52540|52540|46600
apb:SAR116_2213	ncbi-geneid:8962557	3.4.24.40	51120
apb:SAR116_2214	ncbi-geneid:8962558	2.6.1.1	53383
apb:SAR116_2216	ncbi-geneid:8962560	1.7.1.1	56524
apb:SAR116_2220	ncbi-geneid:8962564	2.7.2.2	46785|54909
apb:SAR116_2224	ncbi-geneid:8962568	2.7.7.6	46785
apb:SAR116_2225	ncbi-geneid:8962569	2.1.1.64	81345
apb:SAR116_2226	ncbi-geneid:8962570	3.6.3.-	52540
apb:SAR116_2227	ncbi-geneid:8962571	5.1.3.1	53807
apb:SAR116_2228	ncbi-geneid:8962572	2.7.13.3	46557|54534
apb:SAR116_2229	ncbi-geneid:8962573	6.3.5.5	56059|56059|52440|52440|48108|52335
apb:SAR116_2230	ncbi-geneid:8962574	6.3.5.5	52317|52021
apb:SAR116_2231	ncbi-geneid:8962575	2.3.1.61	89095
apb:SAR116_2232	ncbi-geneid:8962576	2.7.7.-	56731|57783
apb:SAR116_2233	ncbi-geneid:8962577	2.7.7.6	88946|88659|88659
apb:SAR116_2234	ncbi-geneid:8962579	1.4.1.13	54909
apb:SAR116_2236	ncbi-geneid:8962581	2.1.1.63	46767|53155|46689|46689
apb:SAR116_2240	ncbi-geneid:8962585	3.5.99.7|4.4.1.15	53686
apb:SAR116_2244	ncbi-geneid:8962589	3.5.2.2	53067
apb:SAR116_2245	ncbi-geneid:8962590	6.3.5.2	52317
apb:SAR116_2247	ncbi-geneid:8962592	2.1.1.-	53335
apb:SAR116_2248	ncbi-geneid:8962593	3.4.21.-	51306
apb:SAR116_2263	ncbi-geneid:8962608	3.5.2.9	102712|54001
apb:SAR116_2265	ncbi-geneid:8962610	3.2.1.4|3.2.1.91	49265
apb:SAR116_2270	ncbi-geneid:8962615	2.5.1.90	48576
apb:SAR116_2272	ncbi-geneid:8962617	2.1.1.-	53335
apb:SAR116_2273	ncbi-geneid:8962618	3.4.21.-	52096
apb:SAR116_2275	ncbi-geneid:8962620	6.1.1.14	55681
apb:SAR116_2276	ncbi-geneid:8962621	6.1.1.14	109604
apb:SAR116_2277	ncbi-geneid:8962622	2.7.9.1	56059|51621|52009
apb:SAR116_2278	ncbi-geneid:8962623	3.4.21.53	143800
apb:SAR116_2279	ncbi-geneid:8962624	3.6.3.-	52540|90123
apb:SAR116_2281	ncbi-geneid:8962626	6.3.2.-	103088
apb:SAR116_2283	ncbi-geneid:8962628	3.1.3.25	56655
apb:SAR116_2284	ncbi-geneid:8962629	3.6.5.3	50104|50249|50249
apb:SAR116_2285	ncbi-geneid:8962630	1.2.1.12	55347|51735
apb:SAR116_2286	ncbi-geneid:8962631	2.2.1.1	52518|52518|52922
apb:SAR116_2289	ncbi-geneid:8962634	6.3.3.2	100950
apb:SAR116_2292	ncbi-geneid:8962637	3.1.22.4	53098
apb:SAR116_2293	ncbi-geneid:8962638	3.6.1.-	47781|50249|46929
apb:SAR116_2294	ncbi-geneid:8962639	3.6.1.-	52540|46785
apb:SAR116_2295	ncbi-geneid:8962640	3.1.2.-	54637
apb:SAR116_2299	ncbi-geneid:8962644	3.4.21.-	69304|52964
apb:SAR116_2300	ncbi-geneid:8962645	2.7.4.8	103088
apb:SAR116_2302	ncbi-geneid:8962647	6.3.4.-	52402
apb:SAR116_2303	ncbi-geneid:8962648	3.4.24.-	52540|140990
apb:SAR116_2304	ncbi-geneid:8962649	2.5.1.15	51717
apb:SAR116_2305	ncbi-geneid:8962650	5.4.2.10	53738|53738|53738|55957
apb:SAR116_2306	ncbi-geneid:8962651	2.6.1.52	53383
apb:SAR116_2307	ncbi-geneid:8962652	1.1.1.95	51735|52283|143548|55021
apb:SAR116_2308	ncbi-geneid:8962653	6.3.4.4	52540
apb:SAR116_2314	ncbi-geneid:8962659	2.7.7.6	88946|88659
apb:SAR116_2315	ncbi-geneid:8962660	5.4.99.12	55120
apb:SAR116_2318	ncbi-geneid:8962663	3.6.3.27|3.6.3.41	52540|52540
apb:SAR116_2321	ncbi-geneid:8962666	3.6.1.-|3.6.4.12	52540
apb:SAR116_2322	ncbi-geneid:8962667	2.1.1.-	53335
apb:SAR116_2324	ncbi-geneid:8962668	3.4.11.9	55920|53092
apb:SAR116_2323	ncbi-geneid:8962669	6.5.1.2
apb:SAR116_2325	ncbi-geneid:8962670	2.1.1.35	52540|52540
apb:SAR116_2326	ncbi-geneid:8962671	2.1.1.31	48452
apb:SAR116_2327	ncbi-geneid:8962672	3.5.1.-	54211|54211
apb:SAR116_2328	ncbi-geneid:8962673	3.4.24.-	52490|55307
apb:SAR116_2329	ncbi-geneid:8962674	6.3.2.4	53067|53067
apb:SAR116_2331	ncbi-geneid:8962676	6.3.2.4	56059|52440
apb:SAR116_2332	ncbi-geneid:8962677	1.1.1.158	56176|56194
apb:SAR116_2333	ncbi-geneid:8962678	6.3.2.8	53623|53244|51984
apb:SAR116_2334	ncbi-geneid:8962679	2.4.1.227	53756
apb:SAR116_2336	ncbi-geneid:8962681	6.3.2.9	53623|53244|51984
apb:SAR116_2338	ncbi-geneid:8962683	6.3.2.10	53623|53244|63418
apb:SAR116_2339	ncbi-geneid:8962684	6.3.2.13	53623|53244|63418
apb:SAR116_2340	ncbi-geneid:8962685	2.4.1.129	56601|56519
apb:SAR116_2342	ncbi-geneid:8962687	2.1.1.-	53335|81799
apb:SAR116_2347	ncbi-geneid:8962692	3.6.3.29|3.6.3.41	52540|52540
apb:SAR116_2349	ncbi-geneid:8962694	2.8.1.-	64307
apb:SAR116_2351	ncbi-geneid:8962696	2.3.1.51	69593
apb:SAR116_2356	ncbi-geneid:8962701	2.1.1.10	82282
apb:SAR116_2360	ncbi-geneid:8962705	1.-.-.-	52821
apb:SAR116_2361	ncbi-geneid:8962706	2.7.11.17	48452
apb:SAR116_2363	ncbi-geneid:8962708	1.11.1.9	52833
apb:SAR116_2365	ncbi-geneid:8962710	2.1.1.43
apb:SAR116_2366	ncbi-geneid:8962711	1.14.11.18	51197
apb:SAR116_2368	ncbi-geneid:8962713	2.5.1.18	52833|47616
apb:SAR116_2369	ncbi-geneid:8962714	1.1.1.100	51735
apb:SAR116_2370	ncbi-geneid:8962715	3.1.3.18	56784
apb:SAR116_2372	ncbi-geneid:8962718	4.2.1.1	46785|53850
apb:SAR116_2374	ncbi-geneid:8962720	2.1.1.-	75217|55315
apb:SAR116_2375	ncbi-geneid:8962722	3.6.5.3	52540|50465|50447
apb:SAR116_2377	ncbi-geneid:8962725	2.5.1.18	47616|52833
apb:SAR116_2379	ncbi-geneid:8962727	1.4.1.3	82679|50104
apb:SAR116_2380	ncbi-geneid:8962728	1.1.1.1	54747|46906
apb:SAR116_2381	ncbi-geneid:8962729	3.6.1.26	56808
apb:SAR116_2382	ncbi-geneid:8962730	3.1.11.5	160369
apb:SAR116_2383	ncbi-geneid:8962731	2.7.7.6	54736|48300
apb:SAR116_2384	ncbi-geneid:8962732	2.7.7.6	64484
apb:SAR116_2385	ncbi-geneid:8962733	2.7.7.6	64484
apb:SAR116_2386	ncbi-geneid:8962734	2.7.7.6	50249
apb:SAR116_2387	ncbi-geneid:8962735	2.7.13.3	47973
apb:SAR116_2388	ncbi-geneid:8962736	3.6.5.3	52540|54211|50447|54980|54980
apb:SAR116_2389	ncbi-geneid:8962737	3.6.5.3	52540|50465|50447
apb:SAR116_2390	ncbi-geneid:8962738	1.6.99.5	54999
apb:SAR116_2391	ncbi-geneid:8962739	2.7.4.3	50447
apb:SAR116_2392	ncbi-geneid:8962740	2.7.13.3	52166
apb:SAR116_2393	ncbi-geneid:8962741	3.2.1.52	54189
apb:SAR116_2394	ncbi-geneid:8962742	6.2.1.-	50104|50249
apb:SAR116_2395	ncbi-geneid:8962743	2.7.9.2	54570
apb:SAR116_2396	ncbi-geneid:8962744	3.4.-.-	54843
apb:SAR116_2397	ncbi-geneid:8962745	3.1.26.5	54821|54814
apb:SAR116_2398	ncbi-geneid:8962746	4.1.3.40	54686
apb:SAR116_2399	ncbi-geneid:8962747	3.6.-.-	46561
apb:SAR116_2400	ncbi-geneid:8962748	6.1.1.14	50249
apb:SAR116_2401	ncbi-geneid:8962749	2.7.2.7	50193
apb:SAR116_2402	ncbi-geneid:8962750	6.3.3.1	50104
apb:SAR116_2404	ncbi-geneid:8962752	1.14.12.10	57716
apb:SAR116_2405	ncbi-geneid:8962753	2.7.4.8	56047
apb:SAR116_2406	ncbi-geneid:8962754	3.1.3.45	56053|56053
apb:SAR116_2407	ncbi-geneid:8962755	1.1.1.95	53137
apb:SAR116_2408	ncbi-geneid:8962756	5.2.1.8	54211|54768
apb:SAR116_2409	ncbi-geneid:8962757	1.3.99.22	55129
apb:SAR116_2411	ncbi-geneid:8962759	4.2.3.4|4.2.1.10	103491
apb:SAR116_2412	ncbi-geneid:8962760	2.7.4.3	52540
apb:SAR116_2413	ncbi-geneid:8962761	3.2.2.23	46946
apb:SAR116_2414	ncbi-geneid:8962762	2.7.7.6	53137
apb:SAR116_2415	ncbi-geneid:8962763	2.7.7.6	56553|55257|47789
apb:SAR116_2416	ncbi-geneid:8962764	1.17.4.2	64263
apb:SAR116_2417	ncbi-geneid:8962765	2.7.7.7	48019|52540
apb:SAR116_2419	ncbi-geneid:8962767	5.4.99.12	55120|55174
apb:SAR116_2420	ncbi-geneid:8962768	2.5.1.18	160909
apb:SAR116_2430	ncbi-geneid:8962779	4.2.-.-|4.3.1.19	53686
apb:SAR116_2432	ncbi-geneid:8962780	2.7.10.1	49503
apb:SAR116_2434	ncbi-geneid:8962783	4.6.1.2	111352
apb:SAR116_2436	ncbi-geneid:8962785	5.4.2.1
apb:SAR116_2439	ncbi-geneid:8962788	3.1.-.-	56300
apb:SAR116_2440	ncbi-geneid:8962789	2.7.1.107	53756
apb:SAR116_2441	ncbi-geneid:8962790	2.7.13.3	55781
apb:SAR116_2443	ncbi-geneid:8962792	3.5.4.16	55620
apb:SAR116_2444	ncbi-geneid:8962793	1.5.1.3	53597
apb:SAR116_2447	ncbi-geneid:8962796	2.5.1.18	52833|47616
apb:SAR116_2448	ncbi-geneid:8962797	1.-.-.-	51395
apb:SAR116_2449	ncbi-geneid:8962798	1.13.11.20	51182
apb:SAR116_2451	ncbi-geneid:8962800	2.1.1.-	47175
apb:SAR116_2453	ncbi-geneid:8962802	1.3.-.-	51905
apb:SAR116_2454	ncbi-geneid:8962803	5.3.1.9	53697
apb:SAR116_2456	ncbi-geneid:8962805	5.1.-.-	54506
apb:SAR116_2459	ncbi-geneid:8962807	2.6.1.45	53383
apb:SAR116_2460	ncbi-geneid:8962809	3.1.21.3	82771
apb:SAR116_2462	ncbi-geneid:8962811	4.2.1.1	53056
apb:SAR116_2463	ncbi-geneid:8962812	4.2.1.1	53850|46785
apb:SAR116_2464	ncbi-geneid:8962813	2.7.7.-	54913
apb:SAR116_2465	ncbi-geneid:8962814	4.6.1.2	111352
apb:SAR116_2466	ncbi-geneid:8962815	3.6.3.17	52540|52540
apb:SAR116_2471	ncbi-geneid:8962820	1.1.1.26	51735|52283
apb:SAR116_2472	ncbi-geneid:8962821	1.1.1.81	82544
apb:SAR116_2473	ncbi-geneid:8962822	4.1.3.1	51621
apb:SAR116_2475	ncbi-geneid:8962824	3.6.1.-	161093|54631|158791
apb:SAR116_2478	ncbi-geneid:8962827	3.1.-.-	50199
apb:SAR116_2479	ncbi-geneid:8962828	2.7.4.9	103473
apb:SAR116_2480	ncbi-geneid:8962829	2.7.7.42	81301|81301|81593|81593
apb:SAR116_2482	ncbi-geneid:8962831	2.1.1.-	53335
apb:SAR116_2483	ncbi-geneid:8962832	1.1.1.205	51412|54631
apb:SAR116_2484	ncbi-geneid:8962833	2.1.1.-	53335
apb:SAR116_2485	ncbi-geneid:8962834	6.3.5.2	52402|52317|54810
apb:SAR116_2486	ncbi-geneid:8962835	6.2.1.3	56349
apb:SAR116_2500	ncbi-geneid:8962849	2.7.1.-	50998|50998
apb:SAR116_2501	ncbi-geneid:8962850	2.7.4.14	52540|52540
apb:SAR116_2502	ncbi-geneid:8962851	3.5.1.68	53187
apb:SAR116_2504	ncbi-geneid:8962854	1.14.13.7	52833|51905|54373
apb:SAR116_2508	ncbi-geneid:8962858	1.97.1.4	102114
apb:SAR116_2509	ncbi-geneid:8962859	2.7.4.9	52540
apb:SAR116_2510	ncbi-geneid:8962860	3.5.4.16	63882|53218|63867
apb:SAR116_2511	ncbi-geneid:8962861	1.3.99.-|2.-.-.-	54690
apb:SAR116_2512	ncbi-geneid:8962862	3.5.1.-	52467
apb:SAR116_2513	ncbi-geneid:8962863	2.1.1.-	53335
apb:SAR116_2514	ncbi-geneid:8962864	1.1.1.184	51735
apb:SAR116_2518	ncbi-geneid:8962868	4.2.1.32	52540|160246
apb:SAR116_2525	ncbi-geneid:8962875	2.7.1.-	81901
apb:SAR116_2526	ncbi-geneid:8962876	3.6.-.-
apb:SAR116_2529	ncbi-geneid:8962879	3.1.3.3	55781
apb:SAR116_2534	ncbi-geneid:8962884	3.6.3.25	52540
apb:SAR116_2538	ncbi-geneid:8962888	2.3.1.-	103473
apb:SAR116_2539	ncbi-geneid:8962889	1.14.1.-	55961|50022
apb:SAR116_2542	ncbi-geneid:8962892	1.4.1.1	52283|51735
