# Supplementary material for: Tracing the Repertoire of Promiscuous Enzymes along the Metabolic Pathways in Archaeal Organisms
Source: Life (Basel). 2017 Jul 13;7(3):30. doi: 10.3390/life7030030 (PMC5617955; doi:10.3390/life7030030)
Supplement: Supplementary file 1 [file life-07-00030-s001.zip › Table_S2/ape.txt]

KEGGID	NCBIGI	ECs	SFamilyID
ape:APE_0011.1	ncbi-geneid:1445583	4.1.2.13	51569
ape:APE_0012	ncbi-geneid:1445584	2.7.1.11|2.7.1.15	53613
ape:APE_0013.1	ncbi-geneid:1445585	4.2.1.9	143975|52016
ape:APE_0017.1	ncbi-geneid:1445587	2.7.1.17	53067|53067
ape:APE_0020.1	ncbi-geneid:1445588	4.1.1.25	53383
ape:APE_0026	ncbi-geneid:1445592	2.7.9.2	56059
ape:APE_0028	ncbi-geneid:1445593	2.7.9.2	52009
ape:APE_0033.1	ncbi-geneid:1445595	4.1.1.49	53795|68923
ape:APE_0050	ncbi-geneid:1445604	3.6.3.27	52540
ape:APE_0056.1	ncbi-geneid:1445610	4.2.1.17	52096
ape:APE_0060.1	ncbi-geneid:1445614	2.4.2.7	53271|47413
ape:APE_0063	ncbi-geneid:1445616	3.6.3.17	52540|52540
ape:APE_0069.1	ncbi-geneid:1445620	3.6.1.23	51283
ape:APE_0079	ncbi-geneid:1445629	4.1.1.50	56276
ape:APE_0086	ncbi-geneid:1445635	1.11.1.15	52833
ape:APE_0099	ncbi-geneid:1445645	2.7.7.7	56672|53098
ape:APE_0115.1	ncbi-geneid:1445657	3.-.-.-	88723|47807
ape:APE_0127	ncbi-geneid:1445666	3.6.3.-	52540
ape:APE_0137	ncbi-geneid:1445674	2.3.2.2	56235
ape:APE_0141.1	ncbi-geneid:1445676	2.1.1.-	53335|88697
ape:APE_0146.1	ncbi-geneid:1445680	1.5.1.2	48179|51735
ape:APE_0150.1	ncbi-geneid:1445683	4.2.99.18	48150
ape:APE_0157	ncbi-geneid:1445690	6.3.3.2	100950
ape:APE_0161.1	ncbi-geneid:1445693	6.1.1.6	52374|48163
ape:APE_0166.1	ncbi-geneid:1445696	2.5.1.17	89028
ape:APE_0169.1	ncbi-geneid:1445700	2.6.1.-	53383
ape:APE_0171.1	ncbi-geneid:1445701	1.2.1.59	51735|55347
ape:APE_0173.1	ncbi-geneid:1445702	2.7.2.3	53748
ape:APE_0188.1	ncbi-geneid:1445715	3.6.4.-	50249|52540
ape:APE_0191.1	ncbi-geneid:1445716	3.6.1.-|3.6.4.-	158702|52540|46785
ape:APE_0193.1	ncbi-geneid:1445541	1.4.1.18	55347|51735
ape:APE_0204.1	ncbi-geneid:1445727	2.7.1.-	56399
ape:APE_0212.1	ncbi-geneid:1445732	3.4.-.-	63411|63411
ape:APE_0222.1	ncbi-geneid:1445741	2.7.8.23	51621
ape:APE_0235.1	ncbi-geneid:1445751	2.7.4.16	56042|55326
ape:APE_0236.1	ncbi-geneid:1445752	2.1.1.107	53790
ape:APE_0244.1	ncbi-geneid:1445760	2.6.-.-	52317
ape:APE_0246.1	ncbi-geneid:1445761	4.-.-.-	51366
ape:APE_0255.1	ncbi-geneid:1445766	2.7.7.13	53448
ape:APE_0256a.1	ncbi-geneid:1445768	2.7.7.6
ape:APE_0257	ncbi-geneid:1445769	2.7.7.6	50249|88798|46548
ape:APE_0260.1	ncbi-geneid:1445772	1.3.3.1	51395
ape:APE_0261.1	ncbi-geneid:1445773	3.5.2.3	51556
ape:APE_0262	ncbi-geneid:1445774	3.1.4.46	51695
ape:APE_0263.1	ncbi-geneid:1445775	3.4.21.-	52743
ape:APE_0266.1	ncbi-geneid:1444491	1.2.7.5	48310|56228
ape:APE_0306.1	ncbi-geneid:1444531	2.7.1.30	53067|53067
ape:APE_0308.1	ncbi-geneid:1444533	2.5.1.26	56176|55103
ape:APE_0309.1	ncbi-geneid:1444534	1.1.5.3	51905
ape:APE_0311	ncbi-geneid:1444535	4.1.3.24|4.1.3.6|4.1.3.34	51621
ape:APE_0316.1	ncbi-geneid:1444538	3.5.3.11	52768
ape:APE_0317.1	ncbi-geneid:1444539	5.4.2.8	53738|55957|53738|53738
ape:APE_0319	ncbi-geneid:1444540	3.2.-.-	52317
ape:APE_0322.1	ncbi-geneid:1444543	3.6.4.12	52540|52540
ape:APE_0333.1	ncbi-geneid:1444552	3.5.4.13	51283
ape:APE_0336.1	ncbi-geneid:1444554	3.5.1.11	56235
ape:APE_0342.1	ncbi-geneid:1444560	3.1.2.-	54637|54637
ape:APE_0362	ncbi-geneid:1444575	3.1.26.5	101744|46561
ape:APE_0385.1	ncbi-geneid:1444589	1.3.99.3	47203|56645
ape:APE_0392	ncbi-geneid:1444592	1.1.1.38	51735|53223
ape:APE_0396.1	ncbi-geneid:1444593	6.2.1.-	56801
ape:APE_0401.1	ncbi-geneid:1444595	2.7.4.22	53633
ape:APE_0404.1	ncbi-geneid:1444598	3.6.3.14	52540|47917
ape:APE_0405.1	ncbi-geneid:1444599	3.6.3.14	52540|47917|50615
ape:APE_0409.1	ncbi-geneid:1444600	3.6.3.14	160527
ape:APE_0410.1	ncbi-geneid:1444601	3.6.3.14	159468
ape:APE_0412	ncbi-geneid:1444602	4.1.1.15	53383
ape:APE_0423.1	ncbi-geneid:1444613	3.1.21.-	51556
ape:APE_0426.1	ncbi-geneid:1444615	2.4.1.83	53448
ape:APE_0427.1	ncbi-geneid:1444616	2.7.7.7	52141
ape:APE_0438.1	ncbi-geneid:1444626	2.7.7.-	56747
ape:APE_0445	ncbi-geneid:1444633	3.1.13.-	50249|110324
ape:APE_0457	ncbi-geneid:1444642	2.6.1.19	53383
ape:APE_0461	ncbi-geneid:1444645	3.1.-.-	52980
ape:APE_0487	ncbi-geneid:1444669	1.1.3.15	56176|55103
ape:APE_0489	ncbi-geneid:1444673	2.7.1.40	51621|50800|52935
ape:APE_0496.1	ncbi-geneid:1444679	3.1.26.4	53098
ape:APE_0507.1	ncbi-geneid:1444686	3.4.25.1	56235
ape:APE_0511.1	ncbi-geneid:1444690	6.5.1.4	55205|52913
ape:APE_0513.1	ncbi-geneid:1444691	2.7.7.1	52374
ape:APE_0517	ncbi-geneid:1444694	5.2.1.8	54534
ape:APE_0519.1	ncbi-geneid:1444695	1.1.1.261	56796
ape:APE_0521.1	ncbi-geneid:1444696	3.4.25.1	56235
ape:APE_0526.1	ncbi-geneid:1444701	3.4.13.9	55920|53092
ape:APE_0545.1	ncbi-geneid:1444717	2.4.2.9	53271
ape:APE_0549.1	ncbi-geneid:1444719	2.7.7.6	47819
ape:APE_0553	ncbi-geneid:1444722	2.1.1.182	53335
ape:APE_0557	ncbi-geneid:1444725	2.1.1.-	53335|143437
ape:APE_0562.1	ncbi-geneid:1444729	4.2.1.51|1.3.1.12	51735
ape:APE_0562a	ncbi-geneid:1445548	5.4.99.5	48600
ape:APE_0564	ncbi-geneid:1444730	4.2.3.5	103263
ape:APE_0569	ncbi-geneid:1444731	2.5.1.19	55205
ape:APE_0572	ncbi-geneid:1444732	2.7.1.71	54211
ape:APE_0574.1	ncbi-geneid:1444733	1.1.1.25	51735|53223
ape:APE_0577	ncbi-geneid:1444735	4.2.1.10	51569
ape:APE_0579	ncbi-geneid:1444736	4.2.3.4	56796
ape:APE_0581.1	ncbi-geneid:1444737	2.5.1.54	51569
ape:APE_0583	ncbi-geneid:1444738	2.2.1.1	52518|52922
ape:APE_0586.1	ncbi-geneid:1444739	2.2.1.1	52518
ape:APE_0591.1	ncbi-geneid:1444742	4.2.1.17	52096
ape:APE_0603	ncbi-geneid:1444755	2.-.-.-	54690|54285
ape:APE_0621.1	ncbi-geneid:1444771	2.5.1.-	51395
ape:APE_0624.1	ncbi-geneid:1444774	3.3.1.1	52283|51735
ape:APE_0632.1	ncbi-geneid:1444780	3.5.1.18	53187|55031
ape:APE_0636	ncbi-geneid:1444782	3.1.26.11	56281
ape:APE_0639.1	ncbi-geneid:1444783	4.1.1.50	56276
ape:APE_0650.1	ncbi-geneid:1444791	2.7.9.2	51621|56059|52009
ape:APE_0662.1	ncbi-geneid:1444798	6.1.1.21	55681|52954
ape:APE_0665	ncbi-geneid:1444800	5.3.1.6	100950|75445
ape:APE_0667	ncbi-geneid:1444802	2.7.7.-	140914
ape:APE_0669.1	ncbi-geneid:1444804	3.5.99.2	48613
ape:APE_0672.1	ncbi-geneid:1444806	1.1.1.37	56327|51735
ape:APE_0674.1	ncbi-geneid:1444808	2.6.1.1	53383
ape:APE_0676	ncbi-geneid:1444810	2.1.2.11	51621
ape:APE_0677.1	ncbi-geneid:1444811	1.1.1.169	48179
ape:APE_0680.1	ncbi-geneid:1444814	3.1.2.-	54637
ape:APE_0683	ncbi-geneid:1444819	3.1.3.3	56784
ape:APE_0685	ncbi-geneid:1444820	3.1.27.9	53032
ape:APE_0686	ncbi-geneid:1444821	5.3.1.23	100950
ape:APE_0689.1	ncbi-geneid:1444823	1.1.1.42	53659
ape:APE_0698.1	ncbi-geneid:1444830	2.5.1.46	52467
ape:APE_0703.1	ncbi-geneid:1444835	5.99.1.3	56726
ape:APE_0706.1	ncbi-geneid:1444836	5.99.1.3	54211|55874|46946
ape:APE_0708.1	ncbi-geneid:1444837	1.2.99.2	56003|54665
ape:APE_0710.1	ncbi-geneid:1444838	4.2.99.18	48150
ape:APE_0712.1	ncbi-geneid:1444839	4.2.1.113	51604|54826
ape:APE_0739	ncbi-geneid:1444864	1.3.99.3	47203|56645
ape:APE_0741	ncbi-geneid:1444865	1.15.1.1	54719|46609
ape:APE_0751	ncbi-geneid:1444870	2.7.11.1	56112
ape:APE_0756.1	ncbi-geneid:1444873	1.1.1.31	51735|48179
ape:APE_0766	ncbi-geneid:1444880	3.1.3.18	56784
ape:APE_0767.1	ncbi-geneid:1444881	2.5.1.16	53335
ape:APE_0768.1	ncbi-geneid:1444882	5.3.1.9|5.3.1.8	53697
ape:APE_0777	ncbi-geneid:1444890	3.1.3.16	56300
ape:APE_0781.1	ncbi-geneid:1444892	3.6.1.15
ape:APE_0782.1	ncbi-geneid:1444893	2.1.1.32	53335
ape:APE_0792.1	ncbi-geneid:1444902	1.9.3.1	49503
ape:APE_0793.1	ncbi-geneid:1444903	1.9.3.1	81442|81452
ape:APE_0801.1	ncbi-geneid:1444909	3.1.3.5	64167
ape:APE_0807.1	ncbi-geneid:1444912	1.5.1.12	53720
ape:APE_0809.1	ncbi-geneid:1444913	6.1.1.3	55681|52954
ape:APE_0872.1	ncbi-geneid:1444967	2.1.1.37	53335
ape:APE_0875.1	ncbi-geneid:1444969	3.2.2.-	48150
ape:APE_0912	ncbi-geneid:1444997	1.1.1.100	51735
ape:APE_0914	ncbi-geneid:1444998	2.7.7.6	63562
ape:APE_0916.1	ncbi-geneid:1445000	4.3.1.12	51735
ape:APE_0929.1	ncbi-geneid:1445010	2.3.1.9	53901|53901
ape:APE_0931	ncbi-geneid:1445012	2.1.1.98	53790
ape:APE_0935	ncbi-geneid:1445016	1.4.1.13|1.4.1.14	51971
ape:APE_0944.1	ncbi-geneid:1445022	3.6.3.31	52540|50331
ape:APE_0946	ncbi-geneid:1445024	1.3.99.1	46548|54292
ape:APE_0947	ncbi-geneid:1445025	1.3.99.1	81343
ape:APE_0948.1	ncbi-geneid:1445026	1.3.99.1	81343
ape:APE_0950.1	ncbi-geneid:1445027	1.3.5.1|1.3.99.1	51905|46977|56425
ape:APE_0952.1	ncbi-geneid:1445029	4.1.2.43	51366
ape:APE_0959	ncbi-geneid:1445034	2.1.1.63	46767
ape:APE_0978.1	ncbi-geneid:1445048	2.7.4.14	52540
ape:APE_0979.1	ncbi-geneid:1445049	3.5.1.4	75304
ape:APE_0981.1	ncbi-geneid:1445051	2.7.4.3	52540
ape:APE_0986.1	ncbi-geneid:1445054	4.1.99.12	55821
ape:APE_0988	ncbi-geneid:1445055	2.5.1.9	52121
ape:APE_0989.1	ncbi-geneid:1445057	4.2.1.70|5.4.99.12	55120|88697
ape:APE_0993.1	ncbi-geneid:1445058	2.4.2.28	53167
ape:APE_1011.1	ncbi-geneid:1445071	2.1.1.77	53335
ape:APE_1015	ncbi-geneid:1445074	6.1.1.4	52374|50677|47323
ape:APE_1023.1	ncbi-geneid:1445076	4.2.1.52	51569
ape:APE_1035.1	ncbi-geneid:1445081	3.6.3.-	52540
ape:APE_1038.1	ncbi-geneid:1445082	3.5.4.5	53927
ape:APE_1044	ncbi-geneid:1445086	1.-.-.-	55469
ape:APE_1055.1	ncbi-geneid:1445094	3.6.3.34	52540
ape:APE_1061.1	ncbi-geneid:1445097	1.8.1.9	51905
ape:APE_1065.1	ncbi-geneid:1445100	6.2.1.5	56059|52210
ape:APE_1072.1	ncbi-geneid:1445101	6.2.1.5	52210|51735
ape:APE_1094.1	ncbi-geneid:1445787	6.5.1.1	117018|50249|56091
ape:APE_1104.1	ncbi-geneid:1445791	2.7.1.23	111331
ape:APE_1109.1	ncbi-geneid:1445793	4.1.2.13|3.1.3.11	111249
ape:APE_1114.1	ncbi-geneid:1445795	3.4.11.18	55920|46785
ape:APE_1129	ncbi-geneid:1445805	6.1.1.10	52374|47323|57770
ape:APE_1135	ncbi-geneid:1445807	3.4.24.57	53067
ape:APE_1136.1	ncbi-geneid:1445808	2.7.1.-	56112
ape:APE_1138.1	ncbi-geneid:1445809	3.6.1.15	52972
ape:APE_1140.1	ncbi-geneid:1445811	2.7.2.4	53633|55021
ape:APE_1143	ncbi-geneid:1445812	1.2.1.11	55347|51735
ape:APE_1144.1	ncbi-geneid:1445813	1.1.1.3	55347|51735
ape:APE_1161.1	ncbi-geneid:1445824	3.1.26.5	160350
ape:APE_1178	ncbi-geneid:1445834	5.1.3.13	51182
ape:APE_1179.1	ncbi-geneid:1445835	1.1.1.133	51735
ape:APE_1180	ncbi-geneid:1445836	4.2.1.46	51735
ape:APE_1181	ncbi-geneid:1445837	2.7.7.24	53448
ape:APE_1195.1	ncbi-geneid:1445849	2.7.1.25	52540
ape:APE_1197.1	ncbi-geneid:1445851	2.7.7.4	52374|88697
ape:APE_1202.1	ncbi-geneid:1445853	2.7.7.23|2.3.1.157	53448|51161
ape:APE_1205.1	ncbi-geneid:1445855	2.6.1.16	53697|56235
ape:APE_1208.1	ncbi-geneid:1445856	2.7.7.24	53448
ape:APE_1223.1	ncbi-geneid:1445873	4.2.1.22	53686
ape:APE_1226	ncbi-geneid:1445874	4.4.1.1	53383
ape:APE_1245.1	ncbi-geneid:1445892	1.1.1.1	50129|51735
ape:APE_1265.1	ncbi-geneid:1445904	1.1.1.26	51735|52283
ape:APE_1273.1	ncbi-geneid:1445908	2.4.2.11	51690|54675
ape:APE_1279.1	ncbi-geneid:1445914	1.1.1.302	53597
ape:APE_1288.1	ncbi-geneid:1445920	1.7.99.4	53706|50692
ape:APE_1294.1	ncbi-geneid:1445921	1.7.99.4	54862
ape:APE_1300.1	ncbi-geneid:1445925	1.7.99.4	89155
ape:APE_1307	ncbi-geneid:1445931	6.2.1.3	56801
ape:APE_1310	ncbi-geneid:1445933	6.2.1.3	56801
ape:APE_1317	ncbi-geneid:1445937	3.6.3.-	52540
ape:APE_1328.1	ncbi-geneid:1445944	3.5.2.14	53067
ape:APE_1336.1	ncbi-geneid:1445561	1.14.99.-	51905
ape:APE_1340.1	ncbi-geneid:1445950	5.99.1.3|3.6.4.12	56712|52540|52540
ape:APE_1346.1	ncbi-geneid:1445954	6.2.1.1	56801
ape:APE_1353.1	ncbi-geneid:1445958	3.6.4.12	52540
ape:APE_1366.1	ncbi-geneid:1445969	2.5.1.9|2.5.1.78	52121
ape:APE_1376.1	ncbi-geneid:1445977	5.99.1.3|3.6.4.12	56712|52540|52540
ape:APE_1385	ncbi-geneid:1445983	2.5.1.31	64005
ape:APE_1386.1	ncbi-geneid:1445984	1.4.1.4|1.4.1.3	51735|53223
ape:APE_1404.1	ncbi-geneid:1445993	2.5.1.19	55205
ape:APE_1419.1	ncbi-geneid:1446005	1.6.5.3	54862
ape:APE_1422	ncbi-geneid:1446007	1.6.5.3	56762
ape:APE_1426	ncbi-geneid:1446008	1.6.5.3	143243
ape:APE_1428.1	ncbi-geneid:1446009	1.6.5.3	56770
ape:APE_1436.1	ncbi-geneid:1446013	3.1.-.-	52980|47781
ape:APE_1445	ncbi-geneid:1446020	3.1.13.-	54211|55666
ape:APE_1447	ncbi-geneid:1446021	3.1.13.-	54211|55666
ape:APE_1448	ncbi-geneid:1446022	3.1.13.-	50249|54791
ape:APE_1449	ncbi-geneid:1446023	3.4.25.1	56235
ape:APE_1450.1	ncbi-geneid:1446024	3.1.26.5	89550
ape:APE_1454.1	ncbi-geneid:1446027	3.6.3.4	56784|81653|55008|81665|55008
ape:APE_1458	ncbi-geneid:1446029	1.16.1.1	51905|55424|54909|46785
ape:APE_1461.1	ncbi-geneid:1446030	2.7.2	53633
ape:APE_1462	ncbi-geneid:1446031	1.2.1	51735|55347|57783
ape:APE_1464	ncbi-geneid:1446033	2.6.1	53383
ape:APE_1467.1	ncbi-geneid:1446034	3.5.1.-	53187|55031
ape:APE_1471.1	ncbi-geneid:1446036	3.5.4.16	55620
ape:APE_1472	ncbi-geneid:1446037	1.2.7.3	52518
ape:APE_1473.1	ncbi-geneid:1446038	1.2.7.3	52518|53323|52922
ape:APE_1481.1	ncbi-geneid:1446042	3.6.1.13	55811
ape:APE_1484.1	ncbi-geneid:1446045	1.1.1.35|4.2.1.17|4.2.1.55	52096|51735|48179|48179
ape:APE_1488.1	ncbi-geneid:1446046	4.2.3.1	53686
ape:APE_1491.1	ncbi-geneid:1446048	1.3.1.76|4.99.1.4	51735|75615
ape:APE_1493	ncbi-geneid:1446049	4.2.1.75	69618
ape:APE_1498.1	ncbi-geneid:1446054	4.3.1.19	53686|55021
ape:APE_1501.1	ncbi-geneid:1446055	3.1.-.-	55298
ape:APE_1507.1	ncbi-geneid:1446058	1.1.1.205	51412
ape:APE_1535.1	ncbi-geneid:1446079	1.97.1.4	102114
ape:APE_1538.1	ncbi-geneid:1446080	5.3.1.1	51351
ape:APE_1543	ncbi-geneid:1446083	2.3.1.-	55729|52540
ape:APE_1547.1	ncbi-geneid:1446086	3.4.19.1	50993|53474
ape:APE_1557.1	ncbi-geneid:1446092	1.1.1.1	51735|50129
ape:APE_1567.1	ncbi-geneid:1446100	6.5.1.1	56091
ape:APE_1571.1	ncbi-geneid:1446104	4.1.1.-	50475|143968
ape:APE_1586	ncbi-geneid:1446114	2.5.1.47|2.5.1.65|4.2.1.22	53686|47203|47203
ape:APE_1591.1	ncbi-geneid:1446117	3.6.1.7	54975
ape:APE_1592.1	ncbi-geneid:1446118	6.1.1.16	52374|47323
ape:APE_1602.1	ncbi-geneid:1446123	2.7.11.1	46785|56112
ape:APE_1604	ncbi-geneid:1446124	6.3.4.2	52540|52317
ape:APE_1605.1	ncbi-geneid:1446125	3.1.3.41	56784
ape:APE_1616.1	ncbi-geneid:1446131	5.4.2.1	53649
ape:APE_1618.1	ncbi-geneid:1446134	4.2.1.3	53732|52016
ape:APE_1623	ncbi-geneid:1446136	1.9.3.1	81442
ape:APE_1629a.1	ncbi-geneid:1446140	2.7.7.6	63393
ape:APE_1637.1	ncbi-geneid:1446145	3.5.3.11	52768
ape:APE_1639	ncbi-geneid:1446146	6.1.1.14	55681|52954
ape:APE_1646.1	ncbi-geneid:1446148	3.1.27.9	53032|55267
ape:APE_1647	ncbi-geneid:1446149	4.1.1.-	52507
ape:APE_1657.1	ncbi-geneid:1446154	4.1.2.17	53639
ape:APE_1661	ncbi-geneid:1446157	3.1.1.29	102462
ape:APE_1662.1	ncbi-geneid:1446158	2.1.3.2	54893|57825
ape:APE_1663.1	ncbi-geneid:1446159	2.1.3.2	53671
ape:APE_1669.1	ncbi-geneid:1446162	1.8.1.4	51905|55424
ape:APE_1671	ncbi-geneid:1446163	2.3.1.12	52777|51230|47005
ape:APE_1674	ncbi-geneid:1446164	1.2.4.1	52518|52922
ape:APE_1677.1	ncbi-geneid:1446165	1.2.4.1	52518
ape:APE_1681.1	ncbi-geneid:1446167	1.3.99.3	56645|47203
ape:APE_1683.1	ncbi-geneid:1446168	2.7.-.-	52540
ape:APE_1686.1	ncbi-geneid:1446169	5.4.99.2	52242
ape:APE_1687	ncbi-geneid:1446170	5.4.99.2	51703
ape:APE_1692.1	ncbi-geneid:1446175	3.6.1.1	50324
ape:APE_1695.1	ncbi-geneid:1446178	2.1.2.10	103025|101790
ape:APE_1713	ncbi-geneid:1446190	2.3.3.1	48256
ape:APE_1717.1	ncbi-geneid:1446193	6.3.5.6|6.3.5.7	75304
ape:APE_1718	ncbi-geneid:1446194	6.3.5.6|6.3.5.7	55931|89095
ape:APE_1720	ncbi-geneid:1446196	1.9.3.1	49503
ape:APE_1744.1	ncbi-geneid:1446211	2.7.7.6	56553|55257
ape:APE_1749a	ncbi-geneid:1446216	2.7.7.6	46924
ape:APE_1756	ncbi-geneid:1446221	6.1.1.19	52374|47323|55190
ape:APE_1761.1	ncbi-geneid:1446223	4.6.1.1	55154
ape:APE_1764.1	ncbi-geneid:1446226	2.5.1.1|2.5.1.10|2.5.1.29	48576
ape:APE_1765.1	ncbi-geneid:1446227	5.3.3.2	51395
ape:APE_1775.1	ncbi-geneid:1446232	3.4.24.-|3.4.17.19	55486
ape:APE_1782.1	ncbi-geneid:1446235	3.5.1.-	52467
ape:APE_1786.1	ncbi-geneid:1446239	1.2.1.9	53720
ape:APE_1791.1	ncbi-geneid:1446242	2.7.7.72	81631|81301|55003
ape:APE_1792	ncbi-geneid:1446243	6.5.1.-	55144
ape:APE_1794	ncbi-geneid:1446244	5.99.1.2	56712
ape:APE_1796.1	ncbi-geneid:1446245	3.4.-.-	51306
ape:APE_1798.1	ncbi-geneid:1446247	3.1.3.11|3.1.3.25	56655
ape:APE_1805.1	ncbi-geneid:1446252	6.1.1.9	52374|50677|47323
ape:APE_1816.1	ncbi-geneid:1446259	4.2.1.2	48557
ape:APE_1819	ncbi-geneid:1446262	5.4.99.12	55120
ape:APE_1831.1	ncbi-geneid:1446271	1.1.1.26	51735|52283
ape:APE_1832	ncbi-geneid:1446272	3.4.19.1	53474|82171|82704
ape:APE_1834.1	ncbi-geneid:1446274	2.7.6.1	53271
ape:APE_1836.1	ncbi-geneid:1446276	3.1.26.11	56281
ape:APE_1844	ncbi-geneid:1446283	3.6.5.3	52540|50465|50447
ape:APE_1852.1	ncbi-geneid:1446290	2.7.7.6	64484
ape:APE_1853.1	ncbi-geneid:1446291	2.7.7.6	64484
ape:APE_1856	ncbi-geneid:1446292	2.7.7.6	64484|55287
ape:APE_1856a	ncbi-geneid:1446293	2.7.7.6	55287
ape:APE_1865.1	ncbi-geneid:1446299	1.97.1.4	102114
ape:APE_1869	ncbi-geneid:1446303	1.1.1.34	56542|55035
ape:APE_1872.1	ncbi-geneid:1446305	2.3.1.16	53901|53901
ape:APE_1885	ncbi-geneid:1446318	2.4.2.28	53167
ape:APE_1891.1	ncbi-geneid:1446322	3.6.3.21	52540
ape:APE_1917	ncbi-geneid:1446340	3.5.1.18	53187
ape:APE_1921	ncbi-geneid:4525266	3.1.-.-	55608
ape:APE_1940.1	ncbi-geneid:1446352	5.3.1.27	53697
ape:APE_1954	ncbi-geneid:1446365	2.3.1.128	55729
ape:APE_1958.1	ncbi-geneid:1446370	6.3.1.5	52402
ape:APE_1959.1	ncbi-geneid:1446371	4.1.1.36|6.3.2.5	102645|52507
ape:APE_1962.1	ncbi-geneid:1446373	2.1.2.1	53383
ape:APE_1963.1	ncbi-geneid:1446374	1.1.1.1	56796
ape:APE_1968	ncbi-geneid:1446379	2.7.2.2	53633
ape:APE_1976.1	ncbi-geneid:1446383	6.1.1.11	55681|46589
ape:APE_1986.1	ncbi-geneid:1445113	2.7.7.1	52374
ape:APE_1992.1	ncbi-geneid:1445116	2.1.3.3	53671
ape:APE_2002	ncbi-geneid:1445123	2.1.1.37	53335
ape:APE_2017	ncbi-geneid:1445130	2.4.2.29	51713
ape:APE_2023	ncbi-geneid:1445136	2.8.1.7	53383
ape:APE_2035.1	ncbi-geneid:1445144	4.1.1.81|2.6.1.9	53383
ape:APE_2041.1	ncbi-geneid:1445148	6.3.5.4	52402
ape:APE_2048	ncbi-geneid:1445151	2.1.1.14	51726
ape:APE_2050.1	ncbi-geneid:1445152	2.1.1.-	51726
ape:APE_2056.1	ncbi-geneid:1445157	3.6.1.-	55811
ape:APE_2062.1	ncbi-geneid:1445162	1.17.4.1	51998|48168
ape:APE_2064.1	ncbi-geneid:1445163	2.1.1.148	69796
ape:APE_2067.1	ncbi-geneid:1445166	2.7.1.39	55060|54211
ape:APE_2068	ncbi-geneid:1445167	2.5.1.48	53383
ape:APE_2074.1	ncbi-geneid:1445173	6.1.1.1	52374
ape:APE_2080.1	ncbi-geneid:1445178	3.6.1.13	55811
ape:APE_2081.1	ncbi-geneid:1445179	3.4.11.-	144052
ape:APE_2090	ncbi-geneid:1445185	2.7.4.9	52540
ape:APE_2091.1	ncbi-geneid:1445186	2.7.1.2	53067
ape:APE_2096.1	ncbi-geneid:1445190	3.1.13.-	110455
ape:APE_2098.1	ncbi-geneid:1445191	2.7.7.7	56672|53098
ape:APE_2104.1	ncbi-geneid:1445193	3.1.21.2	51658
ape:APE_2105.1	ncbi-geneid:1445194	2.4.2.3	53167
ape:APE_2106.1	ncbi-geneid:1445195	2.7.1.11|2.7.1.15	53613
ape:APE_2108	ncbi-geneid:1445196	2.3.1.9	53901|53901
ape:APE_2112.1	ncbi-geneid:1445199	2.7.1.161	82114
ape:APE_2121.1	ncbi-geneid:1445208	1.4.4.2	53383
ape:APE_2124.1	ncbi-geneid:1445209	1.4.4.2	53383
ape:APE_2126.1	ncbi-geneid:1445211	1.2.7.3	52518|52922|53323
ape:APE_2128	ncbi-geneid:1445212	1.2.7.3	52518
ape:APE_2130.1	ncbi-geneid:1445214	5.4.3.8	53383
ape:APE_2142.1	ncbi-geneid:1445219	6.3.1.2	55931|54368
ape:APE_2144.1	ncbi-geneid:1445220	3.6.4.-	52540
ape:APE_2147.1	ncbi-geneid:1445222	4.2.1.79	103378
ape:APE_2158.1	ncbi-geneid:1445230	1.3.99.3	56645|47203
ape:APE_2164.1	ncbi-geneid:1445234	3.6.3.16	52540
ape:APE_2165	ncbi-geneid:1445235	3.6.3.16	52540
ape:APE_2166	ncbi-geneid:1445236	6.1.1.7	55681|55186|101353|50447
ape:APE_2188.1	ncbi-geneid:1445251	3.6.4.-	52540
ape:APE_2192.1	ncbi-geneid:1445256	6.1.1.12	55681|50249
ape:APE_2200	ncbi-geneid:1445261	6.3.5.7	53774|141300
ape:APE_2202	ncbi-geneid:1445262	6.3.5.7	55931|55261|89095
ape:APE_2213	ncbi-geneid:1445268	1.2.99.2	47741|54292
ape:APE_2219	ncbi-geneid:1445271	1.2.99.2	56176|55447
ape:APE_2229.1	ncbi-geneid:1445279	2.7.7.7	56672
ape:APE_2239.1	ncbi-geneid:1445286	1.1.1.1	50129|51735
ape:APE_2247	ncbi-geneid:1445293	3.2.2.21	50486
ape:APE_2248.1	ncbi-geneid:1445294	2.6.1.1	53383
ape:APE_2267.1	ncbi-geneid:1445307	4.1.1.15	53383
ape:APE_2278	ncbi-geneid:1445316	1.11.1.15	52833
ape:APE_2284.1	ncbi-geneid:1445320	6.2.1.3	56801
ape:APE_2286	ncbi-geneid:1445321	4.2.3.1	53686
ape:APE_2290.1	ncbi-geneid:1445325	3.4.19.1	53474|69304
ape:APE_2291	ncbi-geneid:1445326	2.7.7.24	53448
ape:APE_2296	ncbi-geneid:1445329	1.2.1.70	69742|51735|69075
ape:APE_2298.1	ncbi-geneid:1445330	2.5.1.61	53850|54782
ape:APE_2299.1	ncbi-geneid:1445331	5.4.3.8	53383
ape:APE_2300.1	ncbi-geneid:1445332	4.2.1.24	51569
ape:APE_2302.1	ncbi-geneid:1445333	6.1.1.20	55681|46785
ape:APE_2305	ncbi-geneid:1445334	6.1.1.20	55681|46955|46955
ape:APE_2316	ncbi-geneid:1445341	4.2.1.20	53686
ape:APE_2317.1	ncbi-geneid:1445342	6.1.1.17	52374|50715
ape:APE_2326.1	ncbi-geneid:1445349	3.6.3.14	81333
ape:APE_2341	ncbi-geneid:1445362	2.7.7.63
ape:APE_2342.1	ncbi-geneid:1445363	2.7.7.63
ape:APE_2344.1	ncbi-geneid:1445364	2.8.1.8	102114
ape:APE_2348	ncbi-geneid:1445366	4.1.1.23	51366
ape:APE_2349.1	ncbi-geneid:1445367	2.4.2.10	53271
ape:APE_2350.1	ncbi-geneid:1445368	3.3.2.1	52499
ape:APE_2354	ncbi-geneid:1445370	1.3.99.3	56645|47203
ape:APE_2377	ncbi-geneid:1445381	2.7.4.6	54919
ape:APE_2392.1	ncbi-geneid:1445390	2.3.1.-	52540|55729
ape:APE_2400.1	ncbi-geneid:1445392	2.7.4.7|2.7.1.49	53613|53639
ape:APE_2421	ncbi-geneid:1445407	1.5.5.-	51905|54373
ape:APE_2423	ncbi-geneid:1445408	2.6.1.1	53383
ape:APE_2433.1	ncbi-geneid:1445415	5.4.2.8	53738|53738|55957|53738
ape:APE_2437.1	ncbi-geneid:1445418	4.1.2.4	51569
ape:APE_2439	ncbi-geneid:1445420	2.7.1.36	54211|55060
ape:APE_2450.1	ncbi-geneid:1445428	3.4.11.1	53187|52949
ape:APE_2452	ncbi-geneid:1445429	6.3.5.2	52317|52402
ape:APE_2461.1	ncbi-geneid:1445433	6.1.1.2	52374
ape:APE_2468.1	ncbi-geneid:1445441	2.8.3.1	100950|100950
ape:APE_2484.1	ncbi-geneid:1445448	3.1.3.-
ape:APE_2486.1	ncbi-geneid:1445450	2.1.1.36	53335
ape:APE_2503.1	ncbi-geneid:1445462	1.1.1.100	51735
ape:APE_2507.1	ncbi-geneid:1445465	1.1.1.26	51735|52283
ape:APE_2509	ncbi-geneid:1445466	2.2.1.6	52518|52518|52467
ape:APE_2520.1	ncbi-geneid:1445472	5.2.1.1	51395
ape:APE_2528.1	ncbi-geneid:1445478	3.5.2.14	53067
ape:APE_2546	ncbi-geneid:1445492	4.1.1.48	51366
ape:APE_2547	ncbi-geneid:1445493	5.3.1.24	51366
ape:APE_2548	ncbi-geneid:1445494	4.2.1.20	53686
ape:APE_2550	ncbi-geneid:1445495	4.2.1.20	51366
ape:APE_2551	ncbi-geneid:1445496	2.4.2.18	52418|47648
ape:APE_2553.1	ncbi-geneid:1445497	4.1.3.27	56322
ape:APE_2555	ncbi-geneid:1445498	4.1.3.27	52317
ape:APE_2556.1	ncbi-geneid:1445499	1.20.98.1	53706|50692
ape:APE_2563	ncbi-geneid:1445501	1.20.98.1	50022
ape:APE_2571.1	ncbi-geneid:1445506	3.6.1.-	56784|81653|81665
ape:APE_2575	ncbi-geneid:1445508	2.6.1.1	53383
ape:APE_2588	ncbi-geneid:1445518	3.6.3.17	52540|52540
ape:APE_2595.1	ncbi-geneid:1445521	2.8.1.1|2.8.1.2	52821|52821
ape:APE_2601.1	ncbi-geneid:1445524	3.5.3.18	55909
ape:APE_2604	ncbi-geneid:1445573	6.2.1.1	56801|56801
ape:APE_2610	ncbi-geneid:1445530	1.2.7.-	53706|50692
