# Supplementary material for: Tracing the Repertoire of Promiscuous Enzymes along the Metabolic Pathways in Archaeal Organisms
Source: Life (Basel). 2017 Jul 13;7(3):30. doi: 10.3390/life7030030 (PMC5617955; doi:10.3390/life7030030)
Supplement: Supplementary file 1 [file life-07-00030-s001.zip › Table_S2/aph.txt]

KEGGID	NCBIGI	ECs	SFamilyID
aph:APH_0001	ncbi-geneid:3930741	2.7.7.7	56672|88723|47807|53098
aph:APH_0002	ncbi-geneid:3930864	5.1.3.1	51366
aph:APH_0007	ncbi-geneid:3930946	2.5.1.6	55973|55973|55973
aph:APH_0009	ncbi-geneid:3930285	1.14.13.-	51905
aph:APH_0013	ncbi-geneid:3930100	6.1.1.14	55681
aph:APH_0014	ncbi-geneid:3931237	6.1.1.14	109604
aph:APH_0016	ncbi-geneid:3930398	2.4.2.19	51690|54675
aph:APH_0018	ncbi-geneid:3930900	3.1.22.4	53098
aph:APH_0019	ncbi-geneid:3930829	1.9.3.1	81452
aph:APH_0020	ncbi-geneid:3931207	4.1.1.37	51726
aph:APH_0026	ncbi-geneid:3930881	2.5.1.72	142754
aph:APH_0035	ncbi-geneid:3930916	6.1.1.2	52374
aph:APH_0037	ncbi-geneid:3930894	3.5.4.26|1.1.1.193	53597|53927
aph:APH_0038	ncbi-geneid:3930011	6.3.4.2	52540|52317
aph:APH_0041	ncbi-geneid:3930701	3.6.3.-	52540
aph:APH_0042	ncbi-geneid:3930982	1.1.1.40	51735|53659|53223
aph:APH_0058	ncbi-geneid:3930728	2.5.1.6	55973|55973|55973
aph:APH_0059	ncbi-geneid:3930279	6.1.1.20	55681|46589
aph:APH_0065	ncbi-geneid:3930377	1.8.1.4	51905|55424
aph:APH_0072	ncbi-geneid:3930848	6.1.1.17	52374|48163
aph:APH_0075	ncbi-geneid:3930589	2.1.1.171	53335
aph:APH_0079	ncbi-geneid:3930693	3.1.11.6	116842
aph:APH_0082	ncbi-geneid:3930780	1.2.4.1	52518
aph:APH_0088	ncbi-geneid:3930597	1.1.1.205	51412|54631
aph:APH_0089	ncbi-geneid:3930566	2.7.1.23	111331
aph:APH_0092	ncbi-geneid:3930462	2.3.1.39	52151|55048
aph:APH_0093	ncbi-geneid:3930763	2.7.4.9	52540
aph:APH_0101	ncbi-geneid:3930001	3.4.24.64	63411|63411
aph:APH_0106	ncbi-geneid:3930495	2.5.1.9	63380|63380
aph:APH_0107	ncbi-geneid:3931221	3.6.4.-	52540|52540|143517|141259|52540
aph:APH_0109	ncbi-geneid:3930711	3.1.26.4
aph:APH_0111	ncbi-geneid:3930967	2.7.4.22	53633
aph:APH_0119	ncbi-geneid:3930134	6.3.2.6	56104
aph:APH_0120	ncbi-geneid:3930760	6.1.1.21	55681|52954
aph:APH_0125	ncbi-geneid:3929949	3.6.3.41	52540
aph:APH_0136	ncbi-geneid:3931195	2.7.13.3	55874|47384
aph:APH_0137	ncbi-geneid:3930937	3.1.13.5	53098|47819
aph:APH_0138	ncbi-geneid:3929997	6.5.1.2
aph:APH_0154	ncbi-geneid:3930419	2.1.2.1	53383
aph:APH_0158	ncbi-geneid:3930091	1.3.5.1|1.3.99.1	51905|46977|56425
aph:APH_0159	ncbi-geneid:3930311	1.3.99.1	46548|54292
aph:APH_0161	ncbi-geneid:3930828	1.3.5.1|1.3.99.1	51905|46977|56425
aph:APH_0162	ncbi-geneid:3930807	1.3.99.1	46548|54292
aph:APH_0163	ncbi-geneid:3930428	2.1.1.148	69796
aph:APH_0165	ncbi-geneid:3931057	6.1.1.14	55681
aph:APH_0166	ncbi-geneid:3930839	3.1.22.4	52540|46785
aph:APH_0170	ncbi-geneid:3930277	2.7.4.8	52540
aph:APH_0175	ncbi-geneid:3930546	1.5.1.5|3.5.4.9	51735|53223
aph:APH_0185	ncbi-geneid:3930845	2.7.9.1	56059|51621|52009
aph:APH_0187	ncbi-geneid:3930268	3.1.3.18	56784
aph:APH_0190	ncbi-geneid:3930308	6.1.1.12	55681|55261|50249
aph:APH_0193	ncbi-geneid:3931173	6.3.2.3	56059|52440
aph:APH_0198	ncbi-geneid:3930156	1.1.1.94	51735|48179
aph:APH_0202	ncbi-geneid:3930136	6.3.3.1	56042|55326
aph:APH_0210	ncbi-geneid:3931314	6.3.3.1	56042|55326
aph:APH_0212	ncbi-geneid:3930856	2.7.6.3	55083
aph:APH_0213	ncbi-geneid:3929927	6.3.5.3	55326|56042|55326|56042
aph:APH_0218	ncbi-geneid:3930883	2.8.1.6	102114
aph:APH_0222	ncbi-geneid:3930563	3.1.3.11	56655
aph:APH_0225	ncbi-geneid:3931135	6.3.5.3	52317
aph:APH_0230	ncbi-geneid:3931307	2.1.2.2	53328
aph:APH_0231	ncbi-geneid:3930263	3.4.11.1	53187|52949
aph:APH_0243	ncbi-geneid:3930923	6.-.-.-|2.3.1.181
aph:APH_0245	ncbi-geneid:3931083	3.5.2.3	51556|51338
aph:APH_0246	ncbi-geneid:3930106	6.3.2.5	102645
aph:APH_0247	ncbi-geneid:3930825	4.2.1.2	48557
aph:APH_0249	ncbi-geneid:3930194	6.3.5.5	56059|56059|52440|48108|52440|52335
aph:APH_0254	ncbi-geneid:3930295	2.5.1.15	51717
aph:APH_0257	ncbi-geneid:3931261	1.6.5.5	51735|50129
aph:APH_0263	ncbi-geneid:3931115	4.99.1.1	53800
aph:APH_0272	ncbi-geneid:3931322	3.4.21.-	52096
aph:APH_0274	ncbi-geneid:3930125	2.7.4.14	52540
aph:APH_0275	ncbi-geneid:3930837	2.1.1.-	75217|55315
aph:APH_0278	ncbi-geneid:3930925	3.6.5.3	52540|50465|50447
aph:APH_0300	ncbi-geneid:3931184	2.7.4.3	52540
aph:APH_0303	ncbi-geneid:3929972	2.7.7.6	56553|47789|55257
aph:APH_0305	ncbi-geneid:3930260	6.1.1.20	56037|55681|50249|54991|46955
aph:APH_0308	ncbi-geneid:3931174	3.1.26.5	54211
aph:APH_0313	ncbi-geneid:3930018	3.6.3.27	52540
aph:APH_0314	ncbi-geneid:3930108	2.4.2.29	51713
aph:APH_0316	ncbi-geneid:3931073	2.3.1.15	53659
aph:APH_0317	ncbi-geneid:3929967	2.3.1.41|2.3.1.180	53901
aph:APH_0321	ncbi-geneid:3930820	3.5.4.1	53927
aph:APH_0323	ncbi-geneid:3930207	3.6.1.-|3.6.4.12	52540|48024
aph:APH_0325	ncbi-geneid:3930186	1.4.3.19	51905
aph:APH_0329	ncbi-geneid:3930764	2.5.1.10	48576
aph:APH_0331	ncbi-geneid:3931250	1.17.4.1	51998|48168
aph:APH_0332	ncbi-geneid:3930978	3.1.-.-	53098
aph:APH_0336	ncbi-geneid:3930118	6.3.4.4	52540
aph:APH_0339	ncbi-geneid:3930213	3.4.17.19	55486
aph:APH_0340	ncbi-geneid:3930569	2.2.1.1	52518|52518|52922
aph:APH_0345	ncbi-geneid:3931245	3.1.26.12	50249
aph:APH_0353	ncbi-geneid:3930325	3.4.11.9	55920|53092
aph:APH_0354	ncbi-geneid:3930723	4.2.1.75	69618
aph:APH_0356	ncbi-geneid:3930605	3.6.4.-	52540
aph:APH_0362	ncbi-geneid:3930557	5.4.99.12	55120|55174
aph:APH_0364	ncbi-geneid:3931252	6.4.1.3	56059|52440|51246|51230
aph:APH_0367	ncbi-geneid:3931160	2.8.1.8	102114
aph:APH_0371	ncbi-geneid:3929965	1.15.1.1	54719|46609
aph:APH_0379	ncbi-geneid:3929953	3.6.1.23	51283
aph:APH_0381	ncbi-geneid:3930752	6.3.5.5	52317|52021
aph:APH_0389	ncbi-geneid:3930060	5.4.2.1	64158|53649
aph:APH_0393	ncbi-geneid:3930002	1.8.1.4	51905|55424
aph:APH_0401	ncbi-geneid:3930759	1.10.2.2	50022
aph:APH_0402	ncbi-geneid:3931313	1.10.2.2	81342|81648
aph:APH_0403	ncbi-geneid:3930724	1.10.2.2	46626
aph:APH_0408	ncbi-geneid:3930482	6.1.1.17	52374|48163
aph:APH_0411	ncbi-geneid:3930078	3.2.2.23|4.2.99.18	81624|46946|57716
aph:APH_0415	ncbi-geneid:3930228	6.4.1.3	52096|52096
aph:APH_0422	ncbi-geneid:3930505	2.7.2	53633
aph:APH_0423	ncbi-geneid:3931042	1.3.3.3	102886
aph:APH_0427	ncbi-geneid:3931299	6.1.1.11	55681|46589
aph:APH_0431	ncbi-geneid:3929983	2.5.1.75	52540
aph:APH_0434	ncbi-geneid:3930417	1.6.99.5|1.6.5.3	142019|140490|142984
aph:APH_0440	ncbi-geneid:3930540	1.1.1.267	55347|51735|69055
aph:APH_0470	ncbi-geneid:3930063	6.3.5.6|6.3.5.7	55931|89095
aph:APH_0471	ncbi-geneid:3930849	3.1.11.2	56219
aph:APH_0473	ncbi-geneid:3930399	1.3.1.9	51735
aph:APH_0482	ncbi-geneid:3931052	2.6.1.62	53383
aph:APH_0492	ncbi-geneid:3931300	2.2.1.2	51569
aph:APH_0493	ncbi-geneid:3929926	3.6.3.14	51344
aph:APH_0494	ncbi-geneid:3930811	3.6.3.14	52540|47917|50615
aph:APH_0502	ncbi-geneid:3931158	5.4.99.12	55120
aph:APH_0503	ncbi-geneid:3930392	2.1.3.2	53671
aph:APH_0504	ncbi-geneid:3930316	2.1.1.-	53335
aph:APH_0505	ncbi-geneid:3931256	3.1.11.2	56219
aph:APH_0511	ncbi-geneid:3929955	1.6.5.3	143243
aph:APH_0514	ncbi-geneid:3930919	2.7.7.6	63562
aph:APH_0520	ncbi-geneid:3930812	1.6.5.3	56770
aph:APH_0521	ncbi-geneid:3930366	1.6.99.5|1.6.5.3	143243
aph:APH_0524	ncbi-geneid:3931287	3.1.3.2|3.1.3.5	64167
aph:APH_0527	ncbi-geneid:3931196	4.1.1.23	51366
aph:APH_0528	ncbi-geneid:3930467	3.1.21.-	51556
aph:APH_0534	ncbi-geneid:3930140	6.1.1.4	52374|50677|47323
aph:APH_0539	ncbi-geneid:3931270	6.3.3.-|2.5.1.78	52121
aph:APH_0548	ncbi-geneid:3930899	3.1.3.25	56655
aph:APH_0549	ncbi-geneid:3930562	5.4.99.12	55120|55174
aph:APH_0555	ncbi-geneid:3930041	6.1.1.16	52374|47323
aph:APH_0560	ncbi-geneid:3930960	1.17.4.1	47240
aph:APH_0571	ncbi-geneid:3930161	2.7.7.-	56731|57783
aph:APH_0574	ncbi-geneid:3931014	2.7.1.148	54211|55060
aph:APH_0575	ncbi-geneid:3930783	1.-.-.-	51395
aph:APH_0584	ncbi-geneid:3930223	2.1.1.-	53335
aph:APH_0597	ncbi-geneid:3930246	5.99.1.2	56712|57783
aph:APH_0606	ncbi-geneid:3930668	2.1.1.64	53335
aph:APH_0607	ncbi-geneid:3930707	6.1.1.6	52374|48163
aph:APH_0608	ncbi-geneid:3930222	5.2.1.8	109998|54534
aph:APH_0622	ncbi-geneid:3930473	2.1.1.182	53335
aph:APH_0624	ncbi-geneid:3931101	5.3.1.1	51351
aph:APH_0626	ncbi-geneid:3930901	3.4.24.57	53067
aph:APH_0628	ncbi-geneid:3931068	4.1.2.25	55620
aph:APH_0629	ncbi-geneid:3930971	1.1.1.37	56327|51735
aph:APH_0642	ncbi-geneid:3930672	5.3.1.6	89623
aph:APH_0646	ncbi-geneid:3930378	2.7.8.7	56214
aph:APH_0647	ncbi-geneid:3930859	6.1.1.15	55681|52954
aph:APH_0650	ncbi-geneid:3930130	2.7.7.3	52374
aph:APH_0658	ncbi-geneid:3931036	1.8.1.9	51905
aph:APH_0659	ncbi-geneid:3931095	1.11.1.15	52833
aph:APH_0660	ncbi-geneid:3931297	2.6.1.1	53383
aph:APH_0668	ncbi-geneid:3931311	1.1.1.100	51735
aph:APH_0669	ncbi-geneid:3930788	1.5.1.12|1.5.99.8	53720|51730|81935
aph:APH_0674	ncbi-geneid:3929984	2.8.1.7	53383
aph:APH_0690	ncbi-geneid:3931335	2.1.1.-	53335|81799
aph:APH_0695	ncbi-geneid:3930692	4.2.1.11	51604|54826
aph:APH_0700	ncbi-geneid:3930454	6.1.1.19	52374|47323|55190
aph:APH_0706	ncbi-geneid:3929980	3.5.4.16	55620
aph:APH_0707	ncbi-geneid:3931032	3.6.3.14	52943
aph:APH_0712	ncbi-geneid:3931023	1.6.5.3	53706|54862|54292
aph:APH_0716	ncbi-geneid:3930586	5.99.1.3	56719|55874|54211
aph:APH_0730	ncbi-geneid:3931235	2.7.7.7
aph:APH_0731	ncbi-geneid:3930691	1.6.5.3	52833
aph:APH_0732	ncbi-geneid:3930545	1.6.5.3	56762
aph:APH_0734	ncbi-geneid:3930132	1.8.1.9	51905
aph:APH_0735	ncbi-geneid:3931021	2.7.4.16	56042|55326
aph:APH_0745	ncbi-geneid:3930551	1.1.1.158	56176|56194
aph:APH_0746	ncbi-geneid:3930703	2.5.1.61	53850|54782
aph:APH_0747	ncbi-geneid:3931268	6.3.2.17|6.3.2.12	53623|53244
aph:APH_0748	ncbi-geneid:3930758	6.3.5.6|6.3.5.7	75304
aph:APH_0749	ncbi-geneid:3930543	4.1.1.-	52507
aph:APH_0767	ncbi-geneid:3930955	2.7.7.8	54211|54211|55666|55666|54791|50249|46915
aph:APH_0769	ncbi-geneid:3930851	5.4.99.12	55120
aph:APH_0780	ncbi-geneid:3930598	2.7.1.24	52540
aph:APH_0783	ncbi-geneid:3930267	2.7.7.7	52540
aph:APH_0790	ncbi-geneid:3930823	2.6.99.2	63892
aph:APH_0791	ncbi-geneid:3930844	2.7.7.18	52374
aph:APH_0794	ncbi-geneid:3930806	2.1.1.-	75217|88697
aph:APH_0795	ncbi-geneid:3931097	1.11.1.15	52833
aph:APH_0796	ncbi-geneid:3931303	6.1.1.5	52374|50677|47323
aph:APH_0801	ncbi-geneid:3930927	1.6.5.3	54862
aph:APH_0802	ncbi-geneid:3930746	3.4.21.89	51306
aph:APH_0813	ncbi-geneid:3931258	3.6.3.1|3.6.3.14	52943
aph:APH_0814	ncbi-geneid:3931149	3.5.4.16	55620
aph:APH_0851	ncbi-geneid:3930422	4.2.1.24	51569
aph:APH_0852	ncbi-geneid:3930202	6.3.5.1	52402|56317
aph:APH_0863	ncbi-geneid:3930403	1.2.4.2	52518|52518
aph:APH_0867	ncbi-geneid:3931279	4.3.2.2	48557
aph:APH_0876	ncbi-geneid:3931089	6.3.4.15
aph:APH_0897	ncbi-geneid:3930592	4.2.99.18	48150
aph:APH_0899	ncbi-geneid:3931204	5.99.1.3	56719|101904
aph:APH_0903	ncbi-geneid:3929935	3.6.4.12	52540
aph:APH_0910	ncbi-geneid:3930715	2.1.1.61|2.8.1.-	52402
aph:APH_0911	ncbi-geneid:3930930	1.14.13.-	47240
aph:APH_0930	ncbi-geneid:3930914	2.3.1.41|2.3.1.179	53901|53901
aph:APH_0944	ncbi-geneid:3930170	2.7.13.3	55874|47384
aph:APH_0945	ncbi-geneid:3931202	2.6.1.17|2.6.1.11	53383
aph:APH_0960	ncbi-geneid:3930631	2.5.1.3	51391
aph:APH_0965	ncbi-geneid:3930344	2.1.2.9	53328|50486
aph:APH_0968	ncbi-geneid:3929954	3.4.21.53	54211|52540|88697
aph:APH_0970	ncbi-geneid:3930516	3.4.21.92	52096
aph:APH_0974	ncbi-geneid:3930232	3.1.3.27	101307
aph:APH_0975	ncbi-geneid:3930441	2.3.1.-	55729
aph:APH_0979	ncbi-geneid:3930755	2.3.1.47	53383
aph:APH_0983	ncbi-geneid:3930678	3.6.3.-	52540
aph:APH_0984	ncbi-geneid:3930144	1.14.13.-	56112
aph:APH_0986	ncbi-geneid:3930184	3.6.3.30	52540|50331
aph:APH_0993	ncbi-geneid:3929971	2.7.4.7|2.7.1.49	53613
aph:APH_0998	ncbi-geneid:3930921	1.3.99.1	81343
aph:APH_0999	ncbi-geneid:3930141	1.3.99.1	81343
aph:APH_1001	ncbi-geneid:3931145	2.5.1.19	55205
aph:APH_1003	ncbi-geneid:3931100	2.7.7.7	89550
aph:APH_1008	ncbi-geneid:3930979	1.4.3.5	50475
aph:APH_1012	ncbi-geneid:3930427	3.5.1.88	56420
aph:APH_1013	ncbi-geneid:3930225	1.3.3.1	51395
aph:APH_1014	ncbi-geneid:3931110	2.7.1.33
aph:APH_1016	ncbi-geneid:3931064	2.3.1.47	53383
aph:APH_1022	ncbi-geneid:3930611	3.1.26.4	53098
aph:APH_1023	ncbi-geneid:3930013	2.7.7.6	64484
aph:APH_1024	ncbi-geneid:3930425	2.7.7.6	64484
aph:APH_1032	ncbi-geneid:3930524	3.6.5.3	52540|50465|50447
aph:APH_1048	ncbi-geneid:3930198	1.3.1.-
aph:APH_1052	ncbi-geneid:3930725	6.2.1.5	56059|52210
aph:APH_1053	ncbi-geneid:3930435	6.2.1.5	52210|51735
aph:APH_1059	ncbi-geneid:3930808	6.1.1.7	55681|101353|55186|50447
aph:APH_1061	ncbi-geneid:3930497	6.3.1.2	55931
aph:APH_1070	ncbi-geneid:3930872	1.8.1.4	51905|55424
aph:APH_1073	ncbi-geneid:3930111	3.4.25.1|3.4.25.2	56235
aph:APH_1075	ncbi-geneid:3930331	2.1.1	53335
aph:APH_1079	ncbi-geneid:3930355	6.1.1.10	52374|47323
aph:APH_1084	ncbi-geneid:3931289	1.9.3.1	49503|81464
aph:APH_1085	ncbi-geneid:3930729	1.9.3.1	81442
aph:APH_1088	ncbi-geneid:3931193	6.3.4.13	56059|52440|51246
aph:APH_1097	ncbi-geneid:3931278	2.7.7.7	55979|55979|55979
aph:APH_1098	ncbi-geneid:3930416	3.1.13.5
aph:APH_1101	ncbi-geneid:3931049	3.6.1.1	50324
aph:APH_1112	ncbi-geneid:3930866	2.7.6.1	53271
aph:APH_1113	ncbi-geneid:3930989	6.3.5.6|6.3.5.7	141000
aph:APH_1117	ncbi-geneid:3930080	4.2.1.3	53732|52016
aph:APH_1119	ncbi-geneid:3930401	4.1.1.21|6.3.4.18	56059|52440|51246
aph:APH_1146	ncbi-geneid:3930043	3.4.-.-	117892
aph:APH_1147	ncbi-geneid:3931260	3.4.-.-	117892
aph:APH_1148	ncbi-geneid:3930791	3.4.21.-	50494|50156|50156
aph:APH_1149	ncbi-geneid:3930479	3.1.26.3	69065|54768
aph:APH_1158	ncbi-geneid:3930570	3.4.24.-	63411|63411
aph:APH_1159	ncbi-geneid:3930647	3.4.24.-	63411|63411
aph:APH_1161	ncbi-geneid:3931123	2.7.1.26|2.7.7.2	82114|52374
aph:APH_1165	ncbi-geneid:3930870	3.1.-.-	64182
aph:APH_1166	ncbi-geneid:3930077	1.1.1.41|1.1.1.42	53659
aph:APH_1173	ncbi-geneid:3930390	2.4.2.10	53271
aph:APH_1174	ncbi-geneid:3931296	2.7.7.-	69572
aph:APH_1179	ncbi-geneid:3930902	3.4.24.-	52540|140990
aph:APH_1180	ncbi-geneid:3930466	6.3.4.-	52402
aph:APH_1191	ncbi-geneid:3930534	3.6.3.14	81333
aph:APH_1192	ncbi-geneid:3930426	3.6.3.14	81336
aph:APH_1198	ncbi-geneid:3929936	2.3.1.61	52777|51230
aph:APH_1199	ncbi-geneid:3930940	3.4.11.18	55920
aph:APH_1200	ncbi-geneid:3930238	2.1.1.-	53335
aph:APH_1207	ncbi-geneid:3930629	3.5.4.10|2.1.2.3	53927|52335
aph:APH_1208	ncbi-geneid:3930096	4.2.1.-	54637
aph:APH_1211	ncbi-geneid:3930384	3.4.24.-	50156
aph:APH_1214	ncbi-geneid:3930227	3.4.16.4	56601|69189
aph:APH_1216	ncbi-geneid:3931093	2.7.7.19	81891|81301
aph:APH_1217	ncbi-geneid:3931219	2.7.4.6	54919
aph:APH_1224	ncbi-geneid:3930010	6.1.1.9	52374|50677|47323
aph:APH_1228	ncbi-geneid:3931072	6.3.3.3	52540
aph:APH_1232	ncbi-geneid:3930015	2.3.3.1	48256
aph:APH_1233	ncbi-geneid:3930745	6.3.5.2	52402|52317|54810
aph:APH_1243	ncbi-geneid:3930983	2.3.1.37	53383
aph:APH_1244	ncbi-geneid:3930514	6.1.1.1	52374|55174
aph:APH_1246	ncbi-geneid:3930655	6.3.1.2	55931|54368
aph:APH_1247	ncbi-geneid:3930831	2.5.1.90	48576
aph:APH_1252	ncbi-geneid:3930478	2.7.7.7	52540|48019
aph:APH_1257	ncbi-geneid:3930787	2.3.1.12	52777|51230|47005
aph:APH_1258	ncbi-geneid:3930476	4.1.2.13	51569
aph:APH_1264	ncbi-geneid:3931286	6.1.1.3	55681|55186|52954
aph:APH_1267	ncbi-geneid:3930029	2.1.1.31	75217
aph:APH_1276	ncbi-geneid:3930761	4.6.1.12	69765
aph:APH_1277	ncbi-geneid:3931114	2.7.7.60	53448
aph:APH_1279	ncbi-geneid:3930089	4.1.1.21|5.4.99.18	52255
aph:APH_1297	ncbi-geneid:3931025	4.1.1.36	52507
aph:APH_1298	ncbi-geneid:3931022	3.6.1.-|3.6.4.12	52540|52540|50249
aph:APH_1299	ncbi-geneid:3930966	1.6.5.3|1.6.99.3	51735
aph:APH_1300	ncbi-geneid:3930142	2.4.2.14	56235|53271
aph:APH_1301	ncbi-geneid:3930906	3.1.1.29	53178
aph:APH_1308	ncbi-geneid:3930651	1.2.4.1	52518|52922
aph:APH_1314	ncbi-geneid:3929999	3.5.4.25	142695
aph:APH_1321	ncbi-geneid:3930938	2.7.2.3	53748
aph:APH_1332	ncbi-geneid:3930706	4.1.99.12	55821
aph:APH_1334	ncbi-geneid:3930064	3.6.3.14	52540|47917|50615
aph:APH_1335	ncbi-geneid:3929970	3.6.3.14	47928
aph:APH_1346	ncbi-geneid:3929937	1.2.1.11	55347|51735
aph:APH_1348	ncbi-geneid:3930792	2.7.7.7	52540|48019
aph:APH_1349	ncbi-geneid:3930286	1.2.1.12	55347|51735
aph:APH_1360	ncbi-geneid:3930358	4.1.1.-	50475|143968
aph:APH_1371	ncbi-geneid:3930334	2.7.7.7	52141
aph:APH_1372	ncbi-geneid:3930818	3.5.1.88	56420
aph:APH_1373	ncbi-geneid:3931066	2.3.1.51	69593
