# Supplementary material for: Tracing the Repertoire of Promiscuous Enzymes along the Metabolic Pathways in Archaeal Organisms
Source: Life (Basel). 2017 Jul 13;7(3):30. doi: 10.3390/life7030030 (PMC5617955; doi:10.3390/life7030030)
Supplement: Supplementary file 1 [file life-07-00030-s001.zip › Table_S2/apo.txt]

KEGGID	NCBIGI	ECs	SFamilyID
apo:Arcpr_0002	ncbi-geneid:8738646	5.3.3.10	56529
apo:Arcpr_0003	ncbi-geneid:8738647	6.1.1.9	52374|47323|50677
apo:Arcpr_0005	ncbi-geneid:8738649	6.4.1.1	51569|89000
apo:Arcpr_0010	ncbi-geneid:8738654	1.17.4.2	51998
apo:Arcpr_0011	ncbi-geneid:8738655	3.3.2.1	52499
apo:Arcpr_0015	ncbi-geneid:8738659	1.3.1.76|4.99.1.4	51735|75615
apo:Arcpr_0017	ncbi-geneid:8738661	3.1.26.4	53098
apo:Arcpr_0018	ncbi-geneid:8738663	2.4.2.11	51690|54675
apo:Arcpr_0020	ncbi-geneid:8738665	5.3.1.16|4.1.3.-	51366
apo:Arcpr_0022	ncbi-geneid:8738667	3.1.26.5	89550
apo:Arcpr_0032	ncbi-geneid:8738677	2.1.1.77	53335
apo:Arcpr_0033	ncbi-geneid:8738678	2.7.1.71	54211
apo:Arcpr_0037	ncbi-geneid:8738682	6.4.1.1	56059|52440|51246
apo:Arcpr_0042	ncbi-geneid:8738687	2.1.1.14	51726
apo:Arcpr_0053	ncbi-geneid:8738699	3.6.1.15	52972
apo:Arcpr_0056	ncbi-geneid:8738702	2.5.1.73	53383
apo:Arcpr_0064	ncbi-geneid:8738710	6.1.1.1	52374
apo:Arcpr_0069	ncbi-geneid:8738715	6.3.5.3	82697
apo:Arcpr_0070	ncbi-geneid:8738716	6.3.5.3	56042|55326|55326|56042
apo:Arcpr_0073	ncbi-geneid:8738719	2.1.1.182	53335
apo:Arcpr_0075	ncbi-geneid:8738721	6.3.5.4	52402
apo:Arcpr_0078	ncbi-geneid:8738724	6.1.1.7	55681|55186|101353|50447
apo:Arcpr_0080	ncbi-geneid:8738726	1.2.7.5	48310|56228
apo:Arcpr_0090	ncbi-geneid:8738736	2.7.7.25|2.7.7.72	55003|81301|81631
apo:Arcpr_0091	ncbi-geneid:8738737	5.99.1.3	56719|55874|54211
apo:Arcpr_0100	ncbi-geneid:8738746	3.6.3.27	52540
apo:Arcpr_0103	ncbi-geneid:8738749	6.1.1.19	52374|47323|55190
apo:Arcpr_0107	ncbi-geneid:8738753	1.6.99.3	51905|51905
apo:Arcpr_0108	ncbi-geneid:8738754	1.1.1.169	48179|51735
apo:Arcpr_0110	ncbi-geneid:8738756	1.97.1.4	102114
apo:Arcpr_0122	ncbi-geneid:8738768	3.6.4.12	52540
apo:Arcpr_0129	ncbi-geneid:8738776	2.7.7.6	63562
apo:Arcpr_0130	ncbi-geneid:8738778	2.7.7.6	46924
apo:Arcpr_0134	ncbi-geneid:8738782	2.4.2.10	53271
apo:Arcpr_0136	ncbi-geneid:8738785	5.3.1.23	100950
apo:Arcpr_0137	ncbi-geneid:8738786	3.6.4.-	52540
apo:Arcpr_0138	ncbi-geneid:8738787	2.1.1.107	53790
apo:Arcpr_0139	ncbi-geneid:8738788	1.8.99.3	55124|56014|54862
apo:Arcpr_0140	ncbi-geneid:8738789	1.8.99.3	55124|56014|54862
apo:Arcpr_0145	ncbi-geneid:8738794	2.3.1.9	53901|53901
apo:Arcpr_0147	ncbi-geneid:8738796	3.5.4.28	51556|51338
apo:Arcpr_0158	ncbi-geneid:8738807	3.2.1.4	53187|101821
apo:Arcpr_0160	ncbi-geneid:8738809	2.3.1.101	55112|55112
apo:Arcpr_0161	ncbi-geneid:8738810	2.1.1.98	53790
apo:Arcpr_0164	ncbi-geneid:8738813	6.1.1.3	55681|52954
apo:Arcpr_0170	ncbi-geneid:8738819	5.1.1.13	53681|53681
apo:Arcpr_0171	ncbi-geneid:8738820	2.2.1.6	52518|52518|52467
apo:Arcpr_0172	ncbi-geneid:8738821	2.2.1.6	55021|55021
apo:Arcpr_0174	ncbi-geneid:8738823	2.5.1.16	53335
apo:Arcpr_0179	ncbi-geneid:8738828	3.4.11.9	55920|53092
apo:Arcpr_0185	ncbi-geneid:8738834	2.4.1.83	53448
apo:Arcpr_0186	ncbi-geneid:8738835	2.4.2.10	53271
apo:Arcpr_0191	ncbi-geneid:8738840	1.3.1.26	51735|55347
apo:Arcpr_0194	ncbi-geneid:8738844	4.2.1.11	51604|54826
apo:Arcpr_0205	ncbi-geneid:8738855	4.2.1.20	51366
apo:Arcpr_0206	ncbi-geneid:8738856	4.2.1.20	53686
apo:Arcpr_0209	ncbi-geneid:8738859	5.3.1.24	51366
apo:Arcpr_0210	ncbi-geneid:8738860	4.1.3.27	52317
apo:Arcpr_0211	ncbi-geneid:8738861	4.1.3.27	56322
apo:Arcpr_0212	ncbi-geneid:8738862	2.4.2.18	52418|47648
apo:Arcpr_0213	ncbi-geneid:8738863	4.1.1.48	51366
apo:Arcpr_0214	ncbi-geneid:8738864	6.1.1.14	55681|52954
apo:Arcpr_0216	ncbi-geneid:8738866	3.6.1.15
apo:Arcpr_0217	ncbi-geneid:8738867	2.1.1.32	53335
apo:Arcpr_0221	ncbi-geneid:8738871	6.1.1.10	52374|50249|47323|57770
apo:Arcpr_0223	ncbi-geneid:8738873	3.6.4.13	52540|52980|47781
apo:Arcpr_0224	ncbi-geneid:8738874	2.1.2.3|3.5.4.10	52335
apo:Arcpr_0227	ncbi-geneid:8738877	4.3.2.1	48557
apo:Arcpr_0228	ncbi-geneid:8738878	6.3.5.7	53774|141300
apo:Arcpr_0243	ncbi-geneid:8738893	1.1.1.81	82544
apo:Arcpr_0248	ncbi-geneid:8738899	1.1.1.42	53659
apo:Arcpr_0249	ncbi-geneid:8738900	2.1.1.-	53335
apo:Arcpr_0252	ncbi-geneid:8738903	6.2.1.1	56801
apo:Arcpr_0253	ncbi-geneid:8738904	2.1.1.148	69796
apo:Arcpr_0260	ncbi-geneid:8738911	2.5.1.31	64005
apo:Arcpr_0265	ncbi-geneid:8738916	5.1.1.7	54506|54506
apo:Arcpr_0267	ncbi-geneid:8738919	5.3.1.1	51351
apo:Arcpr_0268	ncbi-geneid:8738920	2.7.1.15	53613
apo:Arcpr_0269	ncbi-geneid:8738921	1.2.1	51735|55347
apo:Arcpr_0273	ncbi-geneid:8738925	2.7.7.7	56672|53098
apo:Arcpr_0274	ncbi-geneid:8738926	2.6.1.42	56752
apo:Arcpr_0276	ncbi-geneid:8738928	1.1.1.3	55347|51735
apo:Arcpr_0278	ncbi-geneid:8738930	5.4.2.10	53738|53738|53738|55957
apo:Arcpr_0279	ncbi-geneid:8738932	2.7.4.3	52540
apo:Arcpr_0283	ncbi-geneid:8738936	5.99.1.2	56712|57783
apo:Arcpr_0291	ncbi-geneid:8738944	6.6.1.1	52540
apo:Arcpr_0322	ncbi-geneid:8738975	1.5.1.2	51735|48179
apo:Arcpr_0323	ncbi-geneid:8738976	4.2.1.75	69618
apo:Arcpr_0325	ncbi-geneid:8738978	3.6.3.16	52540|49764
apo:Arcpr_0332	ncbi-geneid:8738985	5.4.99.12	55120
apo:Arcpr_0333	ncbi-geneid:8738986	1.20.4.1	52788
apo:Arcpr_0339	ncbi-geneid:8738993	4.2.99.18	48150
apo:Arcpr_0344	ncbi-geneid:8738998	2.1.1.-	53335|48013
apo:Arcpr_0346	ncbi-geneid:8739000	2.7.4.9	52540
apo:Arcpr_0347	ncbi-geneid:8739002	1.1.1.86	51735|48179
apo:Arcpr_0349	ncbi-geneid:8739004	4.1.1.19	56271
apo:Arcpr_0350	ncbi-geneid:8739005	2.7.2.3	53748
apo:Arcpr_0353	ncbi-geneid:8739008	1.8.1.9	51905
apo:Arcpr_0357	ncbi-geneid:8739012	2.5.1.46	52467
apo:Arcpr_0358	ncbi-geneid:8739013	2.7.1.-	56399
apo:Arcpr_0361	ncbi-geneid:8739016	6.1.1.5	52374|50677|47323
apo:Arcpr_0374	ncbi-geneid:8739029	6.2.1.30	56801
apo:Arcpr_0378	ncbi-geneid:8739034	2.1.1.37	53335
apo:Arcpr_0379	ncbi-geneid:8739035	1.1.1.85	53659
apo:Arcpr_0382	ncbi-geneid:8739038	6.3.1.2	55931|54368
apo:Arcpr_0386	ncbi-geneid:8739042	6.3.3.1	56042|55326
apo:Arcpr_0390	ncbi-geneid:8739046	2.1.3.3	53671
apo:Arcpr_0397	ncbi-geneid:8739055	2.7.7.7	56300
apo:Arcpr_0403	ncbi-geneid:8739061	3.6.3.-	52540
apo:Arcpr_0406	ncbi-geneid:8739064	6.3.2.31|6.3.2.34	144010
apo:Arcpr_0407	ncbi-geneid:8739065	1.2.7.8	52518|52518|54862|52922
apo:Arcpr_0408	ncbi-geneid:8739066	3.4.-.-	51306
apo:Arcpr_0410	ncbi-geneid:8739068	4.2.1.19	54211|54211
apo:Arcpr_0411	ncbi-geneid:8739069	5.3.1.16	51366
apo:Arcpr_0420	ncbi-geneid:8739078	1.3.3.1	51395
apo:Arcpr_0427	ncbi-geneid:8739085	6.3.2.5|4.1.1.36	102645|52507
apo:Arcpr_0431	ncbi-geneid:8739089	2.7.1.169	54211
apo:Arcpr_0441	ncbi-geneid:8739099	3.4.25.1	56235
apo:Arcpr_0442	ncbi-geneid:8739100	5.5.1.4	51735|55347
apo:Arcpr_0443	ncbi-geneid:8739101	6.1.1.16	52374|47323
apo:Arcpr_0447	ncbi-geneid:8739105	2.3.1.128	55729
apo:Arcpr_0467	ncbi-geneid:8739126	4.2.3.5	103263
apo:Arcpr_0468	ncbi-geneid:8739127	5.4.99.12	55120
apo:Arcpr_0475	ncbi-geneid:8739134	2.5.1.9	52121
apo:Arcpr_0476	ncbi-geneid:8739135	2.6.1.-	53383
apo:Arcpr_0479	ncbi-geneid:8739138	6.5.1.4	55205
apo:Arcpr_0484	ncbi-geneid:8739143	6.3.4.4	52540
apo:Arcpr_0491	ncbi-geneid:8739150	2.5.1.31	64005
apo:Arcpr_0498	ncbi-geneid:8739157	2.7.4.6	54919
apo:Arcpr_0501	ncbi-geneid:8739160	2.6.1.-	53383
apo:Arcpr_0503	ncbi-geneid:8739162	6.3.5.6|6.3.5.7	55931|89095
apo:Arcpr_0508	ncbi-geneid:8739167	3.1.26.5	160350
apo:Arcpr_0509	ncbi-geneid:8739168	3.4.25.1	56235
apo:Arcpr_0526	ncbi-geneid:8739185	2.7.7.6	63393
apo:Arcpr_0527	ncbi-geneid:8739186	2.5.1.9|2.5.1.78	52121
apo:Arcpr_0528	ncbi-geneid:8739187	2.6.1.1	53383
apo:Arcpr_0532	ncbi-geneid:8739191	4.2.1.2	117457
apo:Arcpr_0539	ncbi-geneid:8739198	2.7.11.1	52540|52540
apo:Arcpr_0546	ncbi-geneid:8739205	6.5.1.1	117018|56091|50249
apo:Arcpr_0560	ncbi-geneid:8739219	3.1.31.1	50199
apo:Arcpr_0561	ncbi-geneid:8739220	6.1.1.18|6.1.1.17	52374|50715
apo:Arcpr_0572	ncbi-geneid:8739231	4.1.1.25	53383
apo:Arcpr_0577	ncbi-geneid:8739236	2.7.4.16	55326|56042
apo:Arcpr_0578	ncbi-geneid:8739237	6.1.1.2	52374
apo:Arcpr_0582	ncbi-geneid:8739241	2.1.1.29	53335
apo:Arcpr_0588	ncbi-geneid:8739247	2.4.1.217	53448
apo:Arcpr_0589	ncbi-geneid:8739248	3.1.3.70	56784
apo:Arcpr_0590	ncbi-geneid:8739249	3.2.1.24	74650|88713|88688
apo:Arcpr_0591	ncbi-geneid:8739250	5.4.3.8	53383
apo:Arcpr_0592	ncbi-geneid:8739251	2.5.1.61	53850|54782
apo:Arcpr_0593	ncbi-geneid:8739252	2.1.1.107	53790
apo:Arcpr_0594	ncbi-geneid:8739253	4.1.2.17	53639
apo:Arcpr_0601	ncbi-geneid:8739260	2.7.7.6	50249|88798
apo:Arcpr_0606	ncbi-geneid:8739265	3.4.24.57	53067
apo:Arcpr_0622	ncbi-geneid:8739281	1.1.1.37	51735|56327
apo:Arcpr_0627	ncbi-geneid:8739287	4.2.99.18|3.2.2.-	48150
apo:Arcpr_0629	ncbi-geneid:8739289	1.11.1.15	52833
apo:Arcpr_0633	ncbi-geneid:8739293	1.15.1.2	49367
apo:Arcpr_0649	ncbi-geneid:8739309	4.2.1.33|4.2.1.35	53732
apo:Arcpr_0651	ncbi-geneid:8739311	2.6.1.9	53383
apo:Arcpr_0655	ncbi-geneid:8739315	3.4.21.-	54211|52540|55608|51294
apo:Arcpr_0660	ncbi-geneid:8739320	6.3.5.5	56059|56059|48108|52440|52440|52335
apo:Arcpr_0661	ncbi-geneid:8739321	6.3.5.5	52317|52021
apo:Arcpr_0662	ncbi-geneid:8739322	6.3.2.6	56104
apo:Arcpr_0663	ncbi-geneid:8739323	4.1.1.21|5.4.99.18	52255
apo:Arcpr_0674	ncbi-geneid:8739334	1.2.1.2	53706|50692
apo:Arcpr_0675	ncbi-geneid:8739335	1.2.1.2	54862
apo:Arcpr_0680	ncbi-geneid:8739340	4.-.-.-	51366
apo:Arcpr_0681	ncbi-geneid:8739341	2.6.-.-	52317
apo:Arcpr_0686	ncbi-geneid:8739346	4.99.1.3	53800
apo:Arcpr_0687	ncbi-geneid:8739347	2.1.2.1	53383
apo:Arcpr_0691	ncbi-geneid:8739351	1.1.1.95	51735|52283|143548|55021
apo:Arcpr_0694	ncbi-geneid:8739354	5.3.1.27	53697
apo:Arcpr_0695	ncbi-geneid:8739355	2.7.7.24	53448
apo:Arcpr_0698	ncbi-geneid:8739358	5.3.1.27	53697
apo:Arcpr_0704	ncbi-geneid:8739364	6.2.1.1	56801
apo:Arcpr_0708	ncbi-geneid:8739368	2.7.2.4	53633|55021|55021
apo:Arcpr_0710	ncbi-geneid:8739370	1.97.1.4	102114
apo:Arcpr_0725	ncbi-geneid:8739385	2.7.7.6	55257
apo:Arcpr_0727	ncbi-geneid:8739387	2.7.11.1	56112|46785
apo:Arcpr_0732	ncbi-geneid:8739392	1.2.1.59	55347|51735
apo:Arcpr_0741	ncbi-geneid:8739401	2.3.1.48	102114|55729
apo:Arcpr_0743	ncbi-geneid:8739403	2.3.3.13	51569|110921
apo:Arcpr_0745	ncbi-geneid:8739405	4.1.1.23	51366
apo:Arcpr_0755	ncbi-geneid:8739415	2.7.6.1	53271
apo:Arcpr_0757	ncbi-geneid:8739417	6.1.1.15	55681|52954
apo:Arcpr_0760	ncbi-geneid:8739420	2.7.11.1	56112
apo:Arcpr_0761	ncbi-geneid:8739421	1.2.7.1	53323
apo:Arcpr_0762	ncbi-geneid:8739422	1.2.7.1	54862
apo:Arcpr_0763	ncbi-geneid:8739423	1.2.7.1	52518|52922
apo:Arcpr_0764	ncbi-geneid:8739424	1.2.7.1	52518
apo:Arcpr_0765	ncbi-geneid:8739425	2.3.1.182	51569|110921
apo:Arcpr_0772	ncbi-geneid:8739432	6.3.4.2	52540|52317
apo:Arcpr_0781	ncbi-geneid:8739441	5.1.3.2	51735
apo:Arcpr_0787	ncbi-geneid:8739447	3.4.-.-	51306
apo:Arcpr_0792	ncbi-geneid:8739453	3.6.4.-	50249|51294|51294|55608|52540|55608|52540|55608
apo:Arcpr_0794	ncbi-geneid:8739455	4.2.1.33|4.2.1.35	53732
apo:Arcpr_0795	ncbi-geneid:8739456	6.1.1.11	55681|46589
apo:Arcpr_0796	ncbi-geneid:8739457	3.5.1.-	52467
apo:Arcpr_0799	ncbi-geneid:8739460	2.7.1.-	56112
apo:Arcpr_0803	ncbi-geneid:8739464	2.5.1.3	51391
apo:Arcpr_0804	ncbi-geneid:8739465	3.6.1.-	55811
apo:Arcpr_0811	ncbi-geneid:8739472	3.6.1.3	52540|52540|50692|51294|54585|55608|55608
apo:Arcpr_0814	ncbi-geneid:8739475	3.1.3.18	56784
apo:Arcpr_0815	ncbi-geneid:8739476	6.1.1.20	55681
apo:Arcpr_0817	ncbi-geneid:8739478	4.1.2.13	51569
apo:Arcpr_0824	ncbi-geneid:8739485	2.4.2.-	52317
apo:Arcpr_0832	ncbi-geneid:8739494	3.6.4.-	50249|52540
apo:Arcpr_0872	ncbi-geneid:8739534	3.1.3.5	64167
apo:Arcpr_0873	ncbi-geneid:8739535	5.3.1.6	100950|75445
apo:Arcpr_0875	ncbi-geneid:8739537	2.1.1	53335
apo:Arcpr_0877	ncbi-geneid:8739539	1.1.1.25	51735|53223
apo:Arcpr_0923	ncbi-geneid:8739588	3.1.21.2	51658
apo:Arcpr_0924	ncbi-geneid:8739589	3.2.-.-	101478
apo:Arcpr_0925	ncbi-geneid:8739590	2.5.1.19	55205
apo:Arcpr_0926	ncbi-geneid:8739591	5.99.1.3|3.6.4.12	56712|56712|52540|52540|51294|55608
apo:Arcpr_0931	ncbi-geneid:8739597	4.1.1.20	51419|50621
apo:Arcpr_0933	ncbi-geneid:8739599	6.3.5.2	52317
apo:Arcpr_0960	ncbi-geneid:8739628	2.7.4.22	53633
apo:Arcpr_0961	ncbi-geneid:8739629	2.1.1.-	53335
apo:Arcpr_0973	ncbi-geneid:8739642	4.1.2.13	51569
apo:Arcpr_0975	ncbi-geneid:8739645	2.7.7.6	55287
apo:Arcpr_0976	ncbi-geneid:8739646	2.7.7.6	64484
apo:Arcpr_0977	ncbi-geneid:8739647	2.7.7.6	64484
apo:Arcpr_0978	ncbi-geneid:8739648	2.7.7.6	64484
apo:Arcpr_0979	ncbi-geneid:8739649	2.7.7.6	64484
apo:Arcpr_0988	ncbi-geneid:8739660	2.5.1.-	51395
apo:Arcpr_0990	ncbi-geneid:8739662	3.5.4.27
apo:Arcpr_0991	ncbi-geneid:8739663	4.2.1.33|4.2.1.35	52016
apo:Arcpr_0992	ncbi-geneid:8739664	2.4.2.14	53271|56235
apo:Arcpr_0997	ncbi-geneid:8739670	1.1.1.23	53720
apo:Arcpr_0998	ncbi-geneid:8739671	6.1.1.12	55681|50249
apo:Arcpr_0999	ncbi-geneid:8739672	2.7.1.36	54211|55060
apo:Arcpr_1002	ncbi-geneid:8739675	3.4.24.-	53163
apo:Arcpr_1005	ncbi-geneid:8739678	1.12.99.6	56762
apo:Arcpr_1006	ncbi-geneid:8739679	1.12.99.6	56770
apo:Arcpr_1007	ncbi-geneid:8739680	2.4.2.28	53167
apo:Arcpr_1009	ncbi-geneid:8739682	2.7.1.-	56399
apo:Arcpr_1011	ncbi-geneid:8739684	1.2.7.8	53323
apo:Arcpr_1012	ncbi-geneid:8739686	3.6.3.34	52540
apo:Arcpr_1019	ncbi-geneid:8739693	6.3.5.2	52402|54810
apo:Arcpr_1022	ncbi-geneid:8739697	2.7.7.13	51182|53448
apo:Arcpr_1028	ncbi-geneid:8739703	2.7.7.6	56553|55257
apo:Arcpr_1031	ncbi-geneid:8739706	5.99.1.3	56726
apo:Arcpr_1032	ncbi-geneid:8739707	5.4.3.2	102114
apo:Arcpr_1037	ncbi-geneid:8739712	6.2.1.30	56801
apo:Arcpr_1040	ncbi-geneid:8739715	6.2.1.1	56801
apo:Arcpr_1042	ncbi-geneid:8739717	2.4.2.17	53850|54913
apo:Arcpr_1048	ncbi-geneid:8739723	3.5.1.16	53187|55031
apo:Arcpr_1052	ncbi-geneid:8739727	4.3.-.-|4.1.2.43	54211|51366
apo:Arcpr_1053	ncbi-geneid:8739728	3.6.1.1	64182
apo:Arcpr_1054	ncbi-geneid:8739729	1.1.1.193|1.1.1.302	53597
apo:Arcpr_1057	ncbi-geneid:8739734	1.2.7.1	53323
apo:Arcpr_1058	ncbi-geneid:8739735	1.2.7.1	54862
apo:Arcpr_1059	ncbi-geneid:8739736	1.2.7.1	52518|52922
apo:Arcpr_1060	ncbi-geneid:8739737	1.2.7.1	52518
apo:Arcpr_1061	ncbi-geneid:8739738	1.8.98.1	51905|54862
apo:Arcpr_1063	ncbi-geneid:8739740	3.6.3.34	52540
apo:Arcpr_1070	ncbi-geneid:8739747	6.6.1.1	52540|53300
apo:Arcpr_1077	ncbi-geneid:8739754	6.3.5.7	55931|55261|89095
apo:Arcpr_1081	ncbi-geneid:8739758	2.3.1.-	55729|52540
apo:Arcpr_1084	ncbi-geneid:8739761	6.3.3.2	100950
apo:Arcpr_1086	ncbi-geneid:8739763	2.3.1.9	53901|53901
apo:Arcpr_1093	ncbi-geneid:8739772	4.2.1.52	51569
apo:Arcpr_1101	ncbi-geneid:8739780	3.5.3.11	52768
apo:Arcpr_1104	ncbi-geneid:8739783	6.3.4.13	56059|52440|51246
apo:Arcpr_1105	ncbi-geneid:8739784	5.2.1.8	54534
apo:Arcpr_1110	ncbi-geneid:8739789	3.6.4.3	52540|52540|50692|54585
apo:Arcpr_1114	ncbi-geneid:8740551	3.1.3.3	58104
apo:Arcpr_1118	ncbi-geneid:8739797	2.1.3.2	53671
apo:Arcpr_1121	ncbi-geneid:8739800	2.6.1.83	53383
apo:Arcpr_1122	ncbi-geneid:8739801	2.3.3.1	48256
apo:Arcpr_1123	ncbi-geneid:8739802	2.4.2.4	52418|47648|54680|50692
apo:Arcpr_1140	ncbi-geneid:8739820	4.1.99.12|3.5.4.25	142695|55821
apo:Arcpr_1197	ncbi-geneid:8739879	2.7.7.24	53448
apo:Arcpr_1198	ncbi-geneid:8739880	4.2.1.46	51735|51735|51294|55608|46785|55608
apo:Arcpr_1201	ncbi-geneid:8739883	1.1.1.133	51735
apo:Arcpr_1202	ncbi-geneid:8739884	5.1.3.13	51182
apo:Arcpr_1215	ncbi-geneid:8739897	2.7.7.9	53448
apo:Arcpr_1218	ncbi-geneid:8739900	1.1.1.22	51735|48179|52413
apo:Arcpr_1225	ncbi-geneid:8739907	2.-.-.-	54690
apo:Arcpr_1226	ncbi-geneid:8739908	6.3.4.-	56059|52440
apo:Arcpr_1231	ncbi-geneid:8739916	6.3.4.-	56059|52440
apo:Arcpr_1233	ncbi-geneid:8739918	2.7.7.6	47819
apo:Arcpr_1235	ncbi-geneid:8739920	5.3.1.9	51182
apo:Arcpr_1242	ncbi-geneid:8739927	5.3.1.23	100950
apo:Arcpr_1244	ncbi-geneid:8739929	2.6.1.9	53383
apo:Arcpr_1254	ncbi-geneid:8739940	2.7.7.-	140914
apo:Arcpr_1256	ncbi-geneid:8739942	4.1.2.13|3.1.3.11	111249
apo:Arcpr_1257	ncbi-geneid:8739943	2.7.11.1	52540
apo:Arcpr_1259	ncbi-geneid:8739945	1.8.98.1	51905|54862
apo:Arcpr_1260	ncbi-geneid:8739946	1.8.98.1	51905
apo:Arcpr_1261	ncbi-geneid:8739947	1.8.99.2	51905|56425|46977
apo:Arcpr_1262	ncbi-geneid:8739948	1.8.99.2	54862
apo:Arcpr_1264	ncbi-geneid:8739950	2.7.7.4	52374|88697
apo:Arcpr_1266	ncbi-geneid:8739952	2.7.2	53633
apo:Arcpr_1270	ncbi-geneid:8739956	2.6.1.11|2.6.1.17	53383
apo:Arcpr_1274	ncbi-geneid:8739960	4.1.99.12	55821
apo:Arcpr_1275	ncbi-geneid:8739961	2.7.1.161	82114|46785
apo:Arcpr_1276	ncbi-geneid:8739962	1.1.1.88	56542|55035
apo:Arcpr_1280	ncbi-geneid:8739967	5.4.2.1	53649
apo:Arcpr_1283	ncbi-geneid:8739970	5.99.1.3	54211|55874|46946
apo:Arcpr_1285	ncbi-geneid:8739972	1.97.1.4	102114
apo:Arcpr_1287	ncbi-geneid:8739974	6.1.1.4	52374|50677|47323
apo:Arcpr_1290	ncbi-geneid:8739977	2.5.1.77	102114
apo:Arcpr_1291	ncbi-geneid:8739978	2.5.1.77	102114
apo:Arcpr_1292	ncbi-geneid:8739979	4.3.2.2	48557
apo:Arcpr_1296	ncbi-geneid:8739983	1.1.1.205	54631|110849
apo:Arcpr_1297	ncbi-geneid:8739984	3.6.1.31	101386
apo:Arcpr_1301	ncbi-geneid:8739988	4.2.1.33|4.2.1.35	52016
apo:Arcpr_1302	ncbi-geneid:8739989	4.1.1.50	56276
apo:Arcpr_1305	ncbi-geneid:8739992	6.5.1.1	56091
apo:Arcpr_1309	ncbi-geneid:8739996	6.3.5.6|6.3.5.7	141000
apo:Arcpr_1310	ncbi-geneid:8739997	6.3.5.6|6.3.5.7	75304
apo:Arcpr_1311	ncbi-geneid:8739998	6.1.1.27	55681
apo:Arcpr_1315	ncbi-geneid:8740002	2.7.1.15	53613
apo:Arcpr_1325	ncbi-geneid:8740012	3.1.26.11	56281
apo:Arcpr_1327	ncbi-geneid:8740014	2.7.7.4	52540|50465|50447
apo:Arcpr_1332	ncbi-geneid:8740019	1.2.7.5	48310|56228
apo:Arcpr_1334	ncbi-geneid:8740021	2.7.4.3	52540
apo:Arcpr_1336	ncbi-geneid:8740023	2.7.4.14	52540
apo:Arcpr_1353	ncbi-geneid:8740040	3.1.26.5	101744
apo:Arcpr_1365	ncbi-geneid:8740052	2.7.11.1	52540|52540
apo:Arcpr_1371	ncbi-geneid:8740058	2.1.1.80	53335|47757
apo:Arcpr_1372	ncbi-geneid:8740059	3.5.1.44	64438
apo:Arcpr_1374	ncbi-geneid:8740061	2.7.13.3
apo:Arcpr_1375	ncbi-geneid:8740062	3.1.1.61	52738|52172
apo:Arcpr_1416	ncbi-geneid:8740104	4.1.1.-	52507
apo:Arcpr_1424	ncbi-geneid:8740112	2.1.1.63	46767
apo:Arcpr_1425	ncbi-geneid:8740113	2.7.7.1	52374
apo:Arcpr_1432	ncbi-geneid:8740121	1.2.1.70	69742|51735|69075
apo:Arcpr_1433	ncbi-geneid:8740122	4.2.1.24	51569
apo:Arcpr_1434	ncbi-geneid:8740123	2.6.1.1	53383
apo:Arcpr_1436	ncbi-geneid:8740125	5.99.1.3	56719|101904
apo:Arcpr_1439	ncbi-geneid:8740128	2.1.1.-	75217|55315
apo:Arcpr_1447	ncbi-geneid:8740136	3.3.1.1	52283|51735
apo:Arcpr_1450	ncbi-geneid:8740139	1.97.1.4	102114
apo:Arcpr_1456	ncbi-geneid:8740145	2.7.9.2	56059|51621|52009
apo:Arcpr_1457	ncbi-geneid:8740146	2.5.1.90	48576
apo:Arcpr_1458	ncbi-geneid:8740147	2.1.1.-	53335|143437
apo:Arcpr_1461	ncbi-geneid:8740150	4.2.1.9	143975|52016
apo:Arcpr_1465	ncbi-geneid:8740154	3.1.3.3	56784|55021|55021
apo:Arcpr_1468	ncbi-geneid:8740157	6.3.1.5	52402|52402|51294|55608
apo:Arcpr_1471	ncbi-geneid:8740160	2.7.8.28	142338
apo:Arcpr_1472	ncbi-geneid:8740161	3.4.11.18	55920|46785
apo:Arcpr_1473	ncbi-geneid:8740162	3.-.-.-	88723|47807
apo:Arcpr_1539	ncbi-geneid:8740229	2.7.1.23	111331
apo:Arcpr_1540	ncbi-geneid:8740230	3.1.3.25	56655
apo:Arcpr_1546	ncbi-geneid:8740236	5.4.99.5|4.2.1.51	53850|51735|55021|48179|48600
apo:Arcpr_1547	ncbi-geneid:8740237	2.7.1.19	52540
apo:Arcpr_1550	ncbi-geneid:8740240	1.12.99.-	56762
apo:Arcpr_1551	ncbi-geneid:8740241	1.12.99.-	56770
apo:Arcpr_1554	ncbi-geneid:8740244	1.8.98.1	46548
apo:Arcpr_1555	ncbi-geneid:8740245	1.8.98.1	51905|54862
apo:Arcpr_1556	ncbi-geneid:8740246	3.1.27.9	53032|53032|55267|55267
apo:Arcpr_1558	ncbi-geneid:8740248	3.5.1.18	53187|55031
apo:Arcpr_1559	ncbi-geneid:8740249	6.5.1.-	55144
apo:Arcpr_1560	ncbi-geneid:8740250	6.1.1.20	55681|46955|46955|56037
apo:Arcpr_1561	ncbi-geneid:8740252	4.2.1.20	53686
apo:Arcpr_1562	ncbi-geneid:8740253	2.5.1.1|2.5.1.10|2.5.1.29	48576
apo:Arcpr_1563	ncbi-geneid:8740254	5.3.3.2	51395
apo:Arcpr_1566	ncbi-geneid:8740257	3.6.3.34	52540
apo:Arcpr_1568	ncbi-geneid:8740259	4.3.1.12	51735
apo:Arcpr_1569	ncbi-geneid:8740260	1.3.1.26	51735
apo:Arcpr_1571	ncbi-geneid:8740262	6.3.4.5	69864|52402
apo:Arcpr_1575	ncbi-geneid:8740266	1.12.98.1	54862|54862
apo:Arcpr_1576	ncbi-geneid:8740267	1.6.5.3	54862
apo:Arcpr_1578	ncbi-geneid:8740269	1.6.99.5	56762|56770|143243
apo:Arcpr_1585	ncbi-geneid:8740276	1.5.99.11	51679
apo:Arcpr_1586	ncbi-geneid:8740277	1.5.99.9	102324
apo:Arcpr_1587	ncbi-geneid:8740278	2.1.2.1	53383
apo:Arcpr_1589	ncbi-geneid:8740280	1.12.98.1	54862
apo:Arcpr_1590	ncbi-geneid:8740281	6.1.1.6	52374|48163
apo:Arcpr_1592	ncbi-geneid:8740283	4.2.3.1	53686
apo:Arcpr_1593	ncbi-geneid:8740284	2.4.1.15|3.1.3.12	53756|56784
apo:Arcpr_1595	ncbi-geneid:8740286	4.1.1.-	50475|143968
apo:Arcpr_1597	ncbi-geneid:8740288	2.3.1.35|2.3.1.1	56266
apo:Arcpr_1598	ncbi-geneid:8740289	6.1.1.21	55681|52954
apo:Arcpr_1599	ncbi-geneid:8740290	2.7.4.7|2.7.1.49	53613
apo:Arcpr_1618	ncbi-geneid:8740311	3.5.4.2	51556|51338
apo:Arcpr_1624	ncbi-geneid:8740317	6.2.1.30	56801
apo:Arcpr_1629	ncbi-geneid:8740322	3.6.1.3	52540
apo:Arcpr_1632	ncbi-geneid:8740325	3.5.2.3	51556|51338
apo:Arcpr_1634	ncbi-geneid:8740327	4.1.1.39	51649|54966
apo:Arcpr_1638	ncbi-geneid:8740331	3.6.3.14	81573
apo:Arcpr_1640	ncbi-geneid:8740333	3.6.3.14	81333
apo:Arcpr_1643	ncbi-geneid:8740336	3.6.3.14	160527
apo:Arcpr_1644	ncbi-geneid:8740337	3.6.3.14	103486
apo:Arcpr_1645	ncbi-geneid:8740338	3.6.3.14	159468
apo:Arcpr_1646	ncbi-geneid:8740339	3.6.3.14	52540|47917|50615|51230
apo:Arcpr_1647	ncbi-geneid:8740340	3.6.3.14	52540|47917
apo:Arcpr_1657	ncbi-geneid:8740350	3.6.4.-	52540|51294|52540|55608|47413
apo:Arcpr_1658	ncbi-geneid:8740351	4.2.1.10	51569
apo:Arcpr_1661	ncbi-geneid:8740354	5.4.2.1	53649
apo:Arcpr_1709	ncbi-geneid:8740403	3.1.1.29	102462
apo:Arcpr_1714	ncbi-geneid:8740408	2.7.7.7	52141
apo:Arcpr_1725	ncbi-geneid:8740419	6.3.5.9|6.3.1	52540|52317
apo:Arcpr_1726	ncbi-geneid:8740420	2.8.1.-	69721
apo:Arcpr_1738	ncbi-geneid:8740432	2.7.7.3	52374
apo:Arcpr_1777	ncbi-geneid:8740472	3.1.31.1	50199|74853
apo:Arcpr_1782	ncbi-geneid:8740477	3.1.31.1	50199
apo:Arcpr_1797	ncbi-geneid:8740492	4.1.2.43|5.3.1.27	89562|51366
apo:Arcpr_1801	ncbi-geneid:8740496	2.7.7.-	56747
apo:Arcpr_1817	ncbi-geneid:8740513	6.3.4.15	55681|46785
apo:Arcpr_1818	ncbi-geneid:8740514	1.2.1.11	51735|55347
apo:Arcpr_1822	ncbi-geneid:8740518	2.4.2.-	52141|88802|51713|88697
apo:Arcpr_1823	ncbi-geneid:8740519	2.4.2.29	51713|88802
apo:Arcpr_1837	ncbi-geneid:8740533	2.1.1.36	53335
apo:Arcpr_1842	ncbi-geneid:8740538	1.3.99.1	54292|46548
apo:Arcpr_1843	ncbi-geneid:8740539	1.3.99.1	51905|46977|56425
apo:Arcpr_1849	ncbi-geneid:8740545	1.1.1.38	51735|53223
apo:Arcpr_1850	ncbi-geneid:8740546	3.6.1.23	118196|51283
apo:Arcpr_1851	ncbi-geneid:8740547	4.6.1.1	55154
apo:Arcpr_1852	ncbi-geneid:8740548	1.97.1.4	102114
apo:Arcpr_1854	ncbi-geneid:8740550	5.4.99.12	55120|88697
