# Supplementary material for: Tracing the Repertoire of Promiscuous Enzymes along the Metabolic Pathways in Archaeal Organisms
Source: Life (Basel). 2017 Jul 13;7(3):30. doi: 10.3390/life7030030 (PMC5617955; doi:10.3390/life7030030)
Supplement: Supplementary file 1 [file life-07-00030-s001.zip › Table_S2/app.txt]

KEGGID	NCBIGI	ECs	SFamilyID
app:CAP2UW1_0002	ncbi-geneid:8402125	2.7.7.7	55979|55979|55979
app:CAP2UW1_0003	ncbi-geneid:8402126	5.99.1.3	56719|55874|54211
app:CAP2UW1_0004	ncbi-geneid:8402127	4.1.1.23	51366
app:CAP2UW1_0008	ncbi-geneid:8402131	2.7.13.3	55874|47384
app:CAP2UW1_0013	ncbi-geneid:8402136	4.2.1.10	51569
app:CAP2UW1_0016	ncbi-geneid:8402139	2.3.1.15	69593
app:CAP2UW1_0018	ncbi-geneid:8402141	1.1.1.40|2.3.1.8	53659|51735|53223
app:CAP2UW1_0034	ncbi-geneid:8402159	3.5.1.28	53187
app:CAP2UW1_0036	ncbi-geneid:8402161	5.4.99.12	55120|55174
app:CAP2UW1_0038	ncbi-geneid:8402163	5.99.1.2	56712
app:CAP2UW1_0042	ncbi-geneid:8402167	3.5.1.88	56420
app:CAP2UW1_0043	ncbi-geneid:8402168	2.1.2.9	53328|50486
app:CAP2UW1_0047	ncbi-geneid:8402172	2.1.1.-	53335|48013
app:CAP2UW1_0058	ncbi-geneid:8402183	4.1.1.37	51726
app:CAP2UW1_0059	ncbi-geneid:8402184	3.6.4.-	52540
app:CAP2UW1_0060	ncbi-geneid:8402185	3.6.1.40|3.6.1.11	109604|53067|53067
app:CAP2UW1_0063	ncbi-geneid:8402188	2.7.1.4	53067
app:CAP2UW1_0065	ncbi-geneid:8402190	1.1.1.-	51735|55347
app:CAP2UW1_0066	ncbi-geneid:8402191	2.3.1.-	51161
app:CAP2UW1_0067	ncbi-geneid:8402192	1.1.5.3	51905
app:CAP2UW1_0068	ncbi-geneid:8402193	2.6.1.-	53383|88723
app:CAP2UW1_0108	ncbi-geneid:8402233	2.4.2.-	52317
app:CAP2UW1_0109	ncbi-geneid:8402234	4.1.3.-	51366
app:CAP2UW1_0114	ncbi-geneid:8402239	5.1.3.14	53756
app:CAP2UW1_0123	ncbi-geneid:8402248	1.15.1.1	54719|46609
app:CAP2UW1_0143	ncbi-geneid:8402269	2.3.1.-	53474
app:CAP2UW1_0144	ncbi-geneid:8402270	1.3.1.9	51735
app:CAP2UW1_0146	ncbi-geneid:8402272	2.7.13.3	55874|47384
app:CAP2UW1_0154	ncbi-geneid:8402280	4.3.1.17	143548
app:CAP2UW1_0156	ncbi-geneid:8402282	2.5.1.18	52833|47616
app:CAP2UW1_0183	ncbi-geneid:8402309	3.1.1.1	53474
app:CAP2UW1_0184	ncbi-geneid:8402310	1.1.1.85	53659
app:CAP2UW1_0185	ncbi-geneid:8402311	2.5.1.48|4.4.1.11	53383
app:CAP2UW1_0197	ncbi-geneid:8402323	3.1.6.1	53649
app:CAP2UW1_0211	ncbi-geneid:8402338	5.2.1.8	54534
app:CAP2UW1_0212	ncbi-geneid:8402339	5.4.99.12	55120|55174
app:CAP2UW1_0213	ncbi-geneid:8402340	1.1.1.158	56194|56176
app:CAP2UW1_0214	ncbi-geneid:8402341	2.1.1.13	56507|82282|51717|52242|47644
app:CAP2UW1_0223	ncbi-geneid:8402350	3.6.3.25	52540|50331
app:CAP2UW1_0230	ncbi-geneid:8402357	2.3.2.2	56235
app:CAP2UW1_0237	ncbi-geneid:8402365	2.7.1.11	53784|53784
app:CAP2UW1_0238	ncbi-geneid:8402366	2.7.7.7
app:CAP2UW1_0243	ncbi-geneid:8402371	2.7.1.33
app:CAP2UW1_0244	ncbi-geneid:8402372	6.3.4.15	55681|50037
app:CAP2UW1_0246	ncbi-geneid:8402374	2.7.13.3	55874|47384|55785
app:CAP2UW1_0248	ncbi-geneid:8402376	6.3.1.2	55931|54368
app:CAP2UW1_0250	ncbi-geneid:8402378	2.1.1.63|2.5.1.72	142754
app:CAP2UW1_0254	ncbi-geneid:8402382	2.7.1.2	53067
app:CAP2UW1_0255	ncbi-geneid:8402383	2.4.1.1	53756
app:CAP2UW1_0256	ncbi-geneid:8402384	2.4.1.18	51445|81296|51011|81296
app:CAP2UW1_0258	ncbi-geneid:8402386	3.6.1.-	51391|55811
app:CAP2UW1_0260	ncbi-geneid:8402388	3.2.1.-	50685
app:CAP2UW1_0262	ncbi-geneid:8402390	4.3.1.19	53686|55021
app:CAP2UW1_0264	ncbi-geneid:8402392	3.2.1.-	48435|53955
app:CAP2UW1_0265	ncbi-geneid:8402393	1.6.5.3|1.6.99.3	51735
app:CAP2UW1_0266	ncbi-geneid:8402394	2.7.7.72|3.1.3.-|3.1.4	81891|81301
app:CAP2UW1_0269	ncbi-geneid:8402397	1.5.1.33	51735
app:CAP2UW1_0273	ncbi-geneid:8402401	2.8.1.6	102114
app:CAP2UW1_0275	ncbi-geneid:8402403	2.2.1.6	55021
app:CAP2UW1_0276	ncbi-geneid:8402404	2.2.1.6	52518|52518|52467
app:CAP2UW1_0278	ncbi-geneid:8402406	1.11.1.15	52833
app:CAP2UW1_0283	ncbi-geneid:8402411	3.1.13.1	50249
app:CAP2UW1_0285	ncbi-geneid:8402413	1.1.1.25	51735|53223
app:CAP2UW1_0286	ncbi-geneid:8402414	2.4.1.-	53955
app:CAP2UW1_0289	ncbi-geneid:8402417	4.1.3.40	64288
app:CAP2UW1_0295	ncbi-geneid:8402423	2.7.8.-	56024|56024
app:CAP2UW1_0296	ncbi-geneid:8402424	6.1.1.-	52374
app:CAP2UW1_0297	ncbi-geneid:8402425	2.7.2	53633
app:CAP2UW1_0301	ncbi-geneid:8402429	4.2.1.24	51569
app:CAP2UW1_0305	ncbi-geneid:8402433	5.4.2.1
app:CAP2UW1_0307	ncbi-geneid:8402435	1.2.7.5	48310|56228
app:CAP2UW1_0311	ncbi-geneid:8402440	2.7.7.7	52540|48019
app:CAP2UW1_0314	ncbi-geneid:8402443	1.10.2.2	50022
app:CAP2UW1_0315	ncbi-geneid:8402444	1.10.2.2	81342|81648
app:CAP2UW1_0316	ncbi-geneid:8402445	1.10.2.2	46626
app:CAP2UW1_0329	ncbi-geneid:8402458	3.1.11.5	52540|52540|47781
app:CAP2UW1_0344	ncbi-geneid:8402473	2.1.1.72	53335
app:CAP2UW1_0347	ncbi-geneid:8402476	3.1.21.3	116734|116734
app:CAP2UW1_0364	ncbi-geneid:8402493	3.6.4.12	52540|52540|53098
app:CAP2UW1_0365	ncbi-geneid:8402494	1.1.1.100	51735
app:CAP2UW1_0368	ncbi-geneid:8402497	2.3.1.41	53901|53901
app:CAP2UW1_0379	ncbi-geneid:8402508	2.3.1.179	53901|53901
app:CAP2UW1_0384	ncbi-geneid:8402513	3.6.1.1	103088
app:CAP2UW1_0385	ncbi-geneid:8402514	2.7.4.10|2.7.4.3	52540
app:CAP2UW1_0386	ncbi-geneid:8402515	2.7.7.38	53448
app:CAP2UW1_0388	ncbi-geneid:8402517	2.7.1.130	52540
app:CAP2UW1_0395	ncbi-geneid:8402524	1.5.1.20	51730
app:CAP2UW1_0397	ncbi-geneid:8402526	3.3.1.1	52283|51735
app:CAP2UW1_0400	ncbi-geneid:8402529	3.5.1.32	53187|55031
app:CAP2UW1_0402	ncbi-geneid:8402531	2.7.13.3	55874|47384
app:CAP2UW1_0408	ncbi-geneid:8402537	5.4.2.1	64158|53649
app:CAP2UW1_0409	ncbi-geneid:8402538	4.1.1.20	51419|50621
app:CAP2UW1_0429	ncbi-geneid:8402558	3.6.3.-	52540
app:CAP2UW1_0445	ncbi-geneid:8402574	2.5.1.47	53686
app:CAP2UW1_0461	ncbi-geneid:8402590	2.7.7.-	56731|57783|117023
app:CAP2UW1_0486	ncbi-geneid:8402615	5.3.1.1	51351
app:CAP2UW1_0487	ncbi-geneid:8402616	2.7.2.3	53748
app:CAP2UW1_0488	ncbi-geneid:8402617	2.1.3.-	53067
app:CAP2UW1_0492	ncbi-geneid:8402621	5.4.99.2	51703|52540|52242
app:CAP2UW1_0494	ncbi-geneid:8402623	4.6.1.2	55073
app:CAP2UW1_0495	ncbi-geneid:8402624	6.1.1.17	52374|48163
app:CAP2UW1_0498	ncbi-geneid:8402627	2.7.1.23	111331
app:CAP2UW1_0500	ncbi-geneid:8402629	4.99.1.1	53800
app:CAP2UW1_0503	ncbi-geneid:8402632	1.3.1.74	53067|53067|100920|100934
app:CAP2UW1_0506	ncbi-geneid:8402635	6.1.1.16	52374|47323
app:CAP2UW1_0508	ncbi-geneid:8402637	5.2.1.8	50891
app:CAP2UW1_0509	ncbi-geneid:8402638	5.2.1.8	50891
app:CAP2UW1_0510	ncbi-geneid:8402639	3.6.4.12	52540|52540|47819
app:CAP2UW1_0512	ncbi-geneid:8402641	2.4.2.19	51690|54675
app:CAP2UW1_0514	ncbi-geneid:8402643	4.2.3.1	53686
app:CAP2UW1_0530	ncbi-geneid:8402659	3.1.26.4	56672
app:CAP2UW1_0537	ncbi-geneid:8402667	3.1.26.-	50249
app:CAP2UW1_0540	ncbi-geneid:8402670	2.5.1.9	63380|63380
app:CAP2UW1_0542	ncbi-geneid:8402672	2.5.1.16	53335
app:CAP2UW1_0561	ncbi-geneid:8402691	2.1.1.45	55831
app:CAP2UW1_0562	ncbi-geneid:8402692	1.5.1.3	53597
app:CAP2UW1_0565	ncbi-geneid:8402695	3.5.1.-	54211|54211
app:CAP2UW1_0569	ncbi-geneid:8402699	6.3.2.4	56059|52440
app:CAP2UW1_0570	ncbi-geneid:8402700	6.3.2.8	53623|53244|51984
app:CAP2UW1_0571	ncbi-geneid:8402701	2.4.1.227	53756
app:CAP2UW1_0573	ncbi-geneid:8402703	6.3.2.9	53623|53244|51984
app:CAP2UW1_0575	ncbi-geneid:8402705	6.3.2.10	53623|53244|63418
app:CAP2UW1_0576	ncbi-geneid:8402706	6.3.2.13	53623|53244|63418
app:CAP2UW1_0577	ncbi-geneid:8402707	2.4.1.129	56601|56519
app:CAP2UW1_0579	ncbi-geneid:8402709	2.1.1.-	53335|81799
app:CAP2UW1_0583	ncbi-geneid:8402714	3.5.2.3	51556
app:CAP2UW1_0587	ncbi-geneid:8402718	5.-.-.-	53697
app:CAP2UW1_0589	ncbi-geneid:8402720	4.1.2.25	55620
app:CAP2UW1_0591	ncbi-geneid:8402722	3.2.1.17	53955
app:CAP2UW1_0592	ncbi-geneid:8402723	3.4.24.57	53067|53067
app:CAP2UW1_0602	ncbi-geneid:8402733	3.6.1.1	50324
app:CAP2UW1_0612	ncbi-geneid:8402744	2.5.1.7	55205
app:CAP2UW1_0633	ncbi-geneid:8402765	4.6.1.2	55073
app:CAP2UW1_0637	ncbi-geneid:8402769	5.3.1.13	53697
app:CAP2UW1_0646	ncbi-geneid:8402778	3.6.4.13	52540
app:CAP2UW1_0656	ncbi-geneid:8402788	6.2.1.5	56059|52210
app:CAP2UW1_0657	ncbi-geneid:8402789	6.2.1.5	52210|51735
app:CAP2UW1_0658	ncbi-geneid:8402790	4.3.1.12	51735
app:CAP2UW1_0659	ncbi-geneid:8402791	3.1.3.16	81606
app:CAP2UW1_0663	ncbi-geneid:8402795	1.1.1.42	53659
app:CAP2UW1_0666	ncbi-geneid:8402798	5.3.1.22	51658
app:CAP2UW1_0667	ncbi-geneid:8402799	2.5.1.17	89028
app:CAP2UW1_0669	ncbi-geneid:8402801	5.99.1.-	56719|55874|54211
app:CAP2UW1_0670	ncbi-geneid:8402802	5.99.1.-	56719|101904
app:CAP2UW1_0672	ncbi-geneid:8402804	2.1.1.72	53335
app:CAP2UW1_0674	ncbi-geneid:8402806	6.3.2.3	56059|52440
app:CAP2UW1_0676	ncbi-geneid:8402808	2.7.1.69	53062
app:CAP2UW1_0678	ncbi-geneid:8402810	2.7.3.9	51621|47831|52009
app:CAP2UW1_0679	ncbi-geneid:8402811	2.3.1.31	53474
app:CAP2UW1_0682	ncbi-geneid:8402814	3.2.2.-	52141
app:CAP2UW1_0686	ncbi-geneid:8402818	4.2.99.18|3.1.11.2	56219
app:CAP2UW1_0687	ncbi-geneid:8402819	2.4.2.10	53271
app:CAP2UW1_0689	ncbi-geneid:8402821	6.3.5.6|6.3.5.7	55931|89095
app:CAP2UW1_0690	ncbi-geneid:8402822	3.5.1.4|6.3.5.6|6.3.5.7	75304
app:CAP2UW1_0691	ncbi-geneid:8402823	6.3.5.6|6.3.5.7	141000
app:CAP2UW1_0695	ncbi-geneid:8402827	2.4.1.129	56601|56519
app:CAP2UW1_0701	ncbi-geneid:8402833	3.4.16.4	56601|69189
app:CAP2UW1_0704	ncbi-geneid:8402836	2.8.1.8	102114
app:CAP2UW1_0708	ncbi-geneid:8402840	2.3.3.5	48256
app:CAP2UW1_0709	ncbi-geneid:8402841	4.2.1.79	103378
app:CAP2UW1_0711	ncbi-geneid:8402843	2.7.8.8	56024|56024
app:CAP2UW1_0728	ncbi-geneid:8402860	3.6.3.41	52540
app:CAP2UW1_0752	ncbi-geneid:8402886	4.1.1.50	56276
app:CAP2UW1_0753	ncbi-geneid:8402887	4.2.1.20	53686
app:CAP2UW1_0755	ncbi-geneid:8402889	2.7.1.24	52540
app:CAP2UW1_0761	ncbi-geneid:8402895	2.7.2.11	53633|88697
app:CAP2UW1_0765	ncbi-geneid:8402899	2.5.1.90	48576
app:CAP2UW1_0767	ncbi-geneid:8402902	2.7.13.3	55874|47384|55785
app:CAP2UW1_0771	ncbi-geneid:8402906	4.1.1.32	53795|68923
app:CAP2UW1_0772	ncbi-geneid:8402907	1.1.1.40|2.3.1.8	51735|53659|53223
app:CAP2UW1_0774	ncbi-geneid:8402909	3.4.21.-	56601
app:CAP2UW1_0778	ncbi-geneid:8402913	3.6.3.25	52540|50331
app:CAP2UW1_0782	ncbi-geneid:8402917	1.2.1.70	69742|51735|69075
app:CAP2UW1_0784	ncbi-geneid:8402919	2.1.1.-	53335
app:CAP2UW1_0789	ncbi-geneid:8402924	4.3.2.1	48557
app:CAP2UW1_0791	ncbi-geneid:8402926	2.5.1.61	53850|54782
app:CAP2UW1_0792	ncbi-geneid:8402927	4.2.1.75	69618
app:CAP2UW1_0795	ncbi-geneid:8402930	1.3.3.3	102886
app:CAP2UW1_0796	ncbi-geneid:8402931	6.3.4.13	56059|52440|51246
app:CAP2UW1_0797	ncbi-geneid:8402932	2.1.2.3|3.5.4.10	53927|52335
app:CAP2UW1_0799	ncbi-geneid:8402934	1.-.-.-	51395
app:CAP2UW1_0803	ncbi-geneid:8402938	1.14.13.-	51905
app:CAP2UW1_0804	ncbi-geneid:8402939	3.4.11.9	55920|53092
app:CAP2UW1_0808	ncbi-geneid:8402943	5.2.1.8	109998|54534|54534
app:CAP2UW1_0809	ncbi-geneid:8402944	1.1.1.262	53659
app:CAP2UW1_0810	ncbi-geneid:8402945	2.1.1.182	53335
app:CAP2UW1_0813	ncbi-geneid:8402948	3.1.11.2	56219
app:CAP2UW1_0816	ncbi-geneid:8402951	3.4.24.70	55486
app:CAP2UW1_0818	ncbi-geneid:8402953	6.3.2.6	56104
app:CAP2UW1_0820	ncbi-geneid:8402955	4.1.2.13	51569
app:CAP2UW1_0821	ncbi-geneid:8402956	2.7.1.40	51621|52935|50800
app:CAP2UW1_0822	ncbi-geneid:8402957	1.2.1.12	55347|51735
app:CAP2UW1_0823	ncbi-geneid:8402958	2.2.1.1	52518|52518|52922
app:CAP2UW1_0825	ncbi-geneid:8402960	4.1.1.39	51649|54966
app:CAP2UW1_0826	ncbi-geneid:8402961	1.7.99.7	52540
app:CAP2UW1_0831	ncbi-geneid:8402966	2.7.10.2	52540|160246
app:CAP2UW1_0858	ncbi-geneid:8402993	1.1.1.132	51735|48179|52413
app:CAP2UW1_0873	ncbi-geneid:8403008	3.4.24.40	55486|51120|141072|51120|51120|51120|51120|51120|51120|51120
app:CAP2UW1_0881	ncbi-geneid:8403016	3.1.21.3	52540|52540
app:CAP2UW1_0883	ncbi-geneid:8403018	3.1.21.3	116734|116734
app:CAP2UW1_0884	ncbi-geneid:8403019	2.1.1.72	53335
app:CAP2UW1_0890	ncbi-geneid:8403026	2.6.1.-	53383
app:CAP2UW1_0891	ncbi-geneid:8403027	2.6.1.66|2.6.1.2	53383
app:CAP2UW1_0892	ncbi-geneid:8403028	1.1.1.3	55347|51735|55021
app:CAP2UW1_0905	ncbi-geneid:8403041	3.1.21.-	51556
app:CAP2UW1_0914	ncbi-geneid:8403050	2.7.13.3	55874|55781
app:CAP2UW1_0925	ncbi-geneid:8403061	1.3.99.1	46548|54292
app:CAP2UW1_0926	ncbi-geneid:8403062	1.3.99.1	51905|46977|56425
app:CAP2UW1_0928	ncbi-geneid:8403064	3.1.21.-	51556
app:CAP2UW1_0929	ncbi-geneid:8403065	1.4.99.1	51905|54373
app:CAP2UW1_0930	ncbi-geneid:8403066	2.7.6.5	109604|81301|81271|55021
app:CAP2UW1_0931	ncbi-geneid:8403067	2.7.7.6	63562
app:CAP2UW1_0932	ncbi-geneid:8403068	2.7.4.8	52540
app:CAP2UW1_0937	ncbi-geneid:8403073	2.7.7.56	54211|55666
app:CAP2UW1_0938	ncbi-geneid:8403074	3.6.1.15	52972
app:CAP2UW1_0939	ncbi-geneid:8403075	1.3.99.22	102114
app:CAP2UW1_0942	ncbi-geneid:8403078	2.1.1.33	53335
app:CAP2UW1_0947	ncbi-geneid:8403083	3.6.1.-	56300
app:CAP2UW1_0948	ncbi-geneid:8403084	2.7.7.7	89550
app:CAP2UW1_0951	ncbi-geneid:8403087	1.6.5.5	51735|50129
app:CAP2UW1_0952	ncbi-geneid:8403088	3.6.4.12	52540
app:CAP2UW1_0953	ncbi-geneid:8403089	1.11.1.5	46626|46626
app:CAP2UW1_0957	ncbi-geneid:8403093	3.1.3.11	56655
app:CAP2UW1_0958	ncbi-geneid:8403094	2.7.1.19	52540
app:CAP2UW1_0959	ncbi-geneid:8403095	2.2.1.1	52518|52518|52922
app:CAP2UW1_0965	ncbi-geneid:8403101	6.1.1.10	52374|47323|50249|57770
app:CAP2UW1_0973	ncbi-geneid:8403109	2.7.13.3	55874|47384
app:CAP2UW1_0979	ncbi-geneid:8403115	2.3.1.41|2.3.1.180	53901
app:CAP2UW1_0981	ncbi-geneid:8403117	6.1.1.19	52374|47323|55190
app:CAP2UW1_0986	ncbi-geneid:8403122	2.7.13.3	55874|55785|55785|55785|47384|52172|47226|55785|55785
app:CAP2UW1_0999	ncbi-geneid:8403135	1.12.1.2	56770
app:CAP2UW1_1000	ncbi-geneid:8403136	1.12.1.2	54292
app:CAP2UW1_1001	ncbi-geneid:8403137	1.12.1.2	142019|52833|140490|142984
app:CAP2UW1_1002	ncbi-geneid:8403138	2.3.1.8	53659|54637
app:CAP2UW1_1003	ncbi-geneid:8403139	1.17.4.1	51998
app:CAP2UW1_1014	ncbi-geneid:8403150	3.6.4.13	52540|52540
app:CAP2UW1_1018	ncbi-geneid:8403154	4.2.3.12	55620
app:CAP2UW1_1025	ncbi-geneid:8403161	2.5.1.49	53383
app:CAP2UW1_1029	ncbi-geneid:8403165	6.1.1.6	55681|50249
app:CAP2UW1_1039	ncbi-geneid:8403175	3.1.-.-	64182
app:CAP2UW1_1042	ncbi-geneid:8403178	3.6.3.-	52540
app:CAP2UW1_1062	ncbi-geneid:8403198	2.7.6.5	81301|109604|81271|55021
app:CAP2UW1_1063	ncbi-geneid:8403199	2.7.4.1	143724|56024|56024|140356
app:CAP2UW1_1064	ncbi-geneid:8403200	3.6.1.40|3.6.1.11	109604|53067|53067
app:CAP2UW1_1069	ncbi-geneid:8403205	6.2.1.-	56801
app:CAP2UW1_1070	ncbi-geneid:8403206	4.2.1.17	52096
app:CAP2UW1_1078	ncbi-geneid:8403214	2.1.1.-	75217
app:CAP2UW1_1079	ncbi-geneid:8403215	2.5.1.54	51569
app:CAP2UW1_1080	ncbi-geneid:8403216	3.6.4.-	52540|52540|52540|143517|52540|141259
app:CAP2UW1_1081	ncbi-geneid:8403217	3.5.1.-	52467
app:CAP2UW1_1085	ncbi-geneid:8403221	2.1.1.64	53335
app:CAP2UW1_1086	ncbi-geneid:8403222	3.1.3.18	56784
app:CAP2UW1_1087	ncbi-geneid:8403223	4.99.1.3	53800
app:CAP2UW1_1090	ncbi-geneid:8403226	1.4.3.5	50475
app:CAP2UW1_1093	ncbi-geneid:8403229	3.5.1.38	53774
app:CAP2UW1_1096	ncbi-geneid:8403232	3.6.3.-	52540
app:CAP2UW1_1097	ncbi-geneid:8403233	1.4.1.2	51735|53223
app:CAP2UW1_1101	ncbi-geneid:8403237	1.3.1.74	53067|53067|100920
app:CAP2UW1_1108	ncbi-geneid:8403244	2.7.13.3	55874|52172|47384
app:CAP2UW1_1112	ncbi-geneid:8403248	3.5.4.4|2.7.7.18	52374
app:CAP2UW1_1115	ncbi-geneid:8403251	2.7.1.39	56112
app:CAP2UW1_1117	ncbi-geneid:8403253	2.7.7.7	56672|88723|53098|47807
app:CAP2UW1_1128	ncbi-geneid:8403264	2.4.1.-|3.4	56601|53955
app:CAP2UW1_1136	ncbi-geneid:8403272	6.4.1.3	56059|52440|51246|51230
app:CAP2UW1_1137	ncbi-geneid:8403273	6.4.1.3	52096|52096
app:CAP2UW1_1138	ncbi-geneid:8403274	2.7.-.-	52540
app:CAP2UW1_1139	ncbi-geneid:8403275	5.4.99.2	51703|52242
app:CAP2UW1_1141	ncbi-geneid:8403277	4.2.1.17	52096
app:CAP2UW1_1143	ncbi-geneid:8403279	1.1.1.133	51735
app:CAP2UW1_1144	ncbi-geneid:8403280	4.2.1.46	51735
app:CAP2UW1_1145	ncbi-geneid:8403281	2.7.7.22|5.3.1.8	51182|53448
app:CAP2UW1_1146	ncbi-geneid:8403282	2.4.-.-	53756
app:CAP2UW1_1147	ncbi-geneid:8403283	2.-.-.-	53756
app:CAP2UW1_1149	ncbi-geneid:8403285	2.1.1.77	53335
app:CAP2UW1_1153	ncbi-geneid:8403289	4.1.1.48	51366
app:CAP2UW1_1154	ncbi-geneid:8403290	2.4.2.18	52418|47648
app:CAP2UW1_1155	ncbi-geneid:8403291	4.1.3.27	52317
app:CAP2UW1_1165	ncbi-geneid:8403301	3.4.21.53	54211|52540|88697
app:CAP2UW1_1170	ncbi-geneid:8403306	2.1.1.77	53335
app:CAP2UW1_1171	ncbi-geneid:8403307	4.1.3.27	56322
app:CAP2UW1_1172	ncbi-geneid:8403308	3.1.3.18	56784
app:CAP2UW1_1173	ncbi-geneid:8403309	5.1.3.1	51366
app:CAP2UW1_1175	ncbi-geneid:8403311	2.1.1.17	53335
app:CAP2UW1_1176	ncbi-geneid:8403312	2.3.1.1|2.3.1.35	56266
app:CAP2UW1_1179	ncbi-geneid:8403315	2.3.2.2	56235
app:CAP2UW1_1180	ncbi-geneid:8403316	3.1.1.61	52738|52172
app:CAP2UW1_1181	ncbi-geneid:8403317	1.3.1.74|3.4.21.-	50494|50156|50156
app:CAP2UW1_1186	ncbi-geneid:8403322	4.4.1.8	53383
app:CAP2UW1_1201	ncbi-geneid:8403337	3.5.1.5	54111
app:CAP2UW1_1202	ncbi-geneid:8403338	3.5.1.5	51278
app:CAP2UW1_1203	ncbi-geneid:8403339	3.5.1.5	51556|51338|51338
app:CAP2UW1_1209	ncbi-geneid:8403345	6.1.1.3	55681|55186|52954|81271
app:CAP2UW1_1213	ncbi-geneid:8403349	6.1.1.20	55681|46589
app:CAP2UW1_1214	ncbi-geneid:8403350	6.1.1.20	56037|55681|50249|54991|46955
app:CAP2UW1_1220	ncbi-geneid:8403357	4.2.3.5	103263
app:CAP2UW1_1223	ncbi-geneid:8403360	1.1.1.85	53659
app:CAP2UW1_1224	ncbi-geneid:8403361	1.2.1.11	55347|51735
app:CAP2UW1_1228	ncbi-geneid:8403365	5.4.99.12	55120
app:CAP2UW1_1229	ncbi-geneid:8403366	5.3.1.24	51366
app:CAP2UW1_1230	ncbi-geneid:8403367	4.2.1.20	53686
app:CAP2UW1_1231	ncbi-geneid:8403368	4.2.1.20	51366
app:CAP2UW1_1233	ncbi-geneid:8403370	6.3.2.12|6.3.2.17	53623|53244
app:CAP2UW1_1236	ncbi-geneid:8403373	2.4.2.14	53271|56235
app:CAP2UW1_1237	ncbi-geneid:8403374	2.5.1.-	53383
app:CAP2UW1_1239	ncbi-geneid:8403376	4.2.1.33|4.2.1.35	52016
app:CAP2UW1_1240	ncbi-geneid:8403377	4.2.1.33|4.2.1.35	53732
app:CAP2UW1_1241	ncbi-geneid:8403378	2.3.3.13	51569|110921
app:CAP2UW1_1242	ncbi-geneid:8403379	2.3.1.-	51161
app:CAP2UW1_1243	ncbi-geneid:8403380	1.2.4.4	52518|52518|53901|52922|51230
app:CAP2UW1_1244	ncbi-geneid:8403381	4.2.1.17	52096
app:CAP2UW1_1245	ncbi-geneid:8403382	2.3.1.-	56317
app:CAP2UW1_1249	ncbi-geneid:8403386	1.3.1.74	102114
app:CAP2UW1_1263	ncbi-geneid:8403401	2.7.8.-	56024|56024
app:CAP2UW1_1266	ncbi-geneid:8403404	3.1.6.1	53649
app:CAP2UW1_1274	ncbi-geneid:8403412	2.1.1	53335
app:CAP2UW1_1294	ncbi-geneid:8403432	5.2.1.8	54534|109998
app:CAP2UW1_1298	ncbi-geneid:8403436	4.1.1.32	53795|68923
app:CAP2UW1_1299	ncbi-geneid:8403437	1.1.1.37	56327|51735
app:CAP2UW1_1300	ncbi-geneid:8403438	4.2.1.1	53056
app:CAP2UW1_1301	ncbi-geneid:8403439	5.4.2.1
app:CAP2UW1_1308	ncbi-geneid:8403446	3.1.6.1	53649
app:CAP2UW1_1312	ncbi-geneid:8403450	2.7.13.3	55874|55785|47384
app:CAP2UW1_1352	ncbi-geneid:8403490	2.6.1.50	53383
app:CAP2UW1_1363	ncbi-geneid:8403501	3.6.1.11|3.1.3.5	64167
app:CAP2UW1_1364	ncbi-geneid:8403502	2.1.1.77	53335
app:CAP2UW1_1370	ncbi-geneid:8403508	3.6.3.-	52540
app:CAP2UW1_1372	ncbi-geneid:8403510	4.2.1.52	51569
app:CAP2UW1_1379	ncbi-geneid:8403517	2.4.2.21	52733
app:CAP2UW1_1380	ncbi-geneid:8403518	2.7.7.62|2.7.1.156	52540
app:CAP2UW1_1382	ncbi-geneid:8403520	6.3.5.10	52540|52317
app:CAP2UW1_1398	ncbi-geneid:8403536	4.2.1.1	51069
app:CAP2UW1_1410	ncbi-geneid:8403548	2.1.1.80	53335|47757
app:CAP2UW1_1413	ncbi-geneid:8403551	2.7.10.2	52540
app:CAP2UW1_1416	ncbi-geneid:8403554	5.1.3.14	53756
app:CAP2UW1_1422	ncbi-geneid:8403560	6.3.5.4	52402|56235
app:CAP2UW1_1424	ncbi-geneid:8403562	6.3.5.4	52402|56235
app:CAP2UW1_1431	ncbi-geneid:8403569	1.1.1.132	51735|48179|52413
app:CAP2UW1_1435	ncbi-geneid:8403573	6.2.1.30	56801
app:CAP2UW1_1485	ncbi-geneid:8403623	2.1.1.63	46767|53155
app:CAP2UW1_1486	ncbi-geneid:8403624	3.2.2.21	48150|57884|55945|46689|46689
app:CAP2UW1_1492	ncbi-geneid:8403630	3.6.3.-	52540
app:CAP2UW1_1498	ncbi-geneid:8403636	2.1.2.1	53383
app:CAP2UW1_1500	ncbi-geneid:8403638	3.5.4.26|1.1.1.193	53597|53927
app:CAP2UW1_1503	ncbi-geneid:8403641	3.4.21.102	52096|50156
app:CAP2UW1_1510	ncbi-geneid:8403648	1.1.1.94	48179|51735
app:CAP2UW1_1512	ncbi-geneid:8403650	2.4.1.25	51445
app:CAP2UW1_1514	ncbi-geneid:8403652	2.3.1.19	53659|54637
app:CAP2UW1_1515	ncbi-geneid:8403653	2.7.2.1	53067|53067
app:CAP2UW1_1517	ncbi-geneid:8403655	4.1.1.31	51621
app:CAP2UW1_1526	ncbi-geneid:8403664	3.1.26.12	50249
app:CAP2UW1_1527	ncbi-geneid:8403665	3.2.1.17|5.4.99.12	55120|55174
app:CAP2UW1_1528	ncbi-geneid:8403666	3.1.3.18	56784
app:CAP2UW1_1530	ncbi-geneid:8403668	3.4.21.-	52096
app:CAP2UW1_1535	ncbi-geneid:8403673	2.3.1.15	53659
app:CAP2UW1_1536	ncbi-geneid:8403674	2.3.1.41|2.3.1.180	53901
app:CAP2UW1_1537	ncbi-geneid:8403675	2.3.1.39	52151|55048
app:CAP2UW1_1538	ncbi-geneid:8403676	1.1.1.100	51735
app:CAP2UW1_1540	ncbi-geneid:8403678	2.3.1.179	53901|53901
app:CAP2UW1_1542	ncbi-geneid:8403680	1.4.3.16	51905|56425|46977
app:CAP2UW1_1545	ncbi-geneid:8403683	1.3.1.74	50494|50156|50156
app:CAP2UW1_1548	ncbi-geneid:8403686	3.4.21.89	51306
app:CAP2UW1_1550	ncbi-geneid:8403688	3.1.26.3	69065|54768
app:CAP2UW1_1553	ncbi-geneid:8403691	2.6.99.2	63892
app:CAP2UW1_1554	ncbi-geneid:8403692	2.7.8.7	56214
app:CAP2UW1_1555	ncbi-geneid:8403693	3.2.1.52	51445
app:CAP2UW1_1575	ncbi-geneid:8403715	3.6.4.-	52540
app:CAP2UW1_1590	ncbi-geneid:8403730	3.2.1.-	51445|51445|81296|81296|51011
app:CAP2UW1_1594	ncbi-geneid:8403734	2.7.9.3	56042|55326|51905|51905
app:CAP2UW1_1597	ncbi-geneid:8403737	2.7.13.3	55874|47384
app:CAP2UW1_1607	ncbi-geneid:8403747	4.2.1.1	51069
app:CAP2UW1_1611	ncbi-geneid:8403751	6.2.1.3	56801
app:CAP2UW1_1625	ncbi-geneid:8403765	4.1.1.20	51419|50621
app:CAP2UW1_1627	ncbi-geneid:8403767	6.3.5.4	52402|56235
app:CAP2UW1_1633	ncbi-geneid:8403773	3.6.3.-	52540
app:CAP2UW1_1635	ncbi-geneid:8403775	1.1.1.1	50129|51735
app:CAP2UW1_1636	ncbi-geneid:8403776	3.6.3.31	52540|50331
app:CAP2UW1_1638	ncbi-geneid:8403778	2.1.3.3	161098
app:CAP2UW1_1659	ncbi-geneid:8403799	1.3.99.3	56645|47203
app:CAP2UW1_1673	ncbi-geneid:8403813	1.10.2.2	50022
app:CAP2UW1_1677	ncbi-geneid:8403817	2.7.11.1	56112
app:CAP2UW1_1681	ncbi-geneid:8403821	2.7.13.3	55874|47384|55781
app:CAP2UW1_1684	ncbi-geneid:8403824	2.7.13.3	55874|47384|52402|55781
app:CAP2UW1_1687	ncbi-geneid:8403827	3.6.3.12	56784|81653|81665
app:CAP2UW1_1708	ncbi-geneid:8403848	1.1.1.37	51412|54631
app:CAP2UW1_1733	ncbi-geneid:8403873	3.1.3.1	56300
app:CAP2UW1_1765	ncbi-geneid:8403906	6.5.1.4	55205|52913|55205
app:CAP2UW1_1790	ncbi-geneid:8403931	1.9.3.1	81442
app:CAP2UW1_1791	ncbi-geneid:8403932	1.9.3.1	49503
app:CAP2UW1_1819	ncbi-geneid:8403960	2.7.7.49	56672
app:CAP2UW1_1828	ncbi-geneid:8403969	4.1.1.21|6.3.4.18	56059|52440|51246
app:CAP2UW1_1829	ncbi-geneid:8403970	4.1.1.21|5.4.99.18	52255
app:CAP2UW1_1830	ncbi-geneid:8403971	1.5.1.5|3.5.4.9	51735|53223
app:CAP2UW1_1831	ncbi-geneid:8403972	1.2.7.8	53323
app:CAP2UW1_1832	ncbi-geneid:8403973	1.2.7.8	52518|52518|54862
app:CAP2UW1_1838	ncbi-geneid:8403979	1.2.4.1	52518|52518|52922
app:CAP2UW1_1839	ncbi-geneid:8403980	2.3.1.61|2.3.1.12	52777|51230|51230|47005
app:CAP2UW1_1840	ncbi-geneid:8403981	1.8.1.4	51905|55424|51230
app:CAP2UW1_1850	ncbi-geneid:8403991	2.7.13.3	55874|47384|103190
app:CAP2UW1_1852	ncbi-geneid:8403993	3.2.1.52	51445
app:CAP2UW1_1854	ncbi-geneid:8403995	2.7.13.3	55874|52172|47384
app:CAP2UW1_1859	ncbi-geneid:8404000	3.1.1.41	53474
app:CAP2UW1_1860	ncbi-geneid:8404001	2.7.1.40	51621|50800
app:CAP2UW1_1864	ncbi-geneid:8404005	1.-.-.-	55469
app:CAP2UW1_1865	ncbi-geneid:8404006	5.1.3.13	51182
app:CAP2UW1_1866	ncbi-geneid:8404007	2.7.7.24	53448
app:CAP2UW1_1871	ncbi-geneid:8404013	3.1.21.3	52540|52540
app:CAP2UW1_1872	ncbi-geneid:8404014	3.1.21.3	116734|116734
app:CAP2UW1_1873	ncbi-geneid:8404015	2.1.1.72	53335
app:CAP2UW1_1890	ncbi-geneid:8404032	2.7.1.40	51621|52935|50800
app:CAP2UW1_1895	ncbi-geneid:8404037	3.1.3.5	56300|55816
app:CAP2UW1_1899	ncbi-geneid:8404041	2.6.1.-	53383
app:CAP2UW1_1902	ncbi-geneid:8404046	1.1.1.284|1.1.1.1	50129|51735|50129
app:CAP2UW1_1903	ncbi-geneid:8404047	3.1.2.12
app:CAP2UW1_1907	ncbi-geneid:8404051	6.2.1.26	56801
app:CAP2UW1_1908	ncbi-geneid:8404052	5.4.4.2	56322
app:CAP2UW1_1909	ncbi-geneid:8404053	4.1.1.71|2.2.1.9	52518|52518|52467
app:CAP2UW1_1921	ncbi-geneid:8404065	6.2.1.17	56801
app:CAP2UW1_1927	ncbi-geneid:8404071	3.6.3.30	52540|50331
app:CAP2UW1_1928	ncbi-geneid:8404072	2.3.2.6	55729
app:CAP2UW1_1929	ncbi-geneid:8404073	2.3.2.8	55729
app:CAP2UW1_1933	ncbi-geneid:8404077	6.3.5.2	52402|52317|54810
app:CAP2UW1_1934	ncbi-geneid:8404078	1.1.1.37|1.1.1.205	51412|54631
app:CAP2UW1_1957	ncbi-geneid:8404101	1.11.1.9	52833
app:CAP2UW1_1958	ncbi-geneid:8404102	1.3.1.74|1.4.4.2	53383|53383
app:CAP2UW1_1960	ncbi-geneid:8404104	2.1.2.10	103025|101790
app:CAP2UW1_1963	ncbi-geneid:8404107	3.1.3.48	52788
app:CAP2UW1_1965	ncbi-geneid:8404109	2.7.10.2	52540
app:CAP2UW1_1966	ncbi-geneid:8404110	2.1.1.-	75217|55315
app:CAP2UW1_1968	ncbi-geneid:8404112	2.7.7.4	52540|50465|50447
app:CAP2UW1_1969	ncbi-geneid:8404113	2.7.7.4	52402
app:CAP2UW1_1970	ncbi-geneid:8404114	1.8.4.8	52402
app:CAP2UW1_1972	ncbi-geneid:8404116	1.8.1.2	56014|56014|55124|55124
app:CAP2UW1_1984	ncbi-geneid:8404128	5.3.3.3|1.14.13.3	56645|47203
app:CAP2UW1_1997	ncbi-geneid:8404141	2.7.13.3	55874|47384|55785
app:CAP2UW1_2002	ncbi-geneid:8404146	3.6.3.27	52540
app:CAP2UW1_2015	ncbi-geneid:8404159	1.4.1.1	52283|51735
app:CAP2UW1_2016	ncbi-geneid:8404160	3.1.3.25	56655
app:CAP2UW1_2017	ncbi-geneid:8404161	2.1.1.-	75217
app:CAP2UW1_2018	ncbi-geneid:8404162	2.3.1.30	51161
app:CAP2UW1_2020	ncbi-geneid:8404164	2.8.1.7	53383
app:CAP2UW1_2021	ncbi-geneid:8404165	2.8.1.7	53383
app:CAP2UW1_2025	ncbi-geneid:8404169	1.3.1.74	53067|53067|100920|100934
app:CAP2UW1_2029	ncbi-geneid:8404173	3.6.1.13	55811
app:CAP2UW1_2032	ncbi-geneid:8404176	1.1.3.15	55103|56176
app:CAP2UW1_2035	ncbi-geneid:8404179	6.2.1.1	56801
app:CAP2UW1_2046	ncbi-geneid:8404190	3.1.4.46	51695
app:CAP2UW1_2047	ncbi-geneid:8404191	6.1.1.7	55681|101353|55186|50447
app:CAP2UW1_2048	ncbi-geneid:8404192	4.1.2.5	53383
app:CAP2UW1_2056	ncbi-geneid:8404200	3.6.3.21	52540
app:CAP2UW1_2060	ncbi-geneid:8404204	2.7.1.56	53613
app:CAP2UW1_2061	ncbi-geneid:8404205	2.4.1.18	51445|51011|81296
app:CAP2UW1_2071	ncbi-geneid:8404215	1.1.1.81	82544
app:CAP2UW1_2097	ncbi-geneid:8404241	3.2.2.21	48150
app:CAP2UW1_2098	ncbi-geneid:8404242	6.4.1.2	52096
app:CAP2UW1_2099	ncbi-geneid:8404243	6.3.4.-	52402|56037|82829
app:CAP2UW1_2101	ncbi-geneid:8404245	4.1.1.41	52096
app:CAP2UW1_2103	ncbi-geneid:8404247	2.7.13.3	55874|55785|47384
app:CAP2UW1_2107	ncbi-geneid:8404251	2.7.4.6	54919
app:CAP2UW1_2108	ncbi-geneid:8404252	2.1.1.-	102114
app:CAP2UW1_2112	ncbi-geneid:8404256	6.1.1.21	55681|52954
app:CAP2UW1_2116	ncbi-geneid:8404260	3.1.3.48	52788
app:CAP2UW1_2118	ncbi-geneid:8404262	3.1.1.61|2.1.1.80	141868|52738|55073|53335|55785|55785|47757|55785
app:CAP2UW1_2120	ncbi-geneid:8404264	3.4.21.88	51306|46785
app:CAP2UW1_2124	ncbi-geneid:8404268	5.3.1.9	53697
app:CAP2UW1_2125	ncbi-geneid:8404269	5.4.2.2	53738|55957|53738|53738
app:CAP2UW1_2126	ncbi-geneid:8404270	2.7.7.27	53448|51161
app:CAP2UW1_2127	ncbi-geneid:8404271	2.4.1.21	53756
app:CAP2UW1_2129	ncbi-geneid:8404273	2.7.9.3	56042|55326
app:CAP2UW1_2131	ncbi-geneid:8404275	3.6.3.4	56784|81653|55008|81665
app:CAP2UW1_2133	ncbi-geneid:8404277	1.3.99.22	102114
app:CAP2UW1_2144	ncbi-geneid:8404288	2.3.1.9	53901|53901
app:CAP2UW1_2157	ncbi-geneid:8404301	6.3.3.3	52540
app:CAP2UW1_2159	ncbi-geneid:8404303	3.1.1.1	53474
app:CAP2UW1_2160	ncbi-geneid:8404304	2.3.1.47	53383
app:CAP2UW1_2161	ncbi-geneid:8404305	2.6.1.62	53383
app:CAP2UW1_2218	ncbi-geneid:8404362	2.7.11.1	56112
app:CAP2UW1_2223	ncbi-geneid:8404367	2.7.13.3	55874|52172|47384|55785|55785
app:CAP2UW1_2224	ncbi-geneid:8404368	2.3.3.13	51569|110921|89000
app:CAP2UW1_2234	ncbi-geneid:8404378	1.2.1.68	53720
app:CAP2UW1_2247	ncbi-geneid:8404391	6.2.1.1	56801
app:CAP2UW1_2263	ncbi-geneid:8404407	3.6.4.12	52540|48024
app:CAP2UW1_2266	ncbi-geneid:8404410	1.11.1.15	52833
app:CAP2UW1_2270	ncbi-geneid:8404414	3.4.21.92	52096
app:CAP2UW1_2272	ncbi-geneid:8404416	3.4.21.53	54211|88697|52540
app:CAP2UW1_2273	ncbi-geneid:8404419	5.2.1.8	54534|109998
app:CAP2UW1_2280	ncbi-geneid:8404432	1.8.4.11	55068
app:CAP2UW1_2285	ncbi-geneid:8404437	3.4.24.-	53163
app:CAP2UW1_2286	ncbi-geneid:8404438	1.12.99.6	56762
app:CAP2UW1_2294	ncbi-geneid:8404446	1.12.99.6	56770
app:CAP2UW1_2299	ncbi-geneid:8404452	1.8.1.9	51905
app:CAP2UW1_2302	ncbi-geneid:8404455	6.3.5.1	52402|56317
app:CAP2UW1_2303	ncbi-geneid:8404456	3.6.1.1	50324
app:CAP2UW1_2304	ncbi-geneid:8404457	2.5.1.18	47616|52833
app:CAP2UW1_2310	ncbi-geneid:8404463	5.2.1.2	47616|52833
app:CAP2UW1_2325	ncbi-geneid:8404478	1.11.1.6	56634
app:CAP2UW1_2333	ncbi-geneid:8404489	2.6.1.1|2.6.1.57	53383
app:CAP2UW1_2336	ncbi-geneid:8404493	2.7.1.30	53067|53067
app:CAP2UW1_2343	ncbi-geneid:8404500	3.1.2.-	54637
app:CAP2UW1_2344	ncbi-geneid:8404501	6.2.1.16	56801
app:CAP2UW1_2345	ncbi-geneid:8404502	3.6.3.25	52540|52540
app:CAP2UW1_2349	ncbi-geneid:8404506	4.3.1.19	53686
app:CAP2UW1_2354	ncbi-geneid:8404511	1.-.-.-	51395
app:CAP2UW1_2356	ncbi-geneid:8404513	4.2.1.3	53732|52016|74778
app:CAP2UW1_2361	ncbi-geneid:8404518	1.1.1.44	48179|51735
app:CAP2UW1_2371	ncbi-geneid:8404528	5.4.99.12	55120
app:CAP2UW1_2373	ncbi-geneid:8404530	4.2.1.17	52096
app:CAP2UW1_2375	ncbi-geneid:8404532	3.5.4.16	55620
app:CAP2UW1_2379	ncbi-geneid:8404536	4.1.3.6|4.1.3.34	51621
app:CAP2UW1_2380	ncbi-geneid:8404537	1.1.1.37	56327|51735
app:CAP2UW1_2384	ncbi-geneid:8404541	1.3.5.1|1.3.99.1	51905|56425|46977
app:CAP2UW1_2387	ncbi-geneid:8404544	2.3.3.1	48256
app:CAP2UW1_2388	ncbi-geneid:8404545	1.2.4.2	52518|52518
app:CAP2UW1_2389	ncbi-geneid:8404546	2.3.1.61	52777|51230|47005
app:CAP2UW1_2390	ncbi-geneid:8404547	1.8.1.4	51905|55424
app:CAP2UW1_2411	ncbi-geneid:8404568	1.11.1.6|1.11.1.7	48113|48113
app:CAP2UW1_2413	ncbi-geneid:8404570	3.1.11.5	52540|52540
app:CAP2UW1_2414	ncbi-geneid:8404571	3.1.11.5	52540|52980
app:CAP2UW1_2415	ncbi-geneid:8404572	3.1.11.5	52540|52540|52980
app:CAP2UW1_2450	ncbi-geneid:8404608	4.1.1.11	50692
app:CAP2UW1_2451	ncbi-geneid:8404609	6.3.2.1	52374
app:CAP2UW1_2452	ncbi-geneid:8404610	2.1.2.11	51621
app:CAP2UW1_2455	ncbi-geneid:8404613	2.7.6.3	55083
app:CAP2UW1_2456	ncbi-geneid:8404614	2.7.7.19	81891|81301
app:CAP2UW1_2459	ncbi-geneid:8404617	6.3.3.1	56042|55326
app:CAP2UW1_2466	ncbi-geneid:8404624	2.7.7.7
app:CAP2UW1_2468	ncbi-geneid:8404626	3.1.21.-	51556
app:CAP2UW1_2471	ncbi-geneid:8404629	2.7.4.9	52540
app:CAP2UW1_2479	ncbi-geneid:8404637	3.1.3.71	142823
app:CAP2UW1_2489	ncbi-geneid:8404647	1.7.99.1|1.7.2.1	51004|46626
app:CAP2UW1_2490	ncbi-geneid:8404648	2.1.1.107|1.3.1.76|4.99.1.4	53790
app:CAP2UW1_2494	ncbi-geneid:8404653	5.-.-.-	111337
app:CAP2UW1_2495	ncbi-geneid:8404654	2.7.11.1	52540|52540
app:CAP2UW1_2499	ncbi-geneid:8404658	5.4.99.2	51703|52242
app:CAP2UW1_2500	ncbi-geneid:8404659	2.7.-.-	52540
app:CAP2UW1_2502	ncbi-geneid:8404661	1.6.5.5	51735|50129
app:CAP2UW1_2505	ncbi-geneid:8404664	2.8.3.-	89796
app:CAP2UW1_2506	ncbi-geneid:8404665	2.8.3.-	89796
app:CAP2UW1_2508	ncbi-geneid:8404667	4.1.3.24	51621
app:CAP2UW1_2510	ncbi-geneid:8404669	1.2.7.1	53323
app:CAP2UW1_2511	ncbi-geneid:8404670	1.2.7.1	52518|52922
app:CAP2UW1_2512	ncbi-geneid:8404671	1.2.7.1	52518
app:CAP2UW1_2514	ncbi-geneid:8404673	2.7.9.1	56059|51621|52009
app:CAP2UW1_2515	ncbi-geneid:8404674	2.4.2.29	51713
app:CAP2UW1_2523	ncbi-geneid:8404682	4.3.2.2	48557
app:CAP2UW1_2524	ncbi-geneid:8404683	2.5.1.18	47616|52833
app:CAP2UW1_2533	ncbi-geneid:8404692	1.9.3.1	46626|46626
app:CAP2UW1_2535	ncbi-geneid:8404694	1.9.3.1	46626
app:CAP2UW1_2536	ncbi-geneid:8404695	1.9.3.1	81442
app:CAP2UW1_2538	ncbi-geneid:8404697	3.6.3.4	56784|81653|55008|81665
app:CAP2UW1_2539	ncbi-geneid:8404698	2.7.1.26|2.7.7.2	82114|52374
app:CAP2UW1_2540	ncbi-geneid:8404699	6.1.1.5	52374|47323|50677
app:CAP2UW1_2542	ncbi-geneid:8404701	5.2.1.8	54534
app:CAP2UW1_2548	ncbi-geneid:8404707	1.5.99.8|1.5.1.12	53720|51730|81935
app:CAP2UW1_2549	ncbi-geneid:8404708	4.1.1.36|6.3.2.5	102645|52507
app:CAP2UW1_2550	ncbi-geneid:8404709	3.6.1.23	51283
app:CAP2UW1_2564	ncbi-geneid:8404723	2.6.1.52	53383
app:CAP2UW1_2565	ncbi-geneid:8404724	1.1.1.95	51735|52283|55021
app:CAP2UW1_2567	ncbi-geneid:8404726	3.1.3.-	53254|55811
app:CAP2UW1_2583	ncbi-geneid:8404742	1.2.7.3	52518|53323|52922
app:CAP2UW1_2584	ncbi-geneid:8404743	1.2.7.3	52518
app:CAP2UW1_2603	ncbi-geneid:8404762	2.7.13.3	55874|55785|47384|103190
app:CAP2UW1_2606	ncbi-geneid:8404765	2.7.13.3	55874|55785|52172|55785|47384|55785|55785
app:CAP2UW1_2611	ncbi-geneid:8404770	2.1.1.131	53790
app:CAP2UW1_2614	ncbi-geneid:8404773	2.1.1.130|2.1.1.151	53790
app:CAP2UW1_2615	ncbi-geneid:8404774	2.1.1.132	53790|53335
app:CAP2UW1_2617	ncbi-geneid:8404776	5.4.1.2	63965
app:CAP2UW1_2618	ncbi-geneid:8404777	4.99.1.3	53800
app:CAP2UW1_2619	ncbi-geneid:8404778	2.1.1.133	53790
app:CAP2UW1_2620	ncbi-geneid:8404779	6.3.5.9|6.3.1	52540|52317
app:CAP2UW1_2621	ncbi-geneid:8404780	2.5.1.17	52540
app:CAP2UW1_2623	ncbi-geneid:8404782	4.6.1.12	69765
app:CAP2UW1_2624	ncbi-geneid:8404783	2.7.7.60	53448
app:CAP2UW1_2627	ncbi-geneid:8404786	1.97.1.4	102114
app:CAP2UW1_2635	ncbi-geneid:8404794	1.1.1.60	51735|48179
app:CAP2UW1_2636	ncbi-geneid:8404795	1.1.1.60	51735|48179
app:CAP2UW1_2649	ncbi-geneid:8404808	2.1.1.63	52540|54211
app:CAP2UW1_2650	ncbi-geneid:8404809	5.1.1.1	51419|50621
app:CAP2UW1_2653	ncbi-geneid:8404812	4.1.1.74	52518|52518|52467
app:CAP2UW1_2658	ncbi-geneid:8404817	2.7.7.7	52141
app:CAP2UW1_2659	ncbi-geneid:8404818	2.3.1.128	55729
app:CAP2UW1_2660	ncbi-geneid:8404819	3.4.-.-	53067|53067
app:CAP2UW1_2663	ncbi-geneid:8404822	2.4.1.1	53756
app:CAP2UW1_2666	ncbi-geneid:8404825	4.2.1.11	51604|54826
app:CAP2UW1_2669	ncbi-geneid:8404828	1.2.1.12	55347|51735
app:CAP2UW1_2676	ncbi-geneid:8404835	3.6.3.14	52540|47917|50615
app:CAP2UW1_2677	ncbi-geneid:8404836	3.6.3.14	51344
app:CAP2UW1_2679	ncbi-geneid:8404838	3.6.3.14	81336
app:CAP2UW1_2680	ncbi-geneid:8404839	3.6.3.14	81333
app:CAP2UW1_2682	ncbi-geneid:8404841	3.6.3.14	52540|47917|50615
app:CAP2UW1_2689	ncbi-geneid:8404848	3.6.3.14	52943
app:CAP2UW1_2694	ncbi-geneid:8404853	1.1.1.100	51735
app:CAP2UW1_2695	ncbi-geneid:8404854	2.3.1.176	53901
app:CAP2UW1_2700	ncbi-geneid:8404859	3.4.24.-	63411|63411|63411|63411
app:CAP2UW1_2709	ncbi-geneid:8404868	3.1.21.3	116734|116734
app:CAP2UW1_2711	ncbi-geneid:8404870	2.1.1.72	53335
app:CAP2UW1_2717	ncbi-geneid:8404876	1.18.1.2	52343|63380
app:CAP2UW1_2721	ncbi-geneid:8404880	4.1.2.17	53639
app:CAP2UW1_2722	ncbi-geneid:8404881	5.3.1.23	100950
app:CAP2UW1_2728	ncbi-geneid:8404887	2.3.1.-	56925
app:CAP2UW1_2730	ncbi-geneid:8404889	3.2.2.23|4.2.99.18	81624|46946|57716
app:CAP2UW1_2733	ncbi-geneid:8404892	2.7.1.148	54211|55060
app:CAP2UW1_2734	ncbi-geneid:8404894	2.7.6.1	53271
app:CAP2UW1_2736	ncbi-geneid:8404896	3.1.1.29	53178
app:CAP2UW1_2751	ncbi-geneid:8404911	3.4.21.102	52096|50156
app:CAP2UW1_2757	ncbi-geneid:8404917	4.2.1.17	52096
app:CAP2UW1_2758	ncbi-geneid:8404918	1.1.1.157	51735|48179|48179
app:CAP2UW1_2760	ncbi-geneid:8404920	2.3.1.16	53901|53901
app:CAP2UW1_2768	ncbi-geneid:8404928	2.7.13.3	55874|52172|55785|47384|55785|47226
app:CAP2UW1_2769	ncbi-geneid:8404929	2.5.1.54	51569
app:CAP2UW1_2772	ncbi-geneid:8404932	1.7.99.4	53706|50692
app:CAP2UW1_2777	ncbi-geneid:8404937	1.7.1.4	56014|51905|51905|55124
app:CAP2UW1_2778	ncbi-geneid:8404938	1.7.1.4	50022
app:CAP2UW1_2787	ncbi-geneid:8404947	6.2.1.30	56801
app:CAP2UW1_2791	ncbi-geneid:8404951	2.7.13.3	55874|52172|47226|47384|158472
app:CAP2UW1_2805	ncbi-geneid:8404965	2.7.13.3	55874|47384
app:CAP2UW1_2807	ncbi-geneid:8404967	2.1.1.-	53335
app:CAP2UW1_2809	ncbi-geneid:8404969	2.1.2.2	53328
app:CAP2UW1_2812	ncbi-geneid:8404972	2.5.1.75	52540
app:CAP2UW1_2825	ncbi-geneid:8404985	3.8.1.2	56784
app:CAP2UW1_2826	ncbi-geneid:8404986	1.16.1.1	51905|55424
app:CAP2UW1_2835	ncbi-geneid:8404995	2.7.13.3	55874|52172|47384|47226|103190
app:CAP2UW1_2839	ncbi-geneid:8404999	3.1.1.45	53474
app:CAP2UW1_2841	ncbi-geneid:8405001	1.2.1.16	53720
app:CAP2UW1_2863	ncbi-geneid:8405024	3.1.26.4	53098
app:CAP2UW1_2864	ncbi-geneid:8405025	2.4.1.182	53756
app:CAP2UW1_2865	ncbi-geneid:8405026	2.3.1.129	51161
app:CAP2UW1_2866	ncbi-geneid:8405027	4.2.1.-	54637
app:CAP2UW1_2869	ncbi-geneid:8405030	3.4.24.-	50156|50156
app:CAP2UW1_2870	ncbi-geneid:8405031	1.1.1.267	55347|51735|69055
app:CAP2UW1_2872	ncbi-geneid:8405033	2.5.1.31	64005
app:CAP2UW1_2874	ncbi-geneid:8405035	2.7.4.22	53633
app:CAP2UW1_2877	ncbi-geneid:8405038	3.4.11.18	55920
app:CAP2UW1_2878	ncbi-geneid:8405039	2.7.7.59	81301|109604|81593|55021|55021
app:CAP2UW1_2887	ncbi-geneid:8405048	2.7.7.7	89550
app:CAP2UW1_2888	ncbi-geneid:8405049	1.3.1.74|2.-.-.-	102114
app:CAP2UW1_2893	ncbi-geneid:8405054	2.5.1.47	53686
app:CAP2UW1_2894	ncbi-geneid:8405055	5.1.3.20	51735
app:CAP2UW1_2900	ncbi-geneid:8405061	2.5.1.19|2.7.4.14	55205|52540
app:CAP2UW1_2901	ncbi-geneid:8405062	1.3.1.12	51735|48179
app:CAP2UW1_2902	ncbi-geneid:8405063	2.6.1.9	53383
app:CAP2UW1_2903	ncbi-geneid:8405064	5.4.99.5|4.2.1.51	53850|55021|48600
app:CAP2UW1_2904	ncbi-geneid:8405065	5.99.1.3	56719|101904
app:CAP2UW1_2911	ncbi-geneid:8405072	6.3.4.4	52540
app:CAP2UW1_2914	ncbi-geneid:8405075	3.4.-.-	117892
app:CAP2UW1_2915	ncbi-geneid:8405076	3.4.-.-	117892
app:CAP2UW1_2935	ncbi-geneid:8405096	2.1.1.61|2.8.1.-	52402
app:CAP2UW1_2938	ncbi-geneid:8405099	2.6.1.42	56752
app:CAP2UW1_2940	ncbi-geneid:8405101	2.4.-.-	53756
app:CAP2UW1_2943	ncbi-geneid:8405104	5.4.2.8|5.4.2.2	53738|53738|53738|55957
app:CAP2UW1_2953	ncbi-geneid:8405114	4.2.99.18	48150
app:CAP2UW1_2960	ncbi-geneid:8405121	1.3.3.1	51395
app:CAP2UW1_2965	ncbi-geneid:8405126	5.4.99.12	55120|88697
app:CAP2UW1_2970	ncbi-geneid:8405131	5.4.99.12	55120|55174
app:CAP2UW1_2973	ncbi-geneid:8405134	6.1.1.2	52374
app:CAP2UW1_2985	ncbi-geneid:8405146	2.7.13.3	55874|47384
app:CAP2UW1_2989	ncbi-geneid:8405150	4.1.3.17	89562
app:CAP2UW1_2994	ncbi-geneid:8405155	3.5.4.19	141734
app:CAP2UW1_2995	ncbi-geneid:8405156	2.4.2.17	53850
app:CAP2UW1_3010	ncbi-geneid:8405171	6.1.1.15	55681|55826|52954
app:CAP2UW1_3011	ncbi-geneid:8405172	3.6.1.-	55811
app:CAP2UW1_3013	ncbi-geneid:8405174	1.14.13.-	47240
app:CAP2UW1_3016	ncbi-geneid:8405177	4.3.1.1	48557
app:CAP2UW1_3026	ncbi-geneid:8405187	1.2.1	51735|55347
app:CAP2UW1_3028	ncbi-geneid:8405189	1.3.99.7	56645|47203
app:CAP2UW1_3037	ncbi-geneid:8405198	4.2.1.3	53732|52016
app:CAP2UW1_3043	ncbi-geneid:8405205	3.2.1.-	53955|54106|54106|54106|54106
app:CAP2UW1_3048	ncbi-geneid:8405210	1.3.1.9	51735
app:CAP2UW1_3060	ncbi-geneid:8405222	2.1.1.63	46767|53155
app:CAP2UW1_3062	ncbi-geneid:8405224	1.2.1.41	53720
app:CAP2UW1_3064	ncbi-geneid:8405226	2.7.7.7	52540|48019
app:CAP2UW1_3066	ncbi-geneid:8405228	6.1.1.4	52374|50677|47323
app:CAP2UW1_3072	ncbi-geneid:8405234	3.1.3.11	56655
app:CAP2UW1_3077	ncbi-geneid:8405239	2.1.1.-	53335|50249
app:CAP2UW1_3079	ncbi-geneid:8405241	2.7.11.1	52540|52540
app:CAP2UW1_3083	ncbi-geneid:8405245	6.3.4.5	69864|52402
app:CAP2UW1_3085	ncbi-geneid:8405247	2.6.1.11	53383
app:CAP2UW1_3100	ncbi-geneid:8405262	1.-.-.-	51395
app:CAP2UW1_3105	ncbi-geneid:8405267	2.3.3.1	48256
app:CAP2UW1_3108	ncbi-geneid:8405270	1.1.2.4	56176|55103|46548
app:CAP2UW1_3112	ncbi-geneid:8405274	6.3.4.4	52540
app:CAP2UW1_3125	ncbi-geneid:8405287	2.1.1.72	53335
app:CAP2UW1_3126	ncbi-geneid:8405288	3.1.21.3	52540|52540
app:CAP2UW1_3127	ncbi-geneid:8405290	6.1.1.11	55681|46589
app:CAP2UW1_3136	ncbi-geneid:8405299	2.7.7.7	53098|55785
app:CAP2UW1_3138	ncbi-geneid:8405301	2.7.13.3	55874|47384
app:CAP2UW1_3140	ncbi-geneid:8405303	4.1.3.36	52096
app:CAP2UW1_3142	ncbi-geneid:8405305	3.6.4.12	52540
app:CAP2UW1_3150	ncbi-geneid:8405313	2.7.7.7	53098|82771
app:CAP2UW1_3152	ncbi-geneid:8405316	3.5.1.28	53187
app:CAP2UW1_3155	ncbi-geneid:8405319	1.5.5.1	51905|54373|54862
app:CAP2UW1_3174	ncbi-geneid:8405338	6.2.1.-	56801
app:CAP2UW1_3181	ncbi-geneid:8405345	2.1.1.77	53335
app:CAP2UW1_3185	ncbi-geneid:8405349	2.3.1.-	53474
app:CAP2UW1_3189	ncbi-geneid:8405353	2.3.1.9	53901|53901
app:CAP2UW1_3191	ncbi-geneid:8405355	2.3.1.-	53474
app:CAP2UW1_3194	ncbi-geneid:8405358	4.2.1.17	52096
app:CAP2UW1_3195	ncbi-geneid:8405359	3.1.1.73	53474|53474
app:CAP2UW1_3196	ncbi-geneid:8405360	4.1.2.13	51569
app:CAP2UW1_3201	ncbi-geneid:8405365	1.3.99.16	56003|56003
app:CAP2UW1_3202	ncbi-geneid:8405366	1.3.99.16	47741|54292
app:CAP2UW1_3206	ncbi-geneid:8405370	1.13.11.3	49482
app:CAP2UW1_3233	ncbi-geneid:8405397	2.5.1.18	47616|52833
app:CAP2UW1_3254	ncbi-geneid:8405418	1.1.3.21|1.1.5.3	51905
app:CAP2UW1_3259	ncbi-geneid:8405423	2.5.1.32	48576
app:CAP2UW1_3262	ncbi-geneid:8405426	3.1.2.-|3.1.1.5	52266
app:CAP2UW1_3270	ncbi-geneid:8405434	2.-.-.-	54690
app:CAP2UW1_3275	ncbi-geneid:8405439	3.6.4.12	52540|52540
app:CAP2UW1_3276	ncbi-geneid:8405440	3.4.21.-	50494
app:CAP2UW1_3278	ncbi-geneid:8405442	5.1.3.2	51735
app:CAP2UW1_3279	ncbi-geneid:8405443	1.1.1.-	51735|52413|48179
app:CAP2UW1_3286	ncbi-geneid:8405450	1.14.13.-	51905
app:CAP2UW1_3291	ncbi-geneid:8405455	1.1.1.22	51735|52413|48179
app:CAP2UW1_3294	ncbi-geneid:8405458	2.1.2.9	53328|50486
app:CAP2UW1_3295	ncbi-geneid:8405459	2.7.8.30	53448
app:CAP2UW1_3296	ncbi-geneid:8405460	2.6.1.50	53383
app:CAP2UW1_3304	ncbi-geneid:8405468	6.3.5.3	52317|55326|55326|56042|56042|82697|109736
app:CAP2UW1_3305	ncbi-geneid:8405469	5.2.1.8	54534|109998
app:CAP2UW1_3314	ncbi-geneid:8405478	4.1.1.21|2.1.2.2	56059|52440|51246
app:CAP2UW1_3322	ncbi-geneid:8405486	5.2.1.8	54534
app:CAP2UW1_3323	ncbi-geneid:8405487	1.11.1.15	52833
app:CAP2UW1_3325	ncbi-geneid:8405489	4.2.1.11	51604|54826
app:CAP2UW1_3326	ncbi-geneid:8405490	2.5.1.55	51569
app:CAP2UW1_3327	ncbi-geneid:8405491	6.3.4.2	52540|52317
app:CAP2UW1_3331	ncbi-geneid:8405495	6.2.1.3	56801
app:CAP2UW1_3337	ncbi-geneid:8405501	3.1.-.-
app:CAP2UW1_3339	ncbi-geneid:8405503	4.2.1.96	55248
app:CAP2UW1_3340	ncbi-geneid:8405504	3.6.1.-	52540|50249
app:CAP2UW1_3353	ncbi-geneid:8405517	2.7.7.8	54211|54211|55666|55666|54791|50249
app:CAP2UW1_3372	ncbi-geneid:8405536	3.6.4.-	52540
app:CAP2UW1_3393	ncbi-geneid:8405557	3.6.3.-	52540
app:CAP2UW1_3404	ncbi-geneid:8405568	2.7.7.9	53448
app:CAP2UW1_3419	ncbi-geneid:8405583	1.7.99.6|1.7.2.4	50974|49503
app:CAP2UW1_3427	ncbi-geneid:8405591	3.4.16.4|3.4.21	56601
app:CAP2UW1_3441	ncbi-geneid:8405605	2.7.13.3	55874|47226|50341|47384
app:CAP2UW1_3449	ncbi-geneid:8405613	3.5.1.44	64438
app:CAP2UW1_3450	ncbi-geneid:8405614	2.1.1.80	53335|47757
app:CAP2UW1_3453	ncbi-geneid:8405617	3.6.4.12	52540|52540|50249
app:CAP2UW1_3458	ncbi-geneid:8405622	2.3.1.16	53901|53901
app:CAP2UW1_3459	ncbi-geneid:8405623	1.1.1.35	51735|52096|48179|48179
app:CAP2UW1_3461	ncbi-geneid:8405625	3.1.2.-	54637
app:CAP2UW1_3462	ncbi-geneid:8405626	1.1.1.35|4.2.1.17|5.1.2.3	52096|51735|48179|48179
app:CAP2UW1_3463	ncbi-geneid:8405627	2.3.1.16|2.3.1.9	53901|53901
app:CAP2UW1_3464	ncbi-geneid:8405628	1.3.99.-	56645|47203
app:CAP2UW1_3468	ncbi-geneid:8405632	2.7.7.6	56553|55257|47789
app:CAP2UW1_3499	ncbi-geneid:8405663	2.7.7.6	64484
app:CAP2UW1_3500	ncbi-geneid:8405664	2.7.7.6	64484
app:CAP2UW1_3508	ncbi-geneid:8405676	1.1.2.4	55103|56176
app:CAP2UW1_3509	ncbi-geneid:8405677	1.2.7.8	53323|52518|52518|52922
app:CAP2UW1_3559	ncbi-geneid:8405727	3.3.2.1	52499
app:CAP2UW1_3564	ncbi-geneid:8405732	2.1.3.-	53067
app:CAP2UW1_3579	ncbi-geneid:8405747	1.8.1.8	74863|52833
app:CAP2UW1_3582	ncbi-geneid:8405750	5.4.3.8	53383
app:CAP2UW1_3583	ncbi-geneid:8405751	2.5.1.3	51391
app:CAP2UW1_3584	ncbi-geneid:8405752	2.7.4.7|2.7.1.49	53613
app:CAP2UW1_3591	ncbi-geneid:8405759	4.1.99.3	48173|52425
app:CAP2UW1_3593	ncbi-geneid:8405761	3.1.-.-	53098
app:CAP2UW1_3594	ncbi-geneid:8405762	2.4.2.9	53271
app:CAP2UW1_3595	ncbi-geneid:8405763	2.1.3.2	53671
app:CAP2UW1_3599	ncbi-geneid:8405767	1.5.1.2	48179|51735
app:CAP2UW1_3603	ncbi-geneid:8405771	2.1.1.-	53335
app:CAP2UW1_3606	ncbi-geneid:8405774	1.17.1.1	52343|54292|63380
app:CAP2UW1_3614	ncbi-geneid:8405782	4.2.1.9	143975|52016
app:CAP2UW1_3617	ncbi-geneid:8405785	4.4.1.5	54593
app:CAP2UW1_3625	ncbi-geneid:8405793	3.1.3.48	52788
app:CAP2UW1_3626	ncbi-geneid:8405794	3.5.1.88	56420
app:CAP2UW1_3627	ncbi-geneid:8405795	2.4.2.28	53167
app:CAP2UW1_3628	ncbi-geneid:8405796	2.4.2.8	53271
app:CAP2UW1_3629	ncbi-geneid:8405797	6.5.1.2
app:CAP2UW1_3632	ncbi-geneid:8405800	1.7.1.13	55620
app:CAP2UW1_3635	ncbi-geneid:8405803	2.6.1.17	53383
app:CAP2UW1_3636	ncbi-geneid:8405804	2.3.1.117	51161
app:CAP2UW1_3638	ncbi-geneid:8405806	3.5.1.18	53187|55031
app:CAP2UW1_3639	ncbi-geneid:8405807	2.1.1.72	53335
app:CAP2UW1_3641	ncbi-geneid:8405809	3.4.11.2	55486|63737
app:CAP2UW1_3691	ncbi-geneid:8405860	2.7.7.7	56672|100879
app:CAP2UW1_3699	ncbi-geneid:8405868	6.1.1.14	55681
app:CAP2UW1_3700	ncbi-geneid:8405869	6.1.1.14	109604
app:CAP2UW1_3701	ncbi-geneid:8405870	3.1.3.-	56784
app:CAP2UW1_3702	ncbi-geneid:8405871	2.3.1.51	69593
app:CAP2UW1_3704	ncbi-geneid:8405873	4.4.1.5	54593
app:CAP2UW1_3719	ncbi-geneid:8405888	1.8.4.11|1.8.4.12	51316
app:CAP2UW1_3720	ncbi-geneid:8405889	1.8.4.11	55068
app:CAP2UW1_3721	ncbi-geneid:8405890	2.1.1.-	53335|88697
app:CAP2UW1_3738	ncbi-geneid:8405907	1.3.1.26	51735|55347
app:CAP2UW1_3741	ncbi-geneid:8405910	6.3.5.5	52317|52021
app:CAP2UW1_3742	ncbi-geneid:8405911	6.3.5.5	56059|56059|48108|52440|52440|52335
app:CAP2UW1_3746	ncbi-geneid:8405915	2.1.1.-	53335
app:CAP2UW1_3747	ncbi-geneid:8405916	3.6.4.3|3.4.24.-	140990|52540
app:CAP2UW1_3748	ncbi-geneid:8405917	2.5.1.15	51717
app:CAP2UW1_3749	ncbi-geneid:8405918	5.4.2.10	53738|53738|53738|55957
app:CAP2UW1_3753	ncbi-geneid:8405922	2.7.7.7
app:CAP2UW1_3755	ncbi-geneid:8405924	6.2.1.1	56801
app:CAP2UW1_3757	ncbi-geneid:8405926	4.2.1.2	117457
app:CAP2UW1_3759	ncbi-geneid:8405928	5.1.1.3	53681|53681
app:CAP2UW1_3767	ncbi-geneid:8405936	3.6.1.13	55811
app:CAP2UW1_3773	ncbi-geneid:8405942	1.6.99.3|1.6.5.3	46548
app:CAP2UW1_3775	ncbi-geneid:8405944	1.6.5.3	53706|54862|54292|50692
app:CAP2UW1_3776	ncbi-geneid:8405945	1.6.99.5|1.6.5.3	142019|140490|142984
app:CAP2UW1_3777	ncbi-geneid:8405946	1.6.5.3	52833
app:CAP2UW1_3778	ncbi-geneid:8405947	1.6.99.3|1.6.5.3	56762
app:CAP2UW1_3779	ncbi-geneid:8405948	1.6.99.5|1.6.5.3	143243
app:CAP2UW1_3780	ncbi-geneid:8405949	1.6.99.5|1.6.5.3	56770
app:CAP2UW1_3799	ncbi-geneid:8405969	2.7.13.3	55874|47384|55785
app:CAP2UW1_3803	ncbi-geneid:8405973	3.6.3.15|3.6.3.14	52540
app:CAP2UW1_3830	ncbi-geneid:8406000	4.1.1.65	88946|88659|88659
app:CAP2UW1_3835	ncbi-geneid:8406005	2.7.13.3	55874|47226|50341|47384
app:CAP2UW1_3845	ncbi-geneid:8406015	3.4.25.2	56235
app:CAP2UW1_3850	ncbi-geneid:8406020	2.3.3.9	51645
app:CAP2UW1_3854	ncbi-geneid:8406024	4.1.3.1	51621
app:CAP2UW1_3859	ncbi-geneid:8406029	3.6.1.7	54975
app:CAP2UW1_3880	ncbi-geneid:8406050	2.7.7.59	81301|109604|81593|55021|55021
app:CAP2UW1_3882	ncbi-geneid:8406052	2.3.3.1	48256
app:CAP2UW1_3884	ncbi-geneid:8406054	5.4.99.12	55120|55174
app:CAP2UW1_3887	ncbi-geneid:8406057	6.-.-.-	53623|56059|53244
app:CAP2UW1_3888	ncbi-geneid:8406058	6.-.-.-	56059|53623
app:CAP2UW1_3893	ncbi-geneid:8406063	2.7.11.1	52540|52540
app:CAP2UW1_3895	ncbi-geneid:8406065	3.1.3.3|2.7.1.39	56784
app:CAP2UW1_3896	ncbi-geneid:8406066	3.5.1.10	53328|55021
app:CAP2UW1_3900	ncbi-geneid:8406070	3.6.3.34	52540
app:CAP2UW1_3906	ncbi-geneid:8406077	1.7.99.4	53706|50692
app:CAP2UW1_3912	ncbi-geneid:8406083	1.14.99.40	55469
app:CAP2UW1_3913	ncbi-geneid:8406084	3.1.-.-	50249|50249|50249|50249
app:CAP2UW1_3919	ncbi-geneid:8406091	1.1.1.36	51735
app:CAP2UW1_3922	ncbi-geneid:8406094	3.2.1.17|5.4.99.12	55120|55174
app:CAP2UW1_3928	ncbi-geneid:8406100	3.1.2.6	56281
app:CAP2UW1_3930	ncbi-geneid:8406102	3.1.26.4
app:CAP2UW1_3931	ncbi-geneid:8406103	2.7.7.7
app:CAP2UW1_3957	ncbi-geneid:8406129	2.1.1.79	53335
app:CAP2UW1_3961	ncbi-geneid:8406133	1.11.1.9	52833
app:CAP2UW1_3976	ncbi-geneid:8406148	3.6.3.4	56784|81653|55008|81665
app:CAP2UW1_3989	ncbi-geneid:8406161	3.6.3.-	52540
app:CAP2UW1_4005	ncbi-geneid:8406182	6.1.1.1	52374|55174
app:CAP2UW1_4009	ncbi-geneid:8406186	2.7.7.3	52374
app:CAP2UW1_4017	ncbi-geneid:8406194	5.3.1.6	100950|75445
app:CAP2UW1_4019	ncbi-geneid:8406196	2.3.1.1	53633|55729
app:CAP2UW1_4021	ncbi-geneid:8406198	2.1.1.-	75217|88697
app:CAP2UW1_4023	ncbi-geneid:8406200	3.1.3.25	56655
app:CAP2UW1_4024	ncbi-geneid:8406201	2.5.1.47	53686
app:CAP2UW1_4029	ncbi-geneid:8406206	3.5.4.13	51283
app:CAP2UW1_4030	ncbi-geneid:8406207	4.1.1.18|4.1.1.19	53383|55904
app:CAP2UW1_4032	ncbi-geneid:8406209	2.4.2.17	53850
app:CAP2UW1_4033	ncbi-geneid:8406210	1.1.1.23	53720
app:CAP2UW1_4034	ncbi-geneid:8406211	2.6.1.9	53383
app:CAP2UW1_4035	ncbi-geneid:8406212	4.2.1.19	54211|54211
app:CAP2UW1_4036	ncbi-geneid:8406213	2.4.2.-	52317
app:CAP2UW1_4037	ncbi-geneid:8406214	5.3.1.16	51366
app:CAP2UW1_4038	ncbi-geneid:8406215	4.1.3.-	51366
app:CAP2UW1_4039	ncbi-geneid:8406216	3.5.4.19	141734
app:CAP2UW1_4040	ncbi-geneid:8406217	3.6.1.31	101386
app:CAP2UW1_4046	ncbi-geneid:8406223	1.3.1.74	50494|50156
app:CAP2UW1_4051	ncbi-geneid:8406228	4.1.1.-	52507
app:CAP2UW1_4054	ncbi-geneid:8406231	3.2.2.-	48150|55811
app:CAP2UW1_4066	ncbi-geneid:8406243	3.5.5.1	56317
app:CAP2UW1_4068	ncbi-geneid:8406245	2.7.7.42	81301|81301|81593|81593
app:CAP2UW1_4071	ncbi-geneid:8406248	3.6.3.8	81665|56784|81660|81653
app:CAP2UW1_4077	ncbi-geneid:8406254	1.13.12.16
app:CAP2UW1_4078	ncbi-geneid:8406255	6.5.1.1	56091|50249
app:CAP2UW1_4094	ncbi-geneid:8406271	2.3.1.1	55729
app:CAP2UW1_4095	ncbi-geneid:8406272	3.1.-.-	69500
app:CAP2UW1_4097	ncbi-geneid:8406276	2.7.2.4	53633|55021|55021
app:CAP2UW1_4099	ncbi-geneid:8406279	1.3.1.34	51395|51971|51905
app:CAP2UW1_4101	ncbi-geneid:8406281	2.8.1.1|2.8.1.2	52821|52821
app:CAP2UW1_4103	ncbi-geneid:8406283	3.1.11.6	116842
app:CAP2UW1_4104	ncbi-geneid:8406284	2.5.1.1|2.5.1.10	48576
app:CAP2UW1_4105	ncbi-geneid:8406285	2.2.1.7	52518|52518|52922
app:CAP2UW1_4108	ncbi-geneid:8406288	2.1.1.31	75217
app:CAP2UW1_4116	ncbi-geneid:8406296	2.3.3.13	51569|110921
app:CAP2UW1_4118	ncbi-geneid:8406298	1.1.1.86	51735|48179
app:CAP2UW1_4119	ncbi-geneid:8406299	2.2.1.6	55021|55021
app:CAP2UW1_4120	ncbi-geneid:8406300	2.2.1.6	52518|52518|52467
app:CAP2UW1_4127	ncbi-geneid:8406307	3.4.11.1	53187|52949
app:CAP2UW1_4128	ncbi-geneid:8406308	2.7.7.7	102400
app:CAP2UW1_4130	ncbi-geneid:8406310	6.1.1.9	52374|50677|47323|46589
app:CAP2UW1_4131	ncbi-geneid:8406311	2.6.1.85|4.1.3.38	56322|56752
app:CAP2UW1_4132	ncbi-geneid:8406312	2.8.1.-	64307
app:CAP2UW1_4136	ncbi-geneid:8406316	5.1.3.2	51735
app:CAP2UW1_4137	ncbi-geneid:8406317	3.6.1.41	56300
app:CAP2UW1_4139	ncbi-geneid:8406319	2.7.1.20	53613
app:CAP2UW1_4141	ncbi-geneid:8406321	2.1.1.-	53335
app:CAP2UW1_4142	ncbi-geneid:8406322	6.4.1.2|6.3.4.14	56059|52440|51246
app:CAP2UW1_4147	ncbi-geneid:8406327	6.3.2.-	53623|53244|51984
app:CAP2UW1_4152	ncbi-geneid:8406332	1.9.3.1	81452
app:CAP2UW1_4154	ncbi-geneid:8406334	1.9.3.1	81442
app:CAP2UW1_4155	ncbi-geneid:8406335	1.9.3.1	49503|46626|81464
app:CAP2UW1_4161	ncbi-geneid:8406341	3.6.1.-	55811
app:CAP2UW1_4164	ncbi-geneid:8406344	6.1.1.12	55681|55261|50249
app:CAP2UW1_4173	ncbi-geneid:8406353	5.1.1.7	54506
app:CAP2UW1_4175	ncbi-geneid:8406355	2.6.1.16	53697|56235
app:CAP2UW1_4176	ncbi-geneid:8406356	2.7.7.23|2.3.1.157	53448|51161
app:CAP2UW1_4177	ncbi-geneid:8406357	1.4.1.13|1.4.1.14	51971|46548|51971
app:CAP2UW1_4178	ncbi-geneid:8406358	1.4.7.1|1.4.1.13|1.4.1.14	51395|56235|69336
app:CAP2UW1_4179	ncbi-geneid:8406359	1.6.1.2	52283|51735
app:CAP2UW1_4180	ncbi-geneid:8406360	1.6.1.2	52467
app:CAP2UW1_4182	ncbi-geneid:8406362	3.1.5.1	109604
app:CAP2UW1_4183	ncbi-geneid:8406363	4.2.3.4	56796
app:CAP2UW1_4184	ncbi-geneid:8406364	2.7.1.71	52540
app:CAP2UW1_4190	ncbi-geneid:8406370	2.4.1.-|3.4	56601|53955
app:CAP2UW1_4192	ncbi-geneid:8406372	3.6.3.-	52540|90123
app:CAP2UW1_4194	ncbi-geneid:8406374	2.7.1.-	56112
app:CAP2UW1_4195	ncbi-geneid:8406375	2.4.1.-	53756
app:CAP2UW1_4197	ncbi-geneid:8406377	2.5.1.6	55973|55973|55973
app:CAP2UW1_4206	ncbi-geneid:8406386	3.6.3.29	52540|50331
app:CAP2UW1_4209	ncbi-geneid:8406389	1.1.1.29	51735|52283
app:CAP2UW1_4214	ncbi-geneid:8406394	3.1.22.4	53098
app:CAP2UW1_4218	ncbi-geneid:8406398	3.1.2.-	54637
app:CAP2UW1_4243	ncbi-geneid:8406423	6.1.1.18	52374|50715
app:CAP2UW1_4244	ncbi-geneid:8406424	1.20.4.1	52833
app:CAP2UW1_4247	ncbi-geneid:8406427	2.5.1.18	47616|52833
app:CAP2UW1_4249	ncbi-geneid:8406429	1.8.1.4	51905|55424
app:CAP2UW1_4259	ncbi-geneid:8406439	3.5.2.3	51556|51338
app:CAP2UW1_4261	ncbi-geneid:8406441	4.2.3.12	55620
app:CAP2UW1_4262	ncbi-geneid:8406442	6.1.1.3	55681|55186|52954|81271
app:CAP2UW1_4264	ncbi-geneid:8406444	6.1.1.16	52374|47323
app:CAP2UW1_4269	ncbi-geneid:8406449	3.5.4.19	141734
app:CAP2UW1_4290	ncbi-geneid:8406470	3.6.4.12	52540
app:CAP2UW1_4292	ncbi-geneid:8406472	2.1.1.72	53335
app:CAP2UW1_4294	ncbi-geneid:8406474	3.1.21.3	116734|116734
app:CAP2UW1_4297	ncbi-geneid:8406477	3.1.21.3	52540|52540
app:CAP2UW1_4302	ncbi-geneid:8406483	5.3.4.1	52833|54423
app:CAP2UW1_4306	ncbi-geneid:8406487	2.7.11.-|2.7.4	53795|75138
app:CAP2UW1_4307	ncbi-geneid:8406488	2.7.1.69	55804
app:CAP2UW1_4310	ncbi-geneid:8406491	3.6.3.-	52540
app:CAP2UW1_4312	ncbi-geneid:8406493	3.6.3.8	52540|54752
app:CAP2UW1_4315	ncbi-geneid:8406496	3.1.3.27	101307
app:CAP2UW1_4316	ncbi-geneid:8406497	2.7.4.16	55326|56042
app:CAP2UW1_4318	ncbi-geneid:8406499	2.5.1.9|2.5.1.78	52121
app:CAP2UW1_4319	ncbi-geneid:8406500	4.1.99.12|3.5.4.25	55821|142695
app:CAP2UW1_4322	ncbi-geneid:8406503	3.5.2.6	56281
app:CAP2UW1_4325	ncbi-geneid:8406506	4.1.3.4	51569
app:CAP2UW1_4326	ncbi-geneid:8406507	6.4.1.4	56059|52440|51246|51230
app:CAP2UW1_4327	ncbi-geneid:8406508	4.2.1.18	52096
app:CAP2UW1_4328	ncbi-geneid:8406509	6.4.1.3|6.4.1.4	52096|52096
app:CAP2UW1_4334	ncbi-geneid:8406515	4.2.1.1	53056|55729
app:CAP2UW1_4335	ncbi-geneid:8406516	1.3.99.10	56645|47203
app:CAP2UW1_4338	ncbi-geneid:8406519	2.3.1.-	53474
app:CAP2UW1_4348	ncbi-geneid:8406529	2.1.1	53335
app:CAP2UW1_4351	ncbi-geneid:8406532	3.6.3.14	51344|46604
app:CAP2UW1_4352	ncbi-geneid:8406533	3.6.3.14	52540|47917|50615
app:CAP2UW1_4353	ncbi-geneid:8406534	3.6.3.14	52943
app:CAP2UW1_4354	ncbi-geneid:8406535	3.6.3.14	52540|47917|50615
app:CAP2UW1_4355	ncbi-geneid:8406536	3.6.3.14	47928
app:CAP2UW1_4356	ncbi-geneid:8406537	3.6.3.14	81573
app:CAP2UW1_4357	ncbi-geneid:8406538	3.6.3.14	81333
app:CAP2UW1_4358	ncbi-geneid:8406539	3.6.3.14	81336
app:CAP2UW1_4362	ncbi-geneid:8406543	2.1.1.170	53335
app:CAP2UW1_4364	ncbi-geneid:8406545	2.8.1.7	53383
app:CAP2UW1_4372	ncbi-geneid:8406553	1.18.6.1	53807
app:CAP2UW1_4373	ncbi-geneid:8406554	1.18.6.1	53807
app:CAP2UW1_4375	ncbi-geneid:8406556	2.3.3.14	51569
app:CAP2UW1_4379	ncbi-geneid:8406560	5.2.1.8	54534|109998
app:CAP2UW1_4428	ncbi-geneid:8406609	3.2.-.-	101478
app:CAP2UW1_4435	ncbi-geneid:8406616	1.6.5.-	52343|63380|54292
app:CAP2UW1_4447	ncbi-geneid:8406628	1.18.6.1	52540
app:CAP2UW1_4448	ncbi-geneid:8406629	1.18.6.1	53807
app:CAP2UW1_4449	ncbi-geneid:8406630	1.18.6.1	53807
app:CAP2UW1_4456	ncbi-geneid:8406637	3.6.3.29	52540|50331
app:CAP2UW1_4457	ncbi-geneid:8406638	1.11.1.15	52833
app:CAP2UW1_4458	ncbi-geneid:8406639	1.6.4.-	51905|52833|52833
app:CAP2UW1_4470	ncbi-geneid:8406651	2.1.1.144	53335
app:CAP2UW1_4474	ncbi-geneid:8406655	3.1.26.5	54211
