# Supplementary material for: Tracing the Repertoire of Promiscuous Enzymes along the Metabolic Pathways in Archaeal Organisms
Source: Life (Basel). 2017 Jul 13;7(3):30. doi: 10.3390/life7030030 (PMC5617955; doi:10.3390/life7030030)
Supplement: Supplementary file 1 [file life-07-00030-s001.zip › Table_S2/apr.txt]

KEGGID	NCBIGI	ECs	SFamilyID
apr:Apre_0002	ncbi-geneid:8396749	2.7.7.7	55979|55979|55979
apr:Apre_0005	ncbi-geneid:8396752	5.99.1.3	56719|55874|54211
apr:Apre_0006	ncbi-geneid:8396753	5.99.1.3	56719|101904
apr:Apre_0021	ncbi-geneid:8396768	2.6.1.16	53697|56235
apr:Apre_0029	ncbi-geneid:8396776	2.7.2.2	53633
apr:Apre_0031	ncbi-geneid:8396778	2.1.3.3	53671
apr:Apre_0036	ncbi-geneid:8396783	4.1.2.4	51569
apr:Apre_0037	ncbi-geneid:8396784	5.4.2.7	53649|143856
apr:Apre_0039	ncbi-geneid:8396786	2.4.2.2	52418|54680|47648
apr:Apre_0047	ncbi-geneid:8396794	1.6.4.-	51905|52833|52833
apr:Apre_0048	ncbi-geneid:8396795	1.11.1.15	52833
apr:Apre_0049	ncbi-geneid:8396796	4.-.-.-	51366
apr:Apre_0053	ncbi-geneid:8396800	3.6.3.30	52540|50331
apr:Apre_0055	ncbi-geneid:8396802	2.7.1.31	110738
apr:Apre_0058	ncbi-geneid:8396805	3.4.24.-	55486
apr:Apre_0060	ncbi-geneid:8396807	3.1.4.46	51695
apr:Apre_0069	ncbi-geneid:8396820	5.3.1.26	89623
apr:Apre_0070	ncbi-geneid:8396821	5.3.1.26	89623
apr:Apre_0072	ncbi-geneid:8396823	3.2.1.22	51445
apr:Apre_0075	ncbi-geneid:8396826	5.-.-.-	53697
apr:Apre_0077	ncbi-geneid:8396828	3.5.1.25	51556|51338
apr:Apre_0078	ncbi-geneid:8396829	2.7.1.144	53613
apr:Apre_0079	ncbi-geneid:8396830	4.1.2.40	51569
apr:Apre_0083	ncbi-geneid:8396834	2.7.1.69	55604
apr:Apre_0092	ncbi-geneid:8396843	4.3.1.1	48557
apr:Apre_0093	ncbi-geneid:8396844	4.2.1.2	48557
apr:Apre_0097	ncbi-geneid:8396848	4.3.1.17	143548|55021
apr:Apre_0105	ncbi-geneid:8396856	1.1.1.169	48179|51735
apr:Apre_0108	ncbi-geneid:8396859	3.6.3.8	81665|56784|81660|81653
apr:Apre_0114	ncbi-geneid:8396865	2.3.1.-	53474
apr:Apre_0117	ncbi-geneid:8396868	6.3.2.1	52374
apr:Apre_0118	ncbi-geneid:8396869	4.1.1.11	50692
apr:Apre_0134	ncbi-geneid:8396885	2.1.1.63	46767
apr:Apre_0135	ncbi-geneid:8396886	6.3.2.2	55931
apr:Apre_0136	ncbi-geneid:8396887	2.1.1.63	52540|54211
apr:Apre_0138	ncbi-geneid:8396889	1.3.99.1	51905|56425
apr:Apre_0139	ncbi-geneid:8396890	3.4.16.4	56601
apr:Apre_0140	ncbi-geneid:8396891	3.4.22.40	54001
apr:Apre_0141	ncbi-geneid:8396892	5.3.1.8	51182
apr:Apre_0148	ncbi-geneid:8396899	3.2.1.35	51445
apr:Apre_0149	ncbi-geneid:8396900	3.2.1.24	88713|74650|88688
apr:Apre_0153	ncbi-geneid:8396904	3.2.1.21	51445
apr:Apre_0154	ncbi-geneid:8396905	2.7.1.4	53067
apr:Apre_0155	ncbi-geneid:8396906	2.4.2.11	51690|54675
apr:Apre_0156	ncbi-geneid:8396907	3.1.3.18	56784
apr:Apre_0175	ncbi-geneid:8396926	2.7.7.60	53448
apr:Apre_0176	ncbi-geneid:8396927	4.6.1.12	69765
apr:Apre_0177	ncbi-geneid:8396928	2.5.1.6	55973|55973|55973
apr:Apre_0179	ncbi-geneid:8396930	5.4.2.1
apr:Apre_0184	ncbi-geneid:8396935	2.3.1.128	55729
apr:Apre_0185	ncbi-geneid:8396936	3.4.24.57	53067|53067
apr:Apre_0188	ncbi-geneid:8396939	1.4.1.2	51735|53223
apr:Apre_0190	ncbi-geneid:8396941	5.3.3.2	51395
apr:Apre_0200	ncbi-geneid:8396951	2.7.1.69	52728|53062
apr:Apre_0205	ncbi-geneid:8396956	2.4.1.18	51445|81296|51011
apr:Apre_0219	ncbi-geneid:8396993	1.7.-.-	56821
apr:Apre_0220	ncbi-geneid:8396994	3.5.1.32	53187|55031
apr:Apre_0224	ncbi-geneid:8396998	2.7.7.7	56672|100879
apr:Apre_0229	ncbi-geneid:8397003	1.1.1.38	51735|53223
apr:Apre_0235	ncbi-geneid:8397009	3.2.2.20	48150
apr:Apre_0237	ncbi-geneid:8397011	3.2.1.22	51445
apr:Apre_0241	ncbi-geneid:8397015	2.4.1.7	51445
apr:Apre_0243	ncbi-geneid:8397017	3.2.1.70	51445|51011
apr:Apre_0258	ncbi-geneid:8397032	3.5.3.6	55909
apr:Apre_0266	ncbi-geneid:8397040	3.4.21.102	52096|50156
apr:Apre_0271	ncbi-geneid:8397045	2.8.1.6	102114
apr:Apre_0280	ncbi-geneid:8397054	2.3.1.46	52317
apr:Apre_0281	ncbi-geneid:8397055	2.5.1.49	53383
apr:Apre_0282	ncbi-geneid:8397056	1.11.1.9	52833
apr:Apre_0284	ncbi-geneid:8397058	6.1.1.5	52374|47323|50677|47323
apr:Apre_0285	ncbi-geneid:8397059	3.6.1.-	55811
apr:Apre_0293	ncbi-geneid:8397067	1.1.5.3	51905
apr:Apre_0296	ncbi-geneid:8397070	3.6.3.17	52540|52540
apr:Apre_0300	ncbi-geneid:8397074	4.1.2.5	53383
apr:Apre_0305	ncbi-geneid:8397079	3.5.1.2	56601
apr:Apre_0315	ncbi-geneid:8397089	1.3.99.22	102114
apr:Apre_0316	ncbi-geneid:8397090	3.4.13.3	53187
apr:Apre_0331	ncbi-geneid:8397105	3.5.4.5	53927
apr:Apre_0334	ncbi-geneid:8397108	6.1.1.14	55681
apr:Apre_0335	ncbi-geneid:8397109	6.1.1.14	109604
apr:Apre_0337	ncbi-geneid:8397111	6.3.5.2	52317|52402
apr:Apre_0354	ncbi-geneid:8397128	3.6.3.16	52540|52540
apr:Apre_0355	ncbi-geneid:8397129	1.20.4.1	52788
apr:Apre_0357	ncbi-geneid:8397131	3.5.2.2	51556|51338
apr:Apre_0364	ncbi-geneid:8397138	4.4.1.5	54593
apr:Apre_0365	ncbi-geneid:8397139	2.8.1.7	53383
apr:Apre_0368	ncbi-geneid:8397142	2.7.9.3	56042|55326
apr:Apre_0372	ncbi-geneid:8397146	2.7.7.72|3.1.3.-|3.1.4	81891|81301
apr:Apre_0374	ncbi-geneid:8397148	3.4.21.92	52096
apr:Apre_0376	ncbi-geneid:8397150	3.4.21.53	54211|52540|88697
apr:Apre_0378	ncbi-geneid:8397152	1.3.99.1	51905|56425
apr:Apre_0380	ncbi-geneid:8397154	2.4.2.22	53271
apr:Apre_0382	ncbi-geneid:8397156	2.7.1.56	53613
apr:Apre_0383	ncbi-geneid:8397157	2.7.1.69	52794|55804
apr:Apre_0385	ncbi-geneid:8397159	3.4.11.21	53187|101821
apr:Apre_0395	ncbi-geneid:8397169	3.6.1.1	64182|54631|75138
apr:Apre_0409	ncbi-geneid:8397183	3.4.24.-	55486
apr:Apre_0410	ncbi-geneid:8397184	2.7.6.2	63999|63862
apr:Apre_0413	ncbi-geneid:8397187	2.4.1.25	51445
apr:Apre_0414	ncbi-geneid:8397188	2.4.1.1	53756
apr:Apre_0428	ncbi-geneid:8397203	2.7.1.35	53613
apr:Apre_0429	ncbi-geneid:8397204	2.7.8.-	56024|56024
apr:Apre_0433	ncbi-geneid:8397208	3.5.4.12	53927
apr:Apre_0435	ncbi-geneid:8397210	2.7.1.56	53613
apr:Apre_0436	ncbi-geneid:8397211	6.3.2.10	53623|53244|63418
apr:Apre_0437	ncbi-geneid:8397212	6.3.2.4	56059|52440
apr:Apre_0441	ncbi-geneid:8397216	5.2.1.8	50891
apr:Apre_0442	ncbi-geneid:8397217	6.3.1.2	55931
apr:Apre_0443	ncbi-geneid:8397218	3.1.3.11	56300
apr:Apre_0446	ncbi-geneid:8397221	2.7.7.6	64484
apr:Apre_0447	ncbi-geneid:8397222	2.7.7.6	64484
apr:Apre_0452	ncbi-geneid:8397227	1.11.1.15	52833
apr:Apre_0453	ncbi-geneid:8397228	2.7.1.69	55604
apr:Apre_0454	ncbi-geneid:8397229	3.2.1.122	56327|51735
apr:Apre_0460	ncbi-geneid:8397235	2.7.7.4	52540|50465|50447
apr:Apre_0462	ncbi-geneid:8397237	3.6.3.-	52540
apr:Apre_0473	ncbi-geneid:8397248	2.7.1.69	55604
apr:Apre_0474	ncbi-geneid:8397249	3.2.1.93	51445|51011
apr:Apre_0487	ncbi-geneid:8397262	6.3.4.5	69864|52402
apr:Apre_0488	ncbi-geneid:8397263	4.3.2.1	48557
apr:Apre_0491	ncbi-geneid:8397267	2.7.1.148	54211|55060
apr:Apre_0492	ncbi-geneid:8397268	5.1.1.3	53681|53681
apr:Apre_0493	ncbi-geneid:8397269	3.6.1.11|3.6.1.40	53067|53067
apr:Apre_0494	ncbi-geneid:8397270	2.7.4.1	56024|56024|143724|140356
apr:Apre_0497	ncbi-geneid:8397273	3.5.1.14	53187|55031
apr:Apre_0501	ncbi-geneid:8397277	3.6.3.-	52540
apr:Apre_0503	ncbi-geneid:8397279	1.2.1.3	53720
apr:Apre_0507	ncbi-geneid:8397283	6.3.5.1	52402|56317
apr:Apre_0509	ncbi-geneid:8397286	1.1.1.133	51735
apr:Apre_0517	ncbi-geneid:8397294	3.6.3.-	52540
apr:Apre_0529	ncbi-geneid:8397306	1.7.2.2	48695
apr:Apre_0535	ncbi-geneid:8397312	3.6.4.12	52540|48024
apr:Apre_0541	ncbi-geneid:8397318	2.7.10.2	52540
apr:Apre_0542	ncbi-geneid:8397319	3.1.3.48	89550
apr:Apre_0544	ncbi-geneid:8397321	1.1.1.100	51735
apr:Apre_0546	ncbi-geneid:8397323	1.11.1.6	56634
apr:Apre_0550	ncbi-geneid:8397327	1.4.1.13|1.4.1.14	51971|46548
apr:Apre_0551	ncbi-geneid:8397328	1.18.1.2	52343|63380
apr:Apre_0556	ncbi-geneid:8397333	1.8.4.11|1.8.4.12	55068
apr:Apre_0565	ncbi-geneid:8397345	2.8.1.7	53383
apr:Apre_0566	ncbi-geneid:8397346	2.1.1.61|2.8.1.-	52402
apr:Apre_0576	ncbi-geneid:8397356	1.1.1.130	89733
apr:Apre_0581	ncbi-geneid:8397361	6.1.1.11	55681|46589
apr:Apre_0582	ncbi-geneid:8397362	3.1.11.2	56219
apr:Apre_0583	ncbi-geneid:8397363	3.2.1.17|5.4.99.12	55120|55174
apr:Apre_0594	ncbi-geneid:8397374	2.5.1.31	64005
apr:Apre_0597	ncbi-geneid:8397377	1.17.7.1	51717|56014
apr:Apre_0598	ncbi-geneid:8397378	2.7.7.7	53098|89550|160975
apr:Apre_0612	ncbi-geneid:8397392	5.4.99.12	55120
apr:Apre_0613	ncbi-geneid:8397393	2.7.1.26|2.7.7.2	82114|52374
apr:Apre_0615	ncbi-geneid:8397395	2.7.7.8	54211|54211|55666|50249|55666|54791|46915
apr:Apre_0618	ncbi-geneid:8397398	3.6.3.8	52540|54752
apr:Apre_0619	ncbi-geneid:8397399	2.7.7.7	56672|100879
apr:Apre_0622	ncbi-geneid:8397402	6.3.4.-	52402|56037|82829
apr:Apre_0623	ncbi-geneid:8397403	2.4.2.8	53271
apr:Apre_0625	ncbi-geneid:8397405	2.7.1.33
apr:Apre_0628	ncbi-geneid:8397408	6.1.1.6	55681|50249|50249
apr:Apre_0637	ncbi-geneid:8397417	3.6.3.34	52540
apr:Apre_0646	ncbi-geneid:8397427	2.7.4.22	53633
apr:Apre_0655	ncbi-geneid:8397436	2.7.2.1	53067|53067
apr:Apre_0657	ncbi-geneid:8397438	2.3.1.15	53659
apr:Apre_0659	ncbi-geneid:8397440	3.1.26.3	69065|54768
apr:Apre_0662	ncbi-geneid:8397443	3.5.1.88	56420
apr:Apre_0663	ncbi-geneid:8397444	2.1.2.9	53328|50486
apr:Apre_0664	ncbi-geneid:8397445	2.1.1.-	53335|48013
apr:Apre_0665	ncbi-geneid:8397446	2.1.1.-	102114
apr:Apre_0666	ncbi-geneid:8397447	3.1.3.16	81606
apr:Apre_0667	ncbi-geneid:8397448	2.7.11.1	56112
apr:Apre_0668	ncbi-geneid:8397449	3.6.1.-	52540|50249
apr:Apre_0669	ncbi-geneid:8397450	5.1.3.1	51366
apr:Apre_0671	ncbi-geneid:8397452	1.1.1.158	56176|56194
apr:Apre_0675	ncbi-geneid:8397456	2.7.7.7	89550
apr:Apre_0676	ncbi-geneid:8397457	2.7.1.11	53784
apr:Apre_0677	ncbi-geneid:8397458	2.7.1.40	51621|52935|50800|52009
apr:Apre_0678	ncbi-geneid:8397459	2.1.1.-	53335|50249
apr:Apre_0682	ncbi-geneid:8397463	3.6.4.12	52540
apr:Apre_0725	ncbi-geneid:8397506	3.5.1.5	54111
apr:Apre_0726	ncbi-geneid:8397507	3.5.1.5	51278
apr:Apre_0727	ncbi-geneid:8397508	3.5.1.5	51556|51338|51338
apr:Apre_0748	ncbi-geneid:8397530	6.1.1.15	55681|52954|55826
apr:Apre_0749	ncbi-geneid:8397531	4.1.2.13	51569
apr:Apre_0752	ncbi-geneid:8397534	2.1.1.-	53335
apr:Apre_0756	ncbi-geneid:8397538	2.4.2.9	53271
apr:Apre_0757	ncbi-geneid:8397539	2.5.1.7	55205
apr:Apre_0758	ncbi-geneid:8397540	3.1.11.5	52540|52540|47781
apr:Apre_0761	ncbi-geneid:8397543	4.2.99.18	48150
apr:Apre_0763	ncbi-geneid:8397545	2.1.1.-	75217
apr:Apre_0764	ncbi-geneid:8397546	1.8.1.9	51905
apr:Apre_0765	ncbi-geneid:8397547	1.2.1.12	51735|55347
apr:Apre_0766	ncbi-geneid:8397548	2.7.2.3	53748
apr:Apre_0767	ncbi-geneid:8397549	5.3.1.1	51351
apr:Apre_0768	ncbi-geneid:8397550	4.2.1.11	51604|54826
apr:Apre_0770	ncbi-geneid:8397552	3.1.-.-	50249|50249|50249|50249
apr:Apre_0772	ncbi-geneid:8397554	2.1.1.148	69796
apr:Apre_0775	ncbi-geneid:8397557	5.4.2.1
apr:Apre_0779	ncbi-geneid:8397561	4.6.1.1	55154
apr:Apre_0780	ncbi-geneid:8397562	2.1.3.2	53671
apr:Apre_0782	ncbi-geneid:8397564	3.5.2.3	51556|51338
apr:Apre_0783	ncbi-geneid:8397565	4.1.1.23	51366
apr:Apre_0785	ncbi-geneid:8397567	1.3.3.1	51395
apr:Apre_0786	ncbi-geneid:8397568	2.4.2.10	53271
apr:Apre_0788	ncbi-geneid:8397570	2.4.1.18	51445|81296|51011
apr:Apre_0790	ncbi-geneid:8397574	2.7.7.7	52540|48019
apr:Apre_0794	ncbi-geneid:8397578	3.2.1.26	75005|49899
apr:Apre_0823	ncbi-geneid:8397607	2.1.1.-	102114
apr:Apre_0868	ncbi-geneid:8397653	2.7.7.27	53448|51161
apr:Apre_0869	ncbi-geneid:8397654	2.7.7.27	53448|51161
apr:Apre_0870	ncbi-geneid:8397655	2.4.1.21	53756
apr:Apre_0871	ncbi-geneid:8397656	2.4.1.1	53756
apr:Apre_0872	ncbi-geneid:8397657	3.2.1.41	51445|81296
apr:Apre_0873	ncbi-geneid:8397658	5.4.2.8	53738|53738|53738|55957
apr:Apre_0876	ncbi-geneid:8397661	2.4.1.129	56601
apr:Apre_0877	ncbi-geneid:8397662	2.7.1.23	111331
apr:Apre_0878	ncbi-geneid:8397663	5.4.99.12	55120
apr:Apre_0881	ncbi-geneid:8397667	5.1.1.1	53822|47413
apr:Apre_0883	ncbi-geneid:8397669	2.7.3.9	51621|52009|47831
apr:Apre_0887	ncbi-geneid:8397673	5.2.1.8	54534|109998
apr:Apre_0893	ncbi-geneid:8397679	5.4.99.12	55120
apr:Apre_0894	ncbi-geneid:8397680	2.7.1.2	53067
apr:Apre_0898	ncbi-geneid:8397684	3.6.1.15	52972
apr:Apre_0903	ncbi-geneid:8397689	3.1.22.4	53098
apr:Apre_0906	ncbi-geneid:8397692	5.-.-.-	111337
apr:Apre_0907	ncbi-geneid:8397693	2.4.2.29	51713
apr:Apre_0909	ncbi-geneid:8397695	3.1.-.-	64182
apr:Apre_0910	ncbi-geneid:8397696	2.7.6.5	109604|81301|81271|55021
apr:Apre_0911	ncbi-geneid:8397697	3.1.-.-	69500
apr:Apre_0913	ncbi-geneid:8397699	6.1.1.12	55681|55261|50249
apr:Apre_0915	ncbi-geneid:8397701	2.1.2.1	53383
apr:Apre_0918	ncbi-geneid:8397704	1.1.1.94	48179|51735
apr:Apre_0922	ncbi-geneid:8397708	3.2.2.-	52141
apr:Apre_0924	ncbi-geneid:8397710	2.8.1.7	53383
apr:Apre_0931	ncbi-geneid:8397717	3.5.4.4|2.7.7.18	52374
apr:Apre_0936	ncbi-geneid:8397722	6.1.1.7	55681|101353|55186|50447
apr:Apre_0938	ncbi-geneid:8397724	3.1.-.-	53098
apr:Apre_0941	ncbi-geneid:8397727	3.1.-.-	56281
apr:Apre_0943	ncbi-geneid:8397729	3.4.-.-	51366
apr:Apre_0945	ncbi-geneid:8397731	3.4.11.4	53187|55031
apr:Apre_0946	ncbi-geneid:8397732	3.6.1.23	51283
apr:Apre_0950	ncbi-geneid:8397736	2.5.1.75	52540|52540
apr:Apre_0954	ncbi-geneid:8397740	2.3.1.30	51161
apr:Apre_0955	ncbi-geneid:8397741	2.5.1.47	53686
apr:Apre_0959	ncbi-geneid:8397745	3.6.4.-	52540|52540
apr:Apre_0960	ncbi-geneid:8397746	4.1.1.36|6.3.2.5	102645|52507
apr:Apre_0961	ncbi-geneid:8397747	2.7.7.6	63562
apr:Apre_0962	ncbi-geneid:8397748	2.7.4.8	52540
apr:Apre_0966	ncbi-geneid:8397752	5.2.1.8	54534|109998
apr:Apre_0967	ncbi-geneid:8397753	3.6.4.-	52540|52540|52540|143517|141259
apr:Apre_0968	ncbi-geneid:8397754	3.1.1.29	53178
apr:Apre_0969	ncbi-geneid:8397755	2.7.6.1	53271
apr:Apre_0970	ncbi-geneid:8397756	2.7.7.23|2.3.1.157	53448|51161
apr:Apre_0971	ncbi-geneid:8397757	2.4.2.1	53167
apr:Apre_0972	ncbi-geneid:8397758	5.3.1.26|5.3.1.6	89623
apr:Apre_0973	ncbi-geneid:8397759	6.3.2.8	53623|53244|51984
apr:Apre_0975	ncbi-geneid:8397761	5.1.1.1	51419|50621
apr:Apre_0978	ncbi-geneid:8397764	6.3.5.6|6.3.5.7	55931|89095
apr:Apre_0979	ncbi-geneid:8397765	6.3.5.6|6.3.5.7	75304
apr:Apre_0980	ncbi-geneid:8397766	6.3.5.6|6.3.5.7	141000
apr:Apre_0981	ncbi-geneid:8397767	6.5.1.2
apr:Apre_0982	ncbi-geneid:8397768	3.6.4.12	52540
apr:Apre_0985	ncbi-geneid:8397771	6.3.2.13	53623
apr:Apre_0986	ncbi-geneid:8397772	3.6.1.7	54975
apr:Apre_0987	ncbi-geneid:8397773	3.6.3.4	56784|81653|55008|55008|81665
apr:Apre_0996	ncbi-geneid:8397783	1.-.-.-	55469
apr:Apre_1000	ncbi-geneid:8397787	1.97.1.4	102114
apr:Apre_1001	ncbi-geneid:8397788	1.17.4.2	51998
apr:Apre_1004	ncbi-geneid:8397791	2.4.2.7	53271
apr:Apre_1006	ncbi-geneid:8397793	4.1.1.19	53383|55904
apr:Apre_1010	ncbi-geneid:8397797	3.6.3.14	52540|47917
apr:Apre_1011	ncbi-geneid:8397798	3.6.3.14	52540|47917|50615|51230
apr:Apre_1012	ncbi-geneid:8397799	3.6.3.14	160527
apr:Apre_1014	ncbi-geneid:8397801	3.6.3.14	81333
apr:Apre_1017	ncbi-geneid:8397804	3.6.3.14	103486
apr:Apre_1018	ncbi-geneid:8397805	1.3.1.74	102114
apr:Apre_1019	ncbi-geneid:8397806	1.17.1.2	50249|50249|50249|50249
apr:Apre_1020	ncbi-geneid:8397807	2.3.1.51	69593
apr:Apre_1021	ncbi-geneid:8397808	2.7.4.14	52540
apr:Apre_1023	ncbi-geneid:8397810	5.4.99.12	55120|55174
apr:Apre_1026	ncbi-geneid:8397813	3.6.1.13	55811
apr:Apre_1029	ncbi-geneid:8397816	2.5.1.1|2.5.1.10|2.5.1.29	48576
apr:Apre_1030	ncbi-geneid:8397817	3.1.11.6	116842
apr:Apre_1037	ncbi-geneid:8397824	2.7.7.3	52374
apr:Apre_1039	ncbi-geneid:8397826	3.6.4.12	52540|50249
apr:Apre_1042	ncbi-geneid:8397829	1.2.7.-	52518|53323|52518|52922|54862
apr:Apre_1043	ncbi-geneid:8397830	2.7.11.-|2.7.4	53795|75138
apr:Apre_1045	ncbi-geneid:8397832	3.4.11.9	55920|53092|53092
apr:Apre_1047	ncbi-geneid:8397834	2.7.1.21	52540|57716
apr:Apre_1048	ncbi-geneid:8397835	3.4.11.18	55920
apr:Apre_1050	ncbi-geneid:8397837	3.6.4.12	52540
apr:Apre_1051	ncbi-geneid:8397838	6.3.2.12|6.3.2.17	53623|53244
apr:Apre_1052	ncbi-geneid:8397839	3.2.-.-	52317
apr:Apre_1055	ncbi-geneid:8397842	2.1.1.33	53335
apr:Apre_1059	ncbi-geneid:8397846	3.5.1.14	53187|55031
apr:Apre_1062	ncbi-geneid:8397849	4.3.1.19	53686
apr:Apre_1065	ncbi-geneid:8397852	1.1.1.27	56327|51735
apr:Apre_1069	ncbi-geneid:8397856	3.4.11.4	53187|55031
apr:Apre_1080	ncbi-geneid:8397867	2.7.1.-	82549
apr:Apre_1081	ncbi-geneid:8397868	2.7.1.-	101473
apr:Apre_1083	ncbi-geneid:8397870	3.6.4.13	52540
apr:Apre_1085	ncbi-geneid:8397872	1.6.5.3	53920|54862|54292
apr:Apre_1086	ncbi-geneid:8397873	1.6.99.5|1.6.5.3	142019|140490|142984|54862
apr:Apre_1087	ncbi-geneid:8397874	1.6.5.3	52833
apr:Apre_1099	ncbi-geneid:8397886	4.2.1.17	52096
apr:Apre_1100	ncbi-geneid:8397887	2.3.3.1	48256
apr:Apre_1101	ncbi-geneid:8397888	1.1.1.41	53659
apr:Apre_1102	ncbi-geneid:8397889	4.2.1.3	53732|52016
apr:Apre_1103	ncbi-geneid:8397890	6.3.2.6	56104
apr:Apre_1104	ncbi-geneid:8397891	6.3.3.1	55326|56042
apr:Apre_1105	ncbi-geneid:8397892	4.1.1.21|5.4.99.18	52255
apr:Apre_1106	ncbi-geneid:8397893	1.1.1.37|1.1.1.205	51412|54631
apr:Apre_1107	ncbi-geneid:8397894	6.3.4.13|6.3.5.3	52317|56059|56042|55326|52440|55326|51246
apr:Apre_1108	ncbi-geneid:8397895	3.5.4.10|2.1.2.3	53927|52335
apr:Apre_1109	ncbi-geneid:8397896	2.1.2.2	53328
apr:Apre_1110	ncbi-geneid:8397897	2.4.2.14	53271|56235
apr:Apre_1111	ncbi-geneid:8397898	6.3.4.3	52540
apr:Apre_1128	ncbi-geneid:8397915	2.7.4.9	52540
apr:Apre_1130	ncbi-geneid:8397917	1.11.1.15	52833
apr:Apre_1131	ncbi-geneid:8397918	1.5.1.5|3.5.4.9	51735
apr:Apre_1136	ncbi-geneid:8397924	2.7.7.-	56731|57783
apr:Apre_1140	ncbi-geneid:8397928	2.7.7.4	52540|50465|50447
apr:Apre_1152	ncbi-geneid:8397941	5.4.2.10	53738|53738|53738|55957
apr:Apre_1157	ncbi-geneid:8397946	3.1.3.18	56784
apr:Apre_1158	ncbi-geneid:8397947	2.5.1.9|2.5.1.78	52121
apr:Apre_1159	ncbi-geneid:8397948	3.5.4.25|4.1.99.12	55821|142695
apr:Apre_1160	ncbi-geneid:8397949	2.5.1.9	63380|63380
apr:Apre_1161	ncbi-geneid:8397950	3.5.4.26|1.1.1.193	53597|53927
apr:Apre_1164	ncbi-geneid:8397953	1.3.1.74	102114
apr:Apre_1166	ncbi-geneid:8397955	1.3.1.74	53067|100920|53067|100934
apr:Apre_1169	ncbi-geneid:8397958	1.1.1.157	51735|48179
apr:Apre_1170	ncbi-geneid:8397959	1.3.99.22	102114
apr:Apre_1176	ncbi-geneid:8397965	1.1.1.157	51735|48179
apr:Apre_1177	ncbi-geneid:8397966	1.3.99.22	102114
apr:Apre_1183	ncbi-geneid:8397972	3.4.21.89	51306
apr:Apre_1185	ncbi-geneid:8397974	2.7.7.7	48019|52540
apr:Apre_1197	ncbi-geneid:8397986	6.1.1.4	52374|50677|47323
apr:Apre_1198	ncbi-geneid:8397987	6.1.1.22	55681|50249
apr:Apre_1203	ncbi-geneid:8397992	2.4.1.227	53756
apr:Apre_1204	ncbi-geneid:8397993	6.3.2.9	53623|53244|51984
apr:Apre_1207	ncbi-geneid:8397996	2.1.1.-	53335|81799
apr:Apre_1213	ncbi-geneid:8398002	2.4.1.-|3.4	56601|53955
apr:Apre_1220	ncbi-geneid:8398009	3.6.4.-	52540
apr:Apre_1229	ncbi-geneid:8398018	3.6.3.31	52540|50331
apr:Apre_1232	ncbi-geneid:8398021	1.1.1.27	56327|51735
apr:Apre_1235	ncbi-geneid:8398024	3.4.19.3	53182
apr:Apre_1241	ncbi-geneid:8398030	6.1.1.9	52374|47323|50677|46589
apr:Apre_1243	ncbi-geneid:8398032	2.7.9.1	56059|51621|52009
apr:Apre_1247	ncbi-geneid:8398036	6.1.1.2	52374
apr:Apre_1253	ncbi-geneid:8398042	6.3.3.2	100950
apr:Apre_1256	ncbi-geneid:8398045	1.1.1.22	51735|48179|52413|47413
apr:Apre_1280	ncbi-geneid:8398069	2.4.1.18	51445|81296|51011
apr:Apre_1281	ncbi-geneid:8398070	2.7.1.48	52540
apr:Apre_1285	ncbi-geneid:8398075	3.4.16.4	56601|69189
apr:Apre_1286	ncbi-geneid:8398076	2.7.7.-	81631
apr:Apre_1289	ncbi-geneid:8398079	5.99.1.2	56712|57783
apr:Apre_1292	ncbi-geneid:8398082	3.1.26.4	53098
apr:Apre_1300	ncbi-geneid:8398090	2.1.1.31	75217
apr:Apre_1328	ncbi-geneid:8398120	3.2.1.-	53955
apr:Apre_1329	ncbi-geneid:8398121	2.7.1.24	52540
apr:Apre_1330	ncbi-geneid:8398122	2.7.7.7	56672|88723|53098|47807
apr:Apre_1335	ncbi-geneid:8398142	6.1.1.19	52374|47323|55190
apr:Apre_1339	ncbi-geneid:8398146	6.1.1.20	56037|55681|50249|54991|46955
apr:Apre_1340	ncbi-geneid:8398147	6.1.1.20	55681|46589
apr:Apre_1351	ncbi-geneid:8398158	2.3.1.9	53901|53901
apr:Apre_1352	ncbi-geneid:8398159	1.1.1.157	51735|48179
apr:Apre_1353	ncbi-geneid:8398160	4.2.1.55	52096
apr:Apre_1356	ncbi-geneid:8398163	1.3.99.2	56645|47203
apr:Apre_1357	ncbi-geneid:8398164	1.1.2.4|1.1.3.15	56176|55103
apr:Apre_1362	ncbi-geneid:8398169	1.15.1.2	49367
apr:Apre_1363	ncbi-geneid:8398170	6.1.1.21	55681|52954
apr:Apre_1373	ncbi-geneid:8398183	2.7.13.3	55874|47384|55785
apr:Apre_1376	ncbi-geneid:8398186	3.6.3.27	52540
apr:Apre_1385	ncbi-geneid:8398195	3.2.2.-|4.2.99.18	48150|55945
apr:Apre_1391	ncbi-geneid:8398201	1.16.3.1	47240
apr:Apre_1397	ncbi-geneid:8398207	2.7.4.7|2.7.1.49	53613
apr:Apre_1404	ncbi-geneid:8398214	1.4.1.1	52283|51735
apr:Apre_1410	ncbi-geneid:8398220	3.6.3.3|3.6.3.5	56784|81653|81665
apr:Apre_1413	ncbi-geneid:8398223	3.6.4.12	52540|46785|47819
apr:Apre_1416	ncbi-geneid:8398226	5.4.99.12	55120
apr:Apre_1421	ncbi-geneid:8398231	2.1.1.-	53335
apr:Apre_1423	ncbi-geneid:8398233	1.17.1.4	56176|55447
apr:Apre_1424	ncbi-geneid:8398234	1.17.1.4	56003|54665
apr:Apre_1428	ncbi-geneid:8398238	1.97.1.9	51905|46548|54862
apr:Apre_1429	ncbi-geneid:8398239	2.7.2.2	53633
apr:Apre_1430	ncbi-geneid:8398240	3.5.2.2	51556|51338|51338
apr:Apre_1434	ncbi-geneid:8398244	4.3.1.15	53686
apr:Apre_1444	ncbi-geneid:8398254	6.3.1.1	55681
apr:Apre_1478	ncbi-geneid:8398288	3.5.1.-	52467
apr:Apre_1490	ncbi-geneid:8398302	1.1.5.3	51905
apr:Apre_1491	ncbi-geneid:8398303	2.7.1.30	53067|53067
apr:Apre_1494	ncbi-geneid:8398306	5.4.99.12	55120|55174
apr:Apre_1496	ncbi-geneid:8398308	3.6.4.12	52540
apr:Apre_1498	ncbi-geneid:8398310	1.7.1.4	51905
apr:Apre_1502	ncbi-geneid:8398314	2.6.1.57	53383
apr:Apre_1503	ncbi-geneid:8398315	1.8.4.12	51316
apr:Apre_1506	ncbi-geneid:8398318	6.3.2.13	53623|53244|63418
apr:Apre_1509	ncbi-geneid:8398321	2.1.1.182	53335
apr:Apre_1510	ncbi-geneid:8398322	3.1.26.8	110455
apr:Apre_1511	ncbi-geneid:8398323	3.1.21.-	51556
apr:Apre_1512	ncbi-geneid:8398324	6.1.1.10	52374|47323|50249
apr:Apre_1514	ncbi-geneid:8398326	6.1.1.1	52374|55174
apr:Apre_1515	ncbi-geneid:8398327	2.3.1.79	51161
apr:Apre_1533	ncbi-geneid:8398345	3.6.3.21	52540
apr:Apre_1536	ncbi-geneid:8398348	3.1.26.4
apr:Apre_1537	ncbi-geneid:8398349	3.2.1.1	51445|51011
apr:Apre_1538	ncbi-geneid:8398350	4.1.2.4	51569
apr:Apre_1540	ncbi-geneid:8398352	2.7.1.69	55604
apr:Apre_1541	ncbi-geneid:8398353	4.2.-.-	53697
apr:Apre_1547	ncbi-geneid:8398359	2.7.7.6	56553|55257|47789
apr:Apre_1553	ncbi-geneid:8398365	2.7.4.10|2.7.4.3	52540
apr:Apre_1584	ncbi-geneid:8398396	3.2.1.86	51445
apr:Apre_1585	ncbi-geneid:8398397	2.7.1.69	52794
apr:Apre_1586	ncbi-geneid:8398398	2.7.1.69	46973
apr:Apre_1588	ncbi-geneid:8398400	2.7.1.11	53784
apr:Apre_1591	ncbi-geneid:8398403	3.2.1.21	51445|52279
apr:Apre_1598	ncbi-geneid:8398410	2.7.1.45	53613
apr:Apre_1599	ncbi-geneid:8398411	4.1.2.14|4.1.3.16	51569
apr:Apre_1600	ncbi-geneid:8398412	5.3.1.12	51556
apr:Apre_1601	ncbi-geneid:8398413	4.2.1.8	51658
apr:Apre_1602	ncbi-geneid:8398414	1.1.1.57	51735|48179
apr:Apre_1608	ncbi-geneid:8398420	3.2.1.23	51445|49785|49303
apr:Apre_1614	ncbi-geneid:8398426	1.1.1.-	50129|51735
apr:Apre_1616	ncbi-geneid:8398428	2.2.1.1	52518|52518|52922
apr:Apre_1617	ncbi-geneid:8398429	2.2.1.2	51569
apr:Apre_1620	ncbi-geneid:8398432	3.6.3.17	52540|52540
apr:Apre_1621	ncbi-geneid:8398433	5.-.-.-	102546
apr:Apre_1622	ncbi-geneid:8398434	2.7.1.15	53613
apr:Apre_1624	ncbi-geneid:8398436	4.4.1.8	53383
apr:Apre_1626	ncbi-geneid:8398438	1.5.1.3	53597
apr:Apre_1628	ncbi-geneid:8398440	2.5.1.3	51391
apr:Apre_1629	ncbi-geneid:8398441	2.7.1.50	53613
apr:Apre_1633	ncbi-geneid:8398445	2.7.7.-	69572
apr:Apre_1637	ncbi-geneid:8398449	2.8.1.7|4.4.1.16	53383
apr:Apre_1644	ncbi-geneid:8398456	2.1.1.-	75217|55315
apr:Apre_1645	ncbi-geneid:8398457	6.1.1.16	52374|47323
apr:Apre_1646	ncbi-geneid:8398458	6.1.1.24	52374|48163
apr:Apre_1648	ncbi-geneid:8398460	3.4.24.-	55486
apr:Apre_1649	ncbi-geneid:8398461	3.4.11.-	144052
apr:Apre_1656	ncbi-geneid:8398468	3.5.99.6	100950
apr:Apre_1658	ncbi-geneid:8398470	5.3.1.9	53697
apr:Apre_1664	ncbi-geneid:8398476	6.1.1.3	55681|55186|52954|81271
apr:Apre_1672	ncbi-geneid:8398484	5.1.3.2	51735
apr:Apre_1675	ncbi-geneid:8398487	2.7.1.69	52728
apr:Apre_1685	ncbi-geneid:8398497	3.6.3.14	52540
apr:Apre_1686	ncbi-geneid:8398498	3.6.3.14	52540|47917|50615
apr:Apre_1687	ncbi-geneid:8398499	3.6.3.14	159468
apr:Apre_1688	ncbi-geneid:8398500	3.6.3.14	103486
apr:Apre_1689	ncbi-geneid:8398501	3.6.3.14	160527
apr:Apre_1690	ncbi-geneid:8398502	3.6.3.14	81333|81333
apr:Apre_1696	ncbi-geneid:8398508	1.17.4.1	47240
apr:Apre_1700	ncbi-geneid:8398512	1.17.4.1	51998|48168
apr:Apre_1702	ncbi-geneid:8398514	3.1.3.2|3.4.21.-	52096
apr:Apre_1710	ncbi-geneid:8398522	3.6.3.34	52540
apr:Apre_1717	ncbi-geneid:8398529	3.6.4.3|3.4.24.-	52540|140990
apr:Apre_1720	ncbi-geneid:8398532	1.8.1.9	51905
apr:Apre_1724	ncbi-geneid:8398536	2.3.1.8	53659
apr:Apre_1731	ncbi-geneid:8398543	2.1.1.170	53335
apr:Apre_1738	ncbi-geneid:8398550	3.1.26.5	54211
