# Supplementary material for: Tracing the Repertoire of Promiscuous Enzymes along the Metabolic Pathways in Archaeal Organisms
Source: Life (Basel). 2017 Jul 13;7(3):30. doi: 10.3390/life7030030 (PMC5617955; doi:10.3390/life7030030)
Supplement: Supplementary file 1 [file life-07-00030-s001.zip › Table_S2/aps.txt]

KEGGID	NCBIGI	ECs	SFamilyID
aps:CFPG_002	ncbi-geneid:7039979	6.1.1.19	52374|47323|55190
aps:CFPG_004	ncbi-geneid:7039912	6.3.4.-	52402|56037
aps:CFPG_005	ncbi-geneid:7039832	2.7.7.6	64484
aps:CFPG_006	ncbi-geneid:7039794	2.7.7.6	64484
aps:CFPG_014	ncbi-geneid:7039412	3.5.2.3	51556|51338
aps:CFPG_015	ncbi-geneid:7039934	2.4.1.83	53448
aps:CFPG_020	ncbi-geneid:7039972	4.1.3.27	56322
aps:CFPG_023	ncbi-geneid:7039982	2.7.1.33
aps:CFPG_025	ncbi-geneid:7039837	2.7.1.26|2.7.7.2	82114|52374
aps:CFPG_026	ncbi-geneid:7039814	5.99.1.3	56719|55874|54211
aps:CFPG_029	ncbi-geneid:7039785	4.2.1.52	51569
aps:CFPG_030	ncbi-geneid:7039915	2.4.2.17	53850|54913
aps:CFPG_031	ncbi-geneid:7039821	1.1.1.23	53720
aps:CFPG_032	ncbi-geneid:7039812	2.6.1.9	53383
aps:CFPG_033	ncbi-geneid:7039845	4.2.1.19|3.1.3.15	56784|54211|54211
aps:CFPG_037	ncbi-geneid:7039853	2.4.2.-	52317
aps:CFPG_038	ncbi-geneid:7039930	5.3.1.16	51366
aps:CFPG_039	ncbi-geneid:7039892	4.1.3.-	51366
aps:CFPG_040	ncbi-geneid:7039863	2.1.1.31	75217
aps:CFPG_041	ncbi-geneid:7039950	4.2.1.20	53686
aps:CFPG_046	ncbi-geneid:7039997	4.2.99.18	48150
aps:CFPG_047	ncbi-geneid:7039980	6.1.1.20	55681|46589
aps:CFPG_048	ncbi-geneid:7039824	3.6.4.13	52540
aps:CFPG_056	ncbi-geneid:7039552	4.1.2.25	55620
aps:CFPG_064	ncbi-geneid:7039495	6.3.2.10	53623|53244|63418
aps:CFPG_065	ncbi-geneid:7039523	2.5.1.15	51717
aps:CFPG_067	ncbi-geneid:7039569	2.4.1.-|3.4	56601|53955
aps:CFPG_069	ncbi-geneid:7039619	2.7.7.6	56553|55257|47789
aps:CFPG_074	ncbi-geneid:7039566	3.4.11.18	55920
aps:CFPG_099	ncbi-geneid:7039763	3.1.26.11	56281
aps:CFPG_100	ncbi-geneid:7039180	6.1.1.10	52374|47323|57770
aps:CFPG_101	ncbi-geneid:7039777	6.1.1.15	55681|52954|64586
aps:CFPG_104	ncbi-geneid:7039217	6.1.1.3	55681|55186|52954|81271
aps:CFPG_105	ncbi-geneid:7039220	3.4.21.102	52096|50156
aps:CFPG_106	ncbi-geneid:7039225	2.7.7.3	52374
aps:CFPG_107	ncbi-geneid:7039149	1.1.1.157	51735|48179
aps:CFPG_108	ncbi-geneid:7039247	2.3.1.8	53659
aps:CFPG_109	ncbi-geneid:7039765	3.1.11.2	56219
aps:CFPG_110	ncbi-geneid:7039779	4.1.1.19	51419|50621
aps:CFPG_111	ncbi-geneid:7039291	2.7.7.60	53448
aps:CFPG_112	ncbi-geneid:7039374	3.6.4.12	52540|52540|50249
aps:CFPG_115	ncbi-geneid:7039313	5.4.99.12	55120|55174
aps:CFPG_116	ncbi-geneid:7039288	6.3.2.4	56059|52440
aps:CFPG_118	ncbi-geneid:7039427	6.3.5.1	52402|56317
aps:CFPG_120	ncbi-geneid:7039615	2.7.4.6	54919
aps:CFPG_122	ncbi-geneid:7039434	5.1.1.1	51419|50621
aps:CFPG_129	ncbi-geneid:7039555	3.1.26.4
aps:CFPG_130	ncbi-geneid:7039557	3.6.4.-	52540
aps:CFPG_131	ncbi-geneid:7039342	3.1.1.29	53178
aps:CFPG_133	ncbi-geneid:7039604	3.6.3.14	51344
aps:CFPG_134	ncbi-geneid:7039643	3.6.3.14	52540|47917|50615
aps:CFPG_135	ncbi-geneid:7039482	2.7.1.148	54211|55060
aps:CFPG_136	ncbi-geneid:7039798	3.1.-.-	53098
aps:CFPG_140	ncbi-geneid:7039813	3.1.22.4	53098
aps:CFPG_142	ncbi-geneid:7039999	3.6.4.12	52540
aps:CFPG_143	ncbi-geneid:7039998	2.3.1.46	52317
aps:CFPG_150	ncbi-geneid:7039868	2.7.6.2	63999
aps:CFPG_153	ncbi-geneid:7039994	5.4.99.12	55120
aps:CFPG_155	ncbi-geneid:7039973	4.1.1.11	50692
aps:CFPG_156	ncbi-geneid:7039964	3.4.21.53	52540|54211|88697
aps:CFPG_157	ncbi-geneid:7040000	6.1.1.14	55681|52954
aps:CFPG_158	ncbi-geneid:7039638	2.7.2.1	53067|53067
aps:CFPG_160	ncbi-geneid:7039970	2.1.2.9	53328|50486
aps:CFPG_163	ncbi-geneid:7039942	2.7.1.24	52540
aps:CFPG_165	ncbi-geneid:7039900	6.1.1.17	52374|48163
aps:CFPG_167	ncbi-geneid:7039908	6.3.4.2	52540|52317
aps:CFPG_170	ncbi-geneid:7039866	1.1.1.262	53659
aps:CFPG_171	ncbi-geneid:7039848	4.2.1.8	51658
aps:CFPG_174	ncbi-geneid:7040018	5.4.99.5	51569|48600
aps:CFPG_176	ncbi-geneid:7039846	4.2.1.51	53850|55021
aps:CFPG_178	ncbi-geneid:7039879	4.1.2.13	51569
aps:CFPG_179	ncbi-geneid:7039857	5.99.1.2	56712
aps:CFPG_184	ncbi-geneid:7039957	3.6.1.23	51283
aps:CFPG_185	ncbi-geneid:7039954	3.1.26.5	54211
aps:CFPG_188	ncbi-geneid:7039937	4.2.1.75	69618
aps:CFPG_191	ncbi-geneid:7039914	5.1.3.3	74650
aps:CFPG_192	ncbi-geneid:7039910	5.4.2.8	53738|53738|53738|55957
aps:CFPG_194	ncbi-geneid:7039887	5.1.3.1	51366
aps:CFPG_195	ncbi-geneid:7039881	3.1.26.3	69065|54768
aps:CFPG_196	ncbi-geneid:7039883	2.3.1.179	53901|53901
aps:CFPG_197	ncbi-geneid:7039770	1.2.7.3	52518
aps:CFPG_198	ncbi-geneid:7039769	1.2.7.3	52518|52922|53323
aps:CFPG_199	ncbi-geneid:7039869	2.7.1.71	52540
aps:CFPG_203	ncbi-geneid:7039859	3.1.-.-	50249|50249
aps:CFPG_212	ncbi-geneid:7039828	2.4.2.14	56235|53271
aps:CFPG_217	ncbi-geneid:7039886	2.5.1.31	64005
aps:CFPG_218	ncbi-geneid:7039885	2.1.1.-	53335
aps:CFPG_220	ncbi-geneid:7039875	2.7.2.3	53748
aps:CFPG_221	ncbi-geneid:7039838	2.6.1.52	53383
aps:CFPG_223	ncbi-geneid:7039622	2.7.1.23	111331
aps:CFPG_225	ncbi-geneid:7039521	3.6.4.-	52540|52540|52540|143517|141259
aps:CFPG_226	ncbi-geneid:7039519	6.3.2.12|6.3.2.17	53623|53244
aps:CFPG_227	ncbi-geneid:7039306	3.5.1.5	51556|51338|51338
aps:CFPG_228	ncbi-geneid:7039788	3.5.1.5	54111|51278
aps:CFPG_234	ncbi-geneid:7039648	6.1.1.2	52374
aps:CFPG_235	ncbi-geneid:7039641	5.3.1.12	51556
aps:CFPG_238	ncbi-geneid:7039600	1.8.98.1	46548
aps:CFPG_240	ncbi-geneid:7039582	1.8.98.1	51905|54862
aps:CFPG_244	ncbi-geneid:7039517	4.2.1.11	51604|54826
aps:CFPG_245	ncbi-geneid:7039565	6.1.1.5	52374|47323|50677|47323
aps:CFPG_251	ncbi-geneid:7039530	2.7.7.7	52540|48019
aps:CFPG_252	ncbi-geneid:7039526	2.7.6.1	53271
aps:CFPG_253	ncbi-geneid:7039524	2.6.1.42	56752
aps:CFPG_254	ncbi-geneid:7039516	1.5.1.20	51730
aps:CFPG_258	ncbi-geneid:7039504	1.1.1.-	56796
aps:CFPG_261	ncbi-geneid:7039532	1.2.7.3	54862
aps:CFPG_263	ncbi-geneid:7039515	1.2.7.3	52518|52922
aps:CFPG_264	ncbi-geneid:7039514	1.2.7.3	52518
aps:CFPG_265	ncbi-geneid:7039507	1.2.7.3	53323
aps:CFPG_268	ncbi-geneid:7039471	2.7.7.7	56672|88723|53098|47807
aps:CFPG_269	ncbi-geneid:7039442	2.5.1.90	48576
aps:CFPG_271	ncbi-geneid:7039454	2.5.1.72	142754
aps:CFPG_272	ncbi-geneid:7039453	3.6.3.27	52540
aps:CFPG_273	ncbi-geneid:7039428	1.8.1.2	56014|56014|55124|64307|55124
aps:CFPG_278	ncbi-geneid:7039346	2.1.1.107|4.2.1.75	53790|53850|69618
aps:CFPG_279	ncbi-geneid:7039368	4.2.1.24	51569
aps:CFPG_280	ncbi-geneid:7039398	2.7.7.4	52402
aps:CFPG_281	ncbi-geneid:7039393	2.7.7.4	52540|50465|50447
aps:CFPG_282	ncbi-geneid:7039379	1.8.4.8	52402
aps:CFPG_293	ncbi-geneid:7039315	1.1.1.133	51735
aps:CFPG_294	ncbi-geneid:7039287	2.1.2.2	53328
aps:CFPG_297	ncbi-geneid:7039307	2.5.1.75	52540
aps:CFPG_300	ncbi-geneid:7039294	6.1.1.16	52374|47323
aps:CFPG_302	ncbi-geneid:7039285	2.6.-.-	52317
aps:CFPG_303	ncbi-geneid:7039278	4.-.-.-	51366
aps:CFPG_304	ncbi-geneid:7039276	1.5.1.7	51735
aps:CFPG_305	ncbi-geneid:7039273	1.1.1.37	51735|56327
aps:CFPG_310	ncbi-geneid:7039258	4.2.1.9	143975|52016
aps:CFPG_311	ncbi-geneid:7039246	2.7.-.-	52540
aps:CFPG_312	ncbi-geneid:7039166	1.4.1.13|1.4.1.14	51395|56235|69336
aps:CFPG_313	ncbi-geneid:7039234	1.4.1.13|1.4.1.14	51971|46548
aps:CFPG_314	ncbi-geneid:7039233	6.3.5.4	52402|56235
aps:CFPG_317	ncbi-geneid:7039188	1.2.1.11	55347|51735
aps:CFPG_318	ncbi-geneid:7039208	2.1.1.-	102114
aps:CFPG_319	ncbi-geneid:7039207	5.2.1.8	109998|54534
aps:CFPG_321	ncbi-geneid:7039200	4.2.1.10	52304
aps:CFPG_323	ncbi-geneid:7039162	2.6.1.11	53383
aps:CFPG_324	ncbi-geneid:7039179	1.5.1.2	48179|51735
aps:CFPG_325	ncbi-geneid:7039157	2.7.1.2	53067
aps:CFPG_329	ncbi-geneid:7040027	2.5.1.17	52540
aps:CFPG_330	ncbi-geneid:7039995	3.2.2.-	48150|55811
aps:CFPG_332	ncbi-geneid:7039816	2.8.1.-	52402
aps:CFPG_333	ncbi-geneid:7039187	2.7.7.22	53448|159283
aps:CFPG_334	ncbi-geneid:7039194	6.1.1.9	52374|50677|47323|46589
aps:CFPG_336	ncbi-geneid:7039168	1.1.1.86	48179|51735
aps:CFPG_338	ncbi-geneid:7039156	3.1.26.-	50249
aps:CFPG_339	ncbi-geneid:7039184	2.7.9.1	56059|51621|52009
aps:CFPG_340	ncbi-geneid:7039299	6.1.1.18	52374|50715
aps:CFPG_343	ncbi-geneid:7039152	1.4.3.16	51905|56425|46977
aps:CFPG_344	ncbi-geneid:7039143	1.2.1.12	55347|51735
aps:CFPG_347	ncbi-geneid:7040033	1.2.1	51735|55347
aps:CFPG_348	ncbi-geneid:7040015	6.3.4.5	69864|52402
aps:CFPG_351	ncbi-geneid:7040003	2.7.7.7	89550
aps:CFPG_354	ncbi-geneid:7040008	3.4.21.89	51306|51306
aps:CFPG_355	ncbi-geneid:7039191	1.3.1.26	51735|55347
aps:CFPG_356	ncbi-geneid:7039420	2.6.1.1	53383
aps:CFPG_358	ncbi-geneid:7039382	1.17.7.1	56014
aps:CFPG_359	ncbi-geneid:7039201	5.4.99.18	52255
aps:CFPG_361	ncbi-geneid:7039262	3.4.21.102	52096|50156
aps:CFPG_364	ncbi-geneid:7039231	3.6.3.14	52943
aps:CFPG_365	ncbi-geneid:7039199	3.6.3.14	52540|47917|50615
aps:CFPG_366	ncbi-geneid:7039219	3.6.3.14	47928
aps:CFPG_367	ncbi-geneid:7039241	3.6.3.14	81573
aps:CFPG_368	ncbi-geneid:7039237	3.6.3.14	81333
aps:CFPG_369	ncbi-geneid:7039236	3.6.3.14	81336
aps:CFPG_370	ncbi-geneid:7039228	3.4.24.-	50156|50156
aps:CFPG_371	ncbi-geneid:7039224	1.1.1.267	55347|51735|69055
aps:CFPG_374	ncbi-geneid:7039310	3.2.2.-	52141
aps:CFPG_376	ncbi-geneid:7039357	2.1.3.11	53671
aps:CFPG_381	ncbi-geneid:7039336	3.5.1.16	53187|55031
aps:CFPG_389	ncbi-geneid:7039279	4.1.3.27	52317
aps:CFPG_390	ncbi-geneid:7039448	2.4.2.18	52418|47648
aps:CFPG_391	ncbi-geneid:7039449	4.1.1.48	51366
aps:CFPG_392	ncbi-geneid:7039418	5.3.1.24	51366
aps:CFPG_393	ncbi-geneid:7039385	4.2.1.20	51366
aps:CFPG_394	ncbi-geneid:7039438	3.6.4.12	52540|48024
aps:CFPG_395	ncbi-geneid:7039344	3.5.1.-	52467
aps:CFPG_396	ncbi-geneid:7039403	2.1.1.13	82282|51717|56507|52242|47644
aps:CFPG_398	ncbi-geneid:7039431	4.2.3.4	56796
aps:CFPG_402	ncbi-geneid:7039417	2.7.4.8	52540
aps:CFPG_403	ncbi-geneid:7039410	2.7.7.18	52374
aps:CFPG_404	ncbi-geneid:7039407	6.3.4.4	52540
aps:CFPG_407	ncbi-geneid:7039369	5.3.1.6	89623
aps:CFPG_408	ncbi-geneid:7039367	2.2.1.1	52518|52518|52922
aps:CFPG_409	ncbi-geneid:7039364	3.6.3.34	52540
aps:CFPG_412	ncbi-geneid:7039478	3.4.21.102	52096|50156
aps:CFPG_413	ncbi-geneid:7039499	2.7.6.5	109604|81301|81271
aps:CFPG_416	ncbi-geneid:7039445	2.4.1.18	51445|81296|51011
aps:CFPG_418	ncbi-geneid:7039484	1.6.5.3	56770
aps:CFPG_419	ncbi-geneid:7039479	1.6.5.3	56762|143243
aps:CFPG_421	ncbi-geneid:7039468	1.6.5.3	54862
aps:CFPG_424	ncbi-geneid:7039556	6.1.1.1	52374|55174
aps:CFPG_426	ncbi-geneid:7039547	3.5.1.28	53187
aps:CFPG_427	ncbi-geneid:7039458	2.7.6.3	55083
aps:CFPG_428	ncbi-geneid:7039518	5.-.-.-	111337
aps:CFPG_429	ncbi-geneid:7039549	5.4.99.12	55120
aps:CFPG_432	ncbi-geneid:7039644	1.3.99.22	102114
aps:CFPG_435	ncbi-geneid:7039492	3.6.3.29	52540
aps:CFPG_438	ncbi-geneid:7039613	2.6.1.1	53383
aps:CFPG_439	ncbi-geneid:7039610	1.8.1.9	51905
aps:CFPG_441	ncbi-geneid:7039608	2.7.7.-	56731|57783
aps:CFPG_444	ncbi-geneid:7039594	2.4.1.25	51445|49452|49452
aps:CFPG_445	ncbi-geneid:7039646	2.4.2.1	53167
aps:CFPG_448	ncbi-geneid:7039626	1.2.7.-	52518|52518|53323|52922|54862
aps:CFPG_454	ncbi-geneid:7039277	1.3.99.1	51905|46977|56425
aps:CFPG_455	ncbi-geneid:7040014	1.3.99.1	46548|54292
aps:CFPG_456	ncbi-geneid:7039509	3.6.1.31|3.5.4.19	141734|101386
aps:CFPG_458	ncbi-geneid:7039163	4.1.1.20	51419|50621
aps:CFPG_460	ncbi-geneid:7039192	5.1.3.13	51182
aps:CFPG_461	ncbi-geneid:7039174	2.7.7.24	53448
aps:CFPG_462	ncbi-geneid:7039160	4.2.1.46	51735
aps:CFPG_464	ncbi-geneid:7039776	2.5.1.7	55205
aps:CFPG_466	ncbi-geneid:7039215	2.7.4.3	52540
aps:CFPG_467	ncbi-geneid:7039202	2.4.2.8	53271
aps:CFPG_468	ncbi-geneid:7039784	4.2.1.2	117457
aps:CFPG_469	ncbi-geneid:7039667	2.7.7.8	54211|54211|55666|55666|50249|54791
aps:CFPG_472	ncbi-geneid:7039245	2.5.1.49	53383
aps:CFPG_473	ncbi-geneid:7039218	2.3.3.14	51569
aps:CFPG_476	ncbi-geneid:7039222	6.3.2.9	53623|53244|51984
aps:CFPG_480	ncbi-geneid:7039263	4.2.1.-|3.5.1.-	54637|54211|54211
aps:CFPG_485	ncbi-geneid:7039172	2.1.3.2	53671
aps:CFPG_486	ncbi-geneid:7039265	1.1.1.158	56176|56194
aps:CFPG_487	ncbi-geneid:7039293	2.1.1.182	53335
aps:CFPG_488	ncbi-geneid:7039339	4.3.2.1	48557
aps:CFPG_489	ncbi-geneid:7039314	2.4.2.10	53271
aps:CFPG_492	ncbi-geneid:7039372	2.5.1.1|2.5.1.10|2.5.1.29	48576
aps:CFPG_493	ncbi-geneid:7039355	3.1.21.-	51556
aps:CFPG_495	ncbi-geneid:7039352	1.1.1.100	51735
aps:CFPG_496	ncbi-geneid:7039836	1.1.1.40	51735|53659|53223
aps:CFPG_497	ncbi-geneid:7039589	6.3.5.5	56059|56059|52021|52317|48108|52440|52440|52335
aps:CFPG_500	ncbi-geneid:7039399	4.1.1.23	51366
aps:CFPG_504	ncbi-geneid:7039411	2.6.1.16	53697|56235
aps:CFPG_507	ncbi-geneid:7039827	3.2.1.1	88713
aps:CFPG_509	ncbi-geneid:7039787	1.5.1.3	53597
aps:CFPG_510	ncbi-geneid:7039477	2.1.1.45	55831
aps:CFPG_513	ncbi-geneid:7039395	2.7.1.17	53067|53067
aps:CFPG_514	ncbi-geneid:7039450	5.3.1.5	51658
aps:CFPG_517	ncbi-geneid:7039487	6.1.1.7	55681|101353|55186|50447
aps:CFPG_519	ncbi-geneid:7039475	2.7.1.35	53613
aps:CFPG_520	ncbi-geneid:7039489	6.3.3.1	56042|55326
aps:CFPG_521	ncbi-geneid:7039494	6.3.1.2	55931
aps:CFPG_522	ncbi-geneid:7039567	5.1.3.2	51735
aps:CFPG_523	ncbi-geneid:7039536	2.1.2.3|3.5.4.10	53927|52335
aps:CFPG_530	ncbi-geneid:7039579	6.4.1.3	52096|52096
aps:CFPG_538	ncbi-geneid:7039546	6.1.1.11	55681|46589
aps:CFPG_543	ncbi-geneid:7039805	3.4.21.92	52096
aps:CFPG_545	ncbi-geneid:7039176	1.18.6.1	52540
aps:CFPG_548	ncbi-geneid:7039764	1.18.6.1	53807
aps:CFPG_549	ncbi-geneid:7039775	1.18.6.1	53807
aps:CFPG_555	ncbi-geneid:7039318	4.1.2.4	51569
aps:CFPG_557	ncbi-geneid:7039433	5.4.99.2	51703|52242
aps:CFPG_558	ncbi-geneid:7039456	5.4.99.2	51703|52242
aps:CFPG_561	ncbi-geneid:7039473	5.2.1.8	54534|109998|54534
aps:CFPG_563	ncbi-geneid:7039406	2.7.1.90	53784
aps:CFPG_565	ncbi-geneid:7039350	1.1.1.85	53659
aps:CFPG_566	ncbi-geneid:7039331	6.3.2.6	56104
aps:CFPG_567	ncbi-geneid:7039786	1.1.1.25	51735|53223
aps:CFPG_568	ncbi-geneid:7039462	4.3.2.2	48557
aps:CFPG_569	ncbi-geneid:7039525	5.4.99.12	55120|55174
aps:CFPG_570	ncbi-geneid:7039797	6.1.1.22	55681|50249
aps:CFPG_571	ncbi-geneid:7039474	2.6.1.83	53383
aps:CFPG_572	ncbi-geneid:7039795	6.3.5.2	54810|52402|52317
aps:CFPG_575	ncbi-geneid:7039800	5.1.1.3	53681|53681
aps:CFPG_578	ncbi-geneid:7039414	1.3.3.1	51395
aps:CFPG_580	ncbi-geneid:7039907	6.1.1.20	56037|50249|55681|54991|46955
aps:CFPG_581	ncbi-geneid:7039943	5.4.2.1	64158|53649
aps:CFPG_582	ncbi-geneid:7039936	1.4.1.13|1.4.1.14	51971|46548|51971
aps:CFPG_583	ncbi-geneid:7039986	1.18.1.2	52343|63380
aps:CFPG_584	ncbi-geneid:7039991	2.5.1.75	52540|52540
aps:CFPG_587	ncbi-geneid:7039925	3.4.24.-	52540|140990
aps:CFPG_589	ncbi-geneid:7039862	2.3.3.13	51569|110921
aps:CFPG_590	ncbi-geneid:7039802	4.2.1.33|4.2.1.35	53732
aps:CFPG_591	ncbi-geneid:7039945	4.2.1.33|4.2.1.35	52016
aps:CFPG_592	ncbi-geneid:7039988	2.3.1.182	51569|110921
aps:CFPG_593	ncbi-geneid:7039841	4.1.1.49	53795|68923
aps:CFPG_594	ncbi-geneid:7039783	3.6.1.15	52972
aps:CFPG_595	ncbi-geneid:7039961	1.1.1.22	51735|52413|48179
aps:CFPG_596	ncbi-geneid:7039941	2.1.1.170	53335
aps:CFPG_598	ncbi-geneid:7039939	2.4.2.19	51690|54675
aps:CFPG_599	ncbi-geneid:7039959	2.5.1.6	55973|55973|55973
aps:CFPG_601	ncbi-geneid:7039918	6.3.5.3	52317|55326|55326|56042|56042|82697|109736
aps:CFPG_603	ncbi-geneid:7039981	3.1.2.-	54637
aps:CFPG_605	ncbi-geneid:7039903	2.2.1.6	52518|52518|52467
aps:CFPG_606	ncbi-geneid:7039901	2.2.1.6	55021|55021
aps:CFPG_607	ncbi-geneid:7039771	2.1.1.-	75217|55315
aps:CFPG_609	ncbi-geneid:7039872	4.1.1.36|6.3.2.5	102645|52507
aps:CFPG_611	ncbi-geneid:7039880	3.6.4.12	52540
aps:CFPG_614	ncbi-geneid:7039992	3.1.3.5	64167
aps:CFPG_615	ncbi-geneid:7039780	3.5.99.6	100950|102588
aps:CFPG_616	ncbi-geneid:7039889	3.5.1.53	56317
aps:CFPG_618	ncbi-geneid:7039985	1.5.1.5|3.5.4.9	51735|53223
aps:CFPG_622	ncbi-geneid:7039899	2.1.1.63	46767|53155
aps:CFPG_623	ncbi-geneid:7039792	1.17.4.1	51998
aps:CFPG_624	ncbi-geneid:7039905	5.3.1.9	53697
aps:CFPG_625	ncbi-geneid:7039933	1.1.1.94	48179|51735
aps:CFPG_626	ncbi-geneid:7039803	6.1.1.6	55681|50249
aps:CFPG_628	ncbi-geneid:7039625	6.5.1.2
aps:CFPG_629	ncbi-geneid:7039799	2.7.7.7	52540|48019
aps:CFPG_631	ncbi-geneid:7039927	2.7.1.49|2.7.4.7	53613
aps:CFPG_633	ncbi-geneid:7039386	6.1.1.4	52374|50677|47323
aps:CFPG_635	ncbi-geneid:7039639	2.3.1.51	69593
aps:CFPG_636	ncbi-geneid:7039167	2.7.2.4	53633|55021|55021
aps:CFPG_637	ncbi-geneid:7039665	5.4.2.8	53738|53738|53738|55957
aps:CFPG_640	ncbi-geneid:7039654	2.8.1.7|4.4.1.16	53383
aps:CFPG_643	ncbi-geneid:7039388	3.6.3.3|3.6.3.5	56784|81653|81665
aps:CFPG_644	ncbi-geneid:7039843	2.7.7.7	55979|55979|55979
aps:CFPG_645	ncbi-geneid:7039617	2.7.7.7
aps:CFPG_647	ncbi-geneid:7039572	4.1.2.14|4.1.3.16	51569
aps:CFPG_648	ncbi-geneid:7039571	2.7.1.45	53613
aps:CFPG_652	ncbi-geneid:7039513	3.5.4.16	55620
aps:CFPG_654	ncbi-geneid:7039550	5.3.1.1	51351
aps:CFPG_655	ncbi-geneid:7039580	4.2.3.5	103263
aps:CFPG_656	ncbi-geneid:7039607	4.4.1.8	53383
aps:CFPG_657	ncbi-geneid:7039498	2.7.2.4|1.1.1.3	53633|55347|51735|55021|55021
aps:CFPG_658	ncbi-geneid:7039466	5.4.2.1	53649
aps:CFPG_659	ncbi-geneid:7039476	4.2.3.1	53686
aps:CFPG_661	ncbi-geneid:7039459	2.4.1.1	53756
aps:CFPG_664	ncbi-geneid:7039404	2.2.1.7	52518|52518|52922
aps:CFPG_667	ncbi-geneid:7039439	4.6.1.12	69765
aps:CFPG_670	ncbi-geneid:7040013	1.3.99.-	56645|158494|47203
aps:CFPG_693	ncbi-geneid:7039175	3.5.1.28	53187
aps:CFPG_710	ncbi-geneid:7039177	6.3.2.8	53623|53244|51984
aps:CFPG_711	ncbi-geneid:7039189	2.4.1.227	53756
aps:CFPG_714	ncbi-geneid:7039155	2.5.1.3	51391
aps:CFPG_716	ncbi-geneid:7040019	3.6.1.-	52540|50249
aps:CFPG_718	ncbi-geneid:7040011	2.7.2.11	53633|88697
aps:CFPG_719	ncbi-geneid:7039193	1.2.1.41	53720
aps:CFPG_720	ncbi-geneid:7040025	5.1.1.7	54506|54506
aps:CFPG_721	ncbi-geneid:7039955	2.3.1.39	52151|55048
aps:CFPG_724	ncbi-geneid:7040009	3.1.-.-	69500
aps:CFPG_726	ncbi-geneid:7039966	6.3.4.13	56059|52440|51246
aps:CFPG_727	ncbi-geneid:7039270	2.7.2	53633
aps:CFPG_729	ncbi-geneid:7039240	2.5.1.49	53383
aps:CFPG_731	ncbi-geneid:7039969	5.99.1.3	56719|101904
aps:CFPG_732	ncbi-geneid:7039145	6.1.1.21	55681|52954
aps:CFPG_734	ncbi-geneid:7039590	3.4.24.57	53067|53067
aps:CFPG_736	ncbi-geneid:7039252	2.4.1.21	53756
aps:CFPG_737	ncbi-geneid:7039808	6.3.2.1	52374
aps:CFPG_739	ncbi-geneid:7039990	6.3.2.13	53623|53244|63418
aps:CFPG_740	ncbi-geneid:7039932	2.4.1.129	56601|56519|54184
aps:CFPG_742	ncbi-geneid:7039373	2.1.1.-	53335|81799
aps:CFPG_743	ncbi-geneid:7039334	1.1.1.95	51735|52283
aps:CFPG_744	ncbi-geneid:7039661	4.1.1.-	51419|50621
aps:CFPG_745	ncbi-geneid:7039329	2.1.2.11	51621
aps:CFPG_750	ncbi-geneid:7039328	2.3.1.180	53901
aps:CFPG_751	ncbi-geneid:7039861	2.5.1.19	55205
aps:CFPG_752	ncbi-geneid:7039251	2.1.2.1	53383
aps:CFPG_753	ncbi-geneid:7039378	2.7.4.22	53633
aps:CFPG_756	ncbi-geneid:7039335	1.1.1.205	51412|54631
aps:CFPG_758	ncbi-geneid:7039309	6.1.1.12	55681|55261|50249
