# Supplementary material for: Tracing the Repertoire of Promiscuous Enzymes along the Metabolic Pathways in Archaeal Organisms
Source: Life (Basel). 2017 Jul 13;7(3):30. doi: 10.3390/life7030030 (PMC5617955; doi:10.3390/life7030030)
Supplement: Supplementary file 1 [file life-07-00030-s001.zip › Table_S2/apt.txt]

KEGGID	NCBIGI	ECs	SFamilyID
apt:APA01_00120	ncbi-geneid:8436980	3.5.2.10	102215
apt:APA01_00160	ncbi-geneid:8436786	1.-.-.-	55469
apt:APA01_00180	ncbi-geneid:8434319	2.3.1.128	55729
apt:APA01_00190	ncbi-geneid:8434320	6.3.4.13	56059|52440|51246
apt:APA01_00240	ncbi-geneid:8434325	1.2.1.16	53720
apt:APA01_00250	ncbi-geneid:8434326	1.1.1.1	50129|51735
apt:APA01_00260	ncbi-geneid:8434327	1.6.1.2	52467
apt:APA01_00280	ncbi-geneid:8434329	1.6.1.2	52283|51735
apt:APA01_00300	ncbi-geneid:8434331	1.2.1.11	55347|51735
apt:APA01_00330	ncbi-geneid:8434334	1.3.99.1	51905|46977|56425
apt:APA01_00340	ncbi-geneid:8434335	1.3.99.1	46548|54292
apt:APA01_00370	ncbi-geneid:8434338	2.7.2.3	53748
apt:APA01_00380	ncbi-geneid:8434339	1.2.1.12	55347|51735
apt:APA01_00390	ncbi-geneid:8434340	2.2.1.1	52922|52518|52518
apt:APA01_00410	ncbi-geneid:8434342	2.3.1.37	53383
apt:APA01_00430	ncbi-geneid:8434344	2.3.2.2	56235
apt:APA01_00480	ncbi-geneid:8436751	2.4.1.-	53448
apt:APA01_00490	ncbi-geneid:8436752	3.5.1.25	51556|51338
apt:APA01_00520	ncbi-geneid:8434349	2.7.7.7	52540|48019
apt:APA01_00560	ncbi-geneid:8434352	4.1.2.25	55620
apt:APA01_00580	ncbi-geneid:8434354	2.5.1.19	55205
apt:APA01_00590	ncbi-geneid:8434355	2.7.4.14	52540
apt:APA01_00620	ncbi-geneid:8434358	3.6.1.15	52972
apt:APA01_00630	ncbi-geneid:8434359	2.7.7.56	54211|55666
apt:APA01_00650	ncbi-geneid:8436687	2.4.1.-|3.4	56601|53955
apt:APA01_00770	ncbi-geneid:8436769	2.3.3.13	51569|110921
apt:APA01_00820	ncbi-geneid:8434368	2.4.2.7	53271
apt:APA01_00840	ncbi-geneid:8436648	1.1.1.81	82544
apt:APA01_00870	ncbi-geneid:8434372	1.1.2.8	50998|46626
apt:APA01_00900	ncbi-geneid:8434375	1.10.3.-	49503|81464
apt:APA01_00910	ncbi-geneid:8434376	1.10.3.-	81442
apt:APA01_00920	ncbi-geneid:8434377	1.10.3.-	81452
apt:APA01_00970	ncbi-geneid:8434382	3.4.11.1	53187
apt:APA01_01040	ncbi-geneid:8434387	3.5.2.3	51556|51338
apt:APA01_01050	ncbi-geneid:8434388	1.8.1.7	51905|55424
apt:APA01_01060	ncbi-geneid:8434389	1.18.1.2	52343|63380
apt:APA01_01110	ncbi-geneid:8434393	1.1.1.40	53223|51735
apt:APA01_01170	ncbi-geneid:8434397	3.6.3.14	47928
apt:APA01_01180	ncbi-geneid:8434398	3.6.3.14	52540|47917|50615
apt:APA01_01190	ncbi-geneid:8434399	3.6.3.14	52943
apt:APA01_01200	ncbi-geneid:8434400	3.6.3.14	52540|47917|50615
apt:APA01_01210	ncbi-geneid:8434401	3.6.3.14	51344
apt:APA01_01220	ncbi-geneid:8434402	1.7.1.13	55620
apt:APA01_01230	ncbi-geneid:8434403	3.1.13.5	53098|47819|47819
apt:APA01_01280	ncbi-geneid:8434407	3.6.3.25	52540
apt:APA01_01550	ncbi-geneid:8434427	3.5.1.49	56317
apt:APA01_01750	ncbi-geneid:8434446	2.7.11.1	56112
apt:APA01_01760	ncbi-geneid:8434447	2.7.11.1	56112|50249
apt:APA01_01950	ncbi-geneid:8434463	5.4.99.17	48239|48239
apt:APA01_01970	ncbi-geneid:8434465	2.5.1.32	48576
apt:APA01_02000	ncbi-geneid:8434468	1.1.1.219	51735
apt:APA01_02020	ncbi-geneid:8434470	1.3.1.12	51735|48179
apt:APA01_02050	ncbi-geneid:8436717	1.11.1.15	52833
apt:APA01_02100	ncbi-geneid:8436708	3.6.1.1	50324
apt:APA01_02190	ncbi-geneid:8434483	2.4.2.29	51713
apt:APA01_02200	ncbi-geneid:8434484	5.-.-.-	111337
apt:APA01_02240	ncbi-geneid:8434487	1.5.1.20	51730
apt:APA01_02250	ncbi-geneid:8434488	1.5.1.5|3.5.4.9	51735|53223
apt:APA01_02330	ncbi-geneid:8434494	3.1.3.12	56784
apt:APA01_02340	ncbi-geneid:8434495	2.4.1.15	53756
apt:APA01_02420	ncbi-geneid:8434502	3.4.24.-	63411|63411|63411|63411
apt:APA01_02490	ncbi-geneid:8434509	2.7.7.7	56672|100879
apt:APA01_02500	ncbi-geneid:8436700	1.14.11.-	51197
apt:APA01_02520	ncbi-geneid:8434511	1.3.3.1	51395
apt:APA01_02560	ncbi-geneid:8434515	6.3.3.2	100950
apt:APA01_02600	ncbi-geneid:8434519	4.1.2.13	51569
apt:APA01_02610	ncbi-geneid:8434520	2.5.1.3	51391
apt:APA01_02750	ncbi-geneid:8434534	6.1.1.6	55681
apt:APA01_02760	ncbi-geneid:8434535	5.4.3.2	102114
apt:APA01_02770	ncbi-geneid:8434536	2.3.2.2	56235
apt:APA01_02780	ncbi-geneid:8434537	3.4.11.18	55920
apt:APA01_02790	ncbi-geneid:8434538	3.4.16.4	56601
apt:APA01_02870	ncbi-geneid:8436999	2.7.13.3	55874|47384
apt:APA01_02920	ncbi-geneid:8436586	1.3.1.26	51735|55347
apt:APA01_02930	ncbi-geneid:8434544	2.5.1.6	55973|55973|55973
apt:APA01_02940	ncbi-geneid:8434545	2.1.1.33	53335
apt:APA01_02950	ncbi-geneid:8434546	2.1.2.3|3.5.4.10	53927|52335
apt:APA01_03000	ncbi-geneid:8434550	6.1.1.14	109604
apt:APA01_03010	ncbi-geneid:8434551	6.1.1.14	55681
apt:APA01_03040	ncbi-geneid:8434554	2.3.1.-	56317
apt:APA01_03110	ncbi-geneid:8436555	4.2.1.20	53686
apt:APA01_03120	ncbi-geneid:8434559	4.2.1.20	51366
apt:APA01_03160	ncbi-geneid:8434563	6.3.4.4	52540
apt:APA01_03180	ncbi-geneid:8436834	2.7.13.3	55874|47384
apt:APA01_03230	ncbi-geneid:8434567	3.1.3.26
apt:APA01_03310	ncbi-geneid:8434573	1.2.1	55347|51735
apt:APA01_03320	ncbi-geneid:8434574	3.6.1.19	101386|101386
apt:APA01_03590	ncbi-geneid:8436992	4.2.1.79	103378
apt:APA01_03600	ncbi-geneid:8434599	2.3.3.5	48256
apt:APA01_03610	ncbi-geneid:8434600	2.7.8.23	51621
apt:APA01_03620	ncbi-geneid:8434601	6.2.1.1	56801
apt:APA01_03660	ncbi-geneid:8434605	3.4.11.-	144052
apt:APA01_03690	ncbi-geneid:8434608	6.1.1.12	55681|55261|50249
apt:APA01_03700	ncbi-geneid:8434609	4.1.2.5	53383
apt:APA01_03720	ncbi-geneid:8434611	3.1.1.29	53178
apt:APA01_03740	ncbi-geneid:8434613	1.2.1.41	53720
apt:APA01_03750	ncbi-geneid:8434614	2.7.7.18	52374
apt:APA01_03780	ncbi-geneid:8434616	2.8.1.1|2.8.1.2	52821|52821
apt:APA01_03800	ncbi-geneid:8436718	4.1.1.5	117856
apt:APA01_03810	ncbi-geneid:8436499	2.2.1.6	52518|52518|52467
apt:APA01_03830	ncbi-geneid:8434619	4.1.1.7	52518|52518|52467
apt:APA01_03880	ncbi-geneid:8434624	2.5.1.7	55205
apt:APA01_03890	ncbi-geneid:8434625	3.5.4.13	51283
apt:APA01_03950	ncbi-geneid:8434630	2.4.1.80	53448
apt:APA01_03970	ncbi-geneid:8436969	2.2.1.7	52518|52518|52922
apt:APA01_04010	ncbi-geneid:8434633	2.7.7.7	52141
apt:APA01_04030	ncbi-geneid:8434635	2.7.1.148	54211|55060
apt:APA01_04120	ncbi-geneid:8434642	2.7.6.1	53271
apt:APA01_04130	ncbi-geneid:8434643	5.4.2.1
apt:APA01_04260	ncbi-geneid:8436622	3.6.3.34	52540
apt:APA01_04270	ncbi-geneid:8434654	3.2.1.52	51445|55545
apt:APA01_04380	ncbi-geneid:8434663	4.1.99.3	48173
apt:APA01_04400	ncbi-geneid:8434665	1.8.4.12	51316
apt:APA01_04430	ncbi-geneid:8434668	4.1.1.12	53383
apt:APA01_04490	ncbi-geneid:8434674	1.1.1.94	48179|51735
apt:APA01_04540	ncbi-geneid:8436720	1.4.99.3	50969
apt:APA01_04570	ncbi-geneid:8434680	1.4.99.3	57561
apt:APA01_04640	ncbi-geneid:8436721	1.2.1.22|1.2.1.21	53720
apt:APA01_04660	ncbi-geneid:8434688	1.3.99.16	56003|56003
apt:APA01_04670	ncbi-geneid:8434689	1.3.99.16	47741|54292
apt:APA01_05510	ncbi-geneid:8434770	3.5.1.10	53328|55021
apt:APA01_05590	ncbi-geneid:8434775	3.1.2.-	54637
apt:APA01_05620	ncbi-geneid:8434779	3.4.24.-	55486
apt:APA01_05700	ncbi-geneid:8434786	1.1.1.81	82544
apt:APA01_05940	ncbi-geneid:8434809	1.2.4.1	52518
apt:APA01_05950	ncbi-geneid:8434810	1.2.4.1	52518|52922
apt:APA01_05960	ncbi-geneid:8434811	2.3.1.12	53474|51230
apt:APA01_05990	ncbi-geneid:8434813	1.6.99.3	51905
apt:APA01_06160	ncbi-geneid:8434828	2.7.1.40	51621|52935|50800
apt:APA01_06170	ncbi-geneid:8434829	3.1.1.17	63829
apt:APA01_06230	ncbi-geneid:8434834	1.4.99.1	51905|54373
apt:APA01_06240	ncbi-geneid:8434835	1.8.1.9	51905
apt:APA01_06250	ncbi-geneid:8434836	1.1.1.42	53659
apt:APA01_06310	ncbi-geneid:8436657	6.3.1.2	55931|54368
apt:APA01_06330	ncbi-geneid:8434843	1.1.5.2	50998
apt:APA01_06370	ncbi-geneid:8436706	2.3.1.31	53474
apt:APA01_06390	ncbi-geneid:8436753	3.6.4.13	52540
apt:APA01_06410	ncbi-geneid:8434848	4.2.1.1	53056
apt:APA01_06430	ncbi-geneid:8434850	2.7.6.3	55083
apt:APA01_06440	ncbi-geneid:8436686	2.7.7.6	63562
apt:APA01_06450	ncbi-geneid:8436886	2.7.6.5	109604|81301|81271
apt:APA01_06460	ncbi-geneid:8434851	2.7.8.7	56214
apt:APA01_06470	ncbi-geneid:8434852	3.4.21.89	51306
apt:APA01_06480	ncbi-geneid:8434853	3.1.26.3	69065|54768
apt:APA01_06500	ncbi-geneid:8436602	2.7.4.22	53633
apt:APA01_06520	ncbi-geneid:8434856	2.5.1.31	64005
apt:APA01_06540	ncbi-geneid:8434858	1.1.1.267	55347|51735|69055
apt:APA01_06550	ncbi-geneid:8434859	3.4.24.-	50156
apt:APA01_06580	ncbi-geneid:8436809	2.3.1.-	51161
apt:APA01_06590	ncbi-geneid:8434862	4.2.1.-	54637
apt:APA01_06600	ncbi-geneid:8436619	2.3.1.129	51161
apt:APA01_06620	ncbi-geneid:8434864	4.4.1.5	54593
apt:APA01_06650	ncbi-geneid:8434867	3.1.26.5	54211
apt:APA01_06680	ncbi-geneid:8434869	2.7.2	53633
apt:APA01_06690	ncbi-geneid:8434870	2.3.1.117	51161
apt:APA01_06700	ncbi-geneid:8434871	3.5.1.18	53187|55031
apt:APA01_06720	ncbi-geneid:8434873	5.4.99.12	55120
apt:APA01_06730	ncbi-geneid:8436967	2.1.2.9	53328|50486
apt:APA01_06740	ncbi-geneid:8434874	3.5.1.88	56420
apt:APA01_06800	ncbi-geneid:8434879	3.6.3.-	52540
apt:APA01_06830	ncbi-geneid:8434882	5.3.1.13	53697|54631
apt:APA01_06840	ncbi-geneid:8436705	3.1.13.5
apt:APA01_06850	ncbi-geneid:8434883	2.1.1.-	75217|55315
apt:APA01_06880	ncbi-geneid:8434885	2.7.4.8	52540
apt:APA01_06890	ncbi-geneid:8434886	2.7.1.-|2.7.7	53613|52374
apt:APA01_06900	ncbi-geneid:8434887	5.3.1.8	48208
apt:APA01_06910	ncbi-geneid:8434888	3.6.4.12	52540|48024
apt:APA01_07050	ncbi-geneid:8434899	1.5.99.8|1.5.1.12	53720|51730|81935
apt:APA01_07080	ncbi-geneid:8434901	6.2.1.1	56801
apt:APA01_07210	ncbi-geneid:8434913	3.4.11.1	53187|52949
apt:APA01_07220	ncbi-geneid:8434914	2.7.7.7	102400
apt:APA01_07250	ncbi-geneid:8436577	3.6.4.13	52540
apt:APA01_07300	ncbi-geneid:8434918	2.6.1.11|2.6.1.17	53383
apt:APA01_07340	ncbi-geneid:8436936	4.2.1.109	53639
apt:APA01_07350	ncbi-geneid:8434921	1.13.11.53|1.13.11.54	51182
apt:APA01_07360	ncbi-geneid:8434922	3.1.3.77	56784
apt:APA01_07370	ncbi-geneid:8434923	2.7.1.26|2.7.7.2	82114|52374
apt:APA01_07380	ncbi-geneid:8436872	6.1.1.5	52374|47323|50677
apt:APA01_07440	ncbi-geneid:8436595	5.99.1.-	56719|55874|54211
apt:APA01_07480	ncbi-geneid:8436516	2.5.1.47	53686
apt:APA01_07510	ncbi-geneid:8434932	3.4.21.102	52096|50156
apt:APA01_07520	ncbi-geneid:8434933	3.1.-.-	50249
apt:APA01_07530	ncbi-geneid:8434934	5.99.1.2	56712|57783
apt:APA01_07600	ncbi-geneid:8434941	3.5.2.3	51556|51338
apt:APA01_07610	ncbi-geneid:8434942	2.1.3.2	53671
apt:APA01_07620	ncbi-geneid:8434943	6.1.1.17	52374|48163
apt:APA01_07660	ncbi-geneid:8434945	1.2.4.2	52518|52518
apt:APA01_07670	ncbi-geneid:8434946	2.3.1.61	52777|51230|47005
apt:APA01_07680	ncbi-geneid:8434947	1.8.1.4	51905|55424|51230
apt:APA01_07710	ncbi-geneid:8434950	3.3.1.1	52283|51735
apt:APA01_07720	ncbi-geneid:8434951	2.3.1.51	69593
apt:APA01_07740	ncbi-geneid:8434953	3.1.2.6	56281
apt:APA01_07840	ncbi-geneid:8434963	6.1.1.7	55681|101353|55186|50447
apt:APA01_07870	ncbi-geneid:8436808	2.7.1.71|4.2.3.4	56796|52540
apt:APA01_07900	ncbi-geneid:8436991	6.4.1.2	52096
apt:APA01_07920	ncbi-geneid:8434969	6.1.1.6	52374|48163
apt:APA01_07960	ncbi-geneid:8434973	3.4.24.57	53067|53067
apt:APA01_07970	ncbi-geneid:8434974	2.5.1.61	53850|54782
apt:APA01_07980	ncbi-geneid:8434975	4.2.1.75	69618
apt:APA01_08030	ncbi-geneid:8434978	1.11.1.5	46626|46626
apt:APA01_08060	ncbi-geneid:8434980	1.3.3.3	102886
apt:APA01_08080	ncbi-geneid:8434982	1.10.2.2	46626
apt:APA01_08090	ncbi-geneid:8434983	2.4.2.28	53167
apt:APA01_08130	ncbi-geneid:8434986	1.5.1.34	55469
apt:APA01_08140	ncbi-geneid:8434987	4.3.1.12	51735
apt:APA01_08150	ncbi-geneid:8434988	1.2.1.68	53720
apt:APA01_08560	ncbi-geneid:8435024	2.1.2.11	51621
apt:APA01_08590	ncbi-geneid:8436508	1.1.1.1	50129|51735
apt:APA01_08600	ncbi-geneid:8435027	3.4.21.-	50494
apt:APA01_08610	ncbi-geneid:8436666	5.1.3.2	51735
apt:APA01_08630	ncbi-geneid:8435029	4.1.1.20	51419|50621
apt:APA01_08650	ncbi-geneid:8435031	4.3.2.1	48557
apt:APA01_08690	ncbi-geneid:8435035	1.1.1.25	51735|53223
apt:APA01_08700	ncbi-geneid:8435036	2.7.1.24	52540
apt:APA01_08710	ncbi-geneid:8435037	2.7.7.7
apt:APA01_08750	ncbi-geneid:8435041	5.1.3.1	51366
apt:APA01_08760	ncbi-geneid:8435042	2.1.1.-	53335|48013
apt:APA01_08770	ncbi-geneid:8436796	2.1.2.2	53328
apt:APA01_08780	ncbi-geneid:8435043	6.3.3.1	56042|55326
apt:APA01_08800	ncbi-geneid:8436582	2.7.4.1	56024|56024|143724|140356
apt:APA01_08810	ncbi-geneid:8435045	3.6.1.11|3.6.1.40	53067|53067|109604
apt:APA01_09070	ncbi-geneid:8435063	2.3.2.6	55729
apt:APA01_09120	ncbi-geneid:8435068	2.7.7.42	81301|81301|81593|81593
apt:APA01_09130	ncbi-geneid:8435069	1.11.1.15	52833
apt:APA01_09270	ncbi-geneid:8435078	2.7.7.6	64484
apt:APA01_09280	ncbi-geneid:8436877	2.7.7.6	64484
apt:APA01_09520	ncbi-geneid:8436919	2.7.4.3	52540|57774
apt:APA01_09550	ncbi-geneid:8435105	2.7.7.6	56553|55257|47789
apt:APA01_09680	ncbi-geneid:8435113	3.1.26.4	53098
apt:APA01_09690	ncbi-geneid:8435114	2.1.1.72	53335
apt:APA01_09740	ncbi-geneid:8435119	3.6.3.-	52540
apt:APA01_09770	ncbi-geneid:8435121	3.6.3.-	52540|90123
apt:APA01_09800	ncbi-geneid:8436596	3.6.1.-	55811
apt:APA01_09820	ncbi-geneid:8435124	3.4.21.102	52096|50156
apt:APA01_09840	ncbi-geneid:8435126	5.4.2.1	53649|64158
apt:APA01_09850	ncbi-geneid:8435127	4.3.1.19	53686|55021
apt:APA01_09870	ncbi-geneid:8436662	6.3.5.5	56059|56059|52440|48108|52440|52335
apt:APA01_09880	ncbi-geneid:8435129	6.3.5.5	52317|52021
apt:APA01_09900	ncbi-geneid:8436653	2.7.7.-	56731|57783
apt:APA01_09960	ncbi-geneid:8435135	2.1.1.79	53335
apt:APA01_09970	ncbi-geneid:8435136	2.1.1.182	53335
apt:APA01_09980	ncbi-geneid:8435137	5.2.1.8	109998|54534
apt:APA01_10080	ncbi-geneid:8436757	2.5.1.18	47616|52833
apt:APA01_10150	ncbi-geneid:8435147	3.1.2.12
apt:APA01_10210	ncbi-geneid:8435151	2.7.13.3	55874|52172|52172|47384
apt:APA01_10230	ncbi-geneid:8435153	3.4.25.2	56235
apt:APA01_10270	ncbi-geneid:8435154	1.3.99.16	47741|54292
apt:APA01_10290	ncbi-geneid:8435156	1.1.1.67	51735|48179
apt:APA01_10320	ncbi-geneid:8435159	6.1.1.20	55681|46589
apt:APA01_10330	ncbi-geneid:8435160	6.1.1.20	56037|50249|55681|54991|46955
apt:APA01_10420	ncbi-geneid:8435169	1.1.1.41	53659
apt:APA01_10430	ncbi-geneid:8435170	3.4.11.9	55920|53092
apt:APA01_10440	ncbi-geneid:8435171	2.1.1.-	53335
apt:APA01_10450	ncbi-geneid:8436849	3.6.4.12	52540
apt:APA01_10480	ncbi-geneid:8436857	6.3.4.18	56059|52440|51246
apt:APA01_10490	ncbi-geneid:8435172	5.4.99.18	52255
apt:APA01_10600	ncbi-geneid:8435180	1.17.4.1	51998|48168
apt:APA01_10610	ncbi-geneid:8435181	1.17.4.1	47240
apt:APA01_10630	ncbi-geneid:8435183	2.5.1.90	48576
apt:APA01_10640	ncbi-geneid:8435184	5.1.1.3	53681|53681
apt:APA01_10650	ncbi-geneid:8435185	2.4.2.10	53271
apt:APA01_10670	ncbi-geneid:8435187	2.3.3.1	48256
apt:APA01_10680	ncbi-geneid:8435188	3.1.3.-
apt:APA01_10690	ncbi-geneid:8435189	5.4.99.5	48600
apt:APA01_10700	ncbi-geneid:8435190	3.1.3.16	56300
apt:APA01_10790	ncbi-geneid:8436755	2.3.1.51	69593
apt:APA01_10830	ncbi-geneid:8435199	3.1.11.2	56219
apt:APA01_10840	ncbi-geneid:8435200	3.4.13.19	51556
apt:APA01_10890	ncbi-geneid:8436764	2.-.-.-	54690
apt:APA01_10900	ncbi-geneid:8436765	2.6.1.62	53383
apt:APA01_10910	ncbi-geneid:8435204	2.3.1.47	53383
apt:APA01_10930	ncbi-geneid:8435206	6.3.3.3	52540|53335
apt:APA01_10940	ncbi-geneid:8435207	3.4.21.88	51306|46785
apt:APA01_10980	ncbi-geneid:8436738	4.2.1.11	51604|54826
apt:APA01_11000	ncbi-geneid:8435210	1.4.3.19	51971|54373
apt:APA01_11030	ncbi-geneid:8435211	2.5.1.3	51391
apt:APA01_11040	ncbi-geneid:8435212	3.6.4.12	52540|52540|50249
apt:APA01_11060	ncbi-geneid:8435213	3.6.4.-	52540|52540|52540|143517|52540|141259
apt:APA01_11100	ncbi-geneid:8435217	6.6.1.2	53300
apt:APA01_11110	ncbi-geneid:8436547	6.6.1.2	52540
apt:APA01_11170	ncbi-geneid:8435220	2.7.7.9	53448
apt:APA01_11180	ncbi-geneid:8435221	5.4.2.8	53738|53738|53738|55957
apt:APA01_11260	ncbi-geneid:8435229	2.1.1.64	53335
apt:APA01_11270	ncbi-geneid:8435230	2.7.2.4	53633|55021|55021
apt:APA01_11280	ncbi-geneid:8435231	1.3.1.-
apt:APA01_11300	ncbi-geneid:8435233	1.17.7.1	56014|51412
apt:APA01_11310	ncbi-geneid:8435234	6.1.1.21	55681|52954
apt:APA01_11340	ncbi-geneid:8435237	2.1.1.-	53335
apt:APA01_11440	ncbi-geneid:8435245	3.4.16.4	56601|69189
apt:APA01_11450	ncbi-geneid:8435246	2.7.4.9	52540
apt:APA01_11460	ncbi-geneid:8435247	2.7.7.7	52540
apt:APA01_11470	ncbi-geneid:8436585	6.1.1.10	52374|47323
apt:APA01_11480	ncbi-geneid:8435248	3.1.21.-	51556
apt:APA01_11510	ncbi-geneid:8436979	1.4.3.5	50475
apt:APA01_11520	ncbi-geneid:8435250	1.3.1.9	51735
apt:APA01_11530	ncbi-geneid:8435251	4.2.3.5	103263
apt:APA01_11550	ncbi-geneid:8436825	1.1.5.4	51905
apt:APA01_11560	ncbi-geneid:8435253	4.2.3.12	55620
apt:APA01_11590	ncbi-geneid:8435255	2.8.1.6	102114
apt:APA01_11610	ncbi-geneid:8435257	1.8.4.8	52402
apt:APA01_11620	ncbi-geneid:8435258	2.7.7.4	52402
apt:APA01_11630	ncbi-geneid:8435259	2.7.7.4|2.7.1.25	52540|52540|50465|50447
apt:APA01_11650	ncbi-geneid:8435261	1.8.1.2	56014|56014|55124|55124
apt:APA01_11670	ncbi-geneid:8435263	2.-.-.-	53756
apt:APA01_11680	ncbi-geneid:8435264	2.7.1.130	52540
apt:APA01_11700	ncbi-geneid:8435266	3.1.3.25	56655
apt:APA01_11730	ncbi-geneid:8435269	2.3.1.179	53901|53901
apt:APA01_11750	ncbi-geneid:8435271	1.1.1.100	51735
apt:APA01_11760	ncbi-geneid:8435272	2.3.1.39	52151|55048
apt:APA01_11860	ncbi-geneid:8436923	4.2.1.52	51569
apt:APA01_11870	ncbi-geneid:8435282	4.2.1.51	53850|55021
apt:APA01_11880	ncbi-geneid:8435283	2.7.7.38	53448
apt:APA01_11910	ncbi-geneid:8435286	1.1.1.95	51735|52283|55021
apt:APA01_11930	ncbi-geneid:8435288	4.4.1.8	53383
apt:APA01_11940	ncbi-geneid:8435289	2.8.1.1|2.8.1.2	52821|52821
apt:APA01_11980	ncbi-geneid:8435292	2.7.8.-	56024|56024
apt:APA01_12020	ncbi-geneid:8436522	6.3.5.3	56042|55326|55326|56042
apt:APA01_12030	ncbi-geneid:8435297	6.3.5.3	52317
apt:APA01_12050	ncbi-geneid:8435299	6.3.5.3	82697
apt:APA01_12060	ncbi-geneid:8436853	6.3.2.6	56104
apt:APA01_12070	ncbi-geneid:8435300	4.3.2.2	48557
apt:APA01_12090	ncbi-geneid:8436940	3.2.1.-	48435|53955
apt:APA01_12100	ncbi-geneid:8435302	3.1.3.27	101307
apt:APA01_12140	ncbi-geneid:8435306	2.8.1.8	102114
apt:APA01_12150	ncbi-geneid:8435307	1.8.1.4	51905|55424
apt:APA01_12160	ncbi-geneid:8435308	2.3.1.12	52777|51230|47005
apt:APA01_12170	ncbi-geneid:8435309	1.2.4.1	52518|52922|51230
apt:APA01_12180	ncbi-geneid:8435310	1.2.4.1	52518
apt:APA01_12200	ncbi-geneid:8436760	4.1.1.48	51366
apt:APA01_12210	ncbi-geneid:8435312	2.4.2.18	52418|47648
apt:APA01_12220	ncbi-geneid:8435313	4.1.3.27	52317
apt:APA01_12230	ncbi-geneid:8435314	4.1.3.27	56322
apt:APA01_12240	ncbi-geneid:8435315	5.2.1.8	109998|54534
apt:APA01_12250	ncbi-geneid:8435316	5.3.1.1	51351
apt:APA01_12270	ncbi-geneid:8436918	6.3.4.2	52540|52317
apt:APA01_12280	ncbi-geneid:8435318	2.5.1.55	51569
apt:APA01_12290	ncbi-geneid:8435319	5.99.1.3	56719|55874|54211
apt:APA01_12310	ncbi-geneid:8436860	2.7.7.7	55979|55979|55979
apt:APA01_12340	ncbi-geneid:8435322	3.2.2.23|4.2.99.18	81624|46946|57716
apt:APA01_12350	ncbi-geneid:8435323	2.1.1	53335
apt:APA01_12360	ncbi-geneid:8435324	4.1.1.36|6.3.2.5	102645|52507
apt:APA01_12370	ncbi-geneid:8435325	3.6.1.23	51283
apt:APA01_12400	ncbi-geneid:8435328	1.8.4.11	55068
apt:APA01_12410	ncbi-geneid:8435329	6.1.1.9	52374|50677|47323|46589
apt:APA01_12440	ncbi-geneid:8436960	2.1.1.77	53335
apt:APA01_12510	ncbi-geneid:8435338	2.7.4.16	56042|55326
apt:APA01_12552	ncbi-geneid:8435341	2.7.1.30	53067|53067
apt:APA01_12570	ncbi-geneid:8435343	1.1.5.3	51905|54373
apt:APA01_12590	ncbi-geneid:8436580	3.6.4.12	52540|46785|47819
apt:APA01_12690	ncbi-geneid:8435351	3.2.1.28	48208
apt:APA01_12700	ncbi-geneid:8435352	1.1.1.284|1.1.1.1	50129|51735|50129
apt:APA01_12710	ncbi-geneid:8435353	3.11.1.2	82057|57783
apt:APA01_12730	ncbi-geneid:8435354	1.1.1.169	48179|51735
apt:APA01_12750	ncbi-geneid:8436838	3.5.99.3	51556|51338|51338
apt:APA01_12810	ncbi-geneid:8435360	3.5.99.3	51556|51338
apt:APA01_12830	ncbi-geneid:8435362	3.5.3.9	53187|55031
apt:APA01_12840	ncbi-geneid:8435363	2.6.1.-	53383
apt:APA01_12870	ncbi-geneid:8435366	6.3.5.6|6.3.5.7	75304
apt:APA01_12890	ncbi-geneid:8436986	1.17.1.4	56003|54665
apt:APA01_12900	ncbi-geneid:8436988	1.17.1.4	56176|47741|55447|54292
apt:APA01_12920	ncbi-geneid:8435368	3.5.2.17	49472
apt:APA01_12970	ncbi-geneid:8436722	3.5.4.3	51556|51338
apt:APA01_12980	ncbi-geneid:8435373	2.3.2.2	56235
apt:APA01_13100	ncbi-geneid:8435380	5.4.99.17	48239|48239
apt:APA01_13150	ncbi-geneid:8435383	1.2.1.16	53720
apt:APA01_13160	ncbi-geneid:8435384	1.-.-.-	51395
apt:APA01_13180	ncbi-geneid:8436747	1.11.1.6	56634|52317
apt:APA01_13220	ncbi-geneid:8435389	2.4.1.-	48208|74650|74650
apt:APA01_13250	ncbi-geneid:8435392	2.7.1.49|2.7.4.7	53613
apt:APA01_13710	ncbi-geneid:8435422	1.14.11.17	51197
apt:APA01_13840	ncbi-geneid:8436724	4.2.1.9	143975|52016
apt:APA01_13850	ncbi-geneid:8435435	4.1.2.-	51621
apt:APA01_13920	ncbi-geneid:8435441	1.2.1.27	53720
apt:APA01_13990	ncbi-geneid:8435447	6.3.4.6	56059|52440|51246|50891|50891|51230|160467
apt:APA01_14000	ncbi-geneid:8435448	3.5.1.54	75304
apt:APA01_14130	ncbi-geneid:8435461	1.5.1.-	50475
apt:APA01_14160	ncbi-geneid:8435464	1.14.14.5	51679
apt:APA01_14250	ncbi-geneid:8435473	3.1.21.3	116734
apt:APA01_14450	ncbi-geneid:8435489	2.1.1.67	53335
apt:APA01_14490	ncbi-geneid:8436525	2.1.1.133	53790
apt:APA01_14510	ncbi-geneid:8436526	2.1.1.132	53790|53335
apt:APA01_14530	ncbi-geneid:8435495	2.1.1.131	53790
apt:APA01_14540	ncbi-geneid:8435496	2.1.1.130|2.1.1.151	53790
apt:APA01_14550	ncbi-geneid:8435497	5.4.1.2	63965
apt:APA01_14560	ncbi-geneid:8436541	1.14.13.83	55124|56014|55124
apt:APA01_14580	ncbi-geneid:8435498	4.2.1.2	48557
apt:APA01_14620	ncbi-geneid:8435501	1.1.5.2	50998
apt:APA01_14700	ncbi-geneid:8435509	2.7.2.1	53067|53067
apt:APA01_14710	ncbi-geneid:8435510	2.3.1.8	53659
apt:APA01_14720	ncbi-geneid:8435511	1.3.3.1	51395
apt:APA01_14730	ncbi-geneid:8435512	1.2.7.-	52518|53323|52518|52922|54862
apt:APA01_14780	ncbi-geneid:8435516	2.5.1.18	47616|52833
apt:APA01_14840	ncbi-geneid:8435520	1.2.1.2	81342
apt:APA01_14850	ncbi-geneid:8435521	1.2.1.2	54862
apt:APA01_14860	ncbi-geneid:8435522	1.2.1.2	53706|50692
apt:APA01_14880	ncbi-geneid:8435524	3.6.1.11|3.6.1.40	53067|53067
apt:APA01_14890	ncbi-geneid:8435525	2.1.1.-	53335
apt:APA01_14900	ncbi-geneid:8436638	2.7.1.4	53067
apt:APA01_14920	ncbi-geneid:8436920	3.1.11.6	116842
apt:APA01_14930	ncbi-geneid:8435527	2.5.1.1|2.5.1.10	48576
apt:APA01_14940	ncbi-geneid:8435528	2.2.1.7	52518|52518|52922
apt:APA01_14970	ncbi-geneid:8435530	2.1.1.-	102114
apt:APA01_14980	ncbi-geneid:8435531	6.3.4.5	69864|52402
apt:APA01_14990	ncbi-geneid:8435532	5.2.1.8	54534
apt:APA01_15010	ncbi-geneid:8435534	6.1.1.2	52374
apt:APA01_15070	ncbi-geneid:8435540	2.1.1.-	53335
apt:APA01_15080	ncbi-geneid:8436797	1.1.1.205	51412|54631
apt:APA01_15140	ncbi-geneid:8436815	1.13.12.16
apt:APA01_15150	ncbi-geneid:8436798	3.1.3.2	48317
apt:APA01_15160	ncbi-geneid:8435543	3.1.27.6	55895
apt:APA01_15220	ncbi-geneid:8435549	3.1.1.73	53474
apt:APA01_15480	ncbi-geneid:8435569	3.5.1.1	53774
apt:APA01_15490	ncbi-geneid:8435570	4.1.1.12	53383
apt:APA01_15620	ncbi-geneid:8435582	1.-.-.-	50129|51735
apt:APA01_15720	ncbi-geneid:8435591	4.1.1.8	52518|52467|52518
apt:APA01_15730	ncbi-geneid:8435592	2.8.3.16	89796
apt:APA01_15810	ncbi-geneid:8435599	5.4.2.2	53738|53738|55957|53738
apt:APA01_15820	ncbi-geneid:8435600	2.3.1.79	51161
apt:APA01_15910	ncbi-geneid:8435607	2.7.13.3	55874|47384
apt:APA01_16040	ncbi-geneid:8435613	6.2.1.-	56801
apt:APA01_16060	ncbi-geneid:8435615	2.3.1.47	53383
apt:APA01_16140	ncbi-geneid:8435621	3.1.3.18	56784
apt:APA01_16150	ncbi-geneid:8435622	2.7.7.23|2.3.1.157	53448|51161
apt:APA01_16160	ncbi-geneid:8435623	2.6.1.16	53697|56235
apt:APA01_16240	ncbi-geneid:8436699	1.11.1.9	52833
apt:APA01_16250	ncbi-geneid:8435631	3.6.3.-	52540
apt:APA01_16270	ncbi-geneid:8436709	6.1.1.15	55681|52954
apt:APA01_16290	ncbi-geneid:8435633	2.7.1.33
apt:APA01_16300	ncbi-geneid:8436517	6.3.4.15	55681
apt:APA01_16350	ncbi-geneid:8435638	1.6.5.3	54862
apt:APA01_16370	ncbi-geneid:8435640	1.6.5.3	53706|54862|54292
apt:APA01_16380	ncbi-geneid:8435641	1.6.5.3	142019|140490|142984
apt:APA01_16390	ncbi-geneid:8435642	1.6.5.3	52833
apt:APA01_16400	ncbi-geneid:8435643	1.6.5.3	56762
apt:APA01_16410	ncbi-geneid:8435644	1.6.5.3	143243
apt:APA01_16420	ncbi-geneid:8435645	1.6.5.3	56770
apt:APA01_16470	ncbi-geneid:8436697	3.4.21.53	54211|52540|88697
apt:APA01_16490	ncbi-geneid:8436538	3.4.21.92	52096
apt:APA01_16550	ncbi-geneid:8435654	2.1.1.-	53335
apt:APA01_16590	ncbi-geneid:8436787	2.8.1.7|4.4.1.16	53383
apt:APA01_16720	ncbi-geneid:8435664	2.7.7.59	81301|109604|55021|81593|55021
apt:APA01_16750	ncbi-geneid:8435666	3.4.17.19	55486
apt:APA01_16770	ncbi-geneid:8435668	4.2.3.1	53686
apt:APA01_16840	ncbi-geneid:8435673	2.1.1.17	53335
apt:APA01_16860	ncbi-geneid:8435675	6.3.2.3	56059|52440
apt:APA01_16880	ncbi-geneid:8435677	2.4.1.83	53448
apt:APA01_16900	ncbi-geneid:8436512	1.8.1.9	51905
apt:APA01_16940	ncbi-geneid:8435680	2.7.7.7	52141
apt:APA01_17000	ncbi-geneid:8435685	2.3.1.180	53901
apt:APA01_17010	ncbi-geneid:8435686	2.3.1.15	53659
apt:APA01_17050	ncbi-geneid:8436922	2.7.13.3	55874|47384
apt:APA01_17090	ncbi-geneid:8435689	3.5.1.88	56420
apt:APA01_17110	ncbi-geneid:8435691	1.1.1.85	53659
apt:APA01_17120	ncbi-geneid:8435692	4.2.1.33|4.2.1.35	52016
apt:APA01_17130	ncbi-geneid:8435693	4.2.1.33|4.2.1.35	53732
apt:APA01_17150	ncbi-geneid:8435695	2.1.1.31	75217
apt:APA01_17220	ncbi-geneid:8436511	5.4.99.12	55120|55174
apt:APA01_17260	ncbi-geneid:8435702	2.1.1.-	75217|88697
apt:APA01_17270	ncbi-geneid:8435703	6.3.2.2	55931
apt:APA01_17360	ncbi-geneid:8435711	6.3.5.4	52402|56235
apt:APA01_17380	ncbi-geneid:8435713	3.5.4.19	141734
apt:APA01_17390	ncbi-geneid:8435714	2.4.1.182	53756
apt:APA01_17440	ncbi-geneid:8435719	1.15.1.1	54719|46609
apt:APA01_17500	ncbi-geneid:8436801	2.7.13.3	55874|47384|158472|55785
apt:APA01_17520	ncbi-geneid:8436800	2.7.13.3	55874|47384|55785
apt:APA01_17540	ncbi-geneid:8436783	2.7.7.60|4.6.1.12	69765|53448
apt:APA01_17590	ncbi-geneid:8435724	5.4.99.9	51971|54373
apt:APA01_17640	ncbi-geneid:8435729	2.4.2.22	53271
apt:APA01_17660	ncbi-geneid:8435731	2.4.2.9	53271
apt:APA01_17690	ncbi-geneid:8435734	1.1.1.22	51735|52413|48179
apt:APA01_17720	ncbi-geneid:8435737	2.3.1.30	51161
apt:APA01_17730	ncbi-geneid:8435738	1.14.13.-	51905
apt:APA01_17820	ncbi-geneid:8435746	3.1.3.25	56655
apt:APA01_17830	ncbi-geneid:8435747	3.6.4.12	52540
apt:APA01_17850	ncbi-geneid:8435749	3.1.1.45	53474
apt:APA01_18070	ncbi-geneid:8435768	2.7.7.24	53448
apt:APA01_18080	ncbi-geneid:8435769	4.2.1.46	51735
apt:APA01_18310	ncbi-geneid:8435791	3.4.11.5	53474
apt:APA01_18330	ncbi-geneid:8436990	3.6.4.-	52540|52540
apt:APA01_18380	ncbi-geneid:8435796	2.7.7.22|5.3.1.8	51182|53448
apt:APA01_18390	ncbi-geneid:8435797	2.5.1.-	53383
apt:APA01_18410	ncbi-geneid:8436501	3.5.4.16	55620
apt:APA01_18420	ncbi-geneid:8435799	3.2.-.-	52317
apt:APA01_18550	ncbi-geneid:8435808	2.5.1.78	52121
apt:APA01_18560	ncbi-geneid:8435809	4.1.99.12|3.5.4.25	55821|142695
apt:APA01_18570	ncbi-geneid:8435810	2.5.1.9	63380|63380
apt:APA01_18580	ncbi-geneid:8435811	3.5.4.26|1.1.1.193	53927|53597
apt:APA01_18590	ncbi-geneid:8436871	1.10.2.2	81342|81648
apt:APA01_18600	ncbi-geneid:8435812	1.10.2.2	46626
apt:APA01_18610	ncbi-geneid:8435813	1.10.2.2	50022
apt:APA01_18840	ncbi-geneid:8436806	2.7.2.11	53633|88697
apt:APA01_18870	ncbi-geneid:8435838	1.1.1.49	55347|51735
apt:APA01_18910	ncbi-geneid:8436768	2.1.1.-	53335|81799
apt:APA01_18930	ncbi-geneid:8435842	2.4.1.129	56601|56519
apt:APA01_18940	ncbi-geneid:8436637	6.3.2.13	53623|53244|63418
apt:APA01_18950	ncbi-geneid:8435843	6.3.2.10	53623|53244|63418
apt:APA01_18970	ncbi-geneid:8435845	6.3.2.9	53623|53244|51984
apt:APA01_18990	ncbi-geneid:8436641	2.4.1.227	53756
apt:APA01_19000	ncbi-geneid:8435847	6.3.2.8	53623|53244|51984
apt:APA01_19010	ncbi-geneid:8435848	1.1.1.158	56176|56194
apt:APA01_19020	ncbi-geneid:8435849	6.3.2.4	56059|52440
apt:APA01_19060	ncbi-geneid:8436644	3.5.1.-	54211|54211
apt:APA01_19090	ncbi-geneid:8436863	6.5.1.2
apt:APA01_19100	ncbi-geneid:8435853	2.7.9.1	56059|51621|52009
apt:APA01_19150	ncbi-geneid:8435858	2.5.1.54	51569
apt:APA01_19160	ncbi-geneid:8435859	2.4.2.11	51690|54675
apt:APA01_19180	ncbi-geneid:8435861	6.1.1.17	52374|48163
apt:APA01_19190	ncbi-geneid:8435862	3.5.1	52499
apt:APA01_19210	ncbi-geneid:8435864	3.6.3.4	56784|81653|55008|55008|81665
apt:APA01_19250	ncbi-geneid:8436552	1.1.1.86	48179|51735
apt:APA01_19260	ncbi-geneid:8435867	2.2.1.6	55021|55021
apt:APA01_19270	ncbi-geneid:8435868	2.2.1.6	52518|52518|52467
apt:APA01_19280	ncbi-geneid:8435869	2.5.1.75	52540|52540
apt:APA01_19290	ncbi-geneid:8435870	3.1.3.3	56784
apt:APA01_19360	ncbi-geneid:8435877	2.1.2.1	53383
apt:APA01_19380	ncbi-geneid:8435879	4.2.1.24	51569
apt:APA01_19390	ncbi-geneid:8435880	2.3.2.8	55729
apt:APA01_19400	ncbi-geneid:8435881	5.99.1.-	56719|101904
apt:APA01_19460	ncbi-geneid:8435886	2.6.1.42	56752
apt:APA01_19470	ncbi-geneid:8435887	2.6.1.85	56322
apt:APA01_19490	ncbi-geneid:8435888	2.7.7.7	160975
apt:APA01_19480	ncbi-geneid:8435890	6.3.2.1	52374
apt:APA01_19530	ncbi-geneid:8435892	2.6.1.1	53383
apt:APA01_19540	ncbi-geneid:8435893	2.6.1.1	53383
apt:APA01_19550	ncbi-geneid:8435894	6.1.1.-	52374
apt:APA01_19610	ncbi-geneid:8435899	2.7.4.6	54919
apt:APA01_19680	ncbi-geneid:8435906	6.1.1.3	55681|55186|52954|81271
apt:APA01_19720	ncbi-geneid:8435910	2.7.1.23	111331
apt:APA01_19750	ncbi-geneid:8435913	3.1.26.4
apt:APA01_19760	ncbi-geneid:8435914	2.7.1.39	56112
apt:APA01_19800	ncbi-geneid:8435917	3.4.24.-	55486
apt:APA01_19810	ncbi-geneid:8435918	1.4.1.13|1.4.1.14	51395|56235|69336
apt:APA01_19820	ncbi-geneid:8435919	1.4.1.13|1.4.1.14	51971|46548
apt:APA01_19830	ncbi-geneid:8435920	1.6.5.3|1.6.99.3	51735
apt:APA01_19860	ncbi-geneid:8435923	3.5.1.28	53187
apt:APA01_19870	ncbi-geneid:8435924	3.1.26.12	50249
apt:APA01_19880	ncbi-geneid:8435925	2.4.2.17	53850
apt:APA01_19890	ncbi-geneid:8435926	1.1.1.23	53720
apt:APA01_19980	ncbi-geneid:8435934	3.2.1.17	53955
apt:APA01_20430	ncbi-geneid:8435978	1.2.1.3	53720
apt:APA01_20440	ncbi-geneid:8435979	1.1.1.28	55103|56176
apt:APA01_20490	ncbi-geneid:8435984	2.4.2.19	51690|54675
apt:APA01_20500	ncbi-geneid:8435985	2.5.1.72	142754
apt:APA01_20530	ncbi-geneid:8436948	1.6.99.3	51905
apt:APA01_20540	ncbi-geneid:8435988	1.2.1.16	53720
apt:APA01_20730	ncbi-geneid:8436002	6.4.1.2|6.3.4.14	56059|52440|51246
apt:APA01_20750	ncbi-geneid:8436004	2.6.1.1	53383
apt:APA01_20770	ncbi-geneid:8436729	6.3.5.6|6.3.5.7	75304
apt:APA01_20790	ncbi-geneid:8436007	5.4.99.15	51445
apt:APA01_20800	ncbi-geneid:8436008	3.2.1.141	51445|81296
apt:APA01_20810	ncbi-geneid:8436009	2.4.1.18	51445|51011|81296|81296
apt:APA01_20820	ncbi-geneid:8436010	2.4.1.21	53756
apt:APA01_20830	ncbi-geneid:8436011	3.2.1.-	51445|81296|51011
apt:APA01_20860	ncbi-geneid:8436013	1.2.5.1	52518|52518|52467
apt:APA01_21120	ncbi-geneid:8436599	6.1.1.11	55681|46589
apt:APA01_21180	ncbi-geneid:8436033	6.1.1.19	52374|47323|55190
apt:APA01_21190	ncbi-geneid:8436034	3.1.5.1	109604
apt:APA01_21210	ncbi-geneid:8436669	3.1.11.2	56219
apt:APA01_21270	ncbi-geneid:8436845	1.3.3.11	48613
apt:APA01_21310	ncbi-geneid:8436040	3.4.21.92	52096
apt:APA01_21330	ncbi-geneid:8436041	2.6.1.-	53383
apt:APA01_21340	ncbi-geneid:8436490	1.1.1.3	55347|51735|55021
apt:APA01_21350	ncbi-geneid:8436042	3.1.3.11	56655
apt:APA01_21360	ncbi-geneid:8436043	3.1.-.-	64182
apt:APA01_21380	ncbi-geneid:8436885	5.4.99.12	55120|55174
apt:APA01_21400	ncbi-geneid:8436623	3.6.3.34	52540
apt:APA01_21420	ncbi-geneid:8436045	2.6.1.42	56752
apt:APA01_21430	ncbi-geneid:8436046	2.7.7.7	56672|88723|53098|47807
apt:APA01_21550	ncbi-geneid:8436057	1.1.5.8	50998
apt:APA01_21580	ncbi-geneid:8436060	2.6.1.18	53383
apt:APA01_21600	ncbi-geneid:8436661	3.5.1.87	53187|55031
apt:APA01_21620	ncbi-geneid:8436063	1.4.1.13|1.4.1.14	51971|46548
apt:APA01_21680	ncbi-geneid:8436069	3.5.2.2	51556|51338|51338
apt:APA01_21730	ncbi-geneid:8436073	5.3.1.24	51366
apt:APA01_21740	ncbi-geneid:8436074	4.1.1.23	51366
apt:APA01_21780	ncbi-geneid:8436078	1.1.1.262	53659
apt:APA01_21790	ncbi-geneid:8436079	2.6.99.2	63892
apt:APA01_21810	ncbi-geneid:8436080	2.7.1.-	53067
apt:APA01_21860	ncbi-geneid:8436674	1.14.11.-	51197
apt:APA01_21890	ncbi-geneid:8436087	1.14.12.17	46458|63380|52343
apt:APA01_21930	ncbi-geneid:8436091	1.1.2.4	56176|55103
apt:APA01_21940	ncbi-geneid:8436092	2.1.1.107|1.3.1.76|4.99.1.4	53790|75615|51735
apt:APA01_22010	ncbi-geneid:8436098	1.1.1.169	48179|51735
apt:APA01_22020	ncbi-geneid:8436503	1.14.13.82	54292|52343|63380
apt:APA01_22030	ncbi-geneid:8436099	1.1.1.100	51735
apt:APA01_22090	ncbi-geneid:8436819	1.2.1.39	53720
apt:APA01_22100	ncbi-geneid:8436105	1.1.2.8	50998|46626
apt:APA01_22210	ncbi-geneid:8436115	1.2.1.19	53720
apt:APA01_22250	ncbi-geneid:8436119	1.14.11.-	51197
apt:APA01_22330	ncbi-geneid:8436732	1.14.13.82	50022|55961
apt:APA01_22400	ncbi-geneid:8436130	1.2.1.16	53720
apt:APA01_22420	ncbi-geneid:8436132	2.7.1.156|2.7.7.62	52540
apt:APA01_22430	ncbi-geneid:8436544	2.4.2.21	52733
apt:APA01_22470	ncbi-geneid:8436539	1.14.99.40	55469
apt:APA01_22480	ncbi-geneid:8436136	6.3.5.10	52540|52317
apt:APA01_22490	ncbi-geneid:8436545	2.5.1.17	52540
apt:APA01_22510	ncbi-geneid:8436137	6.3.5.9|6.3.1	52540|52317
apt:APA01_22590	ncbi-geneid:8436140	4.2.1.17	52096
apt:APA01_22600	ncbi-geneid:8436141	1.5.1.-	50475
apt:APA01_22670	ncbi-geneid:8436146	5.3.1.23	100950
apt:APA01_22700	ncbi-geneid:8436149	2.5.1.47	53686
apt:APA01_22710	ncbi-geneid:8436150	6.3.5.2	52402|52317|54810
apt:APA01_22980	ncbi-geneid:8436177	5.1.3.20	51735
apt:APA01_23090	ncbi-geneid:8436187	2.6.1.9	53383
apt:APA01_23110	ncbi-geneid:8436189	2.2.1.1	52518|52518|52922
apt:APA01_23120	ncbi-geneid:8436190	2.2.1.2|5.3.1.9	53697|51569
apt:APA01_23130	ncbi-geneid:8436191	1.1.1.44	51735|48179
apt:APA01_23150	ncbi-geneid:8436193	3.1.1.31	100950
apt:APA01_23160	ncbi-geneid:8436194	5.3.1.6	100950|75445
apt:APA01_23170	ncbi-geneid:8436195	2.7.1.12	52540
apt:APA01_23250	ncbi-geneid:8436203	1.3.99.22	102114
apt:APA01_23440	ncbi-geneid:8436975	3.5.1.5	51556|51338|51338
apt:APA01_23450	ncbi-geneid:8436219	3.5.1.5	51278
apt:APA01_23460	ncbi-geneid:8436220	3.5.1.5	54111
apt:APA01_23490	ncbi-geneid:8436222	4.1.1.74	52518|52518|52467
apt:APA01_23560	ncbi-geneid:8436229	3.2.2.20	48150
apt:APA01_23580	ncbi-geneid:8436509	1.11.1.15	52833
apt:APA01_23790	ncbi-geneid:8436247	1.14.13.114	51905|54373
apt:APA01_24220	ncbi-geneid:8436279	1.4.4.2	53383|53383
apt:APA01_24240	ncbi-geneid:8436281	2.1.2.10	103025|101790
apt:APA01_24250	ncbi-geneid:8436282	2.5.1.16	53335
apt:APA01_24260	ncbi-geneid:8436283	4.1.1.50	56276
apt:APA01_24310	ncbi-geneid:8436287	2.7.7.3	52374
apt:APA01_24320	ncbi-geneid:8436288	5.99.1.3	56719|101904
apt:APA01_24350	ncbi-geneid:8436291	2.7.7.8	54211|54211|55666|55666|54791|50249
apt:APA01_24370	ncbi-geneid:8436293	5.4.99.12	55120
apt:APA01_24490	ncbi-geneid:8436305	2.1.1.13	82282|56507|51717|52242|47644
apt:APA01_24520	ncbi-geneid:8436562	2.4.2.14	53271|56235
apt:APA01_24580	ncbi-geneid:8436313	2.4.1.83	53448
apt:APA01_24610	ncbi-geneid:8436316	3.6.3.14	81333
apt:APA01_24620	ncbi-geneid:8436317	3.6.3.14	81336
apt:APA01_24660	ncbi-geneid:8436756	5.1.1.7	54506|54506
apt:APA01_24670	ncbi-geneid:8436320	4.4.1.5	54593
apt:APA01_24690	ncbi-geneid:8436322	3.6.4.13	52540
apt:APA01_24770	ncbi-geneid:8436837	3.6.3.27	52540
apt:APA01_24800	ncbi-geneid:8436852	4.2.1.9	143975|52016
apt:APA01_24830	ncbi-geneid:8436331	1.6.5.5	51735|50129
apt:APA01_24920	ncbi-geneid:8436338	2.1.1.148	69796
apt:APA01_24940	ncbi-geneid:8436340	4.2.1.2	117457
apt:APA01_24980	ncbi-geneid:8436344	1.4.99.1	51905|54373
apt:APA01_24990	ncbi-geneid:8436345	5.1.1.1	51419|50621
apt:APA01_25110	ncbi-geneid:8436353	3.6.3.21	52540
apt:APA01_25120	ncbi-geneid:8436354	4.2.1.3	53732|52016
apt:APA01_25130	ncbi-geneid:8436355	3.6.3.41	52540
apt:APA01_25160	ncbi-geneid:8436356	4.1.1.17	51419|50621
apt:APA01_25190	ncbi-geneid:8436359	4.2.1.10	52304
apt:APA01_25210	ncbi-geneid:8436361	6.4.1.2|6.3.4.14	56059|52440|51246
apt:APA01_25330	ncbi-geneid:8436736	2.6.1.19|2.6.1.22	53383
apt:APA01_25350	ncbi-geneid:8436370	3.1.-.-	53098
apt:APA01_25360	ncbi-geneid:8436371	6.3.5.6|6.3.5.7	141000
apt:APA01_25370	ncbi-geneid:8436372	6.3.5.6|6.3.5.7	75304
apt:APA01_25380	ncbi-geneid:8436373	6.3.5.6|6.3.5.7	55931|89095
apt:APA01_25410	ncbi-geneid:8436376	4.2.99.18	48150
apt:APA01_25420	ncbi-geneid:8436377	4.99.1.1	53800
apt:APA01_25430	ncbi-geneid:8436378	3.2.2.-	48150|55811
apt:APA01_25480	ncbi-geneid:8436382	6.1.1.4	52374|50677|47323
apt:APA01_25500	ncbi-geneid:8436384	2.7.7.7	52540|48019
apt:APA01_25610	ncbi-geneid:8436390	1.5.5.1	51905|54373|54862
apt:APA01_25630	ncbi-geneid:8436392	1.3.99.22	102114
apt:APA01_25700	ncbi-geneid:8436396	5.4.99.12	55120|55174
apt:APA01_25710	ncbi-geneid:8436397	2.1.1.171	53335
apt:APA01_25860	ncbi-geneid:8436410	6.1.1.1	52374|55174
apt:APA01_25900	ncbi-geneid:8436413	4.2.1.46	51735
apt:APA01_25910	ncbi-geneid:8436414	2.7.7.24	53448
apt:APA01_25920	ncbi-geneid:8436415	5.1.3.13	51182
apt:APA01_25930	ncbi-geneid:8436416	1.1.1.133	51735
apt:APA01_25980	ncbi-geneid:8436420	2.5.1.18	47616|52833
apt:APA01_25990	ncbi-geneid:8436421	2.8.1.-	52402
apt:APA01_26010	ncbi-geneid:8436423	2.8.1.7	53383
apt:APA01_26020	ncbi-geneid:8436784	2.8.1.7	53383
apt:APA01_26040	ncbi-geneid:8436424	2.1.1.-	75217
apt:APA01_26050	ncbi-geneid:8436926	6.1.1.16	52374|47323
apt:APA01_26070	ncbi-geneid:8436426	6.3.2.12|6.3.2.17	53623|53244
apt:APA01_26140	ncbi-geneid:8436561	5.4.2.10	53738|53738|53738|55957
apt:APA01_26150	ncbi-geneid:8436431	2.5.1.15	51717
apt:APA01_26160	ncbi-geneid:8436432	3.4.24.-	52540|140990
apt:APA01_26170	ncbi-geneid:8436635	6.3.4.-	52402
apt:APA01_26240	ncbi-geneid:8436608	3.1.2.-	54637
apt:APA01_26270	ncbi-geneid:8436904	3.1.22.4	53098
apt:APA01_26300	ncbi-geneid:8436911	5.2.1.8	54534|109998
apt:APA01_26310	ncbi-geneid:8436438	2.3.1.35|2.3.1.1	56266
apt:APA01_26410	ncbi-geneid:8436445	1.5.1.2	48179|51735
apt:APA01_26510	ncbi-geneid:8436453	6.3.5.1	52402|56317
apt:APA01_26520	ncbi-geneid:8436454	4.2.1.19	54211|54211
apt:APA01_26530	ncbi-geneid:8436455	2.4.2.-	52317
apt:APA01_26540	ncbi-geneid:8436456	5.3.1.16	51366|55729
apt:APA01_26550	ncbi-geneid:8436675	4.1.3.-	51366
apt:APA01_26560	ncbi-geneid:8436676	3.6.1.31	101386
apt:APA01_26620	ncbi-geneid:8436462	2.5.1.18	47616|52833
apt:APA01_26660	ncbi-geneid:8436827	2.1.1.170	53335
apt:APA01_26690	ncbi-geneid:8436966	2.1.1.63	46767|53155
apt:APA01_26790	ncbi-geneid:8436474	4.1.1.37	51726
