# Supplementary material for: Tracing the Repertoire of Promiscuous Enzymes along the Metabolic Pathways in Archaeal Organisms
Source: Life (Basel). 2017 Jul 13;7(3):30. doi: 10.3390/life7030030 (PMC5617955; doi:10.3390/life7030030)
Supplement: Supplementary file 1 [file life-07-00030-s001.zip › Table_S2/apv.txt]

KEGGID	NCBIGI	ECs	SFamilyID
apv:Apar_0003	ncbi-geneid:8412841	2.7.7.7	55979|55979|55979
apv:Apar_0006	ncbi-geneid:8412844	5.99.1.3	56719|55874|54211
apv:Apar_0007	ncbi-geneid:8412845	5.99.1.3	56719|101904
apv:Apar_0011	ncbi-geneid:8412851	3.6.3.30	52540|50331
apv:Apar_0024	ncbi-geneid:8412866	3.6.4.12	52540|48024
apv:Apar_0025	ncbi-geneid:8412867	6.3.4.4	52540
apv:Apar_0030	ncbi-geneid:8412872	2.7.1.35	53613
apv:Apar_0031	ncbi-geneid:8412873	4.1.1.21|5.4.99.18	52255
apv:Apar_0033	ncbi-geneid:8412875	2.4.2.14	53271|56235
apv:Apar_0034	ncbi-geneid:8412876	6.3.3.1	56042|55326
apv:Apar_0035	ncbi-geneid:8412877	2.1.2.2	53328
apv:Apar_0044	ncbi-geneid:8412886	2.1.1.-	75217|75217
apv:Apar_0053	ncbi-geneid:8412895	2.1.1.-	53335
apv:Apar_0054	ncbi-geneid:8412896	1.1.1.27	56327|51735
apv:Apar_0060	ncbi-geneid:8412902	2.2.1.7	52518|52518|52922
apv:Apar_0061	ncbi-geneid:8412903	1.1.1.6	56796
apv:Apar_0072	ncbi-geneid:8412915	2.1.1.-	53335|88697
apv:Apar_0074	ncbi-geneid:8412917	3.6.4.13	52540
apv:Apar_0075	ncbi-geneid:8412918	2.3.1.46	52317
apv:Apar_0078	ncbi-geneid:8412921	3.2.1.21	51445
apv:Apar_0080	ncbi-geneid:8412923	2.7.1.69	52794
apv:Apar_0081	ncbi-geneid:8412924	2.7.1.69	46973
apv:Apar_0084	ncbi-geneid:8412927	6.3.1.1	55681
apv:Apar_0092	ncbi-geneid:8412935	2.2.1.2|4.1.2.-	51569
apv:Apar_0094	ncbi-geneid:8412937	1.3.1.74	53067|53067|100920|100934
apv:Apar_0102	ncbi-geneid:8412945	3.2.1.23	51445|49785|49785|49303|49785|49373
apv:Apar_0106	ncbi-geneid:8412949	6.3.4.-	52402|82829|56037
apv:Apar_0107	ncbi-geneid:8412950	2.4.2.8	53271
apv:Apar_0108	ncbi-geneid:8412951	2.6.1.1	53383
apv:Apar_0110	ncbi-geneid:8412953	3.1.11.2	56219
apv:Apar_0113	ncbi-geneid:8412956	2.7.1.33
apv:Apar_0115	ncbi-geneid:8412958	2.7.7.7	52540|48019
apv:Apar_0121	ncbi-geneid:8412965	3.2.2.-	48150
apv:Apar_0123	ncbi-geneid:8412967	4.2.99.18	48150
apv:Apar_0124	ncbi-geneid:8412968	3.6.4.-	52540|52540|52540|141259|143517
apv:Apar_0134	ncbi-geneid:8412980	4.1.2.4	51569
apv:Apar_0135	ncbi-geneid:8412981	1.97.1.4	54862|102114
apv:Apar_0140	ncbi-geneid:8412986	5.4.2.7	53649|143856
apv:Apar_0141	ncbi-geneid:8412987	2.4.2.1	53167
apv:Apar_0143	ncbi-geneid:8412989	3.6.3.17	52540|52540
apv:Apar_0147	ncbi-geneid:8412993	2.4.2.4|2.4.2.2	52418|54680|47648
apv:Apar_0151	ncbi-geneid:8412997	2.7.1.69	52794
apv:Apar_0154	ncbi-geneid:8413000	2.7.1.69	55804
apv:Apar_0155	ncbi-geneid:8413001	3.4.11.4	53187|55031
apv:Apar_0165	ncbi-geneid:8413012	2.7.7.56	54211|55666
apv:Apar_0166	ncbi-geneid:8413013	3.6.1.15	52972
apv:Apar_0167	ncbi-geneid:8413014	3.5.99.6	100950
apv:Apar_0169	ncbi-geneid:8413016	2.7.1.148	54211|55060
apv:Apar_0171	ncbi-geneid:8413019	2.7.1.69	52794
apv:Apar_0172	ncbi-geneid:8413020	2.2.1.1	52518
apv:Apar_0173	ncbi-geneid:8413021	2.2.1.1	52518|52922
apv:Apar_0174	ncbi-geneid:8413022	1.1.1.157	51735|48179
apv:Apar_0181	ncbi-geneid:8413029	3.4.24.57	53067|55729|53067|53067|53067
apv:Apar_0182	ncbi-geneid:8413030	6.3.5.1	52402|56317
apv:Apar_0189	ncbi-geneid:8413037	6.3.5.2	52317|52402|54810
apv:Apar_0197	ncbi-geneid:8413045	3.1.21.3	52540
apv:Apar_0198	ncbi-geneid:8413046	3.1.21.3	116734|116734
apv:Apar_0199	ncbi-geneid:8413047	2.1.1.72	53335
apv:Apar_0208	ncbi-geneid:8413056	2.6.1.16	53697|56235
apv:Apar_0218	ncbi-geneid:8413066	3.4.13.21	52317
apv:Apar_0233	ncbi-geneid:8413081	3.5.1.18	53187|55031
apv:Apar_0237	ncbi-geneid:8413085	1.97.1.9	51971|46548|51395|51971|54862
apv:Apar_0239	ncbi-geneid:8413087	4.3.1.15	53686
apv:Apar_0242	ncbi-geneid:8413090	2.7.2.2	53633
apv:Apar_0244	ncbi-geneid:8413092	3.5.2.2	51556|51338|51338
apv:Apar_0249	ncbi-geneid:8413097	2.8.1.7	53383
apv:Apar_0252	ncbi-geneid:8413100	2.7.9.3	56042|55326
apv:Apar_0283	ncbi-geneid:8413131	1.1.1.100	51735
apv:Apar_0290	ncbi-geneid:8413138	3.6.3.3|3.6.3.5	56784|81653|81665
apv:Apar_0291	ncbi-geneid:8413139	2.1.1.33	53335
apv:Apar_0292	ncbi-geneid:8413140	3.1.3.5	109604
apv:Apar_0295	ncbi-geneid:8413143	3.5.1.-	52467
apv:Apar_0296	ncbi-geneid:8413144	3.6.1.1	64182|75138|54631
apv:Apar_0301	ncbi-geneid:8413149	1.16.3.1	47240
apv:Apar_0303	ncbi-geneid:8413151	3.5.1.1	53774
apv:Apar_0308	ncbi-geneid:8413156	3.1.1.29	102462
apv:Apar_0314	ncbi-geneid:8413162	5.3.1.8	51182
apv:Apar_0317	ncbi-geneid:8413165	3.4.17.19	55486
apv:Apar_0319	ncbi-geneid:8413167	6.3.2.4	56059|52440
apv:Apar_0320	ncbi-geneid:8413168	2.7.1.2	53067
apv:Apar_0322	ncbi-geneid:8413170	2.7.1.56	53613
apv:Apar_0325	ncbi-geneid:8413173	2.7.1.69	55804
apv:Apar_0327	ncbi-geneid:8413175	2.7.1.69	52794
apv:Apar_0329	ncbi-geneid:8413177	3.1.1.-	56281
apv:Apar_0330	ncbi-geneid:8413178	5.1.3.4	53639
apv:Apar_0331	ncbi-geneid:8413179	5.-.-.-	51658
apv:Apar_0332	ncbi-geneid:8413180	2.2.1.2	51569
apv:Apar_0333	ncbi-geneid:8413181	2.2.1.1	52518
apv:Apar_0334	ncbi-geneid:8413182	2.2.1.1	52518|52922
apv:Apar_0337	ncbi-geneid:8413185	1.4.1.13|1.4.1.14	51971|46548
apv:Apar_0338	ncbi-geneid:8413186	1.18.1.2	52343|63380
apv:Apar_0339	ncbi-geneid:8413187	3.1.1.29	53178
apv:Apar_0340	ncbi-geneid:8413188	3.4.19.3	53182
apv:Apar_0342	ncbi-geneid:8413190	2.7.6.1	53271
apv:Apar_0343	ncbi-geneid:8413191	2.7.7.23|2.3.1.157	53448|51161
apv:Apar_0345	ncbi-geneid:8413194	2.5.1.1|2.5.1.10|2.5.1.29	48576
apv:Apar_0346	ncbi-geneid:8413195	5.1.3.2	51735
apv:Apar_0351	ncbi-geneid:8413200	6.3.5.3	52317|56042|55326|55326|56042
apv:Apar_0355	ncbi-geneid:8413204	1.1.1.158	56176|56194
apv:Apar_0356	ncbi-geneid:8413205	2.7.1.11	53784|53784
apv:Apar_0357	ncbi-geneid:8413206	2.7.1.11	53784
apv:Apar_0358	ncbi-geneid:8413207	4.2.1.11	51604|54826
apv:Apar_0360	ncbi-geneid:8413209	3.6.4.12	52540
apv:Apar_0369	ncbi-geneid:8413218	2.4.2.10	53271
apv:Apar_0370	ncbi-geneid:8413219	6.1.1.22	55681|50249
apv:Apar_0372	ncbi-geneid:8413221	2.5.1.49	53383
apv:Apar_0375	ncbi-geneid:8413224	3.4.13.3|3.5.1.18	53187|55031
apv:Apar_0382	ncbi-geneid:8413231	3.6.4.12	52540
apv:Apar_0384	ncbi-geneid:8413233	3.2.2.9	53167
apv:Apar_0396	ncbi-geneid:8413245	4.1.2.13	51569
apv:Apar_0399	ncbi-geneid:8413248	2.8.1.7|4.4.1.16	53383
apv:Apar_0403	ncbi-geneid:8413252	6.1.1.21	55681|52954
apv:Apar_0410	ncbi-geneid:8413259	5.4.99.12	55120
apv:Apar_0411	ncbi-geneid:8413260	1.12.7.2	53920|54862
apv:Apar_0414	ncbi-geneid:8413263	3.1.3.18	56784
apv:Apar_0420	ncbi-geneid:8413269	6.1.1.12	55681|55261|50249
apv:Apar_0426	ncbi-geneid:8413275	5.4.2.1
apv:Apar_0428	ncbi-geneid:8413277	6.3.1.2	55931|54368
apv:Apar_0439	ncbi-geneid:8413288	3.6.3.4	56784|81653|55008|55008|81665
apv:Apar_0440	ncbi-geneid:8413289	3.5.4.4	51556
apv:Apar_0441	ncbi-geneid:8413290	3.2.-.-	101478
apv:Apar_0443	ncbi-geneid:8413292	3.1.3.16	56300
apv:Apar_0451	ncbi-geneid:8413300	3.1.5.1	109604
apv:Apar_0457	ncbi-geneid:8413306	6.1.1.7	55681|101353|55186|50447
apv:Apar_0458	ncbi-geneid:8413307	3.1.-.-	53098
apv:Apar_0461	ncbi-geneid:8413310	2.7.1.71	52540
apv:Apar_0463	ncbi-geneid:8413312	3.4.11.9	55920|53092
apv:Apar_0464	ncbi-geneid:8413313	2.7.1.69	52728|53062
apv:Apar_0473	ncbi-geneid:8413322	2.7.1.23	111331
apv:Apar_0475	ncbi-geneid:8413324	6.3.4.2	52540|52317
apv:Apar_0478	ncbi-geneid:8413327	2.1.1.-	53335|81799
apv:Apar_0480	ncbi-geneid:8413329	2.4.1.129	56601|56519
apv:Apar_0481	ncbi-geneid:8413330	6.3.2.10	53623|53244|63418
apv:Apar_0483	ncbi-geneid:8413332	6.3.2.9	53623|53244|51984
apv:Apar_0485	ncbi-geneid:8413334	2.4.1.227	53756
apv:Apar_0486	ncbi-geneid:8413335	6.3.2.8	53623|53244|51984
apv:Apar_0487	ncbi-geneid:8413336	1.1.1.158	56194|56176
apv:Apar_0501	ncbi-geneid:8413350	2.5.1.6	55973|55973|55973
apv:Apar_0503	ncbi-geneid:8413354	4.3.1.17	143548|55021
apv:Apar_0504	ncbi-geneid:8413355	6.1.1.17	52374|48163
apv:Apar_0506	ncbi-geneid:8413357	3.4.11.21	53187|101821
apv:Apar_0507	ncbi-geneid:8413358	2.5.1.16	53335
apv:Apar_0514	ncbi-geneid:8413365	4.1.1.20	51419|50621
apv:Apar_0515	ncbi-geneid:8413366	4.2.1.52	51569
apv:Apar_0516	ncbi-geneid:8413367	1.3.1.26	55347|51735
apv:Apar_0517	ncbi-geneid:8413368	2.3.1.117	51161
apv:Apar_0518	ncbi-geneid:8413369	2.4.2.29	51713
apv:Apar_0519	ncbi-geneid:8413370	3.1.-.-	64182|52540
apv:Apar_0520	ncbi-geneid:8413371	2.7.6.5	109604|81301|81271|55021
apv:Apar_0526	ncbi-geneid:8413380	1.97.1.4	102114
apv:Apar_0528	ncbi-geneid:8413382	2.4.2.11	51690|54675
apv:Apar_0529	ncbi-geneid:8413383	6.1.1.19	52374|47323|55190
apv:Apar_0538	ncbi-geneid:8413392	2.7.1.39	54211|55060
apv:Apar_0539	ncbi-geneid:8413393	4.2.3.1	53686
apv:Apar_0540	ncbi-geneid:8413394	1.1.1.3	55347|51735
apv:Apar_0541	ncbi-geneid:8413395	2.7.2.4	53633|55021|55021
apv:Apar_0542	ncbi-geneid:8413396	1.2.1.11	55347|51735
apv:Apar_0598	ncbi-geneid:8413453	4.4.1.8	53383
apv:Apar_0599	ncbi-geneid:8413456	2.7.1.56	53613
apv:Apar_0600	ncbi-geneid:8413457	2.7.3.9	51621|52009|47831
apv:Apar_0608	ncbi-geneid:8413465	2.4.1.25	51445
apv:Apar_0609	ncbi-geneid:8413466	2.4.1.1	53756
apv:Apar_0610	ncbi-geneid:8413469	1.4.1.4	51735|53223
apv:Apar_0611	ncbi-geneid:8413470	3.2.2.21	50486
apv:Apar_0612	ncbi-geneid:8413471	6.3.5.5	52021|52317
apv:Apar_0613	ncbi-geneid:8413472	6.3.5.5	56059|56059|52440|52440|48108|52335
apv:Apar_0615	ncbi-geneid:8413475	3.4.21.92	52096
apv:Apar_0618	ncbi-geneid:8413478	3.1.21.-	51556
apv:Apar_0620	ncbi-geneid:8413480	6.1.1.9	52374|47323|50677|46589
apv:Apar_0621	ncbi-geneid:8413481	6.3.4.3	52540
apv:Apar_0623	ncbi-geneid:8413483	1.5.1.5|3.5.4.9	51735|53223
apv:Apar_0624	ncbi-geneid:8413484	3.5.4.16	55620
apv:Apar_0625	ncbi-geneid:8413485	6.3.2.17	53623|53244
apv:Apar_0627	ncbi-geneid:8413487	6.1.1.3	55681|55186|52954
apv:Apar_0629	ncbi-geneid:8413489	1.2.1.10|1.1.1.1	56796|53720
apv:Apar_0631	ncbi-geneid:8413491	1.5.1.3	53597
apv:Apar_0632	ncbi-geneid:8413492	2.1.1.45	55831
apv:Apar_0634	ncbi-geneid:8413494	3.6.1.-	55811
apv:Apar_0639	ncbi-geneid:8413499	3.1.13.5	53098|47819|47819
apv:Apar_0642	ncbi-geneid:8413502	3.1.11.6	116842
apv:Apar_0644	ncbi-geneid:8413504	2.7.2.1	53067|53067
apv:Apar_0646	ncbi-geneid:8413506	2.3.1.8	53659
apv:Apar_0647	ncbi-geneid:8413507	5.4.99.9	51971|54373
apv:Apar_0653	ncbi-geneid:8413513	6.1.1.2	52374
apv:Apar_0654	ncbi-geneid:8413514	1.97.1.4	102114
apv:Apar_0656	ncbi-geneid:8413516	2.3.1.54	51998
apv:Apar_0658	ncbi-geneid:8413518	6.3.3.2	100950
apv:Apar_0659	ncbi-geneid:8413519	4.2.1.10	52304|55604
apv:Apar_0661	ncbi-geneid:8413521	5.4.99.5	48600
apv:Apar_0662	ncbi-geneid:8413522	4.2.3.5	103263
apv:Apar_0663	ncbi-geneid:8413523	2.5.1.19	55205
apv:Apar_0664	ncbi-geneid:8413524	4.1.2.14|4.1.3.16	51569
apv:Apar_0665	ncbi-geneid:8413525	4.2.3.4	56796
apv:Apar_0668	ncbi-geneid:8413529	5.2.1.8	50891
apv:Apar_0673	ncbi-geneid:8413534	2.4.1.129	56601|56519
apv:Apar_0684	ncbi-geneid:8413545	3.5.4.4|2.7.7.18	52374
apv:Apar_0687	ncbi-geneid:8413548	2.7.7.7	56672|100879
apv:Apar_0691	ncbi-geneid:8413552	2.1.1.31	75217
apv:Apar_0692	ncbi-geneid:8413553	3.4.21.89	51306
apv:Apar_0693	ncbi-geneid:8413554	6.1.1.14	55681
apv:Apar_0694	ncbi-geneid:8413555	6.1.1.14	109604
apv:Apar_0696	ncbi-geneid:8413557	2.7.9.1	56059|51621|52009
apv:Apar_0697	ncbi-geneid:8413558	3.1.5.1	109604
apv:Apar_0699	ncbi-geneid:8413560	3.1.26.4	53098
apv:Apar_0707	ncbi-geneid:8413568	2.7.4.22	53633
apv:Apar_0709	ncbi-geneid:8413570	2.5.1.31	64005
apv:Apar_0711	ncbi-geneid:8413572	1.1.1.267	55347|51735|69055
apv:Apar_0713	ncbi-geneid:8413574	1.17.7.1	51717|56014
apv:Apar_0714	ncbi-geneid:8413575	6.1.1.15	55681|52954|55826
apv:Apar_0723	ncbi-geneid:8413587	5.4.99.12	55120|55174
apv:Apar_0730	ncbi-geneid:8413594	1.1.1.94	48179|51735
apv:Apar_0731	ncbi-geneid:8413595	5.1.3.1	51366
apv:Apar_0732	ncbi-geneid:8413596	2.8.1.7	53383
apv:Apar_0734	ncbi-geneid:8413598	4.1.1.36|6.3.2.5	102645|52507
apv:Apar_0735	ncbi-geneid:8413599	3.1.21.2	51658
apv:Apar_0740	ncbi-geneid:8413605	1.8.4.11|1.8.4.12	55068
apv:Apar_0742	ncbi-geneid:8413607	1.7.-.-	56821
apv:Apar_0747	ncbi-geneid:8413612	3.1.3.23	56784
apv:Apar_0748	ncbi-geneid:8413613	3.4.17.-	53187|55031
apv:Apar_0750	ncbi-geneid:8413615	3.4.16.4	56601
apv:Apar_0751	ncbi-geneid:8413616	2.1.2.10	103025
apv:Apar_0755	ncbi-geneid:8413620	2.4.2.7	53271
apv:Apar_0760	ncbi-geneid:8413625	4.4.1.5	54593
apv:Apar_0765	ncbi-geneid:8413630	1.8.1.9	51905
apv:Apar_0767	ncbi-geneid:8413632	3.6.1.23	51283
apv:Apar_0770	ncbi-geneid:8413635	3.4.21.88	51306|46785
apv:Apar_0773	ncbi-geneid:8413638	2.5.1.75	52540
apv:Apar_0774	ncbi-geneid:8413639	1.3.1.74	102114
apv:Apar_0779	ncbi-geneid:8413644	3.6.3.8	52540|54752
apv:Apar_0783	ncbi-geneid:8413648	1.3.1.74	102114
apv:Apar_0787	ncbi-geneid:8413652	3.1.-.-	56281
apv:Apar_0788	ncbi-geneid:8413653	2.7.7.8	54211|54211|55666|50249|55666|54791|46915
apv:Apar_0799	ncbi-geneid:8413664	1.3.99.22	102114
apv:Apar_0803	ncbi-geneid:8413668	2.7.7.7	52540|48019
apv:Apar_0808	ncbi-geneid:8413673	2.7.4.8	52540
apv:Apar_0810	ncbi-geneid:8413675	4.1.1.23	51366
apv:Apar_0811	ncbi-geneid:8413676	1.3.3.1	51395
apv:Apar_0813	ncbi-geneid:8413678	3.5.2.3	51556|51338
apv:Apar_0814	ncbi-geneid:8413679	2.1.3.2	53671
apv:Apar_0815	ncbi-geneid:8413680	2.4.2.9	53271
apv:Apar_0817	ncbi-geneid:8413682	5.1.1.1	53822|47413
apv:Apar_0818	ncbi-geneid:8413683	5.1.3.3	74650
apv:Apar_0819	ncbi-geneid:8413684	2.7.1.6	54211|55060
apv:Apar_0822	ncbi-geneid:8413687	3.6.3.17	52540|52540
apv:Apar_0825	ncbi-geneid:8413691	2.7.7.-	56731|57783
apv:Apar_0826	ncbi-geneid:8413692	2.7.1.26|2.7.7.2	82114|52374
apv:Apar_0827	ncbi-geneid:8413693	5.4.99.12	55120
apv:Apar_0833	ncbi-geneid:8413699	6.1.1.4	52374|50677|47323
apv:Apar_0834	ncbi-geneid:8413700	1.1.1.205	51412|54631
apv:Apar_0839	ncbi-geneid:8413705	3.2.1.17|5.4.99.12	55120|55174
apv:Apar_0841	ncbi-geneid:8413707	6.1.1.5	52374|47323|50677
apv:Apar_0842	ncbi-geneid:8413708	3.6.4.3|3.4.24.-	140990|52540
apv:Apar_0843	ncbi-geneid:8413709	2.1.1.-	75217|55315
apv:Apar_0852	ncbi-geneid:8413718	3.1.26.3	69065|54768
apv:Apar_0854	ncbi-geneid:8413720	2.3.1.15	53659
apv:Apar_0858	ncbi-geneid:8413724	2.7.7.3	52374
apv:Apar_0860	ncbi-geneid:8413726	3.6.4.12	52540|52540|50249
apv:Apar_0864	ncbi-geneid:8413730	2.7.6.2	56784|63999|63862
apv:Apar_0866	ncbi-geneid:8413732	2.1.1.-	53335|48013
apv:Apar_0867	ncbi-geneid:8413733	2.1.2.9	53328|50486
apv:Apar_0868	ncbi-geneid:8413734	3.5.1.88	56420
apv:Apar_0869	ncbi-geneid:8413735	3.6.4.-	52540
apv:Apar_0878	ncbi-geneid:8413744	5.-.-.-	111337
apv:Apar_0881	ncbi-geneid:8413747	6.1.1.10	52374|47323
apv:Apar_0886	ncbi-geneid:8413752	3.1.3.18	56784
apv:Apar_0895	ncbi-geneid:8413761	3.1.22.4	53098
apv:Apar_0896	ncbi-geneid:8413762	6.3.5.1	56317|52402
apv:Apar_0898	ncbi-geneid:8413764	2.7.7.7	89550
apv:Apar_0899	ncbi-geneid:8413765	3.4.22.40	54001
apv:Apar_0900	ncbi-geneid:8413766	3.4.22.40	54001
apv:Apar_0906	ncbi-geneid:8413773	2.3.1.48	102114|55729
apv:Apar_0907	ncbi-geneid:8413774	1.8.1.9	51905|52833|52833
apv:Apar_0908	ncbi-geneid:8413775	1.11.1.15	52833
apv:Apar_0912	ncbi-geneid:8413780	2.1.1.61|2.8.1.-	52402
apv:Apar_0913	ncbi-geneid:8413781	2.8.1.7	53383
apv:Apar_0922	ncbi-geneid:8413793	5.3.1.1	51351
apv:Apar_0923	ncbi-geneid:8413794	2.7.2.3	53748
apv:Apar_0924	ncbi-geneid:8413795	1.2.1.12	55347|51735
apv:Apar_0927	ncbi-geneid:8413798	5.1.3.9	51366
apv:Apar_0928	ncbi-geneid:8413799	2.7.1.2	53067
apv:Apar_0929	ncbi-geneid:8413800	4.2.1.52	51569
apv:Apar_0931	ncbi-geneid:8413802	3.1.1.41	53474
apv:Apar_0948	ncbi-geneid:8413819	2.7.1.24	52540
apv:Apar_0953	ncbi-geneid:8413824	3.4.11.4	53187|55031
apv:Apar_0955	ncbi-geneid:8413826	3.1.3.26	53850
apv:Apar_0968	ncbi-geneid:8413839	1.11.1.9	52833
apv:Apar_0974	ncbi-geneid:8413845	4.1.1.31	51621
apv:Apar_0977	ncbi-geneid:8413849	2.4.2.1	53167
apv:Apar_0981	ncbi-geneid:8413853	1.1.1.31	51735|48179
apv:Apar_0993	ncbi-geneid:8413865	3.5.4.13	51283
apv:Apar_0996	ncbi-geneid:8413868	5.1.3.13	51182
apv:Apar_1005	ncbi-geneid:8413877	4.2.1.46	51735
apv:Apar_1006	ncbi-geneid:8413878	1.1.1.133	51735
apv:Apar_1007	ncbi-geneid:8413879	2.7.7.24	53448
apv:Apar_1009	ncbi-geneid:8413881	6.1.1.1	52374|55174
apv:Apar_1013	ncbi-geneid:8413885	5.4.2.2|5.4.2.8	53738|53738|53738|55957
apv:Apar_1014	ncbi-geneid:8413886	2.1.1.173	53335
apv:Apar_1037	ncbi-geneid:8413910	3.6.1.-	52540
apv:Apar_1038	ncbi-geneid:8413911	3.6.3.8	81665|56784|81653
apv:Apar_1039	ncbi-geneid:8413912	1.1.1.28	51735|52283
apv:Apar_1040	ncbi-geneid:8413913	2.7.1.40	51621|52935|50800
apv:Apar_1046	ncbi-geneid:8413919	2.4.1.25	51445|51445|81296
apv:Apar_1047	ncbi-geneid:8413920	2.4.1.21	53756
apv:Apar_1048	ncbi-geneid:8413921	2.7.7.27	53448|51161
apv:Apar_1049	ncbi-geneid:8413922	2.7.7.27	53448|51161
apv:Apar_1050	ncbi-geneid:8413923	2.4.1.1	53756
apv:Apar_1051	ncbi-geneid:8413924	2.4.1.18	51445|51011|81296
apv:Apar_1052	ncbi-geneid:8413925	1.1.1.6	56796
apv:Apar_1054	ncbi-geneid:8413927	6.1.1.20	56037|50249|55681|54991|46955
apv:Apar_1055	ncbi-geneid:8413928	6.1.1.20	55681|46589
apv:Apar_1057	ncbi-geneid:8413930	3.6.3.-	52540
apv:Apar_1061	ncbi-geneid:8413934	3.5.1.25	51556|51338
apv:Apar_1062	ncbi-geneid:8413935	5.-.-.-	53697
apv:Apar_1066	ncbi-geneid:8413939	2.7.1.69	52728
apv:Apar_1068	ncbi-geneid:8413941	2.7.1.69	53062
apv:Apar_1069	ncbi-geneid:8413942	2.7.1.144	53613
apv:Apar_1070	ncbi-geneid:8413943	4.1.2.13|4.1.2.40	51569
apv:Apar_1071	ncbi-geneid:8413944	2.6.1.42	56752
apv:Apar_1073	ncbi-geneid:8413946	5.1.1.3	53681|53681
apv:Apar_1080	ncbi-geneid:8413953	3.4.11.5	55729|55729
apv:Apar_1083	ncbi-geneid:8413956	3.1.21.-	51556
apv:Apar_1084	ncbi-geneid:8413957	2.1.1.182	53335
apv:Apar_1085	ncbi-geneid:8413958	6.1.1.10	52374|47323
apv:Apar_1089	ncbi-geneid:8413962	4.2.3.12	55620
apv:Apar_1091	ncbi-geneid:8413964	2.7.7.7	52540
apv:Apar_1092	ncbi-geneid:8413965	2.7.4.9	52540
apv:Apar_1093	ncbi-geneid:8413966	5.99.1.2	56712
apv:Apar_1103	ncbi-geneid:8413976	3.1.26.4
apv:Apar_1104	ncbi-geneid:8413977	2.7.7.7	56672|88723|47807|53098
apv:Apar_1105	ncbi-geneid:8413978	6.3.1.2	55931
apv:Apar_1111	ncbi-geneid:8413984	6.5.1.2
apv:Apar_1123	ncbi-geneid:8413996	1.97.1.4	102114
apv:Apar_1124	ncbi-geneid:8413997	1.17.4.2	51998
apv:Apar_1129	ncbi-geneid:8414002	5.4.99.12	55120
apv:Apar_1133	ncbi-geneid:8414006	2.7.7.6	56553|55257|47789
apv:Apar_1139	ncbi-geneid:8414012	3.4.11.18	55920
apv:Apar_1140	ncbi-geneid:8414013	2.7.4.3	52540
apv:Apar_1162	ncbi-geneid:8414035	3.1.3.48	52788
apv:Apar_1169	ncbi-geneid:8414042	2.7.7.6	64484|47789
apv:Apar_1170	ncbi-geneid:8414043	2.7.7.6	64484
apv:Apar_1180	ncbi-geneid:8414058	2.1.1.-	75217|55315
apv:Apar_1181	ncbi-geneid:8414059	6.1.1.16	52374|47323
apv:Apar_1183	ncbi-geneid:8414061	4.6.1.12	69765
apv:Apar_1184	ncbi-geneid:8414062	2.7.7.60	53448
apv:Apar_1187	ncbi-geneid:8414065	6.1.1.6	55681|50249
apv:Apar_1191	ncbi-geneid:8414069	1.1.1.38	53223|51735
apv:Apar_1193	ncbi-geneid:8414071	2.7.1.15	53613
apv:Apar_1194	ncbi-geneid:8414072	3.6.3.2	81665|56784|81653
apv:Apar_1198	ncbi-geneid:8414076	2.7.1.69	55604
apv:Apar_1199	ncbi-geneid:8414077	4.2.-.-	53697
apv:Apar_1204	ncbi-geneid:8414082	4.4.1.5	54593
apv:Apar_1205	ncbi-geneid:8414083	3.4.24.-	55486
apv:Apar_1218	ncbi-geneid:8414097	6.3.2.13	53623|53244|63418
apv:Apar_1219	ncbi-geneid:8414098	4.1.2.22	52518|52518|52922
apv:Apar_1225	ncbi-geneid:8414104	3.1.21.3	116734|116734
apv:Apar_1244	ncbi-geneid:8414123	2.7.7.7	52141
apv:Apar_1245	ncbi-geneid:8414124	5.1.1.1	51419|50621
apv:Apar_1247	ncbi-geneid:8414126	2.7.8.7	56214
apv:Apar_1248	ncbi-geneid:8414127	5.4.2.10	53738|53738|53738|55957
apv:Apar_1252	ncbi-geneid:8414131	2.7.1.56	53613
apv:Apar_1257	ncbi-geneid:8414136	2.7.1.69	52794
apv:Apar_1258	ncbi-geneid:8414137	3.2.1.80	75005|49899|49373|49899
apv:Apar_1274	ncbi-geneid:8414154	3.1.-.-	50249|50249
apv:Apar_1280	ncbi-geneid:8414160	4.1.2.14|4.1.3.16	51569
apv:Apar_1281	ncbi-geneid:8414161	4.2.1.52	51569
apv:Apar_1282	ncbi-geneid:8414162	5.3.1.13	53697
apv:Apar_1285	ncbi-geneid:8414165	2.7.1.69	52794
apv:Apar_1286	ncbi-geneid:8414166	2.7.1.69	55804
apv:Apar_1293	ncbi-geneid:8414177	2.7.7.9	53448
apv:Apar_1296	ncbi-geneid:8414180	2.5.1.7	55205
apv:Apar_1297	ncbi-geneid:8414181	3.6.3.14	51344
apv:Apar_1298	ncbi-geneid:8414182	3.6.3.14	52540|47917|50615
apv:Apar_1299	ncbi-geneid:8414183	3.6.3.14	52943
apv:Apar_1300	ncbi-geneid:8414184	3.6.3.14	52540|47917|50615
apv:Apar_1302	ncbi-geneid:8414186	3.6.3.14	81573
apv:Apar_1303	ncbi-geneid:8414187	3.6.3.14	81333
apv:Apar_1304	ncbi-geneid:8414188	3.6.3.14	81336
apv:Apar_1306	ncbi-geneid:8414190	2.4.2.9	53271
apv:Apar_1307	ncbi-geneid:8414191	5.3.1.26|5.3.1.6	89623
apv:Apar_1309	ncbi-geneid:8414193	2.1.1.-	53335
apv:Apar_1316	ncbi-geneid:8414201	2.7.1.69	52728
apv:Apar_1317	ncbi-geneid:8414202	2.7.1.69	53062
apv:Apar_1318	ncbi-geneid:8414203	5.3.1.9	53697
apv:Apar_1324	ncbi-geneid:8414209	2.7.13.3	55874|55781
apv:Apar_1328	ncbi-geneid:8414213	1.2.7.-	52518|53323|52518|52922|54862
apv:Apar_1330	ncbi-geneid:8414215	3.5.4.10|2.1.2.3	53927|52335
apv:Apar_1332	ncbi-geneid:8414217	6.1.1.17	52374
apv:Apar_1335	ncbi-geneid:8414220	2.7.1.69	55604
apv:Apar_1336	ncbi-geneid:8414221	3.2.1.93	51445|51011
apv:Apar_1338	ncbi-geneid:8414225	6.1.1.11	55681|46589
apv:Apar_1343	ncbi-geneid:8414231	3.1.3.16	81606
apv:Apar_1344	ncbi-geneid:8414232	2.4.1.129	56601|56519
apv:Apar_1345	ncbi-geneid:8414233	2.7.11.1	56112
apv:Apar_1347	ncbi-geneid:8414236	6.3.2.6	56104
apv:Apar_1348	ncbi-geneid:8414237	2.7.13.3	55874|47384|158472
apv:Apar_1351	ncbi-geneid:8414240	4.3.2.2	48557
apv:Apar_1352	ncbi-geneid:8414242	3.4.11.-	144052
apv:Apar_1359	ncbi-geneid:8414250	3.6.4.12
apv:Apar_1360	ncbi-geneid:8414251	6.3.2.4	56059|52440
apv:Apar_1361	ncbi-geneid:8414252	2.1.1.-	102114
apv:Apar_1364	ncbi-geneid:8414255	2.1.1.170	53335
apv:Apar_1368	ncbi-geneid:8414259	3.1.26.5	54211
