# Supplementary material for: Tracing the Repertoire of Promiscuous Enzymes along the Metabolic Pathways in Archaeal Organisms
Source: Life (Basel). 2017 Jul 13;7(3):30. doi: 10.3390/life7030030 (PMC5617955; doi:10.3390/life7030030)
Supplement: Supplementary file 1 [file life-07-00030-s001.zip › Table_S2/ara.txt]

KEGGID	NCBIGI	ECs	SFamilyID
ara:Arad_0002	ncbi-geneid:7369539	1.1.1.25	51735|53223
ara:Arad_0003	ncbi-geneid:7368718	2.7.1.24	52540
ara:Arad_0004	ncbi-geneid:7368719	2.7.7.7
ara:Arad_0011	ncbi-geneid:7368724	3.2.1.-	50685
ara:Arad_0014	ncbi-geneid:7368727	5.99.1.3	56719|55874|54211
ara:Arad_0017	ncbi-geneid:7368730	4.1.1.28	53383
ara:Arad_0020	ncbi-geneid:7368732	3.1.1.75	53474
ara:Arad_0024	ncbi-geneid:7368735	5.3.1.24	51366
ara:Arad_0026	ncbi-geneid:7368736	4.2.1.20	53686
ara:Arad_0028	ncbi-geneid:7368737	4.2.1.20	51366
ara:Arad_0031	ncbi-geneid:7368739	6.3.2.12|6.3.2.17	53623|53244
ara:Arad_0039	ncbi-geneid:7368746	3.3.1.1	52283|51735
ara:Arad_0042	ncbi-geneid:7368748	2.7.1.69	53062
ara:Arad_0045	ncbi-geneid:7368750	2.7.13.3	55874|47384
ara:Arad_0047	ncbi-geneid:7368752	4.1.1.49	53795|68923
ara:Arad_0050	ncbi-geneid:7368754	1.14.11.-	51197
ara:Arad_0052	ncbi-geneid:7368756	2.7.1.33	52540
ara:Arad_0053	ncbi-geneid:7368757	3.6.1.31	101386
ara:Arad_0055	ncbi-geneid:7368758	4.1.3.-	51366
ara:Arad_0056	ncbi-geneid:7368759	5.3.1.16	51366
ara:Arad_0057	ncbi-geneid:7368760	2.4.2.-	52317
ara:Arad_0060	ncbi-geneid:7368762	4.2.1.19	54211|54211
ara:Arad_0061	ncbi-geneid:7368763	3.4.25.2	56235
ara:Arad_0071	ncbi-geneid:7368768	2.3.3.9	51645
ara:Arad_0075	ncbi-geneid:7371833	2.7.13.3	55874|47384
ara:Arad_0076	ncbi-geneid:7371834	3.6.4.13	52540
ara:Arad_0078	ncbi-geneid:7371835	4.3.1.12	51735
ara:Arad_0100	ncbi-geneid:7371850	1.1.1.95	51735|52283
ara:Arad_0101	ncbi-geneid:7371851	4.1.2.-	51621
ara:Arad_0102	ncbi-geneid:7371852	1.2.1.16	53720
ara:Arad_0103	ncbi-geneid:7371853	1.1.1.18	51735|55347
ara:Arad_0105	ncbi-geneid:7371854	3.7.1.-	52467|52518|52518
ara:Arad_0106	ncbi-geneid:7371855	4.2.1.44	51658
ara:Arad_0116	ncbi-geneid:7371863	1.1.1.18	51735|55347
ara:Arad_0120	ncbi-geneid:7371866	1.4.3.4	51905|54373
ara:Arad_0121	ncbi-geneid:7371867	2.1.1.63	46767|53155
ara:Arad_0124	ncbi-geneid:7371869	3.6.3.19	52540|50331
ara:Arad_0132	ncbi-geneid:7371874	5.3.1.22	51658
ara:Arad_0135	ncbi-geneid:7371877	3.1.3.16	56300
ara:Arad_0136	ncbi-geneid:7371878	1.2.1.16	53720
ara:Arad_0138	ncbi-geneid:7371879	2.6.1.19	53383
ara:Arad_0140	ncbi-geneid:7371881	3.1.13.5
ara:Arad_0143	ncbi-geneid:7371884	2.7.4.14	52540
ara:Arad_0144	ncbi-geneid:7371885	2.5.1.19	55205
ara:Arad_0158	ncbi-geneid:7371893	4.2.1.60	54637
ara:Arad_0159	ncbi-geneid:7371894	2.3.1.41	53901|53901
ara:Arad_0161	ncbi-geneid:7371895	1.3.1.9	51735
ara:Arad_0164	ncbi-geneid:7371898	2.1.1.172	53335
ara:Arad_0165	ncbi-geneid:7371899	2.7.7.8	54211|54211|55666|55666|54791|50249|46915
ara:Arad_0171	ncbi-geneid:7371902	5.4.99.12	55120
ara:Arad_0186	ncbi-geneid:7372078	2.7.7.7	52540|48019
ara:Arad_0188	ncbi-geneid:7371017	3.6.1.22	55811
ara:Arad_0193	ncbi-geneid:7371020	4.2.1.51	53850|55021
ara:Arad_0195	ncbi-geneid:7371021	2.7.7.38	53448
ara:Arad_0205	ncbi-geneid:7371028	1.1.1.26	51735|52283
ara:Arad_0223	ncbi-geneid:7371040	6.3.2.6	56104
ara:Arad_0226	ncbi-geneid:7371042	5.4.99.12	55120|55174
ara:Arad_0238	ncbi-geneid:7371051	3.5.4.2	51338|51556
ara:Arad_0254	ncbi-geneid:7371064	1.10.3.-	81452
ara:Arad_0255	ncbi-geneid:7371065	1.10.3.-	81442
ara:Arad_0257	ncbi-geneid:7371066	1.10.3.-	49503|81464
ara:Arad_0261	ncbi-geneid:7371070	3.6.3.30	52540|50331
ara:Arad_0263	ncbi-geneid:7371071	3.5.1.32	53187|55031
ara:Arad_0264	ncbi-geneid:7371072	3.5.4.2	51338|51556
ara:Arad_0271	ncbi-geneid:7371077	2.7.7.7	56672|88723|53098|47807
ara:Arad_0294	ncbi-geneid:7371094	5.4.2.1
ara:Arad_0295	ncbi-geneid:7371095	1.3.1.26	51735|55347
ara:Arad_0297	ncbi-geneid:7370248	2.7.1.2	53067
ara:Arad_0298	ncbi-geneid:7369674	4.2.3.3	52335
ara:Arad_0300	ncbi-geneid:7369675	3.4.24.-	55166
ara:Arad_0308	ncbi-geneid:7369681	1.1.1.79|1.1.1.81	51735|52283
ara:Arad_0309	ncbi-geneid:7369682	2.4.2.11	51690|54675
ara:Arad_0319	ncbi-geneid:7369689	1.-.-.-	51395
ara:Arad_0338	ncbi-geneid:7369706	3.6.3.17	52540|52540
ara:Arad_0341	ncbi-geneid:7369709	3.5.4.5	53927
ara:Arad_0344	ncbi-geneid:7369710	2.4.2.1	53167
ara:Arad_0346	ncbi-geneid:7369711	4.1.2.4	51569
ara:Arad_0347	ncbi-geneid:7369712	2.4.2.4	52418|54680|47648
ara:Arad_0349	ncbi-geneid:7369714	2.4.2.9	53271
ara:Arad_0352	ncbi-geneid:7369715	3.5.4.4	51556
ara:Arad_0353	ncbi-geneid:7369716	5.4.2.7	53649|143856
ara:Arad_0372	ncbi-geneid:7369732	3.4.11.1	53187
ara:Arad_0379	ncbi-geneid:7369736	6.3.5.6|6.3.5.7	75304
ara:Arad_0389	ncbi-geneid:7369745	3.5.1.10	53328|55021
ara:Arad_0393	ncbi-geneid:7369747	3.2.1.4	51445
ara:Arad_0406	ncbi-geneid:7369755	3.6.3.19	52540|50331
ara:Arad_0415	ncbi-geneid:7369762	3.2.1.52	51445|55545
ara:Arad_0419	ncbi-geneid:7370995	5.4.2.8	53738|55957|53738|53738
ara:Arad_0444	ncbi-geneid:7369786	6.1.1.20	55681|46589
ara:Arad_0445	ncbi-geneid:7369787	6.1.1.20	56037|50249|55681|54991|46955
ara:Arad_0448	ncbi-geneid:7369789	2.4.1.-	56601|53955
ara:Arad_0458	ncbi-geneid:7369797	3.3.2.1	52499
ara:Arad_0468	ncbi-geneid:7369804	3.4.11.-	144052
ara:Arad_0479	ncbi-geneid:7369812	1.6.5.5	51735|50129
ara:Arad_0482	ncbi-geneid:7369815	6.5.1.-
ara:Arad_0484	ncbi-geneid:7369816	2.1.1.63	46767|53155
ara:Arad_0487	ncbi-geneid:7369819	1.6.5.2	52218
ara:Arad_0493	ncbi-geneid:7369823	3.2.2.-	52141
ara:Arad_0510	ncbi-geneid:7369834	6.3.5.2	52402|52317|54810
ara:Arad_0511	ncbi-geneid:7369835	3.2.2.9	53167
ara:Arad_0523	ncbi-geneid:7368640	2.1.1.-	53335
ara:Arad_0530	ncbi-geneid:7368644	2.5.1.18	47616|52833
ara:Arad_0534	ncbi-geneid:7368646	1.6.5.3|1.6.99.3	51735
ara:Arad_0538	ncbi-geneid:7368648	4.1.1.23	51366
ara:Arad_0542	ncbi-geneid:7368651	2.7.7.7	55979|55979|55979
ara:Arad_0549	ncbi-geneid:7368656	6.3.2.3	56059|52440
ara:Arad_0552	ncbi-geneid:7368658	2.5.1.47	53686
ara:Arad_0554	ncbi-geneid:7368660	3.3.2.1	52499
ara:Arad_0561	ncbi-geneid:7368667	3.6.1.23	51283
ara:Arad_0571	ncbi-geneid:7368677	3.1.6.6	53649
ara:Arad_0573	ncbi-geneid:7368679	2.4.1.15	53756
ara:Arad_0574	ncbi-geneid:7368680	3.1.3.12	56784
ara:Arad_0576	ncbi-geneid:7368682	4.1.1.36|6.3.2.5	102645|52507
ara:Arad_0586	ncbi-geneid:7368692	4.2.1.49	111326
ara:Arad_0590	ncbi-geneid:7368694	3.5.1.87	53187|55031
ara:Arad_0591	ncbi-geneid:7368695	3.5.2.5	51556|51338
ara:Arad_0592	ncbi-geneid:7368696	4.3.1.3
ara:Arad_0595	ncbi-geneid:7368699	2.1.1	53335
ara:Arad_0597	ncbi-geneid:7368700	3.2.2.23|4.2.99.18	46946|81624|57716
ara:Arad_0598	ncbi-geneid:7368701	4.2.1.17	52096
ara:Arad_0608	ncbi-geneid:7368707	1.3.99.22	102114
ara:Arad_0609	ncbi-geneid:7368708	3.6.1.15	52972
ara:Arad_0611	ncbi-geneid:7368710	2.7.7.56	54211|55666
ara:Arad_0616	ncbi-geneid:7368714	2.7.1.69	55804
ara:Arad_0620	ncbi-geneid:7371509	3.6.3.-	52540
ara:Arad_0624	ncbi-geneid:7371512	3.4.21.-	52096
ara:Arad_0631	ncbi-geneid:7371518	2.1.1.-	53335
ara:Arad_0638	ncbi-geneid:7371524	1.1.1.40	53659|51735|53223
ara:Arad_0642	ncbi-geneid:7371527	2.7.7.59	81301|109604|55021|55021|81593
ara:Arad_0647	ncbi-geneid:7371531	6.1.1.2	52374
ara:Arad_0652	ncbi-geneid:7371535	2.3.1.128	55729
ara:Arad_0654	ncbi-geneid:7371537	2.3.1.51	69593
ara:Arad_0660	ncbi-geneid:7371542	2.3.1.-	56317
ara:Arad_0663	ncbi-geneid:7371544	2.5.1.6	55973|55973|55973
ara:Arad_0665	ncbi-geneid:7371545	2.1.1.33	53335
ara:Arad_0668	ncbi-geneid:7371548	3.2.2.1	53590
ara:Arad_0670	ncbi-geneid:7371550	2.7.1.15	53613
ara:Arad_0674	ncbi-geneid:7371552	3.5.1.88	56420
ara:Arad_0679	ncbi-geneid:7371554	2.1.2.9	53328|50486
ara:Arad_0680	ncbi-geneid:7371555	5.4.99.12	55120
ara:Arad_0682	ncbi-geneid:7371556	1.1.5.4	51905
ara:Arad_0684	ncbi-geneid:7371558	3.5.1.18	53187|55031
ara:Arad_0685	ncbi-geneid:7371559	2.3.1.117	51161
ara:Arad_0695	ncbi-geneid:7371566	2.7.2	53633
ara:Arad_0704	ncbi-geneid:7371574	3.1.26.5	54211
ara:Arad_0729	ncbi-geneid:7368942	1.4.99.1	51905|54373
ara:Arad_0732	ncbi-geneid:7368945	5.1.3.-	102546
ara:Arad_0740	ncbi-geneid:7368951	3.5.2.3	51556
ara:Arad_0742	ncbi-geneid:7368953	2.4.2.10	53271
ara:Arad_0743	ncbi-geneid:7368954	2.7.1.4	53613
ara:Arad_0744	ncbi-geneid:7368955	5.3.1.9	53697
ara:Arad_0745	ncbi-geneid:7368956	6.2.1.3	56801
ara:Arad_0748	ncbi-geneid:7368958	4.4.1.5	54593
ara:Arad_0764	ncbi-geneid:7368971	2.7.13.3	55874|47384
ara:Arad_0770	ncbi-geneid:7368975	3.6.3.27	52540
ara:Arad_0775	ncbi-geneid:7368979	2.6.1.11|2.6.1.17	53383
ara:Arad_0780	ncbi-geneid:7368983	2.5.1.-	53383
ara:Arad_0783	ncbi-geneid:7368984	3.5.4.13	51283|51283
ara:Arad_0791	ncbi-geneid:7368992	1.3.3.1	51395
ara:Arad_0799	ncbi-geneid:7368999	6.3.1.2	55931|54368
ara:Arad_0803	ncbi-geneid:7369002	3.6.4.-	52540
ara:Arad_0815	ncbi-geneid:7369011	2.3.1.9	53901|53901
ara:Arad_0816	ncbi-geneid:7369012	1.1.1.35|4.2.1.17|5.1.2.3	52096|51735|48179|48179
ara:Arad_0826	ncbi-geneid:7368771	5.1.3.2	51735
ara:Arad_0835	ncbi-geneid:7368859	1.1.99.-	51905|54373
ara:Arad_0836	ncbi-geneid:7368860	4.2.1.17	52096
ara:Arad_0837	ncbi-geneid:7368861	1.1.1.31	51735|48179
ara:Arad_0838	ncbi-geneid:7368862	3.6.4.12	52540
ara:Arad_0839	ncbi-geneid:7368863	3.1.1.17	63829
ara:Arad_0850	ncbi-geneid:7368871	2.7.13.3	55874|50341|47226|47384
ara:Arad_0852	ncbi-geneid:7368873	2.1.1.80	53335|47757
ara:Arad_0853	ncbi-geneid:7368874	3.1.1.61	52738|52172
ara:Arad_0855	ncbi-geneid:7368876	3.5.1.44	64438
ara:Arad_0875	ncbi-geneid:7368888	3.6.3.14	52540
ara:Arad_0930	ncbi-geneid:7368928	1.5.1.5|3.5.4.9	51735|53223
ara:Arad_0936	ncbi-geneid:7368933	3.2.1.20	51445|51011
ara:Arad_0942	ncbi-geneid:7368475	4.2.1.12	143975|52016
ara:Arad_0944	ncbi-geneid:7368477	1.1.1.49	55347|51735
ara:Arad_0945	ncbi-geneid:7368478	1.4.3.-	51905
ara:Arad_0947	ncbi-geneid:7368479	6.3.1.2	55931|54368
ara:Arad_0962	ncbi-geneid:7368491	6.2.1.16	56801
ara:Arad_0963	ncbi-geneid:7368492	3.6.4.13	52540
ara:Arad_0974	ncbi-geneid:7368499	1.2.1.27	53720
ara:Arad_0989	ncbi-geneid:7368509	2.7.1.12	52540
ara:Arad_0990	ncbi-geneid:7368510	1.4.99.1	51905|54373
ara:Arad_0992	ncbi-geneid:7368512	2.3.1.74	53901
ara:Arad_1006	ncbi-geneid:7368523	1.1.1.205	51412|54631
ara:Arad_1023	ncbi-geneid:7368534	6.3.2.2	55931
ara:Arad_1026	ncbi-geneid:7368537	2.1.1.-	75217|88697
ara:Arad_1033	ncbi-geneid:7368541	3.3.1.1	51735|52283
ara:Arad_1035	ncbi-geneid:7368543	1.1.3.15	56176|55103
ara:Arad_1042	ncbi-geneid:7368550	3.2.2.20	48150
ara:Arad_1055	ncbi-geneid:7369436	6.1.1.21	55681|52954
ara:Arad_1058	ncbi-geneid:7369438	2.4.2.17	53850
ara:Arad_1064	ncbi-geneid:7369442	2.5.1.18	47616|52833
ara:Arad_1072	ncbi-geneid:7369448	2.7.1.26|2.7.7.2	82114|52374
ara:Arad_1073	ncbi-geneid:7369449	2.7.13.3	55874
ara:Arad_1078	ncbi-geneid:7369453	6.1.1.5	52374|47323|50677
ara:Arad_1082	ncbi-geneid:7369456	5.4.99.12	55120|55174
ara:Arad_1083	ncbi-geneid:7369457	2.1.1.171	53335
ara:Arad_1088	ncbi-geneid:7369461	3.1.3.25	56655
ara:Arad_1090	ncbi-geneid:7369462	2.-.-.-	53756
ara:Arad_1091	ncbi-geneid:7369463	3.1.3.18	56784
ara:Arad_1092	ncbi-geneid:7369464	2.7.1.130	52540
ara:Arad_1099	ncbi-geneid:7369470	6.3.4.5	69864|52402
ara:Arad_1102	ncbi-geneid:7369473	4.1.2.21	51569
ara:Arad_1117	ncbi-geneid:7369483	3.6.3.14	81336
ara:Arad_1119	ncbi-geneid:7369484	3.6.3.14	81333
ara:Arad_1124	ncbi-geneid:7369488	3.1.26.4	53098
ara:Arad_1130	ncbi-geneid:7369493	2.7.1.148	54211|55060
ara:Arad_1133	ncbi-geneid:7369495	2.5.1.90	48576
ara:Arad_1148	ncbi-geneid:7369503	6.1.1.14	55681
ara:Arad_1151	ncbi-geneid:7369505	2.5.1.19	55205
ara:Arad_1155	ncbi-geneid:7369508	6.1.1.14	109604
ara:Arad_1161	ncbi-geneid:7371178	6.3.4.13	56059|52440|51246
ara:Arad_1163	ncbi-geneid:7371180	2.1.1.79	53335
ara:Arad_1189	ncbi-geneid:7371198	4.2.1.17	52096
ara:Arad_1191	ncbi-geneid:7371199	2.1.1.-	53335|50249
ara:Arad_1198	ncbi-geneid:7371203	2.2.1.7	52518|52518|52922
ara:Arad_1261	ncbi-geneid:7371252	2.3.1.128	55729
ara:Arad_1264	ncbi-geneid:7371254	4.2.3.1	53686
ara:Arad_1275	ncbi-geneid:7368313	2.1.1.72	53335
ara:Arad_1279	ncbi-geneid:7368315	3.8.1.2	56784
ara:Arad_1280	ncbi-geneid:7368316	3.2.2.-	48150|55811
ara:Arad_1288	ncbi-geneid:7368323	2.7.9.1	56059|51621|52009
ara:Arad_1327	ncbi-geneid:7368350	1.8.4.12	51316
ara:Arad_1329	ncbi-geneid:7368351	1.8.4.11	55068
ara:Arad_1335	ncbi-geneid:7368354	2.5.1.54	51569
ara:Arad_1342	ncbi-geneid:7368359	2.7.7.4	52540|50465|50447
ara:Arad_1343	ncbi-geneid:7368360	2.7.7.4	52402
ara:Arad_1345	ncbi-geneid:7368361	1.8.4.8	52402
ara:Arad_1351	ncbi-geneid:7368366	1.1.99.1	51905|54373
ara:Arad_1352	ncbi-geneid:7368367	1.2.1.8	53720
ara:Arad_1365	ncbi-geneid:7368378	2.5.1.18	52833|47616
ara:Arad_1370	ncbi-geneid:7368382	2.5.1.18	47616|52833
ara:Arad_1372	ncbi-geneid:7368383	1.2.7.8	53323|52518|52518|52922
ara:Arad_1373	ncbi-geneid:7368384	1.3.99.10	56645|47203
ara:Arad_1374	ncbi-geneid:7368385	6.4.1.4	52096|52096
ara:Arad_1376	ncbi-geneid:7368387	6.4.1.4	56059|52440|51246|51230
ara:Arad_1377	ncbi-geneid:7368388	4.1.3.4	51569
ara:Arad_1378	ncbi-geneid:7368389	4.2.1.18	52096
ara:Arad_1382	ncbi-geneid:7370169	6.5.1.1	56091|50249
ara:Arad_1385	ncbi-geneid:7370171	5.4.99.2	51703|52242
ara:Arad_1386	ncbi-geneid:7370172	5.4.99.2	51703
ara:Arad_1428	ncbi-geneid:7370200	1.15.1.1	54719|46609
ara:Arad_1449	ncbi-geneid:7370213	3.5.2.6	56601
ara:Arad_1455	ncbi-geneid:7370218	3.4.21.83	50993|53474
ara:Arad_1466	ncbi-geneid:7370227	2.3.1.183	55729
ara:Arad_1478	ncbi-geneid:7370238	2.7.13.3	55874|47384
ara:Arad_1486	ncbi-geneid:7370245	2.4.1.-|3.4	56601|53955
ara:Arad_1497	ncbi-geneid:7368234	3.4.21.-	50494|50156|50156
ara:Arad_1504	ncbi-geneid:7368239	3.4.11.2	55486|63737
ara:Arad_1510	ncbi-geneid:7368245	2.7.7.7	52141
ara:Arad_1515	ncbi-geneid:7368249	1.1.1.100	51735
ara:Arad_1517	ncbi-geneid:7368250	1.5.5.1	51905|54373|54862
ara:Arad_1528	ncbi-geneid:7368259	6.3.1.2	55931|54368
ara:Arad_1530	ncbi-geneid:7368260	2.6.1.-	53383
ara:Arad_1540	ncbi-geneid:7368269	3.2.2.4	53167
ara:Arad_1547	ncbi-geneid:7368275	2.6.1.9	53383
ara:Arad_1557	ncbi-geneid:7368281	4.2.1.44	51658
ara:Arad_1558	ncbi-geneid:7368282	3.7.1.-	52518|52467|52518
ara:Arad_1559	ncbi-geneid:7368283	2.7.1.92	53613
ara:Arad_1563	ncbi-geneid:7368286	1.18.1.3	51905|51905|55424
ara:Arad_1569	ncbi-geneid:7368291	1.20.4.1	52833
ara:Arad_1581	ncbi-geneid:7368297	3.2.1.-	48435|53955
ara:Arad_1582	ncbi-geneid:7368298	4.2.1.52	51569
ara:Arad_1586	ncbi-geneid:7368301	2.7.7.6	63562
ara:Arad_1588	ncbi-geneid:7368302	3.1.7.2	109604|81301|81271|55021
ara:Arad_1591	ncbi-geneid:7368304	2.7.8.7	56214
ara:Arad_1592	ncbi-geneid:7368305	3.4.21.89	51306
ara:Arad_1593	ncbi-geneid:7368306	3.1.26.3	69065|54768
ara:Arad_1604	ncbi-geneid:7370827	1.15.1.1	49329
ara:Arad_1623	ncbi-geneid:7370841	3.1.3.2	48317
ara:Arad_1630	ncbi-geneid:7370846	2.3.3.13	51569|110921
ara:Arad_1632	ncbi-geneid:7370847	3.4.11.5	53474
ara:Arad_1637	ncbi-geneid:7370851	6.1.1.16	52374|47323
ara:Arad_1640	ncbi-geneid:7370853	2.4.2.14	53271|56235
ara:Arad_1645	ncbi-geneid:7370857	5.1.1.1	51419|50621
ara:Arad_1646	ncbi-geneid:7370858	3.6.4.12	52540|48024
ara:Arad_1666	ncbi-geneid:7370870	2.3.1.39	52151|55048
ara:Arad_1668	ncbi-geneid:7370871	1.1.1.100	51735
ara:Arad_1671	ncbi-geneid:7370873	2.3.1.179	53901|53901
ara:Arad_1675	ncbi-geneid:7370876	2.7.4.8	52540
ara:Arad_1676	ncbi-geneid:7370877	2.1.1.182	53335
ara:Arad_1677	ncbi-geneid:7370878	1.1.1.262	53659
ara:Arad_1679	ncbi-geneid:7370879	5.2.1.8	109998
ara:Arad_1686	ncbi-geneid:7370884	3.4.11.1	53187|52949
ara:Arad_1688	ncbi-geneid:7370885	2.7.7.7	102400
ara:Arad_1691	ncbi-geneid:7370887	1.1.1.48	51735
ara:Arad_1695	ncbi-geneid:7370891	3.4.21.26	53474|50993
ara:Arad_1702	ncbi-geneid:7370896	2.7.4.6	54919
ara:Arad_1709	ncbi-geneid:7370900	2.-.-.-	54690
ara:Arad_1718	ncbi-geneid:7371346	2.5.1.18	52833|47616
ara:Arad_1724	ncbi-geneid:7371351	2.1.2.2	53328
ara:Arad_1725	ncbi-geneid:7371352	6.3.3.1	56042|55326
ara:Arad_1728	ncbi-geneid:7371355	2.7.4.1	56024|143724|56024|140356
ara:Arad_1729	ncbi-geneid:7371356	3.6.1.11|3.6.1.40	53067|53067|109604
ara:Arad_1731	ncbi-geneid:7371358	4.6.1.1	55073
ara:Arad_1732	ncbi-geneid:7371359	3.1.13.5	53098|47819|47819
ara:Arad_1734	ncbi-geneid:7371361	6.1.1.12	55681|50249|55261
ara:Arad_1740	ncbi-geneid:7371365	5.99.1.-	56719|101904
ara:Arad_1744	ncbi-geneid:7371369	2.3.2.8	55729
ara:Arad_1746	ncbi-geneid:7371371	4.2.1.24	51569
ara:Arad_1752	ncbi-geneid:7371376	2.1.2.1	53383
ara:Arad_1754	ncbi-geneid:7371378	3.5.4.26|1.1.1.193	53597|53927
ara:Arad_1755	ncbi-geneid:7371379	2.5.1.9	63380|63380
ara:Arad_1756	ncbi-geneid:7371380	2.3.1.-	55729
ara:Arad_1760	ncbi-geneid:7371384	2.5.1.78	52121
ara:Arad_1770	ncbi-geneid:7371390	2.3.1.15	53659
ara:Arad_1772	ncbi-geneid:7371391	2.3.1.180	53901
ara:Arad_1804	ncbi-geneid:7371415	1.2.1	55347|51735
ara:Arad_1805	ncbi-geneid:7371416	3.5.3.11	52768
ara:Arad_1818	ncbi-geneid:7371424	2.5.1.49	53383
ara:Arad_1819	ncbi-geneid:7371506	6.3.2.4	56059|52440
ara:Arad_1826	ncbi-geneid:7371592	3.6.3.27	52540
ara:Arad_1829	ncbi-geneid:7371595	3.4.21.92	52096
ara:Arad_1832	ncbi-geneid:7371597	3.4.21.53	54211|52540|88697
ara:Arad_1834	ncbi-geneid:7371599	1.1.1.100	51735
ara:Arad_1843	ncbi-geneid:7371607	1.6.5.3	56770
ara:Arad_1844	ncbi-geneid:7371608	1.6.5.3	143243
ara:Arad_1846	ncbi-geneid:7371609	1.6.5.3	56762
ara:Arad_1848	ncbi-geneid:7371611	1.6.5.3	52833
ara:Arad_1849	ncbi-geneid:7371612	1.6.5.3	142019|140490|142984
ara:Arad_1854	ncbi-geneid:7371614	1.6.5.3	53706|54862|54292
ara:Arad_1857	ncbi-geneid:7371616	1.6.5.3	54862
ara:Arad_1865	ncbi-geneid:7371622	6.3.4.15	55681|50037
ara:Arad_1868	ncbi-geneid:7371624	5.1.99.1	54593
ara:Arad_1870	ncbi-geneid:7371626	6.1.1.15	55681|52954
ara:Arad_1872	ncbi-geneid:7371628	3.6.3.-	52540
ara:Arad_1876	ncbi-geneid:7371631	2.7.7.7	89550|160975
ara:Arad_1879	ncbi-geneid:7371634	2.7.7.7	56672|100879
ara:Arad_1890	ncbi-geneid:7371643	3.1.-.-	50249|50249
ara:Arad_1891	ncbi-geneid:7371644	5.99.1.2	56712|57783
ara:Arad_1896	ncbi-geneid:7371647	3.5.2.3	51556|51338
ara:Arad_1897	ncbi-geneid:7371648	2.1.3.2	53671
ara:Arad_1906	ncbi-geneid:7371655	3.1.-.-	53098
ara:Arad_1908	ncbi-geneid:7371657	6.3.5.6|6.3.5.7	141000
ara:Arad_1909	ncbi-geneid:7371658	6.3.5.6|6.3.5.7	75304
ara:Arad_1914	ncbi-geneid:7371662	6.3.5.6|6.3.5.7	55931|89095
ara:Arad_1924	ncbi-geneid:7370904	2.3.2.6	55729
ara:Arad_1925	ncbi-geneid:7370002	6.4.1.2|6.3.4.14	56059|52440|51246
ara:Arad_1928	ncbi-geneid:7370004	4.2.1.10	52304
ara:Arad_1932	ncbi-geneid:7370007	3.1.26.12	50249
ara:Arad_1933	ncbi-geneid:7370008	3.5.1.28	53187
ara:Arad_1936	ncbi-geneid:7370009	2.4.1.-|3.4	56601|53955
ara:Arad_1939	ncbi-geneid:7370011	2.7.1.23	111331
ara:Arad_1946	ncbi-geneid:7370017	2.1.1.-	75217|55315
ara:Arad_1962	ncbi-geneid:7370031	2.7.7.6	64484
ara:Arad_1963	ncbi-geneid:7370032	2.7.7.6	64484
ara:Arad_2002	ncbi-geneid:7370059	2.7.4.3	52540
ara:Arad_2005	ncbi-geneid:7370062	2.7.7.6	56553|55257|47789
ara:Arad_2022	ncbi-geneid:7370072	4.2.1.9	143975|52016
ara:Arad_2024	ncbi-geneid:7370074	3.4.21.-	50494|50156|50156
ara:Arad_2030	ncbi-geneid:7370078	4.2.1.52	51569
ara:Arad_2032	ncbi-geneid:7370080	1.1.1.169	48179|51735
ara:Arad_2044	ncbi-geneid:7368777	3.6.3.3|3.6.3.5	56784|81653|55008|81665
ara:Arad_2050	ncbi-geneid:7368782	3.1.3.18	56784
ara:Arad_2051	ncbi-geneid:7368783	1.17.4.1	51998|75625
ara:Arad_2052	ncbi-geneid:7368784	2.4.2.22	53271
ara:Arad_2059	ncbi-geneid:7368789	5.1.3.1	51366
ara:Arad_2061	ncbi-geneid:7368791	4.3.1.19	53686|55021
ara:Arad_2068	ncbi-geneid:7368796	1.7.-.-	52218
ara:Arad_2070	ncbi-geneid:7368798	3.1.4.16	56300|55816
ara:Arad_2074	ncbi-geneid:7368802	1.4.1.1	52283|51735
ara:Arad_2078	ncbi-geneid:7368805	2.8.1.1|2.8.1.2	52821|52821
ara:Arad_2081	ncbi-geneid:7368807	2.5.1.47	53686
ara:Arad_2083	ncbi-geneid:7368809	3.6.3.20	52540|50331
ara:Arad_2086	ncbi-geneid:7368810	3.1.1.73	53474
ara:Arad_2093	ncbi-geneid:7368815	2.3.1.79	51161
ara:Arad_2107	ncbi-geneid:7368823	2.1.1.77	53335
ara:Arad_2111	ncbi-geneid:7368825	6.1.1.9	52374|47323|50677|46589
ara:Arad_2115	ncbi-geneid:7368828	3.1.11.2	56219
ara:Arad_2118	ncbi-geneid:7368830	3.1.5.1	109604
ara:Arad_2119	ncbi-geneid:7368831	6.1.1.19	52374|47323|55190
ara:Arad_2121	ncbi-geneid:7368833	3.2.1.52	51445
ara:Arad_2130	ncbi-geneid:7368839	6.1.1.11	55681|46589
ara:Arad_2132	ncbi-geneid:7368840	3.1.3.5	64167
ara:Arad_2133	ncbi-geneid:7368841	2.1.1.77	53335
ara:Arad_2139	ncbi-geneid:7368847	2.5.1.32	48576
ara:Arad_2151	ncbi-geneid:7369102	1.6.1.1	51905|55424
ara:Arad_2156	ncbi-geneid:7369105	3.4.11.18	55920
ara:Arad_2158	ncbi-geneid:7369107	2.3.1.-	53474
ara:Arad_2161	ncbi-geneid:7369109	2.6.1.-	53383
ara:Arad_2162	ncbi-geneid:7369110	1.1.1.3	55347|51735|55021
ara:Arad_2163	ncbi-geneid:7369111	3.1.-.-	64182
ara:Arad_4988	ncbi-geneid:7369124	3.1.26.4
ara:Arad_2183	ncbi-geneid:7369128	4.4.1.5	54593
ara:Arad_2194	ncbi-geneid:7369136	3.6.3.-	52540
ara:Arad_2201	ncbi-geneid:7369140	4.4.1.8	53383
ara:Arad_2202	ncbi-geneid:7369141	1.14.13.1	51905|54373
ara:Arad_2205	ncbi-geneid:7369143	4.2.1.17	52096
ara:Arad_2206	ncbi-geneid:7369145	2.3.1.30	51161
ara:Arad_2222	ncbi-geneid:7369158	2.7.4.22	53633
ara:Arad_2224	ncbi-geneid:7369160	2.5.1.31	64005
ara:Arad_2226	ncbi-geneid:7369162	3.4.24.-	50156|50156|50156
ara:Arad_2229	ncbi-geneid:7369164	2.3.1.-	51161
ara:Arad_2231	ncbi-geneid:7369165	4.2.1.-	54637
ara:Arad_2232	ncbi-geneid:7369166	2.3.1.129	51161
ara:Arad_2234	ncbi-geneid:7369168	2.4.1.182	53756
ara:Arad_2236	ncbi-geneid:7369169	2.3.3.1	48256
ara:Arad_2240	ncbi-geneid:7369171	3.4.21.88	51306|46785
ara:Arad_2242	ncbi-geneid:7369173	2.5.1.55	51569
ara:Arad_2243	ncbi-geneid:7369174	4.2.1.11	51604|54826
ara:Arad_2246	ncbi-geneid:7369176	1.2.4.1	52518
ara:Arad_2247	ncbi-geneid:7369177	1.2.4.1	52518|52922|51230
ara:Arad_2249	ncbi-geneid:7369178	2.3.1.12	52777|51230|47005
ara:Arad_2251	ncbi-geneid:7369180	1.8.1.4	51905|55424
ara:Arad_2255	ncbi-geneid:7370658	2.8.1.8	102114
ara:Arad_2262	ncbi-geneid:7370663	2.7.7.60|4.6.1.12	69765|53448
ara:Arad_2264	ncbi-geneid:7370665	2.7.13.3	55874|47384|55785
ara:Arad_2267	ncbi-geneid:7370667	2.7.13.3	55874|55785|47384|158472
ara:Arad_2269	ncbi-geneid:7370669	2.6.1.21	56752
ara:Arad_2273	ncbi-geneid:7370672	3.6.1.19	101386|101386
ara:Arad_2277	ncbi-geneid:7370674	2.1.1.107|1.3.1.76|4.99.1.4	53790|75615|51735
ara:Arad_2279	ncbi-geneid:7370676	1.8.1.2	56014|56014|55124|55124
ara:Arad_2281	ncbi-geneid:7370678	1.18.1.2	52343|63380
ara:Arad_2341	ncbi-geneid:7370729	1.14.13.-	51905
ara:Arad_2345	ncbi-geneid:7370731	1.6.5.5	51735|50129
ara:Arad_2346	ncbi-geneid:7370732	3.6.3.17	52540|52540
ara:Arad_2352	ncbi-geneid:7370737	3.6.3.17	52540|52540
ara:Arad_2356	ncbi-geneid:7371998	2.7.7.23|2.3.1.157	53448|51161
ara:Arad_2357	ncbi-geneid:7371999	2.6.1.16	53697|56235
ara:Arad_2361	ncbi-geneid:7372003	3.6.4.12	52540|52540|50249
ara:Arad_2364	ncbi-geneid:7372005	3.6.4.-	52540|52540|52540|143517|52540|141259
ara:Arad_2372	ncbi-geneid:7372011	6.3.1.2	55931|54368
ara:Arad_2382	ncbi-geneid:7372018	5.99.1.3	56719|101904
ara:Arad_2387	ncbi-geneid:7372023	2.7.7.3	52374
ara:Arad_2388	ncbi-geneid:7372024	5.2.1.8	50891
ara:Arad_2390	ncbi-geneid:7372025	5.2.1.8	50891
ara:Arad_2393	ncbi-geneid:7372026	5.-.-.-	111337
ara:Arad_2394	ncbi-geneid:7372027	2.4.2.29	51713
ara:Arad_2401	ncbi-geneid:7372032	2.3.1.179	53901|53901
ara:Arad_2416	ncbi-geneid:7372042	3.1.21.-	51556
ara:Arad_2417	ncbi-geneid:7372043	6.1.1.10	52374|47323
ara:Arad_2420	ncbi-geneid:7372045	2.7.7.7	52540
ara:Arad_2423	ncbi-geneid:7372046	2.7.4.9	52540
ara:Arad_2424	ncbi-geneid:7372047	3.4.16.4	56601|69189
ara:Arad_2428	ncbi-geneid:7370987	3.2.2.21	50486
ara:Arad_2437	ncbi-geneid:7372056	2.4.2.18	52418|47648
ara:Arad_2438	ncbi-geneid:7372057	4.1.1.48	51366
ara:Arad_2442	ncbi-geneid:7372060	1.1.1.44	51735|48179
ara:Arad_2445	ncbi-geneid:7372062	2.3.3.1	48256
ara:Arad_2446	ncbi-geneid:7372063	2.3.3.1	48256
ara:Arad_2450	ncbi-geneid:7372066	4.6.1.1	55073
ara:Arad_2457	ncbi-geneid:7372071	6.3.4.2	52540|52317
ara:Arad_2459	ncbi-geneid:7372073	5.3.1.1	51351
ara:Arad_2462	ncbi-geneid:7372075	5.99.1.-	56719|55874|54211
ara:Arad_2465	ncbi-geneid:7370413	2.3.1.-	55729
ara:Arad_2472	ncbi-geneid:7370419	6.1.1.3	55681|55186|52954|81271
ara:Arad_2476	ncbi-geneid:7370423	3.5.4.16	55620
ara:Arad_2477	ncbi-geneid:7370424	3.5.4.19	141734
ara:Arad_2486	ncbi-geneid:7370430	3.4.11.5	53474
ara:Arad_2491	ncbi-geneid:7370433	3.4.16.4	56601|110997
ara:Arad_2497	ncbi-geneid:7370437	4.3.1.17	143548
ara:Arad_2503	ncbi-geneid:7370443	3.5.1.88	56420
ara:Arad_2508	ncbi-geneid:7370448	6.4.1.3	56059|52440|51246|51230
ara:Arad_2510	ncbi-geneid:7370449	1.1.1.284|1.1.1.1	50129|51735|50129
ara:Arad_2513	ncbi-geneid:7370451	3.1.2.12
ara:Arad_2516	ncbi-geneid:7370454	6.4.1.3	52096|52096
ara:Arad_2519	ncbi-geneid:7370457	3.1.3.18	56784
ara:Arad_2520	ncbi-geneid:7370458	5.4.99.12	55120|55174
ara:Arad_2525	ncbi-geneid:7370460	2.1.2.10	103025|101790
ara:Arad_2527	ncbi-geneid:7370462	1.4.4.2	53383|53383
ara:Arad_2535	ncbi-geneid:7370469	2.8.1.7|4.4.1.16	53383
ara:Arad_2541	ncbi-geneid:7370473	2.8.1.7	53383
ara:Arad_2548	ncbi-geneid:7370478	6.1.1.1	52374|55174
ara:Arad_2551	ncbi-geneid:7370481	1.11.1.15	52833
ara:Arad_2564	ncbi-geneid:7370492	1.16.8.1	50475
ara:Arad_2566	ncbi-geneid:7368308	5.1.3.1	51366
ara:Arad_2568	ncbi-geneid:7368392	4.3.2.2	48557
ara:Arad_2573	ncbi-geneid:7368396	6.3.2.6	56104
ara:Arad_2574	ncbi-geneid:7368397	6.3.5.3	82697
ara:Arad_2576	ncbi-geneid:7368398	2.7.1.-	56399
ara:Arad_2577	ncbi-geneid:7368399	6.3.5.3	52317
ara:Arad_2585	ncbi-geneid:7368404	6.3.5.3	56042|55326|55326|56042
ara:Arad_2601	ncbi-geneid:7368415	3.5.1.2	56601
ara:Arad_2606	ncbi-geneid:7368418	1.1.2.3	51395
ara:Arad_2609	ncbi-geneid:7368420	5.1.1.3	53681|53681
ara:Arad_2610	ncbi-geneid:7368421	2.1.1.-	75217
ara:Arad_2613	ncbi-geneid:7368424	1.1.1.42	53659
ara:Arad_2615	ncbi-geneid:7368425	2.5.1.18	52833|47616
ara:Arad_2617	ncbi-geneid:7368427	6.1.1.7	55681|101353|55186|50447
ara:Arad_2622	ncbi-geneid:7368431	6.1.1.2	52374
ara:Arad_2623	ncbi-geneid:7368432	2.7.13.3	55874|52172|55785|47384|55785
ara:Arad_2626	ncbi-geneid:7368434	3.4.13.21	52317
ara:Arad_2629	ncbi-geneid:7368436	3.1.3.-
ara:Arad_2634	ncbi-geneid:7368440	2.7.6.3	55083
ara:Arad_2636	ncbi-geneid:7368441	4.1.2.25	55620
ara:Arad_2637	ncbi-geneid:7368442	2.5.1.15	51717
ara:Arad_2646	ncbi-geneid:7368449	3.2.1.37	75005|49899
ara:Arad_2651	ncbi-geneid:7368453	3.2.1.25	51445|49785|49303|49303
ara:Arad_2660	ncbi-geneid:7368459	1.1.1.44	48179|51735
ara:Arad_2672	ncbi-geneid:7368468	1.1.1.40	53659|51735|53223
ara:Arad_2676	ncbi-geneid:7369344	6.3.1.5	52402|56317
ara:Arad_2682	ncbi-geneid:7371673	2.5.1.54	51569
ara:Arad_2684	ncbi-geneid:7371674	1.8.1.7	51905|55424
ara:Arad_2687	ncbi-geneid:7371676	5.3.1.6	100950|75445
ara:Arad_2688	ncbi-geneid:7371677	3.1.3.18	56784
ara:Arad_2691	ncbi-geneid:7371679	4.2.1.2	48557
ara:Arad_2694	ncbi-geneid:7371680	4.2.1.2	117457
ara:Arad_2717	ncbi-geneid:7371699	2.5.1.18	47616|52833
ara:Arad_2722	ncbi-geneid:7371704	1.14.14.5	51679
ara:Arad_2725	ncbi-geneid:7371706	1.1.1.31	51735|48179
ara:Arad_2731	ncbi-geneid:7371710	2.7.13.3	55874|47384
ara:Arad_2733	ncbi-geneid:7371712	2.4.2.21	52733
ara:Arad_2739	ncbi-geneid:7371718	6.3.2.12|6.3.2.17	53623|53244
ara:Arad_2745	ncbi-geneid:7371723	3.1.2.-	54637
ara:Arad_2759	ncbi-geneid:7371734	1.-.-.-	51395
ara:Arad_4989	ncbi-geneid:7371739	3.6.3.-	52540
ara:Arad_2774	ncbi-geneid:7371743	1.1.1.1	51735|50129
ara:Arad_2775	ncbi-geneid:7371744	2.3.1.179	53901|53901
ara:Arad_2776	ncbi-geneid:7371745	2.3.1.179	53901|53901
ara:Arad_2778	ncbi-geneid:7371746	4.2.1.-	54637
ara:Arad_2785	ncbi-geneid:7370495	6.3.5.9|6.3.1	52540|52317
ara:Arad_2786	ncbi-geneid:7370496	2.1.1.107	53790
ara:Arad_2795	ncbi-geneid:7370502	2.5.1.17	52540
ara:Arad_2800	ncbi-geneid:7370506	2.7.1.156|2.7.7.62	52540
ara:Arad_2802	ncbi-geneid:7370508	6.3.5.10	52540|52317
ara:Arad_2808	ncbi-geneid:7370512	3.6.3.32	52540|54631
ara:Arad_2810	ncbi-geneid:7370513	2.1.1.13	82282
ara:Arad_2829	ncbi-geneid:7370524	2.1.1.13	51717
ara:Arad_2855	ncbi-geneid:7370543	3.6.3.30	52540
ara:Arad_2866	ncbi-geneid:7370551	1.1.1.86	51735|48179
ara:Arad_2869	ncbi-geneid:7370554	1.-.-.-	50129|51735
ara:Arad_2870	ncbi-geneid:7370555	1.6.99.3	51905
ara:Arad_2875	ncbi-geneid:7370558	5.1.1.13	53681|53681
ara:Arad_2885	ncbi-geneid:7370566	2.6.99.2	63892
ara:Arad_2887	ncbi-geneid:7370567	3.1.11.5	52540|52540
ara:Arad_2889	ncbi-geneid:7370569	4.2.1.84	50090
ara:Arad_2890	ncbi-geneid:7370570	4.2.1.84	56209
ara:Arad_2897	ncbi-geneid:7371914	2.2.1.6	55021|55021
ara:Arad_2898	ncbi-geneid:7371915	2.2.1.6	52518|52518|52467
ara:Arad_2901	ncbi-geneid:7371917	2.5.1.75	52540
ara:Arad_2903	ncbi-geneid:7371918	3.1.3.3	56784
ara:Arad_2906	ncbi-geneid:7371920	3.4.21.-	50494|50156|50156
ara:Arad_2908	ncbi-geneid:7371921	3.4.-.-	117892
ara:Arad_2909	ncbi-geneid:7371922	3.4.-.-	117892
ara:Arad_2910	ncbi-geneid:7371923	1.5.1.3	53597
ara:Arad_2915	ncbi-geneid:7371927	4.1.3.17	89562
ara:Arad_2917	ncbi-geneid:7371928	1.13.11.2	54593
ara:Arad_2928	ncbi-geneid:7371938	2.3.1.183	55729
ara:Arad_2932	ncbi-geneid:7371940	3.1.1.45	53474
ara:Arad_2934	ncbi-geneid:7371941	2.1.1.45	55831
ara:Arad_2940	ncbi-geneid:7371947	1.1.2.4	55103|56176
ara:Arad_2946	ncbi-geneid:7371951	3.6.3.21	52540
ara:Arad_2955	ncbi-geneid:7371958	3.6.4.12	52540
ara:Arad_2959	ncbi-geneid:7371961	3.5.1	52499
ara:Arad_2962	ncbi-geneid:7371964	6.3.2.1	52374
ara:Arad_2963	ncbi-geneid:7371965	2.1.2.11	51621
ara:Arad_2967	ncbi-geneid:7371969	3.4.11.9	55920|53092
ara:Arad_2968	ncbi-geneid:7371970	2.1.1.-	53335
ara:Arad_2980	ncbi-geneid:7371977	6.5.1.2
ara:Arad_2984	ncbi-geneid:7371980	3.5.1.-	54211|54211
ara:Arad_2991	ncbi-geneid:7371984	6.3.2.4	56059|52440
ara:Arad_2994	ncbi-geneid:7371987	1.1.1.158	56176|56194
ara:Arad_2995	ncbi-geneid:7371988	6.3.2.8	53623|53244|51984
ara:Arad_2996	ncbi-geneid:7371989	2.4.1.227	53756
ara:Arad_2998	ncbi-geneid:7371991	6.3.2.9	53623|53244|51984
ara:Arad_3001	ncbi-geneid:7371993	6.3.2.10	53623|53244|63418
ara:Arad_3002	ncbi-geneid:7371994	6.3.2.13	53623|53244|63418
ara:Arad_3003	ncbi-geneid:7369429	2.4.1.129	56601|56519
ara:Arad_3006	ncbi-geneid:7369020	2.1.1.-	53335|81799
ara:Arad_3007	ncbi-geneid:7371007	1.5.3.1	51905|54373
ara:Arad_3010	ncbi-geneid:7369024	3.5.1.28	55846|47090
ara:Arad_3013	ncbi-geneid:7369026	2.7.1.90	53784
ara:Arad_3026	ncbi-geneid:7369035	1.5.1.20	51730
ara:Arad_3031	ncbi-geneid:7369038	3.1.27.6	55895
ara:Arad_3035	ncbi-geneid:7369042	2.2.1.6	52518|52518|52467
ara:Arad_3043	ncbi-geneid:7369049	6.3.1.2	55931|54368
ara:Arad_3053	ncbi-geneid:7369057	2.5.1.78	52121
ara:Arad_3069	ncbi-geneid:7369069	2.1.1.13	56507|82282|51717|52242|47644
ara:Arad_3079	ncbi-geneid:7369079	1.13.12.16
ara:Arad_3116	ncbi-geneid:7370747	2.7.1.95	56112
ara:Arad_3118	ncbi-geneid:7370749	1.1.1.103	50129|51735
ara:Arad_3119	ncbi-geneid:7370750	2.3.1.29	53383
ara:Arad_3121	ncbi-geneid:7370751	1.1.1.69	51735
ara:Arad_3122	ncbi-geneid:7370752	3.6.4.12	52540|52540|47819
ara:Arad_3123	ncbi-geneid:7370753	2.7.7.-	56731|57783
ara:Arad_3127	ncbi-geneid:7370756	6.3.5.5	52317|52021
ara:Arad_3135	ncbi-geneid:7370763	6.3.5.5	56059|56059|52440|48108|52440|52335
ara:Arad_3138	ncbi-geneid:7370765	2.4.1.-	53756
ara:Arad_3143	ncbi-geneid:7370769	1.8.1.9	51905
ara:Arad_3148	ncbi-geneid:7370772	1.-.-.-	51395
ara:Arad_3156	ncbi-geneid:7370778	2.6.1.1	53383
ara:Arad_3170	ncbi-geneid:7370788	2.7.13.3	55874|47384
ara:Arad_3173	ncbi-geneid:7370791	1.5.1.2	48179|51735
ara:Arad_3181	ncbi-geneid:7370797	3.4.13.9	55920|53092
ara:Arad_3185	ncbi-geneid:7370799	2.7.6.1	53271
ara:Arad_3192	ncbi-geneid:7370806	3.1.1.29	53178
ara:Arad_3199	ncbi-geneid:7370812	2.4.2.7	53271
ara:Arad_3200	ncbi-geneid:7370813	1.10.2.2	46626
ara:Arad_3201	ncbi-geneid:7370814	1.10.2.2	81342|81648
ara:Arad_3203	ncbi-geneid:7370815	1.10.2.2	50022
ara:Arad_3207	ncbi-geneid:7370819	2.1.1.-	75217
ara:Arad_3212	ncbi-geneid:7370087	1.3.3.3	102886
ara:Arad_3216	ncbi-geneid:7370090	2.7.7.19	81891|81301
ara:Arad_3220	ncbi-geneid:7370093	3.6.3.-	52540
ara:Arad_3242	ncbi-geneid:7370109	2.3.3.13	51569|110921|89000
ara:Arad_3246	ncbi-geneid:7370113	3.4.21.92	52096
ara:Arad_3250	ncbi-geneid:7370115	1.7.1.13	55620
ara:Arad_3252	ncbi-geneid:7370117	1.14.99.40	55469
ara:Arad_3255	ncbi-geneid:7370119	4.1.3.27	56322|52317
ara:Arad_3259	ncbi-geneid:7370123	6.3.4.3	52540
ara:Arad_3270	ncbi-geneid:7370132	2.7.1.21	52540|57716
ara:Arad_3275	ncbi-geneid:7370135	3.6.3.32	52540
ara:Arad_3278	ncbi-geneid:7370138	2.6.1.18	53383
ara:Arad_3279	ncbi-geneid:7370139	3.5.4.2	51556|51338
ara:Arad_3280	ncbi-geneid:7370140	3.2.1.20	51445|51011
ara:Arad_3287	ncbi-geneid:7370146	2.7.1.45	53613
ara:Arad_3299	ncbi-geneid:7370156	3.4.11.18	55920
ara:Arad_3302	ncbi-geneid:7370158	2.3.1.128	55729
ara:Arad_3308	ncbi-geneid:7370163	3.4.17.13	52317|141986
ara:Arad_3310	ncbi-geneid:7370165	2.7.1.30	53067|53067
ara:Arad_3311	ncbi-geneid:7370166	1.1.1.30	51735
ara:Arad_3312	ncbi-geneid:7368716	1.17.1.4	56176|55447|47741|54292
ara:Arad_3313	ncbi-geneid:7369347	1.17.1.4	56003|54665
ara:Arad_3320	ncbi-geneid:7369353	3.5.4.3	51556|51338|51338
ara:Arad_3321	ncbi-geneid:7369354	1.1.2.3	51395
ara:Arad_3324	ncbi-geneid:7369356	3.5.2.17	49472
ara:Arad_3326	ncbi-geneid:7369357	3.5.3.19	51182
ara:Arad_3338	ncbi-geneid:7369367	3.6.4.13	52540
ara:Arad_3351	ncbi-geneid:7369374	4.2.1.9	143975|52016
ara:Arad_3352	ncbi-geneid:7369375	1.2.1.3	53720
ara:Arad_3362	ncbi-geneid:7369383	1.1.1.18	51735|55347
ara:Arad_3366	ncbi-geneid:7369387	3.6.3.17	52540
ara:Arad_3372	ncbi-geneid:7369391	3.5.2.6	56601
ara:Arad_3385	ncbi-geneid:7369403	5.4.2.1
ara:Arad_3395	ncbi-geneid:7369412	1.2.4.4	52518|52518|53901|52922|51230
ara:Arad_3396	ncbi-geneid:7369413	1.14.11.-	51197
ara:Arad_3405	ncbi-geneid:7369420	3.6.3.19	52540|50331
ara:Arad_3429	ncbi-geneid:7370583	3.6.3.34	52540
ara:Arad_3439	ncbi-geneid:7370589	1.4.1.13|1.4.1.14	51971|46548
ara:Arad_3447	ncbi-geneid:7370593	3.5.2.2	51556|51338|51338
ara:Arad_3467	ncbi-geneid:7370607	3.5.1.5	51556|51338|51338
ara:Arad_3470	ncbi-geneid:7370609	3.5.1.5	51278
ara:Arad_3472	ncbi-geneid:7370610	3.5.1.5	54111
ara:Arad_3491	ncbi-geneid:7370625	1.5.99.2	103025|51905|54373|101790
ara:Arad_3493	ncbi-geneid:7370627	1.5.3.1	103025|51905|101790
ara:Arad_3510	ncbi-geneid:7370639	2.1.1.-	75217|55315
ara:Arad_3512	ncbi-geneid:7370641	5.4.99.12	55120|55174
ara:Arad_3515	ncbi-geneid:7370644	6.3.4.4	52540
ara:Arad_3518	ncbi-geneid:7370646	3.5.4.1	51556|51338
ara:Arad_3519	ncbi-geneid:7370647	1.1.1.22	51735|52413|48179
ara:Arad_3521	ncbi-geneid:7370648	5.1.3.12	51735
ara:Arad_3522	ncbi-geneid:7370649	1.5.1.-	50475
ara:Arad_3523	ncbi-geneid:7370650	3.5.2.10	102215
ara:Arad_3529	ncbi-geneid:7370655	3.5.4.1	51556|51338
ara:Arad_3544	ncbi-geneid:7369848	3.2.2.-	52141
ara:Arad_3555	ncbi-geneid:7369856	4.2.1.9	143975|52016
ara:Arad_3557	ncbi-geneid:7369857	1.1.1.60	51735|48179
ara:Arad_3572	ncbi-geneid:7369870	4.6.1.1	55073
ara:Arad_3575	ncbi-geneid:7369872	1.1.1.100	51735
ara:Arad_3582	ncbi-geneid:7369877	1.1.1.81	82544
ara:Arad_3585	ncbi-geneid:7369879	2.3.2.2	56235
ara:Arad_3657	ncbi-geneid:7369589	2.8.1.-	52402
ara:Arad_3664	ncbi-geneid:7369205	1.1.1.95	51735|52283|143548|55021
ara:Arad_3666	ncbi-geneid:7369206	2.6.1.52	53383
ara:Arad_3674	ncbi-geneid:7369213	5.4.2.10	53738|53738|53738|55957
ara:Arad_3675	ncbi-geneid:7369214	3.4.24.-	52540|140990
ara:Arad_3676	ncbi-geneid:7369215	6.3.4.-	52402
ara:Arad_3685	ncbi-geneid:7369223	3.1.2.-	54637
ara:Arad_3686	ncbi-geneid:7369224	3.13.1.1	51735
ara:Arad_3690	ncbi-geneid:7369228	2.8.1.6	102114
ara:Arad_3699	ncbi-geneid:7369235	3.1.22.4	53098
ara:Arad_3708	ncbi-geneid:7369240	6.3.3.2	100950
ara:Arad_3709	ncbi-geneid:7369241	3.1.3.-	56784
ara:Arad_3727	ncbi-geneid:7369254	2.2.1.1	52518|52518|52922
ara:Arad_3729	ncbi-geneid:7369255	1.2.1.12	55347|51735
ara:Arad_3732	ncbi-geneid:7369258	2.7.2.3	53748
ara:Arad_3734	ncbi-geneid:7369259	4.1.2.13	51569
ara:Arad_3759	ncbi-geneid:7369272	3.1.3.25	56655
ara:Arad_3764	ncbi-geneid:7369277	2.5.1.3	51391
ara:Arad_3770	ncbi-geneid:7369281	5.4.99.18	52255
ara:Arad_3771	ncbi-geneid:7369282	6.3.4.18	56059|52440|51246
ara:Arad_3781	ncbi-geneid:7369290	4.3.1.19	53686
ara:Arad_3783	ncbi-geneid:7369292	2.7.1.40	51621|52935|50800
ara:Arad_3796	ncbi-geneid:7369301	1.10.3.-	49503|81464
ara:Arad_3802	ncbi-geneid:7369307	2.1.2.2	53328
ara:Arad_3807	ncbi-geneid:7369310	3.4.24.-	55486
ara:Arad_3808	ncbi-geneid:7369311	2.6.1.85	56322
ara:Arad_3809	ncbi-geneid:7369312	4.1.3.38	56752
ara:Arad_3820	ncbi-geneid:7369318	3.1.3.5	56300|55816|54106
ara:Arad_3821	ncbi-geneid:7369319	4.99.1.1	53800
ara:Arad_3829	ncbi-geneid:7369326	2.7.7.9	53448
ara:Arad_3833	ncbi-geneid:7369329	6.1.1.14	55681
ara:Arad_3834	ncbi-geneid:7369330	1.4.1.13|1.4.1.14	51971|46548|51971
ara:Arad_3836	ncbi-geneid:7369331	1.4.1.13|1.4.1.14	51395|56235|69336
ara:Arad_3838	ncbi-geneid:7369333	4.1.2.5	53383
ara:Arad_3851	ncbi-geneid:7369343	3.1.1.5	53474
ara:Arad_3863	ncbi-geneid:7369927	2.7.7.22	51182|53448
ara:Arad_3868	ncbi-geneid:7369932	2.4.1.1	53756
ara:Arad_3869	ncbi-geneid:7369933	2.4.1.18	51445|81296|51011|81296
ara:Arad_3871	ncbi-geneid:7369934	2.7.7.27	53448|51161
ara:Arad_3872	ncbi-geneid:7369935	2.4.1.21	53756
ara:Arad_3873	ncbi-geneid:7369936	5.4.2.2	53738|55957|53738|53738
ara:Arad_3874	ncbi-geneid:7369937	3.2.1.-	51445|81296|51011
ara:Arad_3877	ncbi-geneid:7369939	1.5.3.1	103025
ara:Arad_3878	ncbi-geneid:7369940	1.5.3.1	103025|51905|101790
ara:Arad_3882	ncbi-geneid:7369943	1.5.3.1	51905|54373
ara:Arad_3892	ncbi-geneid:7369948	1.6.1.2	52467
ara:Arad_3894	ncbi-geneid:7369950	1.6.1.2	52283|51735
ara:Arad_3902	ncbi-geneid:7369958	3.5.2.10	102215
ara:Arad_3906	ncbi-geneid:7369961	2.3.1.30	51161
ara:Arad_3909	ncbi-geneid:7369963	1.11.1.5	46626|46626
ara:Arad_3911	ncbi-geneid:7369965	4.1.1.17	51419|50621
ara:Arad_3917	ncbi-geneid:7369971	4.1.2.14|4.1.3.16	51569
ara:Arad_3925	ncbi-geneid:7369977	3.2.1.21	51445
ara:Arad_3935	ncbi-geneid:7369983	3.6.3.17	52540|52540
ara:Arad_3938	ncbi-geneid:7369986	5.3.1.5	51658
ara:Arad_3939	ncbi-geneid:7369987	2.7.1.17	53067|53067
ara:Arad_3953	ncbi-geneid:7369996	6.1.1.17	52374|48163
ara:Arad_3954	ncbi-geneid:7369997	6.1.1.6	55681|50249
ara:Arad_3958	ncbi-geneid:7369999	4.2.1.44	51658
ara:Arad_3974	ncbi-geneid:7368559	1.2.1.19	53720
ara:Arad_3985	ncbi-geneid:7368566	5.1.3.-	54909
ara:Arad_3999	ncbi-geneid:7368576	2.2.1.2	51569
ara:Arad_4003	ncbi-geneid:7368580	2.1.1.63	46767|53155|46689|46689
ara:Arad_4005	ncbi-geneid:7368582	4.2.99.18	48150
ara:Arad_4011	ncbi-geneid:7368587	1.1.1.67	51735|48179
ara:Arad_4021	ncbi-geneid:7368593	5.1.3.-	102546
ara:Arad_4023	ncbi-geneid:7368595	2.7.13.3	55874|47384
ara:Arad_4024	ncbi-geneid:7368596	2.7.1.59	53067
ara:Arad_4040	ncbi-geneid:7368608	1.1.1.23	53720
ara:Arad_4043	ncbi-geneid:7368610	2.5.1.7	55205
ara:Arad_4048	ncbi-geneid:7368613	4.4.1.5	54593
ara:Arad_4050	ncbi-geneid:7368614	3.1.3.16	56300
ara:Arad_4061	ncbi-geneid:7368622	4.2.1.6	51604|54826
ara:Arad_4067	ncbi-geneid:7368627	1.8.4.11	55068
ara:Arad_4081	ncbi-geneid:7371756	1.2.1.4	53720
ara:Arad_4085	ncbi-geneid:7371759	3.1.1.45	53474
ara:Arad_4113	ncbi-geneid:7371781	3.1.21.-	51556
ara:Arad_4127	ncbi-geneid:7371790	2.1.1.-	53335
ara:Arad_4130	ncbi-geneid:7371792	2.7.3.9	51621|47831|55781|52009
ara:Arad_4131	ncbi-geneid:7371793	2.7.2.4	53633|55021|55021
ara:Arad_4133	ncbi-geneid:7371794	2.1.1.64	53335
ara:Arad_4152	ncbi-geneid:7371803	3.6.1.-	55811
ara:Arad_4154	ncbi-geneid:7371805	2.3.1.35|2.3.1.1	56266
ara:Arad_4155	ncbi-geneid:7371806	5.2.1.8	54534
ara:Arad_4160	ncbi-geneid:7371809	5.3.2.-	55331
ara:Arad_4161	ncbi-geneid:7371810	2.5.1.18	47616|52833
ara:Arad_4164	ncbi-geneid:7371813	6.2.1.1	56801
ara:Arad_4183	ncbi-geneid:7371826	3.2.2.21	48150
ara:Arad_4184	ncbi-geneid:7371827	6.1.1.-	52374
ara:Arad_4195	ncbi-geneid:7371098	1.1.1.157	51735|48179
ara:Arad_4197	ncbi-geneid:7371100	4.3.2.1	48557
ara:Arad_4200	ncbi-geneid:7371102	4.1.1.20	51419|50621
ara:Arad_4205	ncbi-geneid:7371105	2.4.2.8	53271
ara:Arad_4211	ncbi-geneid:7371110	2.3.1.51	69593
ara:Arad_4217	ncbi-geneid:7371116	2.6.1.9	53383
ara:Arad_4219	ncbi-geneid:7371118	3.1.2.6	56281
ara:Arad_4228	ncbi-geneid:7371126	6.6.1.2	53300
ara:Arad_4229	ncbi-geneid:7371127	6.6.1.2	52540
ara:Arad_4234	ncbi-geneid:7371131	4.2.3.4	56796
ara:Arad_4236	ncbi-geneid:7371132	2.7.1.71	52540
ara:Arad_4239	ncbi-geneid:7371135	6.4.1.2	52096
ara:Arad_4242	ncbi-geneid:7371137	2.8.1.-	64307
ara:Arad_4244	ncbi-geneid:7371139	3.4.16.4	56601
ara:Arad_4246	ncbi-geneid:7371140	3.5.1.32	53187|55031
ara:Arad_4263	ncbi-geneid:7371155	1.1.1.267	55347|51735|69055
ara:Arad_4265	ncbi-geneid:7371157	2.3.1.37	53383
ara:Arad_4266	ncbi-geneid:7371158	1.2.99.2	56176|55447
ara:Arad_4268	ncbi-geneid:7371160	1.2.99.2	47741|54292
ara:Arad_4276	ncbi-geneid:7371167	3.5.3.1	52768
ara:Arad_4277	ncbi-geneid:7371168	2.6.1.13	53383
ara:Arad_4285	ncbi-geneid:7371173	1.2.1.2	53706|50692|54862|54292
ara:Arad_4286	ncbi-geneid:7371174	1.2.1.2	142019|140490|142984|52833
ara:Arad_4287	ncbi-geneid:7371175	1.2.1.2	52833
ara:Arad_4291	ncbi-geneid:7371259	1.1.1.100	51735
ara:Arad_4294	ncbi-geneid:7371261	1.1.5.3	51905|54373
ara:Arad_4300	ncbi-geneid:7371266	1.2.1.-	53720
ara:Arad_4304	ncbi-geneid:7371269	3.6.3.14	51344
ara:Arad_4306	ncbi-geneid:7371270	3.6.3.14	52540|47917|50615
ara:Arad_4307	ncbi-geneid:7371271	3.6.3.14	52943
ara:Arad_4308	ncbi-geneid:7371272	3.6.3.14	52540|47917|50615
ara:Arad_4310	ncbi-geneid:7371273	3.6.3.14	47928
ara:Arad_4315	ncbi-geneid:7371276	3.6.4.-	52540|52540
ara:Arad_4317	ncbi-geneid:7371278	2.7.1.48	52540
ara:Arad_4323	ncbi-geneid:7371283	3.4.24.-	63411|63411|63411
ara:Arad_4324	ncbi-geneid:7371284	1.8.1.4	51905|55424
ara:Arad_4330	ncbi-geneid:7371289	2.3.1.61	52777|51230|47005
ara:Arad_4332	ncbi-geneid:7371291	1.2.4.2	52518|52518
ara:Arad_4333	ncbi-geneid:7371292	6.2.1.5	52210|51735
ara:Arad_4336	ncbi-geneid:7371294	6.2.1.5	56059|52210
ara:Arad_4338	ncbi-geneid:7371295	1.1.1.37	56327|51735
ara:Arad_4342	ncbi-geneid:7371299	1.3.99.1	46548|54292
ara:Arad_4345	ncbi-geneid:7371300	1.3.99.1	51905|46977|56425
ara:Arad_4354	ncbi-geneid:7371307	1.1.1.94	48179|51735
ara:Arad_4355	ncbi-geneid:7371308	3.4.24.57	53067
ara:Arad_4356	ncbi-geneid:7371309	2.5.1.61	53850|54782
ara:Arad_4357	ncbi-geneid:7371310	4.2.1.75	69618
ara:Arad_4361	ncbi-geneid:7371314	6.3.5.2	52317
ara:Arad_4366	ncbi-geneid:7371319	3.6.1.1	50324
ara:Arad_4371	ncbi-geneid:7371322	3.4.15.5	55486
ara:Arad_4374	ncbi-geneid:7371325	6.3.4.5	69864|52402
ara:Arad_4378	ncbi-geneid:7371329	2.1.1.-	102114
ara:Arad_4381	ncbi-geneid:7371332	4.2.1.96	55248
ara:Arad_4382	ncbi-geneid:7371333	3.1.3.48	52788
ara:Arad_4383	ncbi-geneid:7371334	6.5.1.-	55144
ara:Arad_4389	ncbi-geneid:7371339	2.3.1.183	55729
ara:Arad_4394	ncbi-geneid:7371427	4.2.1.3	53732|52016
ara:Arad_4395	ncbi-geneid:7371428	3.6.3.41	52540
ara:Arad_4405	ncbi-geneid:7371437	5.1.1.7	54506|54506
ara:Arad_4411	ncbi-geneid:7371442	5.4.99.5	48600
ara:Arad_4416	ncbi-geneid:7371445	2.1.1.31	75217
ara:Arad_4426	ncbi-geneid:7371452	4.3.1.19	53686
ara:Arad_4427	ncbi-geneid:7371453	2.3.1.79	51161
ara:Arad_4434	ncbi-geneid:7371459	4.2.1.33|4.2.1.35	53732
ara:Arad_4447	ncbi-geneid:7371469	3.1.11.2	56219
ara:Arad_4453	ncbi-geneid:7371474	3.1.2.-	54637|54637
ara:Arad_4454	ncbi-geneid:7371475	1.14.13.-	51905
ara:Arad_4468	ncbi-geneid:7371488	3.2.1.40	48208
ara:Arad_4484	ncbi-geneid:7371503	1.2.1.3	53720
ara:Arad_4488	ncbi-geneid:7370249	2.1.1.79	53335
ara:Arad_4493	ncbi-geneid:7370252	3.1.1.1	53474
ara:Arad_4499	ncbi-geneid:7370257	2.7.13.3	55874|47384
ara:Arad_4526	ncbi-geneid:7370278	2.7.13.3	55874|47384
ara:Arad_4551	ncbi-geneid:7370296	3.6.3.4	56784|81653|81665|47240|47240
ara:Arad_4554	ncbi-geneid:7370298	2.3.1.9	53901|53901
ara:Arad_4562	ncbi-geneid:7370305	4.2.1.49	111326
ara:Arad_4563	ncbi-geneid:7370306	4.3.1.3
ara:Arad_4564	ncbi-geneid:7370307	3.5.2.7	51556|51338
ara:Arad_4568	ncbi-geneid:7370310	4.3.1.3
ara:Arad_4584	ncbi-geneid:7370322	1.17.1.4	56003|54665
ara:Arad_4585	ncbi-geneid:7370323	1.17.1.4	56176|55447
ara:Arad_4611	ncbi-geneid:7370344	3.1.3.2	56784
ara:Arad_4630	ncbi-geneid:7370359	3.6.3.19	52540|50331
ara:Arad_4631	ncbi-geneid:7370360	3.2.1.25	51445|49785|49303|49303
ara:Arad_4635	ncbi-geneid:7370363	1.3.99.3	56645|47203
ara:Arad_4637	ncbi-geneid:7370365	5.4.3.2	102114
ara:Arad_4638	ncbi-geneid:7370366	6.1.1.6	55681
ara:Arad_4643	ncbi-geneid:7370371	2.3.1.46	52317
ara:Arad_4648	ncbi-geneid:7370375	5.1.3.3	74650
ara:Arad_4652	ncbi-geneid:7370377	2.6.1.16	53697
ara:Arad_4653	ncbi-geneid:7370378	3.5.1.25	51556|51338
ara:Arad_4659	ncbi-geneid:7370383	2.7.6.2	63999
ara:Arad_4680	ncbi-geneid:7370397	1.1.1.36	51735
ara:Arad_4682	ncbi-geneid:7370398	2.3.1.9	53901|53901
ara:Arad_4687	ncbi-geneid:7370401	2.5.1.18	52833|47616
ara:Arad_4689	ncbi-geneid:7370402	2.4.1.-	53955
ara:Arad_4690	ncbi-geneid:7370403	2.5.1.1|2.5.1.10	48576
ara:Arad_4692	ncbi-geneid:7370405	1.17.7.1	56014
ara:Arad_4704	ncbi-geneid:7369594	3.4.21.92	52096
ara:Arad_4709	ncbi-geneid:7369597	3.6.3.21	52540
ara:Arad_4718	ncbi-geneid:7369602	6.4.1.1	51569|56059|89000|52440|51246|51230
ara:Arad_4726	ncbi-geneid:7369607	2.4.1.-	48208|74650|74650
ara:Arad_4737	ncbi-geneid:7369615	3.4.13.19	51556
ara:Arad_4762	ncbi-geneid:7369635	3.6.3.17	52540|52540
ara:Arad_4767	ncbi-geneid:7369639	5.1.3.2	51735
ara:Arad_4776	ncbi-geneid:7369647	1.1.1.-	51735|48179|52413
ara:Arad_4816	ncbi-geneid:7370911	2.4.1.-	53756
ara:Arad_4834	ncbi-geneid:7370926	5.4.2.1
ara:Arad_4835	ncbi-geneid:7370927	2.7.7.24	53448
ara:Arad_4836	ncbi-geneid:7370928	5.1.3.13	51182
ara:Arad_4837	ncbi-geneid:7370929	4.2.1.46	51735
ara:Arad_4838	ncbi-geneid:7370930	1.1.1.133	51735
ara:Arad_4843	ncbi-geneid:7370935	6.2.1.30	56801
ara:Arad_4847	ncbi-geneid:7370937	5.1.3.14	53756
ara:Arad_4877	ncbi-geneid:7370959	2.7.2.11	53633|88697
ara:Arad_4878	ncbi-geneid:7370960	1.2.1.41	53720
ara:Arad_4880	ncbi-geneid:7370961	2.7.7.18	52374
ara:Arad_4885	ncbi-geneid:7370965	3.6.3.29	52540|50331
ara:Arad_4892	ncbi-geneid:7370970	3.4.21.102	52096|50156
ara:Arad_4894	ncbi-geneid:7370972	3.6.1.-	55811
ara:Arad_4903	ncbi-geneid:7370980	4.1.3.6|4.1.3.34	51621
ara:Arad_4906	ncbi-geneid:7370982	4.2.1.33|4.2.1.35	52016
ara:Arad_4909	ncbi-geneid:7370984	1.1.1.85	53659
ara:Arad_4914	ncbi-geneid:7369511	1.1.1.100	51735
ara:Arad_4918	ncbi-geneid:7369514	1.2.1.11	55347|51735
ara:Arad_4922	ncbi-geneid:7369516	4.2.1.1	53056
ara:Arad_4923	ncbi-geneid:7369517	2.7.1.35	53613
ara:Arad_4924	ncbi-geneid:7369518	1.4.1.2	51735|53223
ara:Arad_4926	ncbi-geneid:7369520	2.1.2.3|3.5.4.10	53927|52335
ara:Arad_4928	ncbi-geneid:7369522	2.1.1.-	53335|48013
ara:Arad_4932	ncbi-geneid:7369525	6.2.1.1	56801
ara:Arad_4935	ncbi-geneid:7369528	6.1.1.4	52374|50677|47323
ara:Arad_4937	ncbi-geneid:7369530	2.7.7.7	48019|52540
ara:Arad_4940	ncbi-geneid:7369533	2.1.1.170	53335
ara:Arad_4947	ncbi-geneid:7369538	4.1.1.37	51726
ara:Arad_7014	ncbi-geneid:7366888	5.4.99.9	51971|54373
ara:Arad_7021	ncbi-geneid:7366894	2.7.13.3	55874|47384
ara:Arad_7022	ncbi-geneid:7366895	1.2.1.3	53720
ara:Arad_7039	ncbi-geneid:7366909	1.2.1.3	53720
ara:Arad_7044	ncbi-geneid:7366914	1.-.-.-	51395
ara:Arad_7058	ncbi-geneid:7366925	3.6.3.21	52540
ara:Arad_7067	ncbi-geneid:7366111	1.5.99.2	103025|51905|54373|101790
ara:Arad_7069	ncbi-geneid:7366112	1.5.1.-	50475
ara:Arad_7072	ncbi-geneid:7366115	3.-.-.-	52499
ara:Arad_7073	ncbi-geneid:7366116	1.14.-.-	51679
ara:Arad_7091	ncbi-geneid:7366131	2.6.1.21	56752
ara:Arad_7092	ncbi-geneid:7366132	1.1.1.79|1.1.1.81	51735
ara:Arad_7096	ncbi-geneid:7366135	3.4.13.9	55920|53092
ara:Arad_7098	ncbi-geneid:7366137	3.5.1.16	53187|55031
ara:Arad_7100	ncbi-geneid:7366138	3.6.3.21	52540
ara:Arad_7111	ncbi-geneid:7366146	4.2.1.17	52096
ara:Arad_7113	ncbi-geneid:7366147	1.2.7.8	53323|52518|52518
ara:Arad_7124	ncbi-geneid:7366157	4.2.1.52	51569
ara:Arad_7142	ncbi-geneid:7366171	3.5.3.-	51182
ara:Arad_7145	ncbi-geneid:7366173	1.1.5.2	50998
ara:Arad_7149	ncbi-geneid:7366176	3.2.1.21	51445|52279|56988
ara:Arad_7159	ncbi-geneid:7366185	1.13.11.1	49482
ara:Arad_7160	ncbi-geneid:7366186	4.1.1.46	51556
ara:Arad_7170	ncbi-geneid:7367179	1.5.1.29	52218
ara:Arad_7183	ncbi-geneid:7367188	4.1.1.2	51182
ara:Arad_7201	ncbi-geneid:7367202	5.2.1.2	47616|52833
ara:Arad_7203	ncbi-geneid:7367203	1.13.11.4	51182
ara:Arad_7211	ncbi-geneid:7367210	1.1.1.100	51735
ara:Arad_7218	ncbi-geneid:7367216	1.14.13.7	52833|51905|54373
ara:Arad_7226	ncbi-geneid:7367223	1.2.1.8	53720
ara:Arad_7229	ncbi-geneid:7367226	4.3.1.12	51735
ara:Arad_7235	ncbi-geneid:7367231	3.5.1.87	53187|55031
ara:Arad_7255	ncbi-geneid:7367246	4.1.3.39	51569|89000
ara:Arad_7256	ncbi-geneid:7367247	1.2.1.10	55347|51735
ara:Arad_7258	ncbi-geneid:7367249	1.3.1.34	51395
ara:Arad_7263	ncbi-geneid:7367253	1.2.1.32	53720
ara:Arad_7264	ncbi-geneid:7367254	4.1.1.77	56529
ara:Arad_7266	ncbi-geneid:7365861	4.1.1.77	56529
ara:Arad_7290	ncbi-geneid:7365550	4.6.1.1	55073
ara:Arad_7296	ncbi-geneid:7365554	1.4.99.1	51905|54373
ara:Arad_7307	ncbi-geneid:7365563	1.1.1.100	51735
ara:Arad_7308	ncbi-geneid:7365564	3.6.3.-	52540
ara:Arad_7331	ncbi-geneid:7365581	3.4.13.19	51556
ara:Arad_7339	ncbi-geneid:7365587	1.11.1.6	56634|52317
ara:Arad_7347	ncbi-geneid:7365593	2.6.1.42	56752
ara:Arad_7351	ncbi-geneid:7365597	3.6.3.17	52540|52540
ara:Arad_7352	ncbi-geneid:7365598	3.5.1.4	75304
ara:Arad_7354	ncbi-geneid:7365600	3.4.21.102	52096|50156
ara:Arad_7356	ncbi-geneid:7365602	2.3.2.2	56235
ara:Arad_7363	ncbi-geneid:7365608	1.1.1.79|1.1.1.81	51735
ara:Arad_7365	ncbi-geneid:7365610	3.5.2.10	102215
ara:Arad_7382	ncbi-geneid:7365625	1.7.-.-	52218
ara:Arad_7391	ncbi-geneid:7365632	2.5.1.3	51391
ara:Arad_7396	ncbi-geneid:7365635	1.4.3.19	51971|54373
ara:Arad_7406	ncbi-geneid:7365642	3.6.3.21	52540
ara:Arad_7415	ncbi-geneid:7365649	3.6.3.21	52540
ara:Arad_7416	ncbi-geneid:7365650	1.4.99.1	51905|54373
ara:Arad_7430	ncbi-geneid:7365658	4.1.1.44	69118
ara:Arad_7431	ncbi-geneid:7365659	1.17.1.4	56003|54665
ara:Arad_7432	ncbi-geneid:7365660	1.17.1.4	56176|55447
ara:Arad_7447	ncbi-geneid:7365669	2.3.1.-	55729
ara:Arad_7448	ncbi-geneid:7365670	3.4.11.4	53187|55031
ara:Arad_7453	ncbi-geneid:7365674	5.3.1.6	89623
ara:Arad_7454	ncbi-geneid:7365675	5.3.1.1	51351
ara:Arad_7458	ncbi-geneid:7365679	1.1.5.3	51905|54373
ara:Arad_7460	ncbi-geneid:7365680	2.7.1.27	53067|53067
ara:Arad_7464	ncbi-geneid:7365682	3.6.3.17	52540|52540
ara:Arad_7469	ncbi-geneid:7365686	2.7.1.53	53067|53067
ara:Arad_7470	ncbi-geneid:7365687	1.1.5.3	51905
ara:Arad_7471	ncbi-geneid:7365688	4.1.2.13	51569
ara:Arad_7474	ncbi-geneid:7365690	6.4.1.2|6.3.4.14	56059|52440|51246
ara:Arad_7482	ncbi-geneid:7367011	2.6.1.1	53383
ara:Arad_7489	ncbi-geneid:7367016	3.6.3.-	52540
ara:Arad_7492	ncbi-geneid:7367018	4.1.3.17	89562
ara:Arad_7497	ncbi-geneid:7367022	6.4.1.2|6.3.4.14	56059|52440|51246
ara:Arad_7507	ncbi-geneid:7367029	1.1.1.100	51735
ara:Arad_7509	ncbi-geneid:7367030	1.1.1.100	51735
ara:Arad_7518	ncbi-geneid:7367037	6.3.5.6|6.3.5.7	75304
ara:Arad_7527	ncbi-geneid:7367045	3.6.3.17	52540|52540
ara:Arad_7533	ncbi-geneid:7367049	2.7.1.-	82549
ara:Arad_7535	ncbi-geneid:7367050	2.7.1.-	101473
ara:Arad_7536	ncbi-geneid:7367051	2.7.1.-	82549|100950|88659
ara:Arad_7537	ncbi-geneid:7367052	2.7.1.-	101473
ara:Arad_7543	ncbi-geneid:7367058	2.5.1.18	47616|52833
ara:Arad_7549	ncbi-geneid:7367063	4.6.1.1	55073
ara:Arad_7561	ncbi-geneid:7367074	2.4.1.12	53448
ara:Arad_7565	ncbi-geneid:7367077	1.1.1.1	50129|51735
ara:Arad_7566	ncbi-geneid:7367078	1.2.1.16	53720
ara:Arad_7568	ncbi-geneid:7367079	4.1.2.9	52518|52518
ara:Arad_7571	ncbi-geneid:7367080	2.7.2.1	53067|53067
ara:Arad_7590	ncbi-geneid:7365453	3.6.3.-	56784|81653|81665
ara:Arad_7613	ncbi-geneid:7365471	4.2.1.46	51735
ara:Arad_7614	ncbi-geneid:7365472	5.1.3.2	51735
ara:Arad_7616	ncbi-geneid:7365474	1.1.1.22	51735|52413|48179
ara:Arad_7630	ncbi-geneid:7365487	2.1.1.-	53335
ara:Arad_7631	ncbi-geneid:7365488	6.3.5.4	52402|56235
ara:Arad_7634	ncbi-geneid:7365491	6.3.1.5	52402
ara:Arad_7644	ncbi-geneid:7365500	1.14.14.5	51679
ara:Arad_7649	ncbi-geneid:7365505	2.7.13.3	55874|103190|47384
ara:Arad_7653	ncbi-geneid:7365509	1.1.1.95	51735|52283
ara:Arad_7654	ncbi-geneid:7365510	4.2.1.52	51569
ara:Arad_7659	ncbi-geneid:7365514	1.1.1.81	82544
ara:Arad_7660	ncbi-geneid:7365515	1.1.1.93|4.1.1.73|1.1.1.83	53659
ara:Arad_7670	ncbi-geneid:7365524	3.5.1.32	53187|55031
ara:Arad_7701	ncbi-geneid:7367523	1.14.13.-	51679
ara:Arad_7746	ncbi-geneid:7367560	4.2.1.52	51569
ara:Arad_7753	ncbi-geneid:7367566	3.1.3.25	56655
ara:Arad_7754	ncbi-geneid:7367567	3.1.4.46	51695
ara:Arad_7770	ncbi-geneid:7367580	3.6.3.17	52540|52540
ara:Arad_7777	ncbi-geneid:7367585	1.1.1.25	51735|53223
ara:Arad_7787	ncbi-geneid:7366273	2.7.7.7
ara:Arad_7824	ncbi-geneid:7366303	3.6.3.-	52540
ara:Arad_7826	ncbi-geneid:7366304	3.1.6.1	53649
ara:Arad_7833	ncbi-geneid:7366308	5.4.3.8	53383
ara:Arad_7839	ncbi-geneid:7366313	3.6.4.12	52540
ara:Arad_7867	ncbi-geneid:7366335	2.6.1.37	53383
ara:Arad_7871	ncbi-geneid:7366338	2.6.1.13	53383
ara:Arad_7907	ncbi-geneid:7367439	1.2.1.2	53706|50692
ara:Arad_7932	ncbi-geneid:7367458	2.3.3.13	51569
ara:Arad_7942	ncbi-geneid:7367466	3.5.2.3	51556|51338
ara:Arad_7947	ncbi-geneid:7367469	2.9.1.1	53383
ara:Arad_7953	ncbi-geneid:7367474	3.6.3.21	52540
ara:Arad_7959	ncbi-geneid:7367479	3.5.3.11	52768
ara:Arad_7972	ncbi-geneid:7367489	1.1.1.95	51735|52283
ara:Arad_7973	ncbi-geneid:7367490	3.5.1.87	53187|55031
ara:Arad_7975	ncbi-geneid:7367492	3.4.13.9	55920|53092
ara:Arad_7978	ncbi-geneid:7367495	3.6.3.21	52540
ara:Arad_8018	ncbi-geneid:7366452	1.7.2.3	53706|50692
ara:Arad_8020	ncbi-geneid:7366454	2.4.2.7	53271
ara:Arad_8050	ncbi-geneid:7366476	1.2.1.46	51735|50129
ara:Arad_8058	ncbi-geneid:7366481	3.2.1.51	51445
ara:Arad_8067	ncbi-geneid:7366487	3.5.5.7	56317
ara:Arad_8082	ncbi-geneid:7366498	1.5.1.2	51735|48179
ara:Arad_8100	ncbi-geneid:7366511	2.6.1.1	53383
ara:Arad_8102	ncbi-geneid:7366513	3.5.2.14	53067
ara:Arad_8106	ncbi-geneid:7366765	4.1.2.-	51621
ara:Arad_8115	ncbi-geneid:7366522	1.14.14.5	51679
ara:Arad_8121	ncbi-geneid:7366528	4.6.1.1	55073
ara:Arad_8142	ncbi-geneid:7366541	4.2.1.52	51569
ara:Arad_8144	ncbi-geneid:7366542	1.2.1.-	53720
ara:Arad_8147	ncbi-geneid:7366545	3.6.3.32	52540|54631
ara:Arad_8153	ncbi-geneid:7366550	1.14.14.5	51679
ara:Arad_8171	ncbi-geneid:7366566	3.6.3.17	52540
ara:Arad_8177	ncbi-geneid:7366570	1.1.1.4|1.1.1.303	51735
ara:Arad_8178	ncbi-geneid:7366571	5.3.1.1	51351
ara:Arad_8180	ncbi-geneid:7366573	3.6.3.17	52540|52540
ara:Arad_8183	ncbi-geneid:7366576	2.2.1.1	52518
ara:Arad_8184	ncbi-geneid:7366577	2.2.1.1	52518|52922
ara:Arad_8185	ncbi-geneid:7366578	2.7.1.30	53067|53067
ara:Arad_8187	ncbi-geneid:7366580	4.1.2.13	51569
ara:Arad_8191	ncbi-geneid:7366584	1.1.99.21	51735
ara:Arad_8200	ncbi-geneid:7366591	5.4.3.8	53383
ara:Arad_8201	ncbi-geneid:7366592	4.2.1.10	52304
ara:Arad_8207	ncbi-geneid:7366271	1.14.16.1	56534
ara:Arad_8211	ncbi-geneid:7365864	1.13.11.27	54593
ara:Arad_8212	ncbi-geneid:7365865	1.13.11.5	51182
ara:Arad_8214	ncbi-geneid:7365867	5.2.1.2	52833|47616
ara:Arad_8215	ncbi-geneid:7365868	2.7.8.-	56214|56214
ara:Arad_8221	ncbi-geneid:7365872	1.1.1.36	51735
ara:Arad_8225	ncbi-geneid:7365875	3.6.3.34	52540
ara:Arad_8229	ncbi-geneid:7365878	1.14.13.59	51905
ara:Arad_8234	ncbi-geneid:7365883	4.1.1.20	51419|50621
ara:Arad_8238	ncbi-geneid:7365886	1.2.1.3	53720
ara:Arad_8240	ncbi-geneid:7365887	3.6.3.31	52540|50331
ara:Arad_8249	ncbi-geneid:7365893	1.17.4.1	47240
ara:Arad_8250	ncbi-geneid:7365894	1.17.4.1	51998|48168
ara:Arad_8261	ncbi-geneid:7365902	3.4.13.9	55920|53092
ara:Arad_8263	ncbi-geneid:7365903	3.5.1.16	53187
ara:Arad_8269	ncbi-geneid:7365908	3.5.1.18	53187|55031
ara:Arad_8277	ncbi-geneid:7365915	1.3.99.7	56645|47203
ara:Arad_8280	ncbi-geneid:7365917	3.5.2.14	53067
ara:Arad_8288	ncbi-geneid:7365923	1.18.1.2	52343|63380
ara:Arad_8302	ncbi-geneid:7365933	3.5.1.4	75304
ara:Arad_8317	ncbi-geneid:7366768	3.2.1.22	51445
ara:Arad_8319	ncbi-geneid:7366769	3.6.3.19	52540|50331
ara:Arad_8320	ncbi-geneid:7366770	3.2.1.23	51445|52317|51011
ara:Arad_8335	ncbi-geneid:7366782	1.4.99.1	51905|54373
ara:Arad_8336	ncbi-geneid:7366783	5.1.1.1	51419|50621
ara:Arad_8339	ncbi-geneid:7366785	2.6.1.18	53383
ara:Arad_8347	ncbi-geneid:7366789	2.4.1.83	53448
ara:Arad_8355	ncbi-geneid:7366795	1.5.3.1	103025
ara:Arad_8356	ncbi-geneid:7366796	1.5.3.1	103025|51905|101790
ara:Arad_8358	ncbi-geneid:7366798	1.5.3.1	51905|54373
ara:Arad_8367	ncbi-geneid:7366804	6.3.1.2	55931|54368
ara:Arad_8369	ncbi-geneid:7366805	3.5.1.10	53328|55021
ara:Arad_8371	ncbi-geneid:7366806	1.5.1.5|3.5.4.9	51735|53223
ara:Arad_8372	ncbi-geneid:7366807	2.1.2.10	103025|101790
ara:Arad_8377	ncbi-geneid:7366811	1.14.13.8	51905|51905
ara:Arad_8379	ncbi-geneid:7366813	2.1.2.10	103025|101790
ara:Arad_8390	ncbi-geneid:7366821	4.3.1.12	51735
ara:Arad_8393	ncbi-geneid:7366823	4.3.1.3
ara:Arad_8403	ncbi-geneid:7366832	4.3.1.3
ara:Arad_8405	ncbi-geneid:7366834	1.1.1.157	51735|48179
ara:Arad_8407	ncbi-geneid:7366835	4.2.1.17	52096
ara:Arad_8414	ncbi-geneid:7366841	3.6.3.21	52540
ara:Arad_8417	ncbi-geneid:7366844	1.1.1.58	51735|48179
ara:Arad_8419	ncbi-geneid:7366846	3.1.1.17	63829
ara:Arad_8423	ncbi-geneid:7366026	3.6.3.17	52540|52540
ara:Arad_8429	ncbi-geneid:7366031	4.1.3.1	51621
ara:Arad_8441	ncbi-geneid:7366040	3.4.11.5	53474
ara:Arad_8444	ncbi-geneid:7366042	3.4.11.5	53474
ara:Arad_8446	ncbi-geneid:7366043	4.3.1.12	51735
ara:Arad_8449	ncbi-geneid:7366045	1.6.4.-	51905|52833|52833
ara:Arad_8451	ncbi-geneid:7366046	1.11.1.15	52833
ara:Arad_8466	ncbi-geneid:7366056	3.2.1.24	74650|88713|88688
ara:Arad_8476	ncbi-geneid:7366062	3.4.21.-	50494|50156|50156
ara:Arad_8483	ncbi-geneid:7366068	3.2.1.25	51445|49785|49303
ara:Arad_8485	ncbi-geneid:7366070	4.2.1.8	51658
ara:Arad_8495	ncbi-geneid:7366075	3.7.1.3	53383
ara:Arad_8532	ncbi-geneid:7366103	3.6.3.17	52540
ara:Arad_8533	ncbi-geneid:7366104	5.3.1.22	51658
ara:Arad_8534	ncbi-geneid:7366105	1.1.1.18	51735|55347
ara:Arad_8554	ncbi-geneid:7367270	2.3.1.179	53901|53901
ara:Arad_8560	ncbi-geneid:7367275	6.3.5.6|6.3.5.7	75304
ara:Arad_8585	ncbi-geneid:7367293	6.3.4.14	56059|52440|51246|51230
ara:Arad_8600	ncbi-geneid:7367306	3.6.3.17	52540|52540
ara:Arad_8605	ncbi-geneid:7367310	1.1.5.3	51905
ara:Arad_8606	ncbi-geneid:7367311	4.1.2.13	51569
ara:Arad_8607	ncbi-geneid:7367312	2.7.1.53	53067|53067
ara:Arad_8608	ncbi-geneid:7367313	1.1.99.1	51905|54373
ara:Arad_8618	ncbi-geneid:7367321	1.1.1.69	51735
ara:Arad_8619	ncbi-geneid:7367322	1.1.1.264	50129|51735
ara:Arad_8633	ncbi-geneid:7367331	2.5.1.18	52833|47616
ara:Arad_8636	ncbi-geneid:7365943	5.1.3.-	54909
ara:Arad_8639	ncbi-geneid:7365946	3.6.3.17	52540|52540
ara:Arad_8648	ncbi-geneid:7365951	3.6.1.-	55811
ara:Arad_8651	ncbi-geneid:7365953	2.3.2.2	56235
ara:Arad_8653	ncbi-geneid:7365955	4.1.2.-	51621
ara:Arad_8656	ncbi-geneid:7365957	1.11.1.9	52833
ara:Arad_8660	ncbi-geneid:7365960	2.3.2.2	56235
ara:Arad_8677	ncbi-geneid:7365973	1.1.1.9	50129|51735
ara:Arad_8698	ncbi-geneid:7365988	1.11.1.10	53474
ara:Arad_8702	ncbi-geneid:7365991	1.7.99.4	53706|50692
ara:Arad_8703	ncbi-geneid:7365992	1.7.1.4	50022
ara:Arad_8704	ncbi-geneid:7365993	1.7.1.4	56014|51905|51905|55124
ara:Arad_8713	ncbi-geneid:7366000	3.1.1.73	53474
ara:Arad_8717	ncbi-geneid:7366004	1.3.3.11	48613
ara:Arad_8724	ncbi-geneid:7366011	3.6.3.34	52540
ara:Arad_8727	ncbi-geneid:7366014	2.1.2.11	51621
ara:Arad_8728	ncbi-geneid:7366015	3.5.1.10	53328|55021
ara:Arad_8733	ncbi-geneid:7366019	3.1.1.57	51556
ara:Arad_8764	ncbi-geneid:7365708	3.6.3.14	52540
ara:Arad_8783	ncbi-geneid:7365722	3.4.-.-	117892
ara:Arad_8792	ncbi-geneid:7365731	4.2.1.52	51569
ara:Arad_8795	ncbi-geneid:7365734	1.1.1.262	53659
ara:Arad_8808	ncbi-geneid:7365744	1.1.1.25	51735|53223
ara:Arad_8810	ncbi-geneid:7365745	1.13.11.27	51658|54593
ara:Arad_8813	ncbi-geneid:7365748	3.6.3.34	52540
ara:Arad_8821	ncbi-geneid:7365754	3.6.3.21	52540
ara:Arad_8823	ncbi-geneid:7365755	3.5.1.32	53187|55031
ara:Arad_8832	ncbi-geneid:7365762	3.5.99.7	53686
ara:Arad_8849	ncbi-geneid:7365775	4.3.1.1	48557
ara:Arad_8852	ncbi-geneid:7366353	3.5.1.1	53774
ara:Arad_8854	ncbi-geneid:7366354	3.5.3.18	55909
ara:Arad_8864	ncbi-geneid:7366363	1.5.1.29	52218
ara:Arad_8876	ncbi-geneid:7366371	3.6.3.-	52540
ara:Arad_8885	ncbi-geneid:7366378	4.2.1.8	51658
ara:Arad_8887	ncbi-geneid:7366379	1.1.1.57	51735|48179
ara:Arad_8888	ncbi-geneid:7366380	1.1.1.-	50129|51735
ara:Arad_8914	ncbi-geneid:7366401	2.3.2.2	56235
ara:Arad_8919	ncbi-geneid:7366406	4.2.1.9	143975|52016
ara:Arad_8928	ncbi-geneid:7366413	2.5.1.72	142754
ara:Arad_8930	ncbi-geneid:7366414	1.4.3.16	51905|56425|46977
ara:Arad_8931	ncbi-geneid:7366415	2.4.2.19	51690|54675
ara:Arad_8934	ncbi-geneid:7366418	2.5.1.7	55205
ara:Arad_8937	ncbi-geneid:7366420	4.2.-.-	53697
ara:Arad_8943	ncbi-geneid:7366426	2.7.1.-	53067
ara:Arad_8947	ncbi-geneid:7366428	1.2.1.2	53706|50692
ara:Arad_8948	ncbi-geneid:7366429	3.5.4.3	51556|51338
ara:Arad_8954	ncbi-geneid:7366024	3.6.3.17	52540|52540
ara:Arad_8960	ncbi-geneid:7366192	2.5.1.18	52833|47616
ara:Arad_8961	ncbi-geneid:7366193	3.5.4.2	51556|51338
ara:Arad_8972	ncbi-geneid:7366202	2.7.7.-	56801|53474|52777|52777|47336
ara:Arad_8974	ncbi-geneid:7366204	2.7.13.3	55874|103190|47384
ara:Arad_8983	ncbi-geneid:7366211	4.1.2.13	51569
ara:Arad_8997	ncbi-geneid:7366222	3.6.3.32	52540|54631
ara:Arad_9019	ncbi-geneid:7366239	1.-.-.-	51395
ara:Arad_9044	ncbi-geneid:7366255	3.2.1.23	51445|52317
ara:Arad_9051	ncbi-geneid:7366261	3.1.1.41	53474
ara:Arad_9054	ncbi-geneid:7366263	1.1.5.2	50998
ara:Arad_9059	ncbi-geneid:7366267	3.6.3.17	52540|52540
ara:Arad_9068	ncbi-geneid:7367336	3.6.3.21	52540|161098
ara:Arad_9070	ncbi-geneid:7367338	3.5.1.32	53187|55031
ara:Arad_9078	ncbi-geneid:7367343	5.1.99.-	53681
ara:Arad_9086	ncbi-geneid:7367350	3.5.4.1	51556|51338
ara:Arad_9099	ncbi-geneid:7367359	3.4.13.9	55920|53092
ara:Arad_9101	ncbi-geneid:7367361	4.2.1.52	51569
ara:Arad_9111	ncbi-geneid:7367368	3.6.3.21	52540
ara:Arad_9121	ncbi-geneid:7367376	3.5.3.11	52768
ara:Arad_9126	ncbi-geneid:7367379	3.6.3.-	52540
ara:Arad_9165	ncbi-geneid:7367409	3.5.1.16	53187|55031
ara:Arad_9166	ncbi-geneid:7367410	1.1.1.79|1.1.1.81	51735
ara:Arad_9168	ncbi-geneid:7367412	1.2.1.3	53720
ara:Arad_9169	ncbi-geneid:7367413	1.1.1.93|4.1.1.73|1.1.1.83	53659
ara:Arad_9170	ncbi-geneid:7366930	1.2.1.16	53720
ara:Arad_9176	ncbi-geneid:7366934	3.8.1.2	56784
ara:Arad_9190	ncbi-geneid:7366945	3.6.3.34	52540
ara:Arad_9198	ncbi-geneid:7366951	3.4.17.11	53187|55031
ara:Arad_9211	ncbi-geneid:7366962	2.7.13.3	55874|103190|47384
ara:Arad_9219	ncbi-geneid:7366969	2.7.1.50	53613
ara:Arad_9220	ncbi-geneid:7366970	2.5.1.3	51391
ara:Arad_9221	ncbi-geneid:7366971	2.7.1.49|2.7.4.7	53613
ara:Arad_9222	ncbi-geneid:7366972	1.1.1.100	51735
ara:Arad_9223	ncbi-geneid:7366973	3.11.1.2	82057
ara:Arad_9230	ncbi-geneid:7366977	4.1.1.39	51649|54966
ara:Arad_9236	ncbi-geneid:7366982	3.6.3.17	52540|52540
ara:Arad_9240	ncbi-geneid:7366986	2.7.1.-	82549
ara:Arad_9241	ncbi-geneid:7366987	2.7.1.-	101473
ara:Arad_9261	ncbi-geneid:7367004	1.3.99.3	56645|47203
ara:Arad_9264	ncbi-geneid:7367006	4.2.1.-	52096
ara:Arad_9289	ncbi-geneid:7366615	3.6.3.34	52540
ara:Arad_9298	ncbi-geneid:7366624	3.6.3.21	52540
ara:Arad_9308	ncbi-geneid:7366631	3.6.3.-	52540|90123
ara:Arad_9309	ncbi-geneid:7366632	1.6.5.5	51735|50129
ara:Arad_9319	ncbi-geneid:7366640	2.3.1.183	55729
ara:Arad_9328	ncbi-geneid:7366646	3.6.3.20	52540|50331
ara:Arad_9340	ncbi-geneid:7366654	6.3.5.6|6.3.5.7	75304
ara:Arad_9349	ncbi-geneid:7366661	3.5.1.32	53187|55031
ara:Arad_9370	ncbi-geneid:7366678	1.11.1.6|1.11.1.7	48113|48113
ara:Arad_9406	ncbi-geneid:7366706	4.2.1.1	53056
ara:Arad_9424	ncbi-geneid:7366719	3.6.3.17	52540|52540
ara:Arad_9428	ncbi-geneid:7366723	4.1.2.17	53639
ara:Arad_9433	ncbi-geneid:7366726	3.6.3.21	52540
ara:Arad_9439	ncbi-geneid:7366732	1.1.1.31	51735|48179
ara:Arad_9440	ncbi-geneid:7366733	5.3.1.22	51658
ara:Arad_9457	ncbi-geneid:7366747	3.2.1.55	51445|51011
ara:Arad_9463	ncbi-geneid:7366751	3.6.3.12	56784|81660|81653|81665
ara:Arad_9466	ncbi-geneid:7366753	2.7.13.3	55874|47384|52402|55781
ara:Arad_9473	ncbi-geneid:7366759	3.6.3.25	52540
ara:Arad_9475	ncbi-geneid:7366761	5.4.2.1
ara:Arad_9478	ncbi-geneid:7366763	2.7.8.-	56024|56024
ara:Arad_9486	ncbi-geneid:7365291	2.5.1.18	47616|52833
ara:Arad_9489	ncbi-geneid:7365294	1.1.1.100	51735
ara:Arad_9491	ncbi-geneid:7365296	2.8.3.6	100950
ara:Arad_9494	ncbi-geneid:7365297	2.8.3.6	100950
ara:Arad_9498	ncbi-geneid:7365300	1.14.13.2	51905|54373
ara:Arad_9500	ncbi-geneid:7365302	3.1.1.24	53474
ara:Arad_9502	ncbi-geneid:7365303	4.1.1.44	69118
ara:Arad_9503	ncbi-geneid:7365304	1.13.11.3	49482
ara:Arad_9504	ncbi-geneid:7365305	1.13.11.3	49482
ara:Arad_9505	ncbi-geneid:7365306	5.5.1.2	48557
ara:Arad_9511	ncbi-geneid:7365312	3.5.3.11	52768
ara:Arad_9517	ncbi-geneid:7365317	4.6.1.1	55073|54292|81343
ara:Arad_9523	ncbi-geneid:7365321	4.6.1.1	55073
ara:Arad_9538	ncbi-geneid:7365334	3.2.1.22	56327|51735
ara:Arad_9545	ncbi-geneid:7365339	3.2.1.22	56327|51735
ara:Arad_9548	ncbi-geneid:7365341	3.2.1.23	51445|49785|49303
ara:Arad_9552	ncbi-geneid:7365345	1.1.1.122	51430
ara:Arad_9554	ncbi-geneid:7365347	3.6.3.17	52540|52540
ara:Arad_9577	ncbi-geneid:7365365	2.7.7.9	53448
ara:Arad_9582	ncbi-geneid:7365369	1.18.1.3	51905|55424
ara:Arad_9586	ncbi-geneid:7365777	5.3.99.-	51658
ara:Arad_9589	ncbi-geneid:7365779	2.1.1.133	53790
ara:Arad_9591	ncbi-geneid:7365780	2.1.1.132	53790|53335
ara:Arad_9593	ncbi-geneid:7365782	2.1.1.131	53790
ara:Arad_9594	ncbi-geneid:7365783	2.1.1.130|2.1.1.151	53790
ara:Arad_9595	ncbi-geneid:7365784	5.4.1.2	63965
ara:Arad_9596	ncbi-geneid:7365785	1.14.13.83	55124|56014|56014|55124
ara:Arad_9597	ncbi-geneid:7365786	2.1.1.152	53790
ara:Arad_9603	ncbi-geneid:7365790	1.5.99.8|1.5.1.12	53720|51730|81935
ara:Arad_9605	ncbi-geneid:7365792	3.5.2.2	51556|51338
ara:Arad_9606	ncbi-geneid:7365793	3.6.3.-	52540
ara:Arad_9608	ncbi-geneid:7365795	4.2.1.52	51569
ara:Arad_9614	ncbi-geneid:7365800	3.6.3.17	52540
ara:Arad_9619	ncbi-geneid:7365803	2.7.1.2	53067|52540
ara:Arad_9621	ncbi-geneid:7365804	4.1.2.40	51569
ara:Arad_9624	ncbi-geneid:7365807	2.7.1.144	51569
ara:Arad_9636	ncbi-geneid:7365819	5.1.3.1	51366
ara:Arad_9637	ncbi-geneid:7365820	2.7.1.2	53067
ara:Arad_9649	ncbi-geneid:7365831	1.1.1.56	51735
ara:Arad_9652	ncbi-geneid:7365833	3.6.3.17	52540
ara:Arad_9660	ncbi-geneid:7365839	3.6.3.17	52540|52540
ara:Arad_9669	ncbi-geneid:7365844	1.1.1.60	51735|48179
ara:Arad_9671	ncbi-geneid:7365845	1.1.1.69	51735
ara:Arad_9673	ncbi-geneid:7365847	1.1.1.264	50129|51735
ara:Arad_9676	ncbi-geneid:7365849	3.1.1.17	63829
ara:Arad_9703	ncbi-geneid:7367604	4.2.1.8	51658
ara:Arad_9704	ncbi-geneid:7367605	4.2.1.41	51569
ara:Arad_9705	ncbi-geneid:7367606	3.1.1.31	50974
ara:Arad_9713	ncbi-geneid:7367613	1.14.14.5	51679
ara:Arad_9724	ncbi-geneid:7367620	1.2.1.3	53720
ara:Arad_9740	ncbi-geneid:7367632	2.6.1.42	56752
ara:Arad_9745	ncbi-geneid:7367635	3.2.1.21	51445|52279|56988
ara:Arad_9752	ncbi-geneid:7367639	3.1.1.1	53474
ara:Arad_9753	ncbi-geneid:7367640	3.1.1.1	53474
ara:Arad_9757	ncbi-geneid:7367643	1.4.3.21	49998|54416|54416
ara:Arad_9769	ncbi-geneid:7367654	4.2.1.52	51569
ara:Arad_9781	ncbi-geneid:7367665	4.2.1.52	51569
ara:Arad_9791	ncbi-geneid:7367095	2.7.1.15	53613
ara:Arad_9797	ncbi-geneid:7367099	3.6.3.17	52540
ara:Arad_9828	ncbi-geneid:7367123	3.5.1.16	53187|55031
ara:Arad_9829	ncbi-geneid:7367124	3.2.1.21	51445|52279
ara:Arad_9839	ncbi-geneid:7367133	1.1.1.122	51430
ara:Arad_9863	ncbi-geneid:7367153	6.1.1.10	52374|47323
ara:Arad_9864	ncbi-geneid:7367154	4.2.1.17	52096
ara:Arad_9873	ncbi-geneid:7367160	2.4.2.3	53167
ara:Arad_9877	ncbi-geneid:7367163	1.17.1.4|1.17.3.2	56003|47741|54665|56176|54292
ara:Arad_9879	ncbi-geneid:7367165	2.7.1.17	53067|53067
ara:Arad_9897	ncbi-geneid:7365381	2.1.1.77	53335
ara:Arad_9910	ncbi-geneid:7365392	1.9.3.1	49503|81464
ara:Arad_9912	ncbi-geneid:7365393	1.9.3.1	81442
ara:Arad_9913	ncbi-geneid:7365394	1.9.3.1	81452
ara:Arad_9914	ncbi-geneid:7365395	1.9.3.1	81452
ara:Arad_9917	ncbi-geneid:7365398	3.6.1.7	54975
ara:Arad_9965	ncbi-geneid:7365428	3.6.3.30	52540|50331
ara:Arad_9967	ncbi-geneid:7365429	3.1.3.25	56655
ara:Arad_9974	ncbi-geneid:7365432	2.4.1.12	53448|141371
ara:Arad_9976	ncbi-geneid:7365434	3.2.1.4	48208
ara:Arad_9982	ncbi-geneid:7365439	3.6.3.17	52540|52540
ara:Arad_10005	ncbi-geneid:7367418	1.1.1.95	51735|52283|55021
ara:Arad_10014	ncbi-geneid:7366597	4.6.1.1	55073
ara:Arad_10025	ncbi-geneid:7366855	4.3.1.12	51735
ara:Arad_10038	ncbi-geneid:7366864	6.3.4.6	56059|50891|51246|50891|52440|51230|160467
ara:Arad_10039	ncbi-geneid:7366865	3.5.1.54	75304
ara:Arad_10042	ncbi-geneid:7366866	3.4.21.-	50494|50156
