# Supplementary material for: Tracing the Repertoire of Promiscuous Enzymes along the Metabolic Pathways in Archaeal Organisms
Source: Life (Basel). 2017 Jul 13;7(3):30. doi: 10.3390/life7030030 (PMC5617955; doi:10.3390/life7030030)
Supplement: Supplementary file 1 [file life-07-00030-s001.zip › Table_S2/art.txt]

KEGGID	NCBIGI	ECs	SFamilyID
art:Arth_0002	ncbi-geneid:4447535	2.7.7.7	55979|55979|55979
art:Arth_0003	ncbi-geneid:4447536	1.1.1.44	51735|48179
art:Arth_0006	ncbi-geneid:4447539	5.99.1.3	56719|55874|54211
art:Arth_0007	ncbi-geneid:4447540	5.99.1.3	56719|101904
art:Arth_0012	ncbi-geneid:4447547	5.2.1.8	50891
art:Arth_0014	ncbi-geneid:4447517	3.2.2.20	48150
art:Arth_0015	ncbi-geneid:4447518	3.4.24.-	55486
art:Arth_0019	ncbi-geneid:4447522	4.1.3.27|2.6.1.85	52317
art:Arth_0021	ncbi-geneid:4447524	2.7.11.1	56112
art:Arth_0022	ncbi-geneid:4447525	2.4.1.129	56601
art:Arth_0024	ncbi-geneid:4447527	3.1.3.16	81606
art:Arth_0036	ncbi-geneid:4447506	1.2.1.4	53720
art:Arth_0037	ncbi-geneid:4447507	4.2.1.41	51569
art:Arth_0040	ncbi-geneid:4447510	1.4.3.10	51905|54373
art:Arth_0054	ncbi-geneid:4447489	3.2.1.65	75005|49899
art:Arth_0056	ncbi-geneid:4447491	2.7.4.9	52540
art:Arth_0061	ncbi-geneid:4447496	4.3.1.17	143548
art:Arth_0062	ncbi-geneid:4447497	2.8.1.8	102114
art:Arth_0063	ncbi-geneid:4447498	1.5.1.20	51730
art:Arth_0069	ncbi-geneid:4447470	3.1.3.-|5.4.2.1
art:Arth_0076	ncbi-geneid:4447478	3.3.2.1	52499
art:Arth_0077	ncbi-geneid:4447479	1.5.3.1	51905|54373
art:Arth_0081	ncbi-geneid:4447449	3.2.2.1	53590
art:Arth_0083	ncbi-geneid:4447451	2.7.1.15	53613
art:Arth_0096	ncbi-geneid:4447464	6.3.4.14	56059|52440|51246|51230
art:Arth_0109	ncbi-geneid:4447442	2.7.1.4	53613
art:Arth_0112	ncbi-geneid:4447445	3.1.4.46	51695
art:Arth_0123	ncbi-geneid:4447421	2.7.1.31	110738
art:Arth_0131	ncbi-geneid:4447429	5.4.2.2	53738|53738|55957|53738
art:Arth_0138	ncbi-geneid:4447401	4.2.1.51	53850|55021
art:Arth_0140	ncbi-geneid:4447403	6.1.1.11	55681|46589
art:Arth_0143	ncbi-geneid:4447406	4.1.2.22	52518|52518
art:Arth_0145	ncbi-geneid:4447408	3.1.1.1	53474
art:Arth_0146	ncbi-geneid:4447409	3.6.1.1	50324
art:Arth_0147	ncbi-geneid:4447410	3.4.16.4|3.4.21	56601
art:Arth_0149	ncbi-geneid:4447412	6.3.4.-	52402|82829
art:Arth_0150	ncbi-geneid:4447378	2.4.2.8	53271
art:Arth_0151	ncbi-geneid:4447379	3.6.4.6|3.4.24.-	140990|52540
art:Arth_0152	ncbi-geneid:4447380	3.5.4.16	55620
art:Arth_0153	ncbi-geneid:4447381	2.5.1.15	51717
art:Arth_0154	ncbi-geneid:4447382	4.1.2.25	55620
art:Arth_0155	ncbi-geneid:4447383	2.7.6.3	55083
art:Arth_0160	ncbi-geneid:4447388	6.3.2.1	52374
art:Arth_0165	ncbi-geneid:4447393	6.1.1.6	55681|50249
art:Arth_0170	ncbi-geneid:4447363	2.3.1.1	55729
art:Arth_0172	ncbi-geneid:4447365	2.7.1.-	82549
art:Arth_0173	ncbi-geneid:4447366	2.7.1.-	101473
art:Arth_0177	ncbi-geneid:4447370	3.2.2.-	48150
art:Arth_0180	ncbi-geneid:4447373	3.5.99.6	100950
art:Arth_0181	ncbi-geneid:4447374	3.5.1.25	51556|51338
art:Arth_0182	ncbi-geneid:4447375	5.1.3.9	51366
art:Arth_0183	ncbi-geneid:4447376	2.7.1.2	53067
art:Arth_0184	ncbi-geneid:4447377	4.2.1.52	51569
art:Arth_0189	ncbi-geneid:4447347	3.2.1.18	50939
art:Arth_0197	ncbi-geneid:4447355	3.6.3.4	56784|81653|81665
art:Arth_0205	ncbi-geneid:4447329	3.6.3.27	52540
art:Arth_0209	ncbi-geneid:4447334	3.6.3.16	52540|52540
art:Arth_0214	ncbi-geneid:4447339	1.8.1.9	51905
art:Arth_0222	ncbi-geneid:4447313	2.7.1.16	53067|53067
art:Arth_0223	ncbi-geneid:4447314	5.1.3.4	53639
art:Arth_0224	ncbi-geneid:4447315	5.3.1.4	53743|50443
art:Arth_0226	ncbi-geneid:4447317	3.2.1.55	51445|51011
art:Arth_0237	ncbi-geneid:4447293	2.7.1.11	53613
art:Arth_0241	ncbi-geneid:4447297	3.5.1.5	54111
art:Arth_0242	ncbi-geneid:4447298	3.5.1.5	51278
art:Arth_0243	ncbi-geneid:4447299	3.5.1.5	51556|51338|51338
art:Arth_0255	ncbi-geneid:4447276	1.-.-.-	50129|51735
art:Arth_0257	ncbi-geneid:4447278	2.1.1.-	53335
art:Arth_0262	ncbi-geneid:4447283	1.1.1.274	51430
art:Arth_0275	ncbi-geneid:4447244	4.1.2.13|4.1.2.40	51569
art:Arth_0281	ncbi-geneid:4447250	2.4.1.12	53448
art:Arth_0285	ncbi-geneid:4447254	4.1.1.86	53383
art:Arth_0286	ncbi-geneid:4447255	1.14.13.59	51905
art:Arth_0294	ncbi-geneid:4447228	6.5.1.1	56091|50249
art:Arth_0299	ncbi-geneid:4447233	2.7.1.69	55804|52794
art:Arth_0300	ncbi-geneid:4447234	2.7.1.56	53613
art:Arth_0304	ncbi-geneid:4447238	2.3.1.41|2.3.1.179	53901|53901
art:Arth_0308	ncbi-geneid:4447207	2.4.1.230	48208|74650
art:Arth_0314	ncbi-geneid:4447213	1.97.1.9|1.7.99.4	53706|50692
art:Arth_0315	ncbi-geneid:4447214	1.7.99.4	54862
art:Arth_0316	ncbi-geneid:4447215	1.7.99.4	89155
art:Arth_0317	ncbi-geneid:4447216	1.7.99.4	103501
art:Arth_0320	ncbi-geneid:4447219	3.1.4.46	51695
art:Arth_0333	ncbi-geneid:4447197	2.1.1.-	53335
art:Arth_0339	ncbi-geneid:4447203	2.7.9.2	56059|51621|52009
art:Arth_0340	ncbi-geneid:4447204	3.6.3.-	56784|81653|81665
art:Arth_0343	ncbi-geneid:4447172	1.1.1.1	50129|51735
art:Arth_0356	ncbi-geneid:4447185	5.-.-.-	53697
art:Arth_0361	ncbi-geneid:4447155	2.7.1.-|2.7.7	53613|52374
art:Arth_0366	ncbi-geneid:4447160	1.1.1.30	51735
art:Arth_0374	ncbi-geneid:4447168	4.2.1.49	111326
art:Arth_0375	ncbi-geneid:4447169	4.3.1.3
art:Arth_0379	ncbi-geneid:4447134	3.5.3.8	52768
art:Arth_0384	ncbi-geneid:4447139	2.7.9.2	56059|52009
art:Arth_0404	ncbi-geneid:4447099	3.2.1.65	75005|49899
art:Arth_0405	ncbi-geneid:4447100	2.4.1.10	75005
art:Arth_0412	ncbi-geneid:4447107	3.2.1.20	51445
art:Arth_0419	ncbi-geneid:4447114	3.1.11.2	56219
art:Arth_0420	ncbi-geneid:4447115	1.2.1.27	53720
art:Arth_0421	ncbi-geneid:4447116	4.2.1.17	52096
art:Arth_0422	ncbi-geneid:4447082	1.1.1.31	51735|48179
art:Arth_0423	ncbi-geneid:4447083	4.2.1.17	52096
art:Arth_0424	ncbi-geneid:4447084	2.7.1.4	53613
art:Arth_0425	ncbi-geneid:4447085	3.2.1.65	75005|49899
art:Arth_0433	ncbi-geneid:4447093	6.2.1.1	56801
art:Arth_0434	ncbi-geneid:4447094	1.3.99.7	56645|47203
art:Arth_0449	ncbi-geneid:4447074	5.1.99.1	54593
art:Arth_0474	ncbi-geneid:4447029	2.7.9.2	56059|52009
art:Arth_0479	ncbi-geneid:4447034	4.2.1.40	51604|54826
art:Arth_0489	ncbi-geneid:4447044	2.3.1.9	53901
art:Arth_0490	ncbi-geneid:4447045	2.8.3.8|2.8.3.5	100950
art:Arth_0491	ncbi-geneid:4447046	2.8.3.5	100950
art:Arth_0494	ncbi-geneid:4447014	6.3.1.5	52402
art:Arth_0502	ncbi-geneid:4447022	5.3.1.12	51556
art:Arth_0503	ncbi-geneid:4447023	1.1.1.57	51735|48179
art:Arth_0505	ncbi-geneid:4447025	2.7.1.12	51445|52540
art:Arth_0508	ncbi-geneid:4447028	2.3.1.12	52777|51230|47005|47005
art:Arth_0509	ncbi-geneid:4446994	1.2.4.1	52518|52922
art:Arth_0510	ncbi-geneid:4446995	1.2.4.1	52518
art:Arth_0511	ncbi-geneid:4446996	6.2.1.1	56801
art:Arth_0512	ncbi-geneid:4446997	2.4.2.10	53271
art:Arth_0518	ncbi-geneid:4447003	4.1.2.13	51569
art:Arth_0521	ncbi-geneid:4447006	2.1.1.14	51726
art:Arth_0522	ncbi-geneid:4447007	6.3.4.4	52540
art:Arth_0531	ncbi-geneid:4446981	2.5.1.49	53383
art:Arth_0532	ncbi-geneid:4446982	1.14.14.5	51679
art:Arth_0533	ncbi-geneid:4446983	6.2.1.1	56801
art:Arth_0540	ncbi-geneid:4446990	6.3.5.3	55326|56042|55326|56042
art:Arth_0541	ncbi-geneid:4446991	6.3.5.3	52317
art:Arth_0542	ncbi-geneid:4446992	6.3.5.3	82697
art:Arth_0543	ncbi-geneid:4446993	3.2.1.18	50939
art:Arth_0552	ncbi-geneid:4446969	2.7.2.4	53633|55021|55021
art:Arth_0555	ncbi-geneid:4446972	2.7.7.7	52540|48019
art:Arth_0559	ncbi-geneid:4446945	1.11.1.9	52833
art:Arth_0560	ncbi-geneid:4446946	1.2.1.46	51735|50129
art:Arth_0580	ncbi-geneid:4446931	2.7.1.2	53067|46785
art:Arth_0582	ncbi-geneid:4446933	2.3.3.9	51645
art:Arth_0583	ncbi-geneid:4446934	4.1.3.1	51621
art:Arth_0590	ncbi-geneid:4446941	1.2.2.2|1.2.5.1	52518|52518|52467
art:Arth_0593	ncbi-geneid:4446909	2.7.4.7|2.7.1.35	53613
art:Arth_0598	ncbi-geneid:4446914	3.1.1.45	53474
art:Arth_0599	ncbi-geneid:4446915	2.4.2.29	51713
art:Arth_0605	ncbi-geneid:4446921	3.6.3.30	52540|50331
art:Arth_0610	ncbi-geneid:4446891	1.3.99.7	56645|47203
art:Arth_0614	ncbi-geneid:4446895	4.1.1.31	51621
art:Arth_0622	ncbi-geneid:4446903	3.2.2.-|4.2.99.18	81624|46946|57716
art:Arth_0623	ncbi-geneid:4446904	3.6.4.-	52540
art:Arth_0631	ncbi-geneid:4446878	2.7.4.3	52540
art:Arth_0645	ncbi-geneid:4446859	3.5.4.-	53927
art:Arth_0647	ncbi-geneid:4446861	2.4.2.9	53271
art:Arth_0654	ncbi-geneid:4446868	2.7.13.3	55874|47384
art:Arth_0659	ncbi-geneid:4446873	3.1.3.-
art:Arth_0665	ncbi-geneid:4446845	1.8.1.4	51905|55424
art:Arth_0667	ncbi-geneid:4446848	4.1.1.32	53795|68923
art:Arth_0668	ncbi-geneid:4446849	1.14.12.17	46458|52343|63380
art:Arth_0671	ncbi-geneid:4446852	5.4.2.8	53738|53738|53738|55957
art:Arth_0672	ncbi-geneid:4446853	3.6.1.-|3.6.4.12	52540|53271
art:Arth_0675	ncbi-geneid:4446808	3.4.21.26	53474|50993
art:Arth_0677	ncbi-geneid:4446810	3.1.3.5	56300|55816|56219|74853
art:Arth_0685	ncbi-geneid:4446819	1.1.1.274	51430
art:Arth_0695	ncbi-geneid:4446796	3.6.1.-	55811|46785
art:Arth_0716	ncbi-geneid:4446784	2.7.7.7	52540
art:Arth_0717	ncbi-geneid:4446785	2.7.4.9	52540
art:Arth_0718	ncbi-geneid:4446786	2.5.1.48	53383
art:Arth_0721	ncbi-geneid:4446789	5.4.2.1
art:Arth_0723	ncbi-geneid:4446757	2.7.13.3	55874|47384
art:Arth_0727	ncbi-geneid:4446761	2.7.7.60	53448
art:Arth_0728	ncbi-geneid:4446762	4.6.1.12	69765
art:Arth_0730	ncbi-geneid:4446764	6.1.1.16	52374|47323
art:Arth_0731	ncbi-geneid:4446765	2.1.1.-	75217|55315
art:Arth_0733	ncbi-geneid:4446767	3.2.1.-	51445|81296|51011
art:Arth_0736	ncbi-geneid:4446770	2.4.1.1	53756
art:Arth_0738	ncbi-geneid:4446772	5.4.99.16	51445|51011
art:Arth_0739	ncbi-geneid:4446773	2.4.1.18	51445|51011|81296|81296|56112
art:Arth_0743	ncbi-geneid:4446748	3.2.1.20	51445
art:Arth_0747	ncbi-geneid:4446752	3.2.1.20	51445
art:Arth_0748	ncbi-geneid:4446753	1.1.3.15	56176|55103
art:Arth_0751	ncbi-geneid:4446756	3.1.3.12	56784
art:Arth_0752	ncbi-geneid:4446725	2.4.1.15	53756
art:Arth_0759	ncbi-geneid:4446733	3.5.3.12	55909
art:Arth_0760	ncbi-geneid:4446734	3.5.1.53	56317
art:Arth_0764	ncbi-geneid:4446738	1.4.4.2	53383|53383
art:Arth_0765	ncbi-geneid:4446739	2.1.2.10	103025|101790
art:Arth_0767	ncbi-geneid:4446741	2.1.2.1	53383
art:Arth_0768	ncbi-geneid:4446690	4.3.1.17	143548
art:Arth_0774	ncbi-geneid:4446696	3.2.2.-	52141
art:Arth_0781	ncbi-geneid:4446703	3.1.26.4
art:Arth_0783	ncbi-geneid:4446705	2.7.13.3	55874|47384|158472
art:Arth_0787	ncbi-geneid:4446709	3.6.4.12	52540|52540
art:Arth_0793	ncbi-geneid:4446715	2.6.1.52	53383
art:Arth_0803	ncbi-geneid:4446674	3.2.1.24	88713|74650|88688
art:Arth_0813	ncbi-geneid:4446685	3.6.1.-|3.6.4.12	52540
art:Arth_0815	ncbi-geneid:4446687	6.2.1.5	56059|52210
art:Arth_0816	ncbi-geneid:4446688	6.2.1.5	52210|51735
art:Arth_0820	ncbi-geneid:4446658	2.7.1.92	53613
art:Arth_0822	ncbi-geneid:4446660	3.7.1.-	52467|52518|52518
art:Arth_0823	ncbi-geneid:4446661	1.2.1.27	53720
art:Arth_0824	ncbi-geneid:4446662	4.2.1.44	51658
art:Arth_0825	ncbi-geneid:4446663	1.1.1.18	51735|55347
art:Arth_0832	ncbi-geneid:4446670	3.6.3.17	52540
art:Arth_0833	ncbi-geneid:4446671	1.1.1.18	51735|55347
art:Arth_0834	ncbi-geneid:4446672	1.1.1.18	51735|55347
art:Arth_0835	ncbi-geneid:4446673	5.3.1.-
art:Arth_0851	ncbi-geneid:4446654	3.5.3.11	52768
art:Arth_0852	ncbi-geneid:4446655	2.2.1.6	52518|52518|52467
art:Arth_0868	ncbi-geneid:4446636	3.4.11.18	55920
art:Arth_0872	ncbi-geneid:4446605	3.1.-.-	52980
art:Arth_0875	ncbi-geneid:4446608	2.8.1.6	102114
art:Arth_0880	ncbi-geneid:4446613	1.1.1.4|1.1.1.303	50129|51735
art:Arth_0884	ncbi-geneid:4446617	2.7.1.29	82549|101473
art:Arth_0885	ncbi-geneid:4446618	5.3.1.6	89623
art:Arth_0886	ncbi-geneid:4446619	1.1.1.35	51735|48179
art:Arth_0889	ncbi-geneid:4446587	5.3.1.1	51351
art:Arth_0892	ncbi-geneid:4446590	3.5.4.1	53927
art:Arth_0896	ncbi-geneid:4446594	2.3.2.2	56235
art:Arth_0907	ncbi-geneid:4446570	3.5.4.4	51556
art:Arth_0908	ncbi-geneid:4446571	1.2.1.2	53706|50692
art:Arth_0913	ncbi-geneid:4446576	3.2.1.10	51445|51011
art:Arth_0918	ncbi-geneid:4446581	3.6.1.7	54975
art:Arth_0948	ncbi-geneid:4446541	3.6.4.12	52540|46785
art:Arth_0950	ncbi-geneid:4446543	3.1.4.46	51695
art:Arth_0971	ncbi-geneid:4446529	2.6.1.9	53383
art:Arth_0986	ncbi-geneid:4446163	3.1.21.3	52540|52540
art:Arth_0988	ncbi-geneid:4446165	2.1.1.72	53335
art:Arth_1010	ncbi-geneid:4446515	2.7.1.15	53613
art:Arth_1012	ncbi-geneid:4446482	3.2.2.1	53590
art:Arth_1019	ncbi-geneid:4446489	1.97.1.4	102114
art:Arth_1026	ncbi-geneid:4446496	2.1.1.95	53335
art:Arth_1035	ncbi-geneid:4446470	1.1.1.262	53659|142764
art:Arth_1045	ncbi-geneid:4446480	3.1.3.1	56300
art:Arth_1057	ncbi-geneid:4446457	3.1.3.1	56300
art:Arth_1065	ncbi-geneid:4446433	1.-.-.-	51735
art:Arth_1069	ncbi-geneid:4446440	1.1.1.22	51735|52413|48179
art:Arth_1070	ncbi-geneid:4446441	2.4.1.-	53756
art:Arth_1076	ncbi-geneid:4446414	1.2.1.3	53720
art:Arth_1077	ncbi-geneid:4446415	1.1.1.100	51735
art:Arth_1078	ncbi-geneid:4446416	4.2.1.52	51569
art:Arth_1080	ncbi-geneid:4446418	2.8.3.16	89796
art:Arth_1088	ncbi-geneid:4446426	2.1.2.2	53328
art:Arth_1090	ncbi-geneid:4446428	3.5.4.10|2.1.2.3	53927|52335
art:Arth_1092	ncbi-geneid:4446430	1.1.1.42	53659
art:Arth_1094	ncbi-geneid:4446397	1.11.1.6	56634|52317
art:Arth_1108	ncbi-geneid:4446411	5.1.1.1	51419|50621
art:Arth_1110	ncbi-geneid:4446378	1.13.12.3	51905|54373
art:Arth_1114	ncbi-geneid:4446382	3.5.1.10	53328|55021
art:Arth_1115	ncbi-geneid:4446383	2.1.2.1	53383
art:Arth_1116	ncbi-geneid:4446384	3.5.4.9|1.5.1.5	51735|53223
art:Arth_1121	ncbi-geneid:4446389	3.1.11.2	56219
art:Arth_1122	ncbi-geneid:4446390	6.1.1.2	52374
art:Arth_1128	ncbi-geneid:4446361	1.3.5.1|1.3.99.1	46548|54292
art:Arth_1129	ncbi-geneid:4446362	1.3.5.1|1.3.99.1	51905|46977|56425
art:Arth_1130	ncbi-geneid:4446363	1.3.5.1	81343
art:Arth_1132	ncbi-geneid:4446365	2.7.7.22	53448|159283
art:Arth_1133	ncbi-geneid:4446366	3.5.1.-	53187|55031
art:Arth_1138	ncbi-geneid:4446371	3.6.3.17	52540|52540
art:Arth_1141	ncbi-geneid:4446374	3.5.4.5	53927
art:Arth_1142	ncbi-geneid:4446375	2.4.2.4	52418|54680|47648
art:Arth_1145	ncbi-geneid:4446344	3.5.4.4	51556
art:Arth_1147	ncbi-geneid:4446346	4.2.1.11	51604|54826
art:Arth_1150	ncbi-geneid:4446349	3.6.1.11|3.6.1.40	53067|53067
art:Arth_1152	ncbi-geneid:4446351	1.6.99.3	51905|51905
art:Arth_1160	ncbi-geneid:4446360	2.3.1.9	53901|53901
art:Arth_1161	ncbi-geneid:4446327	2.7.1.6	54211|55060
art:Arth_1162	ncbi-geneid:4446328	2.7.7.12	54197|54197
art:Arth_1165	ncbi-geneid:4446331	4.3.1.19	53686|55021
art:Arth_1173	ncbi-geneid:4446339	2.5.1.31|2.5.1.68	64005
art:Arth_1181	ncbi-geneid:4446312	4.2.1.2	48557
art:Arth_1182	ncbi-geneid:4446313	4.2.1.1	53056
art:Arth_1184	ncbi-geneid:4446315	3.1.3.11	56655
art:Arth_1186	ncbi-geneid:4446317	5.3.1.8	51182
art:Arth_1188	ncbi-geneid:4446319	4.1.1.21|5.4.99.18	52255
art:Arth_1189	ncbi-geneid:4446320	4.1.1.21|6.3.4.18	56059|52440|51246
art:Arth_1198	ncbi-geneid:4446294	3.3.1.1	52283|51735
art:Arth_1207	ncbi-geneid:4446303	1.2.1.16	53720
art:Arth_1210	ncbi-geneid:4446306	3.6.3.-	52540
art:Arth_1211	ncbi-geneid:4446307	3.1.21.-	51556
art:Arth_1213	ncbi-geneid:4446275	2.1.1.182	53335
art:Arth_1214	ncbi-geneid:4446276	2.7.1.148	54211|55060
art:Arth_1217	ncbi-geneid:4446280	2.3.1.157|2.7.7.23	53448|51161
art:Arth_1218	ncbi-geneid:4446281	2.7.6.1	53271
art:Arth_1220	ncbi-geneid:4446283	3.1.1.29	53178
art:Arth_1226	ncbi-geneid:4446289	5.1.3.2	51735
art:Arth_1235	ncbi-geneid:4446264	2.8.1.7|4.4.1.16	53383
art:Arth_1245	ncbi-geneid:4446274	3.6.4.-	52540|52540|52540|143517|52540|141259
art:Arth_1248	ncbi-geneid:4446225	4.1.2.4	51569
art:Arth_1255	ncbi-geneid:4446232	1.1.3.6	51905
art:Arth_1256	ncbi-geneid:4446233	4.2.1.75	69618|46894
art:Arth_1257	ncbi-geneid:4446234	2.1.1.107	53790
art:Arth_1258	ncbi-geneid:4446235	1.7.1.4	56014|51905|55124
art:Arth_1259	ncbi-geneid:4446236	1.7.1.4	50022
art:Arth_1260	ncbi-geneid:4446237	5.4.2.8	53738|53738|53738|55957
art:Arth_1262	ncbi-geneid:4446239	2.4.2.1	53167
art:Arth_1263	ncbi-geneid:4446240	1.8.1.4	51905|55424
art:Arth_1266	ncbi-geneid:4446243	1.7.1.1	51905|51905
art:Arth_1267	ncbi-geneid:4446244	1.7.1.1	53706|50692
art:Arth_1270	ncbi-geneid:4446247	6.3.5.2	52317
art:Arth_1271	ncbi-geneid:4446248	6.3.4.14	56059|52440|51246|51230
art:Arth_1281	ncbi-geneid:4446205	6.4.1.3	52096|52096
art:Arth_1283	ncbi-geneid:4446207	6.3.4.15	55681
art:Arth_1285	ncbi-geneid:4446209	4.6.1.1	55073
art:Arth_1288	ncbi-geneid:4446212	3.6.3.-	52540
art:Arth_1292	ncbi-geneid:4446216	3.1.3.16	81606
art:Arth_1298	ncbi-geneid:4446222	6.5.1.2
art:Arth_1299	ncbi-geneid:4446188	3.1.3.25	56655
art:Arth_1300	ncbi-geneid:4446189	1.14.13.-	51679
art:Arth_1304	ncbi-geneid:4446193	2.7.13.3	103190|55874|55890|55785|55785
art:Arth_1306	ncbi-geneid:4446195	6.3.5.6|6.3.5.7	141000
art:Arth_1307	ncbi-geneid:4446196	6.3.5.6|6.3.5.7	75304
art:Arth_1308	ncbi-geneid:4446197	6.3.5.6|6.3.5.7	55931|89095
art:Arth_1310	ncbi-geneid:4446199	1.1.1.103	50129|51735
art:Arth_1311	ncbi-geneid:4446200	2.3.1.29	53383
art:Arth_1313	ncbi-geneid:4446202	3.5.2.7	51556|51338
art:Arth_1317	ncbi-geneid:4446171	2.5.1.49	53383
art:Arth_1318	ncbi-geneid:4446172	2.3.1.31	53474
art:Arth_1320	ncbi-geneid:4446174	1.1.1.1	50129|51735
art:Arth_1322	ncbi-geneid:4446176	1.1.1.31	51735|48179
art:Arth_1323	ncbi-geneid:4446177	1.2.1.27	53720
art:Arth_1330	ncbi-geneid:4446184	6.1.1.14	55681|52954
art:Arth_1337	ncbi-geneid:4446141	3.1.5.1	109604
art:Arth_1338	ncbi-geneid:4446142	2.7.7.-	56731|57783
art:Arth_1365	ncbi-geneid:4446106	1.3.99.7	56645|47203
art:Arth_1369	ncbi-geneid:4446110	2.7.4.22	53633
art:Arth_1376	ncbi-geneid:4446117	2.7.13.3	55874
art:Arth_1381	ncbi-geneid:4446087	1.2.4.1	52518
art:Arth_1382	ncbi-geneid:4446088	1.2.4.1	52518|52922
art:Arth_1383	ncbi-geneid:4446089	2.3.1.12	52777|51230|47005
art:Arth_1385	ncbi-geneid:4446091	6.4.1.3|6.4.1.4	52096|52096
art:Arth_1386	ncbi-geneid:4446092	6.3.4.14	56059|52440|51246|51230
art:Arth_1387	ncbi-geneid:4446093	1.3.99.2	56645|47203
art:Arth_1388	ncbi-geneid:4446094	2.8.3.5	100950
art:Arth_1389	ncbi-geneid:4446095	2.8.3.8|2.8.3.5	100950
art:Arth_1391	ncbi-geneid:4446097	4.1.3.6|4.1.3.34	51621
art:Arth_1399	ncbi-geneid:4446070	1.1.1.267	55347|51735|69055
art:Arth_1400	ncbi-geneid:4446071	3.4.24.-	50156
art:Arth_1404	ncbi-geneid:4446075	1.17.7.1	56014|51717
art:Arth_1407	ncbi-geneid:4446078	6.1.1.15	55681|52954
art:Arth_1420	ncbi-geneid:4446056	1.8.1.8	52833
art:Arth_1423	ncbi-geneid:4446059	2.6.1.1	53383
art:Arth_1424	ncbi-geneid:4446060	4.2.1.70|5.4.99.12	55120|88697
art:Arth_1430	ncbi-geneid:4446066	2.7.1.26|2.7.7.2	82114|52374
art:Arth_1431	ncbi-geneid:4446067	1.13.11.11	140959
art:Arth_1432	ncbi-geneid:4446068	3.7.1.3	53383
art:Arth_1434	ncbi-geneid:4446035	2.7.7.8	54211|54211|55666|55666|46915|54791
art:Arth_1447	ncbi-geneid:4446048	2.-.-.-	54690
art:Arth_1448	ncbi-geneid:4446049	1.3.1.26	55347|51735
art:Arth_1452	ncbi-geneid:4446018	4.2.1.52	51569
art:Arth_1453	ncbi-geneid:4446019	3.1.-.-	56281
art:Arth_1463	ncbi-geneid:4446029	2.5.1.75	52540|52540
art:Arth_1464	ncbi-geneid:4446030	5.1.1.7	54506
art:Arth_1467	ncbi-geneid:4446033	3.6.4.12	52540
art:Arth_1468	ncbi-geneid:4445999	3.4.21.88	51306|46785
art:Arth_1470	ncbi-geneid:4446001	2.6.1.9	53383
art:Arth_1471	ncbi-geneid:4446002	4.2.1.19	54211|54211
art:Arth_1472	ncbi-geneid:4446003	2.4.2.-	52317
art:Arth_1473	ncbi-geneid:4446004	5.3.1.16|5.3.1.24	51366
art:Arth_1486	ncbi-geneid:4445982	3.4.19.3	53182
art:Arth_1489	ncbi-geneid:4445985	6.1.1.20	55681|46589
art:Arth_1490	ncbi-geneid:4445986	6.1.1.20	56037|55681|54991|50249|46955
art:Arth_1494	ncbi-geneid:4445990	1.6.5.5	51735|50129
art:Arth_1496	ncbi-geneid:4445992	1.2.1	55347|51735
art:Arth_1497	ncbi-geneid:4445993	2.3.1.35|2.3.1.1	56266
art:Arth_1498	ncbi-geneid:4445994	2.7.2	53633
art:Arth_1499	ncbi-geneid:4445995	2.6.1.11	53383
art:Arth_1500	ncbi-geneid:4445996	2.1.3.3	53671
art:Arth_1502	ncbi-geneid:4445998	6.3.4.5	69864|52402
art:Arth_1503	ncbi-geneid:4445966	4.3.2.1	48557
art:Arth_1504	ncbi-geneid:4445967	1.4.3.5	50475
art:Arth_1506	ncbi-geneid:4445969	2.1.1.63	46767
art:Arth_1507	ncbi-geneid:4445970	3.2.2.21|2.1.1.63	48150|57884|55945|46689
art:Arth_1508	ncbi-geneid:4445971	3.2.2.21	50486
art:Arth_1509	ncbi-geneid:4445972	2.4.2.7	53271
art:Arth_1512	ncbi-geneid:4445975	6.1.1.1	52374|55174
art:Arth_1517	ncbi-geneid:4445951	2.7.1.23	111331
art:Arth_1519	ncbi-geneid:4445953	6.3.4.2	52540|52317
art:Arth_1520	ncbi-geneid:4445954	3.6.1.13	55811
art:Arth_1522	ncbi-geneid:4445956	3.6.1.-	55811
art:Arth_1523	ncbi-geneid:4445957	2.3.3.5|2.3.3.1	48256
art:Arth_1524	ncbi-geneid:4445958	4.1.3.32|4.1.3.30	51621
art:Arth_1525	ncbi-geneid:4445959	4.2.1.79	103378
art:Arth_1527	ncbi-geneid:4445961	6.2.1.17	56801
art:Arth_1534	ncbi-geneid:4445934	5.4.99.12	55120|55174
art:Arth_1535	ncbi-geneid:4445935	1.3.1.12	51735|48179|55021
art:Arth_1536	ncbi-geneid:4445936	2.7.4.14	52540
art:Arth_1537	ncbi-geneid:4445937	2.3.1.51	69593
art:Arth_1539	ncbi-geneid:4445940	3.2.2.23|4.2.99.18	46946|81624|57716
art:Arth_1546	ncbi-geneid:4445947	6.4.1.1	51569|56059|52440|89000|51246|51230
art:Arth_1547	ncbi-geneid:4445948	6.2.1.3	56801
art:Arth_1548	ncbi-geneid:4445915	2.7.1.2	53067
art:Arth_1550	ncbi-geneid:4445917	3.1.1.1	53474
art:Arth_1551	ncbi-geneid:4445918	3.1.1.1	53474
art:Arth_1552	ncbi-geneid:4445919	2.3.1.51	69593
art:Arth_1553	ncbi-geneid:4445920	2.5.1.54	51569
art:Arth_1554	ncbi-geneid:4445921	2.7.11.1	56112
art:Arth_1557	ncbi-geneid:4445924	2.5.1.1|2.5.1.10|2.5.1.29	48576
art:Arth_1559	ncbi-geneid:4445926	2.7.7.7	56672|100879
art:Arth_1562	ncbi-geneid:4445929	2.1.1.-	53335|81799
art:Arth_1564	ncbi-geneid:4445931	2.4.1.129	56601|56519
art:Arth_1565	ncbi-geneid:4445897	6.3.2.13	53623|53244|63418
art:Arth_1566	ncbi-geneid:4445898	6.3.2.10	53623|53244|63418
art:Arth_1568	ncbi-geneid:4445900	6.3.2.9	53623|53244|51984
art:Arth_1570	ncbi-geneid:4445902	2.4.1.227	53756
art:Arth_1571	ncbi-geneid:4445903	6.3.2.8	53623|53244|51984
art:Arth_1580	ncbi-geneid:4445912	5.4.99.12	55120|55174
art:Arth_1581	ncbi-geneid:4445913	2.7.7.7	89550
art:Arth_1585	ncbi-geneid:4445882	1.1.1.23	53720
art:Arth_1588	ncbi-geneid:4445885	2.7.1.63	53067
art:Arth_1589	ncbi-geneid:4445886	3.4.11.18	55920
art:Arth_1591	ncbi-geneid:4445888	2.1.2.11	51621
art:Arth_1592	ncbi-geneid:4445889	6.3.1.2	55931|54368
art:Arth_1593	ncbi-geneid:4445890	2.7.7.42	81301|81301|81593|81593
art:Arth_1596	ncbi-geneid:4445893	3.6.3.21	52540
art:Arth_1600	ncbi-geneid:4445862	6.3.1.2	55931|54368
art:Arth_1604	ncbi-geneid:4445866	2.8.1.8	102114
art:Arth_1605	ncbi-geneid:4445867	2.3.1.181
art:Arth_1608	ncbi-geneid:4445870	3.4.21.-	52096|69304|69322|50156
art:Arth_1611	ncbi-geneid:4445873	2.3.1.61	52777|51230|51230|47005
art:Arth_1612	ncbi-geneid:4445874	1.8.1.4	51905|55424
art:Arth_1613	ncbi-geneid:4445875	3.4.11.1	53187|52949
art:Arth_1619	ncbi-geneid:4445846	5.99.1.3	56719|55874|54211
art:Arth_1627	ncbi-geneid:4445854	5.99.1.3	56719|101904
art:Arth_1631	ncbi-geneid:4445858	2.7.1.21	52540|57716
art:Arth_1632	ncbi-geneid:4445859	1.3.3.4	52218
art:Arth_1636	ncbi-geneid:4445828	3.6.1.23	51283
art:Arth_1643	ncbi-geneid:4445835	2.1.1.-	53335|50249
art:Arth_1644	ncbi-geneid:4445836	4.2.1.3	53732|52016
art:Arth_1645	ncbi-geneid:4445837	2.2.1.7	52518|52518|52922
art:Arth_1654	ncbi-geneid:4445811	1.1.1.35	51735|52096|48179|48179
art:Arth_1655	ncbi-geneid:4445812	2.3.1.16	53901|53901
art:Arth_1656	ncbi-geneid:4445813	3.1.13.5	53098|47819
art:Arth_1661	ncbi-geneid:4445818	1.8.4.11|1.8.4.12	51316
art:Arth_1666	ncbi-geneid:4445823	2.8.1.1|2.8.1.2	52821|52821
art:Arth_1670	ncbi-geneid:4445805	3.5.1.88	56420
art:Arth_1671	ncbi-geneid:4445806	2.1.2.9	53328|50486
art:Arth_1672	ncbi-geneid:4445807	2.1.1.-	53335|48013
art:Arth_1673	ncbi-geneid:4445808	5.1.3.1	51366
art:Arth_1675	ncbi-geneid:4445781	2.5.1.9	63380|63380
art:Arth_1676	ncbi-geneid:4445782	4.1.99.12	55821
art:Arth_1677	ncbi-geneid:4445783	3.5.4.25	142695
art:Arth_1678	ncbi-geneid:4445784	2.5.1.9|2.5.1.78	52121
art:Arth_1679	ncbi-geneid:4445785	3.6.1.31	101386
art:Arth_1680	ncbi-geneid:4445786	2.4.2.17	53850|54913
art:Arth_1681	ncbi-geneid:4445787	4.1.3.-	51366
art:Arth_1683	ncbi-geneid:4445789	3.5.4.19	141734
art:Arth_1684	ncbi-geneid:4445790	4.1.3.27	56322
art:Arth_1687	ncbi-geneid:4445793	4.1.1.48	51366
art:Arth_1688	ncbi-geneid:4445794	4.2.1.20	53686
art:Arth_1689	ncbi-geneid:4445795	4.2.1.20	51366
art:Arth_1691	ncbi-geneid:4445797	1.4.1.14|1.4.1.13	51395|56235|69336
art:Arth_1692	ncbi-geneid:4445798	1.4.1.14|1.4.1.13	51971|46548
art:Arth_1693	ncbi-geneid:4445765	2.7.1.40	51621|52935|50800
art:Arth_1698	ncbi-geneid:4445771	4.2.2.1	48230|74650|49863
art:Arth_1710	ncbi-geneid:4445749	2.7.1.2	53067
art:Arth_1712	ncbi-geneid:4445751	4.1.2.13	51569
art:Arth_1713	ncbi-geneid:4445752	3.5.1.25	51556|51338
art:Arth_1723	ncbi-geneid:4445762	1.2.1.3	53720
art:Arth_1724	ncbi-geneid:4445763	1.1.1.50	51735
art:Arth_1726	ncbi-geneid:4445730	1.14.12.7	54292|52343|63380
art:Arth_1744	ncbi-geneid:4445713	1.4.1.1	52283|51735
art:Arth_1748	ncbi-geneid:4445717	3.6.3.21	52540
art:Arth_1754	ncbi-geneid:4445723	3.5.1.4|6.3.5.6|6.3.5.7	75304
art:Arth_1755	ncbi-geneid:4445724	1.2.1.16	53720
art:Arth_1757	ncbi-geneid:4445726	2.6.1.19	53383
art:Arth_1759	ncbi-geneid:4445728	6.2.1.1	56801
art:Arth_1760	ncbi-geneid:4445729	4.-.-.-	51366
art:Arth_1762	ncbi-geneid:4445696	3.5.1.16	53187|55031
art:Arth_1764	ncbi-geneid:4445698	3.4.13.9	55920|53092
art:Arth_1778	ncbi-geneid:4445677	1.16.1.1	51905|55424
art:Arth_1786	ncbi-geneid:4445685	1.2.1.16	53720
art:Arth_1791	ncbi-geneid:4445690	2.7.1.56	53613
art:Arth_1792	ncbi-geneid:4445691	2.2.1.1	52518|52922
art:Arth_1793	ncbi-geneid:4445692	2.2.1.1	52518
art:Arth_1801	ncbi-geneid:4445665	5.3.1.9	51182
art:Arth_1803	ncbi-geneid:4445667	2.7.1.30	53067|53067
art:Arth_1807	ncbi-geneid:4445671	4.1.2.14|4.1.3.16	51569
art:Arth_1809	ncbi-geneid:4445673	2.6.1.16	53697|56235
art:Arth_1814	ncbi-geneid:4445643	1.6.1.2	52283|51735
art:Arth_1815	ncbi-geneid:4445644	1.6.1.2	52467
art:Arth_1819	ncbi-geneid:4445648	1.1.1.47	51735
art:Arth_1822	ncbi-geneid:4445651	3.1.1.17	63829
art:Arth_1825	ncbi-geneid:4445654	3.6.3.17	52540|52540
art:Arth_1838	ncbi-geneid:4445632	3.2.1.40	48208
art:Arth_1839	ncbi-geneid:4445633	3.2.1.21	51445|52279
art:Arth_1840	ncbi-geneid:4445634	3.2.1.40	48208
art:Arth_1856	ncbi-geneid:4445615	1.2.1.3	53720
art:Arth_1857	ncbi-geneid:4445616	4.2.1.17	52096
art:Arth_1859	ncbi-geneid:4445618	2.8.3.1	100950|100950
art:Arth_1865	ncbi-geneid:4445624	2.7.1.45	53613
art:Arth_1866	ncbi-geneid:4445590	4.1.2.14|4.1.3.16	51569
art:Arth_1876	ncbi-geneid:4445600	3.6.3.12	56784|81660|81653|81665
art:Arth_1878	ncbi-geneid:4445602	2.7.13.3	55874|47384|52402
art:Arth_1892	ncbi-geneid:4445581	2.7.1.69	51261|55604
art:Arth_1893	ncbi-geneid:4445582	1.1.1.169	48179|51735
art:Arth_1894	ncbi-geneid:4445583	1.2.1.8|1.2.1.3	53720
art:Arth_1896	ncbi-geneid:4445585	4.1.1.7	52467|52518|52518
art:Arth_1912	ncbi-geneid:4445566	4.2.1.44	51658
art:Arth_1915	ncbi-geneid:4445569	3.6.3.17	52540|52540
art:Arth_1920	ncbi-geneid:4445539	3.6.3.17	52540|52540
art:Arth_1929	ncbi-geneid:4445548	1.14.13.20	51905
art:Arth_1932	ncbi-geneid:4445551	5.3.3.4	54909
art:Arth_1933	ncbi-geneid:4445552	1.13.11.1	49482
art:Arth_1935	ncbi-geneid:4445554	1.14.13.3	56645|47203
art:Arth_1944	ncbi-geneid:4445528	1.2.1.16	53720
art:Arth_1952	ncbi-geneid:4445536	5.4.2.8	53738|53738|53738|55957
art:Arth_1972	ncbi-geneid:4445486	2.7.9.2	56059|51621|52009
art:Arth_1978	ncbi-geneid:4445492	1.14.-.-	48264
art:Arth_1986	ncbi-geneid:4445500	6.6.1.1	52540
art:Arth_1991	ncbi-geneid:4445470	2.3.1.-	55729
art:Arth_1992	ncbi-geneid:4445471	2.7.4.3	52540
art:Arth_1995	ncbi-geneid:4445474	2.7.9.2	56059
art:Arth_1996	ncbi-geneid:4445475	2.7.9.2	52009
art:Arth_1999	ncbi-geneid:4445478	1.18.1.3	51905|51905|55424
art:Arth_2007	ncbi-geneid:4445451	2.3.2.2	56235
art:Arth_2012	ncbi-geneid:4445456	6.4.1.2	52096|52096
art:Arth_2019	ncbi-geneid:4445463	5.3.3.6	54506|54506
art:Arth_2021	ncbi-geneid:4445465	2.7.7.7	56672|100879
art:Arth_2026	ncbi-geneid:4445435	3.6.4.13	52540
art:Arth_2039	ncbi-geneid:4445448	1.2.99.2	56003|54665
art:Arth_2040	ncbi-geneid:4445449	1.2.99.2	47741|54292
art:Arth_2041	ncbi-geneid:4445415	1.2.99.2	56176|55447
art:Arth_2051	ncbi-geneid:4445425	5.3.3.10	56529
art:Arth_2052	ncbi-geneid:4445426	1.13.11.4	51182
art:Arth_2055	ncbi-geneid:4445429	1.14.13.1	51905|54373
art:Arth_2063	ncbi-geneid:4445402	2.7.7.7	56672|88723|47807|53098
art:Arth_2069	ncbi-geneid:4445408	2.7.1.24	81301|52540
art:Arth_2075	ncbi-geneid:4445414	2.1.1.144	53335
art:Arth_2081	ncbi-geneid:4445385	2.3.1.51	69593
art:Arth_2086	ncbi-geneid:4445390	1.15.1.1	54719|46609
art:Arth_2087	ncbi-geneid:4445391	1.2.1.12	55347|51735
art:Arth_2088	ncbi-geneid:4445392	2.7.2.3	53748
art:Arth_2089	ncbi-geneid:4445393	5.3.1.1	51351
art:Arth_2094	ncbi-geneid:4445363	1.1.1.49	55347|51735
art:Arth_2095	ncbi-geneid:4445364	5.3.1.9	53697
art:Arth_2096	ncbi-geneid:4445365	2.2.1.2	51569
art:Arth_2097	ncbi-geneid:4445366	2.2.1.1	52518|52518|52922
art:Arth_2110	ncbi-geneid:4445379	2.3.1.16|2.3.1.9	53901|53901
art:Arth_2119	ncbi-geneid:4445300	1.1.1.100	51735
art:Arth_2123	ncbi-geneid:4445304	3.1.3.3	56784
art:Arth_2124	ncbi-geneid:4445305	3.6.3.34	52540
art:Arth_2126	ncbi-geneid:4445307	2.1.1.-	75217|55315
art:Arth_2128	ncbi-geneid:4445205	2.7.7.63
art:Arth_2129	ncbi-geneid:4445206	3.4.11.2	55486|63737
art:Arth_2140	ncbi-geneid:4445217	2.7.7.27	53448|51161
art:Arth_2142	ncbi-geneid:4445219	1.3.3.6	56645|47203|47203
art:Arth_2144	ncbi-geneid:4445221	2.3.1.16|2.3.1.9	53901|53901
art:Arth_2145	ncbi-geneid:4445222	1.1.1.100	51735|51735
art:Arth_2153	ncbi-geneid:4445178	2.4.1.25	51445
art:Arth_2157	ncbi-geneid:4445182	2.1.1.79	53335
art:Arth_2168	ncbi-geneid:4445194	6.1.1.16	52374
art:Arth_2172	ncbi-geneid:4445198	2.1.1.36	53335
art:Arth_2173	ncbi-geneid:4445199	3.6.4.6	52540
art:Arth_2176	ncbi-geneid:4445202	3.4.25.1	56235
art:Arth_2177	ncbi-geneid:4445203	3.4.25.1	56235
art:Arth_2179	ncbi-geneid:4445223	5.2.1.8	54534
art:Arth_2180	ncbi-geneid:4445224	5.2.1.8	54534
art:Arth_2185	ncbi-geneid:4445229	3.6.4.-	52540|52540
art:Arth_2187	ncbi-geneid:4445231	2.4.1.83	53448
art:Arth_2191	ncbi-geneid:4445235	2.1.1.187	53335
art:Arth_2193	ncbi-geneid:4445237	3.5.1.88	56420
art:Arth_2198	ncbi-geneid:4445259	2.3.1.74	53901|53901
art:Arth_2208	ncbi-geneid:4445269	2.4.2.18	52418|47648
art:Arth_2209	ncbi-geneid:4445270	1.9.3.1	81452
art:Arth_2216	ncbi-geneid:4445277	1.9.3.1	81442
art:Arth_2217	ncbi-geneid:4445278	1.9.3.1	49503|81464
art:Arth_2221	ncbi-geneid:4445282	1.3.3.1	51395
art:Arth_2224	ncbi-geneid:4445285	2.5.1.31	64005
art:Arth_2226	ncbi-geneid:4445287	2.3.3.13	51569|110921|89000
art:Arth_2227	ncbi-geneid:4445288	3.4.24.-	55486
art:Arth_2234	ncbi-geneid:4445156	2.1.1.-	75217|88697
art:Arth_2239	ncbi-geneid:4445161	1.3.99.22	102114
art:Arth_2243	ncbi-geneid:4445165	2.7.7.7	48019
art:Arth_2247	ncbi-geneid:4445169	6.1.1.4	52374|50677|47323
art:Arth_2248	ncbi-geneid:4445170	2.7.1.30	53067|53067
art:Arth_2250	ncbi-geneid:4445241	1.1.5.3	51905
art:Arth_2252	ncbi-geneid:4445243	1.1.1.274	51430
art:Arth_2256	ncbi-geneid:4445247	2.5.1.6	55973|55973|55973
art:Arth_2257	ncbi-geneid:4445248	6.3.2.5|4.1.1.36	102645|52507
art:Arth_2258	ncbi-geneid:4445249	2.7.7.6	63562
art:Arth_2259	ncbi-geneid:4445250	2.7.4.8	52540
art:Arth_2261	ncbi-geneid:4445252	4.1.1.23	51366
art:Arth_2262	ncbi-geneid:4445253	6.3.5.5	56059|56059|52440|48108|52440|52335
art:Arth_2263	ncbi-geneid:4445254	6.3.5.5	52021|52317
art:Arth_2265	ncbi-geneid:4445256	3.5.2.3	51556|51338
art:Arth_2266	ncbi-geneid:4445309	2.1.3.2	53671
art:Arth_2267	ncbi-geneid:4445310	2.4.2.9	53271
art:Arth_2272	ncbi-geneid:4445315	4.2.3.4	56796
art:Arth_2273	ncbi-geneid:4445316	2.7.1.71	52540
art:Arth_2274	ncbi-geneid:4445317	4.2.3.5	103263
art:Arth_2275	ncbi-geneid:4445318	1.1.1.25	53223|51735
art:Arth_2277	ncbi-geneid:4445320	3.1.-.-	53098
art:Arth_2278	ncbi-geneid:4445321	6.1.1.7	55681|101353|55186|50447
art:Arth_2291	ncbi-geneid:4445334	6.1.1.12	55681|55261|50249
art:Arth_2293	ncbi-geneid:4445336	6.1.1.21	55681|52954
art:Arth_2294	ncbi-geneid:4445337	5.2.1.8	50891
art:Arth_2297	ncbi-geneid:4445340	2.7.6.5	109604|81301|81271|55021
art:Arth_2301	ncbi-geneid:4445344	3.1.22.4	52540|46785
art:Arth_2303	ncbi-geneid:4445346	3.1.22.4	53098
art:Arth_2305	ncbi-geneid:4445348	2.6.-.-	52317
art:Arth_2309	ncbi-geneid:4445352	3.4.21.-	50494|50156
art:Arth_2313	ncbi-geneid:4445356	3.4.15.5	55486
art:Arth_2314	ncbi-geneid:4445357	4.-.-.-	51366
art:Arth_2317	ncbi-geneid:4445360	6.1.1.3|3.1.1	55681|55186|52954
art:Arth_2318	ncbi-geneid:4445361	2.7.7.7	89550
art:Arth_2321	ncbi-geneid:4445138	5.4.99.5	48600
art:Arth_2340	ncbi-geneid:4445105	3.1.26.11	56281
art:Arth_2343	ncbi-geneid:4445108	3.6.3.21	52540
art:Arth_2355	ncbi-geneid:4445120	1.17.4.1	47240
art:Arth_2356	ncbi-geneid:4445121	1.17.4.1	51998|48168
art:Arth_2358	ncbi-geneid:4445123	1.17.4.1	52833
art:Arth_2359	ncbi-geneid:4445124	2.1.1.79	53335
art:Arth_2360	ncbi-geneid:4445125	2.1.1.79	53335
art:Arth_2364	ncbi-geneid:4445129	1.2.1.3	53720
art:Arth_2366	ncbi-geneid:4445131	2.1.1.14	51726|51726
art:Arth_2367	ncbi-geneid:4445132	1.5.1.20	51730
art:Arth_2374	ncbi-geneid:4444988	3.6.3.-	52540
art:Arth_2380	ncbi-geneid:4444994	2.1.1.172	53335
art:Arth_2382	ncbi-geneid:4444996	3.11.1.2	82057|57783
art:Arth_2385	ncbi-geneid:4444968	2.7.7.18	52374
art:Arth_2387	ncbi-geneid:4444970	1.2.1.41	53720
art:Arth_2388	ncbi-geneid:4444971	2.7.2.11	53633|88697
art:Arth_2392	ncbi-geneid:4444975	2.7.4.7|2.5.1.3|2.7.1.49	53613|48613
art:Arth_2393	ncbi-geneid:4444976	3.1.26.12	50249
art:Arth_2395	ncbi-geneid:4444978	2.7.4.6	54919
art:Arth_2397	ncbi-geneid:4444980	6.3.2.12|6.3.2.17	53623|53244
art:Arth_2398	ncbi-geneid:4444981	6.1.1.5	52374|50677|47323
art:Arth_2401	ncbi-geneid:4444984	6.1.1.9	52374|47323|50677
art:Arth_2403	ncbi-geneid:4445002	3.4.21.92	52540|57716
art:Arth_2404	ncbi-geneid:4445003	3.4.21.92	52096
art:Arth_2405	ncbi-geneid:4445004	3.4.21.92	52096
art:Arth_2407	ncbi-geneid:4445008	3.2.2.23|4.2.99.18	81624|46946|57716
art:Arth_2408	ncbi-geneid:4445009	5.3.1.6	89623
art:Arth_2410	ncbi-geneid:4445011	3.4.11.2	55486|63737
art:Arth_2417	ncbi-geneid:4445018	3.1.2.-	54637|54637
art:Arth_2430	ncbi-geneid:4445032	5.3.1.5	51658
art:Arth_2431	ncbi-geneid:4444952	2.7.1.17	53067|53067
art:Arth_2435	ncbi-geneid:4444956	3.1.-.-
art:Arth_2436	ncbi-geneid:4444958	3.5.1.88	56420
art:Arth_2438	ncbi-geneid:4444960	1.2.1.12	55347|51735
art:Arth_2445	ncbi-geneid:4445033	1.8.4.11	55068
art:Arth_2446	ncbi-geneid:4445034	2.5.1.47	53686
art:Arth_2447	ncbi-geneid:4445035	2.3.1.30	51161
art:Arth_2449	ncbi-geneid:4445037	1.1.1.44	48179|51735
art:Arth_2452	ncbi-geneid:4445040	1.1.1.69	51735
art:Arth_2453	ncbi-geneid:4445041	1.1.1.60	51735|48179
art:Arth_2464	ncbi-geneid:4445053	1.2.4.1	52518|52518|52922
art:Arth_2466	ncbi-geneid:4445055	2.3.1.39	52151|55048
art:Arth_2467	ncbi-geneid:4445056	2.3.1.41|2.3.1.180	53901
art:Arth_2469	ncbi-geneid:4445058	2.3.1.41|2.3.1.179	53901|53901
art:Arth_2476	ncbi-geneid:4445065	3.1.26.4	53098
art:Arth_2477	ncbi-geneid:4445066	3.4.21.89	51306
art:Arth_2478	ncbi-geneid:4445067	3.4.21.89	51306
art:Arth_2480	ncbi-geneid:4445069	2.1.1.31	75217
art:Arth_2490	ncbi-geneid:4445079	1.1.1.49	55347|51735
art:Arth_2500	ncbi-geneid:4444906	4.2.99.18|3.2.2.23	81624|46946|57716
art:Arth_2501	ncbi-geneid:4444907	3.1.26.3	69065|54768
art:Arth_2504	ncbi-geneid:4444910	2.7.7.3	52374
art:Arth_2507	ncbi-geneid:4444913	2.6.1.11|2.6.1.17	53383
art:Arth_2509	ncbi-geneid:4444915	2.1.1.171	53335
art:Arth_2510	ncbi-geneid:4444916	3.6.4.12	52540|52540|50249
art:Arth_2512	ncbi-geneid:4444918	2.7.4.16	55326|56042
art:Arth_2514	ncbi-geneid:4444920	6.3.2.4	56059|52440
art:Arth_2515	ncbi-geneid:4444921	1.1.1.94	48179|51735
art:Arth_2517	ncbi-geneid:4444923	2.5.1.7	55205
art:Arth_2518	ncbi-geneid:4444924	4.2.1.33|4.2.1.35	52016
art:Arth_2519	ncbi-geneid:4444925	4.2.1.33|4.2.1.35	53732
art:Arth_2526	ncbi-geneid:4444934	6.1.1.17	52374|48163
art:Arth_2527	ncbi-geneid:4444935	5.3.3.10	56529
art:Arth_2529	ncbi-geneid:4444937	2.6.1.42	56752
art:Arth_2530	ncbi-geneid:4444938	1.1.1.85	53659
art:Arth_2533	ncbi-geneid:4444941	6.1.1.10	52374|47323
art:Arth_2536	ncbi-geneid:4444944	1.1.1.95	51735|52283|143548|55021
art:Arth_2537	ncbi-geneid:4444945	1.1.1.86	51735|48179
art:Arth_2538	ncbi-geneid:4444946	2.2.1.6	55021|55021
art:Arth_2539	ncbi-geneid:4444947	2.2.1.6	52518|52518|52467
art:Arth_2540	ncbi-geneid:4444948	4.2.1.9	143975|52016
art:Arth_2546	ncbi-geneid:4444871	1.11.1.15	52833
art:Arth_2549	ncbi-geneid:4444875	1.1.5.4	51905
art:Arth_2557	ncbi-geneid:4444883	2.8.1.7	53383
art:Arth_2558	ncbi-geneid:4444884	2.4.2.19	51690|54675
art:Arth_2559	ncbi-geneid:4444885	1.4.3.16	51905|56425|46977
art:Arth_2560	ncbi-geneid:4444886	2.5.1.72	142754
art:Arth_2564	ncbi-geneid:4444890	1.2.4.1	52518
art:Arth_2565	ncbi-geneid:4444891	1.2.4.1	52518|52922
art:Arth_2566	ncbi-geneid:4444892	2.3.1.12	51230
art:Arth_2569	ncbi-geneid:4444895	1.14.13.3	56645|47203
art:Arth_2574	ncbi-geneid:4444900	3.1.11.1	56300
art:Arth_2578	ncbi-geneid:4444837	2.7.7.7
art:Arth_2580	ncbi-geneid:4444839	3.6.1.15	52972
art:Arth_2581	ncbi-geneid:4444840	2.7.7.56	54211|55666
art:Arth_2586	ncbi-geneid:4444845	2.4.2.11	51690|54675
art:Arth_2587	ncbi-geneid:4444846	3.5.1	52499
art:Arth_2590	ncbi-geneid:4444849	3.5.99.6	100950
art:Arth_2604	ncbi-geneid:4444828	3.6.3.14	51344
art:Arth_2605	ncbi-geneid:4444829	3.6.3.14	52540|47917|50615
art:Arth_2606	ncbi-geneid:4444830	3.6.3.15|3.6.3.14	52943
art:Arth_2607	ncbi-geneid:4444831	3.6.3.14	52540|47917|50615
art:Arth_2609	ncbi-geneid:4444833	3.6.3.14	81573
art:Arth_2610	ncbi-geneid:4444851	3.6.3.14	81333
art:Arth_2611	ncbi-geneid:4444852	3.6.3.14	81336
art:Arth_2618	ncbi-geneid:4444859	2.1.1.-	53335
art:Arth_2621	ncbi-geneid:4444862	2.7.1.39	54211|55060
art:Arth_2622	ncbi-geneid:4444863	4.2.3.1	53686
art:Arth_2623	ncbi-geneid:4444864	1.1.1.3	55347|51735|55021
art:Arth_2624	ncbi-geneid:4444865	4.1.1.20	51419|50621
art:Arth_2625	ncbi-geneid:4444866	6.1.1.19	52374|47323|55190
art:Arth_2632	ncbi-geneid:4444719	3.6.4.13	52540
art:Arth_2634	ncbi-geneid:4444721	1.-.-.-	50129|51735
art:Arth_2635	ncbi-geneid:4444722	2.8.1.2|2.8.1.1	52821|52821
art:Arth_2636	ncbi-geneid:4444723	2.5.1.47	53686
art:Arth_2644	ncbi-geneid:4444765	1.1.1.205	51412|54631
art:Arth_2647	ncbi-geneid:4444768	3.4.16.4	56601
art:Arth_2653	ncbi-geneid:4444774	2.5.1.19	55205
art:Arth_2654	ncbi-geneid:4444775	3.6.1.-	52540
art:Arth_2655	ncbi-geneid:4444776	3.1.3.15	56655
art:Arth_2656	ncbi-geneid:4444777	2.8.1.7	53383
art:Arth_2678	ncbi-geneid:4444732	1.1.1.133|5.1.3.13	51735|51182
art:Arth_2679	ncbi-geneid:4444733	4.2.1.46	51735
art:Arth_2684	ncbi-geneid:4444738	5.1.3.2	51735
art:Arth_2688	ncbi-geneid:4444742	2.7.7.24	53448
art:Arth_2694	ncbi-geneid:4444782	5.4.99.9	51971|54373
art:Arth_2699	ncbi-geneid:4444787	1.4.1.2	51735|53223
art:Arth_2711	ncbi-geneid:4444576	2.7.13.3	55874|47384|158472
art:Arth_2716	ncbi-geneid:4444581	3.6.3.-	52540
art:Arth_2720	ncbi-geneid:4444585	5.4.99.5	48600
art:Arth_2727	ncbi-geneid:4444592	2.1.1.61|2.8.1.-	52402
art:Arth_2729	ncbi-geneid:4444626	2.8.1.7	53383
art:Arth_2736	ncbi-geneid:4444633	2.1.1.-	75217
art:Arth_2743	ncbi-geneid:4444640	3.4.21.-	50494|50156
art:Arth_2747	ncbi-geneid:4444594	4.1.99.3	48173|52425
art:Arth_2753	ncbi-geneid:4444602	3.6.4.12	52540|47819
art:Arth_2754	ncbi-geneid:4444603	3.6.1.22	55811
art:Arth_2756	ncbi-geneid:4444605	3.6.4.12	52540|52980
art:Arth_2759	ncbi-geneid:4444558	2.7.7.7
art:Arth_2763	ncbi-geneid:4444562	5.4.3.8	53383
art:Arth_2765	ncbi-geneid:4444564	4.2.1.24	51569
art:Arth_2766	ncbi-geneid:4444565	4.2.1.75	69618
art:Arth_2767	ncbi-geneid:4444566	2.5.1.61	53850|54782
art:Arth_2768	ncbi-geneid:4444567	4.99.1.1	53800
art:Arth_2771	ncbi-geneid:4444570	1.3.3.4	51905|54373
art:Arth_2773	ncbi-geneid:4444572	1.2.1.70	69742|51735|69075
art:Arth_2778	ncbi-geneid:4444524	4.2.1.96	55248
art:Arth_2781	ncbi-geneid:4444527	1.4.3.19	51905|54373
art:Arth_2782	ncbi-geneid:4444528	2.5.1.3	51391
art:Arth_2786	ncbi-geneid:4444532	2.1.1.72	53335
art:Arth_2788	ncbi-geneid:4444534	3.4.11.9	55920|53092
art:Arth_2801	ncbi-geneid:4444650	3.6.3.-	52540
art:Arth_2805	ncbi-geneid:4444654	3.5.1.18	53187|55031
art:Arth_2810	ncbi-geneid:4444659	5.1.3.2	51735
art:Arth_2811	ncbi-geneid:4444660	2.3.3.1	48256
art:Arth_2812	ncbi-geneid:4444608	2.6.1.-	53383
art:Arth_2828	ncbi-geneid:4444624	2.4.2.11	51690|54675
art:Arth_2836	ncbi-geneid:4444668	3.1.11.6	116842
art:Arth_2838	ncbi-geneid:4444670	2.6.1.66|2.6.1.2	53383
art:Arth_2843	ncbi-geneid:4444675	3.6.1.-	52540
art:Arth_2857	ncbi-geneid:4444689	2.7.9.2	56059|52009
art:Arth_2863	ncbi-geneid:4444696	2.3.1.128	55729
art:Arth_2864	ncbi-geneid:4444697	2.7.7.9	53448
art:Arth_2865	ncbi-geneid:4444698	6.3.3.2	100950
art:Arth_2869	ncbi-geneid:4444702	6.3.5.2	52402|52317|54810
art:Arth_2872	ncbi-geneid:4444705	2.7.1.69	55804
art:Arth_2873	ncbi-geneid:4444706	1.1.5.3	51905
art:Arth_2874	ncbi-geneid:4444707	1.1.1.205	51412
art:Arth_2875	ncbi-geneid:4444708	3.4.21.-	52743
art:Arth_2879	ncbi-geneid:4444712	1.1.1.205	51412|54631
art:Arth_2889	ncbi-geneid:4444446	1.1.1.25	51735|53223
art:Arth_2890	ncbi-geneid:4444447	3.2.1.52	51445
art:Arth_2891	ncbi-geneid:4444448	6.3.-.-	55931
art:Arth_2892	ncbi-geneid:4444449	3.4.24.57	53067
art:Arth_2896	ncbi-geneid:4444453	5.1.1.1	51419|50621
art:Arth_2898	ncbi-geneid:4444420	3.2.1.86	56327|51735
art:Arth_2901	ncbi-geneid:4444423	6.3.4.3	52540
art:Arth_2905	ncbi-geneid:4444427	5.5.1.4	51735|55347
art:Arth_2907	ncbi-geneid:4444429	3.2.1.141	51445|81296
art:Arth_2908	ncbi-geneid:4444430	5.4.99.15	51445
art:Arth_2909	ncbi-geneid:4444431	3.2.1.-	51445|81296|51011
art:Arth_2911	ncbi-geneid:4444433	2.7.8.7	56214
art:Arth_2912	ncbi-geneid:4444434	2.6.1.16	53697|56235
art:Arth_2913	ncbi-geneid:4444435	2.7.1.33	52540
art:Arth_2916	ncbi-geneid:4444403	5.4.2.10	53738|53738|53738|55957
art:Arth_2938	ncbi-geneid:4444460	4.2.1.70|5.4.99.12	55120
art:Arth_2940	ncbi-geneid:4444462	2.7.7.6	56553|47789|55257
art:Arth_2949	ncbi-geneid:4444471	3.4.11.18	55920
art:Arth_2954	ncbi-geneid:4444476	2.3.1.41|2.3.1.180	53901
art:Arth_2955	ncbi-geneid:4444477	2.7.4.3	52540
art:Arth_2977	ncbi-geneid:4444499	3.2.1.21	51445
art:Arth_2979	ncbi-geneid:4444501	3.6.5.3	52540|50465|50447
art:Arth_2983	ncbi-geneid:4444505	2.7.7.6	64484
art:Arth_2984	ncbi-geneid:4444506	2.7.7.6	64484
art:Arth_2986	ncbi-geneid:4444508	2.3.1.9	53901|53901
art:Arth_2997	ncbi-geneid:4444520	2.6.1.1	53383
art:Arth_3003	ncbi-geneid:4444370	2.7.1.11	53784
art:Arth_3014	ncbi-geneid:4444381	2.7.4.1	56024|143724|56024|140356
art:Arth_3018	ncbi-geneid:4444385	2.1.1.45	55831
art:Arth_3019	ncbi-geneid:4444386	1.5.1.3	53597
art:Arth_3021	ncbi-geneid:4444388	1.2.1.11	55347|51735
art:Arth_3032	ncbi-geneid:4444399	4.1.3.6|4.1.3.34	51621
art:Arth_3036	ncbi-geneid:4444300	1.14.11.17	51197
art:Arth_3038	ncbi-geneid:4444302	3.2.1.20	51445
art:Arth_3048	ncbi-geneid:4444314	3.6.4.13	52540
art:Arth_3051	ncbi-geneid:4444284	2.7.13.3	55874|47384
art:Arth_3055	ncbi-geneid:4444288	1.3.99.7	56645|47203
art:Arth_3056	ncbi-geneid:4444289	1.1.1.100	51735
art:Arth_3061	ncbi-geneid:4444294	4.4.1.1|2.5.1.48	53383
art:Arth_3062	ncbi-geneid:4444295	4.2.1.22	53686|54631
art:Arth_3066	ncbi-geneid:4444265	6.2.1.-	56801
art:Arth_3078	ncbi-geneid:4444278	1.11.1.6	56634
art:Arth_3087	ncbi-geneid:4444320	1.1.1.1	50129|51735
art:Arth_3088	ncbi-geneid:4444321	1.2.1.3	53720
art:Arth_3090	ncbi-geneid:4444323	1.18.1.2	51971
art:Arth_3094	ncbi-geneid:4444327	2.6.1.19|2.6.1.22	53383
art:Arth_3102	ncbi-geneid:4444335	2.7.8.-	56214|56214
art:Arth_3111	ncbi-geneid:4444344	2.1.1.107|1.3.1.76|4.99.1.4	53790|51735
art:Arth_3122	ncbi-geneid:4444355	2.7.7.4	52540|50465|50447
art:Arth_3124	ncbi-geneid:4444357	1.8.4.8	52402
art:Arth_3125	ncbi-geneid:4444358	1.7.7.1	56014|55124|56014|55124
art:Arth_3130	ncbi-geneid:4444363	2.5.1.30	48576
art:Arth_3132	ncbi-geneid:4444365	2.1.1	53335
art:Arth_3133	ncbi-geneid:4444366	5.4.4.2	56322
art:Arth_3136	ncbi-geneid:4444249	3.6.3.21	52540
art:Arth_3138	ncbi-geneid:4444251	4.2.99.20|2.2.1.9	52518|52518
art:Arth_3149	ncbi-geneid:4444262	3.2.1.21	51445|52279
art:Arth_3151	ncbi-geneid:4444264	6.1.1.19	52374|47323|55190
art:Arth_3153	ncbi-geneid:4444213	4.2.1.113	51604
art:Arth_3157	ncbi-geneid:4444217	2.6.1.1	53383
art:Arth_3191	ncbi-geneid:4444181	2.3.1.12	52777|51230|47005
art:Arth_3192	ncbi-geneid:4444182	1.2.4.1	52518|52922
art:Arth_3211	ncbi-geneid:4444201	2.7.7.9	53448
art:Arth_3213	ncbi-geneid:4444203	4.2.1.17	52096
art:Arth_3227	ncbi-geneid:4444008	3.1.3.48	52788
art:Arth_3230	ncbi-geneid:4444011	3.4.21.83	50993|53474
art:Arth_3238	ncbi-geneid:4444019	2.7.2.1	53067|53067
art:Arth_3240	ncbi-geneid:4444039	2.3.1.8	53659|75138|52540
art:Arth_3247	ncbi-geneid:4444046	6.2.1.30	56801
art:Arth_3266	ncbi-geneid:4443978	1.1.1.35|1.1.1.157	51735|48179
art:Arth_3267	ncbi-geneid:4443979	4.2.1.17	52096
art:Arth_3268	ncbi-geneid:4443980	2.3.1.9	53901|53901
art:Arth_3272	ncbi-geneid:4443984	3.1.1.45	53474
art:Arth_3274	ncbi-geneid:4444020	1.7.1.4	50022
art:Arth_3275	ncbi-geneid:4444021	1.7.1.4	56014|51905|51905|55124
art:Arth_3283	ncbi-geneid:4444029	4.1.3.36	52096
art:Arth_3284	ncbi-geneid:4444030	6.2.1.26	56801
art:Arth_3299	ncbi-geneid:4443993	3.1.3.3	56784
art:Arth_3302	ncbi-geneid:4443996	2.5.1.54	51569
art:Arth_3303	ncbi-geneid:4443997	3.1.1.41	53474
art:Arth_3304	ncbi-geneid:4443998	2.7.1.5	53067|53067
art:Arth_3307	ncbi-geneid:4444001	5.1.3.-	54909
art:Arth_3325	ncbi-geneid:4443967	3.2.1.23	51445|52317
art:Arth_3333	ncbi-geneid:4444062	4.2.1.1	53056
art:Arth_3335	ncbi-geneid:4444064	1.2.1.4	53720
art:Arth_3337	ncbi-geneid:4444066	4.2.1.41	51569
art:Arth_3348	ncbi-geneid:4444077	1.5.1.2	48179|51735
art:Arth_3352	ncbi-geneid:4444081	3.6.1.11|3.6.1.40	53067|53067
art:Arth_3355	ncbi-geneid:4444084	5.99.1.2	56712
art:Arth_3360	ncbi-geneid:4444089	6.1.1.20	55681
art:Arth_3374	ncbi-geneid:4444103	2.7.7.7	56672
art:Arth_3376	ncbi-geneid:4444105	3.2.2.-|4.2.99.18	48150
art:Arth_3378	ncbi-geneid:4444107	6.2.1.1	56801
art:Arth_3388	ncbi-geneid:4444117	3.2.1.22	51445
art:Arth_3392	ncbi-geneid:4444121	4.2.1.10	52304
art:Arth_3405	ncbi-geneid:4444135	6.3.2.6	56104
art:Arth_3406	ncbi-geneid:4444136	6.3.4.13	56059|52440|51246
art:Arth_3414	ncbi-geneid:4444144	1.2.4.1	52518|52518|52922
art:Arth_3420	ncbi-geneid:4444150	1.17.1.4	56003|54665|47741|54292
art:Arth_3425	ncbi-geneid:4444155	3.5.99.3	51556|51338
art:Arth_3427	ncbi-geneid:4444157	1.7.3.3	55620|55620
art:Arth_3432	ncbi-geneid:4444162	1.1.1.38	51735|53223
art:Arth_3433	ncbi-geneid:4444163	2.3.3.9	51645
art:Arth_3435	ncbi-geneid:4444165	3.5.3.-	51182
art:Arth_3436	ncbi-geneid:4444166	3.4.16.4	56601
art:Arth_3441	ncbi-geneid:4444171	5.3.3.10	56529
art:Arth_3445	ncbi-geneid:4444175	3.2.1.21	51445
art:Arth_3453	ncbi-geneid:4443851	1.1.1.91	51430
art:Arth_3471	ncbi-geneid:4443781	3.6.3.-	81665|56784|81653
art:Arth_3478	ncbi-geneid:4443788	3.6.3.2	81665|56784|81653|81660
art:Arth_3488	ncbi-geneid:4443815	3.2.-.-	52317
art:Arth_3496	ncbi-geneid:4443823	4.3.1.19	53686
art:Arth_3498	ncbi-geneid:4443825	1.1.1.25	51735|53223
art:Arth_3502	ncbi-geneid:4443794	1.4.3.21	49998|54416|54416
art:Arth_3505	ncbi-geneid:4443797	1.4.1.4	53223|51735
art:Arth_3511	ncbi-geneid:4443803	1.2.1.3	53720
art:Arth_3512	ncbi-geneid:4443804	3.5.99.6	100950
art:Arth_3513	ncbi-geneid:4443805	3.5.1.25	51556|51338
art:Arth_3515	ncbi-geneid:4443807	2.7.1.69	55604
art:Arth_3518	ncbi-geneid:4443828	4.2.1.51	53850|55021
art:Arth_3519	ncbi-geneid:4443829	1.14.13.7	52833|51905|54373
art:Arth_3522	ncbi-geneid:4443832	1.2.1.8|1.2.1.60	53720
art:Arth_3523	ncbi-geneid:4443833	1.13.11.2	54593
art:Arth_3524	ncbi-geneid:4443834	4.1.1.77|4.2.1.-	56529
art:Arth_3525	ncbi-geneid:4443835	4.1.2.-	51621
art:Arth_3528	ncbi-geneid:4443838	2.7.1.12	52540
art:Arth_3544	ncbi-geneid:4443767	4.3.1.1	48557
art:Arth_3548	ncbi-geneid:4443771	3.5.1.2	56601
art:Arth_3550	ncbi-geneid:4443773	2.2.1.6	52518|52518|52467
art:Arth_3560	ncbi-geneid:4443871	1.1.1.3	55347|51735
art:Arth_3573	ncbi-geneid:4443884	3.1.3.1	56300
art:Arth_3583	ncbi-geneid:4443894	6.2.1.3	56801
art:Arth_3591	ncbi-geneid:4443902	1.1.1.31	51735|48179
art:Arth_3596	ncbi-geneid:4443907	4.3.1.12	51735
art:Arth_3600	ncbi-geneid:4443911	3.5.99.4	51556|51338
art:Arth_3601	ncbi-geneid:4443912	1.3.3.4	52218
art:Arth_3602	ncbi-geneid:4443913	1.1.1.60	48179|51735
art:Arth_3627	ncbi-geneid:4443938	2.1.1.13	82282|56507|51717|52242|47644
art:Arth_3628	ncbi-geneid:4443939	2.7.1.4	53613
art:Arth_3659	ncbi-geneid:4443660	1.6.99.5	142019|52833|142984|140490
art:Arth_3660	ncbi-geneid:4443661	1.2.1.2	53706|50692|54862|54292
art:Arth_3669	ncbi-geneid:4443670	6.3.4.6	56059|52440|51246|50891|50891|51230|160467
art:Arth_3670	ncbi-geneid:4443671	3.5.1.54	75304
art:Arth_3689	ncbi-geneid:4443690	5.3.1.22	51658
art:Arth_3690	ncbi-geneid:4443691	1.1.1.60	51735|48179
art:Arth_3691	ncbi-geneid:4443692	4.1.1.47	52518|52518|52467
art:Arth_3692	ncbi-geneid:4443693	2.7.1.31	110738
art:Arth_3693	ncbi-geneid:4443694	3.5.2.5	51556|51338
art:Arth_3695	ncbi-geneid:4443696	1.11.1.15	52833
art:Arth_3699	ncbi-geneid:4443700	3.5.1.10	53328|55021
art:Arth_3700	ncbi-geneid:4443701	4.3.1.17	143548
art:Arth_3701	ncbi-geneid:4443702	1.5.3.1	103025
art:Arth_3702	ncbi-geneid:4443703	1.5.3.1	103025|51905|101790
art:Arth_3704	ncbi-geneid:4443705	1.5.3.1	51905|54373
art:Arth_3705	ncbi-geneid:4443706	2.1.2.1	53383
art:Arth_3708	ncbi-geneid:4443709	4.1.2.43	51366
art:Arth_3709	ncbi-geneid:4443710	5.3.1.27	53697
art:Arth_3717	ncbi-geneid:4443718	3.5.1.10	53328|55021
art:Arth_3721	ncbi-geneid:4443722	1.2.1.2	53706|50692
art:Arth_3723	ncbi-geneid:4443724	1.1.1.306	50129|51735|50129
art:Arth_3725	ncbi-geneid:4443726	1.2.1.8	53720
art:Arth_3726	ncbi-geneid:4443727	1.1.99.1	51905|54373
art:Arth_3728	ncbi-geneid:4443741	3.5.3.3	55920|53092
art:Arth_3733	ncbi-geneid:4443746	3.5.2.17	49472
art:Arth_3735	ncbi-geneid:4443748	2.4.2.14	53271|56235
art:Arth_3736	ncbi-geneid:4443749	6.3.3.1	56042|55326
art:Arth_3744	ncbi-geneid:4443757	1.2.99.3|1.2.1.8	53720
art:Arth_3746	ncbi-geneid:4447796	3.6.3.29	52540|50331
art:Arth_3759	ncbi-geneid:4447809	5.3.1.24	51366
art:Arth_3776	ncbi-geneid:4447861	3.5.1.32	53187|55031
art:Arth_3782	ncbi-geneid:4447832	2.1.1.33	53335
art:Arth_3787	ncbi-geneid:4447837	2.6.1.-	53383
art:Arth_3795	ncbi-geneid:4447845	2.6.1.2|2.6.1.66	53383
art:Arth_3796	ncbi-geneid:4447846	3.2.1.65	75005|49899
art:Arth_3822	ncbi-geneid:4447661	1.3.99.7	56645|47203
art:Arth_3824	ncbi-geneid:4447663	1.1.1.100	51735
art:Arth_3840	ncbi-geneid:4447592	3.4.21.-	51306
art:Arth_3841	ncbi-geneid:4447593	2.7.7.7	56672
art:Arth_3847	ncbi-geneid:4447599	3.1.3.48	52788
art:Arth_3848	ncbi-geneid:4447600	4.1.3.27	56322|52540
art:Arth_3849	ncbi-geneid:4447601	2.7.8.-	56024|56024
art:Arth_3850	ncbi-geneid:4447549	4.1.3.38	56752
art:Arth_3855	ncbi-geneid:4447554	2.5.1.47	53686
art:Arth_3856	ncbi-geneid:4447555	4.3.1.3
art:Arth_3860	ncbi-geneid:4447559	2.5.1.-	53383
art:Arth_3862	ncbi-geneid:4447561	6.3.-.-	55931
art:Arth_3863	ncbi-geneid:4447562	2.5.1.7	55205|47413
art:Arth_3877	ncbi-geneid:4446834	3.5.4.13	51283
art:Arth_3884	ncbi-geneid:4445085	1.5.99.8|1.5.1.12	53720|51730
art:Arth_3887	ncbi-geneid:4445088	4.1.1.11	50692
art:Arth_3908	ncbi-geneid:4444548	3.6.3.21	52540
art:Arth_3917	ncbi-geneid:4443730	3.2.1.23	51445|74650|49785|49303|49303
art:Arth_3926	ncbi-geneid:4444801	3.5.1.2	56601|51206|52091
art:Arth_3928	ncbi-geneid:4444803	1.6.99.-	51735
art:Arth_3932	ncbi-geneid:4444807	3.6.3.34	52540
art:Arth_3944	ncbi-geneid:4447762	1.3.99.-	56645|47203
art:Arth_3951	ncbi-geneid:4447769	1.7.1.1	56524|81296
art:Arth_3952	ncbi-geneid:4447770	5.3.1.6	89623
art:Arth_3953	ncbi-geneid:4447771	2.7.1.29	82549|101473
art:Arth_3957	ncbi-geneid:4447775	2.2.1.1	52518
art:Arth_3958	ncbi-geneid:4447776	2.2.1.1	52518|52922
art:Arth_3960	ncbi-geneid:4447620	1.3.1.9	51735
art:Arth_3970	ncbi-geneid:4447630	2.7.7.7
art:Arth_3976	ncbi-geneid:4447741	4.3.1.1	48557
art:Arth_3978	ncbi-geneid:4447743	1.1.1.37|1.1.1.27	56327|51735
art:Arth_3983	ncbi-geneid:4447748	3.1.1.1	53474
art:Arth_3985	ncbi-geneid:4447750	6.1.1.17	52374
art:Arth_3994	ncbi-geneid:4447257	1.1.1.38	51735|53223
art:Arth_4003	ncbi-geneid:4447266	1.1.1.17	48179|51735
art:Arth_4004	ncbi-geneid:4447267	2.7.1.69	55804|52794
art:Arth_4006	ncbi-geneid:4447269	2.7.3.9	51621|52009|47831
art:Arth_4010	ncbi-geneid:4447273	1.1.3.41	56176
art:Arth_4012	ncbi-geneid:4447813	1.4.1.1	52283|51735
art:Arth_4026	ncbi-geneid:4447827	2.3.1.12	52777|51230|47005
art:Arth_4027	ncbi-geneid:4447828	1.2.4.1	52518|52922
art:Arth_4028	ncbi-geneid:4447829	1.2.4.1	52518
art:Arth_4029	ncbi-geneid:4447865	2.6.1.9	53383
art:Arth_4033	ncbi-geneid:4447869	4.3.2.2	48557
art:Arth_4040	ncbi-geneid:4447876	3.6.3.30	52540|50331
art:Arth_4043	ncbi-geneid:4447879	1.14.13.2	51905|54373
art:Arth_4066	ncbi-geneid:4447708	3.5.2.2	51556|51338
art:Arth_4071	ncbi-geneid:4447713	2.8.3.8|2.8.3.6	100950
art:Arth_4072	ncbi-geneid:4447714	2.8.3.6	100950
art:Arth_4073	ncbi-geneid:4447715	2.3.1.9	53901|53901
art:Arth_4074	ncbi-geneid:4447716	4.1.1.44	69118
art:Arth_4075	ncbi-geneid:4447717	3.1.1.24	53474
art:Arth_4076	ncbi-geneid:4447718	5.5.1.2	48557
art:Arth_4077	ncbi-geneid:4447719	1.13.11.3	49482
art:Arth_4078	ncbi-geneid:4447720	1.13.11.3	49482
art:Arth_4079	ncbi-geneid:4447721	1.13.11.27	51658|54593
art:Arth_4080	ncbi-geneid:4447722	1.1.1.25	51735|53223
art:Arth_4083	ncbi-geneid:4447673	6.5.1.1	56091|50249
art:Arth_4084	ncbi-geneid:4447674	1.6.1.2	52467
art:Arth_4086	ncbi-geneid:4447676	1.6.1.2	52283|51735
art:Arth_4099	ncbi-geneid:4447689	3.6.3.4	56784|81653|55008|81665
art:Arth_4110	ncbi-geneid:4447700	3.6.1.-|3.6.4.12	52540|48024
art:Arth_4115	ncbi-geneid:4447705	1.5.1.29	52218
art:Arth_4128	ncbi-geneid:4447648	3.4.11.21	53187|101821
art:Arth_4156	ncbi-geneid:4447571	5.4.2.1
art:Arth_4157	ncbi-geneid:4447572	2.7.7.25|2.7.7.19	81891|81301
art:Arth_4161	ncbi-geneid:4447576	1.8.1.9	51905
art:Arth_4167	ncbi-geneid:4447582	2.1.1.170	53335
art:Arth_4171	ncbi-geneid:4447150	3.1.26.5	54211
