# Supplementary material for: Tracing the Repertoire of Promiscuous Enzymes along the Metabolic Pathways in Archaeal Organisms
Source: Life (Basel). 2017 Jul 13;7(3):30. doi: 10.3390/life7030030 (PMC5617955; doi:10.3390/life7030030)
Supplement: Supplementary file 1 [file life-07-00030-s001.zip › Table_S2/asa.txt]

KEGGID	NCBIGI	ECs	SFamilyID
asa:ASA_0002	ncbi-geneid:4996995	2.7.7.7	55979|55979|55979
asa:ASA_0004	ncbi-geneid:4994747	5.99.1.3	56719|55874|54211
asa:ASA_0012	ncbi-geneid:4996420	2.6.1.66	53383
asa:ASA_0017	ncbi-geneid:4996458	2.7.13.3	55874|47384|52540
asa:ASA_0019	ncbi-geneid:4995933	3.6.3.12	56784|81660|81653|81665
asa:ASA_0021	ncbi-geneid:4998084	1.8.1.7	51905|55424
asa:ASA_0032	ncbi-geneid:4998082	3.1.1.5	53474
asa:ASA_0033	ncbi-geneid:4996342	2.1.1.34	75217
asa:ASA_0034	ncbi-geneid:4995276	3.1.7.2	109604|81301|81271|55021
asa:ASA_0035	ncbi-geneid:4994654	2.7.7.6	63562
asa:ASA_0036	ncbi-geneid:4998224	2.7.4.8	52540
asa:ASA_0037	ncbi-geneid:4995742	2.4.-.-	53756
asa:ASA_0038	ncbi-geneid:4998382	2.7.1.-	56112
asa:ASA_0045	ncbi-geneid:4998473	6.1.1.2	52374
asa:ASA_0049	ncbi-geneid:4996338	1.16.3.1	47240
asa:ASA_0068	ncbi-geneid:4997669	2.7.13.3	55874|55781
asa:ASA_0071	ncbi-geneid:4994806	6.3.4.18	56059|52440|51246
asa:ASA_0072	ncbi-geneid:4997339	5.4.99.18	52255
asa:ASA_0077	ncbi-geneid:4995274	5.1.1.3	53681|53681
asa:ASA_0086	ncbi-geneid:4995475	4.4.1.-	53383
asa:ASA_0087	ncbi-geneid:4997699	3.6.4.12	52540
asa:ASA_0090	ncbi-geneid:4994813	1.1.1.103	50129|51735
asa:ASA_0091	ncbi-geneid:4998312	2.3.1.29	53383
asa:ASA_0093	ncbi-geneid:4996550	5.1.3.20	51735
asa:ASA_0099	ncbi-geneid:4996704	2.4.-.-	53756
asa:ASA_0101	ncbi-geneid:4998600	2.7.7.56	54211|55666
asa:ASA_0102	ncbi-geneid:4998743	2.4.2.10	53271
asa:ASA_0103	ncbi-geneid:4997974	3.6.3.4	56784|81653|55008|81665|55008
asa:ASA_0113	ncbi-geneid:4995869	2.4.2.11	51690|54675
asa:ASA_0114	ncbi-geneid:4997317	3.5.1	52499
asa:ASA_0119	ncbi-geneid:4996501	2.2.1.6	52518|52518|52467
asa:ASA_0121	ncbi-geneid:4995492	2.6.1.42	56752
asa:ASA_0122	ncbi-geneid:4994987	4.2.1.9	143975|52016
asa:ASA_0123	ncbi-geneid:4998135	4.3.1.19	53686|55021
asa:ASA_0128	ncbi-geneid:4998555	3.6.4.-	52540
asa:ASA_0131	ncbi-geneid:4996996	1.1.1.40	51735|53223
asa:ASA_0133	ncbi-geneid:4994665	2.7.13.3	55874|47384
asa:ASA_0135	ncbi-geneid:4997678	2.1.1.35	53335
asa:ASA_0140	ncbi-geneid:4995303	2.3.1.81	110710
asa:ASA_0148	ncbi-geneid:4998149	2.5.1.56	51569|51269
asa:ASA_0150	ncbi-geneid:4997486	2.7.7.43	53448
asa:ASA_0164	ncbi-geneid:4995550	3.2.1.20	51445|81296|51011
asa:ASA_0168	ncbi-geneid:4998139	1.1.1.28	51735|52283
asa:ASA_0172	ncbi-geneid:4995665	6.3.1.2	55931|54368
asa:ASA_0173	ncbi-geneid:4997336	2.6.1.-	53383
asa:ASA_0183	ncbi-geneid:4998390	3.6.4.12	52540|52540|47819
asa:ASA_0192	ncbi-geneid:4998078	2.1.1.107|1.3.1.76|4.99.1.4	53790|51735|75615
asa:ASA_0196	ncbi-geneid:4997971	1.7.1.4	56014|51905|55124|51905
asa:ASA_0200	ncbi-geneid:4998887	3.4.25.2	56235
asa:ASA_0202	ncbi-geneid:4998021	6.1.1.19	52374|47323|55190
asa:ASA_0208	ncbi-geneid:4996576	5.1.3.3	74650
asa:ASA_0209	ncbi-geneid:4998045	2.7.1.6	54211|55060
asa:ASA_0210	ncbi-geneid:4998484	2.7.7.12	54197|54197
asa:ASA_0211	ncbi-geneid:4995892	5.1.3.2	51735
asa:ASA_0215	ncbi-geneid:4995559	3.6.3.17	52540|52540
asa:ASA_0222	ncbi-geneid:4996315	3.5.3.6	55909
asa:ASA_0223	ncbi-geneid:4998861	2.7.2.2	53633
asa:ASA_0224	ncbi-geneid:4998914	2.1.3.3	53671
asa:ASA_0227	ncbi-geneid:4998150	2.1.3.2	54893|57825
asa:ASA_0228	ncbi-geneid:4998552	2.1.3.2	53671
asa:ASA_0235	ncbi-geneid:4997251	1.1.-.-	56796
asa:ASA_0236	ncbi-geneid:4998198	1.6.1.2	52283|51735
asa:ASA_0237	ncbi-geneid:4996778	1.6.1.2	52467
asa:ASA_0244	ncbi-geneid:4996049	5.4.99.12	55120|55174
asa:ASA_0247	ncbi-geneid:4996636	6.3.1.1	55681
asa:ASA_0252	ncbi-geneid:4996059	1.5.1.3	51735
asa:ASA_0254	ncbi-geneid:4997899	2.7.13.3	55874|47384
asa:ASA_0265	ncbi-geneid:4998083	1.7.2.3	53706|50692
asa:ASA_0267	ncbi-geneid:4996397	5.99.1.2	56712
asa:ASA_0270	ncbi-geneid:4996803	1.1.1.158	56194|56176
asa:ASA_0271	ncbi-geneid:4995235	6.3.4.15	55681|46785|50037
asa:ASA_0272	ncbi-geneid:4997619	2.7.1.33	52540
asa:ASA_0275	ncbi-geneid:4995188	3.6.5.3	52540|50465|50447
asa:ASA_0283	ncbi-geneid:4997255	2.7.7.6	64484
asa:ASA_0284	ncbi-geneid:4998485	2.7.7.6	64484
asa:ASA_0287	ncbi-geneid:4996128	2.8.1.-	75169
asa:ASA_0293	ncbi-geneid:4995498	3.6.5.3	52540|50465|50447
asa:ASA_0294	ncbi-geneid:4995741	3.1.3.-	56784
asa:ASA_0303	ncbi-geneid:4997296	2.5.1.7	55205
asa:ASA_0310	ncbi-geneid:4997252	5.3.1.13	53697
asa:ASA_0314	ncbi-geneid:4997961	3.6.3.-	52540
asa:ASA_0317	ncbi-geneid:4997346	2.7.1.69	55804
asa:ASA_0322	ncbi-geneid:4995529	2.9.1.1	53383
asa:ASA_0323	ncbi-geneid:4994718	3.5.2.3	51556|51338
asa:ASA_0329	ncbi-geneid:4996539	3.4.21.-	50494|50156
asa:ASA_0330	ncbi-geneid:4998809	3.4.21.-	50494|50156|50156
asa:ASA_0335	ncbi-geneid:4998194	1.10.2.2	50022
asa:ASA_0336	ncbi-geneid:4995187	1.10.2.2	81342|81648
asa:ASA_0337	ncbi-geneid:4998261	1.10.2.2	46626
asa:ASA_0358	ncbi-geneid:4996678	3.6.3.14	52540
asa:ASA_0390	ncbi-geneid:4998341	2.1.1.-	53335|81799
asa:ASA_0392	ncbi-geneid:4996065	2.4.1.129	56601|56519
asa:ASA_0393	ncbi-geneid:4994725	6.3.2.13	53623|53244|63418
asa:ASA_0394	ncbi-geneid:4995217	6.3.2.10	53623|53244|63418
asa:ASA_0396	ncbi-geneid:4994841	6.3.2.9	53623|53244|51984
asa:ASA_0398	ncbi-geneid:4995210	2.4.1.227	53756
asa:ASA_0399	ncbi-geneid:4998411	6.3.2.8	53623|53244|51984
asa:ASA_0403	ncbi-geneid:4994801	3.5.1.-	54211|54211
asa:ASA_0407	ncbi-geneid:4994992	3.6.1.-	55811
asa:ASA_0410	ncbi-geneid:4996424	2.7.1.24	52540
asa:ASA_0415	ncbi-geneid:4997972	2.4.2.19	51690|54675
asa:ASA_0419	ncbi-geneid:4996602	1.2.4.1	52518|52518|52922
asa:ASA_0420	ncbi-geneid:4994694	2.3.1.12	52777|51230|51230|51230|47005
asa:ASA_0421	ncbi-geneid:4998148	1.8.1.4	51905|55424
asa:ASA_0427	ncbi-geneid:4997419	4.2.1.3	53732|52016|74778
asa:ASA_0429	ncbi-geneid:4998189	1.1.1.100	51735
asa:ASA_0437	ncbi-geneid:4998838	2.7.6.3	55083
asa:ASA_0438	ncbi-geneid:4998893	4.1.2.25	55620
asa:ASA_0464	ncbi-geneid:4995096	2.3.1.-	52540|55729
asa:ASA_0469	ncbi-geneid:4998588	4.2.3.3	52335
asa:ASA_0472	ncbi-geneid:4996806	3.5.1.1	53774
asa:ASA_0477	ncbi-geneid:4997532	2.7.1.69	46973
asa:ASA_0478	ncbi-geneid:4995728	3.2.1.21	51445
asa:ASA_0480	ncbi-geneid:4997135	2.7.1.69	52794
asa:ASA_0484	ncbi-geneid:4998837	2.7.1.69	55604
asa:ASA_0485	ncbi-geneid:4998812	3.2.1.93	51445|51011
asa:ASA_0486	ncbi-geneid:4996563	2.3.1.79	51161
asa:ASA_0496	ncbi-geneid:4996800	2.4.1.21	53756
asa:ASA_0497	ncbi-geneid:4996922	2.7.7.27	53448|51161
asa:ASA_0498	ncbi-geneid:4997132	2.1.1.172	53335
asa:ASA_0499	ncbi-geneid:4995451	4.2.1.52	51569
asa:ASA_0511	ncbi-geneid:4997898	3.2.1.-	53955
asa:ASA_0513	ncbi-geneid:4997335	3.2.2.-	48150|55811
asa:ASA_0516	ncbi-geneid:4996171	2.7.7.72|3.1.3.-|3.1.4	81891|81301
asa:ASA_0522	ncbi-geneid:4996370	2.7.1.-|2.7.7	53613|52374
asa:ASA_0525	ncbi-geneid:4995270	3.6.1.13	55811
asa:ASA_0531	ncbi-geneid:4996777	5.99.1.-	56719|55874|54211
asa:ASA_0532	ncbi-geneid:4994998	5.99.1.-	56719|101904
asa:ASA_0546	ncbi-geneid:4996994	2.3.1.51	69593
asa:ASA_0557	ncbi-geneid:4998415	3.6.3.-	52540
asa:ASA_0571	ncbi-geneid:4997018	3.6.3.16	52540|52540
asa:ASA_0573	ncbi-geneid:4996554	1.20.4.1	52833
asa:ASA_0576	ncbi-geneid:4995389	4.1.1.31	51621
asa:ASA_0577	ncbi-geneid:4998673	3.5.1.16	53187|55031
asa:ASA_0578	ncbi-geneid:4998422	1.2.1	55347|51735
asa:ASA_0579	ncbi-geneid:4997322	2.7.2	53633
asa:ASA_0580	ncbi-geneid:4997979	2.1.3.3	53671
asa:ASA_0581	ncbi-geneid:4995922	6.3.4.5	69864|52402
asa:ASA_0582	ncbi-geneid:4996911	4.3.2.1	48557
asa:ASA_0591	ncbi-geneid:4995485	2.3.1.79	51161
asa:ASA_0597	ncbi-geneid:4995564	3.6.3.25	52540|50331
asa:ASA_0599	ncbi-geneid:4998266	4.2.3.1	53686
asa:ASA_0602	ncbi-geneid:4998262	3.6.3.-	52540
asa:ASA_0614	ncbi-geneid:4997906	2.4.-.-	53448
asa:ASA_0624	ncbi-geneid:4996567	2.6.1.57	53383
asa:ASA_0628	ncbi-geneid:4998483	3.2.1.41	51445|81296|51011|49452|81296
asa:ASA_0629	ncbi-geneid:4997904	3.6.3.5|3.6.3.3	56784|81653|81665|55008
asa:ASA_0630	ncbi-geneid:4998475	1.11.1.15	52833
asa:ASA_0642	ncbi-geneid:4998604	2.7.1.31	110738
asa:ASA_0644	ncbi-geneid:4998158	1.11.1.9	52833
asa:ASA_0647	ncbi-geneid:4997850	2.1.1.63	46767|53155
asa:ASA_0652	ncbi-geneid:4996503	3.6.3.30	52540|50331
asa:ASA_0655	ncbi-geneid:4996562	3.6.3.-	52540
asa:ASA_0659	ncbi-geneid:4996474	1.1.1.37	56327|51735
asa:ASA_0661	ncbi-geneid:4996471	1.14.12.17	46458|52343|63380
asa:ASA_0668	ncbi-geneid:4996918	2.1.1.31	75217
asa:ASA_0673	ncbi-geneid:4995632	3.6.1.-	55811
asa:ASA_0674	ncbi-geneid:4996490	2.7.3.9	51621|55781|47831|52009
asa:ASA_0676	ncbi-geneid:4997620	2.1.1.45	55831
asa:ASA_0683	ncbi-geneid:4996915	2.7.1.26|2.7.7.2	82114|52374
asa:ASA_0684	ncbi-geneid:4998575	6.1.1.5	52374|47323|50677
asa:ASA_0686	ncbi-geneid:4996705	5.2.1.8	54534
asa:ASA_0694	ncbi-geneid:4995509	6.3.1.5|6.3.5.1	52402|56317
asa:ASA_0697	ncbi-geneid:4997617	4.4.1.21	63411
asa:ASA_0699	ncbi-geneid:4998131	3.1.-.-	50249|50249|50249|50249
asa:ASA_0700	ncbi-geneid:4995522	2.1.1.-	75217|55315
asa:ASA_0710	ncbi-geneid:4996009	1.18.1.2	52343|63380
asa:ASA_0714	ncbi-geneid:4995516	1.6.5.5	51735|50129
asa:ASA_0716	ncbi-geneid:4997969	3.4.24.-	63411|63411|63411|63411
asa:ASA_0717	ncbi-geneid:4996611	6.3.2.2	55931
asa:ASA_0719	ncbi-geneid:4998584	6.2.1.3	56801
asa:ASA_0721	ncbi-geneid:4995242	2.3.1.128	55729
asa:ASA_0723	ncbi-geneid:4997957	3.6.3.-	52540
asa:ASA_0730	ncbi-geneid:4995140	2.3.1.-	55729|46785
asa:ASA_0733	ncbi-geneid:4998457	6.1.1.15	55681|52954|55826
asa:ASA_0736	ncbi-geneid:4998606	3.1.22.4	52540|46785
asa:ASA_0741	ncbi-geneid:4998675	3.1.2.-	54637
asa:ASA_0757	ncbi-geneid:4994859	2.5.1.72	142754
asa:ASA_0758	ncbi-geneid:4997851	5.1.3.15	74650
asa:ASA_0759	ncbi-geneid:4994899	1.2.1.12	55347|51735
asa:ASA_0760	ncbi-geneid:4997635	2.4.1.25	51445
asa:ASA_0761	ncbi-geneid:4997952	2.4.1.18	51445|51011|81296|81296
asa:ASA_0762	ncbi-geneid:4998461	3.2.1.-	51445|81296|51011
asa:ASA_0763	ncbi-geneid:4998462	1.8.4.12	51316
asa:ASA_0767	ncbi-geneid:4997848	1.5.1.12|1.5.99.8	53720|51730|81935
asa:ASA_0768	ncbi-geneid:4998102	3.6.1.22	55811|55811
asa:ASA_0769	ncbi-geneid:4998072	4.1.1.37	51726
asa:ASA_0770	ncbi-geneid:4998151	3.6.1.1	50324
asa:ASA_0771	ncbi-geneid:4998152	6.3.2.-	53623|53244|51984
asa:ASA_0772	ncbi-geneid:4998138	4.1.1.-	52507
asa:ASA_0774	ncbi-geneid:4998129	2.4.2.8	53271
asa:ASA_0778	ncbi-geneid:4998068	6.3.2.1	52374
asa:ASA_0779	ncbi-geneid:4998069	2.1.2.11	51621
asa:ASA_0780	ncbi-geneid:4995267	2.7.6.3	55083
asa:ASA_0781	ncbi-geneid:4995273	2.7.7.19	81891|81301
asa:ASA_0782	ncbi-geneid:4998913	6.1.1.-	52374
asa:ASA_0785	ncbi-geneid:4998885	6.5.1.-	55144
asa:ASA_0786	ncbi-geneid:4998722	3.6.4.13	52540
asa:ASA_0787	ncbi-geneid:4998723	2.4.1.129|3.4	56601|53955
asa:ASA_0797	ncbi-geneid:4996551	5.4.3.8	53383
asa:ASA_0808	ncbi-geneid:4998935	1.-.-.-	51395
asa:ASA_0818	ncbi-geneid:4996511	2.7.7.9	53448
asa:ASA_0823	ncbi-geneid:4998254	4.1.1.15	53383
asa:ASA_0828	ncbi-geneid:4995631	3.1.2.-|3.1.1.5	52266
asa:ASA_0835	ncbi-geneid:4997997	2.1.1.33	53335
asa:ASA_0837	ncbi-geneid:4995587	3.5.1.2	56601
asa:ASA_0838	ncbi-geneid:4998106	2.8.1.1|2.8.1.2	52821|52821|52821
asa:ASA_0843	ncbi-geneid:4997697	1.2.1.8	53720
asa:ASA_0849	ncbi-geneid:4998166	3.4.24.-	55486
asa:ASA_0857	ncbi-geneid:4998065	3.6.1.-	52540
asa:ASA_0858	ncbi-geneid:4997205	3.1.-.-
asa:ASA_0867	ncbi-geneid:4995216	6.1.1.17	52374|48163
asa:ASA_0873	ncbi-geneid:4998587	3.2.1.14	51445|51055|54556
asa:ASA_0887	ncbi-geneid:4997276	3.4.13.3	53187
asa:ASA_0890	ncbi-geneid:4997436	2.4.2.22	53271
asa:ASA_0891	ncbi-geneid:4997437	3.1.-.-	53474
asa:ASA_0893	ncbi-geneid:4994985	2.7.2.11	53633|88697
asa:ASA_0894	ncbi-geneid:4996610	1.2.1.41	53720
asa:ASA_0902	ncbi-geneid:4995495	4.2.1.1	51069
asa:ASA_0903	ncbi-geneid:4994720	1.11.1.5	46626|46626
asa:ASA_0916	ncbi-geneid:4996542	4.3.1.3
asa:ASA_0918	ncbi-geneid:4995867	3.1.2.-	54637
asa:ASA_0922	ncbi-geneid:4994799	2.3.1.41	53901|53901
asa:ASA_0924	ncbi-geneid:4997843	1.1.1.100	51735
asa:ASA_0925	ncbi-geneid:4998419	2.3.1.41|2.3.1.179	53901|53901
asa:ASA_0932	ncbi-geneid:4995074	1.5.1.3	53597
asa:ASA_0933	ncbi-geneid:4997066	3.6.3.32	52540|54631
asa:ASA_0936	ncbi-geneid:4997970	1.8.4.8	52402
asa:ASA_0940	ncbi-geneid:4997533	6.1.1.6	55681|50249
asa:ASA_0944	ncbi-geneid:4995727	3.5.1.1	53774
asa:ASA_0946	ncbi-geneid:4994630	1.2.1.12	55347|51735
asa:ASA_0949	ncbi-geneid:4997666	3.4.21.-	52096|52096
asa:ASA_0950	ncbi-geneid:4997614	1.3.1.34	51395|51905
asa:ASA_0953	ncbi-geneid:4994988	2.3.1.79	51161
asa:ASA_0954	ncbi-geneid:4995625	1.1.1.95	51735|52283
asa:ASA_0958	ncbi-geneid:4995808	2.1.1.-	53335
asa:ASA_0964	ncbi-geneid:4995513	6.4.1.2|6.3.4.14	56059|52440|51246
asa:ASA_0966	ncbi-geneid:4995362	4.2.1.10	52304
asa:ASA_0967	ncbi-geneid:4995560	6.2.1.1	56801
asa:ASA_0975	ncbi-geneid:4996573	2.1.2.1	53383
asa:ASA_0979	ncbi-geneid:4997249	3.5.4.26|1.1.1.193	53597|53927
asa:ASA_0980	ncbi-geneid:4995280	2.5.1.9	63380|63380
asa:ASA_0981	ncbi-geneid:4998862	4.1.99.12|3.5.4.25	55821|142695
asa:ASA_0982	ncbi-geneid:4998190	2.5.1.78	52121
asa:ASA_0984	ncbi-geneid:4997770	2.7.4.16	56042|55326
asa:ASA_0985	ncbi-geneid:4995924	3.1.3.27	101307
asa:ASA_0990	ncbi-geneid:4998810	2.2.1.7	52518|52518|52922
asa:ASA_0991	ncbi-geneid:4998982	2.5.1.1|2.5.1.10	48576
asa:ASA_0992	ncbi-geneid:4998936	3.1.11.6	116842
asa:ASA_1000	ncbi-geneid:4998912	2.1.1.-	53335
asa:ASA_1001	ncbi-geneid:4997967	3.4.24.-	140990|52540
asa:ASA_1002	ncbi-geneid:4997667	2.5.1.15	51717
asa:ASA_1003	ncbi-geneid:4997668	5.4.2.10	53738|53738|53738|55957
asa:ASA_1004	ncbi-geneid:4995277	5.3.1.1	51351
asa:ASA_1012	ncbi-geneid:4995834	5.4.99.12	55120|88697
asa:ASA_1014	ncbi-geneid:4998353	2.7.7.8	54211|54211|55666|55666|54791|50249|46915
asa:ASA_1019	ncbi-geneid:4996478	4.2.1.2	48557
asa:ASA_1020	ncbi-geneid:4998839	3.4.13.21	52317
asa:ASA_1035	ncbi-geneid:4995942	5.3.4.1	52833|54423
asa:ASA_1036	ncbi-geneid:4997853	3.1.-.-	64182
asa:ASA_1054	ncbi-geneid:4995524	2.8.1.8	102114
asa:ASA_1056	ncbi-geneid:4995268	2.3.1.181
asa:ASA_1058	ncbi-geneid:4998671	3.4.16.4	56601|69189
asa:ASA_1065	ncbi-geneid:4996575	2.7.7.18	52374
asa:ASA_1066	ncbi-geneid:4995743	2.7.7.7	52540|48019
asa:ASA_1068	ncbi-geneid:4998256	6.1.1.4	52374|50677|47323
asa:ASA_1070	ncbi-geneid:4998071	2.3.1.-	56317
asa:ASA_1075	ncbi-geneid:4994657	1.14.13.-	51905
asa:ASA_1084	ncbi-geneid:4998336	1.1.1.29	51735|52283
asa:ASA_1088	ncbi-geneid:4997463	1.7.1.7	51412
asa:ASA_1090	ncbi-geneid:4995584	2.7.13.3	55874|47384
asa:ASA_1104	ncbi-geneid:4996608	1.3.99.1	46548|54292
asa:ASA_1105	ncbi-geneid:4997897	1.3.99.1	51905|46977|56425
asa:ASA_1107	ncbi-geneid:4998079	3.1.4.46	51695
asa:ASA_1119	ncbi-geneid:4995552	2.4.1.-|3.4	56601|53955
asa:ASA_1125	ncbi-geneid:4996030	2.7.1.71	52540
asa:ASA_1126	ncbi-geneid:4995527	4.2.3.4	56796
asa:ASA_1128	ncbi-geneid:4996658	2.1.1.72	53335
asa:ASA_1129	ncbi-geneid:4995241	5.1.3.1	51366
asa:ASA_1130	ncbi-geneid:4998596	3.1.3.18	56784
asa:ASA_1131	ncbi-geneid:4994796	6.1.1.2	52374
asa:ASA_1133	ncbi-geneid:4994869	2.6.1.85	52317
asa:ASA_1134	ncbi-geneid:4994846	2.6.1.17|2.6.1.11	53383
asa:ASA_1135	ncbi-geneid:4994850	2.3.1.109	55729
asa:ASA_1136	ncbi-geneid:4994861	1.2.1.71	53720
asa:ASA_1140	ncbi-geneid:4998049	1.2.7.-	52518|52518|53323|52922|54862
asa:ASA_1152	ncbi-geneid:4996927	2.4.2.3	53167
asa:ASA_1168	ncbi-geneid:4994864	3.1.1.29	53178
asa:ASA_1169	ncbi-geneid:4994865	3.1.3.5	56300|55816
asa:ASA_1170	ncbi-geneid:4994892	2.7.6.1	53271
asa:ASA_1172	ncbi-geneid:4994896	2.7.1.148	54211|55060
asa:ASA_1174	ncbi-geneid:4994946	1.2.1.70	69742|51735|69075
asa:ASA_1176	ncbi-geneid:4997413	2.1.1.-	53335
asa:ASA_1179	ncbi-geneid:4994839	2.5.1.55	51569
asa:ASA_1183	ncbi-geneid:4998287	3.2.2.-	52141
asa:ASA_1186	ncbi-geneid:4998786	2.2.1.2	51569
asa:ASA_1190	ncbi-geneid:4994893	3.6.3.-	52540
asa:ASA_1191	ncbi-geneid:4994894	3.5.2.6	56601
asa:ASA_1194	ncbi-geneid:4994948	3.1.-.-	53098
asa:ASA_1197	ncbi-geneid:4994889	6.3.2.3	56059|52440
asa:ASA_1199	ncbi-geneid:4994857	3.1.21.1	54060
asa:ASA_1201	ncbi-geneid:4994840	2.5.1.6	55973|55973|55973
asa:ASA_1202	ncbi-geneid:4994664	2.2.1.1	52518|52518|52922
asa:ASA_1205	ncbi-geneid:4994849	2.7.1.-	53067
asa:ASA_1207	ncbi-geneid:4996061	6.1.1.1	52374|55174
asa:ASA_1220	ncbi-geneid:4996062	6.5.1.2
asa:ASA_1222	ncbi-geneid:4995514	1.17.4.2	51998
asa:ASA_1233	ncbi-geneid:4994749	1.1.1.38	53223|51735
asa:ASA_1241	ncbi-geneid:4995542	2.7.13.3	55874|47384|55785
asa:ASA_1245	ncbi-geneid:4995860	2.7.1.59	53067
asa:ASA_1247	ncbi-geneid:4996508	5.2.1.8	54534
asa:ASA_1256	ncbi-geneid:4995583	4.1.1.17	51419|50621
asa:ASA_1264	ncbi-geneid:4998452	1.1.1.38	53223|51735
asa:ASA_1283	ncbi-geneid:4998047	3.1.22.4	53098
asa:ASA_1286	ncbi-geneid:4996752	3.2.1.1	51445
asa:ASA_1287	ncbi-geneid:4994721	3.4.24.-	51261
asa:ASA_1290	ncbi-geneid:4998141	2.7.8.-	56024|56024
asa:ASA_1292	ncbi-geneid:4998426	3.5.1.10	53328|55021
asa:ASA_1293	ncbi-geneid:4997017	4.1.99.12	55821
asa:ASA_1296	ncbi-geneid:4998043	2.7.8.-	56214|56214
asa:ASA_1298	ncbi-geneid:4996732	2.1.1.181	53335
asa:ASA_1318	ncbi-geneid:4995361	1.3.99.-	56645|47203
asa:ASA_1321	ncbi-geneid:4997129	2.7.1.40	51621|52935|50800
asa:ASA_1323	ncbi-geneid:4997844	2.7.1.2	53067
asa:ASA_1324	ncbi-geneid:4997873	2.7.13.3	55874
asa:ASA_1327	ncbi-geneid:4998066	2.-.-.-	102114
asa:ASA_1340	ncbi-geneid:4995278	3.6.3.14	52540
asa:ASA_1357	ncbi-geneid:4996470	2.7.13.3	55874|47226|50341|47384
asa:ASA_1358	ncbi-geneid:4996801	3.1.1.61	52738|52172
asa:ASA_1365	ncbi-geneid:4996465	3.6.3.41	52540
asa:ASA_1375	ncbi-geneid:4996489	1.15.1.1	54719|46609
asa:ASA_1377	ncbi-geneid:4998814	2.1.1.-	53335
asa:ASA_1380	ncbi-geneid:4996426	1.4.3.5	50475
asa:ASA_1381	ncbi-geneid:4995491	2.5.1.18	52833|47616
asa:ASA_1383	ncbi-geneid:4995730	2.3.1.-	55729
asa:ASA_1389	ncbi-geneid:4997330	4.3.2.2	48557
asa:ASA_1391	ncbi-geneid:4998309	2.8.1.-	52402
asa:ASA_1392	ncbi-geneid:4996729	3.6.1.-	55811
asa:ASA_1393	ncbi-geneid:4996730	5.4.99.12	55120
asa:ASA_1394	ncbi-geneid:4997159	2.7.1.69	55804|55594
asa:ASA_1395	ncbi-geneid:4998229	2.7.1.69
asa:ASA_1397	ncbi-geneid:4998389	2.7.1.69	55804|52794
asa:ASA_1402	ncbi-geneid:4998626	4.2.1.20	51366
asa:ASA_1403	ncbi-geneid:4998627	4.2.1.20	53686
asa:ASA_1404	ncbi-geneid:4996064	4.1.1.48|5.3.1.24	51366|51366
asa:ASA_1405	ncbi-geneid:4995363	2.4.2.18	52418|47648
asa:ASA_1406	ncbi-geneid:4996548	4.1.3.27	52317
asa:ASA_1407	ncbi-geneid:4995980	4.1.3.27	56322
asa:ASA_1413	ncbi-geneid:4995450	5.4.99.12	55120|55174
asa:ASA_1414	ncbi-geneid:4996934	3.1.2.-	54637|54637
asa:ASA_1422	ncbi-geneid:4996547	4.2.1.46	51735
asa:ASA_1423	ncbi-geneid:4997412	1.1.1.133	51735
asa:ASA_1424	ncbi-geneid:4995627	2.7.7.24	53448
asa:ASA_1425	ncbi-geneid:4995628	5.1.3.13	51182
asa:ASA_1442	ncbi-geneid:4994835	5.1.3.14	53756
asa:ASA_1466	ncbi-geneid:4996482	3.5.1.96	53187
asa:ASA_1467	ncbi-geneid:4995928	1.2.4.1	52518
asa:ASA_1468	ncbi-geneid:4997344	1.2.4.1	52518|52922
asa:ASA_1480	ncbi-geneid:4996398	5.4.99.12	55120|55174
asa:ASA_1488	ncbi-geneid:4998597	2.1.1.80	53335|47757
asa:ASA_1501	ncbi-geneid:4998967	3.6.1.11|3.6.1.40	109604|53067|53067
asa:ASA_1502	ncbi-geneid:4998968	2.7.4.1	56024|143724|56024|140356
asa:ASA_1506	ncbi-geneid:4998972	2.7.13.3	55874|47384|55785
asa:ASA_1509	ncbi-geneid:4998975	2.1.2.2	53328
asa:ASA_1510	ncbi-geneid:4998976	6.3.3.1	56042|55326
asa:ASA_1511	ncbi-geneid:4998977	2.4.2.9	53271
asa:ASA_1514	ncbi-geneid:4998980	4.1.3.1	51621
asa:ASA_1515	ncbi-geneid:4998981	2.3.3.9	51645
asa:ASA_1518	ncbi-geneid:4997024	3.5.4.-	53927
asa:ASA_1521	ncbi-geneid:4997027	3.6.3.27	52540
asa:ASA_1528	ncbi-geneid:4997034	3.6.3.-	52540
asa:ASA_1533	ncbi-geneid:4997875	2.7.13.3	55874
asa:ASA_1538	ncbi-geneid:4997880	3.1.3.1	53649
asa:ASA_1539	ncbi-geneid:4997881	3.1.3.1	53649
asa:ASA_1543	ncbi-geneid:4997885	3.6.4.12	52540
asa:ASA_1546	ncbi-geneid:4997888	2.6.1.57|2.6.1.1	53383
asa:ASA_1551	ncbi-geneid:4997893	3.6.3.-	52540|90123
asa:ASA_1552	ncbi-geneid:4998794	2.7.1.130	52540
asa:ASA_1554	ncbi-geneid:4998796	2.7.7.38	53448
asa:ASA_1612	ncbi-geneid:4998848	3.6.1.-	56300
asa:ASA_1614	ncbi-geneid:4998850	5.2.1.8	50891
asa:ASA_1615	ncbi-geneid:4998851	6.1.1.16	52374|47323
asa:ASA_1633	ncbi-geneid:4998774	2.7.7.27	53448|51161
asa:ASA_1638	ncbi-geneid:4998779	3.6.3.33	52540
asa:ASA_1639	ncbi-geneid:4998780	2.5.1.54	51569
asa:ASA_1641	ncbi-geneid:4998895	1.1.1.95	51735|52283|55021
asa:ASA_1642	ncbi-geneid:4998896	5.3.1.6	100950|75445
asa:ASA_1643	ncbi-geneid:4998897	6.3.3.2	100950
asa:ASA_1647	ncbi-geneid:4998901	1.3.1.26	51735|55347
asa:ASA_1648	ncbi-geneid:4998902	6.3.5.5	52317|52021
asa:ASA_1649	ncbi-geneid:4998903	6.3.5.5	56059|56059|48108|52440|52440|52335
asa:ASA_1650	ncbi-geneid:4998904	2.3.3.13	51569|110921|89000
asa:ASA_1657	ncbi-geneid:4998911	2.3.1.57	55729
asa:ASA_1666	ncbi-geneid:4998708	1.4.1.13|1.4.1.14	51971|46548
asa:ASA_1667	ncbi-geneid:4998709	1.4.1.13|1.4.1.14	51395|56235|69336
asa:ASA_1684	ncbi-geneid:4998733	2.6.1.2|2.6.1.66	53383
asa:ASA_1687	ncbi-geneid:4998736	3.4.16.4|3.4.21	56601
asa:ASA_1693	ncbi-geneid:4998742	2.7.13.3	55874|55781
asa:ASA_1695	ncbi-geneid:4998944	1.2.1.10|1.1.1.1	56796|53720
asa:ASA_1704	ncbi-geneid:4998953	5.1.1.1	51419|50621
asa:ASA_1709	ncbi-geneid:4998958	3.5.2.3	51556|51338
asa:ASA_1729	ncbi-geneid:4998934	1.6.5.3	54862
asa:ASA_1731	ncbi-geneid:4998866	1.6.5.3	53706|54862|54292|50692
asa:ASA_1732	ncbi-geneid:4998867	1.6.99.5|1.6.5.3	142019|140490|142984
asa:ASA_1733	ncbi-geneid:4998868	1.6.5.3	52833
asa:ASA_1734	ncbi-geneid:4998869	1.6.99.5|1.6.5.3	56762|143243
asa:ASA_1735	ncbi-geneid:4998870	1.6.5.3	56770
asa:ASA_1743	ncbi-geneid:4998878	3.4.24.-	55166
asa:ASA_1747	ncbi-geneid:4998882	3.6.3.21	52540
asa:ASA_1753	ncbi-geneid:4998751	4.1.2.5	53383
asa:ASA_1760	ncbi-geneid:4998758	1.-.-.-	55469
asa:ASA_1766	ncbi-geneid:4998392	3.5.4.25	142695
asa:ASA_1767	ncbi-geneid:4998393	2.7.4.14	52540
asa:ASA_1772	ncbi-geneid:4998398	4.1.1.23	51366
asa:ASA_1778	ncbi-geneid:4998404	2.5.1.17	89028
asa:ASA_1782	ncbi-geneid:4996807	2.7.1.21	52540|57716
asa:ASA_1786	ncbi-geneid:4996811	5.1.1.1	51419|50621
asa:ASA_1788	ncbi-geneid:4996813	1.12.99.6	56770
asa:ASA_1791	ncbi-geneid:4996816	1.12.99.6	56762
asa:ASA_1792	ncbi-geneid:4996817	3.4.24.-	53163
asa:ASA_1806	ncbi-geneid:4997005	2.9.1.1	53383
asa:ASA_1808	ncbi-geneid:4997007	3.4.-.-	53163
asa:ASA_1812	ncbi-geneid:4997011	1.-.-.-	56762|143243
asa:ASA_1815	ncbi-geneid:4997014	1.-.-.-	54862
asa:ASA_1821	ncbi-geneid:4998535	1.2.1.2	53706|50692
asa:ASA_1827	ncbi-geneid:4998541	2.7.4.3	52540
asa:ASA_1828	ncbi-geneid:4998542	4.99.1.1	53800
asa:ASA_1830	ncbi-geneid:4998544	2.7.1.73	53613
asa:ASA_1835	ncbi-geneid:4998549	2.7.7.27	53448|51161
asa:ASA_1838	ncbi-geneid:4995589	5.4.4.2	56322
asa:ASA_1839	ncbi-geneid:4995590	2.7.7.58|2.3.1	56801
asa:ASA_1840	ncbi-geneid:4995591	3.3.2.1	52499|47336
asa:ASA_1842	ncbi-geneid:4995593	1.3.1.28	51735
asa:ASA_1846	ncbi-geneid:4995597	2.7.8.-	56214
asa:ASA_1847	ncbi-geneid:4995598	3.6.3.34	52540
asa:ASA_1855	ncbi-geneid:4995606	1.5.5.1	51905|54373|54862
asa:ASA_1858	ncbi-geneid:4997368	2.6.1.52	53383
asa:ASA_1859	ncbi-geneid:4997369	2.5.1.19	55205
asa:ASA_1860	ncbi-geneid:4997370	2.5.1.54	51569
asa:ASA_1862	ncbi-geneid:4997372	1.3.99.22	102114
asa:ASA_1868	ncbi-geneid:4997378	1.1.1.205	51412|54631
asa:ASA_1869	ncbi-geneid:4997379	6.3.5.2	52402|52317|54810
asa:ASA_1874	ncbi-geneid:4995327	2.1.1.67	53335
asa:ASA_1876	ncbi-geneid:4995329	3.1.3.-
asa:ASA_1880	ncbi-geneid:4995333	3.1.3.11	56655
asa:ASA_1881	ncbi-geneid:4995334	3.6.4.-	52540|52540|52540|143517|52540|141259
asa:ASA_1884	ncbi-geneid:4995337	3.6.3.-	52540
asa:ASA_1886	ncbi-geneid:4995339	3.1.3.5	109604
asa:ASA_1889	ncbi-geneid:4995342	3.4.21.92	52096
asa:ASA_1891	ncbi-geneid:4995344	3.4.21.53	54211|52540|88697
asa:ASA_1893	ncbi-geneid:4995030	5.2.1.8	109998|54534
asa:ASA_1897	ncbi-geneid:4995034	2.7.7.7
asa:ASA_1899	ncbi-geneid:4995036	4.2.1.17	52096
asa:ASA_1908	ncbi-geneid:4995045	4.1.3.4	51569
asa:ASA_1909	ncbi-geneid:4995046	6.4.1.4	56059|52440|51246|51230
asa:ASA_1910	ncbi-geneid:4995047	4.2.1.18	52096
asa:ASA_1911	ncbi-geneid:4994671	6.4.1.4	52096|52096
asa:ASA_1912	ncbi-geneid:4994672	1.3.99.10	56645|47203
asa:ASA_1913	ncbi-geneid:4994673	1.2.1.27	53720
asa:ASA_1914	ncbi-geneid:4994674	1.3.99.-	56645|47203
asa:ASA_1915	ncbi-geneid:4994675	4.2.1.17	52096
asa:ASA_1916	ncbi-geneid:4994676	4.2.1.17	52096
asa:ASA_1917	ncbi-geneid:4994677	1.1.1.31	51735|48179
asa:ASA_1918	ncbi-geneid:4994678	1.1.1.100	51735
asa:ASA_1931	ncbi-geneid:4996782	2.1.1.72	53335
asa:ASA_1932	ncbi-geneid:4996783	4.2.3.5	103263
asa:ASA_1934	ncbi-geneid:4996785	3.6.4.13	52540
asa:ASA_1939	ncbi-geneid:4996790	2.7.1.69	55804|55594|55804
asa:ASA_1940	ncbi-geneid:4996791	2.7.1.56	53613
asa:ASA_1941	ncbi-geneid:4996792	2.7.1.69	52794|52794
asa:ASA_1943	ncbi-geneid:4996794	3.2.1.-	50685
asa:ASA_1945	ncbi-geneid:4996796	1.17.4.1	47240
asa:ASA_1946	ncbi-geneid:4996797	1.17.4.1	51998|48168
asa:ASA_1947	ncbi-geneid:4995431	3.1.3.18	56784
asa:ASA_1948	ncbi-geneid:4995432	2.1.1.64	53335
asa:ASA_1949	ncbi-geneid:4995433	5.99.1.3	56719|101904|101904
asa:ASA_1953	ncbi-geneid:4995437	6.1.1.3	55681|55186|52954|81271
asa:ASA_1957	ncbi-geneid:4995441	6.1.1.20	55681|46589
asa:ASA_1958	ncbi-geneid:4995442	6.1.1.20	56037|55681|50249|54991|46955
asa:ASA_1963	ncbi-geneid:4995447	3.5.1.-	52467
asa:ASA_1967	ncbi-geneid:4994758	2.7.1.15	53613
asa:ASA_1971	ncbi-geneid:4994762	5.-.-.-	102546
asa:ASA_1972	ncbi-geneid:4994763	2.5.1.18	47616|52833
asa:ASA_1980	ncbi-geneid:4994771	3.6.3.4	56784|81653|55008|81665
asa:ASA_1982	ncbi-geneid:4994773	1.9.3.1	46626|46626
asa:ASA_1984	ncbi-geneid:4994775	1.9.3.1	46626
asa:ASA_1985	ncbi-geneid:4996276	1.9.3.1	81442
asa:ASA_1989	ncbi-geneid:4996280	3.4.21.102	52096|50156
asa:ASA_1990	ncbi-geneid:4996281	3.4.11.2	55486|63737
asa:ASA_1992	ncbi-geneid:4996283	1.4.1.2	51735|53223
asa:ASA_1993	ncbi-geneid:4996284	1.3.3.1	51395
asa:ASA_1995	ncbi-geneid:4996286	2.1.1.173	53335|53335
asa:ASA_2000	ncbi-geneid:4996291	4.2.1.60	54637
asa:ASA_2001	ncbi-geneid:4996292	3.4.21.-	54211|52540
asa:ASA_2039	ncbi-geneid:4997484	4.2.1.79	103378
asa:ASA_2040	ncbi-geneid:4997509	2.3.3.5	48256
asa:ASA_2041	ncbi-geneid:4997510	4.1.3.30	51621
asa:ASA_2044	ncbi-geneid:4997513	2.1.1.-	53335
asa:ASA_2047	ncbi-geneid:4997516	3.1.21.-	51556
asa:ASA_2048	ncbi-geneid:4997517	2.7.7.7	52540|48019
asa:ASA_2049	ncbi-geneid:4997518	2.7.4.9	52540
asa:ASA_2051	ncbi-geneid:4997520	4.1.3.38	56752
asa:ASA_2052	ncbi-geneid:4997521	2.3.1.179	53901|53901
asa:ASA_2054	ncbi-geneid:4997523	1.1.1.100	51735
asa:ASA_2055	ncbi-geneid:4997524	2.3.1.39	52151|55048
asa:ASA_2056	ncbi-geneid:4997525	2.3.1.41|2.3.1.180	53901
asa:ASA_2057	ncbi-geneid:4997526	2.3.1.15	53659
asa:ASA_2061	ncbi-geneid:4996092	3.1.3.18	56784
asa:ASA_2062	ncbi-geneid:4996093	5.4.99.12	55120|55174
asa:ASA_2064	ncbi-geneid:4996095	3.1.26.12	50249
asa:ASA_2067	ncbi-geneid:4996098	3.5.4.13	51283
asa:ASA_2068	ncbi-geneid:4996099	2.7.1.48	52540
asa:ASA_2070	ncbi-geneid:4996101	6.1.1.10	52374|47323|50249|57770
asa:ASA_2072	ncbi-geneid:4996103	3.6.1.7	54975
asa:ASA_2074	ncbi-geneid:4996105	2.1.1.-	53335|88697
asa:ASA_2077	ncbi-geneid:4996108	2.7.9.3	56042|55326
asa:ASA_2082	ncbi-geneid:4998114	3.6.4.13	52540
asa:ASA_2088	ncbi-geneid:4998120	2.7.7.7	52540|48019
asa:ASA_2089	ncbi-geneid:4998121	2.4.2.7	53271
asa:ASA_2091	ncbi-geneid:4998123	1.-.-.-	51395
asa:ASA_2094	ncbi-geneid:4998126	3.1.13.5	53098|47819|47819
asa:ASA_2095	ncbi-geneid:4998127	6.2.1.3	56801
asa:ASA_2098	ncbi-geneid:4996759	3.4.-.-	53067|53067
asa:ASA_2099	ncbi-geneid:4996760	3.6.4.12	52540
asa:ASA_2101	ncbi-geneid:4996762	2.4.2.17	53850|54913
asa:ASA_2102	ncbi-geneid:4996763	1.1.1.23	53720
asa:ASA_2103	ncbi-geneid:4996764	2.6.1.9	53383
asa:ASA_2104	ncbi-geneid:4996765	4.2.1.19|3.1.3.15	56784|54211|54211
asa:ASA_2105	ncbi-geneid:4996766	2.4.2.-	52317
asa:ASA_2106	ncbi-geneid:4996767	5.3.1.16	51366
asa:ASA_2110	ncbi-geneid:4996771	4.1.3.-	51366
asa:ASA_2111	ncbi-geneid:4996772	3.6.1.31|3.5.4.19	141734|101386
asa:ASA_2114	ncbi-geneid:4996775	6.2.1.-	56801
asa:ASA_2139	ncbi-geneid:4998246	3.6.3.17	52540|52540
asa:ASA_2144	ncbi-geneid:4998251	3.11.1.2	82057
asa:ASA_2145	ncbi-geneid:4998252	5.1.2.3|1.1.1.35|4.2.1.17	52096|51735|48179|48179
asa:ASA_2146	ncbi-geneid:4997490	2.3.1.16	53901|53901
asa:ASA_2147	ncbi-geneid:4997491	3.6.3.-	52540
asa:ASA_2159	ncbi-geneid:4997503	2.3.1.9	53901|53901
asa:ASA_2163	ncbi-geneid:4997507	4.3.1.17	143548
asa:ASA_2164	ncbi-geneid:4997508	4.3.1.17	143548
asa:ASA_2171	ncbi-geneid:4995150	2.4.1.-	53955
asa:ASA_2179	ncbi-geneid:4995158	1.7.-.-	52218
asa:ASA_2181	ncbi-geneid:4995160	2.1.2.2	56059|52440|51246
asa:ASA_2183	ncbi-geneid:4995162	2.5.1.9	63380|63380
asa:ASA_2190	ncbi-geneid:4998091	2.7.7.7	56672|53098
asa:ASA_2194	ncbi-geneid:4998095	2.7.11.1	56112
asa:ASA_2200	ncbi-geneid:4996825	3.1.21.2	51658
asa:ASA_2210	ncbi-geneid:4996835	3.6.3.34	52540
asa:ASA_2232	ncbi-geneid:4997244	5.3.1.1	51351
asa:ASA_2233	ncbi-geneid:4997245	2.7.1.11	53784
asa:ASA_2243	ncbi-geneid:4996591	3.4.11.1	53187
asa:ASA_2261	ncbi-geneid:4996650	6.3.2.4	56059|52440
asa:ASA_2263	ncbi-geneid:4996652	1.11.1.9	52833
asa:ASA_2264	ncbi-geneid:4996194	3.6.4.13	52540
asa:ASA_2265	ncbi-geneid:4996195	2.3.1.-	55729
asa:ASA_2270	ncbi-geneid:4996200	4.6.1.1	55154
asa:ASA_2274	ncbi-geneid:4996204	1.1.1.6	56796
asa:ASA_2276	ncbi-geneid:4996206	2.7.1.35	53613
asa:ASA_2280	ncbi-geneid:4996210	2.3.1.-	53474
asa:ASA_2287	ncbi-geneid:4997807	1.8.1.8	52833
asa:ASA_2289	ncbi-geneid:4997809	2.4.1.1	53756
asa:ASA_2292	ncbi-geneid:4997812	4.2.1.2	117457
asa:ASA_2293	ncbi-geneid:4997813	2.6.1.85	56322
asa:ASA_2297	ncbi-geneid:4997817	3.6.4.12	52540
asa:ASA_2314	ncbi-geneid:4997359	2.7.13.3	103190|55874|55785|55890
asa:ASA_2318	ncbi-geneid:4997363	1.1.5.3	51905
asa:ASA_2319	ncbi-geneid:4997364	1.1.5.3	51905
asa:ASA_2320	ncbi-geneid:4995076	1.1.5.3	46548
asa:ASA_2321	ncbi-geneid:4995077	1.7.2.2	48695
asa:ASA_2328	ncbi-geneid:4995084	3.6.1.-	55811
asa:ASA_2329	ncbi-geneid:4995085	3.4.21.-	56601
asa:ASA_2330	ncbi-geneid:4995086	4.1.99.1	53383
asa:ASA_2333	ncbi-geneid:4995089	1.4.99.1	51905|54373
asa:ASA_2338	ncbi-geneid:4995094	2.1.1.14	51726|51726
asa:ASA_2343	ncbi-geneid:4997709	1.1.1.36	51735
asa:ASA_2347	ncbi-geneid:4997713	4.4.1.11	53383
asa:ASA_2349	ncbi-geneid:4997715	1.2.1.11	55347|51735
asa:ASA_2352	ncbi-geneid:4997718	2.3.1.54	51998
asa:ASA_2354	ncbi-geneid:4997720	6.2.1.5	52210|51735
asa:ASA_2355	ncbi-geneid:4997721	6.2.1.5	56059|52210
asa:ASA_2356	ncbi-geneid:4997722	2.3.1.61	52777|51230|47005
asa:ASA_2357	ncbi-geneid:4997723	1.2.4.2	52518|52518
asa:ASA_2359	ncbi-geneid:4994816	1.3.99.1	51905|46977|56425
asa:ASA_2361	ncbi-geneid:4994818	1.3.5.1	81343
asa:ASA_2362	ncbi-geneid:4994819	2.3.3.1	48256
asa:ASA_2365	ncbi-geneid:4994822	2.3.1.41	53901|53901
asa:ASA_2369	ncbi-geneid:4994826	3.1.3.5	56300|55816
asa:ASA_2376	ncbi-geneid:4994833	2.7.1.40	51621|52935|50800
asa:ASA_2377	ncbi-geneid:4997277	2.7.1.69	55604
asa:ASA_2378	ncbi-geneid:4997278	3.2.1.23	51445|52317
asa:ASA_2379	ncbi-geneid:4997279	3.2.1.89	51445
asa:ASA_2386	ncbi-geneid:4997286	3.2.1.89	51445
asa:ASA_2387	ncbi-geneid:4997287	3.2.1.89	51445
asa:ASA_2390	ncbi-geneid:4997290	5.1.3.2	51735
asa:ASA_2391	ncbi-geneid:4997291	2.7.7.12	54197|54197
asa:ASA_2392	ncbi-geneid:4997292	2.7.1.6	54211|55060
asa:ASA_2395	ncbi-geneid:4997295	3.6.3.17	52540|52540
asa:ASA_2397	ncbi-geneid:4995098	2.7.1.16	53067|53067
asa:ASA_2398	ncbi-geneid:4995099	5.1.3.4	53639
asa:ASA_2399	ncbi-geneid:4995100	5.3.1.4	53743|50443
asa:ASA_2402	ncbi-geneid:4995103	3.5.5.1	56317
asa:ASA_2405	ncbi-geneid:4995106	3.1.11.1	53098
asa:ASA_2410	ncbi-geneid:4995111	3.5.4.5	53927|53927
asa:ASA_2411	ncbi-geneid:4995112	6.2.1.3	56801
asa:ASA_2419	ncbi-geneid:4996711	4.2.1.96	55248
asa:ASA_2420	ncbi-geneid:4996712	1.14.16.1	56534
asa:ASA_2433	ncbi-geneid:4996725	2.4.2.14	56235|53271
asa:ASA_2435	ncbi-geneid:4995409	6.1.1.11	55681|46589
asa:ASA_2440	ncbi-geneid:4995414	1.8.1.9	51905
asa:ASA_2443	ncbi-geneid:4995417	2.3.2.6	55729
asa:ASA_2444	ncbi-geneid:4995418	2.3.2.8	55729
asa:ASA_2449	ncbi-geneid:4995423	1.5.1.5|3.5.4.9	51735|53223
asa:ASA_2491	ncbi-geneid:4995675	4.2.99.18	48150
asa:ASA_2492	ncbi-geneid:4995676	4.4.1.5	54593
asa:ASA_2495	ncbi-geneid:4995679	3.1.13.-
asa:ASA_2499	ncbi-geneid:4995683	3.6.4.13	52540
asa:ASA_2505	ncbi-geneid:4994909	1.-.-.-	51395
asa:ASA_2506	ncbi-geneid:4994910	3.5.4.4	51556
asa:ASA_2510	ncbi-geneid:4994914	6.3.5.4	52402|56235
asa:ASA_2515	ncbi-geneid:4994919	2.5.1.18	47616|52833
asa:ASA_2516	ncbi-geneid:4994920	5.2.1.2	47616|52833
asa:ASA_2519	ncbi-geneid:4997208	1.13.11.27	54593
asa:ASA_2521	ncbi-geneid:4997210	5.4.99.12	55120
asa:ASA_2527	ncbi-geneid:4997216	2.8.1.-	69721
asa:ASA_2529	ncbi-geneid:4997218	6.3.2.12|6.3.2.17	53623|53244
asa:ASA_2531	ncbi-geneid:4997220	5.4.99.12	55120
asa:ASA_2533	ncbi-geneid:4997222	1.2.1.11	55347|51735
asa:ASA_2534	ncbi-geneid:4997223	1.1.1.290	51735|52283
asa:ASA_2535	ncbi-geneid:4997224	3.1.3.27	48317
asa:ASA_2542	ncbi-geneid:4995613	3.2.1.21	51445|52279
asa:ASA_2544	ncbi-geneid:4995615	2.7.9.2	56059|51621|52009
asa:ASA_2576	ncbi-geneid:4996076	1.8.4.11	55068
asa:ASA_2577	ncbi-geneid:4996077	2.3.1.1	53633|55729
asa:ASA_2578	ncbi-geneid:4996078	2.7.2.4	53633|55021|55021
asa:ASA_2584	ncbi-geneid:4996084	1.6.99.3	51905
asa:ASA_2587	ncbi-geneid:4996087	3.4.24.-	55486
asa:ASA_2591	ncbi-geneid:4996613	6.3.5.3	52317|55326|55326|56042|56042|82697|109736
asa:ASA_2598	ncbi-geneid:4996620	6.1.1.21	55681|52954
asa:ASA_2599	ncbi-geneid:4996621	1.17.7.1	56014|51604
asa:ASA_2602	ncbi-geneid:4996624	2.1.1.-	102114
asa:ASA_2603	ncbi-geneid:4996625	2.7.4.6	54919
asa:ASA_2604	ncbi-geneid:4996626	3.4.11.23	53187
asa:ASA_2605	ncbi-geneid:4996627	3.4.11.23	53187
asa:ASA_2612	ncbi-geneid:4997539	2.8.1.7	53383
asa:ASA_2614	ncbi-geneid:4997541	2.1.1.-	75217
asa:ASA_2624	ncbi-geneid:4997551	2.4.2.29	51713
asa:ASA_2625	ncbi-geneid:4997552	5.-.-.-	111337
asa:ASA_2627	ncbi-geneid:4997554	1.11.1.15	52833
asa:ASA_2628	ncbi-geneid:4995248	1.6.4.-	51905|52833|52833
asa:ASA_2631	ncbi-geneid:4995251	1.4.4.2	53383|53383
asa:ASA_2633	ncbi-geneid:4995253	2.1.2.10	103025|101790
asa:ASA_2635	ncbi-geneid:4995255	1.14.13.-	51905
asa:ASA_2639	ncbi-geneid:4995259	1.2.1.2	53706|50692
asa:ASA_2647	ncbi-geneid:4995944	2.5.1.18	47616|52833
asa:ASA_2649	ncbi-geneid:4995946	3.1.3.25	56655
asa:ASA_2653	ncbi-geneid:4995950	3.2.2.9	53167
asa:ASA_2667	ncbi-geneid:4995002	2.4.1.-	56601|53955
asa:ASA_2671	ncbi-geneid:4995006	1.97.1.4	102114
asa:ASA_2677	ncbi-geneid:4995012	3.6.3.21	52540
asa:ASA_2681	ncbi-geneid:4995016	1.20.4.1	52833
asa:ASA_2688	ncbi-geneid:4998292	3.6.3.19	52540|50331
asa:ASA_2696	ncbi-geneid:4998300	3.4.21.83	53474|50993
asa:ASA_2703	ncbi-geneid:4995163	5.4.99.5|1.3.1.12	48179|51735|48600
asa:ASA_2704	ncbi-geneid:4995164	2.5.1.54	51569
asa:ASA_2705	ncbi-geneid:4995165	3.1.4.46	51695
asa:ASA_2706	ncbi-geneid:4995166	1.1.5.3	51905|54373
asa:ASA_2710	ncbi-geneid:4995170	2.7.1.30	53067|53067
asa:ASA_2717	ncbi-geneid:4995177	1.1.1.274	51430
asa:ASA_2730	ncbi-geneid:4995199	5.4.99.12	55120|55174
asa:ASA_2731	ncbi-geneid:4995200	1.4.1.4	51735|53223
asa:ASA_2740	ncbi-geneid:4995209	4.1.1.19	51419
asa:ASA_2741	ncbi-geneid:4995837	3.4.11.4	53187|55031
asa:ASA_2744	ncbi-geneid:4995840	3.3.1.1	51735
asa:ASA_2749	ncbi-geneid:4995845	6.3.4.3	52540
asa:ASA_2752	ncbi-geneid:4995848	3.5.4.16	55620
asa:ASA_2760	ncbi-geneid:4998316	3.6.3.29	52540|50331
asa:ASA_2763	ncbi-geneid:4998319	2.-.-.-	54690
asa:ASA_2771	ncbi-geneid:4998327	1.7.99.4	53706|50692
asa:ASA_2775	ncbi-geneid:4998331	2.7.13.3	55874|158472
asa:ASA_2783	ncbi-geneid:4997143	5.-.-.-	53697
asa:ASA_2784	ncbi-geneid:4997144	1.3.99.-	56645|47203
asa:ASA_2787	ncbi-geneid:4997147	2.7.7.7
asa:ASA_2788	ncbi-geneid:4997148	3.1.26.4
asa:ASA_2790	ncbi-geneid:4997150	3.1.2.6	56281
asa:ASA_2791	ncbi-geneid:4997151	3.2.1.-	53955|54106|54106|54106
asa:ASA_2794	ncbi-geneid:4997154	3.1.2.-	54637
asa:ASA_2797	ncbi-geneid:4997157	3.2.1.-	48435|53955
asa:ASA_2805	ncbi-geneid:4994735	5.2.1.8	54534
asa:ASA_2809	ncbi-geneid:4994739	1.16.1.1	51905|55424
asa:ASA_2814	ncbi-geneid:4994744	3.2.1.-	53955
asa:ASA_2817	ncbi-geneid:4998427	5.4.2.2	53738|53738|55957|53738
asa:ASA_2819	ncbi-geneid:4998429	3.1.-.-	53474
asa:ASA_2825	ncbi-geneid:4998435	6.1.1.18	52374|50715
asa:ASA_2826	ncbi-geneid:4998436	3.2.1.52	51445|49384|81296|55545
asa:ASA_2827	ncbi-geneid:4998437	2.7.1.69	55604
asa:ASA_2828	ncbi-geneid:4998438	3.5.99.6	100950
asa:ASA_2829	ncbi-geneid:4998439	3.5.1.25	51556|51338
asa:ASA_2844	ncbi-geneid:4996162	6.1.1.12	55681|55261|50249
asa:ASA_2851	ncbi-geneid:4994702	1.11.1.15	52833
asa:ASA_2857	ncbi-geneid:4994708	1.2.1.68	53720
asa:ASA_2860	ncbi-geneid:4994711	1.1.1.1	56796
asa:ASA_2862	ncbi-geneid:4994713	2.5.1.47	53686
asa:ASA_2874	ncbi-geneid:4997731	6.3.3.3	52540
asa:ASA_2876	ncbi-geneid:4997733	2.3.1.47	53383
asa:ASA_2877	ncbi-geneid:4997734	2.8.1.6	102114
asa:ASA_2878	ncbi-geneid:4997735	2.6.1.62	53383
asa:ASA_2881	ncbi-geneid:4997738	6.1.1.22	55681|50249
asa:ASA_2887	ncbi-geneid:4995634	3.5.1.18	53187|55031
asa:ASA_2899	ncbi-geneid:4995646	3.2.-.-	53590
asa:ASA_2900	ncbi-geneid:4995647	5.4.99.12	55120
asa:ASA_2901	ncbi-geneid:4995648	2.4.2.3	53167
asa:ASA_2902	ncbi-geneid:4995649	1.1.1.1	56796
asa:ASA_2940	ncbi-geneid:4994610	4.3.1.18	53686
asa:ASA_2942	ncbi-geneid:4994612	1.1.1.41|1.1.1.42	53659
asa:ASA_2944	ncbi-geneid:4994614	5.3.1.8	51182
asa:ASA_2950	ncbi-geneid:4994620	4.4.1.8	53383
asa:ASA_2951	ncbi-geneid:4994621	2.7.1.69	55604
asa:ASA_2959	ncbi-geneid:4996892	1.10.3.-	81452
asa:ASA_2960	ncbi-geneid:4996893	1.10.3.-	81442
asa:ASA_2961	ncbi-geneid:4996894	1.10.3.-	49503|81464
asa:ASA_2962	ncbi-geneid:4996895	1.5.99.6	51905|51905
asa:ASA_2972	ncbi-geneid:4996905	3.1.11.2	56219
asa:ASA_2980	ncbi-geneid:4997109	2.7.7.63	55681|82649
asa:ASA_2991	ncbi-geneid:4997120	3.2.1.26	75005
asa:ASA_2992	ncbi-geneid:4997121	2.7.1.69	55604
asa:ASA_2993	ncbi-geneid:4997122	2.7.1.4	53613
asa:ASA_2998	ncbi-geneid:4995764	2.7.1.23	111331
asa:ASA_3001	ncbi-geneid:4995767	3.6.1.1	64182
asa:ASA_3004	ncbi-geneid:4995770	3.6.3.-	52540
asa:ASA_3007	ncbi-geneid:4995773	2.5.1.54	51569
asa:ASA_3018	ncbi-geneid:4996441	1.4.3.-	51905
asa:ASA_3021	ncbi-geneid:4996444	2.6.1.19|2.6.1.22	53383
asa:ASA_3025	ncbi-geneid:4996448	5.2.1.8	54534
asa:ASA_3038	ncbi-geneid:4995715	4.2.3.1	53686
asa:ASA_3039	ncbi-geneid:4995716	2.7.1.39	54211|55060
asa:ASA_3040	ncbi-geneid:4995717	2.7.2.4|1.1.1.3	53633|55347|51735|55021|55021
asa:ASA_3056	ncbi-geneid:4997391	2.3.1.180	53901
asa:ASA_3059	ncbi-geneid:4997394	2.5.1.47	53686
asa:ASA_3061	ncbi-geneid:4997396	2.7.3.9	51621|52009|47831
asa:ASA_3062	ncbi-geneid:4997397	2.7.1.69	51261
asa:ASA_3071	ncbi-geneid:4994953	2.3.2.2	56235
asa:ASA_3073	ncbi-geneid:4994955	3.4.11.10	53187
asa:ASA_3074	ncbi-geneid:4994956	2.7.1.40	51621|52935|50800
asa:ASA_3084	ncbi-geneid:4994966	2.7.13.3	55874|47384|103190
asa:ASA_3107	ncbi-geneid:4995993	3.2.1.52	51445|55545
asa:ASA_3111	ncbi-geneid:4995997	5.99.1.2	56712|57783|57783|57783
asa:ASA_3112	ncbi-geneid:4995998	3.5.3.23	55909
asa:ASA_3113	ncbi-geneid:4995999	3.4.21.-	52096
asa:ASA_3117	ncbi-geneid:4996003	4.4.1.8	53383
asa:ASA_3120	ncbi-geneid:4996006	6.3.4.4	52540
asa:ASA_3123	ncbi-geneid:4996659	3.2.1.1	51445
asa:ASA_3124	ncbi-geneid:4996660	2.5.1.18	52833|47616
asa:ASA_3131	ncbi-geneid:4996667	6.3.4.-	52402|56037|82829
asa:ASA_3132	ncbi-geneid:4996668	3.4.24.71	55486
asa:ASA_3140	ncbi-geneid:4996676	2.7.1.35	53613
asa:ASA_3141	ncbi-geneid:4996677	4.1.1.18	53383|55904
asa:ASA_3144	ncbi-geneid:4997646	6.4.1.2	52096
asa:ASA_3145	ncbi-geneid:4997647	2.7.7.7	89550
asa:ASA_3146	ncbi-geneid:4997648	3.1.26.4	53098
asa:ASA_3147	ncbi-geneid:4997649	2.4.1.182	53756
asa:ASA_3148	ncbi-geneid:4997650	2.3.1.129	51161
asa:ASA_3149	ncbi-geneid:4997651	4.2.1.-	54637
asa:ASA_3150	ncbi-geneid:4997652	2.3.1.-	51161
asa:ASA_3153	ncbi-geneid:4997655	3.4.24.-	50156|50156
asa:ASA_3154	ncbi-geneid:4997656	1.1.1.267	55347|51735|69055
asa:ASA_3156	ncbi-geneid:4997658	2.5.1.31	64005
asa:ASA_3158	ncbi-geneid:4997660	2.7.4.22	53633
asa:ASA_3162	ncbi-geneid:4995873	3.4.11.18	55920
asa:ASA_3163	ncbi-geneid:4995874	2.7.7.59	81301|109604|81593|55021|55021
asa:ASA_3164	ncbi-geneid:4995875	2.3.1.117	51161
asa:ASA_3166	ncbi-geneid:4995877	2.7.1.69	55604
asa:ASA_3170	ncbi-geneid:4995881	5.4.99.12	55120
asa:ASA_3178	ncbi-geneid:4995889	1.7.1.13	55620
asa:ASA_3183	ncbi-geneid:4996352	1.1.1.41	53659
asa:ASA_3190	ncbi-geneid:4996359	2.7.7.7	56672|100879
asa:ASA_3194	ncbi-geneid:4996363	1.6.5.-	52343|63380|54292
asa:ASA_3201	ncbi-geneid:4998207	2.1.1.172	53335
asa:ASA_3203	ncbi-geneid:4998209	5.2.1.8	50891
asa:ASA_3208	ncbi-geneid:4998214	1.1.1.169	51735|48179
asa:ASA_3211	ncbi-geneid:4998217	4.1.1.5	117856
asa:ASA_3213	ncbi-geneid:4998219	2.4.1.-	74650|48208|74650
asa:ASA_3217	ncbi-geneid:4996109	5.1.3.2	51735
asa:ASA_3218	ncbi-geneid:4996110	1.-.-.-	52343|63380|54292
asa:ASA_3219	ncbi-geneid:4996111	1.7.-.-	56821
asa:ASA_3225	ncbi-geneid:4996117	2.1.1.79	53335
asa:ASA_3230	ncbi-geneid:4996122	4.1.99.3	48173|52425
asa:ASA_3238	ncbi-geneid:4995054	5.4.99.5|4.2.1.51	53850|55021|48600
asa:ASA_3252	ncbi-geneid:4995068	3.4.17.19	55486
asa:ASA_3254	ncbi-geneid:4998167	3.2.2.21	48150|57884|55945|46689
asa:ASA_3255	ncbi-geneid:4998168	2.1.1.63	46767|53155
asa:ASA_3262	ncbi-geneid:4998175	2.3.1.41|2.3.1.180	53901
asa:ASA_3266	ncbi-geneid:4998179	2.7.13.3	55874|50341|47226|47384
asa:ASA_3270	ncbi-geneid:4998183	2.1.1.80	53335|47757
asa:ASA_3271	ncbi-geneid:4998184	3.5.1.44	64438
asa:ASA_3272	ncbi-geneid:4998185	3.1.1.61	52738|52172
asa:ASA_3286	ncbi-geneid:4995230	5.1.1.1	51419|50621
asa:ASA_3287	ncbi-geneid:4995231	3.6.4.12	52540|48024
asa:ASA_3291	ncbi-geneid:4998608	3.1.3.5	56300|55816
asa:ASA_3296	ncbi-geneid:4998613	5.2.1.8	54534
asa:ASA_3299	ncbi-geneid:4998616	5.2.1.8	54534
asa:ASA_3306	ncbi-geneid:4998623	1.1.1.22	51735|52413|48179
asa:ASA_3307	ncbi-geneid:4998624	2.6.1.87	53383
asa:ASA_3308	ncbi-geneid:4998625	2.7.8.30	53448
asa:ASA_3309	ncbi-geneid:4998024	2.1.2.13|1.1.1.305	51735|53328|50486
asa:ASA_3310	ncbi-geneid:4998025	3.5.-.-	88713
asa:ASA_3314	ncbi-geneid:4998029	2.7.1.19	52540
asa:ASA_3319	ncbi-geneid:4998034	2.1.1.187	53335
asa:ASA_3330	ncbi-geneid:4996378	3.3.2.1	52499
asa:ASA_3336	ncbi-geneid:4996384	3.6.3.34	52540
asa:ASA_3348	ncbi-geneid:4997779	5.2.1.8	109998|54534|54534
asa:ASA_3349	ncbi-geneid:4997780	1.1.1.262	53659
asa:ASA_3350	ncbi-geneid:4997781	2.1.1.182	53335
asa:ASA_3352	ncbi-geneid:4997783	3.6.1.41	56300
asa:ASA_3359	ncbi-geneid:4997790	2.3.1.86|6.2.1.-	56801
asa:ASA_3364	ncbi-geneid:4997795	2.5.1.90	48576
asa:ASA_3366	ncbi-geneid:4997797	3.4.-.-	117892
asa:ASA_3367	ncbi-geneid:4997070	3.4.-.-	117892
asa:ASA_3370	ncbi-geneid:4997073	2.5.1.75	52540|52540
asa:ASA_3372	ncbi-geneid:4997075	3.5.1.28	53187|54106
asa:ASA_3376	ncbi-geneid:4997079	2.7.1.63	53067
asa:ASA_3386	ncbi-geneid:4998511	3.1.5.1	109604
asa:ASA_3387	ncbi-geneid:4998512	2.7.13.3	55874|52172|47226|55785|47384
asa:ASA_3394	ncbi-geneid:4998519	6.3.2.6	56104
asa:ASA_3396	ncbi-geneid:4998521	4.2.1.52	51569
asa:ASA_3398	ncbi-geneid:4998523	1.11.1.15	52833
asa:ASA_3401	ncbi-geneid:4998526	2.7.2.1	53067|53067
asa:ASA_3402	ncbi-geneid:4998527	2.3.1.8	53659|52540|75138
asa:ASA_3403	ncbi-geneid:4998528	2.2.1.6	55021|55021
asa:ASA_3404	ncbi-geneid:4998529	2.2.1.6	52518|52518|52467
asa:ASA_3409	ncbi-geneid:4997093	2.3.3.13	51569|110921
asa:ASA_3410	ncbi-geneid:4997094	1.1.1.85	53659
asa:ASA_3411	ncbi-geneid:4997095	4.2.1.33|4.2.1.35	53732
asa:ASA_3412	ncbi-geneid:4997096	4.2.1.33|4.2.1.35	52016
asa:ASA_3420	ncbi-geneid:4997104	1.17.4.1	51998
asa:ASA_3426	ncbi-geneid:4995394	3.6.4.-	52540|52540
asa:ASA_3427	ncbi-geneid:4995395	5.4.99.12	55120
asa:ASA_3435	ncbi-geneid:4995403	4.3.1.1	48557
asa:ASA_3441	ncbi-geneid:4996867	2.3.1.-	55729
asa:ASA_3442	ncbi-geneid:4996868	2.3.1.128	55729
asa:ASA_3446	ncbi-geneid:4996872	3.6.1.15	52972
asa:ASA_3447	ncbi-geneid:4996873	1.3.99.22	102114
asa:ASA_3451	ncbi-geneid:4996877	2.1.2.3|3.5.4.10	53927|52335
asa:ASA_3452	ncbi-geneid:4996878	6.3.4.13	56059|52440|51246
asa:ASA_3455	ncbi-geneid:4996881	3.2.1.1	51445|51011|49299
asa:ASA_3462	ncbi-geneid:4995569	2.7.7.-	56731|57783|117023
asa:ASA_3465	ncbi-geneid:4995572	3.4.24.57	53067|53067
asa:ASA_3469	ncbi-geneid:4995576	2.1.1.77	53335
asa:ASA_3470	ncbi-geneid:4995577	3.1.3.5	64167
asa:ASA_3471	ncbi-geneid:4995578	5.4.99.12	55120
asa:ASA_3472	ncbi-geneid:4995579	4.6.1.12	69765
asa:ASA_3473	ncbi-geneid:4995580	2.7.7.60	53448
asa:ASA_3475	ncbi-geneid:4996844	4.2.1.11	51604|54826
asa:ASA_3476	ncbi-geneid:4996845	6.3.4.2	52540|52317
asa:ASA_3477	ncbi-geneid:4996846	3.6.1.19	101386|101386
asa:ASA_3478	ncbi-geneid:4996847	2.7.6.5	81301|109604|81271|55021
asa:ASA_3479	ncbi-geneid:4996848	2.1.1.-	53335|50249
asa:ASA_3480	ncbi-geneid:4996849	2.7.13.3	55874|52172|47384|47226|158472|52172
asa:ASA_3482	ncbi-geneid:4996851	3.5.1.28	55846|47090
asa:ASA_3483	ncbi-geneid:4996852	2.6.99.2	63892
asa:ASA_3486	ncbi-geneid:4996855	3.1.26.3	69065|54768
asa:ASA_3487	ncbi-geneid:4996856	3.4.21.89	51306
asa:ASA_3493	ncbi-geneid:4996862	1.4.3.16	51905|56425|46977
asa:ASA_3501	ncbi-geneid:4997752	1.8.1.8	74863|52833
asa:ASA_3503	ncbi-geneid:4997754	1.-.-.-	51905
asa:ASA_3504	ncbi-geneid:4997755	4.1.2.13	51569
asa:ASA_3505	ncbi-geneid:4997756	2.7.2.3	53748
asa:ASA_3506	ncbi-geneid:4997757	1.2.1.72	55347|51735
asa:ASA_3520	ncbi-geneid:4995751	2.7.1.25	52540
asa:ASA_3522	ncbi-geneid:4995753	2.7.7.4	52540|50465|50447
asa:ASA_3523	ncbi-geneid:4995754	2.7.7.4	52402
asa:ASA_3524	ncbi-geneid:4995755	2.1.1.107|1.3.1.76|4.99.1.4	53790|75615|51735
asa:ASA_3549	ncbi-geneid:4995369	2.7.2.1	53067|53067
asa:ASA_3552	ncbi-geneid:4995372	5.1.1.13	53681|53681
asa:ASA_3563	ncbi-geneid:4995383	1.21.3.1	51197
asa:ASA_3577	ncbi-geneid:4995315	2.7.7.42	81301|81301|81593|81593
asa:ASA_3580	ncbi-geneid:4995318	1.1.1.140	51735
asa:ASA_3581	ncbi-geneid:4995319	2.7.1.69	141530
asa:ASA_3589	ncbi-geneid:4996236	3.4.21.26	50993|53474
asa:ASA_3590	ncbi-geneid:4996237	3.6.3.-	52540
asa:ASA_3593	ncbi-geneid:4996240	2.7.13.3	55874|47384|158472
asa:ASA_3600	ncbi-geneid:4996247	1.13.12.16
asa:ASA_3612	ncbi-geneid:4996984	3.5.2.6	56281
asa:ASA_3615	ncbi-geneid:4996987	3.5.1.4	75304
asa:ASA_3616	ncbi-geneid:4996988	3.5.3.12	55909
asa:ASA_3621	ncbi-geneid:4996993	4.2.1.17	52096
asa:ASA_3623	ncbi-geneid:4996173	2.3.1.28	51161
asa:ASA_3630	ncbi-geneid:4996180	1.5.1.2	51735|48179
asa:ASA_3635	ncbi-geneid:4996185	2.7.7.-	52540
asa:ASA_3641	ncbi-geneid:4994634	1.-.-.-	51395
asa:ASA_3650	ncbi-geneid:4994643	3.1.3.3	56784
asa:ASA_3652	ncbi-geneid:4994645	2.4.2.1	53167
asa:ASA_3653	ncbi-geneid:4994646	5.4.2.7	53649|143856
asa:ASA_3654	ncbi-geneid:4994647	2.4.2.4	52418|54680|47648
asa:ASA_3655	ncbi-geneid:4994648	4.1.2.4	51569
asa:ASA_3658	ncbi-geneid:4994651	3.1.21.-	51556
asa:ASA_3662	ncbi-geneid:4996217	2.1.1.-	53335|50249
asa:ASA_3679	ncbi-geneid:4996032	4.1.1.20	51419|50621
asa:ASA_3680	ncbi-geneid:4996033	5.1.1.7	54506
asa:ASA_3695	ncbi-geneid:4996048	2.3.1.46	52317
asa:ASA_3706	ncbi-geneid:4996692	1.-.-.-	51735
asa:ASA_3712	ncbi-geneid:4996698	2.5.1.49	53383
asa:ASA_3715	ncbi-geneid:4997584	1.11.1.6|1.11.1.7	48113|48113
asa:ASA_3716	ncbi-geneid:4997585	3.1.2.-	54637
asa:ASA_3719	ncbi-geneid:4997588	3.1.1.3	53474
asa:ASA_3721	ncbi-geneid:4997590	1.15.1.1	54719|46609
asa:ASA_3733	ncbi-geneid:4997602	6.2.1.26	56801
asa:ASA_3734	ncbi-geneid:4995281	4.2.1.113	51604|54826
asa:ASA_3735	ncbi-geneid:4995282	4.1.3.36	52096
asa:ASA_3736	ncbi-geneid:4995283	4.2.99.20	53474
asa:ASA_3737	ncbi-geneid:4995284	4.1.1.71|2.5.1.64|2.2.1.9	52518|52518|52467
asa:ASA_3738	ncbi-geneid:4995285	5.4.4.2	56322
asa:ASA_3744	ncbi-geneid:4995291	3.6.4.13	52540
asa:ASA_3756	ncbi-geneid:4994872	1.1.1.17	48179|51735
asa:ASA_3757	ncbi-geneid:4994873	2.7.1.69	55804|52794
asa:ASA_3760	ncbi-geneid:4994876	3.1.13.1	50249|50249|50249|50249
asa:ASA_3765	ncbi-geneid:4994881	3.1.4.16	56300|55816
asa:ASA_3769	ncbi-geneid:4994885	3.4.11.9	55920|53092
asa:ASA_3771	ncbi-geneid:4994887	4.1.1.49	53795|68923
asa:ASA_3787	ncbi-geneid:4997452	6.1.1.1	52374|55174
asa:ASA_3789	ncbi-geneid:4997454	3.6.1.-	55811
asa:ASA_3795	ncbi-geneid:4997565	2.5.1.48	53383
asa:ASA_3796	ncbi-geneid:4997566	2.7.2.4|1.1.1.13|1.1.1.3	53633|55347|51735
asa:ASA_3811	ncbi-geneid:4997680	6.1.1.7	55681|101353|55186|50447
asa:ASA_3812	ncbi-geneid:4997681	2.7.2.4	53633|55021|55021
asa:ASA_3818	ncbi-geneid:4997687	3.4.21.-	56601
asa:ASA_3821	ncbi-geneid:4997690	6.1.1.9	52374|47323|50677|46589
asa:ASA_3822	ncbi-geneid:4997691	2.7.7.7	102400
asa:ASA_3823	ncbi-geneid:4997692	3.4.11.1	53187|52949
asa:ASA_3875	ncbi-geneid:4998011	2.5.1.61	53850|54782
asa:ASA_3876	ncbi-geneid:4998012	4.2.1.75	69618
asa:ASA_3880	ncbi-geneid:4998016	3.1.3.11	56655
asa:ASA_3887	ncbi-geneid:4997829	2.3.1.-	55729
asa:ASA_3903	ncbi-geneid:4998631	2.7.7.-	69572
asa:ASA_3904	ncbi-geneid:4998632	2.7.1.49|2.7.4.7|2.5.1.3	53613|51391
asa:ASA_3912	ncbi-geneid:4998640	2.1.1.13	56507|82282|51717|52242|47644
asa:ASA_3919	ncbi-geneid:4998647	3.1.3.2	56784
asa:ASA_3923	ncbi-geneid:4998651	2.7.13.3	55874|52172|52172|47384|47226
asa:ASA_3933	ncbi-geneid:4998661	3.1.26.-	50249
asa:ASA_3948	ncbi-geneid:4996305	3.5.99.7	53686
asa:ASA_3952	ncbi-geneid:4996309	4.3.1.3
asa:ASA_3953	ncbi-geneid:4996310	4.2.1.49	111326
asa:ASA_3954	ncbi-geneid:4996311	3.5.3.8	52768
asa:ASA_3955	ncbi-geneid:4996312	3.5.2.7	51556|51338
asa:ASA_3957	ncbi-geneid:4996314	4.2.1.1	53056
asa:ASA_3962	ncbi-geneid:4997302	2.1.1.171	53335
asa:ASA_3983	ncbi-geneid:4995788	3.4.21.83	50993|53474
asa:ASA_4018	ncbi-geneid:4995123	4.4.1.5	54593
asa:ASA_4020	ncbi-geneid:4995125	3.1.11.5	52540|52540
asa:ASA_4021	ncbi-geneid:4995126	3.1.11.5	52540|52980
asa:ASA_4022	ncbi-geneid:4995127	3.1.11.5	52540|52540|52980
asa:ASA_4040	ncbi-geneid:4997914	1.11.1.6	56634
asa:ASA_4048	ncbi-geneid:4997922	1.1.1.6	56796
asa:ASA_4050	ncbi-geneid:4997924	2.7.1.-	101473
asa:ASA_4051	ncbi-geneid:4997925	2.7.1.-	82549
asa:ASA_4062	ncbi-geneid:4995469	2.7.7.6	56553|55257|47789
asa:ASA_4090	ncbi-geneid:4995814	2.7.13.3	55874|47384
asa:ASA_4101	ncbi-geneid:4995825	1.1.1.94	48179|51735
asa:ASA_4104	ncbi-geneid:4997160	5.4.2.1	64158|53649
asa:ASA_4108	ncbi-geneid:4997164	4.1.2.14|4.1.3.16	51569
asa:ASA_4109	ncbi-geneid:4997165	4.2.1.12	143975|52016
asa:ASA_4110	ncbi-geneid:4997166	2.7.1.12	52540
asa:ASA_4112	ncbi-geneid:4997168	2.7.8.8	56024|56024
asa:ASA_4113	ncbi-geneid:4997169	3.6.4.12	52540|52540|50249
asa:ASA_4120	ncbi-geneid:4997176	6.3.1.2	55931|54368
asa:ASA_4122	ncbi-geneid:4997178	2.7.13.3	55874|47384|55785
asa:ASA_4124	ncbi-geneid:4997257	3.5.4.4	51556
asa:ASA_4125	ncbi-geneid:4997258	1.3.99.22	102114
asa:ASA_4132	ncbi-geneid:4997265	1.1.1.25	51735|53223
asa:ASA_4133	ncbi-geneid:4997266	1.3.3.3	102886
asa:ASA_4135	ncbi-geneid:4997268	5.4.99.18	52255
asa:ASA_4140	ncbi-geneid:4997273	3.5.1.88	56420
asa:ASA_4141	ncbi-geneid:4997274	2.1.2.9	53328|50486
asa:ASA_4142	ncbi-geneid:4994925	2.1.1.-	53335|48013
asa:ASA_4150	ncbi-geneid:4994933	1.4.1.1	52283|51735
asa:ASA_4152	ncbi-geneid:4994935	1.2.1.27	53720
asa:ASA_4153	ncbi-geneid:4994936	2.6.1.18	53383
asa:ASA_4155	ncbi-geneid:4994938	1.2.1.-	53720
asa:ASA_4160	ncbi-geneid:4994943	3.6.3.2	81665|56784|81653
asa:ASA_4174	ncbi-geneid:4996746	3.6.4.12	52540
asa:ASA_4176	ncbi-geneid:4996748	3.6.3.17	52540|52540
asa:ASA_4180	ncbi-geneid:4998050	1.1.1.284|1.1.1.1	50129|51735|50129
asa:ASA_4181	ncbi-geneid:4998051	3.1.2.12
asa:ASA_4194	ncbi-geneid:4996249	2.7.7.7	56672|53098|88723|47807
asa:ASA_4198	ncbi-geneid:4996253	2.3.1.30	51161
asa:ASA_4201	ncbi-geneid:4996256	2.7.13.3	55874|47384|158472
asa:ASA_4202	ncbi-geneid:4996257	2.1.1.-	75217
asa:ASA_4206	ncbi-geneid:4996261	3.4.21.88	51306|46785
asa:ASA_4207	ncbi-geneid:4996262	2.3.1.15	69593
asa:ASA_4209	ncbi-geneid:4996264	4.1.3.40	64288
asa:ASA_4216	ncbi-geneid:4994779	2.7.1.69	55804
asa:ASA_4217	ncbi-geneid:4994780	2.7.1.69	52794
asa:ASA_4219	ncbi-geneid:4994782	2.-.-.-	53756
asa:ASA_4220	ncbi-geneid:4994783	2.4.-.-	53756
asa:ASA_4221	ncbi-geneid:4994784	2.4.1.-	53448
asa:ASA_4223	ncbi-geneid:4994786	2.7.7.3	52374
asa:ASA_4225	ncbi-geneid:4994788	3.2.2.23|4.2.99.18	81624|46946|57716
asa:ASA_4230	ncbi-geneid:4994793	4.1.1.36|6.3.2.5	102645|52507
asa:ASA_4231	ncbi-geneid:4994794	3.6.1.23	51283
asa:ASA_4235	ncbi-geneid:4996959	5.3.1.9	53697
asa:ASA_4236	ncbi-geneid:4996960	1.1.1.86	51735|48179|48179
asa:ASA_4248	ncbi-geneid:4996972	3.4.13.9	55920
asa:ASA_4249	ncbi-geneid:4998356	6.2.1.1|6.2.1.16	56801
asa:ASA_4250	ncbi-geneid:4998357	5.3.3.8|5.1.2.3|1.1.1.35|4.2.1.17	52096|51735|48179|48179
asa:ASA_4251	ncbi-geneid:4998358	2.3.1.16	53901|53901
asa:ASA_4256	ncbi-geneid:4998363	2.8.1.-	64307
asa:ASA_4259	ncbi-geneid:4998366	3.2.2.20	48150
asa:ASA_4260	ncbi-geneid:4998367	6.1.1.14	55681
asa:ASA_4261	ncbi-geneid:4998368	6.1.1.14	109604
asa:ASA_4271	ncbi-geneid:4997185	1.18.1.-	51905
asa:ASA_4276	ncbi-geneid:4997190	2.7.1.69	55604
asa:ASA_4277	ncbi-geneid:4997191	3.2.1.122	56327|51735
asa:ASA_4286	ncbi-geneid:4997041	2.8.1.1	52821
asa:ASA_4290	ncbi-geneid:4997045	1.5.1.29|1.16.1.3	52343|63380
asa:ASA_4291	ncbi-geneid:4997046	4.1.1.-	50475|143968
asa:ASA_4295	ncbi-geneid:4997050	3.6.4.13	52540
asa:ASA_4296	ncbi-geneid:4997051	3.6.1.11|3.6.1.40	109604|53067|53067
asa:ASA_4301	ncbi-geneid:4997056	3.4.24.70	55486
asa:ASA_4302	ncbi-geneid:4997057	4.2.1.24	51569
asa:ASA_4303	ncbi-geneid:4997058	3.1.21.-	51556
asa:ASA_4309	ncbi-geneid:4998560	2.1.1	53335
asa:ASA_4326	ncbi-geneid:4997987	2.1.1.72	53335
asa:ASA_4342	ncbi-geneid:4995968	2.6.1.16	53697|56235
asa:ASA_4345	ncbi-geneid:4995971	2.7.13.3	55874|47384|103190
asa:ASA_4346	ncbi-geneid:4995972	3.5.2.6	56601
asa:ASA_4348	ncbi-geneid:4995974	2.7.7.23|2.3.1.157	53448|51161
asa:ASA_4349	ncbi-geneid:4995975	3.6.3.14	51344|46604
asa:ASA_4350	ncbi-geneid:4995976	3.6.3.14	52540|47917|50615
asa:ASA_4351	ncbi-geneid:4995977	3.6.3.14	52943
asa:ASA_4352	ncbi-geneid:4995978	3.6.3.14	52540|47917|50615
asa:ASA_4353	ncbi-geneid:4995979	3.6.3.14	47928
asa:ASA_4354	ncbi-geneid:4998489	3.6.3.14	81573
asa:ASA_4355	ncbi-geneid:4998490	3.6.3.14	81333
asa:ASA_4356	ncbi-geneid:4998491	3.6.3.14	81336
asa:ASA_4360	ncbi-geneid:4998495	2.1.1.170	53335
asa:ASA_4365	ncbi-geneid:4998500	3.6.3.34	52540
asa:ASA_4370	ncbi-geneid:4998505	3.6.3.34	52540
asa:ASA_4380	ncbi-geneid:4995913	4.1.1.22	53383
asa:ASA_4384	ncbi-geneid:4995917	3.1.26.5	54211
asa:ASA_4386	ncbi-geneid:4995919	3.6.3.21	52540
