# Supplementary material for: Tracing the Repertoire of Promiscuous Enzymes along the Metabolic Pathways in Archaeal Organisms
Source: Life (Basel). 2017 Jul 13;7(3):30. doi: 10.3390/life7030030 (PMC5617955; doi:10.3390/life7030030)
Supplement: Supplementary file 1 [file life-07-00030-s001.zip › Table_S2/asc.txt]

KEGGID	NCBIGI	ECs	SFamilyID
asc:ASAC_0022	ncbi-geneid:9498233	3.6.4.-	52540
asc:ASAC_0026	ncbi-geneid:9498237	2.3.1.9	53901|53901
asc:ASAC_0029	ncbi-geneid:9498240	4.1.2.13	51569
asc:ASAC_0030	ncbi-geneid:9498241	2.7.1.15	53613
asc:ASAC_0031	ncbi-geneid:9498242	4.1.1.-	52507
asc:ASAC_0034	ncbi-geneid:9498245	3.1.27.9	53032|55267
asc:ASAC_0037	ncbi-geneid:9498248	1.5.1.2	51735|48179
asc:ASAC_0048	ncbi-geneid:9498259	3.6.1.13	55811
asc:ASAC_0049	ncbi-geneid:9498260	3.4.19.1	53474|82171
asc:ASAC_0050	ncbi-geneid:9498261	3.4.11.-	55486|63737
asc:ASAC_0053	ncbi-geneid:9498264	2.7.7.4	52374|88697
asc:ASAC_0055	ncbi-geneid:9498266	2.7.1.25	52540
asc:ASAC_0064	ncbi-geneid:9498275	5.1.3.2	51735
asc:ASAC_0077	ncbi-geneid:9498288	5.4.99.12	55120
asc:ASAC_0080	ncbi-geneid:9498291	2.4.1.83	53448
asc:ASAC_0082	ncbi-geneid:9498293	3.6.3.-	52540
asc:ASAC_0092	ncbi-geneid:9498304	3.5.1.-	52467
asc:ASAC_0096	ncbi-geneid:9498308	1.2.7.1	53323
asc:ASAC_0097	ncbi-geneid:9498309	1.2.7.1	54862
asc:ASAC_0098	ncbi-geneid:9498310	1.2.7.1	52518|52922
asc:ASAC_0099	ncbi-geneid:9498311	1.2.7.1	52518
asc:ASAC_0101	ncbi-geneid:9498314	6.1.1.6	55681|50249
asc:ASAC_0103	ncbi-geneid:9498316	1.2.1.70	69742|51735|69075
asc:ASAC_0104	ncbi-geneid:9498317	4.2.1.24	51569
asc:ASAC_0106	ncbi-geneid:9498319	2.7.7.24	53448|51161
asc:ASAC_0107	ncbi-geneid:9498320	2.6.1.16	53697|56235
asc:ASAC_0114	ncbi-geneid:9498327	1.3.1.76|4.99.1.4	51735|75615
asc:ASAC_0117	ncbi-geneid:9498331	2.4.2.3	53167
asc:ASAC_0119	ncbi-geneid:9498333	1.1.1.26	51735|52283
asc:ASAC_0124	ncbi-geneid:9498338	6.3.1.2	55931|54368
asc:ASAC_0127	ncbi-geneid:9498341	2.7.4.14	52540
asc:ASAC_0129	ncbi-geneid:9498343	3.4.24.-	103473
asc:ASAC_0130	ncbi-geneid:9498344	2.7.7.7	56672|53098
asc:ASAC_0137	ncbi-geneid:9498351	6.1.1.14	55681|52954
asc:ASAC_0138	ncbi-geneid:9498352	3.5.3.11	52768
asc:ASAC_0144	ncbi-geneid:9498358	2.6.1.9|4.1.1.81	53383
asc:ASAC_0147	ncbi-geneid:9498361	6.3.5.4	52402
asc:ASAC_0150	ncbi-geneid:9498364	2.5.1.9	52121
asc:ASAC_0151	ncbi-geneid:9498365	4.1.99.12	55821
asc:ASAC_0155	ncbi-geneid:9498369	1.3.99.3	56645|47203
asc:ASAC_0162	ncbi-geneid:9498376	2.7.7.13	53448
asc:ASAC_0176	ncbi-geneid:9498392	4.2.1.17	52096
asc:ASAC_0179	ncbi-geneid:9498396	2.-.-.-	54690|54285
asc:ASAC_0181	ncbi-geneid:9498398	3.6.4.-	52540
asc:ASAC_0185	ncbi-geneid:9498402	5.2.1.8	54534
asc:ASAC_0188	ncbi-geneid:9498405	2.7.7.1	52374
asc:ASAC_0192	ncbi-geneid:9498409	3.1.26.11	56281
asc:ASAC_0195	ncbi-geneid:9498413	2.4.1.83	53448
asc:ASAC_0199	ncbi-geneid:9498417	2.7.7.-	56747
asc:ASAC_0206	ncbi-geneid:9498425	2.7.4.3	52540
asc:ASAC_0212	ncbi-geneid:9498432	3.6.1.15
asc:ASAC_0213	ncbi-geneid:9498433	2.1.1.32	53335
asc:ASAC_0215	ncbi-geneid:9498435	3.1.27.9	53032
asc:ASAC_0219	ncbi-geneid:9498439	2.5.1.46	52467
asc:ASAC_0220	ncbi-geneid:9498440	5.99.1.3	54211|55874|46946
asc:ASAC_0221	ncbi-geneid:9498441	5.99.1.3	56726
asc:ASAC_0230	ncbi-geneid:9498450	3.1.26.5	101744
asc:ASAC_0236	ncbi-geneid:9498456	6.1.1.10	52374|47323|57770
asc:ASAC_0241	ncbi-geneid:9498461	6.1.1.16	52374|47323
asc:ASAC_0245	ncbi-geneid:9498465	1.2.7.6	48310|56228
asc:ASAC_0246	ncbi-geneid:9498466	6.1.1.7	55681|55186|101353|50447
asc:ASAC_0258	ncbi-geneid:9498479	1.8.1.9	51905
asc:ASAC_0267	ncbi-geneid:9498489	1.5.5.-	51905|54373
asc:ASAC_0269	ncbi-geneid:9498492	6.1.1.11	55681|46589
asc:ASAC_0274	ncbi-geneid:9498497	6.3.1.5	52402
asc:ASAC_0275	ncbi-geneid:9498498	4.1.1.36|6.3.2.5	102645|52507
asc:ASAC_0276	ncbi-geneid:9498499	2.3.1.128	55729
asc:ASAC_0280	ncbi-geneid:9498503	2.7.7.1	52374
asc:ASAC_0285	ncbi-geneid:9498508	6.1.1.3	55681|52954
asc:ASAC_0287	ncbi-geneid:9498510	6.1.1.9	52374|50677|47323
asc:ASAC_0288	ncbi-geneid:9498511	1.1.1.37	56327|51735
asc:ASAC_0294	ncbi-geneid:9498517	2.1.1.37	53335
asc:ASAC_0305	ncbi-geneid:9498528	2.1.3.3	53671
asc:ASAC_0308	ncbi-geneid:9498531	2.4.2.29	51713
asc:ASAC_0310	ncbi-geneid:9498533	3.1.2.-	54637
asc:ASAC_0311	ncbi-geneid:9498534	2.7.2.2	53633
asc:ASAC_0315	ncbi-geneid:9498538	1.1.1.261	56796
asc:ASAC_0316	ncbi-geneid:9498539	3.4.25.1	56235
asc:ASAC_0321	ncbi-geneid:9498544	2.3.1.9	53901|53901
asc:ASAC_0322	ncbi-geneid:9498545	2.1.1.14	51726
asc:ASAC_0323	ncbi-geneid:9498546	2.1.1.14	51726
asc:ASAC_0331	ncbi-geneid:9498554	5.3.3.2	51395
asc:ASAC_0332	ncbi-geneid:9498555	2.5.1.1|2.5.1.10|2.5.1.29	48576
asc:ASAC_0333	ncbi-geneid:9498556	6.1.1.17	52374|50715
asc:ASAC_0335	ncbi-geneid:9498558	3.2.1.3	48208
asc:ASAC_0337	ncbi-geneid:9498560	6.1.1.20	55681|46955|46955
asc:ASAC_0338	ncbi-geneid:9498561	6.1.1.20	55681
asc:ASAC_0340	ncbi-geneid:9498563	2.4.2.28	53167
asc:ASAC_0341	ncbi-geneid:9498564	6.1.1.19	52374|47323
asc:ASAC_0345	ncbi-geneid:9498568	6.1.1.5	52374|50677|47323|47323
asc:ASAC_0352	ncbi-geneid:9498575	1.4.4.2	53383
asc:ASAC_0353	ncbi-geneid:9498576	1.4.4.2	53383
asc:ASAC_0359	ncbi-geneid:9498583	2.6.1.19	53383
asc:ASAC_0362	ncbi-geneid:9498586	3.2.1.1	88713
asc:ASAC_0363	ncbi-geneid:9498587	2.4.1.21	53756
asc:ASAC_0367	ncbi-geneid:9498592	5.1.3.2	51735
asc:ASAC_0378	ncbi-geneid:9498606	1.6.5.3	54862
asc:ASAC_0380	ncbi-geneid:9498608	1.6.5.3	56762
asc:ASAC_0381	ncbi-geneid:9498609	1.6.5.3	143243
asc:ASAC_0382	ncbi-geneid:9498610	1.6.5.3	56770
asc:ASAC_0386	ncbi-geneid:9498614	3.1.-.-	52980|47781
asc:ASAC_0391	ncbi-geneid:9498619	2.1.1.77	53335
asc:ASAC_0392	ncbi-geneid:9498620	6.1.1.15	55681|52954|64586
asc:ASAC_0393	ncbi-geneid:9498621	3.6.3.14	81333
asc:ASAC_0394	ncbi-geneid:9498622	3.5.4.13	51283
asc:ASAC_0398	ncbi-geneid:9498626	2.7.1.23	111331
asc:ASAC_0402	ncbi-geneid:9498630	6.3.4.2	52540|52317
asc:ASAC_0404	ncbi-geneid:9498632	3.-.-.-	88723|47807
asc:ASAC_0410	ncbi-geneid:9498638	6.1.1.22	55681|50249
asc:ASAC_0414	ncbi-geneid:9498643	2.1.1.98	53790
asc:ASAC_0417	ncbi-geneid:9498646	3.6.3.14	159468
asc:ASAC_0418	ncbi-geneid:9498647	3.6.3.14	160527
asc:ASAC_0419	ncbi-geneid:9498648	3.6.3.14	52540|47917|50615
asc:ASAC_0420	ncbi-geneid:9498649	3.6.3.14	52540|47917
asc:ASAC_0421	ncbi-geneid:9498650	2.7.4.22	53633
asc:ASAC_0424	ncbi-geneid:9498653	2.7.7.6	63562
asc:ASAC_0427	ncbi-geneid:9498656	2.7.7.6	47819
asc:ASAC_0428	ncbi-geneid:9498657	5.99.1.2	56712
asc:ASAC_0429	ncbi-geneid:9498658	3.4.-.-	51306
asc:ASAC_0430	ncbi-geneid:9498659	1.17.4.1	51998
asc:ASAC_0437	ncbi-geneid:9498667	3.6.4.-	52540
asc:ASAC_0442	ncbi-geneid:9498672	3.4.11.18	55920|46785
asc:ASAC_0446	ncbi-geneid:9498676	5.3.1.27	53697
asc:ASAC_0451	ncbi-geneid:9498681	2.1.1.182	53335
asc:ASAC_0455	ncbi-geneid:9498685	2.7.7.6	57783|57783
asc:ASAC_0458	ncbi-geneid:9498688	6.1.1.12	55681|50249
asc:ASAC_0459	ncbi-geneid:9498689	2.8.3.12	100950
asc:ASAC_0460	ncbi-geneid:9498690	2.8.3.12	100950
asc:ASAC_0466	ncbi-geneid:9498696	6.3.5.6|6.3.5.7	75304
asc:ASAC_0467	ncbi-geneid:9498697	6.3.5.6|6.3.5.7	55931|89095
asc:ASAC_0478	ncbi-geneid:9498709	3.1.26.4	53098
asc:ASAC_0485	ncbi-geneid:9498716	3.1.3.25	56655
asc:ASAC_0495	ncbi-geneid:9498726	2.1.1.63	46767
asc:ASAC_0498	ncbi-geneid:9498729	1.15.1.1	54719|46609
asc:ASAC_0499	ncbi-geneid:9498730	3.6.3.34	52540
asc:ASAC_0511	ncbi-geneid:9498742	6.2.1.-	56801
asc:ASAC_0512	ncbi-geneid:9498743	1.1.1.38	51735|53223
asc:ASAC_0517	ncbi-geneid:9498748	6.1.1.2	52374
asc:ASAC_0533	ncbi-geneid:9498765	6.1.1.3	52954
asc:ASAC_0537	ncbi-geneid:9498769	4.2.1.2	48557
asc:ASAC_0539	ncbi-geneid:9498771	6.2.1.1	56801
asc:ASAC_0551	ncbi-geneid:9498783	3.6.4.12	52540
asc:ASAC_0563	ncbi-geneid:9498795	1.1.1.100	51735
asc:ASAC_0565	ncbi-geneid:9498797	5.5.1.4	51735|55347
asc:ASAC_0569	ncbi-geneid:9498801	2.1.2.10	103025|101790
asc:ASAC_0571	ncbi-geneid:9498803	3.5.2.7	51556|51338
asc:ASAC_0572	ncbi-geneid:9498804	4.3.1.3
asc:ASAC_0573	ncbi-geneid:9498805	3.5.3.11	52768
asc:ASAC_0575	ncbi-geneid:9498807	4.2.1.49	111326
asc:ASAC_0578	ncbi-geneid:9498810	3.6.3.4	56784|81653|55008|81665|55008
asc:ASAC_0581	ncbi-geneid:9498813	1.11.1.15	52833
asc:ASAC_0582	ncbi-geneid:9498814	1.3.99.3	56645|47203
asc:ASAC_0584	ncbi-geneid:9498816	1.11.1.15	52833
asc:ASAC_0588	ncbi-geneid:9498820	3.6.1.15	52972
asc:ASAC_0589	ncbi-geneid:9498821	2.7.1.-	56112
asc:ASAC_0590	ncbi-geneid:9498822	3.4.24.57	53067
asc:ASAC_0597	ncbi-geneid:9498830	6.2.1.1	56801
asc:ASAC_0610	ncbi-geneid:9498843	1.2.7.8	53323
asc:ASAC_0611	ncbi-geneid:9498844	1.2.7.8	52518|52518|54862|52922
asc:ASAC_0615	ncbi-geneid:9498848	1.6.5.3	142019|140490|142984
asc:ASAC_0616	ncbi-geneid:9498849	2.6.1.1	53383
asc:ASAC_0627	ncbi-geneid:9498860	3.5.2.10	102215
asc:ASAC_0630	ncbi-geneid:9498863	1.1.1.1	51735|50129
asc:ASAC_0631	ncbi-geneid:9498864	2.3.1.128	55729
asc:ASAC_0633	ncbi-geneid:9498866	3.5.2.14	53067
asc:ASAC_0658	ncbi-geneid:9498891	5.1.3.13	51182
asc:ASAC_0659	ncbi-geneid:9498892	1.1.1.133	51735
asc:ASAC_0660	ncbi-geneid:9498893	2.7.7.24	53448
asc:ASAC_0661	ncbi-geneid:9498894	4.2.1.46	51735
asc:ASAC_0698	ncbi-geneid:9498931	1.2.7.5	48310|56228
asc:ASAC_0700	ncbi-geneid:9498933	1.1.1.1	56796
asc:ASAC_0713	ncbi-geneid:9498946	2.7.1.15	53613
asc:ASAC_0721	ncbi-geneid:9498954	6.3.3.2	100950
asc:ASAC_0727	ncbi-geneid:9498960	6.3.2.31|6.3.2.34	144010
asc:ASAC_0739	ncbi-geneid:9498972	2.7.9.1	51621|56059|52009|56059
asc:ASAC_0742	ncbi-geneid:9498975	3.4.17.19	55486
asc:ASAC_0743	ncbi-geneid:9498976	1.5.1.12	53720
asc:ASAC_0747	ncbi-geneid:9498980	5.4.2.10	53738|53738|55957|53738
asc:ASAC_0762	ncbi-geneid:9498997	1.2.7.5	48310|56228
asc:ASAC_0764	ncbi-geneid:9498999	4.2.3.1	53686
asc:ASAC_0770	ncbi-geneid:9499005	3.6.1.23	51283
asc:ASAC_0779	ncbi-geneid:9499014	2.5.1.17	89028
asc:ASAC_0786	ncbi-geneid:9499021	4.2.1.52	51569
asc:ASAC_0788	ncbi-geneid:9499023	2.7.1.6	54211|55060
asc:ASAC_0789	ncbi-geneid:9499024	2.7.7.12	54197|54197
asc:ASAC_0791	ncbi-geneid:9499026	3.6.1.7	54975
asc:ASAC_0793	ncbi-geneid:9499028	2.5.1.47|2.5.1.65|4.2.1.22	53686
asc:ASAC_0794	ncbi-geneid:9499029	3.1.3.16	56300
asc:ASAC_0796	ncbi-geneid:9499031	2.4.1.15	53756|56784
asc:ASAC_0797	ncbi-geneid:9499032	6.3.5.6|6.3.5.7	75304
asc:ASAC_0803	ncbi-geneid:9499038	3.5.1.1|3.4.19.5	56235
asc:ASAC_0812	ncbi-geneid:9499047	2.5.1.78	52121
asc:ASAC_0816	ncbi-geneid:9499051	5.3.1.23	100950
asc:ASAC_0817	ncbi-geneid:9499052	1.1.1.42	53659
asc:ASAC_0818	ncbi-geneid:9499053	3.1.3.3	56784
asc:ASAC_0823	ncbi-geneid:9499058	6.5.1.4	55205
asc:ASAC_0828	ncbi-geneid:9499063	2.6.1.1	53383
asc:ASAC_0832	ncbi-geneid:9499067	4.2.1.11	51604|54826
asc:ASAC_0833	ncbi-geneid:9499068	3.3.1.1	52283|51735
asc:ASAC_0840	ncbi-geneid:9499075	1.1.1.100	51735
asc:ASAC_0847	ncbi-geneid:9499082	3.3.2.1	52499
asc:ASAC_0852	ncbi-geneid:9499087	2.3.1.12	52777
asc:ASAC_0858	ncbi-geneid:9499093	1.1.1.37|1.1.1.205	51412|54631
asc:ASAC_0859	ncbi-geneid:9499094	6.3.5.2	52317|52402
asc:ASAC_0860	ncbi-geneid:9499095	3.5.4.2	51556|51338
asc:ASAC_0864	ncbi-geneid:9499100	2.5.1.48	53383
asc:ASAC_0871	ncbi-geneid:9499107	2.3.3.1	48256
asc:ASAC_0874	ncbi-geneid:9499110	1.2.7.3	52518
asc:ASAC_0875	ncbi-geneid:9499111	1.2.7.3	52518|52922|53323
asc:ASAC_0878	ncbi-geneid:9499114	2.7.1.2	53067
asc:ASAC_0880	ncbi-geneid:9499116	2.7.1.40	51621|52935|50800
asc:ASAC_0885	ncbi-geneid:9499123	2.7.7.7	52141
asc:ASAC_0891	ncbi-geneid:9499129	2.7.2.3	53748
asc:ASAC_0892	ncbi-geneid:9499130	1.2.1.59	55347|51735
asc:ASAC_0898	ncbi-geneid:9499136	2.4.1.25	51445
asc:ASAC_0918	ncbi-geneid:9499157	3.4.13.9	55920|53092
asc:ASAC_0921	ncbi-geneid:9499161	3.6.4.-	158702|52540|46785
asc:ASAC_0922	ncbi-geneid:9499162	3.6.4.-	50249|52540
asc:ASAC_0926	ncbi-geneid:9499166	6.2.1.3	56801
asc:ASAC_0931	ncbi-geneid:9499172	3.5.1.18	53187|55031
asc:ASAC_0932	ncbi-geneid:9499173	1.11.1.15	52833
asc:ASAC_0937	ncbi-geneid:9499178	5.4.2.6	56784
asc:ASAC_0951	ncbi-geneid:9499193	3.4.25.1	56235
asc:ASAC_0959	ncbi-geneid:9499201	4.1.2.43	51366
asc:ASAC_0967	ncbi-geneid:9499209	1.3.3.1	51395
asc:ASAC_0968	ncbi-geneid:9499210	3.5.2.3	51556|51338
asc:ASAC_0969	ncbi-geneid:9499211	2.1.3.2	54893|57825
asc:ASAC_0970	ncbi-geneid:9499212	2.1.3.2	53671
asc:ASAC_0971	ncbi-geneid:9499213	2.4.2.10	53271
asc:ASAC_0972	ncbi-geneid:9499214	4.1.1.23	51366
asc:ASAC_0974	ncbi-geneid:9499216	4.2.1.113	51604|54826
asc:ASAC_0977	ncbi-geneid:9499219	4.1.1.25	53383
asc:ASAC_0978	ncbi-geneid:9499220	1.1.1.38	51735|53223
asc:ASAC_0990	ncbi-geneid:9499232	4.1.1.50	56276
asc:ASAC_0992	ncbi-geneid:9499234	3.1.1.29	102462
asc:ASAC_0994	ncbi-geneid:9499236	2.4.2.28	53167
asc:ASAC_0997	ncbi-geneid:9499239	6.2.1.1	56801
asc:ASAC_1001	ncbi-geneid:9499243	4.1.1.50	56276
asc:ASAC_1004	ncbi-geneid:9499246	2.7.7.6	46924
asc:ASAC_1008	ncbi-geneid:9499250	2.7.7.6	56553|55257
asc:ASAC_1021	ncbi-geneid:9499264	1.1.1.81	82544
asc:ASAC_1022	ncbi-geneid:9499265	2.1.1.-	53335|88697
asc:ASAC_1024	ncbi-geneid:9499267	2.7.7.-	140914
asc:ASAC_1025	ncbi-geneid:9499268	4.2.1.79	103378
asc:ASAC_1027	ncbi-geneid:9499270	2.7.1.161	82114
asc:ASAC_1028	ncbi-geneid:9499271	1.6.-.-	51905|55424
asc:ASAC_1031	ncbi-geneid:9499275	4.2.1.55|1.1.1.35	52096|51735|48179|48179
asc:ASAC_1036	ncbi-geneid:9499281	2.3.1.9	53901
asc:ASAC_1038	ncbi-geneid:9499283	1.1.1.34	56542|55035
asc:ASAC_1039	ncbi-geneid:9499284	1.1.1.31	51735|48179
asc:ASAC_1042	ncbi-geneid:9499287	1.3.99.3	56645|47203
asc:ASAC_1043	ncbi-geneid:9499288	1.1.1.1	56796
asc:ASAC_1045	ncbi-geneid:9499291	2.5.1.-	51395
asc:ASAC_1049	ncbi-geneid:9499295	5.3.1.6	100950|75445
asc:ASAC_1052	ncbi-geneid:9499298	3.6.3.-	52540
asc:ASAC_1053	ncbi-geneid:9499299	1.2.7.1	52518
asc:ASAC_1054	ncbi-geneid:9499300	1.2.7.1	52518|52922
asc:ASAC_1055	ncbi-geneid:9499301	1.2.7.1	54862
asc:ASAC_1056	ncbi-geneid:9499302	1.2.7.1	53323
asc:ASAC_1062	ncbi-geneid:9499308	3.5.4.5	53927
asc:ASAC_1063	ncbi-geneid:9499309	1.8.1.4	51905|55424
asc:ASAC_1066	ncbi-geneid:9499313	2.7.6.1	53271|53271
asc:ASAC_1068	ncbi-geneid:9499315	2.7.7.6	50249|88798
asc:ASAC_1072	ncbi-geneid:9499319	6.2.1.5	52210|51735
asc:ASAC_1073	ncbi-geneid:9499320	6.2.1.5	56059|52210
asc:ASAC_1075	ncbi-geneid:9499322	2.4.1.1	53756
asc:ASAC_1077	ncbi-geneid:9499324	5.4.99.2	51703
asc:ASAC_1078	ncbi-geneid:9499325	5.4.99.2	52242
asc:ASAC_1079	ncbi-geneid:9499326	2.7.-.-	52540
asc:ASAC_1082	ncbi-geneid:9499329	3.1.26.5	160350
asc:ASAC_1091	ncbi-geneid:9499338	2.7.7.23|2.3.1.157	53448|51161
asc:ASAC_1093	ncbi-geneid:9499340	2.7.4.6	54919
asc:ASAC_1099	ncbi-geneid:9499347	5.4.2.1	53649
asc:ASAC_1105	ncbi-geneid:9499353	1.97.1.4	102114
asc:ASAC_1124	ncbi-geneid:9499374	2.7.7.72	81631|81301|55003
asc:ASAC_1125	ncbi-geneid:9499375	6.5.1.-	55144
asc:ASAC_1131	ncbi-geneid:9499382	2.1.1.148	69796
asc:ASAC_1141	ncbi-geneid:9499392	3.4.25.1	56235
asc:ASAC_1148	ncbi-geneid:9499399	6.1.1.4	52374|50677|47323
asc:ASAC_1153	ncbi-geneid:9499404	1.1.1.193|1.1.1.302	53597
asc:ASAC_1156	ncbi-geneid:9499407	5.4.2.8	53738|53738|55957|53738
asc:ASAC_1158	ncbi-geneid:9499409	2.4.2.11	51690|54675
asc:ASAC_1163	ncbi-geneid:9499414	2.7.11.1	56112|46785
asc:ASAC_1174	ncbi-geneid:9499426	2.7.7.6	55287
asc:ASAC_1175	ncbi-geneid:9499427	2.7.7.6	64484
asc:ASAC_1176	ncbi-geneid:9499428	2.7.7.6	64484
asc:ASAC_1177	ncbi-geneid:9499429	2.7.7.6	64484
asc:ASAC_1183	ncbi-geneid:9499435	3.6.5.3	52540|50465|50447
asc:ASAC_1185	ncbi-geneid:9499438	6.5.1.1	117018|56091|50249
asc:ASAC_1187	ncbi-geneid:9499440	1.1.1.100	51735
asc:ASAC_1190	ncbi-geneid:9499443	2.7.8.23	51621
asc:ASAC_1197	ncbi-geneid:9499451	2.7.7.6	55257
asc:ASAC_1201	ncbi-geneid:9499456	4.2.1.75	69618
asc:ASAC_1202	ncbi-geneid:9499457	2.1.1.107	53790
asc:ASAC_1203	ncbi-geneid:9499458	2.5.1.61	53850|54782
asc:ASAC_1204	ncbi-geneid:9499459	5.4.3.8	53383
asc:ASAC_1207	ncbi-geneid:9499462	5.3.1.8|5.3.1.9	53697
asc:ASAC_1210	ncbi-geneid:9499465	6.2.1.13	52210|56059|51735|52210
asc:ASAC_1212	ncbi-geneid:9499467	4.6.1.1	55154
asc:ASAC_1229	ncbi-geneid:9499484	4.1.2.13|3.1.3.11	111249
asc:ASAC_1230	ncbi-geneid:9499485	5.3.1.1	51351
asc:ASAC_1232	ncbi-geneid:9499487	1.3.99.3	47203|56645
asc:ASAC_1235	ncbi-geneid:9499490	2.1.2.1	53383
asc:ASAC_1242	ncbi-geneid:9499497	5.99.1.3|3.6.4.12	56712|52540|52540
asc:ASAC_1243	ncbi-geneid:9499498	2.1.2.11	51621
asc:ASAC_1244	ncbi-geneid:9499499	1.1.1.169	48179|51735
asc:ASAC_1249	ncbi-geneid:9499504	1.2.7.5	48310|56228
asc:ASAC_1252	ncbi-geneid:9499507	1.17.4.1	51998|48168
asc:ASAC_1255	ncbi-geneid:9499510	3.1.3.5	64167
asc:ASAC_1260	ncbi-geneid:9499515	6.2.1.1	56801
asc:ASAC_1261	ncbi-geneid:9499516	2.3.1.16|2.3.1.9	53901|53901
asc:ASAC_1265	ncbi-geneid:9499520	2.5.1.31	64005
asc:ASAC_1266	ncbi-geneid:9499521	2.7.4.16	56042|55326
asc:ASAC_1267	ncbi-geneid:9499522	4.2.99.18	48150
asc:ASAC_1269	ncbi-geneid:9499524	2.5.1.16	53335
asc:ASAC_1274	ncbi-geneid:9499529	2.7.1.49|2.7.4.7	53613|53639
asc:ASAC_1278	ncbi-geneid:9499533	4.2.1.2	117457
asc:ASAC_1285	ncbi-geneid:9499540	4.1.2.17	53639
asc:ASAC_1287	ncbi-geneid:9499542	3.4.13.19	51556
asc:ASAC_1291	ncbi-geneid:9499546	1.2.7.3	52518|52922|53323
asc:ASAC_1292	ncbi-geneid:9499547	1.2.7.3	52518
asc:ASAC_1295	ncbi-geneid:9499550	1.2.7.5	48310|56228
asc:ASAC_1300	ncbi-geneid:9499556	3.6.1.13	55811
asc:ASAC_1304	ncbi-geneid:9499560	1.4.1.3	51735|53223
asc:ASAC_1310	ncbi-geneid:9499566	6.3.5.7	55931|55261|89095|89095
asc:ASAC_1311	ncbi-geneid:9499567	6.3.5.7	53774|141300
asc:ASAC_1316	ncbi-geneid:9499572	4.3.1.19	53686|55021
asc:ASAC_1322	ncbi-geneid:9499578	4.2.99.18	48150
asc:ASAC_1330	ncbi-geneid:9499586	4.2.1.3	53732|52016
asc:ASAC_1337	ncbi-geneid:9499593	4.1.2.4	51569
asc:ASAC_1340	ncbi-geneid:9499596	2.6.1.16	53697|56235
asc:ASAC_1341	ncbi-geneid:9499597	3.5.1.25	51556|51338
asc:ASAC_1354	ncbi-geneid:9499610	2.7.7.7	56672|53098
asc:ASAC_1356	ncbi-geneid:9499612	2.7.4.9	52540
asc:ASAC_1360	ncbi-geneid:9499616	1.1.1.31	51735|48179
asc:ASAC_1363	ncbi-geneid:9499619	2.7.11.1	56112
asc:ASAC_1365	ncbi-geneid:9499621	1.1.1.86	51735|48179
asc:ASAC_1367	ncbi-geneid:9499624	3.2.1.24	74650|88713|88688
asc:ASAC_1370	ncbi-geneid:9499627	6.1.1.1	52374
asc:ASAC_1371	ncbi-geneid:9499628	1.8.1.4	51905|55424
asc:ASAC_1378	ncbi-geneid:9499635	3.2.1.21	51445|52279
asc:ASAC_1387	ncbi-geneid:9499644	2.7.2.3	53748
asc:ASAC_1390	ncbi-geneid:9499647	3.2.1.23	51445
asc:ASAC_1392	ncbi-geneid:9499649	4.1.1.-	50475|143968
asc:ASAC_1396	ncbi-geneid:9499653	1.6.5.3	142019|140490|142984
asc:ASAC_1397	ncbi-geneid:9499654	1.2.1.2	53706|50692|54292|54862
asc:ASAC_1401	ncbi-geneid:9499658	1.6.-.-	51905|55424
asc:ASAC_1423	ncbi-geneid:9499682	1.2.1.9	53720
asc:ASAC_1426	ncbi-geneid:9499685	1.4.1.13|1.4.1.14	51971|51971
asc:ASAC_1429	ncbi-geneid:9499688	2.1.1	53335
asc:ASAC_1432	ncbi-geneid:9499691	2.4.2.9	53271
asc:ASAC_1433	ncbi-geneid:9499692	4.2.1.17	52096
asc:ASAC_1436	ncbi-geneid:9499695	4.1.3.6|4.1.3.34	51621
asc:ASAC_1438	ncbi-geneid:9499697	2.7.1.36	55060|54211
asc:ASAC_1439	ncbi-geneid:9499698	2.1.1.36	53335
asc:ASAC_1440	ncbi-geneid:9499699	1.3.99.1	54292|46548
asc:ASAC_1443	ncbi-geneid:9499702	1.3.99.1	51905|46977|56425
asc:ASAC_1458	ncbi-geneid:9499717	2.3.1.-	55729|52540
asc:ASAC_1468	ncbi-geneid:9499727	3.1.21.2	51658
asc:ASAC_1478	ncbi-geneid:9499737	1.1.1.100	51735
asc:ASAC_1483	ncbi-geneid:9499742	2.7.9.2	56059
asc:ASAC_1484	ncbi-geneid:9499743	6.1.1.21	55681|52954
asc:ASAC_1493	ncbi-geneid:9499752	3.5.2.10	102215
asc:ASAC_1494	ncbi-geneid:9499753	5.4.2.1
