# Supplementary material for: Tracing the Repertoire of Promiscuous Enzymes along the Metabolic Pathways in Archaeal Organisms
Source: Life (Basel). 2017 Jul 13;7(3):30. doi: 10.3390/life7030030 (PMC5617955; doi:10.3390/life7030030)
Supplement: Supplementary file 1 [file life-07-00030-s001.zip › Table_S2/asu.txt]

KEGGID	NCBIGI	ECs	SFamilyID
asu:Asuc_0002	ncbi-geneid:5348199	2.7.7.7	55979|55979|55979
asu:Asuc_0005	ncbi-geneid:5348842	1.1.1.28	55103|56176
asu:Asuc_0011	ncbi-geneid:5348847	3.6.1.23	51283
asu:Asuc_0012	ncbi-geneid:5348895	4.1.1.36|6.3.2.5	102645|52507
asu:Asuc_0016	ncbi-geneid:5348178	3.2.2.23|4.2.99.18	81624|46946|57716
asu:Asuc_0017	ncbi-geneid:5348179	4.2.1.52	51569
asu:Asuc_0021	ncbi-geneid:5349598	2.7.7.7	56672|53098|88723|47807
asu:Asuc_0024	ncbi-geneid:5348430	2.7.7.-	52540
asu:Asuc_0027	ncbi-geneid:5348381	4.3.2.2	48557
asu:Asuc_0031	ncbi-geneid:5348571	3.1.3.-	56784
asu:Asuc_0036	ncbi-geneid:5348370	3.2.1.17|5.4.99.12	55120|55174
asu:Asuc_0039	ncbi-geneid:5348656	3.6.4.13	52540
asu:Asuc_0040	ncbi-geneid:5348446	2.7.7.6	64484
asu:Asuc_0041	ncbi-geneid:5348447	2.7.7.6	64484
asu:Asuc_0049	ncbi-geneid:5348880	2.7.7.9	53448
asu:Asuc_0050	ncbi-geneid:5348643	5.4.2.8	53738|53738|53738|55957
asu:Asuc_0052	ncbi-geneid:5348995	6.1.1.7	55681|101353|55186|50447
asu:Asuc_0054	ncbi-geneid:5348727	3.6.1.19	101386|101386
asu:Asuc_0055	ncbi-geneid:5348728	1.1.1.22	51735|48179|52413
asu:Asuc_0062	ncbi-geneid:5349046	1.1.1.274	51430
asu:Asuc_0066	ncbi-geneid:5348993	3.1.1.1|3.1.2.12
asu:Asuc_0067	ncbi-geneid:5348994	1.1.1.284|1.1.1.1	50129|51735|50129
asu:Asuc_0081	ncbi-geneid:5349216	3.6.3.17	53822
asu:Asuc_0082	ncbi-geneid:5348084	3.6.3.17	52540|52540
asu:Asuc_0084	ncbi-geneid:5349207	2.7.1.53	53067|53067
asu:Asuc_0085	ncbi-geneid:5349208	2.7.1.69	52794|52794
asu:Asuc_0086	ncbi-geneid:5348100	2.7.1.56	53613
asu:Asuc_0087	ncbi-geneid:5348101	2.7.1.69	55804|55594|55594|55804
asu:Asuc_0089	ncbi-geneid:5347760	2.8.1.1	52821
asu:Asuc_0095	ncbi-geneid:5349223	2.7.1.33	52540
asu:Asuc_0096	ncbi-geneid:5347755	2.7.10.-	52540
asu:Asuc_0101	ncbi-geneid:5348005	6.3.5.5	56059
asu:Asuc_0108	ncbi-geneid:5347549	2.6.1.-	53383
asu:Asuc_0109	ncbi-geneid:5347550	2.3.1.-	51161
asu:Asuc_0110	ncbi-geneid:5347872	1.1.1.-	51735
asu:Asuc_0111	ncbi-geneid:5347873	1.1.1.-	51735|52413|48179
asu:Asuc_0112	ncbi-geneid:5347721	3.5.1.88	56420
asu:Asuc_0113	ncbi-geneid:5347722	2.1.2.9	53328|50486
asu:Asuc_0114	ncbi-geneid:5347862	2.1.1.-	53335|48013
asu:Asuc_0120	ncbi-geneid:5347683	5.3.1.22	51658
asu:Asuc_0123	ncbi-geneid:5348054	1.1.-.-	48179|51735
asu:Asuc_0125	ncbi-geneid:5348062	3.1.4.16	56300|55816
asu:Asuc_0132	ncbi-geneid:5347655	5.99.1.3	56719|55874|54211
asu:Asuc_0134	ncbi-geneid:5347961	5.3.2.-	55331
asu:Asuc_0137	ncbi-geneid:5347696	2.1.1.-	75217
asu:Asuc_0139	ncbi-geneid:5347849	3.1.3.48	52788
asu:Asuc_0140	ncbi-geneid:5347952	3.5.1.1	53774
asu:Asuc_0141	ncbi-geneid:5347953	4.3.1.1	48557
asu:Asuc_0144	ncbi-geneid:5348030	2.7.8.-	56024|56024
asu:Asuc_0145	ncbi-geneid:5348031	5.3.1.12	51556
asu:Asuc_0149	ncbi-geneid:5348060	3.2.1.20	51445|74650|51011
asu:Asuc_0151	ncbi-geneid:5347869	4.2.1.8	51658
asu:Asuc_0152	ncbi-geneid:5347856	4.1.3.16|4.1.2.14	51569
asu:Asuc_0153	ncbi-geneid:5347857	2.7.1.45	53613
asu:Asuc_0155	ncbi-geneid:5347662	1.1.1.58	51735|48179
asu:Asuc_0161	ncbi-geneid:5347825	2.3.1.183	55729
asu:Asuc_0162	ncbi-geneid:5347832	2.7.13.3	55874|158472
asu:Asuc_0166	ncbi-geneid:5347591	6.3.1.2	55931|54368
asu:Asuc_0169	ncbi-geneid:5348027	2.7.1.30	53067|53067
asu:Asuc_0170	ncbi-geneid:5347892	2.2.1.1	52518|52922
asu:Asuc_0171	ncbi-geneid:5347893	2.2.1.1	52518
asu:Asuc_0173	ncbi-geneid:5347921	3.6.3.17	52540|52540
asu:Asuc_0177	ncbi-geneid:5349338	4.1.99.12	55821
asu:Asuc_0178	ncbi-geneid:5348046	3.4.13.3	53187
asu:Asuc_0179	ncbi-geneid:5348047	2.4.2.22	53271
asu:Asuc_0181	ncbi-geneid:5347702	3.6.3.29	52540
asu:Asuc_0182	ncbi-geneid:5347977	6.1.1.15	55681|52954|55826
asu:Asuc_0185	ncbi-geneid:5348049	4.2.1.3	53732|52016|74778
asu:Asuc_0187	ncbi-geneid:5348025	2.5.1.18	52833|47616
asu:Asuc_0188	ncbi-geneid:5348094	4.1.1.20	51419|50621
asu:Asuc_0191	ncbi-geneid:5347905	2.7.6.5	81301|109604|81271|55021
asu:Asuc_0192	ncbi-geneid:5347757	2.1.1.-	53335|50249
asu:Asuc_0194	ncbi-geneid:5347731	5.-.-.-	102546
asu:Asuc_0195	ncbi-geneid:5347732	3.6.3.17	52540|52540
asu:Asuc_0197	ncbi-geneid:5347583	3.6.3.17	53822
asu:Asuc_0198	ncbi-geneid:5347625	2.7.1.15	53613
asu:Asuc_0200	ncbi-geneid:5347711	2.1.1.-	75217|88697
asu:Asuc_0202	ncbi-geneid:5347946	3.1.-.-	53098
asu:Asuc_0203	ncbi-geneid:5347947	1.1.5.3	46548
asu:Asuc_0204	ncbi-geneid:5347888	1.1.5.3	51905
asu:Asuc_0205	ncbi-geneid:5347889	1.1.5.3	51905|54373
asu:Asuc_0207	ncbi-geneid:5349606	2.3.1.54	51998
asu:Asuc_0211	ncbi-geneid:5348752	3.2.1.52	51445
asu:Asuc_0212	ncbi-geneid:5349742	2.1.1.-	53335
asu:Asuc_0215	ncbi-geneid:5348107	4.2.1.1	53850|46785
asu:Asuc_0218	ncbi-geneid:5349690	5.1.3.1	51366
asu:Asuc_0219	ncbi-geneid:5349691	3.1.3.18	56784
asu:Asuc_0220	ncbi-geneid:5349669	6.1.1.2	52374
asu:Asuc_0221	ncbi-geneid:5349670	4.1.1.49	53795|68923
asu:Asuc_0224	ncbi-geneid:5349535	3.6.1.-	55811
asu:Asuc_0227	ncbi-geneid:5349526	1.1.1.49	55347|51735
asu:Asuc_0228	ncbi-geneid:5348745	3.1.1.31	100950
asu:Asuc_0232	ncbi-geneid:5348962	1.1.1.44	48179|51735
asu:Asuc_0234	ncbi-geneid:5348308	5.1.3.4	53639
asu:Asuc_0235	ncbi-geneid:5348309	5.-.-.-	51658
asu:Asuc_0237	ncbi-geneid:5348130	3.1.1.-	56281
asu:Asuc_0238	ncbi-geneid:5348512	2.7.1.69	52794
asu:Asuc_0239	ncbi-geneid:5348513	2.7.1.69	55804
asu:Asuc_0240	ncbi-geneid:5348562	4.1.1.85	51366
asu:Asuc_0242	ncbi-geneid:5347967	5.2.1.8	54534
asu:Asuc_0247	ncbi-geneid:5349372	1.4.3.5	50475
asu:Asuc_0253	ncbi-geneid:5348185	4.3.2.1	48557
asu:Asuc_0254	ncbi-geneid:5349300	2.7.2	53633
asu:Asuc_0255	ncbi-geneid:5349301	1.2.1	55347|51735
asu:Asuc_0256	ncbi-geneid:5347990	3.5.1.16	53187|55031
asu:Asuc_0257	ncbi-geneid:5347991	4.2.-.-	53697
asu:Asuc_0258	ncbi-geneid:5348124	2.7.1.-	53067
asu:Asuc_0261	ncbi-geneid:5349227	3.6.3.8	52540|54752
asu:Asuc_0262	ncbi-geneid:5348592	2.1.1.72	53335
asu:Asuc_0263	ncbi-geneid:5348593	4.2.3.4	56796
asu:Asuc_0264	ncbi-geneid:5348127	2.7.1.71	52540
asu:Asuc_0265	ncbi-geneid:5348128	2.2.1.1	52518|52518|52922
asu:Asuc_0268	ncbi-geneid:5348937	1.1.1.130	89733
asu:Asuc_0274	ncbi-geneid:5348450	2.7.1.53	53067|53067
asu:Asuc_0277	ncbi-geneid:5349586	3.1.1.5	53474
asu:Asuc_0278	ncbi-geneid:5347795	1.2.1.11	55347|51735
asu:Asuc_0286	ncbi-geneid:5349197	2.7.1.69	52728|53062
asu:Asuc_0294	ncbi-geneid:5349655	3.6.1.-	55811
asu:Asuc_0297	ncbi-geneid:5349362	3.2.2.20	48150
asu:Asuc_0300	ncbi-geneid:5348122	3.6.3.21	52540
asu:Asuc_0302	ncbi-geneid:5348661	4.1.1.3	51569|89000|51230
asu:Asuc_0305	ncbi-geneid:5348668	6.2.1.22	52374|55729
asu:Asuc_0312	ncbi-geneid:5347928	2.4.1.25	51445
asu:Asuc_0313	ncbi-geneid:5347929	2.4.1.1	53756
asu:Asuc_0315	ncbi-geneid:5348857	3.2.1.1	51445
asu:Asuc_0320	ncbi-geneid:5348567	3.6.3.19	52540|50331
asu:Asuc_0325	ncbi-geneid:5348165	3.6.3.14	51344|46604
asu:Asuc_0326	ncbi-geneid:5347785	3.6.3.14	52540|47917|50615
asu:Asuc_0327	ncbi-geneid:5347786	3.6.3.14	52943
asu:Asuc_0328	ncbi-geneid:5348927	3.6.3.14	52540|47917|50615
asu:Asuc_0329	ncbi-geneid:5348928	3.6.3.14	47928
asu:Asuc_0330	ncbi-geneid:5348950	3.6.3.14	81573
asu:Asuc_0331	ncbi-geneid:5348951	3.6.3.14	81333
asu:Asuc_0332	ncbi-geneid:5348534	3.6.3.14	81336
asu:Asuc_0334	ncbi-geneid:5349153	2.1.1.170	53335
asu:Asuc_0337	ncbi-geneid:5349574	1.1.1.25	51735|53223
asu:Asuc_0341	ncbi-geneid:5348972	3.1.-.-	69500
asu:Asuc_0347	ncbi-geneid:5348557	3.6.4.12	52540|52540|47819
asu:Asuc_0349	ncbi-geneid:5349720	3.4.25.2	56235
asu:Asuc_0351	ncbi-geneid:5349476	1.-.-.-	52343|54292|63380
asu:Asuc_0352	ncbi-geneid:5349509	1.7.-.-	56821
asu:Asuc_0355	ncbi-geneid:5349368	4.2.1.75	69618
asu:Asuc_0356	ncbi-geneid:5349448	2.5.1.61	53850|54782
asu:Asuc_0357	ncbi-geneid:5349449	5.1.1.1	53822|47413
asu:Asuc_0365	ncbi-geneid:5349484	3.6.1.40|3.6.1.11	53067|109604|53067
asu:Asuc_0369	ncbi-geneid:5349083	1.1.1.-	50129|51735
asu:Asuc_0370	ncbi-geneid:5348359	4.2.1.8	51658
asu:Asuc_0371	ncbi-geneid:5348360	1.1.1.57	51735|48179
asu:Asuc_0373	ncbi-geneid:5347806	2.7.1.45	53613
asu:Asuc_0374	ncbi-geneid:5347687	4.1.3.16|4.1.2.14	51569
asu:Asuc_0375	ncbi-geneid:5347688	1.4.1.4	51735|53223
asu:Asuc_0379	ncbi-geneid:5349039	1.11.1.15	52833
asu:Asuc_0382	ncbi-geneid:5348507	1.3.99.22	102114
asu:Asuc_0384	ncbi-geneid:5347559	2.3.1.30	51161
asu:Asuc_0385	ncbi-geneid:5348657	1.1.1.94	48179|51735
asu:Asuc_0390	ncbi-geneid:5349471	1.11.1.15	52833
asu:Asuc_0394	ncbi-geneid:5349517	3.1.3.11	56655
asu:Asuc_0401	ncbi-geneid:5349507	5.1.3.20	51735
asu:Asuc_0403	ncbi-geneid:5349438	1.1.1.1	56796
asu:Asuc_0405	ncbi-geneid:5349317	1.3.1.74|2.-.-.-	102114
asu:Asuc_0409	ncbi-geneid:5348034	6.1.1.14	55681
asu:Asuc_0410	ncbi-geneid:5348035	6.1.1.14	109604
asu:Asuc_0413	ncbi-geneid:5349353	2.2.1.6	52518|52518|52467
asu:Asuc_0415	ncbi-geneid:5349313	4.2.1.9	143975|52016
asu:Asuc_0417	ncbi-geneid:5349309	4.3.1.19	53686|55021|55021
asu:Asuc_0420	ncbi-geneid:5349330	2.7.7.56	54211|55666
asu:Asuc_0421	ncbi-geneid:5349432	2.4.2.10	53271
asu:Asuc_0422	ncbi-geneid:5349433	6.3.5.3	52317|55326|55326|56042|56042|82697|109736
asu:Asuc_0425	ncbi-geneid:5349355	3.5.4.5	53927|53927
asu:Asuc_0427	ncbi-geneid:5349424	2.4.2.3	53167
asu:Asuc_0429	ncbi-geneid:5349404	2.1.1.35	53335
asu:Asuc_0431	ncbi-geneid:5349343	5.4.99.12	55120
asu:Asuc_0433	ncbi-geneid:5349339	3.1.1.73	53474
asu:Asuc_0436	ncbi-geneid:5349366	2.7.1.69	141530
asu:Asuc_0437	ncbi-geneid:5349327	1.1.1.140	51735
asu:Asuc_0438	ncbi-geneid:5349328	4.1.2.-	51569
asu:Asuc_0441	ncbi-geneid:5349493	2.9.1.1	53383
asu:Asuc_0444	ncbi-geneid:5347815	2.1.1.171	53335
asu:Asuc_0451	ncbi-geneid:5349414	1.1.1.158	56194|56176
asu:Asuc_0455	ncbi-geneid:5349440	2.7.1.69	55804|52794
asu:Asuc_0456	ncbi-geneid:5349441	1.1.1.17	51735|48179
asu:Asuc_0484	ncbi-geneid:5349715	2.7.7.6	56553|55257|47789
asu:Asuc_0488	ncbi-geneid:5348017	4.1.99.12	55821
asu:Asuc_0490	ncbi-geneid:5347745	3.6.3.17	52540|52540
asu:Asuc_0494	ncbi-geneid:5348082	5.3.1.4	53743|50443
asu:Asuc_0496	ncbi-geneid:5347988	1.3.1.74	103473
asu:Asuc_0498	ncbi-geneid:5349744	3.6.3.17	52540|52540
asu:Asuc_0499	ncbi-geneid:5349745	3.6.3.17	53822
asu:Asuc_0500	ncbi-geneid:5349487	5.3.1.5	51658
asu:Asuc_0501	ncbi-geneid:5349488	2.7.1.17	53067|53067
asu:Asuc_0502	ncbi-geneid:5347769	1.-.-.-	51395
asu:Asuc_0503	ncbi-geneid:5347770	6.3.1.1	55681
asu:Asuc_0509	ncbi-geneid:5348193	2.7.1.69	52794
asu:Asuc_0510	ncbi-geneid:5347737	2.8.1.-	64307
asu:Asuc_0518	ncbi-geneid:5349056	2.1.1.31	75217
asu:Asuc_0522	ncbi-geneid:5349139	3.6.1.1	50324
asu:Asuc_0527	ncbi-geneid:5347885	3.6.4.-	52540
asu:Asuc_0532	ncbi-geneid:5348240	5.-.-.-	53697
asu:Asuc_0535	ncbi-geneid:5348738	2.7.2.3	53748
asu:Asuc_0536	ncbi-geneid:5349460	4.1.2.13	51569
asu:Asuc_0539	ncbi-geneid:5348552	2.1.1.33	53335
asu:Asuc_0540	ncbi-geneid:5348606	3.2.2.-	48150|55811
asu:Asuc_0541	ncbi-geneid:5348607	3.1.3.48	111148
asu:Asuc_0542	ncbi-geneid:5348486	3.2.1.-	53955
asu:Asuc_0545	ncbi-geneid:5349482	6.3.5.5	52317|52021
asu:Asuc_0546	ncbi-geneid:5348474	6.3.5.5	56059|56059|48108|52440|52440|52335
asu:Asuc_0547	ncbi-geneid:5348475	2.7.7.23|2.3.1.157	53448|51161
asu:Asuc_0552	ncbi-geneid:5348470	1.1.1.60|1.1.1.31	51735|48179
asu:Asuc_0554	ncbi-geneid:5348800	2.7.7.63	55681|82649
asu:Asuc_0555	ncbi-geneid:5348275	6.1.1.17	52374|48163
asu:Asuc_0557	ncbi-geneid:5348200	3.6.4.-	52540|52540|52540|143517|52540|141259
asu:Asuc_0562	ncbi-geneid:5348213	3.1.3.6|3.1.3.5	64167
asu:Asuc_0563	ncbi-geneid:5348214	1.1.1.86	51735|48179|48179
asu:Asuc_0567	ncbi-geneid:5348267	1.97.1.4	102114
asu:Asuc_0572	ncbi-geneid:5348190	5.4.2.1
asu:Asuc_0573	ncbi-geneid:5348191	2.4.-.-	53756
asu:Asuc_0576	ncbi-geneid:5348221	3.2.2.-	52141
asu:Asuc_0579	ncbi-geneid:5348711	3.4.21.89	51306
asu:Asuc_0580	ncbi-geneid:5348143	3.1.26.3	69065|54768
asu:Asuc_0582	ncbi-geneid:5348790	2.2.1.2	51569
asu:Asuc_0585	ncbi-geneid:5348717	2.7.1.69	55804
asu:Asuc_0586	ncbi-geneid:5348812	2.7.1.69	52794
asu:Asuc_0591	ncbi-geneid:5348932	1.2.1.10|1.1.1.1	56796|53720
asu:Asuc_0592	ncbi-geneid:5348848	3.1.4.46	51695
asu:Asuc_0604	ncbi-geneid:5348324	1.6.5.-	52343|63380|54292
asu:Asuc_0607	ncbi-geneid:5348485	2.1.1.61|2.8.1.-	52402
asu:Asuc_0609	ncbi-geneid:5348438	2.7.1.24	52540|57716
asu:Asuc_0620	ncbi-geneid:5348444	3.6.3.-	52540
asu:Asuc_0621	ncbi-geneid:5348445	1.-.-.-	51395
asu:Asuc_0624	ncbi-geneid:5348913	2.4.2.1	53167
asu:Asuc_0625	ncbi-geneid:5348914	5.4.2.7	53649|143856
asu:Asuc_0630	ncbi-geneid:5349123	2.4.2.17	53850|54913
asu:Asuc_0631	ncbi-geneid:5349124	1.1.1.23	53720
asu:Asuc_0633	ncbi-geneid:5349063	2.6.1.9	53383
asu:Asuc_0634	ncbi-geneid:5349034	3.1.3.15|4.2.1.19	56784|54211|54211
asu:Asuc_0639	ncbi-geneid:5349077	2.4.2.11	51690|54675
asu:Asuc_0640	ncbi-geneid:5349088	6.3.1.5	52402
asu:Asuc_0641	ncbi-geneid:5349089	4.2.1.10	52304
asu:Asuc_0643	ncbi-geneid:5349095	6.4.1.2|6.3.4.14	56059|52440|51246
asu:Asuc_0646	ncbi-geneid:5347830	2.1.1.-	53335
asu:Asuc_0647	ncbi-geneid:5347831	1.-.-.-	51395
asu:Asuc_0649	ncbi-geneid:5349242	4.2.1.113	51604|54826
asu:Asuc_0650	ncbi-geneid:5347944	4.1.3.36	52096
asu:Asuc_0652	ncbi-geneid:5347896	4.2.99.20	53474
asu:Asuc_0654	ncbi-geneid:5347715	1.11.1.6	56634
asu:Asuc_0655	ncbi-geneid:5347716	2.7.4.22	53633
asu:Asuc_0657	ncbi-geneid:5347698	1.1.1.267	55347|51735|69055
asu:Asuc_0658	ncbi-geneid:5347668	6.3.3.2	100950
asu:Asuc_0661	ncbi-geneid:5347837	3.4.11.9	55920|53092
asu:Asuc_0667	ncbi-geneid:5347883	4.2.1.24	51569
asu:Asuc_0668	ncbi-geneid:5347864	1.15.1.1	54719|46609
asu:Asuc_0669	ncbi-geneid:5347865	1.1.1.40	51735|53223
asu:Asuc_0670	ncbi-geneid:5349086	5.4.99.12	55120|55174
asu:Asuc_0673	ncbi-geneid:5349582	2.1.1.72	53335
asu:Asuc_0674	ncbi-geneid:5349275	3.1.21.5	52540|52540
asu:Asuc_0675	ncbi-geneid:5349276	2.7.7.3	52374
asu:Asuc_0676	ncbi-geneid:5349236	2.-.-.-	53756
asu:Asuc_0677	ncbi-geneid:5349237	5.3.1.1	51351
asu:Asuc_0679	ncbi-geneid:5349246	5.2.1.8	54534
asu:Asuc_0682	ncbi-geneid:5348008	3.6.4.12	52540
asu:Asuc_0684	ncbi-geneid:5349265	2.3.1.79	51161
asu:Asuc_0685	ncbi-geneid:5349266	4.4.1.21	63411
asu:Asuc_0686	ncbi-geneid:5349290	4.1.1.21|2.1.2.2	56059|52440|51246
asu:Asuc_0687	ncbi-geneid:5349291	2.7.1.11	53784
asu:Asuc_0693	ncbi-geneid:5347752	2.4.1.-|3.4	56601|53955
asu:Asuc_0697	ncbi-geneid:5348978	2.4.1.129	56601|56519
asu:Asuc_0700	ncbi-geneid:5347926	3.4.16.4	56601|69189
asu:Asuc_0702	ncbi-geneid:5348352	2.3.1.181
asu:Asuc_0703	ncbi-geneid:5348353	2.8.1.8	102114
asu:Asuc_0704	ncbi-geneid:5349217	1.7.2.2	48695
asu:Asuc_0714	ncbi-geneid:5349363	1.5.1.3	53597
asu:Asuc_0717	ncbi-geneid:5349299	2.7.2.11	53633|88697
asu:Asuc_0718	ncbi-geneid:5348983	5.2.1.8	54534
asu:Asuc_0722	ncbi-geneid:5349018	2.7.7.-	56731|57783|117023
asu:Asuc_0724	ncbi-geneid:5349014	3.5.4.-	53927
asu:Asuc_0725	ncbi-geneid:5349015	2.1.1.45	55831
asu:Asuc_0728	ncbi-geneid:5348701	3.6.1.-	55811
asu:Asuc_0729	ncbi-geneid:5348702	6.3.3.1	56042|55326
asu:Asuc_0730	ncbi-geneid:5348407	2.1.2.2	53328
asu:Asuc_0731	ncbi-geneid:5348408	2.4.2.9	53271
asu:Asuc_0732	ncbi-geneid:5348514	5.2.1.8	109998|54534
asu:Asuc_0733	ncbi-geneid:5348515	2.1.1.182	53335
asu:Asuc_0734	ncbi-geneid:5348354	3.6.1.41	56300
asu:Asuc_0740	ncbi-geneid:5349473	3.4.11.5	55729
asu:Asuc_0743	ncbi-geneid:5349532	6.1.1.4	52374|50677|47323
asu:Asuc_0746	ncbi-geneid:5349321	2.7.7.7	52540|48019
asu:Asuc_0749	ncbi-geneid:5348779	2.6.1.16	53697|56235
asu:Asuc_0755	ncbi-geneid:5349166	2.8.1.-	75169
asu:Asuc_0763	ncbi-geneid:5349564	3.5.4.9|1.5.1.5	51735|53223
asu:Asuc_0766	ncbi-geneid:5348912	3.4.21.92	52096
asu:Asuc_0768	ncbi-geneid:5349555	3.4.21.53	54211|52540|88697
asu:Asuc_0769	ncbi-geneid:5348614	3.4.21.-	56601
asu:Asuc_0770	ncbi-geneid:5348615	5.2.1.8	109998|54534
asu:Asuc_0782	ncbi-geneid:5347610	2.7.13.3	55874|47384
asu:Asuc_0783	ncbi-geneid:5348069	2.6.1.66|2.6.1.2	53383
asu:Asuc_0784	ncbi-geneid:5348070	5.4.4.2	56322
asu:Asuc_0785	ncbi-geneid:5347854	2.5.1.64|2.2.1.9	52518|52518
asu:Asuc_0792	ncbi-geneid:5349644	2.5.1.7	55205
asu:Asuc_0800	ncbi-geneid:5347851	1.15.1.1	49329
asu:Asuc_0801	ncbi-geneid:5347973	2.7.2.4|1.1.1.3	53633|55347|51735|55021|55021
asu:Asuc_0802	ncbi-geneid:5347974	2.7.1.39	55060|54211
asu:Asuc_0803	ncbi-geneid:5349183	4.2.3.1	53686
asu:Asuc_0804	ncbi-geneid:5349184	3.5.1.78|6.3.1.8	56059|54001|52440
asu:Asuc_0807	ncbi-geneid:5349234	3.5.1.18	53187|55031
asu:Asuc_0811	ncbi-geneid:5349151	2.4.2.8	53271
asu:Asuc_0816	ncbi-geneid:5349220	2.7.7.39	52374
asu:Asuc_0821	ncbi-geneid:5349211	5.4.99.9	51971|54373
asu:Asuc_0826	ncbi-geneid:5348294	4.2.1.46	51735
asu:Asuc_0829	ncbi-geneid:5349002	2.7.7.24	53448
asu:Asuc_0830	ncbi-geneid:5349003	1.1.1.133	51735
asu:Asuc_0832	ncbi-geneid:5348861	5.1.3.13	51182
asu:Asuc_0833	ncbi-geneid:5349048	3.4.11.23	53187
asu:Asuc_0834	ncbi-geneid:5349049	2.7.4.6	54919
asu:Asuc_0835	ncbi-geneid:5349026	2.5.1.6	55973|55973|55973
asu:Asuc_0840	ncbi-geneid:5348876	2.7.8.-	56214|56214
asu:Asuc_0841	ncbi-geneid:5348960	3.6.1.13	55811
asu:Asuc_0843	ncbi-geneid:5348735	3.6.3.41	52540
asu:Asuc_0854	ncbi-geneid:5348754	5.1.1.3	53681|53681
asu:Asuc_0856	ncbi-geneid:5348589	3.-.-.-	88713
asu:Asuc_0857	ncbi-geneid:5348350	2.4.-.-	53448
asu:Asuc_0859	ncbi-geneid:5348528	3.2.1.52	51445
asu:Asuc_0860	ncbi-geneid:5348529	2.7.13.3	55874|52172|47384|47226
asu:Asuc_0861	ncbi-geneid:5348538	3.1.3.25	56655
asu:Asuc_0862	ncbi-geneid:5348539	2.1.1.-	75217
asu:Asuc_0864	ncbi-geneid:5348537	2.8.1.7	53383
asu:Asuc_0868	ncbi-geneid:5348467	1.3.1.74	53067|100920|53067|100934
asu:Asuc_0871	ncbi-geneid:5348581	2.7.1.48	52540
asu:Asuc_0872	ncbi-geneid:5348582	3.5.4.13	51283
asu:Asuc_0875	ncbi-geneid:5348356	2.7.7.7
asu:Asuc_0876	ncbi-geneid:5348336	3.1.26.4
asu:Asuc_0877	ncbi-geneid:5348433	3.4.21.88	51306|46785
asu:Asuc_0881	ncbi-geneid:5348502	3.1.2.-	54637
asu:Asuc_0885	ncbi-geneid:5348843	2.7.1.23	111331
asu:Asuc_0888	ncbi-geneid:5348839	2.3.1.41	53901|53901
asu:Asuc_0890	ncbi-geneid:5348811	2.1.1.173	53335|53335
asu:Asuc_0891	ncbi-geneid:5348802	2.3.1.1	53633|55729
asu:Asuc_0892	ncbi-geneid:5348803	6.3.4.15	55681|50037
asu:Asuc_0893	ncbi-geneid:5348808	1.1.1.37|1.1.1.205	51412|54631
asu:Asuc_0896	ncbi-geneid:5348174	6.3.5.2	52317|52402|54810
asu:Asuc_0898	ncbi-geneid:5348259	1.7.2.3	53706|50692
asu:Asuc_0905	ncbi-geneid:5348209	3.6.3.34	52540
asu:Asuc_0911	ncbi-geneid:5347992	3.1.26.-	50249
asu:Asuc_0913	ncbi-geneid:5349686	2.6.1.11|2.6.1.17	53383
asu:Asuc_0914	ncbi-geneid:5349687	2.7.1.69	55604
asu:Asuc_0916	ncbi-geneid:5348077	2.5.1.90	48576
asu:Asuc_0922	ncbi-geneid:5349602	2.6.1.52	53383
asu:Asuc_0923	ncbi-geneid:5349590	2.6.1.9	53383
asu:Asuc_0924	ncbi-geneid:5349591	2.5.1.19	55205
asu:Asuc_0925	ncbi-geneid:5347898	2.7.2.4	53633|55021|55021
asu:Asuc_0928	ncbi-geneid:5349512	3.6.3.-	52540
asu:Asuc_0929	ncbi-geneid:5347820	2.7.1.69	55804
asu:Asuc_0931	ncbi-geneid:5348169	1.2.1.41	53720
asu:Asuc_0932	ncbi-geneid:5348073	2.7.7.7	102220
asu:Asuc_0933	ncbi-geneid:5349677	2.1.1.52|2.1.1.172	53335
asu:Asuc_0934	ncbi-geneid:5349678	5.3.1.8	51182
asu:Asuc_0938	ncbi-geneid:5349595	2.7.1.69	52728|53062
asu:Asuc_0942	ncbi-geneid:5349017	1.2.4.1	52518|52518|52922
asu:Asuc_0943	ncbi-geneid:5349100	2.3.1.61|2.3.1.12	52777|51230|51230|51230|47005
asu:Asuc_0944	ncbi-geneid:5349101	1.8.1.4	51905|55424
asu:Asuc_0952	ncbi-geneid:5348168	3.4.11.1	53187|52949
asu:Asuc_0956	ncbi-geneid:5349155	4.2.1.2	48557
asu:Asuc_0962	ncbi-geneid:5349033	3.1.-.-	53474
asu:Asuc_0964	ncbi-geneid:5348105	6.2.1.26	56801
asu:Asuc_0966	ncbi-geneid:5348759	4.2.3.5	103263
asu:Asuc_0967	ncbi-geneid:5349710	3.4.24.-	55166
asu:Asuc_0970	ncbi-geneid:5348527	2.4.2.7	53271
asu:Asuc_0971	ncbi-geneid:5348958	2.7.7.7	52540|48019
asu:Asuc_0973	ncbi-geneid:5348318	3.2.1.86	51445
asu:Asuc_0975	ncbi-geneid:5348532	2.7.1.69	51261|55604
asu:Asuc_0977	ncbi-geneid:5347910	5.99.1.-	56719|101904
asu:Asuc_0978	ncbi-geneid:5347911	1.7.2.1	49503|49503
asu:Asuc_0979	ncbi-geneid:5349683	5.99.1.-	56719|55874|54211
asu:Asuc_0983	ncbi-geneid:5349637	6.3.2.6	56104
asu:Asuc_0985	ncbi-geneid:5349632	6.3.4.5	69864|52402
asu:Asuc_0988	ncbi-geneid:5349617	2.5.1.75	52540
asu:Asuc_0990	ncbi-geneid:5349085	3.5.1.28	53187|54106|54106|54106|54106
asu:Asuc_0992	ncbi-geneid:5348997	3.1.-.-
asu:Asuc_0993	ncbi-geneid:5348954	3.6.1.-	52540
asu:Asuc_0995	ncbi-geneid:5348852	2.7.3.9	51621|52009|47831
asu:Asuc_0996	ncbi-geneid:5348853	2.7.1.69	51261
asu:Asuc_1003	ncbi-geneid:5348494	3.6.1.7	54975
asu:Asuc_1004	ncbi-geneid:5348495	2.8.1.-	69721
asu:Asuc_1020	ncbi-geneid:5348715	3.6.3.34	52540
asu:Asuc_1021	ncbi-geneid:5348583	1.6.1.2	52283|51735
asu:Asuc_1022	ncbi-geneid:5348584	1.6.1.2	52467
asu:Asuc_1023	ncbi-geneid:5348496	3.6.4.12	52540|52540|50249
asu:Asuc_1024	ncbi-geneid:5348497	3.1.7.2	109604|81301|81271
asu:Asuc_1025	ncbi-geneid:5349174	2.7.7.6	63562
asu:Asuc_1026	ncbi-geneid:5349175	2.7.4.8	52540
asu:Asuc_1027	ncbi-geneid:5349247	1.2.1.12	55347|51735
asu:Asuc_1028	ncbi-geneid:5349248	2.4.1.129|3.4	56601|53955
asu:Asuc_1031	ncbi-geneid:5348695	3.4.11.18	55920
asu:Asuc_1032	ncbi-geneid:5348696	2.7.7.59	81301|109604|55021|81593|55021
asu:Asuc_1034	ncbi-geneid:5349664	3.6.3.4	56784|81653|55008|81665|55008|55008
asu:Asuc_1036	ncbi-geneid:5348674	3.5.1.10	53328|55021
asu:Asuc_1039	ncbi-geneid:5348724	2.2.1.6	52518|52518|52467
asu:Asuc_1040	ncbi-geneid:5349634	2.2.1.6	55021|55021
asu:Asuc_1056	ncbi-geneid:5348453	2.4.2.29	51713
asu:Asuc_1057	ncbi-geneid:5348291	5.-.-.-	111337
asu:Asuc_1058	ncbi-geneid:5348292	2.7.7.7	102400
asu:Asuc_1060	ncbi-geneid:5348387	6.1.1.9	52374|47323|50677|46589
asu:Asuc_1061	ncbi-geneid:5349681	3.5.1.87	53187|55031
asu:Asuc_1062	ncbi-geneid:5349682	3.4.13.21	52317
asu:Asuc_1066	ncbi-geneid:5349188	3.1.13.1	50249|50249|50249|50249
asu:Asuc_1067	ncbi-geneid:5348731	1.3.1.9	51735
asu:Asuc_1069	ncbi-geneid:5348540	3.4.-.-	117892
asu:Asuc_1070	ncbi-geneid:5348541	3.4.-.-	117892
asu:Asuc_1073	ncbi-geneid:5349523	3.1.3.11	56655
asu:Asuc_1074	ncbi-geneid:5349524	6.3.2.-	53623|53244|51984
asu:Asuc_1075	ncbi-geneid:5348116	2.7.7.72|3.1.3.-|3.1.4	81891|81301
asu:Asuc_1080	ncbi-geneid:5349491	2.1.1.63	52540|54211
asu:Asuc_1084	ncbi-geneid:5349497	3.4.21.102	52096|50156
asu:Asuc_1092	ncbi-geneid:5347571	1.3.1.74	53067|53067|100920|100934
asu:Asuc_1094	ncbi-geneid:5347590	6.1.1.19	52374|47323|55190
asu:Asuc_1095	ncbi-geneid:5348691	3.1.2.-	54637|54637
asu:Asuc_1103	ncbi-geneid:5349716	3.5.1.25	51556|51338
asu:Asuc_1104	ncbi-geneid:5349717	6.1.1.11	55681|46589
asu:Asuc_1106	ncbi-geneid:5349561	5.1.3.15	74650
asu:Asuc_1107	ncbi-geneid:5347844	3.6.4.12	52540|52540
asu:Asuc_1108	ncbi-geneid:5347845	3.4.-.-	53067|53067
asu:Asuc_1110	ncbi-geneid:5347995	6.2.1.3	56801
asu:Asuc_1111	ncbi-geneid:5347725	3.1.13.5	53098|47819|47819
asu:Asuc_1115	ncbi-geneid:5348065	3.1.3.26	53850
asu:Asuc_1116	ncbi-geneid:5348066	1.2.1.70	69742|51735|69075
asu:Asuc_1117	ncbi-geneid:5349657	6.3.3.3	52540
asu:Asuc_1123	ncbi-geneid:5349709	5.4.99.12	55120|88697
asu:Asuc_1125	ncbi-geneid:5348704	6.3.4.-	52402|82829|56037
asu:Asuc_1126	ncbi-geneid:5348705	2.7.1.35	53613
asu:Asuc_1127	ncbi-geneid:5348289	6.4.1.2	52096
asu:Asuc_1132	ncbi-geneid:5348257	2.8.1.6	102114
asu:Asuc_1134	ncbi-geneid:5348142	1.11.1.15	52833
asu:Asuc_1135	ncbi-geneid:5349147	4.4.1.8	53383
asu:Asuc_1145	ncbi-geneid:5347560	1.8.1.8	74863|52833
asu:Asuc_1147	ncbi-geneid:5347916	3.5.4.10|2.1.2.3	53927|52335
asu:Asuc_1148	ncbi-geneid:5347917	6.3.4.13	56059|52440|51246
asu:Asuc_1152	ncbi-geneid:5347714	3.6.4.13	52540
asu:Asuc_1154	ncbi-geneid:5348265	2.7.1.12	52540
asu:Asuc_1155	ncbi-geneid:5348396	1.1.1.264	50129|51735
asu:Asuc_1156	ncbi-geneid:5348397	1.1.1.69	51735
asu:Asuc_1160	ncbi-geneid:5348011	1.3.1.74|3.4.21.-	50494|50156|50156
asu:Asuc_1161	ncbi-geneid:5349612	2.3.2.2	56235
asu:Asuc_1167	ncbi-geneid:5347767	2.7.1.45	53613
asu:Asuc_1168	ncbi-geneid:5347768	1.1.1.215	51735|52283
asu:Asuc_1171	ncbi-geneid:5349267	2.7.1.40	51621|52935|50800
asu:Asuc_1175	ncbi-geneid:5348889	2.5.1.9	63380|63380
asu:Asuc_1182	ncbi-geneid:5348965	3.1.11.5	52540|52980
asu:Asuc_1183	ncbi-geneid:5349168	3.1.11.5	52540|52540
asu:Asuc_1187	ncbi-geneid:5349000	3.1.2.6	56281
asu:Asuc_1188	ncbi-geneid:5349001	6.5.1.1	56091|50249
asu:Asuc_1190	ncbi-geneid:5348172	3.5.99.4|3.5.4.1	51556|51338
asu:Asuc_1191	ncbi-geneid:5348653	2.1.1.14	51726
asu:Asuc_1195	ncbi-geneid:5348618	4.1.3.6|4.1.3.34	51621
asu:Asuc_1196	ncbi-geneid:5348619	2.8.3.10|4.1.3.6	100950|100950
asu:Asuc_1199	ncbi-geneid:5348175	4.2.1.1	53056
asu:Asuc_1201	ncbi-geneid:5348416	1.7.1.13	55620
asu:Asuc_1204	ncbi-geneid:5348648	5.4.99.12	55120
asu:Asuc_1224	ncbi-geneid:5348817	3.1.22.4	103084
asu:Asuc_1262	ncbi-geneid:5348491	1.2.1.2	81342
asu:Asuc_1263	ncbi-geneid:5347586	1.2.1.2	54862
asu:Asuc_1264	ncbi-geneid:5347587	1.2.1.2	53706|50692
asu:Asuc_1265	ncbi-geneid:5348114	1.2.1.2	53706
asu:Asuc_1268	ncbi-geneid:5347700	3.6.4.12	52540
asu:Asuc_1269	ncbi-geneid:5349306	4.1.1.48|5.3.1.24	51366|51366
asu:Asuc_1270	ncbi-geneid:5347735	2.4.2.18	52418|47648
asu:Asuc_1271	ncbi-geneid:5347736	4.1.3.27	52317
asu:Asuc_1272	ncbi-geneid:5347846	4.1.3.27	56322
asu:Asuc_1275	ncbi-geneid:5348097	3.4.21.-	52096
asu:Asuc_1277	ncbi-geneid:5348621	1.12.99.6	56770
asu:Asuc_1280	ncbi-geneid:5348186	1.12.99.6	56762
asu:Asuc_1281	ncbi-geneid:5348187	3.4.24.-	53163
asu:Asuc_1294	ncbi-geneid:5349647	6.1.1.22	55681|50249
asu:Asuc_1295	ncbi-geneid:5348051	3.5.4.16	55620
asu:Asuc_1297	ncbi-geneid:5347787	4.2.3.1	53686
asu:Asuc_1311	ncbi-geneid:5347621	4.2.1.1	53850|46785
asu:Asuc_1329	ncbi-geneid:5349133	6.1.1.3	55681|55186|52954|81271
asu:Asuc_1338	ncbi-geneid:5348149	4.2.1.91	53850
asu:Asuc_1340	ncbi-geneid:5348373	2.1.1.72	53335
asu:Asuc_1343	ncbi-geneid:5349452	2.7.1.-|2.7.7	53613|52374
asu:Asuc_1345	ncbi-geneid:5349347	3.6.3.-	52540
asu:Asuc_1347	ncbi-geneid:5348032	3.5.1.28	53187
asu:Asuc_1348	ncbi-geneid:5348033	6.1.1.18	52374|50715
asu:Asuc_1351	ncbi-geneid:5349402	2.4.1.25	51445
asu:Asuc_1352	ncbi-geneid:5349403	2.4.1.18	51445|81296|51011|81296
asu:Asuc_1353	ncbi-geneid:5347791	3.2.1.-	51445|81296|51011
asu:Asuc_1354	ncbi-geneid:5347792	2.7.7.27	53448|51161
asu:Asuc_1355	ncbi-geneid:5347963	2.4.1.21	53756
asu:Asuc_1356	ncbi-geneid:5347964	2.4.1.1	53756
asu:Asuc_1360	ncbi-geneid:5348520	2.1.2.1	53383
asu:Asuc_1364	ncbi-geneid:5348197	2.7.13.3	55874|47384
asu:Asuc_1368	ncbi-geneid:5348524	3.5.4.26|1.1.1.193	53597|53927
asu:Asuc_1369	ncbi-geneid:5348504	3.4.21.-	50494|50156
asu:Asuc_1371	ncbi-geneid:5349117	3.5.1.-	52467
asu:Asuc_1372	ncbi-geneid:5349118	2.2.1.7	52518|52518|52922
asu:Asuc_1373	ncbi-geneid:5348749	2.5.1.1|2.5.1.10	48576
asu:Asuc_1374	ncbi-geneid:5348750	3.1.11.6	116842
asu:Asuc_1379	ncbi-geneid:5349070	3.1.11.2	56219
asu:Asuc_1381	ncbi-geneid:5348708	6.4.1.2	52096
asu:Asuc_1382	ncbi-geneid:5348709	6.3.2.12|6.3.2.17	53623|53244
asu:Asuc_1383	ncbi-geneid:5349495	5.4.2.1
asu:Asuc_1384	ncbi-geneid:5349496	3.4.11.2	55486|63737
asu:Asuc_1385	ncbi-geneid:5348572	1.3.3.1	51395
asu:Asuc_1388	ncbi-geneid:5348391	2.3.1.117	51161
asu:Asuc_1398	ncbi-geneid:5348181	3.2.1.23	51445|74650|49785|49303|49303
asu:Asuc_1399	ncbi-geneid:5348712	5.99.1.2	56712|57783|57783|57783
asu:Asuc_1400	ncbi-geneid:5348713	3.1.11.1	53098
asu:Asuc_1407	ncbi-geneid:5348903	1.17.4.2	51998
asu:Asuc_1410	ncbi-geneid:5349543	3.1.3.2	56784
asu:Asuc_1411	ncbi-geneid:5348500	3.1.21.-	51556
asu:Asuc_1412	ncbi-geneid:5348501	3.1.1.29	53178
asu:Asuc_1419	ncbi-geneid:5349028	6.1.1.20	56037|55681|50249|54991|46955
asu:Asuc_1421	ncbi-geneid:5348394	6.1.1.20	55681|46589
asu:Asuc_1422	ncbi-geneid:5349178	5.4.2.10	53738|53738|53738|55957
asu:Asuc_1423	ncbi-geneid:5349552	2.5.1.15	51717
asu:Asuc_1425	ncbi-geneid:5349078	5.3.1.9	53697
asu:Asuc_1426	ncbi-geneid:5349079	5.1.1.1	51419|50621
asu:Asuc_1427	ncbi-geneid:5349665	3.6.4.12	52540|48024
asu:Asuc_1428	ncbi-geneid:5349666	2.5.1.54	51569
asu:Asuc_1430	ncbi-geneid:5348311	3.6.3.-	52540
asu:Asuc_1432	ncbi-geneid:5349726	1.1.1.29	51735|52283
asu:Asuc_1433	ncbi-geneid:5349292	2.5.1.55	51569
asu:Asuc_1435	ncbi-geneid:5348080	2.1.1.-	53335
asu:Asuc_1438	ncbi-geneid:5348091	3.1.3.-
asu:Asuc_1440	ncbi-geneid:5347790	2.7.1.-	101473
asu:Asuc_1441	ncbi-geneid:5349253	2.7.1.-	82549
asu:Asuc_1442	ncbi-geneid:5349254	2.3.1.128	55729
asu:Asuc_1443	ncbi-geneid:5347924	4.2.1.60	54637
asu:Asuc_1444	ncbi-geneid:5347925	3.4.21.-	54211
asu:Asuc_1452	ncbi-geneid:5347660	2.7.7.7	56672|100879
asu:Asuc_1456	ncbi-geneid:5349467	3.4.16.4|3.4.21	56601
asu:Asuc_1459	ncbi-geneid:5347950	3.6.4.3|3.4.24.-	140990|52540
asu:Asuc_1460	ncbi-geneid:5347951	2.1.1.-	53335
asu:Asuc_1461	ncbi-geneid:5349518	5.-.-.-	53697
asu:Asuc_1466	ncbi-geneid:5347943	1.17.4.1	51998|48168
asu:Asuc_1471	ncbi-geneid:5349398	4.1.2.14|4.1.3.16	51569
asu:Asuc_1472	ncbi-geneid:5349399	2.7.1.45	53613
asu:Asuc_1474	ncbi-geneid:5347624	1.1.1.125	51735
asu:Asuc_1478	ncbi-geneid:5347569	4.2.1.20	53686
asu:Asuc_1479	ncbi-geneid:5347894	4.2.1.20	51366
asu:Asuc_1480	ncbi-geneid:5347895	1.17.4.1	47240
asu:Asuc_1483	ncbi-geneid:5347981	1.3.1.26	51735|55347
asu:Asuc_1485	ncbi-geneid:5347693	3.1.3.27	101307
asu:Asuc_1486	ncbi-geneid:5347694	2.7.4.16	55326|56042
asu:Asuc_1488	ncbi-geneid:5349229	2.5.1.9|2.5.1.78	52121
asu:Asuc_1490	ncbi-geneid:5349295	2.7.7.42	81301|81301|81593|81593
asu:Asuc_1495	ncbi-geneid:5349256	2.6.1.76	53383
asu:Asuc_1496	ncbi-geneid:5347956	4.1.1.86	53383
asu:Asuc_1502	ncbi-geneid:5347919	3.5.4.25	142695
asu:Asuc_1503	ncbi-geneid:5347906	3.1.3.27	48317
asu:Asuc_1504	ncbi-geneid:5347907	2.7.1.59	53067
asu:Asuc_1506	ncbi-geneid:5348079	2.7.1.50	53613
asu:Asuc_1507	ncbi-geneid:5347987	2.7.1.49|2.7.4.7	53613
asu:Asuc_1508	ncbi-geneid:5347914	2.5.1.3	51391
asu:Asuc_1509	ncbi-geneid:5347915	2.1.3.3	53671
asu:Asuc_1510	ncbi-geneid:5347641	3.2.2.9	53167
asu:Asuc_1512	ncbi-geneid:5347940	3.1.-.-	64182
asu:Asuc_1513	ncbi-geneid:5347941	5.3.4.1	52833|54423
asu:Asuc_1515	ncbi-geneid:5348440	6.1.1.6	55681|50249
asu:Asuc_1523	ncbi-geneid:5349182	1.8.99.-	53706|50692
asu:Asuc_1524	ncbi-geneid:5348312	1.97.1.9	53706|50692
asu:Asuc_1529	ncbi-geneid:5348307	1.3.1.-
asu:Asuc_1536	ncbi-geneid:5348248	4.2.1.1	53850|46785
asu:Asuc_1548	ncbi-geneid:5348687	4.1.1.23	51366
asu:Asuc_1553	ncbi-geneid:5348121	2.7.4.14	52540
asu:Asuc_1555	ncbi-geneid:5348613	3.2.1.-	48435|53955
asu:Asuc_1557	ncbi-geneid:5348261	2.4.1.-	53955
asu:Asuc_1562	ncbi-geneid:5348278	4.99.1.1	53800
asu:Asuc_1564	ncbi-geneid:5348063	6.2.1.5	52210|51735
asu:Asuc_1565	ncbi-geneid:5348064	6.2.1.5	56059|52210
asu:Asuc_1566	ncbi-geneid:5348782	2.3.1.61	52777|51230|47005
asu:Asuc_1567	ncbi-geneid:5348783	1.2.4.2	52518|52518
asu:Asuc_1569	ncbi-geneid:5349194	5.4.99.5|1.3.1.12	51735|48179|48600
asu:Asuc_1570	ncbi-geneid:5349042	2.5.1.54	51569
asu:Asuc_1571	ncbi-geneid:5349043	3.1.3.2|3.4.21.-	52096|52096
asu:Asuc_1572	ncbi-geneid:5349610	4.1.1.21|5.4.99.18	52255
asu:Asuc_1573	ncbi-geneid:5349611	2.7.1.48|6.3.4.18	56059|51246|52440
asu:Asuc_1574	ncbi-geneid:5348946	2.6.1.1	53383
asu:Asuc_1575	ncbi-geneid:5348947	5.3.1.1	51351|55604
asu:Asuc_1580	ncbi-geneid:5349546	5.3.1.6	89623
asu:Asuc_1585	ncbi-geneid:5348787	2.7.1.-	101473
asu:Asuc_1586	ncbi-geneid:5349571	2.7.1.-	82549
asu:Asuc_1587	ncbi-geneid:5349572	1.1.1.262	53659
asu:Asuc_1588	ncbi-geneid:5347876	3.4.24.70	55486
asu:Asuc_1590	ncbi-geneid:5349400	1.8.1.9	51905
asu:Asuc_1595	ncbi-geneid:5349728	1.2.1.11	55347|51735
asu:Asuc_1597	ncbi-geneid:5349326	5.3.1.6	89623
asu:Asuc_1599	ncbi-geneid:5347901	1.1.1.262	53659
asu:Asuc_1601	ncbi-geneid:5347754	5.3.1.1	51351
asu:Asuc_1604	ncbi-geneid:5349503	2.7.1.30	53067|53067
asu:Asuc_1607	ncbi-geneid:5347764	1.16.3.1	47240
asu:Asuc_1608	ncbi-geneid:5347723	1.16.3.1	47240
asu:Asuc_1612	ncbi-geneid:5348645	1.1.1.37	56327|51735
asu:Asuc_1615	ncbi-geneid:5348920	3.1.5.1	109604
asu:Asuc_1619	ncbi-geneid:5347548	4.4.1.-	53383
asu:Asuc_1623	ncbi-geneid:5347630	2.5.1.49	53383
asu:Asuc_1637	ncbi-geneid:5349397	3.1.21.3	52540|52540
asu:Asuc_1639	ncbi-geneid:5349391	3.1.21.3	116734|116734
asu:Asuc_1640	ncbi-geneid:5349430	2.1.1.72	53335
asu:Asuc_1651	ncbi-geneid:5347802	4.1.2.-	51621
asu:Asuc_1658	ncbi-geneid:5349080	1.3.1.-
asu:Asuc_1661	ncbi-geneid:5348119	2.7.2.1	53067|53067
asu:Asuc_1662	ncbi-geneid:5347677	2.3.1.8	53659|52540|75138
asu:Asuc_1671	ncbi-geneid:5348873	5.3.1.13	53697
asu:Asuc_1672	ncbi-geneid:5348384	3.1.3.45	56784
asu:Asuc_1674	ncbi-geneid:5348679	2.-.-.-	54690
asu:Asuc_1684	ncbi-geneid:5347689	3.6.3.30	52540|50331
asu:Asuc_1686	ncbi-geneid:5349238	1.8.1.2	56014|56014|55124|55124
asu:Asuc_1687	ncbi-geneid:5349239	1.8.1.2	63380|52343|52218
asu:Asuc_1688	ncbi-geneid:5349281	2.7.7.4	52540|50465|50447
asu:Asuc_1689	ncbi-geneid:5349282	2.7.7.4	52402
asu:Asuc_1690	ncbi-geneid:5349271	1.8.4.8	52402
asu:Asuc_1691	ncbi-geneid:5349272	2.1.1.107|1.3.1.76|4.99.1.4	53790|75615|51735
asu:Asuc_1695	ncbi-geneid:5349615	3.6.3.25	52540|50331
asu:Asuc_1696	ncbi-geneid:5347572	2.1.1.-	53335
asu:Asuc_1698	ncbi-geneid:5347779	2.6.1.42	56752
asu:Asuc_1701	ncbi-geneid:5349225	5.4.99.12	55120|55174
asu:Asuc_1704	ncbi-geneid:5347719	1.2.1.2	53706|50692|54292|54862
asu:Asuc_1706	ncbi-geneid:5347633	5.99.1.2	56712
asu:Asuc_1708	ncbi-geneid:5347606	2.4.2.14	56235|53271
asu:Asuc_1711	ncbi-geneid:5347654	5.4.99.12	55120
asu:Asuc_1717	ncbi-geneid:5347935	3.6.3.30	52540|50331
asu:Asuc_1720	ncbi-geneid:5349373	2.7.13.3	55874|47384
asu:Asuc_1726	ncbi-geneid:5349406	2.7.7.38	53448
asu:Asuc_1727	ncbi-geneid:5349407	2.7.1.130	52540
asu:Asuc_1728	ncbi-geneid:5349394	3.6.3.-	52540|90123
asu:Asuc_1731	ncbi-geneid:5349409	2.7.7.19	81891|81301
asu:Asuc_1732	ncbi-geneid:5349416	2.7.6.3	55083
asu:Asuc_1733	ncbi-geneid:5349417	2.3.1.31	53474
asu:Asuc_1741	ncbi-geneid:5349423	4.2.99.18	48150
asu:Asuc_1744	ncbi-geneid:5349596	2.1.3.3	161098
asu:Asuc_1746	ncbi-geneid:5347908	3.6.3.31	52540|50331
asu:Asuc_1747	ncbi-geneid:5347909	3.4.11.4	53187|55031
asu:Asuc_1749	ncbi-geneid:5349486	2.7.9.3	56042|55326
asu:Asuc_1751	ncbi-geneid:5348970	2.7.1.148	54211|55060
asu:Asuc_1752	ncbi-geneid:5349671	2.7.6.1	53271
asu:Asuc_1753	ncbi-geneid:5349672	5.99.1.3	56719|101904
asu:Asuc_1761	ncbi-geneid:5348465	5.4.3.8	53383
asu:Asuc_1763	ncbi-geneid:5347706	2.3.1.15	69593
asu:Asuc_1764	ncbi-geneid:5347601	1.5.1.2	51735|48179
asu:Asuc_1765	ncbi-geneid:5347602	2.3.1.28	103473
asu:Asuc_1766	ncbi-geneid:5349143	2.4.2.-	52317
asu:Asuc_1768	ncbi-geneid:5349661	5.3.1.16	51366
asu:Asuc_1769	ncbi-geneid:5349662	4.1.3.-	51366
asu:Asuc_1770	ncbi-geneid:5349729	3.6.1.31|3.5.4.19	141734|101386
asu:Asuc_1771	ncbi-geneid:5349730	2.4.2.9	53271
asu:Asuc_1774	ncbi-geneid:5348246	6.1.1.16	52374|47323
asu:Asuc_1775	ncbi-geneid:5348247	5.2.1.8	50891
asu:Asuc_1779	ncbi-geneid:5348419	6.1.1.6	55681
asu:Asuc_1784	ncbi-geneid:5348498	3.2.1.-	50685
asu:Asuc_1785	ncbi-geneid:5348499	3.1.11.5	52540|52540|52980
asu:Asuc_1795	ncbi-geneid:5347748	3.1.2.-	54637
asu:Asuc_1801	ncbi-geneid:5348135	3.1.22.4	53098
asu:Asuc_1804	ncbi-geneid:5349357	3.6.1.-	55811
asu:Asuc_1805	ncbi-geneid:5349358	6.1.1.12	55681|55261|50249
asu:Asuc_1808	ncbi-geneid:5348074	4.4.1.5	54593
asu:Asuc_1809	ncbi-geneid:5348075	3.1.13.-
asu:Asuc_1813	ncbi-geneid:5347997	1.3.99.1	51905|46977|56425
asu:Asuc_1814	ncbi-geneid:5348739	1.3.99.1	54292|46548
asu:Asuc_1817	ncbi-geneid:5348990	5.1.3.2	51735
asu:Asuc_1819	ncbi-geneid:5349608	2.7.4.10|2.7.4.3	52540
asu:Asuc_1821	ncbi-geneid:5348251	3.6.3.34	52540
asu:Asuc_1825	ncbi-geneid:5349103	3.6.3.-	52540
asu:Asuc_1827	ncbi-geneid:5348603	6.1.1.1	52374|55174
asu:Asuc_1828	ncbi-geneid:5348357	2.7.1.4	53613
asu:Asuc_1829	ncbi-geneid:5348358	3.2.1.26	75005|49899
asu:Asuc_1830	ncbi-geneid:5348428	6.3.4.4	52540
asu:Asuc_1831	ncbi-geneid:5348429	6.1.1.10	52374|47323|50249|57770
asu:Asuc_1838	ncbi-geneid:5349333	3.1.26.12	50249
asu:Asuc_1839	ncbi-geneid:5349334	3.2.1.17|5.4.99.12	55120|55174
asu:Asuc_1841	ncbi-geneid:5349689	3.4.24.-	63411|63411|63411|63411
asu:Asuc_1846	ncbi-geneid:5349704	2.5.1.48	53383
asu:Asuc_1847	ncbi-geneid:5348133	4.2.1.40	51604|54826
asu:Asuc_1854	ncbi-geneid:5348574	3.1.1.17	63829
asu:Asuc_1857	ncbi-geneid:5348982	2.7.1.31	110738
asu:Asuc_1858	ncbi-geneid:5348985	1.1.1.60	51735|48179
asu:Asuc_1859	ncbi-geneid:5348986	4.1.2.20	51621
asu:Asuc_1862	ncbi-geneid:5349006	2.7.7.7	89550
asu:Asuc_1865	ncbi-geneid:5348902	3.1.21.-	51556
asu:Asuc_1866	ncbi-geneid:5347858	2.7.7.7	52540|48019
asu:Asuc_1867	ncbi-geneid:5347859	2.7.4.9	52540
asu:Asuc_1869	ncbi-geneid:5349097	1.1.1.95	51735|52283|55021
asu:Asuc_1870	ncbi-geneid:5349712	5.3.1.6	100950|75445
asu:Asuc_1871	ncbi-geneid:5349713	1.3.99.22	102114
asu:Asuc_1872	ncbi-geneid:5348542	3.6.1.15	52972
asu:Asuc_1876	ncbi-geneid:5347727	6.1.1.5	52374|47323|50677
asu:Asuc_1877	ncbi-geneid:5347728	2.7.1.26|2.7.7.2	82114|52374
asu:Asuc_1878	ncbi-geneid:5349369	1.-.-.-	55469
asu:Asuc_1884	ncbi-geneid:5349645	4.1.2.25	55620
asu:Asuc_1892	ncbi-geneid:5348671	3.1.26.4	53098
asu:Asuc_1893	ncbi-geneid:5348672	2.4.1.182	53756
asu:Asuc_1894	ncbi-geneid:5348899	2.3.1.129	51161
asu:Asuc_1895	ncbi-geneid:5348900	4.2.1.-	54637
asu:Asuc_1897	ncbi-geneid:5347931	3.6.3.17	52540|52540
asu:Asuc_1899	ncbi-geneid:5348700	2.7.7.12	54197|54197
asu:Asuc_1900	ncbi-geneid:5347783	2.7.1.6	54211|55060
asu:Asuc_1901	ncbi-geneid:5347784	5.1.3.3	74650
asu:Asuc_1904	ncbi-geneid:5348544	2.1.1.63	46767|53155
asu:Asuc_1907	ncbi-geneid:5347823	2.3.3.13	51569|110921
asu:Asuc_1908	ncbi-geneid:5348915	1.1.1.85	53659
asu:Asuc_1909	ncbi-geneid:5348916	4.2.1.33|4.2.1.35	53732
asu:Asuc_1910	ncbi-geneid:5348747	4.2.1.33|4.2.1.35	52016
asu:Asuc_1914	ncbi-geneid:5349243	1.7.2.3	53706|50692
asu:Asuc_1916	ncbi-geneid:5348689	1.7.2.3	53706|50692
asu:Asuc_1918	ncbi-geneid:5347619	2.3.1.-	56317
asu:Asuc_1920	ncbi-geneid:5347773	3.11.1.2	82057|57783
asu:Asuc_1924	ncbi-geneid:5347617	5.4.99.5|4.2.1.51	53850|55021|48600
asu:Asuc_1925	ncbi-geneid:5347618	3.1.3.5|3.6.1.45	56300|55816
asu:Asuc_1926	ncbi-geneid:5347663	3.5.1.-	54211|54211
asu:Asuc_1930	ncbi-geneid:5348933	6.3.2.4	56059|52440
asu:Asuc_1931	ncbi-geneid:5348934	6.3.2.8	53623|53244|51984
asu:Asuc_1932	ncbi-geneid:5347707	2.4.1.227	53756
asu:Asuc_1934	ncbi-geneid:5348182	6.3.2.9	53623|53244|51984
asu:Asuc_1936	ncbi-geneid:5348697	6.3.2.10	53623|53244|63418
asu:Asuc_1937	ncbi-geneid:5348698	6.3.2.13	53623|53244|63418
asu:Asuc_1938	ncbi-geneid:5348632	2.4.1.129	56601|56519
asu:Asuc_1940	ncbi-geneid:5348784	2.1.1.-	53335|81799
asu:Asuc_1944	ncbi-geneid:5349149	2.3.1.-	55729|52540
asu:Asuc_1947	ncbi-geneid:5349031	6.3.2.3|6.3.2.2	55931|56059
asu:Asuc_1949	ncbi-geneid:5349278	3.6.3.-	52540
asu:Asuc_1952	ncbi-geneid:5347733	1.3.1.74	102114
asu:Asuc_1953	ncbi-geneid:5347734	1.1.1.262	53659
asu:Asuc_1954	ncbi-geneid:5347578	4.2.1.52	51569
asu:Asuc_1962	ncbi-geneid:5347818	2.3.1.-	51161
asu:Asuc_1965	ncbi-geneid:5349651	3.4.24.-	50156|50156
asu:Asuc_1967	ncbi-geneid:5347984	2.5.1.31	64005
asu:Asuc_1968	ncbi-geneid:5349694	5.1.1.7	54506
asu:Asuc_1980	ncbi-geneid:5349539	1.6.99.3	51905
asu:Asuc_1981	ncbi-geneid:5349540	3.6.1.22	55811|55811
asu:Asuc_1982	ncbi-geneid:5347675	4.1.1.37	51726
asu:Asuc_1985	ncbi-geneid:5349465	2.7.1.-	56112
asu:Asuc_1986	ncbi-geneid:5349302	2.4.-.-	53756
asu:Asuc_1987	ncbi-geneid:5349303	5.4.99.12	55120
asu:Asuc_1992	ncbi-geneid:5349652	3.6.4.-	52540|52540
asu:Asuc_2001	ncbi-geneid:5348936	1.1.1.100	51735
asu:Asuc_2002	ncbi-geneid:5348361	2.3.1.39	52151|55048
asu:Asuc_2003	ncbi-geneid:5348362	2.3.1.41|2.3.1.180	53901
asu:Asuc_2004	ncbi-geneid:5348422	2.3.1.15	53659
asu:Asuc_2007	ncbi-geneid:5348635	2.7.8.8	56024|56024
asu:Asuc_2008	ncbi-geneid:5348334	2.1.1.-	75217|55315
asu:Asuc_2013	ncbi-geneid:5348664	3.4.24.57	53067|53067
asu:Asuc_2015	ncbi-geneid:5348924	4.1.2.4	51569
asu:Asuc_2018	ncbi-geneid:5349121	4.2.3.12	55620
asu:Asuc_2020	ncbi-geneid:5349209	3.6.1.-	55811
asu:Asuc_2024	ncbi-geneid:5349109	1.8.1.7	51905|55424
asu:Asuc_2026	ncbi-geneid:5348973	6.1.1.21	55681|52954
asu:Asuc_2027	ncbi-geneid:5348974	1.17.7.1	56014|51717
asu:Asuc_2030	ncbi-geneid:5349230	2.1.1.-	102114
asu:Asuc_2031	ncbi-geneid:5349231	4.6.1.12	69765
asu:Asuc_2032	ncbi-geneid:5349203	2.7.7.60	53448
asu:Asuc_2038	ncbi-geneid:5349259	1.7.99.4	53706|50692
asu:Asuc_2051	ncbi-geneid:5348039	4.2.1.11	51604|54826
asu:Asuc_2052	ncbi-geneid:5347651	6.3.4.2	52540|52317
asu:Asuc_2053	ncbi-geneid:5347652	5.4.99.12	55120
asu:Asuc_2054	ncbi-geneid:5347852	1.11.1.5	46626|46626
asu:Asuc_2059	ncbi-geneid:5347665	3.6.4.13	52540
asu:Asuc_2061	ncbi-geneid:5347577	2.7.7.8	54211|54211|55666|55666|54791|50249|46915
asu:Asuc_2063	ncbi-geneid:5349214	3.1.-.-	50249|50249|50249|50249
asu:Asuc_2064	ncbi-geneid:5349558	2.1.1.-	75217|55315
asu:Asuc_2065	ncbi-geneid:5349559	2.7.1.21	52540|57716
asu:Asuc_2067	ncbi-geneid:5347710	6.5.1.2
asu:Asuc_2070	ncbi-geneid:5347936	3.6.1.-	56300
asu:Asuc_2071	ncbi-geneid:5347937	2.3.1.51	69593
asu:Asuc_2073	ncbi-geneid:5347955	4.1.1.44	69118
asu:Asuc_2093	ncbi-geneid:5349693	3.1.1.1	53474
asu:Asuc_2095	ncbi-geneid:5348793	4.2.1.1	53850|46785
asu:Asuc_2099	ncbi-geneid:5348833	1.-.-.-	50129|51735
asu:Asuc_2106	ncbi-geneid:5348585	5.4.3.2	102114
asu:Asuc_2108	ncbi-geneid:5348136	2.5.1.47	53686
asu:Asuc_2112	ncbi-geneid:5347797	3.1.3.3	56784
asu:Asuc_2116	ncbi-geneid:5349160	3.1.26.5	54211
