# Supplementary material for: Tracing the Repertoire of Promiscuous Enzymes along the Metabolic Pathways in Archaeal Organisms
Source: Life (Basel). 2017 Jul 13;7(3):30. doi: 10.3390/life7030030 (PMC5617955; doi:10.3390/life7030030)
Supplement: Supplementary file 1 [file life-07-00030-s001.zip › Table_S2/ate.txt]

KEGGID	NCBIGI	ECs	SFamilyID
ate:Athe_0003	ncbi-geneid:7407238	2.7.7.7	55979|55979|55979
ate:Athe_0006	ncbi-geneid:7407241	5.99.1.3	56719|55874|54211
ate:Athe_0008	ncbi-geneid:7407243	5.99.1.3	56719|101904
ate:Athe_0022	ncbi-geneid:7407257	3.4.21.88	52540|51306
ate:Athe_0023	ncbi-geneid:7407258	1.11.1.15	52833
ate:Athe_0031	ncbi-geneid:7407266	4.2.1.20	53686
ate:Athe_0035	ncbi-geneid:7407270	2.7.11.1	52540|52540
ate:Athe_0042	ncbi-geneid:7407277	3.6.3.-	52540
ate:Athe_0046	ncbi-geneid:7407281	6.3.4.4	52540
ate:Athe_0054	ncbi-geneid:7407291	2.7.7.24	53448
ate:Athe_0055	ncbi-geneid:7407292	5.1.3.13	51182
ate:Athe_0056	ncbi-geneid:7407293	4.2.1.46	51735
ate:Athe_0060	ncbi-geneid:7407297	1.1.1.133	51735
ate:Athe_0078	ncbi-geneid:7407315	6.3.4.2	52540|52317
ate:Athe_0081	ncbi-geneid:7407152	2.7.13.3	55874|47384|158472|55785
ate:Athe_0089	ncbi-geneid:7408451	3.2.1.8	49899|49785
ate:Athe_0096	ncbi-geneid:7408458	3.5.1.25	51556|51338
ate:Athe_0097	ncbi-geneid:7408459	3.2.1.45	51445
ate:Athe_0101	ncbi-geneid:7408463	3.6.3.17	53822
ate:Athe_0105	ncbi-geneid:7408467	3.6.3.17	53822
ate:Athe_0106	ncbi-geneid:7408468	3.6.3.17	52540|52540
ate:Athe_0147	ncbi-geneid:7408509	2.7.1.56	53613
ate:Athe_0148	ncbi-geneid:7408510	2.7.1.69	55804
ate:Athe_0149	ncbi-geneid:7408511	2.7.1.69	52794
ate:Athe_0151	ncbi-geneid:7408513	2.7.3.9	51621|52009|47831
ate:Athe_0152	ncbi-geneid:7408514	3.1.1.41	53474
ate:Athe_0165	ncbi-geneid:7407156	3.2.1.10	51445|51011
ate:Athe_0183	ncbi-geneid:7407174	3.2.1.91	51445|49785|49785
ate:Athe_0184	ncbi-geneid:7407175	3.2.1.37	51445|51011
ate:Athe_0185	ncbi-geneid:7407176	3.2.1.8	51445
ate:Athe_0207	ncbi-geneid:7407198	2.5.1.7	55205
ate:Athe_0209	ncbi-geneid:7407200	6.3.4.15	55681|46785
ate:Athe_0210	ncbi-geneid:7407201	2.5.1.15	51717
ate:Athe_0212	ncbi-geneid:7407203	2.7.6.3	55083
ate:Athe_0217	ncbi-geneid:7407208	3.1.3.16	81606
ate:Athe_0223	ncbi-geneid:7407214	6.3.5.1	52402|56317
ate:Athe_0227	ncbi-geneid:7407218	3.2.1.25	51445|49785|49303|49303
ate:Athe_0233	ncbi-geneid:7407224	2.7.7.13|5.4.2.8	53448|51161|53738
ate:Athe_0245	ncbi-geneid:7407236	5.-.-.-	111337
ate:Athe_0275	ncbi-geneid:7407592	3.6.3.34	52540
ate:Athe_0277	ncbi-geneid:7407594	1.2.99.5	143555
ate:Athe_0301	ncbi-geneid:7407618	3.1.1.61	52738|52172
ate:Athe_0305	ncbi-geneid:7407622	3.1.3.71	142823
ate:Athe_0307	ncbi-geneid:7407624	6.1.1.10	52374|47323|50249
ate:Athe_0308	ncbi-geneid:7407625	3.1.21.-	51556
ate:Athe_0314	ncbi-geneid:7407631	3.6.3.3|3.6.3.5	56784|81653|81665|55008
ate:Athe_0319	ncbi-geneid:7407636	1.1.1.158	56176|56194
ate:Athe_0324	ncbi-geneid:7407641	2.1.1.13	82282
ate:Athe_0325	ncbi-geneid:7407642	2.1.1.10	82282|51730
ate:Athe_0341	ncbi-geneid:7409271	1.97.1.4	102114
ate:Athe_0343	ncbi-geneid:7409273	5.1.1.1	53822|47413
ate:Athe_0360	ncbi-geneid:7409290	1.97.1.4	102114
ate:Athe_0364	ncbi-geneid:7409294	2.7.11.-|2.7.4	53795|75138
ate:Athe_0371	ncbi-geneid:7409301	2.7.7.-	69572
ate:Athe_0372	ncbi-geneid:7409302	2.5.1.3	51391
ate:Athe_0381	ncbi-geneid:7409311	2.7.4.7|2.7.1.49	53613
ate:Athe_0382	ncbi-geneid:7409312	2.4.2.29	51713
ate:Athe_0387	ncbi-geneid:7409317	3.1.26.3	53448
ate:Athe_0392	ncbi-geneid:7409322	2.1.1.182	53335
ate:Athe_0393	ncbi-geneid:7409323	4.1.1.32	53795|68923
ate:Athe_0395	ncbi-geneid:7409325	2.7.7.22	53448|159283
ate:Athe_0398	ncbi-geneid:7409333	2.4.1.230	48208|74650
ate:Athe_0402	ncbi-geneid:7409337	5.1.1.1	53822|47413
ate:Athe_0403	ncbi-geneid:7409338	2.4.1.230	48208|74650
ate:Athe_0430	ncbi-geneid:7407507	3.5.1.28	53187
ate:Athe_0431	ncbi-geneid:7407508	3.5.1.18	53187|55031
ate:Athe_0440	ncbi-geneid:7407517	4.2.3.12	55620
ate:Athe_0446	ncbi-geneid:7407523	2.3.1.128	55729
ate:Athe_0455	ncbi-geneid:7407533	2.1.1.-	53335|50249
ate:Athe_0457	ncbi-geneid:7407535	2.1.1.63	46767|53155
ate:Athe_0458	ncbi-geneid:7407536	3.2.1.21	51445
ate:Athe_0464	ncbi-geneid:7407543	2.7.11.1	52540|52540
ate:Athe_0468	ncbi-geneid:7407547	3.2.1.22	51445
ate:Athe_0474	ncbi-geneid:7407553	4.3.1.1	48557
ate:Athe_0502	ncbi-geneid:7408626	2.2.1.6	52518|52518|52467
ate:Athe_0503	ncbi-geneid:7408627	2.2.1.6	55021|55021
ate:Athe_0504	ncbi-geneid:7408628	1.1.1.86	51735|48179
ate:Athe_0505	ncbi-geneid:7408629	2.3.3.13	51569|110921
ate:Athe_0507	ncbi-geneid:7408631	2.3.3.13	51569|110921
ate:Athe_0510	ncbi-geneid:7408634	4.2.1.2	117457
ate:Athe_0512	ncbi-geneid:7408636	2.7.4.9	52540
ate:Athe_0515	ncbi-geneid:7408639	2.7.7.7	52540
ate:Athe_0524	ncbi-geneid:7408648	4.2.1.3	53732|52016
ate:Athe_0525	ncbi-geneid:7408649	1.1.1.41	53659
ate:Athe_0527	ncbi-geneid:7408651	6.-.-.-	53623|56059
ate:Athe_0531	ncbi-geneid:7408656	2.7.1.48	55186|52540
ate:Athe_0544	ncbi-geneid:7408670	2.7.1.33
ate:Athe_0546	ncbi-geneid:7408672	2.6.1.83	53383
ate:Athe_0548	ncbi-geneid:7408674	1.17.4.2	51998
ate:Athe_0552	ncbi-geneid:7408678	2.7.1.2	53067
ate:Athe_0554	ncbi-geneid:7408680	2.4.1.1	53756
ate:Athe_0555	ncbi-geneid:7408681	2.4.1.21	53756
ate:Athe_0556	ncbi-geneid:7408682	2.7.7.27	53448|51161
ate:Athe_0557	ncbi-geneid:7408683	2.7.7.27	53448|51161
ate:Athe_0558	ncbi-geneid:7408684	2.4.1.18	51445|51011|81296
ate:Athe_0561	ncbi-geneid:7408687	2.5.1.9|2.5.1.78	52121
ate:Athe_0562	ncbi-geneid:7408688	3.5.4.25|4.1.99.12	55821|142695
ate:Athe_0563	ncbi-geneid:7408689	2.5.1.9	63380|63380
ate:Athe_0564	ncbi-geneid:7408690	3.5.4.26|1.1.1.193	53927|53597
ate:Athe_0566	ncbi-geneid:7406907	5.1.1.1	53822|47413
ate:Athe_0567	ncbi-geneid:7406908	2.7.1.17	53067|53067
ate:Athe_0572	ncbi-geneid:7406913	6.1.1.15	55681|55826|52954
ate:Athe_0576	ncbi-geneid:7406917	3.1.1.61	52738|52172
ate:Athe_0579	ncbi-geneid:7406920	2.1.1.80	53335|47757
ate:Athe_0592	ncbi-geneid:7406933	6.1.1.21	55681|52954
ate:Athe_0593	ncbi-geneid:7406934	6.1.1.12	55681|55261|50249
ate:Athe_0594	ncbi-geneid:7406935	3.2.1.4	51445|49785
ate:Athe_0599	ncbi-geneid:7406940	2.7.13.3	55874|158472
ate:Athe_0603	ncbi-geneid:7406944	5.3.1.5	51658
ate:Athe_0609	ncbi-geneid:7406950	3.2.1.41	51445|49452|81296|49452
ate:Athe_0618	ncbi-geneid:7406959	3.2.1.8	51445|49785|49785
ate:Athe_0619	ncbi-geneid:7406960	5.3.1.8|5.3.1.9	53697
ate:Athe_0621	ncbi-geneid:7406962	4.1.2.13	51569
ate:Athe_0627	ncbi-geneid:7406968	3.1.-.-	56281
ate:Athe_0630	ncbi-geneid:7406971	2.5.1.7	55205
ate:Athe_0632	ncbi-geneid:7406973	5.3.1.26|5.3.1.6	89623
ate:Athe_0633	ncbi-geneid:7406974	2.4.2.9	53271
ate:Athe_0634	ncbi-geneid:7406975	3.5.4.12	53927
ate:Athe_0635	ncbi-geneid:7406976	2.7.7.23|2.3.1.157	53448|51161
ate:Athe_0636	ncbi-geneid:7406977	2.7.6.1	53271
ate:Athe_0637	ncbi-geneid:7406978	3.1.1.29	53178
ate:Athe_0638	ncbi-geneid:7406979	3.6.4.-	52540|52540|52540|143517|141259
ate:Athe_0639	ncbi-geneid:7406980	5.2.1.8	54534|109998
ate:Athe_0640	ncbi-geneid:7406981	6.3.4.-	52402|56037|82829
ate:Athe_0641	ncbi-geneid:7406982	2.4.2.8	53271
ate:Athe_0642	ncbi-geneid:7406983	3.6.4.3|3.4.24.-	52540|140990
ate:Athe_0643	ncbi-geneid:7406984	6.3.1.2	55931|54368
ate:Athe_0644	ncbi-geneid:7406985	1.4.1.13|1.4.1.14	51971|46548|51971
ate:Athe_0645	ncbi-geneid:7406986	1.18.1.2	52343|63380
ate:Athe_0655	ncbi-geneid:7407079	4.2.3.1	53686
ate:Athe_0659	ncbi-geneid:7407083	6.1.1.6	55681|50249
ate:Athe_0664	ncbi-geneid:7407088	2.6.1.21|2.6.1.42	56752
ate:Athe_0665	ncbi-geneid:7407089	4.2.1.9	143975|52016
ate:Athe_0666	ncbi-geneid:7407090	2.2.1.6	52518|52518|52467
ate:Athe_0686	ncbi-geneid:7407110	2.5.1.6	55973|55973|55973
ate:Athe_0689	ncbi-geneid:7407113	3.1.-.-	64182
ate:Athe_0695	ncbi-geneid:7407119	4.1.2.17	53639|53639
ate:Athe_0698	ncbi-geneid:7407122	1.1.1.140	51735
ate:Athe_0701	ncbi-geneid:7407125	2.8.1.8	102114
ate:Athe_0702	ncbi-geneid:7407126	2.3.1.12	52777|51230|47005
ate:Athe_0703	ncbi-geneid:7407127	1.8.1.4	51905|55424
ate:Athe_0704	ncbi-geneid:7407128	1.2.4.4	52518|52518|52922
ate:Athe_0706	ncbi-geneid:7407130	5.3.1.14	51658
ate:Athe_0709	ncbi-geneid:7407133	3.4.21.92	52096
ate:Athe_0711	ncbi-geneid:7407135	3.1.5.1	109604
ate:Athe_0712	ncbi-geneid:7407136	2.7.7.-	56731|57783
ate:Athe_0749	ncbi-geneid:7407931	2.1.1.13	51717
ate:Athe_0760	ncbi-geneid:7407947	6.3.5.6|6.3.5.7	141000
ate:Athe_0761	ncbi-geneid:7407948	3.5.1.4|6.3.5.6|6.3.5.7	75304
ate:Athe_0762	ncbi-geneid:7407949	6.3.5.6|6.3.5.7	55931|89095
ate:Athe_0770	ncbi-geneid:7407957	2.1.1.-	53335|81799
ate:Athe_0772	ncbi-geneid:7407959	2.4.1.129	56601|56519|54184|54184
ate:Athe_0773	ncbi-geneid:7407960	6.3.2.13	53623|53244|63418
ate:Athe_0774	ncbi-geneid:7407961	6.3.2.10	53623|53244|63418
ate:Athe_0776	ncbi-geneid:7407963	6.3.2.9	53623|53244|51984
ate:Athe_0778	ncbi-geneid:7407965	2.4.1.227	53756
ate:Athe_0789	ncbi-geneid:7407976	6.2.1.-	56801
ate:Athe_0790	ncbi-geneid:7407977	4.1.1.20	51419|50621
ate:Athe_0792	ncbi-geneid:7407979	6.1.1.2	52374
ate:Athe_0801	ncbi-geneid:7407988	6.1.1.3	55681|55186|52954|81271
ate:Athe_0802	ncbi-geneid:7407989	1.1.1.261	56796
ate:Athe_0803	ncbi-geneid:7407990	3.1.1.61	52738|52172
ate:Athe_0804	ncbi-geneid:7407991	2.7.7.6	64484
ate:Athe_0805	ncbi-geneid:7407992	2.7.7.6	64484
ate:Athe_0810	ncbi-geneid:7407997	2.7.7.4	52540|50465|50447
ate:Athe_0819	ncbi-geneid:7408006	5.3.3.10	56529
ate:Athe_0821	ncbi-geneid:7408008	1.2.7.5	48310|56228
ate:Athe_0833	ncbi-geneid:7407408	2.1.1.80	53335|47757
ate:Athe_0837	ncbi-geneid:7407412	2.7.7.56	54211|55666
ate:Athe_0838	ncbi-geneid:7407413	3.6.1.15	52972
ate:Athe_0841	ncbi-geneid:7407416	2.7.1.5	53067|53067
ate:Athe_0843	ncbi-geneid:7407418	2.5.1.19	55205
ate:Athe_0844	ncbi-geneid:7407419	1.3.1.12	51735|48179
ate:Athe_0845	ncbi-geneid:7407420	2.5.1.54	51569
ate:Athe_0846	ncbi-geneid:7407421	2.6.1.9	53383
ate:Athe_0848	ncbi-geneid:7407423	4.1.1.37	51726
ate:Athe_0852	ncbi-geneid:7407427	2.7.13.3	55874|158472
ate:Athe_0854	ncbi-geneid:7407429	3.2.1.139	51445|55545
ate:Athe_0855	ncbi-geneid:7407430	1.1.1.57	51735|48179
ate:Athe_0856	ncbi-geneid:7407431	4.2.1.8	51658
ate:Athe_0857	ncbi-geneid:7407432	3.2.1.23	51445|49785|49303
ate:Athe_0864	ncbi-geneid:7407439	3.6.4.12	46785
ate:Athe_0872	ncbi-geneid:7407447	6.1.1.11	55681|46589
ate:Athe_0874	ncbi-geneid:7407449	1.2.7.1	53323
ate:Athe_0875	ncbi-geneid:7407450	1.2.7.1	54862
ate:Athe_0876	ncbi-geneid:7407451	1.2.7.1	52518|52922
ate:Athe_0877	ncbi-geneid:7407452	1.2.7.1	52518
ate:Athe_0878	ncbi-geneid:7407453	4.2.1.51	53850|55021
ate:Athe_0882	ncbi-geneid:7407457	3.6.4.12	52540|48024
ate:Athe_0883	ncbi-geneid:7407458	3.3.1.1	52283|51735
ate:Athe_0886	ncbi-geneid:7407461	6.1.1.1	52374|55174
ate:Athe_0927	ncbi-geneid:7407828	1.7.-.-	52218
ate:Athe_0930	ncbi-geneid:7407831	1.1.5.3	51905|54373
ate:Athe_0934	ncbi-geneid:7407835	3.4.21.53	54211|52540|88697
ate:Athe_0938	ncbi-geneid:7407839	2.7.7.12	54197|54197
ate:Athe_0939	ncbi-geneid:7407840	2.7.1.6	54211|55060
ate:Athe_0940	ncbi-geneid:7407841	5.1.3.2	51735
ate:Athe_0941	ncbi-geneid:7407842	6.1.1.17	52374|48163
ate:Athe_0974	ncbi-geneid:7407875	3.1.26.4	53098
ate:Athe_0982	ncbi-geneid:7407883	3.5.4.9|1.5.1.5	51735|53223
ate:Athe_0983	ncbi-geneid:7407884	1.3.1.74|2.-.-.-	102114
ate:Athe_0986	ncbi-geneid:7407887	3.6.3.8	52540|54752
ate:Athe_1003	ncbi-geneid:7407904	3.1.11.6	116842
ate:Athe_1004	ncbi-geneid:7407905	2.5.1.1|2.5.1.10|2.5.1.29	48576
ate:Athe_1008	ncbi-geneid:7407910	1.2.7.8	52518|52518|54862|52922
ate:Athe_1009	ncbi-geneid:7407911	1.2.7.8	53323
ate:Athe_1010	ncbi-geneid:7407912	6.2.1.30	56801
ate:Athe_1035	ncbi-geneid:7409592	2.7.4.8	52540
ate:Athe_1036	ncbi-geneid:7409593	2.7.7.6	63562
ate:Athe_1037	ncbi-geneid:7409594	4.1.1.36|6.3.2.5	102645|52507
ate:Athe_1038	ncbi-geneid:7409595	3.6.4.-	52540|52540
ate:Athe_1039	ncbi-geneid:7409596	3.5.1.88	56420
ate:Athe_1040	ncbi-geneid:7409597	2.1.2.9	53328|50486
ate:Athe_1042	ncbi-geneid:7409599	2.1.1.-	53335|48013
ate:Athe_1043	ncbi-geneid:7409600	2.1.1.-	102114
ate:Athe_1044	ncbi-geneid:7409601	3.1.3.16	81606
ate:Athe_1045	ncbi-geneid:7409602	2.7.11.1	56112|54184
ate:Athe_1046	ncbi-geneid:7409603	3.6.1.-	52540|50249
ate:Athe_1047	ncbi-geneid:7409604	5.1.3.1	51366
ate:Athe_1054	ncbi-geneid:7409611	5.4.99.12	55120
ate:Athe_1055	ncbi-geneid:7409612	2.7.1.26|2.7.7.2	82114|52374
ate:Athe_1057	ncbi-geneid:7409614	2.7.7.8	54211|54211|55666|46915|55666|54791|50249
ate:Athe_1060	ncbi-geneid:7409617	2.1.2.1	53383
ate:Athe_1062	ncbi-geneid:7409619	1.1.1.40|1.1.1.38	51735|53223
ate:Athe_1064	ncbi-geneid:7409621	3.5.1.28	53187
ate:Athe_1065	ncbi-geneid:7409622	3.2.2.-|4.2.99.18	48150|55945
ate:Athe_1070	ncbi-geneid:7409627	2.1.1.-	53335
ate:Athe_1076	ncbi-geneid:7409633	3.1.3.48	52788
ate:Athe_1078	ncbi-geneid:7409635	2.7.2	53633
ate:Athe_1079	ncbi-geneid:7409636	1.2.1	55347|51735
ate:Athe_1080	ncbi-geneid:7409637	3.5.1.28	53187|55383
ate:Athe_1095	ncbi-geneid:7409652	1.2.7.3	54862
ate:Athe_1096	ncbi-geneid:7409653	1.2.7.3	52518|52922
ate:Athe_1097	ncbi-geneid:7409654	1.2.7.3	52518
ate:Athe_1098	ncbi-geneid:7409655	1.2.7.3	53323
ate:Athe_1103	ncbi-geneid:7409660	3.2.1.55	51445|51011
ate:Athe_1104	ncbi-geneid:7409661	3.2.1.22	56327|51735
ate:Athe_1114	ncbi-geneid:7408696	3.1.22.4	53098
ate:Athe_1124	ncbi-geneid:7408706	2.5.1.49	53383
ate:Athe_1125	ncbi-geneid:7408707	2.3.1.31	53474
ate:Athe_1127	ncbi-geneid:7408709	3.4.13.19	51556
ate:Athe_1128	ncbi-geneid:7408710	2.6.1.1	53383
ate:Athe_1129	ncbi-geneid:7408711	4.3.2.2	48557
ate:Athe_1131	ncbi-geneid:7408713	5.99.1.3|3.6.4.12	56712|52540|52540
ate:Athe_1133	ncbi-geneid:7408715	1.3.1.26	51735|55347
ate:Athe_1134	ncbi-geneid:7408716	4.2.1.52	51569
ate:Athe_1135	ncbi-geneid:7408717	1.2.1.11	55347|51735
ate:Athe_1137	ncbi-geneid:7408719	4.6.1.12	69765
ate:Athe_1148	ncbi-geneid:7408730	5.1.3.2	51735
ate:Athe_1151	ncbi-geneid:7408733	2.7.7.9	53448
ate:Athe_1153	ncbi-geneid:7408735	2.3.1.15	53659
ate:Athe_1154	ncbi-geneid:7408736	2.3.1.41|2.3.1.180	53901
ate:Athe_1155	ncbi-geneid:7408737	2.3.1.39	52151|55048
ate:Athe_1156	ncbi-geneid:7408738	1.1.1.100	51735
ate:Athe_1158	ncbi-geneid:7408740	2.3.1.179	53901|53901
ate:Athe_1159	ncbi-geneid:7408741	3.1.26.3	69065|54768
ate:Athe_1165	ncbi-geneid:7408747	2.5.1.47	53686
ate:Athe_1173	ncbi-geneid:7408755	1.7.-.-	56821
ate:Athe_1177	ncbi-geneid:7408759	6.3.4.18	56059|52440|51246
ate:Athe_1178	ncbi-geneid:7408760	4.1.1.21|5.4.99.18	52255
ate:Athe_1190	ncbi-geneid:7408772	2.5.1.49	53383
ate:Athe_1191	ncbi-geneid:7409665	1.8.99.2	51905|56425|46977
ate:Athe_1193	ncbi-geneid:7409667	2.7.7.4	52402
ate:Athe_1194	ncbi-geneid:7409668	2.7.7.4	52540|50465|50447
ate:Athe_1195	ncbi-geneid:7409669	1.2.1.70	69742|51735|69075
ate:Athe_1198	ncbi-geneid:7409672	2.5.1.61	53850|54782
ate:Athe_1199	ncbi-geneid:7409673	2.1.1.107|4.2.1.75	53790|69618
ate:Athe_1200	ncbi-geneid:7409674	4.2.1.24	51569
ate:Athe_1201	ncbi-geneid:7409675	5.4.3.8	53383
ate:Athe_1211	ncbi-geneid:7409685	3.1.-.-	53098
ate:Athe_1212	ncbi-geneid:7409686	2.1.1.63|2.5.1.72	142754
ate:Athe_1213	ncbi-geneid:7409687	1.4.3.16	51905|56425|46977
ate:Athe_1214	ncbi-geneid:7409688	2.4.2.19	51690|54675
ate:Athe_1215	ncbi-geneid:7409689	1.7.99.4	53706|50692
ate:Athe_1218	ncbi-geneid:7409692	2.1.1.-	53335|88697
ate:Athe_1220	ncbi-geneid:7409694	5.4.99.12	55120|55174
ate:Athe_1224	ncbi-geneid:7409698	3.6.4.12	52540|50249|52540
ate:Athe_1227	ncbi-geneid:7409701	2.7.7.3	52374
ate:Athe_1237	ncbi-geneid:7409711	2.6.1.50	53383
ate:Athe_1238	ncbi-geneid:7409712	1.1.1.-	51735|48179|52413
ate:Athe_1248	ncbi-geneid:7409722	4.3.2.1	48557
ate:Athe_1249	ncbi-geneid:7409723	6.3.4.5	69864|52402
ate:Athe_1250	ncbi-geneid:7409724	3.5.4.4|2.7.7.18	52374
ate:Athe_1254	ncbi-geneid:7409728	6.1.1.4	52374|50677|47323
ate:Athe_1255	ncbi-geneid:7408094	3.4.16.4	56601|69189
ate:Athe_1260	ncbi-geneid:7408180	6.3.3.2	100950
ate:Athe_1262	ncbi-geneid:7408182	2.7.7.7	89550
ate:Athe_1265	ncbi-geneid:7408185	2.7.1.11	53784
ate:Athe_1266	ncbi-geneid:7408186	2.7.1.40	51621|52935|50800|52009
ate:Athe_1267	ncbi-geneid:7408187	3.1.2.-	54637
ate:Athe_1275	ncbi-geneid:7408856	2.7.1.107	48317
ate:Athe_1279	ncbi-geneid:7408860	4.2.3.5	103263
ate:Athe_1280	ncbi-geneid:7408861	3.4.16.4	56601|69189
ate:Athe_1282	ncbi-geneid:7408863	1.3.1.74	102114
ate:Athe_1283	ncbi-geneid:7408864	6.1.1.20	55681|46589
ate:Athe_1284	ncbi-geneid:7408865	6.1.1.20	56037|55681|50249|54991|46955
ate:Athe_1285	ncbi-geneid:7408866	3.6.4.12	52540
ate:Athe_1288	ncbi-geneid:7408869	2.2.1.7	52518|52922
ate:Athe_1295	ncbi-geneid:7408876	1.6.5.3	52833
ate:Athe_1298	ncbi-geneid:7408879	1.6.99.5|1.6.5.3	142019|140490|52833|142984|54862
ate:Athe_1299	ncbi-geneid:7408880	1.6.5.3	53920|54862|54292
ate:Athe_1304	ncbi-geneid:7408885	2.4.1.129	56601|56519
ate:Athe_1309	ncbi-geneid:7408890	4.2.3.3	52335
ate:Athe_1314	ncbi-geneid:7408895	2.5.1.16	53335
ate:Athe_1315	ncbi-geneid:7408896	3.5.3.11	52768
ate:Athe_1319	ncbi-geneid:7408900	4.1.1.3	51569|89000
ate:Athe_1322	ncbi-geneid:7408903	5.4.2.1
ate:Athe_1324	ncbi-geneid:7408905	5.4.99.5	55298
ate:Athe_1325	ncbi-geneid:7408906	2.7.4.14	52540
ate:Athe_1326	ncbi-geneid:7408907	2.3.1.51	69593
ate:Athe_1327	ncbi-geneid:7408908	1.17.1.2	50249|50249|50249
ate:Athe_1331	ncbi-geneid:7408912	6.1.1.7	55681|101353|55186|50447
ate:Athe_1333	ncbi-geneid:7408914	2.7.1.23	111331
ate:Athe_1336	ncbi-geneid:7408917	3.4.21.116	50156|50494
ate:Athe_1339	ncbi-geneid:7408920	1.5.1.2	48179|51735
ate:Athe_1340	ncbi-geneid:7408921	3.1.26.4
ate:Athe_1342	ncbi-geneid:7408923	3.6.1.13	55811
ate:Athe_1349	ncbi-geneid:7408930	6.1.1.5	52374|47323|50677
ate:Athe_1350	ncbi-geneid:7408931	4.2.3.4	56796
ate:Athe_1360	ncbi-geneid:7409103	5.3.1.23	100950
ate:Athe_1361	ncbi-geneid:7409104	2.4.2.28	53167
ate:Athe_1372	ncbi-geneid:7409115	3.2.1.17|5.4.99.12	55120|55174
ate:Athe_1373	ncbi-geneid:7409116	2.4.2.9	53271
ate:Athe_1375	ncbi-geneid:7409118	2.1.3.2	53671
ate:Athe_1376	ncbi-geneid:7409119	3.5.2.3	51556|51338
ate:Athe_1377	ncbi-geneid:7409120	4.1.1.23	51366
ate:Athe_1378	ncbi-geneid:7409121	6.3.5.5	56059|56059|52440|48108|52440|52335
ate:Athe_1380	ncbi-geneid:7409123	1.3.3.1	51395
ate:Athe_1381	ncbi-geneid:7409124	5.4.2.1
ate:Athe_1382	ncbi-geneid:7409125	2.4.2.10	53271
ate:Athe_1402	ncbi-geneid:7409145	5.3.1.12	51556
ate:Athe_1403	ncbi-geneid:7409146	4.2.1.11	51604|54826
ate:Athe_1404	ncbi-geneid:7409147	5.4.2.1	64158|53649
ate:Athe_1405	ncbi-geneid:7409148	2.7.2.3|5.3.1.1	53748|51351
ate:Athe_1406	ncbi-geneid:7409149	1.2.1.12	55347|51735
ate:Athe_1409	ncbi-geneid:7409152	2.7.9.1	56059|51621|52009
ate:Athe_1410	ncbi-geneid:7409153	6.1.1.14	55681|52954
ate:Athe_1413	ncbi-geneid:7409156	3.2.1.17|5.4.99.12	55120
ate:Athe_1414	ncbi-geneid:7409157	2.6.1.-	53383
ate:Athe_1418	ncbi-geneid:7409161	3.6.1.23	51283
ate:Athe_1419	ncbi-geneid:7409162	3.4.24.64	63411|63411
ate:Athe_1423	ncbi-geneid:7409166	3.6.3.14	51344|46604
ate:Athe_1424	ncbi-geneid:7409167	3.6.3.14	52540|47917|50615
ate:Athe_1425	ncbi-geneid:7409168	3.6.3.14	52943
ate:Athe_1426	ncbi-geneid:7409169	3.6.3.14	52540|47917|50615
ate:Athe_1427	ncbi-geneid:7409170	3.6.3.14	47928
ate:Athe_1428	ncbi-geneid:7409171	3.6.3.14	81573
ate:Athe_1429	ncbi-geneid:7409172	3.6.3.14	81333
ate:Athe_1430	ncbi-geneid:7409173	3.6.3.14	81336
ate:Athe_1432	ncbi-geneid:7409175	6.3.5.2	52402|52317
ate:Athe_1439	ncbi-geneid:7408097	3.2.1.-	53955
ate:Athe_1440	ncbi-geneid:7408098	2.7.1.24	52540
ate:Athe_1441	ncbi-geneid:7408099	2.7.7.7	56672|88723|47807|53098
ate:Athe_1444	ncbi-geneid:7408102	6.3.4.13	56059|52440|51246
ate:Athe_1445	ncbi-geneid:7408103	3.5.4.10|2.1.2.3	53927|52335
ate:Athe_1446	ncbi-geneid:7408104	2.1.2.2	53328
ate:Athe_1447	ncbi-geneid:7408105	6.3.3.1	56042|55326
ate:Athe_1448	ncbi-geneid:7408106	2.4.2.14	56235|53271
ate:Athe_1449	ncbi-geneid:7408107	6.3.5.3	56042|55326|55326|56042
ate:Athe_1450	ncbi-geneid:7408108	6.3.5.3	52317
ate:Athe_1451	ncbi-geneid:7408109	6.3.5.3	82697
ate:Athe_1452	ncbi-geneid:7408110	6.3.2.6	56104
ate:Athe_1454	ncbi-geneid:7408112	1.3.1.74	50494|50156
ate:Athe_1468	ncbi-geneid:7408127	4.2.99.18	48150
ate:Athe_1469	ncbi-geneid:7408128	2.3.1.183	55729
ate:Athe_1471	ncbi-geneid:7408130	2.7.7.22	53448|159283
ate:Athe_1472	ncbi-geneid:7408131	3.6.1.31|3.5.4.19	141734|101386
ate:Athe_1473	ncbi-geneid:7408132	4.1.3.-	51366
ate:Athe_1474	ncbi-geneid:7408133	5.3.1.16	51366
ate:Athe_1475	ncbi-geneid:7408134	2.4.2.-	52317
ate:Athe_1476	ncbi-geneid:7408135	4.2.1.19	54211|54211
ate:Athe_1477	ncbi-geneid:7408136	2.6.1.9	53383
ate:Athe_1478	ncbi-geneid:7408137	1.1.1.23	53720
ate:Athe_1479	ncbi-geneid:7408138	2.4.2.17	53850
ate:Athe_1483	ncbi-geneid:7408142	3.6.3.27	52540
ate:Athe_1486	ncbi-geneid:7408145	2.7.13.3	55874|47384|55785
ate:Athe_1489	ncbi-geneid:7408148	2.2.1.2	51569
ate:Athe_1490	ncbi-geneid:7408149	6.3.2.12|6.3.2.17	53623|53244
ate:Athe_1491	ncbi-geneid:7408150	6.1.1.9	52374|50677|47323|46589
ate:Athe_1492	ncbi-geneid:7408151	1.15.1.2	49367|57802
ate:Athe_1493	ncbi-geneid:7408152	2.7.2.1	53067|53067
ate:Athe_1494	ncbi-geneid:7408153	2.3.1.8	53659
ate:Athe_1495	ncbi-geneid:7408154	3.4.21.88	51306|46785
ate:Athe_1498	ncbi-geneid:7408157	2.5.1.75	52540|52540
ate:Athe_1501	ncbi-geneid:7408160	1.3.1.74	102114
ate:Athe_1504	ncbi-geneid:7408163	6.2.1.30	56801
ate:Athe_1505	ncbi-geneid:7408164	1.2.7.8	53323
ate:Athe_1506	ncbi-geneid:7408165	1.2.7.8	52518|52518|52922
ate:Athe_1507	ncbi-geneid:7408166	6.2.1.30	56801
ate:Athe_1522	ncbi-geneid:7409027	2.7.7.60	53448
ate:Athe_1524	ncbi-geneid:7409029	3.6.3.8	81665|56784|81660|81653
ate:Athe_1538	ncbi-geneid:7409045	2.7.1.148	54211|55060
ate:Athe_1539	ncbi-geneid:7409047	6.3.5.4	52402|56235
ate:Athe_1540	ncbi-geneid:7409048	6.3.5.5	52021|52317
ate:Athe_1541	ncbi-geneid:7409049	6.3.5.5	56059|56059|52440|52440|48108|52335
ate:Athe_1542	ncbi-geneid:7409050	2.1.3.3	53671
ate:Athe_1544	ncbi-geneid:7409052	3.4.11.-	144052
ate:Athe_1545	ncbi-geneid:7409053	5.4.99.12	55120|55174
ate:Athe_1547	ncbi-geneid:7409055	2.8.1.7	53383
ate:Athe_1548	ncbi-geneid:7409056	2.1.1.-	75217|88697
ate:Athe_1549	ncbi-geneid:7409057	2.1.1.-	53335
ate:Athe_1551	ncbi-geneid:7409059	1.3.1.74	53067|100920|53067|100934
ate:Athe_1554	ncbi-geneid:7409062	1.3.99.22	102114
ate:Athe_1557	ncbi-geneid:7409065	5.4.99.12	55120
ate:Athe_1559	ncbi-geneid:7409068	3.4.16.4	56601|69189
ate:Athe_1560	ncbi-geneid:7409069	3.5.1.28	47090
ate:Athe_1588	ncbi-geneid:7409097	2.1.1.72	53335
ate:Athe_1615	ncbi-geneid:7409445	2.5.1.47	53686
ate:Athe_1618	ncbi-geneid:7409448	6.5.1.2
ate:Athe_1639	ncbi-geneid:7409469	1.1.1.37|1.1.1.205	51412|54631
ate:Athe_1641	ncbi-geneid:7409471	3.4.21.89	51306
ate:Athe_1644	ncbi-geneid:7409474	1.2.1.41	53720
ate:Athe_1645	ncbi-geneid:7409475	2.7.2.11	53633
ate:Athe_1647	ncbi-geneid:7409477	6.5.1.-	55144
ate:Athe_1681	ncbi-geneid:7409189	2.7.11.1	55874
ate:Athe_1685	ncbi-geneid:7409195	5.4.99.12	55120
ate:Athe_1690	ncbi-geneid:7409200	4.2.1.20	51366
ate:Athe_1691	ncbi-geneid:7409201	4.2.1.20	53686
ate:Athe_1692	ncbi-geneid:7409202	5.3.1.24	51366
ate:Athe_1693	ncbi-geneid:7409203	4.1.1.48	51366
ate:Athe_1694	ncbi-geneid:7409204	2.4.2.18	52418|47648
ate:Athe_1695	ncbi-geneid:7409205	4.1.3.27	52317
ate:Athe_1696	ncbi-geneid:7409206	4.1.3.27	56322
ate:Athe_1697	ncbi-geneid:7409207	3.4.11.9	55920|53092
ate:Athe_1698	ncbi-geneid:7409208	4.2.1.10	52304
ate:Athe_1699	ncbi-geneid:7409209	3.1.21.2	51658
ate:Athe_1700	ncbi-geneid:7409210	2.7.1.71	52540
ate:Athe_1708	ncbi-geneid:7409223	1.2.7.1	52518|52518|52922
ate:Athe_1709	ncbi-geneid:7409224	1.2.7.1	53323|54862
ate:Athe_1710	ncbi-geneid:7409225	2.7.7.25|2.7.7.72|3.1.3.-|3.1.4	81301|81891
ate:Athe_1711	ncbi-geneid:7409226	3.1.3.15	89550
ate:Athe_1712	ncbi-geneid:7409227	2.1.1.61|2.8.1.-	52402
ate:Athe_1714	ncbi-geneid:7409229	2.8.1.7	53383
ate:Athe_1717	ncbi-geneid:7409234	2.7.7.6	56553|55257|47789
ate:Athe_1724	ncbi-geneid:7409241	3.4.11.18	55920
ate:Athe_1725	ncbi-geneid:7409242	2.7.4.10|2.7.4.3	52540
ate:Athe_1752	ncbi-geneid:7408539	5.4.2.2	53738|53738|53738|55957
ate:Athe_1761	ncbi-geneid:7408548	1.3.1.74	50494|50156
ate:Athe_1763	ncbi-geneid:7408550	2.1.1.-	53335
ate:Athe_1770	ncbi-geneid:7408557	2.7.13.3
ate:Athe_1772	ncbi-geneid:7408559	2.4.2.1	53167
ate:Athe_1773	ncbi-geneid:7408560	5.4.2.7	53649|143856
ate:Athe_1774	ncbi-geneid:7408561	4.1.2.4	51569
ate:Athe_1775	ncbi-geneid:7408562	2.4.2.2	52418|54680|47648
ate:Athe_1777	ncbi-geneid:7408564	3.5.4.5	53927
ate:Athe_1781	ncbi-geneid:7408568	3.6.3.17	52540|52540
ate:Athe_1782	ncbi-geneid:7408569	2.4.2.28	53167
ate:Athe_1790	ncbi-geneid:7408577	3.4.24.78	53163
ate:Athe_1798	ncbi-geneid:7408585	3.4.21.102	52096|50156
ate:Athe_1805	ncbi-geneid:7408592	2.7.6.2	63999|63862
ate:Athe_1806	ncbi-geneid:7408593	2.7.7.7	53098|160975
ate:Athe_1808	ncbi-geneid:7408595	1.17.7.1	51717|56014
ate:Athe_1810	ncbi-geneid:7408597	1.1.1.267	55347|51735|69055
ate:Athe_1812	ncbi-geneid:7408599	2.5.1.31	64005
ate:Athe_1814	ncbi-geneid:7408601	2.7.4.22	53633
ate:Athe_1818	ncbi-geneid:7408605	1.1.1.22	51735|48179|52413
ate:Athe_1824	ncbi-geneid:7408938	2.7.1.11	53784
ate:Athe_1826	ncbi-geneid:7408940	2.7.3.-	55931
ate:Athe_1833	ncbi-geneid:7408947	3.4.24.57	53067|53067
ate:Athe_1837	ncbi-geneid:7408951	2.6.1.11|2.6.1.17	53383
ate:Athe_1838	ncbi-geneid:7408952	2.7.7.7	52141
ate:Athe_1853	ncbi-geneid:7408966	3.2.1.91	49384|69318
ate:Athe_1854	ncbi-geneid:7408967	4.2.2.2	51126|49899
ate:Athe_1855	ncbi-geneid:7408968	4.2.2.9	51126|49899
ate:Athe_1865	ncbi-geneid:7408978	3.2.1.4|3.2.1.91	48208|51445|49384|49384|49384
ate:Athe_1866	ncbi-geneid:7408979	3.2.1.78|3.2.1.4	51445|51445|49384|49384|49384
ate:Athe_1889	ncbi-geneid:7409002	1.1.1.25	51735|53223
ate:Athe_1894	ncbi-geneid:7409007	3.6.3.34	52540
ate:Athe_1903	ncbi-geneid:7409016	5.1.1.1	51419|50621
ate:Athe_1906	ncbi-geneid:7407319	2.7.8.7	56214
ate:Athe_1908	ncbi-geneid:7407321	2.6.-.-	52317
ate:Athe_1909	ncbi-geneid:7407322	4.-.-.-	51366
ate:Athe_1911	ncbi-geneid:7407324	3.5.1.32	53187|55031
ate:Athe_1918	ncbi-geneid:7407331	1.1.1.27	56327|51735
ate:Athe_1920	ncbi-geneid:7407333	2.7.7.7	52540|48019
ate:Athe_1927	ncbi-geneid:7407340	3.2.1.23	51445|52317
ate:Athe_1940	ncbi-geneid:7407354	3.6.3.21	52540
ate:Athe_1946	ncbi-geneid:7407360	5.1.3.14	53756
ate:Athe_1947	ncbi-geneid:7407361	1.97.1.4	102114
ate:Athe_1948	ncbi-geneid:7407362	1.3.99.22	102114
ate:Athe_1950	ncbi-geneid:7407364	3.1.-.-	69500
ate:Athe_1951	ncbi-geneid:7407365	2.7.6.5	109604|81301|81271|55021
ate:Athe_1952	ncbi-geneid:7407366	2.4.2.7	53271
ate:Athe_1958	ncbi-geneid:7407372	5.4.99.5	55021
ate:Athe_1959	ncbi-geneid:7407373	1.1.1.3	55347|51735
ate:Athe_1960	ncbi-geneid:7407374	2.7.1.39	55060|54211
ate:Athe_1961	ncbi-geneid:7407375	2.7.2.4	53633|55021|55021
ate:Athe_1979	ncbi-geneid:7407395	4.1.1.11	50692
ate:Athe_1980	ncbi-geneid:7407396	6.3.2.1	52374
ate:Athe_1981	ncbi-geneid:7407397	2.1.2.11	51621
ate:Athe_1983	ncbi-geneid:7407399	1.16.3.1	47240
ate:Athe_1994	ncbi-geneid:7408208	1.1.1.95	51735|52283
ate:Athe_1995	ncbi-geneid:7408209	4.1.2.13	51569
ate:Athe_1997	ncbi-geneid:7408211	2.7.1.30	53067|53067
ate:Athe_2017	ncbi-geneid:7408229	2.1.1.72	53335
ate:Athe_2036	ncbi-geneid:7408249	6.1.1.19	52374|47323|55190
ate:Athe_2038	ncbi-geneid:7408251	5.1.1.3	53681|53681
ate:Athe_2039	ncbi-geneid:7408252	6.3.2.4	56059|52440
ate:Athe_2040	ncbi-geneid:7408253	5.4.2.8	53738|53738|55957
ate:Athe_2043	ncbi-geneid:7408256	2.1.1.-	75217|55315
ate:Athe_2044	ncbi-geneid:7408257	2.1.1.148	69796
ate:Athe_2047	ncbi-geneid:7408260	4.2.1.-	54637
ate:Athe_2056	ncbi-geneid:7408269	2.7.13.3	55874|158472
ate:Athe_2059	ncbi-geneid:7408272	2.2.1.1	52518|52922
ate:Athe_2060	ncbi-geneid:7408273	2.2.1.1	52518
ate:Athe_2065	ncbi-geneid:7408774	2.1.1.63	52540|54211
ate:Athe_2066	ncbi-geneid:7408775	2.4.1.-	53756
ate:Athe_2071	ncbi-geneid:7408780	2.7.1.31	110738
ate:Athe_2072	ncbi-geneid:7408781	3.2.1.51	51445
ate:Athe_2073	ncbi-geneid:7408782	5.3.1.25	53743|50443
ate:Athe_2074	ncbi-geneid:7408783	5.1.1.1	53822|47413
ate:Athe_2084	ncbi-geneid:7408793	1.3.99.1	51905|46977
ate:Athe_2086	ncbi-geneid:7408795	3.2.1.31	51445|49303|49785
ate:Athe_2089	ncbi-geneid:7408798	3.2.1.31	49785
ate:Athe_2099	ncbi-geneid:7408808	1.1.1.85	53659
ate:Athe_2100	ncbi-geneid:7408809	4.2.1.33|4.2.1.35	52016
ate:Athe_2101	ncbi-geneid:7408810	4.2.1.33|4.2.1.35	53732
ate:Athe_2107	ncbi-geneid:7408816	2.7.7.7	52540|48019
ate:Athe_2108	ncbi-geneid:7408817	3.1.-.-	50249|50249|50249|50249
ate:Athe_2115	ncbi-geneid:7408824	5.1.1.7	54506|54506
ate:Athe_2118	ncbi-geneid:7408827	2.7.1.4	53613
ate:Athe_2122	ncbi-geneid:7408831	4.1.1.50	56276
ate:Athe_2125	ncbi-geneid:7408834	1.1.1.95	51735|52283|143548|55021
ate:Athe_2129	ncbi-geneid:7408838	3.1.26.-	50249
ate:Athe_2133	ncbi-geneid:7408842	2.1.1.-	75217
ate:Athe_2144	ncbi-geneid:7408853	4.1.1.65	88946|88659|88659
ate:Athe_2146	ncbi-geneid:7406905	3.5.1.44	64438
ate:Athe_2149	ncbi-geneid:7408342	2.7.13.3
ate:Athe_2170	ncbi-geneid:7408363	3.6.3.14	52540
ate:Athe_2179	ncbi-geneid:7408372	3.4.25.2	56235
ate:Athe_2181	ncbi-geneid:7408374	5.99.1.2	56712|57783
ate:Athe_2191	ncbi-geneid:7408384	3.6.3.-	52540
ate:Athe_2197	ncbi-geneid:7408393	5.4.99.12	55120
ate:Athe_2204	ncbi-geneid:7408400	5.1.1.1	53822|47413
ate:Athe_2207	ncbi-geneid:7408403	2.3.1.29	53383
ate:Athe_2208	ncbi-geneid:7408404	6.3.4.3	52540
ate:Athe_2217	ncbi-geneid:7408414	4.1.3.27|2.6.1.85	56322
ate:Athe_2218	ncbi-geneid:7408415	2.6.1.85	52317
ate:Athe_2227	ncbi-geneid:7407646	5.1.3.4	53639
ate:Athe_2229	ncbi-geneid:7407648	2.7.1.16	53067|53067
ate:Athe_2231	ncbi-geneid:7407650	2.1.1.80	53335|47757
ate:Athe_2235	ncbi-geneid:7407654	3.1.1.61	52738|52172
ate:Athe_2244	ncbi-geneid:7407663	1.1.1.1	56796
ate:Athe_2253	ncbi-geneid:7407672	6.1.1.16	52374|47323
ate:Athe_2254	ncbi-geneid:7407673	2.3.1.30	51161
ate:Athe_2255	ncbi-geneid:7407674	6.1.1.24	52374|48163
ate:Athe_2266	ncbi-geneid:7407685	3.6.3.17	52540|52540
ate:Athe_2274	ncbi-geneid:7407693	5.4.3.2	102114
ate:Athe_2280	ncbi-geneid:7407699	3.6.3.4	56784|81653|55008|55008|81665
ate:Athe_2288	ncbi-geneid:7407707	2.1.1.36	53335
ate:Athe_2316	ncbi-geneid:7407735	2.7.7.7	56672|100879
ate:Athe_2323	ncbi-geneid:7407742	2.6.1.16	53697|56235
ate:Athe_2324	ncbi-geneid:7407743	5.4.2.10	53738|53738|53738|55957
ate:Athe_2328	ncbi-geneid:7407747	2.2.1.1	52518|52518|52922
ate:Athe_2340	ncbi-geneid:7407759	3.4.21.102	52096|50156|47090
ate:Athe_2343	ncbi-geneid:7407762	1.-.-.-	51395
ate:Athe_2354	ncbi-geneid:7407773	3.2.1.21	51445|52279
ate:Athe_2360	ncbi-geneid:7407779	1.4.1.13	51395|54862
ate:Athe_2363	ncbi-geneid:7407782	3.6.3.8	81665|81660|56784|81653
ate:Athe_2380	ncbi-geneid:7407799	3.2.1.67	51126
ate:Athe_2383	ncbi-geneid:7407802	1.1.1.125	51735
ate:Athe_2384	ncbi-geneid:7407803	5.3.1.17	51182
ate:Athe_2385	ncbi-geneid:7407804	2.7.1.45	53613
ate:Athe_2386	ncbi-geneid:7407805	4.1.2.14|4.1.3.16	51569
ate:Athe_2390	ncbi-geneid:7408013	4.1.2.13	51569
ate:Athe_2394	ncbi-geneid:7408017	2.7.11.1	55874
ate:Athe_2401	ncbi-geneid:7408024	6.3.2.8	53623|53244|51984
ate:Athe_2437	ncbi-geneid:7408061	2.1.1.72	53335
ate:Athe_2445	ncbi-geneid:7408069	3.1.22.4	103084
ate:Athe_2518	ncbi-geneid:7409387	1.97.1.4	102114
ate:Athe_2541	ncbi-geneid:7409411	2.8.1.6	102114
ate:Athe_2542	ncbi-geneid:7409412	2.6.1.62	53383
ate:Athe_2543	ncbi-geneid:7409413	6.3.3.3	52540
ate:Athe_2549	ncbi-geneid:7409419	2.1.1.14	51726|51726
ate:Athe_2551	ncbi-geneid:7409502	2.7.13.3	55874
ate:Athe_2560	ncbi-geneid:7409511	3.6.3.-	52540
ate:Athe_2575	ncbi-geneid:7409529	5.1.1.1	53822|47413
ate:Athe_2576	ncbi-geneid:7409530	2.4.1.1	53756
ate:Athe_2582	ncbi-geneid:7409536	2.1.1.13	52242|47644
ate:Athe_2606	ncbi-geneid:7409565	1.8.1.9	51905|51905
ate:Athe_2643	ncbi-geneid:7407007	1.7.1.13	55620
ate:Athe_2647	ncbi-geneid:7407011	2.8.1.6	102114
ate:Athe_2692	ncbi-geneid:7407056	3.1.3.16	81606
ate:Athe_2694	ncbi-geneid:7407058	1.97.1.4	102114
ate:Athe_2722	ncbi-geneid:7408292	3.1.1.53	52266|49785
ate:Athe_2726	ncbi-geneid:7408296	3.1.11.5	52540|47781
ate:Athe_2754	ncbi-geneid:7408324	3.1.3.1	53649
ate:Athe_2756	ncbi-geneid:7408326	2.1.1.170	53335
ate:Athe_2762	ncbi-geneid:7408332	3.1.26.5	54211
