# Supplementary material for: Tracing the Repertoire of Promiscuous Enzymes along the Metabolic Pathways in Archaeal Organisms
Source: Life (Basel). 2017 Jul 13;7(3):30. doi: 10.3390/life7030030 (PMC5617955; doi:10.3390/life7030030)
Supplement: Supplementary file 1 [file life-07-00030-s001.zip › Table_S2/atu.txt]

KEGGID	NCBIGI	ECs	SFamilyID
atu:Atu0003	ncbi-geneid:1132041	1.1.1.25	51735|53223
atu:Atu0004	ncbi-geneid:1132042	2.7.1.24	52540
atu:Atu0005	ncbi-geneid:1132043	2.7.7.7
atu:Atu0009	ncbi-geneid:1132047	3.2.1.-	50685
atu:Atu0012	ncbi-geneid:1132050	5.99.1.3	56719|55874|54211
atu:Atu0015	ncbi-geneid:1132053	3.1.1.75	53474
atu:Atu0017	ncbi-geneid:1132055	5.3.1.24	51366
atu:Atu0018	ncbi-geneid:1132056	4.2.1.20	53686
atu:Atu0019	ncbi-geneid:1132057	4.2.1.20	51366
atu:Atu0021	ncbi-geneid:1132059	6.3.2.12|6.3.2.17	53623|53244
atu:Atu0029	ncbi-geneid:1132067	3.3.1.1	52283|51735
atu:Atu0031	ncbi-geneid:1132069	2.7.1.69	53062
atu:Atu0033	ncbi-geneid:1132071	2.7.13.3	55874|47384
atu:Atu0035	ncbi-geneid:1132073	4.1.1.49	53795|68923
atu:Atu0037	ncbi-geneid:1132075	2.7.1.33	52540
atu:Atu0038	ncbi-geneid:1132076	3.6.1.31	101386
atu:Atu0039	ncbi-geneid:1132077	4.1.3.-	51366
atu:Atu0040	ncbi-geneid:1132078	5.3.1.16	51366
atu:Atu0041	ncbi-geneid:1132079	2.4.2.-	52317
atu:Atu0043	ncbi-geneid:1132081	4.2.1.19	54211|54211
atu:Atu0044	ncbi-geneid:1132082	3.4.25.2	56235
atu:Atu0047	ncbi-geneid:1132085	2.3.3.9	51645
atu:Atu0051	ncbi-geneid:1132089	2.7.13.3	55874|47384
atu:Atu0052	ncbi-geneid:1132090	3.6.4.13	52540
atu:Atu0061	ncbi-geneid:1132099	3.6.4.12	52540|46785|47819
atu:Atu0070	ncbi-geneid:1132108	1.17.4.1	51998|48168
atu:Atu0071	ncbi-geneid:1132109	1.17.4.1	47240
atu:Atu0081	ncbi-geneid:1132119	2.1.1.172	53335
atu:Atu0082	ncbi-geneid:1132120	2.7.7.8	54211|54211|55666|55666|54791|50249|46915
atu:Atu0085	ncbi-geneid:1132123	5.4.99.12	55120|88697
atu:Atu0096	ncbi-geneid:1132134	2.7.7.7	52540|48019
atu:Atu0098	ncbi-geneid:1132136	3.6.1.22	55811
atu:Atu0099	ncbi-geneid:1132137	4.2.1.51	53850|55021
atu:Atu0100	ncbi-geneid:1132138	2.7.7.38	53448
atu:Atu0110	ncbi-geneid:1132148	2.7.7.7	56672|88723|53098|47807
atu:Atu0113	ncbi-geneid:1132151	2.7.13.3	55874|103190|47384
atu:Atu0125	ncbi-geneid:1132163	1.8.4.11	55068
atu:Atu0127	ncbi-geneid:1132165	3.6.3.17	52540|52540
atu:Atu0130	ncbi-geneid:1132168	3.5.4.5	53927
atu:Atu0131	ncbi-geneid:1132169	2.4.2.1	53167
atu:Atu0132	ncbi-geneid:1132170	4.1.2.4	51569
atu:Atu0133	ncbi-geneid:1132171	2.4.2.4	52418|54680|47648
atu:Atu0135	ncbi-geneid:1132173	2.4.2.9	53271
atu:Atu0136	ncbi-geneid:1132174	3.5.4.4	51556
atu:Atu0137	ncbi-geneid:1132175	5.4.2.7	53649|143856
atu:Atu0140	ncbi-geneid:1132178	1.10.3.-	81452
atu:Atu0141	ncbi-geneid:1132179	1.10.3.-	81442
atu:Atu0142	ncbi-geneid:1132180	1.10.3.-	49503|81464
atu:Atu0145	ncbi-geneid:1132183	1.4.1.13|1.4.1.14	51395|56235|69336
atu:Atu0146	ncbi-geneid:1132184	1.8.1.2	63380|52343|52218
atu:Atu0149	ncbi-geneid:1132187	1.3.1.9	51735
atu:Atu0150	ncbi-geneid:1132188	2.3.1.41	53901|53901
atu:Atu0151	ncbi-geneid:1132189	4.2.1.60	54637
atu:Atu0183	ncbi-geneid:1132221	1.3.1.26	51735|55347
atu:Atu0184	ncbi-geneid:1132222	2.7.1.2	53067
atu:Atu0185	ncbi-geneid:1132223	4.2.3.3	52335
atu:Atu0186	ncbi-geneid:1132224	3.4.24.-	55166
atu:Atu0193	ncbi-geneid:1132231	6.3.1.2	55931|54368
atu:Atu0194	ncbi-geneid:1132232	1.4.3.-	51905
atu:Atu0195	ncbi-geneid:1132233	2.7.1.12	52540
atu:Atu0205	ncbi-geneid:1132243	1.2.1.27	53720
atu:Atu0213	ncbi-geneid:1132251	2.4.2.11	51690|54675
atu:Atu0214	ncbi-geneid:1132252	3.4.11.1	53187|52949
atu:Atu0258	ncbi-geneid:1132296	6.1.1.20	55681|46589
atu:Atu0259	ncbi-geneid:1132297	6.1.1.20	56037|50249|55681|54991|46955
atu:Atu0265	ncbi-geneid:1132303	3.3.2.1	52499
atu:Atu0274	ncbi-geneid:1132312	3.4.11.-	144052
atu:Atu0281	ncbi-geneid:1132319	6.3.5.2	52402|52317|54810
atu:Atu0282	ncbi-geneid:1132320	3.2.2.9	53167
atu:Atu0289	ncbi-geneid:1132327	2.1.1.-	53335
atu:Atu0293	ncbi-geneid:1132331	2.5.1.18	47616|52833
atu:Atu0296	ncbi-geneid:1132334	1.6.5.3|1.6.99.3	51735
atu:Atu0298	ncbi-geneid:1132336	4.1.1.23	51366
atu:Atu0301	ncbi-geneid:1132339	2.7.7.7	55979|55979|55979
atu:Atu0308	ncbi-geneid:1132346	3.6.3.20	52540|50331
atu:Atu0310	ncbi-geneid:1132348	6.3.2.3	56059|52440
atu:Atu0312	ncbi-geneid:1132350	2.5.1.47	53686
atu:Atu0314	ncbi-geneid:1132352	3.6.1.23	51283
atu:Atu0316	ncbi-geneid:1132354	4.1.1.36|6.3.2.5	102645|52507
atu:Atu0320	ncbi-geneid:1132358	2.1.1	53335
atu:Atu0321	ncbi-geneid:1132359	3.2.2.23|4.2.99.18	81624|46946|57716
atu:Atu0322	ncbi-geneid:1132360	4.2.1.17	52096
atu:Atu0325	ncbi-geneid:1132363	1.3.99.22	102114
atu:Atu0326	ncbi-geneid:1132364	3.6.1.15	52972
atu:Atu0327	ncbi-geneid:1132365	2.7.7.56	54211|55666
atu:Atu0330	ncbi-geneid:1132368	2.7.1.69	55804
atu:Atu0333	ncbi-geneid:1132371	3.6.3.-	52540
atu:Atu0337	ncbi-geneid:1132375	3.4.21.-	52096
atu:Atu0340	ncbi-geneid:1132378	2.1.1.-	53335
atu:Atu0346	ncbi-geneid:1132384	2.7.7.59	81301|81891|55021|55021|81593
atu:Atu0349	ncbi-geneid:1132387	6.1.1.2	52374
atu:Atu0353	ncbi-geneid:1132391	2.3.1.128	55729
atu:Atu0355	ncbi-geneid:1132393	2.3.1.51	69593
atu:Atu0360	ncbi-geneid:1132398	2.3.1.-	56317
atu:Atu0362	ncbi-geneid:1132400	2.5.1.6	55973|55973|55973
atu:Atu0363	ncbi-geneid:1132401	2.1.1.33	53335
atu:Atu0364	ncbi-geneid:1132402	2.7.1.15	53613
atu:Atu0366	ncbi-geneid:1132404	3.5.1.88	56420
atu:Atu0367	ncbi-geneid:1132405	2.1.2.9	53328|50486
atu:Atu0368	ncbi-geneid:1132406	5.4.99.12	55120
atu:Atu0370	ncbi-geneid:1132408	3.5.1.18	53187|55031
atu:Atu0371	ncbi-geneid:1132409	2.3.1.117	51161
atu:Atu0374	ncbi-geneid:1132412	3.2.2.1	53590
atu:Atu0380	ncbi-geneid:1132418	2.7.2	53633
atu:Atu0385	ncbi-geneid:1132423	3.1.26.5	54211
atu:Atu0396	ncbi-geneid:1132434	3.1.2.1	100950|100950
atu:Atu0399	ncbi-geneid:1132437	3.5.2.3	51556
atu:Atu0400	ncbi-geneid:1132438	2.4.2.10	53271
atu:Atu0401	ncbi-geneid:1132439	2.7.1.4	53613
atu:Atu0404	ncbi-geneid:1132442	5.3.1.9	53697
atu:Atu0405	ncbi-geneid:1132443	2.3.1.86|6.2.1.3	56801
atu:Atu0406	ncbi-geneid:1132444	3.6.3.30	52540|50331
atu:Atu0419	ncbi-geneid:1132457	2.7.13.3	55874|47384|55785
atu:Atu0423	ncbi-geneid:1132461	3.6.3.27	52540
atu:Atu0428	ncbi-geneid:1132466	2.6.1.17|2.6.1.11	53383
atu:Atu0429	ncbi-geneid:1132467	2.1.3.3	53671
atu:Atu0432	ncbi-geneid:1132470	2.5.1.-	53383
atu:Atu0434	ncbi-geneid:1132472	3.5.4.13	51283|51283
atu:Atu0486	ncbi-geneid:1132524	1.3.3.1	51395
atu:Atu0494	ncbi-geneid:1132532	3.6.4.-	52540
atu:Atu0501	ncbi-geneid:1132539	1.3.99.-	56645|47203
atu:Atu0502	ncbi-geneid:1132540	2.3.1.9	53901|53901
atu:Atu0503	ncbi-geneid:1132541	1.1.1.35|4.2.1.17|5.1.2.3	52096|51735|48179|48179
atu:Atu0517	ncbi-geneid:1132555	2.7.13.3	55874|50341|47226|47384
atu:Atu0518	ncbi-geneid:1132556	2.1.1.80	53335|47757
atu:Atu0519	ncbi-geneid:1132557	3.1.1.61	52738|52172
atu:Atu0521	ncbi-geneid:1132559	3.5.1.44	64438
atu:Atu0530	ncbi-geneid:1132568	5.1.3.2	51735
atu:Atu0537	ncbi-geneid:1132575	1.1.1.23	53720
atu:Atu0539	ncbi-geneid:1132577	2.5.1.7	55205
atu:Atu0557	ncbi-geneid:1132595	3.6.3.14	52540
atu:Atu0589	ncbi-geneid:1132627	1.5.1.5|3.5.4.9	51735|53223
atu:Atu0594	ncbi-geneid:1132632	3.2.1.20	51445|51011
atu:Atu0598	ncbi-geneid:1132636	4.2.1.12	143975|52016
atu:Atu0600	ncbi-geneid:1132638	1.1.1.49	55347|51735
atu:Atu0601	ncbi-geneid:1132639	1.-.-.-	51905
atu:Atu0602	ncbi-geneid:1132640	6.3.1.2	55931|54368
atu:Atu0607	ncbi-geneid:1132645	4.1.3.1	51621
atu:Atu0619	ncbi-geneid:1132657	3.6.1.11|3.6.1.40	53067|53067
atu:Atu0620	ncbi-geneid:1132658	2.1.1.-	53335
atu:Atu0624	ncbi-geneid:1132662	1.1.1.205	51412|54631
atu:Atu0626	ncbi-geneid:1132664	1.1.1.1	50129|51735
atu:Atu0627	ncbi-geneid:1132665	3.1.1.45	53474
atu:Atu0632	ncbi-geneid:1132670	2.7.1.148	54211|55060
atu:Atu0634	ncbi-geneid:1132672	2.5.1.90	48576
atu:Atu0639	ncbi-geneid:1132677	6.1.1.14	55681
atu:Atu0642	ncbi-geneid:1132680	2.5.1.19	55205
atu:Atu0644	ncbi-geneid:1132682	6.1.1.14	109604
atu:Atu0647	ncbi-geneid:1132685	6.3.4.13	56059|52440|51246
atu:Atu0649	ncbi-geneid:1132687	2.1.1.79	53335
atu:Atu0656	ncbi-geneid:1132694	6.3.2.2	55931
atu:Atu0657	ncbi-geneid:1132695	2.1.1.-	75217|88697
atu:Atu0660	ncbi-geneid:1132698	3.1.3.79	56784
atu:Atu0661	ncbi-geneid:1132699	2.4.1.246	53756
atu:Atu0665	ncbi-geneid:1132703	1.1.3.15	56176|55103
atu:Atu0670	ncbi-geneid:1132708	3.2.2.20	48150
atu:Atu0676	ncbi-geneid:1132714	6.1.1.21	55681|52954
atu:Atu0679	ncbi-geneid:1132717	2.4.2.17	53850
atu:Atu0685	ncbi-geneid:1132723	2.7.1.26|2.7.7.2	82114|52374
atu:Atu0686	ncbi-geneid:1138191	6.1.1.5	52374|47323|50677
atu:Atu0689	ncbi-geneid:1132727	5.4.99.12	55120|55174
atu:Atu0690	ncbi-geneid:1132728	2.1.1.171	53335
atu:Atu0695	ncbi-geneid:1132733	2.-.-.-	53756
atu:Atu0696	ncbi-geneid:1132734	3.1.3.18	56784
atu:Atu0697	ncbi-geneid:1132735	2.7.1.130	52540
atu:Atu0703	ncbi-geneid:1132741	4.1.2.21	51569
atu:Atu0704	ncbi-geneid:1132742	2.7.1.58	53067
atu:Atu0714	ncbi-geneid:1132752	3.6.3.14	81336
atu:Atu0715	ncbi-geneid:1132753	3.6.3.14	81333
atu:Atu0720	ncbi-geneid:1132758	3.1.26.4	53098
atu:Atu0732	ncbi-geneid:1132770	1.3.99.-	56645|47203
atu:Atu0733	ncbi-geneid:1132771	4.2.1.17	52096
atu:Atu0735	ncbi-geneid:1132773	2.1.1.-	53335|50249
atu:Atu0745	ncbi-geneid:1132783	2.2.1.7	52518|52518|52922
atu:Atu0747	ncbi-geneid:1132785	3.1.11.6	116842
atu:Atu0753	ncbi-geneid:1132791	4.1.99.12|3.5.4.25	55821|142695
atu:Atu0754	ncbi-geneid:1132792	4.2.3.5	103263
atu:Atu0757	ncbi-geneid:1132795	1.3.1.10|1.3.1.9	51735
atu:Atu0760	ncbi-geneid:1132798	1.4.3.5	50475
atu:Atu0767	ncbi-geneid:1132805	1.9.3.1	49503|81464
atu:Atu0768	ncbi-geneid:1132806	1.9.3.1	81442
atu:Atu0771	ncbi-geneid:1132809	1.9.3.1	81452
atu:Atu0775	ncbi-geneid:1132813	2.7.1.39	56112
atu:Atu0776	ncbi-geneid:1132814	3.1.26.4
atu:Atu0785	ncbi-geneid:1132823	2.3.1.128	55729
atu:Atu0786	ncbi-geneid:1132824	3.4.99.-	63411|63411
atu:Atu0787	ncbi-geneid:1132825	4.2.3.1	53686
atu:Atu0794	ncbi-geneid:1132832	2.1.1.72	53335
atu:Atu0797	ncbi-geneid:1132835	3.8.1.2	56784
atu:Atu0798	ncbi-geneid:1132836	3.2.2.-	48150|55811
atu:Atu0803	ncbi-geneid:1132841	2.7.9.1	56059|51621|52009
atu:Atu0811	ncbi-geneid:1132849	1.1.5.4	51905
atu:Atu0816	ncbi-geneid:1132854	2.7.7.4	52540|50465|50447
atu:Atu0817	ncbi-geneid:1132855	2.7.7.4	52402
atu:Atu0818	ncbi-geneid:1132856	1.8.4.8	52402
atu:Atu0823	ncbi-geneid:1132861	3.6.3.25	52540
atu:Atu0829	ncbi-geneid:1132867	1.2.1.8	53720
atu:Atu0830	ncbi-geneid:1132868	1.1.99.1	51905|54373
atu:Atu0835	ncbi-geneid:1132873	2.5.1.18	52833|47616
atu:Atu0836	ncbi-geneid:1132874	2.5.1.18	47616|52833
atu:Atu0840	ncbi-geneid:1132878	6.5.1.1	56091|50249
atu:Atu0843	ncbi-geneid:1132881	3.6.3.3|3.6.3.5	56784|81653|55008|55008|81665
atu:Atu0858	ncbi-geneid:1132896	4.1.1.44	69118
atu:Atu0864	ncbi-geneid:1132902	1.-.-.-	51735
atu:Atu0867	ncbi-geneid:1132905	1.-.-.-	51430
atu:Atu0870	ncbi-geneid:1132908	2.1.1.144	53335
atu:Atu0871	ncbi-geneid:1132909	2.6.1.42	56752
atu:Atu0874	ncbi-geneid:1132912	2.3.1.183	55729
atu:Atu0876	ncbi-geneid:1132914	1.15.1.1	54719|46609
atu:Atu0893	ncbi-geneid:1132931	3.6.3.32	52540|54631
atu:Atu0897	ncbi-geneid:1132935	3.4.21.83	50993|53474
atu:Atu0899	ncbi-geneid:1132937	4.2.1.52	51569
atu:Atu0901	ncbi-geneid:1132939	2.1.1.63	57884|46767|53155
atu:Atu0907	ncbi-geneid:1132945	2.3.1.183	55729
atu:Atu0908	ncbi-geneid:1132946	1.8.4.11|1.8.4.12	51316
atu:Atu0921	ncbi-geneid:1132959	2.7.13.3	55874|47384|55785
atu:Atu0929	ncbi-geneid:1132967	3.5.1.46	56601
atu:Atu0931	ncbi-geneid:1132969	2.4.1.-|3.4	56601|53955
atu:Atu0937	ncbi-geneid:1132975	3.6.3.4	56784|81653|81665|55008|55008
atu:Atu0944	ncbi-geneid:1132982	3.2.1.26	75005|49899
atu:Atu0977	ncbi-geneid:1133015	3.4.21.-	50494|50156|50156
atu:Atu0981	ncbi-geneid:1133019	2.7.7.42	81301|81301|81593|81593
atu:Atu0982	ncbi-geneid:1133020	2.7.13.3	55874|47384|55785|55785
atu:Atu0984	ncbi-geneid:1133022	3.4.11.2	55486|63737
atu:Atu0987	ncbi-geneid:1133025	2.7.7.7	52141
atu:Atu0990	ncbi-geneid:1133028	1.1.1.100	51735
atu:Atu0994	ncbi-geneid:1133032	1.5.5.1	51905|54373|54862
atu:Atu1002	ncbi-geneid:1133040	2.6.1.-	53383
atu:Atu1006	ncbi-geneid:1133044	3.2.2.4	53167
atu:Atu1011	ncbi-geneid:1133049	2.6.1.9	53383
atu:Atu1013	ncbi-geneid:1133051	1.18.1.3	51905|51905|55424
atu:Atu1014	ncbi-geneid:1133052	4.1.2.-	51621
atu:Atu1022	ncbi-geneid:1133060	3.2.1.-	48435|53955
atu:Atu1024	ncbi-geneid:1133062	4.2.1.52	51569
atu:Atu1029	ncbi-geneid:1133067	2.7.7.6	63562
atu:Atu1030	ncbi-geneid:1133068	3.1.7.2	109604|81301|81271|55021
atu:Atu1033	ncbi-geneid:1133071	2.7.8.7	56214
atu:Atu1034	ncbi-geneid:1133072	3.4.21.89	51306
atu:Atu1035	ncbi-geneid:1133073	3.1.26.3	69065|54768
atu:Atu1067	ncbi-geneid:1133105	2.4.1.129	56601|56519
atu:Atu1069	ncbi-geneid:1133107	3.4.11.5	53474
atu:Atu1073	ncbi-geneid:1133111	6.1.1.16	52374|47323
atu:Atu1075	ncbi-geneid:1133113	2.4.2.14	53271|56235
atu:Atu1080	ncbi-geneid:1133118	5.1.1.1	51419|50621
atu:Atu1084	ncbi-geneid:1133122	3.6.4.12	52540|48024
atu:Atu1094	ncbi-geneid:1133132	2.3.1.39	52151|55048
atu:Atu1095	ncbi-geneid:1133133	1.1.1.100	51735
atu:Atu1097	ncbi-geneid:1133135	2.3.1.179	53901|53901
atu:Atu1101	ncbi-geneid:1133139	2.7.4.8	52540
atu:Atu1103	ncbi-geneid:1133141	2.1.1.182	53335
atu:Atu1104	ncbi-geneid:1133142	1.1.1.262	53659
atu:Atu1105	ncbi-geneid:1133143	5.2.1.8	109998
atu:Atu1110	ncbi-geneid:1133148	3.4.11.1	53187|52949
atu:Atu1111	ncbi-geneid:1133149	2.7.7.7	102400
atu:Atu1113	ncbi-geneid:1133151	1.1.1.48	51735
atu:Atu1122	ncbi-geneid:1133160	2.7.4.6	54919
atu:Atu1126	ncbi-geneid:1133164	2.-.-.-	54690
atu:Atu1140	ncbi-geneid:1133178	2.1.2.2	53328
atu:Atu1141	ncbi-geneid:1133179	6.3.3.1	56042|55326
atu:Atu1144	ncbi-geneid:1133182	2.7.4.1	56024|143724|56024|140356
atu:Atu1145	ncbi-geneid:1133183	3.6.1.11|3.6.1.40	53067|53067|109604
atu:Atu1149	ncbi-geneid:1133187	4.6.1.1	55073
atu:Atu1151	ncbi-geneid:1133189	3.1.13.5	53098|47819|47819
atu:Atu1153	ncbi-geneid:1133191	6.1.1.12	55681|50249|55261
atu:Atu1158	ncbi-geneid:1133196	5.99.1.-	56719|101904
atu:Atu1159	ncbi-geneid:1133197	2.3.2.8	55729
atu:Atu1161	ncbi-geneid:1133199	4.2.1.24	51569
atu:Atu1165	ncbi-geneid:1133203	2.1.2.1	53383
atu:Atu8148	ncbi-geneid:1138667	3.5.4.26|1.1.1.193	53927|53597
atu:Atu1169	ncbi-geneid:1133207	2.5.1.9	63380|63380
atu:Atu1171	ncbi-geneid:1133209	2.5.1.78	52121
atu:Atu1178	ncbi-geneid:1133216	2.3.1.15	53659
atu:Atu1179	ncbi-geneid:1133217	2.3.1.41|2.3.1.180	53901
atu:Atu1183	ncbi-geneid:1133221	2.7.7.6	56672
atu:Atu1195	ncbi-geneid:1133233	3.6.3.4	56784|81653|55008|55008|81665
atu:Atu1205	ncbi-geneid:1133243	4.3.1.19	53686|55021
atu:Atu1208	ncbi-geneid:1133246	1.7.-.-	52218
atu:Atu1210	ncbi-geneid:1133248	3.1.4.16|3.1.3.6	56300|55816
atu:Atu1215	ncbi-geneid:1133253	2.8.1.1|2.8.1.2	52821|52821|55729
atu:Atu1217	ncbi-geneid:1133255	2.5.1.47	53686
atu:Atu1218	ncbi-geneid:1133256	4.1.99.3	48173|52425
atu:Atu1220	ncbi-geneid:1133258	2.1.1.63	46767|53155
atu:Atu1244	ncbi-geneid:1133282	1.2.1	55347|51735
atu:Atu1245	ncbi-geneid:1133283	3.5.3.11	52768
atu:Atu1251	ncbi-geneid:1133289	2.5.1.49	53383
atu:Atu1256	ncbi-geneid:1133294	1.14.14.1	48264
atu:Atu1258	ncbi-geneid:1133296	3.4.21.92	52096
atu:Atu1261	ncbi-geneid:1133299	3.4.21.53	54211|52540|88697
atu:Atu1269	ncbi-geneid:1133307	1.6.5.3	56770
atu:Atu1270	ncbi-geneid:1133308	1.6.5.3	143243
atu:Atu1272	ncbi-geneid:1133310	1.6.5.3	56762
atu:Atu1274	ncbi-geneid:1133312	1.6.5.3	52833
atu:Atu1275	ncbi-geneid:1133313	1.6.5.3	142019|140490|142984
atu:Atu1276	ncbi-geneid:1133314	1.6.5.3	53706|54862|54292
atu:Atu1278	ncbi-geneid:1133316	1.6.5.3	54862
atu:Atu1284	ncbi-geneid:1133322	6.3.4.15	55681|50037
atu:Atu1288	ncbi-geneid:1133326	6.1.1.15	55681|52954
atu:Atu1290	ncbi-geneid:1133328	3.6.3.-	52540
atu:Atu1292	ncbi-geneid:1138781	2.7.7.7	89550|160975
atu:Atu1294	ncbi-geneid:1133332	2.7.7.7	56672|100879
atu:Atu1303	ncbi-geneid:1133341	3.1.-.-	50249|50249|50249
atu:Atu1304	ncbi-geneid:1133342	5.99.1.2	56712|57783
atu:Atu1307	ncbi-geneid:1133345	3.5.2.3	51556|51338
atu:Atu1308	ncbi-geneid:1133346	2.1.3.2	53671
atu:Atu1316	ncbi-geneid:1133354	3.1.-.-	53098
atu:Atu1318	ncbi-geneid:1133356	6.3.5.6|6.3.5.7	141000
atu:Atu1319	ncbi-geneid:1133357	6.3.5.6|6.3.5.7	75304
atu:Atu1324	ncbi-geneid:1133362	6.3.5.6|6.3.5.7	55931|89095
atu:Atu1329	ncbi-geneid:1133367	2.3.2.6	55729
atu:Atu1330	ncbi-geneid:1133368	6.4.1.2|6.3.4.14	56059|52440|51246
atu:Atu1331	ncbi-geneid:1133369	6.4.1.2	51230
atu:Atu1332	ncbi-geneid:1133370	4.2.1.10	52304
atu:Atu1339	ncbi-geneid:1133377	3.1.26.12	50249
atu:Atu1340	ncbi-geneid:1133378	3.5.1.28	53187
atu:Atu1341	ncbi-geneid:1133379	2.4.1.-|3.4	56601|53955
atu:Atu1345	ncbi-geneid:1133383	2.7.1.23	111331
atu:Atu1352	ncbi-geneid:1133390	2.5.1.15	51717
atu:Atu1353	ncbi-geneid:1133391	4.1.2.25	55620
atu:Atu1354	ncbi-geneid:1133392	2.7.6.3	55083
atu:Atu1362	ncbi-geneid:1133400	2.7.13.3	55874|52172|55785|47384|55785|55785
atu:Atu1376	ncbi-geneid:1133414	2.7.4.22	53633
atu:Atu1378	ncbi-geneid:1133416	2.5.1.31	64005
atu:Atu1380	ncbi-geneid:1133418	3.4.24.-	50156
atu:Atu1382	ncbi-geneid:1133420	2.3.1.-	51161
atu:Atu1383	ncbi-geneid:1133421	4.2.1.-	54637
atu:Atu1384	ncbi-geneid:1133422	2.3.1.129	51161
atu:Atu1386	ncbi-geneid:1133424	2.4.1.182	53756
atu:Atu1391	ncbi-geneid:1133429	3.6.3.21	52540
atu:Atu1392	ncbi-geneid:1133430	2.3.3.1	48256
atu:Atu1394	ncbi-geneid:1133432	2.5.1.18	47616|52833
atu:Atu1395	ncbi-geneid:1133433	3.4.21.88	51306|46785
atu:Atu1396	ncbi-geneid:1133434	3.6.3.21	52540
atu:Atu1407	ncbi-geneid:1133445	1.1.1.69	51735
atu:Atu1408	ncbi-geneid:1133446	1.1.1.264	50129|51735
atu:Atu1409	ncbi-geneid:1133447	3.5.3.19	51182
atu:Atu1414	ncbi-geneid:1133452	1.3.99.-	56645|47203
atu:Atu1416	ncbi-geneid:1133454	6.2.1.34	56801
atu:Atu1417	ncbi-geneid:1133455	4.2.1.17	52096
atu:Atu1424	ncbi-geneid:1133462	2.5.1.55	51569
atu:Atu1426	ncbi-geneid:1133464	4.2.1.11	51604|54826
atu:Atu1429	ncbi-geneid:1133467	1.2.4.1	52518
atu:Atu1430	ncbi-geneid:1133468	1.2.4.1	52518|52922|51230
atu:Atu1432	ncbi-geneid:1133470	2.3.1.12	52777|47005
atu:Atu1434	ncbi-geneid:1133472	1.8.1.4	51905|55424
atu:Atu1436	ncbi-geneid:1133474	2.8.1.8	102114
atu:Atu1443	ncbi-geneid:1133481	2.7.7.60|4.6.1.12	69765|53448
atu:Atu1445	ncbi-geneid:1133483	2.7.13.3	55874|47384|55785
atu:Atu1447	ncbi-geneid:1133485	2.7.13.3	55874|47384|55785|158472
atu:Atu1452	ncbi-geneid:1133490	3.6.1.19	101386|101386
atu:Atu1454	ncbi-geneid:1133492	2.1.1.107|1.3.1.76|4.99.1.4	53790|75615|51735
atu:Atu1456	ncbi-geneid:1133494	1.8.1.2	56014|56014|55124|55124
atu:Atu1458	ncbi-geneid:1133496	1.18.1.2	52343|63380
atu:Atu1462	ncbi-geneid:1133500	1.4.4.2	53383|53383
atu:Atu1464	ncbi-geneid:1133502	2.1.2.10	103025|101790
atu:Atu1471	ncbi-geneid:1133509	5.4.99.12	55120|55174
atu:Atu1472	ncbi-geneid:1133510	3.1.3.18	56784
atu:Atu1476	ncbi-geneid:1133514	3.1.2.12
atu:Atu1490	ncbi-geneid:1133528	1.20.4.1	52833
atu:Atu1495	ncbi-geneid:1133533	3.1.21.-	51556
atu:Atu1496	ncbi-geneid:1133534	6.1.1.10	52374|47323
atu:Atu1497	ncbi-geneid:1133535	2.7.7.7	52540
atu:Atu1498	ncbi-geneid:1133536	2.7.4.9	52540
atu:Atu1499	ncbi-geneid:1133537	3.4.16.4	56601|69189
atu:Atu1505	ncbi-geneid:1133543	3.4.16.4	56601|110997
atu:Atu1507	ncbi-geneid:1133545	5.99.1.3	56719|101904
atu:Atu1515	ncbi-geneid:1133553	1.-.-.-	51395
atu:Atu1520	ncbi-geneid:1133558	3.6.3.-	52540
atu:Atu1523	ncbi-geneid:1133561	3.2.1.25	51445|49785|49303|49303
atu:Atu1526	ncbi-geneid:1133564	1.1.1.44	48179|51735
atu:Atu1528	ncbi-geneid:1133566	3.6.3.-	56784|81665|81653|55008
atu:Atu1534	ncbi-geneid:1133572	1.9.3.1	46626|46626
atu:Atu1536	ncbi-geneid:1133574	1.9.3.1	46626
atu:Atu1537	ncbi-geneid:1133575	1.9.3.1	81442
atu:Atu1542	ncbi-geneid:1133580	2.7.7.62|2.7.1.156	52540
atu:Atu1548	ncbi-geneid:1133586	1.2.1.2	53706|50692
atu:Atu1550	ncbi-geneid:1133588	3.5.1.88	56420
atu:Atu1557	ncbi-geneid:1133595	1.-.-.-	50129|51735
atu:Atu1560	ncbi-geneid:1133598	2.5.1.32	48576
atu:Atu1567	ncbi-geneid:1133605	1.2.1.46	51735|50129
atu:Atu1571	ncbi-geneid:1133609	2.3.1.30	51161
atu:Atu1574	ncbi-geneid:1133612	1.14.13.1	51905|54373
atu:Atu1575	ncbi-geneid:1133613	4.4.1.8	53383
atu:Atu1580	ncbi-geneid:1133618	3.6.3.-	52540
atu:Atu1586	ncbi-geneid:1133624	3.1.-.-	64182
atu:Atu1588	ncbi-geneid:1133626	1.1.1.3	55347|51735|55021
atu:Atu1589	ncbi-geneid:1133627	2.6.1.-	53383
atu:Atu1590	ncbi-geneid:1133628	3.2.2.-	53590
atu:Atu1595	ncbi-geneid:1133633	1.1.1.1	51735|50129
atu:Atu1596	ncbi-geneid:1133634	2.3.1.41|2.3.1.179	53901|53901
atu:Atu1597	ncbi-geneid:1133635	2.3.1.41|2.3.1.179	53901|53901
atu:Atu1599	ncbi-geneid:1133637	4.2.1.-	54637
atu:Atu1601	ncbi-geneid:1133639	1.3.99.22	102114
atu:Atu1604	ncbi-geneid:1133642	2.3.1.-	53474
atu:Atu1606	ncbi-geneid:1133644	3.4.11.18	55920
atu:Atu1610	ncbi-geneid:1133648	2.5.1.54	51569
atu:Atu1611	ncbi-geneid:1133649	1.8.1.7	51905|55424
atu:Atu1613	ncbi-geneid:1133651	5.3.1.6	100950|75445
atu:Atu1614	ncbi-geneid:1133652	3.1.3.18	56784
atu:Atu1616	ncbi-geneid:1133654	4.2.1.2	48557
atu:Atu1618	ncbi-geneid:1133656	6.3.4.2	52540|52317
atu:Atu1620	ncbi-geneid:1133658	5.3.1.1	51351
atu:Atu1622	ncbi-geneid:1133660	5.99.1.-	56719|55874|54211
atu:Atu1627	ncbi-geneid:1133665	3.4.21.92	52096
atu:Atu1632	ncbi-geneid:1133670	1.5.99.2	103025|51905|54373|101790
atu:Atu1652	ncbi-geneid:1133690	1.1.1.39	53659|51735|53223
atu:Atu1654	ncbi-geneid:1133692	1.14.99.40	55469
atu:Atu1657	ncbi-geneid:1133695	6.3.1.5	52402|56317
atu:Atu1661	ncbi-geneid:1133699	1.6.1.1	51905|55424
atu:Atu1670	ncbi-geneid:1133708	1.1.1.284|1.1.1.1	50129|51735|50129
atu:Atu1673	ncbi-geneid:1133711	4.1.1.20	51419|50621
atu:Atu1676	ncbi-geneid:1133714	2.6.1.85	56322
atu:Atu1677	ncbi-geneid:1133715	2.4.2.29	51713
atu:Atu1678	ncbi-geneid:1133716	5.-.-.-	111337
atu:Atu1679	ncbi-geneid:1133717	5.2.1.8	50891
atu:Atu1680	ncbi-geneid:1133718	5.2.1.8	50891
atu:Atu1681	ncbi-geneid:1133719	2.7.7.3	52374
atu:Atu1686	ncbi-geneid:1133724	5.2.1.8	109998|54534
atu:Atu1687	ncbi-geneid:1133725	2.4.2.18	52418|47648
atu:Atu1688	ncbi-geneid:1133726	4.1.1.48	51366
atu:Atu1701	ncbi-geneid:1133739	2.1.1.77	53335
atu:Atu1702	ncbi-geneid:1133740	3.1.3.2|3.1.3.5	64167
atu:Atu1703	ncbi-geneid:1133741	6.1.1.11	55681|46589
atu:Atu1709	ncbi-geneid:1133747	3.2.1.52	51445
atu:Atu1711	ncbi-geneid:1133749	6.1.1.19	52374|47323|55190
atu:Atu1712	ncbi-geneid:1133750	3.1.5.1	109604
atu:Atu1714	ncbi-geneid:1133752	3.1.11.2	56219
atu:Atu1719	ncbi-geneid:1133757	6.1.1.9	52374|47323|50677|46589
atu:Atu1721	ncbi-geneid:1133759	2.1.1.77	53335
atu:Atu1731	ncbi-geneid:1133769	2.4.2.22	53271
atu:Atu1733	ncbi-geneid:1139199	1.17.4.1	51998|75625
atu:Atu1740	ncbi-geneid:1133778	2.3.1.-	55729
atu:Atu1746	ncbi-geneid:1133784	6.1.1.3	55681|55186|52954|81271
atu:Atu1749	ncbi-geneid:1133787	3.5.4.16	55620
atu:Atu1750	ncbi-geneid:1133788	3.5.4.19	141734
atu:Atu1759	ncbi-geneid:1133797	4.3.1.17	143548
atu:Atu1770	ncbi-geneid:1133808	6.3.1.2	55931|54368
atu:Atu1778	ncbi-geneid:1139244	3.6.4.-	52540|52540|52540|143517|52540|141259
atu:Atu1780	ncbi-geneid:1133818	3.6.4.12	52540|52540|50249
atu:Atu1785	ncbi-geneid:1133823	2.3.1.-	55729
atu:Atu1786	ncbi-geneid:1133824	2.6.1.16	53697|56235
atu:Atu1787	ncbi-geneid:1133825	2.7.7.23|2.3.1.157	53448|51161
atu:Atu1792	ncbi-geneid:1133830	3.6.3.17	52540|52540
atu:Atu1794	ncbi-geneid:1133832	1.14.13.-	51905
atu:Atu1802	ncbi-geneid:1133840	4.4.1.5	54593
atu:Atu1808	ncbi-geneid:1133846	2.4.1.80	53448
atu:Atu1821	ncbi-geneid:1133859	2.8.1.7|4.4.1.16	53383
atu:Atu1825	ncbi-geneid:1133863	2.8.1.7	53383
atu:Atu1827	ncbi-geneid:1133865	2.7.1.-	53067
atu:Atu1828	ncbi-geneid:1133866	6.1.1.1	52374|55174
atu:Atu1830	ncbi-geneid:1133868	1.11.1.15	52833
atu:Atu1839	ncbi-geneid:1133877	5.1.3.1	51366
atu:Atu1841	ncbi-geneid:1133879	4.3.2.2	48557
atu:Atu1843	ncbi-geneid:1133881	6.3.2.6	56104
atu:Atu1844	ncbi-geneid:1133882	6.3.5.3	82697
atu:Atu1845	ncbi-geneid:1133883	6.3.5.3	52317
atu:Atu1850	ncbi-geneid:1133888	6.3.5.3	56042|55326|55326|56042
atu:Atu1859	ncbi-geneid:1133897	3.5.1.2	56601
atu:Atu1867	ncbi-geneid:1133905	5.1.1.3	53681|53681
atu:Atu1868	ncbi-geneid:1133906	2.1.1.-	75217
atu:Atu1870	ncbi-geneid:1133908	1.1.1.42	53659
atu:Atu1871	ncbi-geneid:1133909	2.5.1.18	52833|47616
atu:Atu1873	ncbi-geneid:1133911	6.1.1.7	55681|101353|55186|50447
atu:Atu1888	ncbi-geneid:1133926	2.7.13.3	55874|47384
atu:Atu1890	ncbi-geneid:1133928	2.4.2.21	52733
atu:Atu1895	ncbi-geneid:1133933	4.1.99.12	55821
atu:Atu1898	ncbi-geneid:1133936	3.6.3.17	52540|52540
atu:Atu1901	ncbi-geneid:1133939	2.2.1.1	52518
atu:Atu1902	ncbi-geneid:1133940	2.2.1.1	52518|52922
atu:Atu1903	ncbi-geneid:1133941	2.7.1.30	53067|53067
atu:Atu1915	ncbi-geneid:1133953	3.4.21.-	50494|50156|50156
atu:Atu1918	ncbi-geneid:1133956	4.2.1.9	143975|52016
atu:Atu1923	ncbi-geneid:1133961	2.7.7.6	56553|55257|47789
atu:Atu1926	ncbi-geneid:1133964	2.7.4.3	52540
atu:Atu1948	ncbi-geneid:1133986	3.6.5.3	52540|50465|50447
atu:Atu1955	ncbi-geneid:1139411	2.7.7.6	64484
atu:Atu1956	ncbi-geneid:1139412	2.7.7.6	64484
atu:Atu1966	ncbi-geneid:1134004	3.6.5.3	52540|50465|50447
atu:Atu1979	ncbi-geneid:1134017	2.1.1.79	53335
atu:Atu1990	ncbi-geneid:1134028	2.7.3.-	55781|55781|55874|55785|47384
atu:Atu1993	ncbi-geneid:1134031	2.1.1.-	75217|55315
atu:Atu1994	ncbi-geneid:1134032	3.1.2.-	54637
atu:Atu2012	ncbi-geneid:1134050	3.6.3.30	52540
atu:Atu2015	ncbi-geneid:1134053	2.6.1.-	53383
atu:Atu2016	ncbi-geneid:1134054	5.1.3.-	102546
atu:Atu2019	ncbi-geneid:1134057	1.1.1.86	48179|51735
atu:Atu2022	ncbi-geneid:1134060	1.1.1.2	50129|51735
atu:Atu2023	ncbi-geneid:1134061	1.6.99.3	51905
atu:Atu2024	ncbi-geneid:1134062	2.6.99.2	63892
atu:Atu2035	ncbi-geneid:1134073	2.2.1.6	55021|55021
atu:Atu2036	ncbi-geneid:1134074	2.2.1.6	52518|52518|52467
atu:Atu2039	ncbi-geneid:1134077	2.5.1.75	52540|52540
atu:Atu2040	ncbi-geneid:1134078	3.1.3.3	56784
atu:Atu2043	ncbi-geneid:1134081	3.4.21.-	50494|50156|50156
atu:Atu2044	ncbi-geneid:1134082	3.4.-.-	117892
atu:Atu2045	ncbi-geneid:1134083	3.4.-.-	117892
atu:Atu2046	ncbi-geneid:1134084	1.5.1.3	53597
atu:Atu2047	ncbi-geneid:1134085	2.1.1.45	55831
atu:Atu2053	ncbi-geneid:1134091	1.1.1.4|1.1.1.303	55103|56176
atu:Atu2057	ncbi-geneid:1134095	3.6.4.12	52540
atu:Atu2066	ncbi-geneid:1134104	3.5.1	52499
atu:Atu2070	ncbi-geneid:1134108	3.4.11.9	55920|53092|53092
atu:Atu2072	ncbi-geneid:1134110	2.1.1.-	53335
atu:Atu2077	ncbi-geneid:1134115	2.7.7.7
atu:Atu2080	ncbi-geneid:1134118	2.3.1.-	55729
atu:Atu2082	ncbi-geneid:1134120	6.5.1.2
atu:Atu2085	ncbi-geneid:1134123	3.5.1.-	54211|54211
atu:Atu2089	ncbi-geneid:1134127	6.3.2.4	56059|52440
atu:Atu2092	ncbi-geneid:1134130	1.1.1.158	56176|56194
atu:Atu2093	ncbi-geneid:1134131	6.3.2.8	53623|53244|51984
atu:Atu2094	ncbi-geneid:1134132	2.4.1.227	53756
atu:Atu2096	ncbi-geneid:1134134	6.3.2.9	53623|53244|51984
atu:Atu2098	ncbi-geneid:1134136	6.3.2.10	53623|53244|63418
atu:Atu2099	ncbi-geneid:1134137	6.3.2.13	53623|53244|63418
atu:Atu2100	ncbi-geneid:1134138	2.4.1.129	56601|56519
atu:Atu2102	ncbi-geneid:1134140	2.1.1.-	53335|81799
atu:Atu2110	ncbi-geneid:1134148	1.5.3.1	51905|54373
atu:Atu2111	ncbi-geneid:1134149	1.5.3.1	51905
atu:Atu2113	ncbi-geneid:1134151	3.5.1.28	55846|47090
atu:Atu2115	ncbi-geneid:1134153	2.7.1.90	53784
atu:Atu2123	ncbi-geneid:1134161	1.5.1.20	51730
atu:Atu2128	ncbi-geneid:1134166	2.2.1.6	52518|52518|52467
atu:Atu2138	ncbi-geneid:1134176	1.1.1.-	56796
atu:Atu2139	ncbi-geneid:1134177	1.2.1.-	53720
atu:Atu2142	ncbi-geneid:1134180	6.3.1.2	55931|54368
atu:Atu2151	ncbi-geneid:1134189	1.1.1.1	50129|51735
atu:Atu2155	ncbi-geneid:1139598	2.1.1.13	56507|82282|51717|52242|47644
atu:Atu2168	ncbi-geneid:1134206	2.7.7.-	56731|57783
atu:Atu2170	ncbi-geneid:1134208	6.3.5.5	52317|52021
atu:Atu2178	ncbi-geneid:1134216	6.3.5.5	56059|56059|52440|48108|52440|52335
atu:Atu2180	ncbi-geneid:1134218	2.7.7.7	52141
atu:Atu2183	ncbi-geneid:1134221	2.4.1.-	53756
atu:Atu2185	ncbi-geneid:1134223	1.8.1.9	51905
atu:Atu2188	ncbi-geneid:1134226	1.-.-.-	51395
atu:Atu2196	ncbi-geneid:1134234	2.6.1.1	53383
atu:Atu2207	ncbi-geneid:1134245	2.7.13.3	55874|47384
atu:Atu2209	ncbi-geneid:1134247	1.5.1.2	48179|51735
atu:Atu2216	ncbi-geneid:1134254	3.-.-.-	55920|53092
atu:Atu2218	ncbi-geneid:1134256	2.7.6.1	53271
atu:Atu2224	ncbi-geneid:1134262	1.2.1.-	53720
atu:Atu2230	ncbi-geneid:1134268	3.1.1.29	53178
atu:Atu2236	ncbi-geneid:1134274	2.4.2.7	53271
atu:Atu2237	ncbi-geneid:1134275	1.10.2.2	46626
atu:Atu2238	ncbi-geneid:1134276	1.10.2.2	81342|81648
atu:Atu2239	ncbi-geneid:1134277	1.10.2.2	50022
atu:Atu2244	ncbi-geneid:1134282	2.1.1.-	75217
atu:Atu2247	ncbi-geneid:1134285	1.3.3.3	102886
atu:Atu2250	ncbi-geneid:1134288	2.7.7.19	81891|81301
atu:Atu2253	ncbi-geneid:1134291	3.6.3.-	52540
atu:Atu2264	ncbi-geneid:1134302	2.3.3.13	51569|110921|89000
atu:Atu2270	ncbi-geneid:1134308	3.4.21.92	52096
atu:Atu2273	ncbi-geneid:1134311	1.7.1.13	55620
atu:Atu2279	ncbi-geneid:1134317	3.6.3.32	52540
atu:Atu2282	ncbi-geneid:1134320	2.7.1.21	52540|57716
atu:Atu2289	ncbi-geneid:1134327	4.1.3.27	56322|52317
atu:Atu2292	ncbi-geneid:1134330	3.5.4.2	51556|51338
atu:Atu2295	ncbi-geneid:1134333	3.2.1.20	51445|51011
atu:Atu2296	ncbi-geneid:1134334	2.7.1.45	53613
atu:Atu2306	ncbi-geneid:1134344	3.4.11.18	55920
atu:Atu2308	ncbi-geneid:1134346	1.1.1.30	51735
atu:Atu2309	ncbi-geneid:1134347	1.17.1.4	56176|55447|47741|54292
atu:Atu2310	ncbi-geneid:1134348	1.17.1.4	56003|54665
atu:Atu2315	ncbi-geneid:1134353	3.5.4.3	51556|51338|51338
atu:Atu2318	ncbi-geneid:1134356	1.1.2.3	51395
atu:Atu2321	ncbi-geneid:1134359	3.4.16.4	56601|110997
atu:Atu2323	ncbi-geneid:1134361	3.5.2.17	49472
atu:Atu2324	ncbi-geneid:1134362	3.5.3.19	51182
atu:Atu2333	ncbi-geneid:1134371	3.6.4.13	52540
atu:Atu2366	ncbi-geneid:1134404	3.6.3.-	52540
atu:Atu2371	ncbi-geneid:1134409	3.2.1.8	51445
atu:Atu2379	ncbi-geneid:1134417	5.4.2.8	53738|55957|53738|53738
atu:Atu2385	ncbi-geneid:1134423	3.5.1.6	53187|55031
atu:Atu2386	ncbi-geneid:1134424	3.5.2.2	51556|51338|51338
atu:Atu2387	ncbi-geneid:1134425	3.6.1.-	55811
atu:Atu2401	ncbi-geneid:1134439	3.5.1.5	51556|51338|51338
atu:Atu2405	ncbi-geneid:1134443	3.5.1.5	51278
atu:Atu2407	ncbi-geneid:1134445	3.5.1.5	54111
atu:Atu2416	ncbi-geneid:1134454	6.3.1.2	55931|54368
atu:Atu2417	ncbi-geneid:1134455	1.1.1.69	51735
atu:Atu2441	ncbi-geneid:1134479	2.1.1.-	75217
atu:Atu2443	ncbi-geneid:1134481	5.4.99.12	55120|55174
atu:Atu2447	ncbi-geneid:1134485	6.3.4.4	52540
atu:Atu2455	ncbi-geneid:1134493	3.2.2.-	52141
atu:Atu2456	ncbi-geneid:1134494	4.4.1.5	54593
atu:Atu2458	ncbi-geneid:1134496	3.6.3.34	52540
atu:Atu2464	ncbi-geneid:1134502	3.5.1.10	53328|55021
atu:Atu2465	ncbi-geneid:1134503	2.7.13.3	55874|47384
atu:Atu2476	ncbi-geneid:1134514	3.6.3.34	52540
atu:Atu2481	ncbi-geneid:1134519	3.-.-.-	53474
atu:Atu2486	ncbi-geneid:1134524	2.7.8.-	56024|56024
atu:Atu2487	ncbi-geneid:1134525	2.7.1.35	53613
atu:Atu2488	ncbi-geneid:1134526	4.2.1.1	53056
atu:Atu2490	ncbi-geneid:1134528	1.2.1.11	55347|51735
atu:Atu2493	ncbi-geneid:1134531	1.6.1.2	52283|51735
atu:Atu2494	ncbi-geneid:1134532	1.6.1.2	52467
atu:Atu2495	ncbi-geneid:1134533	1.5.1.-	50475
atu:Atu2496	ncbi-geneid:1134534	1.-.-.-	55469
atu:Atu2499	ncbi-geneid:1134537	3.-.-.-	52499
atu:Atu2500	ncbi-geneid:1134538	1.14.-.-	51679
atu:Atu2503	ncbi-geneid:1134541	4.2.1.52	51569
atu:Atu2510	ncbi-geneid:1134548	3.4.11.19	56266
atu:Atu2511	ncbi-geneid:1134549	2.6.1.21	56752
atu:Atu2519	ncbi-geneid:1134557	3.4.13.19	51556
atu:Atu2521	ncbi-geneid:1134559	2.3.2.3	55729
atu:Atu2529	ncbi-geneid:1134567	4.1.1.46	51556
atu:Atu2538	ncbi-geneid:1134576	1.-.-.-	51395|51905
atu:Atu2548	ncbi-geneid:1134586	6.3.2.6	56104
atu:Atu2554	ncbi-geneid:1134592	6.1.1.6	55681
atu:Atu2555	ncbi-geneid:1134593	5.4.3.2	102114
atu:Atu2563	ncbi-geneid:1134601	3.6.3.29	52540|50331
atu:Atu2568	ncbi-geneid:1134606	1.4.3.19	51971|54373
atu:Atu2572	ncbi-geneid:1134610	1.3.99.3	56645|47203
atu:Atu2580	ncbi-geneid:1134618	4.6.1.1	55073|54292|81343
atu:Atu2582	ncbi-geneid:1134620	1.1.1.-	51735|48179|52413
atu:Atu2596	ncbi-geneid:1134634	3.2.1.52	51445|55545
atu:Atu2607	ncbi-geneid:1134645	2.6.1.16	53697
atu:Atu2608	ncbi-geneid:1134646	3.5.1.25	51556|51338
atu:Atu2612	ncbi-geneid:1134650	1.1.1.267	55347|51735|69055
atu:Atu2613	ncbi-geneid:1134651	2.3.1.37	53383
atu:Atu2621	ncbi-geneid:1134659	3.6.3.14	51344
atu:Atu2622	ncbi-geneid:1134660	3.6.3.14	52540|47917|50615
atu:Atu2623	ncbi-geneid:1134661	3.6.3.14	52943
atu:Atu2624	ncbi-geneid:1134662	3.6.3.14	52540|47917|50615
atu:Atu2625	ncbi-geneid:1134663	3.6.3.14	47928
atu:Atu2627	ncbi-geneid:1134665	3.6.4.-	52540|52540
atu:Atu2632	ncbi-geneid:1134670	1.8.1.4	51905|55424
atu:Atu2635	ncbi-geneid:1134673	2.3.1.61	52777|51230|47005
atu:Atu2636	ncbi-geneid:1140053	1.2.4.2	52518|52518
atu:Atu2637	ncbi-geneid:1134675	6.2.1.5	52210|51735
atu:Atu2638	ncbi-geneid:1134676	6.2.1.5	56059|52210
atu:Atu2639	ncbi-geneid:1134677	1.1.1.37	56327|51735
atu:Atu2642	ncbi-geneid:1134680	1.3.99.1	46548|54292
atu:Atu2643	ncbi-geneid:1134681	1.3.5.1|1.3.99.1	51905|46977|56425
atu:Atu2650	ncbi-geneid:1134688	1.1.1.94	48179|51735
atu:Atu2651	ncbi-geneid:1134689	3.4.24.57	53067|53067
atu:Atu2652	ncbi-geneid:1134690	2.5.1.61	53850|54782
atu:Atu2653	ncbi-geneid:1134691	4.2.1.75	69618
atu:Atu2658	ncbi-geneid:1134696	6.3.5.2	52317
atu:Atu2661	ncbi-geneid:1134699	3.6.1.1	50324
atu:Atu2664	ncbi-geneid:1134702	3.4.15.5	55486
atu:Atu2667	ncbi-geneid:1134705	6.3.4.5	69864|52402
atu:Atu2673	ncbi-geneid:1134711	2.1.1.-	102114
atu:Atu2676	ncbi-geneid:1134714	4.2.1.96	55248
atu:Atu2677	ncbi-geneid:1134715	3.1.3.48	52788
atu:Atu2678	ncbi-geneid:1134716	6.5.1.-	55144
atu:Atu2679	ncbi-geneid:1134717	3.1.2.-	52266
atu:Atu2685	ncbi-geneid:1134723	4.2.1.3	53732|52016
atu:Atu2686	ncbi-geneid:1134724	3.6.3.41	52540
atu:Atu2695	ncbi-geneid:1134733	5.1.1.7	54506|54506
atu:Atu2698	ncbi-geneid:1134736	5.4.99.5	48600
atu:Atu2701	ncbi-geneid:1134739	2.1.1.31	75217
atu:Atu2709	ncbi-geneid:1134747	4.2.1.33|4.2.1.35	53732
atu:Atu2718	ncbi-geneid:1134756	2.3.1.46	52317
atu:Atu2719	ncbi-geneid:1134757	5.1.3.3	74650
atu:Atu2720	ncbi-geneid:1134758	2.4.1.-	53955
atu:Atu2721	ncbi-geneid:1134759	2.5.1.1|2.5.1.10	48576
atu:Atu2723	ncbi-geneid:1134761	1.17.7.1	56014
atu:Atu2726	ncbi-geneid:1140140	6.4.1.1	51569|56059|89000|52440|51246|51230
atu:Atu2730	ncbi-geneid:1140143	2.4.1.-	48208|74650|74650|53448
atu:Atu2732	ncbi-geneid:1134770	3.5.1.32	53187|55031
atu:Atu2735	ncbi-geneid:1134773	4.3.1.19	53686
atu:Atu2736	ncbi-geneid:1134774	4.2.1.9	143975|52016
atu:Atu2737	ncbi-geneid:1134775	1.1.1.60	51735|48179
atu:Atu2745	ncbi-geneid:1134783	6.2.1.1	56801
atu:Atu2748	ncbi-geneid:1134786	6.1.1.4	52374|50677|47323
atu:Atu2750	ncbi-geneid:1134788	2.7.7.7	52540|48019
atu:Atu2755	ncbi-geneid:1134793	1.14.13.-	51905
atu:Atu2756	ncbi-geneid:1134794	3.1.2.-	54637|54637
atu:Atu2761	ncbi-geneid:1134799	3.1.11.2	56219
atu:Atu2766	ncbi-geneid:1140177	1.4.1.2	51735|53223
atu:Atu2769	ncbi-geneid:1134807	2.3.1.9	53901|53901
atu:Atu2770	ncbi-geneid:1134808	1.1.1.36	51735
atu:Atu2772	ncbi-geneid:1134810	3.6.1.-	55811
atu:Atu2774	ncbi-geneid:1134812	3.4.21.102	52096|50156
atu:Atu2778	ncbi-geneid:1134816	2.7.7.18	52374
atu:Atu2779	ncbi-geneid:1134817	1.2.1.41	53720
atu:Atu2780	ncbi-geneid:1134818	2.7.2.11	53633|88697
atu:Atu2788	ncbi-geneid:1134826	4.1.3.6|4.1.3.34	51621
atu:Atu2790	ncbi-geneid:1134828	4.2.1.33|4.2.1.35	52016
atu:Atu2791	ncbi-geneid:1134829	1.1.1.85	53659
atu:Atu2793	ncbi-geneid:1134831	6.3.5.9|6.3.1	52540|52317
atu:Atu2794	ncbi-geneid:1134832	2.1.1.107	53790
atu:Atu2796	ncbi-geneid:1134834	2.1.1.133	53790
atu:Atu2798	ncbi-geneid:1134836	2.1.1.132	53790|53335
atu:Atu2800	ncbi-geneid:1134838	2.1.1.131	53790
atu:Atu2801	ncbi-geneid:1134839	2.1.1.130|2.1.1.151	53790
atu:Atu2802	ncbi-geneid:1134840	5.4.1.2	63965
atu:Atu2803	ncbi-geneid:1134841	1.14.13.83	56014|55124|56014|55124
atu:Atu2807	ncbi-geneid:1134845	2.5.1.17	52540
atu:Atu2808	ncbi-geneid:1134846	6.3.5.10	52540|52317
atu:Atu2813	ncbi-geneid:1134851	1.1.1.58	51735|48179
atu:Atu2814	ncbi-geneid:1134852	1.1.1.-	50129|51735
atu:Atu2816	ncbi-geneid:1134854	1.1.1.122	51430
atu:Atu2819	ncbi-geneid:1134857	3.6.3.17	52540|52540
atu:Atu2823	ncbi-geneid:1134861	2.1.2.3|3.5.4.10	53927|52335
atu:Atu2825	ncbi-geneid:1134863	2.1.1.-	53335|48013
atu:Atu2830	ncbi-geneid:1134868	2.1.1.170	53335
atu:Atu2835	ncbi-geneid:1134873	4.1.1.37	51726
atu:Atu3029	ncbi-geneid:1135044	4.2.1.40	51604|54826
atu:Atu3044	ncbi-geneid:1135059	3.4.19.5	56235
atu:Atu3056	ncbi-geneid:1135071	2.4.1.12	53448
atu:Atu3064	ncbi-geneid:1135079	3.6.3.17	52540
atu:Atu3068	ncbi-geneid:1135083	2.7.1.15	53613
atu:Atu3077	ncbi-geneid:1134879	3.5.2.6	56601
atu:Atu3090	ncbi-geneid:1134892	2.7.7.7
atu:Atu3099	ncbi-geneid:1134901	3.6.3.20	52540|50331
atu:Atu3104	ncbi-geneid:1134906	3.2.1.55	51445|51011
atu:Atu3140	ncbi-geneid:1134942	4.2.1.41	51569
atu:Atu3141	ncbi-geneid:1134943	1.1.1.125	51735
atu:Atu3142	ncbi-geneid:1134944	5.3.1.17	51182
atu:Atu3164	ncbi-geneid:1134966	1.1.1.14	51735
atu:Atu3166	ncbi-geneid:1134968	2.7.1.-	53613
atu:Atu3167	ncbi-geneid:1134969	2.7.1.144	51569
atu:Atu3188	ncbi-geneid:1134990	3.6.3.20	52540|50331
atu:Atu3196	ncbi-geneid:1134998	4.1.1.17	51419|50621
atu:Atu3200	ncbi-geneid:1135002	3.6.3.17	52540|52540
atu:Atu3205	ncbi-geneid:1135007	3.5.3.-	51182
atu:Atu3217	ncbi-geneid:1135091	2.6.1.-	53383
atu:Atu3219	ncbi-geneid:1135093	4.2.1.9	143975|52016
atu:Atu3223	ncbi-geneid:1135097	3.6.3.17	52540|52540
atu:Atu3228	ncbi-geneid:1135102	2.7.7.7	89550
atu:Atu3232	ncbi-geneid:1135106	1.1.1.81	82544
atu:Atu3243	ncbi-geneid:1135117	6.3.5.6|6.3.5.7	75304
atu:Atu3251	ncbi-geneid:1135125	3.1.3.-	56784
atu:Atu3257	ncbi-geneid:1135131	4.2.1.8	51658
atu:Atu3259	ncbi-geneid:1135133	1.2.1.4	53720
atu:Atu3263	ncbi-geneid:1135137	2.9.1.1	53383
atu:Atu3266	ncbi-geneid:1135140	3.5.2.3	51556|51338
atu:Atu3279	ncbi-geneid:1135153	1.14.14.5	51679
atu:Atu3288	ncbi-geneid:1135162	2.7.1.50	53613
atu:Atu3289	ncbi-geneid:1135163	2.5.1.3	51391
atu:Atu3290	ncbi-geneid:1135164	2.7.1.49|2.7.4.7	53613
atu:Atu3292	ncbi-geneid:1135166	5.1.1.1	51419|50621
atu:Atu3293	ncbi-geneid:1135167	1.4.99.1	51905|54373
atu:Atu3297	ncbi-geneid:1135171	2.7.13.3	55874|47384
atu:Atu3307	ncbi-geneid:1135181	3.2.1.4	48208
atu:Atu3309	ncbi-geneid:1135183	2.4.1.12	53448
atu:Atu3311	ncbi-geneid:1135185	5.3.1.8	48208
atu:Atu3315	ncbi-geneid:1135189	5.1.3.2	51735
atu:Atu3316	ncbi-geneid:1135190	4.2.1.46	51735
atu:Atu3329	ncbi-geneid:1135203	2.6.1.18	53383
atu:Atu3335	ncbi-geneid:1135209	3.2.2.21	50486
atu:Atu3345	ncbi-geneid:1135219	4.2.3.12	55620
atu:Atu3353	ncbi-geneid:1135227	2.7.7.22	51182|53448
atu:Atu3354	ncbi-geneid:1135228	1.1.5.8	50998
atu:Atu3356	ncbi-geneid:1135230	1.1.1.40	53659|51735|53223
atu:Atu3360	ncbi-geneid:1135234	3.6.3.21	52540
atu:Atu3364	ncbi-geneid:1135238	1.4.99.1	51905|54373
atu:Atu3371	ncbi-geneid:1135245	3.6.3.17	52540|52540
atu:Atu3376	ncbi-geneid:1135250	3.5.2.6	56601
atu:Atu3388	ncbi-geneid:1135262	3.6.3.34	52540
atu:Atu3394	ncbi-geneid:1135268	3.6.3.34	52540
atu:Atu3398	ncbi-geneid:1135272	3.5.1.16	53187|55031
atu:Atu3399	ncbi-geneid:1135273	1.1.1.79|1.1.1.81	51735
atu:Atu3401	ncbi-geneid:1135275	1.2.1.3	53720
atu:Atu3402	ncbi-geneid:1135276	1.1.1.93|4.1.1.73|1.1.1.83	53659
atu:Atu3403	ncbi-geneid:1135277	1.2.1.16	53720
atu:Atu3405	ncbi-geneid:1135279	3.8.1.2	56784
atu:Atu3417	ncbi-geneid:1135291	3.6.3.21	52540|161098
atu:Atu3419	ncbi-geneid:1135293	3.5.1.32	53187|55031
atu:Atu3426	ncbi-geneid:1135300	1.14.14.5	51679
atu:Atu3430	ncbi-geneid:1135304	1.14.14.5	51679
atu:Atu3441	ncbi-geneid:1135315	1.14.13.-	51679
atu:Atu3445	ncbi-geneid:1135319	3.5.1.32	53187|55031
atu:Atu3463	ncbi-geneid:1135337	1.11.1.10	53474
atu:Atu3469	ncbi-geneid:1135343	5.4.2.1	64158|53649
atu:Atu3471	ncbi-geneid:1135345	2.3.1.168	52777|51230|47005
atu:Atu3472	ncbi-geneid:1135346	1.2.4.4	52518|52922
atu:Atu3473	ncbi-geneid:1135347	1.2.4.4	52518
atu:Atu3474	ncbi-geneid:1135348	1.3.99.-	56645|47203
atu:Atu3475	ncbi-geneid:1135349	2.3.1.9	53901|53901
atu:Atu3477	ncbi-geneid:1135351	1.3.99.10	56645|47203
atu:Atu3478	ncbi-geneid:1135352	6.4.1.4	52096|52096
atu:Atu3479	ncbi-geneid:1135353	6.4.1.4	56059|52440|51246|51230
atu:Atu3480	ncbi-geneid:1135354	4.1.3.4	51569
atu:Atu3481	ncbi-geneid:1135355	4.2.1.17	52096
atu:Atu3482	ncbi-geneid:1135356	6.3.2.1	52374
atu:Atu3483	ncbi-geneid:1135357	2.1.2.11	51621
atu:Atu3484	ncbi-geneid:1135358	5.3.1.-	51658
atu:Atu3488	ncbi-geneid:1135362	3.6.3.17	52540|52540
atu:Atu3491	ncbi-geneid:1135365	5.1.3.-	54909
atu:Atu3493	ncbi-geneid:1135367	1.11.1.10	53474
atu:Atu3501	ncbi-geneid:1135375	3.6.3.25	52540|50331
atu:Atu3505	ncbi-geneid:1135379	4.2.1.17	52096
atu:Atu3508	ncbi-geneid:1135382	2.1.1.64	53335
atu:Atu3516	ncbi-geneid:1135390	3.6.1.-	55811
atu:Atu3518	ncbi-geneid:1135392	2.3.1.35|2.3.1.1	56266
atu:Atu3528	ncbi-geneid:1135402	1.1.1.122	51430
atu:Atu3529	ncbi-geneid:1135403	4.2.1.8	51658
atu:Atu3530	ncbi-geneid:1135404	1.1.1.57	51735|48179
atu:Atu3531	ncbi-geneid:1135405	1.1.1.100	51735
atu:Atu3536	ncbi-geneid:1135410	3.6.3.17	52540|52540
atu:Atu3542	ncbi-geneid:1135416	3.1.3.16	56300
atu:Atu3543	ncbi-geneid:1135417	2.7.1.29	82549|101473
atu:Atu3574	ncbi-geneid:1135448	3.6.3.17	52540
atu:Atu3578	ncbi-geneid:1135452	1.1.5.3	51905|54373
atu:Atu3579	ncbi-geneid:1135453	5.1.99.1	54593
atu:Atu3580	ncbi-geneid:1135454	5.4.99.2	51703|52242
atu:Atu3581	ncbi-geneid:1135455	6.4.1.3	56059|52440|51246|51230
atu:Atu3583	ncbi-geneid:1135457	2.7.1.-	56399
atu:Atu3586	ncbi-geneid:1135460	6.4.1.3	52096|52096
atu:Atu3588	ncbi-geneid:1135462	3.2.2.21	48150
atu:Atu3589	ncbi-geneid:1135463	6.1.1.-	52374
atu:Atu3597	ncbi-geneid:1135471	1.1.1.157	51735|48179
atu:Atu3599	ncbi-geneid:1135473	4.3.2.1	48557
atu:Atu3601	ncbi-geneid:1135475	4.1.1.20	51419|50621
atu:Atu3604	ncbi-geneid:1135478	2.4.2.8	53271
atu:Atu3609	ncbi-geneid:1135483	2.3.1.51	69593
atu:Atu3611	ncbi-geneid:1135485	1.3.1.12|1.3.1.43	51735|48179
atu:Atu3612	ncbi-geneid:1135486	2.6.1.9	53383
atu:Atu3614	ncbi-geneid:1135488	3.1.2.6	56281
atu:Atu3621	ncbi-geneid:1135495	6.6.1.2	53300
atu:Atu3622	ncbi-geneid:1135496	6.6.1.2	52540
atu:Atu3625	ncbi-geneid:1135499	4.2.3.4	56796
atu:Atu3626	ncbi-geneid:1135500	2.7.1.71	52540
atu:Atu3630	ncbi-geneid:1135504	6.4.1.2	52096
atu:Atu3632	ncbi-geneid:1135506	2.8.1.-	64307
atu:Atu3634	ncbi-geneid:1135508	3.4.16.4	56601
atu:Atu3635	ncbi-geneid:1135509	3.5.1.32	53187|55031
atu:Atu3667	ncbi-geneid:1135541	4.1.1.11	50692
atu:Atu3691	ncbi-geneid:1135565	3.6.3.34	52540
atu:Atu3694	ncbi-geneid:1135568	2.4.1.-	56601|53955
atu:Atu3701	ncbi-geneid:1135575	2.5.1.18	47616|52833
atu:Atu3703	ncbi-geneid:1135577	2.8.1.-	52402
atu:Atu3706	ncbi-geneid:1135580	1.1.1.95	51735|52283|143548|55021
atu:Atu3707	ncbi-geneid:1135581	2.6.1.52	53383
atu:Atu3709	ncbi-geneid:1135583	5.4.2.10	53738|53738|53738|55957
atu:Atu3710	ncbi-geneid:1135584	3.4.24.-	52540|140990
atu:Atu3711	ncbi-geneid:1135585	6.3.4.-	52402
atu:Atu3718	ncbi-geneid:1135592	3.1.2.-	54637
atu:Atu3722	ncbi-geneid:1135596	3.1.22.4	52540|46785
atu:Atu3724	ncbi-geneid:1135598	3.1.22.4	53098
atu:Atu3731	ncbi-geneid:1135605	6.3.3.2	100950
atu:Atu3736	ncbi-geneid:1135610	2.2.1.1	52518|52518|52922
atu:Atu3737	ncbi-geneid:1135611	1.2.1.12	55347|51735
atu:Atu3739	ncbi-geneid:1135613	2.7.2.3	53748
atu:Atu3740	ncbi-geneid:1135614	4.1.2.13	51569
atu:Atu3748	ncbi-geneid:1135622	3.1.3.25	56655
atu:Atu3750	ncbi-geneid:1135624	2.5.1.3	51391
atu:Atu3754	ncbi-geneid:1135628	5.4.99.18	52255
atu:Atu3755	ncbi-geneid:1135629	6.3.4.18	56059|52440|51246
atu:Atu3762	ncbi-geneid:1135636	2.7.1.40	51621|52935|50800
atu:Atu3765	ncbi-geneid:1135639	3.4.24.-	55486
atu:Atu3766	ncbi-geneid:1135640	4.1.3.38	56752
atu:Atu3770	ncbi-geneid:1135644	3.1.3.5	56300|55816|54106
atu:Atu3771	ncbi-geneid:1135645	4.99.1.1	53800
atu:Atu3778	ncbi-geneid:1135652	2.7.7.9	53448
atu:Atu3779	ncbi-geneid:1135653	3.2.1.-	53955|47090
atu:Atu3783	ncbi-geneid:1135657	1.4.1.13|1.4.1.14	51971|46548|51971
atu:Atu3784	ncbi-geneid:1135658	1.4.1.13|1.4.1.14	51395|56235|69336
atu:Atu3785	ncbi-geneid:1135659	4.1.2.5	53383
atu:Atu3787	ncbi-geneid:1135661	2.7.13.3	55874|47384|52402|55781
atu:Atu3789	ncbi-geneid:1135663	3.6.3.12	56784|81660|81653|81665
atu:Atu3791	ncbi-geneid:1135665	3.5.1.1	53774
atu:Atu3793	ncbi-geneid:1135667	4.3.1.1	48557
atu:Atu3802	ncbi-geneid:1135676	3.6.3.32	52540
atu:Atu3803	ncbi-geneid:1141067	4.3.1.3
atu:Atu3806	ncbi-geneid:1135680	4.4.1.11	53383
atu:Atu3813	ncbi-geneid:1135687	1.1.1.100	51735
atu:Atu3818	ncbi-geneid:1135692	3.6.3.17	52540|52540
atu:Atu3823	ncbi-geneid:1135697	2.1.1.14	51726
atu:Atu3861	ncbi-geneid:1135735	3.1.2.-	54637
atu:Atu3870	ncbi-geneid:1135744	1.1.1.28	51735|52283
atu:Atu3871	ncbi-geneid:1135745	1.1.2.3	51395
atu:Atu3874	ncbi-geneid:1135748	2.7.1.53	53067|53067
atu:Atu3876	ncbi-geneid:1135750	1.1.5.3	51905
atu:Atu3880	ncbi-geneid:1135754	3.6.3.17	52540|52540
atu:Atu3886	ncbi-geneid:1135760	3.1.1.5	53474
atu:Atu3890	ncbi-geneid:1135764	2.7.1.30	53067|53067
atu:Atu3897	ncbi-geneid:1135771	1.1.5.3	51905|54373
atu:Atu3899	ncbi-geneid:1135773	2.1.1.107|1.3.1.76|4.99.1.4	53790|75615|51735
atu:Atu3900	ncbi-geneid:1135774	1.7.99.4	53706|50692
atu:Atu3901	ncbi-geneid:1135775	1.7.1.4	50022
atu:Atu3902	ncbi-geneid:1135776	1.7.1.4	56014|51905|51905|55124
atu:Atu3913	ncbi-geneid:1135787	6.3.4.14	56059|52440|51246|51230
atu:Atu3914	ncbi-geneid:1135788	3.2.1.1	51445|51011
atu:Atu3931	ncbi-geneid:1135805	4.2.1.49	111326
atu:Atu3932	ncbi-geneid:1135806	3.5.3.8	53187
atu:Atu3933	ncbi-geneid:1135807	4.3.1.3
atu:Atu3934	ncbi-geneid:1135808	3.5.2.7	51556|51338
atu:Atu3949	ncbi-geneid:1135823	4.3.1.12	51735
atu:Atu3950	ncbi-geneid:1135824	1.2.1.3	53720
atu:Atu3956	ncbi-geneid:1135830	3.6.3.32	52540|54631
atu:Atu3959	ncbi-geneid:1135833	1.2.1.-	53720
atu:Atu3960	ncbi-geneid:1135834	4.2.1.52	51569
atu:Atu3971	ncbi-geneid:1135845	4.2.1.9	143975|52016
atu:Atu3975	ncbi-geneid:1135849	5.4.99.9	51971|54373
atu:Atu3985	ncbi-geneid:1135859	1.5.1.2	51735|48179
atu:Atu3996	ncbi-geneid:1135870	2.3.1.-	55729
atu:Atu3997	ncbi-geneid:1135871	2.8.1.6	102114
atu:Atu3998	ncbi-geneid:1135872	2.3.1.47	53383
atu:Atu3999	ncbi-geneid:1135873	6.3.3.3	52540
atu:Atu4000	ncbi-geneid:1135874	2.6.1.62	53383
atu:Atu4001	ncbi-geneid:1135875	2.3.1.180	53901
atu:Atu4003	ncbi-geneid:1135877	5.3.2.-	55331
atu:Atu4007	ncbi-geneid:1135881	3.5.3.1	52768
atu:Atu4012	ncbi-geneid:1135886	1.1.1.18	51735|55347
atu:Atu4013	ncbi-geneid:1135887	4.6.1.1	55073
atu:Atu4018	ncbi-geneid:1135892	2.7.13.3	55874|47384
atu:Atu4025	ncbi-geneid:1135899	3.6.3.34	52540
atu:Atu4029	ncbi-geneid:1135903	3.1.1.17	63829
atu:Atu4032	ncbi-geneid:1135906	3.6.3.17	52540|52540
atu:Atu4036	ncbi-geneid:1135910	5.99.1.2	56349|55869
atu:Atu4041	ncbi-geneid:1135915	5.4.99.12	55120
atu:Atu4044	ncbi-geneid:1135918	3.6.3.32	52540|54631
atu:Atu4048	ncbi-geneid:1135922	1.1.1.79|1.1.1.81	51735
atu:Atu4050	ncbi-geneid:1135924	2.7.7.9	53448
atu:Atu4053	ncbi-geneid:1135927	2.-.-.-	53448
atu:Atu4058	ncbi-geneid:1135932	2.-.-.-	53448
atu:Atu4066	ncbi-geneid:1135940	1.5.3.1	51905|54373
atu:Atu4069	ncbi-geneid:1135943	1.5.3.1	103025|51905|101790
atu:Atu4070	ncbi-geneid:1135944	1.5.3.1	103025
atu:Atu4073	ncbi-geneid:1135947	3.2.1.-	51445|81296|51011
atu:Atu4074	ncbi-geneid:1135948	5.4.2.2	53738|55957|53738|53738
atu:Atu4075	ncbi-geneid:1135949	2.4.1.21	53756
atu:Atu4076	ncbi-geneid:1135950	2.7.7.27	53448|51161
atu:Atu4077	ncbi-geneid:1135951	2.4.1.18	51445|81296|51011|81296
atu:Atu4078	ncbi-geneid:1135952	2.4.1.1	53756
atu:Atu4081	ncbi-geneid:1135955	5.1.1.-	53681|53681
atu:Atu4085	ncbi-geneid:1135959	1.1.1.60	51735|48179
atu:Atu4086	ncbi-geneid:1135960	1.1.1.69	51735
atu:Atu4087	ncbi-geneid:1135961	1.1.1.264	50129|51735
atu:Atu4096	ncbi-geneid:1135970	2.4.2.19	51690|54675
atu:Atu4097	ncbi-geneid:1135971	1.4.3.16	51905|56425|46977
atu:Atu4098	ncbi-geneid:1141331	2.5.1.72	142754
atu:Atu4103	ncbi-geneid:1135977	2.7.4.14	52540
atu:Atu4108	ncbi-geneid:1135982	3.1.13.5
atu:Atu4110	ncbi-geneid:1135984	1.1.1.276	51735
atu:Atu4112	ncbi-geneid:1135986	3.4.13.9	55920|53092
atu:Atu4128	ncbi-geneid:1136002	1.1.99.-	51905|54373
atu:Atu4129	ncbi-geneid:1136003	1.1.1.31	51735|48179
atu:Atu4130	ncbi-geneid:1136004	6.2.1.1|6.2.1.16	56801
atu:Atu4131	ncbi-geneid:1136005	1.1.1.30	51735
atu:Atu4135	ncbi-geneid:1136009	1.1.5.2	50998
atu:Atu4142	ncbi-geneid:1136016	3.2.-.-	52317
atu:Atu4148	ncbi-geneid:1136022	5.1.3.12	51735
atu:Atu4149	ncbi-geneid:1136023	1.1.1.22	51735|52413|48179
atu:Atu4153	ncbi-geneid:1136027	1.2.1.3	53720
atu:Atu4157	ncbi-geneid:1136031	1.5.1.12|1.5.99.8	53720|51730|81935
atu:Atu4166	ncbi-geneid:1136040	5.1.3.2	51735
atu:Atu4169	ncbi-geneid:1136043	4.1.1.-	51419|50621
atu:Atu4171	ncbi-geneid:1136045	3.6.4.13	52540
atu:Atu4172	ncbi-geneid:1136046	2.7.2.4	53633|55021|55021
atu:Atu4173	ncbi-geneid:1136047	2.7.3.9	51621|47831|55781|52009
atu:Atu4175	ncbi-geneid:1136049	2.1.1.-	53335
atu:Atu4189	ncbi-geneid:1136063	4.2.1.52	51569
atu:Atu4212	ncbi-geneid:1136086	3.1.4.46	51695
atu:Atu4216	ncbi-geneid:1136090	2.3.1.179	53901|53901
atu:Atu4221	ncbi-geneid:1136095	1.5.3.1	103025
atu:Atu4222	ncbi-geneid:1136096	1.5.3.1	103025|51905|101790
atu:Atu4224	ncbi-geneid:1136098	1.5.3.1	51905|54373
atu:Atu4230	ncbi-geneid:1136104	6.3.1.2	55931|54368
atu:Atu4231	ncbi-geneid:1136105	3.5.1.10	53328|55021
atu:Atu4235	ncbi-geneid:1136109	3.6.3.-	52540
atu:Atu4241	ncbi-geneid:1136115	1.2.1.3	53720
atu:Atu4247	ncbi-geneid:1136121	1.2.1.16	53720
atu:Atu4273	ncbi-geneid:1136147	6.4.1.2|6.3.4.14	56059|52440|51246
atu:Atu4278	ncbi-geneid:1136152	2.6.1.1	53383
atu:Atu4280	ncbi-geneid:1136154	1.-.-.-	51735
atu:Atu4283	ncbi-geneid:1136157	3.6.3.-	52540
atu:Atu4285	ncbi-geneid:1136159	4.1.3.17	89562
atu:Atu4289	ncbi-geneid:1136163	1.1.1.1	51735|50129|50129
atu:Atu4295	ncbi-geneid:1136169	1.1.1.25	51735|53223
atu:Atu4310	ncbi-geneid:1136184	1.5.3.1	51905
atu:Atu4312	ncbi-geneid:1136186	1.5.3.1	103025|51905|101790
atu:Atu4313	ncbi-geneid:1136187	1.5.3.1	103025
atu:Atu4314	ncbi-geneid:1136188	2.1.2.1	53383
atu:Atu4315	ncbi-geneid:1136189	3.5.1.10	53328|55021
atu:Atu4318	ncbi-geneid:1136192	1.1.1.9	50129|51735
atu:Atu4321	ncbi-geneid:1136195	3.6.3.17	52540|52540
atu:Atu4323	ncbi-geneid:1136197	1.1.1.56	51735
atu:Atu4324	ncbi-geneid:1136198	2.7.1.47	53067|53067
atu:Atu4330	ncbi-geneid:1136204	2.7.11.1	56112
atu:Atu4370	ncbi-geneid:1136244	3.6.3.17	52540|52540
atu:Atu4382	ncbi-geneid:1136256	1.7.2.1	49503|49503
atu:Atu4386	ncbi-geneid:1136260	1.7.99.7	53300
atu:Atu4387	ncbi-geneid:1136261	1.7.99.7	52540
atu:Atu4388	ncbi-geneid:1136262	1.7.99.7	81442
atu:Atu4389	ncbi-geneid:1136263	1.7.99.7	46626
atu:Atu4391	ncbi-geneid:1136265	1.7.99.7	81452
atu:Atu4393	ncbi-geneid:1136267	4.1.1.-	52507
atu:Atu4394	ncbi-geneid:1136268	4.1.1.-	50475|143968
atu:Atu4408	ncbi-geneid:1136282	1.7.99.4	53706|50692
atu:Atu4418	ncbi-geneid:1136292	1.3.99.7	56645|47203
atu:Atu4426	ncbi-geneid:1136300	3.5.4.2	51556|51338
atu:Atu4428	ncbi-geneid:1136302	3.5.1.32	53187|55031
atu:Atu4441	ncbi-geneid:1136315	3.5.1.4|6.3.5.6|6.3.5.7	75304
atu:Atu4444	ncbi-geneid:1136318	3.5.1.32	53187|55031
atu:Atu4451	ncbi-geneid:1136325	1.1.1.67	51735|48179
atu:Atu4457	ncbi-geneid:1136331	4.2.99.18	48150
atu:Atu4459	ncbi-geneid:1136333	2.1.1.63	46767|53155|46689
atu:Atu4464	ncbi-geneid:1136338	2.2.1.2	51569
atu:Atu4473	ncbi-geneid:1136347	6.1.1.6	55681|50249
atu:Atu4474	ncbi-geneid:1136348	6.1.1.17	52374|48163
atu:Atu4482	ncbi-geneid:1136356	2.7.1.17	53067|53067
atu:Atu4483	ncbi-geneid:1136357	5.3.1.5	51658
atu:Atu4485	ncbi-geneid:1136359	3.2.1.21	51445
atu:Atu4494	ncbi-geneid:1136368	4.1.2.14|4.1.3.16	51569
atu:Atu4503	ncbi-geneid:1136377	3.5.2.10	102215
atu:Atu4509	ncbi-geneid:1136383	5.3.1.-
atu:Atu4510	ncbi-geneid:1136384	4.2.1.44	51658
atu:Atu4511	ncbi-geneid:1136385	3.7.1.-	52518|52467|52518
atu:Atu4512	ncbi-geneid:1136386	2.7.1.92	53613
atu:Atu4529	ncbi-geneid:1136403	1.13.11.27	51658|54593
atu:Atu4531	ncbi-geneid:1136405	4.2.1.10	52304
atu:Atu4532	ncbi-geneid:1136406	1.1.1.25	51735|53223
atu:Atu4533	ncbi-geneid:1136407	3.6.3.21	52540
atu:Atu4538	ncbi-geneid:1136412	5.5.1.2	48557
atu:Atu4539	ncbi-geneid:1136413	1.13.11.3	49482
atu:Atu4540	ncbi-geneid:1136414	1.13.11.3	49482
atu:Atu4541	ncbi-geneid:1136415	4.1.1.44	69118
atu:Atu4542	ncbi-geneid:1136416	3.1.1.24	53474
atu:Atu4544	ncbi-geneid:1136418	1.14.13.2	51905|54373
atu:Atu4547	ncbi-geneid:1136421	2.8.3.6	100950
atu:Atu4548	ncbi-geneid:1136422	2.8.3.6	100950
atu:Atu4549	ncbi-geneid:1136423	2.3.1.16	53901|53901
atu:Atu4554	ncbi-geneid:1141747	1.1.1.18	51735|55347
atu:Atu4555	ncbi-geneid:1136429	5.3.99.-	51658
atu:Atu4573	ncbi-geneid:1136447	3.1.3.25	56655
atu:Atu4578	ncbi-geneid:1136452	3.6.3.30	52540|50331
atu:Atu4583	ncbi-geneid:1136457	1.15.1.1	54719|46609
atu:Atu4586	ncbi-geneid:1136460	3.5.1.24	56235
atu:Atu4595	ncbi-geneid:1136469	1.1.1.100	51735
atu:Atu4615	ncbi-geneid:1136489	2.7.7.24	53448
atu:Atu4616	ncbi-geneid:1136490	1.1.1.133	51735
atu:Atu4617	ncbi-geneid:1136491	4.2.1.46	51735
atu:Atu4618	ncbi-geneid:1136492	5.1.3.13	51182
atu:Atu4619	ncbi-geneid:1136493	3.6.4.12	52540
atu:Atu4625	ncbi-geneid:1136499	4.2.1.8	51658
atu:Atu4629	ncbi-geneid:1136503	1.-.-.-	51735
atu:Atu4632	ncbi-geneid:1136506	6.5.1.1	56091|50249
atu:Atu4642	ncbi-geneid:1136516	1.11.1.6|1.11.1.7	48113|48113
atu:Atu4648	ncbi-geneid:1136522	3.1.6.6	53649
atu:Atu4649	ncbi-geneid:1136523	2.7.1.-	53613
atu:Atu4651	ncbi-geneid:1136525	4.3.2.1	48557
atu:Atu4660	ncbi-geneid:1136534	3.2.1.22	56327|51735
atu:Atu4665	ncbi-geneid:1136539	3.2.1.22	56327|51735
atu:Atu4675	ncbi-geneid:1136549	4.2.1.52	51569
atu:Atu4681	ncbi-geneid:1136555	3.6.3.-	52540
atu:Atu4682	ncbi-geneid:1136556	1.4.99.1	51905|54373
atu:Atu4690	ncbi-geneid:1136564	3.6.3.21	52540
atu:Atu4706	ncbi-geneid:1136580	1.2.1.2	52833
atu:Atu4707	ncbi-geneid:1136581	1.2.1.2	142019|140490|142984
atu:Atu4708	ncbi-geneid:1136582	1.2.1.2	53706|50692|54862|54292
atu:Atu4722	ncbi-geneid:1136596	2.3.2.2	56235
atu:Atu4726	ncbi-geneid:1136600	1.15.1.1	54719|46609
atu:Atu4734	ncbi-geneid:1136608	4.2.1.3	53732|74778|52016
atu:Atu4738	ncbi-geneid:1136612	2.3.1.28	51161
atu:Atu4745	ncbi-geneid:1136619	3.6.3.17	52540|52540
atu:Atu4752	ncbi-geneid:1136626	3.6.3.21	52540
atu:Atu4757	ncbi-geneid:1136631	3.4.13.9	55920|53092
atu:Atu4758	ncbi-geneid:1136632	4.3.1.12	51735
atu:Atu4759	ncbi-geneid:1136633	4.3.1.19	53686
atu:Atu4762	ncbi-geneid:1136636	1.2.1.16	53720
atu:Atu4771	ncbi-geneid:1136645	4.1.1.2	51182
atu:Atu4778	ncbi-geneid:1136652	1.11.1.10	53474
atu:Atu4786	ncbi-geneid:1136660	3.6.3.30	52540|50331
atu:Atu4787	ncbi-geneid:1136661	3.1.3.25	56655
atu:Atu4789	ncbi-geneid:1136663	4.2.1.47	51735
atu:Atu4790	ncbi-geneid:1136664	1.1.1.271	51735
atu:Atu4797	ncbi-geneid:1136671	2.7.7.33	53448
atu:Atu4799	ncbi-geneid:1136673	5.1.3.13	51182
atu:Atu4802	ncbi-geneid:1136676	5.4.3.8	53383
atu:Atu4805	ncbi-geneid:1136679	2.1.1.80	55874|52172|52172|47384|46894|55785
atu:Atu4814	ncbi-geneid:1136688	2.3.1.-	51161
atu:Atu4822	ncbi-geneid:1136696	2.3.1.86	56801
atu:Atu4823	ncbi-geneid:1136697	2.3.1.9	53901|53901
atu:Atu4825	ncbi-geneid:1136699	1.-.-.-	51735
atu:Atu4833	ncbi-geneid:1136707	3.2.1.3	74650|48208
atu:Atu4834	ncbi-geneid:1136708	1.1.1.44	51735|48179
atu:Atu4835	ncbi-geneid:1136709	1.1.1.49	55347|51735
atu:Atu4836	ncbi-geneid:1136710	2.7.1.63	53067
atu:Atu4843	ncbi-geneid:1136717	3.6.3.17	52540|52540
atu:Atu4847	ncbi-geneid:1136721	2.7.1.15	53613
atu:Atu4848	ncbi-geneid:1136722	4.1.2.4	51569
atu:Atu4849	ncbi-geneid:1136723	1.2.1.3	53720|53720
atu:Atu4877	ncbi-geneid:1136751	1.1.1.100	51735
