# Supplementary material for: Tracing the Repertoire of Promiscuous Enzymes along the Metabolic Pathways in Archaeal Organisms
Source: Life (Basel). 2017 Jul 13;7(3):30. doi: 10.3390/life7030030 (PMC5617955; doi:10.3390/life7030030)
Supplement: Supplementary file 1 [file life-07-00030-s001.zip › Table_S2/avi.txt]

KEGGID	NCBIGI	ECs	SFamilyID
avi:Avi_0004	ncbi-geneid:7389007	1.1.1.25	51735|53223
avi:Avi_0005	ncbi-geneid:7389008	2.7.1.24	52540
avi:Avi_0006	ncbi-geneid:7389009	2.7.7.7
avi:Avi_0010	ncbi-geneid:7389013	3.2.1.-	50685
avi:Avi_0013	ncbi-geneid:7389016	5.99.1.3	56719|55874|54211
avi:Avi_0016	ncbi-geneid:7389018	3.1.1.75	53474
avi:Avi_0019	ncbi-geneid:7389021	5.3.1.24	51366
avi:Avi_0020	ncbi-geneid:7389022	4.2.1.20	53686
avi:Avi_0021	ncbi-geneid:7389023	4.2.1.20	51366
avi:Avi_0022	ncbi-geneid:7389024	6.4.1.2	52096
avi:Avi_0024	ncbi-geneid:7389025	6.3.2.12|6.3.2.17	53623|53244
avi:Avi_0032	ncbi-geneid:7389031	3.4.25.2	56235
avi:Avi_0033	ncbi-geneid:7389032	4.2.1.19	54211|54211
avi:Avi_0035	ncbi-geneid:7389033	2.4.2.-	52317
avi:Avi_0036	ncbi-geneid:7389034	5.3.1.16	51366
avi:Avi_0037	ncbi-geneid:7389035	4.1.3.-	51366
avi:Avi_0038	ncbi-geneid:7389036	3.6.1.31	101386
avi:Avi_0039	ncbi-geneid:7389037	2.7.1.33	52540
avi:Avi_0042	ncbi-geneid:7389040	4.1.1.49	53795|68923
avi:Avi_0045	ncbi-geneid:7389042	2.7.13.3	55874|47384
avi:Avi_0047	ncbi-geneid:7389044	2.7.1.69	53062
avi:Avi_0049	ncbi-geneid:7389046	3.3.1.1	52283|51735
avi:Avi_0057	ncbi-geneid:7389052	2.3.3.9	51645
avi:Avi_0064	ncbi-geneid:7389056	2.7.13.3	55874|47384
avi:Avi_0067	ncbi-geneid:7389057	3.6.4.13	52540
avi:Avi_0068	ncbi-geneid:7389058	4.3.1.12	51735
avi:Avi_0071	ncbi-geneid:7389061	4.2.1.52	51569
avi:Avi_0074	ncbi-geneid:7389064	1.1.1.18	51735|55347
avi:Avi_0076	ncbi-geneid:7388259	2.7.1.92	53613
avi:Avi_0077	ncbi-geneid:7388260	3.7.1.-	52518|52467|52518
avi:Avi_0078	ncbi-geneid:7388261	4.2.1.44	51658
avi:Avi_0086	ncbi-geneid:7388269	2.1.1.79	53335
avi:Avi_0094	ncbi-geneid:7388276	1.1.5.3	51905|54373
avi:Avi_0103	ncbi-geneid:7388284	2.7.7.38	53448
avi:Avi_0105	ncbi-geneid:7388285	4.2.1.51	53850|55021
avi:Avi_0107	ncbi-geneid:7388286	3.2.1.21	51445|52279
avi:Avi_0108	ncbi-geneid:7388287	3.6.1.22	55811
avi:Avi_0110	ncbi-geneid:7387990	2.7.7.7	52540|48019
avi:Avi_0120	ncbi-geneid:7388297	3.1.13.5
avi:Avi_0126	ncbi-geneid:7388300	5.4.2.8	53738|53738|55957|53738
avi:Avi_0131	ncbi-geneid:7388304	2.4.2.11	51690
avi:Avi_0137	ncbi-geneid:7388308	3.4.11.-	144052
avi:Avi_0171	ncbi-geneid:7388334	5.4.99.12	55120
avi:Avi_0175	ncbi-geneid:7388336	2.7.7.8	54211|54211|55666|55666|54791|50249
avi:Avi_0178	ncbi-geneid:7387984	2.1.1.172	53335
avi:Avi_0179	ncbi-geneid:7388338	1.3.1.9	51735
avi:Avi_0180	ncbi-geneid:7388339	2.3.1.41	53901|53901
avi:Avi_0181	ncbi-geneid:7388340	4.2.1.60	54637
avi:Avi_0193	ncbi-geneid:7387515	2.7.4.14	52540
avi:Avi_0208	ncbi-geneid:7387525	6.1.1.20	55681|46589
avi:Avi_0209	ncbi-geneid:7387526	6.1.1.20	56037|50249|55681|54991|46955
avi:Avi_0229	ncbi-geneid:7387542	5.4.2.7	53649|143856
avi:Avi_0230	ncbi-geneid:7387543	3.5.4.4	51556
avi:Avi_0231	ncbi-geneid:7387544	2.4.2.9	53271
avi:Avi_0235	ncbi-geneid:7387547	5.4.2.1
avi:Avi_0237	ncbi-geneid:7387548	1.3.1.26	51735|55347
avi:Avi_0239	ncbi-geneid:7387550	2.7.1.2	53067
avi:Avi_0240	ncbi-geneid:7387551	4.2.3.3	52335
avi:Avi_0241	ncbi-geneid:7387552	3.4.24.-	55166
avi:Avi_0248	ncbi-geneid:7387557	1.1.1.79|1.1.1.81	51735
avi:Avi_0250	ncbi-geneid:7387559	2.4.2.11	51690|54675
avi:Avi_0258	ncbi-geneid:7387563	3.6.3.17	52540|52540
avi:Avi_0262	ncbi-geneid:7387566	3.5.4.5	53927
avi:Avi_0263	ncbi-geneid:7387567	2.4.2.1	53167
avi:Avi_0264	ncbi-geneid:7387568	4.1.2.4	51569
avi:Avi_0265	ncbi-geneid:7387569	2.4.2.4	52418|54680|47648
avi:Avi_0277	ncbi-geneid:7387577	2.3.1.-	51161
avi:Avi_0288	ncbi-geneid:7387584	2.7.4.23	52540
avi:Avi_0292	ncbi-geneid:7387587	3.4.11.1	53187
avi:Avi_0299	ncbi-geneid:7387592	2.7.7.7	56672|88723|53098|47807
avi:Avi_0314	ncbi-geneid:7387769	1.1.1.26	51735|52283
avi:Avi_0327	ncbi-geneid:7387778	6.3.5.2	52402|52317|54810
avi:Avi_0328	ncbi-geneid:7387779	3.2.2.9	53167
avi:Avi_0336	ncbi-geneid:7387786	2.1.1.-	53335
avi:Avi_0341	ncbi-geneid:7387790	2.5.1.18	47616|52833
avi:Avi_0343	ncbi-geneid:7387792	1.6.5.3|1.6.99.3	51735
avi:Avi_0347	ncbi-geneid:7387795	4.1.1.23	51366
avi:Avi_0351	ncbi-geneid:7387798	2.7.7.7	55979|55979|55979
avi:Avi_0359	ncbi-geneid:7387804	3.6.3.20	52540|50331
avi:Avi_0361	ncbi-geneid:7387806	6.3.2.3	56059|52440
avi:Avi_0364	ncbi-geneid:7387808	2.5.1.47	53686
avi:Avi_0368	ncbi-geneid:7387812	3.6.1.23	51283
avi:Avi_0370	ncbi-geneid:7387814	2.4.1.15	53756
avi:Avi_0371	ncbi-geneid:7387815	3.1.3.12	56784
avi:Avi_0372	ncbi-geneid:7387816	2.7.1.49|2.7.4.7	53613
avi:Avi_0383	ncbi-geneid:7387824	4.1.1.36|6.3.2.5	102645|52507
avi:Avi_0388	ncbi-geneid:7387829	2.1.1	53335
avi:Avi_0389	ncbi-geneid:7387830	3.2.2.23|4.2.99.18	81624|46946|57716
avi:Avi_0394	ncbi-geneid:7387835	1.3.99.22	102114
avi:Avi_0395	ncbi-geneid:7387836	3.6.1.15	52972
avi:Avi_0397	ncbi-geneid:7387838	2.7.7.56	54211|55666
avi:Avi_0401	ncbi-geneid:7388423	2.7.1.69	55804
avi:Avi_0405	ncbi-geneid:7388426	3.6.3.-	52540
avi:Avi_0413	ncbi-geneid:7388431	2.1.1.-	53335
avi:Avi_0424	ncbi-geneid:7388439	2.7.7.59	81301|81891|55021|55021|81593
avi:Avi_0427	ncbi-geneid:7388442	6.1.1.2	52374
avi:Avi_0432	ncbi-geneid:7388445	3.4.-.-	53067|53067
avi:Avi_0433	ncbi-geneid:7388446	2.3.1.128	55729
avi:Avi_0436	ncbi-geneid:7388448	2.3.1.51	69593
avi:Avi_0442	ncbi-geneid:7388453	2.3.1.-	56317
avi:Avi_0444	ncbi-geneid:7388455	2.5.1.6	55973|55973|55973
avi:Avi_0445	ncbi-geneid:7388456	2.1.1.33	53335
avi:Avi_0448	ncbi-geneid:7388459	3.2.2.1	53590
avi:Avi_0454	ncbi-geneid:7388464	3.1.26.5	54211
avi:Avi_0464	ncbi-geneid:7388470	2.7.2	53633
avi:Avi_0465	ncbi-geneid:7388471	2.7.1.15	53613
avi:Avi_0473	ncbi-geneid:7388475	2.3.1.117	51161
avi:Avi_0474	ncbi-geneid:7388476	3.5.1.18	53187|55031
avi:Avi_0477	ncbi-geneid:7388479	1.1.1.81	82544
avi:Avi_0481	ncbi-geneid:7388482	2.6.1.11|2.6.1.17	53383
avi:Avi_0489	ncbi-geneid:7388487	3.6.3.27	52540
avi:Avi_0496	ncbi-geneid:7388491	2.7.13.3	55874|47384
avi:Avi_0506	ncbi-geneid:7388500	4.3.1.3
avi:Avi_0508	ncbi-geneid:7388502	5.4.3.8	53383
avi:Avi_0516	ncbi-geneid:7388927	3.1.2.1	100950|100950
avi:Avi_0524	ncbi-geneid:7388935	3.5.2.3	51556
avi:Avi_0528	ncbi-geneid:7388937	2.4.2.10	53271
avi:Avi_0530	ncbi-geneid:7388938	2.7.1.4	53613
avi:Avi_0534	ncbi-geneid:7388940	5.3.1.9	53697
avi:Avi_0535	ncbi-geneid:7388941	6.2.1.3	56801
avi:Avi_0537	ncbi-geneid:7388943	3.2.1.-	51445|81296|51011
avi:Avi_0540	ncbi-geneid:7388946	5.4.99.12	55120
avi:Avi_0541	ncbi-geneid:7388947	2.1.2.9	53328|50486
avi:Avi_0542	ncbi-geneid:7388948	3.5.1.88	56420
avi:Avi_0544	ncbi-geneid:7388950	2.5.1.-	53383
avi:Avi_0545	ncbi-geneid:7388951	3.5.4.13	51283|51283
avi:Avi_0586	ncbi-geneid:7388980	1.3.3.1	51395
avi:Avi_0597	ncbi-geneid:7388988	1.1.1.35|4.2.1.17|5.1.2.3	52096|51735|48179|48179
avi:Avi_0598	ncbi-geneid:7388989	2.3.1.9	53901|53901
avi:Avi_0605	ncbi-geneid:7388994	3.1.3.1	53649
avi:Avi_0609	ncbi-geneid:7388998	3.1.3.26
avi:Avi_0615	ncbi-geneid:7389002	3.6.4.-	52540
avi:Avi_0626	ncbi-geneid:7388676	2.7.7.33	53448
avi:Avi_0627	ncbi-geneid:7388677	4.2.1.45	51735
avi:Avi_0628	ncbi-geneid:7388678	5.1.3.13	51182
avi:Avi_0643	ncbi-geneid:7388688	1.1.1.23	53720
avi:Avi_0645	ncbi-geneid:7388690	2.5.1.7	55205
avi:Avi_0731	ncbi-geneid:7388751	3.6.3.14	52540
avi:Avi_0782	ncbi-geneid:7386279	1.5.1.5|3.5.4.9	51735|53223
avi:Avi_0788	ncbi-geneid:7386284	3.2.1.20	51445|51011
avi:Avi_0796	ncbi-geneid:7386290	4.2.1.12	143975|52016
avi:Avi_0797	ncbi-geneid:7386291	3.1.1.31	100950
avi:Avi_0798	ncbi-geneid:7386292	1.1.1.49	55347|51735
avi:Avi_0799	ncbi-geneid:7386293	1.4.3.-	51905
avi:Avi_0800	ncbi-geneid:7386294	6.3.1.2	55931|54368
avi:Avi_0816	ncbi-geneid:7386302	4.1.3.1	51621
avi:Avi_0836	ncbi-geneid:7386316	1.2.1.27	53720
avi:Avi_0840	ncbi-geneid:7386318	2.7.1.12	52540
avi:Avi_0842	ncbi-geneid:7386319	3.6.1.26	54197
avi:Avi_0844	ncbi-geneid:7386320	1.4.99.1	51905|54373
avi:Avi_0851	ncbi-geneid:7386325	1.1.5.4	51905
avi:Avi_0853	ncbi-geneid:7386326	1.6.99.3	51905|51905
avi:Avi_0888	ncbi-geneid:7387183	3.6.1.11|3.6.1.40	53067|53067
avi:Avi_0889	ncbi-geneid:7387695	2.1.1.-	53335
avi:Avi_0897	ncbi-geneid:7387701	2.7.1.130	52540
avi:Avi_0898	ncbi-geneid:7387702	3.1.3.18	56784
avi:Avi_0899	ncbi-geneid:7387703	2.-.-.-	53756
avi:Avi_0902	ncbi-geneid:7387705	3.1.3.25	56655
avi:Avi_0907	ncbi-geneid:7387709	2.1.1.171	53335
avi:Avi_0910	ncbi-geneid:7387710	5.4.99.12	55120|55174
avi:Avi_0929	ncbi-geneid:7387722	3.6.3.14	81336
avi:Avi_0930	ncbi-geneid:7387723	3.6.3.14	81333
avi:Avi_0936	ncbi-geneid:7387726	3.1.26.4	53098
avi:Avi_0941	ncbi-geneid:7387730	2.7.1.148	54211|55060
avi:Avi_0943	ncbi-geneid:7387732	2.5.1.90	48576
avi:Avi_0951	ncbi-geneid:7387738	6.1.1.14	55681
avi:Avi_0955	ncbi-geneid:7387739	2.5.1.19	55205
avi:Avi_0956	ncbi-geneid:7387740	6.1.1.14	109604
avi:Avi_0960	ncbi-geneid:7387744	6.3.4.13	56059|52440|51246
avi:Avi_0963	ncbi-geneid:7387747	2.1.1.79	53335
avi:Avi_0973	ncbi-geneid:7387755	3.6.3.29	52540|50331
avi:Avi_0987	ncbi-geneid:7387087	4.2.1.17	52096
avi:Avi_0991	ncbi-geneid:7387090	2.1.1.-	53335|50249
avi:Avi_0997	ncbi-geneid:7387095	2.2.1.7	52518|52518|52922
avi:Avi_0998	ncbi-geneid:7387096	3.1.11.6	116842
avi:Avi_1002	ncbi-geneid:7387098	3.1.2.-	54637
avi:Avi_1009	ncbi-geneid:7387103	3.5.3.11	52768
avi:Avi_1014	ncbi-geneid:7387108	4.1.99.12|3.5.4.25	55821|142695
avi:Avi_1015	ncbi-geneid:7387109	4.2.3.5	103263
avi:Avi_1021	ncbi-geneid:7387113	1.3.1.9	51735
avi:Avi_1026	ncbi-geneid:7387116	1.4.3.5	50475
avi:Avi_1030	ncbi-geneid:7387120	3.4.16.4	56601|110997
avi:Avi_1039	ncbi-geneid:7387127	1.9.3.1	49503|81464
avi:Avi_1041	ncbi-geneid:7387128	1.9.3.1	81442
avi:Avi_1045	ncbi-geneid:7387132	1.9.3.1	81452
avi:Avi_1053	ncbi-geneid:7387137	3.5.2.6	56601
avi:Avi_1059	ncbi-geneid:7387142	2.7.1.39	56112
avi:Avi_1060	ncbi-geneid:7387143	3.1.26.4
avi:Avi_1073	ncbi-geneid:7387154	2.3.1.128	55729
avi:Avi_1075	ncbi-geneid:7387156	4.2.3.1	53686
avi:Avi_1084	ncbi-geneid:7386166	2.1.1.72	53335
avi:Avi_1090	ncbi-geneid:7386171	3.8.1.2	56784
avi:Avi_1092	ncbi-geneid:7386172	3.2.2.-	48150|55811
avi:Avi_1102	ncbi-geneid:7386181	2.7.9.1	56059|51621|52009
avi:Avi_1112	ncbi-geneid:7386187	3.1.3.3|2.7.1.39	56784
avi:Avi_1118	ncbi-geneid:7386192	1.8.4.8	52402
avi:Avi_1120	ncbi-geneid:7386193	2.7.7.4	52402
avi:Avi_1122	ncbi-geneid:7386194	2.7.7.4	52540|50465|50447
avi:Avi_1130	ncbi-geneid:7386200	3.2.-.-	52317
avi:Avi_1144	ncbi-geneid:7386209	1.1.99.1	51905|54373
avi:Avi_1147	ncbi-geneid:7386211	1.2.1.8	53720
avi:Avi_1150	ncbi-geneid:7386213	3.1.6.6	53649
avi:Avi_1170	ncbi-geneid:7386229	2.5.1.18	47616|52833
avi:Avi_1173	ncbi-geneid:7386231	2.3.2.2	56235
avi:Avi_1199	ncbi-geneid:7388505	2.4.2.10	53271
avi:Avi_1210	ncbi-geneid:7387602	3.6.3.17	52540
avi:Avi_1218	ncbi-geneid:7387608	3.6.3.34	52540
avi:Avi_1239	ncbi-geneid:7387623	2.3.1.128	55729
avi:Avi_1240	ncbi-geneid:7387624	1.7.-.-	52218
avi:Avi_1245	ncbi-geneid:7387987	1.15.1.1	54719|46609
avi:Avi_1251	ncbi-geneid:7387631	2.6.1.42	56752
avi:Avi_1258	ncbi-geneid:7387635	3.4.21.83	50993|53474
avi:Avi_1274	ncbi-geneid:7387646	2.3.1.183	55729
avi:Avi_1286	ncbi-geneid:7387657	1.8.4.12	51316
avi:Avi_1296	ncbi-geneid:7387662	3.6.3.-	52540
avi:Avi_1305	ncbi-geneid:7387668	2.7.13.3	55874|47384
avi:Avi_1323	ncbi-geneid:7389071	2.4.1.-|3.4	56601|53955
avi:Avi_1372	ncbi-geneid:7389108	2.7.7.42	81301|81301|81593|81593
avi:Avi_1373	ncbi-geneid:7389109	2.7.13.3	55874|47384|55785|55785
avi:Avi_1374	ncbi-geneid:7389110	3.4.11.2	55486|63737
avi:Avi_1384	ncbi-geneid:7389115	2.7.7.7	52141
avi:Avi_1391	ncbi-geneid:7389120	1.1.1.100	51735
avi:Avi_1392	ncbi-geneid:7389121	1.5.5.1	51905|54373|54862
avi:Avi_1393	ncbi-geneid:7389122	2.6.1.42	56752
avi:Avi_1395	ncbi-geneid:7389123	2.1.1.79	53335
avi:Avi_1406	ncbi-geneid:7389133	6.3.1.2	55931|54368
avi:Avi_1407	ncbi-geneid:7389134	2.6.1.-	53383
avi:Avi_1414	ncbi-geneid:7389140	3.2.2.4	53167
avi:Avi_1416	ncbi-geneid:7389141	2.5.1.18	47616|52833
avi:Avi_1423	ncbi-geneid:7389144	2.6.1.9	53383
avi:Avi_1426	ncbi-geneid:7386828	1.18.1.3	51905|51905|55424
avi:Avi_1431	ncbi-geneid:7386415	3.2.1.-	48435|53955
avi:Avi_1432	ncbi-geneid:7386416	4.2.1.52	51569
avi:Avi_1438	ncbi-geneid:7386418	2.1.1.63	46767|57884|53155
avi:Avi_1441	ncbi-geneid:7386421	2.7.7.6	63562
avi:Avi_1443	ncbi-geneid:7386422	3.1.7.2	109604|81301|81271|55021
avi:Avi_1447	ncbi-geneid:7386424	3.4.21.89	51306
avi:Avi_1449	ncbi-geneid:7386425	3.1.26.3	69065|54768
avi:Avi_1477	ncbi-geneid:7386448	2.3.3.13	51569|110921
avi:Avi_1479	ncbi-geneid:7386449	3.4.11.5	53474
avi:Avi_1487	ncbi-geneid:7386456	6.1.1.16	52374|47323
avi:Avi_1489	ncbi-geneid:7386457	3.2.1.15	51126
avi:Avi_1490	ncbi-geneid:7386458	5.1.3.13	51182
avi:Avi_1491	ncbi-geneid:7386459	4.2.1.46	51735
avi:Avi_1493	ncbi-geneid:7386460	1.1.1.133	51735
avi:Avi_1494	ncbi-geneid:7386461	2.7.7.24	53448
avi:Avi_1499	ncbi-geneid:7386465	2.4.2.14	53271|56235
avi:Avi_1502	ncbi-geneid:7386467	1.1.1.22	51735|52413|48179
avi:Avi_1503	ncbi-geneid:7386468	5.1.3.2	51735
avi:Avi_1505	ncbi-geneid:7386469	4.2.1.46	51735
avi:Avi_1508	ncbi-geneid:7386471	5.1.1.1	51419|50621
avi:Avi_1515	ncbi-geneid:7386476	3.6.4.12	52540|48024
avi:Avi_1527	ncbi-geneid:7386484	2.3.1.39	52151|55048
avi:Avi_1528	ncbi-geneid:7386485	1.1.1.100	51735
avi:Avi_1531	ncbi-geneid:7386487	2.3.1.179	53901|53901
avi:Avi_1535	ncbi-geneid:7386490	2.7.4.8	52540
avi:Avi_1537	ncbi-geneid:7386492	2.1.1.182	53335
avi:Avi_1538	ncbi-geneid:7386493	1.1.1.262	53659
avi:Avi_1539	ncbi-geneid:7386497	5.2.1.8	109998
avi:Avi_1545	ncbi-geneid:7387358	3.4.11.1	53187|52949
avi:Avi_1546	ncbi-geneid:7387359	2.7.7.7	102400
avi:Avi_1552	ncbi-geneid:7387363	2.7.4.6	54919
avi:Avi_1553	ncbi-geneid:7387364	2.-.-.-	54690
avi:Avi_1574	ncbi-geneid:7387379	2.1.2.2	53328
avi:Avi_1575	ncbi-geneid:7387380	6.3.3.1	56042|55326
avi:Avi_1580	ncbi-geneid:7387383	2.7.4.1	56024|143724|56024|140356
avi:Avi_1582	ncbi-geneid:7387384	3.6.1.11|3.6.1.40	53067|53067|109604
avi:Avi_1588	ncbi-geneid:7387390	3.1.13.5	53098|47819|47819
avi:Avi_1592	ncbi-geneid:7387393	6.1.1.12	55681|50249|55261
avi:Avi_1595	ncbi-geneid:7387396	5.99.1.-	56719|101904
avi:Avi_1601	ncbi-geneid:7387400	2.3.2.8	55729
avi:Avi_1603	ncbi-geneid:7387402	4.2.1.24	51569
avi:Avi_1610	ncbi-geneid:7387406	2.1.2.1	53383
avi:Avi_1613	ncbi-geneid:7387408	3.5.4.26|1.1.1.193	53597|53927
avi:Avi_1614	ncbi-geneid:7387409	2.5.1.9	63380|63380
avi:Avi_1618	ncbi-geneid:7387411	2.5.1.78	52121
avi:Avi_1628	ncbi-geneid:7387418	2.3.1.15	53659
avi:Avi_1630	ncbi-geneid:7387419	2.3.1.180	53901
avi:Avi_1674	ncbi-geneid:7386684	1.2.1	55347|51735
avi:Avi_1675	ncbi-geneid:7386685	3.5.3.11	52768
avi:Avi_1690	ncbi-geneid:7386695	2.5.1.49	53383
avi:Avi_1696	ncbi-geneid:7386700	3.4.21.92	52096
avi:Avi_1700	ncbi-geneid:7386702	3.4.21.53	54211|52540|88697
avi:Avi_1704	ncbi-geneid:7386706	6.2.1.-	56801
avi:Avi_1705	ncbi-geneid:7386707	4.2.1.17	52096
avi:Avi_1713	ncbi-geneid:7386711	1.6.5.3	56770
avi:Avi_1714	ncbi-geneid:7386712	1.6.5.3	143243
avi:Avi_1715	ncbi-geneid:7386713	1.6.5.3	56762
avi:Avi_1717	ncbi-geneid:7386714	1.6.5.3	52833
avi:Avi_1718	ncbi-geneid:7386715	1.6.5.3	142019|140490|142984
avi:Avi_1720	ncbi-geneid:7386717	1.6.5.3	53706|54862|54292
avi:Avi_1723	ncbi-geneid:7386719	1.6.5.3	54862
avi:Avi_1730	ncbi-geneid:7386725	6.3.4.15	55681
avi:Avi_1733	ncbi-geneid:7386727	5.1.99.1	54593
avi:Avi_1739	ncbi-geneid:7386731	6.1.1.15	55681|52954
avi:Avi_1741	ncbi-geneid:7386733	3.6.3.-	52540
avi:Avi_1742	ncbi-geneid:7386734	2.7.7.7	89550
avi:Avi_1745	ncbi-geneid:7386736	2.7.7.7	56672|100879
avi:Avi_1755	ncbi-geneid:7386744	3.1.-.-	50249|50249
avi:Avi_1756	ncbi-geneid:7386745	5.99.1.2	56712|57783
avi:Avi_1761	ncbi-geneid:7386748	3.5.2.3	51556|51338
avi:Avi_1762	ncbi-geneid:7386749	2.1.3.2	53671
avi:Avi_1768	ncbi-geneid:7386753	3.1.-.-	53098
avi:Avi_1770	ncbi-geneid:7386755	6.3.5.6|6.3.5.7	141000
avi:Avi_1773	ncbi-geneid:7386756	6.3.5.6|6.3.5.7	75304
avi:Avi_1778	ncbi-geneid:7386761	2.4.1.83	53448
avi:Avi_1781	ncbi-geneid:7386762	6.3.5.6|6.3.5.7	55931|89095
avi:Avi_1786	ncbi-geneid:7386767	2.3.2.6	55729
avi:Avi_1787	ncbi-geneid:7386768	6.4.1.2|6.3.4.14	56059|52440|51246
avi:Avi_1789	ncbi-geneid:7386770	4.2.1.10	52304
avi:Avi_1794	ncbi-geneid:7386774	3.1.26.12	50249
avi:Avi_1795	ncbi-geneid:7386775	3.5.1.28	53187
avi:Avi_1797	ncbi-geneid:7386776	2.4.1.-|3.4	56601|53955
avi:Avi_1801	ncbi-geneid:7386778	4.1.1.23	51366
avi:Avi_1804	ncbi-geneid:7386780	2.7.1.23	111331
avi:Avi_1810	ncbi-geneid:7386782	2.1.1.-	75217|55315
avi:Avi_1826	ncbi-geneid:7386793	2.7.7.6	64484
avi:Avi_1827	ncbi-geneid:7386794	2.7.7.6	64484
avi:Avi_1864	ncbi-geneid:7386823	2.7.4.3	52540
avi:Avi_1867	ncbi-geneid:7386826	2.7.7.6	56553|55257|47789
avi:Avi_1877	ncbi-geneid:7387192	2.8.1.1|2.8.1.2	52821|52821|55729
avi:Avi_1879	ncbi-geneid:7387194	2.5.1.47	53686
avi:Avi_1880	ncbi-geneid:7387195	4.1.99.3	48173|52425
avi:Avi_1886	ncbi-geneid:7387198	1.11.1.15	52833
avi:Avi_1891	ncbi-geneid:7387203	1.1.1.40	53659|51735|53223
avi:Avi_1902	ncbi-geneid:7387212	6.3.5.3	52317
avi:Avi_1905	ncbi-geneid:7387213	6.3.5.3	82697
avi:Avi_1906	ncbi-geneid:7387214	6.3.2.6	56104
avi:Avi_1909	ncbi-geneid:7387216	3.1.1.73	53474
avi:Avi_1911	ncbi-geneid:7387218	2.5.1.18	52833|47616
avi:Avi_1913	ncbi-geneid:7387219	1.1.1.42	53659
avi:Avi_1915	ncbi-geneid:7387220	2.1.1.-	75217
avi:Avi_1916	ncbi-geneid:7387221	5.1.1.3	53681|53681
avi:Avi_1922	ncbi-geneid:7387226	3.4.11.4	53187|55031
avi:Avi_1923	ncbi-geneid:7387227	4.2.1.1	53056
avi:Avi_1928	ncbi-geneid:7387231	3.5.1.2	56601
avi:Avi_1941	ncbi-geneid:7387239	6.3.5.3	56042|55326|55326|56042
avi:Avi_1984	ncbi-geneid:7387262	1.1.1.133	51735
avi:Avi_1986	ncbi-geneid:7387263	4.2.1.46	51735
avi:Avi_1988	ncbi-geneid:7387264	5.1.3.13	51182
avi:Avi_2018	ncbi-geneid:7386841	2.4.2.21	52733
avi:Avi_2025	ncbi-geneid:7386847	3.5.1.88	56420
avi:Avi_2028	ncbi-geneid:7386849	1.3.99.22	102114
avi:Avi_2030	ncbi-geneid:7386851	4.2.1.-	54637
avi:Avi_2033	ncbi-geneid:7386852	2.3.1.179	53901|53901
avi:Avi_2035	ncbi-geneid:7386853	2.3.1.179	53901|53901
avi:Avi_2036	ncbi-geneid:7386854	1.1.1.1	51735|50129
avi:Avi_2040	ncbi-geneid:7386857	6.3.1.5	52402|56317
avi:Avi_2042	ncbi-geneid:7386859	1.14.99.40	55469
avi:Avi_2043	ncbi-geneid:7386860	3.2.2.21	57884|46689
avi:Avi_2045	ncbi-geneid:7386862	2.1.1.63	46767|53155
avi:Avi_2046	ncbi-geneid:7386863	6.1.1.1	52374|55174
avi:Avi_2051	ncbi-geneid:7386867	2.7.13.3	55874|47384
avi:Avi_2058	ncbi-geneid:7386872	3.4.11.5	53474
avi:Avi_2076	ncbi-geneid:7386885	4.2.1.2	117457
avi:Avi_2077	ncbi-geneid:7386886	4.2.1.2	48557
avi:Avi_2080	ncbi-geneid:7386888	3.1.3.18	56784
avi:Avi_2081	ncbi-geneid:7386889	5.3.1.6	100950|75445
avi:Avi_2085	ncbi-geneid:7386891	1.8.1.7	51905|55424
avi:Avi_2087	ncbi-geneid:7386892	2.5.1.54	51569
avi:Avi_2092	ncbi-geneid:7386894	1.9.3.1	81442
avi:Avi_2093	ncbi-geneid:7386895	1.9.3.1	46626
avi:Avi_2096	ncbi-geneid:7386897	1.9.3.1	46626|46626
avi:Avi_2100	ncbi-geneid:7386901	2.3.2.2	56235
avi:Avi_2102	ncbi-geneid:7386903	3.5.4.1	51556|51338
avi:Avi_2107	ncbi-geneid:7386906	2.5.1.55	51569
avi:Avi_2109	ncbi-geneid:7386907	4.2.1.11	51604|54826
avi:Avi_2112	ncbi-geneid:7386909	1.2.4.1	52518
avi:Avi_2114	ncbi-geneid:7386910	1.2.4.1	52518|52922|51230
avi:Avi_2115	ncbi-geneid:7386911	2.3.1.12	52777|51230|47005
avi:Avi_2120	ncbi-geneid:7387843	1.8.1.4	51905|55424
avi:Avi_2123	ncbi-geneid:7387845	2.8.1.8	102114
avi:Avi_2131	ncbi-geneid:7387852	2.7.7.60|4.6.1.12	69765|53448
avi:Avi_2134	ncbi-geneid:7387854	2.7.13.3	55874|47384|55785
avi:Avi_2136	ncbi-geneid:7387856	2.7.13.3	55874|47384|158472|55785
avi:Avi_2144	ncbi-geneid:7387861	3.6.1.19	101386|101386
avi:Avi_2146	ncbi-geneid:7387863	2.1.1.107|1.3.1.76|4.99.1.4	53790|75615|51735
avi:Avi_2148	ncbi-geneid:7387865	1.8.1.2	56014|56014|55124|55124
avi:Avi_2150	ncbi-geneid:7387867	1.18.1.2	52343|63380
avi:Avi_2154	ncbi-geneid:7387870	3.4.16.4	56601|69189
avi:Avi_2155	ncbi-geneid:7387871	2.7.4.9	52540
avi:Avi_2156	ncbi-geneid:7387872	2.7.7.7	52540
avi:Avi_2158	ncbi-geneid:7387874	6.1.1.10	52374|47323
avi:Avi_2159	ncbi-geneid:7387875	3.1.21.-	51556
avi:Avi_2163	ncbi-geneid:7387879	1.14.13.-	51905
avi:Avi_2166	ncbi-geneid:7387881	3.6.3.17	52540|52540
avi:Avi_2170	ncbi-geneid:7387885	2.7.7.23|2.3.1.157	53448|51161
avi:Avi_2171	ncbi-geneid:7387886	2.6.1.16	53697|56235
avi:Avi_2174	ncbi-geneid:7387889	3.1.4.46	51695
avi:Avi_2185	ncbi-geneid:7387897	3.6.3.-	52540
avi:Avi_2205	ncbi-geneid:7387911	3.5.4.19	141734
avi:Avi_2207	ncbi-geneid:7387912	3.5.4.16	55620
avi:Avi_2211	ncbi-geneid:7387915	6.1.1.3	55681|55186|52954|81271
avi:Avi_2215	ncbi-geneid:7387918	2.5.1.72	142754
avi:Avi_2216	ncbi-geneid:7387919	1.4.3.16	51905|56425|46977
avi:Avi_2217	ncbi-geneid:7387920	2.4.2.19	51690|54675
avi:Avi_2225	ncbi-geneid:7386331	2.3.1.-	55729
avi:Avi_2226	ncbi-geneid:7386332	5.99.1.-	56719|55874|54211
avi:Avi_2230	ncbi-geneid:7386335	5.3.1.1	51351
avi:Avi_2233	ncbi-geneid:7386337	6.3.4.2	52540|52317
avi:Avi_2237	ncbi-geneid:7386339	3.5.3.11	52768
avi:Avi_2246	ncbi-geneid:7386344	2.5.1.15	51717
avi:Avi_2247	ncbi-geneid:7386345	4.1.2.25	55620
avi:Avi_2248	ncbi-geneid:7386346	2.7.6.3	55083
avi:Avi_2252	ncbi-geneid:7386347	1.4.4.2	53383|53383
avi:Avi_2254	ncbi-geneid:7386349	2.1.2.10	103025|101790
avi:Avi_2261	ncbi-geneid:7386353	5.4.99.12	55120|55174
avi:Avi_2262	ncbi-geneid:7386354	3.1.3.18	56784
avi:Avi_2271	ncbi-geneid:7386361	3.4.11.18	55920
avi:Avi_2276	ncbi-geneid:7386365	2.3.1.-	53474
avi:Avi_2278	ncbi-geneid:7386367	2.6.1.-	53383
avi:Avi_2279	ncbi-geneid:7386368	1.1.1.3	55347|51735|55021
avi:Avi_2280	ncbi-geneid:7386369	3.1.-.-	64182
avi:Avi_2283	ncbi-geneid:7386371	4.4.1.5	54593
avi:Avi_2294	ncbi-geneid:7386377	2.7.7.7	89550
avi:Avi_2363	ncbi-geneid:7386008	3.6.4.12	52540|52540|50249
avi:Avi_2366	ncbi-geneid:7386010	3.6.4.-	52540|52540|52540|143517|52540|141259
avi:Avi_2375	ncbi-geneid:7386017	6.3.1.2	55931|54368
avi:Avi_2386	ncbi-geneid:7386025	5.99.1.3	56719|101904
avi:Avi_2396	ncbi-geneid:7386031	1.1.1.44	48179|51735
avi:Avi_2405	ncbi-geneid:7386038	3.2.1.25	51445|49785|49303|49303
avi:Avi_2414	ncbi-geneid:7386047	4.2.1.9	143975|52016
avi:Avi_2417	ncbi-geneid:7386050	4.3.2.2	48557
avi:Avi_2419	ncbi-geneid:7386052	5.1.3.1	51366
avi:Avi_2420	ncbi-geneid:7386053	1.1.1.100	51735
avi:Avi_2423	ncbi-geneid:7386055	1.16.8.1	50475
avi:Avi_2434	ncbi-geneid:7386063	2.8.1.7	53383
avi:Avi_2440	ncbi-geneid:7386068	2.8.1.7|4.4.1.16	53383
avi:Avi_2445	ncbi-geneid:7386071	2.7.7.3	52374
avi:Avi_2450	ncbi-geneid:7386074	5.-.-.-	111337
avi:Avi_2451	ncbi-geneid:7386075	2.4.2.29	51713
avi:Avi_2456	ncbi-geneid:7386080	1.17.1.4	56003|54665
avi:Avi_2457	ncbi-geneid:7386081	1.17.1.4	56176|55447
avi:Avi_2463	ncbi-geneid:7385836	2.7.13.3	55874|52172|47384|55785|55785
avi:Avi_2469	ncbi-geneid:7385839	3.1.3.-
avi:Avi_2473	ncbi-geneid:7385843	3.5.3.11	52768
avi:Avi_2476	ncbi-geneid:7385845	1.6.1.1	51905|55424
avi:Avi_2492	ncbi-geneid:7385858	3.1.4.16	56300|55816
avi:Avi_2496	ncbi-geneid:7385861	4.3.1.19	53686|55021
avi:Avi_2502	ncbi-geneid:7385867	6.3.4.6	56059|52440|51246|50891|50891|160467|51230
avi:Avi_2506	ncbi-geneid:7385871	1.1.1.284|1.1.1.1	50129|51735|50129
avi:Avi_2510	ncbi-geneid:7385875	3.1.2.12
avi:Avi_2511	ncbi-geneid:7385876	2.4.1.182	53756
avi:Avi_2513	ncbi-geneid:7385878	2.3.1.129	51161
avi:Avi_2514	ncbi-geneid:7385879	4.2.1.-	54637
avi:Avi_2515	ncbi-geneid:7385880	2.3.1.-	51161
avi:Avi_2518	ncbi-geneid:7385882	3.4.24.-	50156
avi:Avi_2520	ncbi-geneid:7385884	2.5.1.31	64005
avi:Avi_2524	ncbi-geneid:7385886	2.7.4.22	53633
avi:Avi_2542	ncbi-geneid:7385900	2.3.1.30	51161
avi:Avi_2544	ncbi-geneid:7385901	4.2.1.17	52096
avi:Avi_2549	ncbi-geneid:7385905	4.4.1.8	53383
avi:Avi_2554	ncbi-geneid:7385909	3.6.3.-	52540
avi:Avi_2557	ncbi-geneid:7385911	6.1.1.7	55681|101353|55186|50447
avi:Avi_2561	ncbi-geneid:7385915	3.4.21.88	51306|46785
avi:Avi_2563	ncbi-geneid:7386580	2.3.3.1	48256
avi:Avi_2565	ncbi-geneid:7386581	5.2.1.8	109998|54534
avi:Avi_2566	ncbi-geneid:7386582	2.4.2.18	52418|47648
avi:Avi_2567	ncbi-geneid:7386583	4.1.1.48	51366
avi:Avi_2571	ncbi-geneid:7386587	6.3.5.10	52540|52317
avi:Avi_2575	ncbi-geneid:7386590	3.6.3.32	52540
avi:Avi_2599	ncbi-geneid:7386607	1.17.4.1	51998|75625
avi:Avi_2602	ncbi-geneid:7386610	2.4.2.22	53271
avi:Avi_2612	ncbi-geneid:7386616	4.3.1.17	143548
avi:Avi_2623	ncbi-geneid:7386624	6.3.5.9|6.3.1	52540|52317
avi:Avi_2624	ncbi-geneid:7386625	2.1.1.107	53790
avi:Avi_2635	ncbi-geneid:7386631	2.1.1.133	53790
avi:Avi_2636	ncbi-geneid:7386632	2.1.1.131	159672|53790|159664
avi:Avi_2637	ncbi-geneid:7386633	2.1.1.130|2.1.1.151	53790
avi:Avi_2638	ncbi-geneid:7386634	2.1.1.132	53790|53335
avi:Avi_2639	ncbi-geneid:7386635	5.4.1.2	63965
avi:Avi_2641	ncbi-geneid:7386636	4.99.1.3	53800
avi:Avi_2646	ncbi-geneid:7386640	2.5.1.17	52540
avi:Avi_2650	ncbi-geneid:7386643	2.7.1.156|2.7.7.62	52540
avi:Avi_2656	ncbi-geneid:7386649	2.5.1.32	48576
avi:Avi_2663	ncbi-geneid:7386655	2.1.1.77	53335
avi:Avi_2664	ncbi-geneid:7386656	3.1.3.5	64167
avi:Avi_2665	ncbi-geneid:7386657	6.1.1.11	55681|46589
avi:Avi_2673	ncbi-geneid:7388342	3.2.1.52	51445
avi:Avi_2675	ncbi-geneid:7388344	6.1.1.19	52374|47323|55190
avi:Avi_2676	ncbi-geneid:7388345	3.1.5.1	109604
avi:Avi_2680	ncbi-geneid:7388347	3.1.11.2	56219
avi:Avi_2683	ncbi-geneid:7388350	6.1.1.9	52374|47323|50677|46589
avi:Avi_2687	ncbi-geneid:7388353	2.1.1.77	53335
avi:Avi_2694	ncbi-geneid:7388357	3.1.4.46	51695
avi:Avi_2727	ncbi-geneid:7388382	1.5.99.2	103025|51905|54373|101790
avi:Avi_2736	ncbi-geneid:7388390	3.6.3.34	52540
avi:Avi_2741	ncbi-geneid:7388395	3.1.-.-	52980
avi:Avi_2742	ncbi-geneid:7388396	2.1.1.37	53335
avi:Avi_2778	ncbi-geneid:7385918	1.1.1.86	51735|48179
avi:Avi_2782	ncbi-geneid:7385920	1.8.4.11	55068
avi:Avi_2787	ncbi-geneid:7385923	5.1.1.13	53681|53681
avi:Avi_2794	ncbi-geneid:7385929	2.6.99.2	63892
avi:Avi_2801	ncbi-geneid:7385935	2.2.1.6	55021|55021
avi:Avi_2802	ncbi-geneid:7385936	2.2.1.6	52518|52518|52467
avi:Avi_2808	ncbi-geneid:7385939	2.5.1.75	52540|52540
avi:Avi_2809	ncbi-geneid:7385940	3.1.3.3	56784
avi:Avi_2816	ncbi-geneid:7385943	3.4.-.-	117892
avi:Avi_2818	ncbi-geneid:7385944	3.4.-.-	117892
avi:Avi_2819	ncbi-geneid:7385945	1.5.1.3	53597
avi:Avi_2822	ncbi-geneid:7385947	2.1.1.45	55831
avi:Avi_2829	ncbi-geneid:7385953	1.1.2.4	55103|56176
avi:Avi_2830	ncbi-geneid:7385954	3.6.3.27	52540
avi:Avi_2836	ncbi-geneid:7385958	3.6.4.12	52540
avi:Avi_2843	ncbi-geneid:7385962	1.1.5.2	50998
avi:Avi_2845	ncbi-geneid:7385963	3.5.1	52499
avi:Avi_2846	ncbi-geneid:7385964	6.3.2.1	52374
avi:Avi_2847	ncbi-geneid:7385965	2.1.2.11	51621
avi:Avi_2849	ncbi-geneid:7385967	1.4.3.16	51905|56425|46977
avi:Avi_2855	ncbi-geneid:7385971	3.4.11.9	55920|53092
avi:Avi_2857	ncbi-geneid:7385972	2.1.1.-	53335
avi:Avi_2865	ncbi-geneid:7385978	2.7.7.7
avi:Avi_2870	ncbi-geneid:7385981	2.3.1.-	55729
avi:Avi_2871	ncbi-geneid:7385982	3.6.4.13	52540
avi:Avi_2873	ncbi-geneid:7385983	1.4.3.4	51905|54373
avi:Avi_2876	ncbi-geneid:7385986	6.5.1.2
avi:Avi_2878	ncbi-geneid:7385988	2.7.8.-	56024|56024
avi:Avi_2881	ncbi-geneid:7385991	3.5.1.-	54211|54211
avi:Avi_2887	ncbi-geneid:7385995	6.3.2.4	56059|52440
avi:Avi_2889	ncbi-geneid:7385997	1.1.1.158	56176|56194
avi:Avi_2890	ncbi-geneid:7385998	6.3.2.8	53623|53244|51984
avi:Avi_2891	ncbi-geneid:7385999	2.4.1.227	53756
avi:Avi_2893	ncbi-geneid:7386083	6.3.2.9	53623|53244|51984
avi:Avi_2895	ncbi-geneid:7386085	6.3.2.10	53623|53244|63418
avi:Avi_2896	ncbi-geneid:7386086	6.3.2.13	53623|53244|63418
avi:Avi_2897	ncbi-geneid:7386087	2.4.1.129	56601|56519
avi:Avi_2900	ncbi-geneid:7386089	2.1.1.-	53335|81799
avi:Avi_2901	ncbi-geneid:7387982	1.5.3.1	51905|54373
avi:Avi_2909	ncbi-geneid:7386095	2.7.1.90	53784
avi:Avi_2922	ncbi-geneid:7386103	3.3.2.1	52499
avi:Avi_2925	ncbi-geneid:7386105	1.5.1.20	51730
avi:Avi_2930	ncbi-geneid:7386110	3.1.27.6	55895
avi:Avi_2933	ncbi-geneid:7386113	2.2.1.6	52518|52518|52467
avi:Avi_2955	ncbi-geneid:7386129	2.6.1.9	53383
avi:Avi_2966	ncbi-geneid:7386137	2.1.1.13	56507|82282|51717|52242|47644
avi:Avi_3085	ncbi-geneid:7388636	2.1.1.72	53335
avi:Avi_3088	ncbi-geneid:7388638	5.4.99.9	51971|54373
avi:Avi_3092	ncbi-geneid:7388641	3.4.13.19	51556
avi:Avi_3106	ncbi-geneid:7388652	2.7.7.-	56731|57783
avi:Avi_3108	ncbi-geneid:7388654	2.8.1.6	102114
avi:Avi_3111	ncbi-geneid:7388656	6.3.5.5	52317|52021
avi:Avi_3116	ncbi-geneid:7388661	2.5.1.18	52833|47616
avi:Avi_3122	ncbi-geneid:7388663	6.3.5.5	56059|56059|48108|52440|52335|52440
avi:Avi_3128	ncbi-geneid:7388666	2.4.1.-	53756
avi:Avi_3139	ncbi-geneid:7388093	1.8.1.9	51905
avi:Avi_3143	ncbi-geneid:7388096	1.-.-.-	51395
avi:Avi_3150	ncbi-geneid:7388102	2.6.1.1	53383
avi:Avi_3166	ncbi-geneid:7388109	2.7.13.3	55874|47384
avi:Avi_3168	ncbi-geneid:7388111	1.5.1.2	48179|51735
avi:Avi_3174	ncbi-geneid:7388117	3.4.13.9	55920|53092
avi:Avi_3177	ncbi-geneid:7388119	2.7.6.1	53271
avi:Avi_3181	ncbi-geneid:7388122	1.2.1.3	53720
avi:Avi_3190	ncbi-geneid:7388127	3.1.1.29	53178
avi:Avi_3198	ncbi-geneid:7388135	1.11.1.9	52833
avi:Avi_3201	ncbi-geneid:7388137	2.4.2.7	53271
avi:Avi_3203	ncbi-geneid:7388138	1.10.2.2	46626
avi:Avi_3204	ncbi-geneid:7388139	1.10.2.2	81342|81648
avi:Avi_3205	ncbi-geneid:7388140	1.10.2.2	50022
avi:Avi_3216	ncbi-geneid:7388145	2.1.1.-	75217
avi:Avi_3221	ncbi-geneid:7388149	1.3.3.3	102886
avi:Avi_3226	ncbi-geneid:7388151	2.7.7.19	81891|81301
avi:Avi_3229	ncbi-geneid:7388154	3.6.3.-	52540
avi:Avi_3249	ncbi-geneid:7388168	2.3.3.13	51569|110921|89000
avi:Avi_3259	ncbi-geneid:7387432	4.1.3.27	56322|52317
avi:Avi_3262	ncbi-geneid:7387435	1.7.1.13	55620
avi:Avi_3272	ncbi-geneid:7387442	6.3.4.3	52540
avi:Avi_3277	ncbi-geneid:7387446	2.7.1.21	52540|57716
avi:Avi_3283	ncbi-geneid:7387449	3.6.3.32	52540
avi:Avi_3287	ncbi-geneid:7387452	2.6.1.18	53383
avi:Avi_3297	ncbi-geneid:7387459	3.5.4.2	51556|51338
avi:Avi_3300	ncbi-geneid:7387462	3.2.1.20	51445|51011
avi:Avi_3313	ncbi-geneid:7387471	3.4.11.18	55920
avi:Avi_3316	ncbi-geneid:7387473	2.7.1.30	53067|53067
avi:Avi_3319	ncbi-geneid:7387474	1.1.1.30	51735
avi:Avi_3320	ncbi-geneid:7387475	1.17.1.4	56176|47741|55447|54292
avi:Avi_3321	ncbi-geneid:7387476	1.17.1.4	56003|54665
avi:Avi_3326	ncbi-geneid:7387481	3.5.4.3	51556|51338|51338
avi:Avi_3331	ncbi-geneid:7387485	6.3.4.5	69864|52402
avi:Avi_3336	ncbi-geneid:7387489	2.7.13.3	55874|47384
avi:Avi_3340	ncbi-geneid:7387492	3.5.2.17	49472
avi:Avi_3341	ncbi-geneid:7387493	3.5.3.19	51182
avi:Avi_3342	ncbi-geneid:7387494	2.7.7.-	56801|53474|52777|52777|47336
avi:Avi_3344	ncbi-geneid:7387496	6.3.1.2	55931|54368
avi:Avi_3348	ncbi-geneid:7387499	1.-.-.-	50129|51735
avi:Avi_3362	ncbi-geneid:7387509	3.6.4.13	52540
avi:Avi_3364	ncbi-geneid:7387510	1.1.3.6	51905
avi:Avi_3366	ncbi-geneid:7386995	2.1.2.1	53383
avi:Avi_3374	ncbi-geneid:7386999	2.7.7.7	56672|100879
avi:Avi_3376	ncbi-geneid:7387001	2.7.7.7
avi:Avi_3377	ncbi-geneid:7387002	4.1.1.17	53383|55904
avi:Avi_3378	ncbi-geneid:7387003	2.3.1.183	55729
avi:Avi_3404	ncbi-geneid:7387973	1.4.1.1	52283|51735
avi:Avi_3411	ncbi-geneid:7387027	1.14.11.1	51197
avi:Avi_3412	ncbi-geneid:7387028	5.4.2.9	51621
avi:Avi_3432	ncbi-geneid:7387040	1.6.5.5	51735|50129
avi:Avi_3448	ncbi-geneid:7387052	1.4.1.13|1.4.1.14	51971|46548
avi:Avi_3457	ncbi-geneid:7387059	3.5.2.2	51556|51338|51338
avi:Avi_3477	ncbi-geneid:7387075	3.5.1.5	51556|51338|51338
avi:Avi_3482	ncbi-geneid:7388756	3.5.1.5	51278
avi:Avi_3485	ncbi-geneid:7388758	3.5.1.5	54111
avi:Avi_3497	ncbi-geneid:7388769	1.14.11.-	51197
avi:Avi_3534	ncbi-geneid:7388800	2.1.1.-	75217|55315
avi:Avi_3536	ncbi-geneid:7388802	5.4.99.12	55120|55174
avi:Avi_3544	ncbi-geneid:7388809	6.3.4.4	52540
avi:Avi_3546	ncbi-geneid:7388811	3.1.3.16	56300
avi:Avi_3547	ncbi-geneid:7388812	3.5.2.10	102215
avi:Avi_3553	ncbi-geneid:7388817	3.5.4.1	51556|51338
avi:Avi_3559	ncbi-geneid:7388823	1.2.1.3	53720
avi:Avi_3560	ncbi-geneid:7388824	3.2.2.-	52141
avi:Avi_3561	ncbi-geneid:7388825	4.1.2.-	51621
avi:Avi_3564	ncbi-geneid:7388827	2.4.1.16	53448
avi:Avi_3572	ncbi-geneid:7388835	1.1.1.67	51735|48179
avi:Avi_3576	ncbi-geneid:7388009	2.8.1.-	52402
avi:Avi_3581	ncbi-geneid:7388014	3.6.3.34	52540
avi:Avi_3595	ncbi-geneid:7388022	1.1.1.95	51735|52283|143548|55021
avi:Avi_3596	ncbi-geneid:7388023	2.6.1.52	53383
avi:Avi_3604	ncbi-geneid:7388028	3.1.22.4	53098
avi:Avi_3616	ncbi-geneid:7388036	3.1.2.-	54637
avi:Avi_3626	ncbi-geneid:7388043	6.3.4.-	52402
avi:Avi_3627	ncbi-geneid:7388044	3.4.24.-	52540|140990
avi:Avi_3629	ncbi-geneid:7388045	5.4.2.10	53738|53738|53738|55957
avi:Avi_3637	ncbi-geneid:7388052	1.2.1.12	55347|51735
avi:Avi_3638	ncbi-geneid:7388053	2.2.1.1	52518|52518|52922
avi:Avi_3649	ncbi-geneid:7388058	6.3.3.2	100950
avi:Avi_3651	ncbi-geneid:7388060	2.7.2.3	53748
avi:Avi_3652	ncbi-geneid:7388061	4.1.2.13	51569
avi:Avi_3672	ncbi-geneid:7388074	3.1.3.25	56655
avi:Avi_3675	ncbi-geneid:7388076	2.5.1.3	51391
avi:Avi_3683	ncbi-geneid:7388081	5.4.99.18	52255
avi:Avi_3684	ncbi-geneid:7388082	6.3.4.18	56059|52440|51246
avi:Avi_3690	ncbi-geneid:7388086	2.7.1.40	51621|52935|50800
avi:Avi_3702	ncbi-geneid:7388176	3.4.24.-	55486
avi:Avi_3703	ncbi-geneid:7388177	2.6.1.85	56322
avi:Avi_3704	ncbi-geneid:7388178	4.1.3.38	56752
avi:Avi_3711	ncbi-geneid:7388182	3.1.3.5	56300|55816|54106
avi:Avi_3712	ncbi-geneid:7388183	4.99.1.1	53800
avi:Avi_3717	ncbi-geneid:7388188	4.2.3.12	55620
avi:Avi_3724	ncbi-geneid:7388194	2.7.7.9	53448
avi:Avi_3730	ncbi-geneid:7388198	1.4.1.13|1.4.1.14	51971|46548|51971
avi:Avi_3734	ncbi-geneid:7388201	1.4.1.13|1.4.1.14	51395|56235|69336
avi:Avi_3736	ncbi-geneid:7388202	4.1.2.5	53383
avi:Avi_3740	ncbi-geneid:7388204	3.1.1.5	53474
avi:Avi_3758	ncbi-geneid:7388216	2.4.1.1	53756
avi:Avi_3760	ncbi-geneid:7388217	2.4.1.18	51445|81296|51011|81296
avi:Avi_3761	ncbi-geneid:7388218	2.7.7.27	53448|51161
avi:Avi_3762	ncbi-geneid:7388219	2.4.1.21	53756
avi:Avi_3763	ncbi-geneid:7388220	5.4.2.2	53738|55957|53738|53738
avi:Avi_3764	ncbi-geneid:7388221	3.2.1.-	51445|81296|51011
avi:Avi_3774	ncbi-geneid:7388230	1.5.3.1	51905|54373
avi:Avi_3777	ncbi-geneid:7388231	1.5.3.1	103025|51905|101790
avi:Avi_3778	ncbi-geneid:7388232	1.5.3.1	103025
avi:Avi_3794	ncbi-geneid:7388247	3.5.2.10	102215
avi:Avi_3801	ncbi-geneid:7388252	3.1.4.3	53649
avi:Avi_3802	ncbi-geneid:7388253	1.11.1.5	46626|46626
avi:Avi_3806	ncbi-geneid:7388255	4.1.1.17	51419|50621
avi:Avi_3816	ncbi-geneid:7388511	4.1.2.14|4.1.3.16	51569
avi:Avi_3827	ncbi-geneid:7388519	3.2.1.21	51445
avi:Avi_3832	ncbi-geneid:7388523	5.3.1.5	51658
avi:Avi_3833	ncbi-geneid:7388524	2.7.1.17	53067|53067
avi:Avi_3842	ncbi-geneid:7388531	4.2.99.18	48150
avi:Avi_3845	ncbi-geneid:7388533	2.1.1.63	46767|53155|46689
avi:Avi_3850	ncbi-geneid:7388537	2.2.1.2	51569
avi:Avi_3856	ncbi-geneid:7388541	6.1.1.6	55681|50249
avi:Avi_3858	ncbi-geneid:7388542	6.1.1.17	52374|48163
avi:Avi_3872	ncbi-geneid:7388554	3.5.1.32	53187|55031
avi:Avi_3889	ncbi-geneid:7388569	3.4.13.19	51556
avi:Avi_3890	ncbi-geneid:7388570	2.7.1.45	53613
avi:Avi_3892	ncbi-geneid:7388572	5.3.1.12	51556
avi:Avi_3894	ncbi-geneid:7388574	5.3.1.17	51182
avi:Avi_3895	ncbi-geneid:7388575	1.1.1.125	51735
avi:Avi_3896	ncbi-geneid:7388576	1.1.1.57	51735|48179
avi:Avi_3897	ncbi-geneid:7388577	4.2.1.8	51658
avi:Avi_3899	ncbi-geneid:7388579	1.6.1.2	52467
avi:Avi_3900	ncbi-geneid:7388580	1.6.1.2	52283|51735
avi:Avi_3909	ncbi-geneid:7388586	4.2.1.9	143975|52016
avi:Avi_3910	ncbi-geneid:7388587	1.1.1.48	51735
avi:Avi_3912	ncbi-geneid:7387924	1.2.1.4	53720
avi:Avi_3915	ncbi-geneid:7387273	4.1.2.21	51569
avi:Avi_3922	ncbi-geneid:7387279	2.4.1.-	56601|53955
avi:Avi_3924	ncbi-geneid:7387281	5.1.3.12	51735
avi:Avi_3939	ncbi-geneid:7387292	1.1.1.-	51735|48179|52413
avi:Avi_3954	ncbi-geneid:7387302	2.1.1.-	53335
avi:Avi_3956	ncbi-geneid:7387304	2.7.3.9	51621|47831|55781|52009
avi:Avi_3957	ncbi-geneid:7387305	2.7.2.4	53633|55021|55021
avi:Avi_3961	ncbi-geneid:7387306	2.3.2.3	55729
avi:Avi_3965	ncbi-geneid:7387309	2.1.1.64	53335
avi:Avi_3976	ncbi-geneid:7387318	3.6.1.-	55811
avi:Avi_3979	ncbi-geneid:7387320	2.3.1.35|2.3.1.1	56266
avi:Avi_3981	ncbi-geneid:7387321	5.2.1.8	54534|109998
avi:Avi_3985	ncbi-geneid:7387325	6.2.1.1	56801
avi:Avi_4002	ncbi-geneid:7387336	3.2.2.21	48150
avi:Avi_4004	ncbi-geneid:7387337	6.1.1.-	52374
avi:Avi_4015	ncbi-geneid:7387345	1.1.1.157	51735|48179
avi:Avi_4017	ncbi-geneid:7387347	4.3.2.1	48557
avi:Avi_4020	ncbi-geneid:7387349	4.1.1.20	51419|50621
avi:Avi_4024	ncbi-geneid:7387352	2.4.2.8	53271
avi:Avi_4030	ncbi-geneid:7388841	2.3.1.51	69593
avi:Avi_4034	ncbi-geneid:7388845	2.6.1.9	53383
avi:Avi_4036	ncbi-geneid:7388847	3.1.2.6	56281
avi:Avi_4045	ncbi-geneid:7388855	6.6.1.2	53300
avi:Avi_4046	ncbi-geneid:7388856	6.6.1.2	52540
avi:Avi_4051	ncbi-geneid:7388859	4.2.3.4	56796
avi:Avi_4053	ncbi-geneid:7388860	2.7.1.71	52540
avi:Avi_4057	ncbi-geneid:7388863	6.4.1.2	52096
avi:Avi_4059	ncbi-geneid:7388865	2.8.1.-	64307
avi:Avi_4062	ncbi-geneid:7388868	3.5.1.32	53187|55031
avi:Avi_4071	ncbi-geneid:7388874	3.5.1.44	64438
avi:Avi_4073	ncbi-geneid:7388876	3.1.1.61	52738|52172
avi:Avi_4074	ncbi-geneid:7388877	2.1.1.80	53335|47757
avi:Avi_4077	ncbi-geneid:7388879	2.7.13.3	55874|50341|47384
avi:Avi_4083	ncbi-geneid:7388883	1.1.1.267	55347|51735|69055
avi:Avi_4085	ncbi-geneid:7388885	2.3.1.37	53383
avi:Avi_4097	ncbi-geneid:7388894	1.2.1.2	53706|50692|54862|54292
avi:Avi_4098	ncbi-geneid:7388895	1.2.1.2	142019|140490|142984|52833
avi:Avi_4099	ncbi-geneid:7388896	1.2.1.2	52833
avi:Avi_4103	ncbi-geneid:7388899	1.1.1.27	51735|56327
avi:Avi_4104	ncbi-geneid:7388900	3.6.3.14	51344
avi:Avi_4106	ncbi-geneid:7388901	3.6.3.14	52540|47917|50615
avi:Avi_4107	ncbi-geneid:7388902	3.6.3.14	52943
avi:Avi_4108	ncbi-geneid:7388903	3.6.3.14	52540|47917|50615
avi:Avi_4110	ncbi-geneid:7388904	3.6.3.14	47928
avi:Avi_4112	ncbi-geneid:7388906	3.6.4.-	52540|52540
avi:Avi_4116	ncbi-geneid:7388910	1.8.1.4	51905|55424
avi:Avi_4121	ncbi-geneid:7388913	2.3.1.61	52777|51230|47005
avi:Avi_4122	ncbi-geneid:7388914	1.2.4.2	52518|52518
avi:Avi_4124	ncbi-geneid:7388915	6.2.1.5	52210|51735
avi:Avi_4127	ncbi-geneid:7388917	6.2.1.5	56059|52210
avi:Avi_4129	ncbi-geneid:7388918	1.1.1.37	56327|51735
avi:Avi_4135	ncbi-geneid:7386912	1.3.99.1	51905|46977|56425
avi:Avi_4143	ncbi-geneid:7386919	1.1.1.94	48179|51735
avi:Avi_4144	ncbi-geneid:7386920	3.4.24.57	53067|53067
avi:Avi_4145	ncbi-geneid:7386921	2.5.1.61	53850|54782
avi:Avi_4146	ncbi-geneid:7386922	4.2.1.75	69618
avi:Avi_4150	ncbi-geneid:7386926	6.3.5.2	52317
avi:Avi_4154	ncbi-geneid:7386930	3.6.1.1	50324
avi:Avi_4157	ncbi-geneid:7386933	3.1.3.1	56300
avi:Avi_4158	ncbi-geneid:7386934	3.4.15.5	55486
avi:Avi_4161	ncbi-geneid:7386936	6.3.4.5	69864|52402
avi:Avi_4168	ncbi-geneid:7386941	2.1.1.-	102114
avi:Avi_4174	ncbi-geneid:7386944	4.2.1.96	55248
avi:Avi_4176	ncbi-geneid:7386945	6.5.1.-	55144
avi:Avi_4184	ncbi-geneid:7386950	2.3.1.183	55729
avi:Avi_4187	ncbi-geneid:7386953	4.2.1.3	53732|52016
avi:Avi_4188	ncbi-geneid:7386954	3.6.3.41	52540
avi:Avi_4198	ncbi-geneid:7386963	5.1.1.7	54506|54506
avi:Avi_4204	ncbi-geneid:7386967	5.4.99.5	48600
avi:Avi_4208	ncbi-geneid:7386970	2.1.1.31	75217
avi:Avi_4223	ncbi-geneid:7386980	4.2.1.33|4.2.1.35	53732
avi:Avi_4232	ncbi-geneid:7386986	3.1.11.2	56219
avi:Avi_4240	ncbi-geneid:7386991	3.1.2.-	54637|54637
avi:Avi_4242	ncbi-geneid:7386992	1.14.13.-	51905
avi:Avi_4249	ncbi-geneid:7386502	5.1.3.3	74650
avi:Avi_4253	ncbi-geneid:7386505	2.3.1.46	52317
avi:Avi_4260	ncbi-geneid:7386509	2.7.6.2	63999
avi:Avi_4279	ncbi-geneid:7386524	2.7.7.18	52374
avi:Avi_4280	ncbi-geneid:7386525	1.2.1.41	53720
avi:Avi_4281	ncbi-geneid:7386526	2.7.2.11	53633|88697
avi:Avi_4292	ncbi-geneid:7386535	2.1.2.3|3.5.4.10	53927|52335
avi:Avi_4295	ncbi-geneid:7386537	2.1.1.-	53335|48013
avi:Avi_4300	ncbi-geneid:7386542	3.4.21.102	52096|50156
avi:Avi_4302	ncbi-geneid:7386544	3.6.1.-	55811
avi:Avi_4309	ncbi-geneid:7386550	3.1.1.61	52738|52172
avi:Avi_4310	ncbi-geneid:7386551	2.1.1.80	53335|47757
avi:Avi_4316	ncbi-geneid:7386557	2.7.13.3	55874|50341|47226|47384
avi:Avi_4322	ncbi-geneid:7386562	1.5.99.8|1.5.1.12	53720|51730|81935
avi:Avi_4332	ncbi-geneid:7386570	1.17.7.1	56014
avi:Avi_4337	ncbi-geneid:7386573	2.5.1.1|2.5.1.10	48576
avi:Avi_4339	ncbi-geneid:7386574	2.4.1.-	53955
avi:Avi_4340	ncbi-geneid:7386575	2.5.1.18	52833|47616
avi:Avi_4344	ncbi-geneid:7386578	2.3.1.9	53901|53901
avi:Avi_4345	ncbi-geneid:7386579	1.1.1.36	51735
avi:Avi_4356	ncbi-geneid:7387933	4.1.3.6|4.1.3.34	51621
avi:Avi_4358	ncbi-geneid:7387935	4.2.1.33|4.2.1.35	52016
avi:Avi_4359	ncbi-geneid:7387936	1.1.1.85	53659
avi:Avi_4363	ncbi-geneid:7387939	1.2.1.11	55347|51735
avi:Avi_4366	ncbi-geneid:7387942	4.2.1.1	53056
avi:Avi_4367	ncbi-geneid:7387943	2.7.1.35	53613
avi:Avi_4368	ncbi-geneid:7387944	1.4.1.2	51735|53223
avi:Avi_4370	ncbi-geneid:7387946	2.4.1.-	48208|74650|74650
avi:Avi_4372	ncbi-geneid:7387947	3.5.1.32	53187|55031
avi:Avi_4375	ncbi-geneid:7387950	6.4.1.1	51569|56059|89000|52440|51246|51230
avi:Avi_4377	ncbi-geneid:7387952	6.2.1.1	56801
avi:Avi_4381	ncbi-geneid:7387955	6.1.1.4	52374|50677|47323
avi:Avi_4384	ncbi-geneid:7387957	2.7.7.7	52540|48019
avi:Avi_4387	ncbi-geneid:7387960	2.1.1.170	53335
avi:Avi_4393	ncbi-geneid:7387965	4.1.1.37	51726
avi:Avi_5006	ncbi-geneid:7381174	3.5.3.-	51182
avi:Avi_5012	ncbi-geneid:7381178	3.6.3.21	52540
avi:Avi_5021	ncbi-geneid:7381185	3.6.3.34	52540
avi:Avi_5024	ncbi-geneid:7381188	2.4.1.21	53756
avi:Avi_5030	ncbi-geneid:7381193	1.1.1.264	50129|51735
avi:Avi_5032	ncbi-geneid:7381195	1.1.1.69	51735
avi:Avi_5034	ncbi-geneid:7381196	2.7.1.12	52540
avi:Avi_5035	ncbi-geneid:7381197	1.1.1.60	51735|48179
avi:Avi_5042	ncbi-geneid:7381202	3.6.3.17	52540|52540
avi:Avi_5049	ncbi-geneid:7381206	3.6.3.17	52540|52540
avi:Avi_5057	ncbi-geneid:7381214	4.2.1.9	143975|52016
avi:Avi_5066	ncbi-geneid:7381222	2.1.1.79	53335
avi:Avi_5087	ncbi-geneid:7380900	3.2.1.21	51445
avi:Avi_5090	ncbi-geneid:7380903	3.5.2.3	51556|51338
avi:Avi_5094	ncbi-geneid:7380906	2.9.1.1	53383
avi:Avi_5106	ncbi-geneid:7380912	1.17.1.4	56176|55447
avi:Avi_5107	ncbi-geneid:7380913	1.17.1.4	56003|54665
avi:Avi_5112	ncbi-geneid:7380917	1.11.1.10	53474
avi:Avi_5115	ncbi-geneid:7380920	3.2.1.22	56327|51735
avi:Avi_5121	ncbi-geneid:7380925	3.2.1.22	56327|51735
avi:Avi_5135	ncbi-geneid:7380938	3.6.3.17	52540|52540
avi:Avi_5161	ncbi-geneid:7380961	3.6.3.17	52540|52540
avi:Avi_5163	ncbi-geneid:7380963	2.5.1.49	53383
avi:Avi_5167	ncbi-geneid:7380965	3.6.3.17	52540|52540
avi:Avi_5173	ncbi-geneid:7380971	3.6.3.21	52540
avi:Avi_5177	ncbi-geneid:7380974	1.1.1.169	48179|51735
avi:Avi_5179	ncbi-geneid:7380976	1.14.14.5	51679
avi:Avi_5190	ncbi-geneid:7381326	1.11.1.6|1.11.1.7	48113|48113
avi:Avi_5193	ncbi-geneid:7381328	4.2.1.52	51569
avi:Avi_5199	ncbi-geneid:7381333	3.5.1.32	53187|55031
avi:Avi_5217	ncbi-geneid:7381346	1.5.1.-	50475
avi:Avi_5226	ncbi-geneid:7381354	1.2.1.68	53720
avi:Avi_5229	ncbi-geneid:7381357	2.7.1.17	53067|53067
avi:Avi_5230	ncbi-geneid:7381358	4.1.2.17	53639
avi:Avi_5231	ncbi-geneid:7381359	5.4.3.8	53383
avi:Avi_5247	ncbi-geneid:7381369	3.11.1.2	82057
avi:Avi_5248	ncbi-geneid:7381370	1.1.5.8	50998
avi:Avi_5255	ncbi-geneid:7381376	3.1.4.46	51695
avi:Avi_5271	ncbi-geneid:7381391	3.5.1.4	75304
avi:Avi_5272	ncbi-geneid:7381392	3.6.3.17	52540|52540
avi:Avi_5276	ncbi-geneid:7381395	3.5.4.1	51556
avi:Avi_5280	ncbi-geneid:7381398	3.5.2.10	102215
avi:Avi_5284	ncbi-geneid:7381402	3.6.3.31	52540|50331
avi:Avi_5308	ncbi-geneid:7380672	1.1.1.100	51735
avi:Avi_5317	ncbi-geneid:7380679	2.5.1.18	47616|52833
avi:Avi_5326	ncbi-geneid:7380687	1.11.1.6	56634|52317
avi:Avi_5334	ncbi-geneid:7380694	1.2.1.3	53720
avi:Avi_5336	ncbi-geneid:7380695	2.7.1.2	53067|52540
avi:Avi_5337	ncbi-geneid:7380696	4.1.2.40	51569
avi:Avi_5355	ncbi-geneid:7380710	3.4.13.9	55920|53092
avi:Avi_5360	ncbi-geneid:7380715	2.3.2.2	56235
avi:Avi_5390	ncbi-geneid:7381494	3.6.3.25	52540
avi:Avi_5410	ncbi-geneid:7381510	3.5.4.1	51556|51338
avi:Avi_5411	ncbi-geneid:7381511	3.2.1.23	51445|74650|49785|49303|49303
avi:Avi_5414	ncbi-geneid:7381514	3.5.4.3	51556
avi:Avi_5419	ncbi-geneid:7381518	3.6.3.17	52540|52540
avi:Avi_5423	ncbi-geneid:7381521	2.5.1.18	52833|47616
avi:Avi_5424	ncbi-geneid:7381522	3.5.4.2	51556|51338
avi:Avi_5431	ncbi-geneid:7381527	3.5.4.28	51556|51338
avi:Avi_5434	ncbi-geneid:7381530	1.2.99.2	47741|54292
avi:Avi_5435	ncbi-geneid:7381531	1.2.1.39	53720
avi:Avi_5436	ncbi-geneid:7381532	2.8.3.5	100950
avi:Avi_5437	ncbi-geneid:7381533	2.8.3.5	100950
avi:Avi_5439	ncbi-geneid:7381535	1.1.2.3	51395
avi:Avi_5443	ncbi-geneid:7381538	1.14.13.-	51905
avi:Avi_5449	ncbi-geneid:7381544	1.13.11.27	51658|54593
avi:Avi_5453	ncbi-geneid:7381546	4.2.1.10	52304
avi:Avi_5454	ncbi-geneid:7381547	1.1.1.25	51735|53223
avi:Avi_5456	ncbi-geneid:7381548	3.6.3.21	52540
avi:Avi_5461	ncbi-geneid:7381553	3.2.1.141	51445|81296
avi:Avi_5462	ncbi-geneid:7381554	5.4.99.15	51445
avi:Avi_5472	ncbi-geneid:7381562	1.14.14.5	51679
avi:Avi_5504	ncbi-geneid:7381421	3.6.3.20	52540|50331
avi:Avi_5522	ncbi-geneid:7381437	2.7.13.3	55874|47384
avi:Avi_5529	ncbi-geneid:7381443	3.1.1.1	53474
avi:Avi_5535	ncbi-geneid:7381448	2.4.1.12	53448|141371
avi:Avi_5544	ncbi-geneid:7381454	3.6.1.-	52540
avi:Avi_5561	ncbi-geneid:7381469	3.6.3.3|3.6.3.5	56784|81653|81665|55008
avi:Avi_5563	ncbi-geneid:7381471	2.4.1.18	51445|51011|81296
avi:Avi_5564	ncbi-geneid:7381472	5.4.99.16	51445|51011|56112
avi:Avi_5566	ncbi-geneid:7381474	2.4.1.25	51445
avi:Avi_5568	ncbi-geneid:7381476	1.-.-.-	51395
avi:Avi_5576	ncbi-geneid:7381481	4.2.1.52	51569
avi:Avi_5578	ncbi-geneid:7381482	3.2.1.24	74650|88713|88688
avi:Avi_5585	ncbi-geneid:7381067	3.6.3.19	52540|50331
avi:Avi_5588	ncbi-geneid:7381070	1.-.-.-	51735
avi:Avi_5604	ncbi-geneid:7381084	4.6.1.1	55073|54292|81343
avi:Avi_5605	ncbi-geneid:7381085	4.6.1.1	55073
avi:Avi_5608	ncbi-geneid:7381088	3.1.3.25	56655
avi:Avi_5616	ncbi-geneid:7381095	4.2.1.8	51658
avi:Avi_5637	ncbi-geneid:7381111	3.4.11.5	53474
avi:Avi_5648	ncbi-geneid:7381120	6.3.5.6|6.3.5.7	75304
avi:Avi_5649	ncbi-geneid:7381121	3.5.1.54	75304
avi:Avi_5652	ncbi-geneid:7381124	3.6.3.17	52540|52540
avi:Avi_5655	ncbi-geneid:7381127	3.5.1.49	56317
avi:Avi_5670	ncbi-geneid:7381139	3.8.1.2	56784
avi:Avi_5673	ncbi-geneid:7381142	1.2.1.3	53720
avi:Avi_5675	ncbi-geneid:7381144	3.5.1.16	53187|55031
avi:Avi_5680	ncbi-geneid:7381570	6.4.1.3	52096|52096
avi:Avi_5683	ncbi-geneid:7381573	6.4.1.3	56059|52440|51246|51230
avi:Avi_5687	ncbi-geneid:7381576	5.4.99.2	51703|52242
avi:Avi_5701	ncbi-geneid:7381589	4.2.1.41	51569
avi:Avi_5707	ncbi-geneid:7381593	3.2.1.55	51445|51011
avi:Avi_5708	ncbi-geneid:7381594	3.6.3.19	52540|50331
avi:Avi_5713	ncbi-geneid:7381598	2.5.1.78	52121
avi:Avi_5719	ncbi-geneid:7381602	1.2.1.3	53720
avi:Avi_5720	ncbi-geneid:7381603	1.1.1.60	51735|48179
avi:Avi_5723	ncbi-geneid:7381605	3.1.1.17	63829
avi:Avi_5726	ncbi-geneid:7381608	4.1.1.20	51419|50621
avi:Avi_5731	ncbi-geneid:7381613	1.14.13.59	51905
avi:Avi_5740	ncbi-geneid:7381621	3.2.1.22	51445
avi:Avi_5741	ncbi-geneid:7381622	3.6.3.19	52540|50331
avi:Avi_5742	ncbi-geneid:7381623	3.2.1.23	51445|52317|51011
avi:Avi_5743	ncbi-geneid:7381624	1.5.3.1	103025
avi:Avi_5744	ncbi-geneid:7381625	1.5.3.1	103025|51905|101790
avi:Avi_5746	ncbi-geneid:7381627	1.5.3.1	51905|54373
avi:Avi_5752	ncbi-geneid:7381633	6.3.1.2	55931|54368
avi:Avi_5754	ncbi-geneid:7381635	1.1.2.3	51395
avi:Avi_5768	ncbi-geneid:7381645	1.1.1.1	50129|51735
avi:Avi_5769	ncbi-geneid:7381646	3.1.1.45	53474
avi:Avi_5770	ncbi-geneid:7381647	1.1.1.205	51412|54631
avi:Avi_5779	ncbi-geneid:7380575	6.3.2.2	55931
avi:Avi_5780	ncbi-geneid:7380576	2.1.1.-	75217|88697
avi:Avi_5786	ncbi-geneid:7380580	1.1.3.15	56176|55103
avi:Avi_5791	ncbi-geneid:7380584	2.5.1.18	47616|52833
avi:Avi_5794	ncbi-geneid:7380586	2.4.2.17	53850
avi:Avi_5801	ncbi-geneid:7380591	6.1.1.21	55681|52954
avi:Avi_5808	ncbi-geneid:7380596	3.2.2.20	48150
avi:Avi_5819	ncbi-geneid:7380605	6.1.1.5	52374|47323|50677
avi:Avi_5823	ncbi-geneid:7380609	4.2.1.52	51569
avi:Avi_5826	ncbi-geneid:7380611	2.7.1.26|2.7.7.2	82114|52374
avi:Avi_5843	ncbi-geneid:7380624	4.1.1.-	51419|50621
avi:Avi_5845	ncbi-geneid:7380626	6.3.4.14	56059|52440|51246|51230
avi:Avi_5856	ncbi-geneid:7380633	3.5.99.7	53686
avi:Avi_5861	ncbi-geneid:7380636	1.1.1.79|1.1.1.81	51735
avi:Avi_5862	ncbi-geneid:7380637	1.2.1.16	53720
avi:Avi_5868	ncbi-geneid:7380641	6.4.1.2|6.3.4.14	56059|52440|51246
avi:Avi_5877	ncbi-geneid:7380648	1.1.1.100	51735
avi:Avi_5878	ncbi-geneid:7380649	1.1.1.100	51735
avi:Avi_5886	ncbi-geneid:7380984	6.3.5.6|6.3.5.7	75304
avi:Avi_5891	ncbi-geneid:7380988	2.1.1.107|1.3.1.76|4.99.1.4	53790|75615|51735
avi:Avi_5892	ncbi-geneid:7380989	1.7.99.4	53706|50692
avi:Avi_5893	ncbi-geneid:7380990	1.7.1.4	50022
avi:Avi_5894	ncbi-geneid:7380991	1.7.1.4	56014|51905|51905|55124
avi:Avi_5908	ncbi-geneid:7381001	1.3.99.7	56645|47203
avi:Avi_5913	ncbi-geneid:7381004	3.4.11.19	56266
avi:Avi_5914	ncbi-geneid:7381005	2.6.1.21	56752
avi:Avi_5916	ncbi-geneid:7381007	3.4.13.19	51556
avi:Avi_5918	ncbi-geneid:7381009	1.4.3.19	51971|54373
avi:Avi_5922	ncbi-geneid:7381012	2.5.1.3	51391
avi:Avi_5923	ncbi-geneid:7381160	2.7.1.40	51621|50800
avi:Avi_5956	ncbi-geneid:7381041	4.2.1.49	111326
avi:Avi_5957	ncbi-geneid:7381042	3.5.3.8	53187
avi:Avi_5958	ncbi-geneid:7381043	4.3.1.3
avi:Avi_5959	ncbi-geneid:7381044	3.5.2.7	51556|51338
avi:Avi_5973	ncbi-geneid:7381057	5.1.3.-	102546
avi:Avi_5977	ncbi-geneid:7381060	3.5.3.1	52768
avi:Avi_5979	ncbi-geneid:7381061	4.3.1.12	51735
avi:Avi_6007	ncbi-geneid:7380834	6.5.1.1	56091|50249
avi:Avi_6011	ncbi-geneid:7380838	3.5.1.10	53328|55021
avi:Avi_6012	ncbi-geneid:7380839	3.2.1.4	51445
avi:Avi_6019	ncbi-geneid:7380846	3.2.1.25	51445|49785|49303|49303
avi:Avi_6022	ncbi-geneid:7380849	1.3.99.3	56645|47203
avi:Avi_6024	ncbi-geneid:7380851	5.4.3.2	102114
avi:Avi_6025	ncbi-geneid:7380852	6.1.1.6	55681
avi:Avi_6031	ncbi-geneid:7380858	6.3.2.6	56104
avi:Avi_6039	ncbi-geneid:7380865	2.7.11.1	56112
avi:Avi_6062	ncbi-geneid:7380885	1.14.14.5	51679
avi:Avi_6066	ncbi-geneid:7380888	1.20.4.1	52833
avi:Avi_6071	ncbi-geneid:7380892	2.7.13.3	55874|47384|52402
avi:Avi_6073	ncbi-geneid:7380894	3.6.3.12	56784|81660|81653|81665
avi:Avi_6077	ncbi-geneid:7380897	3.6.4.12	52540|52540|47819
avi:Avi_6079	ncbi-geneid:7380733	1.4.99.1	51905|54373
avi:Avi_6080	ncbi-geneid:7380734	5.1.1.1	51419|50621
avi:Avi_6088	ncbi-geneid:7380741	1.2.1.3	53720
avi:Avi_6093	ncbi-geneid:7380746	1.2.1.16	53720
avi:Avi_6095	ncbi-geneid:7380748	5.1.3.-	102546
avi:Avi_6106	ncbi-geneid:7380759	1.1.1.6	56796
avi:Avi_6107	ncbi-geneid:7380760	2.7.13.3	55874|47384
avi:Avi_6118	ncbi-geneid:7380769	2.8.3.6	100950
avi:Avi_6120	ncbi-geneid:7380770	2.8.3.6	100950
avi:Avi_6123	ncbi-geneid:7380773	1.14.13.2	51905|54373
avi:Avi_6126	ncbi-geneid:7380775	3.1.1.24	53474
avi:Avi_6127	ncbi-geneid:7380776	4.1.1.44	69118
avi:Avi_6128	ncbi-geneid:7380777	1.13.11.3	49482
avi:Avi_6129	ncbi-geneid:7380778	1.13.11.3	49482
avi:Avi_6130	ncbi-geneid:7380779	5.5.1.2	48557
avi:Avi_6134	ncbi-geneid:7380782	3.6.3.30	52540|50331
avi:Avi_6177	ncbi-geneid:7380812	2.1.1.37	53335
avi:Avi_6214	ncbi-geneid:7381263	1.10.3.-	81452
avi:Avi_6215	ncbi-geneid:7381264	1.10.3.-	81442
avi:Avi_6217	ncbi-geneid:7381265	1.10.3.-	49503|81464
avi:Avi_6227	ncbi-geneid:7381273	2.7.13.3	55874|103190|47384
avi:Avi_6233	ncbi-geneid:7381277	2.7.1.59	53067
avi:Avi_6234	ncbi-geneid:7381278	3.5.1.25	51556|51338
avi:Avi_6235	ncbi-geneid:7381279	2.6.1.16	53697
avi:Avi_6242	ncbi-geneid:7381285	3.6.3.19	52540|50331
avi:Avi_6251	ncbi-geneid:7381292	3.2.1.52	51445|55545
avi:Avi_6255	ncbi-geneid:7381296	3.1.2.-	54637
avi:Avi_6257	ncbi-geneid:7381298	3.2.1.21	51445|52279|56988
avi:Avi_6258	ncbi-geneid:7381299	2.7.13.3	55874|47384
avi:Avi_6267	ncbi-geneid:7381307	3.6.3.17	52540|52540
avi:Avi_6270	ncbi-geneid:7381310	5.1.3.-	54909
avi:Avi_6283	ncbi-geneid:7381146	3.2.2.21	50486
