# Supplementary material for: Tracing the Repertoire of Promiscuous Enzymes along the Metabolic Pathways in Archaeal Organisms
Source: Life (Basel). 2017 Jul 13;7(3):30. doi: 10.3390/life7030030 (PMC5617955; doi:10.3390/life7030030)
Supplement: Supplementary file 1 [file life-07-00030-s001.zip › Table_S2/avn.txt]

KEGGID	NCBIGI	ECs	SFamilyID
avn:Avin_00020	ncbi-geneid:7758970	2.7.7.7	55979|55979|55979
avn:Avin_00040	ncbi-geneid:7758972	5.99.1.3	56719|55874|54211
avn:Avin_00080	ncbi-geneid:7758976	2.3.1.51	69593
avn:Avin_00090	ncbi-geneid:7758977	3.1.3.-	56784
avn:Avin_00100	ncbi-geneid:7758978	6.1.1.14	109604
avn:Avin_00110	ncbi-geneid:7758979	6.1.1.14	55681
avn:Avin_00120	ncbi-geneid:7758980	3.2.2.20	48150
avn:Avin_00130	ncbi-geneid:7758981	3.1.3.5	56300|55816
avn:Avin_00150	ncbi-geneid:7758983	2.1.1.-	53335|48013
avn:Avin_00160	ncbi-geneid:7758984	2.1.2.9	53328|50486
avn:Avin_00170	ncbi-geneid:7758985	3.5.1.88	56420
avn:Avin_00210	ncbi-geneid:7758989	1.6.5.5	51735|50129
avn:Avin_00220	ncbi-geneid:7758990	1.3.3.3	102886
avn:Avin_00230	ncbi-geneid:7758991	1.1.1.25	51735|53223
avn:Avin_00420	ncbi-geneid:7759009	2.7.7.65	55073|46458
avn:Avin_00500	ncbi-geneid:7759017	2.7.1.25	52540
avn:Avin_00520	ncbi-geneid:7759019	3.6.4.12	52540
avn:Avin_00630	ncbi-geneid:7759030	2.7.7.7	56672|53098|88723|47807
avn:Avin_00650	ncbi-geneid:7759032	2.7.1.39	56112
avn:Avin_00690	ncbi-geneid:7759036	3.1.3.2	48317
avn:Avin_00790	ncbi-geneid:7759046	3.3.2.1	52499
avn:Avin_00810	ncbi-geneid:7759048	1.17.4.1	51998
avn:Avin_00850	ncbi-geneid:7759052	3.6.3.-	52540
avn:Avin_00880	ncbi-geneid:7759055	1.1.1.1	50129|51735
avn:Avin_00900	ncbi-geneid:7759057	1.1.99.3	51905|54373
avn:Avin_00990	ncbi-geneid:7759066	1.9.3.1	81452
avn:Avin_01010	ncbi-geneid:7759068	1.9.3.1	81442
avn:Avin_01020	ncbi-geneid:7759069	1.9.3.1	49503|81464|46626
avn:Avin_01060	ncbi-geneid:7759073	4.2.1.1	53056
avn:Avin_01090	ncbi-geneid:7759076	3.4.24.70	55486
avn:Avin_01180	ncbi-geneid:7759085	3.5.1.1	53774
avn:Avin_01190	ncbi-geneid:7759086	5.4.99.18	52255
avn:Avin_01200	ncbi-geneid:7759087	6.3.4.18	56059|52440|51246
avn:Avin_01220	ncbi-geneid:7759089	3.4.21.-	56601
avn:Avin_01280	ncbi-geneid:7759093	3.6.3.29	52540|50331
avn:Avin_01340	ncbi-geneid:7759099	2.3.1.40|6.2.1.20	56801|69593
avn:Avin_01380	ncbi-geneid:7759103	1.18.6.1	52540
avn:Avin_01390	ncbi-geneid:7759104	1.18.6.1	53807
avn:Avin_01400	ncbi-geneid:7759105	1.18.6.1	53807
avn:Avin_01630	ncbi-geneid:7759126	2.8.1.7	53383
avn:Avin_01640	ncbi-geneid:7759127	2.3.3.14	51569
avn:Avin_01650	ncbi-geneid:7759128	2.3.1.30	51161
avn:Avin_01690	ncbi-geneid:7759132	5.2.1.8	54534|109998
avn:Avin_01840	ncbi-geneid:7759146	1.6.1.2	52467
avn:Avin_01860	ncbi-geneid:7759148	1.6.1.2	52283|51735
avn:Avin_01920	ncbi-geneid:7759153	3.1.-.-	56925
avn:Avin_01970	ncbi-geneid:7759158	3.5.1.28	55846|47090
avn:Avin_02020	ncbi-geneid:7759163	1.1.1.49	55347|51735
avn:Avin_02050	ncbi-geneid:7759166	6.4.1.1	56059|52440|51246
avn:Avin_02060	ncbi-geneid:7759167	6.4.1.1	51569|89000|51230
avn:Avin_02120	ncbi-geneid:7759173	4.2.1.20	53686
avn:Avin_02130	ncbi-geneid:7759174	4.2.1.20	51366
avn:Avin_02310	ncbi-geneid:7759192	3.1.21.1	54060
avn:Avin_02340	ncbi-geneid:7759195	4.1.1.44	69118
avn:Avin_02370	ncbi-geneid:7759198	1.11.1.10	53474
avn:Avin_02470	ncbi-geneid:7759208	3.2.1.20	51445
avn:Avin_02480	ncbi-geneid:7759209	3.6.3.2	81665|56784|81653
avn:Avin_02590	ncbi-geneid:7759220	1.18.6.1	53807
avn:Avin_02610	ncbi-geneid:7759222	1.18.6.1	53807
avn:Avin_02660	ncbi-geneid:7759227	1.18.6.1	52540
avn:Avin_02820	ncbi-geneid:7759242	2.7.7.6	63562
avn:Avin_02830	ncbi-geneid:7759243	2.7.4.8	52540
avn:Avin_02850	ncbi-geneid:7759245	2.7.7.56	54211|55666
avn:Avin_02870	ncbi-geneid:7759247	3.1.11.2	56219
avn:Avin_02880	ncbi-geneid:7759248	2.4.2.10	53271
avn:Avin_02900	ncbi-geneid:7759250	2.7.2	53633
avn:Avin_02910	ncbi-geneid:7759251	5.4.2.2|5.4.2.8	53738|53738|53738|55957
avn:Avin_02920	ncbi-geneid:7759252	3.6.1.23	51283
avn:Avin_02930	ncbi-geneid:7759253	4.1.1.36|6.3.2.5	102645|52507
avn:Avin_02950	ncbi-geneid:7759255	2.4.1.-	53955
avn:Avin_02990	ncbi-geneid:7759259	2.1.1.33	53335
avn:Avin_03000	ncbi-geneid:7759260	1.3.99.22	102114
avn:Avin_03010	ncbi-geneid:7759261	3.6.1.15	52972
avn:Avin_03040	ncbi-geneid:7759264	2.3.1.31	53474
avn:Avin_03070	ncbi-geneid:7759267	1.5.1.2	51735|48179
avn:Avin_03110	ncbi-geneid:7759271	3.5.2.3	51556|51338
avn:Avin_03120	ncbi-geneid:7759272	2.1.3.2	53671
avn:Avin_03130	ncbi-geneid:7759273	2.4.2.9	53271
avn:Avin_03140	ncbi-geneid:7759274	3.1.-.-	53098
avn:Avin_03170	ncbi-geneid:7759277	6.3.2.3	56059|52440
avn:Avin_03190	ncbi-geneid:7759279	2.1.1.-	75217|88697
avn:Avin_03210	ncbi-geneid:7759281	2.6.1.62	53383
avn:Avin_03220	ncbi-geneid:7759282	1.4.3.4	51905|54373
avn:Avin_03310	ncbi-geneid:7759291	4.2.1.9	143975|52016
avn:Avin_03350	ncbi-geneid:7759295	2.1.1.-	53335|88697
avn:Avin_03390	ncbi-geneid:7759299	3.2.-.-	52317
avn:Avin_03400	ncbi-geneid:7759300	3.2.2.23|4.2.99.18	81624|46946|57716
avn:Avin_03460	ncbi-geneid:7759306	2.3.2.2	56235
avn:Avin_03490	ncbi-geneid:7759309	2.7.7.3	52374
avn:Avin_03510	ncbi-geneid:7759311	2.1.1.171	53335
avn:Avin_03540	ncbi-geneid:7759314	3.6.4.13	52540|52540
avn:Avin_03550	ncbi-geneid:7759315	1.5.1.20	51730
avn:Avin_03570	ncbi-geneid:7759317	3.3.1.1	52283|51735
avn:Avin_03590	ncbi-geneid:7759319	6.5.1.2	56091|47781|50249
avn:Avin_03620	ncbi-geneid:7759322	1.1.1.25	51735|53223
avn:Avin_03690	ncbi-geneid:7759329	2.7.13.3	55874|103190|47384
avn:Avin_03810	ncbi-geneid:7759341	1.2.1.2	53706|50692
avn:Avin_03830	ncbi-geneid:7759343	1.2.1.2	81342
avn:Avin_04080	ncbi-geneid:7759367	1.1.5.4	51905
avn:Avin_04130	ncbi-geneid:7759372	2.7.1.2	53067
avn:Avin_04490	ncbi-geneid:7759408	1.2.99.2	56821
avn:Avin_04530	ncbi-geneid:7759411	3.2.2.-	48150|55811
avn:Avin_04590	ncbi-geneid:7759417	4.2.1.19	54211|54211
avn:Avin_04600	ncbi-geneid:7759418	2.4.2.-	52317
avn:Avin_04620	ncbi-geneid:7759420	5.3.1.16	51366
avn:Avin_04630	ncbi-geneid:7759421	4.1.3.-	51366
avn:Avin_04640	ncbi-geneid:7759422	3.4.21.102	52096|50156
avn:Avin_04670	ncbi-geneid:7759424	5.4.2.1	64158|53649
avn:Avin_04710	ncbi-geneid:7759428	2.1.1.-	75217
avn:Avin_04730	ncbi-geneid:7759430	2.6.1.11|2.6.1.17	53383
avn:Avin_04910	ncbi-geneid:7759448	3.5.1.16	53187|55031
avn:Avin_04920	ncbi-geneid:7759449	2.3.1.1	53633|55729
avn:Avin_04970	ncbi-geneid:7759454	3.1.3.8	50956|50956
avn:Avin_05020	ncbi-geneid:7759459	6.3.2.2	55931
avn:Avin_05060	ncbi-geneid:7759462	3.2.1.4	48208
avn:Avin_05090	ncbi-geneid:7759465	2.4.1.12	53448|141371
avn:Avin_05130	ncbi-geneid:7759469	2.7.13.3	55874|47384
avn:Avin_05220	ncbi-geneid:7759478	4.2.1.41	51569
avn:Avin_05410	ncbi-geneid:7759497	5.1.3.-	51735
avn:Avin_05450	ncbi-geneid:7759501	4.1.1.49	53795|68923
avn:Avin_05460	ncbi-geneid:7759502	2.7.8.-	56024|56024
avn:Avin_05490	ncbi-geneid:7759505	3.6.1.-	55811
avn:Avin_05530	ncbi-geneid:7759509	2.5.1.6	55973|55973|55973
avn:Avin_05570	ncbi-geneid:7759513	2.2.1.1	52518|52518|52922
avn:Avin_05580	ncbi-geneid:7759514	1.2.1.72	55347|51735
avn:Avin_05590	ncbi-geneid:7759515	2.7.2.3	53748
avn:Avin_05600	ncbi-geneid:7759516	4.1.2.13	51569
avn:Avin_05750	ncbi-geneid:7759531	1.4.1.1	52283|51735
avn:Avin_05780	ncbi-geneid:7759534	2.5.1.18	47616|52833
avn:Avin_05880	ncbi-geneid:7759544	1.11.1.6|1.11.1.7	48113|48113
avn:Avin_05890	ncbi-geneid:7759545	2.7.7.7
avn:Avin_05920	ncbi-geneid:7759548	2.3.3.9	51645
avn:Avin_05980	ncbi-geneid:7759554	2.8.1.6	102114
avn:Avin_05990	ncbi-geneid:7759555	2.3.1.47	53383
avn:Avin_06050	ncbi-geneid:7759561	6.3.4.15	55681|50037|46785
avn:Avin_06060	ncbi-geneid:7759562	2.7.1.33
avn:Avin_06170	ncbi-geneid:7764173	2.7.7.6	64484
avn:Avin_06180	ncbi-geneid:7759572	2.7.7.6	64484
avn:Avin_06500	ncbi-geneid:7759604	2.7.7.6	56553|55257|47789
avn:Avin_06560	ncbi-geneid:7759610	1.1.1.100	51735
avn:Avin_06570	ncbi-geneid:7759611	1.1.1.133	51735
avn:Avin_06580	ncbi-geneid:7759612	5.1.3.2	51735
avn:Avin_06710	ncbi-geneid:7759625	3.5.4.26|1.1.1.193	53597|53927
avn:Avin_06730	ncbi-geneid:7759627	2.5.1.9	63380|63380
avn:Avin_06740	ncbi-geneid:7759628	4.1.99.12|3.5.4.25	55821|142695
avn:Avin_06750	ncbi-geneid:7759629	2.5.1.78	52121
avn:Avin_06770	ncbi-geneid:7759631	2.7.4.16	56042|55326
avn:Avin_06780	ncbi-geneid:7759632	3.1.3.27	101307
avn:Avin_06800	ncbi-geneid:7759634	3.5.4.25	142695
avn:Avin_06840	ncbi-geneid:7759637	3.1.1.3	53474
avn:Avin_06880	ncbi-geneid:7759641	6.3.4.13	56059|52440|51246
avn:Avin_06890	ncbi-geneid:7759642	2.1.2.3|3.5.4.10	53927|52335
avn:Avin_06910	ncbi-geneid:7759644	1.-.-.-	51395
avn:Avin_06940	ncbi-geneid:7759647	2.1.1.-	53335
avn:Avin_06950	ncbi-geneid:7759648	6.4.1.2|6.3.4.14	56059|52440|51246
avn:Avin_06970	ncbi-geneid:7759650	4.2.1.10	52304
avn:Avin_06980	ncbi-geneid:7759651	1.8.1.8	74863|52833
avn:Avin_07010	ncbi-geneid:7759654	1.1.1.28	51735|52283
avn:Avin_07050	ncbi-geneid:7759658	4.1.1.19	51419|50621
avn:Avin_07130	ncbi-geneid:7759666	3.2.1.58	51445
avn:Avin_07280	ncbi-geneid:7759680	3.5.1.38	53774
avn:Avin_07290	ncbi-geneid:7759681	3.6.3.-	52540
avn:Avin_07370	ncbi-geneid:7759689	2.3.1.9	53901|53901
avn:Avin_07410	ncbi-geneid:7759693	3.1.3.3	56784|55021
avn:Avin_07450	ncbi-geneid:7759697	2.8.1.1|2.8.1.2	52821|52821
avn:Avin_07460	ncbi-geneid:7759698	3.6.1.-	52540
avn:Avin_07470	ncbi-geneid:7759699	3.1.-.-
avn:Avin_07510	ncbi-geneid:7759703	3.5.1.28	53187|54106
avn:Avin_07530	ncbi-geneid:7759705	2.5.1.75	52540|52540
avn:Avin_07560	ncbi-geneid:7759708	3.4.-.-	117892
avn:Avin_07570	ncbi-geneid:7759709	3.4.-.-	117892
avn:Avin_07600	ncbi-geneid:7759712	6.3.4.4	52540
avn:Avin_07620	ncbi-geneid:7759714	3.1.-.-	50249|50249|50249|50249
avn:Avin_07630	ncbi-geneid:7759715	2.1.1.-	75217|55315
avn:Avin_07680	ncbi-geneid:7759720	3.6.4.12	52540|48024
avn:Avin_07730	ncbi-geneid:7759725	2.1.1.172	53335
avn:Avin_07740	ncbi-geneid:7759726	1.18.1.2	52343|63380
avn:Avin_07750	ncbi-geneid:7759727	3.1.2.-	54637|54637
avn:Avin_07800	ncbi-geneid:7759732	2.1.1.35	53335
avn:Avin_07830	ncbi-geneid:7759737	2.7.4.23	52540
avn:Avin_07870	ncbi-geneid:7759741	2.2.1.7	52518|52518|52922
avn:Avin_07880	ncbi-geneid:7759742	2.5.1.1|2.5.1.10|2.5.1.29	48576
avn:Avin_07890	ncbi-geneid:7759743	3.1.11.6	116842
avn:Avin_07940	ncbi-geneid:7759748	3.6.1.1	50324
avn:Avin_07960	ncbi-geneid:7759750	1.1.1.1	50129|51735
avn:Avin_07980	ncbi-geneid:7759752	1.1.1.1	56796
avn:Avin_08000	ncbi-geneid:7759754	1.2.1.3	53720
avn:Avin_08030	ncbi-geneid:7759757	6.3.2.-	53623|53244|51984
avn:Avin_08040	ncbi-geneid:7759758	4.1.1.-	52507
avn:Avin_08160	ncbi-geneid:7759770	1.14.11.17	51197
avn:Avin_08270	ncbi-geneid:7759781	3.4.24.-	52540|140990
avn:Avin_08350	ncbi-geneid:7759789	1.2.1.41	53720
avn:Avin_08360	ncbi-geneid:7759790	2.7.7.18	52374
avn:Avin_08430	ncbi-geneid:7759797	3.4.16.4	56601|69189
avn:Avin_08460	ncbi-geneid:7759800	2.8.1.8	102114
avn:Avin_08480	ncbi-geneid:7759802	1.2.5.1	52518|52518|52467
avn:Avin_08590	ncbi-geneid:7759811	1.14.12.10	55961|50022
avn:Avin_08600	ncbi-geneid:7759812	1.14.12.10	54427
avn:Avin_08620	ncbi-geneid:7759814	1.3.1.25	51735
avn:Avin_08680	ncbi-geneid:7759818	4.1.1.77	56529
avn:Avin_08700	ncbi-geneid:7759820	1.2.1.10	55347|51735
avn:Avin_08720	ncbi-geneid:7759822	1.13.11.2	54593
avn:Avin_08730	ncbi-geneid:7759823	1.2.1.32	53720
avn:Avin_08740	ncbi-geneid:7759824	4.1.3.39	51569|89000
avn:Avin_08790	ncbi-geneid:7759829	5.3.2.-	55331
avn:Avin_08980	ncbi-geneid:7759846	2.7.7.7	52540|48019
avn:Avin_09000	ncbi-geneid:7759848	6.1.1.4	52374|50677|47323
avn:Avin_09030	ncbi-geneid:7759851	2.3.1.-	56317
avn:Avin_09140	ncbi-geneid:7759862	5.1.3.-	54909
avn:Avin_09220	ncbi-geneid:7759870	4.2.1.90	51604|54826
avn:Avin_09230	ncbi-geneid:7759871	4.1.2.-	51621
avn:Avin_09240	ncbi-geneid:7759872	1.2.1.22|1.2.1.21	53720
avn:Avin_09260	ncbi-geneid:7759874	5.4.3.8	53383
avn:Avin_09270	ncbi-geneid:7759875	2.5.1.3	51391
avn:Avin_09280	ncbi-geneid:7759876	2.7.1.49|2.7.4.7	53613
avn:Avin_09300	ncbi-geneid:7759878	4.1.1.20	51419|50621
avn:Avin_09360	ncbi-geneid:7759884	4.1.2.-	51621
avn:Avin_09370	ncbi-geneid:7759885	3.2.2.4	53167
avn:Avin_09420	ncbi-geneid:7759890	1.1.1.18	51735|55347
avn:Avin_09470	ncbi-geneid:7759894	3.8.1.3	53474
avn:Avin_09800	ncbi-geneid:7759925	4.2.1.33|4.2.1.35	52016
avn:Avin_09810	ncbi-geneid:7759926	4.2.1.33|4.2.1.35	53732
avn:Avin_09880	ncbi-geneid:7759933	3.5.1.5	51556|51338|51338
avn:Avin_09890	ncbi-geneid:7759934	3.5.1.5	51278
avn:Avin_09900	ncbi-geneid:7759935	3.5.1.5	54111
avn:Avin_09940	ncbi-geneid:7759939	5.4.99.12	55120
avn:Avin_09990	ncbi-geneid:7759944	3.6.4.13	52540
avn:Avin_10180	ncbi-geneid:7759963	2.7.9.3	56042|55326
avn:Avin_10230	ncbi-geneid:7759968	1.11.1.5	46626|46626
avn:Avin_10260	ncbi-geneid:7759971	5.-.-.-	55620
avn:Avin_10270	ncbi-geneid:7759972	1.5.1.3	51735
avn:Avin_10340	ncbi-geneid:7759979	2.3.1.39	52151|55048
avn:Avin_10540	ncbi-geneid:7759998	1.5.5.-	51905|54373
avn:Avin_10590	ncbi-geneid:7760003	2.7.13.3	55874|47384
avn:Avin_10660	ncbi-geneid:7760010	6.2.1.17	56801
avn:Avin_10690	ncbi-geneid:7760013	4.2.1.17	52096
avn:Avin_10700	ncbi-geneid:7760014	1.1.1.31	51735|48179
avn:Avin_10710	ncbi-geneid:7760015	4.2.1.17	52096
avn:Avin_10720	ncbi-geneid:7760016	1.2.1.27	53720
avn:Avin_10760	ncbi-geneid:7760020	1.4.1.9	51735|53223
avn:Avin_10770	ncbi-geneid:7760021	1.2.4.1	52518
avn:Avin_10780	ncbi-geneid:7760022	1.2.4.1	52518|52922
avn:Avin_10790	ncbi-geneid:7760023	2.3.1.12	52777|51230|47005
avn:Avin_10860	ncbi-geneid:7760030	2.7.7.22|5.3.1.8	51182|53448
avn:Avin_10900	ncbi-geneid:7760034	4.2.2.3	48230
avn:Avin_10970	ncbi-geneid:7760041	1.1.1.132	51735|48179|52413
avn:Avin_11170	ncbi-geneid:7760060	1.9.3.1	49503|46626
avn:Avin_11180	ncbi-geneid:7760061	1.9.3.1	81442|81452
avn:Avin_11280	ncbi-geneid:7760070	2.-.-.-	54690
avn:Avin_11290	ncbi-geneid:7760071	3.6.4.13	52540
avn:Avin_11590	ncbi-geneid:7760101	2.1.1.181	53335
avn:Avin_11620	ncbi-geneid:7760104	6.1.1.9	52374|47323|50677|46589
avn:Avin_11640	ncbi-geneid:7760106	2.7.7.7	102400
avn:Avin_11650	ncbi-geneid:7760107	3.4.11.1	53187|52949
avn:Avin_11770	ncbi-geneid:7760119	2.7.1.26|2.7.7.2	82114|52374
avn:Avin_11780	ncbi-geneid:7760120	6.1.1.5	52374|47323|50677
avn:Avin_11800	ncbi-geneid:7760122	5.2.1.8	54534
avn:Avin_11880	ncbi-geneid:7760130	1.4.3.19	51905|54373
avn:Avin_11920	ncbi-geneid:7760134	6.3.5.1	52402|56317
avn:Avin_11940	ncbi-geneid:7760136	5.4.99.12	55120|55174
avn:Avin_12000	ncbi-geneid:7760142	1.6.99.3	51905
avn:Avin_12060	ncbi-geneid:7760147	2.7.1.24	52540
avn:Avin_12110	ncbi-geneid:7760154	2.4.2.19	51690|54675
avn:Avin_12140	ncbi-geneid:7760157	3.1.21.-	51556
avn:Avin_12150	ncbi-geneid:7760158	1.1.1.22	51735|52413|48179
avn:Avin_12170	ncbi-geneid:7760160	3.1.3.1	56300
avn:Avin_12190	ncbi-geneid:7760162	2.7.1.69|2.7.3.9	51621|55804|52009|47831|55594|55804
avn:Avin_12200	ncbi-geneid:7760163	2.7.1.56	53613
avn:Avin_12210	ncbi-geneid:7760164	2.7.1.69	52794|52794
avn:Avin_12320	ncbi-geneid:7760175	4.1.1.17	51419|50621
avn:Avin_12350	ncbi-geneid:7760178	1.1.3.15	51395
avn:Avin_12370	ncbi-geneid:7760180	1.8.1.2	52218|52343|63380
avn:Avin_12420	ncbi-geneid:7760185	1.14.11.-	51197
avn:Avin_12440	ncbi-geneid:7760187	1.8.1.2	52218|52343|63380
avn:Avin_12550	ncbi-geneid:7760198	2.7.13.3	55874|47384
avn:Avin_12610	ncbi-geneid:7760204	6.3.5.6|6.3.5.7	55931|89095
avn:Avin_12630	ncbi-geneid:7760205	6.3.5.6|6.3.5.7	75304
avn:Avin_12640	ncbi-geneid:7760206	6.3.5.6|6.3.5.7	141000
avn:Avin_12690	ncbi-geneid:7760211	3.1.26.-	50249
avn:Avin_12770	ncbi-geneid:7760219	2.7.1.69	55804
avn:Avin_12800	ncbi-geneid:7760222	3.6.3.-	52540
avn:Avin_12830	ncbi-geneid:7760225	3.1.3.45	56784
avn:Avin_12840	ncbi-geneid:7760226	5.3.1.13	53697
avn:Avin_12910	ncbi-geneid:7760233	2.5.1.7	55205
avn:Avin_12920	ncbi-geneid:7760234	2.4.2.17	53850
avn:Avin_12930	ncbi-geneid:7760235	1.1.1.23	53720
avn:Avin_12940	ncbi-geneid:7760236	2.6.1.9	53383
avn:Avin_12950	ncbi-geneid:7760237	3.4.21.-	50494|50156
avn:Avin_12970	ncbi-geneid:7760239	2.7.7.4	52402
avn:Avin_12980	ncbi-geneid:7760240	2.7.7.4|2.7.1.25	52540|50465|52540|50447
avn:Avin_13010	ncbi-geneid:7760243	6.1.1.2	52374|160113
avn:Avin_13060	ncbi-geneid:7760248	1.10.2.2	50022
avn:Avin_13070	ncbi-geneid:7760249	1.10.2.2	81342|81648
avn:Avin_13080	ncbi-geneid:7760250	1.10.2.2	46626
avn:Avin_13120	ncbi-geneid:7760254	5.-.-.-	53697
avn:Avin_13170	ncbi-geneid:7760259	2.1.1.-	53335|81799
avn:Avin_13190	ncbi-geneid:7760261	2.4.1.129	56601|56519
avn:Avin_13200	ncbi-geneid:7760262	6.3.2.13	53623|53244|63418
avn:Avin_13210	ncbi-geneid:7760263	6.3.2.10	53623|53244|63418
avn:Avin_13230	ncbi-geneid:7760265	6.3.2.9	53623|53244|51984
avn:Avin_13250	ncbi-geneid:7760267	2.4.1.227	53756
avn:Avin_13260	ncbi-geneid:7760268	6.3.2.8	53623|53244|51984
avn:Avin_13270	ncbi-geneid:7760269	6.3.2.4	56059|52440
avn:Avin_13320	ncbi-geneid:7760274	3.5.1.-	54211|54211
avn:Avin_13350	ncbi-geneid:7760277	2.3.1.35|2.3.1.1	56266
avn:Avin_13360	ncbi-geneid:7760278	2.5.1.18	52833|47616
avn:Avin_13370	ncbi-geneid:7760279	3.6.1.-	51391|55811
avn:Avin_13380	ncbi-geneid:7760280	2.5.1.17	89028
avn:Avin_13400	ncbi-geneid:7760282	1.1.1.169	51735|48179
avn:Avin_13430	ncbi-geneid:7760285	1.1.1.100	51735
avn:Avin_13500	ncbi-geneid:7760292	5.4.99.12	55120|55174
avn:Avin_13550	ncbi-geneid:7760296	4.2.1.17	52096
avn:Avin_13610	ncbi-geneid:7760301	3.2.2.-	52141
avn:Avin_13650	ncbi-geneid:7760305	1.4.3.16	51905|56425|46977
avn:Avin_13750	ncbi-geneid:7760313	3.4.21.89	51306
avn:Avin_13780	ncbi-geneid:7760315	3.1.26.3	69065|54768
avn:Avin_13830	ncbi-geneid:7760320	2.6.99.2	63892
avn:Avin_13890	ncbi-geneid:7760326	1.2.1.27	53720
avn:Avin_13920	ncbi-geneid:7760329	3.4.21.53	52540|54211|88697
avn:Avin_13950	ncbi-geneid:7760332	1.5.99.8|1.5.1.12	53720|51730|81935
avn:Avin_13980	ncbi-geneid:7760335	2.1.1.14	51726|51726
avn:Avin_14020	ncbi-geneid:7760339	3.6.3.30	52540|50331
avn:Avin_14030	ncbi-geneid:7760340	2.1.3.3	53671
avn:Avin_14060	ncbi-geneid:7760343	3.1.13.-
avn:Avin_14070	ncbi-geneid:7760344	3.5.2.3	51556
avn:Avin_14080	ncbi-geneid:7760345	6.3.4.5	69864|52402
avn:Avin_14150	ncbi-geneid:7760351	3.2.1.-	48435|53955
avn:Avin_14220	ncbi-geneid:7760358	3.1.2.23	54637
avn:Avin_14230	ncbi-geneid:7760359	4.2.1.17	52096
avn:Avin_14250	ncbi-geneid:7760361	6.2.1.34	56801
avn:Avin_14260	ncbi-geneid:7760362	2.3.1.9	53901|53901
avn:Avin_14320	ncbi-geneid:7760368	2.7.13.3	55874|47384|158472
avn:Avin_14390	ncbi-geneid:7760375	1.14.13.2	51905|54373
avn:Avin_14440	ncbi-geneid:7760380	1.1.1.35|4.2.1.17|5.1.2.3|5.3.3.8	52096|51735|48179|48179
avn:Avin_14450	ncbi-geneid:7760381	2.3.1.16	53901|53901
avn:Avin_14470	ncbi-geneid:7760383	5.99.1.2	56712|57783|57783|57783
avn:Avin_14510	ncbi-geneid:7760387	3.4.21.88	51306|46785
avn:Avin_14540	ncbi-geneid:7760390	3.2.1.52	51445
avn:Avin_14550	ncbi-geneid:7760391	2.4.2.28	53167
avn:Avin_14570	ncbi-geneid:7760393	3.6.4.-	52540|52540|52540|143517|52540|141259
avn:Avin_14580	ncbi-geneid:7760394	1.2.1.12	55347|51735
avn:Avin_14640	ncbi-geneid:7760400	1.6.5.-	52343|63380|54292
avn:Avin_14670	ncbi-geneid:7760403	1.6.1.1	51905|55424
avn:Avin_14680	ncbi-geneid:7760404	3.1.4.46	51695
avn:Avin_14700	ncbi-geneid:7760406	3.6.3.-	52540
avn:Avin_14760	ncbi-geneid:7760412	2.7.1.130	52540
avn:Avin_14780	ncbi-geneid:7760414	2.7.7.38	53448
avn:Avin_14790	ncbi-geneid:7760415	3.1.3.48	52788
avn:Avin_14800	ncbi-geneid:7760416	1.1.1.158	56194|56176
avn:Avin_14810	ncbi-geneid:7760417	3.1.26.12	50249
avn:Avin_14830	ncbi-geneid:7760419	5.4.99.12	55120
avn:Avin_14840	ncbi-geneid:7760420	3.1.3.18	56784
avn:Avin_14850	ncbi-geneid:7760421	3.4.21.-	52096
avn:Avin_14900	ncbi-geneid:7760425	2.3.1.15	53659
avn:Avin_14910	ncbi-geneid:7760426	2.3.1.39	52151|55048
avn:Avin_14920	ncbi-geneid:7760427	1.1.1.100	51735
avn:Avin_14940	ncbi-geneid:7760429	2.3.1.179	53901|53901
avn:Avin_14950	ncbi-geneid:7760430	4.1.3.38	56752
avn:Avin_14970	ncbi-geneid:7760432	2.7.4.9	52540
avn:Avin_14980	ncbi-geneid:7760433	2.7.7.7	52540
avn:Avin_15000	ncbi-geneid:7760435	3.1.21.-	51556
avn:Avin_15050	ncbi-geneid:7760440	1.13.11.16	53213
avn:Avin_15080	ncbi-geneid:7760443	3.7.1.-	53474
avn:Avin_15110	ncbi-geneid:7760446	4.2.1.80	56529
avn:Avin_15130	ncbi-geneid:7760448	4.1.3.39	51569|89000
avn:Avin_15160	ncbi-geneid:7760451	1.5.5.1	51905|54373|54862
avn:Avin_15250	ncbi-geneid:7760460	4.1.1.23	51366
avn:Avin_15350	ncbi-geneid:7760470	1.13.11.5	51182
avn:Avin_15370	ncbi-geneid:7760472	3.6.4.13	52540
avn:Avin_15380	ncbi-geneid:7760473	2.1.1.67	53335
avn:Avin_15420	ncbi-geneid:7760477	2.6.1.66|2.6.1.2	53383
avn:Avin_15440	ncbi-geneid:7760479	1.8.4.12	51316
avn:Avin_15450	ncbi-geneid:7760480	1.11.1.9	52833
avn:Avin_15490	ncbi-geneid:7760484	1.3.99.-	56645|47203
avn:Avin_15520	ncbi-geneid:7760487	2.7.13.3	55874|47384|158472
avn:Avin_15540	ncbi-geneid:7760489	1.7.1.13	55620
avn:Avin_15680	ncbi-geneid:7760503	4.2.1.12	143975|52016
avn:Avin_15720	ncbi-geneid:7760507	4.1.2.14|4.1.3.16	51569
avn:Avin_15730	ncbi-geneid:7760508	5.4.99.12	55120|55174
avn:Avin_15750	ncbi-geneid:7760510	3.1.3.18	56784
avn:Avin_15760	ncbi-geneid:7760511	2.1.1.64	53335
avn:Avin_15800	ncbi-geneid:7760515	5.3.1.23	100950
avn:Avin_15810	ncbi-geneid:7760516	5.99.1.3	56719|101904
avn:Avin_15820	ncbi-geneid:7760517	2.6.1.52	53383
avn:Avin_15830	ncbi-geneid:7760518	5.4.99.5|4.2.1.51	53850|55021|48600
avn:Avin_15840	ncbi-geneid:7760519	2.6.1.9	53383
avn:Avin_15850	ncbi-geneid:7760520	2.5.1.19	55205|51735|48179
avn:Avin_15860	ncbi-geneid:7760521	2.7.4.14	52540
avn:Avin_15920	ncbi-geneid:7760527	4.2.1.46	51735
avn:Avin_15930	ncbi-geneid:7760528	1.1.1.133	51735
avn:Avin_15940	ncbi-geneid:7760529	2.7.7.24	53448
avn:Avin_15950	ncbi-geneid:7760530	5.1.3.13	51182
avn:Avin_16180	ncbi-geneid:7760553	2.7.1.25	52540
avn:Avin_16270	ncbi-geneid:7760562	3.6.4.13	52540
avn:Avin_16380	ncbi-geneid:7760573	2.3.1.9	53901|53901
avn:Avin_16590	ncbi-geneid:7760593	1.1.1.9	50129|51735
avn:Avin_16610	ncbi-geneid:7760595	2.7.1.4	53613
avn:Avin_16690	ncbi-geneid:7760603	2.8.1.7|4.4.1.16	53383
avn:Avin_16730	ncbi-geneid:7760607	1.1.1.100	51735
avn:Avin_16810	ncbi-geneid:7760615	1.3.3.1	51395
avn:Avin_16880	ncbi-geneid:7760623	5.4.99.12	55120|55174
avn:Avin_17350	ncbi-geneid:7760670	1.1.1.35	52096|51735|48179|48179
avn:Avin_17360	ncbi-geneid:7760671	2.3.1.9	53901|53901
avn:Avin_17370	ncbi-geneid:7760672	6.2.1.-	56801
avn:Avin_17400	ncbi-geneid:7760675	1.5.5.1	51905|54373|54862
avn:Avin_17560	ncbi-geneid:7760691	2.8.3.5	100950
avn:Avin_17570	ncbi-geneid:7760692	2.8.3.5	100950
avn:Avin_17590	ncbi-geneid:7760694	1.1.1.30	51735
avn:Avin_17620	ncbi-geneid:7760697	4.2.1.17	52096
avn:Avin_17650	ncbi-geneid:7760700	5.3.1.9	53697
avn:Avin_17670	ncbi-geneid:7760702	2.7.1.4	53613
avn:Avin_17830	ncbi-geneid:7760718	3.1.3.-
avn:Avin_17850	ncbi-geneid:7760720	2.7.9.1	56059|52009
avn:Avin_17910	ncbi-geneid:7760726	2.4.1.-	53756
avn:Avin_18010	ncbi-geneid:7760736	2.7.13.3	55874|103190|47384
avn:Avin_18100	ncbi-geneid:7760745	3.11.1.2	82057|57783
avn:Avin_18430	ncbi-geneid:7760777	1.-.-.-	51395
avn:Avin_18520	ncbi-geneid:7760786	3.6.3.3|3.6.3.5	56784|81653|81665|55008
avn:Avin_18730	ncbi-geneid:7760807	3.4.11.2	55486|63737
avn:Avin_18750	ncbi-geneid:7764186	2.7.7.49	56672
avn:Avin_18830	ncbi-geneid:7760817	3.6.3.-	52540
avn:Avin_18850	ncbi-geneid:7760819	2.3.2.3	55729
avn:Avin_18860	ncbi-geneid:7760820	1.4.1.2	51735|53223
avn:Avin_18900	ncbi-geneid:7760824	1.3.3.1	51395
avn:Avin_18930	ncbi-geneid:7760827	2.1.1.173	53335|53335
avn:Avin_18940	ncbi-geneid:7760828	3.4.16.4|3.4.21	56601
avn:Avin_18960	ncbi-geneid:7760830	3.1.5.1	109604
avn:Avin_19040	ncbi-geneid:7760838	3.1.1.45	53474
avn:Avin_19090	ncbi-geneid:7760843	5.2.1.8	50891
avn:Avin_19110	ncbi-geneid:7760845	1.7.-.-	52218
avn:Avin_19190	ncbi-geneid:7764092	4.4.1.5	54593
avn:Avin_19210	ncbi-geneid:7760855	4.2.99.18	48150
avn:Avin_19280	ncbi-geneid:7760862	6.1.1.10	52374|47323|50249|57770
avn:Avin_19300	ncbi-geneid:7760864	3.5.4.13	51283
avn:Avin_19450	ncbi-geneid:7760878	3.6.4.12	52540
avn:Avin_19500	ncbi-geneid:7760882	1.4.3.5	50475
avn:Avin_19670	ncbi-geneid:7760899	3.6.3.14	52540|47917|50615
avn:Avin_19680	ncbi-geneid:7760900	3.6.3.14	51344
avn:Avin_19710	ncbi-geneid:7760903	3.6.3.14	81336
avn:Avin_19720	ncbi-geneid:7760904	3.6.3.14	81333
avn:Avin_19740	ncbi-geneid:7760906	3.6.3.14	52540|47917|50615
avn:Avin_19750	ncbi-geneid:7760907	3.6.3.14	52943
avn:Avin_19810	ncbi-geneid:7760913	5.3.1.22	51658
avn:Avin_19830	ncbi-geneid:7764183	2.7.7.7	52540|48019
avn:Avin_19920	ncbi-geneid:7760922	1.3.99.22	102114
avn:Avin_19950	ncbi-geneid:7760925	3.6.3.4	56784|81653|55008|81665
avn:Avin_19980	ncbi-geneid:7760928	1.9.3.1	46626|46626
avn:Avin_20000	ncbi-geneid:7760930	1.9.3.1	46626
avn:Avin_20010	ncbi-geneid:7760931	1.9.3.1	81442
avn:Avin_20040	ncbi-geneid:7760934	4.2.1.3	53732|52016
avn:Avin_20050	ncbi-geneid:7760935	2.1.1.-	53335
avn:Avin_20060	ncbi-geneid:7760936	2.8.1.-	64307
avn:Avin_20090	ncbi-geneid:7764122	2.6.1.57	53383
avn:Avin_20110	ncbi-geneid:7760940	6.1.1.17	52374|48163
avn:Avin_20210	ncbi-geneid:7760949	1.1.1.25	51735|53223
avn:Avin_20290	ncbi-geneid:7760956	1.1.1.9	50129|51735
avn:Avin_20380	ncbi-geneid:7760965	1.4.3.-	51905
avn:Avin_20420	ncbi-geneid:7760968	6.1.1.3	55681|55186|52954|81271
avn:Avin_20460	ncbi-geneid:7760972	6.1.1.20	55681|46589
avn:Avin_20470	ncbi-geneid:7760973	6.1.1.20	56037|55681|50249|54991|46955
avn:Avin_20590	ncbi-geneid:7760985	2.2.1.7	52518|52518|52922
avn:Avin_20600	ncbi-geneid:7760986	2.5.1.1|2.5.1.10|2.5.1.29	48576
avn:Avin_20640	ncbi-geneid:7760990	5.3.3.2	55811
avn:Avin_20650	ncbi-geneid:7760991	2.4.1.80	53448
avn:Avin_20730	ncbi-geneid:7760998	1.1.1.219	51735
avn:Avin_20760	ncbi-geneid:7761001	5.4.99.17	48239|48239
avn:Avin_20770	ncbi-geneid:7761002	2.5.1.21	48576
avn:Avin_20800	ncbi-geneid:7761005	1.6.5.2	52218
avn:Avin_20830	ncbi-geneid:7761008	1.-.-.-	51395
avn:Avin_20910	ncbi-geneid:7761016	3.5.2.14	53067
avn:Avin_20950	ncbi-geneid:7761020	3.1.3.16	81606
avn:Avin_20980	ncbi-geneid:7761023	2.3.1.30	51161
avn:Avin_21000	ncbi-geneid:7761025	2.8.1.7|4.4.1.16	53383
avn:Avin_21010	ncbi-geneid:7761026	3.6.3.4	56784|81653|55008|55008|81665
avn:Avin_21060	ncbi-geneid:7761031	4.2.1.17	52096
avn:Avin_21100	ncbi-geneid:7761035	3.5.3.19	51182
avn:Avin_21110	ncbi-geneid:7761036	3.5.3.4	49785|49785
avn:Avin_21140	ncbi-geneid:7761039	3.5.2.17	49472
avn:Avin_21180	ncbi-geneid:7761043	1.3.1.28	51735
avn:Avin_21190	ncbi-geneid:7761044	2.7.7.-	56801|53474|52777|52777|47336
avn:Avin_21200	ncbi-geneid:7761045	3.3.2.1	52499|47336
avn:Avin_21210	ncbi-geneid:7761046	2.7.7.58	56801
avn:Avin_21220	ncbi-geneid:7761047	5.4.4.2	56322
avn:Avin_21250	ncbi-geneid:7761050	4.3.2.2	48557
avn:Avin_21300	ncbi-geneid:7761055	3.6.3.30	52540|50331
avn:Avin_21330	ncbi-geneid:7761058	1.14.11.17	51197
avn:Avin_21440	ncbi-geneid:7761067	2.6.1.1	53383
avn:Avin_21470	ncbi-geneid:7761070	3.6.3.21	52540
avn:Avin_21510	ncbi-geneid:7761074	4.4.1.8	53383
avn:Avin_21850	ncbi-geneid:7761103	1.14.14.5	51679
avn:Avin_21870	ncbi-geneid:7761105	1.14.11.17	51197
avn:Avin_21900	ncbi-geneid:7761108	1.-.-.-	51395
avn:Avin_21940	ncbi-geneid:7761112	1.7.2.3	53706|50692
avn:Avin_22050	ncbi-geneid:7761123	2.7.1.-	101473
avn:Avin_22060	ncbi-geneid:7761124	2.7.1.-	82549
avn:Avin_22070	ncbi-geneid:7761125	1.1.1.125	51735
avn:Avin_22100	ncbi-geneid:7761128	3.6.3.17	52540|52540
avn:Avin_22120	ncbi-geneid:7761130	5.3.1.6	89623
avn:Avin_22140	ncbi-geneid:7761132	2.2.1.2	51569
avn:Avin_22150	ncbi-geneid:7761133	2.2.1.1	52518|52518|52922
avn:Avin_22240	ncbi-geneid:7761142	2.3.1.9	53901
avn:Avin_22260	ncbi-geneid:7761144	3.5.4.3	51556|51338
avn:Avin_22280	ncbi-geneid:7761146	1.17.1.4	56003|54665
avn:Avin_22290	ncbi-geneid:7761147	1.17.1.4	56176|55447|47741|54292
avn:Avin_22300	ncbi-geneid:7761148	3.5.4.4	51556
avn:Avin_22380	ncbi-geneid:7761156	2.5.1.18	47616|52833
avn:Avin_22390	ncbi-geneid:7761157	1.14.11.17	51197
avn:Avin_22480	ncbi-geneid:7761166	2.7.1.12	52540
avn:Avin_22620	ncbi-geneid:7761180	2.5.1.18	47616|52833
avn:Avin_22800	ncbi-geneid:7761198	2.6.1.18	53383
avn:Avin_23000	ncbi-geneid:7761216	3.1.21.-	51556
avn:Avin_23030	ncbi-geneid:7761219	6.5.1.-	55144
avn:Avin_23070	ncbi-geneid:7761223	3.1.2.-|3.1.1.5	52266
avn:Avin_23130	ncbi-geneid:7761229	2.5.1.54	51569
avn:Avin_23150	ncbi-geneid:7761231	1.8.4.8	52402
avn:Avin_23160	ncbi-geneid:7761232	2.6.1.85	56322
avn:Avin_23210	ncbi-geneid:7761237	4.1.3.30	51621
avn:Avin_23220	ncbi-geneid:7761238	2.3.3.5	48256
avn:Avin_23230	ncbi-geneid:7761239	4.2.1.3	53732|52016
avn:Avin_23280	ncbi-geneid:7761244	2.7.9.2	56059|51621|52009
avn:Avin_23340	ncbi-geneid:7761250	2.1.1.107	53790
avn:Avin_23350	ncbi-geneid:7761251	1.7.99.4	53706|50692
avn:Avin_23360	ncbi-geneid:7761252	1.7.1.4	50022
avn:Avin_23370	ncbi-geneid:7761253	1.7.1.4	56014|51905|51905|55124
avn:Avin_23410	ncbi-geneid:7761257	2.7.1.11	53613
avn:Avin_23430	ncbi-geneid:7761259	2.6.1.-	53383
avn:Avin_23470	ncbi-geneid:7761263	4.2.1.3	53732|52016|74778
avn:Avin_23490	ncbi-geneid:7761265	1.-.-.-	47240
avn:Avin_23500	ncbi-geneid:7761266	3.6.1.-	56300
avn:Avin_23510	ncbi-geneid:7761267	5.2.1.8	50891
avn:Avin_23520	ncbi-geneid:7761268	6.1.1.18	52374|50715
avn:Avin_23530	ncbi-geneid:7761269	6.1.1.16	52374|47323
avn:Avin_23540	ncbi-geneid:7761270	1.5.1.5|3.5.4.9	51735|53223
avn:Avin_23570	ncbi-geneid:7761273	3.4.21.92	52096
avn:Avin_23590	ncbi-geneid:7761275	3.4.21.53	54211|52540|88697
avn:Avin_23620	ncbi-geneid:7761278	5.2.1.8	54534|109998
avn:Avin_23630	ncbi-geneid:7761279	2.3.1.-	53474
avn:Avin_23640	ncbi-geneid:7761280	2.3.1.9	53901|53901
avn:Avin_23650	ncbi-geneid:7761281	1.1.1.36	51735
avn:Avin_23690	ncbi-geneid:7761285	3.5.4.16	55620
avn:Avin_23730	ncbi-geneid:7761289	2.1.1.72	53335
avn:Avin_23780	ncbi-geneid:7761293	4.2.1.109	53639
avn:Avin_23790	ncbi-geneid:7761294	1.13.11.53|1.13.11.54	51182
avn:Avin_23800	ncbi-geneid:7761295	3.1.3.77	56784
avn:Avin_23820	ncbi-geneid:7761297	2.5.1.16	53335
avn:Avin_24200	ncbi-geneid:7761335	3.6.3.14	52540
avn:Avin_24340	ncbi-geneid:7761349	2.7.13.3	55874|47226|50341|55052|47384
avn:Avin_24390	ncbi-geneid:7761354	2.1.1.80	53335|47757
avn:Avin_24520	ncbi-geneid:7761366	2.7.13.3	55874|47384|52402|52540
avn:Avin_24680	ncbi-geneid:7761381	2.5.1.55	51569
avn:Avin_24694	ncbi-geneid:7761383	2.7.1.25	52540
avn:Avin_24750	ncbi-geneid:7761389	1.5.1.34	55469
avn:Avin_24820	ncbi-geneid:7761396	2.7.8.-	56024|56024
avn:Avin_24860	ncbi-geneid:7761400	3.2.1.-	51445|81296|51011
avn:Avin_24880	ncbi-geneid:7761402	5.4.99.15	51445
avn:Avin_24890	ncbi-geneid:7761403	2.4.1.25	51445
avn:Avin_24900	ncbi-geneid:7761404	3.2.1.141	51445|81296
avn:Avin_24910	ncbi-geneid:7761405	2.4.1.21	53756
avn:Avin_24930	ncbi-geneid:7761407	1.3.99.7	56645|47203
avn:Avin_24990	ncbi-geneid:7761413	2.7.7.9	53448
avn:Avin_25010	ncbi-geneid:7761415	1.8.1.7	51905|55424
avn:Avin_25220	ncbi-geneid:7761436	1.1.1.157	51735|48179
avn:Avin_25250	ncbi-geneid:7761439	6.2.1.-	56801
avn:Avin_25600	ncbi-geneid:7761472	1.13.12.-	51905|51905
avn:Avin_25640	ncbi-geneid:7761476	2.6.1.76	53383
avn:Avin_25840	ncbi-geneid:7761495	1.3.99.16	56003|56003
avn:Avin_25850	ncbi-geneid:7761496	1.3.99.16	47741|54292
avn:Avin_25890	ncbi-geneid:7761500	1.2.1.12	55347|51735
avn:Avin_25910	ncbi-geneid:7761502	1.20.4.1	52788
avn:Avin_25990	ncbi-geneid:7761509	4.1.3.4	51569
avn:Avin_26020	ncbi-geneid:7761512	1.4.4.2	53383|53383
avn:Avin_26040	ncbi-geneid:7761513	4.3.1.17	143548
avn:Avin_26050	ncbi-geneid:7761514	2.1.2.10	103025|101790
avn:Avin_26060	ncbi-geneid:7761515	1.3.99.16	47741|54292
avn:Avin_26070	ncbi-geneid:7761516	1.3.99.16	56003|56003|54665
avn:Avin_26150	ncbi-geneid:7761523	3.5.3.8	53187
avn:Avin_26160	ncbi-geneid:7761524	3.5.2.7	51556|51338
avn:Avin_26180	ncbi-geneid:7761526	4.2.1.49	111326
avn:Avin_26290	ncbi-geneid:7761537	4.3.1.3
avn:Avin_26320	ncbi-geneid:7761540	1.6.4.-	51905|52833|52833
avn:Avin_26450	ncbi-geneid:7761553	3.6.3.34	52540
avn:Avin_26690	ncbi-geneid:7761577	2.7.11.1	56112
avn:Avin_26890	ncbi-geneid:7761596	2.7.1.45	53613
avn:Avin_26980	ncbi-geneid:7761605	3.2.1.3	74650|48208
avn:Avin_27040	ncbi-geneid:7761611	3.4.24.-	63411|63411|63411|63411
avn:Avin_27180	ncbi-geneid:7761625	4.2.1.2	48557
avn:Avin_27190	ncbi-geneid:7761626	5.99.1.2	56712
avn:Avin_27210	ncbi-geneid:7761628	1.2.1.9	53720
avn:Avin_27240	ncbi-geneid:7761631	2.7.1.40	51621|52935|50800
avn:Avin_27250	ncbi-geneid:7761632	4.1.2.14|4.1.3.16	51569
avn:Avin_27260	ncbi-geneid:7761633	1.1.1.49	55347|51735
avn:Avin_27280	ncbi-geneid:7761635	4.2.1.12	143975|52016
avn:Avin_27310	ncbi-geneid:7761638	2.7.1.12	52540
avn:Avin_27320	ncbi-geneid:7761639	2.7.1.17	53067|53067
avn:Avin_27360	ncbi-geneid:7761643	1.1.1.67	51735|48179
avn:Avin_27490	ncbi-geneid:7761656	2.1.1.79	53335
avn:Avin_27520	ncbi-geneid:7761659	1.8.1.2	56014|56014|55124|55124
avn:Avin_27550	ncbi-geneid:7761662	3.4.21.-	52096
avn:Avin_27590	ncbi-geneid:7761666	3.6.1.22	55811|55811
avn:Avin_27760	ncbi-geneid:7761681	5.1.3.13	51182
avn:Avin_27770	ncbi-geneid:7761682	4.2.1.45	51735
avn:Avin_27780	ncbi-geneid:7761683	2.7.7.33	53448
avn:Avin_27790	ncbi-geneid:7761684	1.1.1.22	51735|52413|48179
avn:Avin_27980	ncbi-geneid:7761703	3.1.1.61	52738|52172
avn:Avin_27990	ncbi-geneid:7761704	2.4.1.18	51445|51011|81296|81296
avn:Avin_28000	ncbi-geneid:7761705	5.4.99.16	51445|51011|56112
avn:Avin_28120	ncbi-geneid:7761717	2.8.1.-	75169
avn:Avin_28150	ncbi-geneid:7761720	2.8.1.-	69721
avn:Avin_28170	ncbi-geneid:7761722	2.1.1.107|1.3.1.76|4.99.1.4	53790|51735|75615
avn:Avin_28180	ncbi-geneid:7761723	6.1.1.11	55681|46589
avn:Avin_28230	ncbi-geneid:7761728	1.8.1.9	51905
avn:Avin_28240	ncbi-geneid:7761729	2.3.2.6	55729
avn:Avin_28250	ncbi-geneid:7761730	2.3.2.8	55729
avn:Avin_28310	ncbi-geneid:7761736	1.1.1.42	53659
avn:Avin_28360	ncbi-geneid:7761741	2.8.1.-	52402
avn:Avin_28380	ncbi-geneid:7761743	4.3.2.2	48557
avn:Avin_28420	ncbi-geneid:7761747	4.1.3.1	51621
avn:Avin_28450	ncbi-geneid:7761750	1.6.5.3	56770
avn:Avin_28460	ncbi-geneid:7761751	1.6.5.3	56762|143243
avn:Avin_28470	ncbi-geneid:7761752	1.6.5.3	52833
avn:Avin_28480	ncbi-geneid:7761753	1.6.5.3	142019|140490|142984
avn:Avin_28490	ncbi-geneid:7761754	1.6.5.3	53706|54862|54292|50692
avn:Avin_28510	ncbi-geneid:7761756	1.6.5.3	54862
avn:Avin_28600	ncbi-geneid:7761765	4.2.3.12	55620
avn:Avin_28880	ncbi-geneid:7761792	3.1.11.2	56219
avn:Avin_28980	ncbi-geneid:7761801	5.2.1.8	54534
avn:Avin_29020	ncbi-geneid:7761805	3.1.3.-
avn:Avin_29030	ncbi-geneid:7761806	1.1.1.94	51735|48179
avn:Avin_29050	ncbi-geneid:7761808	4.2.1.60	54637
avn:Avin_29060	ncbi-geneid:7761809	2.3.1.41	53901|53901
avn:Avin_29180	ncbi-geneid:7761821	4.2.3.12	55620
avn:Avin_29220	ncbi-geneid:7761825	3.5.1.28	53187
avn:Avin_29240	ncbi-geneid:7761827	2.1.1.13	56507|82282|51717|52242|47644
avn:Avin_29310	ncbi-geneid:7761834	3.1.25.-	82771
avn:Avin_29350	ncbi-geneid:7761838	2.1.1.-	102114
avn:Avin_29530	ncbi-geneid:7761855	2.3.1.74	53901|53901
avn:Avin_29550	ncbi-geneid:7761856	2.3.1.74	53901|53901
avn:Avin_29580	ncbi-geneid:7761859	4.1.1.19	53383|55904
avn:Avin_29590	ncbi-geneid:7761860	2.7.7.7
avn:Avin_29600	ncbi-geneid:7761861	3.1.26.4
avn:Avin_29620	ncbi-geneid:7761863	3.1.2.6	56281
avn:Avin_29630	ncbi-geneid:7761864	3.2.1.-	53955|54106
avn:Avin_29690	ncbi-geneid:7761870	1.3.1.9	51735
avn:Avin_29730	ncbi-geneid:7761874	6.2.1.5	52210|51735
avn:Avin_29740	ncbi-geneid:7761875	6.2.1.5	56059|52210
avn:Avin_29750	ncbi-geneid:7761876	1.8.1.4	51905|55424
avn:Avin_29760	ncbi-geneid:7761877	2.3.1.61	52777|51230|47005
avn:Avin_29770	ncbi-geneid:7761878	1.2.4.2	52518|52518
avn:Avin_29790	ncbi-geneid:7761880	1.3.99.1	46977|56425|51905
avn:Avin_29820	ncbi-geneid:7761883	2.3.3.1	48256
avn:Avin_29870	ncbi-geneid:7761888	1.1.1.290	51735|52283
avn:Avin_29890	ncbi-geneid:7761890	3.1.3.48	52788
avn:Avin_29910	ncbi-geneid:7761892	1.1.1.-	51735|52413|48179
avn:Avin_30140	ncbi-geneid:7761914	6.2.1.3	56801
avn:Avin_30170	ncbi-geneid:7761917	3.5.4.1	51556|51338
avn:Avin_30280	ncbi-geneid:7761928	3.6.4.-	52540|52540
avn:Avin_30290	ncbi-geneid:7761929	6.5.1.2
avn:Avin_30450	ncbi-geneid:7761945	3.6.3.41	52540
avn:Avin_30470	ncbi-geneid:7761947	1.15.1.1	49329
avn:Avin_30500	ncbi-geneid:7761950	1.14.14.5	51679
avn:Avin_30520	ncbi-geneid:7761952	1.5.1.29	52218
avn:Avin_30550	ncbi-geneid:7761955	1.1.1.215	51735|52283
avn:Avin_30570	ncbi-geneid:7761957	4.1.3.39	51569|89000
avn:Avin_30580	ncbi-geneid:7761958	1.2.1.10	55347|51735
avn:Avin_30600	ncbi-geneid:7761960	4.1.1.77	56529
avn:Avin_30620	ncbi-geneid:7761962	1.2.1.60	53720
avn:Avin_30670	ncbi-geneid:7761967	1.20.4.1	52833
avn:Avin_30770	ncbi-geneid:7761977	1.13.11.2	54593
avn:Avin_30930	ncbi-geneid:7761993	1.14.11.17	51197
avn:Avin_31190	ncbi-geneid:7762019	4.2.1.32	117457
avn:Avin_31250	ncbi-geneid:7762025	1.13.11.8	53213|48076
avn:Avin_31280	ncbi-geneid:7762028	4.1.3.17	89562
avn:Avin_31330	ncbi-geneid:7762032	1.14.14.5	51679
avn:Avin_31420	ncbi-geneid:7762041	1.1.1.18	51735|55347
avn:Avin_31430	ncbi-geneid:7762042	5.3.1.22	51658
avn:Avin_31750	ncbi-geneid:7762075	3.6.3.25	52540|50331
avn:Avin_31840	ncbi-geneid:7762084	2.1.2.10	103025|101790
avn:Avin_32220	ncbi-geneid:7762121	1.2.1.16	53720
avn:Avin_32360	ncbi-geneid:7762135	4.1.1.44	69118
avn:Avin_32390	ncbi-geneid:7762138	1.-.-.-	50129|51735
avn:Avin_32690	ncbi-geneid:7762167	1.-.-.-	51395
avn:Avin_32700	ncbi-geneid:7762168	2.2.1.2	51569
avn:Avin_32800	ncbi-geneid:7762178	3.6.4.12	52540|52540|47819
avn:Avin_32850	ncbi-geneid:7762183	2.5.1.47	53686
avn:Avin_32900	ncbi-geneid:7762188	3.4.21.83	50993|53474
avn:Avin_32970	ncbi-geneid:7762194	3.1.13.5	53098|47819|47819
avn:Avin_32980	ncbi-geneid:7762195	2.8.1.1|2.8.1.2	52821|52821
avn:Avin_33050	ncbi-geneid:7762201	2.4.2.21	52733
avn:Avin_33060	ncbi-geneid:7762202	2.7.1.156|2.7.7.62	52540
avn:Avin_33080	ncbi-geneid:7762204	6.3.5.10	52540|52317
avn:Avin_33110	ncbi-geneid:7762207	1.14.99.40	55469
avn:Avin_33120	ncbi-geneid:7762208	6.3.5.9|6.3.1	52540|52317
avn:Avin_33150	ncbi-geneid:7762210	3.5.1.-	52467
avn:Avin_33160	ncbi-geneid:7762211	6.3.5.2	52317
avn:Avin_33190	ncbi-geneid:7762214	3.5.1.-	52467
avn:Avin_33210	ncbi-geneid:7762216	2.5.1.54	51569
avn:Avin_33280	ncbi-geneid:7762223	2.7.8.-	56214
avn:Avin_33290	ncbi-geneid:7762224	1.17.4.1	51998|48168|51998|51294|55608
avn:Avin_33300	ncbi-geneid:7762225	1.17.4.1	47240
avn:Avin_33790	ncbi-geneid:7762274	1.1.1.157	51735|48179
avn:Avin_33820	ncbi-geneid:7762277	3.1.3.1	53649
avn:Avin_33900	ncbi-geneid:7762285	1.1.1.122	51430
avn:Avin_34070	ncbi-geneid:7762302	2.7.1.23	111331
avn:Avin_34140	ncbi-geneid:7762309	2.5.1.-	53383
avn:Avin_34150	ncbi-geneid:7762310	2.4.2.14	53271|56235
avn:Avin_34180	ncbi-geneid:7762313	6.3.2.12|6.3.2.17	53623|53244
avn:Avin_34210	ncbi-geneid:7762316	5.3.1.24	51366
avn:Avin_34220	ncbi-geneid:7762317	5.4.99.12	55120
avn:Avin_34240	ncbi-geneid:7762319	1.2.1.11	55347|51735
avn:Avin_34250	ncbi-geneid:7762320	1.2.1.11	55347|51735
avn:Avin_34260	ncbi-geneid:7762321	1.1.1.85	53659
avn:Avin_34270	ncbi-geneid:7762322	4.2.1.33|4.2.1.35	52016
avn:Avin_34280	ncbi-geneid:7762323	4.2.1.33|4.2.1.35	53732
avn:Avin_34320	ncbi-geneid:7762327	1.-.-.-	51395
avn:Avin_34330	ncbi-geneid:7762328	3.1.2.-	54637
avn:Avin_34340	ncbi-geneid:7762329	4.1.2.14|4.1.3.16	51569
avn:Avin_34400	ncbi-geneid:7762335	6.3.1.2	55931|54368
avn:Avin_34450	ncbi-geneid:7762340	2.7.2.4	53633|55021|55021
avn:Avin_34460	ncbi-geneid:7762341	6.1.1.7	55681|101353|55186|50447
avn:Avin_34480	ncbi-geneid:7762343	2.3.1.109	55729
avn:Avin_34490	ncbi-geneid:7762344	2.3.1.109	55729
avn:Avin_34500	ncbi-geneid:7762345	2.6.1.11|2.6.1.17	53383
avn:Avin_34530	ncbi-geneid:7762348	6.2.1.1	56801
avn:Avin_34550	ncbi-geneid:7762350	2.3.1.8	53659|52540|75138
avn:Avin_34560	ncbi-geneid:7762351	2.7.2.1	53067|53067
avn:Avin_34570	ncbi-geneid:7762352	4.1.3.6|4.1.3.34	51621
avn:Avin_34650	ncbi-geneid:7762360	1.14.16.1	56534
avn:Avin_34660	ncbi-geneid:7762361	4.2.1.96	55248
avn:Avin_34750	ncbi-geneid:7762370	1.13.11.27	54593
avn:Avin_34880	ncbi-geneid:7762383	4.2.1.2	48557
avn:Avin_34960	ncbi-geneid:7762391	6.3.5.4	52402|56235
avn:Avin_35140	ncbi-geneid:7762409	5.4.99.12	55120
avn:Avin_35170	ncbi-geneid:7762412	3.4.21.102	52096|50156
avn:Avin_35210	ncbi-geneid:7762416	5.2.1.8	54534
avn:Avin_35320	ncbi-geneid:7764146	6.3.2.6	56104
avn:Avin_35340	ncbi-geneid:7762429	4.2.1.52	51569
avn:Avin_35360	ncbi-geneid:7762431	1.11.1.15	52833
avn:Avin_35390	ncbi-geneid:7762434	2.5.1.72	142754
avn:Avin_35470	ncbi-geneid:7762442	1.-.-.-	50129|51735
avn:Avin_35540	ncbi-geneid:7762449	1.3.99.16	47741|54292
avn:Avin_35550	ncbi-geneid:7762450	1.3.99.16	56003|56003
avn:Avin_36050	ncbi-geneid:7762499	2.1.1.37	53335
avn:Avin_36680	ncbi-geneid:7762563	3.1.2.23	54637
avn:Avin_36710	ncbi-geneid:7762566	3.1.22.4	53098
avn:Avin_36730	ncbi-geneid:7762568	6.1.1.12	55681|55261|50249
avn:Avin_36750	ncbi-geneid:7762570	6.1.1.15	55681|55826|52954
avn:Avin_36780	ncbi-geneid:7762573	3.6.1.7	54975
avn:Avin_36820	ncbi-geneid:7762576	1.20.4.1	52833
avn:Avin_36890	ncbi-geneid:7762583	6.3.3.1	56042|55326
avn:Avin_36900	ncbi-geneid:7762584	2.1.2.2	53328
avn:Avin_36950	ncbi-geneid:7762589	3.6.1.19	101386|101386
avn:Avin_37060	ncbi-geneid:7762600	2.7.6.5	81301|109604|81271|55021
avn:Avin_37070	ncbi-geneid:7762601	2.1.1.-	53335|50249
avn:Avin_37080	ncbi-geneid:7762602	2.5.1.47	53686
avn:Avin_37090	ncbi-geneid:7762603	2.7.13.3	55874|52172|47384|47226|52172|158472
avn:Avin_37100	ncbi-geneid:7762604	2.7.7.7	56672|100879
avn:Avin_37650	ncbi-geneid:7762657	2.-.-.-	102114
avn:Avin_37700	ncbi-geneid:7762662	3.2.-.-	52317
avn:Avin_37770	ncbi-geneid:7762669	2.3.1.51	69593
avn:Avin_37820	ncbi-geneid:7762674	1.15.1.1	54719|46609
avn:Avin_37970	ncbi-geneid:7762689	3.1.1.45	53474
avn:Avin_38070	ncbi-geneid:7764144	4.2.1.10	52304
avn:Avin_38080	ncbi-geneid:7762699	1.1.1.25	51735|53223
avn:Avin_38100	ncbi-geneid:7762701	1.13.11.27	51658|54593
avn:Avin_38150	ncbi-geneid:7762706	1.1.1.274	51430
avn:Avin_38170	ncbi-geneid:7762708	4.1.1.44	69118
avn:Avin_38180	ncbi-geneid:7762709	3.1.1.24	53474
avn:Avin_38190	ncbi-geneid:7762710	5.5.1.2	48557
avn:Avin_38200	ncbi-geneid:7762711	2.3.1.174	53901|53901
avn:Avin_38210	ncbi-geneid:7762712	2.8.3.12	100950
avn:Avin_38220	ncbi-geneid:7762713	2.8.3.12	100950
avn:Avin_38250	ncbi-geneid:7762716	1.13.11.3	49482
avn:Avin_38260	ncbi-geneid:7762717	1.13.11.3	49482
avn:Avin_38280	ncbi-geneid:7762719	3.5.1.10	53328|55021
avn:Avin_38320	ncbi-geneid:7762723	3.1.11.1	53098
avn:Avin_38370	ncbi-geneid:7762728	3.6.3.-	52540
avn:Avin_38410	ncbi-geneid:7762732	2.7.1.40	51621|52935|50800
avn:Avin_38440	ncbi-geneid:7762734	4.2.1.2	117457
avn:Avin_38470	ncbi-geneid:7762737	1.18.1.2	52343|63380
avn:Avin_38700	ncbi-geneid:7762759	2.1.1.77	53335
avn:Avin_38710	ncbi-geneid:7762760	3.1.3.5	64167
avn:Avin_38720	ncbi-geneid:7762761	5.4.99.12	55120
avn:Avin_38730	ncbi-geneid:7762762	4.6.1.12	69765
avn:Avin_38740	ncbi-geneid:7762763	3.1.2.12
avn:Avin_38750	ncbi-geneid:7762764	1.1.1.284|1.1.1.1	50129|51735|50129
avn:Avin_38770	ncbi-geneid:7762766	2.7.7.60	53448
avn:Avin_38790	ncbi-geneid:7762768	4.2.1.11	51604|54826
avn:Avin_38800	ncbi-geneid:7762769	2.5.1.55	51569
avn:Avin_38810	ncbi-geneid:7762770	6.3.4.2	52540|52317
avn:Avin_38820	ncbi-geneid:7762771	6.3.4.-	52402|56037|82829
avn:Avin_38830	ncbi-geneid:7762772	6.4.1.2	52096
avn:Avin_38840	ncbi-geneid:7762773	2.7.7.7	89550
avn:Avin_38850	ncbi-geneid:7762774	3.1.26.4	53098
avn:Avin_38860	ncbi-geneid:7762775	2.4.1.182	53756
avn:Avin_38870	ncbi-geneid:7762776	2.3.1.129	51161
avn:Avin_38880	ncbi-geneid:7762777	4.2.1.-	54637
avn:Avin_38890	ncbi-geneid:7762778	2.3.1.-	51161
avn:Avin_38920	ncbi-geneid:7762781	3.4.24.-	50156|50156
avn:Avin_38930	ncbi-geneid:7762782	1.1.1.267	55347|51735|69055
avn:Avin_38950	ncbi-geneid:7762784	2.5.1.31	64005
avn:Avin_38970	ncbi-geneid:7762786	2.7.4.22	53633
avn:Avin_39000	ncbi-geneid:7764180	3.4.11.18	55920
avn:Avin_39010	ncbi-geneid:7762790	2.7.7.59	81301|109604|81593|55021
avn:Avin_39020	ncbi-geneid:7762791	2.6.1.17	53383
avn:Avin_39100	ncbi-geneid:7762799	4.4.1.-	53383
avn:Avin_39150	ncbi-geneid:7762804	3.5.1.18	53187|55031
avn:Avin_39160	ncbi-geneid:7762805	2.1.1.187	53335
avn:Avin_39270	ncbi-geneid:7762816	3.4.-.-	53067|53067
avn:Avin_39280	ncbi-geneid:7762817	2.7.4.3	52540
avn:Avin_39300	ncbi-geneid:7762819	4.1.1.31	51621
avn:Avin_39390	ncbi-geneid:7762828	6.1.1.6	55681|50249
avn:Avin_39440	ncbi-geneid:7762833	3.1.-.-	64182
avn:Avin_39480	ncbi-geneid:7762837	4.2.3.1	53686
avn:Avin_39490	ncbi-geneid:7762838	1.1.1.3	55347|51735|55021
avn:Avin_39500	ncbi-geneid:7762839	5.3.4.1	52833|54423
avn:Avin_39540	ncbi-geneid:7762843	2.1.1.31	75217
avn:Avin_39610	ncbi-geneid:7762850	2.1.2.2	56059|52440
avn:Avin_39660	ncbi-geneid:7762855	6.3.5.3	52317|55326|55326|56042|56042|82697|109736
avn:Avin_39720	ncbi-geneid:7762861	6.3.5.2	52402|52317|54810
avn:Avin_39730	ncbi-geneid:7762862	1.1.1.205	51412|54631
avn:Avin_39750	ncbi-geneid:7762864	1.1.1.95	51735|52283
avn:Avin_39780	ncbi-geneid:7762867	3.4.13.22	55166
avn:Avin_39990	ncbi-geneid:7762887	1.1.1.6	56796
avn:Avin_40050	ncbi-geneid:7762892	1.1.5.2	50998
avn:Avin_40120	ncbi-geneid:7762898	2.3.3.13	51569|110921|89000
avn:Avin_40130	ncbi-geneid:7762899	3.1.21.1	54060
avn:Avin_40190	ncbi-geneid:7762905	2.6.1.-	53383
avn:Avin_40280	ncbi-geneid:7762914	6.1.1.21	55681|52954
avn:Avin_40290	ncbi-geneid:7762915	1.17.7.1	56014|51395
avn:Avin_40320	ncbi-geneid:7762918	2.1.1.-	102114
avn:Avin_40330	ncbi-geneid:7762919	2.7.4.6	54919
avn:Avin_40400	ncbi-geneid:7762926	2.8.1.7	53383
avn:Avin_40420	ncbi-geneid:7762928	2.3.1.30	51161
avn:Avin_40430	ncbi-geneid:7762929	2.1.1.-	75217
avn:Avin_40440	ncbi-geneid:7762930	3.1.3.25	56655
avn:Avin_40480	ncbi-geneid:7762934	2.4.2.29	51713
avn:Avin_40490	ncbi-geneid:7762935	5.-.-.-	111337
avn:Avin_40730	ncbi-geneid:7762958	2.1.1.63	46767
avn:Avin_40760	ncbi-geneid:7762961	2.7.2.11	53633|88697
avn:Avin_40810	ncbi-geneid:7762966	2.5.1.90	48576
avn:Avin_40820	ncbi-geneid:7762967	5.2.1.8	54534
avn:Avin_40970	ncbi-geneid:7762982	2.1.2.1	53383
avn:Avin_41030	ncbi-geneid:7762987	2.7.13.3	55874
avn:Avin_41100	ncbi-geneid:7762993	1.11.1.9	52833
avn:Avin_41110	ncbi-geneid:7762994	5.2.1.8	54534
avn:Avin_41120	ncbi-geneid:7762995	2.7.2.1	53067|53067
avn:Avin_41130	ncbi-geneid:7762996	2.3.1.8	53659|52540|75138
avn:Avin_41230	ncbi-geneid:7763006	1.1.1.29	51735|52283
avn:Avin_41240	ncbi-geneid:7763007	2.1.1.172	53335
avn:Avin_41330	ncbi-geneid:7763016	1.1.5.4	51905
avn:Avin_41350	ncbi-geneid:7763018	2.4.2.8	53271
avn:Avin_41360	ncbi-geneid:7763019	2.4.2.9	53271
avn:Avin_41370	ncbi-geneid:7763020	4.99.1.1	53800
avn:Avin_41430	ncbi-geneid:7763025	4.1.99.3	48173|52425
avn:Avin_41440	ncbi-geneid:7763026	5.1.1.3	53681|53681
avn:Avin_41460	ncbi-geneid:7763028	2.1.1.-	53335
avn:Avin_41480	ncbi-geneid:7763030	1.2.1.70	69742|51735|69075
avn:Avin_41510	ncbi-geneid:7763033	2.7.1.148	54211|55060
avn:Avin_41520	ncbi-geneid:7764134	2.7.6.1	53271
avn:Avin_41540	ncbi-geneid:7763036	3.1.1.29	53178
avn:Avin_41600	ncbi-geneid:7763041	2.1.1.72	53335
avn:Avin_41660	ncbi-geneid:7763047	1.3.3.11	48613
avn:Avin_41730	ncbi-geneid:7763054	1.2.4.1	52518
avn:Avin_41740	ncbi-geneid:7763055	1.2.4.1	52518|52922
avn:Avin_41750	ncbi-geneid:7763056	2.3.1.12	53474|51230
avn:Avin_42100	ncbi-geneid:7763088	1.17.1.1	52343|54292|63380
avn:Avin_42120	ncbi-geneid:7763090	4.1.3.39	51569|89000
avn:Avin_42130	ncbi-geneid:7763091	1.2.1.10	55347|51735
avn:Avin_42140	ncbi-geneid:7763092	6.2.1.34	56801
avn:Avin_42170	ncbi-geneid:7763095	1.3.1.-	51735
avn:Avin_42180	ncbi-geneid:7763096	1.14.12.-	54427
avn:Avin_42190	ncbi-geneid:7763097	1.14.12.-	55961|50022
avn:Avin_42210	ncbi-geneid:7763099	1.13.11.8	53213
avn:Avin_42220	ncbi-geneid:7763100	1.13.11.8	48076
avn:Avin_42390	ncbi-geneid:7763115	2.4.1.15	53756
avn:Avin_42400	ncbi-geneid:7763116	3.1.3.12	56784
avn:Avin_42420	ncbi-geneid:7763118	2.3.1.128	55729
avn:Avin_42440	ncbi-geneid:7763120	2.3.3.13	51569|110921
avn:Avin_42500	ncbi-geneid:7763125	1.1.1.86	51735|48179
avn:Avin_42510	ncbi-geneid:7763126	2.2.1.6	55021|55021
avn:Avin_42520	ncbi-geneid:7763127	2.2.1.6	52518|52518|52467
avn:Avin_42560	ncbi-geneid:7763131	2.4.1.129|3.4	56601|53955
avn:Avin_42590	ncbi-geneid:7763134	3.6.3.34	52540
avn:Avin_42650	ncbi-geneid:7763140	6.1.1.-	52374
avn:Avin_42690	ncbi-geneid:7763144	2.7.7.19	81891|81301
avn:Avin_42700	ncbi-geneid:7763145	2.7.6.3	55083
avn:Avin_42710	ncbi-geneid:7763146	2.1.2.11	51621
avn:Avin_42720	ncbi-geneid:7763147	6.3.2.1	52374
avn:Avin_42730	ncbi-geneid:7763148	4.1.1.11	50692
avn:Avin_42740	ncbi-geneid:7763149	5.3.1.9	53697
avn:Avin_42750	ncbi-geneid:7763150	6.2.1.1	56801
avn:Avin_42780	ncbi-geneid:7763153	2.7.7.8	54211|54211|55666|55666|54791|50249|46915
avn:Avin_42800	ncbi-geneid:7763155	5.4.99.12	55120|88697
avn:Avin_42860	ncbi-geneid:7763161	5.4.2.10	53738|53738|53738|55957
avn:Avin_42870	ncbi-geneid:7763162	2.5.1.15	51717
avn:Avin_42890	ncbi-geneid:7763163	3.4.24.-	140990|52540
avn:Avin_42900	ncbi-geneid:7763164	2.1.1.-	53335
avn:Avin_42930	ncbi-geneid:7763167	6.3.5.5	56059|56059|48108|52440|52440|52335
avn:Avin_42940	ncbi-geneid:7763168	6.3.5.5	52317|52021
avn:Avin_42950	ncbi-geneid:7763169	1.3.1.26	51735|55347
avn:Avin_43250	ncbi-geneid:7763198	1.1.1.40	51735|53223
avn:Avin_43290	ncbi-geneid:7763202	2.3.3.9	51645
avn:Avin_43330	ncbi-geneid:7763206	1.1.3.15	55103|56176
avn:Avin_43370	ncbi-geneid:7763210	2.7.1.40	51621|52935|50800
avn:Avin_43390	ncbi-geneid:7763212	2.7.1.31	110738
avn:Avin_43400	ncbi-geneid:7763213	4.1.1.47	52518|52467|52518
avn:Avin_43410	ncbi-geneid:7763214	5.3.1.22	51658
avn:Avin_43420	ncbi-geneid:7763215	1.1.1.60	51735|48179
avn:Avin_43460	ncbi-geneid:7763219	5.99.1.-	56719|101904
avn:Avin_43480	ncbi-geneid:7763221	5.99.1.-	56719|55874|54211
avn:Avin_43560	ncbi-geneid:7763229	1.14.14.5	51679
avn:Avin_43610	ncbi-geneid:7763234	3.6.3.17	52540|52540
avn:Avin_43690	ncbi-geneid:7763242	4.1.99.12|3.5.4.25	55821|142695
avn:Avin_43850	ncbi-geneid:7763258	2.5.1.48	53383
avn:Avin_43870	ncbi-geneid:7763260	1.14.14.5	51679
avn:Avin_44020	ncbi-geneid:7763275	2.3.1.8	53659
avn:Avin_44030	ncbi-geneid:7763276	2.7.2.1	53067|53067
avn:Avin_44040	ncbi-geneid:7763277	1.3.1.9	51735
avn:Avin_44220	ncbi-geneid:7763295	5.2.1.8	54534
avn:Avin_44240	ncbi-geneid:7763297	2.3.1.47	53383
avn:Avin_44580	ncbi-geneid:7763329	3.6.1.13	55811
avn:Avin_44610	ncbi-geneid:7763332	2.-.-.-	53756
avn:Avin_44680	ncbi-geneid:7763339	2.7.1.-|2.7.7	53613|52374
avn:Avin_44710	ncbi-geneid:7763342	3.6.3.-	52540|90123
avn:Avin_44740	ncbi-geneid:7763345	5.1.3.2	51735
avn:Avin_44800	ncbi-geneid:7763351	2.1.3.-	53067
avn:Avin_44830	ncbi-geneid:7763354	2.7.1.-	56112
avn:Avin_44840	ncbi-geneid:7763355	2.4.1.-	53756
avn:Avin_44850	ncbi-geneid:7763356	2.4.-.-	53756
avn:Avin_44860	ncbi-geneid:7763357	2.4.-.-	53756
avn:Avin_44880	ncbi-geneid:7763359	2.6.1.42	56752
avn:Avin_44890	ncbi-geneid:7763360	2.7.7.42	81301|81301|81593|81593
avn:Avin_44900	ncbi-geneid:7763361	1.2.4.1	52518|52518|52922
avn:Avin_44910	ncbi-geneid:7763362	2.3.1.12	52777|51230|51230|51230|47005
avn:Avin_44940	ncbi-geneid:7763365	1.8.4.11	55068
avn:Avin_45080	ncbi-geneid:7763377	5.3.2.-	55331
avn:Avin_45140	ncbi-geneid:7763383	1.8.1.8	52833
avn:Avin_45190	ncbi-geneid:7763388	4.1.1.37	51726
avn:Avin_45200	ncbi-geneid:7763389	1.4.1.13|1.4.1.14	51971|46548
avn:Avin_45210	ncbi-geneid:7763390	1.4.1.13|1.4.1.14	51395|56235|69336
avn:Avin_45240	ncbi-geneid:7763392	4.2.3.4	56796
avn:Avin_45250	ncbi-geneid:7763393	2.7.1.71	52540
avn:Avin_45310	ncbi-geneid:7763399	2.4.1.-|3.4	56601|53955
avn:Avin_45330	ncbi-geneid:7763401	1.1.1.40	51735|53223
avn:Avin_45350	ncbi-geneid:7763403	3.6.4.-	52540|52540
avn:Avin_45360	ncbi-geneid:7763404	6.1.1.19	52374|47323|55190
avn:Avin_45380	ncbi-geneid:7763406	3.4.25.2	56235
avn:Avin_45410	ncbi-geneid:7763409	2.1.1	53335
avn:Avin_45440	ncbi-geneid:7763412	3.5.4.19	141734
avn:Avin_45450	ncbi-geneid:7763413	3.6.1.31	101386
avn:Avin_45520	ncbi-geneid:7763420	2.4.1.-	53448
avn:Avin_45550	ncbi-geneid:7763423	3.1.-.-	69500
avn:Avin_45590	ncbi-geneid:7763426	1.1.1.169	48179|51735
avn:Avin_45640	ncbi-geneid:7763431	3.1.3.11	56655
avn:Avin_45650	ncbi-geneid:7763432	2.4.1.1	53756
avn:Avin_45710	ncbi-geneid:7763438	2.7.1.30	53067|53067
avn:Avin_45730	ncbi-geneid:7763440	1.1.5.3	51905
avn:Avin_45760	ncbi-geneid:7763443	4.2.1.11	51604|54826
avn:Avin_45770	ncbi-geneid:7763444	5.3.1.1	51351
avn:Avin_45850	ncbi-geneid:7763452	6.3.1.2	55931|54368
avn:Avin_45890	ncbi-geneid:7763455	2.7.13.3	55874|47384|55785
avn:Avin_45910	ncbi-geneid:7763457	1.11.1.15	52833
avn:Avin_45930	ncbi-geneid:7763459	6.3.3.3	52540
avn:Avin_45990	ncbi-geneid:7764101	6.1.1.1	52374|55174
avn:Avin_46010	ncbi-geneid:7763466	2.7.1.-	53067
avn:Avin_46040	ncbi-geneid:7763469	1.2.1	51735|55347
avn:Avin_46070	ncbi-geneid:7763472	1.14.13.-	47240
avn:Avin_46080	ncbi-geneid:7763473	4.1.1.50	56276
avn:Avin_46110	ncbi-geneid:7763476	4.1.1.48	51366
avn:Avin_46120	ncbi-geneid:7763477	2.4.2.18	52418|47648
avn:Avin_46130	ncbi-geneid:7763478	4.1.3.27	52317
avn:Avin_46160	ncbi-geneid:7763481	1.2.4.1	52518|52922
avn:Avin_46170	ncbi-geneid:7763482	1.2.4.1	52518
avn:Avin_46210	ncbi-geneid:7763486	2.7.6.1	53271|53271
avn:Avin_46220	ncbi-geneid:7763487	3.5.1	52499
avn:Avin_46230	ncbi-geneid:7763488	2.4.2.11	51690|54675
avn:Avin_46280	ncbi-geneid:7763492	2.1.1.63	57884|46767|53155|46689
avn:Avin_46290	ncbi-geneid:7763493	2.3.1.-	53474
avn:Avin_46440	ncbi-geneid:7763508	2.1.2.11	51621
avn:Avin_46560	ncbi-geneid:7763519	2.7.13.3	55874|47384
avn:Avin_46590	ncbi-geneid:7763522	4.1.2.-	51621
avn:Avin_46640	ncbi-geneid:7763527	4.1.3.27	56322
avn:Avin_46650	ncbi-geneid:7763528	3.1.3.18	56784
avn:Avin_46660	ncbi-geneid:7763529	5.1.3.1	51366
avn:Avin_46670	ncbi-geneid:7763530	2.6.1.48	53383
avn:Avin_46700	ncbi-geneid:7763533	1.1.1.25	51735|53223
avn:Avin_46750	ncbi-geneid:7763538	1.1.1.69	51735
avn:Avin_46810	ncbi-geneid:7763544	5.2.1.8	109998|54534|54534
avn:Avin_46820	ncbi-geneid:7763545	1.1.1.262	53659
avn:Avin_46830	ncbi-geneid:7763546	2.1.1.182	53335
avn:Avin_46850	ncbi-geneid:7763548	3.6.1.41	56300
avn:Avin_46860	ncbi-geneid:7763549	2.8.1.1	52821
avn:Avin_46900	ncbi-geneid:7763553	2.7.7.72|3.1.3.-|3.1.4	81891|81301
avn:Avin_46940	ncbi-geneid:7763557	2.7.6.3	55083
avn:Avin_46950	ncbi-geneid:7763558	4.1.2.25	55620
avn:Avin_46970	ncbi-geneid:7763560	3.4.24.57	53067|53067
avn:Avin_46990	ncbi-geneid:7763562	2.7.7.-	56731|57783|117023
avn:Avin_47160	ncbi-geneid:7763579	3.6.3.34	52540
avn:Avin_47260	ncbi-geneid:7763589	1.4.4.2	53383|53383
avn:Avin_47280	ncbi-geneid:7763591	2.1.2.10	103025|101790
avn:Avin_47320	ncbi-geneid:7763595	1.14.13.-	51905
avn:Avin_47330	ncbi-geneid:7763596	3.4.11.9	55920|53092
avn:Avin_47370	ncbi-geneid:7764182	6.3.3.2	100950
avn:Avin_47390	ncbi-geneid:7763602	1.17.1.1	52343|54292|63380
avn:Avin_47400	ncbi-geneid:7763603	4.1.1.-	50475|143968
avn:Avin_47430	ncbi-geneid:7763606	3.6.1.11|3.6.1.40	109604|53067|53067
avn:Avin_47440	ncbi-geneid:7763607	2.7.4.1	56024|143724|56024|140356
avn:Avin_47450	ncbi-geneid:7763608	4.2.1.24	51569
avn:Avin_47590	ncbi-geneid:7763622	4.2.1.75	69618
avn:Avin_47600	ncbi-geneid:7763623	2.5.1.61	53850|54782
avn:Avin_47620	ncbi-geneid:7763625	4.3.2.1	48557
avn:Avin_47700	ncbi-geneid:7763632	4.1.1.20	51419|50621
avn:Avin_47710	ncbi-geneid:7763633	5.1.1.7	54506
avn:Avin_47860	ncbi-geneid:7763648	3.6.4.12	52540
avn:Avin_47920	ncbi-geneid:7763654	1.11.1.6	56634
avn:Avin_47930	ncbi-geneid:7763655	2.4.2.22	53271
avn:Avin_47960	ncbi-geneid:7763658	5.1.1.1	51419|50621
avn:Avin_47980	ncbi-geneid:7763660	1.4.99.1	51905|54373
avn:Avin_48010	ncbi-geneid:7763663	1.4.3.-	51905
avn:Avin_48030	ncbi-geneid:7763665	1.2.1	53720
avn:Avin_48110	ncbi-geneid:7763673	1.5.1.3	53597
avn:Avin_48120	ncbi-geneid:7763674	3.1.4.46	51695
avn:Avin_48170	ncbi-geneid:7763679	2.1.1.45	55831
avn:Avin_48230	ncbi-geneid:7763684	2.7.3.9	51621|55781|47831|52009
avn:Avin_48240	ncbi-geneid:7763685	3.6.1.-	55811
avn:Avin_48270	ncbi-geneid:7763688	4.3.1.19	53686|55021|55021
avn:Avin_48280	ncbi-geneid:7763689	5.3.1.6	100950|75445
avn:Avin_48330	ncbi-geneid:7763694	1.1.1.95	51735|52283|55021
avn:Avin_48450	ncbi-geneid:7763704	3.6.4.12	52540|50249
avn:Avin_48500	ncbi-geneid:7763709	4.1.3.40	64288
avn:Avin_48530	ncbi-geneid:7763712	2.7.13.3	55874|47384|55785
avn:Avin_48570	ncbi-geneid:7763716	3.6.3.27	52540
avn:Avin_48610	ncbi-geneid:7763720	3.1.2.-	54637
avn:Avin_48620	ncbi-geneid:7763721	5.1.3.15	74650
avn:Avin_48720	ncbi-geneid:7763731	2.5.1.18	47616|52833
avn:Avin_48850	ncbi-geneid:7763744	2.6.1.-	53383
avn:Avin_48860	ncbi-geneid:7763745	6.3.1.2	55931|54368
avn:Avin_48880	ncbi-geneid:7763747	6.3.1.2	55931|54368
avn:Avin_48890	ncbi-geneid:7763748	3.5.1.53	56317
avn:Avin_48900	ncbi-geneid:7763749	3.5.3.12	55909
avn:Avin_48970	ncbi-geneid:7763756	1.18.6.1	53807
avn:Avin_48990	ncbi-geneid:7763758	1.18.6.1	53807
avn:Avin_49000	ncbi-geneid:7763759	1.18.6.1	52540
avn:Avin_49080	ncbi-geneid:7763766	1.2.1.16	53720
avn:Avin_49250	ncbi-geneid:7763781	4.2.1.9	143975|52016
avn:Avin_49290	ncbi-geneid:7763784	1.2.1.4	53720
avn:Avin_49320	ncbi-geneid:7763787	4.3.2.1	48557
avn:Avin_49440	ncbi-geneid:7763798	2.7.13.3	55874|47384
avn:Avin_49510	ncbi-geneid:7763805	4.1.3.4	51569
avn:Avin_49520	ncbi-geneid:7763806	6.4.1.4	56059|52440|51246|51230
avn:Avin_49530	ncbi-geneid:7763807	4.2.1.18	52096
avn:Avin_49550	ncbi-geneid:7763808	6.4.1.4	52096|52096
avn:Avin_49560	ncbi-geneid:7763809	1.3.99.10	56645|47203
avn:Avin_49910	ncbi-geneid:7763843	5.3.1.1	51351
avn:Avin_50040	ncbi-geneid:7763855	2.7.1.92	53613
avn:Avin_50050	ncbi-geneid:7763856	4.2.1.44	51658
avn:Avin_50080	ncbi-geneid:7763859	1.2.1.27	53720
avn:Avin_50090	ncbi-geneid:7763860	5.3.99.-	51658
avn:Avin_50100	ncbi-geneid:7763861	3.7.1.-	52518|52467|52518
avn:Avin_50110	ncbi-geneid:7763862	1.1.1.18	51735|55347
avn:Avin_50170	ncbi-geneid:7763868	1.13.11.27	54593
avn:Avin_50190	ncbi-geneid:7763870	3.7.1.2	56529|63433
avn:Avin_50200	ncbi-geneid:7763871	5.2.1.2	47616|52833
avn:Avin_50250	ncbi-geneid:7763876	4.2.1.44	51658
avn:Avin_50310	ncbi-geneid:7763881	3.6.3.17	52540|52540
avn:Avin_50330	ncbi-geneid:7763883	3.6.3.34	52540
avn:Avin_50560	ncbi-geneid:7763905	3.4.24.-	53163
avn:Avin_50580	ncbi-geneid:7763907	1.12.99.6	56762
avn:Avin_50590	ncbi-geneid:7763908	1.12.99.6	56770
avn:Avin_50650	ncbi-geneid:7763914	3.6.3.29	52540|50331
avn:Avin_50700	ncbi-geneid:7763919	3.6.3.29	52540
avn:Avin_51090	ncbi-geneid:7763956	1.14.12.17	46458|52343|63380
avn:Avin_51320	ncbi-geneid:7763972	4.2.1.6	51604|54826
avn:Avin_51330	ncbi-geneid:7763973	4.1.2.21	51569
avn:Avin_51410	ncbi-geneid:7763981	3.2.1.22	51445
avn:Avin_51420	ncbi-geneid:7763982	3.2.1.22	56327|51735
avn:Avin_51470	ncbi-geneid:7763987	3.2.1.20	51445
avn:Avin_51600	ncbi-geneid:7763999	2.8.3.5	100950
avn:Avin_51610	ncbi-geneid:7764000	2.8.3.5	100950
avn:Avin_51640	ncbi-geneid:7764003	1.14.11.-	51197
avn:Avin_51700	ncbi-geneid:7764009	3.1.11.5	52540|52540
avn:Avin_51710	ncbi-geneid:7764010	3.1.11.5	52540|52980
avn:Avin_51720	ncbi-geneid:7764011	3.1.11.5	52540|52540|52980
avn:Avin_51780	ncbi-geneid:7764015	3.2.1.20	51445
avn:Avin_51810	ncbi-geneid:7764018	3.2.1.26	75005|49899
avn:Avin_51890	ncbi-geneid:7764026	2.6.1.16	53697|56235
avn:Avin_51920	ncbi-geneid:7764029	2.7.7.23|2.3.1.157	53448|51161
avn:Avin_52150	ncbi-geneid:7764052	3.6.3.14	51344|46604
avn:Avin_52160	ncbi-geneid:7764053	3.6.3.14	52540|47917|50615
avn:Avin_52170	ncbi-geneid:7764054	3.6.3.14	52943
avn:Avin_52180	ncbi-geneid:7764055	3.6.3.14	52540|47917|50615
avn:Avin_52190	ncbi-geneid:7764056	3.6.3.14	47928
avn:Avin_52200	ncbi-geneid:7764057	3.6.3.14	81573
avn:Avin_52210	ncbi-geneid:7764058	3.6.3.14	81333
avn:Avin_52220	ncbi-geneid:7764059	3.6.3.14	81336
avn:Avin_52260	ncbi-geneid:7764063	2.1.1.170	53335
avn:Avin_52470	ncbi-geneid:7764081	3.1.26.5	54211
