# Supplementary material for: Tracing the Repertoire of Promiscuous Enzymes along the Metabolic Pathways in Archaeal Organisms
Source: Life (Basel). 2017 Jul 13;7(3):30. doi: 10.3390/life7030030 (PMC5617955; doi:10.3390/life7030030)
Supplement: Supplementary file 1 [file life-07-00030-s001.zip › Table_S2/axy.txt]

KEGGID	NCBIGI	ECs	SFamilyID
axy:AXYL_00002	ncbi-geneid:9894334	2.7.7.7	55979|55979|55979
axy:AXYL_00003	ncbi-geneid:9894335	5.99.1.3	56719|55874|54211
axy:AXYL_00010	ncbi-geneid:9894342	4.3.1.19	53686
axy:AXYL_00023	ncbi-geneid:9894355	6.3.5.-	75304
axy:AXYL_00024	ncbi-geneid:9894356	4.2.1.108	51182
axy:AXYL_00034	ncbi-geneid:9894366	3.6.3.-	52540
axy:AXYL_00035	ncbi-geneid:9894367	4.1.2.5	53383
axy:AXYL_00037	ncbi-geneid:9894369	3.6.1.7	54975
axy:AXYL_00039	ncbi-geneid:9894371	1.1.2.3	51395
axy:AXYL_00042	ncbi-geneid:9894374	3.5.4.1	51556|51338
axy:AXYL_00045	ncbi-geneid:9894377	3.6.3.17	52540|52540
axy:AXYL_00049	ncbi-geneid:9894381	1.1.1.169	48179|51735
axy:AXYL_00056	ncbi-geneid:9894388	4.1.99.12	55821
axy:AXYL_00060	ncbi-geneid:9894392	2.2.1.6	52518|52518|52467
axy:AXYL_00061	ncbi-geneid:9894393	1.1.1.69	51735
axy:AXYL_00065	ncbi-geneid:9894397	5.99.1.2	56712
axy:AXYL_00067	ncbi-geneid:9894399	6.1.1.-	52374
axy:AXYL_00078	ncbi-geneid:9894410	2.6.1.81|2.6.1.11|2.6.1.17	53383
axy:AXYL_00096	ncbi-geneid:9894428	3.5.3.12	55909
axy:AXYL_00105	ncbi-geneid:9894437	1.8.1.9	51905
axy:AXYL_00107	ncbi-geneid:9894439	2.8.3.-	89796
axy:AXYL_00111	ncbi-geneid:9894443	6.4.1.4	56059|52440|51246|51230
axy:AXYL_00112	ncbi-geneid:9894444	6.4.1.4	52096|52096
axy:AXYL_00113	ncbi-geneid:9894445	2.3.1.9	53901|53901
axy:AXYL_00115	ncbi-geneid:9894447	1.3.99.10	56645|47203
axy:AXYL_00123	ncbi-geneid:9894455	4.4.1.8	53383
axy:AXYL_00128	ncbi-geneid:9894460	6.1.1.19	52374|47323|55190
axy:AXYL_00134	ncbi-geneid:9894466	3.6.3.20	52540|50331
axy:AXYL_00137	ncbi-geneid:9894469	6.3.5.-	75304
axy:AXYL_00138	ncbi-geneid:9894470	2.3.3.13	51569|110921|89000
axy:AXYL_00148	ncbi-geneid:9894480	3.6.1.-|3.6.4.13	52540
axy:AXYL_00151	ncbi-geneid:9894483	3.6.3.-	52540|52540
axy:AXYL_00168	ncbi-geneid:9894500	1.10.2.2	46626
axy:AXYL_00169	ncbi-geneid:9894501	1.10.2.2	81342|81648|81648
axy:AXYL_00170	ncbi-geneid:9894502	1.10.2.2	50022
axy:AXYL_00177	ncbi-geneid:9894509	3.4.21.-	50494|50156
axy:AXYL_00183	ncbi-geneid:9894515	3.6.1.31	101386
axy:AXYL_00184	ncbi-geneid:9894516	3.5.4.19	141734
axy:AXYL_00185	ncbi-geneid:9894517	4.1.3.-	51366
axy:AXYL_00186	ncbi-geneid:9894518	5.3.1.16	51366
axy:AXYL_00187	ncbi-geneid:9894519	2.4.2.-	52317
axy:AXYL_00188	ncbi-geneid:9894520	4.2.1.19	54211|54211
axy:AXYL_00189	ncbi-geneid:9894521	2.6.1.9	53383
axy:AXYL_00190	ncbi-geneid:9894522	1.1.1.23	53720
axy:AXYL_00191	ncbi-geneid:9894523	2.4.2.17	53850
axy:AXYL_00192	ncbi-geneid:9894524	2.5.1.7	55205
axy:AXYL_00195	ncbi-geneid:9894527	3.6.3.-	52540
axy:AXYL_00200	ncbi-geneid:9894532	3.6.3.-	52540
axy:AXYL_00201	ncbi-geneid:9894533	1.13.12.16
axy:AXYL_00206	ncbi-geneid:9894538	1.4.1.13|1.4.1.14	51971|46548|51971
axy:AXYL_00207	ncbi-geneid:9894539	1.4.7.1|1.4.1.13|1.4.1.14	51395|56235|69336
axy:AXYL_00209	ncbi-geneid:9894541	3.1.2.12
axy:AXYL_00212	ncbi-geneid:9894544	3.1.4.17	56300
axy:AXYL_00214	ncbi-geneid:9894546	3.6.1.-	55811
axy:AXYL_00215	ncbi-geneid:9894547	1.9.3.1	49503|81464|46626
axy:AXYL_00216	ncbi-geneid:9894548	1.9.3.1	81442
axy:AXYL_00219	ncbi-geneid:9894551	1.9.3.1	81452
axy:AXYL_00229	ncbi-geneid:9894561	2.7.7.23|2.3.1.157	53448|51161
axy:AXYL_00231	ncbi-geneid:9894563	1.1.1.22	51735|52413|48179
axy:AXYL_00234	ncbi-geneid:9894566	2.6.1.16	53697|56235
axy:AXYL_00235	ncbi-geneid:9894567	1.1.1.-	51735|48179|52413
axy:AXYL_00243	ncbi-geneid:9894575	4.2.2.2	51126
axy:AXYL_00253	ncbi-geneid:9894585	2.5.1.16	53335
axy:AXYL_00256	ncbi-geneid:9894588	2.8.3.-	89796
axy:AXYL_00259	ncbi-geneid:9894591	1.1.1.100	51735
axy:AXYL_00260	ncbi-geneid:9894592	1.3.-.-	56645|47203
axy:AXYL_00262	ncbi-geneid:9894594	2.3.3.1	48256
axy:AXYL_00268	ncbi-geneid:9894600	1.1.1.274	51430
axy:AXYL_00270	ncbi-geneid:9894602	4.3.1.12	51735
axy:AXYL_00271	ncbi-geneid:9894603	3.5.1.77	56317
axy:AXYL_00273	ncbi-geneid:9894605	4.3.1.12	51735
axy:AXYL_00276	ncbi-geneid:9894608	2.1.2.11	51621
axy:AXYL_00279	ncbi-geneid:9894611	3.1.3.5	56300|55816
axy:AXYL_00280	ncbi-geneid:9894612	1.1.1.1|1.1.1.284	50129|51735|50129
axy:AXYL_00284	ncbi-geneid:9894616	4.2.1.49	111326
axy:AXYL_00286	ncbi-geneid:9894618	4.3.1.3
axy:AXYL_00287	ncbi-geneid:9894619	3.5.2.7	51556|51338
axy:AXYL_00293	ncbi-geneid:9894625	1.8.2.1	56524|81296
axy:AXYL_00296	ncbi-geneid:9894628	1.3.3.11	48613
axy:AXYL_00303	ncbi-geneid:9894635	1.2.1.3	53720
axy:AXYL_00305	ncbi-geneid:9894637	1.17.1.1	52343|54292|63380
axy:AXYL_00307	ncbi-geneid:9894639	1.5.1.29	52218
axy:AXYL_00309	ncbi-geneid:9894641	3.6.3.-	52540
axy:AXYL_00316	ncbi-geneid:9894648	3.1.2.-	54637
axy:AXYL_00318	ncbi-geneid:9894650	1.2.1.2	53706
axy:AXYL_00319	ncbi-geneid:9894651	1.2.1.2	53706|50692
axy:AXYL_00320	ncbi-geneid:9894652	1.2.1.2	54862
axy:AXYL_00321	ncbi-geneid:9894653	1.2.1.2	81342
axy:AXYL_00323	ncbi-geneid:9894655	2.9.1.1	53383
axy:AXYL_00328	ncbi-geneid:9894660	2.7.9.3	56042|55326
axy:AXYL_00329	ncbi-geneid:9894661	3.1.6.-	53649
axy:AXYL_00335	ncbi-geneid:9894667	1.2.1.3	53720
axy:AXYL_00337	ncbi-geneid:9894669	4.1.1.48	51366
axy:AXYL_00338	ncbi-geneid:9894670	2.4.2.18	52418|47648
axy:AXYL_00339	ncbi-geneid:9894671	4.1.3.27	52317
axy:AXYL_00340	ncbi-geneid:9894672	4.1.3.27	56322
axy:AXYL_00341	ncbi-geneid:9894673	3.1.3.18	56784
axy:AXYL_00342	ncbi-geneid:9894674	5.1.3.1	51366
axy:AXYL_00344	ncbi-geneid:9894676	3.2.1.-	50685
axy:AXYL_00345	ncbi-geneid:9894677	1.14.13.-	51905
axy:AXYL_00346	ncbi-geneid:9894678	5.3.4.1	52833
axy:AXYL_00347	ncbi-geneid:9894679	1.1.1.-	51735|52283
axy:AXYL_00349	ncbi-geneid:9894681	4.1.2.25	55620
axy:AXYL_00351	ncbi-geneid:9894683	3.1.1.24	53474
axy:AXYL_00358	ncbi-geneid:9894690	3.5.1.4	56317
axy:AXYL_00359	ncbi-geneid:9894691	1.7.99.7	52540
axy:AXYL_00367	ncbi-geneid:9894699	4.2.1.17	52096
axy:AXYL_00371	ncbi-geneid:9894703	3.6.3.14	81336
axy:AXYL_00372	ncbi-geneid:9894704	3.6.3.14	81333
axy:AXYL_00373	ncbi-geneid:9894705	3.6.3.14	81573
axy:AXYL_00374	ncbi-geneid:9894706	3.6.3.14	47928
axy:AXYL_00375	ncbi-geneid:9894707	3.6.3.14	52540|47917|50615
axy:AXYL_00376	ncbi-geneid:9894708	3.6.3.14	52943
axy:AXYL_00377	ncbi-geneid:9894709	3.6.3.14	52540|47917|50615
axy:AXYL_00378	ncbi-geneid:9894710	3.6.3.14	51344|46604
axy:AXYL_00380	ncbi-geneid:9894712	4.1.1.37	51726
axy:AXYL_00381	ncbi-geneid:9894713	3.6.4.-	52540
axy:AXYL_00382	ncbi-geneid:9894714	3.6.1.-|3.6.4.12	52540
axy:AXYL_00387	ncbi-geneid:9894719	3.4.17.11	53187|55031
axy:AXYL_00399	ncbi-geneid:9894731	4.2.1.17	52096
axy:AXYL_00400	ncbi-geneid:9894732	4.2.1.17	52096
axy:AXYL_00401	ncbi-geneid:9894733	1.13.12.16
axy:AXYL_00403	ncbi-geneid:9894735	1.3.99.-	56645|47203
axy:AXYL_00404	ncbi-geneid:9894736	2.8.3.-	89796
axy:AXYL_00405	ncbi-geneid:9894737	1.1.1.157	51735|48179|48179|51971
axy:AXYL_00407	ncbi-geneid:9894739	3.5.2.3	51556|51338
axy:AXYL_00421	ncbi-geneid:9894753	1.1.5.3	51905|54373
axy:AXYL_00422	ncbi-geneid:9894754	2.7.1.53	53067|53067
axy:AXYL_00424	ncbi-geneid:9894756	3.6.3.17	52540|52540
axy:AXYL_00426	ncbi-geneid:9894758	1.7.1.-	51430
axy:AXYL_00427	ncbi-geneid:9894759	4.1.2.13	51569
axy:AXYL_00429	ncbi-geneid:9894761	2.7.13.3	55874|52172|47384
axy:AXYL_00431	ncbi-geneid:9894763	3.4.22.-	52540|90123
axy:AXYL_00438	ncbi-geneid:9894770	6.5.1.1	56091|50249
axy:AXYL_00439	ncbi-geneid:9894771	1.11.1.15	69118
axy:AXYL_00446	ncbi-geneid:9894778	1.11.1.10	53474
axy:AXYL_00452	ncbi-geneid:9894784	1.13.11.4	51182
axy:AXYL_00457	ncbi-geneid:9894789	3.6.3.-	52540
axy:AXYL_00458	ncbi-geneid:9894790	3.6.3.-	52540
axy:AXYL_00465	ncbi-geneid:9894797	6.3.2.2	55931
axy:AXYL_00470	ncbi-geneid:9894802	1.1.1.-	89733
axy:AXYL_00471	ncbi-geneid:9894803	1.1.1.95	51735|52283
axy:AXYL_00476	ncbi-geneid:9894808	2.3.1.31	53474
axy:AXYL_00491	ncbi-geneid:9894823	1.1.1.95	51735|52283|55021
axy:AXYL_00493	ncbi-geneid:9894825	2.7.13.3	55874|47384
axy:AXYL_00495	ncbi-geneid:9894827	2.7.3.-|2.7.13.3	55874|47384|55785
axy:AXYL_00497	ncbi-geneid:9894829	2.1.1	53335
axy:AXYL_00500	ncbi-geneid:9894832	1.14.13.-	56112
axy:AXYL_00502	ncbi-geneid:9894834	2.7.7.-	52374
axy:AXYL_00504	ncbi-geneid:9894836	2.1.1.77	53335
axy:AXYL_00505	ncbi-geneid:9894837	2.7.4.7|2.7.1.49	53613
axy:AXYL_00509	ncbi-geneid:9894841	2.1.1.13	56507|82282|51717|52242|47644
axy:AXYL_00515	ncbi-geneid:9894847	1.8.7.1|1.8.1.2	56014|56014|55124|55124
axy:AXYL_00524	ncbi-geneid:9894856	3.6.3.-	52540
axy:AXYL_00532	ncbi-geneid:9894864	4.2.1.1	53056
axy:AXYL_00535	ncbi-geneid:9894867	3.5.1.-	75304
axy:AXYL_00539	ncbi-geneid:9894871	2.2.1.6	52518|52518|52467
axy:AXYL_00540	ncbi-geneid:9894872	1.1.1.36|1.1.1.100	51735
axy:AXYL_00542	ncbi-geneid:9894874	3.2.2.-	48150|55811
axy:AXYL_00543	ncbi-geneid:9894875	1.2.7.8	53323|52518|52518
axy:AXYL_00544	ncbi-geneid:9894876	2.7.1.30	53067|53067
axy:AXYL_00548	ncbi-geneid:9894880	6.3.2.1	52374
axy:AXYL_00552	ncbi-geneid:9894884	2.7.1.24	52540
axy:AXYL_00561	ncbi-geneid:9894893	6.3.5.6|6.3.5.7	75304
axy:AXYL_00567	ncbi-geneid:9894899	3.6.3.-	52540
axy:AXYL_00569	ncbi-geneid:9894901	3.6.1.-	51391|55811
axy:AXYL_00571	ncbi-geneid:9894903	2.3.1.1|2.3.1.35	56266
axy:AXYL_00577	ncbi-geneid:9894909	3.6.3.-	52540
axy:AXYL_00584	ncbi-geneid:9894916	1.14.13.40	51395|51905
axy:AXYL_00586	ncbi-geneid:9894918	4.2.1.17	52096
axy:AXYL_00587	ncbi-geneid:9894919	1.3.99.3	56645|47203
axy:AXYL_00588	ncbi-geneid:9894920	6.2.1.32	56801
axy:AXYL_00589	ncbi-geneid:9894921	3.1.2.23	54637
axy:AXYL_00593	ncbi-geneid:9894925	3.1.1.45	53474|54427
axy:AXYL_00595	ncbi-geneid:9894927	1.14.12.10	54427
axy:AXYL_00600	ncbi-geneid:9894932	5.4.3.8	53383
axy:AXYL_00601	ncbi-geneid:9894933	2.5.1.3	51391
axy:AXYL_00602	ncbi-geneid:9894934	2.7.1.49|2.7.4.7	53613
axy:AXYL_00605	ncbi-geneid:9894937	3.1.-.-	53098
axy:AXYL_00606	ncbi-geneid:9894938	2.1.3.2	53671
axy:AXYL_00608	ncbi-geneid:9894940	2.3.1.51	69593
axy:AXYL_00609	ncbi-geneid:9894941	3.6.1.41	56300
axy:AXYL_00611	ncbi-geneid:9894943	2.4.2.-|2.4.1.-	53955
axy:AXYL_00612	ncbi-geneid:9894944	1.1.1.25	51735|53223
axy:AXYL_00614	ncbi-geneid:9894946	3.6.3.30	52540|50331
axy:AXYL_00617	ncbi-geneid:9894949	2.7.13.3	53850|55874|47384
axy:AXYL_00619	ncbi-geneid:9894951	3.1.13.1	50249
axy:AXYL_00621	ncbi-geneid:9894953	6.3.2.-	53623|53244|51984
axy:AXYL_00623	ncbi-geneid:9894955	4.2.1.10	52304
axy:AXYL_00625	ncbi-geneid:9894957	6.3.4.14|6.4.1.2	56059|52440|51246
axy:AXYL_00626	ncbi-geneid:9894958	2.1.1.-	53335
axy:AXYL_00628	ncbi-geneid:9894960	2.7.1.20	53613
axy:AXYL_00630	ncbi-geneid:9894962	6.1.1.13	47336
axy:AXYL_00634	ncbi-geneid:9894966	6.1.1.13	56801
axy:AXYL_00637	ncbi-geneid:9894969	1.17.4.1	47240
axy:AXYL_00638	ncbi-geneid:9894970	1.17.4.1	51998|48168
axy:AXYL_00639	ncbi-geneid:9894971	1.2.7.8	53323|52518|52518|52922
axy:AXYL_00646	ncbi-geneid:9894978	6.1.1.17	52374|48163
axy:AXYL_00647	ncbi-geneid:9894979	2.3.1.-	52210|52210|55729
axy:AXYL_00650	ncbi-geneid:9894982	3.6.3.-	52540
axy:AXYL_00652	ncbi-geneid:9894984	3.1.1.1	53474
axy:AXYL_00659	ncbi-geneid:9894991	3.6.3.-	52540
axy:AXYL_00660	ncbi-geneid:9894992	3.6.3.-	52540
axy:AXYL_00663	ncbi-geneid:9894995	1.2.1	51735|55347
axy:AXYL_00666	ncbi-geneid:9894998	2.7.1.-	53067
axy:AXYL_00668	ncbi-geneid:9895000	6.1.1.1	52374|55174
axy:AXYL_00671	ncbi-geneid:9895003	2.1.2.1	53383
axy:AXYL_00675	ncbi-geneid:9895007	1.1.1.193|3.5.4.26	53597|53927
axy:AXYL_00688	ncbi-geneid:9895020	2.4.2.19	51690|54675
axy:AXYL_00692	ncbi-geneid:9895024	1.3.1.9	51735
axy:AXYL_00698	ncbi-geneid:9895030	3.2.1.-	53955|54106|54106
axy:AXYL_00699	ncbi-geneid:9895031	3.1.2.6	56281
axy:AXYL_00700	ncbi-geneid:9895032	2.1.1.-	53335
axy:AXYL_00701	ncbi-geneid:9895033	3.1.26.4
axy:AXYL_00704	ncbi-geneid:9895036	2.7.7.7
axy:AXYL_00711	ncbi-geneid:9895043	2.3.1.-	55729
axy:AXYL_00722	ncbi-geneid:9895054	3.6.3.-	52540
axy:AXYL_00723	ncbi-geneid:9895055	3.6.3.-	52540
axy:AXYL_00724	ncbi-geneid:9895056	4.2.1.52	51569
axy:AXYL_00739	ncbi-geneid:9895071	3.6.3.34	52540
axy:AXYL_00747	ncbi-geneid:9895079	3.1.2.-	54637
axy:AXYL_00748	ncbi-geneid:9895080	6.1.1.15	55681|55826|52954
axy:AXYL_00749	ncbi-geneid:9895081	3.6.1.-	55811
axy:AXYL_00751	ncbi-geneid:9895083	2.7.13.3	55874|47384
axy:AXYL_00754	ncbi-geneid:9895086	1.1.1.79|1.1.1.81	51735
axy:AXYL_00756	ncbi-geneid:9895088	3.1.4.14|1.7.-.-	52218
axy:AXYL_00757	ncbi-geneid:9895089	1.1.1.-	51735|48179
axy:AXYL_00758	ncbi-geneid:9895090	2.3.2.2	56235
axy:AXYL_00765	ncbi-geneid:9895097	4.2.1.9	143975|52016
axy:AXYL_00767	ncbi-geneid:9895099	1.8.4.11	55068
axy:AXYL_00768	ncbi-geneid:9895100	1.13.11.27	54593
axy:AXYL_00778	ncbi-geneid:9895110	3.5.1.32	53187|55031
axy:AXYL_00779	ncbi-geneid:9895111	3.5.2.3	51556
axy:AXYL_00782	ncbi-geneid:9895114	2.1.1.-	53335|81799
axy:AXYL_00784	ncbi-geneid:9895116	2.4.1.129	56601|56519
axy:AXYL_00785	ncbi-geneid:9895117	6.3.2.13|6.3.2.10	53623|53623|53244|53244|63418|63418
axy:AXYL_00787	ncbi-geneid:9895119	6.3.2.9	53623|53244|51984
axy:AXYL_00789	ncbi-geneid:9895121	2.4.1.227	53756
axy:AXYL_00790	ncbi-geneid:9895122	6.3.2.8	53623|53244|51984
axy:AXYL_00791	ncbi-geneid:9895123	6.3.2.4	56059|52440
axy:AXYL_00795	ncbi-geneid:9895127	3.5.1.-	54211|54211
axy:AXYL_00803	ncbi-geneid:9895135	2.2.1.6	52518|52518|52467
axy:AXYL_00804	ncbi-geneid:9895136	1.1.1.100	51735
axy:AXYL_00807	ncbi-geneid:9895139	2.3.1.-	56925
axy:AXYL_00809	ncbi-geneid:9895141	3.1.2.-	54637
axy:AXYL_00812	ncbi-geneid:9895144	3.5.1.32	53187|55031
axy:AXYL_00813	ncbi-geneid:9895145	6.2.1.3	56801
axy:AXYL_00814	ncbi-geneid:9895146	3.1.3.25	56655
axy:AXYL_00815	ncbi-geneid:9895147	1.5.-.-|2.1.1	51905
axy:AXYL_00817	ncbi-geneid:9895149	3.6.3.-	52540|55021
axy:AXYL_00831	ncbi-geneid:9895163	1.14.13.-	51905
axy:AXYL_00842	ncbi-geneid:9895174	3.2.2.20	48150
axy:AXYL_00843	ncbi-geneid:9895175	3.1.6.-	53649
axy:AXYL_00854	ncbi-geneid:9895186	4.1.2.20	51621
axy:AXYL_00856	ncbi-geneid:9895188	3.5.1.16	53187|55031
axy:AXYL_00859	ncbi-geneid:9895191	4.2.1.96	55248
axy:AXYL_00862	ncbi-geneid:9895194	1.14.13.-	51905
axy:AXYL_00867	ncbi-geneid:9895199	5.2.1.8	109998|54534|54534
axy:AXYL_00868	ncbi-geneid:9895200	2.1.1.182	53335
axy:AXYL_00871	ncbi-geneid:9895203	2.7.1.31	110738
axy:AXYL_00872	ncbi-geneid:9895204	2.7.1.40	51621|52935|50800
axy:AXYL_00874	ncbi-geneid:9895206	1.3.99.-	56645|47203
axy:AXYL_00875	ncbi-geneid:9895207	3.5.1.88	56420
axy:AXYL_00876	ncbi-geneid:9895208	4.4.1.5	54593
axy:AXYL_00877	ncbi-geneid:9895209	2.6.1.37	53383
axy:AXYL_00879	ncbi-geneid:9895211	2.3.1.51	69593
axy:AXYL_00880	ncbi-geneid:9895212	3.1.3.-	56784
axy:AXYL_00881	ncbi-geneid:9895213	6.1.1.14	109604
axy:AXYL_00882	ncbi-geneid:9895214	6.1.1.14	55681
axy:AXYL_00883	ncbi-geneid:9895215	4.2.1.17	52096
axy:AXYL_00884	ncbi-geneid:9895216	4.2.1.2	117457
axy:AXYL_00885	ncbi-geneid:9895217	2.8.3.-	89796
axy:AXYL_00896	ncbi-geneid:9895228	1.3.-.-	56645|47203
axy:AXYL_00897	ncbi-geneid:9895229	4.2.1.17	52096
axy:AXYL_00900	ncbi-geneid:9895232	2.8.3.-	89796
axy:AXYL_00901	ncbi-geneid:9895233	4.1.2.-|4.1.3.6|4.1.3.34	51621
axy:AXYL_00903	ncbi-geneid:9895235	2.7.6.3	55083
axy:AXYL_00904	ncbi-geneid:9895236	2.7.7.19	81891|81301
axy:AXYL_00907	ncbi-geneid:9895239	6.3.3.1	56042|55326
axy:AXYL_00908	ncbi-geneid:9895240	2.5.1.75	52540
axy:AXYL_00911	ncbi-geneid:9895243	3.5.1.28	53187
axy:AXYL_00913	ncbi-geneid:9895245	4.2.1.2	48557
axy:AXYL_00917	ncbi-geneid:9895249	2.3.2.2	56235
axy:AXYL_00918	ncbi-geneid:9895250	2.8.3.-	89796
axy:AXYL_00923	ncbi-geneid:9895255	3.5.1.10	53328|55021
axy:AXYL_00926	ncbi-geneid:9895258	1.4.3.5	50475
axy:AXYL_00930	ncbi-geneid:9895262	3.6.3.-	52540
axy:AXYL_00933	ncbi-geneid:9895265	2.8.3.-	89796
axy:AXYL_00934	ncbi-geneid:9895266	2.8.3.-	89796
axy:AXYL_00935	ncbi-geneid:9895267	4.2.1.55|4.2.1.17	52096
axy:AXYL_00938	ncbi-geneid:9895270	1.14.12.19	54427
axy:AXYL_00939	ncbi-geneid:9895271	1.14.12.19	55961|50022
axy:AXYL_00941	ncbi-geneid:9895273	4.1.3.38	56752
axy:AXYL_00942	ncbi-geneid:9895274	2.6.1.85|4.1.3.38	56322
axy:AXYL_00945	ncbi-geneid:9895277	4.1.2.14|4.1.3.16	51569
axy:AXYL_00950	ncbi-geneid:9895282	3.6.3.-	52540
axy:AXYL_00959	ncbi-geneid:9895291	1.14.12.-	54427
axy:AXYL_00961	ncbi-geneid:9895293	1.14.13.82	52343|54292|63380
axy:AXYL_00962	ncbi-geneid:9895294	1.2.7.8	53323
axy:AXYL_00963	ncbi-geneid:9895295	1.2.7.8	52518|52518
axy:AXYL_00973	ncbi-geneid:9895305	3.6.3.25	52540|52540
axy:AXYL_00979	ncbi-geneid:9895311	6.1.1.18	52374|50715
axy:AXYL_00982	ncbi-geneid:9895314	3.6.1.-|3.6.4.12	52540|52540|47819
axy:AXYL_00985	ncbi-geneid:9895317	2.7.13.3	55874|47384|158472
axy:AXYL_00986	ncbi-geneid:9895318	3.1.22.4	52540|46785
axy:AXYL_00987	ncbi-geneid:9895319	4.3.1.19	53686
axy:AXYL_00988	ncbi-geneid:9895320	1.6.5.3|1.6.99.3	51735
axy:AXYL_00989	ncbi-geneid:9895321	3.1.22.4	47781|50249|46929
axy:AXYL_00990	ncbi-geneid:9895322	3.1.22.4	53098
axy:AXYL_00991	ncbi-geneid:9895323	2.1.2.3|3.5.4.10	53927|52335
axy:AXYL_00993	ncbi-geneid:9895325	1.-.-.-	51395
axy:AXYL_00994	ncbi-geneid:9895326	1.14.13.-	51905
axy:AXYL_00996	ncbi-geneid:9895328	3.4.11.9	55920|53092
axy:AXYL_01000	ncbi-geneid:9895332	3.6.3.2	81665|81660|56784|81653
axy:AXYL_01007	ncbi-geneid:9895339	2.7.7.9	53448
axy:AXYL_01008	ncbi-geneid:9895340	3.4.24.-	48452
axy:AXYL_01012	ncbi-geneid:9895344	2.6.1.42	56752
axy:AXYL_01015	ncbi-geneid:9895347	3.6.1.-	52540
axy:AXYL_01022	ncbi-geneid:9895354	1.3.3.1	51395
axy:AXYL_01023	ncbi-geneid:9895355	2.3.2.8	55729
axy:AXYL_01024	ncbi-geneid:9895356	2.3.2.6	55729
axy:AXYL_01025	ncbi-geneid:9895357	3.6.1.-	55811
axy:AXYL_01043	ncbi-geneid:9895375	2.7.13.3	55874|52172|47226|47384
axy:AXYL_01045	ncbi-geneid:9895377	2.7.13.3	55874|52172|47384
axy:AXYL_01058	ncbi-geneid:9895390	5.99.1.2	56712|57783
axy:AXYL_01059	ncbi-geneid:9895391	2.1.1.37	53335
axy:AXYL_01070	ncbi-geneid:9895402	1.16.1.1	51905|55424|55008
axy:AXYL_01087	ncbi-geneid:9895419	1.20.4.1	52833
axy:AXYL_01089	ncbi-geneid:9895421	3.1.3.48	52788
axy:AXYL_01120	ncbi-geneid:9895452	2.7.13.3	55874|47384
axy:AXYL_01127	ncbi-geneid:9895459	3.6.3.4	56784|81653|81665|47240
axy:AXYL_01143	ncbi-geneid:9895475	1.3.5.1|1.3.99.1	54292|46548
axy:AXYL_01145	ncbi-geneid:9895477	1.3.99.1	81343
axy:AXYL_01146	ncbi-geneid:9895478	1.3.99.1	51905|46977|56425
axy:AXYL_01148	ncbi-geneid:9895480	4.2.1.32	117457
axy:AXYL_01153	ncbi-geneid:9895485	1.2.1.27	53720
axy:AXYL_01156	ncbi-geneid:9895488	2.2.1.6	52518|52518|52467
axy:AXYL_01157	ncbi-geneid:9895489	1.11.1.6	56634
axy:AXYL_01161	ncbi-geneid:9895493	1.1.1.158	56194|56176
axy:AXYL_01162	ncbi-geneid:9895494	1.3.1.26	51735|55347
axy:AXYL_01166	ncbi-geneid:9895498	2.7.1.23	111331
axy:AXYL_01168	ncbi-geneid:9895500	4.99.1.1	53800
axy:AXYL_01175	ncbi-geneid:9895507	3.4.99.-|3.4.24.-	63411|63411|63411|63411
axy:AXYL_01176	ncbi-geneid:9895508	2.3.1.-	55729
axy:AXYL_01178	ncbi-geneid:9895510	2.3.1.183	55729
axy:AXYL_01184	ncbi-geneid:9895516	1.1.1.42	53659
axy:AXYL_01187	ncbi-geneid:9895519	4.2.1.52	51569
axy:AXYL_01191	ncbi-geneid:9895523	2.7.13.3	55874|47384|55781|52402|52540
axy:AXYL_01193	ncbi-geneid:9895525	3.6.3.12	56784|81653|81665
axy:AXYL_01203	ncbi-geneid:9895535	1.8.1.9	51905
axy:AXYL_01207	ncbi-geneid:9895539	3.5.1.81	51556|51338
axy:AXYL_01214	ncbi-geneid:9895546	4.3.1.18	51419
axy:AXYL_01215	ncbi-geneid:9895547	3.5.-.-	56317
axy:AXYL_01217	ncbi-geneid:9895549	6.1.1.11	55681|46589
axy:AXYL_01225	ncbi-geneid:9895557	4.2.1.-	51604|54826
axy:AXYL_01231	ncbi-geneid:9895563	3.5.5.1	56317
axy:AXYL_01235	ncbi-geneid:9895567	1.1.1.30	51735
axy:AXYL_01238	ncbi-geneid:9895570	2.2.1.6	52518|52518|52467
axy:AXYL_01239	ncbi-geneid:9895571	2.2.1.6	55021|55021
axy:AXYL_01240	ncbi-geneid:9895572	1.1.1.86	51735|48179
axy:AXYL_01244	ncbi-geneid:9895576	2.7.7.8	54211|54211|55666|55666|54791|50249|46915
axy:AXYL_01246	ncbi-geneid:9895578	4.3.1.19	53686
axy:AXYL_01249	ncbi-geneid:9895581	3.5.5.1	56317
axy:AXYL_01254	ncbi-geneid:9895586	2.8.3.-	89796
axy:AXYL_01256	ncbi-geneid:9895588	4.1.3.4	51569
axy:AXYL_01261	ncbi-geneid:9895593	5.3.1.1	51351
axy:AXYL_01266	ncbi-geneid:9895598	3.6.3.28	52540
axy:AXYL_01277	ncbi-geneid:9895609	3.6.3.31	52540|50331
axy:AXYL_01280	ncbi-geneid:9895612	4.2.1.10	52304
axy:AXYL_01281	ncbi-geneid:9895613	1.1.1.79|1.1.1.81	51735
axy:AXYL_01293	ncbi-geneid:9895625	3.5.1.16	53187|55031
axy:AXYL_01296	ncbi-geneid:9895628	1.18.1.3	51905|51905|55424
axy:AXYL_01298	ncbi-geneid:9895630	2.8.3.-	89796
axy:AXYL_01300	ncbi-geneid:9895632	4.2.1.17	52096
axy:AXYL_01301	ncbi-geneid:9895633	1.6.5.5	51735|50129
axy:AXYL_01304	ncbi-geneid:9895636	2.8.3.-	89796
axy:AXYL_01306	ncbi-geneid:9895638	3.5.1.81	51556|51338
axy:AXYL_01329	ncbi-geneid:9895661	3.1.6.-	53649
axy:AXYL_01340	ncbi-geneid:9895672	4.3.1.18	53686
axy:AXYL_01348	ncbi-geneid:9895680	5.3.1.6	89623
axy:AXYL_01365	ncbi-geneid:9895697	3.6.3.-	52540
axy:AXYL_01366	ncbi-geneid:9895698	3.6.3.-	52540
axy:AXYL_01378	ncbi-geneid:9895710	2.7.13.3	55874|47384
axy:AXYL_01381	ncbi-geneid:9895713	1.1.1.36	51735
axy:AXYL_01385	ncbi-geneid:9895717	3.1.6.1	53649
axy:AXYL_01389	ncbi-geneid:9895721	3.6.3.-	52540|52540
axy:AXYL_01396	ncbi-geneid:9895728	1.1.-.-	51735|48179
axy:AXYL_01399	ncbi-geneid:9895731	1.1.1.23	53720
axy:AXYL_01400	ncbi-geneid:9895732	1.1.1.69	51735
axy:AXYL_01405	ncbi-geneid:9895737	3.6.3.-	52540
axy:AXYL_01406	ncbi-geneid:9895738	1.2.4.4	52518|52518|52922
axy:AXYL_01408	ncbi-geneid:9895740	2.3.1.12	53474|51230|47005
axy:AXYL_01420	ncbi-geneid:9895752	3.6.3.-	52540|52540
axy:AXYL_01425	ncbi-geneid:9895757	3.5.3.19	51182
axy:AXYL_01450	ncbi-geneid:9895782	2.3.2.2	56235
axy:AXYL_01455	ncbi-geneid:9895787	3.1.2.-	54637
axy:AXYL_01459	ncbi-geneid:9895791	1.6.99.5|1.6.5.3	56770
axy:AXYL_01460	ncbi-geneid:9895792	1.6.99.5|1.6.5.3	143243
axy:AXYL_01461	ncbi-geneid:9895793	1.6.99.5|1.6.5.3	56762
axy:AXYL_01462	ncbi-geneid:9895794	1.6.99.5|1.6.5.3	52833
axy:AXYL_01463	ncbi-geneid:9895795	1.6.99.5|1.6.5.3	142019|140490|142984
axy:AXYL_01464	ncbi-geneid:9895796	1.6.99.5|1.6.5.3	53706|54862|54292
axy:AXYL_01466	ncbi-geneid:9895798	1.6.99.5|1.6.5.3	54862
axy:AXYL_01474	ncbi-geneid:9895806	3.1.3.3	56784
axy:AXYL_01475	ncbi-geneid:9895807	3.6.1.-|3.6.4.-	52540|52540|52540|143517|52540|141259
axy:AXYL_01476	ncbi-geneid:9895808	2.7.7.60	53448
axy:AXYL_01477	ncbi-geneid:9895809	4.6.1.12	69765
axy:AXYL_01479	ncbi-geneid:9895811	1.11.1.15	69118
axy:AXYL_01480	ncbi-geneid:9895812	1.11.1.15	52833
axy:AXYL_01481	ncbi-geneid:9895813	2.7.13.3	55874|47384|158472
axy:AXYL_01483	ncbi-geneid:9895815	2.3.1.128|3.4.-.-	55729|53067|53067
axy:AXYL_01484	ncbi-geneid:9895816	3.2.2.-|2.7.7.7	52141
axy:AXYL_01488	ncbi-geneid:9895820	6.5.1.2
axy:AXYL_01493	ncbi-geneid:9895825	2.3.1.31	53474
axy:AXYL_01494	ncbi-geneid:9895826	5.2.1.8	54534
axy:AXYL_01497	ncbi-geneid:9895829	1.8.4.12	51316
axy:AXYL_01504	ncbi-geneid:9895836	3.6.3.-	52540
axy:AXYL_01507	ncbi-geneid:9895839	2.6.1.42	56752
axy:AXYL_01512	ncbi-geneid:9895844	3.6.3.-	52540
axy:AXYL_01513	ncbi-geneid:9895845	3.6.3.-	52540
axy:AXYL_01514	ncbi-geneid:9895846	4.2.99.18	48150
axy:AXYL_01516	ncbi-geneid:9895848	3.1.1.75	53474
axy:AXYL_01517	ncbi-geneid:9895849	1.18.1.2	52343|63380
axy:AXYL_01519	ncbi-geneid:9895851	2.4.2.11	51690|54675
axy:AXYL_01523	ncbi-geneid:9895855	2.7.6.5	81301|109604|81271|55021
axy:AXYL_01525	ncbi-geneid:9895857	3.5.1.16	53187|55031
axy:AXYL_01526	ncbi-geneid:9895858	4.2.1.20	53686
axy:AXYL_01527	ncbi-geneid:9895859	4.2.1.20	51366
axy:AXYL_01529	ncbi-geneid:9895861	3.1.-.-	56925
axy:AXYL_01532	ncbi-geneid:9895864	4.2.1.52	51569
axy:AXYL_01534	ncbi-geneid:9895866	3.1.4.-|3.1.26.12	50249
axy:AXYL_01535	ncbi-geneid:9895867	5.4.99.12	55120|55174
axy:AXYL_01536	ncbi-geneid:9895868	3.1.3.18	56784
axy:AXYL_01539	ncbi-geneid:9895871	3.5.1.28	55846|47090
axy:AXYL_01544	ncbi-geneid:9895876	2.3.1.15	53659
axy:AXYL_01545	ncbi-geneid:9895877	2.3.1.180	53901
axy:AXYL_01546	ncbi-geneid:9895878	2.3.1.39	52151|55048
axy:AXYL_01547	ncbi-geneid:9895879	1.1.1.100	51735
axy:AXYL_01549	ncbi-geneid:9895881	2.3.1.41|2.3.1.179	53901|53901
axy:AXYL_01554	ncbi-geneid:9895886	3.4.21.-	50494|50156|50156
axy:AXYL_01556	ncbi-geneid:9895888	3.4.21.89	51306
axy:AXYL_01557	ncbi-geneid:9895889	3.1.26.3	69065|54768
axy:AXYL_01561	ncbi-geneid:9895893	4.2.3.1	53686
axy:AXYL_01565	ncbi-geneid:9895897	1.7.1.-	51430
axy:AXYL_01568	ncbi-geneid:9895900	2.7.7.7	102400
axy:AXYL_01569	ncbi-geneid:9895901	3.4.11.1	53187|52949
axy:AXYL_01573	ncbi-geneid:9895905	1.2.1.27	53720
axy:AXYL_01577	ncbi-geneid:9895909	6.2.1.17	56801
axy:AXYL_01580	ncbi-geneid:9895912	6.2.1.1	56801
axy:AXYL_01582	ncbi-geneid:9895914	4.1.2.5	53383
axy:AXYL_01583	ncbi-geneid:9895915	2.6.1.18	53383
axy:AXYL_01589	ncbi-geneid:9895921	3.6.3.-	52540|52540
axy:AXYL_01593	ncbi-geneid:9895925	1.5.5.1	51905|54373|54862
axy:AXYL_01594	ncbi-geneid:9895926	3.1.2.-	54637
axy:AXYL_01595	ncbi-geneid:9895927	2.8.3.5	100950
axy:AXYL_01596	ncbi-geneid:9895928	2.8.3.5	100950
axy:AXYL_01597	ncbi-geneid:9895929	2.3.1.-	55729
axy:AXYL_01599	ncbi-geneid:9895931	3.4.19.5	56235
axy:AXYL_01600	ncbi-geneid:9895932	3.6.3.-	52540|52540
axy:AXYL_01604	ncbi-geneid:9895936	3.4.11.19	56266
axy:AXYL_01606	ncbi-geneid:9895938	3.4.11.9	55920|53092|53092
axy:AXYL_01608	ncbi-geneid:9895940	6.3.4.2	52540|52317
axy:AXYL_01611	ncbi-geneid:9895943	4.2.1.11	51604|54826
axy:AXYL_01615	ncbi-geneid:9895947	2.3.1.-	51161
axy:AXYL_01616	ncbi-geneid:9895948	6.2.1.1	56801
axy:AXYL_01622	ncbi-geneid:9895954	2.1.1.-	53335
axy:AXYL_01624	ncbi-geneid:9895956	4.2.1.79	103378
axy:AXYL_01625	ncbi-geneid:9895957	2.3.3.5	48256
axy:AXYL_01626	ncbi-geneid:9895958	4.1.3.30	51621
axy:AXYL_01627	ncbi-geneid:9895959	1.1.1.37	56327|51735
axy:AXYL_01629	ncbi-geneid:9895961	1.3.99.1	81343
axy:AXYL_01631	ncbi-geneid:9895963	1.3.99.1	51905|46977|56425
axy:AXYL_01632	ncbi-geneid:9895964	1.3.99.1	46548|54292
axy:AXYL_01634	ncbi-geneid:9895966	2.3.3.1	48256
axy:AXYL_01637	ncbi-geneid:9895969	1.1.1.40	53659|51735|53223
axy:AXYL_01638	ncbi-geneid:9895970	1.2.4.1	52518|52518|52922
axy:AXYL_01641	ncbi-geneid:9895973	4.1.1.-|3.5.1.87	53187|158694|55031
axy:AXYL_01643	ncbi-geneid:9895975	3.5.99.7	53686
axy:AXYL_01645	ncbi-geneid:9895977	1.2.4.2	52518|52518
axy:AXYL_01646	ncbi-geneid:9895978	2.3.1.61	52777|51230|47005
axy:AXYL_01647	ncbi-geneid:9895979	1.8.1.4	51905|55424
axy:AXYL_01656	ncbi-geneid:9895988	6.1.1.2	52374|160113
axy:AXYL_01659	ncbi-geneid:9895991	3.6.4.12	52540|52540
axy:AXYL_01663	ncbi-geneid:9895995	4.2.1.70|5.4.99.12	55120|55174
axy:AXYL_01665	ncbi-geneid:9895997	2.3.1.-	53474
axy:AXYL_01666	ncbi-geneid:9895998	1.1.1.36	51735
axy:AXYL_01668	ncbi-geneid:9896000	3.5.1.24	56235
axy:AXYL_01673	ncbi-geneid:9896005	5.1.-.-	54506
axy:AXYL_01677	ncbi-geneid:9896009	6.-.-.-	53623|56059|53244
axy:AXYL_01678	ncbi-geneid:9896010	6.-.-.-	56059|53623|53244
axy:AXYL_01683	ncbi-geneid:9896015	2.4.-.-	53955|47090
axy:AXYL_01690	ncbi-geneid:9896022	5.1.3.14	53756
axy:AXYL_01691	ncbi-geneid:9896023	4.2.1.17	52096
axy:AXYL_01692	ncbi-geneid:9896024	2.8.3.-|5.1.99.4	89796
axy:AXYL_01694	ncbi-geneid:9896026	1.3.-.-	56645|47203
axy:AXYL_01697	ncbi-geneid:9896029	1.1.1.100	51735
axy:AXYL_01702	ncbi-geneid:9896034	1.3.-.-	56645|47203
axy:AXYL_01707	ncbi-geneid:9896039	3.1.3.18	56784
axy:AXYL_01708	ncbi-geneid:9896040	2.1.1.64	53335
axy:AXYL_01710	ncbi-geneid:9896042	5.99.1.3	56719|101904
axy:AXYL_01711	ncbi-geneid:9896043	2.6.1.52	53383
axy:AXYL_01712	ncbi-geneid:9896044	4.2.1.51|5.4.99.5	53850|55021|48600
axy:AXYL_01713	ncbi-geneid:9896045	2.6.1.9	53383
axy:AXYL_01714	ncbi-geneid:9896046	1.3.1.12	51735|48179
axy:AXYL_01715	ncbi-geneid:9896047	2.5.1.19	55205
axy:AXYL_01716	ncbi-geneid:9896048	2.7.4.14	52540
axy:AXYL_01721	ncbi-geneid:9896053	2.7.1.-	53613
axy:AXYL_01722	ncbi-geneid:9896054	5.1.3.20	51735
axy:AXYL_01724	ncbi-geneid:9896056	2.5.1.47	53686
axy:AXYL_01733	ncbi-geneid:9896065	2.6.1.1|4.1.1.12	53383
axy:AXYL_01736	ncbi-geneid:9896068	2.8.3.-	89796
axy:AXYL_01737	ncbi-geneid:9896069	4.2.1.17	52096
axy:AXYL_01744	ncbi-geneid:9896076	3.6.3.25	52540
axy:AXYL_01745	ncbi-geneid:9896077	1.8.4.10|1.8.4.8	52402
axy:AXYL_01746	ncbi-geneid:9896078	2.7.7.4	52402
axy:AXYL_01747	ncbi-geneid:9896079	2.7.7.4	52540|50465|50447
axy:AXYL_01752	ncbi-geneid:9896084	3.6.1.-	55811
axy:AXYL_01753	ncbi-geneid:9896085	3.6.1.-	52540|50249
axy:AXYL_01755	ncbi-geneid:9896087	3.1.-.-
axy:AXYL_01768	ncbi-geneid:9896100	4.2.1.17	52096
axy:AXYL_01770	ncbi-geneid:9896102	6.2.1.30	56801
axy:AXYL_01774	ncbi-geneid:9896106	1.13.11.11	140959
axy:AXYL_01775	ncbi-geneid:9896107	3.5.1.9	102198
axy:AXYL_01777	ncbi-geneid:9896109	5.2.1.8	54534
axy:AXYL_01779	ncbi-geneid:9896111	5.2.1.2	47616|52833
axy:AXYL_01780	ncbi-geneid:9896112	3.4.21.-	50494|50156|50156
axy:AXYL_01781	ncbi-geneid:9896113	2.7.13.3	55874|47384
axy:AXYL_01789	ncbi-geneid:9896121	5.4.99.12	55120|55174
axy:AXYL_01794	ncbi-geneid:9896126	4.2.1.70|5.4.99.12	55120
axy:AXYL_01797	ncbi-geneid:9896129	5.5.1.1	51604|54826
axy:AXYL_01798	ncbi-geneid:9896130	1.13.11.1	49482
axy:AXYL_01800	ncbi-geneid:9896132	1.3.1.25	51735
axy:AXYL_01805	ncbi-geneid:9896137	2.7.7.7	56672|88723|53098|47807
axy:AXYL_01807	ncbi-geneid:9896139	3.1.1.45	53474
axy:AXYL_01809	ncbi-geneid:9896141	4.3.1.17	143548
axy:AXYL_01813	ncbi-geneid:9896145	2.8.1.1|2.8.1.2	52821|52821
axy:AXYL_01818	ncbi-geneid:9896150	3.6.3.25|3.6.3.30	52540
axy:AXYL_01820	ncbi-geneid:9896152	3.11.1.1	56784
axy:AXYL_01824	ncbi-geneid:9896156	3.1.1.45	53474
axy:AXYL_01832	ncbi-geneid:9896164	3.1.11.6	116842
axy:AXYL_01833	ncbi-geneid:9896165	2.5.1.10	48576
axy:AXYL_01834	ncbi-geneid:9896166	2.2.1.7	52518|52518|52922
axy:AXYL_01842	ncbi-geneid:9896174	3.6.1.-|3.6.4.12	52540|48024
axy:AXYL_01844	ncbi-geneid:9896176	1.1.1.262	53659
axy:AXYL_01861	ncbi-geneid:9896193	2.1.3.2	53671
axy:AXYL_01862	ncbi-geneid:9896194	2.7.7.65	55073|46458
axy:AXYL_01866	ncbi-geneid:9896198	2.7.13.3	55874|47384
axy:AXYL_01868	ncbi-geneid:9896200	3.6.3.8	52540|54752
axy:AXYL_01872	ncbi-geneid:9896204	2.1.1.14	51726|51726
axy:AXYL_01876	ncbi-geneid:9896208	6.2.1.5	56059|52210
axy:AXYL_01877	ncbi-geneid:9896209	6.2.1.5	52210|51735
axy:AXYL_01881	ncbi-geneid:9896213	2.5.1.61	53850|54782
axy:AXYL_01882	ncbi-geneid:9896214	4.2.1.75	69618
axy:AXYL_01885	ncbi-geneid:9896217	3.6.1.1	50324
axy:AXYL_01887	ncbi-geneid:9896219	1.1.1.100	51735
axy:AXYL_01890	ncbi-geneid:9896222	1.1.1.69	51735
axy:AXYL_01891	ncbi-geneid:9896223	3.6.3.-	52540
axy:AXYL_01892	ncbi-geneid:9896224	3.6.3.-	52540
axy:AXYL_01898	ncbi-geneid:9896230	1.11.1.15	52833
axy:AXYL_01900	ncbi-geneid:9896232	2.6.1.-	53383
axy:AXYL_01901	ncbi-geneid:9896233	1.1.1.3	55347|51735|55021
axy:AXYL_01902	ncbi-geneid:9896234	4.2.3.1	53686
axy:AXYL_01904	ncbi-geneid:9896236	3.1.3.11	56655
axy:AXYL_01905	ncbi-geneid:9896237	3.4.11.2	55486|63737
axy:AXYL_01909	ncbi-geneid:9896241	2.5.1.54	51569
axy:AXYL_01910	ncbi-geneid:9896242	1.1.2.4	55103|56176
axy:AXYL_01911	ncbi-geneid:9896243	1.1.3.15	55103|56176
axy:AXYL_01912	ncbi-geneid:9896244	1.1.3.15	56176|55103
axy:AXYL_01914	ncbi-geneid:9896246	1.6.1.1|1.6.1.2	52467
axy:AXYL_01916	ncbi-geneid:9896248	1.6.1.1|1.6.1.2	52283|51735
axy:AXYL_01920	ncbi-geneid:9896252	2.1.1.61|2.8.1.-	52402
axy:AXYL_01922	ncbi-geneid:9896254	2.5.1.18	47616|52833
axy:AXYL_01923	ncbi-geneid:9896255	4.3.2.2	48557
axy:AXYL_01925	ncbi-geneid:9896257	2.1.1.-	53335
axy:AXYL_01929	ncbi-geneid:9896261	2.3.1.-	55729
axy:AXYL_01940	ncbi-geneid:9896272	2.1.1.-	53335
axy:AXYL_01945	ncbi-geneid:9896277	2.7.8.-	56024|56024
axy:AXYL_01951	ncbi-geneid:9896283	2.3.1.-	55729
axy:AXYL_01955	ncbi-geneid:9896287	3.1.-.-	50249|50249|50249
axy:AXYL_01956	ncbi-geneid:9896288	2.1.1.-	75217|55315
axy:AXYL_01957	ncbi-geneid:9896289	4.4.1.1|4.4.1.2|2.5.1.49	53383
axy:AXYL_01965	ncbi-geneid:9896297	2.7.13.3	55874|47384
axy:AXYL_01967	ncbi-geneid:9896299	6.3.4.5	69864|52402
axy:AXYL_01973	ncbi-geneid:9896305	2.1.3.3	53671
axy:AXYL_01974	ncbi-geneid:9896306	2.6.1.11	53383
axy:AXYL_01990	ncbi-geneid:9896322	2.7.1.-	56112
axy:AXYL_01996	ncbi-geneid:9896328	3.2.2.21	50486
axy:AXYL_01999	ncbi-geneid:9896331	6.3.5.-	75304
axy:AXYL_02001	ncbi-geneid:9896333	5.3.1.6	100950|75445
axy:AXYL_02005	ncbi-geneid:9896337	2.3.1.1	53633|55729
axy:AXYL_02006	ncbi-geneid:9896338	3.6.4.13	52540
axy:AXYL_02007	ncbi-geneid:9896339	1.14.11.-	51197
axy:AXYL_02008	ncbi-geneid:9896340	2.7.7.7	89550
axy:AXYL_02014	ncbi-geneid:9896346	2.4.1.-	53756
axy:AXYL_02017	ncbi-geneid:9896349	2.4.-.-	53756
axy:AXYL_02018	ncbi-geneid:9896350	3.6.3.-	52540|90123
axy:AXYL_02030	ncbi-geneid:9896362	2.1.1.72	53335
axy:AXYL_02059	ncbi-geneid:9896391	2.1.1.72	53335
axy:AXYL_02095	ncbi-geneid:9896427	3.1.4.-|3.1.26.-	50249
axy:AXYL_02102	ncbi-geneid:9896434	2.7.13.3	55874|103190|47384
axy:AXYL_02107	ncbi-geneid:9896439	2.7.7.18	52374
axy:AXYL_02108	ncbi-geneid:9896440	1.3.3.3	102886
axy:AXYL_02109	ncbi-geneid:9896441	6.3.4.13	56059|52440|51246
axy:AXYL_02112	ncbi-geneid:9896444	1.1.1.93|4.1.1.73|1.1.1.83	53659
axy:AXYL_02120	ncbi-geneid:9896452	1.6.5.5	51735|50129
axy:AXYL_02121	ncbi-geneid:9896453	1.2.1.39	53720
axy:AXYL_02123	ncbi-geneid:9896455	1.4.99.4|1.4.99.3	50969
axy:AXYL_02126	ncbi-geneid:9896458	1.4.99.3	57561
axy:AXYL_02130	ncbi-geneid:9896462	2.7.7.42	81301|81301|81593|81593
axy:AXYL_02132	ncbi-geneid:9896464	3.6.1.-	52540|50249|68912
axy:AXYL_02133	ncbi-geneid:9896465	1.8.1.8	52833
axy:AXYL_02134	ncbi-geneid:9896466	5.99.1.-	56719|55874|54211
axy:AXYL_02136	ncbi-geneid:9896468	5.99.1.-	56719|101904
axy:AXYL_02141	ncbi-geneid:9896473	2.6.1.-	53383
axy:AXYL_02144	ncbi-geneid:9896476	2.3.1.178	55729
axy:AXYL_02145	ncbi-geneid:9896477	2.6.1.76	53383
axy:AXYL_02146	ncbi-geneid:9896478	4.2.1.108	51182
axy:AXYL_02147	ncbi-geneid:9896479	1.14.11.-	51197
axy:AXYL_02149	ncbi-geneid:9896481	1.3.-.-	56645|47203
axy:AXYL_02151	ncbi-geneid:9896483	4.1.1.11	50692
axy:AXYL_02152	ncbi-geneid:9896484	1.17.1.1	52343|54292|63380
axy:AXYL_02153	ncbi-geneid:9896485	1.4.99.1	51905|54373
axy:AXYL_02163	ncbi-geneid:9896495	6.1.1.7	55681|101353|55186|50447
axy:AXYL_02168	ncbi-geneid:9896500	2.1.1.31	75217
axy:AXYL_02169	ncbi-geneid:9896501	6.1.1.9	52374|47323|50677|46589
axy:AXYL_02170	ncbi-geneid:9896502	2.7.4.6	54919
axy:AXYL_02171	ncbi-geneid:9896503	2.1.1.-	102114
axy:AXYL_02173	ncbi-geneid:9896505	1.17.7.1	56014
axy:AXYL_02174	ncbi-geneid:9896506	6.1.1.21	55681|52954
axy:AXYL_02178	ncbi-geneid:9896510	2.6.1.9	53383
axy:AXYL_02181	ncbi-geneid:9896513	3.4.-.-	117892
axy:AXYL_02182	ncbi-geneid:9896514	3.4.-.-	117892
axy:AXYL_02184	ncbi-geneid:9896516	6.3.4.4	52540
axy:AXYL_02187	ncbi-geneid:9896519	2.7.7.-	56731|57783|117023
axy:AXYL_02194	ncbi-geneid:9896526	2.8.3.6	100950
axy:AXYL_02195	ncbi-geneid:9896527	2.8.3.6	100950
axy:AXYL_02196	ncbi-geneid:9896528	6.4.1.3	52096|52096
axy:AXYL_02197	ncbi-geneid:9896529	6.3.4.14|6.4.1.2	56059|52440|51246
axy:AXYL_02212	ncbi-geneid:9896544	2.7.1.39	56112
axy:AXYL_02213	ncbi-geneid:9896545	1.-.-.-	51395
axy:AXYL_02219	ncbi-geneid:9896551	2.7.13.3	55874|47384
axy:AXYL_02222	ncbi-geneid:9896554	4.2.3.5	103263
axy:AXYL_02234	ncbi-geneid:9896566	4.2.1.33|4.2.1.35	53732
axy:AXYL_02235	ncbi-geneid:9896567	4.2.1.33|4.2.1.35	52016
axy:AXYL_02236	ncbi-geneid:9896568	1.1.1.85	53659
axy:AXYL_02237	ncbi-geneid:9896569	1.2.1.11	55347|51735
axy:AXYL_02239	ncbi-geneid:9896571	5.4.99.12	55120
axy:AXYL_02241	ncbi-geneid:9896573	5.3.1.24	51366
axy:AXYL_02247	ncbi-geneid:9896579	4.2.1.9	143975|52016
axy:AXYL_02253	ncbi-geneid:9896585	3.6.3.-	52540|52540
axy:AXYL_02260	ncbi-geneid:9896592	1.3.99.22	102114
axy:AXYL_02262	ncbi-geneid:9896594	6.1.1.3	55681|55186|52954|81271
axy:AXYL_02264	ncbi-geneid:9896596	6.3.2.3	56059|52440
axy:AXYL_02265	ncbi-geneid:9896597	2.7.1.69	53062
axy:AXYL_02266	ncbi-geneid:9896598	2.7.11.-	55594
axy:AXYL_02267	ncbi-geneid:9896599	2.7.3.9	51621|52009|47831
axy:AXYL_02275	ncbi-geneid:9896607	6.1.1.20	55681|46589
axy:AXYL_02276	ncbi-geneid:9896608	6.1.1.20	56037|50249|55681|46955|54991
axy:AXYL_02280	ncbi-geneid:9896612	2.3.1.-	55729
axy:AXYL_02286	ncbi-geneid:9896618	2.5.1.16	53335
axy:AXYL_02290	ncbi-geneid:9896622	4.2.1.9	143975|52016
axy:AXYL_02292	ncbi-geneid:9896624	1.1.1.-	51735|52283
axy:AXYL_02297	ncbi-geneid:9896629	5.1.-.-	54506
axy:AXYL_02298	ncbi-geneid:9896630	2.3.1.-	55729
axy:AXYL_02310	ncbi-geneid:9896642	5.3.1.8	48208
axy:AXYL_02318	ncbi-geneid:9896650	3.6.3.-	52540
axy:AXYL_02324	ncbi-geneid:9896656	1.1.1.274	51430
axy:AXYL_02327	ncbi-geneid:9896659	3.1.3.16	56300
axy:AXYL_02328	ncbi-geneid:9896660	2.4.2.-|2.4.1.-|3.4	56601|53955
axy:AXYL_02332	ncbi-geneid:9896664	2.4.-.-	53448
axy:AXYL_02333	ncbi-geneid:9896665	3.-.-.-	88713
axy:AXYL_02341	ncbi-geneid:9896673	3.1.2.-	54637
axy:AXYL_02342	ncbi-geneid:9896674	2.7.7.7	56672|100879
axy:AXYL_02345	ncbi-geneid:9896677	2.3.1.179	53901|53901
axy:AXYL_02346	ncbi-geneid:9896678	1.1.1.100	51735
axy:AXYL_02348	ncbi-geneid:9896680	2.3.1.41	53901|53901
axy:AXYL_02353	ncbi-geneid:9896685	3.1.2.-	54637
axy:AXYL_02359	ncbi-geneid:9896691	1.3.99.-	47336
axy:AXYL_02363	ncbi-geneid:9896695	1.14.12.17	46458|52343|63380
axy:AXYL_02365	ncbi-geneid:9896697	1.4.99.1	51905|54373
axy:AXYL_02367	ncbi-geneid:9896699	1.5.99.8	51730
axy:AXYL_02378	ncbi-geneid:9896710	2.5.1.18	47616|52833
axy:AXYL_02383	ncbi-geneid:9896715	6.2.1.-	56801
axy:AXYL_02385	ncbi-geneid:9896717	5.1.1.13	53681|53681
axy:AXYL_02387	ncbi-geneid:9896719	1.7.99.7	81442
axy:AXYL_02390	ncbi-geneid:9896722	1.7.2.1	49503|49503
axy:AXYL_02392	ncbi-geneid:9896724	1.2.4.1	52518|52518|52922
axy:AXYL_02394	ncbi-geneid:9896726	1.8.1.7	51905|55424
axy:AXYL_02399	ncbi-geneid:9896731	2.3.1.-	55729
axy:AXYL_02403	ncbi-geneid:9896735	3.5.1.6|3.5.1.87	53187|55031
axy:AXYL_02406	ncbi-geneid:9896738	4.2.1.18	52096
axy:AXYL_02407	ncbi-geneid:9896739	1.3.1.8	51735
axy:AXYL_02409	ncbi-geneid:9896741	6.2.1.1	56801
axy:AXYL_02410	ncbi-geneid:9896742	4.1.1.32	53795|68923
axy:AXYL_02412	ncbi-geneid:9896744	3.5.3.19	51182
axy:AXYL_02413	ncbi-geneid:9896745	3.6.3.-	52540
axy:AXYL_02418	ncbi-geneid:9896750	6.3.5.6|6.3.5.7	75304
axy:AXYL_02422	ncbi-geneid:9896754	1.1.1.-	51735|48179
axy:AXYL_02449	ncbi-geneid:9896781	3.6.3.41	52540
axy:AXYL_02452	ncbi-geneid:9896784	1.7.99.4	53706|50692
axy:AXYL_02459	ncbi-geneid:9896791	1.1.1.157	51735|48179
axy:AXYL_02464	ncbi-geneid:9896796	4.1.1.46	51556
axy:AXYL_02468	ncbi-geneid:9896800	1.14.12.19	54427
axy:AXYL_02469	ncbi-geneid:9896801	1.14.12.19	50022|55961
axy:AXYL_02470	ncbi-geneid:9896802	1.18.1.3	51905|55424
axy:AXYL_02473	ncbi-geneid:9896805	1.2.99.2	56003|54665
axy:AXYL_02474	ncbi-geneid:9896806	1.2.99.2	56176|55447
axy:AXYL_02475	ncbi-geneid:9896807	1.2.99.2	47741|54292|55961
axy:AXYL_02477	ncbi-geneid:9896809	3.6.3.-	52540
axy:AXYL_02481	ncbi-geneid:9896813	2.1.1.-	53335
axy:AXYL_02486	ncbi-geneid:9896818	4.2.1.9	143975|52016
axy:AXYL_02488	ncbi-geneid:9896820	3.1.4.52	141868|55073|55785
axy:AXYL_02490	ncbi-geneid:9896822	1.1.1.100	51735
axy:AXYL_02493	ncbi-geneid:9896825	2.7.1.87	56112
axy:AXYL_02495	ncbi-geneid:9896827	6.3.5.-	75304
axy:AXYL_02497	ncbi-geneid:9896829	3.6.1.-	55811
axy:AXYL_02499	ncbi-geneid:9896831	4.1.2.17	53639
axy:AXYL_02502	ncbi-geneid:9896834	4.3.1.3
axy:AXYL_02505	ncbi-geneid:9896837	1.3.-.-	56645|47203
axy:AXYL_02507	ncbi-geneid:9896839	2.8.3.-	89796
axy:AXYL_02508	ncbi-geneid:9896840	4.2.1.49	111326
axy:AXYL_02511	ncbi-geneid:9896843	3.5.2.5	51556|51338
axy:AXYL_02512	ncbi-geneid:9896844	3.5.1.6|3.5.1.87	53187|55031
axy:AXYL_02515	ncbi-geneid:9896847	6.2.1.-	56801
axy:AXYL_02520	ncbi-geneid:9896852	4.2.1.103	52317
axy:AXYL_02527	ncbi-geneid:9896859	1.2.1.32	53720
axy:AXYL_02531	ncbi-geneid:9896863	3.6.3.-	52540
axy:AXYL_02532	ncbi-geneid:9896864	3.6.3.-	52540
axy:AXYL_02533	ncbi-geneid:9896865	1.1.1.14	51735
axy:AXYL_02546	ncbi-geneid:9896878	2.1.1.14	51726
axy:AXYL_02559	ncbi-geneid:9896891	3.5.1.11	56235
axy:AXYL_02564	ncbi-geneid:9896896	2.3.1.16	53901|53901
axy:AXYL_02565	ncbi-geneid:9896897	3.6.3.-	52540
axy:AXYL_02566	ncbi-geneid:9896898	3.6.3.-	52540
axy:AXYL_02572	ncbi-geneid:9896904	2.8.3.-	89796
axy:AXYL_02574	ncbi-geneid:9896906	3.5.1.68	53187
axy:AXYL_02581	ncbi-geneid:9896913	1.14.13.-	51679
axy:AXYL_02583	ncbi-geneid:9896915	6.2.1.3	56801
axy:AXYL_02589	ncbi-geneid:9896921	3.1.11.2	56219
axy:AXYL_02594	ncbi-geneid:9896926	2.7.8.-	56214|56214
axy:AXYL_02597	ncbi-geneid:9896929	5.1.1.-	56801|56801|52777|52777|52777|52777|52777|52777|47336|47336
axy:AXYL_02609	ncbi-geneid:9896941	1.1.1.100	51735
axy:AXYL_02611	ncbi-geneid:9896943	1.2.1.3	53720
axy:AXYL_02612	ncbi-geneid:9896944	2.5.1.9	63380|63380
axy:AXYL_02617	ncbi-geneid:9896949	2.3.1.57	55729
axy:AXYL_02618	ncbi-geneid:9896950	3.6.3.3|3.6.3.5	56784|81653|81665|55008
axy:AXYL_02621	ncbi-geneid:9896953	2.8.3.-	89796
axy:AXYL_02623	ncbi-geneid:9896955	4.2.1.17	52096
axy:AXYL_02629	ncbi-geneid:9896961	1.2.4.4	52518
axy:AXYL_02630	ncbi-geneid:9896962	1.2.4.4	52518|52922
axy:AXYL_02631	ncbi-geneid:9896963	2.3.1.168	52777|51230|47005
axy:AXYL_02632	ncbi-geneid:9896964	1.8.1.4	51905|55424
axy:AXYL_02634	ncbi-geneid:9896966	6.3.5.-	75304
axy:AXYL_02637	ncbi-geneid:9896969	2.8.3.-	89796
axy:AXYL_02641	ncbi-geneid:9896973	1.13.11.-	53213
axy:AXYL_02642	ncbi-geneid:9896974	1.13.-.-	53213
axy:AXYL_02645	ncbi-geneid:9896977	5.2.1.2	47616|52833
axy:AXYL_02650	ncbi-geneid:9896982	1.14.13.-	51905
axy:AXYL_02654	ncbi-geneid:9896986	4.3.2.1	48557
axy:AXYL_02656	ncbi-geneid:9896988	6.3.1.5|6.3.5.1	52402|56317
axy:AXYL_02677	ncbi-geneid:9897009	2.3.2.2	56235
axy:AXYL_02681	ncbi-geneid:9897013	3.6.3.-	52540|52540
axy:AXYL_02691	ncbi-geneid:9897023	3.6.3.-	52540
axy:AXYL_02693	ncbi-geneid:9897025	4.2.1.33|4.2.1.35	53732
axy:AXYL_02694	ncbi-geneid:9897026	4.2.1.33|4.2.1.35	52016
axy:AXYL_02698	ncbi-geneid:9897030	1.3.99.1	51905|56425
axy:AXYL_02700	ncbi-geneid:9897032	4.1.3.40	64288
axy:AXYL_02701	ncbi-geneid:9897033	3.5.-.-	56317
axy:AXYL_02705	ncbi-geneid:9897037	3.6.3.-	52540
axy:AXYL_02709	ncbi-geneid:9897041	5.4.99.12	55120|55174
axy:AXYL_02716	ncbi-geneid:9897048	2.1.1.-	53335
axy:AXYL_02717	ncbi-geneid:9897049	3.4.24.70	55486
axy:AXYL_02718	ncbi-geneid:9897050	1.5.1.5|3.5.4.9	51735|53223
axy:AXYL_02720	ncbi-geneid:9897052	2.7.13.3	55874|55785|47384|55785
axy:AXYL_02721	ncbi-geneid:9897053	1.2.4.1	52518|52518|52922
axy:AXYL_02722	ncbi-geneid:9897054	2.3.1.12	52777|51230|51230|47005
axy:AXYL_02723	ncbi-geneid:9897055	1.8.1.4	51905|55424|51230
axy:AXYL_02736	ncbi-geneid:9897068	2.7.13.3	55874|50341|47226|55052|47384
axy:AXYL_02739	ncbi-geneid:9897071	2.1.1.80	53335|47757
axy:AXYL_02740	ncbi-geneid:9897072	3.1.1.61	52738|52172
axy:AXYL_02742	ncbi-geneid:9897074	3.1.3.-	75708
axy:AXYL_02775	ncbi-geneid:9897107	3.6.3.14	52540
axy:AXYL_02788	ncbi-geneid:9897120	1.3.99.3	56645|47203
axy:AXYL_02789	ncbi-geneid:9897121	2.8.3.-	89796
axy:AXYL_02792	ncbi-geneid:9897124	6.3.2.12|6.3.2.17	53623|53244
axy:AXYL_02795	ncbi-geneid:9897127	2.4.2.14	53271|56235
axy:AXYL_02799	ncbi-geneid:9897131	2.7.7.59	81301|109604|55021|81593|55021
axy:AXYL_02800	ncbi-geneid:9897132	3.4.11.18	55920
axy:AXYL_02803	ncbi-geneid:9897135	2.7.4.22	53633
axy:AXYL_02805	ncbi-geneid:9897137	2.5.1.31	64005
axy:AXYL_02807	ncbi-geneid:9897139	1.1.1.267	55347|51735|69055
axy:AXYL_02808	ncbi-geneid:9897140	3.4.24.-	50156|50156
axy:AXYL_02811	ncbi-geneid:9897143	2.3.1.-	51161
axy:AXYL_02812	ncbi-geneid:9897144	4.2.1.-	54637
axy:AXYL_02813	ncbi-geneid:9897145	2.3.1.129	51161
axy:AXYL_02814	ncbi-geneid:9897146	2.4.1.182	53756
axy:AXYL_02815	ncbi-geneid:9897147	3.1.26.4	53098
axy:AXYL_02816	ncbi-geneid:9897148	2.1.1.-	75217|55315
axy:AXYL_02820	ncbi-geneid:9897152	2.7.9.2	56059|51621|52009
axy:AXYL_02822	ncbi-geneid:9897154	2.1.1.63	46767|53155|46689|46689
axy:AXYL_02823	ncbi-geneid:9897155	6.3.5.2	52317
axy:AXYL_02830	ncbi-geneid:9897162	1.3.99.-	56645|47203
axy:AXYL_02831	ncbi-geneid:9897163	4.2.1.17	52096
axy:AXYL_02832	ncbi-geneid:9897164	1.1.1.31	51735|48179
axy:AXYL_02833	ncbi-geneid:9897165	3.1.2.-	54637
axy:AXYL_02837	ncbi-geneid:9897169	2.7.4.9	52540
axy:AXYL_02839	ncbi-geneid:9897171	3.1.21.-	51556
axy:AXYL_02842	ncbi-geneid:9897174	2.6.1.19|2.6.1.22	53383
axy:AXYL_02845	ncbi-geneid:9897177	2.8.3.-	89796
axy:AXYL_02849	ncbi-geneid:9897181	3.6.3.-	52540
axy:AXYL_02851	ncbi-geneid:9897183	6.3.5.-	75304
axy:AXYL_02855	ncbi-geneid:9897187	3.6.3.21	52540
axy:AXYL_02856	ncbi-geneid:9897188	3.5.3.8	52768
axy:AXYL_02857	ncbi-geneid:9897189	1.4.1.3	51735|53223
axy:AXYL_02862	ncbi-geneid:9897194	2.3.1.-	55729
axy:AXYL_02863	ncbi-geneid:9897195	2.5.1.18	47616|52833
axy:AXYL_02866	ncbi-geneid:9897198	1.11.1.9	52833
axy:AXYL_02870	ncbi-geneid:9897202	4.1.99.3	48173|52425
axy:AXYL_02871	ncbi-geneid:9897203	2.8.3.-	89796|89796
axy:AXYL_02877	ncbi-geneid:9897209	3.6.1.-|3.6.4.13	52540
axy:AXYL_02879	ncbi-geneid:9897211	2.3.3.15	52518|52518|52467
axy:AXYL_02880	ncbi-geneid:9897212	2.3.1.19	53659
axy:AXYL_02888	ncbi-geneid:9897220	1.1.1.100	51735
axy:AXYL_02893	ncbi-geneid:9897225	3.6.3.36	52540
axy:AXYL_02895	ncbi-geneid:9897227	3.5.4.16	55620
axy:AXYL_02897	ncbi-geneid:9897229	2.7.13.3	55874
axy:AXYL_02905	ncbi-geneid:9897237	1.8.4.11	55068
axy:AXYL_02906	ncbi-geneid:9897238	1.8.4.12	51316
axy:AXYL_02912	ncbi-geneid:9897244	2.7.9.2	56059|52009
axy:AXYL_02914	ncbi-geneid:9897246	1.13.12.16
axy:AXYL_02915	ncbi-geneid:9897247	1.97.-.-	102114
axy:AXYL_02917	ncbi-geneid:9897249	1.17.4.2	51998
axy:AXYL_02921	ncbi-geneid:9897253	1.11.1.6	56634|52317
axy:AXYL_02929	ncbi-geneid:9897261	2.7.7.58	56801
axy:AXYL_02934	ncbi-geneid:9897266	4.1.3.4	51569
axy:AXYL_02935	ncbi-geneid:9897267	2.8.3.-	89796
axy:AXYL_02958	ncbi-geneid:9897290	1.7.99.4	53706|50692
axy:AXYL_02959	ncbi-geneid:9897291	1.7.99.4	54862
axy:AXYL_02960	ncbi-geneid:9897292	1.7.99.4	89155
axy:AXYL_02961	ncbi-geneid:9897293	1.7.99.4	103501
axy:AXYL_02962	ncbi-geneid:9897294	5.2.1.8	54534|109998
axy:AXYL_02964	ncbi-geneid:9897296	4.2.1.1	53056
axy:AXYL_02966	ncbi-geneid:9897298	2.7.13.3	55781|55874|158472
axy:AXYL_02969	ncbi-geneid:9897301	1.1.-.-	51905|54373
axy:AXYL_02977	ncbi-geneid:9897309	2.5.1.49	53383
axy:AXYL_02980	ncbi-geneid:9897312	4.2.1.9	143975|52016
axy:AXYL_02984	ncbi-geneid:9897316	4.2.1.52	51569
axy:AXYL_02986	ncbi-geneid:9897318	1.-.-.-	52343|54292|63380
axy:AXYL_02987	ncbi-geneid:9897319	1.14.13.82	55961|50022
axy:AXYL_02997	ncbi-geneid:9897329	2.8.3.-	89796
axy:AXYL_02999	ncbi-geneid:9897331	1.3.-.-	56645|47203
axy:AXYL_03000	ncbi-geneid:9897332	1.1.1.100	51735
axy:AXYL_03006	ncbi-geneid:9897338	2.3.1.-	55729
axy:AXYL_03016	ncbi-geneid:9897348	3.1.2.-	54637
axy:AXYL_03025	ncbi-geneid:9897357	3.6.3.21	52540
axy:AXYL_03026	ncbi-geneid:9897358	4.4.1.8	53383
axy:AXYL_03033	ncbi-geneid:9897365	2.7.13.3	55874|47384
axy:AXYL_03038	ncbi-geneid:9897370	1.2.1	55347|51735
axy:AXYL_03040	ncbi-geneid:9897372	6.2.1.-	56801
axy:AXYL_03046	ncbi-geneid:9897378	2.2.1.6	52518|52518|52467
axy:AXYL_03052	ncbi-geneid:9897384	1.14.13.-	51905
axy:AXYL_03053	ncbi-geneid:9897385	3.1.6.-	53649
axy:AXYL_03057	ncbi-geneid:9897389	3.6.3.21	52540
axy:AXYL_03059	ncbi-geneid:9897391	3.6.3.34	52540
axy:AXYL_03070	ncbi-geneid:9897402	1.14.13.59	51905
axy:AXYL_03075	ncbi-geneid:9897407	3.6.3.-	52540
axy:AXYL_03079	ncbi-geneid:9897411	1.1.1.42	53659
axy:AXYL_03080	ncbi-geneid:9897412	4.3.1.19	53686|55021|55021
axy:AXYL_03082	ncbi-geneid:9897414	4.2.1.41	51569
axy:AXYL_03087	ncbi-geneid:9897419	2.2.1.6	52518|52518|52467
axy:AXYL_03090	ncbi-geneid:9897422	1.2.1.-	53720
axy:AXYL_03091	ncbi-geneid:9897423	3.5.1.87	53187|55031
axy:AXYL_03092	ncbi-geneid:9897424	2.2.1.6	52518|52518|52467
axy:AXYL_03093	ncbi-geneid:9897425	4.1.2.-|4.1.3.6|4.1.3.34	51621
axy:AXYL_03110	ncbi-geneid:9897442	1.13.11.1	49482
axy:AXYL_03114	ncbi-geneid:9897446	2.4.-.-	53756
axy:AXYL_03117	ncbi-geneid:9897449	3.1.6.1	53649
axy:AXYL_03121	ncbi-geneid:9897453	1.14.13.20	51905
axy:AXYL_03122	ncbi-geneid:9897454	1.13.11.2	54593
axy:AXYL_03129	ncbi-geneid:9897461	1.1.1.53	51735
axy:AXYL_03132	ncbi-geneid:9897464	3.6.3.-	52540
axy:AXYL_03133	ncbi-geneid:9897465	3.6.3.-	52540
axy:AXYL_03137	ncbi-geneid:9897469	3.5.1.11	56235
axy:AXYL_03151	ncbi-geneid:9897483	1.8.1.8	74863|52833
axy:AXYL_03165	ncbi-geneid:9897497	6.3.5.-	75304
axy:AXYL_03166	ncbi-geneid:9897498	2.8.3.-	89796
axy:AXYL_03167	ncbi-geneid:9897499	4.2.1.17	52096
axy:AXYL_03174	ncbi-geneid:9897506	2.5.1.18	47616|52833
axy:AXYL_03180	ncbi-geneid:9897512	1.3.-.-	56645|47203
axy:AXYL_03183	ncbi-geneid:9897515	1.1.1.60	51735|48179
axy:AXYL_03185	ncbi-geneid:9897517	1.2.1.16	53720
axy:AXYL_03193	ncbi-geneid:9897525	3.4.17.13	52317|141986
axy:AXYL_03194	ncbi-geneid:9897526	5.4.99.12	55120|55174
axy:AXYL_03208	ncbi-geneid:9897540	4.2.1.17	52096
axy:AXYL_03211	ncbi-geneid:9897543	1.11.1.15	69118
axy:AXYL_03213	ncbi-geneid:9897545	2.3.1.-	55729
axy:AXYL_03214	ncbi-geneid:9897546	1.7.-.-	52218
axy:AXYL_03217	ncbi-geneid:9897549	3.1.6.1	53649
axy:AXYL_03224	ncbi-geneid:9897556	3.6.3.-	52540
axy:AXYL_03231	ncbi-geneid:9897563	3.6.3.-	52540|52540
axy:AXYL_03233	ncbi-geneid:9897565	2.7.8.-	56024|56024
axy:AXYL_03238	ncbi-geneid:9897570	1.2.5.1	52518|52518|52467
axy:AXYL_03239	ncbi-geneid:9897571	2.4.1.21	53756
axy:AXYL_03241	ncbi-geneid:9897573	5.4.99.16	51445|51011|56112
axy:AXYL_03242	ncbi-geneid:9897574	2.4.1.18	51445|51011|81296|81296
axy:AXYL_03243	ncbi-geneid:9897575	3.2.1.-	51445|81296|51011
axy:AXYL_03244	ncbi-geneid:9897576	3.2.1.141	51445|81296
axy:AXYL_03245	ncbi-geneid:9897577	2.4.1.25	51445
axy:AXYL_03246	ncbi-geneid:9897578	5.4.99.15	51445
axy:AXYL_03251	ncbi-geneid:9897583	1.1.1.-	51735|52283
axy:AXYL_03254	ncbi-geneid:9897586	5.99.1.2	56349|55869
axy:AXYL_03274	ncbi-geneid:9897606	2.5.1.54	51569
axy:AXYL_03275	ncbi-geneid:9897607	1.4.99.1	51905|54373
axy:AXYL_03276	ncbi-geneid:9897608	2.3.1.-	55729
axy:AXYL_03279	ncbi-geneid:9897611	4.1.2.-|4.1.3.6|4.1.3.34	51621
axy:AXYL_03280	ncbi-geneid:9897612	3.4.21.-	56601
axy:AXYL_03281	ncbi-geneid:9897613	3.6.3.-	52540|52540
axy:AXYL_03286	ncbi-geneid:9897618	1.14.-.-	48264|54292|52343|63380
axy:AXYL_03288	ncbi-geneid:9897620	1.1.2.3	51395
axy:AXYL_03289	ncbi-geneid:9897621	2.3.1.-	55729
axy:AXYL_03295	ncbi-geneid:9897627	2.6.1.13	53383
axy:AXYL_03296	ncbi-geneid:9897628	3.5.3.1	52768
axy:AXYL_03298	ncbi-geneid:9897630	1.1.1.1	50129|51735
axy:AXYL_03304	ncbi-geneid:9897636	1.1.5.-	50952
axy:AXYL_03305	ncbi-geneid:9897637	2.5.1.18	47616|52833
axy:AXYL_03308	ncbi-geneid:9897640	3.5.1.83|3.5.1.81	51556|51338
axy:AXYL_03309	ncbi-geneid:9897641	5.1.1.13	53681|53681
axy:AXYL_03316	ncbi-geneid:9897648	1.5.1.2	51735|48179
axy:AXYL_03320	ncbi-geneid:9897652	3.6.3.20	52540|50331
axy:AXYL_03329	ncbi-geneid:9897661	3.6.1.-|3.6.4.12	52540|52540|50249
axy:AXYL_03337	ncbi-geneid:9897669	1.18.1.2	52343|63380
axy:AXYL_03340	ncbi-geneid:9897672	3.6.3.30	52540
axy:AXYL_03346	ncbi-geneid:9897678	2.7.13.3	55874|47384|55785
axy:AXYL_03347	ncbi-geneid:9897679	6.3.1.2	55931|54368
axy:AXYL_03348	ncbi-geneid:9897680	1.3.99.22	102114
axy:AXYL_03349	ncbi-geneid:9897681	3.6.1.15	52972
axy:AXYL_03352	ncbi-geneid:9897684	1.3.99.3	56645|47203
axy:AXYL_03354	ncbi-geneid:9897686	2.7.7.56	54211|55666
axy:AXYL_03359	ncbi-geneid:9897691	3.2.2.4	53167
axy:AXYL_03364	ncbi-geneid:9897696	2.7.4.8	52540
axy:AXYL_03365	ncbi-geneid:9897697	2.7.7.6	63562
axy:AXYL_03366	ncbi-geneid:9897698	3.1.7.2	109604|81301|81271|55021
axy:AXYL_03367	ncbi-geneid:9897699	3.6.3.-	52540
axy:AXYL_03373	ncbi-geneid:9897705	3.6.1.22	55811|55811
axy:AXYL_03378	ncbi-geneid:9897710	3.6.3.-	52540
axy:AXYL_03379	ncbi-geneid:9897711	3.6.3.-	52540
axy:AXYL_03385	ncbi-geneid:9897717	6.3.5.6|6.3.5.7	75304
axy:AXYL_03393	ncbi-geneid:9897725	3.1.3.3	56784
axy:AXYL_03395	ncbi-geneid:9897727	3.6.3.30	52540|50331
axy:AXYL_03398	ncbi-geneid:9897730	3.6.3.-	52540
axy:AXYL_03399	ncbi-geneid:9897731	3.1.1.2|3.1.2.-|3.1.1.5	52266
axy:AXYL_03400	ncbi-geneid:9897732	5.2.1.8	109998|54534
axy:AXYL_03401	ncbi-geneid:9897733	3.4.17.11	53187|55031
axy:AXYL_03402	ncbi-geneid:9897734	3.1.4.46	51695
axy:AXYL_03404	ncbi-geneid:9897736	1.8.1.4	51905|55424
axy:AXYL_03405	ncbi-geneid:9897737	1.11.1.15	52833
axy:AXYL_03408	ncbi-geneid:9897740	2.1.1.-	53335|50249
axy:AXYL_03415	ncbi-geneid:9897747	2.1.1.77	53335
axy:AXYL_03416	ncbi-geneid:9897748	3.1.3.5	64167
axy:AXYL_03418	ncbi-geneid:9897750	3.4.24.57	53067|53067
axy:AXYL_03421	ncbi-geneid:9897753	1.8.1.8	52833
axy:AXYL_03426	ncbi-geneid:9897758	3.6.3.-	52540
axy:AXYL_03427	ncbi-geneid:9897759	2.8.3.-	89796
axy:AXYL_03430	ncbi-geneid:9897762	4.2.1.17	52096
axy:AXYL_03433	ncbi-geneid:9897765	1.1.1.100	51735
axy:AXYL_03434	ncbi-geneid:9897766	3.6.3.-	52540|52540
axy:AXYL_03435	ncbi-geneid:9897767	1.6.5.5	50129|51735
axy:AXYL_03437	ncbi-geneid:9897769	2.8.3.-	89796
axy:AXYL_03439	ncbi-geneid:9897771	3.4.17.13	141986|52317
axy:AXYL_03440	ncbi-geneid:9897772	3.5.4.-	53927
axy:AXYL_03452	ncbi-geneid:9897784	2.8.3.-	89796
axy:AXYL_03455	ncbi-geneid:9897787	1.3.99.-	56645|47203
axy:AXYL_03460	ncbi-geneid:9897792	2.8.3.-	89796
axy:AXYL_03463	ncbi-geneid:9897795	1.4.99.1	51905|54373
axy:AXYL_03469	ncbi-geneid:9897801	1.3.99.-	56645|47203
axy:AXYL_03471	ncbi-geneid:9897803	1.1.1.47	51735
axy:AXYL_03472	ncbi-geneid:9897804	2.7.7.65	55073|55781
axy:AXYL_03476	ncbi-geneid:9897808	1.1.1.-	89733
axy:AXYL_03484	ncbi-geneid:9897816	3.6.3.-	52540|50331
axy:AXYL_03485	ncbi-geneid:9897817	3.6.3.-	52540|50331
axy:AXYL_03487	ncbi-geneid:9897819	1.1.5.3	51905
axy:AXYL_03490	ncbi-geneid:9897822	1.-.-.-	51735|50129
axy:AXYL_03493	ncbi-geneid:9897825	3.6.3.-	52540
axy:AXYL_03501	ncbi-geneid:9897833	3.1.4.46	51695
axy:AXYL_03506	ncbi-geneid:9897838	3.5.1.-	75304
axy:AXYL_03512	ncbi-geneid:9897844	4.2.3.12	55620
axy:AXYL_03518	ncbi-geneid:9897850	3.1.-.-	53474
axy:AXYL_03522	ncbi-geneid:9897854	2.7.7.7	89550
axy:AXYL_03527	ncbi-geneid:9897859	3.5.1.77	56317
axy:AXYL_03528	ncbi-geneid:9897860	3.5.1.6|3.5.1.87	53187|55031
axy:AXYL_03529	ncbi-geneid:9897861	4.3.1.15	53686
axy:AXYL_03533	ncbi-geneid:9897865	3.6.3.-	52540
axy:AXYL_03537	ncbi-geneid:9897869	2.6.1.1	53383
axy:AXYL_03544	ncbi-geneid:9897876	1.14.13.82	52343|54292|63380
axy:AXYL_03551	ncbi-geneid:9897883	6.1.1.16	52374|47323
axy:AXYL_03553	ncbi-geneid:9897885	2.1.1.-	102114
axy:AXYL_03563	ncbi-geneid:9897895	1.11.1.15	69118
axy:AXYL_03567	ncbi-geneid:9897899	3.5.1.32	53187|55031
axy:AXYL_03571	ncbi-geneid:9897903	1.1.99.1	51905|54373
axy:AXYL_03573	ncbi-geneid:9897905	1.7.1.-	51430
axy:AXYL_03575	ncbi-geneid:9897907	2.6.1.45|2.6.1.44|2.6.1.51	53383
axy:AXYL_03621	ncbi-geneid:9897953	2.3.1.-	55729
axy:AXYL_03631	ncbi-geneid:9897963	2.7.13.3	55874|47384
axy:AXYL_03633	ncbi-geneid:9897965	4.3.1.3
axy:AXYL_03635	ncbi-geneid:9897967	4.3.1.12	51735
axy:AXYL_03643	ncbi-geneid:9897975	3.4.11.18	55920
axy:AXYL_03645	ncbi-geneid:9897977	2.5.1.18	47616|52833
axy:AXYL_03646	ncbi-geneid:9897978	1.15.1.1	49329
axy:AXYL_03650	ncbi-geneid:9897982	1.1.1.35|4.2.1.17|5.3.3.8	52096|51735|48179|48179
axy:AXYL_03651	ncbi-geneid:9897983	2.3.1.9	53901|53901
axy:AXYL_03654	ncbi-geneid:9897986	6.2.1.-	56801
axy:AXYL_03657	ncbi-geneid:9897989	3.6.3.-	52540
axy:AXYL_03670	ncbi-geneid:9898002	4.4.1.11	53383
axy:AXYL_03672	ncbi-geneid:9898004	2.7.7.65	55073|52172
axy:AXYL_03673	ncbi-geneid:9898005	3.1.1.61	52738|52172
axy:AXYL_03679	ncbi-geneid:9898011	6.3.5.-|3.5.1.4	75304
axy:AXYL_03688	ncbi-geneid:9898020	1.1.99.3	51905|54373
axy:AXYL_03695	ncbi-geneid:9898027	2.3.1.-	55729
axy:AXYL_03696	ncbi-geneid:9898028	3.6.3.-	52540|52540
axy:AXYL_03700	ncbi-geneid:9898032	3.6.3.-	52540|52540
axy:AXYL_03710	ncbi-geneid:9898042	3.1.2.-	54637
axy:AXYL_03712	ncbi-geneid:9898044	2.3.1.9|2.3.1.16	53901|53901
axy:AXYL_03716	ncbi-geneid:9898048	5.3.2.-	55331
axy:AXYL_03722	ncbi-geneid:9898054	2.7.7.47	81301
axy:AXYL_03732	ncbi-geneid:9898064	3.1.6.-	53649
axy:AXYL_03734	ncbi-geneid:9898066	6.3.5.2	52402|52317|54810
axy:AXYL_03735	ncbi-geneid:9898067	1.1.1.205	51412|54631
axy:AXYL_03741	ncbi-geneid:9898073	4.2.1.1	53056
axy:AXYL_03747	ncbi-geneid:9898079	3.4.13.19	51556
axy:AXYL_03789	ncbi-geneid:9898121	4.2.1.9	143975|52016
axy:AXYL_03790	ncbi-geneid:9898122	1.1.1.-	51735|48179
axy:AXYL_03793	ncbi-geneid:9898125	3.3.2.1	52499
axy:AXYL_03801	ncbi-geneid:9898133	1.1.1.1	51735|50129
axy:AXYL_03805	ncbi-geneid:9898137	1.1.2.3	51395
axy:AXYL_03815	ncbi-geneid:9898147	3.1.-.-	54060
axy:AXYL_03827	ncbi-geneid:9898159	2.5.1.7	55205
axy:AXYL_03834	ncbi-geneid:9898166	3.1.6.-	53649
axy:AXYL_03845	ncbi-geneid:9898177	6.3.5.3	52317|55326|55326|56042|56042|82697|109736
axy:AXYL_03852	ncbi-geneid:9898184	2.1.1.79	53335
axy:AXYL_03853	ncbi-geneid:9898185	1.1.99.1	51905|54373
axy:AXYL_03855	ncbi-geneid:9898187	1.7.1.4	56014|51905|55124|51905
axy:AXYL_03858	ncbi-geneid:9898190	2.1.1.-	53335
axy:AXYL_03859	ncbi-geneid:9898191	2.6.1.21	56752
axy:AXYL_03860	ncbi-geneid:9898192	3.6.3.-	52540
axy:AXYL_03869	ncbi-geneid:9898201	4.1.1.39	51649|54966
axy:AXYL_03871	ncbi-geneid:9898203	2.8.3.-	89796
axy:AXYL_03872	ncbi-geneid:9898204	1.1.1.100	51735
axy:AXYL_03880	ncbi-geneid:9898212	2.8.3.-	89796
axy:AXYL_03881	ncbi-geneid:9898213	4.2.1.17	52096
axy:AXYL_03883	ncbi-geneid:9898215	4.2.1.17	52096
axy:AXYL_03891	ncbi-geneid:9898223	1.1.1.272	89733
axy:AXYL_03893	ncbi-geneid:9898225	1.2.1.16	53720
axy:AXYL_03894	ncbi-geneid:9898226	1.1.1.85	53659
axy:AXYL_03912	ncbi-geneid:9898244	3.6.3.-	52540
axy:AXYL_03917	ncbi-geneid:9898249	1.14.12.19	55961|50022
axy:AXYL_03918	ncbi-geneid:9898250	1.14.12.1|1.14.12.19	54427
axy:AXYL_03920	ncbi-geneid:9898252	4.3.1.12	51735
axy:AXYL_03923	ncbi-geneid:9898255	2.7.1.50	53613
axy:AXYL_03925	ncbi-geneid:9898257	3.1.4.16	56300|55816
axy:AXYL_03926	ncbi-geneid:9898258	3.6.3.34	52540
axy:AXYL_03932	ncbi-geneid:9898264	2.7.13.3	55874|47384|158472
axy:AXYL_03933	ncbi-geneid:9898265	3.1.21.-	51556
axy:AXYL_03934	ncbi-geneid:9898266	3.6.3.-	52540
axy:AXYL_03937	ncbi-geneid:9898269	3.1.-.-	64182
axy:AXYL_03941	ncbi-geneid:9898273	6.1.1.6	55681|50249
axy:AXYL_03944	ncbi-geneid:9898276	2.3.1.9	53901
axy:AXYL_03945	ncbi-geneid:9898277	6.2.1.3	56801
axy:AXYL_03946	ncbi-geneid:9898278	3.6.3.-	52540
axy:AXYL_03951	ncbi-geneid:9898283	4.2.1.17	52096
axy:AXYL_03952	ncbi-geneid:9898284	4.2.1.17	52096
axy:AXYL_03953	ncbi-geneid:9898285	2.8.3.-	89796
axy:AXYL_03963	ncbi-geneid:9898295	2.8.1.7	53383
axy:AXYL_03965	ncbi-geneid:9898297	3.1.3.48	52788
axy:AXYL_03967	ncbi-geneid:9898299	2.6.1.57	53383
axy:AXYL_03968	ncbi-geneid:9898300	3.4.21.88	51306|46785
axy:AXYL_03969	ncbi-geneid:9898301	3.4.21.53	54211|88697|52540
axy:AXYL_03970	ncbi-geneid:9898302	3.4.21.92	52540|57716
axy:AXYL_03971	ncbi-geneid:9898303	3.4.21.92	52096
axy:AXYL_03972	ncbi-geneid:9898304	5.2.1.8	109998|102735|54534
axy:AXYL_03983	ncbi-geneid:9898315	5.1.1.-	51419
axy:AXYL_03992	ncbi-geneid:9898324	2.3.1.-	55729
axy:AXYL_03994	ncbi-geneid:9898326	2.5.1.55	51569
axy:AXYL_04066	ncbi-geneid:9898398	2.6.1.17	53383
axy:AXYL_04067	ncbi-geneid:9898399	2.3.1.117	51161
axy:AXYL_04068	ncbi-geneid:9898400	3.5.1.18	53187|55031
axy:AXYL_04069	ncbi-geneid:9898401	2.1.1.72	53335
axy:AXYL_04070	ncbi-geneid:9898402	3.6.3.-	52540|52540
axy:AXYL_04074	ncbi-geneid:9898406	1.11.1.5	46626|46626
axy:AXYL_04075	ncbi-geneid:9898407	5.4.99.5	48600
axy:AXYL_04076	ncbi-geneid:9898408	3.6.1.-|3.6.4.12	52540
axy:AXYL_04079	ncbi-geneid:9898411	2.1.1.-	53335
axy:AXYL_04080	ncbi-geneid:9898412	2.1.2.2	53328
axy:AXYL_04081	ncbi-geneid:9898413	2.7.1.26|2.7.7.2	82114|52374
axy:AXYL_04082	ncbi-geneid:9898414	6.1.1.5	52374|47323|50677
axy:AXYL_04084	ncbi-geneid:9898416	4.1.1.36|6.3.2.5	102645|52507
axy:AXYL_04089	ncbi-geneid:9898421	3.4.13.21	52317
axy:AXYL_04093	ncbi-geneid:9898425	6.3.5.6|6.3.5.7	75304
axy:AXYL_04103	ncbi-geneid:9898435	1.3.1.32	56796
axy:AXYL_04104	ncbi-geneid:9898436	1.14.13.40	51395
axy:AXYL_04105	ncbi-geneid:9898437	3.6.3.21	52540
axy:AXYL_04110	ncbi-geneid:9898442	1.11.1.15	82784
axy:AXYL_04119	ncbi-geneid:9898451	4.2.1.17	52096
axy:AXYL_04120	ncbi-geneid:9898452	2.8.3.-	89796
axy:AXYL_04121	ncbi-geneid:9898453	3.6.3.-	52540
axy:AXYL_04122	ncbi-geneid:9898454	3.6.3.-	52540
axy:AXYL_04126	ncbi-geneid:9898458	1.5.1.12|1.5.99.8	53720|51730|81935|47598
axy:AXYL_04131	ncbi-geneid:9898463	2.4.1.-	56601|53955
axy:AXYL_04136	ncbi-geneid:9898468	2.3.1.-	53901|53901
axy:AXYL_04139	ncbi-geneid:9898471	1.15.1.1	54719|46609
axy:AXYL_04143	ncbi-geneid:9898475	2.7.1.130	52540
axy:AXYL_04145	ncbi-geneid:9898477	2.7.7.38	53448
axy:AXYL_04146	ncbi-geneid:9898478	2.7.4.3	52540
axy:AXYL_04147	ncbi-geneid:9898479	1.1.1.178|1.1.1.35	51735
axy:AXYL_04152	ncbi-geneid:9898484	1.1.-.-	51905|54373
axy:AXYL_04153	ncbi-geneid:9898485	1.2.1.-	53720
axy:AXYL_04154	ncbi-geneid:9898486	1.11.1.6	56634
axy:AXYL_04156	ncbi-geneid:9898488	4.1.1.20	51419|50621
axy:AXYL_04157	ncbi-geneid:9898489	4.1.2.20	51621
axy:AXYL_04159	ncbi-geneid:9898491	4.2.1.9	143975|52016
axy:AXYL_04160	ncbi-geneid:9898492	1.1.1.-	89733
axy:AXYL_04165	ncbi-geneid:9898497	1.1.1.26	51735|52283
axy:AXYL_04171	ncbi-geneid:9898503	1.13.11.15	53213
axy:AXYL_04172	ncbi-geneid:9898504	1.2.1.60	53720
axy:AXYL_04173	ncbi-geneid:9898505	4.1.1.68|5.3.3.10	56529|55331
axy:AXYL_04174	ncbi-geneid:9898506	4.1.1.68|5.3.3.10	56529
axy:AXYL_04175	ncbi-geneid:9898507	4.2.1.-	56529
axy:AXYL_04176	ncbi-geneid:9898508	4.1.2.-	51621
axy:AXYL_04179	ncbi-geneid:9898511	3.1.26.11	56281
axy:AXYL_04184	ncbi-geneid:9898516	5.1.1.1	51419|50621
axy:AXYL_04185	ncbi-geneid:9898517	2.4.1.21	48576
axy:AXYL_04186	ncbi-geneid:9898518	2.4.1.21|2.5.1.32	48576
axy:AXYL_04194	ncbi-geneid:9898526	1.8.1.2	52218|52343|63380
axy:AXYL_04196	ncbi-geneid:9898528	3.5.1.82	51556|51338
axy:AXYL_04203	ncbi-geneid:9898535	1.1.1.95	51735|52283
axy:AXYL_04206	ncbi-geneid:9898538	1.1.1.-	51735|48179
axy:AXYL_04208	ncbi-geneid:9898540	3.1.6.-	53649
axy:AXYL_04212	ncbi-geneid:9898544	1.2.1.3	53720
axy:AXYL_04213	ncbi-geneid:9898545	1.13.11.1	49482
axy:AXYL_04227	ncbi-geneid:9898559	3.6.1.13	55811
axy:AXYL_04237	ncbi-geneid:9898569	3.3.2.1	52499
axy:AXYL_04239	ncbi-geneid:9898571	1.11.1.15	69118
axy:AXYL_04245	ncbi-geneid:9898577	3.5.1.49	141130
axy:AXYL_04266	ncbi-geneid:9898598	3.6.3.-	52540|52540
axy:AXYL_04271	ncbi-geneid:9898603	2.3.1.-	55729
axy:AXYL_04273	ncbi-geneid:9898605	2.3.1.-	55729
axy:AXYL_04274	ncbi-geneid:9898606	2.1.1.-	53335
axy:AXYL_04279	ncbi-geneid:9898611	3.5.4.4	51556
axy:AXYL_04280	ncbi-geneid:9898612	3.1.1.1	53474
axy:AXYL_04284	ncbi-geneid:9898616	3.5.1.-	53187|55031
axy:AXYL_04285	ncbi-geneid:9898617	2.3.1.-	55729
axy:AXYL_04286	ncbi-geneid:9898618	1.4.1.21	55347|51735
axy:AXYL_04287	ncbi-geneid:9898619	3.6.3.-	52540|90123
axy:AXYL_04290	ncbi-geneid:9898622	1.14.99.-	143410
axy:AXYL_04293	ncbi-geneid:9898625	4.4.1.11	53383
axy:AXYL_04295	ncbi-geneid:9898627	3.6.3.-	52540|55021
axy:AXYL_04301	ncbi-geneid:9898633	1.1.1.-	48179|51735
axy:AXYL_04302	ncbi-geneid:9898634	1.1.1.157	51735|48179
axy:AXYL_04303	ncbi-geneid:9898635	3.5.2.6	56601
axy:AXYL_04304	ncbi-geneid:9898636	1.4.99.1	51905|54373
axy:AXYL_04307	ncbi-geneid:9898639	4.1.3.39	51569|89000
axy:AXYL_04308	ncbi-geneid:9898640	1.2.1.10	55347|51735
axy:AXYL_04314	ncbi-geneid:9898646	1.4.3.16	51905|56425|46977
axy:AXYL_04315	ncbi-geneid:9898647	2.5.1.72	142754
axy:AXYL_04316	ncbi-geneid:9898648	5.1.-.-	54506
axy:AXYL_04324	ncbi-geneid:9898656	2.1.1.-	53335
axy:AXYL_04331	ncbi-geneid:9898663	1.14.11.17	51197
axy:AXYL_04332	ncbi-geneid:9898664	3.1.2.-	54637
axy:AXYL_04338	ncbi-geneid:9898670	3.1.1.-	53474
axy:AXYL_04346	ncbi-geneid:9898678	2.3.1.-	55729
axy:AXYL_04347	ncbi-geneid:9898679	2.3.1.118	54001
axy:AXYL_04350	ncbi-geneid:9898682	3.6.3.-	52540
axy:AXYL_04351	ncbi-geneid:9898683	4.2.1.52	51569
axy:AXYL_04352	ncbi-geneid:9898684	4.2.1.-	51604|54826
axy:AXYL_04353	ncbi-geneid:9898685	1.1.1.262	53659
axy:AXYL_04356	ncbi-geneid:9898688	3.11.1.2	82057|57783
axy:AXYL_04360	ncbi-geneid:9898692	1.9.3.1	46626|46626
axy:AXYL_04362	ncbi-geneid:9898694	1.9.3.1	46626
axy:AXYL_04363	ncbi-geneid:9898695	1.9.3.1	81442
axy:AXYL_04366	ncbi-geneid:9898698	2.6.1.62	53383
axy:AXYL_04367	ncbi-geneid:9898699	2.3.1.47	53383
axy:AXYL_04369	ncbi-geneid:9898701	6.3.3.3	52540|53335
axy:AXYL_04372	ncbi-geneid:9898704	4.1.3.1	51621
axy:AXYL_04373	ncbi-geneid:9898705	1.7.1.13	55620
axy:AXYL_04374	ncbi-geneid:9898706	1.11.1.5	46626|46626
axy:AXYL_04378	ncbi-geneid:9898710	3.2.1.52	51445
axy:AXYL_04379	ncbi-geneid:9898711	2.7.8.7	56214
axy:AXYL_04380	ncbi-geneid:9898712	2.6.99.2	63892
axy:AXYL_04388	ncbi-geneid:9898720	3.6.3.29	52540
axy:AXYL_04391	ncbi-geneid:9898723	4.1.1.50	56276
axy:AXYL_04396	ncbi-geneid:9898728	2.5.1.16	53335|103473
axy:AXYL_04398	ncbi-geneid:9898730	1.4.99.1	51905|54373
axy:AXYL_04399	ncbi-geneid:9898731	3.6.3.-	52540
axy:AXYL_04402	ncbi-geneid:9898734	1.7.1.-	51430
axy:AXYL_04405	ncbi-geneid:9898737	4.2.1.17	52096
axy:AXYL_04413	ncbi-geneid:9898745	4.2.1.17	52096
axy:AXYL_04415	ncbi-geneid:9898747	2.3.1.9	53901|53901
axy:AXYL_04420	ncbi-geneid:9898752	4.2.1.3	53732|74778|52016
axy:AXYL_04424	ncbi-geneid:9898756	3.5.1.87	53187|55031
axy:AXYL_04432	ncbi-geneid:9898764	6.2.1.3	56801
axy:AXYL_04435	ncbi-geneid:9898767	4.2.1.3	53732|52016
axy:AXYL_04436	ncbi-geneid:9898768	1.13.-.-	53213
axy:AXYL_04460	ncbi-geneid:9898792	3.6.3.-	52540|52540
axy:AXYL_04466	ncbi-geneid:9898798	3.6.4.12	52540
axy:AXYL_04469	ncbi-geneid:9898801	2.6.1.19	53383
axy:AXYL_04470	ncbi-geneid:9898802	1.2.1.16	53720
axy:AXYL_04472	ncbi-geneid:9898804	3.5.1.-	52467
axy:AXYL_04474	ncbi-geneid:9898806	5.1.3.2	51735
axy:AXYL_04475	ncbi-geneid:9898807	5.3.1.9	53697
axy:AXYL_04476	ncbi-geneid:9898808	5.4.2.8	53738|53738|53738|55957
axy:AXYL_04477	ncbi-geneid:9898809	2.7.10.2	52540
axy:AXYL_04479	ncbi-geneid:9898811	2.7.8.-	51735
axy:AXYL_04480	ncbi-geneid:9898812	3.6.1.-	55811
axy:AXYL_04481	ncbi-geneid:9898813	2.7.7.22|5.3.1.8	51182|53448
axy:AXYL_04483	ncbi-geneid:9898815	4.2.1.47	51735
axy:AXYL_04484	ncbi-geneid:9898816	1.1.1.271	51735
axy:AXYL_04490	ncbi-geneid:9898822	2.3.1.-	51161
axy:AXYL_04496	ncbi-geneid:9898828	1.3.99.-	56645|47203
axy:AXYL_04497	ncbi-geneid:9898829	2.3.1.9	53901|53901
axy:AXYL_04498	ncbi-geneid:9898830	1.1.1.35|4.2.1.17|5.1.2.3	52096|51735|48179|48179
axy:AXYL_04500	ncbi-geneid:9898832	1.1.1.35	51735|52096|48179|48179
axy:AXYL_04501	ncbi-geneid:9898833	2.3.1.16	53901|53901
axy:AXYL_04504	ncbi-geneid:9898836	6.2.1.3	56801
axy:AXYL_04505	ncbi-geneid:9898837	3.1.6.-	53649
axy:AXYL_04511	ncbi-geneid:9898843	1.1.1.262	53659
axy:AXYL_04517	ncbi-geneid:9898849	2.8.3.12	100950
axy:AXYL_04518	ncbi-geneid:9898850	2.8.3.12	100950
axy:AXYL_04520	ncbi-geneid:9898852	2.8.3.-	89796
axy:AXYL_04534	ncbi-geneid:9898866	2.9.1.-	52821|52540
axy:AXYL_04536	ncbi-geneid:9898868	2.7.2.4	53633|55021|55021
axy:AXYL_04537	ncbi-geneid:9898869	6.3.4.-	52402|82829
axy:AXYL_04538	ncbi-geneid:9898870	6.4.1.2	52096
axy:AXYL_04539	ncbi-geneid:9898871	3.2.2.21	48150
axy:AXYL_04540	ncbi-geneid:9898872	6.1.1.16	52374|47323
axy:AXYL_04542	ncbi-geneid:9898874	5.2.1.8	50891
axy:AXYL_04543	ncbi-geneid:9898875	3.6.1.-	56300
axy:AXYL_04548	ncbi-geneid:9898880	1.7.99.6|1.7.2.4	50974|49503
axy:AXYL_04556	ncbi-geneid:9898888	3.1.3.25	56655
axy:AXYL_04557	ncbi-geneid:9898889	2.1.1.-	75217
axy:AXYL_04568	ncbi-geneid:9898900	1.1.1.-	51735|52283
axy:AXYL_04586	ncbi-geneid:9898918	1.1.1.30	51735
axy:AXYL_04587	ncbi-geneid:9898919	3.7.1.2	56529|63433
axy:AXYL_04596	ncbi-geneid:9898928	4.2.1.52	51569
axy:AXYL_04606	ncbi-geneid:9898938	2.3.1.-	55729
axy:AXYL_04614	ncbi-geneid:9898946	4.1.3.4	51569
axy:AXYL_04619	ncbi-geneid:9898951	2.8.3.-	89796
axy:AXYL_04654	ncbi-geneid:9898986	2.7.8.-	56024|56024
axy:AXYL_04656	ncbi-geneid:9898988	4.2.1.17	52096
axy:AXYL_04658	ncbi-geneid:9898990	2.8.3.-	89796
axy:AXYL_04660	ncbi-geneid:9898992	3.1.2.-	54637
axy:AXYL_04661	ncbi-geneid:9898993	1.1.1.35|4.2.1.17|5.3.3.8	52096|51735|48179|48179
axy:AXYL_04663	ncbi-geneid:9898995	2.8.3.6	100950
axy:AXYL_04664	ncbi-geneid:9898996	2.8.3.6	100950
axy:AXYL_04667	ncbi-geneid:9898999	1.1.1.-	51735|48179
axy:AXYL_04673	ncbi-geneid:9899005	2.3.2.2	56235
axy:AXYL_04675	ncbi-geneid:9899007	2.4.1.-	53448
axy:AXYL_04681	ncbi-geneid:9899013	2.7.13.3	55874|47384
axy:AXYL_04686	ncbi-geneid:9899018	3.5.2.14	53067
axy:AXYL_04691	ncbi-geneid:9899023	1.5.3.1	51905|54373
axy:AXYL_04694	ncbi-geneid:9899026	3.4.13.19	51556
axy:AXYL_04697	ncbi-geneid:9899029	2.3.2.2	56235
axy:AXYL_04712	ncbi-geneid:9899044	3.1.1.17	63829
axy:AXYL_04716	ncbi-geneid:9899048	1.3.99.16	47741|54292
axy:AXYL_04717	ncbi-geneid:9899049	1.3.99.16	56003|56003
axy:AXYL_04728	ncbi-geneid:9899060	1.2.1.3	53720
axy:AXYL_04729	ncbi-geneid:9899061	3.1.1.-	56931
axy:AXYL_04730	ncbi-geneid:9899062	2.7.1.35	53613
axy:AXYL_04733	ncbi-geneid:9899065	4.1.2.17	53639
axy:AXYL_04734	ncbi-geneid:9899066	2.5.1.18	47616|52833
axy:AXYL_04738	ncbi-geneid:9899070	1.20.4.1	52788
axy:AXYL_04741	ncbi-geneid:9899073	1.20.4.1	52833
axy:AXYL_04755	ncbi-geneid:9899087	1.11.1.15	69118
axy:AXYL_04759	ncbi-geneid:9899091	3.5.1.1	53774
axy:AXYL_04765	ncbi-geneid:9899097	2.8.3.-	89796
axy:AXYL_04766	ncbi-geneid:9899098	2.3.1.9	53901|53901
axy:AXYL_04768	ncbi-geneid:9899100	1.3.-.-	56645|47203
axy:AXYL_04772	ncbi-geneid:9899104	4.2.1.17	52096
axy:AXYL_04773	ncbi-geneid:9899105	2.8.3.-	89796
axy:AXYL_04779	ncbi-geneid:9899111	2.3.1.9	53901|53901
axy:AXYL_04780	ncbi-geneid:9899112	1.3.-.-	56645|47203
axy:AXYL_04781	ncbi-geneid:9899113	2.8.3.-	89796
axy:AXYL_04786	ncbi-geneid:9899118	1.3.99.3	56645|47203
axy:AXYL_04787	ncbi-geneid:9899119	1.1.1.100	51735
axy:AXYL_04793	ncbi-geneid:9899125	2.8.3.-	89796
axy:AXYL_04796	ncbi-geneid:9899128	2.8.3.-	89796
axy:AXYL_04799	ncbi-geneid:9899131	5.3.2.-	55331
axy:AXYL_04800	ncbi-geneid:9899132	3.6.3.32	52540|54631
axy:AXYL_04803	ncbi-geneid:9899135	2.1.1.79	53335
axy:AXYL_04809	ncbi-geneid:9899141	3.6.3.-	52540
axy:AXYL_04813	ncbi-geneid:9899145	3.4.16.4	56601|69189
axy:AXYL_04817	ncbi-geneid:9899149	6.1.1.4	52374|50677|47323
axy:AXYL_04819	ncbi-geneid:9899151	2.7.7.7	52540|48019
axy:AXYL_04820	ncbi-geneid:9899152	1.2.1.41	53720
axy:AXYL_04823	ncbi-geneid:9899155	3.5.1.4	75304
axy:AXYL_04838	ncbi-geneid:9899170	2.8.3.-|3.1.2.1	100950|100950
axy:AXYL_04845	ncbi-geneid:9899177	2.7.7.7
axy:AXYL_04848	ncbi-geneid:9899180	2.5.1.18	47616|52833
axy:AXYL_04851	ncbi-geneid:9899183	3.6.3.31	52540|50331
axy:AXYL_04854	ncbi-geneid:9899186	5.1.1.4	54506
axy:AXYL_04855	ncbi-geneid:9899187	1.1.99.-	51905|54373
axy:AXYL_04856	ncbi-geneid:9899188	1.1.1.25	51735|53223
axy:AXYL_04857	ncbi-geneid:9899189	2.2.1.1	52518|52922
axy:AXYL_04858	ncbi-geneid:9899190	2.2.1.1	52518
axy:AXYL_04860	ncbi-geneid:9899192	1.1.1.6	56796
axy:AXYL_04869	ncbi-geneid:9899201	1.1.1.100	51735
axy:AXYL_04870	ncbi-geneid:9899202	2.1.1.67	53335
axy:AXYL_04871	ncbi-geneid:9899203	1.7.1.-	51430
axy:AXYL_04876	ncbi-geneid:9899208	3.6.3.21	52540
axy:AXYL_04890	ncbi-geneid:9899222	1.8.1.4	51905|55424
axy:AXYL_04891	ncbi-geneid:9899223	3.6.3.-	52540
axy:AXYL_04897	ncbi-geneid:9899229	1.3.-.-	56645|47203
axy:AXYL_04898	ncbi-geneid:9899230	2.3.1.12	52777|51230|47005
axy:AXYL_04899	ncbi-geneid:9899231	4.2.1.17	52096
axy:AXYL_04900	ncbi-geneid:9899232	1.1.1.-|1.2.4.1	52518|52922
axy:AXYL_04901	ncbi-geneid:9899233	1.2.4.1	52518
axy:AXYL_04906	ncbi-geneid:9899238	1.3.-.-	56645|47203
axy:AXYL_04907	ncbi-geneid:9899239	4.2.1.17	52096
axy:AXYL_04912	ncbi-geneid:9899244	1.3.99.-	56645|47203
axy:AXYL_04916	ncbi-geneid:9899248	6.3.4.14|6.4.1.2	56059|52440|51246
axy:AXYL_04917	ncbi-geneid:9899249	6.3.4.6	50891|160467
axy:AXYL_04936	ncbi-geneid:9899268	6.2.1.-	56801
axy:AXYL_04939	ncbi-geneid:9899271	2.3.3.1	48256
axy:AXYL_04942	ncbi-geneid:9899274	1.3.-.-	56645|47203
axy:AXYL_04943	ncbi-geneid:9899275	1.1.1.100	51735
axy:AXYL_04947	ncbi-geneid:9899279	2.8.3.-	89796
axy:AXYL_04952	ncbi-geneid:9899284	4.2.1.17	52096
axy:AXYL_04954	ncbi-geneid:9899286	4.2.1.17	52096
axy:AXYL_04957	ncbi-geneid:9899289	2.8.3.-	89796
axy:AXYL_04958	ncbi-geneid:9899290	1.3.-.-	56645|47203
axy:AXYL_04960	ncbi-geneid:9899292	4.1.3.6|4.1.3.34	51621
axy:AXYL_04965	ncbi-geneid:9899297	1.2.1.3	53720
axy:AXYL_04966	ncbi-geneid:9899298	1.14.13.82	54292|52343|63380
axy:AXYL_04967	ncbi-geneid:9899299	1.14.-.-	48264
axy:AXYL_04970	ncbi-geneid:9899302	3.6.3.27	52540
axy:AXYL_04974	ncbi-geneid:9899306	2.7.4.1	56024|143724|56024|140356
axy:AXYL_04975	ncbi-geneid:9899307	3.6.1.11|3.6.1.40	53067|109604|53067
axy:AXYL_04977	ncbi-geneid:9899309	5.4.2.10	53738|53738|53738|55957
axy:AXYL_04978	ncbi-geneid:9899310	2.5.1.15	51717
axy:AXYL_04979	ncbi-geneid:9899311	3.4.24.-	140990|52540
axy:AXYL_04980	ncbi-geneid:9899312	2.1.1.-	53335
axy:AXYL_04988	ncbi-geneid:9899320	3.6.3.-	52540|50331
axy:AXYL_04990	ncbi-geneid:9899322	5.4.2.1
axy:AXYL_04992	ncbi-geneid:9899324	6.3.5.5	56059|56059|48108|52440|52440|52335
axy:AXYL_04993	ncbi-geneid:9899325	6.3.5.5	52317|52021
axy:AXYL_04994	ncbi-geneid:9899326	2.2.1.2	51569
axy:AXYL_04995	ncbi-geneid:9899327	1.11.1.15	69118
axy:AXYL_04997	ncbi-geneid:9899329	3.6.3.-	52540
axy:AXYL_04999	ncbi-geneid:9899331	2.8.3.16	89796
axy:AXYL_05002	ncbi-geneid:9899334	2.7.7.7	52540|48019
axy:AXYL_05010	ncbi-geneid:9899342	3.6.3.31	52540|50331
axy:AXYL_05017	ncbi-geneid:9899349	3.4.21.-	56601
axy:AXYL_05019	ncbi-geneid:9899351	1.1.1.1	50129|51735
axy:AXYL_05020	ncbi-geneid:9899352	3.4.-.-|3.2.-.-	52317
axy:AXYL_05024	ncbi-geneid:9899356	2.2.1.6	52518|52518|52467
axy:AXYL_05025	ncbi-geneid:9899357	1.3.99.7	56645|47203
axy:AXYL_05030	ncbi-geneid:9899362	1.18.1.2	63380|52343|54862
axy:AXYL_05032	ncbi-geneid:9899364	4.1.2.44|4.2.1.17	52096|52096
axy:AXYL_05033	ncbi-geneid:9899365	2.7.1.71	52540|47413
axy:AXYL_05035	ncbi-geneid:9899367	6.2.1.25	56801
axy:AXYL_05040	ncbi-geneid:9899372	3.6.3.-	52540
axy:AXYL_05041	ncbi-geneid:9899373	3.6.3.-	52540
axy:AXYL_05042	ncbi-geneid:9899374	3.6.3.-	52540|50331
axy:AXYL_05048	ncbi-geneid:9899380	2.2.1.6	52518|52518
axy:AXYL_05052	ncbi-geneid:9899384	3.5.3.11	52768
axy:AXYL_05056	ncbi-geneid:9899388	2.8.3.6	100950
axy:AXYL_05057	ncbi-geneid:9899389	2.8.3.6	100950
axy:AXYL_05060	ncbi-geneid:9899392	4.1.1.21|6.3.4.18	56059|52440|51246
axy:AXYL_05061	ncbi-geneid:9899393	4.1.1.21|5.4.99.18	52255
axy:AXYL_05064	ncbi-geneid:9899396	6.3.2.6	56104
axy:AXYL_05066	ncbi-geneid:9899398	4.1.2.13	51569
axy:AXYL_05084	ncbi-geneid:9899416	2.3.2.2	56235
axy:AXYL_05089	ncbi-geneid:9899421	3.6.3.28	52540
axy:AXYL_05111	ncbi-geneid:9899443	2.3.1.19|2.3.1.8	53659
axy:AXYL_05112	ncbi-geneid:9899444	2.7.2.1	53067|53067
axy:AXYL_05113	ncbi-geneid:9899445	1.3.1.9	51735
axy:AXYL_05115	ncbi-geneid:9899447	2.7.2.3	53748
axy:AXYL_05116	ncbi-geneid:9899448	1.2.1.12	55347|51735
axy:AXYL_05117	ncbi-geneid:9899449	2.2.1.1	52518|52518|52922
axy:AXYL_05118	ncbi-geneid:9899450	2.1.1.-	75217|88697
axy:AXYL_05121	ncbi-geneid:9899453	1.1.1.40	53659|51735|53223
axy:AXYL_05125	ncbi-geneid:9899457	4.1.1.-	50475|143968
axy:AXYL_05131	ncbi-geneid:9899463	1.7.99.4	53706|50692
axy:AXYL_05132	ncbi-geneid:9899464	1.7.1.4	51905
axy:AXYL_05137	ncbi-geneid:9899469	2.1.1.107|1.3.1.76|4.99.1.4	53790|51735|75615
axy:AXYL_05138	ncbi-geneid:9899470	2.4.2.9	53271
axy:AXYL_05139	ncbi-geneid:9899471	3.4.16.4|3.4.21	56601
axy:AXYL_05142	ncbi-geneid:9899474	5.-.-.-	111337
axy:AXYL_05143	ncbi-geneid:9899475	2.4.2.29	51713
axy:AXYL_05145	ncbi-geneid:9899477	6.4.1.4|6.4.1.5	52096|52096
axy:AXYL_05146	ncbi-geneid:9899478	1.3.-.-	56645|47203
axy:AXYL_05148	ncbi-geneid:9899480	6.4.1.4	56059|52440|51246|51230
axy:AXYL_05151	ncbi-geneid:9899483	2.8.3.-	89796
axy:AXYL_05161	ncbi-geneid:9899493	1.3.1.74	102114
axy:AXYL_05163	ncbi-geneid:9899495	3.4.24.-	55486
axy:AXYL_05165	ncbi-geneid:9899497	2.3.1.-	56317
axy:AXYL_05166	ncbi-geneid:9899498	1.7.1.-	51430
axy:AXYL_05174	ncbi-geneid:9899506	2.8.1.6	102114
axy:AXYL_05179	ncbi-geneid:9899511	3.1.1.45	53474
axy:AXYL_05183	ncbi-geneid:9899515	2.-.-.-	54690
axy:AXYL_05189	ncbi-geneid:9899521	1.2.1.2	52833
axy:AXYL_05190	ncbi-geneid:9899522	1.2.1.2	142019|140490|142984|52833
axy:AXYL_05191	ncbi-geneid:9899523	1.2.1.2	53706|50692|54862|54292
axy:AXYL_05200	ncbi-geneid:9899532	5.1.1.3	53681|53681
axy:AXYL_05212	ncbi-geneid:9899544	6.2.1.-	56801
axy:AXYL_05220	ncbi-geneid:9899552	3.6.3.-	52540
axy:AXYL_05225	ncbi-geneid:9899557	1.3.99.3	56645|47203
axy:AXYL_05227	ncbi-geneid:9899559	2.3.1.-	55729
axy:AXYL_05232	ncbi-geneid:9899564	6.3.4.6	56059|52440|51246|50891|50891|51230|160467
axy:AXYL_05233	ncbi-geneid:9899565	3.5.1.54	75304
axy:AXYL_05242	ncbi-geneid:9899574	1.20.4.1	52833
axy:AXYL_05243	ncbi-geneid:9899575	3.6.1.27	48317
axy:AXYL_05245	ncbi-geneid:9899577	1.1.1.93|4.1.1.73|1.1.1.83	53659
axy:AXYL_05247	ncbi-geneid:9899579	2.1.1.63	46767|53155
axy:AXYL_05248	ncbi-geneid:9899580	2.1.1.63|3.2.2.21	48150|57884|55945|46689
axy:AXYL_05251	ncbi-geneid:9899583	3.6.3.34	52540
axy:AXYL_05263	ncbi-geneid:9899595	3.7.1.3	53383
axy:AXYL_05269	ncbi-geneid:9899601	3.6.3.21	52540
axy:AXYL_05274	ncbi-geneid:9899606	3.6.3.34	52540
axy:AXYL_05285	ncbi-geneid:9899617	2.7.13.3	55874|47384
axy:AXYL_05287	ncbi-geneid:9899619	1.10.3.-	49503|81464
axy:AXYL_05288	ncbi-geneid:9899620	1.10.3.-	81442
axy:AXYL_05289	ncbi-geneid:9899621	1.10.3.-	81452
axy:AXYL_05297	ncbi-geneid:9899629	1.1.1.40	53659|51735|53223
axy:AXYL_05311	ncbi-geneid:9899643	2.3.1.-	55729
axy:AXYL_05314	ncbi-geneid:9899646	1.14.11.-	51197
axy:AXYL_05325	ncbi-geneid:9899657	4.2.1.3	53732|52016
axy:AXYL_05341	ncbi-geneid:9899673	3.4.24.-	55486
axy:AXYL_05349	ncbi-geneid:9899681	2.1.1.144	53335
axy:AXYL_05358	ncbi-geneid:9899690	4.1.1.64	53383
axy:AXYL_05361	ncbi-geneid:9899693	1.10.3.-	49503|81464
axy:AXYL_05362	ncbi-geneid:9899694	1.10.3.-	81442
axy:AXYL_05363	ncbi-geneid:9899695	1.10.3.-	81452
axy:AXYL_05375	ncbi-geneid:9899707	3.2.2.20	48150
axy:AXYL_05393	ncbi-geneid:9899725	1.3.-.-	56645|47203
axy:AXYL_05395	ncbi-geneid:9899727	1.1.1.35|4.2.1.17|5.3.3.8	52096|51735|48179|48179
axy:AXYL_05396	ncbi-geneid:9899728	2.3.1.9	53901|53901
axy:AXYL_05399	ncbi-geneid:9899731	2.8.3.-	89796
axy:AXYL_05400	ncbi-geneid:9899732	4.2.1.17	52096
axy:AXYL_05407	ncbi-geneid:9899739	2.8.3.6	100950
axy:AXYL_05408	ncbi-geneid:9899740	2.8.3.6	100950
axy:AXYL_05412	ncbi-geneid:9899744	1.2.1.-	53720
axy:AXYL_05413	ncbi-geneid:9899745	1.1.1.-	51735|48179
axy:AXYL_05431	ncbi-geneid:9899763	1.8.2.-	51905|51905|55424
axy:AXYL_05438	ncbi-geneid:9899770	4.2.1.20	51366
axy:AXYL_05439	ncbi-geneid:9899771	4.2.1.20	53686
axy:AXYL_05452	ncbi-geneid:9899784	2.1.1.-	53335
axy:AXYL_05457	ncbi-geneid:9899789	3.6.3.34	52540
axy:AXYL_05461	ncbi-geneid:9899793	3.6.3.-	52540|90123
axy:AXYL_05468	ncbi-geneid:9899800	2.5.1.18	47616|52833
axy:AXYL_05469	ncbi-geneid:9899801	2.3.3.1	48256
axy:AXYL_05472	ncbi-geneid:9899804	1.1.1.100	51735
axy:AXYL_05474	ncbi-geneid:9899806	1.2.1.-	53720
axy:AXYL_05479	ncbi-geneid:9899811	1.3.-.-	56645|47203
axy:AXYL_05483	ncbi-geneid:9899815	1.6.5.2	52218
axy:AXYL_05506	ncbi-geneid:9899838	3.5.1.16	53187|55031
axy:AXYL_05508	ncbi-geneid:9899840	2.2.1.6	52518|52518|52467
axy:AXYL_05509	ncbi-geneid:9899841	2.6.1.1	53383
axy:AXYL_05515	ncbi-geneid:9899847	4.1.2.27	53383
axy:AXYL_05516	ncbi-geneid:9899848	3.6.3.-	52540|50331
axy:AXYL_05520	ncbi-geneid:9899852	3.5.3.1	52768
axy:AXYL_05538	ncbi-geneid:9899870	2.3.1.-	55729
axy:AXYL_05539	ncbi-geneid:9899871	1.2.1.32	53720
axy:AXYL_05540	ncbi-geneid:9899872	3.5.99.5	55298
axy:AXYL_05542	ncbi-geneid:9899874	1.13.11.6	51182
axy:AXYL_05543	ncbi-geneid:9899875	4.1.1.45	51556
axy:AXYL_05544	ncbi-geneid:9899876	1.1.1.-	89733
axy:AXYL_05545	ncbi-geneid:9899877	1.1.1.57	51735|48179
axy:AXYL_05548	ncbi-geneid:9899880	4.3.2.3	56529
axy:AXYL_05549	ncbi-geneid:9899881	1.1.1.30	51735
axy:AXYL_05553	ncbi-geneid:9899885	1.1.1.264	50129|51735
axy:AXYL_05556	ncbi-geneid:9899888	1.6.99.3	51905
axy:AXYL_05557	ncbi-geneid:9899889	4.1.1.23	51366
axy:AXYL_05559	ncbi-geneid:9899891	3.1.3.27	101307
axy:AXYL_05560	ncbi-geneid:9899892	2.7.4.16	55326|56042
axy:AXYL_05562	ncbi-geneid:9899894	2.5.1.9|2.5.1.78	52121
axy:AXYL_05563	ncbi-geneid:9899895	3.5.4.25|4.1.99.12	55821|142695
axy:AXYL_05567	ncbi-geneid:9899899	3.6.3.28	52540
axy:AXYL_05574	ncbi-geneid:9899906	2.7.7.3	52374
axy:AXYL_05585	ncbi-geneid:9899917	3.1.1.29	53178
axy:AXYL_05587	ncbi-geneid:9899919	2.7.6.1	53271
axy:AXYL_05589	ncbi-geneid:9899921	2.7.1.148	54211|55060
axy:AXYL_05592	ncbi-geneid:9899924	3.2.2.23|4.2.99.18	81624|46946|57716
axy:AXYL_05594	ncbi-geneid:9899926	1.14.13.-	51905
axy:AXYL_05597	ncbi-geneid:9899929	1.13.11.5	51182
axy:AXYL_05598	ncbi-geneid:9899930	3.7.1.2	56529|63433
axy:AXYL_05600	ncbi-geneid:9899932	3.1.6.-	53649
axy:AXYL_05607	ncbi-geneid:9899939	5.4.2.2	53738|53738|53738|55957
axy:AXYL_05608	ncbi-geneid:9899940	5.3.1.9	53697
axy:AXYL_05612	ncbi-geneid:9899944	6.3.5.4	52402|56235
axy:AXYL_05615	ncbi-geneid:9899947	5.1.3.2	51735
axy:AXYL_05616	ncbi-geneid:9899948	1.1.1.-	51735|52413|48179
axy:AXYL_05618	ncbi-geneid:9899950	1.14.13.-	47240
axy:AXYL_05620	ncbi-geneid:9899952	2.1.1.45	55831
axy:AXYL_05622	ncbi-geneid:9899954	1.5.1.3	53597
axy:AXYL_05624	ncbi-geneid:9899956	2.6.1.18	53383
axy:AXYL_05625	ncbi-geneid:9899957	1.2.1.27	53720
axy:AXYL_05630	ncbi-geneid:9899962	3.6.3.-	52540|52540
axy:AXYL_05631	ncbi-geneid:9899963	6.3.5.6|6.3.5.7	75304
axy:AXYL_05634	ncbi-geneid:9899966	1.4.4.2	53383|53383
axy:AXYL_05636	ncbi-geneid:9899968	2.1.2.10	103025|101790
axy:AXYL_05638	ncbi-geneid:9899970	1.15.1.1	54719|46609
axy:AXYL_05640	ncbi-geneid:9899972	4.1.1.19	53383|55904
axy:AXYL_05642	ncbi-geneid:9899974	2.3.1.-	55729
axy:AXYL_05645	ncbi-geneid:9899977	3.5.4.13	51283
axy:AXYL_05650	ncbi-geneid:9899982	6.1.1.10	52374|47323|50249|57770
axy:AXYL_05662	ncbi-geneid:9899994	3.6.3.-	52540|52540
axy:AXYL_05665	ncbi-geneid:9899997	1.1.1.36	51735
axy:AXYL_05678	ncbi-geneid:9900010	1.3.99.1	51905|56425
axy:AXYL_05682	ncbi-geneid:9900014	2.5.1.18	47616|52833
axy:AXYL_05707	ncbi-geneid:9900039	3.1.4.4	56024|56024
axy:AXYL_05721	ncbi-geneid:9900053	3.2.2.16|3.2.2.9	53167
axy:AXYL_05724	ncbi-geneid:9900056	1.2.7.8	53323|52518|52518|52922
axy:AXYL_05733	ncbi-geneid:9900065	4.2.1.99|4.2.1.3	53732|52016
axy:AXYL_05738	ncbi-geneid:9900070	3.5.4.1	51556|51338
axy:AXYL_05743	ncbi-geneid:9900075	2.7.13.3	55874|47384|158472
axy:AXYL_05747	ncbi-geneid:9900079	3.6.3.4	56784|81653|55008|55008|81665
axy:AXYL_05748	ncbi-geneid:9900080	4.3.2.1	48557
axy:AXYL_05753	ncbi-geneid:9900085	6.2.1.-	56801
axy:AXYL_05755	ncbi-geneid:9900087	1.1.1.169	48179|51735
axy:AXYL_05757	ncbi-geneid:9900089	1.14.13.84	51905|51905
axy:AXYL_05760	ncbi-geneid:9900092	2.1.2.1	53383
axy:AXYL_05762	ncbi-geneid:9900094	2.6.1.52	53383
axy:AXYL_05765	ncbi-geneid:9900097	4.2.1.52	51569
axy:AXYL_05769	ncbi-geneid:9900101	6.3.5.2	52317
axy:AXYL_05771	ncbi-geneid:9900103	5.1.1.-	51419
axy:AXYL_05777	ncbi-geneid:9900109	4.1.1.19	53383|55904
axy:AXYL_05780	ncbi-geneid:9900112	3.4.13.9	55920|53092
axy:AXYL_05783	ncbi-geneid:9900115	3.6.3.-	52540
axy:AXYL_05788	ncbi-geneid:9900120	2.3.2.2	56235
axy:AXYL_05794	ncbi-geneid:9900126	2.6.1.57	53383
axy:AXYL_05796	ncbi-geneid:9900128	4.2.1.17	52096
axy:AXYL_05799	ncbi-geneid:9900131	2.8.3.-	89796
axy:AXYL_05806	ncbi-geneid:9900138	1.4.99.1	51905|54373
axy:AXYL_05807	ncbi-geneid:9900139	1.-.-.-	53706|50692
axy:AXYL_05809	ncbi-geneid:9900141	1.1.1.100	51735
axy:AXYL_05810	ncbi-geneid:9900142	4.2.1.52	51569
axy:AXYL_05811	ncbi-geneid:9900143	4.4.1.8	53383
axy:AXYL_05815	ncbi-geneid:9900147	2.1.1.33	53335
axy:AXYL_05816	ncbi-geneid:9900148	3.4.11.5	53474
axy:AXYL_05823	ncbi-geneid:9900155	3.5.1.28	55846
axy:AXYL_05827	ncbi-geneid:9900159	4.1.2.21	51569
axy:AXYL_05828	ncbi-geneid:9900160	4.2.1.6	51604|54826
axy:AXYL_05833	ncbi-geneid:9900165	1.3.99.-	56645|47203
axy:AXYL_05836	ncbi-geneid:9900168	1.3.-.-	56645|47203
axy:AXYL_05847	ncbi-geneid:9900179	2.5.1.18	47616|52833
axy:AXYL_05860	ncbi-geneid:9900192	5.2.1.8	54534
axy:AXYL_05861	ncbi-geneid:9900193	3.6.3.-	52540
axy:AXYL_05864	ncbi-geneid:9900196	2.7.1.17	53067|53067
axy:AXYL_05870	ncbi-geneid:9900202	3.5.3.19	51182
axy:AXYL_05876	ncbi-geneid:9900208	4.1.3.30	51621
axy:AXYL_05883	ncbi-geneid:9900215	1.14.11.18	51197
axy:AXYL_05891	ncbi-geneid:9900223	1.13.11.4	51182
axy:AXYL_05893	ncbi-geneid:9900225	5.2.1.2	47616|52833
axy:AXYL_05897	ncbi-geneid:9900229	1.14.13.24|1.14.13.1	51905|54373
axy:AXYL_05901	ncbi-geneid:9900233	3.6.3.-	52540
axy:AXYL_05902	ncbi-geneid:9900234	3.6.3.-	52540
axy:AXYL_05905	ncbi-geneid:9900237	4.2.1.57	52096
axy:AXYL_05906	ncbi-geneid:9900238	2.8.3.-	89796
axy:AXYL_05911	ncbi-geneid:9900243	1.3.99.-	56645|47203
axy:AXYL_05912	ncbi-geneid:9900244	6.4.1.5	52096|52096
axy:AXYL_05913	ncbi-geneid:9900245	3.6.3.-	52540
axy:AXYL_05919	ncbi-geneid:9900251	3.5.1.44	64438
axy:AXYL_05920	ncbi-geneid:9900252	6.5.1.-	55144
axy:AXYL_05921	ncbi-geneid:9900253	3.1.3.5	56784
axy:AXYL_05924	ncbi-geneid:9900256	1.1.1.100	51735
axy:AXYL_05925	ncbi-geneid:9900257	1.1.1.25	51735|53223
axy:AXYL_05929	ncbi-geneid:9900261	3.6.3.-	52540
axy:AXYL_05930	ncbi-geneid:9900262	3.6.3.-	52540
axy:AXYL_05932	ncbi-geneid:9900264	1.1.1.-|1.2.4.4	52518|52518|52922
axy:AXYL_05934	ncbi-geneid:9900266	2.3.1.12	52777|51230|47005
axy:AXYL_05935	ncbi-geneid:9900267	1.8.1.4	51905|55424
axy:AXYL_05937	ncbi-geneid:9900269	4.2.1.9	143975|52016
axy:AXYL_05940	ncbi-geneid:9900272	2.3.1.183	55729
axy:AXYL_05943	ncbi-geneid:9900275	4.1.1.31	51621
axy:AXYL_05947	ncbi-geneid:9900279	1.1.1.157	51735|48179
axy:AXYL_05951	ncbi-geneid:9900283	2.8.3.6	100950
axy:AXYL_05952	ncbi-geneid:9900284	2.8.3.6	100950
axy:AXYL_05953	ncbi-geneid:9900285	5.3.3.4	54909
axy:AXYL_05955	ncbi-geneid:9900287	3.1.1.24	53474
axy:AXYL_05957	ncbi-geneid:9900289	4.1.1.-	52507
axy:AXYL_05959	ncbi-geneid:9900291	2.1.1.-	53335
axy:AXYL_05961	ncbi-geneid:9900293	1.2.1.70	69742|51735|69075
axy:AXYL_05968	ncbi-geneid:9900300	3.6.3.-	52540|90123
axy:AXYL_05971	ncbi-geneid:9900303	3.6.3.4	56784|81653|81665
axy:AXYL_05981	ncbi-geneid:9900313	5.3.1.22	51658
axy:AXYL_05982	ncbi-geneid:9900314	4.1.3.4	51569
axy:AXYL_05983	ncbi-geneid:9900315	2.8.3.16	89796
axy:AXYL_05984	ncbi-geneid:9900316	3.6.3.-	52540
axy:AXYL_05988	ncbi-geneid:9900320	1.1.-.-	51905|54373
axy:AXYL_05989	ncbi-geneid:9900321	1.2.1.16	53720
axy:AXYL_05994	ncbi-geneid:9900326	1.1.1.31	51735|48179
axy:AXYL_05996	ncbi-geneid:9900328	5.3.1.22	51658
axy:AXYL_05998	ncbi-geneid:9900330	1.1.1.-	51735|48179
axy:AXYL_05999	ncbi-geneid:9900331	4.1.1.44	69118
axy:AXYL_06003	ncbi-geneid:9900335	3.6.3.-	52540
axy:AXYL_06004	ncbi-geneid:9900336	3.6.3.-	52540
axy:AXYL_06010	ncbi-geneid:9900342	3.5.2.2	51556|51338
axy:AXYL_06011	ncbi-geneid:9900343	4.2.1.3	53732|52016
axy:AXYL_06025	ncbi-geneid:9900357	2.7.13.3	55874|52172|47384
axy:AXYL_06026	ncbi-geneid:9900358	2.7.13.3	55874|52172|47384
axy:AXYL_06040	ncbi-geneid:9900372	2.7.13.3	55874|52172|47384|47226
axy:AXYL_06041	ncbi-geneid:9900373	3.1.6.-	53649
axy:AXYL_06046	ncbi-geneid:9900378	3.1.6.-	53649
axy:AXYL_06049	ncbi-geneid:9900381	2.5.1.90	48576
axy:AXYL_06055	ncbi-geneid:9900387	2.7.2.11	53633|88697
axy:AXYL_06067	ncbi-geneid:9900399	2.7.7.-	69572
axy:AXYL_06068	ncbi-geneid:9900400	3.4.21.102	52096|50156
axy:AXYL_06070	ncbi-geneid:9900402	5.4.2.1
axy:AXYL_06074	ncbi-geneid:9900406	1.1.1.94	48179|51735
axy:AXYL_06076	ncbi-geneid:9900408	2.1.1.-	75217
axy:AXYL_06078	ncbi-geneid:9900410	2.1.1.-	53335
axy:AXYL_06079	ncbi-geneid:9900411	6.3.-.-	55931
axy:AXYL_06085	ncbi-geneid:9900417	2.1.1.-	53335|48013
axy:AXYL_06088	ncbi-geneid:9900420	4.2.1.17	52096
axy:AXYL_06089	ncbi-geneid:9900421	5.4.99.2	51703
axy:AXYL_06090	ncbi-geneid:9900422	5.4.99.2	52242
axy:AXYL_06091	ncbi-geneid:9900423	2.8.3.-	89796
axy:AXYL_06092	ncbi-geneid:9900424	2.7.-.-	52540
axy:AXYL_06096	ncbi-geneid:9900428	1.14.11.-	51197
axy:AXYL_06097	ncbi-geneid:9900429	1.2.1.-	53720
axy:AXYL_06098	ncbi-geneid:9900430	1.1.1.100	51735
axy:AXYL_06099	ncbi-geneid:9900431	2.5.1.17	89028
axy:AXYL_06102	ncbi-geneid:9900434	2.7.13.3	55874|47384
axy:AXYL_06104	ncbi-geneid:9900436	2.-.-.-	102114
axy:AXYL_06110	ncbi-geneid:9900442	3.1.3.18	56784
axy:AXYL_06112	ncbi-geneid:9900444	2.1.2.9	53328|50486
axy:AXYL_06113	ncbi-geneid:9900445	3.5.1.88	56420
axy:AXYL_06115	ncbi-geneid:9900447	4.1.3.4	51569
axy:AXYL_06119	ncbi-geneid:9900451	5.1.1.-	51419
axy:AXYL_06123	ncbi-geneid:9900455	4.3.1.19	53686|55021
axy:AXYL_06129	ncbi-geneid:9900461	2.4.2.7	53271
axy:AXYL_06136	ncbi-geneid:9900468	2.1.2.2	56059|52440|51246
axy:AXYL_06137	ncbi-geneid:9900469	5.3.1.13	53697
axy:AXYL_06138	ncbi-geneid:9900470	3.1.3.45	56784
axy:AXYL_06141	ncbi-geneid:9900473	3.6.3.-	52540
axy:AXYL_06143	ncbi-geneid:9900475	2.7.1.69	55804
axy:AXYL_06144	ncbi-geneid:9900476	2.7.11.-|2.7.4	53795|75138
axy:AXYL_06146	ncbi-geneid:9900478	1.1.99.3	46626|46626|46626
axy:AXYL_06150	ncbi-geneid:9900482	2.1.1.63	46767|53155
axy:AXYL_06153	ncbi-geneid:9900485	5.-.-.-	53697
axy:AXYL_06157	ncbi-geneid:9900489	2.7.2	53633
axy:AXYL_06161	ncbi-geneid:9900493	1.1.1.27	89733
axy:AXYL_06167	ncbi-geneid:9900499	6.3.5.6|6.3.5.7	141000
axy:AXYL_06168	ncbi-geneid:9900500	6.3.5.6|6.3.5.7	75304
axy:AXYL_06169	ncbi-geneid:9900501	6.3.5.6|6.3.5.7	55931|89095
axy:AXYL_06172	ncbi-geneid:9900504	2.4.2.10	53271
axy:AXYL_06173	ncbi-geneid:9900505	3.1.11.2	56219
axy:AXYL_06176	ncbi-geneid:9900508	1.4.1.4	51735|53223
axy:AXYL_06185	ncbi-geneid:9900517	3.6.3.-	52540
axy:AXYL_06189	ncbi-geneid:9900521	6.2.1.3	56801
axy:AXYL_06190	ncbi-geneid:9900522	3.6.3.-	52540
axy:AXYL_06194	ncbi-geneid:9900526	3.6.3.-	52540
axy:AXYL_06195	ncbi-geneid:9900527	6.2.1.30	56801
axy:AXYL_06203	ncbi-geneid:9900535	2.3.1.-	55729
axy:AXYL_06209	ncbi-geneid:9900541	1.1.1.30	51735
axy:AXYL_06210	ncbi-geneid:9900542	3.5.99.2	48613
axy:AXYL_06214	ncbi-geneid:9900546	3.2.2.-	52141
axy:AXYL_06217	ncbi-geneid:9900549	2.7.7.21|2.7.7.25|2.7.7.72|3.1.3.-|3.1.4	81891|81301
axy:AXYL_06218	ncbi-geneid:9900550	3.2.1.-	48435|53955
axy:AXYL_06219	ncbi-geneid:9900551	6.3.3.2	100950
axy:AXYL_06227	ncbi-geneid:9900559	4.1.3.34|4.1.3.6	51621
axy:AXYL_06228	ncbi-geneid:9900560	2.8.3.-	89796
axy:AXYL_06230	ncbi-geneid:9900562	1.5.1.20	51730
axy:AXYL_06232	ncbi-geneid:9900564	3.3.1.1	52283|51735
axy:AXYL_06235	ncbi-geneid:9900567	3.8.1.3	53474
axy:AXYL_06236	ncbi-geneid:9900568	4.2.1.33|4.2.1.35	52016
axy:AXYL_06237	ncbi-geneid:9900569	4.2.1.33|4.2.1.35	53732
axy:AXYL_06242	ncbi-geneid:9900574	6.3.5.-	75304
axy:AXYL_06243	ncbi-geneid:9900575	2.5.1.6	55973|55973|55973
axy:AXYL_06246	ncbi-geneid:9900578	5.1.1.7	54506
axy:AXYL_06257	ncbi-geneid:9900589	3.4.25.2	56235
axy:AXYL_06260	ncbi-geneid:9900592	2.5.1.17	89028
axy:AXYL_06261	ncbi-geneid:9900593	1.1.1.133	51735
axy:AXYL_06262	ncbi-geneid:9900594	5.1.3.13	51182
axy:AXYL_06263	ncbi-geneid:9900595	2.8.1.8	102114
axy:AXYL_06268	ncbi-geneid:9900600	2.6.1.21	56752
axy:AXYL_06269	ncbi-geneid:9900601	3.4.16.4	56601|69189
axy:AXYL_06275	ncbi-geneid:9900607	3.6.3.-	52540
axy:AXYL_06277	ncbi-geneid:9900609	6.3.4.15	55681|50037
axy:AXYL_06278	ncbi-geneid:9900610	2.7.1.33
axy:AXYL_06280	ncbi-geneid:9900612	2.-.-.-	53756
axy:AXYL_06281	ncbi-geneid:9900613	2.4.-.-	53756
axy:AXYL_06284	ncbi-geneid:9900616	2.3.1.-	51161
axy:AXYL_06286	ncbi-geneid:9900618	1.1.1.-	51735
axy:AXYL_06287	ncbi-geneid:9900619	2.3.1.-	51161
axy:AXYL_06288	ncbi-geneid:9900620	2.6.1.-	53383
axy:AXYL_06292	ncbi-geneid:9900624	2.4.2.-	52317
axy:AXYL_06293	ncbi-geneid:9900625	4.1.3.-	51366
axy:AXYL_06294	ncbi-geneid:9900626	5.1.3.2	51735
axy:AXYL_06296	ncbi-geneid:9900628	5.1.3.14	53756
axy:AXYL_06302	ncbi-geneid:9900634	4.2.1.46	51735
axy:AXYL_06306	ncbi-geneid:9900638	2.7.7.24	53448
axy:AXYL_06309	ncbi-geneid:9900641	2.1.1.-	53335
axy:AXYL_06310	ncbi-geneid:9900642	2.1.1.-	53335
axy:AXYL_06312	ncbi-geneid:9900644	2.2.1.1	52518|52922
axy:AXYL_06313	ncbi-geneid:9900645	2.2.1.1	52518
axy:AXYL_06315	ncbi-geneid:9900647	2.7.8.-	56024|56024
axy:AXYL_06317	ncbi-geneid:9900649	6.1.1.12	55681|55261|50249
axy:AXYL_06326	ncbi-geneid:9900658	2.3.1.180	53901|48613|53901
axy:AXYL_06329	ncbi-geneid:9900661	4.2.1.52	51569
axy:AXYL_06332	ncbi-geneid:9900664	2.6.1.39	53383
axy:AXYL_06338	ncbi-geneid:9900670	2.3.3.9	51645
axy:AXYL_06349	ncbi-geneid:9900681	3.1.21.3	52540
axy:AXYL_06350	ncbi-geneid:9900682	3.1.21.3	116734|116734
axy:AXYL_06351	ncbi-geneid:9900683	2.1.1.72	53335
axy:AXYL_06370	ncbi-geneid:9900702	2.5.1.18	52833|47616
axy:AXYL_06373	ncbi-geneid:9900705	3.5.1.32	53187|55031
axy:AXYL_06374	ncbi-geneid:9900706	3.1.5.1	109604
axy:AXYL_06375	ncbi-geneid:9900707	4.2.3.4	56796
axy:AXYL_06376	ncbi-geneid:9900708	2.7.1.71	52540
axy:AXYL_06377	ncbi-geneid:9900709	2.4.2.-|2.4.1.-|3.4	56601|53955
axy:AXYL_06380	ncbi-geneid:9900712	4.1.1.20	51419|50621
axy:AXYL_06408	ncbi-geneid:9900740	4.2.1.24	51569
axy:AXYL_06410	ncbi-geneid:9900742	3.6.3.-	52540
axy:AXYL_06414	ncbi-geneid:9900746	1.1.1.100	51735
axy:AXYL_06417	ncbi-geneid:9900749	1.8.1.8	74863|52833
axy:AXYL_06421	ncbi-geneid:9900753	2.7.7.6	56553|55257|47789
axy:AXYL_06438	ncbi-geneid:9900770	1.14.11.-	51197
axy:AXYL_06439	ncbi-geneid:9900771	1.2.1.16	53720
axy:AXYL_06443	ncbi-geneid:9900775	3.6.3.-	52540
axy:AXYL_06444	ncbi-geneid:9900776	3.6.3.-	52540
axy:AXYL_06466	ncbi-geneid:9900798	2.7.13.3	55874|47384|55785
axy:AXYL_06469	ncbi-geneid:9900801	2.7.7.6	64484
axy:AXYL_06470	ncbi-geneid:9900802	2.7.7.6	64484
axy:AXYL_06483	ncbi-geneid:9900815	1.2.1.-	53720
axy:AXYL_06484	ncbi-geneid:9900816	6.3.1.2	55931
axy:AXYL_06485	ncbi-geneid:9900817	3.1.3.25	56655
axy:AXYL_06487	ncbi-geneid:9900819	3.6.3.30	52540|50331
axy:AXYL_06491	ncbi-geneid:9900823	4.4.1.8	53383|52821|52821|52821|52821
axy:AXYL_06494	ncbi-geneid:9900826	3.5.1.1	53774
axy:AXYL_06496	ncbi-geneid:9900828	2.3.1.-	55729
axy:AXYL_06498	ncbi-geneid:9900830	2.1.1.170	53335
axy:AXYL_06502	ncbi-geneid:9900834	2.6.1.-	53383
axy:AXYL_06506	ncbi-geneid:9900838	2.7.13.3	55874|47384
axy:AXYL_06509	ncbi-geneid:9900841	2.3.1.-	55729
axy:AXYL_06524	ncbi-geneid:9900856	1.14.11.17	51197
axy:AXYL_06526	ncbi-geneid:9900858	3.6.3.-	52540
axy:AXYL_06528	ncbi-geneid:9900860	1.11.1.6	56634
axy:AXYL_06531	ncbi-geneid:9900863	3.1.26.5	54211
