# Supplementary material for: Tracing the Repertoire of Promiscuous Enzymes along the Metabolic Pathways in Archaeal Organisms
Source: Life (Basel). 2017 Jul 13;7(3):30. doi: 10.3390/life7030030 (PMC5617955; doi:10.3390/life7030030)
Supplement: Supplementary file 1 [file life-07-00030-s001.zip › Table_S2/azc.txt]

KEGGID	NCBIGI	ECs	SFamilyID
azc:AZC_0003	ncbi-geneid:5690391	1.1.1.25	51735|53223
azc:AZC_0004	ncbi-geneid:5690392	2.7.1.24	52540
azc:AZC_0005	ncbi-geneid:5690393	2.7.7.7
azc:AZC_0007	ncbi-geneid:5692143	2.3.1.51	69593
azc:AZC_0012	ncbi-geneid:5688034	2.3.1.-	56317
azc:AZC_0014	ncbi-geneid:5688036	2.5.1.6	55973|55973|55973
azc:AZC_0015	ncbi-geneid:5688037	2.1.1.33	53335
azc:AZC_0022	ncbi-geneid:5690878	5.4.99.12	55120
azc:AZC_0027	ncbi-geneid:5687936	2.5.1.47	53686
azc:AZC_0031	ncbi-geneid:5687939	1.5.99.8|1.5.1.12	53720|51730|81935
azc:AZC_0054	ncbi-geneid:5689505	4.2.1.47	51735
azc:AZC_0058	ncbi-geneid:5690683	2.5.1.17	89028
azc:AZC_0063	ncbi-geneid:5690436	2.7.7.8	54211|54211|55666|55666|50249|46915|54791
azc:AZC_0072	ncbi-geneid:5689108	3.5.5.7	56317
azc:AZC_0078	ncbi-geneid:5690146	2.3.3.9	51645
azc:AZC_0079	ncbi-geneid:5690147	2.5.1.3	51391
azc:AZC_0083	ncbi-geneid:5688134	1.1.3.15	55103|56176
azc:AZC_0093	ncbi-geneid:5691250	3.1.11.2	56219
azc:AZC_0098	ncbi-geneid:5689442	2.7.1.26|2.7.7.2	82114|52374
azc:AZC_0101	ncbi-geneid:5691894	6.3.2.9	53623|53244|51735
azc:AZC_0103	ncbi-geneid:5691896	5.1.1.13	53681|53681
azc:AZC_0104	ncbi-geneid:5691897	3.1.2.12
azc:AZC_0105	ncbi-geneid:5689629	1.1.1.284|1.1.1.1	50129|51735|50129
azc:AZC_0108	ncbi-geneid:5689632	3.5.1.88	56420
azc:AZC_0109	ncbi-geneid:5691686	3.6.4.-	52540
azc:AZC_0119	ncbi-geneid:5690613	1.1.1.40	53223|51735
azc:AZC_0121	ncbi-geneid:5689615	1.6.5.3	142019|140490|142984
azc:AZC_0122	ncbi-geneid:5689616	1.4.3.16	51905|56425
azc:AZC_0125	ncbi-geneid:5690054	2.7.13.3	55874|103190|47384
azc:AZC_0128	ncbi-geneid:5692456	3.6.1.13	55811
azc:AZC_0137	ncbi-geneid:5690163	2.7.7.38	53448
azc:AZC_0138	ncbi-geneid:5690164	4.2.1.51	53850|55021
azc:AZC_0140	ncbi-geneid:5691347	3.6.1.22	55811
azc:AZC_0142	ncbi-geneid:5691349	2.7.7.7	52540|48019
azc:AZC_0149	ncbi-geneid:5691128	6.5.1.2
azc:AZC_0156	ncbi-geneid:5691410	5.4.2.1
azc:AZC_0157	ncbi-geneid:5691411	1.3.1.26	51735|55347
azc:AZC_0159	ncbi-geneid:5691050	4.1.1.23	51366
azc:AZC_0162	ncbi-geneid:5691053	2.7.7.9	53448
azc:AZC_0163	ncbi-geneid:5688162	5.1.3.2	51735
azc:AZC_0175	ncbi-geneid:5688390	1.1.1.262	53659
azc:AZC_0177	ncbi-geneid:5688392	4.2.1.52	51569
azc:AZC_0179	ncbi-geneid:5688361	1.1.1.95	51735|52283
azc:AZC_0183	ncbi-geneid:5688051	3.6.3.34	52540
azc:AZC_0190	ncbi-geneid:5688679	2.7.2.1	53067|53067
azc:AZC_0192	ncbi-geneid:5688681	3.6.3.2	81665|56784|81653
azc:AZC_0201	ncbi-geneid:5689308	3.5.1.16	53187|55031
azc:AZC_0211	ncbi-geneid:5690358	3.5.1.24	56235
azc:AZC_0218	ncbi-geneid:5690342	3.4.11.9	55920|53092
azc:AZC_0222	ncbi-geneid:5691334	3.4.25.2	56235
azc:AZC_0224	ncbi-geneid:5689860	3.1.2.6	56281
azc:AZC_0229	ncbi-geneid:5690027	2.3.1.31	53474
azc:AZC_0234	ncbi-geneid:5690869	2.1.1.107|1.3.1.76|4.99.1.4	53790|75615|51735
azc:AZC_0236	ncbi-geneid:5690871	1.1.1.26	51735|52283
azc:AZC_0247	ncbi-geneid:5690263	2.5.1.18	47616|52833
azc:AZC_0251	ncbi-geneid:5688074	2.7.7.7	52141
azc:AZC_0260	ncbi-geneid:5688365	4.2.1.75	69618
azc:AZC_0261	ncbi-geneid:5688366	2.5.1.61	53850|54782
azc:AZC_0262	ncbi-geneid:5688367	3.4.24.57	53067|53067
azc:AZC_0263	ncbi-geneid:5688368	1.1.1.94	51735|48179
azc:AZC_0267	ncbi-geneid:5688138	3.5.99.7	53686
azc:AZC_0280	ncbi-geneid:5692288	3.4.11.1	53187
azc:AZC_0286	ncbi-geneid:5691281	3.6.4.13	52540
azc:AZC_0288	ncbi-geneid:5691282	4.1.1.4	160104
azc:AZC_0294	ncbi-geneid:5691677	2.5.1.18	47616|52833
azc:AZC_0301	ncbi-geneid:5688113	6.2.1.1	56801
azc:AZC_0304	ncbi-geneid:5687834	1.1.1.85	53659
azc:AZC_0305	ncbi-geneid:5687835	1.1.1.36	51735
azc:AZC_0306	ncbi-geneid:5687836	2.3.1.9	53901|53901
azc:AZC_0311	ncbi-geneid:5690695	5.2.1.8	54534|109998
azc:AZC_0314	ncbi-geneid:5690697	2.3.1.35|2.3.1.1	56266
azc:AZC_0315	ncbi-geneid:5688080	3.6.1.-	55811
azc:AZC_0317	ncbi-geneid:5691909	3.1.2.-	54637
azc:AZC_0320	ncbi-geneid:5691912	1.1.1.1	50129|51735
azc:AZC_0321	ncbi-geneid:5691632	1.2.1.16	53720
azc:AZC_0324	ncbi-geneid:5691635	1.1.1.81	82544
azc:AZC_0327	ncbi-geneid:5691762	1.2.4.1	52518|52518|52922
azc:AZC_0333	ncbi-geneid:5690867	4.1.1.17	51419|50621
azc:AZC_0334	ncbi-geneid:5690854	2.3.1.37	53383
azc:AZC_0338	ncbi-geneid:5690858	2.7.7.59	81301|81891|55021|55021|81593
azc:AZC_0344	ncbi-geneid:5690337	2.7.1.69	55804
azc:AZC_0353	ncbi-geneid:5690094	6.3.5.2	52317
azc:AZC_0361	ncbi-geneid:5690093	2.8.1.6	102114
azc:AZC_0371	ncbi-geneid:5689313	3.2.2.21	48150
azc:AZC_0372	ncbi-geneid:5688903	6.1.1.-	52374
azc:AZC_0380	ncbi-geneid:5689342	6.1.1.6	52374|48163
azc:AZC_0393	ncbi-geneid:5691328	6.5.1.1	56091|50249
azc:AZC_0402	ncbi-geneid:5691630	3.2.2.20	48150
azc:AZC_0410	ncbi-geneid:5690908	2.7.9.1	56059|51621|52009
azc:AZC_0419	ncbi-geneid:5691666	1.3.99.16	56003|56003
azc:AZC_0420	ncbi-geneid:5691667	1.3.99.16	47741|54292
azc:AZC_0430	ncbi-geneid:5691057	1.6.1.2	52283|51735
azc:AZC_0432	ncbi-geneid:5691948	1.6.1.2	52467
azc:AZC_0437	ncbi-geneid:5689363	3.4.24.-	55486
azc:AZC_0452	ncbi-geneid:5690266	5.3.2.-	55331
azc:AZC_0453	ncbi-geneid:5690406	2.1.1.72	53335|53335
azc:AZC_0456	ncbi-geneid:5689702	3.2.2.-	48150|55811
azc:AZC_0460	ncbi-geneid:5689705	1.4.1.13|1.4.1.14	51395|56235|69336
azc:AZC_0461	ncbi-geneid:5690760	1.4.1.13|1.4.1.14	51971|46548|51971
azc:AZC_0464	ncbi-geneid:5690762	1.1.1.169	48179|51735
azc:AZC_0468	ncbi-geneid:5692134	4.1.1.8	52518|52467|52518
azc:AZC_0469	ncbi-geneid:5690045	2.8.3.16	89796
azc:AZC_0470	ncbi-geneid:5690046	2.8.3.16	89796
azc:AZC_0482	ncbi-geneid:5691475	2.4.1.15	53756
azc:AZC_0483	ncbi-geneid:5690873	3.1.3.12	56784
azc:AZC_0495	ncbi-geneid:5688426	2.3.1.-	55729
azc:AZC_0498	ncbi-geneid:5688847	3.1.3.25	56655
azc:AZC_0500	ncbi-geneid:5688849	2.5.1.3	51391
azc:AZC_0501	ncbi-geneid:5688335	4.1.2.13	51569
azc:AZC_0502	ncbi-geneid:5688336	2.7.2.3	53748
azc:AZC_0503	ncbi-geneid:5688337	1.2.1.12	55347|51735
azc:AZC_0504	ncbi-geneid:5688338	2.2.1.1	52518|52518|52922
azc:AZC_0508	ncbi-geneid:5688045	6.3.3.2	100950
azc:AZC_0513	ncbi-geneid:5688025	3.1.22.4	53098
azc:AZC_0520	ncbi-geneid:5690976	3.1.2.-	54637
azc:AZC_0527	ncbi-geneid:5691525	6.3.4.-	52402
azc:AZC_0528	ncbi-geneid:5690026	3.4.24.-	52540|140990
azc:AZC_0529	ncbi-geneid:5688087	2.1.1.79	53335
azc:AZC_0530	ncbi-geneid:5691526	3.6.4.12	52540|48024
azc:AZC_0535	ncbi-geneid:5691276	2.4.2.14	53271|56235
azc:AZC_0537	ncbi-geneid:5691278	3.4.11.1	53187|52949
azc:AZC_0540	ncbi-geneid:5688347	2.7.7.7	102400
azc:AZC_0549	ncbi-geneid:5690890	6.2.1.1	56801
azc:AZC_0552	ncbi-geneid:5691534	3.5.1.18	53187|55031
azc:AZC_0555	ncbi-geneid:5691537	4.1.2.-	51621
azc:AZC_0557	ncbi-geneid:5690157	3.2.-.-	52317
azc:AZC_0560	ncbi-geneid:5690160	2.7.1.45	53613
azc:AZC_0561	ncbi-geneid:5690304	4.1.2.14|4.1.3.16	51569
azc:AZC_0567	ncbi-geneid:5691868	6.1.1.4	52374|50677|47323
azc:AZC_0569	ncbi-geneid:5688990	2.7.7.7	52540|48019
azc:AZC_0575	ncbi-geneid:5690748	1.2.1.27	53720
azc:AZC_0577	ncbi-geneid:5690819	1.1.1.31	51735|48179
azc:AZC_0587	ncbi-geneid:5690100	3.11.1.2	82057
azc:AZC_0598	ncbi-geneid:5690861	1.12.99.6	56770
azc:AZC_0599	ncbi-geneid:5690119	1.12.99.6	56762
azc:AZC_0601	ncbi-geneid:5691337	3.4.24.-	53163
azc:AZC_0646	ncbi-geneid:5691464	3.6.3.14	52540
azc:AZC_0661	ncbi-geneid:5692174	2.7.13.3	55874|52172|50341|47226|50341|47384
azc:AZC_0664	ncbi-geneid:5691157	3.1.1.61	52738|52172
azc:AZC_0665	ncbi-geneid:5691750	2.1.1.80	53335|47757
azc:AZC_0674	ncbi-geneid:5691749	1.8.4.11	55068
azc:AZC_0677	ncbi-geneid:5692187	3.6.1.1	50324
azc:AZC_0679	ncbi-geneid:5692189	1.7.99.4	53706|50692
azc:AZC_0680	ncbi-geneid:5690629	1.8.1.2	63380|52343
azc:AZC_0681	ncbi-geneid:5690630	1.7.7.1	56014|56014|55124|55124
azc:AZC_0682	ncbi-geneid:5690631	1.7.1.4	51905|51905
azc:AZC_0699	ncbi-geneid:5689787	1.2.7.8	53323|52518|52518|52922
azc:AZC_0701	ncbi-geneid:5689789	2.7.2	53633
azc:AZC_0706	ncbi-geneid:5688969	5.3.1.13	53697
azc:AZC_0707	ncbi-geneid:5688970	3.6.1.23	51283
azc:AZC_0709	ncbi-geneid:5688972	2.5.1.47	53686
azc:AZC_0721	ncbi-geneid:5691451	6.3.5.6|6.3.5.7	75304
azc:AZC_0722	ncbi-geneid:5691452	1.2.5.1	52518|52467|52518
azc:AZC_0727	ncbi-geneid:5688882	3.6.3.21	52540
azc:AZC_0729	ncbi-geneid:5689549	2.6.1.18	53383
azc:AZC_0731	ncbi-geneid:5692136	4.2.1.52	51569
azc:AZC_0732	ncbi-geneid:5689551	1.1.1.100	51735
azc:AZC_0745	ncbi-geneid:5688356	6.3.4.5	69864|52402
azc:AZC_0752	ncbi-geneid:5688695	2.1.1.-	102114
azc:AZC_0754	ncbi-geneid:5691656	1.6.5.5	51735|50129
azc:AZC_0758	ncbi-geneid:5687940	1.1.1.95	51735|52283
azc:AZC_0763	ncbi-geneid:5691971	4.2.1.104	55234|47413
azc:AZC_0765	ncbi-geneid:5690863	1.2.1.16	53720
azc:AZC_0771	ncbi-geneid:5692137	2.3.2.2	56235
azc:AZC_0787	ncbi-geneid:5688690	3.5.3.9	53187|55031
azc:AZC_0789	ncbi-geneid:5688518	3.5.2.17	49472
azc:AZC_0796	ncbi-geneid:5688702	5.4.99.12	55120
azc:AZC_0797	ncbi-geneid:5688703	2.1.2.9	53328|50486
azc:AZC_0798	ncbi-geneid:5688704	3.5.1.88	56420
azc:AZC_0800	ncbi-geneid:5691953	3.2.2.23|4.2.99.18	81624|46946|57716
azc:AZC_0802	ncbi-geneid:5691955	4.2.1.17	52096
azc:AZC_0804	ncbi-geneid:5691067	1.6.99.3	51905
azc:AZC_0806	ncbi-geneid:5691069	3.4.17.11	53187|55031
azc:AZC_0818	ncbi-geneid:5690473	3.6.3.21	52540
azc:AZC_0819	ncbi-geneid:5689794	5.5.1.1	51604|54826
azc:AZC_0820	ncbi-geneid:5689795	1.4.99.1	51905|54373
azc:AZC_0822	ncbi-geneid:5689797	1.1.2.3	51395
azc:AZC_0824	ncbi-geneid:5690810	1.-.-.-	51735
azc:AZC_0878	ncbi-geneid:5692535	2.1.1.-	75217|55315
azc:AZC_0887	ncbi-geneid:5688666	2.7.7.6	64484
azc:AZC_0888	ncbi-geneid:5688667	2.7.7.6	64484
azc:AZC_0890	ncbi-geneid:5688259	4.3.-.-	54211
azc:AZC_0897	ncbi-geneid:5690914	6.3.4.3	52540
azc:AZC_0907	ncbi-geneid:5691104	2.5.1.90	48576
azc:AZC_0910	ncbi-geneid:5692195	2.7.1.148	54211|55060
azc:AZC_0913	ncbi-geneid:5690745	6.3.1.5	52402|56317
azc:AZC_0916	ncbi-geneid:5691568	3.1.1.45	53474
azc:AZC_0918	ncbi-geneid:5691570	4.2.1.1	53056
azc:AZC_0919	ncbi-geneid:5691610	3.6.3.25	52540|50331
azc:AZC_0923	ncbi-geneid:5691612	1.8.4.8	52402
azc:AZC_0925	ncbi-geneid:5691614	1.8.1.2	56014|56014|55124|55124
azc:AZC_0927	ncbi-geneid:5691331	2.7.7.4	52402
azc:AZC_0928	ncbi-geneid:5691332	2.7.7.4|2.7.1.25	52540|52540|50465|50447
azc:AZC_0929	ncbi-geneid:5691333	1.6.5.5	51735|50129
azc:AZC_0932	ncbi-geneid:5692346	4.2.1.17	52096
azc:AZC_0941	ncbi-geneid:5691713	3.5.4.19	141734
azc:AZC_0942	ncbi-geneid:5690362	3.5.4.16	55620
azc:AZC_0944	ncbi-geneid:5688082	3.1.3.2	48317
azc:AZC_0947	ncbi-geneid:5691804	6.1.1.3	55681|55186|52954|81271
azc:AZC_0953	ncbi-geneid:5691212	2.7.1.23	111331
azc:AZC_0958	ncbi-geneid:5690009	2.3.1.183	55729
azc:AZC_0961	ncbi-geneid:5691184	4.4.1.5	54593
azc:AZC_0975	ncbi-geneid:5690551	5.4.2.10	53738|53738|53738|55957
azc:AZC_0983	ncbi-geneid:5689555	4.1.1.19	53383|55904|52172
azc:AZC_0984	ncbi-geneid:5689556	2.6.1.52	53383
azc:AZC_0985	ncbi-geneid:5689147	1.1.1.95	51735|52283|143548|55021
azc:AZC_0994	ncbi-geneid:5691436	2.8.3.6	100950
azc:AZC_0995	ncbi-geneid:5691519	2.8.3.6	100950
azc:AZC_1002	ncbi-geneid:5689603	3.4.16.4	56601
azc:AZC_1006	ncbi-geneid:5692334	6.5.1.1	56091|50249
azc:AZC_1008	ncbi-geneid:5692336	1.2.1	55347|51735
azc:AZC_1009	ncbi-geneid:5692337	5.99.1.3	56719|55874|54211
azc:AZC_1013	ncbi-geneid:5688451	2.7.7.7	55979|55979|55979
azc:AZC_1016	ncbi-geneid:5691456	1.6.5.3|1.6.99.3	51735
azc:AZC_1017	ncbi-geneid:5691457	5.3.1.24	51366
azc:AZC_1018	ncbi-geneid:5691981	4.2.1.20	53686
azc:AZC_1020	ncbi-geneid:5691983	4.2.1.20	51366
azc:AZC_1021	ncbi-geneid:5691984	3.5.1.24	56235
azc:AZC_1025	ncbi-geneid:5692524	6.3.2.12|6.3.2.17	53623|53244
azc:AZC_1029	ncbi-geneid:5687864	6.1.1.14	55681
azc:AZC_1032	ncbi-geneid:5688557	6.1.1.14	109604
azc:AZC_1039	ncbi-geneid:5688396	1.18.6.1	53807
azc:AZC_1040	ncbi-geneid:5688535	1.18.6.1	53807
azc:AZC_1041	ncbi-geneid:5688395	1.18.6.1	52540
azc:AZC_1047	ncbi-geneid:5689090	2.8.1.7|4.4.1.16	53383
azc:AZC_1051	ncbi-geneid:5688629	1.11.1.15	52833
azc:AZC_1053	ncbi-geneid:5687928	2.4.2.-	51690|54675
azc:AZC_1064	ncbi-geneid:5688375	2.7.1.35	53613
azc:AZC_1066	ncbi-geneid:5688377	1.-.-.-	51395
azc:AZC_1071	ncbi-geneid:5688474	4.2.3.12	55620
azc:AZC_1084	ncbi-geneid:5692204	3.4.21.83	50993|53474
azc:AZC_1085	ncbi-geneid:5692205	1.8.4.12	51316
azc:AZC_1093	ncbi-geneid:5691210	2.7.13.3	55874|47384
azc:AZC_1099	ncbi-geneid:5688553	2.4.1.-|3.4	56601|53955
azc:AZC_1136	ncbi-geneid:5691903	3.4.21.-	50494|50156|50156
azc:AZC_1139	ncbi-geneid:5690187	2.7.7.42	81301|81301|81593|81593
azc:AZC_1140	ncbi-geneid:5690188	1.15.1.1	54719|46609
azc:AZC_1145	ncbi-geneid:5690079	6.3.5.5	56059|56059|52440|52440|48108|52335
azc:AZC_1148	ncbi-geneid:5690081	1.8.1.9	51905
azc:AZC_1150	ncbi-geneid:5689918	3.4.13.22	55166
azc:AZC_1155	ncbi-geneid:5690832	2.9.1.1	53383
azc:AZC_1157	ncbi-geneid:5690103	1.2.1.2	81342
azc:AZC_1158	ncbi-geneid:5690104	1.2.1.2	54862|81597
azc:AZC_1159	ncbi-geneid:5690105	1.2.1.2	53706|50692
azc:AZC_1160	ncbi-geneid:5690106	1.2.1.2	53706
azc:AZC_1163	ncbi-geneid:5689983	2.7.9.3	56042|55326
azc:AZC_1169	ncbi-geneid:5688892	1.5.3.1	103025
azc:AZC_1170	ncbi-geneid:5689376	1.5.3.1	103025|51905|101790
azc:AZC_1172	ncbi-geneid:5689378	1.5.3.1	51905|54373
azc:AZC_1183	ncbi-geneid:5689270	1.1.99.1	51905|54373
azc:AZC_1184	ncbi-geneid:5689271	1.2.1.8	53720|48498|46689
azc:AZC_1187	ncbi-geneid:5691027	3.6.3.32	52540
azc:AZC_1193	ncbi-geneid:5690521	4.3.1.19	53686|55021
azc:AZC_1197	ncbi-geneid:5690268	1.4.3.5	50475
azc:AZC_1205	ncbi-geneid:5692122	3.6.3.25	52540|50331
azc:AZC_1206	ncbi-geneid:5691906	3.5.3.11	52768
azc:AZC_1209	ncbi-geneid:5689143	2.3.2.6	55729
azc:AZC_1217	ncbi-geneid:5689467	2.7.6.3	55083
azc:AZC_1218	ncbi-geneid:5692229	2.5.1.15	51717
azc:AZC_1219	ncbi-geneid:5692230	3.1.3.5	64167
azc:AZC_1221	ncbi-geneid:5692231	3.6.4.-	52540|52540|52540|143517|52540|141259
azc:AZC_1227	ncbi-geneid:5688441	4.1.3.24	51621
azc:AZC_1241	ncbi-geneid:5691926	2.5.1.18	47616|52833
azc:AZC_1242	ncbi-geneid:5691927	3.2.1.-	48435|53955
azc:AZC_1243	ncbi-geneid:5690650	4.2.1.52	51569
azc:AZC_1253	ncbi-geneid:5691115	2.7.7.6	63562
azc:AZC_1254	ncbi-geneid:5691116	2.-.-.-	102114
azc:AZC_1261	ncbi-geneid:5690574	2.1.2.1	53383
azc:AZC_1263	ncbi-geneid:5690576	3.5.4.26|1.1.1.193	53597|53927
azc:AZC_1264	ncbi-geneid:5692082	2.5.1.9	63380|63380
azc:AZC_1265	ncbi-geneid:5690893	2.5.1.78	52121
azc:AZC_1267	ncbi-geneid:5689856	2.7.4.16	55326|56042
azc:AZC_1268	ncbi-geneid:5690895	1.17.4.1	51998|75625
azc:AZC_1271	ncbi-geneid:5687944	1.20.4.1	52833
azc:AZC_1287	ncbi-geneid:5689587	1.7.-.-	52218
azc:AZC_1301	ncbi-geneid:5689321	3.2.1.4|3.2.1.14	51445|141072|141072|141072|141072|141072|141072|141072|141072|49384|49384
azc:AZC_1315	ncbi-geneid:5687809	1.1.1.100	51735
azc:AZC_1320	ncbi-geneid:5689891	4.1.1.44	69118
azc:AZC_1348	ncbi-geneid:5691693	4.1.1.2	51182
azc:AZC_1355	ncbi-geneid:5691043	1.2.5.1	52518|52518|52467
azc:AZC_1356	ncbi-geneid:5691961	1.2.1.2	53706|50692
azc:AZC_1365	ncbi-geneid:5689013	6.3.5.4	52402|56235
azc:AZC_1374	ncbi-geneid:5691502	1.14.13.8	51905|51905
azc:AZC_1375	ncbi-geneid:5691503	2.1.2.10	103025|101790
azc:AZC_1376	ncbi-geneid:5691504	3.5.1.10	53328|55021
azc:AZC_1377	ncbi-geneid:5691044	2.1.2.10	103025|101790
azc:AZC_1383	ncbi-geneid:5690906	1.11.1.10	53474
azc:AZC_1393	ncbi-geneid:5692328	1.3.99.16	56003|56003
azc:AZC_1394	ncbi-geneid:5687829	1.3.99.16	47741|54292
azc:AZC_1397	ncbi-geneid:5687832	3.1.11.2	56219
azc:AZC_1400	ncbi-geneid:5688312	1.17.1.4	56003|54665
azc:AZC_1401	ncbi-geneid:5688313	1.17.1.4	56176|55447
azc:AZC_1403	ncbi-geneid:5688599	3.2.1.141	51445|81296
azc:AZC_1404	ncbi-geneid:5688600	5.4.99.15	51445
azc:AZC_1405	ncbi-geneid:5688601	2.7.1.40	51621|52935|50800
azc:AZC_1408	ncbi-geneid:5691244	4.2.1.9	143975|52016
azc:AZC_1414	ncbi-geneid:5688238	1.13.11.37	49482
azc:AZC_1415	ncbi-geneid:5688696	1.1.2.4	55103|56176
azc:AZC_1416	ncbi-geneid:5688697	3.6.3.17	52540|52540
azc:AZC_1425	ncbi-geneid:5688003	1.7.99.4	53706|50692
azc:AZC_1426	ncbi-geneid:5688004	1.7.99.4	54862
azc:AZC_1427	ncbi-geneid:5688005	1.7.99.4	89155
azc:AZC_1428	ncbi-geneid:5688006	1.7.99.4	103501
azc:AZC_1429	ncbi-geneid:5688007	5.2.1.8	54534|109998
azc:AZC_1441	ncbi-geneid:5687907	5.5.1.2	48557
azc:AZC_1442	ncbi-geneid:5687908	1.13.11.3	49482
azc:AZC_1443	ncbi-geneid:5687909	1.13.11.3	49482
azc:AZC_1444	ncbi-geneid:5687910	3.1.1.24|4.1.1.44	53474|69118
azc:AZC_1446	ncbi-geneid:5692381	1.14.13.2	51905|54373
azc:AZC_1447	ncbi-geneid:5691544	4.2.1.10	52304
azc:AZC_1452	ncbi-geneid:5690781	3.6.3.21	52540
azc:AZC_1453	ncbi-geneid:5690782	1.1.1.25	51735|53223
azc:AZC_1454	ncbi-geneid:5690783	1.13.11.27	51658|54593
azc:AZC_1456	ncbi-geneid:5689674	3.6.3.3|3.6.3.5	56784|81653|81665|55008
azc:AZC_1466	ncbi-geneid:5688244	3.1.26.4
azc:AZC_1467	ncbi-geneid:5688245	2.7.1.39	56112
azc:AZC_1476	ncbi-geneid:5688862	6.2.1.-	56801
azc:AZC_1477	ncbi-geneid:5688863	6.2.1.17	56801
azc:AZC_1486	ncbi-geneid:5690483	3.1.3.18	56784
azc:AZC_1492	ncbi-geneid:5692115	3.5.1.10	53328|55021
azc:AZC_1493	ncbi-geneid:5692116	1.5.3.1	103025
azc:AZC_1494	ncbi-geneid:5692117	1.5.3.1	103025|51905|51905|101790
azc:AZC_1496	ncbi-geneid:5689944	1.5.3.1	51905|54373
azc:AZC_1499	ncbi-geneid:5689946	6.3.1.2	55931|54368
azc:AZC_1515	ncbi-geneid:5692493	6.3.5.6|6.3.5.7	75304
azc:AZC_1522	ncbi-geneid:5689939	5.1.3.2	51735
azc:AZC_1523	ncbi-geneid:5689731	3.5.1.54	75304
azc:AZC_1524	ncbi-geneid:5689732	1.14.14.3	51679
azc:AZC_1526	ncbi-geneid:5689734	5.-.-.-	53697
azc:AZC_1529	ncbi-geneid:5692124	3.1.26.4
azc:AZC_1531	ncbi-geneid:5689473	4.2.1.17	52096
azc:AZC_1534	ncbi-geneid:5690396	3.4.19.3	53182
azc:AZC_1535	ncbi-geneid:5690397	2.7.-.-	52540
azc:AZC_1540	ncbi-geneid:5689748	2.3.2.8	55729
azc:AZC_1543	ncbi-geneid:5689002	4.2.1.24	51569
azc:AZC_1544	ncbi-geneid:5689003	4.2.1.17	52096
azc:AZC_1548	ncbi-geneid:5691005	3.5.1.87	53187|55031
azc:AZC_1550	ncbi-geneid:5691007	6.3.5.6|6.3.5.7	75304
azc:AZC_1557	ncbi-geneid:5690931	3.1.1.17	63829
azc:AZC_1566	ncbi-geneid:5689079	3.6.3.12	56784|81653|81665
azc:AZC_1568	ncbi-geneid:5689081	2.7.13.3	55874|47384|52402|55781|52540
azc:AZC_1571	ncbi-geneid:5689249	4.2.1.46	51735
azc:AZC_1584	ncbi-geneid:5689050	4.4.1.8	53383
azc:AZC_1588	ncbi-geneid:5691218	3.6.3.-	52540
azc:AZC_1589	ncbi-geneid:5691219	6.3.2.1	52374
azc:AZC_1592	ncbi-geneid:5689847	3.4.16.4	56601
azc:AZC_1597	ncbi-geneid:5691229	2.6.1.42	56752
azc:AZC_1598	ncbi-geneid:5691230	2.6.1.85	56322
azc:AZC_1601	ncbi-geneid:5691233	6.3.1.2	55931|54368
azc:AZC_1608	ncbi-geneid:5687842	3.4.21.92	52096
azc:AZC_1610	ncbi-geneid:5692431	3.4.21.53	54211|52540|88697
azc:AZC_1614	ncbi-geneid:5687772	3.5.2.3	51556
azc:AZC_1619	ncbi-geneid:5690703	1.1.3.15	51395
azc:AZC_1620	ncbi-geneid:5690704	3.1.2.-	54637
azc:AZC_1625	ncbi-geneid:5688434	3.6.3.34	52540
azc:AZC_1633	ncbi-geneid:5691294	1.-.-.-	51395
azc:AZC_1643	ncbi-geneid:5689793	3.6.3.-	56784|81653|81665
azc:AZC_1648	ncbi-geneid:5690276	3.1.1.1	53474
azc:AZC_1655	ncbi-geneid:5690029	1.1.2.3	51395
azc:AZC_1656	ncbi-geneid:5689898	3.6.1.19	101386|101386
azc:AZC_1661	ncbi-geneid:5690815	3.1.3.-
azc:AZC_1666	ncbi-geneid:5690818	2.7.13.3	55874|52172|47384|55785|55785
azc:AZC_1668	ncbi-geneid:5687778	1.6.5.3	56770
azc:AZC_1669	ncbi-geneid:5687779	1.6.5.3	143243
azc:AZC_1670	ncbi-geneid:5687780	1.6.5.3	56762
azc:AZC_1671	ncbi-geneid:5687781	1.6.5.3	52833
azc:AZC_1672	ncbi-geneid:5689836	1.6.5.3	142019|140490|142984
azc:AZC_1674	ncbi-geneid:5689838	1.6.5.3	53706|54862|54292
azc:AZC_1676	ncbi-geneid:5690179	1.6.5.3	54862
azc:AZC_1682	ncbi-geneid:5691272	6.3.4.15	55681|50037
azc:AZC_1684	ncbi-geneid:5691274	5.1.99.1	54593
azc:AZC_1686	ncbi-geneid:5688875	6.1.1.15	55681|52954
azc:AZC_1688	ncbi-geneid:5688141	3.6.3.-	52540
azc:AZC_1691	ncbi-geneid:5688878	2.7.7.7	89550|160975
azc:AZC_1695	ncbi-geneid:5688105	2.7.4.22	53633
azc:AZC_1697	ncbi-geneid:5692526	2.5.1.31	64005
azc:AZC_1699	ncbi-geneid:5692528	1.1.1.267	55347|51735|69055
azc:AZC_1700	ncbi-geneid:5692529	3.4.24.-	50156
azc:AZC_1702	ncbi-geneid:5689710	2.3.1.-	51161
azc:AZC_1703	ncbi-geneid:5688144	4.2.1.-	54637
azc:AZC_1704	ncbi-geneid:5689485	2.3.1.129	51161
azc:AZC_1706	ncbi-geneid:5690578	2.4.1.182	53756
azc:AZC_1710	ncbi-geneid:5691577	2.3.3.1	48256
azc:AZC_1718	ncbi-geneid:5689815	2.7.7.23|2.3.1.157	53448|51161
azc:AZC_1719	ncbi-geneid:5689816	2.6.1.16	53697|56235
azc:AZC_1725	ncbi-geneid:5692463	3.6.4.12	52540|52540|50249
azc:AZC_1728	ncbi-geneid:5692466	2.1.1.77	53335
azc:AZC_1732	ncbi-geneid:5689754	3.2.1.52	51445
azc:AZC_1735	ncbi-geneid:5692098	3.6.3.30	52540|50331
azc:AZC_1739	ncbi-geneid:5691171	6.1.1.11	55681|46589
azc:AZC_1741	ncbi-geneid:5691173	1.2.4.1	52518
azc:AZC_1743	ncbi-geneid:5688186	1.2.4.1	52518|52922|51230
azc:AZC_1744	ncbi-geneid:5690136	2.3.1.12	52777|51230|47005
azc:AZC_1746	ncbi-geneid:5688187	1.8.1.4	51905|55424
azc:AZC_1747	ncbi-geneid:5688143	2.8.1.8	102114
azc:AZC_1749	ncbi-geneid:5688189	4.2.3.5	103263
azc:AZC_1751	ncbi-geneid:5689964	5.4.2.1
azc:AZC_1754	ncbi-geneid:5689967	1.3.1.9	51735
azc:AZC_1764	ncbi-geneid:5688493	3.5.1.5	51278|54111
azc:AZC_1766	ncbi-geneid:5688716	3.5.1.5	51556|51338|51338
azc:AZC_1772	ncbi-geneid:5690474	5.4.99.2	51703|52242
azc:AZC_1773	ncbi-geneid:5690475	5.4.99.2	51703|52242
azc:AZC_1774	ncbi-geneid:5690476	6.4.1.3	56059|52440|51246|51230
azc:AZC_1775	ncbi-geneid:5690477	6.4.1.3	52096|52096
azc:AZC_1784	ncbi-geneid:5689325	6.1.1.16	52374|47323
azc:AZC_1785	ncbi-geneid:5689326	2.3.1.-	55729
azc:AZC_1786	ncbi-geneid:5689327	2.3.3.13	51569|110921
azc:AZC_1789	ncbi-geneid:5691881	1.2.1.3	53720
azc:AZC_1793	ncbi-geneid:5692074	4.2.1.1	53056
azc:AZC_1797	ncbi-geneid:5691836	3.5.2.14	53067
azc:AZC_1798	ncbi-geneid:5691837	4.1.2.-	51621
azc:AZC_1804	ncbi-geneid:5692312	3.5.5.1	56317
azc:AZC_1808	ncbi-geneid:5692063	4.2.1.17	52096
azc:AZC_1809	ncbi-geneid:5691944	6.2.1.1	56801
azc:AZC_1810	ncbi-geneid:5691945	5.1.3.1	51366
azc:AZC_1811	ncbi-geneid:5691946	3.1.3.11	56655
azc:AZC_1812	ncbi-geneid:5692049	4.1.2.25	55620
azc:AZC_1820	ncbi-geneid:5692072	1.2.99.2	56003|54665
azc:AZC_1824	ncbi-geneid:5691639	3.6.3.8	81665|56784|81653
azc:AZC_1826	ncbi-geneid:5691267	2.7.1.49|2.7.4.7	53613
azc:AZC_1828	ncbi-geneid:5691269	1.8.1.2	52218|52343|63380
azc:AZC_1829	ncbi-geneid:5691270	1.18.1.2	52343|63380
azc:AZC_1830	ncbi-geneid:5691194	3.1.3.-	56784
azc:AZC_1831	ncbi-geneid:5691195	2.7.7.24	53448
azc:AZC_1832	ncbi-geneid:5692060	1.1.1.133	51735
azc:AZC_1833	ncbi-geneid:5692059	4.2.1.46	51735
azc:AZC_1834	ncbi-geneid:5689858	5.1.3.13	51182
azc:AZC_1839	ncbi-geneid:5690517	3.6.3.21	52540
azc:AZC_1841	ncbi-geneid:5690519	4.1.3.6|4.1.3.34	51621
azc:AZC_1845	ncbi-geneid:5691865	2.3.1.-	53474
azc:AZC_1847	ncbi-geneid:5690957	2.6.1.-	53383
azc:AZC_1848	ncbi-geneid:5690958	1.1.1.3	55347|51735|55021
azc:AZC_1849	ncbi-geneid:5692393	3.1.3.11	56655
azc:AZC_1851	ncbi-geneid:5692395	3.1.-.-	64182
azc:AZC_1852	ncbi-geneid:5688452	2.7.7.7	56672|100879
azc:AZC_1859	ncbi-geneid:5689380	3.1.-.-	50249|50249|50249
azc:AZC_1861	ncbi-geneid:5689382	5.99.1.2	56712|57783
azc:AZC_1865	ncbi-geneid:5692340	1.1.1.42	53659
azc:AZC_1867	ncbi-geneid:5692342	2.1.1.-	75217
azc:AZC_1872	ncbi-geneid:5690467	2.3.2.2	56235
azc:AZC_1874	ncbi-geneid:5688480	1.7.2.3	53706|50692
azc:AZC_1877	ncbi-geneid:5690947	4.1.3.6|4.1.3.34	51621
azc:AZC_1878	ncbi-geneid:5691136	3.5.99.2	48613
azc:AZC_1888	ncbi-geneid:5688805	1.6.5.5	51735|50129
azc:AZC_1899	ncbi-geneid:5689767	1.1.5.4	51905
azc:AZC_1901	ncbi-geneid:5689769	4.2.1.2	48557
azc:AZC_1906	ncbi-geneid:5690973	1.1.1.4|1.1.1.303	51735
azc:AZC_1907	ncbi-geneid:5689798	2.3.1.12	53474|51230
azc:AZC_1908	ncbi-geneid:5689799	1.2.4.1	52518|52922
azc:AZC_1909	ncbi-geneid:5689800	1.2.4.1	52518
azc:AZC_1917	ncbi-geneid:5688341	1.2.1.3	53720
azc:AZC_1923	ncbi-geneid:5690794	4.1.2.5	53383
azc:AZC_1924	ncbi-geneid:5688528	3.6.3.-	52540
azc:AZC_1934	ncbi-geneid:5690585	4.4.1.5	54593
azc:AZC_1935	ncbi-geneid:5688858	3.5.1.-	52467
azc:AZC_1941	ncbi-geneid:5691624	2.7.13.3	55874|47384
azc:AZC_1947	ncbi-geneid:5691493	3.5.1.87	53187|55031
azc:AZC_1954	ncbi-geneid:5690002	2.7.13.3	55874|47384
azc:AZC_1962	ncbi-geneid:5688160	5.1.3.2	51735
azc:AZC_1963	ncbi-geneid:5688161	2.6.1.21	56752
azc:AZC_1965	ncbi-geneid:5689619	5.1.99.-	53681
azc:AZC_1966	ncbi-geneid:5690979	3.5.2.2	51556|51338|51338
azc:AZC_1987	ncbi-geneid:5691861	3.5.1.32	53187|55031
azc:AZC_1996	ncbi-geneid:5689329	4.1.3.4	51569
azc:AZC_1998	ncbi-geneid:5689620	1.14.13.-	51905
azc:AZC_1999	ncbi-geneid:5689331	1.6.5.5	51735|50129
azc:AZC_2000	ncbi-geneid:5689332	2.7.6.5	109604|81301|81271|55021
azc:AZC_2001	ncbi-geneid:5689506	2.6.99.2	63892
azc:AZC_2002	ncbi-geneid:5690138	2.7.8.7	56214
azc:AZC_2003	ncbi-geneid:5689507	3.4.21.89	51306
azc:AZC_2004	ncbi-geneid:5689508	3.1.26.3	69065|54768
azc:AZC_2007	ncbi-geneid:5688454	5.99.1.-	56719|101904
azc:AZC_2010	ncbi-geneid:5688658	4.3.1.12	51735
azc:AZC_2016	ncbi-geneid:5689078	3.5.2.3	51556|51338
azc:AZC_2018	ncbi-geneid:5690489	4.1.2.5	53383
azc:AZC_2023	ncbi-geneid:5688170	1.4.99.1	51905
azc:AZC_2033	ncbi-geneid:5688542	3.8.1.2	56784
azc:AZC_2035	ncbi-geneid:5691741	1.2.1.16	53720
azc:AZC_2036	ncbi-geneid:5691742	1.2.1.3	53720
azc:AZC_2038	ncbi-geneid:5691744	1.1.1.79|1.1.1.81	51735
azc:AZC_2042	ncbi-geneid:5689621	6.3.5.6|6.3.5.7	75304
azc:AZC_2061	ncbi-geneid:5690154	1.1.1.100	51735
azc:AZC_2065	ncbi-geneid:5691018	5.1.1.1	51419|50621
azc:AZC_2066	ncbi-geneid:5688154	1.4.99.1	51905|54373
azc:AZC_2070	ncbi-geneid:5688156	3.6.3.21	52540
azc:AZC_2074	ncbi-geneid:5687990	3.4.17.11	53187|55031
azc:AZC_2075	ncbi-geneid:5687991	3.5.1.32	53187|55031
azc:AZC_2098	ncbi-geneid:5691509	1.10.3.-	49503|81464
azc:AZC_2099	ncbi-geneid:5688650	1.10.3.-	81442
azc:AZC_2100	ncbi-geneid:5688651	1.10.3.-	81452
azc:AZC_2103	ncbi-geneid:5689438	2.7.13.3	55874|47384
azc:AZC_2105	ncbi-geneid:5690796	1.3.99.1	51905|56425
azc:AZC_2106	ncbi-geneid:5688306	4.2.1.33|4.2.1.35	53732
azc:AZC_2107	ncbi-geneid:5688307	4.2.1.33|4.2.1.35	52016
azc:AZC_2137	ncbi-geneid:5691740	3.2.1.17	53955
azc:AZC_2169	ncbi-geneid:5689970	2.1.1.72	53335
azc:AZC_2172	ncbi-geneid:5690552	3.4.16.4	56601|69189
azc:AZC_2173	ncbi-geneid:5688411	2.7.4.9	52540
azc:AZC_2174	ncbi-geneid:5690553	2.7.7.7	52540
azc:AZC_2175	ncbi-geneid:5690554	6.1.1.10	52374|47323
azc:AZC_2178	ncbi-geneid:5691844	3.1.21.-	51556
azc:AZC_2180	ncbi-geneid:5690512	2.5.1.49	53383
azc:AZC_2187	ncbi-geneid:5691770	4.2.1.17	52096
azc:AZC_2197	ncbi-geneid:5690715	3.5.1.32	53187|55031
azc:AZC_2198	ncbi-geneid:5689282	2.8.1.-	64307
azc:AZC_2199	ncbi-geneid:5689283	6.1.1.17	52374|48163
azc:AZC_2201	ncbi-geneid:5689285	3.4.21.88	51306|46785
azc:AZC_2205	ncbi-geneid:5689545	4.1.1.48	51366
azc:AZC_2206	ncbi-geneid:5689546	2.4.2.18	52418|47648
azc:AZC_2207	ncbi-geneid:5689547	4.1.3.27	52317
azc:AZC_2208	ncbi-geneid:5689548	4.1.3.27	56322
azc:AZC_2209	ncbi-geneid:5688940	5.2.1.8	109998|54534
azc:AZC_2210	ncbi-geneid:5688941	5.3.1.1	51351
azc:AZC_2222	ncbi-geneid:5690445	5.1.1.3	53681|53681
azc:AZC_2228	ncbi-geneid:5690015	6.3.2.6	56104
azc:AZC_2229	ncbi-geneid:5690016	6.3.5.3	82697
azc:AZC_2230	ncbi-geneid:5688405	6.3.5.3	52317
azc:AZC_2231	ncbi-geneid:5689460	6.3.5.3	56042|55326|55326|56042
azc:AZC_2237	ncbi-geneid:5690912	4.3.2.2	48557
azc:AZC_2239	ncbi-geneid:5691588	4.2.3.1	53686
azc:AZC_2241	ncbi-geneid:5691590	2.3.1.128	55729
azc:AZC_2243	ncbi-geneid:5687949	6.2.1.16	56801
azc:AZC_2251	ncbi-geneid:5692276	2.4.-.-	53756
azc:AZC_2252	ncbi-geneid:5691458	2.4.-.-	53756
azc:AZC_2253	ncbi-geneid:5691459	5.1.3.20	51735
azc:AZC_2254	ncbi-geneid:5691460	2.7.1.-|2.7.7	53613|52374
azc:AZC_2255	ncbi-geneid:5690913	3.5.1.16	53187|55031
azc:AZC_2256	ncbi-geneid:5691461	2.7.1.156|2.7.7.62	52540
azc:AZC_2257	ncbi-geneid:5691462	2.5.1.17	52540
azc:AZC_2258	ncbi-geneid:5692199	6.3.5.10	52540|52317
azc:AZC_2260	ncbi-geneid:5692200	1.1.1.22	51735|52413|48179
azc:AZC_2261	ncbi-geneid:5692201	5.1.3.12	51735
azc:AZC_2267	ncbi-geneid:5690675	1.1.2.3	51395
azc:AZC_2269	ncbi-geneid:5689781	1.1.1.100	51735
azc:AZC_2271	ncbi-geneid:5689783	4.2.1.90	51604|54826
azc:AZC_2284	ncbi-geneid:5691608	5.99.1.2	56349|55869
azc:AZC_2294	ncbi-geneid:5691582	2.3.1.180	53901
azc:AZC_2295	ncbi-geneid:5691583	2.3.1.15	53659
azc:AZC_2299	ncbi-geneid:5690625	4.3.1.19	53686
azc:AZC_2303	ncbi-geneid:5689624	6.3.-.-	55931
azc:AZC_2304	ncbi-geneid:5689625	2.1.1.-	75217|88697
azc:AZC_2306	ncbi-geneid:5689627	1.5.1.5|3.5.4.9	51735|53223
azc:AZC_2307	ncbi-geneid:5689628	2.4.2.29	51713
azc:AZC_2308	ncbi-geneid:5689591	5.-.-.-	111337
azc:AZC_2316	ncbi-geneid:5690420	3.6.1.7	54975
azc:AZC_2324	ncbi-geneid:5689697	5.2.1.8	50891
azc:AZC_2325	ncbi-geneid:5689698	5.2.1.8	50891
azc:AZC_2326	ncbi-geneid:5689699	2.7.7.3	52374
azc:AZC_2328	ncbi-geneid:5689701	5.99.1.3	56719|101904
azc:AZC_2330	ncbi-geneid:5689828	2.3.1.31	53474
azc:AZC_2332	ncbi-geneid:5689830	2.5.1.54	51569
azc:AZC_2334	ncbi-geneid:5689577	1.8.1.7	51905|55424
azc:AZC_2339	ncbi-geneid:5689487	5.3.3.4	54909
azc:AZC_2343	ncbi-geneid:5689491	3.1.1.24	53474
azc:AZC_2356	ncbi-geneid:5688495	2.7.8.-	56024|56024
azc:AZC_2358	ncbi-geneid:5688497	5.3.1.6	100950|75445
azc:AZC_2359	ncbi-geneid:5688498	3.1.3.18	56784
azc:AZC_2366	ncbi-geneid:5692483	3.6.4.13	52540
azc:AZC_2370	ncbi-geneid:5690174	3.6.3.29	52540|50331
azc:AZC_2374	ncbi-geneid:5690176	1.1.1.86	51735|48179
azc:AZC_2375	ncbi-geneid:5690177	2.2.1.6	55021|55021
azc:AZC_2376	ncbi-geneid:5690178	2.2.1.6	52518|52518|52467
azc:AZC_2382	ncbi-geneid:5688608	2.-.-.-	53756
azc:AZC_2383	ncbi-geneid:5688609	2.7.1.130	52540
azc:AZC_2386	ncbi-geneid:5688249	6.3.4.13	56059|52440|51246
azc:AZC_2387	ncbi-geneid:5688250	3.8.1.3	53474
azc:AZC_2390	ncbi-geneid:5688253	5.4.99.12	55120|55174
azc:AZC_2391	ncbi-geneid:5690121	2.1.1.171	53335
azc:AZC_2396	ncbi-geneid:5690125	6.1.1.6	55681
azc:AZC_2398	ncbi-geneid:5689063	3.1.26.4	53098
azc:AZC_2404	ncbi-geneid:5688828	4.2.1.-	54637
azc:AZC_2405	ncbi-geneid:5688829	2.3.1.179	53901|53901
azc:AZC_2406	ncbi-geneid:5688830	2.3.1.179	53901|53901
azc:AZC_2413	ncbi-geneid:5689226	5.4.99.18	52255
azc:AZC_2414	ncbi-geneid:5689227	6.3.4.18	56059|52440|51246
azc:AZC_2420	ncbi-geneid:5688872	2.3.1.8	53659|54637
azc:AZC_2421	ncbi-geneid:5688873	2.7.2.1	53067|53067
azc:AZC_2424	ncbi-geneid:5689247	4.2.1.12	143975|52016
azc:AZC_2438	ncbi-geneid:5692472	2.1.1.79	53335
azc:AZC_2459	ncbi-geneid:5688206	3.4.13.19	51556
azc:AZC_2467	ncbi-geneid:5687914	2.4.2.4	52418|52540|54680|47648
azc:AZC_2468	ncbi-geneid:5687915	2.4.2.19	51690|54675
azc:AZC_2478	ncbi-geneid:5688533	4.2.1.52	51569
azc:AZC_2481	ncbi-geneid:5687960	2.7.7.7
azc:AZC_2485	ncbi-geneid:5687963	3.6.3.21	52540
azc:AZC_2493	ncbi-geneid:5689537	3.-.-.-	52499
azc:AZC_2501	ncbi-geneid:5691886	4.2.1.17	52096
azc:AZC_2511	ncbi-geneid:5689457	1.2.1	51735|55347
azc:AZC_2512	ncbi-geneid:5690052	2.7.7.65	55073|55781
azc:AZC_2513	ncbi-geneid:5690053	5.99.1.-	56719|55874|54211
azc:AZC_2520	ncbi-geneid:5689478	3.1.3.18	56784
azc:AZC_2524	ncbi-geneid:5690724	5.4.99.12	55120|55174
azc:AZC_2530	ncbi-geneid:5688955	2.7.7.6	56553|55257|47789
azc:AZC_2533	ncbi-geneid:5688958	2.7.4.3	52540
azc:AZC_2566	ncbi-geneid:5688684	4.2.1.2	48557
azc:AZC_2569	ncbi-geneid:5688063	3.4.-.-	117892
azc:AZC_2570	ncbi-geneid:5689336	3.4.-.-	117892
azc:AZC_2574	ncbi-geneid:5688066	3.1.3.3	56784
azc:AZC_2575	ncbi-geneid:5692433	2.5.1.75	52540|52540
azc:AZC_2577	ncbi-geneid:5688419	2.1.1.148	69796
azc:AZC_2578	ncbi-geneid:5692317	3.5.1.4	75304
azc:AZC_2610	ncbi-geneid:5690251	1.1.1.60	51735|48179
azc:AZC_2613	ncbi-geneid:5690833	1.1.1.264	50129|51735
azc:AZC_2614	ncbi-geneid:5690017	1.1.1.69	51735
azc:AZC_2618	ncbi-geneid:5690567	3.6.3.21	52540
azc:AZC_2623	ncbi-geneid:5692404	6.3.5.6|6.3.5.7	75304
azc:AZC_2624	ncbi-geneid:5692397	6.3.5.6|6.3.5.7	75304
azc:AZC_2637	ncbi-geneid:5689887	1.2.1.3	53720
azc:AZC_2638	ncbi-geneid:5689581	4.2.1.41	51569
azc:AZC_2643	ncbi-geneid:5689585	4.2.1.9	143975|52016
azc:AZC_2648	ncbi-geneid:5692405	1.-.-.-	53706|50692
azc:AZC_2649	ncbi-geneid:5690464	4.2.1.52	51569
azc:AZC_2650	ncbi-geneid:5689195	1.1.1.100	51735
azc:AZC_2674	ncbi-geneid:5690112	3.5.2.2	51556|51338|51338
azc:AZC_2685	ncbi-geneid:5689611	4.2.1.52	51569
azc:AZC_2687	ncbi-geneid:5689613	4.1.1.39	51649|54966
azc:AZC_2692	ncbi-geneid:5688503	4.2.1.52	51569
azc:AZC_2693	ncbi-geneid:5689135	6.3.5.6|6.3.5.7	75304
azc:AZC_2700	ncbi-geneid:5691784	3.3.2.1	52499
azc:AZC_2704	ncbi-geneid:5691787	1.11.1.10	53474
azc:AZC_2709	ncbi-geneid:5691222	1.1.5.3	51905
azc:AZC_2710	ncbi-geneid:5691223	2.7.1.30	53067|53067
azc:AZC_2713	ncbi-geneid:5691876	1.14.14.5	51679
azc:AZC_2719	ncbi-geneid:5690991	1.1.99.3	51905|54373
azc:AZC_2734	ncbi-geneid:5689119	3.6.3.21	52540
azc:AZC_2749	ncbi-geneid:5691097	3.4.17.19	55486
azc:AZC_2750	ncbi-geneid:5691427	3.2.1.-	51445|81296|51011
azc:AZC_2763	ncbi-geneid:5688001	2.7.9.1	56059|52009
azc:AZC_2766	ncbi-geneid:5688885	4.2.1.1	53056
azc:AZC_2768	ncbi-geneid:5689240	4.2.1.8	51658
azc:AZC_2769	ncbi-geneid:5688887	1.3.1.9	51735
azc:AZC_2771	ncbi-geneid:5688784	2.3.2.2	56235
azc:AZC_2776	ncbi-geneid:5688788	5.3.1.22	51658
azc:AZC_2777	ncbi-geneid:5688789	1.1.1.31	51735|48179
azc:AZC_2780	ncbi-geneid:5688791	1.1.1.122	51430
azc:AZC_2803	ncbi-geneid:5688773	1.18.1.2	52343|63380
azc:AZC_2806	ncbi-geneid:5688776	6.1.1.19	52374|47323|55190
azc:AZC_2807	ncbi-geneid:5688777	3.1.5.1	109604
azc:AZC_2812	ncbi-geneid:5692138	3.1.11.2	56219
azc:AZC_2815	ncbi-geneid:5692141	6.1.1.9	52374|50677|47323|46589
azc:AZC_2818	ncbi-geneid:5691139	2.1.1.77	53335
azc:AZC_2824	ncbi-geneid:5690960	4.1.99.3	48173|52425
azc:AZC_2825	ncbi-geneid:5690961	2.5.1.47	53686
azc:AZC_2826	ncbi-geneid:5690962	2.8.1.1|2.8.1.2	52821|52821
azc:AZC_2830	ncbi-geneid:5689213	2.5.1.18	52833|47616
azc:AZC_2833	ncbi-geneid:5690825	1.3.99.10	56645|47203
azc:AZC_2838	ncbi-geneid:5689419	2.3.1.-	55729
azc:AZC_2840	ncbi-geneid:5689421	3.1.-.-	53098
azc:AZC_2842	ncbi-geneid:5689422	3.6.4.12	52540|52540|47819
azc:AZC_2843	ncbi-geneid:5688455	6.3.5.6|6.3.5.7	141000
azc:AZC_2844	ncbi-geneid:5689398	6.3.5.6|6.3.5.7	75304
azc:AZC_2845	ncbi-geneid:5689399	4.1.3.-	48600
azc:AZC_2847	ncbi-geneid:5689401	6.3.5.6|6.3.5.7	55931|89095
azc:AZC_2850	ncbi-geneid:5689255	3.5.2.3	51556|51338
azc:AZC_2851	ncbi-geneid:5689256	2.1.3.2	53671
azc:AZC_2854	ncbi-geneid:5688279	6.1.1.7	55681|101353|55186|50447
azc:AZC_2857	ncbi-geneid:5688505	4.2.1.52	51569
azc:AZC_2866	ncbi-geneid:5691793	4.2.1.17	52096
azc:AZC_2867	ncbi-geneid:5689515	1.13.12.16
azc:AZC_2873	ncbi-geneid:5688604	1.1.1.35	52096|51735|48179|48179
azc:AZC_2874	ncbi-geneid:5688605	6.2.1.3	56801
azc:AZC_2875	ncbi-geneid:5688606	2.3.1.9	53901|53901
azc:AZC_2882	ncbi-geneid:5692064	1.14.13.-	51905
azc:AZC_2891	ncbi-geneid:5688271	2.5.1.32	48576
azc:AZC_2905	ncbi-geneid:5689020	1.1.1.31	51735|48179
azc:AZC_2923	ncbi-geneid:5690256	6.4.1.6	53067
azc:AZC_2927	ncbi-geneid:5689073	2.5.1.18	47616|52833
azc:AZC_2928	ncbi-geneid:5689074	5.4.3.2	102114
azc:AZC_2937	ncbi-geneid:5691827	1.2.99.2	56176|55447
azc:AZC_2939	ncbi-geneid:5691829	1.2.99.2	47741|54292
azc:AZC_2952	ncbi-geneid:5692533	1.4.99.1	51905
azc:AZC_2955	ncbi-geneid:5691831	1.9.3.1	81452
azc:AZC_2959	ncbi-geneid:5691834	1.9.3.1	81442
azc:AZC_2960	ncbi-geneid:5688793	1.9.3.1	49503|81464
azc:AZC_2967	ncbi-geneid:5691870	6.3.2.2	55931
azc:AZC_2969	ncbi-geneid:5687934	6.2.1.3	56801
azc:AZC_2972	ncbi-geneid:5690025	2.3.1.16	53901|53901
azc:AZC_2973	ncbi-geneid:5689028	1.1.1.35	51735|52096|48179|48179
azc:AZC_2983	ncbi-geneid:5689008	3.6.3.2	81665|56784|81653
azc:AZC_2985	ncbi-geneid:5689010	3.1.3.1	53649
azc:AZC_2990	ncbi-geneid:5689599	3.4.19.5	56235
azc:AZC_2992	ncbi-geneid:5689368	3.4.11.19	56266
azc:AZC_3006	ncbi-geneid:5689086	2.7.7.7	52141
azc:AZC_3011	ncbi-geneid:5691871	1.20.4.1	52833
azc:AZC_3013	ncbi-geneid:5689819	2.7.13.3	55874|103190|47384
azc:AZC_3019	ncbi-geneid:5691872	4.1.1.17	53383|55904
azc:AZC_3020	ncbi-geneid:5690310	2.3.1.183	55729
azc:AZC_3025	ncbi-geneid:5690207	1.1.1.95	51735|52283|55021
azc:AZC_3028	ncbi-geneid:5690036	2.3.1.31	53474
azc:AZC_3037	ncbi-geneid:5689894	4.3.2.1	48557
azc:AZC_3039	ncbi-geneid:5691795	3.5.2.14	53067
azc:AZC_3048	ncbi-geneid:5690200	1.5.3.1	51905|54373
azc:AZC_3050	ncbi-geneid:5690202	4.3.1.17	143548
azc:AZC_3051	ncbi-geneid:5690203	2.1.2.1	53383
azc:AZC_3053	ncbi-geneid:5690456	1.15.1.1	54719|46609
azc:AZC_3061	ncbi-geneid:5691701	4.2.1.11	51604|54826
azc:AZC_3062	ncbi-geneid:5691289	1.7.1.13	55620
azc:AZC_3064	ncbi-geneid:5691291	2.5.1.55	51569
azc:AZC_3067	ncbi-geneid:5692092	6.3.4.2	52540|52317
azc:AZC_3073	ncbi-geneid:5691225	4.2.1.10	52304
azc:AZC_3075	ncbi-geneid:5691227	6.4.1.2|6.3.4.14	56059|52440|51246
azc:AZC_3084	ncbi-geneid:5690261	2.7.13.3	55874|55785|47384|158472
azc:AZC_3087	ncbi-geneid:5690260	2.7.13.3	55874|55785|47384
azc:AZC_3089	ncbi-geneid:5688538	2.7.7.60|4.6.1.12	69765|53448
azc:AZC_3102	ncbi-geneid:5688644	4.1.99.12|3.5.4.25	55821|142695
azc:AZC_3106	ncbi-geneid:5687875	3.6.3.27	52540
azc:AZC_3107	ncbi-geneid:5687876	2.1.1.-	53335
azc:AZC_3111	ncbi-geneid:5690373	2.2.1.7	52518|52518|52922
azc:AZC_3116	ncbi-geneid:5690417	3.1.11.6	116842
azc:AZC_3118	ncbi-geneid:5690503	2.4.2.17	53850
azc:AZC_3120	ncbi-geneid:5690505	3.4.11.2	55486|63737
azc:AZC_3122	ncbi-geneid:5688754	2.7.13.3	55874|47384|55785|55785
azc:AZC_3123	ncbi-geneid:5688755	3.6.4.13	52540
azc:AZC_3131	ncbi-geneid:5689171	2.5.1.18	47616|52833
azc:AZC_3132	ncbi-geneid:5687843	2.6.1.1	53383
azc:AZC_3142	ncbi-geneid:5688240	2.6.1.-	53383
azc:AZC_3149	ncbi-geneid:5688747	1.1.1.23	53720
azc:AZC_3151	ncbi-geneid:5692417	2.5.1.7	55205
azc:AZC_3157	ncbi-geneid:5691977	1.14.14.5	51679
azc:AZC_3182	ncbi-geneid:5692158	2.1.1.-	53335
azc:AZC_3184	ncbi-geneid:5692212	6.2.1.32	56801
azc:AZC_3186	ncbi-geneid:5691303	3.1.2.23	54637
azc:AZC_3187	ncbi-geneid:5691304	1.3.99.3	56645|47203
azc:AZC_3188	ncbi-geneid:5691305	4.2.1.17	52096
azc:AZC_3190	ncbi-geneid:5691307	1.14.13.40	51395|51905
azc:AZC_3200	ncbi-geneid:5692012	3.6.3.17	52540|52540
azc:AZC_3204	ncbi-geneid:5690319	6.3.5.6|6.3.5.7	75304
azc:AZC_3211	ncbi-geneid:5689868	1.1.1.30	51735
azc:AZC_3212	ncbi-geneid:5689869	1.1.1.157	51735|48179
azc:AZC_3215	ncbi-geneid:5689872	5.1.3.14	53756
azc:AZC_3227	ncbi-geneid:5689066	3.4.21.-	52743|103515
azc:AZC_3237	ncbi-geneid:5690214	3.6.3.34	52540
azc:AZC_3247	ncbi-geneid:5690241	1.14.13.59	51905|51905
azc:AZC_3251	ncbi-geneid:5690245	2.7.8.-	56214|56214
azc:AZC_3274	ncbi-geneid:5689571	1.3.99.16	56003|56003
azc:AZC_3275	ncbi-geneid:5689572	1.3.99.16	47741|54292
azc:AZC_3281	ncbi-geneid:5689681	3.6.3.21	52540
azc:AZC_3284	ncbi-geneid:5689110	1.1.1.58	51735|48179
azc:AZC_3290	ncbi-geneid:5688109	1.11.1.6|1.11.1.7	48113|48113
azc:AZC_3312	ncbi-geneid:5690232	3.5.1.4	75304
azc:AZC_3315	ncbi-geneid:5691373	6.4.1.2	52096
azc:AZC_3334	ncbi-geneid:5692487	1.1.1.125	51735
azc:AZC_3335	ncbi-geneid:5692488	5.3.1.17	51182
azc:AZC_3342	ncbi-geneid:5689242	5.3.1.12	51556
azc:AZC_3347	ncbi-geneid:5691768	1.1.1.57	51735|48179
azc:AZC_3348	ncbi-geneid:5691769	1.1.1.100	51735
azc:AZC_3351	ncbi-geneid:5692307	4.1.3.17	89562
azc:AZC_3359	ncbi-geneid:5689634	1.1.1.79|1.1.1.81	51735|52283
azc:AZC_3372	ncbi-geneid:5688579	2.1.1.-	53335
azc:AZC_3373	ncbi-geneid:5688088	3.6.1.11|3.6.1.40	53067|53067
azc:AZC_3374	ncbi-geneid:5688580	2.2.1.2	51569
azc:AZC_3377	ncbi-geneid:5688049	2.4.2.11	51690|54675
azc:AZC_3381	ncbi-geneid:5688510	3.6.3.-	52540
azc:AZC_3388	ncbi-geneid:5688120	2.3.1.30	51161
azc:AZC_3389	ncbi-geneid:5688315	2.3.3.14	51569
azc:AZC_3405	ncbi-geneid:5688121	1.4.3.4	51905|54373
azc:AZC_3411	ncbi-geneid:5688083	2.8.1.7	53383
azc:AZC_3434	ncbi-geneid:5690193	3.1.1.45	53474
azc:AZC_3449	ncbi-geneid:5690798	1.5.5.-	51905|54373
azc:AZC_3452	ncbi-geneid:5688202	1.2.1.2	52833
azc:AZC_3454	ncbi-geneid:5688204	1.2.1.2	53706|50692|54862|54292
azc:AZC_3458	ncbi-geneid:5690300	3.1.1.24	53474
azc:AZC_3460	ncbi-geneid:5690302	2.3.1.30	51161
azc:AZC_3465	ncbi-geneid:5689880	1.1.1.79|1.1.1.81	51735
azc:AZC_3477	ncbi-geneid:5689176	5.1.3.13	51182
azc:AZC_3479	ncbi-geneid:5690969	4.2.1.45	51735
azc:AZC_3480	ncbi-geneid:5690970	2.7.7.33	53448
azc:AZC_3488	ncbi-geneid:5689470	4.1.1.47	52518|52518|52467
azc:AZC_3489	ncbi-geneid:5690684	5.3.1.22	51658
azc:AZC_3490	ncbi-geneid:5690685	1.1.1.60	51735|48179
azc:AZC_3491	ncbi-geneid:5690686	2.7.1.40	51621|52935|50800
azc:AZC_3494	ncbi-geneid:5688225	2.7.7.7	52141
azc:AZC_3495	ncbi-geneid:5688226	1.5.5.1	51905|54373|54862
azc:AZC_3496	ncbi-geneid:5688227	2.4.2.7	53271
azc:AZC_3500	ncbi-geneid:5690429	1.10.2.2	81342|81648
azc:AZC_3501	ncbi-geneid:5690430	1.10.2.2	50022
azc:AZC_3502	ncbi-geneid:5690431	2.1.1.-	75217
azc:AZC_3503	ncbi-geneid:5689901	1.3.3.3	102886
azc:AZC_3505	ncbi-geneid:5689903	2.7.7.19	81891|81301
azc:AZC_3509	ncbi-geneid:5687797	3.6.3.-	52540
azc:AZC_3520	ncbi-geneid:5690752	1.14.14.1|1.6.2.4	48264|63380|52343|52218
azc:AZC_3530	ncbi-geneid:5689396	4.2.1.9	143975|52016
azc:AZC_3538	ncbi-geneid:5690350	3.5.1.2	56601
azc:AZC_3541	ncbi-geneid:5690353	2.5.1.3	51391
azc:AZC_3543	ncbi-geneid:5691035	1.14.13.1	51905|54373
azc:AZC_3545	ncbi-geneid:5691037	2.3.3.13	51569|110921
azc:AZC_3554	ncbi-geneid:5692315	1.4.3.19	51905|54373
azc:AZC_3556	ncbi-geneid:5692213	2.5.1.18	52833|47616
azc:AZC_3558	ncbi-geneid:5691132	1.3.99.7	56645|47203
azc:AZC_3592	ncbi-geneid:5689054	2.7.7.7	88723|47807
azc:AZC_3595	ncbi-geneid:5690069	2.1.1.148	69796
azc:AZC_3601	ncbi-geneid:5690234	3.5.1.28	55846
azc:AZC_3607	ncbi-geneid:5690530	2.7.7.6	56672
azc:AZC_3612	ncbi-geneid:5689289	2.8.1.7|4.4.1.16	53383
azc:AZC_3616	ncbi-geneid:5690768	2.8.1.7	53383
azc:AZC_3618	ncbi-geneid:5692020	2.7.1.-	53067
azc:AZC_3619	ncbi-geneid:5692021	6.1.1.1	52374|55174
azc:AZC_3622	ncbi-geneid:5690532	1.11.1.15	52833
azc:AZC_3625	ncbi-geneid:5691757	2.4.1.-|3.4	56601|53955
azc:AZC_3626	ncbi-geneid:5691758	3.5.1.28	53187
azc:AZC_3627	ncbi-geneid:5691759	3.1.26.12	50249
azc:AZC_3629	ncbi-geneid:5691703	1.1.1.49	55347|51735
azc:AZC_3631	ncbi-geneid:5691705	5.3.1.9	53697
azc:AZC_3635	ncbi-geneid:5690032	2.8.3.16	89796
azc:AZC_3638	ncbi-geneid:5691393	6.3.5.5	52317|52021
azc:AZC_3642	ncbi-geneid:5691396	2.7.7.-	56731|57783
azc:AZC_3648	ncbi-geneid:5692355	6.3.1.2	55931|54368
azc:AZC_3654	ncbi-geneid:5688617	2.7.-.-	52540
azc:AZC_3656	ncbi-geneid:5687980	1.1.1.40	53659|51735|53223
azc:AZC_3659	ncbi-geneid:5687877	6.1.1.12	55681|55261|50249
azc:AZC_3661	ncbi-geneid:5687879	3.1.13.5	53098|47819|47819
azc:AZC_3665	ncbi-geneid:5688126	3.6.1.11|3.6.1.40	53067|53067|109604
azc:AZC_3666	ncbi-geneid:5688127	2.7.4.1	56024|143724|56024|140356
azc:AZC_3679	ncbi-geneid:5689848	6.6.1.2	52540
azc:AZC_3680	ncbi-geneid:5689600	6.6.1.2	53300
azc:AZC_3682	ncbi-geneid:5687849	2.1.1.63	46767|53155|46689
azc:AZC_3684	ncbi-geneid:5687851	4.2.99.18	48150
azc:AZC_3701	ncbi-geneid:5692268	3.2.2.9	53167
azc:AZC_3702	ncbi-geneid:5692269	2.1.1.-	53335
azc:AZC_3705	ncbi-geneid:5688179	6.3.5.2	52402|52317|54810
azc:AZC_3706	ncbi-geneid:5692272	3.5.3.19	51182
azc:AZC_3710	ncbi-geneid:5688131	5.1.1.7	54506|54506
azc:AZC_3712	ncbi-geneid:5690646	6.5.1.-	55144
azc:AZC_3717	ncbi-geneid:5690210	3.4.21.-	52096
azc:AZC_3728	ncbi-geneid:5688812	3.1.2.1	100950|100950
azc:AZC_3731	ncbi-geneid:5688815	1.2.1.11	55347|51735
azc:AZC_3736	ncbi-geneid:5688410	4.1.3.6|4.1.3.34	51621
azc:AZC_3745	ncbi-geneid:5689688	1.3.99.1	51905|46977|56425
azc:AZC_3746	ncbi-geneid:5689689	1.3.99.1	46548|54292
azc:AZC_3752	ncbi-geneid:5690197	4.2.1.9	143975|52016
azc:AZC_3776	ncbi-geneid:5689423	3.4.13.9	55920|53092
azc:AZC_3780	ncbi-geneid:5690312	1.7.2.3	53706|50692
azc:AZC_3789	ncbi-geneid:5691174	2.1.1.144	53335
azc:AZC_3797	ncbi-geneid:5692041	4.2.1.84	56209
azc:AZC_3798	ncbi-geneid:5692042	4.2.1.84	50090
azc:AZC_3816	ncbi-geneid:5688807	2.4.1.-	53448
azc:AZC_3817	ncbi-geneid:5691399	3.5.1.-	88713
azc:AZC_3850	ncbi-geneid:5690508	1.1.1.271	51735
azc:AZC_3873	ncbi-geneid:5689166	4.3.2.1	48557
azc:AZC_3876	ncbi-geneid:5689316	4.3.1.17	143548
azc:AZC_3897	ncbi-geneid:5691988	3.5.2.3	51556|51338
azc:AZC_3903	ncbi-geneid:5691681	2.3.1.9	53901|53901
azc:AZC_3904	ncbi-geneid:5691682	2.7.7.7	89550
azc:AZC_3908	ncbi-geneid:5692164	2.7.13.3	55874|47384
azc:AZC_3909	ncbi-geneid:5692165	2.4.2.21	52733
azc:AZC_3913	ncbi-geneid:5691406	4.1.1.36|6.3.2.5	102645|52507
azc:AZC_3915	ncbi-geneid:5688743	3.5.4.4	51556
azc:AZC_3919	ncbi-geneid:5692006	2.1.1	53335
azc:AZC_3926	ncbi-geneid:5688445	3.6.3.-	52540
azc:AZC_3929	ncbi-geneid:5687774	3.1.13.5
azc:AZC_3931	ncbi-geneid:5691815	2.5.1.19	55205
azc:AZC_3932	ncbi-geneid:5687969	2.7.4.14	52540
azc:AZC_3936	ncbi-geneid:5689604	1.14.13.83	55124|56014|55124|56014
azc:AZC_3937	ncbi-geneid:5689661	5.4.1.2	63965
azc:AZC_3938	ncbi-geneid:5689659	2.1.1.130|2.1.1.151	53790
azc:AZC_3939	ncbi-geneid:5687973	2.1.1.131	53790
azc:AZC_3940	ncbi-geneid:5687811	3.4.11.18	55920
azc:AZC_3942	ncbi-geneid:5687813	2.1.1.132	53790|53335
azc:AZC_3944	ncbi-geneid:5687814	2.1.1.133	53790
azc:AZC_3946	ncbi-geneid:5687815	6.3.5.9|6.3.1	52540|52317
azc:AZC_3948	ncbi-geneid:5691888	1.2.1.16	53720
azc:AZC_3954	ncbi-geneid:5687787	2.1.1.31	75217
azc:AZC_3969	ncbi-geneid:5692033	2.-.-.-	54690
azc:AZC_3972	ncbi-geneid:5689494	2.6.1.42	56752
azc:AZC_3975	ncbi-geneid:5689669	2.7.13.3	55874|47384
azc:AZC_3979	ncbi-geneid:5690224	1.5.1.2	48179|51735
azc:AZC_3992	ncbi-geneid:5688380	3.1.1.1	53474
azc:AZC_3998	ncbi-geneid:5688824	2.7.6.1	53271
azc:AZC_4009	ncbi-geneid:5688476	1.8.1.4	51905|55424
azc:AZC_4011	ncbi-geneid:5688478	2.3.1.61	52777|51230|47005
azc:AZC_4013	ncbi-geneid:5687993	1.2.4.2	52518|52518
azc:AZC_4014	ncbi-geneid:5687994	6.2.1.5	52210|51735
azc:AZC_4015	ncbi-geneid:5687995	6.2.1.5	56059|52210
azc:AZC_4016	ncbi-geneid:5687996	1.1.1.37	56327|51735
azc:AZC_4020	ncbi-geneid:5691573	3.5.4.13	51283|51283
azc:AZC_4021	ncbi-geneid:5691574	2.5.1.-	53383
azc:AZC_4028	ncbi-geneid:5691287	2.6.1.11|2.6.1.17	53383
azc:AZC_4034	ncbi-geneid:5688298	3.6.3.27	52540
azc:AZC_4038	ncbi-geneid:5688403	2.7.13.3	55874|47384
azc:AZC_4042	ncbi-geneid:5689181	3.3.1.1	52283|51735
azc:AZC_4049	ncbi-geneid:5691996	2.3.2.2	56235
azc:AZC_4054	ncbi-geneid:5688166	3.1.26.5	54211
azc:AZC_4057	ncbi-geneid:5691023	4.2.1.33|4.2.1.35	52016
azc:AZC_4061	ncbi-geneid:5689522	4.2.1.33|4.2.1.35	53732
azc:AZC_4063	ncbi-geneid:5689524	4.1.1.49	53795|68923
azc:AZC_4066	ncbi-geneid:5689355	2.7.13.3	55874|47384
azc:AZC_4068	ncbi-geneid:5689357	2.7.1.69	53062
azc:AZC_4082	ncbi-geneid:5691322	2.3.1.-	53474
azc:AZC_4090	ncbi-geneid:5691162	3.6.1.-	55811
azc:AZC_4095	ncbi-geneid:5691617	3.1.2.-	54637
azc:AZC_4101	ncbi-geneid:5692003	3.5.1.49	141130
azc:AZC_4114	ncbi-geneid:5688466	3.2.1.20	51445|51011
azc:AZC_4115	ncbi-geneid:5688467	5.4.99.16	51445|51011|56112
azc:AZC_4116	ncbi-geneid:5688468	2.4.1.18	51445|51011|81296
azc:AZC_4117	ncbi-geneid:5688469	2.4.1.25	51445
azc:AZC_4119	ncbi-geneid:5688283	1.2.1.27	53720
azc:AZC_4124	ncbi-geneid:5688369	3.6.3.14	51344
azc:AZC_4125	ncbi-geneid:5690564	3.6.3.14	52540|47917|50615
azc:AZC_4126	ncbi-geneid:5688370	3.6.3.14	52943
azc:AZC_4127	ncbi-geneid:5688371	3.6.3.14	52540|47917|50615
azc:AZC_4128	ncbi-geneid:5688372	3.6.3.14	47928
azc:AZC_4129	ncbi-geneid:5688373	3.6.3.21	52540
azc:AZC_4133	ncbi-geneid:5688569	3.4.21.102	52096|50156
azc:AZC_4137	ncbi-geneid:5688721	2.7.7.18	52374
azc:AZC_4138	ncbi-geneid:5688722	1.2.1.41	53720
azc:AZC_4139	ncbi-geneid:5688723	2.7.2.11	53633|88697
azc:AZC_4144	ncbi-geneid:5691917	3.6.4.-	52540
azc:AZC_4148	ncbi-geneid:5690173	3.1.1.29	53178
azc:AZC_4155	ncbi-geneid:5690740	2.7.4.6	54919
azc:AZC_4160	ncbi-geneid:5688712	2.1.2.2	53328
azc:AZC_4161	ncbi-geneid:5688713	6.3.3.1	56042|55326
azc:AZC_4165	ncbi-geneid:5688750	2.4.1.-	53448
azc:AZC_4172	ncbi-geneid:5688021	3.5.4.25	142695
azc:AZC_4176	ncbi-geneid:5688151	2.2.1.6	52518|52518|52467
azc:AZC_4177	ncbi-geneid:5688152	1.2.1.3	53720
azc:AZC_4186	ncbi-geneid:5691151	1.1.1.37	56327|51735
azc:AZC_4187	ncbi-geneid:5691152	6.3.5.6|6.3.5.7	75304
azc:AZC_4189	ncbi-geneid:5691234	1.14.13.3	56645|47203
azc:AZC_4203	ncbi-geneid:5688110	3.4.11.18	55920
azc:AZC_4228	ncbi-geneid:5688486	3.1.2.-	54637|54637
azc:AZC_4229	ncbi-geneid:5688735	1.14.13.-	51905
azc:AZC_4234	ncbi-geneid:5688725	6.1.1.21	55681|52954
azc:AZC_4239	ncbi-geneid:5691733	6.1.1.5	52374|47323|50677
azc:AZC_4245	ncbi-geneid:5691819	2.1.2.10	103025|101790
azc:AZC_4248	ncbi-geneid:5691343	1.4.4.2	53383
azc:AZC_4249	ncbi-geneid:5691344	1.4.4.2	53383
azc:AZC_4254	ncbi-geneid:5692036	5.4.99.12	55120|55174
azc:AZC_4260	ncbi-geneid:5692292	3.6.3.14	81336
azc:AZC_4261	ncbi-geneid:5692293	3.6.3.14	81333
azc:AZC_4267	ncbi-geneid:5690535	3.1.1.5	53474
azc:AZC_4268	ncbi-geneid:5690536	3.1.3.25	56655
azc:AZC_4272	ncbi-geneid:5688040	4.99.1.1	53800
azc:AZC_4278	ncbi-geneid:5689852	3.5.2.6	56601
azc:AZC_4282	ncbi-geneid:5689138	3.5.1	52499
azc:AZC_4289	ncbi-geneid:5688853	2.7.7.56	54211|55666
azc:AZC_4290	ncbi-geneid:5688854	3.6.1.15	52972
azc:AZC_4291	ncbi-geneid:5692467	1.3.99.22	102114
azc:AZC_4294	ncbi-geneid:5692470	3.6.3.4	56784|81653|81665|47240|47240
azc:AZC_4300	ncbi-geneid:5689642	2.1.1.64	53335
azc:AZC_4301	ncbi-geneid:5689643	6.1.1.2	52374
azc:AZC_4312	ncbi-geneid:5690142	2.3.1.39	52151|55048
azc:AZC_4313	ncbi-geneid:5690143	1.1.1.100	51735
azc:AZC_4315	ncbi-geneid:5690145	2.3.1.179	53901|53901
azc:AZC_4318	ncbi-geneid:5692056	2.7.4.8	52540
azc:AZC_4319	ncbi-geneid:5692057	3.1.3.26
azc:AZC_4320	ncbi-geneid:5692058	2.1.1.182	53335
azc:AZC_4321	ncbi-geneid:5691189	1.1.1.262	53659
azc:AZC_4322	ncbi-geneid:5691190	5.2.1.8	109998
azc:AZC_4326	ncbi-geneid:5692319	3.4.24.-	55166
azc:AZC_4331	ncbi-geneid:5687857	2.1.2.11	51621
azc:AZC_4333	ncbi-geneid:5687859	1.1.1.205	51412|54631
azc:AZC_4340	ncbi-geneid:5688180	1.5.1.20	51730
azc:AZC_4341	ncbi-geneid:5687925	2.1.1.13	56507|82282|51717|52242|47644
azc:AZC_4348	ncbi-geneid:5691164	6.3.2.3	56059|52440
azc:AZC_4349	ncbi-geneid:5691165	2.1.1.17	53335
azc:AZC_4350	ncbi-geneid:5691166	2.8.1.-	52402
azc:AZC_4367	ncbi-geneid:5688387	4.1.1.44	69118
azc:AZC_4379	ncbi-geneid:5691445	1.1.1.100	51735
azc:AZC_4381	ncbi-geneid:5691447	3.5.1.1	53774
azc:AZC_4387	ncbi-geneid:5692449	3.6.3.34	52540
azc:AZC_4388	ncbi-geneid:5692450	1.4.1.21	55347|51735
azc:AZC_4402	ncbi-geneid:5688195	6.3.4.6	56059|52440|51246|50891|50891|160467|51230
azc:AZC_4408	ncbi-geneid:5692353	3.6.3.21	52540
azc:AZC_4410	ncbi-geneid:5692153	4.1.2.21	51569
azc:AZC_4426	ncbi-geneid:5690004	1.3.99.3	56645|47203
azc:AZC_4434	ncbi-geneid:5690387	3.4.11.-	144052
azc:AZC_4441	ncbi-geneid:5688949	1.4.3.-	51905
azc:AZC_4442	ncbi-geneid:5688950	6.3.1.2	55931|54368
azc:AZC_4449	ncbi-geneid:5688981	6.1.1.20	55681|46589
azc:AZC_4450	ncbi-geneid:5688982	6.1.1.20	56037|50249|55681|54991|46955
azc:AZC_4452	ncbi-geneid:5690539	2.5.1.1|2.5.1.10	48576
azc:AZC_4453	ncbi-geneid:5690540	2.4.1.-	53955
azc:AZC_4460	ncbi-geneid:5691672	3.6.3.41	52540
azc:AZC_4461	ncbi-geneid:5691671	4.2.1.3	53732|52016
azc:AZC_4464	ncbi-geneid:5690778	2.7.7.7	56672|53098|88723|47807
azc:AZC_4469	ncbi-geneid:5688507	2.1.1.-	75217|55315
azc:AZC_4475	ncbi-geneid:5689059	3.6.4.12	52540
azc:AZC_4478	ncbi-geneid:5689930	2.1.1.-	53335
azc:AZC_4480	ncbi-geneid:5689932	3.1.2.-	54637
azc:AZC_4481	ncbi-geneid:5689933	1.1.2.4	55103|56176
azc:AZC_4483	ncbi-geneid:5688461	1.5.1.3	53597
azc:AZC_4484	ncbi-geneid:5688462	1.4.3.4	51905|54373
azc:AZC_4488	ncbi-geneid:5688465	2.7.1.71	52540
azc:AZC_4489	ncbi-geneid:5692442	4.2.3.4	56796
azc:AZC_4490	ncbi-geneid:5692443	2.7.2.4	53633|55021|55021
azc:AZC_4491	ncbi-geneid:5692444	2.7.3.9	51621|52009|47831|55781
azc:AZC_4493	ncbi-geneid:5692446	2.1.1.-	53335
azc:AZC_4496	ncbi-geneid:5692374	2.7.1.33	52540
azc:AZC_4497	ncbi-geneid:5692375	3.6.1.31	101386
azc:AZC_4498	ncbi-geneid:5692376	4.1.3.-	51366
azc:AZC_4499	ncbi-geneid:5689337	5.3.1.16	51366
azc:AZC_4500	ncbi-geneid:5692377	2.4.2.-	52317
azc:AZC_4502	ncbi-geneid:5689693	4.2.1.19	54211|54211
azc:AZC_4508	ncbi-geneid:5690733	1.4.1.2	51735|53223
azc:AZC_4523	ncbi-geneid:5692366	1.9.3.1	81442
azc:AZC_4524	ncbi-geneid:5692360	1.9.3.1	46626
azc:AZC_4526	ncbi-geneid:5692363	1.9.3.1	46626|46626
azc:AZC_4529	ncbi-geneid:5691940	3.6.3.4	56784|81653|55008|81665
azc:AZC_4535	ncbi-geneid:5691797	2.3.1.9	53901|53901
azc:AZC_4542	ncbi-geneid:5687920	6.3.2.10	53623|53244|63418
azc:AZC_4543	ncbi-geneid:5689831	6.3.2.13	53623|53244|63418
azc:AZC_4544	ncbi-geneid:5689832	2.4.1.129	56601|56519
azc:AZC_4546	ncbi-geneid:5689834	2.1.1.-	53335|81799
azc:AZC_4549	ncbi-geneid:5689468	3.5.1.28	55846|47090
azc:AZC_4550	ncbi-geneid:5692407	1.20.4.1	52833
azc:AZC_4555	ncbi-geneid:5691379	2.4.1.227	53756
azc:AZC_4556	ncbi-geneid:5691773	6.3.2.8	53623|53244|51984
azc:AZC_4560	ncbi-geneid:5691383	1.1.1.158	56176|56194
azc:AZC_4561	ncbi-geneid:5689654	6.3.2.4	56059|52440
azc:AZC_4565	ncbi-geneid:5688132	3.5.1.-	54211|54211
azc:AZC_4577	ncbi-geneid:5690601	1.1.1.30	51735
azc:AZC_4581	ncbi-geneid:5689152	1.17.7.1	56014
azc:AZC_4583	ncbi-geneid:5688167	6.2.1.30	56801
azc:AZC_4588	ncbi-geneid:5690327	6.2.1.3	56801
azc:AZC_4591	ncbi-geneid:5688514	6.4.1.4	52096|52096
azc:AZC_4592	ncbi-geneid:5690330	4.2.1.18	52096
azc:AZC_4593	ncbi-geneid:5691486	6.4.1.4	56059|52440|51246|51230
azc:AZC_4594	ncbi-geneid:5691487	6.3.5.2	52317
azc:AZC_4599	ncbi-geneid:5692301	2.7.1.2	53067
azc:AZC_4601	ncbi-geneid:5692303	3.2.1.-	50685
azc:AZC_4610	ncbi-geneid:5688731	2.4.2.8	53271
azc:AZC_4614	ncbi-geneid:5688733	2.3.1.51	69593
azc:AZC_4619	ncbi-geneid:5688295	2.6.1.9	53383
azc:AZC_4625	ncbi-geneid:5687958	3.5.4.3	51556|51338
azc:AZC_4639	ncbi-geneid:5687761	2.4.2.10	53271
azc:AZC_4640	ncbi-geneid:5687762	1.3.3.1	51395
azc:AZC_4642	ncbi-geneid:5692250	4.2.1.60	54637
azc:AZC_4643	ncbi-geneid:5689484	2.3.1.41	53901|53901
azc:AZC_4644	ncbi-geneid:5692251	1.3.1.9	51735
azc:AZC_4652	ncbi-geneid:5689450	1.3.99.22	102114
azc:AZC_4654	ncbi-geneid:5691942	2.7.13.3	55874|55785|47384
azc:AZC_4659	ncbi-geneid:5689453	4.1.1.20	51419|50621
azc:AZC_4661	ncbi-geneid:5688841	1.14.99.40	55469
azc:AZC_4662	ncbi-geneid:5688842	4.3.2.1	48557
azc:AZC_4664	ncbi-geneid:5688844	1.1.1.157	51735|48179
azc:AZC_4669	ncbi-geneid:5688301	4.1.1.31	51621
azc:AZC_4670	ncbi-geneid:5687884	6.3.4.4	52540
azc:AZC_4675	ncbi-geneid:5691842	2.5.1.18	47616|52833
azc:AZC_4684	ncbi-geneid:5689280	1.6.5.2	52218
azc:AZC_4686	ncbi-geneid:5690946	1.-.-.-	55469
azc:AZC_4691	ncbi-geneid:5689711	3.1.1.75	53474
azc:AZC_4692	ncbi-geneid:5689712	2.7.13.3	55874|47384
azc:AZC_4696	ncbi-geneid:5689736	2.1.2.3|3.5.4.10	53927|52335
azc:AZC_4698	ncbi-geneid:5689738	2.1.1.-	53335|48013
azc:AZC_4702	ncbi-geneid:5689740	2.3.1.183	55729
azc:AZC_4705	ncbi-geneid:5689808	2.3.1.128	55729
azc:AZC_4706	ncbi-geneid:5689809	2.7.1.29	82549|101473
azc:AZC_4710	ncbi-geneid:5688833	2.1.1.170	53335
azc:AZC_4710	ncbi-geneid:5688833	2.1.1.170	53335
