# Supplementary material for: Tracing the Repertoire of Promiscuous Enzymes along the Metabolic Pathways in Archaeal Organisms
Source: Life (Basel). 2017 Jul 13;7(3):30. doi: 10.3390/life7030030 (PMC5617955; doi:10.3390/life7030030)
Supplement: Supplementary file 1 [file life-07-00030-s001.zip › Table_S2/azl.txt]

KEGGID	NCBIGI	ECs	SFamilyID
azl:AZL_000030	ncbi-geneid:8791050	1.1.1.25	51735|53223
azl:AZL_000040	ncbi-geneid:8790682	2.7.1.24	52540
azl:AZL_000050	ncbi-geneid:8790752	2.7.7.7
azl:AZL_000060	ncbi-geneid:8790812	1.6.5.5	51735|50129
azl:AZL_000070	ncbi-geneid:8791313	2.1.1.63	46767|53155
azl:AZL_000130	ncbi-geneid:8790898	2.1.1.170	53335
azl:AZL_000160	ncbi-geneid:8791457	1.5.1.3	53597
azl:AZL_000170	ncbi-geneid:8790867	1.3.99.22	102114
azl:AZL_000180	ncbi-geneid:8790945	3.6.1.15	52972
azl:AZL_000190	ncbi-geneid:8788652	2.7.7.56	54211|55666
azl:AZL_000200	ncbi-geneid:8791355	1.1.1.40	51735|53659|53223
azl:AZL_000230	ncbi-geneid:8788654	2.7.13.3	55874|47384|55785
azl:AZL_000270	ncbi-geneid:8791286	3.6.3.27	52540
azl:AZL_000360	ncbi-geneid:8788664	6.5.1.-	55144
azl:AZL_000450	ncbi-geneid:8788670	3.4.13.22	55166
azl:AZL_000470	ncbi-geneid:8788671	2.3.1.128	55729
azl:AZL_000510	ncbi-geneid:8788673	2.3.1.51	69593
azl:AZL_000620	ncbi-geneid:8788684	4.1.1.32	53795|68923
azl:AZL_000650	ncbi-geneid:8788686	2.7.13.3	55874|47384
azl:AZL_000690	ncbi-geneid:8788690	2.7.1.69	53062
azl:AZL_000710	ncbi-geneid:8788692	2.7.3.9	51621|52009|47831
azl:AZL_000750	ncbi-geneid:8788696	6.6.1.2	53300
azl:AZL_000760	ncbi-geneid:8790756	6.6.1.2	52540
azl:AZL_000830	ncbi-geneid:8788701	4.2.3.4	56796
azl:AZL_000840	ncbi-geneid:8790679	2.7.1.71	52540
azl:AZL_000890	ncbi-geneid:8788704	4.2.1.96	55248
azl:AZL_000920	ncbi-geneid:8788707	3.5.1.-	52467
azl:AZL_000930	ncbi-geneid:8788708	3.1.3.48	52788
azl:AZL_000960	ncbi-geneid:8790861	3.4.11.1	53187|52949
azl:AZL_000980	ncbi-geneid:8788711	2.5.1.18	52833|47616
azl:AZL_000990	ncbi-geneid:8790932	1.4.1.13|1.4.1.14	51395|56235|69336
azl:AZL_001000	ncbi-geneid:8790915	1.4.1.13|1.4.1.14	51971|46548
azl:AZL_001030	ncbi-geneid:8788712	1.6.5.3|1.6.99.3	51735
azl:AZL_001040	ncbi-geneid:8790597	3.1.13.5
azl:AZL_001050	ncbi-geneid:8791349	5.3.1.13	53697
azl:AZL_001080	ncbi-geneid:8788716	3.6.3.-	52540
azl:AZL_001110	ncbi-geneid:8788718	2.7.1.69	55804
azl:AZL_001130	ncbi-geneid:8788720	2.1.1.64	53335
azl:AZL_001140	ncbi-geneid:8791546	2.7.2.4	53633|55021|55021
azl:AZL_001150	ncbi-geneid:8791047	1.3.1.-
azl:AZL_001160	ncbi-geneid:8790842	2.7.3.9	51621|47831|55781|52009
azl:AZL_001390	ncbi-geneid:8788738	1.17.7.1	56014|51366
azl:AZL_001400	ncbi-geneid:8791000	1.2.1.70	69742|51735|69075
azl:AZL_001420	ncbi-geneid:8791270	2.1.1.-	53335
azl:AZL_001550	ncbi-geneid:8788749	2.7.7.7
azl:AZL_001650	ncbi-geneid:8788758	3.5.1.32	53187|55031
azl:AZL_001710	ncbi-geneid:8788763	2.1.1.-	102114
azl:AZL_001750	ncbi-geneid:8791435	1.3.99.1	51905|46977|56425
azl:AZL_001760	ncbi-geneid:8791432	1.3.99.1	46548|54292
azl:AZL_001770	ncbi-geneid:8791433	2.6.1.42	56752
azl:AZL_001890	ncbi-geneid:8788776	1.11.1.5	46626|46626
azl:AZL_001910	ncbi-geneid:8788778	2.6.1.1	53383
azl:AZL_001940	ncbi-geneid:8788780	1.1.1.35	51735
azl:AZL_001970	ncbi-geneid:8788782	4.3.1.12	51735
azl:AZL_002020	ncbi-geneid:8788785	3.4.21.-	50494|50156
azl:AZL_002040	ncbi-geneid:8788786	5.3.1.23	100950
azl:AZL_002110	ncbi-geneid:8791054	6.3.4.5	69864|52402
azl:AZL_002190	ncbi-geneid:8788796	1.1.1.26	51735|52283
azl:AZL_002250	ncbi-geneid:8788802	3.1.21.5	52540|52540
azl:AZL_002350	ncbi-geneid:8788812	5.1.1.13	53681|53681
azl:AZL_002360	ncbi-geneid:8788813	4.2.1.17	52096
azl:AZL_002370	ncbi-geneid:8790598	2.1.1.-	53335|48013
azl:AZL_002390	ncbi-geneid:8788814	3.5.4.10|2.1.2.3	53927|52335
azl:AZL_002490	ncbi-geneid:8788820	1.3.99.22	102114
azl:AZL_002620	ncbi-geneid:8790928	6.3.5.5	56059|56059|48108|52440|52440|52335
azl:AZL_002680	ncbi-geneid:8791144	1.7.99.4	53706|50692
azl:AZL_002790	ncbi-geneid:8788841	1.8.4.11	55068
azl:AZL_002810	ncbi-geneid:8788842	2.1.1.-	75217|55315
azl:AZL_002850	ncbi-geneid:8788845	2.7.1.2	53067
azl:AZL_002860	ncbi-geneid:8790904	2.4.1.15	53756
azl:AZL_002910	ncbi-geneid:8788849	2.5.1.19	55205
azl:AZL_002920	ncbi-geneid:8790680	2.7.4.14	52540
azl:AZL_002950	ncbi-geneid:8788850	1.17.4.1	51998|75625
azl:AZL_002970	ncbi-geneid:8788851	2.7.9.1	56059|51621|52009
azl:AZL_003040	ncbi-geneid:8788857	2.4.1.21	53756
azl:AZL_003050	ncbi-geneid:8790902	2.7.7.27	53448|51161
azl:AZL_003120	ncbi-geneid:8788863	6.5.1.1	56091|50249
azl:AZL_003130	ncbi-geneid:8791024	3.1.3.3|2.7.1.39	56784
azl:AZL_003180	ncbi-geneid:8788868	1.1.1.30	51735
azl:AZL_003210	ncbi-geneid:8788870	2.3.1.37	53383
azl:AZL_003230	ncbi-geneid:8788871	2.4.2.9	53271
azl:AZL_003250	ncbi-geneid:8788872	5.3.1.24	51366
azl:AZL_003260	ncbi-geneid:8791530	4.1.1.23	51366
azl:AZL_003320	ncbi-geneid:8791263	3.1.2.-	54637
azl:AZL_003330	ncbi-geneid:8788875	2.1.1.-	53335|50249
azl:AZL_003340	ncbi-geneid:8791586	2.1.1.-	53335|88697
azl:AZL_003350	ncbi-geneid:8788876	1.9.3.1	81442
azl:AZL_003360	ncbi-geneid:8790732	1.9.3.1	46626
azl:AZL_003380	ncbi-geneid:8788877	1.9.3.1	46626|46626
azl:AZL_003400	ncbi-geneid:8788878	3.6.3.4	56784|55008|81653|81665
azl:AZL_003440	ncbi-geneid:8790764	3.2.1.17	53955
azl:AZL_003540	ncbi-geneid:8788888	2.3.1.183	55729
azl:AZL_003630	ncbi-geneid:8788896	1.8.1.9	51905
azl:AZL_003680	ncbi-geneid:8788900	2.5.1.47	53686
azl:AZL_003830	ncbi-geneid:8788910	2.5.1.18	47616|52833
azl:AZL_003890	ncbi-geneid:8788915	6.4.1.2	52096
azl:AZL_003910	ncbi-geneid:8788916	2.3.3.9	51645
azl:AZL_004030	ncbi-geneid:8788925	4.2.1.75	69618
azl:AZL_004040	ncbi-geneid:8788926	2.5.1.61	53850|54782
azl:AZL_004050	ncbi-geneid:8790942	3.4.24.57	53067|53067
azl:AZL_004060	ncbi-geneid:8790890	1.1.1.94	48179|51735
azl:AZL_004090	ncbi-geneid:8788928	2.7.7.7	89550
azl:AZL_004170	ncbi-geneid:8790972	2.1.3.3	53671
azl:AZL_004180	ncbi-geneid:8790676	2.6.1.11|2.6.1.17	53383
azl:AZL_004230	ncbi-geneid:8788936	2.7.-.-	52540
azl:AZL_004310	ncbi-geneid:8788943	3.6.1.22	55811
azl:AZL_004330	ncbi-geneid:8788944	4.2.1.51	53850|55021
azl:AZL_004340	ncbi-geneid:8791239	2.7.7.38	53448
azl:AZL_004440	ncbi-geneid:8788952	6.2.1.3	56801
azl:AZL_004450	ncbi-geneid:8788953	3.6.1.7	54975
azl:AZL_004520	ncbi-geneid:8791087	1.4.3.19	51905|54373
azl:AZL_004840	ncbi-geneid:8788988	3.6.3.34	52540
azl:AZL_004860	ncbi-geneid:8788990	6.1.1.1	52374|55174
azl:AZL_004920	ncbi-geneid:8788994	1.1.1.95	51735|52283
azl:AZL_004930	ncbi-geneid:8791442	4.1.3.17	89562
azl:AZL_004970	ncbi-geneid:8791385	1.1.3.15	55103|56176
azl:AZL_005030	ncbi-geneid:8789001	1.1.1.1	56796
azl:AZL_005060	ncbi-geneid:8789003	2.4.2.21	52733
azl:AZL_005080	ncbi-geneid:8789004	3.5.1.18	53187|55031
azl:AZL_005090	ncbi-geneid:8790796	2.3.1.117	51161
azl:AZL_005180	ncbi-geneid:8791340	2.1.1.31	75217
azl:AZL_005210	ncbi-geneid:8789010	3.1.26.5	54211
azl:AZL_005260	ncbi-geneid:8789013	2.7.2	53633
azl:AZL_005310	ncbi-geneid:8790929	3.1.26.12	50249
azl:AZL_005320	ncbi-geneid:8789016	3.5.1.28	53187
azl:AZL_005330	ncbi-geneid:8790667	2.4.1.-|3.4	56601|53955
azl:AZL_005410	ncbi-geneid:8789022	3.1.3.12	56784
azl:AZL_005430	ncbi-geneid:8789024	2.7.1.4	53067
azl:AZL_005640	ncbi-geneid:8790604	2.1.1.-	75217|55315
azl:AZL_005720	ncbi-geneid:8791366	2.7.7.6	64484
azl:AZL_005730	ncbi-geneid:8791387	2.7.7.6	64484
azl:AZL_006020	ncbi-geneid:8791440	2.7.4.3	52540
azl:AZL_006070	ncbi-geneid:8789043	6.3.-.-	55931
azl:AZL_006080	ncbi-geneid:8789044	3.6.3.30	52540|50331
azl:AZL_006110	ncbi-geneid:8789047	2.5.1.49	53383
azl:AZL_006200	ncbi-geneid:8789053	4.1.1.17	51419|50621
azl:AZL_006230	ncbi-geneid:8790704	2.7.7.2|2.7.1.26	82114|52374
azl:AZL_006260	ncbi-geneid:8791341	3.1.1.5	53474
azl:AZL_006340	ncbi-geneid:8789061	6.3.2.6	56104
azl:AZL_006350	ncbi-geneid:8791293	6.3.5.3	82697
azl:AZL_006360	ncbi-geneid:8791298	3.2.2.21	48150
azl:AZL_006410	ncbi-geneid:8789066	2.-.-.-	53756
azl:AZL_006420	ncbi-geneid:8791006	2.7.1.130	52540
azl:AZL_006490	ncbi-geneid:8790828	1.5.5.-	51905|54373
azl:AZL_006530	ncbi-geneid:8791163	2.3.1.30	51161
azl:AZL_006540	ncbi-geneid:8790784	2.3.3.13|2.3.3.14	51569
azl:AZL_006550	ncbi-geneid:8791015	2.8.1.7	53383
azl:AZL_006590	ncbi-geneid:8789073	1.-.-.-	51395
azl:AZL_006640	ncbi-geneid:8789075	4.3.2.2	48557
azl:AZL_006710	ncbi-geneid:8791550	3.6.3.20	52540|50331
azl:AZL_006850	ncbi-geneid:8789091	2.7.1.23	111331
azl:AZL_006920	ncbi-geneid:8789096	3.4.16.4	56601
azl:AZL_006980	ncbi-geneid:8789102	2.3.1.8	53659|54637
azl:AZL_006990	ncbi-geneid:8791290	2.7.2.1	53067|53067
azl:AZL_007010	ncbi-geneid:8789103	5.3.1.9	53697
azl:AZL_007060	ncbi-geneid:8791046	6.1.1.5	52374|47323|50677
azl:AZL_007130	ncbi-geneid:8789112	2.4.2.10	53271
azl:AZL_007310	ncbi-geneid:8789124	1.2.1.2	53706|50692
azl:AZL_007320	ncbi-geneid:8789125	1.2.1.2	54862
azl:AZL_007330	ncbi-geneid:8789126	1.2.1.2	81342
azl:AZL_007340	ncbi-geneid:8789127	4.1.2.17	53639
azl:AZL_007390	ncbi-geneid:8790699	3.6.3.14	81333
azl:AZL_007400	ncbi-geneid:8789130	3.6.3.14	81336
azl:AZL_007520	ncbi-geneid:8789136	5.5.1.1	51604|54826
azl:AZL_007530	ncbi-geneid:8789137	4.2.1.96	55248
azl:AZL_007590	ncbi-geneid:8789141	2.1.1.-	75217|88697
azl:AZL_007600	ncbi-geneid:8789142	6.3.2.2	55931
azl:AZL_007690	ncbi-geneid:8791058	1.18.6.1	53807
azl:AZL_007700	ncbi-geneid:8791156	1.18.6.1	53807
azl:AZL_007710	ncbi-geneid:8791153	1.18.6.1	52540
azl:AZL_007740	ncbi-geneid:8789149	3.2.-.-	101478
azl:AZL_007770	ncbi-geneid:8791578	1.7.-.-	52218
azl:AZL_007780	ncbi-geneid:8790653	3.2.2.4	53167
azl:AZL_007840	ncbi-geneid:8789155	3.6.3.34	52540
azl:AZL_007930	ncbi-geneid:8789163	1.11.1.5	46626|46626
azl:AZL_008850	ncbi-geneid:8789251	5.1.1.7	54506|54506
azl:AZL_008890	ncbi-geneid:8789254	4.2.1.33|4.2.1.35	52016
azl:AZL_008900	ncbi-geneid:8791020	1.1.1.85	53659
azl:AZL_008940	ncbi-geneid:8789257	4.1.3.6|4.1.3.34	51621
azl:AZL_008950	ncbi-geneid:8790744	2.7.1.35	53613
azl:AZL_009040	ncbi-geneid:8791027	1.1.1.14	50129|51735
azl:AZL_009050	ncbi-geneid:8790937	1.1.1.303|1.1.1.4	51735
azl:AZL_009060	ncbi-geneid:8789265	2.3.1.12	53474|51230
azl:AZL_009070	ncbi-geneid:8791216	1.2.4.1	52518|52922
azl:AZL_009080	ncbi-geneid:8791214	1.2.4.1	52518
azl:AZL_009100	ncbi-geneid:8789266	1.1.2.4	56176|55103
azl:AZL_009190	ncbi-geneid:8790687	1.5.1.20	51730
azl:AZL_009220	ncbi-geneid:8789274	2.1.1.13	82282|56507|51717|52242|47644
azl:AZL_009250	ncbi-geneid:8789276	3.1.2.-	54637
azl:AZL_009280	ncbi-geneid:8789279	1.13.12.16
azl:AZL_009320	ncbi-geneid:8790776	2.7.7.4|2.7.1.25	52540|52540|50465|50447
azl:AZL_009330	ncbi-geneid:8790791	2.7.7.4	52402
azl:AZL_009340	ncbi-geneid:8790783	1.8.4.8	52402
azl:AZL_009370	ncbi-geneid:8789284	1.8.1.2	56014|56014|55124|55124
azl:AZL_009440	ncbi-geneid:8789290	2.7.13.3	55874|55785|47384
azl:AZL_009490	ncbi-geneid:8789295	3.1.-.-	64182
azl:AZL_009510	ncbi-geneid:8789296	1.-.-.-	51395
azl:AZL_009530	ncbi-geneid:8791059	4.2.3.1	53686
azl:AZL_009550	ncbi-geneid:8789297	2.3.1.128	55729
azl:AZL_009590	ncbi-geneid:8789299	3.1.3.25	56655
azl:AZL_009610	ncbi-geneid:8790823	6.1.1.6	55681
azl:AZL_009640	ncbi-geneid:8789300	2.5.1.3	51391
azl:AZL_009650	ncbi-geneid:8791502	4.1.2.13	51569
azl:AZL_009710	ncbi-geneid:8789304	1.2.1.12	55347|51735
azl:AZL_009720	ncbi-geneid:8790886	2.2.1.1	52518|52518|52922
azl:AZL_009740	ncbi-geneid:8789305	6.3.3.2	100950
azl:AZL_009770	ncbi-geneid:8789308	3.1.22.4	53098|52980
azl:AZL_009800	ncbi-geneid:8791427	3.1.2.-	54637
azl:AZL_009870	ncbi-geneid:8789311	6.3.4.-	52402
azl:AZL_009880	ncbi-geneid:8791077	3.4.24.-	140990|52540
azl:AZL_009910	ncbi-geneid:8789313	1.3.1.9	51735
azl:AZL_009950	ncbi-geneid:8789315	1.4.3.5	50475
azl:AZL_010080	ncbi-geneid:8789324	5.3.1.6	89623
azl:AZL_010090	ncbi-geneid:8791356	2.1.2.1	53383
azl:AZL_010130	ncbi-geneid:8789326	2.7.4.16	55326|56042
azl:AZL_010150	ncbi-geneid:8791187	2.5.1.78	52121
azl:AZL_010160	ncbi-geneid:8789327	4.1.99.12|3.5.4.25	55821|142695
azl:AZL_010170	ncbi-geneid:8791334	2.5.1.9	63380|63380
azl:AZL_010180	ncbi-geneid:8791336	1.1.1.193|3.5.4.26	53597|53927
azl:AZL_010230	ncbi-geneid:8789331	2.3.1.15	53659
azl:AZL_010240	ncbi-geneid:8791252	2.3.1.180	53901
azl:AZL_010480	ncbi-geneid:8789350	2.1.1.72	53335
azl:AZL_010490	ncbi-geneid:8791584	1.20.4.1	52833
azl:AZL_010500	ncbi-geneid:8790685	1.1.1.95	51735|52283|55021
azl:AZL_010540	ncbi-geneid:8789353	6.3.5.5	52317|52021
azl:AZL_010570	ncbi-geneid:8789355	2.7.7.-	56731|57783|57783|51294|55608
azl:AZL_010630	ncbi-geneid:8789358	1.1.1.1	50129|51735
azl:AZL_010730	ncbi-geneid:8789367	4.2.1.10	52304
azl:AZL_010750	ncbi-geneid:8790648	6.3.4.14|6.4.1.2	56059|52440|51246
azl:AZL_010810	ncbi-geneid:8789372	3.4.21.-	50494|50156|50156
azl:AZL_010860	ncbi-geneid:8789377	3.4.21.-	52096|52096
azl:AZL_010920	ncbi-geneid:8791062	2.6.1.-	53383
azl:AZL_010930	ncbi-geneid:8789382	1.1.1.3	55347|51735|55021
azl:AZL_010940	ncbi-geneid:8791506	3.1.3.11	56655
azl:AZL_010950	ncbi-geneid:8790911	3.1.1.1	53474
azl:AZL_011020	ncbi-geneid:8789387	2.4.1.-	56601|53955
azl:AZL_011360	ncbi-geneid:8789417	2.1.1.80|3.1.1.61	52738|53335|55874|52172|55781|47384|47757|55785|55785
azl:AZL_011710	ncbi-geneid:8789449	6.3.5.2	52402|52317|54810
azl:AZL_011740	ncbi-geneid:8789451	5.2.1.8	109998|54534|54534
azl:AZL_011750	ncbi-geneid:8791477	1.1.1.262	53659
azl:AZL_011770	ncbi-geneid:8789452	2.7.7.6	63562
azl:AZL_011780	ncbi-geneid:8791398	3.1.7.2|2.7.6.5	109604|81301|81271|55021
azl:AZL_011790	ncbi-geneid:8791461	2.6.99.2	63892
azl:AZL_011800	ncbi-geneid:8791223	2.7.8.7	56214
azl:AZL_011810	ncbi-geneid:8790655	3.4.21.89	51306
azl:AZL_011820	ncbi-geneid:8791014	3.1.26.3	69065|54768
azl:AZL_011860	ncbi-geneid:8789454	2.1.1.-	53335
azl:AZL_012120	ncbi-geneid:8790859	2.7.13.3	55874|52172|55785|55785|47384|55785
azl:AZL_012200	ncbi-geneid:8789480	3.6.4.-	52540|52540|52540|143517|52540|141259
azl:AZL_012280	ncbi-geneid:8789486	1.9.3.1	49503|81464
azl:AZL_012290	ncbi-geneid:8790766	1.9.3.1	81442
azl:AZL_012320	ncbi-geneid:8790763	1.9.3.1	81452
azl:AZL_012350	ncbi-geneid:8789488	3.4.17.19	55486
azl:AZL_012360	ncbi-geneid:8789489	4.1.3.27	56322
azl:AZL_012370	ncbi-geneid:8791529	5.2.1.8	109998|54534
azl:AZL_012440	ncbi-geneid:8789495	3.6.3.30	52540|50331
azl:AZL_012450	ncbi-geneid:8790782	3.6.3.-	52540|90123
azl:AZL_012640	ncbi-geneid:8789511	2.5.1.-	53383
azl:AZL_012820	ncbi-geneid:8789524	2.3.2.8	55729
azl:AZL_012880	ncbi-geneid:8789528	3.5.4.19	141734
azl:AZL_012890	ncbi-geneid:8790961	4.4.1.8	53383
azl:AZL_012930	ncbi-geneid:8790716	3.6.3.-	52540
azl:AZL_012940	ncbi-geneid:8790717	2.6.1.9	53383
azl:AZL_012970	ncbi-geneid:8789530	2.8.1.1|2.8.1.2	52821|52821
azl:AZL_012990	ncbi-geneid:8789531	2.5.1.47	53686
azl:AZL_013000	ncbi-geneid:8790789	3.6.1.13	55811
azl:AZL_013040	ncbi-geneid:8790612	2.1.1.77	53335
azl:AZL_013080	ncbi-geneid:8789538	6.1.1.9	52374|50677|47323|46589
azl:AZL_013090	ncbi-geneid:8791564	2.1.2.2	53328
azl:AZL_013100	ncbi-geneid:8791302	6.3.3.1	56042|55326
azl:AZL_013150	ncbi-geneid:8789541	1.1.1.100	51735
azl:AZL_013180	ncbi-geneid:8789543	3.5.3.8	53187
azl:AZL_013250	ncbi-geneid:8789549	2.4.-.-	53448
azl:AZL_013290	ncbi-geneid:8789552	3.5.1.53	56317
azl:AZL_013330	ncbi-geneid:8791246	4.1.3.27	56322|52317
azl:AZL_013350	ncbi-geneid:8789556	1.6.1.2	52283|51735
azl:AZL_013370	ncbi-geneid:8791258	1.6.1.2	52467
azl:AZL_013420	ncbi-geneid:8791487	4.3.1.19	53686|55021
azl:AZL_013430	ncbi-geneid:8791497	3.5.1.11	56235
azl:AZL_013590	ncbi-geneid:8791121	3.4.-.-	117892
azl:AZL_013600	ncbi-geneid:8790950	3.4.-.-	117892
azl:AZL_013610	ncbi-geneid:8790949	3.4.21.-	50494|50156|50156
azl:AZL_013630	ncbi-geneid:8789572	2.7.13.3	55874|47384
azl:AZL_013680	ncbi-geneid:8789577	5.3.1.1	51351
azl:AZL_013700	ncbi-geneid:8789578	6.3.4.2	52540|52317
azl:AZL_013720	ncbi-geneid:8789579	3.1.1.45	53474
azl:AZL_013740	ncbi-geneid:8789581	2.5.1.55	51569
azl:AZL_013910	ncbi-geneid:8790615	2.7.7.3	52374
azl:AZL_013920	ncbi-geneid:8791007	5.99.1.3	56719|101904
azl:AZL_013940	ncbi-geneid:8789598	3.2.1.-	48435|53955
azl:AZL_013950	ncbi-geneid:8789599	4.2.1.52	51569
azl:AZL_013970	ncbi-geneid:8791450	2.1.1.52|2.1.1.172	53335
azl:AZL_014030	ncbi-geneid:8789604	4.2.1.24	51569
azl:AZL_014040	ncbi-geneid:8790941	3.1.4.17	56300
azl:AZL_014060	ncbi-geneid:8789605	3.1.2.4|4.2.1.17	52096
azl:AZL_014210	ncbi-geneid:8789619	2.4.1.1	53756
azl:AZL_014220	ncbi-geneid:8791304	1.2.1.11	55347|51735
azl:AZL_014350	ncbi-geneid:8791250	5.2.1.8	50891
azl:AZL_014410	ncbi-geneid:8789635	3.1.3.-	56784
azl:AZL_014440	ncbi-geneid:8789636	4.1.1.17	51419|50621
azl:AZL_014450	ncbi-geneid:8791455	1.13.11.53|1.13.11.54	51182
azl:AZL_014470	ncbi-geneid:8791592	6.1.1.11	55681|46589
azl:AZL_014480	ncbi-geneid:8791445	3.1.3.5	64167
azl:AZL_014490	ncbi-geneid:8791478	2.1.1.77	53335
azl:AZL_014560	ncbi-geneid:8789641	1.15.1.1	54719|46609
azl:AZL_014580	ncbi-geneid:8789642	2.5.1.32	48576
azl:AZL_014600	ncbi-geneid:8789643	2.5.1.32	48576
azl:AZL_014690	ncbi-geneid:8789650	2.1.1.37	53335
azl:AZL_014700	ncbi-geneid:8790799	3.1.-.-	52980
azl:AZL_014760	ncbi-geneid:8789655	3.6.3.-	52540
azl:AZL_014790	ncbi-geneid:8789657	2.7.7.19	81891|81301
azl:AZL_014810	ncbi-geneid:8789658	3.6.1.11|3.6.1.40	53067|53067|109604
azl:AZL_014820	ncbi-geneid:8789659	2.7.4.1	56024|56024|143724|140356
azl:AZL_014830	ncbi-geneid:8791268	3.1.3.-
azl:AZL_015020	ncbi-geneid:8790952	3.1.3.18	56784
azl:AZL_015060	ncbi-geneid:8789675	2.7.13.3	55874|47384|55785|158472
azl:AZL_015080	ncbi-geneid:8791169	2.7.13.3	55874|47384|55785
azl:AZL_015090	ncbi-geneid:8791168	1.-.-.-	51395
azl:AZL_015110	ncbi-geneid:8789677	4.6.1.12|2.7.7.60	69765|53448
azl:AZL_015130	ncbi-geneid:8790743	5.3.2.-	55331
azl:AZL_015150	ncbi-geneid:8789679	2.8.1.8	102114
azl:AZL_015170	ncbi-geneid:8789680	1.8.1.4	51905|55424
azl:AZL_015180	ncbi-geneid:8791218	4.1.3.-	48600
azl:AZL_015190	ncbi-geneid:8789681	2.3.1.12	52777|51230|47005
azl:AZL_015200	ncbi-geneid:8791217	1.2.4.1	52518|52922|51230
azl:AZL_015210	ncbi-geneid:8791215	1.2.4.1	52518
azl:AZL_015240	ncbi-geneid:8789683	3.6.3.29	52540|50331
azl:AZL_015270	ncbi-geneid:8791101	5.1.3.1	51366
azl:AZL_015320	ncbi-geneid:8789687	1.17.1.4	56003|54665
azl:AZL_015370	ncbi-geneid:8789690	2.7.1.39	56112
azl:AZL_015380	ncbi-geneid:8791507	3.1.26.4
azl:AZL_015390	ncbi-geneid:8791351	1.11.1.15	52833
azl:AZL_015400	ncbi-geneid:8790664	3.11.1.2	82057|57783
azl:AZL_015430	ncbi-geneid:8790666	2.-.-.-	54690
azl:AZL_015460	ncbi-geneid:8791105	3.1.3.18	56784
azl:AZL_015630	ncbi-geneid:8790891	2.1.3.2	53671
azl:AZL_015640	ncbi-geneid:8791305	3.5.2.3	51556|51338
azl:AZL_015670	ncbi-geneid:8789704	3.2.-.-	52317
azl:AZL_015680	ncbi-geneid:8789705	6.2.1.16	56801
azl:AZL_015810	ncbi-geneid:8791561	2.7.7.65	55073|55781
azl:AZL_015850	ncbi-geneid:8789717	1.4.4.2	53383
azl:AZL_015860	ncbi-geneid:8790894	1.4.4.2	53383
azl:AZL_015880	ncbi-geneid:8790892	2.1.2.10	103025|101790
azl:AZL_015910	ncbi-geneid:8791001	6.3.5.10	52540|52317
azl:AZL_015920	ncbi-geneid:8790723	2.5.1.17	52540
azl:AZL_015930	ncbi-geneid:8790713	2.7.1.156|2.7.7.62	52540
azl:AZL_016000	ncbi-geneid:8789724	4.1.3.27	52317
azl:AZL_016010	ncbi-geneid:8791527	2.4.2.18	52418|47648
azl:AZL_016020	ncbi-geneid:8791528	4.1.1.48	51366
azl:AZL_016030	ncbi-geneid:8791525	2.3.1.-	55729
azl:AZL_016060	ncbi-geneid:8791106	3.4.21.88	51306|46785
azl:AZL_016080	ncbi-geneid:8789726	6.1.1.17	52374|48163
azl:AZL_016090	ncbi-geneid:8790917	2.3.3.1	48256
azl:AZL_016120	ncbi-geneid:8789728	4.4.1.5	54593
azl:AZL_016130	ncbi-geneid:8790909	2.4.1.182	53756
azl:AZL_016150	ncbi-geneid:8789729	2.3.1.129	51161
azl:AZL_016160	ncbi-geneid:8791040	4.2.1.-	54637
azl:AZL_016190	ncbi-geneid:8791577	3.4.24.-	50156
azl:AZL_016200	ncbi-geneid:8789731	1.1.1.267	55347|51735|69055
azl:AZL_016220	ncbi-geneid:8790735	2.5.1.31	64005
azl:AZL_016240	ncbi-geneid:8790872	2.7.4.22	53633
azl:AZL_016270	ncbi-geneid:8791400	6.1.1.12	55681|55261|50249
azl:AZL_016280	ncbi-geneid:8790691	3.1.13.5	53098|47819|47819
azl:AZL_016320	ncbi-geneid:8789734	2.7.4.8	52540
azl:AZL_016340	ncbi-geneid:8789735	2.5.1.47	53686
azl:AZL_016410	ncbi-geneid:8789741	5.99.1.-	56719|55874|54211
azl:AZL_016420	ncbi-geneid:8791203	3.1.2.-	54637
azl:AZL_016620	ncbi-geneid:8789756	3.6.4.12	52540|52540|50249
azl:AZL_016720	ncbi-geneid:8789765	2.3.1.179	53901|53901
azl:AZL_016740	ncbi-geneid:8790654	1.1.1.100	51735
azl:AZL_016750	ncbi-geneid:8790838	2.3.1.39	52151|55048
azl:AZL_016810	ncbi-geneid:8791363	2.1.1.79	53335
azl:AZL_016830	ncbi-geneid:8789768	1.1.1.42	53659
azl:AZL_016900	ncbi-geneid:8791393	1.1.1.41|1.1.1.42	53659
azl:AZL_017000	ncbi-geneid:8789782	2.4.2.14	53271|56235
azl:AZL_017050	ncbi-geneid:8789785	3.4.11.18	55920
azl:AZL_017060	ncbi-geneid:8791052	3.6.1.13	55811
azl:AZL_017160	ncbi-geneid:8789793	2.7.7.59	81301|109604|55021|55021|81593
azl:AZL_017290	ncbi-geneid:8789803	1.5.1.2	48179|51735
azl:AZL_017380	ncbi-geneid:8789811	4.1.1.-	52507
azl:AZL_017390	ncbi-geneid:8791547	4.2.1.1	53056
azl:AZL_017430	ncbi-geneid:8789814	2.7.1.11	53784
azl:AZL_017460	ncbi-geneid:8789816	4.1.1.21|5.4.99.18	52255
azl:AZL_017470	ncbi-geneid:8791295	4.1.1.21|6.3.4.18	56059|52440|51246
azl:AZL_017510	ncbi-geneid:8789819	4.2.1.2	48557
azl:AZL_017530	ncbi-geneid:8789820	2.3.1.57	55729
azl:AZL_017580	ncbi-geneid:8789824	1.2.7.8	53323|52518|52518|52922
azl:AZL_018050	ncbi-geneid:8789868	2.7.4.6	54919
azl:AZL_018070	ncbi-geneid:8791280	1.1.99.1	51905|54373
azl:AZL_018080	ncbi-geneid:8790706	1.2.1.8	53720
azl:AZL_018150	ncbi-geneid:8791342	3.4.16.4	56601|69189
azl:AZL_018160	ncbi-geneid:8789873	2.7.4.9	52540
azl:AZL_018180	ncbi-geneid:8790968	6.1.1.10	52374|47323
azl:AZL_018190	ncbi-geneid:8791080	3.1.21.-	51556
azl:AZL_018280	ncbi-geneid:8791326	5.99.1.-	56719|101904
azl:AZL_018480	ncbi-geneid:8789891	2.4.2.28	53167
azl:AZL_018500	ncbi-geneid:8789892	4.2.1.17	52096
azl:AZL_018530	ncbi-geneid:8791449	5.99.1.2	56712|57783
azl:AZL_018540	ncbi-geneid:8791517	4.2.1.17	52096
azl:AZL_018560	ncbi-geneid:8789894	2.5.1.49	53383
azl:AZL_018600	ncbi-geneid:8789897	2.1.1.182	53335
azl:AZL_018710	ncbi-geneid:8789907	1.1.1.215	51735|52283
azl:AZL_018760	ncbi-geneid:8791370	2.7.7.6	56553|55257|47789
azl:AZL_018820	ncbi-geneid:8789912	3.4.21.-	50494
azl:AZL_018830	ncbi-geneid:8789913	5.99.1.2	56712
azl:AZL_019140	ncbi-geneid:8790982	3.4.21.53	54211|52540|88697
azl:AZL_019170	ncbi-geneid:8790750	3.4.21.92	52096
azl:AZL_019220	ncbi-geneid:8790906	6.3.1.2	55931|54368
azl:AZL_019250	ncbi-geneid:8789946	6.3.5.6|6.3.5.7	75304
azl:AZL_019260	ncbi-geneid:8790888	6.3.5.6|6.3.5.7	141000
azl:AZL_019290	ncbi-geneid:8789948	3.1.-.-	53098
azl:AZL_019310	ncbi-geneid:8789949	2.1.1.148	69796
azl:AZL_019350	ncbi-geneid:8789952	3.5.1.88	56420
azl:AZL_019370	ncbi-geneid:8789954	2.1.2.11	51621
azl:AZL_019380	ncbi-geneid:8791201	3.6.4.-	52540
azl:AZL_019400	ncbi-geneid:8789955	4.1.99.3	48173|52425
azl:AZL_019480	ncbi-geneid:8789960	2.7.7.7	102400
azl:AZL_019490	ncbi-geneid:8790969	3.4.11.1	53187|52949
azl:AZL_019500	ncbi-geneid:8791227	2.1.1.-	53335
azl:AZL_019510	ncbi-geneid:8789961	3.2.1.-	50685
azl:AZL_019630	ncbi-geneid:8789969	3.4.11.9	55920|53092
azl:AZL_019650	ncbi-geneid:8789970	2.1.1.-	53335
azl:AZL_019670	ncbi-geneid:8789971	3.6.4.12	52540
azl:AZL_019800	ncbi-geneid:8791194	2.1.1.171	53335
azl:AZL_019810	ncbi-geneid:8789982	5.4.99.12	55120|55174
azl:AZL_019850	ncbi-geneid:8791068	6.3.4.13	56059|52440|51246
azl:AZL_019880	ncbi-geneid:8789985	3.5.2.3	51556
azl:AZL_019900	ncbi-geneid:8789986	6.1.1.21	55681|52954
azl:AZL_019940	ncbi-geneid:8791377	3.1.1.29	53178
azl:AZL_019950	ncbi-geneid:8791464	3.3.2.1	52499
azl:AZL_020070	ncbi-geneid:8790000	2.3.1.30	51161
azl:AZL_020090	ncbi-geneid:8790001	2.8.1.7	53383
azl:AZL_020120	ncbi-geneid:8790003	2.1.1.61|2.8.1.-	52402
azl:AZL_020600	ncbi-geneid:8790049	3.5.5.7	56317
azl:AZL_020710	ncbi-geneid:8790059	3.5.1.28	55846|47090
azl:AZL_020740	ncbi-geneid:8791116	2.1.1.-	53335|81799
azl:AZL_020760	ncbi-geneid:8790061	2.4.1.129	56601|56519
azl:AZL_020770	ncbi-geneid:8790874	6.3.2.13	53623|53244|63418
azl:AZL_020780	ncbi-geneid:8791132	6.3.2.10	53623|53244|63418
azl:AZL_020800	ncbi-geneid:8791115	6.3.2.9	53623|53244|51984
azl:AZL_020820	ncbi-geneid:8791465	2.4.1.227	53756
azl:AZL_020830	ncbi-geneid:8791134	6.3.2.8	53623|53244|51984
azl:AZL_020840	ncbi-geneid:8791130	1.1.1.158	56176|56194
azl:AZL_020850	ncbi-geneid:8791129	6.3.2.4	56059|52440
azl:AZL_020890	ncbi-geneid:8790878	3.5.1.-	54211|54211
azl:AZL_020910	ncbi-geneid:8790062	6.5.1.2
azl:AZL_020930	ncbi-geneid:8790063	1.1.1.205	51412|54631
azl:AZL_020940	ncbi-geneid:8790936	2.1.1.-	53335
azl:AZL_020950	ncbi-geneid:8790875	3.6.1.11|3.6.1.40	53067|53067
azl:AZL_020970	ncbi-geneid:8790645	5.-.-.-	111337
azl:AZL_020980	ncbi-geneid:8791314	2.4.2.29	51713
azl:AZL_020990	ncbi-geneid:8791499	1.7.1.13	55620
azl:AZL_021120	ncbi-geneid:8790073	3.6.3.17	52540|52540
azl:AZL_021160	ncbi-geneid:8790077	3.1.3.18	56784
azl:AZL_021170	ncbi-geneid:8790078	5.4.99.12	55120|55174
azl:AZL_021190	ncbi-geneid:8790079	3.3.2.1	52499
azl:AZL_021200	ncbi-geneid:8790080	3.1.1.45	53474
azl:AZL_021210	ncbi-geneid:8790081	3.6.3.-	52540
azl:AZL_021250	ncbi-geneid:8790083	6.1.1.15	55681|52954
azl:AZL_021290	ncbi-geneid:8790086	3.2.2.20	48150
azl:AZL_021310	ncbi-geneid:8790087	5.1.99.1	54593
azl:AZL_021330	ncbi-geneid:8790089	2.7.1.33
azl:AZL_021340	ncbi-geneid:8790753	6.3.4.15	55681|50037
azl:AZL_021400	ncbi-geneid:8791181	1.6.5.3	54862
azl:AZL_021420	ncbi-geneid:8791179	1.6.5.3	53706|54862|54292
azl:AZL_021430	ncbi-geneid:8791178	1.6.5.3	142019|140490|142984
azl:AZL_021440	ncbi-geneid:8791177	1.6.5.3	52833
azl:AZL_021450	ncbi-geneid:8791176	1.6.5.3	56762
azl:AZL_021460	ncbi-geneid:8791175	1.6.5.3	143243
azl:AZL_021470	ncbi-geneid:8791174	1.6.5.3	56770
azl:AZL_021530	ncbi-geneid:8790093	6.2.1.17	56801
azl:AZL_021580	ncbi-geneid:8790987	3.4.24.-	55486
azl:AZL_021610	ncbi-geneid:8790099	3.6.1.31	101386
azl:AZL_021700	ncbi-geneid:8790104	1.1.1.86	51735|48179
azl:AZL_021730	ncbi-geneid:8790106	2.2.1.6	55021|55021
azl:AZL_021740	ncbi-geneid:8790993	2.2.1.6	52518|52518|52467
azl:AZL_021760	ncbi-geneid:8790107	2.5.1.75	52540|52540
azl:AZL_021770	ncbi-geneid:8791089	3.1.3.3	56784
azl:AZL_021790	ncbi-geneid:8790108	1.3.1.9	51735
azl:AZL_021850	ncbi-geneid:8791556	5.1.1.3	53681|53681
azl:AZL_021860	ncbi-geneid:8791135	3.5.1.5	51556|51338|51338
azl:AZL_021870	ncbi-geneid:8791555	3.5.1.5	51278
azl:AZL_021880	ncbi-geneid:8791554	3.5.1.5	54111
azl:AZL_021920	ncbi-geneid:8790112	3.2.-.-	52317
azl:AZL_021950	ncbi-geneid:8790114	2.5.1.7	55205
azl:AZL_021960	ncbi-geneid:8791128	3.5.4.13	51283
azl:AZL_022220	ncbi-geneid:8790626	4.2.3.5	103263
azl:AZL_022230	ncbi-geneid:8790681	3.1.-.-	50249|50249
azl:AZL_022240	ncbi-geneid:8791347	3.4.21.102	52096|50156
azl:AZL_022300	ncbi-geneid:8790142	2.3.3.13	51569|110921|89000
azl:AZL_022310	ncbi-geneid:8791016	5.1.3.20	51735
azl:AZL_022350	ncbi-geneid:8790145	2.7.6.1	53271
azl:AZL_022530	ncbi-geneid:8790159	2.8.1.7	53383
azl:AZL_022630	ncbi-geneid:8790164	2.7.7.7	53098|55785
azl:AZL_022760	ncbi-geneid:8790175	6.1.1.14	55681
azl:AZL_022770	ncbi-geneid:8790920	6.1.1.14	109604
azl:AZL_022860	ncbi-geneid:8790182	6.3.5.3	56042|55326|55326|56042
azl:AZL_022870	ncbi-geneid:8791299	6.3.5.3	52317
azl:AZL_022910	ncbi-geneid:8790184	6.1.1.16	52374|47323
azl:AZL_022920	ncbi-geneid:8790793	6.1.1.17	52374|48163
azl:AZL_022950	ncbi-geneid:8790186	6.3.5.1	56317|52402
azl:AZL_022980	ncbi-geneid:8790188	3.5.2.6	56601
azl:AZL_023110	ncbi-geneid:8790199	4.1.1.-	50475|143968
azl:AZL_023120	ncbi-geneid:8791543	1.1.1.36	51735
azl:AZL_023130	ncbi-geneid:8791238	2.3.1.9	53901|53901
azl:AZL_023140	ncbi-geneid:8790693	2.3.1.-	53474
azl:AZL_023200	ncbi-geneid:8790204	3.4.24.-	55166
azl:AZL_023290	ncbi-geneid:8791189	2.7.2.11	53633|88697
azl:AZL_023320	ncbi-geneid:8790209	3.4.21.102	52096|50156
azl:AZL_023340	ncbi-geneid:8790210	5.4.2.1	64158|53649
azl:AZL_023370	ncbi-geneid:8790212	2.7.7.18	52374
azl:AZL_023380	ncbi-geneid:8791141	1.2.1.41	53720
azl:AZL_023400	ncbi-geneid:8790213	3.6.1.-	55811
azl:AZL_023420	ncbi-geneid:8790214	2.7.13.3	55874|50341|47226|47384
azl:AZL_023450	ncbi-geneid:8790215	2.1.1.80	53335|47757
azl:AZL_023460	ncbi-geneid:8790740	3.5.1.44	64438
azl:AZL_023470	ncbi-geneid:8790739	3.1.1.61	52738|52172
azl:AZL_023670	ncbi-geneid:8790232	2.3.2.2	56235
azl:AZL_023710	ncbi-geneid:8790236	3.8.1.2	56784
azl:AZL_023770	ncbi-geneid:8790241	2.3.2.6	55729
azl:AZL_023790	ncbi-geneid:8790242	2.7.1.-	53067
azl:AZL_023810	ncbi-geneid:8790243	1.11.1.15	52833
azl:AZL_023820	ncbi-geneid:8790703	2.7.7.42	81301|81301|81593|81593
azl:AZL_023840	ncbi-geneid:8790244	6.1.1.1	52374|55174
azl:AZL_023920	ncbi-geneid:8790248	4.2.1.33|4.2.1.35	53732
azl:AZL_023980	ncbi-geneid:8790252	1.2.1.11	55347|51735
azl:AZL_024030	ncbi-geneid:8790256	5.4.99.12	55120
azl:AZL_024040	ncbi-geneid:8791532	2.1.2.9	53328|50486
azl:AZL_024050	ncbi-geneid:8790865	3.5.1.88	56420
azl:AZL_024110	ncbi-geneid:8790261	2.4.1.-	53955
azl:AZL_024120	ncbi-geneid:8791125	3.6.4.12	52540|52540
azl:AZL_024200	ncbi-geneid:8790266	1.1.1.60	51735|48179
azl:AZL_024210	ncbi-geneid:8790887	2.3.3.13	51569|110921
azl:AZL_024320	ncbi-geneid:8790274	2.1.1.-	75217
azl:AZL_024330	ncbi-geneid:8791011	2.3.1.-	51161
azl:AZL_024380	ncbi-geneid:8790278	6.2.1.1	56801
azl:AZL_024410	ncbi-geneid:8790280	2.7.7.7
azl:AZL_024440	ncbi-geneid:8790282	4.2.1.3	53732|52016
azl:AZL_024560	ncbi-geneid:8790292	5.2.1.2	47616|52833
azl:AZL_024640	ncbi-geneid:8790295	1.17.1.1	52343|54292|63380
azl:AZL_024670	ncbi-geneid:8790297	1.13.11.5	51182
azl:AZL_024700	ncbi-geneid:8791199	1.14.13.-	51905|52833
azl:AZL_024740	ncbi-geneid:8790996	6.1.1.3	55681|55186|52954|81271
azl:AZL_024760	ncbi-geneid:8790301	1.3.3.1|1.3.5.2	51395
azl:AZL_024870	ncbi-geneid:8790882	1.15.1.1	49329
azl:AZL_024880	ncbi-geneid:8791451	3.6.4.13	52540
azl:AZL_024890	ncbi-geneid:8790311	2.5.1.18	47616|52833
azl:AZL_024910	ncbi-geneid:8790312	3.6.3.14	51344
azl:AZL_024920	ncbi-geneid:8790696	3.6.3.14	52540|47917|50615
azl:AZL_024930	ncbi-geneid:8790697	3.6.3.14	52943
azl:AZL_024940	ncbi-geneid:8790700	3.6.3.14	52540|47917|50615
azl:AZL_024950	ncbi-geneid:8790694	3.6.3.14	47928
azl:AZL_024970	ncbi-geneid:8790313	3.6.4.-	52540|52540
azl:AZL_024980	ncbi-geneid:8791273	2.2.1.2	51569
azl:AZL_025020	ncbi-geneid:8791073	1.8.1.4	51905|55424
azl:AZL_025050	ncbi-geneid:8790316	2.7.1.-|2.7.7	53613|52374
azl:AZL_025100	ncbi-geneid:8790320	2.7.2.3	53748
azl:AZL_025120	ncbi-geneid:8790631	2.7.7.7	52540|48019
azl:AZL_025150	ncbi-geneid:8791328	6.1.1.-	52374
azl:AZL_025180	ncbi-geneid:8790325	1.14.13.-	47240
azl:AZL_025320	ncbi-geneid:8791446	3.4.11.18	55920
azl:AZL_025580	ncbi-geneid:8790634	3.6.4.12	52540|52540|47819
azl:AZL_025590	ncbi-geneid:8791327	3.6.1.-	55811
azl:AZL_025610	ncbi-geneid:8790363	2.3.1.1|2.3.1.35	56266
azl:AZL_025620	ncbi-geneid:8790677	5.2.1.8	54534|109998
azl:AZL_025690	ncbi-geneid:8790369	6.1.1.6	52374|48163
azl:AZL_025750	ncbi-geneid:8790374	1.1.1.37	56327|51735
azl:AZL_025760	ncbi-geneid:8791074	6.2.1.5	56059|52210
azl:AZL_025770	ncbi-geneid:8791473	6.2.1.5	52210|51735
azl:AZL_025780	ncbi-geneid:8791474	1.2.4.2	52518|52518
azl:AZL_025790	ncbi-geneid:8791471	2.3.1.61	52777|51230|47005
azl:AZL_025840	ncbi-geneid:8790378	2.8.3.16	89796
azl:AZL_025880	ncbi-geneid:8790382	3.6.4.13	52540
azl:AZL_025890	ncbi-geneid:8790971	1.6.99.3	51905
azl:AZL_025930	ncbi-geneid:8790384	3.5.1.1	53774
azl:AZL_025980	ncbi-geneid:8790388	6.1.1.20	56037|50249|55681|54991|46955
azl:AZL_025990	ncbi-geneid:8791241	6.1.1.20	55681|46589
azl:AZL_026020	ncbi-geneid:8791384	2.1.1	53335
azl:AZL_026040	ncbi-geneid:8790643	1.1.1.79|1.1.1.81	51735|52283
azl:AZL_026090	ncbi-geneid:8790833	2.3.1.86|6.2.1.-	56801
azl:AZL_026180	ncbi-geneid:8790998	1.13.12.16
azl:AZL_026190	ncbi-geneid:8790399	3.1.4.46	51695
azl:AZL_026200	ncbi-geneid:8790910	5.4.3.2	102114
azl:AZL_026220	ncbi-geneid:8790400	2.7.7.7	48019|52540
azl:AZL_026240	ncbi-geneid:8790401	6.1.1.4	52374|50677|47323
azl:AZL_026320	ncbi-geneid:8790408	3.5.4.25|4.1.99.12	142695|55821
azl:AZL_026380	ncbi-geneid:8790413	3.1.11.2	56219
azl:AZL_026410	ncbi-geneid:8790415	3.6.3.34	52540
azl:AZL_026520	ncbi-geneid:8790426	3.3.1.1	52283|51735
azl:AZL_026550	ncbi-geneid:8790428	3.5.4.4	51556
azl:AZL_026710	ncbi-geneid:8791417	4.2.1.17	52096
azl:AZL_026730	ncbi-geneid:8790439	3.2.2.23|4.2.99.18	81624|46946|57716
azl:AZL_026740	ncbi-geneid:8790871	3.4.11.5	53474
azl:AZL_026790	ncbi-geneid:8790637	2.4.2.22	53271
azl:AZL_026850	ncbi-geneid:8790448	3.6.1.1	50324
azl:AZL_026880	ncbi-geneid:8790450	1.1.1.27	51735|56327
azl:AZL_026910	ncbi-geneid:8790452	2.4.2.-	51690|54675
azl:AZL_026930	ncbi-geneid:8790453	1.5.1.5|3.5.4.9	51735|53223
azl:AZL_027050	ncbi-geneid:8790463	6.3.2.17|6.3.2.12	53623|53244
azl:AZL_027060	ncbi-geneid:8790868	6.4.1.2	52096
azl:AZL_027070	ncbi-geneid:8790650	4.2.1.20	51366
azl:AZL_027080	ncbi-geneid:8791523	4.2.1.20	53686
azl:AZL_027120	ncbi-geneid:8790465	4.1.1.36|6.3.2.5	102645|52507
azl:AZL_027130	ncbi-geneid:8790466	3.6.1.23	51283
azl:AZL_027160	ncbi-geneid:8790468	1.8.1.9	51905
azl:AZL_027260	ncbi-geneid:8790476	2.7.7.7	55979|55979|55979
azl:AZL_027280	ncbi-geneid:8791322	5.99.1.3	56719|55874|54211
azl:AZL_027310	ncbi-geneid:8790478	3.5.1.4	75304
azl:AZL_027580	ncbi-geneid:8790504	1.20.4.1	52833
azl:AZL_027970	ncbi-geneid:8791110	1.11.1.9	52833
azl:AZL_027990	ncbi-geneid:8790726	3.6.3.41	52540
azl:AZL_028090	ncbi-geneid:8790550	6.3.2.3	56059|52440
azl:AZL_028120	ncbi-geneid:8790552	6.1.1.2	52374
azl:AZL_028230	ncbi-geneid:8790561	3.5.2.10	102215
azl:AZL_028340	ncbi-geneid:8790569	2.7.1.20	53613
azl:AZL_028370	ncbi-geneid:8790572	4.2.99.18	48150
azl:AZL_028440	ncbi-geneid:8790578	3.5.4.16	55620
azl:AZL_028510	ncbi-geneid:8790762	2.3.1.-	56317
azl:AZL_028530	ncbi-geneid:8790581	2.5.1.6	55973|55973|55973
azl:AZL_028540	ncbi-geneid:8791082	2.1.1.33	53335
azl:AZL_028610	ncbi-geneid:8791320	5.4.99.12	55120
azl:AZL_028630	ncbi-geneid:8791412	2.7.7.8	54211|54211|55666|55666|54791|50249|46915
azl:AZL_028730	ncbi-geneid:8790731	1.1.1.25	51735|53223
azl:AZL_028770	ncbi-geneid:8790590	3.6.1.31	101386
azl:AZL_028780	ncbi-geneid:8790962	4.1.3.-	51366
azl:AZL_028790	ncbi-geneid:8790959	5.3.1.16	51366
azl:AZL_028810	ncbi-geneid:8790591	2.4.2.-	52317
azl:AZL_028820	ncbi-geneid:8790960	4.2.1.19	54211|54211
azl:AZL_028840	ncbi-geneid:8790592	3.4.25.2	56235
azl:AZL_028860	ncbi-geneid:8790974	3.2.1.-	50685
azl:AZL_028920	ncbi-geneid:8790595	4.99.1.1	53800
azl:AZL_028930	ncbi-geneid:8790943	4.1.1.37	51726
