# Supplementary material for: Tracing the Repertoire of Promiscuous Enzymes along the Metabolic Pathways in Archaeal Organisms
Source: Life (Basel). 2017 Jul 13;7(3):30. doi: 10.3390/life7030030 (PMC5617955; doi:10.3390/life7030030)
Supplement: Supplementary file 1 [file life-07-00030-s001.zip › Table_S2/azo.txt]

KEGGID	NCBIGI	ECs	SFamilyID
azo:azo0002	ncbi-geneid:4608630	2.7.7.7	55979|55979|55979
azo:azo0003	ncbi-geneid:4608638	5.99.1.3	56719|55874|54211
azo:azo0004	ncbi-geneid:4608976	2.1.1.72	53335
azo:azo0007	ncbi-geneid:4606149	3.1.21.3	116734|116734
azo:azo0010	ncbi-geneid:4606151	3.1.21.3	52540
azo:azo0013	ncbi-geneid:4608384	4.2.1.70|5.4.99.12	55120
azo:azo0018	ncbi-geneid:4606155	3.2.-.-	52317
azo:azo0021	ncbi-geneid:4606158	1.3.99.16	47741|54292
azo:azo0022	ncbi-geneid:4609085	1.3.99.16	56003|56003
azo:azo0026	ncbi-geneid:4606161	4.2.1.46	51735
azo:azo0027	ncbi-geneid:4608253	2.4.1.-	53448
azo:azo0044	ncbi-geneid:4606176	3.5.1.54	50891
azo:azo0046	ncbi-geneid:4606178	3.8.1.3	53474
azo:azo0053	ncbi-geneid:4606183	2.7.13.1|2.7.13.3	55874|47384
azo:azo0055	ncbi-geneid:4609828	3.6.3.-	52540
azo:azo0066	ncbi-geneid:4606194	4.2.1.17	52096
azo:azo0067	ncbi-geneid:4606195	2.7.7.7
azo:azo0072	ncbi-geneid:4606199	2.7.3.-|2.7.13.3	55874|103190|47384|158472
azo:azo0084	ncbi-geneid:4606207	4.2.1.70|5.4.99.12	55120|55174
azo:azo0092	ncbi-geneid:4606211	3.4.21.-	50494|50156|50156
azo:azo0095	ncbi-geneid:4609464	5.99.1.2	56712
azo:azo0099	ncbi-geneid:4606214	3.5.1.88	56420
azo:azo0100	ncbi-geneid:4608616	2.1.2.9	53328|50486
azo:azo0102	ncbi-geneid:4609040	1.8.4.7	52833
azo:azo0105	ncbi-geneid:4606216	1.11.1.15	52833
azo:azo0109	ncbi-geneid:4606219	3.1.-.-	69500
azo:azo0111	ncbi-geneid:4606220	1.1.1.1	50129|51735
azo:azo0113	ncbi-geneid:4608959	2.5.1.18	47616|52833
azo:azo0116	ncbi-geneid:4606222	3.2.2.4	53167
azo:azo0122	ncbi-geneid:4609158	2.1.1.-	102114
azo:azo0131	ncbi-geneid:4609326	5.3.2.-	55331
azo:azo0133	ncbi-geneid:4606233	2.6.1.42	56752
azo:azo0136	ncbi-geneid:4606234	2.7.3.-	55874|47384|158472
azo:azo0139	ncbi-geneid:4606236	3.1.4.17	56300
azo:azo0142	ncbi-geneid:4608876	2.1.1.170	53335
azo:azo0144	ncbi-geneid:4609497	2.7.7.-	81301
azo:azo0148	ncbi-geneid:4606240	2.3.1.-	69593|103473
azo:azo0149	ncbi-geneid:4606241	4.2.1.8	51556
azo:azo0150	ncbi-geneid:4610086	6.2.1.20|2.3.1.40	56801|69593
azo:azo0153	ncbi-geneid:4606242	3.6.3.14	81336
azo:azo0154	ncbi-geneid:4608367	3.6.3.14	81333
azo:azo0155	ncbi-geneid:4608370	3.6.3.14	81573
azo:azo0156	ncbi-geneid:4608371	3.6.3.14	47928
azo:azo0157	ncbi-geneid:4608373	3.6.3.14	52540|47917|50615
azo:azo0158	ncbi-geneid:4608366	3.6.3.14	52943
azo:azo0159	ncbi-geneid:4608372	3.6.3.14	52540|47917|50615
azo:azo0160	ncbi-geneid:4608369	3.6.3.14	51344|46604
azo:azo0162	ncbi-geneid:4606243	2.1.1	53335
azo:azo0165	ncbi-geneid:4609550	2.7.13.1|2.7.13.3	55874|47384|55785
azo:azo0170	ncbi-geneid:4606248	6.3.5.6|6.3.5.7	55931|89095
azo:azo0172	ncbi-geneid:4606249	6.3.5.6|6.3.5.7	75304
azo:azo0173	ncbi-geneid:4608861	6.3.5.6|6.3.5.7	141000
azo:azo0180	ncbi-geneid:4609729	3.4.16.4	56601|69189
azo:azo0181	ncbi-geneid:4608577	2.6.1.21	56752
azo:azo0183	ncbi-geneid:4606250	2.3.1.181
azo:azo0184	ncbi-geneid:4609147	2.8.1.8	102114
azo:azo0186	ncbi-geneid:4606251	3.6.1.-|3.6.4.12	52540
azo:azo0192	ncbi-geneid:4606254	1.1.1.169	48179|51735
azo:azo0193	ncbi-geneid:4608325	1.8.1.8	52833
azo:azo0198	ncbi-geneid:4606257	4.1.3.-|2.6.1.85|4.1.3.38	56322|56752
azo:azo0199	ncbi-geneid:4609487	3.1.11.-	56300
azo:azo0200	ncbi-geneid:4609840	3.1.11.-	52540
azo:azo0201	ncbi-geneid:4609839	3.1.1.2	53474
azo:azo0205	ncbi-geneid:4608400	3.5.1.32	53187|55031
azo:azo0209	ncbi-geneid:4606263	1.5.3.1	51905
azo:azo0214	ncbi-geneid:4606265	2.3.1.-	55729
azo:azo0215	ncbi-geneid:4606266	1.2.1.3	53720
azo:azo0216	ncbi-geneid:4608295	3.8.1.2	56784
azo:azo0222	ncbi-geneid:4608646	1.2.1.16	53720
azo:azo0236	ncbi-geneid:4606274	3.5.4.4	51556
azo:azo0263	ncbi-geneid:4606292	2.7.13.1|2.7.13.3	55874|47384
azo:azo0271	ncbi-geneid:4606297	1.14.13.81	102114
azo:azo0284	ncbi-geneid:4606309	2.3.1.41	53901
azo:azo0292	ncbi-geneid:4606317	2.3.1.41|2.3.1.180	53901
azo:azo0296	ncbi-geneid:4606319	3.5.-.-	56281
azo:azo0299	ncbi-geneid:4609485	1.2.1.-	53720
azo:azo0300	ncbi-geneid:4609486	4.2.1.17	52096
azo:azo0301	ncbi-geneid:4609472	1.1.1.157	51735|48179|48179
azo:azo0303	ncbi-geneid:4609480	6.2.1.30	56801
azo:azo0310	ncbi-geneid:4609484	2.3.1.16	53901|53901
azo:azo0318	ncbi-geneid:4609434	2.5.1.9|2.5.1.78	52121
azo:azo0319	ncbi-geneid:4609725	3.5.4.25|4.1.99.12	55821|142695
azo:azo0320	ncbi-geneid:4609721	2.5.1.9	63380|63380
azo:azo0321	ncbi-geneid:4609723	5.3.4.1|1.8.1.8	74863|52833
azo:azo0323	ncbi-geneid:4608544	1.13.12.16
azo:azo0325	ncbi-geneid:4606326	1.14.-.-	52343|63380
azo:azo0342	ncbi-geneid:4606340	2.3.1.118	54001
azo:azo0345	ncbi-geneid:4606341	3.6.1.-|3.6.4.12	52540
azo:azo0354	ncbi-geneid:4606349	2.1.1.37	53335
azo:azo0356	ncbi-geneid:4606351	3.1.-.-	52980
azo:azo0358	ncbi-geneid:4606352	2.7.3.-	55874|55874
azo:azo0361	ncbi-geneid:4609390	2.5.1.18	47616|52833
azo:azo0366	ncbi-geneid:4606358	2.3.1.30	51161
azo:azo0369	ncbi-geneid:4609230	4.4.1.15|2.8.1.7|4.4.1.16	53383
azo:azo0376	ncbi-geneid:4606365	2.6.1.13	53383|52768
azo:azo0380	ncbi-geneid:4606369	6.1.1.19	52374|47323|55190
azo:azo0382	ncbi-geneid:4606370	5.3.4.1	52833
azo:azo0383	ncbi-geneid:4608653	1.-.-.-	51735
azo:azo0389	ncbi-geneid:4606376	2.3.1.-	53474
azo:azo0393	ncbi-geneid:4606379	2.3.1.9	53901|53901
azo:azo0394	ncbi-geneid:4608719	1.3.99.-	56645|47203
azo:azo0398	ncbi-geneid:4606382	3.5.2.6	56281
azo:azo0402	ncbi-geneid:4606386	3.1.1.61	52738|52172
azo:azo0403	ncbi-geneid:4608467	2.1.1.80	53335|47757
azo:azo0404	ncbi-geneid:4608470	3.5.1.44	64438
azo:azo0408	ncbi-geneid:4606388	2.7.13.1|2.7.13.3
azo:azo0421	ncbi-geneid:4609960	3.1.2.-	54637
azo:azo0423	ncbi-geneid:4606395	3.4.25.1|3.4.25.2	56235
azo:azo0428	ncbi-geneid:4609035	2.7.7.4	52540|50465|50447
azo:azo0429	ncbi-geneid:4608562	2.7.7.4	52402
azo:azo0430	ncbi-geneid:4608556	1.8.4.8	52402
azo:azo0432	ncbi-geneid:4606397	1.8.1.2	56014|56014|55124|55124
azo:azo0436	ncbi-geneid:4606399	3.5.1.1	53774
azo:azo0437	ncbi-geneid:4606400	4.3.1.1	48557
azo:azo0438	ncbi-geneid:4606401	3.5.1.1|3.5.1.38	53774
azo:azo0439	ncbi-geneid:4608321	3.6.3.-	52540
azo:azo0443	ncbi-geneid:4608898	3.5.2.6	56281
azo:azo0444	ncbi-geneid:4606402	6.5.1.1	56091|50249
azo:azo0445	ncbi-geneid:4609138	3.6.1.-|3.6.4.-	52540
azo:azo0448	ncbi-geneid:4608595	2.7.13.1|2.7.13.3	55874|103190|47384
azo:azo0452	ncbi-geneid:4606406	1.8.1.9	51905
azo:azo0458	ncbi-geneid:4609693	2.7.13.1	55874|47384|158472
azo:azo0463	ncbi-geneid:4606411	1.3.99.-	56645|47203
azo:azo0464	ncbi-geneid:4608726	2.3.1.9	53901|53901
azo:azo0465	ncbi-geneid:4608717	5.1.2.3|1.1.1.35|4.2.1.17	52096|51735|48179|48179
azo:azo0466	ncbi-geneid:4608720	3.1.2.-	54637
azo:azo0468	ncbi-geneid:4608728	4.2.1.17|1.1.1.35	51735|52096|48179|48179
azo:azo0469	ncbi-geneid:4608721	2.3.1.9|2.3.1.16	53901|53901
azo:azo0470	ncbi-geneid:4608718	4.2.1.17	52096
azo:azo0472	ncbi-geneid:4606413	2.5.1.49	53383
azo:azo0477	ncbi-geneid:4606418	3.6.1.-|3.6.4.12	52540|52540|50249
azo:azo0478	ncbi-geneid:4609706	4.1.3.40	64288
azo:azo0486	ncbi-geneid:4606424	1.5.1.33	51735
azo:azo0490	ncbi-geneid:4606428	1.11.1.10	53474
azo:azo0491	ncbi-geneid:4606429	2.5.1.18	47616|52833
azo:azo0493	ncbi-geneid:4606430	2.7.7.25|2.7.7.21|2.7.7.72|3.1.3.-|3.1.4	81891|81301
azo:azo0494	ncbi-geneid:4608441	2.5.1.18	52833|47616
azo:azo0495	ncbi-geneid:4609895	1.6.5.3|1.6.99.3	51735
azo:azo0496	ncbi-geneid:4606431	3.2.1.-	48435|53955
azo:azo0499	ncbi-geneid:4606433	4.2.1.91	53850
azo:azo0500	ncbi-geneid:4609545	4.3.1.19	53686|55021|55021
azo:azo0501	ncbi-geneid:4609068	3.1.3.3|2.7.11.-|2.7.4	53795|75138
azo:azo0502	ncbi-geneid:4609026	2.7.1.69	55804
azo:azo0505	ncbi-geneid:4609800	3.6.3.-	52540
azo:azo0509	ncbi-geneid:4610175	3.1.3.27	101307
azo:azo0510	ncbi-geneid:4606434	2.7.4.16	55326|56042
azo:azo0518	ncbi-geneid:4609740	2.7.13.1	55874|55785|55785
azo:azo0522	ncbi-geneid:4606437	1.15.1.1	49329
azo:azo0530	ncbi-geneid:4609369	3.2.-.-	101478
azo:azo0538	ncbi-geneid:4608650	1.18.6.1	52540
azo:azo0539	ncbi-geneid:4609363	1.18.6.1	53807
azo:azo0540	ncbi-geneid:4609359	1.18.6.1	53807
azo:azo0546	ncbi-geneid:4606445	5.2.1.8	54534|109998
azo:azo0550	ncbi-geneid:4606446	2.3.1.30	51161
azo:azo0551	ncbi-geneid:4609368	2.3.3.14	51569
azo:azo0552	ncbi-geneid:4609373	2.8.1.7	53383
azo:azo0568	ncbi-geneid:4606454	2.7.13.1	55874
azo:azo0571	ncbi-geneid:4610009	3.1.22.4	53098
azo:azo0584	ncbi-geneid:4609187	1.5.1.20	51730
azo:azo0587	ncbi-geneid:4606462	3.3.1.1	52283|51735
azo:azo0589	ncbi-geneid:4606463	2.5.1.6	55973|55973|55973
azo:azo0594	ncbi-geneid:4606464	5.1.1.7	54506
azo:azo0595	ncbi-geneid:4608585	3.1.4.17	55781
azo:azo0598	ncbi-geneid:4606466	2.1.1.-	53335|88697
azo:azo0601	ncbi-geneid:4606469	3.1.22.4	52540|46785
azo:azo0608	ncbi-geneid:4606473	1.14.11.-	51197
azo:azo0609	ncbi-geneid:4610150	1.1.3.15	51395
azo:azo0611	ncbi-geneid:4609454	3.6.3.-	52540
azo:azo0628	ncbi-geneid:4610157	4.6.1.1	55073
azo:azo0632	ncbi-geneid:4606484	4.2.1.9	143975|52016
azo:azo0642	ncbi-geneid:4609236	3.6.3.35	52540
azo:azo0650	ncbi-geneid:4606497	2.4.1.-	53756
azo:azo0659	ncbi-geneid:4606505	1.8.1.7	51905|55424
azo:azo0667	ncbi-geneid:4606512	2.3.1.51	69593
azo:azo0671	ncbi-geneid:4609330	1.7.99.4	53706|50692
azo:azo0680	ncbi-geneid:4609389	4.2.1.-	52096
azo:azo0685	ncbi-geneid:4609205	5.4.99.2	51703|52242
azo:azo0686	ncbi-geneid:4609295	2.7.-.-	52540
azo:azo0687	ncbi-geneid:4608339	6.4.1.3	52096|52096
azo:azo0688	ncbi-geneid:4609507	6.4.1.3	56059|52440|51246|51230
azo:azo0691	ncbi-geneid:4606519	3.4.-.-	55486
azo:azo0692	ncbi-geneid:4606520	4.4.1.5	54593
azo:azo0696	ncbi-geneid:4609458	5.4.99.2	51703|52540|52242
azo:azo0698	ncbi-geneid:4606523	4.2.1.2	48557
azo:azo0701	ncbi-geneid:4606525	3.2.1.52	51445
azo:azo0703	ncbi-geneid:4608532	2.7.13.1|2.7.13.3	55874|47384|103190
azo:azo0706	ncbi-geneid:4609216	2.4.2.-|2.4.1.-	53955
azo:azo0707	ncbi-geneid:4609282	1.1.1.25	51735|53223
azo:azo0709	ncbi-geneid:4606526	3.1.13.1	50249
azo:azo0716	ncbi-geneid:4606532	3.6.4.13	52540
azo:azo0722	ncbi-geneid:4609768	3.6.1.-|3.6.4.12	52540|48024
azo:azo0724	ncbi-geneid:4606534	5.3.4.1	52833|54423
azo:azo0725	ncbi-geneid:4608655	3.2.1.-	50685
azo:azo0728	ncbi-geneid:4606536	3.6.1.-	51391|55811
azo:azo0731	ncbi-geneid:4610135	2.7.1.24	52540
azo:azo0733	ncbi-geneid:4606539	2.7.1.33
azo:azo0734	ncbi-geneid:4608375	6.3.4.15	55681|50037
azo:azo0736	ncbi-geneid:4609414	2.7.13.1|2.7.13.3	55874|47384|55785
azo:azo0738	ncbi-geneid:4606540	6.3.1.2	55931|54368
azo:azo0740	ncbi-geneid:4608573	2.8.1.1	52821
azo:azo0741	ncbi-geneid:4606541	4.1.99.-|2.5.1.72	142754
azo:azo0743	ncbi-geneid:4606542	2.7.8.-	56024|56024
azo:azo0745	ncbi-geneid:4606543	6.1.1.-	52374
azo:azo0748	ncbi-geneid:4606546	2.4.1.20	88713
azo:azo0753	ncbi-geneid:4610159	3.1.1.29	53178
azo:azo0755	ncbi-geneid:4609784	2.7.6.1	53271|53271
azo:azo0756	ncbi-geneid:4609990	2.7.1.148	54211|55060
azo:azo0759	ncbi-geneid:4606551	3.2.2.23|4.2.99.18	81624|46946|57716
azo:azo0762	ncbi-geneid:4608745	2.7.7.3	52374
azo:azo0763	ncbi-geneid:4608495	2.1.1.-	53335
azo:azo0764	ncbi-geneid:4606553	3.4.99.-	63411|63411
azo:azo0765	ncbi-geneid:4606554	3.4.99.-	63411|63411
azo:azo0769	ncbi-geneid:4608841	1.6.99.3|1.11.1.15	52833
azo:azo0770	ncbi-geneid:4608287	1.6.99.3|1.6.4.-	51905|52833|52833
azo:azo0771	ncbi-geneid:4608288	2.1.1.37	53335
azo:azo0772	ncbi-geneid:4606556	3.1.26.4
azo:azo0782	ncbi-geneid:4608519	2.3.1.-	56317
azo:azo0785	ncbi-geneid:4606565	6.1.1.14	55681
azo:azo0786	ncbi-geneid:4606566	6.1.1.14	109604
azo:azo0787	ncbi-geneid:4608925	3.1.3.-	56784
azo:azo0788	ncbi-geneid:4606567	2.3.1.5|2.3.1.51	69593
azo:azo0790	ncbi-geneid:4606569	4.2.1.17	52096
azo:azo0794	ncbi-geneid:4606572	5.3.1.13	53697
azo:azo0815	ncbi-geneid:4606589	2.5.1.7	55205
azo:azo0817	ncbi-geneid:4609755	2.4.2.17	53850
azo:azo0818	ncbi-geneid:4609006	1.1.1.23	53720
azo:azo0820	ncbi-geneid:4608361	4.1.1.32	53795|68923
azo:azo0821	ncbi-geneid:4609509	1.1.1.39|1.1.1.40	51735|53659|53223
azo:azo0823	ncbi-geneid:4606590	3.4.21.-	56601
azo:azo0826	ncbi-geneid:4606591	1.1.1.29	51735|52283
azo:azo0828	ncbi-geneid:4606593	4.2.1.70|5.4.99.12	55120|55174
azo:azo0829	ncbi-geneid:4606594	1.6.5.3	56770
azo:azo0836	ncbi-geneid:4606600	6.1.1.18	52374|50715
azo:azo0841	ncbi-geneid:4609934	2.7.4.7|2.7.1.49	53613
azo:azo0842	ncbi-geneid:4609935	4.2.1.1	51069
azo:azo0848	ncbi-geneid:4606608	2.1.1.77	53335
azo:azo0849	ncbi-geneid:4609510	2.8.1.1	52821
azo:azo0851	ncbi-geneid:4609959	2.-.-.-	53756
azo:azo0852	ncbi-geneid:4610100	5.1.3.-	51735
azo:azo0853	ncbi-geneid:4610110	3.6.1.41	56300
azo:azo0854	ncbi-geneid:4608324	2.3.1.51	69593
azo:azo0857	ncbi-geneid:4606611	2.7.1.20	53613
azo:azo0861	ncbi-geneid:4606613	2.1.1.-	53335
azo:azo0862	ncbi-geneid:4609631	6.4.1.2|6.3.4.14	56059|52440|51246
azo:azo0864	ncbi-geneid:4606614	6.4.1.2	51230
azo:azo0865	ncbi-geneid:4608255	4.2.1.10	52304
azo:azo0868	ncbi-geneid:4606616	6.3.2.-	53623|53244|51984
azo:azo0870	ncbi-geneid:4606617	5.-.-.-	53697
azo:azo0873	ncbi-geneid:4606619	3.5.2.3	51556
azo:azo0876	ncbi-geneid:4609270	2.1.1.-	53335|81799
azo:azo0878	ncbi-geneid:4608838	2.4.1.129	56601|56519
azo:azo0879	ncbi-geneid:4608835	6.3.2.13	53623|53244|63418
azo:azo0880	ncbi-geneid:4609291	6.3.2.10	53623|53244|63418
azo:azo0882	ncbi-geneid:4609269	6.3.2.9	53623|53244|51984
azo:azo0884	ncbi-geneid:4608840	2.4.1.227	53756
azo:azo0885	ncbi-geneid:4609293	6.3.2.8	53623|53244|51984
azo:azo0886	ncbi-geneid:4609289	6.3.2.4	56059|52440
azo:azo0890	ncbi-geneid:4608843	3.5.1.-	54211|54211
azo:azo0895	ncbi-geneid:4606623	2.3.1.35|2.3.1.1	56266
azo:azo0898	ncbi-geneid:4606625	2.7.11.1	56112|103190|158472
azo:azo0901	ncbi-geneid:4608323	4.3.2.2	48557
azo:azo0907	ncbi-geneid:4606629	2.4.2.29	51713
azo:azo0908	ncbi-geneid:4609932	5.-.-.-	111337
azo:azo0915	ncbi-geneid:4609927	6.4.1.2	52096
azo:azo0916	ncbi-geneid:4608254	6.3.4.-	52402|56037|82829
azo:azo0918	ncbi-geneid:4606631	2.7.13.1|2.7.13.3	55874|55785|47384
azo:azo0923	ncbi-geneid:4608615	2.7.4.6	54919
azo:azo0924	ncbi-geneid:4609350	2.1.1.-	102114
azo:azo0928	ncbi-geneid:4608868	6.1.1.21	55681|52954
azo:azo0933	ncbi-geneid:4608996	3.1.5.1	52540
azo:azo0934	ncbi-geneid:4608994	3.4.-.-	117892
azo:azo0935	ncbi-geneid:4608993	3.4.-.-	117892
azo:azo0938	ncbi-geneid:4609010	6.3.4.4	52540
azo:azo0939	ncbi-geneid:4610004	3.1.-.-	50249|50249|50249|50249
azo:azo0940	ncbi-geneid:4610087	2.1.1.-	75217|55315
azo:azo0944	ncbi-geneid:4609344	3.6.3.23	52540
azo:azo0945	ncbi-geneid:4609343	2.1.1.107	53790
azo:azo0946	ncbi-geneid:4608497	1.7.1.4	51905|51905
azo:azo0947	ncbi-geneid:4609342	1.7.99.4	53706|50692
azo:azo0951	ncbi-geneid:4606641	5.3.1.8	51182
azo:azo0953	ncbi-geneid:4606643	1.6.99.-	55469
azo:azo0956	ncbi-geneid:4608964	2.1.1.79	53335
azo:azo0957	ncbi-geneid:4608462	2.7.7.7	52540|48019
azo:azo0960	ncbi-geneid:4606645	1.10.2.2	50022
azo:azo0961	ncbi-geneid:4609524	1.10.2.2	81342|81648
azo:azo0962	ncbi-geneid:4609526	1.10.2.2	46626
azo:azo0965	ncbi-geneid:4609897	2.4.-.-	53756
azo:azo0967	ncbi-geneid:4606647	1.4.99.1	51905|54373
azo:azo0968	ncbi-geneid:4608578	3.1.3.11	56655
azo:azo0974	ncbi-geneid:4608940	3.6.4.10	52029|48592|54849
azo:azo0976	ncbi-geneid:4608377	2.7.13.1|2.7.13.3	55874|47384
azo:azo0980	ncbi-geneid:4610012	1.2.1.70	69742|51735|69075
azo:azo0982	ncbi-geneid:4609623	2.1.1.-	53335
azo:azo0989	ncbi-geneid:4606660	4.3.2.1	48557
azo:azo0990	ncbi-geneid:4608337	2.7.13.3	55874
azo:azo0992	ncbi-geneid:4608298	4.1.1.31	51621
azo:azo0993	ncbi-geneid:4609608	2.5.1.61	53850|54782
azo:azo0994	ncbi-geneid:4608981	4.2.1.75	69618
azo:azo0998	ncbi-geneid:4608879	1.1.3.15	55103|56176
azo:azo1003	ncbi-geneid:4606662	1.6.1.2	52283|51735
azo:azo1005	ncbi-geneid:4609591	1.6.1.2	52467
azo:azo1008	ncbi-geneid:4606664	3.6.4.13	52540
azo:azo1013	ncbi-geneid:4610065	3.1.4.46	51695
azo:azo1014	ncbi-geneid:4610066	2.5.1.90	48576
azo:azo1016	ncbi-geneid:4606667	1.1.2.3	51395
azo:azo1018	ncbi-geneid:4608512	4.2.1.70|5.4.99.12	55120|55174
azo:azo1021	ncbi-geneid:4606669	2.3.1.-	53474
azo:azo1022	ncbi-geneid:4609535	1.1.1.36	51735
azo:azo1023	ncbi-geneid:4609539	1.1.1.36	51735
azo:azo1025	ncbi-geneid:4609543	2.-.-.-	102114
azo:azo1028	ncbi-geneid:4609988	1.1.1.157	51735|48179
azo:azo1030	ncbi-geneid:4609719	1.8.1.9	52833
azo:azo1033	ncbi-geneid:4606671	6.2.1.3	56801
azo:azo1034	ncbi-geneid:4608722	2.2.1.6	52518|52518|52467
azo:azo1035	ncbi-geneid:4609069	2.2.1.6	55021
azo:azo1036	ncbi-geneid:4609076	4.2.3.5	103263
azo:azo1039	ncbi-geneid:4606673	4.2.1.33|4.2.1.35	53732
azo:azo1040	ncbi-geneid:4609132	4.2.1.33|4.2.1.35	52016
azo:azo1041	ncbi-geneid:4609133	1.1.1.85	53659
azo:azo1042	ncbi-geneid:4609131	1.2.1.11	55347|51735
azo:azo1045	ncbi-geneid:4606674	5.4.99.12	55120
azo:azo1046	ncbi-geneid:4606675	5.3.1.24	51366
azo:azo1047	ncbi-geneid:4610034	4.2.1.20	53686
azo:azo1048	ncbi-geneid:4610030	4.2.1.20	51366
azo:azo1050	ncbi-geneid:4608258	6.3.2.12|6.3.2.17	53623|53244
azo:azo1053	ncbi-geneid:4608546	2.4.2.14	53271|56235
azo:azo1054	ncbi-geneid:4609659	4.4.1.8|2.5.1.-	53383
azo:azo1055	ncbi-geneid:4609213	3.6.1.-	56300
azo:azo1056	ncbi-geneid:4609178	5.2.1.8	50891
azo:azo1057	ncbi-geneid:4609610	5.2.1.8	50891
azo:azo1060	ncbi-geneid:4606678	6.1.1.16	52374|47323
azo:azo1066	ncbi-geneid:4606680	5.99.1.3	56719|101904
azo:azo1067	ncbi-geneid:4608975	2.6.1.52	53383
azo:azo1068	ncbi-geneid:4609867	5.4.99.5|4.2.1.51	53850|55021|48600
azo:azo1069	ncbi-geneid:4609544	2.6.1.9	53383
azo:azo1070	ncbi-geneid:4609001	1.3.1.12	51735|48179
azo:azo1071	ncbi-geneid:4610054	2.5.1.19	55205|52540
azo:azo1075	ncbi-geneid:4606681	2.4.1.141	48452|48452
azo:azo1076	ncbi-geneid:4606682	1.1.1.22	51735|52413|48179
azo:azo1077	ncbi-geneid:4610064	2.5.1.47	53686
azo:azo1079	ncbi-geneid:4610025	6.1.1.3	55681|55186|52954|81271
azo:azo1083	ncbi-geneid:4609779	6.1.1.20	55681|46589
azo:azo1084	ncbi-geneid:4609546	6.1.1.20	56037|50249|55681|54991|46955
azo:azo1087	ncbi-geneid:4610014	3.1.3.2|3.1.3.5	64167
azo:azo1088	ncbi-geneid:4609911	2.1.1.77	53335
azo:azo1094	ncbi-geneid:4606687	3.6.3.-	52540
azo:azo1096	ncbi-geneid:4606688	4.2.1.52	51569
azo:azo1100	ncbi-geneid:4606690	2.1.1.-	53335|50249
azo:azo1101	ncbi-geneid:4610016	4.2.1.70|5.4.99.12	55120
azo:azo1112	ncbi-geneid:4608591	5.99.1.-	56719|101904
azo:azo1114	ncbi-geneid:4606696	3.1.3.-	56784
azo:azo1115	ncbi-geneid:4609137	5.99.1.-	56719|55874|54211
azo:azo1117	ncbi-geneid:4606697	4.1.3.1	51621
azo:azo1119	ncbi-geneid:4606698	1.14.99.-	51905
azo:azo1122	ncbi-geneid:4606700	1.14.12.3	54427
azo:azo1123	ncbi-geneid:4608416	1.14.12.-	55961|50022
azo:azo1130	ncbi-geneid:4606704	2.1.1.-	89562
azo:azo1132	ncbi-geneid:4606706	3.4.21.92	52540|52540|81923
azo:azo1138	ncbi-geneid:4609691	4.1.1.36|6.3.2.5	102645|52507
azo:azo1139	ncbi-geneid:4608619	3.6.1.23	51283
azo:azo1141	ncbi-geneid:4606707	1.8.2.1	51905|51905|55424
azo:azo1144	ncbi-geneid:4609885	3.1.4.1|3.1.3.1	81296
azo:azo1146	ncbi-geneid:4608261	1.1.1.42	53659
azo:azo1147	ncbi-geneid:4609065	1.1.1.42	53659
azo:azo1152	ncbi-geneid:4606711	3.6.5.3	52540|54211|50447|54980|54980
azo:azo1158	ncbi-geneid:4606716	1.13.12.16
azo:azo1159	ncbi-geneid:4609346	2.3.3.9	51645
azo:azo1162	ncbi-geneid:4606718	1.1.1.81	82544
azo:azo1163	ncbi-geneid:4610047	5.3.1.22	51658
azo:azo1166	ncbi-geneid:4609124	1.1.2.4	56176|55103|46548
azo:azo1175	ncbi-geneid:4606727	1.7.1.4	56014|51905|51905|55124
azo:azo1176	ncbi-geneid:4609380	1.7.1.4	50022
azo:azo1179	ncbi-geneid:4606728	3.5.3.19	51182
azo:azo1180	ncbi-geneid:4608304	3.5.3.4	49785|49785
azo:azo1181	ncbi-geneid:4608292	3.5.1.-	88713
azo:azo1184	ncbi-geneid:4606731	3.5.2.17	49472
azo:azo1185	ncbi-geneid:4606732	3.4.11.5	53474
azo:azo1188	ncbi-geneid:4609618	1.3.3.11	48613
azo:azo1193	ncbi-geneid:4606735	1.13.11.27	54593
azo:azo1195	ncbi-geneid:4606736	2.6.1.17|2.6.1.11	53383
azo:azo1196	ncbi-geneid:4608340	1.14.14.3	51679
azo:azo1198	ncbi-geneid:4606738	2.2.1.7	52518|52518|52922
azo:azo1199	ncbi-geneid:4608659	2.5.1.10	48576
azo:azo1200	ncbi-geneid:4609094	3.1.11.6	116842
azo:azo1203	ncbi-geneid:4609189	5.2.1.8	54534
azo:azo1205	ncbi-geneid:4609182	6.1.1.5	52374|47323|50677
azo:azo1206	ncbi-geneid:4606739	2.7.1.26|2.7.7.2	82114|52374
azo:azo1208	ncbi-geneid:4606740	3.1.2.6	56281
azo:azo1216	ncbi-geneid:4609240	3.6.3.35	52540
azo:azo1219	ncbi-geneid:4609238	1.14.13.25	47240
azo:azo1220	ncbi-geneid:4606746	1.18.1.3	52343|63380|54292
azo:azo1221	ncbi-geneid:4606747	1.14.13.25	47240
azo:azo1222	ncbi-geneid:4606748	1.14.13.7	56029
azo:azo1223	ncbi-geneid:4608629	3.6.4.10	48592|52029|54849
azo:azo1226	ncbi-geneid:4606750	4.4.1.5	54593
azo:azo1228	ncbi-geneid:4606751	1.1.-.-	51905|54373
azo:azo1235	ncbi-geneid:4606755	1.10.2.2	50022
azo:azo1237	ncbi-geneid:4606756	3.4.21.62	52743
azo:azo1239	ncbi-geneid:4606757	1.4.99.3	81296|69298|46626|81296|46626
azo:azo1243	ncbi-geneid:4609680	3.5.1.28	53187
azo:azo1246	ncbi-geneid:4606760	5.1.2.2	51604|54826
azo:azo1259	ncbi-geneid:4606771	3.4.13.3	53187
azo:azo1267	ncbi-geneid:4608635	3.1.2.-	54637
azo:azo1269	ncbi-geneid:4606778	2.1.2.2	56059|52440
azo:azo1275	ncbi-geneid:4606783	3.6.3.25	52540|52540
azo:azo1276	ncbi-geneid:4610190	2.1.1.-	53335
azo:azo1277	ncbi-geneid:4606784	1.11.1.9	52833
azo:azo1279	ncbi-geneid:4606786	1.11.1.5	46626|46626
azo:azo1280	ncbi-geneid:4606787	1.18.1.2	52343|63380
azo:azo1284	ncbi-geneid:4606789	3.2.1.58	51445
azo:azo1285	ncbi-geneid:4609352	1.4.4.2	53383|53383
azo:azo1287	ncbi-geneid:4608870	2.1.2.10	103025|101790
azo:azo1289	ncbi-geneid:4609340	3.1.3.16	81606|56112
azo:azo1291	ncbi-geneid:4606791	3.1.3.-
azo:azo1292	ncbi-geneid:4609871	4.6.1.1	55154
azo:azo1293	ncbi-geneid:4606792	2.7.7.42	81301|81301|81593|81593
azo:azo1295	ncbi-geneid:4606793	3.5.5.1	56317
azo:azo1312	ncbi-geneid:4606809	2.1.1.35	53335
azo:azo1313	ncbi-geneid:4606810	3.11.1.2	82057|57783
azo:azo1316	ncbi-geneid:4606812	3.6.3.-	52540
azo:azo1319	ncbi-geneid:4606815	2.1.1.-	53335
azo:azo1327	ncbi-geneid:4606823	3.1.5.1	52540
azo:azo1333	ncbi-geneid:4608436	3.6.3.25	52540|50331
azo:azo1339	ncbi-geneid:4606826	3.6.3.4	56784|81653|55008|81665
azo:azo1341	ncbi-geneid:4608458	1.9.3.1	81442
azo:azo1342	ncbi-geneid:4608454	1.9.3.1	46626
azo:azo1344	ncbi-geneid:4608457	1.9.3.1	46626|46626
azo:azo1350	ncbi-geneid:4606829	2.3.1.-	53474
azo:azo1352	ncbi-geneid:4608816	1.3.3.3|1.3.99.22	102114
azo:azo1355	ncbi-geneid:4608516	3.6.3.4	56784|81653|55008|55008|81665
azo:azo1358	ncbi-geneid:4606831	3.6.1.1	50324
azo:azo1360	ncbi-geneid:4606832	6.3.1.5|6.3.5.1	52402|56317
azo:azo1363	ncbi-geneid:4606833	1.8.1.9	51905
azo:azo1369	ncbi-geneid:4606835	6.1.1.11	55681|46589
azo:azo1371	ncbi-geneid:4606837	1.8.1.4	51905|55424|51230
azo:azo1372	ncbi-geneid:4609173	2.3.1.12	52777|51230|51230|47005
azo:azo1373	ncbi-geneid:4609514	1.2.4.1	52518|52518|52922
azo:azo1375	ncbi-geneid:4606838	2.7.3.-	55874|55785|55785|55785|47384
azo:azo1377	ncbi-geneid:4608767	1.5.1.5|3.5.4.9	51735|53223
azo:azo1378	ncbi-geneid:4608820	4.1.1.21|5.4.99.18	52255
azo:azo1379	ncbi-geneid:4609658	4.1.1.21|6.3.4.18	56059|52440|51246
azo:azo1381	ncbi-geneid:4609979	6.3.5.5	52317|52021
azo:azo1382	ncbi-geneid:4608414	6.3.5.5	56059|56059|48108|52440|52440|52335
azo:azo1386	ncbi-geneid:4606842	2.1.1.-	53335
azo:azo1387	ncbi-geneid:4608836	3.4.24.-	140990|52540
azo:azo1388	ncbi-geneid:4608834	2.5.1.15	51717
azo:azo1389	ncbi-geneid:4608823	5.4.2.10	53738|53738|53738|55957
azo:azo1393	ncbi-geneid:4606843	3.6.3.27	52540
azo:azo1394	ncbi-geneid:4609641	5.3.1.1	51351
azo:azo1397	ncbi-geneid:4609418	1.6.5.3	56770
azo:azo1398	ncbi-geneid:4609420	1.6.5.3	143243
azo:azo1399	ncbi-geneid:4609421	1.6.5.3	56762
azo:azo1400	ncbi-geneid:4609422	1.6.5.3	52833
azo:azo1401	ncbi-geneid:4609423	1.6.5.3	142019|140490|142984
azo:azo1402	ncbi-geneid:4609424	1.6.5.3	53706|54862|54292|50692
azo:azo1404	ncbi-geneid:4609426	1.6.5.3	54862
azo:azo1410	ncbi-geneid:4609432	3.6.1.13	55811
azo:azo1411	ncbi-geneid:4606844	1.17.4.1	51998
azo:azo1412	ncbi-geneid:4606845	1.12.1.2	142019|52833|140490|142984
azo:azo1413	ncbi-geneid:4609019	1.12.1.2	54292
azo:azo1414	ncbi-geneid:4609022	1.12.2.1	56770
azo:azo1415	ncbi-geneid:4609023	1.12.1.2	56762
azo:azo1421	ncbi-geneid:4606849	3.1.1.1	53474
azo:azo1422	ncbi-geneid:4606850	2.5.1.49	53383
azo:azo1435	ncbi-geneid:4606859	4.2.99.18	48150
azo:azo1451	ncbi-geneid:4608477	2.7.13.1|2.7.13.3	55874|47226|50341|47384
azo:azo1455	ncbi-geneid:4609924	2.1.1.80	53335|47757
azo:azo1456	ncbi-geneid:4608471	3.1.1.61	52738|52172
azo:azo1462	ncbi-geneid:4608479	2.7.13.1|2.7.13.3	55874|47226|50341|47384
azo:azo1464	ncbi-geneid:4606864	2.2.1.2	51569
azo:azo1465	ncbi-geneid:4609913	5.4.99.12	55120
azo:azo1466	ncbi-geneid:4606865	1.15.1.1	54719|46609
azo:azo1470	ncbi-geneid:4608703	2.7.1.130	52540
azo:azo1472	ncbi-geneid:4610152	2.7.7.38	53448
azo:azo1473	ncbi-geneid:4609104	2.7.4.3	52540
azo:azo1474	ncbi-geneid:4608282	2.7.1.11	53784
azo:azo1475	ncbi-geneid:4609528	2.3.2.2	56235
azo:azo1477	ncbi-geneid:4606867	1.6.5.2	52218
azo:azo1479	ncbi-geneid:4606868	6.1.1.17	52374|48163
azo:azo1482	ncbi-geneid:4606870	1.4.3.3	51905|54373
azo:azo1483	ncbi-geneid:4610171	3.1.3.5	56300|55816
azo:azo1487	ncbi-geneid:4606873	6.1.1.6	55681|50249
azo:azo1492	ncbi-geneid:4608623	2.7.13.1	55874|55785|55785|47384|55785
azo:azo1499	ncbi-geneid:4606881	3.6.1.17
azo:azo1504	ncbi-geneid:4606886	2.7.13.1	55874
azo:azo1505	ncbi-geneid:4609266	3.1.-.-	64182
azo:azo1510	ncbi-geneid:4609171	3.6.3.-	52540
azo:azo1513	ncbi-geneid:4608510	3.-.-.-	53474
azo:azo1516	ncbi-geneid:4606893	3.6.1.-	52540|50249
azo:azo1518	ncbi-geneid:4606894	3.1.-.-
azo:azo1519	ncbi-geneid:4609457	5.3.1.9	53697
azo:azo1522	ncbi-geneid:4609789	1.-.-.-	51395
azo:azo1523	ncbi-geneid:4606896	2.1.1.33	53335
azo:azo1527	ncbi-geneid:4606899	2.7.7.53	54197
azo:azo1533	ncbi-geneid:4606905	4.2.1.3	53732|52016
azo:azo1534	ncbi-geneid:4608263	4.2.1.3	53732|74778|52016
azo:azo1538	ncbi-geneid:4606908	2.7.3.9	55781|50475
azo:azo1539	ncbi-geneid:4609652	1.2.4.1	52518
azo:azo1540	ncbi-geneid:4608265	1.2.4.1	52518|52922
azo:azo1541	ncbi-geneid:4608267	2.5.1.18	47616|52833
azo:azo1546	ncbi-geneid:4606912	4.1.3.6|4.1.3.34	51621
azo:azo1547	ncbi-geneid:4608485	1.1.1.37	56327|51735
azo:azo1549	ncbi-geneid:4608829	1.3.99.1	81343
azo:azo1551	ncbi-geneid:4609856	1.3.99.1	51905|56425|46977
azo:azo1554	ncbi-geneid:4606913	2.3.3.1	48256
azo:azo1555	ncbi-geneid:4608914	1.2.4.2	52518|52518
azo:azo1556	ncbi-geneid:4609436	2.3.1.61	52777|51230|47005
azo:azo1557	ncbi-geneid:4609437	1.8.1.4	51905|55424
azo:azo1560	ncbi-geneid:4608284	3.6.4.12	52540|52540
azo:azo1564	ncbi-geneid:4609243	2.-.-.-	54690
azo:azo1568	ncbi-geneid:4606915	5.2.1.8	109998|54534
azo:azo1569	ncbi-geneid:4609611	1.3.1.9	51735
azo:azo1580	ncbi-geneid:4606921	1.1.1.205	51412|54631
azo:azo1581	ncbi-geneid:4608962	6.3.5.2	52317|52402|54810
azo:azo1583	ncbi-geneid:4606922	1.6.5.2	52218
azo:azo1584	ncbi-geneid:4609410	2.7.3.-	55874|52172|55781|47384
azo:azo1587	ncbi-geneid:4606925	2.7.3.-	55874|55785|47384|55785
azo:azo1588	ncbi-geneid:4606926	3.5.4.5	53927
azo:azo1593	ncbi-geneid:4606930	2.1.2.10	103025|101790
azo:azo1595	ncbi-geneid:4606932	2.7.4.9	52540
azo:azo1596	ncbi-geneid:4609953	2.7.7.7	52540
azo:azo1598	ncbi-geneid:4609581	3.1.21.-	51556
azo:azo1605	ncbi-geneid:4606938	3.5.1.32	53187|55031
azo:azo1610	ncbi-geneid:4609986	2.6.1.57	53383
azo:azo1612	ncbi-geneid:4610082	3.1.3.48	52788
azo:azo1613	ncbi-geneid:4609647	3.1.4.-|3.1.26.12	50249
azo:azo1614	ncbi-geneid:4609739	4.2.1.70|5.4.99.12	55120|55174
azo:azo1615	ncbi-geneid:4609733	3.1.3.18	56784
azo:azo1616	ncbi-geneid:4606942	1.7.1.4	50022
azo:azo1617	ncbi-geneid:4606943	3.4.21.-	52096
azo:azo1622	ncbi-geneid:4609790	1.14.21.3|2.3.1.15	53659
azo:azo1623	ncbi-geneid:4609585	2.3.1.41|2.3.1.180	53901
azo:azo1624	ncbi-geneid:4608713	2.3.1.39	52151|55048
azo:azo1625	ncbi-geneid:4608708	1.1.1.100	51735
azo:azo1627	ncbi-geneid:4608270	2.3.1.41|2.3.1.179	53901|53901
azo:azo1629	ncbi-geneid:4606947	1.4.3.16	51905|56425|46977
azo:azo1634	ncbi-geneid:4609827	3.4.21.-	50494|50156|50156
azo:azo1635	ncbi-geneid:4609284	1.8.1.9	52833
azo:azo1640	ncbi-geneid:4609127	3.4.21.89	51306
azo:azo1642	ncbi-geneid:4606952	3.1.26.3	69065|54768
azo:azo1645	ncbi-geneid:4609709	2.6.99.2	63892
azo:azo1646	ncbi-geneid:4609517	2.7.8.7	56214
azo:azo1647	ncbi-geneid:4608271	3.2.1.52	51445
azo:azo1650	ncbi-geneid:4609994	2.6.1.-	53649
azo:azo1658	ncbi-geneid:4609034	1.20.4.1	52833
azo:azo1660	ncbi-geneid:4609930	5.1.3.15	74650
azo:azo1662	ncbi-geneid:4606961	2.7.3.-	55874|55785|47384|55785
azo:azo1663	ncbi-geneid:4606962	2.1.1.-	53335
azo:azo1664	ncbi-geneid:4609926	2.9.1.-	52821
azo:azo1665	ncbi-geneid:4606963	2.7.9.3	56042|55326
azo:azo1666	ncbi-geneid:4606964	3.1.2.-|3.1.1.5	52266
azo:azo1668	ncbi-geneid:4606965	3.1.3.3	56784
azo:azo1669	ncbi-geneid:4609866	2.5.1.54	51569
azo:azo1673	ncbi-geneid:4608518	3.6.4.-	52540|52540|52540|143517|52540|141259
azo:azo1676	ncbi-geneid:4606969	1.97.1.4	102114
azo:azo1682	ncbi-geneid:4606974	2.7.7.60	53448
azo:azo1683	ncbi-geneid:4606975	4.6.1.12	69765
azo:azo1688	ncbi-geneid:4606979	2.7.6.5	81301|109604|81271|55021
azo:azo1689	ncbi-geneid:4609712	2.7.4.1	56024|143724|56024|140356
azo:azo1690	ncbi-geneid:4609612	3.6.1.11|3.6.1.40	109604|53067|53067
azo:azo1695	ncbi-geneid:4606983	2.3.1.86|6.2.1.-	56801
azo:azo1696	ncbi-geneid:4606984	4.2.1.17	52096
azo:azo1697	ncbi-geneid:4609471	3.1.21.-	51556
azo:azo1702	ncbi-geneid:4606986	1.3.99.3	56645|47203
azo:azo1703	ncbi-geneid:4606987	5.2.1.8	54534|109998
azo:azo1708	ncbi-geneid:4606989	2.7.13.1|2.7.13.3	55874|47384
azo:azo1711	ncbi-geneid:4606990	3.4.-.-	53067|53067
azo:azo1712	ncbi-geneid:4606991	2.3.1.128	55729
azo:azo1713	ncbi-geneid:4606992	2.7.7.7	52141
azo:azo1720	ncbi-geneid:4606997	2.4.-.-	53756
azo:azo1721	ncbi-geneid:4606998	2.4.1.-	53756
azo:azo1725	ncbi-geneid:4607002	2.4.1.18	51445|51011|81296
azo:azo1726	ncbi-geneid:4608885	3.2.1.-	51445
azo:azo1727	ncbi-geneid:4609518	5.4.99.16	51445|51011|56112
azo:azo1732	ncbi-geneid:4607006	1.-.-.-	51735
azo:azo1741	ncbi-geneid:4607015	6.5.1.1	56091|50249|56747
azo:azo1744	ncbi-geneid:4607018	6.3.2.2	55931
azo:azo1748	ncbi-geneid:4607021	1.1.1.205	54631
azo:azo1753	ncbi-geneid:4607026	2.7.8.-	56024|56024
azo:azo1756	ncbi-geneid:4607028	1.9.3.1	49503
azo:azo1757	ncbi-geneid:4609685	1.9.3.1	81442|81452
azo:azo1763	ncbi-geneid:4607033	3.4.21.-	50494|50156|50156
azo:azo1766	ncbi-geneid:4607035	1.6.99.3	51905
azo:azo1779	ncbi-geneid:4607045	3.5.1.28	55846
azo:azo1785	ncbi-geneid:4608388	2.4.1.-	53756
azo:azo1788	ncbi-geneid:4607052	2.4.1.-	53756
azo:azo1794	ncbi-geneid:4607057	3.2.1.-	51445|81296|51011
azo:azo1795	ncbi-geneid:4608888	5.99.1.2	56349|55869
azo:azo1796	ncbi-geneid:4607058	2.4.1.18	51445|51011
azo:azo1797	ncbi-geneid:4608886	2.7.7.27	53448|51161
azo:azo1798	ncbi-geneid:4608887	3.2.1.141	51445|81296
azo:azo1799	ncbi-geneid:4609967	2.4.1.25|5.4.99.15	51445|51445
azo:azo1800	ncbi-geneid:4607059	2.7.1.2	53067
azo:azo1801	ncbi-geneid:4608889	2.4.1.21	53756
azo:azo1802	ncbi-geneid:4608884	4.2.1.46	51735
azo:azo1804	ncbi-geneid:4607061	2.4.-.-	53448
azo:azo1805	ncbi-geneid:4607062	2.1.3.-	53067
azo:azo1806	ncbi-geneid:4607063	2.4.1.-	53756
azo:azo1807	ncbi-geneid:4610105	3.1.1.-	56784
azo:azo1809	ncbi-geneid:4607065	2.4.-.-	53756
azo:azo1826	ncbi-geneid:4607081	1.6.5.3	51735
azo:azo1833	ncbi-geneid:4607087	3.2.2.21	48150
azo:azo1834	ncbi-geneid:4608302	1.6.99.3	51905
azo:azo1844	ncbi-geneid:4607095	1.13.11.2	54593
azo:azo1850	ncbi-geneid:4609121	1.14.13.7	52343|54292|63380
azo:azo1852	ncbi-geneid:4607096	1.2.1.60	53720
azo:azo1853	ncbi-geneid:4609111	4.2.1.80	56529
azo:azo1854	ncbi-geneid:4609112	4.1.1.77	56529
azo:azo1855	ncbi-geneid:4609115	5.3.2.2	55331
azo:azo1856	ncbi-geneid:4609116	1.2.1.10	55347|51735
azo:azo1857	ncbi-geneid:4609113	4.1.3.39	51569|89000
azo:azo1858	ncbi-geneid:4609114	1.13.11.2	54593
azo:azo1860	ncbi-geneid:4607097	5.3.2.-	55331
azo:azo1862	ncbi-geneid:4607099	4.2.1.70|5.4.99.12	55120
azo:azo1870	ncbi-geneid:4607106	3.4.21.92	52096
azo:azo1874	ncbi-geneid:4607110	5.1.3.13	51182
azo:azo1875	ncbi-geneid:4609737	2.7.7.24	53448
azo:azo1876	ncbi-geneid:4609735	1.1.1.133	51735
azo:azo1877	ncbi-geneid:4607111	4.2.1.46	51735
azo:azo1883	ncbi-geneid:4607116	2.5.1.32	48576
azo:azo1884	ncbi-geneid:4608534	2.5.1.32	48576
azo:azo1888	ncbi-geneid:4607119	2.6.1.62	53383
azo:azo1889	ncbi-geneid:4608389	2.3.1.47	53383
azo:azo1892	ncbi-geneid:4608391	6.3.3.3	52540
azo:azo1893	ncbi-geneid:4608393	2.1.1.-	75217|55315
azo:azo1895	ncbi-geneid:4607121	3.1.26.4	53098
azo:azo1896	ncbi-geneid:4609754	2.4.1.182	53756
azo:azo1897	ncbi-geneid:4609175	2.3.1.129	51161
azo:azo1898	ncbi-geneid:4609174	4.2.1.-	54637
azo:azo1899	ncbi-geneid:4608716	2.3.1.-	51161
azo:azo1902	ncbi-geneid:4609441	3.4.24.-	50156|50156
azo:azo1903	ncbi-geneid:4607122	1.1.1.267	55347|51735|69055
azo:azo1905	ncbi-geneid:4608461	2.5.1.31	64005
azo:azo1907	ncbi-geneid:4608830	2.7.4.22	53633
azo:azo1910	ncbi-geneid:4607123	3.4.11.18	55920
azo:azo1911	ncbi-geneid:4609194	2.7.7.59	81301|109604|55021|81593|55021
azo:azo1915	ncbi-geneid:4608596	2.7.13.1|2.7.13.3	55874|103190|47384
azo:azo1919	ncbi-geneid:4607128	1.4.3.3	51905
azo:azo1920	ncbi-geneid:4607129	1.2.1.16	53720
azo:azo1924	ncbi-geneid:4607130	1.3.99.7	56645|47203
azo:azo1927	ncbi-geneid:4607132	4.2.1.17	52096
azo:azo1929	ncbi-geneid:4608251	3.1.2.23	54637
azo:azo1930	ncbi-geneid:4607134	1.3.99.7	56645|47203
azo:azo1931	ncbi-geneid:4608865	1.3.99.3	56645|47203
azo:azo1932	ncbi-geneid:4608250	4.2.1.17	52096
azo:azo1933	ncbi-geneid:4608249	1.1.1.211	51735
azo:azo1934	ncbi-geneid:4608248	1.14.13.40	51395|51905
azo:azo1939	ncbi-geneid:4609902	1.14.13.-	50475
azo:azo1941	ncbi-geneid:4607138	1.1.-.-	51905|54373
azo:azo1943	ncbi-geneid:4607139	1.14.13.3	50475
azo:azo1955	ncbi-geneid:4607147	3.5.1.-	75304
azo:azo1956	ncbi-geneid:4609954	3.5.1.4	75304
azo:azo1957	ncbi-geneid:4608310	3.7.1.-	53474
azo:azo1958	ncbi-geneid:4609219	5.1.99.-	53681
azo:azo1960	ncbi-geneid:4607149	1.14.13.61	52343|63380|54292
azo:azo1966	ncbi-geneid:4607153	1.13.11.39	54593|54593
azo:azo1968	ncbi-geneid:4607154	3.7.1.9	53474
azo:azo1971	ncbi-geneid:4607155	1.1.1.1	50129|51735
azo:azo1972	ncbi-geneid:4607156	4.1.3.39	51569|89000
azo:azo1973	ncbi-geneid:4609221	1.2.1.10	55347|51735
azo:azo1974	ncbi-geneid:4609222	4.2.1.80	56529
azo:azo1975	ncbi-geneid:4609220	1.13.11.16	53213
azo:azo1976	ncbi-geneid:4609218	3.7.1.-	53474
azo:azo1980	ncbi-geneid:4607158	1.2.7.8	52518|52518
azo:azo1981	ncbi-geneid:4607159	1.2.7.8	53323
azo:azo1982	ncbi-geneid:4607160	1.14.13.82	52343|54292|63380
azo:azo1983	ncbi-geneid:4610091	1.14.12.-	55961|50022
azo:azo1994	ncbi-geneid:4607168	1.1.1.169	48179|51735
azo:azo1996	ncbi-geneid:4607169	6.2.1.1|6.2.1.32	56801
azo:azo1998	ncbi-geneid:4608374	2.4.2.1|2.4.2.28	53167
azo:azo2000	ncbi-geneid:4610053	2.7.7.9	53448
azo:azo2001	ncbi-geneid:4608857	6.5.1.2
azo:azo2004	ncbi-geneid:4609876	2.6.1.17	53383
azo:azo2005	ncbi-geneid:4608582	2.3.1.117	51161
azo:azo2007	ncbi-geneid:4607173	3.5.1.18	53187|55031
azo:azo2008	ncbi-geneid:4608584	2.1.1.72	53335
azo:azo2016	ncbi-geneid:4609091	2.8.1.7	53383
azo:azo2017	ncbi-geneid:4609089	2.8.1.7	53383
azo:azo2019	ncbi-geneid:4607177	2.3.1.30	51161
azo:azo2020	ncbi-geneid:4608557	2.1.1.-	75217
azo:azo2021	ncbi-geneid:4607178	3.1.3.25	56655
azo:azo2053	ncbi-geneid:4607206	2.5.1.16	53335
azo:azo2054	ncbi-geneid:4609887	2.7.7.7
azo:azo2055	ncbi-geneid:4608639	3.1.26.4
azo:azo2057	ncbi-geneid:4607207	3.1.2.6	56281
azo:azo2060	ncbi-geneid:4610115	3.2.1.-	53955|54106
azo:azo2062	ncbi-geneid:4608647	5.2.1.8	54534
azo:azo2063	ncbi-geneid:4607209	1.11.1.15	52833
azo:azo2064	ncbi-geneid:4608379	3.4.21.88	51306|46785
azo:azo2067	ncbi-geneid:4609398	1.20.4.1	52833
azo:azo2069	ncbi-geneid:4610028	3.4.21.53	54211|88697|52540
azo:azo2071	ncbi-geneid:4608491	3.4.21.92	52096
azo:azo2073	ncbi-geneid:4609947	2.7.11.1	52540
azo:azo2079	ncbi-geneid:4607216	2.4.2.19	51690|54675
azo:azo2080	ncbi-geneid:4609304	4.2.3.1	53686
azo:azo2081	ncbi-geneid:4609944	1.1.1.3	55347|51735|55021
azo:azo2082	ncbi-geneid:4609015	2.6.1.2|2.6.1.66	53383
azo:azo2085	ncbi-geneid:4607218	2.7.7.22|5.3.1.8	51182|53448
azo:azo2098	ncbi-geneid:4608955	3.2.1.-	53955
azo:azo2100	ncbi-geneid:4607225	2.6.1.18	53383
azo:azo2103	ncbi-geneid:4608625	2.7.7.8	54211|54211|55666|55666|54791|50249
azo:azo2105	ncbi-geneid:4609818	4.2.1.70|5.4.99.12	55120|88697
azo:azo2110	ncbi-geneid:4607229	5.4.99.12	55120|55174
azo:azo2116	ncbi-geneid:4610036	3.1.-.-	53474
azo:azo2119	ncbi-geneid:4607236	1.2.1.3	53720
azo:azo2122	ncbi-geneid:4608538	3.6.4.13	52540
azo:azo2123	ncbi-geneid:4608614	3.1.2.20	52266
azo:azo2130	ncbi-geneid:4607241	1.3.1.9	51735
azo:azo2133	ncbi-geneid:4607243	3.5.4.16	55620
azo:azo2144	ncbi-geneid:4607253	4.2.1.11	51604|54826
azo:azo2145	ncbi-geneid:4608670	2.5.1.55	51569
azo:azo2146	ncbi-geneid:4609103	6.3.4.2	52540|52317
azo:azo2148	ncbi-geneid:4607254	1.1.1.-	50952
azo:azo2149	ncbi-geneid:4609879	6.2.1.1|6.2.1.16	56801
azo:azo2150	ncbi-geneid:4608274	3.1.2.-	54637
azo:azo2151	ncbi-geneid:4607255	1.5.5.1	51905|54373|54862
azo:azo2158	ncbi-geneid:4607261	6.3.5.3	52317|55326|55326|56042|56042|82697|109736
azo:azo2161	ncbi-geneid:4607263	2.4.1.-	53448
azo:azo2167	ncbi-geneid:4607269	2.7.9.2	56059|51621|52009
azo:azo2170	ncbi-geneid:4607271	1.8.4.11|1.8.4.12	51316
azo:azo2172	ncbi-geneid:4609968	2.3.1.9	53901|53901
azo:azo2186	ncbi-geneid:4607280	6.3.4.5	69864|52402
azo:azo2187	ncbi-geneid:4608336	2.1.3.3	53671
azo:azo2188	ncbi-geneid:4608335	2.6.1.11	53383
azo:azo2193	ncbi-geneid:4607282	2.5.1.49	53383
azo:azo2197	ncbi-geneid:4607286	1.11.1.15	52833
azo:azo2202	ncbi-geneid:4607289	2.7.7.7
azo:azo2207	ncbi-geneid:4608732	3.6.3.30	52540|50331
azo:azo2208	ncbi-geneid:4608733	2.3.2.6	55729
azo:azo2209	ncbi-geneid:4608244	2.3.2.8	55729
azo:azo2210	ncbi-geneid:4608363	1.3.3.1	51395
azo:azo2211	ncbi-geneid:4609670	1.17.1.4	56176|47741|55447|54292
azo:azo2212	ncbi-geneid:4610124	1.17.1.4	56003|54665
azo:azo2214	ncbi-geneid:4610126	3.6.3.17	52540|52540
azo:azo2222	ncbi-geneid:4608434	3.6.3.-	52540
azo:azo2223	ncbi-geneid:4608433	3.5.4.3	51556|51338
azo:azo2226	ncbi-geneid:4607298	3.5.1.28	53187
azo:azo2231	ncbi-geneid:4607303	2.7.7.13	53448|51161
azo:azo2232	ncbi-geneid:4607304	1.1.1.22	51735|52413|48179
azo:azo2236	ncbi-geneid:4608972	3.2.1.4	51445
azo:azo2237	ncbi-geneid:4608663	2.4.1.-	53756
azo:azo2240	ncbi-geneid:4608969	2.7.10.1	52540|160246
azo:azo2246	ncbi-geneid:4607307	2.4.1.-	51735
azo:azo2249	ncbi-geneid:4607309	2.7.7.7	52141
azo:azo2250	ncbi-geneid:4607310	1.2.1.16|1.2.1.39	53720
azo:azo2257	ncbi-geneid:4607316	1.4.99.3	57561
azo:azo2260	ncbi-geneid:4609199	1.4.99.3	50969
azo:azo2266	ncbi-geneid:4607319	3.6.3.21	52540
azo:azo2267	ncbi-geneid:4608903	2.5.1.18	52833|47616
azo:azo2275	ncbi-geneid:4609841	4.1.3.27	52317
azo:azo2276	ncbi-geneid:4607325	6.3.-.-	55931
azo:azo2292	ncbi-geneid:4609931	2.1.1.63	57884|46767|53155|46689
azo:azo2293	ncbi-geneid:4608277	1.14.11.-	51197
azo:azo2294	ncbi-geneid:4608303	3.4.17.1	53187
azo:azo2295	ncbi-geneid:4607337	2.3.1.12	53474
azo:azo2296	ncbi-geneid:4607338	4.2.1.96	55248
azo:azo2299	ncbi-geneid:4607340	1.3.99.3	47203|56645
azo:azo2310	ncbi-geneid:4607349	3.2.1.3|3.2.1.20	51445|51011
azo:azo2311	ncbi-geneid:4609492	3.2.1.58	51445
azo:azo2313	ncbi-geneid:4607350	2.7.1.2	53067
azo:azo2315	ncbi-geneid:4607351	3.1.3.-	52799
azo:azo2316	ncbi-geneid:4607352	3.6.3.-	52540|90123
azo:azo2321	ncbi-geneid:4607356	2.4.1.-	53756
azo:azo2322	ncbi-geneid:4610101	2.4.-.-	53756
azo:azo2323	ncbi-geneid:4607357	2.4.-.-	53756
azo:azo2324	ncbi-geneid:4607358	3.5.1.33	88713
azo:azo2338	ncbi-geneid:4607365	3.4.21.102	52096|50156
azo:azo2340	ncbi-geneid:4608549	3.1.1.45	53474
azo:azo2341	ncbi-geneid:4607366	3.1.1.17	63829
azo:azo2351	ncbi-geneid:4607372	1.20.4.1	52788
azo:azo2353	ncbi-geneid:4608355	1.20.4.1	52788
azo:azo2356	ncbi-geneid:4608354	3.6.3.16	52540|52540
azo:azo2357	ncbi-geneid:4608350	3.5.1.4	75304
azo:azo2359	ncbi-geneid:4607374	5.3.2.2	55331
azo:azo2361	ncbi-geneid:4607376	3.1.1.6	53474
azo:azo2362	ncbi-geneid:4607377	2.7.3.-	55874|52172|55785|47384|55785
azo:azo2366	ncbi-geneid:4608941	3.6.4.10	52029|48592|54849
azo:azo2380	ncbi-geneid:4607389	2.4.1.83	53448
azo:azo2392	ncbi-geneid:4609921	3.6.3.36	52540
azo:azo2395	ncbi-geneid:4607400	6.2.1.30	56801
azo:azo2399	ncbi-geneid:4607403	2.5.1.47	53686
azo:azo2402	ncbi-geneid:4607405	2.7.13.1|2.7.13.3	55874|52172|52172|47384|47226
azo:azo2406	ncbi-geneid:4609440	1.2.7.8	53323|52518|52518
azo:azo2410	ncbi-geneid:4607409	2.7.7.7
azo:azo2412	ncbi-geneid:4610200	2.7.3.-	55874|47384
azo:azo2414	ncbi-geneid:4607412	6.2.1.1	56801
azo:azo2415	ncbi-geneid:4608275	4.2.1.2	117457
azo:azo2418	ncbi-geneid:4609387	1.2.1.72	55347|51735
azo:azo2420	ncbi-geneid:4609324	1.13.11.4	51182
azo:azo2422	ncbi-geneid:4609312	1.14.13.1	51905|54373
azo:azo2423	ncbi-geneid:4609317	5.2.1.4	47616|52833
azo:azo2429	ncbi-geneid:4607415	5.3.2.-	55331
azo:azo2430	ncbi-geneid:4609319	4.1.1.77	56529
azo:azo2431	ncbi-geneid:4609320	4.1.3.39	51569|89000
azo:azo2432	ncbi-geneid:4609322	1.2.1.10	55347|51735
azo:azo2434	ncbi-geneid:4607416	4.2.1.80	56529
azo:azo2435	ncbi-geneid:4609321	1.2.1.32	53720
azo:azo2438	ncbi-geneid:4608327	1.13.11.2	54593
azo:azo2439	ncbi-geneid:4609110	1.14.13.7	52343|54292|63380
azo:azo2441	ncbi-geneid:4609603	1.14.13.25	47240
azo:azo2448	ncbi-geneid:4609594	1.14.13.2	51905|54373
azo:azo2450	ncbi-geneid:4607418	2.7.3.-	55874|52172|55785|47384|55785|55785|55785
azo:azo2455	ncbi-geneid:4607423	2.7.3.-	52172
azo:azo2456	ncbi-geneid:4609697	2.7.3.-	55874|55785|47384
azo:azo2457	ncbi-geneid:4608526	2.7.3.-	55874|55785|55785|47384
azo:azo2470	ncbi-geneid:4607436	1.1.2.3|1.1.99.31	51395
azo:azo2471	ncbi-geneid:4609165	1.1.1.169	48179|51735
azo:azo2473	ncbi-geneid:4608605	1.2.1.28	53720
azo:azo2474	ncbi-geneid:4610132	2.2.1.6	52518|52518|52467
azo:azo2482	ncbi-geneid:4607441	2.7.3.-|2.7.13.3	55874|52172|52172|55785|55785|47384|55785|47226|55785
azo:azo2486	ncbi-geneid:4607445	2.7.9.2	56059|52009
azo:azo2490	ncbi-geneid:4607448	1.8.1.9	52833
azo:azo2494	ncbi-geneid:4607449	1.3.99.3	56645|47203
azo:azo2495	ncbi-geneid:4608290	3.1.2.23	54637
azo:azo2497	ncbi-geneid:4607450	2.3.1.16|2.3.1.9	53901|53901
azo:azo2498	ncbi-geneid:4609482	4.2.1.17	52096
azo:azo2499	ncbi-geneid:4609474	6.2.1.3|6.2.1.34	56801
azo:azo2506	ncbi-geneid:4607455	4.1.1.44	69118
azo:azo2514	ncbi-geneid:4607461	1.-.-.-	50022
azo:azo2515	ncbi-geneid:4609308	1.14.12.19	54427
azo:azo2516	ncbi-geneid:4609310	1.14.12.19	55961|50022
azo:azo2517	ncbi-geneid:4609309	1.14.12.12|1.18.1.3	52343|63380|54292
azo:azo2522	ncbi-geneid:4608606	1.13.11.8	53213
azo:azo2523	ncbi-geneid:4609141	1.13.11.8	48076
azo:azo2527	ncbi-geneid:4609595	1.14.-.-	48264
azo:azo2529	ncbi-geneid:4608752	1.18.1.3	51905|55424|51905
azo:azo2531	ncbi-geneid:4607465	6.3.5.2	52317
azo:azo2535	ncbi-geneid:4609202	1.1.1.-	51430
azo:azo2536	ncbi-geneid:4610142	1.2.1.45	51735|55347
azo:azo2537	ncbi-geneid:4609143	1.13.11.8	53213
azo:azo2538	ncbi-geneid:4609142	1.13.11.8	48076
azo:azo2539	ncbi-geneid:4609140	3.1.1.57	51556
azo:azo2540	ncbi-geneid:4609144	1.1.1.31	51735|48179
azo:azo2541	ncbi-geneid:4609231	4.1.3.17	89562
azo:azo2542	ncbi-geneid:4607468	4.1.1.45|4.2.1.83	51556
azo:azo2548	ncbi-geneid:4607469	1.11.1.7	54909
azo:azo2562	ncbi-geneid:4607478	1.11.1.5	46626|46626
azo:azo2575	ncbi-geneid:4607488	2.7.13.1	55874|52172|47384|47226|52172|55785
azo:azo2576	ncbi-geneid:4608854	1.3.1.26	51735|55347
azo:azo2580	ncbi-geneid:4609708	2.7.1.23	111331
azo:azo2582	ncbi-geneid:4609028	4.99.1.1	53800
azo:azo2585	ncbi-geneid:4607490	2.7.11.1	56112|51206
azo:azo2589	ncbi-geneid:4609443	2.1.1.64	53335
azo:azo2601	ncbi-geneid:4607502	1.7.1.4	50022
azo:azo2607	ncbi-geneid:4607507	1.1.1.169	48179|51735
azo:azo2616	ncbi-geneid:4607514	4.4.1.5	54593
azo:azo2617	ncbi-geneid:4607515	3.1.3.18	56784
azo:azo2619	ncbi-geneid:4609884	2.1.1.-	53335
azo:azo2633	ncbi-geneid:4607530	2.1.1.144	53335
azo:azo2644	ncbi-geneid:4607539	3.2.2.24	101478
azo:azo2647	ncbi-geneid:4607541	3.1.1.45	53474
azo:azo2654	ncbi-geneid:4609583	4.4.1.5	54593
azo:azo2657	ncbi-geneid:4607549	1.18.1.2	52343|63380
azo:azo2658	ncbi-geneid:4608825	1.8.1.9	52833
azo:azo2668	ncbi-geneid:4609393	1.-.-.-	51395
azo:azo2672	ncbi-geneid:4608766	2.7.13.1	55874|53850|47384
azo:azo2676	ncbi-geneid:4607562	2.1.1.-	53335
azo:azo2680	ncbi-geneid:4607566	2.4.-.-	53448
azo:azo2698	ncbi-geneid:4607581	5.4.2.9	51621|52374
azo:azo2699	ncbi-geneid:4609521	4.1.1.82	52518|52518
azo:azo2700	ncbi-geneid:4607582	1.1.1.1	56796
azo:azo2715	ncbi-geneid:4608774	2.7.13.1|2.7.13.3	55874|47384|55785
azo:azo2719	ncbi-geneid:4608801	3.6.3.14	52540
azo:azo2732	ncbi-geneid:4608786	3.2.1.-	53955
azo:azo2746	ncbi-geneid:4609447	2.7.13.1	55874|47384|158472
azo:azo2748	ncbi-geneid:4607595	2.7.3.-	55785|55785|55874|55785
azo:azo2750	ncbi-geneid:4610099	1.1.5.3	51905
azo:azo2751	ncbi-geneid:4608911	2.7.1.30	53067|53067
azo:azo2754	ncbi-geneid:4607598	2.8.1.1|2.8.1.2	52821|52821
azo:azo2755	ncbi-geneid:4609893	5.1.1.3	53681|53681
azo:azo2756	ncbi-geneid:4609294	6.1.1.1	52374|55174
azo:azo2762	ncbi-geneid:4607602	1.14.13.-	47240
azo:azo2764	ncbi-geneid:4607604	3.6.1.-	55811
azo:azo2765	ncbi-geneid:4607605	6.1.1.15	55681|55826|52954
azo:azo2766	ncbi-geneid:4607606	3.2.1.-	53955
azo:azo2768	ncbi-geneid:4607608	2.7.13.1|2.7.13.3	55874|47384
azo:azo2772	ncbi-geneid:4607610	2.1.1.61|2.8.1.-	52402
azo:azo2775	ncbi-geneid:4607613	2.6.1.42	56752
azo:azo2778	ncbi-geneid:4607615	5.4.2.8|5.4.2.2	53738|53738|53738|55957
azo:azo2780	ncbi-geneid:4607616	6.1.1.7	55681|101353|55186|50447
azo:azo2781	ncbi-geneid:4608291	2.5.1.17	89028
azo:azo2784	ncbi-geneid:4607619	1.4.3.4	51905|54373
azo:azo2786	ncbi-geneid:4607621	2.7.7.7	56672|100879
azo:azo2788	ncbi-geneid:4609834	2.5.1.54	51569
azo:azo2798	ncbi-geneid:4607626	5.4.2.1
azo:azo2799	ncbi-geneid:4608933	2.7.13.1|2.7.13.3	55874|47384
azo:azo2801	ncbi-geneid:4609102	2.1.2.1	53383
azo:azo2803	ncbi-geneid:4609726	3.5.4.26|1.1.1.193	53597|53927
azo:azo2804	ncbi-geneid:4609722	2.7.7.-	69572
azo:azo2806	ncbi-geneid:4607628	3.4.21.102	52096|50156
azo:azo2808	ncbi-geneid:4607629	5.4.2.1
azo:azo2814	ncbi-geneid:4607631	1.1.1.94	48179|51735
azo:azo2815	ncbi-geneid:4608934	2.1.1.-	75217
azo:azo2817	ncbi-geneid:4608511	2.8.1.6	102114
azo:azo2819	ncbi-geneid:4608392	3.1.3.18	56784
azo:azo2820	ncbi-geneid:4609894	2.3.1.-	55729
azo:azo2821	ncbi-geneid:4607633	4.2.1.24	51569
azo:azo2826	ncbi-geneid:4609258	5.3.1.6	100950|75445
azo:azo2830	ncbi-geneid:4607636	2.3.1.1	53633|55729
azo:azo2832	ncbi-geneid:4607637	2.1.1.-	75217|88697
azo:azo2833	ncbi-geneid:4607638	3.1.3.25	56655
azo:azo2835	ncbi-geneid:4607639	2.7.1.19	52540
azo:azo2836	ncbi-geneid:4609629	2.2.1.1	52518|52518|52922
azo:azo2837	ncbi-geneid:4609950	1.2.1.12	55347|51735
azo:azo2839	ncbi-geneid:4607640	2.7.2.3	53748
azo:azo2842	ncbi-geneid:4607642	2.7.1.40	51621|52935|50800
azo:azo2843	ncbi-geneid:4609667	4.1.2.13	51569
azo:azo2844	ncbi-geneid:4608729	1.1.99.8|1.1.2.8	50998|46626
azo:azo2851	ncbi-geneid:4607647	3.1.4.46	51695
azo:azo2852	ncbi-geneid:4607648	1.2.1.3	53720
azo:azo2859	ncbi-geneid:4607653	3.1.1.1	53474
azo:azo2862	ncbi-geneid:4607655	1.1.1.244|3.6.3.-	52540
azo:azo2863	ncbi-geneid:4609265	3.4.21.-	50494
azo:azo2868	ncbi-geneid:4607660	1.13.11.8	53213
azo:azo2873	ncbi-geneid:4607664	6.3.2.6	56104
azo:azo2877	ncbi-geneid:4607667	3.4.24.70	55486
azo:azo2880	ncbi-geneid:4608318	3.1.11.2	56219
azo:azo2884	ncbi-geneid:4607671	2.1.1.182	53335
azo:azo2885	ncbi-geneid:4609107	1.1.1.262	53659
azo:azo2886	ncbi-geneid:4609516	5.2.1.8	109998|54534|54534
azo:azo2889	ncbi-geneid:4607672	2.7.7.-	53448
azo:azo2890	ncbi-geneid:4607673	3.4.11.9	55920|53092
azo:azo2891	ncbi-geneid:4609523	1.14.13.-	51905
azo:azo2892	ncbi-geneid:4610061	1.-.-.-	51395
azo:azo2894	ncbi-geneid:4607674	3.5.4.10|2.1.2.3	53927|52335
azo:azo2895	ncbi-geneid:4609660	6.3.4.13	56059|52440|51246
azo:azo2896	ncbi-geneid:4609657	1.3.3.3	102886
azo:azo2900	ncbi-geneid:4609728	2.1.1.31	75217
azo:azo2904	ncbi-geneid:4607676	3.4.11.1	53187|52949
azo:azo2905	ncbi-geneid:4609519	2.7.7.7	102400
azo:azo2907	ncbi-geneid:4607677	6.1.1.9	52374|47323|50677|46589
azo:azo2919	ncbi-geneid:4609559	2.8.1.-	64307
azo:azo2930	ncbi-geneid:4607690	1.2.7.5	48310|56228
azo:azo2939	ncbi-geneid:4607696	1.2.1.3	53720
azo:azo2945	ncbi-geneid:4607700	2.7.13.1|2.7.13.3	55874|47384|158472
azo:azo2956	ncbi-geneid:4607707	3.6.3.4	56784|81653|81665|47240
azo:azo2959	ncbi-geneid:4607710	4.1.1.44	69118
azo:azo2972	ncbi-geneid:4607717	1.1.99.8|1.1.2.8	50998
azo:azo2975	ncbi-geneid:4608695	1.1.99.8	50998
azo:azo2977	ncbi-geneid:4607719	3.1.6.-	56281
azo:azo2979	ncbi-geneid:4607720	2.7.13.1|2.7.13.3	55874
azo:azo2985	ncbi-geneid:4607724	2.4.2.30	48403
azo:azo2986	ncbi-geneid:4609955	2.1.1.-	53335
azo:azo2989	ncbi-geneid:4608482	1.11.1.6|1.11.1.7	48113|48113
azo:azo3002	ncbi-geneid:4607735	3.5.3.8|3.5.1.68	53187
azo:azo3004	ncbi-geneid:4607736	1.5.3.1	51905
azo:azo3008	ncbi-geneid:4607737	1.5.5.1	51905|54373|54862
azo:azo3010	ncbi-geneid:4607738	6.3.1.2	55931|54368
azo:azo3011	ncbi-geneid:4608905	2.4.2.14	56235
azo:azo3021	ncbi-geneid:4607743	1.2.1.16	53720
azo:azo3022	ncbi-geneid:4609942	1.1.99.8|1.1.2.8	50998|46626
azo:azo3038	ncbi-geneid:4607758	1.2.1.2	53706|50692|54292|54862
azo:azo3039	ncbi-geneid:4608740	1.6.5.3	142019|52833|140490|142984
azo:azo3040	ncbi-geneid:4608739	1.1.1.157	51735|48179|48179
azo:azo3042	ncbi-geneid:4609832	1.6.5.5	51735|50129
azo:azo3043	ncbi-geneid:4607759	4.2.1.17	52096
azo:azo3044	ncbi-geneid:4609475	3.1.2.23	54637
azo:azo3045	ncbi-geneid:4610148	3.8.1.5	53474
azo:azo3052	ncbi-geneid:4607763	6.2.1.24|6.2.1.25	56801
azo:azo3054	ncbi-geneid:4607764	1.2.1.3	53720
azo:azo3055	ncbi-geneid:4607765	2.7.1.71	52540|47413
azo:azo3056	ncbi-geneid:4607766	4.2.1.17	52096|52096
azo:azo3058	ncbi-geneid:4608402	1.14.13.58	63380|52343|54862
azo:azo3059	ncbi-geneid:4608401	2.3.1.16	53901|53901
azo:azo3065	ncbi-geneid:4609180	4.1.3.4	51569
azo:azo3066	ncbi-geneid:4609299	2.3.1.86|6.2.1.-	56801
azo:azo3068	ncbi-geneid:4610162	6.3.4.14|6.4.1.4	56059|52440|51246|51230
azo:azo3069	ncbi-geneid:4608257	4.2.1.17|4.2.1.18	52096
azo:azo3070	ncbi-geneid:4609476	6.4.1.4	52096|52096
azo:azo3081	ncbi-geneid:4607782	1.3.99.10	56645|47203
azo:azo3088	ncbi-geneid:4607787	1.7.99.7	46626
azo:azo3089	ncbi-geneid:4609396	1.7.99.7	81442
azo:azo3094	ncbi-geneid:4607789	2.7.13.1|2.7.13.3	55874|47384
azo:azo3095	ncbi-geneid:4609101	1.7.99.7	52540
azo:azo3097	ncbi-geneid:4607790	1.7.99.7	53300
azo:azo3099	ncbi-geneid:4607791	1.1.1.95	51735|52283|55021
azo:azo3113	ncbi-geneid:4609404	1.7.99.6|1.7.2.4	50974|49503
azo:azo3115	ncbi-geneid:4610019	2.7.2.4	53633|55021|55021
azo:azo3118	ncbi-geneid:4607798	4.2.3.12	55620
azo:azo3122	ncbi-geneid:4607802	2.1.1.-	53335
azo:azo3124	ncbi-geneid:4607804	2.1.2.2	53328
azo:azo3130	ncbi-geneid:4607808	6.5.1.1	56091|50249
azo:azo3131	ncbi-geneid:4608637	2.5.1.75	52540|52540
azo:azo3136	ncbi-geneid:4607812	6.3.3.1	56042|55326
azo:azo3140	ncbi-geneid:4607815	2.7.7.19	81891|81301
azo:azo3141	ncbi-geneid:4609512	2.7.6.3	55083
azo:azo3144	ncbi-geneid:4607817	2.1.2.11	51621
azo:azo3145	ncbi-geneid:4609493	6.3.2.1	52374
azo:azo3147	ncbi-geneid:4607818	3.4.11.2	55486|63737
azo:azo3149	ncbi-geneid:4610079	3.6.3.-	81665|56784|81660|81653
azo:azo3154	ncbi-geneid:4607822	2.2.1.6	52518|52467|52518
azo:azo3155	ncbi-geneid:4609075	2.2.1.6	55021|55021
azo:azo3156	ncbi-geneid:4609074	1.1.1.86	51735|48179
azo:azo3159	ncbi-geneid:4608508	2.7.13.1	55874|47384
azo:azo3162	ncbi-geneid:4609080	2.3.3.13	51569|110921
azo:azo3169	ncbi-geneid:4609785	3.6.5.1	82051|52540
azo:azo3170	ncbi-geneid:4607827	2.7.2.11	53633|88697
azo:azo3173	ncbi-geneid:4607829	5.1.3.2	51735
azo:azo3174	ncbi-geneid:4608855	2.1.1.-	53335
azo:azo3179	ncbi-geneid:4607833	6.2.1.17	56801
azo:azo3181	ncbi-geneid:4607834	1.1.1.1	50129|51735
azo:azo3187	ncbi-geneid:4609984	3.4.21.-	50494
azo:azo3188	ncbi-geneid:4607839	3.2.1.-	53955|81901
azo:azo3189	ncbi-geneid:4607840	1.1.1.-	51735|52413|48179
azo:azo3192	ncbi-geneid:4608365	2.7.3.-	55874|55781
azo:azo3197	ncbi-geneid:4607846	2.1.1.45	55831
azo:azo3198	ncbi-geneid:4609946	1.5.1.3	53597
azo:azo3199	ncbi-geneid:4608817	4.1.1.19	53383|55904
azo:azo3200	ncbi-geneid:4608281	3.5.4.13	51283
azo:azo3203	ncbi-geneid:4607848	6.1.1.10	52374|47323|50249|57770
azo:azo3205	ncbi-geneid:4609909	3.6.1.7	54975
azo:azo3208	ncbi-geneid:4607852	2.7.7.7	89550
azo:azo3209	ncbi-geneid:4608632	1.6.5.5	51735|50129
azo:azo3211	ncbi-geneid:4607853	1.1.1.40	53659|51735|53223
azo:azo3213	ncbi-geneid:4609499	3.6.1.-|3.6.4.12	52540
azo:azo3215	ncbi-geneid:4607854	6.1.1.4	52374|50677|47323
azo:azo3217	ncbi-geneid:4609730	2.7.7.7	52540|48019
azo:azo3218	ncbi-geneid:4609012	1.2.1.41	53720
azo:azo3222	ncbi-geneid:4609056	4.1.2.25	55620
azo:azo3224	ncbi-geneid:4607856	3.4.24.57	53067|53067
azo:azo3226	ncbi-geneid:4609824	2.7.7.-	56731|57783|117023
azo:azo3228	ncbi-geneid:4608239	4.4.1.5	54593
azo:azo3239	ncbi-geneid:4607862	6.1.1.12	55681|55261|50249
azo:azo3244	ncbi-geneid:4609038	2.7.2	53633
azo:azo3246	ncbi-geneid:4607866	6.2.1.3	56801
azo:azo3247	ncbi-geneid:4608725	6.3.5.4	52402|56235
azo:azo3248	ncbi-geneid:4608358	4.1.1.20	51419|50621
azo:azo3258	ncbi-geneid:4607875	2.4.1.-	53448
azo:azo3259	ncbi-geneid:4607876	2.4.-.-	53448
azo:azo3260	ncbi-geneid:4607877	2.4.-.-	53448
azo:azo3261	ncbi-geneid:4607878	2.4.-.-	53756
azo:azo3262	ncbi-geneid:4607879	2.4.-.-	53756
azo:azo3265	ncbi-geneid:4607882	2.4.1.-	53448
azo:azo3266	ncbi-geneid:4607883	3.1.1.58	88713
azo:azo3268	ncbi-geneid:4607885	2.4.1.-	53756
azo:azo3269	ncbi-geneid:4607886	1.1.1.132	51735|48179|52413
azo:azo3270	ncbi-geneid:4608296	2.4.-.-	53756
azo:azo3271	ncbi-geneid:4607887	6.3.5.4	52402|56235
azo:azo3272	ncbi-geneid:4608359	2.4.1.-	53756
azo:azo3273	ncbi-geneid:4607888	6.3.5.4	52402|56235
azo:azo3274	ncbi-geneid:4608360	2.4.1.-	53756
azo:azo3278	ncbi-geneid:4607892	5.1.3.14	53756
azo:azo3281	ncbi-geneid:4607893	2.7.10.1	52540
azo:azo3286	ncbi-geneid:4607896	3.6.3.-	52540
azo:azo3299	ncbi-geneid:4607906	1.9.3.1	81452
azo:azo3303	ncbi-geneid:4607908	1.9.3.1	81442
azo:azo3304	ncbi-geneid:4608520	1.9.3.1	49503|81464|46626
azo:azo3305	ncbi-geneid:4608521	2.7.-.-	52374
azo:azo3307	ncbi-geneid:4607909	2.8.3.-	100950|100950
azo:azo3311	ncbi-geneid:4607912	2.1.1.79	53335
azo:azo3316	ncbi-geneid:4607916	5.3.3.1	54427
azo:azo3317	ncbi-geneid:4607917	1.1.1.1	50129|51735
azo:azo3318	ncbi-geneid:4610181	3.6.1.-|3.6.4.12	52540|52540|47819
azo:azo3319	ncbi-geneid:4609710	5.2.1.8	54534
azo:azo3320	ncbi-geneid:4608768	1.8.4.11	55068
azo:azo3322	ncbi-geneid:4607918	4.1.1.48	51366
azo:azo3323	ncbi-geneid:4610031	2.4.2.18	52418|47648
azo:azo3324	ncbi-geneid:4610032	4.1.3.27	52317
azo:azo3325	ncbi-geneid:4610035	4.1.3.27	56322
azo:azo3326	ncbi-geneid:4610033	3.1.3.18	56784
azo:azo3327	ncbi-geneid:4608422	5.1.3.1	51366
azo:azo3329	ncbi-geneid:4607919	3.1.4.17	56281
azo:azo3331	ncbi-geneid:4607921	3.1.3.16	81606
azo:azo3332	ncbi-geneid:4609614	6.2.1.5	52210|51735
azo:azo3333	ncbi-geneid:4609905	6.2.1.5	56059|52210
azo:azo3337	ncbi-geneid:4607923	3.4.21.-	50494|50156
azo:azo3342	ncbi-geneid:4607924	3.6.1.31	101386
azo:azo3343	ncbi-geneid:4609004	3.5.4.19	141734
azo:azo3344	ncbi-geneid:4609008	4.1.3.-	51366
azo:azo3345	ncbi-geneid:4609005	5.3.1.16	51366
azo:azo3346	ncbi-geneid:4608999	2.4.2.-	52317
azo:azo3347	ncbi-geneid:4609007	4.2.1.19	54211|54211
azo:azo3348	ncbi-geneid:4609000	2.6.1.9	53383
azo:azo3349	ncbi-geneid:4609002	3.2.1.-	53955
azo:azo3350	ncbi-geneid:4607925	3.5.1.28	55846
azo:azo3357	ncbi-geneid:4609571	2.7.13.1|2.7.13.3	55874|47384|55785
azo:azo3359	ncbi-geneid:4607929	2.6.1.-	53383
azo:azo3360	ncbi-geneid:4610146	5.3.1.23	100950
azo:azo3361	ncbi-geneid:4608664	4.1.2.17	53639
azo:azo3362	ncbi-geneid:4608844	1.1.1.60	51735|48179
azo:azo3363	ncbi-geneid:4608922	1.1.1.60	51735|48179
azo:azo3365	ncbi-geneid:4607930	2.4.2.-	51690|54675
azo:azo3370	ncbi-geneid:4607933	3.1.4.14|1.7.-.-	52218
azo:azo3377	ncbi-geneid:4607937	4.99.1.3	53800
azo:azo3379	ncbi-geneid:4607939	3.1.2.6	56281
azo:azo3380	ncbi-geneid:4607940	2.6.1.-|4.4.1.8	53383
azo:azo3382	ncbi-geneid:4607942	2.7.3.-	52172
azo:azo3383	ncbi-geneid:4609698	2.7.3.-	55874|55785|55785|55785|47384
azo:azo3389	ncbi-geneid:4607945	5.1.3.2	51735
azo:azo3391	ncbi-geneid:4609776	2.7.7.6	56553|55257|47789
azo:azo3419	ncbi-geneid:4609813	3.6.5.3	52540|50465|50447
azo:azo3420	ncbi-geneid:4610048	3.6.5.3	52540|54211|50447|54980|54980
azo:azo3423	ncbi-geneid:4609815	2.7.7.6	64484
azo:azo3424	ncbi-geneid:4609796	2.7.7.6	64484
azo:azo3431	ncbi-geneid:4610023	3.6.5.3	52540|50465|50447
azo:azo3432	ncbi-geneid:4610024	1.1.2.4	55103|56176
azo:azo3433	ncbi-geneid:4608626	1.2.7.8	53323|52518|52518|52922
azo:azo3441	ncbi-geneid:4607951	6.2.1.30	56801
azo:azo3447	ncbi-geneid:4607955	6.2.1.1|6.2.1.3	56801
azo:azo3449	ncbi-geneid:4607956	5.4.3.8	53383
azo:azo3450	ncbi-geneid:4608987	2.5.1.3	51391
azo:azo3451	ncbi-geneid:4609937	2.7.4.7|2.7.1.49	53613
azo:azo3458	ncbi-geneid:4609565	4.1.99.3	48173|52425
azo:azo3460	ncbi-geneid:4608297	3.1.-.-	53098
azo:azo3461	ncbi-geneid:4610196	2.4.2.9	53271
azo:azo3462	ncbi-geneid:4609675	2.1.3.2	53671
azo:azo3463	ncbi-geneid:4609668	3.5.2.3	51556|51338
azo:azo3466	ncbi-geneid:4607957	1.5.1.2	51735|48179
azo:azo3477	ncbi-geneid:4607964	2.1.1.-	53335
azo:azo3481	ncbi-geneid:4607967	1.2.1.2	54862
azo:azo3482	ncbi-geneid:4608742	1.2.1.2	53706|50692
azo:azo3492	ncbi-geneid:4609247	2.7.3.-|2.7.13.3	55874|103190|47384|158472
azo:azo3496	ncbi-geneid:4607975	1.17.1.1	52343|63380|54292
azo:azo3498	ncbi-geneid:4607976	2.7.3.-	55874
azo:azo3504	ncbi-geneid:4607979	3.5.1.5	51556|51338|51338
azo:azo3505	ncbi-geneid:4610072	3.5.1.5	51278
azo:azo3507	ncbi-geneid:4607981	3.5.1.5	54111
azo:azo3509	ncbi-geneid:4610073	3.5.4.16|1.7.1.13	55620
azo:azo3517	ncbi-geneid:4610114	6.3.5.10	52540|52317
azo:azo3519	ncbi-geneid:4608502	2.6.1.-	53383
azo:azo3522	ncbi-geneid:4607987	3.6.4.13	52540
azo:azo3523	ncbi-geneid:4609718	2.3.3.13	51569|110921|89000
azo:azo3524	ncbi-geneid:4609130	1.14.99.40	55469
azo:azo3529	ncbi-geneid:4607992	2.1.1.133	53790
azo:azo3530	ncbi-geneid:4607993	4.99.1.3	53800
azo:azo3531	ncbi-geneid:4608435	5.4.1.2	63965
azo:azo3533	ncbi-geneid:4608425	2.1.1.132	53790|53335
azo:azo3534	ncbi-geneid:4608426	2.1.1.130|2.1.1.151	53790
azo:azo3537	ncbi-geneid:4608428	2.1.1.131	53790
azo:azo3541	ncbi-geneid:4607996	2.1.1.-	53335
azo:azo3542	ncbi-geneid:4607997	2.5.1.18	47616|52833
azo:azo3544	ncbi-geneid:4607999	2.8.3.-	100950|100950
azo:azo3546	ncbi-geneid:4610166	3.4.17.19	55486
azo:azo3550	ncbi-geneid:4609638	6.3.1.-|6.3.5.9	52540|52317
azo:azo3551	ncbi-geneid:4608499	2.1.1.107	53790
azo:azo3552	ncbi-geneid:4608498	2.5.1.17	52540
azo:azo3553	ncbi-geneid:4608503	3.6.3.34	52540
azo:azo3557	ncbi-geneid:4608006	2.7.7.-|2.7.1.156|2.7.7.62	52540
azo:azo3560	ncbi-geneid:4608008	2.4.2.21	52733
azo:azo3562	ncbi-geneid:4608504	3.1.3.73
azo:azo3563	ncbi-geneid:4608009	2.7.1.-|2.7.7	53613
azo:azo3564	ncbi-geneid:4610104	5.1.3.20	51735
azo:azo3565	ncbi-geneid:4609715	2.4.-.-	53756
azo:azo3566	ncbi-geneid:4610106	2.4.-.-	53756
azo:azo3567	ncbi-geneid:4610102	2.4.1.-	53756
azo:azo3568	ncbi-geneid:4608010	2.7.1.-	56112
azo:azo3572	ncbi-geneid:4608011	3.6.3.-	52540|90123
azo:azo3578	ncbi-geneid:4608016	2.4.-.-	53756
azo:azo3579	ncbi-geneid:4608017	2.1.3.-	53067
azo:azo3583	ncbi-geneid:4608019	5.1.3.2	51735
azo:azo3584	ncbi-geneid:4610111	2.4.1.-	53756
azo:azo3585	ncbi-geneid:4608020	2.4.-.-	53448
azo:azo3586	ncbi-geneid:4608021	1.1.1.271	51735
azo:azo3587	ncbi-geneid:4608737	4.2.1.47	51735
azo:azo3589	ncbi-geneid:4608022	2.4.-.-	53448
azo:azo3594	ncbi-geneid:4608026	2.4.1.-	53448
azo:azo3599	ncbi-geneid:4608029	1.1.1.271	51735
azo:azo3600	ncbi-geneid:4608738	2.7.7.7	56672|88723|53098|47807
azo:azo3604	ncbi-geneid:4608032	2.7.1.39	56112
azo:azo3607	ncbi-geneid:4608034	2.7.7.18	52374
azo:azo3610	ncbi-geneid:4608036	3.5.1.88	56420
azo:azo3612	ncbi-geneid:4608037	3.1.4.-|3.1.26.-	50249
azo:azo3616	ncbi-geneid:4609448	2.7.13.1	55874|47384
azo:azo3621	ncbi-geneid:4608041	3.2.2.20	48150
azo:azo3623	ncbi-geneid:4609653	1.1.1.284|1.1.1.1	50129|51735|50129
azo:azo3624	ncbi-geneid:4608280	3.1.1.-|3.1.2.12
azo:azo3631	ncbi-geneid:4610164	1.1.1.274	51430
azo:azo3634	ncbi-geneid:4608048	3.1.1.22	53474
azo:azo3636	ncbi-geneid:4608050	2.6.1.16	53697|56235
azo:azo3637	ncbi-geneid:4608892	2.3.1.57|2.7.7.23|2.3.1.157	53448|51161
azo:azo3638	ncbi-geneid:4608893	2.3.1.8	53659|54637
azo:azo3639	ncbi-geneid:4609645	2.7.2.1	53067|53067
azo:azo3641	ncbi-geneid:4608051	1.4.1.13|1.4.1.14	51971|46548|51971
azo:azo3642	ncbi-geneid:4608916	1.4.7.1|1.4.1.13|1.4.1.14	51395|56235|69336
azo:azo3643	ncbi-geneid:4608915	3.1.5.1	109604
azo:azo3644	ncbi-geneid:4608052	4.2.3.4	56796
azo:azo3645	ncbi-geneid:4608343	2.7.1.71	52540
azo:azo3651	ncbi-geneid:4609566	2.4.2.-|2.4.1.-|3.4	56601|53955
azo:azo3654	ncbi-geneid:4608053	4.1.1.20	51419|50621
azo:azo3656	ncbi-geneid:4608054	3.4.16.4|3.4.21	56601
azo:azo3658	ncbi-geneid:4608055	4.1.1.-	50475|143968
azo:azo3659	ncbi-geneid:4610185	4.1.1.23	51366
azo:azo3660	ncbi-geneid:4609672	3.5.1.-	52467
azo:azo3663	ncbi-geneid:4608057	2.4.2.10	53271
azo:azo3664	ncbi-geneid:4609671	3.1.11.2	56219
azo:azo3670	ncbi-geneid:4608062	2.4.2.8	53271
azo:azo3673	ncbi-geneid:4609687	2.7.13.1|2.7.13.3	55874|47384
azo:azo3674	ncbi-geneid:4609688	3.4.21.-	50494|50156|50156
azo:azo3676	ncbi-geneid:4608064	5.2.1.4	47616|52833
azo:azo3679	ncbi-geneid:4608065	4.4.1.5	54593
azo:azo3681	ncbi-geneid:4608067	1.14.13.-	51905
azo:azo3682	ncbi-geneid:4609217	3.5.2.6	56281
azo:azo3685	ncbi-geneid:4608069	2.7.3.-	55874|52172|55785|52172|55785|47384|47226
azo:azo3689	ncbi-geneid:4608071	1.1.1.158	56194|56176
azo:azo3692	ncbi-geneid:4608073	2.3.1.183	55729
azo:azo3695	ncbi-geneid:4608076	6.1.1.2	52374|160113
azo:azo3700	ncbi-geneid:4608080	1.8.1.9	52833
azo:azo3708	ncbi-geneid:4608086	4.4.1.5	54593
azo:azo3710	ncbi-geneid:4608088	2.3.1.-	55729
azo:azo3726	ncbi-geneid:4608103	2.1.1.13	56507|82282|51717|52242|47644
azo:azo3742	ncbi-geneid:4609449	3.5.1.10	53328|55021
azo:azo3743	ncbi-geneid:4609665	3.1.3.3|2.7.1.39	56784
azo:azo3750	ncbi-geneid:4608315	3.3.2.1	52499
azo:azo3753	ncbi-geneid:4608115	1.5.1.12|1.5.99.8	51730|53720|81935
azo:azo3755	ncbi-geneid:4608116	6.3.2.3	56059|52440
azo:azo3756	ncbi-geneid:4608945	6.3.2.2	56059
azo:azo3757	ncbi-geneid:4608944	2.1.1.72	53335
azo:azo3767	ncbi-geneid:4608124	2.4.2.9	53271
azo:azo3768	ncbi-geneid:4610068	1.11.1.6	56634|52317
azo:azo3769	ncbi-geneid:4608125	3.5.4.1	51556|51338
azo:azo3774	ncbi-geneid:4608128	2.7.11.1	56112
azo:azo3777	ncbi-geneid:4608131	2.7.7.65	55073|46458
azo:azo3780	ncbi-geneid:4610149	2.7.1.69	53062
azo:azo3782	ncbi-geneid:4609648	2.7.3.9	51621|52009|47831
azo:azo3786	ncbi-geneid:4608135	1.12.7.2|1.12.99.6	56770
azo:azo3787	ncbi-geneid:4609053	1.12.99.6	56762
azo:azo3790	ncbi-geneid:4608136	1.11.1.9	52833
azo:azo3792	ncbi-geneid:4608138	3.4.24.-	53163
azo:azo3810	ncbi-geneid:4608140	2.7.13.1	55874|55785|47384
azo:azo3811	ncbi-geneid:4609021	1.14.13.-	50475
azo:azo3812	ncbi-geneid:4609411	3.2.2.-	48150|55811
azo:azo3813	ncbi-geneid:4609298	3.4.21.53	88697
azo:azo3814	ncbi-geneid:4608141	4.1.1.-	52507
azo:azo3821	ncbi-geneid:4608145	1.13.12.16
azo:azo3824	ncbi-geneid:4610154	3.1.3.25	56655
azo:azo3826	ncbi-geneid:4608731	3.6.3.30	52540|50331
azo:azo3837	ncbi-geneid:4608151	3.6.3.29	52540|50331
azo:azo3842	ncbi-geneid:4609256	3.6.3.29	52540
azo:azo3850	ncbi-geneid:4608155	3.1.11.5	52540|52540
azo:azo3851	ncbi-geneid:4609705	3.1.11.5	52540|52980
azo:azo3854	ncbi-geneid:4608156	6.5.1.-	55144
azo:azo3855	ncbi-geneid:4609145	3.1.3.1	53649
azo:azo3857	ncbi-geneid:4608158	4.2.1.17	52096
azo:azo3858	ncbi-geneid:4609477	3.1.11.5	52540|52540|52980
azo:azo3860	ncbi-geneid:4610167	1.1.1.93|4.1.1.73|1.1.1.83	53659
azo:azo3865	ncbi-geneid:4608162	1.1.99.8	50998
azo:azo3867	ncbi-geneid:4608163	1.2.4.1	52518
azo:azo3868	ncbi-geneid:4608266	1.2.4.1	52518|52922
azo:azo3888	ncbi-geneid:4608182	2.7.1.-	56112
azo:azo3908	ncbi-geneid:4608189	2.7.11.1	56112
azo:azo3909	ncbi-geneid:4608190	2.7.13.1	158472
azo:azo3911	ncbi-geneid:4608191	2.3.1.41	53901|53901
azo:azo3914	ncbi-geneid:4608193	1.1.1.100	51735
azo:azo3916	ncbi-geneid:4608194	1.2.1	55347|51735
azo:azo3917	ncbi-geneid:4608333	2.4.-.-	53448
azo:azo3924	ncbi-geneid:4609181	1.4.99.1	51905|54373
azo:azo3925	ncbi-geneid:4608579	5.1.1.1	51419|50621
azo:azo3929	ncbi-geneid:4608551	5.3.4.1	52833
azo:azo3936	ncbi-geneid:4608445	3.6.3.41	52540
azo:azo3942	ncbi-geneid:4609338	1.7.99.4	53706|50692
azo:azo3945	ncbi-geneid:4609337	2.7.3.-	55874|52172|52172|47384|47226|55785
azo:azo3947	ncbi-geneid:4608204	2.7.3.-	55874|47384|158472|103190
azo:azo3948	ncbi-geneid:4608205	2.7.7.7
azo:azo3949	ncbi-geneid:4608206	2.1.1	53335
azo:azo3951	ncbi-geneid:4608207	3.1.7.2	109604|81301|81271|55021
azo:azo3952	ncbi-geneid:4609889	2.7.7.6	63562
azo:azo3953	ncbi-geneid:4609804	2.7.4.8	52540
azo:azo3957	ncbi-geneid:4608210	2.7.7.7	89550
azo:azo3958	ncbi-geneid:4608211	4.1.1.44	69118
azo:azo3963	ncbi-geneid:4608213	2.7.7.56	54211|55666
azo:azo3964	ncbi-geneid:4609760	3.6.1.15	52972
azo:azo3965	ncbi-geneid:4608214	1.3.3.3|1.3.99.22	102114
azo:azo3967	ncbi-geneid:4608216	3.4.21.-	52096|52096
azo:azo3968	ncbi-geneid:4608217	2.1.1.33	53335
azo:azo3971	ncbi-geneid:4609939	2.3.1.31	53474
azo:azo3972	ncbi-geneid:4609212	2.1.1.-	53335
azo:azo3976	ncbi-geneid:4608314	3.2.2.-	52141
azo:azo3977	ncbi-geneid:4608222	4.2.1.1	53056
azo:azo3978	ncbi-geneid:4608223	3.6.4.-	52540|52540
azo:azo3979	ncbi-geneid:4609626	4.1.1.37	51726
azo:azo3983	ncbi-geneid:4609415	2.7.13.1	55874|47384|55785|158472
azo:azo3985	ncbi-geneid:4608224	2.1.1.-	53335|48013
azo:azo3986	ncbi-geneid:4608225	2.5.1.16	53335
azo:azo3991	ncbi-geneid:4608228	3.1.26.5	54211
