# Supplementary material for: Tracing the Repertoire of Promiscuous Enzymes along the Metabolic Pathways in Archaeal Organisms
Source: Life (Basel). 2017 Jul 13;7(3):30. doi: 10.3390/life7030030 (PMC5617955; doi:10.3390/life7030030)
Supplement: Supplementary file 1 [file life-07-00030-s001.zip › Table_S2/bab.txt]

KEGGID	NCBIGI	ECs	SFamilyID
bab:bbp002	ncbi-geneid:1058187	3.6.3.14	81336
bab:bbp003	ncbi-geneid:1058189	3.6.3.14	81333
bab:bbp004	ncbi-geneid:1058389	3.6.3.14	81573
bab:bbp005	ncbi-geneid:1058515	3.6.3.14	47928
bab:bbp006	ncbi-geneid:1058523	3.6.3.14	52540|47917|50615
bab:bbp007	ncbi-geneid:1058528	3.6.3.14	52943
bab:bbp008	ncbi-geneid:1058529	3.6.3.14	52540|47917|50615
bab:bbp009	ncbi-geneid:1058530	3.6.3.14	51344
bab:bbp010	ncbi-geneid:1058540	5.99.1.3	56719|55874|54211
bab:bbp011	ncbi-geneid:1058341	2.7.7.7	55979|55979|55979
bab:bbp014	ncbi-geneid:1058533	3.1.26.5	54211
bab:bbp022	ncbi-geneid:1058374	5.4.3.2	102114
bab:bbp025	ncbi-geneid:1058366	2.1.1.171	53335
bab:bbp028	ncbi-geneid:1058365	2.6.1.16	53697|56235
bab:bbp029	ncbi-geneid:1058362	2.3.1.57|2.7.7.23|2.3.1.157	53448|51161
bab:bbp031	ncbi-geneid:1058349	2.1.1.14	51726|51726
bab:bbp032	ncbi-geneid:1058351	3.5.4.10|2.1.2.3	53927|52335
bab:bbp034	ncbi-geneid:1058521	2.7.7.6	64484
bab:bbp035	ncbi-geneid:1058520	2.7.7.6	64484
bab:bbp046	ncbi-geneid:1058361	1.1.1.158	56176|56194
bab:bbp047	ncbi-geneid:1058532	1.5.1.20	51730
bab:bbp048	ncbi-geneid:1058536	6.3.4.5	69864|52402
bab:bbp049	ncbi-geneid:1058128	4.3.2.1	48557
bab:bbp051	ncbi-geneid:1058156	2.3.1.30	51161
bab:bbp053	ncbi-geneid:1058193	2.7.7.-	56731|117023|57783
bab:bbp055	ncbi-geneid:1058516	3.4.24.57	53067|53067
bab:bbp056	ncbi-geneid:1058191	4.1.99.12	55821
bab:bbp057	ncbi-geneid:1058541	2.7.7.25|2.7.7.21|2.7.7.72|3.1.3.-|3.1.4	81891|81301
bab:bbp059	ncbi-geneid:1058152	2.7.1.69	51261
bab:bbp060	ncbi-geneid:1058192	2.7.3.9	51621|52009|47831
bab:bbp062	ncbi-geneid:1058542	6.5.1.2
bab:bbp065	ncbi-geneid:1058176	6.1.1.17	52374|48163
bab:bbp071	ncbi-geneid:1058209	3.6.3.14	52540
bab:bbp082	ncbi-geneid:1058391	3.6.1.1	50324
bab:bbp086	ncbi-geneid:1058210	2.3.1.41	53901|53901
bab:bbp087	ncbi-geneid:1058172	2.2.1.2	51569
bab:bbp088	ncbi-geneid:1058173	2.2.1.1	52518|52518|52922
bab:bbp089	ncbi-geneid:1058547	3.5.1.18	53187|55031
bab:bbp090	ncbi-geneid:1058177	4.2.1.52	51569
bab:bbp091	ncbi-geneid:1058553	4.2.3.5	103263
bab:bbp093	ncbi-geneid:1058396	2.4.2.17	53850|54913
bab:bbp094	ncbi-geneid:1058171	1.1.1.23	53720
bab:bbp095	ncbi-geneid:1058203	2.6.1.9	53383
bab:bbp096	ncbi-geneid:1058394	4.2.1.19|3.1.3.15	56784|54211|54211
bab:bbp097	ncbi-geneid:1058555	2.4.2.-	52317
bab:bbp098	ncbi-geneid:1058178	5.3.1.16	51366
bab:bbp099	ncbi-geneid:1058204	2.4.2.-|4.1.3.-	51366
bab:bbp100	ncbi-geneid:1058395	3.6.1.31|3.5.4.19	141734|101386
bab:bbp101	ncbi-geneid:1058155	1.1.1.44	48179|51735
bab:bbp102	ncbi-geneid:1058552	3.5.4.13	51283
bab:bbp103	ncbi-geneid:1058207	6.1.1.10	52374|47323|57770
bab:bbp104	ncbi-geneid:1058556	6.3.4.-	52402|56037|82829
bab:bbp107	ncbi-geneid:1058211	2.5.1.9	63380|63380
bab:bbp114	ncbi-geneid:1058503	4.2.99.18	48150
bab:bbp115	ncbi-geneid:1058154	6.1.1.1	52374|55174
bab:bbp118	ncbi-geneid:1058216	2.5.1.54	51569
bab:bbp119	ncbi-geneid:1058223	6.1.1.3	55681|55186|52954
bab:bbp123	ncbi-geneid:1058469	6.1.1.20	55681|46589
bab:bbp124	ncbi-geneid:1058510	6.1.1.20	56037|55681|54991|46955|50249
bab:bbp126	ncbi-geneid:1058157	6.1.1.14	109604
bab:bbp127	ncbi-geneid:1058130	6.1.1.14	55681
bab:bbp128	ncbi-geneid:1058127	3.1.21.2	51658
bab:bbp131	ncbi-geneid:1058213	2.1.1.182	53335
bab:bbp132	ncbi-geneid:1058166	3.6.1.41	56300
bab:bbp133	ncbi-geneid:1058169	1.5.1.3	53597
bab:bbp134	ncbi-geneid:1058381	6.3.5.5	56059|56059|48108|52440|52440|52335
bab:bbp135	ncbi-geneid:1058148	6.3.5.5	52317|52021
bab:bbp136	ncbi-geneid:1058206	1.3.1.26	51735|55347
bab:bbp139	ncbi-geneid:1058147	6.1.1.5	52374|47323|50677
bab:bbp144	ncbi-geneid:1058400	1.6.5.3	56770
bab:bbp145	ncbi-geneid:1058218	1.6.99.5|1.6.5.3	56762|143243
bab:bbp146	ncbi-geneid:1058224	1.6.5.3	52833
bab:bbp147	ncbi-geneid:1058163	1.6.5.3	142019|140490|142984
bab:bbp148	ncbi-geneid:1058511	1.6.5.3	53706|54862|54292
bab:bbp150	ncbi-geneid:1058167	1.6.5.3	54862
bab:bbp157	ncbi-geneid:1058567	6.3.2.12|6.3.2.17	53623|53244
bab:bbp159	ncbi-geneid:1058575	2.7.6.1	53271
bab:bbp162	ncbi-geneid:1058149	2.1.1.-	53335
bab:bbp164	ncbi-geneid:1058568	2.7.2.1	53067|53067
bab:bbp165	ncbi-geneid:1058580	2.3.1.8	53659|52540
bab:bbp167	ncbi-geneid:1058229	1.17.4.1	47240
bab:bbp168	ncbi-geneid:1058219	1.17.4.1	51998|48168
bab:bbp169	ncbi-geneid:1058401	5.99.1.3	56719|101904
bab:bbp171	ncbi-geneid:1058162	1.11.1.15	52833
bab:bbp172	ncbi-geneid:1058231	3.2.2.-	52141
bab:bbp174	ncbi-geneid:1058228	2.7.1.23	111331
bab:bbp177	ncbi-geneid:1058161	3.1.13.-
bab:bbp178	ncbi-geneid:1058464	1.15.1.1	54719|46609
bab:bbp179	ncbi-geneid:1058578	3.1.1.29	53178
bab:bbp181	ncbi-geneid:1058160	4.2.3.1	53686
bab:bbp182	ncbi-geneid:1058383	2.7.1.39	54211|55060
bab:bbp183	ncbi-geneid:1058230	2.7.2.4|1.1.1.13|1.1.1.3	53633|55347|51735|55021|55021
bab:bbp185	ncbi-geneid:1058577	4.2.1.70|5.4.99.12	55120
bab:bbp186	ncbi-geneid:1058232	2.4.2.-|3.4|2.4.1.129	56601|53955
bab:bbp188	ncbi-geneid:1058572	1.7.1.7	51412
bab:bbp189	ncbi-geneid:1058233	1.2.4.1	52518|52518|52922
bab:bbp190	ncbi-geneid:1058122	2.3.1.12	52777|51230|47005
bab:bbp191	ncbi-geneid:1058236	1.8.1.4	51905|55424
bab:bbp192	ncbi-geneid:1058386	3.2.2.9	53167
bab:bbp196	ncbi-geneid:1058244	6.3.2.4	56059|52440
bab:bbp197	ncbi-geneid:1058586	6.3.2.8	53623|53244|51984
bab:bbp198	ncbi-geneid:1058159	2.4.1.227	53756
bab:bbp200	ncbi-geneid:1058151	6.3.2.9	53623|53244|51984
bab:bbp202	ncbi-geneid:1058402	6.3.2.10	53623|53244|63418
bab:bbp203	ncbi-geneid:1058584	6.3.2.13	53623|53244|63418
bab:bbp204	ncbi-geneid:1058119	2.4.1.129	56601|56519
bab:bbp206	ncbi-geneid:1058405	2.1.1.-	53335|81799
bab:bbp207	ncbi-geneid:1058234	2.2.1.6	55021|55021
bab:bbp208	ncbi-geneid:1058120	2.2.1.6	52518|52467|52518
bab:bbp210	ncbi-geneid:1058427	3.4.21.107	50494|50156|50156
bab:bbp211	ncbi-geneid:1058504	2.3.1.117	51161
bab:bbp212	ncbi-geneid:1058483	3.4.11.18	55920
bab:bbp215	ncbi-geneid:1058121	2.7.4.22	53633
bab:bbp218	ncbi-geneid:1058458	2.5.1.31	64005
bab:bbp219	ncbi-geneid:1058587	4.2.1.-	54637
bab:bbp220	ncbi-geneid:1058588	2.7.7.7	89550
bab:bbp221	ncbi-geneid:1058404	6.1.1.15	55681|52954|55826
bab:bbp224	ncbi-geneid:1058239	6.1.1.19	52374|47323|55190
bab:bbp228	ncbi-geneid:1058583	3.1.2.6	56281
bab:bbp229	ncbi-geneid:1058471	3.1.26.4
bab:bbp230	ncbi-geneid:1058477	2.7.7.7
bab:bbp232	ncbi-geneid:1058241	2.4.2.22	53271
bab:bbp236	ncbi-geneid:1058245	3.5.4.-	53927
bab:bbp237	ncbi-geneid:1058585	2.7.8.7	56214
bab:bbp239	ncbi-geneid:1058150	3.1.26.3	69065|54768
bab:bbp240	ncbi-geneid:1058242	3.4.21.89	51306
bab:bbp242	ncbi-geneid:1058460	2.1.1.61|2.8.1.-	52402
bab:bbp244	ncbi-geneid:1058247	4.3.2.2	48557
bab:bbp245	ncbi-geneid:1058594	3.2.1.-	53955
bab:bbp246	ncbi-geneid:1058250	1.3.1.9	51735
bab:bbp247	ncbi-geneid:1058360	3.1.13.1	50249|50249|50249|50249
bab:bbp249	ncbi-geneid:1058410	6.-.-.-|2.3.1.181
bab:bbp250	ncbi-geneid:1058560	2.8.1.8	102114
bab:bbp251	ncbi-geneid:1058214	4.1.1.23	51366
bab:bbp252	ncbi-geneid:1058597	3.5.4.25	142695
bab:bbp253	ncbi-geneid:1058248	2.7.8.-	56024|56024
bab:bbp254	ncbi-geneid:1058598	3.1.2.-	54637
bab:bbp257	ncbi-geneid:1058592	4.2.1.20	51366
bab:bbp258	ncbi-geneid:1058254	4.2.1.20	53686
bab:bbp259	ncbi-geneid:1058465	4.1.1.48|5.3.1.24	51366|51366
bab:bbp260	ncbi-geneid:1058570	2.4.2.18	52418|47648
bab:bbp262	ncbi-geneid:1058512	4.2.1.70|5.4.99.12	55120|55174
bab:bbp263	ncbi-geneid:1058411	3.4.21.-	52096
bab:bbp264	ncbi-geneid:1058468	3.1.3.25	56655
bab:bbp265	ncbi-geneid:1058599	2.1.1.-	102114
bab:bbp267	ncbi-geneid:1058412	6.1.1.21	55681|52954
bab:bbp268	ncbi-geneid:1058462	2.1.2.1	53383
bab:bbp269	ncbi-geneid:1058253	6.3.3.3	52540
bab:bbp271	ncbi-geneid:1058595	2.3.1.47	53383
bab:bbp272	ncbi-geneid:1058249	2.8.1.6	102114
bab:bbp273	ncbi-geneid:1058602	2.6.1.62	53383
bab:bbp275	ncbi-geneid:1058463	3.6.1.-|3.6.4.-	52540|52540|143517|141259
bab:bbp276	ncbi-geneid:1058260	1.2.1.12	55347|51735
bab:bbp278	ncbi-geneid:1058413	4.1.99.3	48173|52425
bab:bbp280	ncbi-geneid:1058600	1.2.4.2	52518|52518
bab:bbp281	ncbi-geneid:1058259	2.3.1.61	52777|51230|47005
bab:bbp283	ncbi-geneid:1058466	5.4.2.1
bab:bbp284	ncbi-geneid:1058596	2.7.1.11	53784
bab:bbp285	ncbi-geneid:1058472	5.3.1.1	51351
bab:bbp287	ncbi-geneid:1058251	2.7.4.14	52540
bab:bbp288	ncbi-geneid:1058414	2.5.1.19	55205
bab:bbp289	ncbi-geneid:1058665	2.6.1.52	53383
bab:bbp290	ncbi-geneid:1058416	6.1.1.11	55681|46589
bab:bbp291	ncbi-geneid:1058461	1.8.1.9	51905
bab:bbp293	ncbi-geneid:1058257	6.1.1.12	55681|50249|55261
bab:bbp295	ncbi-geneid:1058417	3.6.3.-	52540
bab:bbp297	ncbi-geneid:1058264	2.7.1.40	51621|52935|50800
bab:bbp298	ncbi-geneid:1058476	1.1.1.49	55347|51735
bab:bbp301	ncbi-geneid:1058263	3.4.-.-	53067|53067
bab:bbp305	ncbi-geneid:1058474	2.1.1.52|2.1.1.172	53335
bab:bbp317	ncbi-geneid:1058418	3.1.4.-|3.1.26.12	50249
bab:bbp318	ncbi-geneid:1058261	4.2.1.70|5.4.99.12	55120|55174
bab:bbp320	ncbi-geneid:1058274	2.3.1.39	52151|55048
bab:bbp321	ncbi-geneid:1058479	1.1.1.100	51735
bab:bbp323	ncbi-geneid:1058609	2.7.4.9	52540
bab:bbp324	ncbi-geneid:1058139	2.7.7.7	52540|48019
bab:bbp325	ncbi-geneid:1058419	3.1.21.-	51556
bab:bbp326	ncbi-geneid:1058276	2.7.1.69	55604
bab:bbp329	ncbi-geneid:1058271	6.1.1.22	55681|50249
bab:bbp331	ncbi-geneid:1058279	6.1.1.9	52374|47323|50677|46589
bab:bbp332	ncbi-geneid:1058145	3.4.11.1	53187|52949
bab:bbp333	ncbi-geneid:1058424	2.1.3.3	53671
bab:bbp335	ncbi-geneid:1058142	3.6.4.13	52540
bab:bbp336	ncbi-geneid:1058421	2.7.7.8	54211|54211|55666|55666|54791|50249|46915
bab:bbp338	ncbi-geneid:1058607	4.2.1.70|5.4.99.12	55120|88697
bab:bbp344	ncbi-geneid:1058615	5.4.2.10	53738|53738|53738|55957
bab:bbp345	ncbi-geneid:1058282	3.4.24.-	52540|140990
bab:bbp346	ncbi-geneid:1058422	2.1.1.-	53335
bab:bbp349	ncbi-geneid:1058380	2.5.1.7	55205
bab:bbp355	ncbi-geneid:1058143	5.4.99.5|4.2.1.51	53850|48600
bab:bbp359	ncbi-geneid:1058283	2.1.1.31	75217
bab:bbp362	ncbi-geneid:1058286	4.2.1.10	52304
bab:bbp363	ncbi-geneid:1058486	4.2.1.70|5.4.99.12	55120|55174
bab:bbp364	ncbi-geneid:1058285	6.1.1.7	55681|101353|55186|50447
bab:bbp368	ncbi-geneid:1058287	6.3.2.2	55931
bab:bbp369	ncbi-geneid:1058432	3.1.21.1	54060
bab:bbp371	ncbi-geneid:1058288	5.3.1.6	100950|75445
bab:bbp375	ncbi-geneid:1058382	6.1.1.18	52374|50715
bab:bbp376	ncbi-geneid:1058378	6.3.4.2	52540|52317
bab:bbp377	ncbi-geneid:1058617	4.2.1.11	51604|54826
bab:bbp382	ncbi-geneid:1058290	3.1.11.-|2.7.7.7	88723|47807
bab:bbp385	ncbi-geneid:1058136	2.7.4.8	52540
bab:bbp386	ncbi-geneid:1058430	2.1.1.45	55831
bab:bbp388	ncbi-geneid:1058625	4.1.1.20	50621|51419
bab:bbp389	ncbi-geneid:1058623	6.1.1.6	55681|50249
bab:bbp395	ncbi-geneid:1058295	6.1.1.4	52374|50677|47323
bab:bbp396	ncbi-geneid:1058489	2.7.7.7	52540|48019
bab:bbp397	ncbi-geneid:1058379	2.8.1.-	64307
bab:bbp398	ncbi-geneid:1058293	1.2.1.11	55347|51735
bab:bbp400	ncbi-geneid:1058371	2.7.2.3	53748
bab:bbp401	ncbi-geneid:1058292	4.1.2.13	51569
bab:bbp403	ncbi-geneid:1058505	3.1.11.5	52980|52540|52540
bab:bbp404	ncbi-geneid:1058367	3.1.11.5	52540|52980
bab:bbp405	ncbi-geneid:1058296	3.1.11.5	52540|52540
bab:bbp407	ncbi-geneid:1058626	2.5.1.9|2.5.1.78	52121
bab:bbp408	ncbi-geneid:1058488	3.5.4.26|1.1.1.193	53597|53927
bab:bbp412	ncbi-geneid:1058304	1.8.99.3|2.8.1.-	69721
bab:bbp415	ncbi-geneid:1058631	1.10.3.-	81452
bab:bbp416	ncbi-geneid:1058363	1.10.3.-	81442
bab:bbp417	ncbi-geneid:1058438	1.10.3.-	49503|81464
bab:bbp419	ncbi-geneid:1058632	3.4.21.92	52096
bab:bbp421	ncbi-geneid:1058354	3.4.21.53	54211|52540|88697
bab:bbp425	ncbi-geneid:1058627	2.7.7.7	52540|48019
bab:bbp428	ncbi-geneid:1058490	2.7.4.3	52540
bab:bbp430	ncbi-geneid:1058346	1.5.1.5|3.5.4.9	51735|53223
bab:bbp431	ncbi-geneid:1058301	6.1.1.16	52374|47323
bab:bbp437	ncbi-geneid:1058638	1.1.1.25	51735|53223
bab:bbp439	ncbi-geneid:1058352	3.5.1.31|3.5.1.88	56420
bab:bbp440	ncbi-geneid:1058634	2.1.2.9	53328|50486
bab:bbp442	ncbi-geneid:1058302	2.7.7.6	56553|55257|47789
bab:bbp469	ncbi-geneid:1058448	3.6.5.3	52540|50465|50447
bab:bbp475	ncbi-geneid:1058315	2.8.1.-	75169
bab:bbp476	ncbi-geneid:1058437	5.2.1.8	54534
bab:bbp478	ncbi-geneid:1058311	6.1.1.2	52374
bab:bbp479	ncbi-geneid:1058498	5.1.3.1	51366
bab:bbp480	ncbi-geneid:1058319	4.2.3.4	56796
bab:bbp481	ncbi-geneid:1058337	2.7.1.71	52540
bab:bbp483	ncbi-geneid:1058309	2.4.2.1	53167
bab:bbp484	ncbi-geneid:1058642	5.4.2.7	53649|143856
bab:bbp489	ncbi-geneid:1058321	3.6.1.-|3.6.4.12	52540|48024
bab:bbp490	ncbi-geneid:1058441	6.3.2.3	56059|52440
bab:bbp492	ncbi-geneid:1058336	3.1.-.-	53098
bab:bbp493	ncbi-geneid:1058325	4.1.3.-|2.3.3.13	51569
bab:bbp494	ncbi-geneid:1058449	4.2.1.33|4.2.1.35	52016
bab:bbp495	ncbi-geneid:1058646	4.2.1.33|4.2.1.35	53732
bab:bbp496	ncbi-geneid:1058649	1.1.1.85	53659
bab:bbp498	ncbi-geneid:1058339	1.3.3.3|1.3.99.22	102114
bab:bbp499	ncbi-geneid:1058500	2.1.1.33	53335
bab:bbp500	ncbi-geneid:1058656	3.2.2.-	48150|55811
bab:bbp502	ncbi-geneid:1058653	5.1.1.3	53681|53681
bab:bbp503	ncbi-geneid:1058323	3.1.11.1	53098
bab:bbp506	ncbi-geneid:1058502	2.4.2.10	53271
bab:bbp507	ncbi-geneid:1058326	3.6.1.23	51283
bab:bbp511	ncbi-geneid:1058452	6.3.4.4	52540
bab:bbp512	ncbi-geneid:1058324	3.4.-.-	117892
bab:bbp513	ncbi-geneid:1058657	3.4.-.-	117892
bab:bbp514	ncbi-geneid:1058320	2.5.1.75	52540
bab:bbp516	ncbi-geneid:1058182	1.1.1.17	48179|51735
bab:bbp517	ncbi-geneid:1058455	2.7.1.69	55804|52794
bab:bbp518	ncbi-geneid:1058454	5.3.1.9	53697
bab:bbp519	ncbi-geneid:1058652	3.1.-.-
bab:bbp521	ncbi-geneid:1058322	3.5.1.28	53187
bab:bbp523	ncbi-geneid:1058329	3.4.25.1|3.4.25.2	56235
bab:bbp525	ncbi-geneid:1058501	4.1.3.27|2.4.2.18	52317
bab:bbp526	ncbi-geneid:1058655	4.1.3.27	56322
bab:bbp527	ncbi-geneid:1058457	1.18.1.2	52343|63380
bab:bbp528	ncbi-geneid:1058175	6.1.1.6	55681
bab:bbp533	ncbi-geneid:1058328	5.1.1.7	54506|54506
bab:bbp539	ncbi-geneid:1058508	1.8.1.9	52833
bab:bbp540	ncbi-geneid:1058662	3.6.1.-|3.6.4.12	52540
bab:bbp541	ncbi-geneid:1058333	1.1.1.86	51735|48179|48179
bab:bbp542	ncbi-geneid:1058331	4.2.1.9	143975|52016
bab:bbp544	ncbi-geneid:1058661	4.4.1.-|2.8.1.7	53383
