# Supplementary material for: Tracing the Repertoire of Promiscuous Enzymes along the Metabolic Pathways in Archaeal Organisms
Source: Life (Basel). 2017 Jul 13;7(3):30. doi: 10.3390/life7030030 (PMC5617955; doi:10.3390/life7030030)
Supplement: Supplementary file 1 [file life-07-00030-s001.zip › Table_S2/bad.txt]

KEGGID	NCBIGI	ECs	SFamilyID
bad:BAD_0002	ncbi-geneid:4556256	2.7.7.7	55979|55979|55979
bad:BAD_0005	ncbi-geneid:4556146	5.99.1.3	56719|55874|54211
bad:BAD_0006	ncbi-geneid:4556144	5.99.1.3	56719|101904
bad:BAD_0008	ncbi-geneid:4557701	1.4.1.4	51735|53223
bad:BAD_0012	ncbi-geneid:4556188	4.2.1.1	53056
bad:BAD_0024	ncbi-geneid:4556575	4.1.1.31	51621
bad:BAD_0027	ncbi-geneid:4556723	6.1.1.2	52374
bad:BAD_0030	ncbi-geneid:4557709	2.4.1.1	53756
bad:BAD_0037	ncbi-geneid:4556343	2.6.1.85	52317
bad:BAD_0038	ncbi-geneid:4556535	2.7.11.1	56112|54184
bad:BAD_0040	ncbi-geneid:4556544	2.4.1.129	56601
bad:BAD_0042	ncbi-geneid:4557061	3.1.3.16	81606
bad:BAD_0045	ncbi-geneid:4557064	3.4.14.5	53474|82171
bad:BAD_0048	ncbi-geneid:4557067	3.1.1.5	53474
bad:BAD_0056	ncbi-geneid:4556463	2.4.2.29	51713
bad:BAD_0057	ncbi-geneid:4556248	3.4.21.-	50494|50156
bad:BAD_0058	ncbi-geneid:4557073	3.6.3.-	56784|81653|81665
bad:BAD_0059	ncbi-geneid:4557074	3.5.1.1	53774
bad:BAD_0061	ncbi-geneid:4556976	1.18.1.2	51971
bad:BAD_0066	ncbi-geneid:4556963	4.1.2.13	51569
bad:BAD_0067	ncbi-geneid:4556691	6.3.4.4	52540
bad:BAD_0076	ncbi-geneid:4556344	4.1.3.38	56752
bad:BAD_0078	ncbi-geneid:4556453	2.4.1.7	51445|51011
bad:BAD_0081	ncbi-geneid:4556214	1.1.1.86	51735|48179
bad:BAD_0082	ncbi-geneid:4556213	1.1.1.86	51735|48179
bad:BAD_0083	ncbi-geneid:4557630	3.1.1.53	52266
bad:BAD_0090	ncbi-geneid:4557634	2.7.7.-	69572
bad:BAD_0115	ncbi-geneid:4557714	2.7.7.59	81301|109604
bad:BAD_0116	ncbi-geneid:4556251	3.6.4.12	52540|48024
bad:BAD_0124	ncbi-geneid:4556737	2.4.2.9	53271
bad:BAD_0127	ncbi-geneid:4556543	2.7.4.1	56024|143724|56024|140356
bad:BAD_0137	ncbi-geneid:4556258	2.7.7.7	52540|48019
bad:BAD_0139	ncbi-geneid:4557685	2.7.2.4	53633
bad:BAD_0140	ncbi-geneid:4557686	2.7.2.4	55021|55021
bad:BAD_0141	ncbi-geneid:4557684	1.2.1.11	51735|55347
bad:BAD_0145	ncbi-geneid:4556303	2.3.3.13	51569|110921|89000
bad:BAD_0158	ncbi-geneid:4556026	5.5.1.4	51735|55347
bad:BAD_0159	ncbi-geneid:4557704	5.4.99.9	51971|54373
bad:BAD_0161	ncbi-geneid:4557656	5.99.1.2	56712
bad:BAD_0162	ncbi-geneid:4556028	2.7.4.9	52540
bad:BAD_0163	ncbi-geneid:4556029	2.7.7.7	52540
bad:BAD_0166	ncbi-geneid:4556687	2.7.3.9	51621|52009|47831
bad:BAD_0169	ncbi-geneid:4556968	6.3.4.3	52540
bad:BAD_0176	ncbi-geneid:4556159	6.1.1.17	52374|48163
bad:BAD_0179	ncbi-geneid:4556279	4.2.1.33|4.2.1.35	53732
bad:BAD_0180	ncbi-geneid:4556280	4.2.1.33|4.2.1.35	52016
bad:BAD_0183	ncbi-geneid:4556371	2.5.1.7	55205
bad:BAD_0185	ncbi-geneid:4556043	1.1.1.94	48179|51735
bad:BAD_0186	ncbi-geneid:4556245	6.3.2.4	56059|52440
bad:BAD_0196	ncbi-geneid:4556052	2.6.1.1	53383
bad:BAD_0197	ncbi-geneid:4556053	1.1.1.44	51735|48179
bad:BAD_0199	ncbi-geneid:4556055	2.7.1.12	52540
bad:BAD_0204	ncbi-geneid:4556626	3.6.4.12	52540|52540|50249
bad:BAD_0205	ncbi-geneid:4557583	2.1.1.171	53335
bad:BAD_0206	ncbi-geneid:4557660	2.1.1.31	75217
bad:BAD_0212	ncbi-geneid:4556238	6.1.1.16	52374|47323
bad:BAD_0220	ncbi-geneid:4556217	2.2.1.6	55021|55021
bad:BAD_0221	ncbi-geneid:4556193	2.2.1.6	52518|52518|52467
bad:BCD_0222	ncbi-geneid:4556664	3.1.26.3	69065|54768
bad:BAD_0228	ncbi-geneid:4557598	2.4.2.11	51690|54675
bad:BAD_0231	ncbi-geneid:4556562	5.3.1.9	53697
bad:BAD_0234	ncbi-geneid:4556901	3.1.26.4	53098
bad:BAD_0238	ncbi-geneid:4556242	3.5.1.18	53187|55031
bad:BAD_0239	ncbi-geneid:4556905	3.1.26.12	50249
bad:BAD_0243	ncbi-geneid:4556587	2.7.2.11	53633|88697
bad:BAD_0244	ncbi-geneid:4557691	2.6.1.1	53383
bad:BAD_0254	ncbi-geneid:4556910	6.3.4.14	56059|52440|51246|51230
bad:BAD_0256	ncbi-geneid:4556962	2.3.1.-	52151|53901|53901|54637|51412|52151|51735
bad:BAD_0257	ncbi-geneid:4556911	2.7.8.7	56214
bad:BAD_0260	ncbi-geneid:4556537	2.7.7.8	54211|54211|55666|55666|54791|46915|50249
bad:BAD_0267	ncbi-geneid:4556917	3.4.-.-	51366
bad:BAD_0269	ncbi-geneid:4556223	2.7.7.60	53448
bad:BAD_0270	ncbi-geneid:4556548	3.4.19.3	53182
bad:BAD_0272	ncbi-geneid:4556553	3.4.22.40	54001
bad:BAD_0273	ncbi-geneid:4557681	2.5.1.54	51569
bad:BAD_0274	ncbi-geneid:4557406	2.5.1.54	51569
bad:BAD_0275	ncbi-geneid:4556561	3.2.2.9	53167
bad:BAD_0276	ncbi-geneid:4556979	2.7.13.3	55874|47384
bad:BAD_0281	ncbi-geneid:4556597	3.6.3.27	52540
bad:BAD_0290	ncbi-geneid:4556987	2.3.1.128	55729
bad:BAD_0294	ncbi-geneid:4556372	1.1.1.158	56194|56176
bad:BAD_0297	ncbi-geneid:4556990	2.6.1.17	53383
bad:BAD_0303	ncbi-geneid:4556996	2.7.7.7	56672|100879
bad:BAD_0308	ncbi-geneid:4556363	2.4.1.25	51445
bad:BAD_0311	ncbi-geneid:4557351	3.2.1.-	51445|51011
bad:BAD_0317	ncbi-geneid:4557355	1.1.1.9	50129|51735
bad:BAD_0319	ncbi-geneid:4557357	1.2.1.10|1.1.1.1	56796|53720
bad:BAD_0342	ncbi-geneid:4557196	2.7.4.3	52540
bad:BAD_0347	ncbi-geneid:4556642	2.7.7.6	56553|55257|47789
bad:BAD_0349	ncbi-geneid:4556726	5.4.99.12	55120
bad:BAD_0356	ncbi-geneid:4556727	5.4.99.12	55120
bad:BAD_0357	ncbi-geneid:4556659	2.7.1.26|2.7.7.2	82114|52374
bad:BAD_0361	ncbi-geneid:4557363	5.3.1.6	100950|75445
bad:BAD_0362	ncbi-geneid:4556666	3.1.26.4
bad:BAD_0365	ncbi-geneid:4556525	5.4.2.2	53738|53738|55957|53738
bad:BAD_0366	ncbi-geneid:4556685	2.7.1.69	51261|55604
bad:BAD_0369	ncbi-geneid:4557427	6.1.1.11	55681|46589
bad:BAD_0376	ncbi-geneid:4556355	6.1.1.6	55681|50249
bad:BAD_0378	ncbi-geneid:4556137	5.4.2.1
bad:BAD_0383	ncbi-geneid:4556713	2.6.1.52	53383
bad:BAD_0388	ncbi-geneid:4557649	2.1.1.45	55831
bad:BAD_0389	ncbi-geneid:4556249	1.5.1.3	53597
bad:BAD_0390	ncbi-geneid:4556683	3.1.3.48	52788
bad:BAD_0391	ncbi-geneid:4557241	5.1.3.2	51735
bad:BAD_0392	ncbi-geneid:4557443	2.1.1.33	53335
bad:BAD_0393	ncbi-geneid:4557444	5.1.3.2	51735
bad:BAD_0403	ncbi-geneid:4557238	1.1.1.77	56796
bad:BAD_0407	ncbi-geneid:4557495	3.4.16.4|3.4.21	56601
bad:BAD_0408	ncbi-geneid:4556180	2.4.2.8	53271
bad:BAD_0409	ncbi-geneid:4557496	3.4.24.-	52540|140990
bad:BAD_0410	ncbi-geneid:4556974	3.5.4.16	55620
bad:BAD_0411	ncbi-geneid:4556975	2.5.1.15	51717
bad:BAD_0412	ncbi-geneid:4556457	4.1.2.25|2.7.6.3	55083|55620|55083
bad:BAD_0414	ncbi-geneid:4556462	3.1.2.-	54637|54637
bad:BAD_0418	ncbi-geneid:4556638	3.5.4.26|1.1.1.193	53927
bad:BAD_0421	ncbi-geneid:4557502	2.5.1.49	53383
bad:BAD_0422	ncbi-geneid:4556760	5.3.1.5	51658
bad:BAD_0428	ncbi-geneid:4556763	3.2.1.37	75005|49899
bad:BAD_0429	ncbi-geneid:4557508	3.1.1.53	52266|49785
bad:BAD_0431	ncbi-geneid:4557510	2.3.1.79	51161
bad:BAD_0432	ncbi-geneid:4556761	2.7.1.17	53067|53067
bad:BAD_0442	ncbi-geneid:4557517	2.1.1.-	53335
bad:BAD_0450	ncbi-geneid:4556143	1.1.1.205	51412|54631
bad:BAD_0452	ncbi-geneid:4557199	3.2.1.20	51445
bad:BAD_0453	ncbi-geneid:4556341	3.1.-.-
bad:BAD_0456	ncbi-geneid:4556589	6.1.1.15	55681|52954|55826
bad:BAD_0458	ncbi-geneid:4556557	3.4.24.-	55486
bad:BAD_0459	ncbi-geneid:4556364	3.4.11.18	55920
bad:BAD_0460	ncbi-geneid:4557719	2.3.3.1	48256
bad:BAD_0472	ncbi-geneid:4556399	3.6.3.21	52540
bad:BAD_0473	ncbi-geneid:4557710	2.6.1.16	53697|56235
bad:BAD_0477	ncbi-geneid:4556403	2.7.1.33
bad:BAD_0478	ncbi-geneid:4556404	4.1.1.36|6.3.2.5	102645|52507
bad:BAD_0490	ncbi-geneid:4557562	4.2.1.22	53686
bad:BAD_0491	ncbi-geneid:4556368	2.5.1.48	53383
bad:BAD_0492	ncbi-geneid:4556630	3.6.4.12	52540|47819|46785
bad:BAD_0493	ncbi-geneid:4556315	4.4.1.21	63411
bad:BAD_0496	ncbi-geneid:4557207	5.1.1.1	51419|50621
bad:BAD_0497	ncbi-geneid:4556317	3.1.5.1	109604
bad:BAD_0498	ncbi-geneid:4556253	2.7.7.-	56731|57783
bad:BAD_0507	ncbi-geneid:4556408	4.4.1.8	53383
bad:BAD_0510	ncbi-geneid:4556327	3.6.3.-	52540
bad:BAD_0513	ncbi-geneid:4556266	2.2.1.7	52518|52518|52922
bad:BAD_0515	ncbi-geneid:4556695	5.4.99.18	52255
bad:BAD_0516	ncbi-geneid:4556600	6.3.4.18	56059|52440|51246
bad:BAD_0519	ncbi-geneid:4556694	6.3.4.13	56059|52440|51246
bad:BAD_0520	ncbi-geneid:4556601	6.3.3.1	56042|55326
bad:BAD_0521	ncbi-geneid:4556696	2.4.2.14	53271|56235
bad:BAD_0523	ncbi-geneid:4556602	6.3.5.3	52317|56042|55326|55326
bad:BAD_0524	ncbi-geneid:4556693	6.3.2.6	56104
bad:BAD_0525	ncbi-geneid:4556603	2.1.2.2	56059|52440|51246
bad:BAD_0527	ncbi-geneid:4556459	4.1.2.5	53383
bad:BAD_0533	ncbi-geneid:4556731	3.6.5.3	52540|50465|50447
bad:BAD_0535	ncbi-geneid:4557554	6.3.5.5	52021|52317
bad:BAD_0536	ncbi-geneid:4557555	6.3.5.5	56059|56059|52440|52440|48108|52335
bad:BAD_0537	ncbi-geneid:4556123	4.1.1.23	51366
bad:BAD_0538	ncbi-geneid:4556124	2.7.4.8	52540
bad:BAD_0539	ncbi-geneid:4556215	4.2.1.9	143975|52016
bad:BAD_0540	ncbi-geneid:4556645	2.7.7.6	63562
bad:BAD_0541	ncbi-geneid:4556411	2.5.1.6	55973|55973|55973
bad:BAD_0544	ncbi-geneid:4556971	2.1.2.9	53328|50486
bad:BAD_0545	ncbi-geneid:4556712	3.1.3.3	56784
bad:BAD_0548	ncbi-geneid:4556128	3.1.3.25	56655
bad:BAD_0554	ncbi-geneid:4556692	4.3.2.2	48557
bad:BAD_0562	ncbi-geneid:4556430	3.6.3.-	52540
bad:BAD_0563	ncbi-geneid:4556736	3.2.2.-	52141
bad:BAD_0569	ncbi-geneid:4556435	2.7.13.3	55874|47384|158472
bad:BAD_0575	ncbi-geneid:4556178	6.1.1.21	55681|52954
bad:BAD_0576	ncbi-geneid:4557692	6.1.1.12	55681|55261|50249
bad:BAD_0578	ncbi-geneid:4556440	3.6.3.21	52540
bad:BAD_0579	ncbi-geneid:4556160	3.6.3.-	52540
bad:BAD_0587	ncbi-geneid:4557566	3.4.21.92	52096
bad:BAD_0588	ncbi-geneid:4557569	3.4.21.92	52096
bad:BAD_0592	ncbi-geneid:4556445	1.3.99.1	46548|54292
bad:BAD_0593	ncbi-geneid:4556706	1.3.99.1	51905|56425|46977
bad:BAD_0597	ncbi-geneid:4556845	2.7.1.35	53613
bad:BAD_0598	ncbi-geneid:4556235	2.5.1.49	53383
bad:BAD_0607	ncbi-geneid:4556345	3.4.11.5	53474
bad:BAD_0608	ncbi-geneid:4556588	1.5.1.2	51735|48179
bad:BAD_0628	ncbi-geneid:4556136	1.1.1.44	48179|51735
bad:BAD_0631	ncbi-geneid:4556782	1.1.1.49	55347|51735
bad:BAD_0634	ncbi-geneid:4557340	2.1.1.63	46767|53155
bad:BAD_0635	ncbi-geneid:4557341	4.4.1.8	53383
bad:BAD_0637	ncbi-geneid:4557343	1.6.99.-	52218
bad:BAD_0640	ncbi-geneid:4557345	3.2.1.52	51445
bad:BAD_0642	ncbi-geneid:4557347	2.3.1.183	55729
bad:BAD_0643	ncbi-geneid:4556682	3.1.1.29	53178
bad:BAD_0644	ncbi-geneid:4556414	3.6.4.-	52540|52540|52540|143517|141259
bad:BAD_0645	ncbi-geneid:4556269	4.2.1.11	51604|54826
bad:BAD_0648	ncbi-geneid:4557214	3.6.1.11|3.6.1.40	53067|53067
bad:BAD_0650	ncbi-geneid:4556705	4.3.1.17	143548
bad:BAD_0651	ncbi-geneid:4556969	5.2.1.8	54534
bad:BAD_0667	ncbi-geneid:4557707	2.4.1.18	51445|81296|51011|81296
bad:BAD_0669	ncbi-geneid:4556225	4.6.1.12	69765
bad:BAD_0673	ncbi-geneid:4556973	1.5.1.5|3.5.4.9	51735|53223
bad:BAD_0675	ncbi-geneid:4557077	2.7.1.24	52540
bad:BAD_0678	ncbi-geneid:4556604	2.7.1.40	51621|52935|50800
bad:BAD_0680	ncbi-geneid:4556540	2.7.7.7	56672|88723|47807|53098
bad:BAD_0683	ncbi-geneid:4557659	3.2.1.-	51445|81296|51011
bad:BAD_0685	ncbi-geneid:4557083	2.5.1.19	55205
bad:BAD_0686	ncbi-geneid:4556142	6.3.5.2	52402|52317|54810
bad:BAD_0687	ncbi-geneid:4557084	4.1.2.22	52518|52518|52922
bad:BAD_0688	ncbi-geneid:4556681	2.3.1.8	53659
bad:BAD_0689	ncbi-geneid:4557193	2.7.2.1	53067|53067
bad:BAD_0692	ncbi-geneid:4556757	2.4.2.22	53271
bad:BAD_0693	ncbi-geneid:4556742	3.6.4.12	52540
bad:BAD_0698	ncbi-geneid:4557089	5.4.2.1
bad:BAD_0700	ncbi-geneid:4557202	6.1.1.7	55681|101353|55186|50447
bad:BAD_0701	ncbi-geneid:4557091	3.1.-.-	53098
bad:BAD_0704	ncbi-geneid:4557404	4.2.3.5	103263
bad:BAD_0705	ncbi-geneid:4557403	4.2.3.4|2.7.1.71	56796|52540
bad:BAD_0706	ncbi-geneid:4557683	4.2.1.10	52304
bad:BAD_0708	ncbi-geneid:4556689	3.2.1.41	51445|51445|81296|51011|49452|49452
bad:BAD_0709	ncbi-geneid:4556610	6.3.4.2	52540|52317
bad:BAD_0713	ncbi-geneid:4557096	2.8.1.7|4.4.1.16	53383
bad:BAD_0716	ncbi-geneid:4557708	2.7.7.27	53448|51161
bad:BAD_0717	ncbi-geneid:4557655	2.1.1.-	75217|55315
bad:BAD_0718	ncbi-geneid:4557311	2.1.1.-	75217|88697
bad:BAD_0724	ncbi-geneid:4556959	6.2.1.3	56801
bad:BAD_0725	ncbi-geneid:4556538	1.6.1.2	52283|51735
bad:BAD_0726	ncbi-geneid:4556539	1.6.1.2	52467
bad:BAD_0743	ncbi-geneid:4556216	2.6.1.42	56752
bad:BAD_0747	ncbi-geneid:4556148	1.3.99.22	102114
bad:BAD_0748	ncbi-geneid:4556156	1.4.1.13|1.4.1.14	51395|56235|69336
bad:BAD_0749	ncbi-geneid:4556157	1.4.1.13|1.4.1.14	51971|46548|51971
bad:BAD_0752	ncbi-geneid:4556825	3.6.3.34	52540
bad:BAD_0753	ncbi-geneid:4556826	2.1.1.36	53335
bad:BAD_0756	ncbi-geneid:4556409	2.1.1.14	51726|51726
bad:BAD_0757	ncbi-geneid:4556410	1.5.1.20	51730
bad:BAD_0758	ncbi-geneid:4557715	2.7.7.42	81301|81301|81593|81593
bad:BAD_0759	ncbi-geneid:4556605	2.1.3.2	53671
bad:BAD_0760	ncbi-geneid:4556612	2.1.3.2	54893|57825
bad:BAD_0761	ncbi-geneid:4556606	3.5.2.3	51556|51338
bad:BAD_0762	ncbi-geneid:4556609	4.1.1.23	51366
bad:BAD_0764	ncbi-geneid:4556607	1.3.3.1	51395
bad:BAD_0765	ncbi-geneid:4556608	2.4.2.10	53271
bad:BAD_0774	ncbi-geneid:4556961	6.2.1.3	56801
bad:BAD_0776	ncbi-geneid:4556187	1.1.1.41|1.1.1.42	53659
bad:BAD_0777	ncbi-geneid:4556836	1.1.1.205	51412
bad:BAD_0779	ncbi-geneid:4556960	6.2.1.3	56801
bad:BAD_0780	ncbi-geneid:4556247	3.5.1.88	56420
bad:BAD_0783	ncbi-geneid:4556611	2.7.4.22	53633
bad:BAD_0786	ncbi-geneid:4556838	2.1.1.-	102114
bad:BAD_0787	ncbi-geneid:4556155	4.1.3.-	51366
bad:BAD_0788	ncbi-geneid:4556177	3.5.4.19	141734
bad:BAD_0789	ncbi-geneid:4556722	4.1.3.27	56322
bad:BAD_0790	ncbi-geneid:4556720	4.2.1.20	53686|51366
bad:BAD_0791	ncbi-geneid:4556719	4.2.1.20	51366
bad:BAD_0793	ncbi-geneid:4556669	5.1.3.1	51366
bad:BAD_0794	ncbi-geneid:4556154	3.6.1.31	101386
bad:BAD_0795	ncbi-geneid:4556175	2.4.2.17	53850|54913
bad:BAD_0800	ncbi-geneid:4557645	6.1.1.3	55681|55186|52954
bad:BAD_0803	ncbi-geneid:4556703	3.1.22.4	53098
bad:BAD_0805	ncbi-geneid:4556702	3.1.22.4	52540|46785
bad:BAD_0807	ncbi-geneid:4557211	2.4.2.7	53271
bad:BAD_0808	ncbi-geneid:4556455	6.2.1.5	56059|52210
bad:BAD_0809	ncbi-geneid:4556456	6.2.1.5	52210|51735
bad:BAD_0811	ncbi-geneid:4556697	3.5.4.10|2.1.2.3	53927|52335
bad:BAD_0815	ncbi-geneid:4556268	2.7.4.14	52540|52540|52540
bad:BAD_0816	ncbi-geneid:4556735	2.7.7.9	53448
bad:BAD_0818	ncbi-geneid:4557104	3.6.4.-	52540
bad:BAD_0820	ncbi-geneid:4557106	3.1.3.18	56784
bad:BAD_0829	ncbi-geneid:4557651	2.2.1.1	52518|52518|52922
bad:BAD_0830	ncbi-geneid:4556460	2.2.1.2	51569
bad:BAD_0831	ncbi-geneid:4557111	2.6.1.2|2.6.1.66	53383|47413
bad:BAD_0834	ncbi-geneid:4557658	5.3.1.1	51351
bad:BAD_0835	ncbi-geneid:4556563	2.7.2.3	53748
bad:BAD_0838	ncbi-geneid:4557405	1.1.1.25	51735|53223
bad:BAD_0856	ncbi-geneid:4556516	3.5.1.24	56235
bad:BAD_0857	ncbi-geneid:4557249	3.4.24.57	53067
bad:BAD_0858	ncbi-geneid:4556660	2.3.1.128	55729
bad:BAD_0861	ncbi-geneid:4556519	2.7.7.7	48019
bad:BAD_0864	ncbi-geneid:4556281	6.1.1.4	52374|50677|47323
bad:BAD_0867	ncbi-geneid:4556523	5.4.2.1
bad:BAD_0869	ncbi-geneid:4556999	5.4.2.1
bad:BAD_0871	ncbi-geneid:4557001	2.7.7.23|2.3.1.157	53448|51161
bad:BAD_0898	ncbi-geneid:4556594	2.7.6.1	53271
bad:BAD_0899	ncbi-geneid:4556383	2.7.7.18	52374
bad:BAD_0901	ncbi-geneid:4556586	1.2.1.41	53720
bad:BAD_0902	ncbi-geneid:4556168	2.1.2.1	53383
bad:BAD_0903	ncbi-geneid:4557644	4.2.3.1	53686
bad:BAD_0908	ncbi-geneid:4556580	2.7.1.23	111331
bad:BAD_0914	ncbi-geneid:4556733	6.1.1.1	52374|55174
bad:BAD_0918	ncbi-geneid:4557394	4.3.2.1	48557
bad:BAD_0919	ncbi-geneid:4557393	6.3.4.5	69864|52402
bad:BAD_0921	ncbi-geneid:4557392	2.1.3.3	53671
bad:BAD_0922	ncbi-geneid:4557391	2.6.1.11	53383
bad:BAD_0923	ncbi-geneid:4557389	2.7.2	53633
bad:BAD_0924	ncbi-geneid:4557395	2.3.1.35|2.3.1.1	56266
bad:BAD_0925	ncbi-geneid:4557390	1.2.1	51735|55347
bad:BAD_0927	ncbi-geneid:4556530	6.1.1.20	56037|55681|50249|54991|46955
bad:BAD_0928	ncbi-geneid:4556529	6.1.1.20	55681|46589
bad:BAD_0935	ncbi-geneid:4557123	1.1.1.100	51735
bad:BAD_0943	ncbi-geneid:4557711	6.3.1.2	55931|54368
bad:BAD_0945	ncbi-geneid:4556549	1.8.1.4	51905|55424
bad:BAD_0952	ncbi-geneid:4556290	6.5.1.2
bad:BAD_0957	ncbi-geneid:4556542	2.7.1.63	53067
bad:BAD_0964	ncbi-geneid:4556552	3.4.22.40	54001
bad:BAD_0968	ncbi-geneid:4557149	3.1.-.-	69500
bad:BAD_0971	ncbi-geneid:4557200	3.2.1.20	51445
bad:BAD_0973	ncbi-geneid:4557153	3.1.-.-	69500
bad:BAD_0985	ncbi-geneid:4556257	2.7.7.7
bad:BAD_0989	ncbi-geneid:4557183	3.1.13.5	53098|47819
bad:BAD_0991	ncbi-geneid:4556560	1.97.1.4	102114
bad:BAD_0992	ncbi-geneid:4556559	2.3.1.54	51998
bad:BAD_0994	ncbi-geneid:4556384	6.3.5.1	52402
bad:BAD_0995	ncbi-geneid:4557186	3.5.1.-	53187|55031
bad:BAD_1001	ncbi-geneid:4557192	5.2.1.8	50891
bad:BAD_1002	ncbi-geneid:4556632	2.7.6.5	109604|81301|81271|55021
bad:BAD_1003	ncbi-geneid:4556265	3.6.1.23	51283
bad:BAD_1007	ncbi-geneid:4556145	5.99.1.3	56719|101904
bad:BAD_1008	ncbi-geneid:4556289	3.6.4.-	52540
bad:BAD_1010	ncbi-geneid:4556147	5.99.1.3	56719|55874|54211
bad:BAD_1013	ncbi-geneid:4556189	2.5.1.1|2.5.1.10|2.5.1.29	48576
bad:BAD_1014	ncbi-geneid:4556534	2.7.11.1	56112
bad:BAD_1015	ncbi-geneid:4557255	2.3.1.51	69593
bad:BAD_1019	ncbi-geneid:4556721	2.4.2.18	52418|47648
bad:BAD_1031	ncbi-geneid:4556415	2.5.1.75	52540
bad:BAD_1052	ncbi-geneid:4557194	4.2.1.3	53732|52016
bad:BAD_1053	ncbi-geneid:4556233	3.6.3.-	81665|56784|81653|81660
bad:BAD_1055	ncbi-geneid:4557421	2.1.1.-	53335|50249
bad:BAD_1058	ncbi-geneid:4557424	3.1.11.2	56219
bad:BAD_1066	ncbi-geneid:4556732	1.3.1.12	51735|48179
bad:BAD_1067	ncbi-geneid:4556528	4.2.1.51	53850|55021
bad:BAD_1077	ncbi-geneid:4557687	6.3.5.4	56235|52402
bad:BAD_1079	ncbi-geneid:4557244	1.2.1.12	55347|51735
bad:BAD_1085	ncbi-geneid:4556375	6.3.2.13	53623|53244|63418
bad:BAD_1087	ncbi-geneid:4556615	5.1.1.13	53681|53681
bad:BAD_1088	ncbi-geneid:4556972	6.3.2.12|6.3.2.17	53623|53244
bad:BAD_1089	ncbi-geneid:4556558	3.4.11.9	55920|53092
bad:BAD_1096	ncbi-geneid:4556076	2.7.1.4	53613
bad:BAD_1100	ncbi-geneid:4556373	6.3.2.8	53623|53244|51984
bad:BAD_1101	ncbi-geneid:4556378	2.4.1.227	53756
bad:BAD_1103	ncbi-geneid:4556374	6.3.2.9	53623|53244|51984
bad:BAD_1105	ncbi-geneid:4556376	6.3.2.10	53623|53244|63418
bad:BAD_1107	ncbi-geneid:4557232	2.4.1.129	56601|56519
bad:BAD_1109	ncbi-geneid:4556419	2.1.1.-	53335|81799
bad:BAD_1112	ncbi-geneid:4556711	1.1.1.95	51735|52283|55021
bad:BAD_1115	ncbi-geneid:4556287	3.4.21.88	51306|46785
bad:BAD_1117	ncbi-geneid:4556275	1.1.1.27	56327|51735
bad:BAD_1120	ncbi-geneid:4556183	3.6.4.13	52540
bad:BAD_1123	ncbi-geneid:4557712	6.3.1.2	55931|54368
bad:BAD_1124	ncbi-geneid:4556150	5.3.1.16	51366
bad:BAD_1125	ncbi-geneid:4556176	2.4.2.-	52317
bad:BAD_1127	ncbi-geneid:4556151	4.2.1.19	54211|54211
bad:BAD_1128	ncbi-geneid:4556152	2.6.1.9	53383
bad:BAD_1129	ncbi-geneid:4556153	1.1.1.23	53720
bad:BAD_1130	ncbi-geneid:4556252	2.7.7.7	89550
bad:BAD_1131	ncbi-geneid:4556107	5.4.99.12	55120
bad:BAD_1138	ncbi-geneid:4556169	6.1.1.14	55681|52954
bad:BAD_1144	ncbi-geneid:4557641	2.7.1.50	53613
bad:BAD_1146	ncbi-geneid:4556464	2.7.1.49|2.7.4.7	53613
bad:BAD_1150	ncbi-geneid:4557580	3.2.1.26	75005|49899
bad:BAD_1154	ncbi-geneid:4556738	2.5.1.31	64005
bad:BAD_1157	ncbi-geneid:4556226	1.17.7.1	56014|51717
bad:BAD_1158	ncbi-geneid:4556222	1.1.1.267	55347|51735|69055
bad:BAD_1163	ncbi-geneid:4556476	3.6.4.12	52540
bad:BAD_1167	ncbi-geneid:4556243	5.1.1.7	54506|54506
bad:BAD_1168	ncbi-geneid:4556379	5.1.1.3	53681|53681
bad:BAD_1170	ncbi-geneid:4556481	4.4.1.8	53383
bad:BAD_1173	ncbi-geneid:4556483	3.4.19.5	56235
bad:BAD_1187	ncbi-geneid:4556190	6.1.1.5	52374|47323|50677
bad:BAD_1194	ncbi-geneid:4556873	3.2.1.21	51445|52279
bad:BAD_1196	ncbi-geneid:4556167	2.7.1.31	110738
bad:BAD_1197	ncbi-geneid:4557551	3.2.1.21	51445|52279
bad:BAD_1203	ncbi-geneid:4556764	3.2.1.37	75005|49899
bad:BAD_1204	ncbi-geneid:4556880	3.2.1.58	51445
bad:BAD_1205	ncbi-geneid:4556758	3.2.1.55	51445|51011
bad:BAD_1208	ncbi-geneid:4556883	3.2.1.45	51445
bad:BAD_1211	ncbi-geneid:4557549	3.2.1.23	51445|52317
bad:BAD_1213	ncbi-geneid:4556887	6.3.2.2	55931
bad:BAD_1215	ncbi-geneid:4556330	1.97.1.4	102114
bad:BAD_1216	ncbi-geneid:4556388	1.17.4.2	51998
bad:BAD_1223	ncbi-geneid:4556893	3.6.1.11|3.6.1.40	53067|53067
bad:BAD_1225	ncbi-geneid:4556752	3.1.-.-	52980
bad:BAD_1227	ncbi-geneid:4556896	3.6.4.12	52540
bad:BAD_1233	ncbi-geneid:4557156	2.1.1.37	53335
bad:BAD_1238	ncbi-geneid:4557160	3.2.1.24	88713|74650|88688
bad:BAD_1260	ncbi-geneid:4556767	3.6.3.21	52540
bad:BAD_1283	ncbi-geneid:4556230	2.1.1.37	53335|47413
bad:BAD_1293	ncbi-geneid:4556246	3.5.1.88	56420
bad:BAD_1294	ncbi-geneid:4556422	5.4.2.10	53738|53738|53738|55957
bad:BAD_1295	ncbi-geneid:4556556	3.4.11.2	55486|63737
bad:BAD_1296	ncbi-geneid:4557297	3.1.-.-	56281
bad:BAD_1297	ncbi-geneid:4556240	4.2.1.52	51569
bad:BAD_1301	ncbi-geneid:4557195	3.6.3.4	56784|81653|81660|81665|49503|47240
bad:BAD_1303	ncbi-geneid:4556241	1.3.1.26	55347|51735
bad:BAD_1305	ncbi-geneid:4557302	3.6.4.12	52540
bad:BAD_1312	ncbi-geneid:4556418	3.6.3.-	52540
bad:BAD_1318	ncbi-geneid:4556644	2.7.7.6	64484
bad:BAD_1319	ncbi-geneid:4556643	2.7.7.6	64484
bad:BAD_1321	ncbi-geneid:4556382	3.2.2.-	48150
bad:BAD_1322	ncbi-geneid:4556772	2.1.1.-	75217
bad:BAD_1331	ncbi-geneid:4557242	2.7.1.6	54211|55060
bad:BAD_1332	ncbi-geneid:4557243	2.7.7.12	54197|54197
bad:BAD_1334	ncbi-geneid:4557459	1.3.3.1	51395
bad:BAD_1338	ncbi-geneid:4556451	2.7.7.63
bad:BAD_1340	ncbi-geneid:4556278	1.1.1.85	53659
bad:BAD_1342	ncbi-geneid:4556684	3.4.21.83	50993|53474
bad:BAD_1346	ncbi-geneid:4557525	3.6.1.22	55811
bad:BAD_1357	ncbi-geneid:4557534	3.1.3.48	52788
bad:BAD_1401	ncbi-geneid:4557550	3.2.1.23	51445|52317
bad:BAD_1402	ncbi-geneid:4556199	3.2.1.23	51445
bad:BAD_1406	ncbi-geneid:4556551	2.6.-.-	52317
bad:BAD_1407	ncbi-geneid:4556550	4.-.-.-	51366
bad:BAD_1409	ncbi-geneid:4556271	6.2.1.3	56801
bad:BAD_1410	ncbi-geneid:4557387	5.3.1.4	53743|50443
bad:BAD_1411	ncbi-geneid:4557388	5.1.3.4	53639
bad:BAD_1415	ncbi-geneid:4557643	2.7.1.39	54211|55060
bad:BAD_1416	ncbi-geneid:4557642	1.1.1.3	55347|51735|55021
bad:BAD_1417	ncbi-geneid:4556354	4.1.1.20	50621|51419|51419
bad:BAD_1418	ncbi-geneid:4557397	6.1.1.19	52374|47323|55190
bad:BAD_1424	ncbi-geneid:4556970	5.2.1.8	54534
bad:BAD_1426	ncbi-geneid:4557697	3.6.3.14	51344
bad:BAD_1427	ncbi-geneid:4557698	3.6.3.14	52540|47917|50615
bad:BAD_1428	ncbi-geneid:4557544	3.6.3.14	52943
bad:BAD_1429	ncbi-geneid:4557695	3.6.3.14	52540|47917|50615
bad:BAD_1431	ncbi-geneid:4556211	3.6.3.14	81573
bad:BAD_1432	ncbi-geneid:4557699	3.6.3.14	81333
bad:BAD_1433	ncbi-geneid:4557696	3.6.3.14	81336
bad:BAD_1434	ncbi-geneid:4556367	2.3.1.46	52317
bad:BAD_1435	ncbi-geneid:4556212	3.2.1.-	51445
bad:BAD_1444	ncbi-geneid:4556541	3.6.1.1	50324
bad:BAD_1448	ncbi-geneid:4556332	4.2.99.18	48150
bad:BAD_1450	ncbi-geneid:4556743	6.1.1.9	52374|47323|50677
bad:BAD_1452	ncbi-geneid:4557674	5.4.99.5	48600
bad:BAD_1457	ncbi-geneid:4557247	6.3.5.6|6.3.5.7	55931|89095
bad:BAD_1458	ncbi-geneid:4557246	6.3.5.6|6.3.5.7	75304
bad:BAD_1459	ncbi-geneid:4557248	6.3.5.6|6.3.5.7	141000
bad:BAD_1465	ncbi-geneid:4556079	5.3.3.10	56529
bad:BAD_1473	ncbi-geneid:4556164	6.1.1.17	52374
bad:BAD_1484	ncbi-geneid:4556593	2.7.6.1	53271
bad:BAD_1485	ncbi-geneid:4556618	2.7.1.15	53613
bad:BAD_1486	ncbi-geneid:4556228	3.2.2.1	53590
bad:BAD_1495	ncbi-geneid:4556661	4.2.1.46	51735
bad:BAD_1507	ncbi-geneid:4556662	4.2.1.46	51735
bad:BAD_1508	ncbi-geneid:4556663	1.1.1.133|5.1.3.13	51735|51182
bad:BAD_1509	ncbi-geneid:4556812	2.7.7.24	53448
bad:BAD_1523	ncbi-geneid:4556921	3.1.21.-	51556
bad:BAD_1535	ncbi-geneid:4556930	6.1.1.10	52374|47323|57770
bad:BAD_1548	ncbi-geneid:4556941	3.1.3.1	53649
bad:BAD_1560	ncbi-geneid:4556362	2.4.1.25	51445
bad:BAD_1561	ncbi-geneid:4557201	3.2.1.20	51445
bad:BAD_1567	ncbi-geneid:4556956	5.4.2.1
bad:BAD_1568	ncbi-geneid:4556957	1.-.-.-	55469
bad:BAD_1569	ncbi-geneid:4556958	3.5.1.-	52467
bad:BAD_1570	ncbi-geneid:4556461	4.3.1.19	53686
bad:BAD_1571	ncbi-geneid:4557198	3.2.1.10	51445|51011
bad:BAD_1576	ncbi-geneid:4557197	3.2.1.22	51445
bad:BAD_1580	ncbi-geneid:4556244	3.5.4.13	51283
bad:BAD_1582	ncbi-geneid:4557022	3.2.1.23	51445|74650|49785|49303|49303
bad:BAD_1591	ncbi-geneid:4557030	2.1.1.-	75217|55315
bad:BAD_1598	ncbi-geneid:4557034	3.2.1.21	51445|52279
bad:BAD_1602	ncbi-geneid:4556385	3.5.1.25	51556|51338
bad:BAD_1603	ncbi-geneid:4557037	3.2.1.23	51445|52317
bad:BAD_1605	ncbi-geneid:4557038	3.2.1.23	51445|74650|49785|49303|49303
bad:BAD_1611	ncbi-geneid:4557044	3.2.1.21	51445|52279
bad:BAD_1615	ncbi-geneid:4556232	2.1.1.182	53335
bad:BAD_1616	ncbi-geneid:4556224	2.7.1.148	54211|55060
bad:BAD_1618	ncbi-geneid:4556547	2.7.7.19	81891|81301
bad:BAD_1623	ncbi-geneid:4556729	1.8.1.9	51905
bad:BAD_1626	ncbi-geneid:4557703	2.1.1.170	53335
bad:BAD_1630	ncbi-geneid:4556667	3.1.26.5	54211
