# Supplementary material for: Tracing the Repertoire of Promiscuous Enzymes along the Metabolic Pathways in Archaeal Organisms
Source: Life (Basel). 2017 Jul 13;7(3):30. doi: 10.3390/life7030030 (PMC5617955; doi:10.3390/life7030030)
Supplement: Supplementary file 1 [file life-07-00030-s001.zip › Table_S2/bae.txt]

KEGGID	NCBIGI	ECs	SFamilyID
bae:BATR1942_00255	ncbi-geneid:9890018	1.20.4.1	52788
bae:BATR1942_00290	ncbi-geneid:9890025	2.7.1.69	55804|52794
bae:BATR1942_00295	ncbi-geneid:9890026	5.3.1.8	51182
bae:BATR1942_00355	ncbi-geneid:9890038	3.5.2.6	56601
bae:BATR1942_00370	ncbi-geneid:9890041	1.1.1.6	56796
bae:BATR1942_00395	ncbi-geneid:9890046	3.1.3.1	53649
bae:BATR1942_00425	ncbi-geneid:9890052	2.3.1.-	55729
bae:BATR1942_00470	ncbi-geneid:9890068	2.7.4.16	55326|56042
bae:BATR1942_00485	ncbi-geneid:9890071	2.3.1.128	55729
bae:BATR1942_00490	ncbi-geneid:9890072	3.4.24.57	53067|53067
bae:BATR1942_00565	ncbi-geneid:9890087	1.1.1.14	50129|51735
bae:BATR1942_00575	ncbi-geneid:9890089	2.7.1.4	53613
bae:BATR1942_00680	ncbi-geneid:9890110	3.6.3.-	52540
bae:BATR1942_00695	ncbi-geneid:9890113	6.3.5.2	52402|52317|54810
bae:BATR1942_00735	ncbi-geneid:9890121	5.4.99.18	52255
bae:BATR1942_00740	ncbi-geneid:9890122	4.1.1.21|6.3.4.18	56059|52440|51246
bae:BATR1942_00745	ncbi-geneid:9890123	4.3.2.2	48557
bae:BATR1942_00750	ncbi-geneid:9890124	6.3.2.6	56104
bae:BATR1942_00755	ncbi-geneid:9890125	6.3.5.3	82697
bae:BATR1942_00760	ncbi-geneid:9890126	6.3.5.3	52317
bae:BATR1942_00765	ncbi-geneid:9890127	6.3.5.3	55326|56042|55326|56042
bae:BATR1942_00770	ncbi-geneid:9890128	2.4.2.14	53271|56235
bae:BATR1942_00775	ncbi-geneid:9890129	6.3.3.1	56042|55326
bae:BATR1942_00780	ncbi-geneid:9890130	2.1.2.2	53328
bae:BATR1942_00785	ncbi-geneid:9890131	2.1.2.3|3.5.4.10	53927|52335
bae:BATR1942_00790	ncbi-geneid:9890132	6.3.4.13	56059|52440|51246
bae:BATR1942_00810	ncbi-geneid:9890136	3.5.4.2	51338|51556
bae:BATR1942_00830	ncbi-geneid:9890140	2.5.1.-	51395
bae:BATR1942_00835	ncbi-geneid:9890141	3.6.4.12	52540
bae:BATR1942_00840	ncbi-geneid:9890142	6.5.1.2
bae:BATR1942_00870	ncbi-geneid:9890148	6.3.5.6|6.3.5.7	141000
bae:BATR1942_00875	ncbi-geneid:9890149	6.3.5.6|6.3.5.7	75304
bae:BATR1942_00880	ncbi-geneid:9890150	6.3.5.6|6.3.5.7	55931|89095
bae:BATR1942_00920	ncbi-geneid:9890158	4.2.1.-	54637
bae:BATR1942_01060	ncbi-geneid:9890184	2.7.13.3	55874|158472
bae:BATR1942_01125	ncbi-geneid:9890197	3.2.1.23	51445|52317
bae:BATR1942_01150	ncbi-geneid:9890202	3.2.1.22	56327|51735
bae:BATR1942_01195	ncbi-geneid:9890211	1.14.14.1|1.6.2.4	48264|63380|52343|52218
bae:BATR1942_01230	ncbi-geneid:9890218	2.7.7.33	53448
bae:BATR1942_01235	ncbi-geneid:9890219	4.2.1.45	51735
bae:BATR1942_01265	ncbi-geneid:9890225	1.2.1.3	53720
bae:BATR1942_01330	ncbi-geneid:9890238	3.6.3.34	52540
bae:BATR1942_01360	ncbi-geneid:9890244	4.2.2.2	51126
bae:BATR1942_01395	ncbi-geneid:9890251	2.7.13.3	55874|103190|55890|55785
bae:BATR1942_01420	ncbi-geneid:9890256	1.14.13.39	56512
bae:BATR1942_01425	ncbi-geneid:9890257	3.6.1.7	54975
bae:BATR1942_01450	ncbi-geneid:9890262	3.4.11.18	55920
bae:BATR1942_01455	ncbi-geneid:9890263	2.7.1.69	55604
bae:BATR1942_01475	ncbi-geneid:9890267	2.7.1.69	55604
bae:BATR1942_01480	ncbi-geneid:9890268	3.2.1.93	51445|51011
bae:BATR1942_01495	ncbi-geneid:9890271	3.1.4.16	56300|56300|55816|55816
bae:BATR1942_01500	ncbi-geneid:9890272	3.2.-.-	52317
bae:BATR1942_01520	ncbi-geneid:9890276	1.1.1.25	51735|53223
bae:BATR1942_01525	ncbi-geneid:9890277	4.2.1.10	51569
bae:BATR1942_01545	ncbi-geneid:9890281	3.1.3.48	52788
bae:BATR1942_01615	ncbi-geneid:9890295	3.2.2.21	48150
bae:BATR1942_01640	ncbi-geneid:9890300	1.2.4.1	52518
bae:BATR1942_01645	ncbi-geneid:9890301	1.2.4.1	52518|52922
bae:BATR1942_01650	ncbi-geneid:9890302	2.3.1.12	52777|51230|47005
bae:BATR1942_01655	ncbi-geneid:9890303	1.8.1.4	51905|55424
bae:BATR1942_01695	ncbi-geneid:9890311	3.2.1.122	56327|51735
bae:BATR1942_01705	ncbi-geneid:9890313	2.7.1.69	55604
bae:BATR1942_01780	ncbi-geneid:9890328	2.3.2.3	55729
bae:BATR1942_01885	ncbi-geneid:9890349	3.2.2.-	48150|55811
bae:BATR1942_01895	ncbi-geneid:9890351	1.3.1.-	51735
bae:BATR1942_01920	ncbi-geneid:9890356	3.6.3.-	52540|90123
bae:BATR1942_01930	ncbi-geneid:9890358	5.4.3.8	53383
bae:BATR1942_01935	ncbi-geneid:9890359	1.11.1.15	52833
bae:BATR1942_01965	ncbi-geneid:9890383	1.1.1.284|1.1.1.1	50129|51735
bae:BATR1942_02000	ncbi-geneid:9890390	1.11.1.6	56634
bae:BATR1942_02020	ncbi-geneid:9890394	1.14.14.5	51679
bae:BATR1942_02060	ncbi-geneid:9890402	2.1.1.-	75217
bae:BATR1942_02185	ncbi-geneid:9890427	2.1.1.80|3.1.1.61	52738|53335|55874|55785|47384|47757|55785
bae:BATR1942_02200	ncbi-geneid:9890430	5.4.99.12	55120
bae:BATR1942_02245	ncbi-geneid:9890439	2.7.1.30	53067|53067
bae:BATR1942_02250	ncbi-geneid:9890440	1.1.5.3	51905|54373
bae:BATR1942_02260	ncbi-geneid:9890442	2.7.13.3	55781|55874
bae:BATR1942_02305	ncbi-geneid:9890451	3.1.3.1	53649
bae:BATR1942_02320	ncbi-geneid:9890454	2.3.3.1	48256
bae:BATR1942_02360	ncbi-geneid:9890462	1.5.1.12	53720
bae:BATR1942_02365	ncbi-geneid:9890463	1.4.1.2	51735|53223
bae:BATR1942_02390	ncbi-geneid:9890468	2.3.1.51	69593
bae:BATR1942_02395	ncbi-geneid:9890469	1.4.99.1	51905|54373
bae:BATR1942_02435	ncbi-geneid:9890477	3.1.4.46	51695
bae:BATR1942_02450	ncbi-geneid:9890480	3.5.1.-	52467
bae:BATR1942_02460	ncbi-geneid:9890482	2.6.1.21	56752
bae:BATR1942_02535	ncbi-geneid:9890497	1.3.99.22	102114
bae:BATR1942_02540	ncbi-geneid:9890498	1.14.13.59	51905
bae:BATR1942_02560	ncbi-geneid:9890502	4.2.1.17	52096
bae:BATR1942_02600	ncbi-geneid:9890510	5.2.1.8	54534|109998
bae:BATR1942_02640	ncbi-geneid:9890518	2.6.1.52	53383
bae:BATR1942_02685	ncbi-geneid:9890527	4.1.1.37	51726
bae:BATR1942_02690	ncbi-geneid:9890528	4.99.1.1	53800
bae:BATR1942_02695	ncbi-geneid:9890529	1.3.3.4	51905|54373
bae:BATR1942_02710	ncbi-geneid:9890532	2.3.1.180	53901
bae:BATR1942_02735	ncbi-geneid:9890537	2.7.7.63	55681|82649
bae:BATR1942_02745	ncbi-geneid:9890539	6.2.1.3	56801
bae:BATR1942_02760	ncbi-geneid:9890542	3.4.21.62	52743|54897
bae:BATR1942_02790	ncbi-geneid:9890548	5.4.2.1
bae:BATR1942_02820	ncbi-geneid:9890554	1.2.1.27	53720
bae:BATR1942_02830	ncbi-geneid:9890556	4.2.1.17	52096
bae:BATR1942_02890	ncbi-geneid:9890568	3.4.21.89	51306
bae:BATR1942_03000	ncbi-geneid:9890590	3.4.21.-	52743
bae:BATR1942_03010	ncbi-geneid:9890592	6.3.5.4	52402|56235
bae:BATR1942_03015	ncbi-geneid:9890593	2.5.1.32	48576
bae:BATR1942_03040	ncbi-geneid:9890598	1.1.1.18	51735|55347
bae:BATR1942_03090	ncbi-geneid:9890608	2.7.1.25	52540
bae:BATR1942_03095	ncbi-geneid:9890609	2.7.7.4	52374|88697
bae:BATR1942_03100	ncbi-geneid:9890610	1.8.4.8	52402
bae:BATR1942_03105	ncbi-geneid:9890611	3.1.3.71	142823
bae:BATR1942_03110	ncbi-geneid:9890612	4.4.1.19	102110
bae:BATR1942_03140	ncbi-geneid:9890618	2.1.1.10	82282|51730
bae:BATR1942_03225	ncbi-geneid:9890635	1.2.1	55347|51735
bae:BATR1942_03230	ncbi-geneid:9890636	2.3.1.35|2.3.1.1	56266
bae:BATR1942_03235	ncbi-geneid:9890637	2.7.2	53633
bae:BATR1942_03240	ncbi-geneid:9890638	2.6.1.11	53383
bae:BATR1942_03245	ncbi-geneid:9890639	6.3.5.5	52317|52021
bae:BATR1942_03250	ncbi-geneid:9890640	6.3.5.5	56059|56059|52440|52440|48108
bae:BATR1942_03255	ncbi-geneid:9890641	2.1.3.3	53671
bae:BATR1942_03295	ncbi-geneid:9890649	2.3.1.180	53901
bae:BATR1942_03300	ncbi-geneid:9890650	2.3.1.179	53901|53901
bae:BATR1942_03345	ncbi-geneid:9890657	6.1.1.2	52374
bae:BATR1942_03410	ncbi-geneid:9890670	3.4.24.-	55486
bae:BATR1942_03445	ncbi-geneid:9890677	2.7.6.5	81301
bae:BATR1942_03450	ncbi-geneid:9890678	2.7.1.23	111331
bae:BATR1942_03455	ncbi-geneid:9890679	5.4.99.12	55120
bae:BATR1942_03460	ncbi-geneid:9890680	3.6.1.17	56300
bae:BATR1942_03470	ncbi-geneid:9890682	3.5.99.2	48613
bae:BATR1942_03480	ncbi-geneid:9890684	1.4.3.19	51905|54373
bae:BATR1942_03500	ncbi-geneid:9890688	2.7.4.7|2.7.1.49	53613
bae:BATR1942_03505	ncbi-geneid:9890689	1.3.1.9	51735
bae:BATR1942_03565	ncbi-geneid:9890701	3.6.4.12	52540
bae:BATR1942_03605	ncbi-geneid:9890709	2.5.1.48	53383
bae:BATR1942_03610	ncbi-geneid:9890710	4.4.1.8	53383
bae:BATR1942_03730	ncbi-geneid:9890735	1.2.1.2	53706|50692|54862|54292
bae:BATR1942_03780	ncbi-geneid:9890745	4.2.1.75	69618
bae:BATR1942_03810	ncbi-geneid:9890751	1.6.99.3	51905|51905
bae:BATR1942_03815	ncbi-geneid:9890752	5.3.1.12	51556
bae:BATR1942_03830	ncbi-geneid:9890755	1.1.1.58	51735|48179
bae:BATR1942_03855	ncbi-geneid:9890760	3.1.-.-	48452
bae:BATR1942_03870	ncbi-geneid:9890763	3.5.1.28	55846|47090|54106
bae:BATR1942_03930	ncbi-geneid:9890775	2.7.7.6	88659
bae:BATR1942_04125	ncbi-geneid:9890814	2.4.1.83	53448
bae:BATR1942_04140	ncbi-geneid:9890817	1.5.1.2	51735|48179
bae:BATR1942_04170	ncbi-geneid:9890823	3.4.17.13	52317|141986
bae:BATR1942_04245	ncbi-geneid:9890838	3.5.1.10	53328|55021
bae:BATR1942_04250	ncbi-geneid:9890839	2.7.2.11	53633|88697
bae:BATR1942_04255	ncbi-geneid:9890840	1.2.1.41	53720
bae:BATR1942_04305	ncbi-geneid:9890850	5.4.2.1
bae:BATR1942_04310	ncbi-geneid:9890851	2.1.1.14	51726|51726
bae:BATR1942_04315	ncbi-geneid:9890852	3.4.21.-	52743
bae:BATR1942_04430	ncbi-geneid:9890875	6.5.1.1	56091
bae:BATR1942_04515	ncbi-geneid:9890892	2.7.13.3	55874|55785|55785|55785|55785|47384
bae:BATR1942_04520	ncbi-geneid:9890893	2.1.1.63	46767|53155
bae:BATR1942_04530	ncbi-geneid:9890895	5.3.1.23	100950
bae:BATR1942_04535	ncbi-geneid:9890896	2.7.1.100	56112
bae:BATR1942_04545	ncbi-geneid:9890898	2.6.1.-	53383
bae:BATR1942_04550	ncbi-geneid:9890899	3.1.3.77	51649|54966
bae:BATR1942_04555	ncbi-geneid:9890900	3.1.3.77	56784
bae:BATR1942_04560	ncbi-geneid:9890901	4.2.1.109	53639
bae:BATR1942_04565	ncbi-geneid:9890902	1.13.11.53|1.13.11.54	51182
bae:BATR1942_04585	ncbi-geneid:9890906	2.7.13.3	55874|47384|103190
bae:BATR1942_04625	ncbi-geneid:9890914	4.2.3.12	55620
bae:BATR1942_04635	ncbi-geneid:9890916	1.7.1.13	55620
bae:BATR1942_04680	ncbi-geneid:9890925	3.6.3.3|3.6.3.5	56784|81653|81660|81665
bae:BATR1942_04690	ncbi-geneid:9890927	3.4.13.9	55920|53092
bae:BATR1942_04710	ncbi-geneid:9890931	2.7.1.69	51261|55604
bae:BATR1942_04720	ncbi-geneid:9890933	2.7.3.9	51621|52009|47831
bae:BATR1942_04730	ncbi-geneid:9890935	4.1.99.-	102114
bae:BATR1942_04760	ncbi-geneid:9890941	2.7.13.3	55874|55785|55785|47384|55785
bae:BATR1942_04765	ncbi-geneid:9890942	2.6.1.-	53383
bae:BATR1942_04855	ncbi-geneid:9890960	2.3.1.89	51161
bae:BATR1942_04860	ncbi-geneid:9890961	3.5.1.47	53187|55031
bae:BATR1942_04915	ncbi-geneid:9890972	2.-.-.-	54690
bae:BATR1942_04960	ncbi-geneid:9890981	2.7.1.56	53613
bae:BATR1942_04965	ncbi-geneid:9890982	2.7.1.69	55804|52794
bae:BATR1942_04970	ncbi-geneid:9890983	3.4.21.89	51306
bae:BATR1942_04985	ncbi-geneid:9890986	1.1.1.169	48179|51735
bae:BATR1942_04990	ncbi-geneid:9890987	3.4.11.-	144052
bae:BATR1942_05010	ncbi-geneid:9890991	2.7.13.3	55874|55785|47384
bae:BATR1942_05025	ncbi-geneid:9890994	3.5.4.2	51556|51338
bae:BATR1942_05030	ncbi-geneid:9890995	3.1.-.-	56281
bae:BATR1942_05045	ncbi-geneid:9890998	3.5.1.88	56420
bae:BATR1942_05060	ncbi-geneid:9891001	1.2.4.1	52518
bae:BATR1942_05065	ncbi-geneid:9891002	1.2.4.1	52518|52922
bae:BATR1942_05070	ncbi-geneid:9891003	2.3.1.12	52777|51230|47005
bae:BATR1942_05075	ncbi-geneid:9891004	1.8.1.4	51905|55424
bae:BATR1942_05110	ncbi-geneid:9891011	3.1.3.25	56655
bae:BATR1942_05190	ncbi-geneid:9891027	3.5.1.2	56601
bae:BATR1942_05205	ncbi-geneid:9891030	6.4.1.1	51569|56059|89000|52440|51246|51230
bae:BATR1942_05220	ncbi-geneid:9891033	1.9.3.1	49503|81464|46626
bae:BATR1942_05225	ncbi-geneid:9891034	1.9.3.1	81442
bae:BATR1942_05230	ncbi-geneid:9891035	1.9.3.1	81452
bae:BATR1942_05295	ncbi-geneid:9891048	2.7.7.3	52374
bae:BATR1942_05345	ncbi-geneid:9891058	1.1.1.169	48179|51735
bae:BATR1942_05360	ncbi-geneid:9891061	2.1.1.-	53335|81799
bae:BATR1942_05380	ncbi-geneid:9891065	6.3.2.13	53623|53244|63418
bae:BATR1942_05395	ncbi-geneid:9891068	6.3.2.9	53623|53244|51984
bae:BATR1942_05405	ncbi-geneid:9891070	2.4.1.227	53756
bae:BATR1942_05410	ncbi-geneid:9891071	1.1.1.158	56176|56194
bae:BATR1942_05445	ncbi-geneid:9891078	3.4.21.-	52743|49464|49899|49464
bae:BATR1942_05465	ncbi-geneid:9891082	3.6.3.34	52540
bae:BATR1942_05470	ncbi-geneid:9891083	3.5.1.16	53187|55031
bae:BATR1942_05510	ncbi-geneid:9891091	6.1.1.5	52374|47323|50677
bae:BATR1942_05525	ncbi-geneid:9891094	5.4.99.12	55120|55174
bae:BATR1942_05530	ncbi-geneid:9891095	2.4.2.9	53271
bae:BATR1942_05540	ncbi-geneid:9891097	2.1.3.2	53671
bae:BATR1942_05545	ncbi-geneid:9891098	3.5.2.3	51556|51338
bae:BATR1942_05550	ncbi-geneid:9891099	6.3.5.5	52317|52021
bae:BATR1942_05555	ncbi-geneid:9891100	6.3.5.5	56059|56059|52440|52440|48108|52335
bae:BATR1942_05560	ncbi-geneid:9891101	1.3.5.2	52343|63380
bae:BATR1942_05565	ncbi-geneid:9891102	1.3.3.1	51395
bae:BATR1942_05570	ncbi-geneid:9891103	4.1.1.23	51366
bae:BATR1942_05575	ncbi-geneid:9891104	2.4.2.10	53271
bae:BATR1942_05580	ncbi-geneid:9891105	1.8.4.8	52402
bae:BATR1942_05590	ncbi-geneid:9891107	2.7.7.4	52374|88697
bae:BATR1942_05595	ncbi-geneid:9891108	2.7.1.25	52540
bae:BATR1942_05600	ncbi-geneid:9891109	2.1.1.107	53790
bae:BATR1942_05605	ncbi-geneid:9891110	4.99.1.4	53800
bae:BATR1942_05620	ncbi-geneid:9891113	3.6.3.8	81665|56784|81660|81653
bae:BATR1942_05635	ncbi-geneid:9891116	2.7.4.8	52540
bae:BATR1942_05640	ncbi-geneid:9891117	2.7.7.6	63562
bae:BATR1942_05645	ncbi-geneid:9891118	4.1.1.36|6.3.2.5	102645|52507
bae:BATR1942_05650	ncbi-geneid:9891119	3.6.4.-	52540|52540
bae:BATR1942_05655	ncbi-geneid:9891120	3.5.1.88	56420
bae:BATR1942_05660	ncbi-geneid:9891121	2.1.2.9	53328|50486
bae:BATR1942_05665	ncbi-geneid:9891122	2.1.1.-	53335|48013
bae:BATR1942_05670	ncbi-geneid:9891123	2.1.1.-	102114
bae:BATR1942_05680	ncbi-geneid:9891125	2.7.11.1	56112
bae:BATR1942_05685	ncbi-geneid:9891126	3.6.1.-	52540|50249
bae:BATR1942_05690	ncbi-geneid:9891127	5.1.3.1	51366
bae:BATR1942_05695	ncbi-geneid:9891128	2.7.6.2	63999|63862
bae:BATR1942_05720	ncbi-geneid:9891133	4.3.1.17	143548|55021
bae:BATR1942_05730	ncbi-geneid:9891135	3.6.4.12	52540|52540|50249
bae:BATR1942_05740	ncbi-geneid:9891137	2.3.1.15	53659
bae:BATR1942_05745	ncbi-geneid:9891138	2.3.1.39	52151|55048
bae:BATR1942_05750	ncbi-geneid:9891139	1.1.1.100	51735
bae:BATR1942_05760	ncbi-geneid:9891141	3.1.26.3	69065|54768
bae:BATR1942_05805	ncbi-geneid:9891150	2.1.1.31	75217
bae:BATR1942_05825	ncbi-geneid:9891154	3.1.26.4	53098
bae:BATR1942_05840	ncbi-geneid:9891157	6.2.1.5	56059|52210
bae:BATR1942_05845	ncbi-geneid:9891158	6.2.1.5	52210|51735
bae:BATR1942_05855	ncbi-geneid:9891160	5.99.1.2	56712|57783
bae:BATR1942_05870	ncbi-geneid:9891163	3.4.25.1|3.4.25.2	56235
bae:BATR1942_05915	ncbi-geneid:9891172	3.6.3.14	52540
bae:BATR1942_06010	ncbi-geneid:9891191	3.1.1.61	52738|52172
bae:BATR1942_06015	ncbi-geneid:9891192	2.7.13.3
bae:BATR1942_06030	ncbi-geneid:9891195	3.5.1.44	64438
bae:BATR1942_06055	ncbi-geneid:9891200	2.7.4.22	53633
bae:BATR1942_06065	ncbi-geneid:9891202	2.5.1.31	64005
bae:BATR1942_06075	ncbi-geneid:9891204	1.1.1.267	55347|51735|69055
bae:BATR1942_06080	ncbi-geneid:9891205	3.4.24.-	50156
bae:BATR1942_06085	ncbi-geneid:9891206	6.1.1.15	55681|55826|52954
bae:BATR1942_06090	ncbi-geneid:9891207	2.7.7.7	53098|50249
bae:BATR1942_06135	ncbi-geneid:9891216	5.4.99.12	55120
bae:BATR1942_06140	ncbi-geneid:9891217	2.7.1.26|2.7.7.2	82114|52374
bae:BATR1942_06150	ncbi-geneid:9891219	2.7.7.8	54211|54211|55666|55666|54791|50249
bae:BATR1942_06180	ncbi-geneid:9891225	1.2.1.11	55347|51735
bae:BATR1942_06185	ncbi-geneid:9891226	2.7.2.4	53633|55021|55021
bae:BATR1942_06190	ncbi-geneid:9891227	4.2.1.52	51569
bae:BATR1942_06195	ncbi-geneid:9891228	3.1.-.-	56281
bae:BATR1942_06240	ncbi-geneid:9891237	1.1.1.100	51735
bae:BATR1942_06295	ncbi-geneid:9891248	1.1.1.103	50129|51735
bae:BATR1942_06300	ncbi-geneid:9891249	2.3.1.29	53383
bae:BATR1942_06305	ncbi-geneid:9891250	2.3.1.28	52777
bae:BATR1942_06355	ncbi-geneid:9891260	2.3.1.39	52151|55048
bae:BATR1942_06380	ncbi-geneid:9891265	2.3.3.10	53901|53901
bae:BATR1942_06385	ncbi-geneid:9891266	4.2.1.17	52096
bae:BATR1942_06420	ncbi-geneid:9891273	1.14.-.-	48264
bae:BATR1942_06475	ncbi-geneid:9891284	2.5.1.75	52540|52540
bae:BATR1942_06500	ncbi-geneid:9891289	1.17.4.1	51998|48168
bae:BATR1942_06505	ncbi-geneid:9891290	1.17.4.1	47240
bae:BATR1942_06515	ncbi-geneid:9891292	3.5.1.28	53187|110997
bae:BATR1942_06540	ncbi-geneid:9891297	6.3.1.2	55931|54368
bae:BATR1942_06680	ncbi-geneid:9891323	3.8.1.2	56784
bae:BATR1942_06710	ncbi-geneid:9891329	3.5.2.6	56601
bae:BATR1942_06760	ncbi-geneid:9891339	3.2.1.132	53955
bae:BATR1942_06780	ncbi-geneid:9891343	2.3.1.57	55729
bae:BATR1942_06825	ncbi-geneid:9891352	3.1.-.-	48452
bae:BATR1942_06855	ncbi-geneid:9891358	2.7.7.-	81301|81631
bae:BATR1942_06955	ncbi-geneid:9891378	3.4.21.88	51306|46785
bae:BATR1942_06975	ncbi-geneid:9891382	2.2.1.1	52518|52518|52922
bae:BATR1942_07030	ncbi-geneid:9891393	4.2.1.3	53732|52016
bae:BATR1942_07055	ncbi-geneid:9891398	3.1.2.-	54637
bae:BATR1942_07080	ncbi-geneid:9891403	5.99.1.-	56719|55874|54211
bae:BATR1942_07085	ncbi-geneid:9891404	5.99.1.-	56719|101904
bae:BATR1942_07160	ncbi-geneid:9891417	4.2.1.17	52096
bae:BATR1942_07165	ncbi-geneid:9891418	4.1.3.4	51569
bae:BATR1942_07170	ncbi-geneid:9891419	6.4.1.2	51230
bae:BATR1942_07175	ncbi-geneid:9891420	6.4.1.2|6.3.4.14	56059|52440|51246
bae:BATR1942_07180	ncbi-geneid:9891421	6.2.1.-	56801
bae:BATR1942_07225	ncbi-geneid:9891430	1.14.12.17	46458|52343|63380
bae:BATR1942_07230	ncbi-geneid:9891431	3.4.16.4|3.4.21	56601
bae:BATR1942_07295	ncbi-geneid:9891445	2.3.2.2	56235
bae:BATR1942_07310	ncbi-geneid:9891448	1.4.1.13|1.4.1.14	51971|46548
bae:BATR1942_07315	ncbi-geneid:9891449	1.4.1.13|1.4.1.14	51395|56235|69336
bae:BATR1942_07325	ncbi-geneid:9891451	2.7.2.11	53633|88697
bae:BATR1942_07330	ncbi-geneid:9891452	1.5.1.2	48179|51735
bae:BATR1942_07360	ncbi-geneid:9891458	2.3.1.39	52151|55048
bae:BATR1942_07400	ncbi-geneid:9891466	4.2.3.1	53686
bae:BATR1942_07450	ncbi-geneid:9891474	3.6.1.23	51283
bae:BATR1942_08010	ncbi-geneid:9891577	3.1.4.46	51695
bae:BATR1942_08135	ncbi-geneid:9891598	1.1.1.100	51735
bae:BATR1942_08155	ncbi-geneid:9891602	2.7.1.-	53067|53067
bae:BATR1942_08160	ncbi-geneid:9891603	1.1.1.95	51735|52283
bae:BATR1942_08260	ncbi-geneid:9891623	2.7.13.3	55874
bae:BATR1942_08295	ncbi-geneid:9891628	3.6.4.12	52540|46785|47819
bae:BATR1942_08300	ncbi-geneid:9891629	1.7.-.-	52218
bae:BATR1942_08325	ncbi-geneid:9891634	1.2.1.3	53720
bae:BATR1942_08330	ncbi-geneid:9891635	5.4.99.17	48239|48239
bae:BATR1942_08335	ncbi-geneid:9891636	1.15.1.1	54719|46609
bae:BATR1942_08350	ncbi-geneid:9891639	2.3.1.61	52777|51230|47005
bae:BATR1942_08355	ncbi-geneid:9891640	1.2.4.2	52518|52518
bae:BATR1942_08370	ncbi-geneid:9891643	1.15.1.1	49329
bae:BATR1942_08490	ncbi-geneid:9891667	3.4.21.102	52096|50156|47090
bae:BATR1942_08510	ncbi-geneid:9891671	2.4.2.1	53167
bae:BATR1942_08565	ncbi-geneid:9891682	5.4.3.2	102114
bae:BATR1942_08575	ncbi-geneid:9891684	3.5.1.16	53187|55031
bae:BATR1942_08585	ncbi-geneid:9891686	2.8.3.8	100950
bae:BATR1942_08630	ncbi-geneid:9891695	3.1.3.8	50956
bae:BATR1942_08640	ncbi-geneid:9891697	5.1.1.1	51419|50621
bae:BATR1942_08645	ncbi-geneid:9891698	3.2.1.1	51445|51011
bae:BATR1942_08690	ncbi-geneid:9891707	1.8.4.12	51316
bae:BATR1942_08695	ncbi-geneid:9891708	1.8.4.11	55068
bae:BATR1942_08735	ncbi-geneid:9891716	4.3.1.19	53686
bae:BATR1942_08750	ncbi-geneid:9891719	2.3.1.51	69593
bae:BATR1942_08755	ncbi-geneid:9891720	1.5.1.3	53597
bae:BATR1942_08760	ncbi-geneid:9891721	2.1.1.45	55831
bae:BATR1942_08785	ncbi-geneid:9891726	4.2.1.9	143975|52016
bae:BATR1942_08800	ncbi-geneid:9891729	1.11.1.9	52833
bae:BATR1942_08805	ncbi-geneid:9891730	2.3.1.46	52317
bae:BATR1942_08810	ncbi-geneid:9891731	2.4.1.157	53756
bae:BATR1942_08835	ncbi-geneid:9891736	3.1.26.4
bae:BATR1942_08845	ncbi-geneid:9891738	3.1.26.4
bae:BATR1942_08880	ncbi-geneid:9891745	2.3.1.74	53901|53901
bae:BATR1942_08890	ncbi-geneid:9891747	2.4.2.22	53271
bae:BATR1942_08895	ncbi-geneid:9891748	3.4.17.19	55486
bae:BATR1942_08905	ncbi-geneid:9891750	4.1.2.14|4.1.3.16	51569
bae:BATR1942_08910	ncbi-geneid:9891751	2.7.1.45	53613
bae:BATR1942_08920	ncbi-geneid:9891753	5.3.1.17	51182
bae:BATR1942_08925	ncbi-geneid:9891754	1.1.1.125	51735
bae:BATR1942_08930	ncbi-geneid:9891755	3.6.4.12	52540
bae:BATR1942_08940	ncbi-geneid:9891757	2.1.1.-	53335
bae:BATR1942_08975	ncbi-geneid:9891764	2.7.1.69	51261
bae:BATR1942_09020	ncbi-geneid:9891773	2.4.1.-|3.4	56601|53955|49265
bae:BATR1942_09030	ncbi-geneid:9891775	4.2.99.18	48150
bae:BATR1942_09040	ncbi-geneid:9891777	6.1.1.22	55681|50249
bae:BATR1942_09045	ncbi-geneid:9891778	2.6.1.1	53383
bae:BATR1942_09065	ncbi-geneid:9891782	3.6.4.12	53098|52540
bae:BATR1942_09070	ncbi-geneid:9891783	4.1.1.11	50692
bae:BATR1942_09075	ncbi-geneid:9891784	6.3.2.1	52374
bae:BATR1942_09080	ncbi-geneid:9891785	2.1.2.11	51621
bae:BATR1942_09085	ncbi-geneid:9891786	6.3.4.15	55681|46785
bae:BATR1942_09090	ncbi-geneid:9891787	2.7.7.21|2.7.7.72|3.1.3.-|3.1.4	81891|81301
bae:BATR1942_09105	ncbi-geneid:9891790	4.2.3.3	52335
bae:BATR1942_09110	ncbi-geneid:9891791	1.3.1.26	55347|51735
bae:BATR1942_09125	ncbi-geneid:9891794	4.1.1.2	51182
bae:BATR1942_09140	ncbi-geneid:9891797	1.10.2.-	81648|46626
bae:BATR1942_09145	ncbi-geneid:9891798	1.10.2.-	81342
bae:BATR1942_09150	ncbi-geneid:9891799	1.10.2.-	50022
bae:BATR1942_09170	ncbi-geneid:9891803	2.5.1.19	55205
bae:BATR1942_09175	ncbi-geneid:9891804	1.3.1.12	51735|48179|55021
bae:BATR1942_09180	ncbi-geneid:9891805	2.6.1.9	53383
bae:BATR1942_09185	ncbi-geneid:9891806	4.2.1.20	51366
bae:BATR1942_09190	ncbi-geneid:9891807	4.2.1.20	53686
bae:BATR1942_09195	ncbi-geneid:9891808	5.3.1.24	51366
bae:BATR1942_09200	ncbi-geneid:9891809	4.1.1.48	51366
bae:BATR1942_09205	ncbi-geneid:9891810	2.4.2.18	52418|47648
bae:BATR1942_09210	ncbi-geneid:9891811	4.1.3.27	56322
bae:BATR1942_09215	ncbi-geneid:9891812	5.4.99.5	55298
bae:BATR1942_09220	ncbi-geneid:9891813	4.2.3.4	56796
bae:BATR1942_09225	ncbi-geneid:9891814	4.2.3.5	103263
bae:BATR1942_09230	ncbi-geneid:9891815	2.1.1.80	53335|47757
bae:BATR1942_09235	ncbi-geneid:9891816	2.7.4.6	54919
bae:BATR1942_09240	ncbi-geneid:9891817	2.5.1.30	48576
bae:BATR1942_09245	ncbi-geneid:9891818	2.1.1	53335
bae:BATR1942_09260	ncbi-geneid:9891821	3.5.4.16	55620
bae:BATR1942_09285	ncbi-geneid:9891826	1.1.1.94	51735|48179
bae:BATR1942_09315	ncbi-geneid:9891832	5.3.3.2	51395
bae:BATR1942_09325	ncbi-geneid:9891834	2.7.4.14	52540
bae:BATR1942_09345	ncbi-geneid:9891838	3.5.1.28	47090
bae:BATR1942_09355	ncbi-geneid:9891840	1.8.1.9	51905
bae:BATR1942_09360	ncbi-geneid:9891841	1.4.1.2	51735|53223
bae:BATR1942_09390	ncbi-geneid:9891847	3.6.4.12	52540
bae:BATR1942_09415	ncbi-geneid:9891852	1.1.1.95	51735|143548|52283|55021
bae:BATR1942_09420	ncbi-geneid:9891853	4.2.1.10	51569
bae:BATR1942_09435	ncbi-geneid:9891856	2.7.13.3	55874|47384|158472|55785
bae:BATR1942_09460	ncbi-geneid:9891861	5.4.99.12	55120|55174
bae:BATR1942_09475	ncbi-geneid:9891864	3.4.16.4	56601
bae:BATR1942_09505	ncbi-geneid:9891870	2.5.1.78	52121
bae:BATR1942_09510	ncbi-geneid:9891871	4.1.99.12|3.5.4.25	55821|142695
bae:BATR1942_09515	ncbi-geneid:9891872	2.5.1.9	63380|63380
bae:BATR1942_09520	ncbi-geneid:9891873	3.5.4.26|1.1.1.193	53597|53927
bae:BATR1942_09535	ncbi-geneid:9891876	3.4.21.89	51306
bae:BATR1942_09585	ncbi-geneid:9891886	5.2.1.8	50891
bae:BATR1942_09710	ncbi-geneid:9891911	2.7.1.21	52540|57716
bae:BATR1942_09725	ncbi-geneid:9891914	3.1.22.4	53098
bae:BATR1942_09765	ncbi-geneid:9891924	3.6.4.12	52540
bae:BATR1942_09965	ncbi-geneid:9891964	4.1.1.20	51419|50621
bae:BATR1942_10010	ncbi-geneid:9891973	2.7.11.1	55874
bae:BATR1942_10020	ncbi-geneid:9891975	3.4.16.4	56601|69189
bae:BATR1942_10025	ncbi-geneid:9891976	2.4.2.1	53167
bae:BATR1942_10030	ncbi-geneid:9891977	5.4.2.7	53649|143856
bae:BATR1942_10060	ncbi-geneid:9891983	1.1.1.38	53223|51735
bae:BATR1942_10070	ncbi-geneid:9891985	4.3.1.1	48557
bae:BATR1942_10075	ncbi-geneid:9891986	3.5.1.1	53774
bae:BATR1942_10090	ncbi-geneid:9891989	3.6.1.13	55811
bae:BATR1942_10145	ncbi-geneid:9892000	2.7.7.7	56672|100879
bae:BATR1942_10185	ncbi-geneid:9892006	2.7.1.33	52540
bae:BATR1942_10205	ncbi-geneid:9892010	1.5.1.2	51735|48179
bae:BATR1942_10215	ncbi-geneid:9892012	1.6.99.1	51395
bae:BATR1942_10230	ncbi-geneid:9892015	3.1.26.11	56281
bae:BATR1942_10235	ncbi-geneid:9892016	1.1.1.49	55347|51735
bae:BATR1942_10240	ncbi-geneid:9892017	1.1.1.44	48179|51735
bae:BATR1942_10245	ncbi-geneid:9892018	2.7.7.7	56672|100879
bae:BATR1942_10270	ncbi-geneid:9892023	6.4.1.3	52096|52096
bae:BATR1942_10275	ncbi-geneid:9892024	5.1.99.1	54593
bae:BATR1942_10320	ncbi-geneid:9892033	2.3.1.168	52777|51230|47005
bae:BATR1942_10325	ncbi-geneid:9892034	1.2.4.4	52518|52922
bae:BATR1942_10330	ncbi-geneid:9892035	1.2.4.4	52518
bae:BATR1942_10335	ncbi-geneid:9892036	1.8.1.4	51905|55424
bae:BATR1942_10340	ncbi-geneid:9892037	2.7.2.7	53067|53067
bae:BATR1942_10345	ncbi-geneid:9892038	1.4.1.9	51735|53223
bae:BATR1942_10350	ncbi-geneid:9892039	2.3.1.19	53659
bae:BATR1942_10370	ncbi-geneid:9892043	4.2.1.79	103378
bae:BATR1942_10375	ncbi-geneid:9892044	2.3.3.1	48256
bae:BATR1942_10385	ncbi-geneid:9892046	1.1.1.157	51735|48179
bae:BATR1942_10390	ncbi-geneid:9892047	2.3.1.9	53901|53901
bae:BATR1942_10395	ncbi-geneid:9892048	3.1.4.46	51695
bae:BATR1942_10400	ncbi-geneid:9892049	3.5.1.28	53187
bae:BATR1942_10425	ncbi-geneid:9892054	3.4.21.116	50156|50494
bae:BATR1942_10445	ncbi-geneid:9892058	2.2.1.7	52518|52518|52922
bae:BATR1942_10450	ncbi-geneid:9892059	2.5.1.1|2.5.1.10|2.5.1.29	48576
bae:BATR1942_10455	ncbi-geneid:9892060	3.1.11.6	116842
bae:BATR1942_10465	ncbi-geneid:9892062	3.5.4.9|1.5.1.5	51735|53223
bae:BATR1942_10485	ncbi-geneid:9892066	6.4.1.2|6.3.4.14	56059|52440|51246
bae:BATR1942_10490	ncbi-geneid:9892067	6.4.1.2	51230
bae:BATR1942_10545	ncbi-geneid:9892078	3.4.11.9	55920|53092
bae:BATR1942_10550	ncbi-geneid:9892079	4.2.1.10	52304
bae:BATR1942_10590	ncbi-geneid:9892087	1.4.4.2	53383
bae:BATR1942_10595	ncbi-geneid:9892088	1.4.4.2	53383
bae:BATR1942_10600	ncbi-geneid:9892089	2.1.2.10	103025|101790
bae:BATR1942_10630	ncbi-geneid:9892095	3.4.-.-	51306
bae:BATR1942_10730	ncbi-geneid:9892116	3.4.19.11	53187
bae:BATR1942_10740	ncbi-geneid:9892118	2.7.1.2	53067
bae:BATR1942_10760	ncbi-geneid:9892122	6.3.3.2	100950
bae:BATR1942_10790	ncbi-geneid:9892128	3.6.3.27	52540
bae:BATR1942_10795	ncbi-geneid:9892129	3.6.3.27	52540
bae:BATR1942_10825	ncbi-geneid:9892135	1.15.1.1	54719|46609
bae:BATR1942_10845	ncbi-geneid:9892139	1.17.7.1	51717|56014
bae:BATR1942_10875	ncbi-geneid:9892145	3.1.21.2	51658
bae:BATR1942_10915	ncbi-geneid:9892153	2.7.7.-	56731|57783|48024
bae:BATR1942_10935	ncbi-geneid:9892157	6.1.1.14	109604
bae:BATR1942_10940	ncbi-geneid:9892158	6.1.1.14	55681
bae:BATR1942_10960	ncbi-geneid:9892162	3.5.4.5	53927
bae:BATR1942_11030	ncbi-geneid:9892176	2.1.1.-	75217|88697
bae:BATR1942_11035	ncbi-geneid:9892177	2.1.1.-	53335
bae:BATR1942_11060	ncbi-geneid:9892182	1.3.99.22	102114
bae:BATR1942_11080	ncbi-geneid:9892186	3.4.24.78	53163
bae:BATR1942_11090	ncbi-geneid:9892188	2.7.7.7	52540|48019
bae:BATR1942_11110	ncbi-geneid:9892192	3.5.4.12	53927
bae:BATR1942_11140	ncbi-geneid:9892198	2.7.7.18	52374
bae:BATR1942_11150	ncbi-geneid:9892200	1.1.1.25	51735|53223
bae:BATR1942_11245	ncbi-geneid:9892219	4.1.1.4	160104
bae:BATR1942_11250	ncbi-geneid:9892220	1.1.1.169	48179|51735
bae:BATR1942_11280	ncbi-geneid:9892226	2.7.7.7
bae:BATR1942_11285	ncbi-geneid:9892227	1.14.14.1|1.6.2.4	48264|63380|52343|52218
bae:BATR1942_11325	ncbi-geneid:9892235	1.2.1.2	53706|50692|54292|54862
bae:BATR1942_11340	ncbi-geneid:9892238	4.4.1.8	53383
bae:BATR1942_11345	ncbi-geneid:9892239	2.5.1.47	53686
bae:BATR1942_11350	ncbi-geneid:9892240	3.2.2.9	53167
bae:BATR1942_11380	ncbi-geneid:9892246	2.7.1.48	52540
bae:BATR1942_11410	ncbi-geneid:9892252	3.1.-.-	53098
bae:BATR1942_11420	ncbi-geneid:9892254	6.1.1.7	55681|101353|55186|50447
bae:BATR1942_11430	ncbi-geneid:9892256	3.6.3.-	52540
bae:BATR1942_11465	ncbi-geneid:9892263	3.1.11.5	52540|52540
bae:BATR1942_11475	ncbi-geneid:9892265	2.8.1.-	52402
bae:BATR1942_11480	ncbi-geneid:9892266	2.8.1.7	53383
bae:BATR1942_11505	ncbi-geneid:9892271	6.1.1.12	55681|55261|50249
bae:BATR1942_11510	ncbi-geneid:9892272	6.1.1.21	55681|52954
bae:BATR1942_11520	ncbi-geneid:9892274	3.5.1.28	53187
bae:BATR1942_11525	ncbi-geneid:9892275	3.1.-.-	69500
bae:BATR1942_11530	ncbi-geneid:9892276	2.7.6.5	109604|81301|81271|55021
bae:BATR1942_11535	ncbi-geneid:9892277	2.4.2.7	53271
bae:BATR1942_11540	ncbi-geneid:9892278	3.1.-.-	64182
bae:BATR1942_11585	ncbi-geneid:9892287	2.4.2.29	51713
bae:BATR1942_11590	ncbi-geneid:9892288	5.-.-.-	111337
bae:BATR1942_11600	ncbi-geneid:9892290	3.6.1.-	52540|46785
bae:BATR1942_11645	ncbi-geneid:9892299	3.2.1.14	51445|54556|51055|49265
bae:BATR1942_11660	ncbi-geneid:9892302	3.2.1.86	56327|51735
bae:BATR1942_11670	ncbi-geneid:9892304	2.7.1.69	46973
bae:BATR1942_11675	ncbi-geneid:9892305	2.7.1.69	52794
bae:BATR1942_11690	ncbi-geneid:9892308	2.5.1.72	142754
bae:BATR1942_11695	ncbi-geneid:9892309	2.4.2.19	51690|54675
bae:BATR1942_11700	ncbi-geneid:9892310	1.4.3.16	51905|56425|46977
bae:BATR1942_11705	ncbi-geneid:9892311	2.8.1.7	53383
bae:BATR1942_11715	ncbi-geneid:9892313	4.2.1.51	53850|55021
bae:BATR1942_11720	ncbi-geneid:9892314	5.4.99.5	55021
bae:BATR1942_11805	ncbi-geneid:9892331	6.3.2.12|6.3.2.17	53623|53244
bae:BATR1942_11810	ncbi-geneid:9892332	6.1.1.9	52374|47323|50677|46589
bae:BATR1942_11830	ncbi-geneid:9892336	5.4.3.8	53383
bae:BATR1942_11835	ncbi-geneid:9892337	4.2.1.24	51569
bae:BATR1942_11840	ncbi-geneid:9892338	4.2.1.75	69618
bae:BATR1942_11845	ncbi-geneid:9892339	2.5.1.61	53850|54782
bae:BATR1942_11855	ncbi-geneid:9892341	1.2.1.70	69742|51735|69075
bae:BATR1942_11870	ncbi-geneid:9892344	3.4.21.53	54211|52540|88697
bae:BATR1942_11875	ncbi-geneid:9892345	3.4.21.-	52540|54211
bae:BATR1942_11885	ncbi-geneid:9892347	5.2.1.8	109998|102735|54534
bae:BATR1942_11895	ncbi-geneid:9892349	4.2.1.33|4.2.1.35	52016
bae:BATR1942_11900	ncbi-geneid:9892350	4.2.1.33|4.2.1.35	53732
bae:BATR1942_11905	ncbi-geneid:9892351	1.1.1.85	53659
bae:BATR1942_11910	ncbi-geneid:9892352	2.3.3.13	51569|110921
bae:BATR1942_11915	ncbi-geneid:9892353	1.1.1.86	51735|48179
bae:BATR1942_11920	ncbi-geneid:9892354	2.2.1.6	55021|55021
bae:BATR1942_11925	ncbi-geneid:9892355	2.2.1.6	52518|52467|52518
bae:BATR1942_11930	ncbi-geneid:9892356	2.3.1.-	55729
bae:BATR1942_11945	ncbi-geneid:9892360	3.6.1.15	52972
bae:BATR1942_11950	ncbi-geneid:9892361	2.7.7.56	54211|55666
bae:BATR1942_11960	ncbi-geneid:9892363	5.1.1.3	53681|53681
bae:BATR1942_11975	ncbi-geneid:9892366	3.1.2.-	54637
bae:BATR1942_11980	ncbi-geneid:9892367	1.3.99.1	46548|54292
bae:BATR1942_11985	ncbi-geneid:9892368	1.3.99.1	51905|46977|56425
bae:BATR1942_12000	ncbi-geneid:9892371	2.7.2.4	53633|55021|55021
bae:BATR1942_12015	ncbi-geneid:9892374	3.2.1.55	51445|51011
bae:BATR1942_12030	ncbi-geneid:9892377	4.2.1.17	52096
bae:BATR1942_12040	ncbi-geneid:9892379	6.2.1.3	56801
bae:BATR1942_12070	ncbi-geneid:9892385	3.1.26.4	53098
bae:BATR1942_12075	ncbi-geneid:9892386	6.1.1.20	56037|55681|50249|54991|46955
bae:BATR1942_12080	ncbi-geneid:9892387	6.1.1.20	55681|46589
bae:BATR1942_12100	ncbi-geneid:9892391	1.1.3.15	56176|55103
bae:BATR1942_12110	ncbi-geneid:9892393	4.4.1.5	54593
bae:BATR1942_12120	ncbi-geneid:9892395	3.2.1.55	51445|51011
bae:BATR1942_12140	ncbi-geneid:9892399	1.1.1.261	56796
bae:BATR1942_12150	ncbi-geneid:9892401	5.1.3.4	53639
bae:BATR1942_12155	ncbi-geneid:9892402	2.7.1.16	53067|53067
bae:BATR1942_12160	ncbi-geneid:9892403	5.3.1.4	53743|50443
bae:BATR1942_12175	ncbi-geneid:9892406	6.3.5.6|6.3.5.7	75304
bae:BATR1942_12185	ncbi-geneid:9892408	3.2.1.99	75005
bae:BATR1942_12245	ncbi-geneid:9892420	2.7.13.3	55874|55781
bae:BATR1942_12255	ncbi-geneid:9892422	6.1.1.3	55681|55186|52954|81271
bae:BATR1942_12290	ncbi-geneid:9892429	4.1.1.50	56276
bae:BATR1942_12295	ncbi-geneid:9892430	1.2.1.59|1.2.1.12	55347|51735
bae:BATR1942_12315	ncbi-geneid:9892434	2.7.1.24	52540
bae:BATR1942_12325	ncbi-geneid:9892436	3.2.2.23|4.2.99.18	81624|46946|57716
bae:BATR1942_12330	ncbi-geneid:9892437	2.7.7.7	56672|88723|53098|47807
bae:BATR1942_12335	ncbi-geneid:9892438	2.7.13.3	55874|47384|55785
bae:BATR1942_12345	ncbi-geneid:9892440	1.1.1.37	56327|51735
bae:BATR1942_12350	ncbi-geneid:9892441	1.1.1.42	53659
bae:BATR1942_12355	ncbi-geneid:9892442	2.3.3.1	48256
bae:BATR1942_12375	ncbi-geneid:9892446	2.7.1.40	51621|52935|52009|50800
bae:BATR1942_12380	ncbi-geneid:9892447	2.7.1.11	53784
bae:BATR1942_12385	ncbi-geneid:9892448	6.4.1.2	52096
bae:BATR1942_12390	ncbi-geneid:9892449	6.4.1.2	52096
bae:BATR1942_12395	ncbi-geneid:9892450	1.1.1.38	51735|53223
bae:BATR1942_12400	ncbi-geneid:9892451	2.7.7.7	89550
bae:BATR1942_12440	ncbi-geneid:9892459	1.1.1.100	51735
bae:BATR1942_12450	ncbi-geneid:9892461	4.3.2.1	48557
bae:BATR1942_12455	ncbi-geneid:9892462	6.3.4.5	69864|52402
bae:BATR1942_12470	ncbi-geneid:9892465	2.7.2.1	53067|53067
bae:BATR1942_12475	ncbi-geneid:9892466	2.1.1.72	53335
bae:BATR1942_12480	ncbi-geneid:9892467	1.11.1.15	52833
bae:BATR1942_12500	ncbi-geneid:9892471	3.4.21.-	52096
bae:BATR1942_12505	ncbi-geneid:9892472	2.7.1.23	111331
bae:BATR1942_12515	ncbi-geneid:9892474	6.2.1.1	56801
bae:BATR1942_12530	ncbi-geneid:9892477	2.8.1.7	53383
bae:BATR1942_12545	ncbi-geneid:9892480	3.1.3.15	89550
bae:BATR1942_12645	ncbi-geneid:9892498	6.1.1.1	52374|55174
bae:BATR1942_12650	ncbi-geneid:9892499	6.2.1.1	56801
bae:BATR1942_12655	ncbi-geneid:9892500	2.3.1.-	55729
bae:BATR1942_12685	ncbi-geneid:9892506	2.5.1.54|5.4.99.5	51569
bae:BATR1942_12705	ncbi-geneid:9892510	6.3.2.8	53623|53244|51984
bae:BATR1942_12745	ncbi-geneid:9892518	1.1.1.38	53223|51735
bae:BATR1942_12755	ncbi-geneid:9892520	2.1.1.33	53335
bae:BATR1942_12785	ncbi-geneid:9892526	6.5.1.-	55144
bae:BATR1942_12790	ncbi-geneid:9892527	2.5.1.47	53686
bae:BATR1942_12795	ncbi-geneid:9892528	3.5.1.18	53187|55031
bae:BATR1942_12810	ncbi-geneid:9892531	5.4.99.12	55120|55174
bae:BATR1942_12890	ncbi-geneid:9892545	2.8.1.6	102114
bae:BATR1942_12895	ncbi-geneid:9892546	6.3.3.3	52540
bae:BATR1942_12900	ncbi-geneid:9892547	2.3.1.29	53383
bae:BATR1942_12905	ncbi-geneid:9892548	2.6.1.62	53383
bae:BATR1942_12930	ncbi-geneid:9892553	6.1.1.4	52374|50677|47323
bae:BATR1942_12965	ncbi-geneid:9892560	2.7.13.3	55874
bae:BATR1942_13040	ncbi-geneid:9892575	3.1.1.5	53474
bae:BATR1942_13055	ncbi-geneid:9892578	6.3.5.4	52402|56235
bae:BATR1942_13060	ncbi-geneid:9892579	2.5.1.6	55973|55973|55973
bae:BATR1942_13065	ncbi-geneid:9892580	4.1.1.49	53795|68923
bae:BATR1942_13125	ncbi-geneid:9892592	4.4.1.21	63411
bae:BATR1942_13135	ncbi-geneid:9892594	4.2.1.1	53056
bae:BATR1942_13200	ncbi-geneid:9892607	4.2.1.113	51604|54826
bae:BATR1942_13205	ncbi-geneid:9892608	6.2.1.26	56801
bae:BATR1942_13210	ncbi-geneid:9892609	4.1.3.36	52096
bae:BATR1942_13215	ncbi-geneid:9892610	4.2.99.20	53474
bae:BATR1942_13220	ncbi-geneid:9892611	2.2.1.9	52518|52518|52467
bae:BATR1942_13225	ncbi-geneid:9892612	5.4.4.2	56322
bae:BATR1942_13275	ncbi-geneid:9892619	2.4.1.1	53756
bae:BATR1942_13280	ncbi-geneid:9892620	2.4.1.21	53756
bae:BATR1942_13285	ncbi-geneid:9892621	2.7.7.27	53448|51161
bae:BATR1942_13290	ncbi-geneid:9892622	2.7.7.27	53448|51161
bae:BATR1942_13295	ncbi-geneid:9892623	2.4.1.18	51445|51011|81296
bae:BATR1942_13345	ncbi-geneid:9892656	1.2.1.8	53720
bae:BATR1942_13410	ncbi-geneid:9892669	3.2.-.-	52317
bae:BATR1942_13415	ncbi-geneid:9892670	5.3.1.14	51658
bae:BATR1942_13420	ncbi-geneid:9892671	5.1.3.-	54909
bae:BATR1942_13425	ncbi-geneid:9892672	2.7.1.5	53067|53067
bae:BATR1942_13480	ncbi-geneid:9892683	3.2.1.20	51445|51011
bae:BATR1942_13520	ncbi-geneid:9892691	5.3.1.9	53697
bae:BATR1942_13530	ncbi-geneid:9892693	1.1.1.-	56796
bae:BATR1942_13545	ncbi-geneid:9892696	2.6.1.-	53383
bae:BATR1942_13565	ncbi-geneid:9892700	4.4.1.8	53383
bae:BATR1942_13570	ncbi-geneid:9892701	2.7.13.3	55874|47384
bae:BATR1942_13610	ncbi-geneid:9892709	2.7.13.3	103190|55874|55890
bae:BATR1942_13625	ncbi-geneid:9892712	3.6.3.17	52540|52540
bae:BATR1942_13695	ncbi-geneid:9892726	2.7.13.3	55874|50156
bae:BATR1942_13725	ncbi-geneid:9892732	2.4.2.11	51690|54675
bae:BATR1942_13785	ncbi-geneid:9892744	1.4.1.1	52283|51735
bae:BATR1942_13810	ncbi-geneid:9892749	2.7.7.58	56801
bae:BATR1942_13815	ncbi-geneid:9892750	5.4.4.2	56322
bae:BATR1942_13820	ncbi-geneid:9892751	1.3.1.28	51735
bae:BATR1942_13855	ncbi-geneid:9892758	3.4.11.1	53187|52949
bae:BATR1942_13880	ncbi-geneid:9892763	1.6.99.3	51905
bae:BATR1942_13885	ncbi-geneid:9892764	1.8.1.9	51905
bae:BATR1942_13895	ncbi-geneid:9892766	1.7.1.7	51412
bae:BATR1942_13905	ncbi-geneid:9892768	5.1.1.7	54506
bae:BATR1942_13920	ncbi-geneid:9892771	1.6.99.3	51905
bae:BATR1942_13925	ncbi-geneid:9892772	4.1.1.-	50814
bae:BATR1942_13945	ncbi-geneid:9892776	2.7.1.39	55060|54211
bae:BATR1942_13950	ncbi-geneid:9892777	4.2.3.1	53686
bae:BATR1942_13955	ncbi-geneid:9892778	1.1.1.3	55347|51735|55021
bae:BATR1942_13970	ncbi-geneid:9892781	3.1.3.41	56784
bae:BATR1942_13990	ncbi-geneid:9892785	2.8.1.8	102114
bae:BATR1942_14040	ncbi-geneid:9892795	3.5.2.5	51556|51338
bae:BATR1942_14185	ncbi-geneid:9892824	3.5.3.9	53187|55031
bae:BATR1942_14190	ncbi-geneid:9892825	2.4.2.18	52418|47648
bae:BATR1942_14200	ncbi-geneid:9892827	3.4.13.21	52317
bae:BATR1942_14245	ncbi-geneid:9892836	1.4.99.1	51905|54373
bae:BATR1942_14260	ncbi-geneid:9892839	2.8.1.7|4.4.1.16	53383
bae:BATR1942_14325	ncbi-geneid:9892852	1.20.4.1	52833
bae:BATR1942_14335	ncbi-geneid:9892854	2.3.1.9|2.3.1.16	53901|53901
bae:BATR1942_14340	ncbi-geneid:9892855	1.1.1.35	52096|51735|48179|48179
bae:BATR1942_14350	ncbi-geneid:9892857	1.5.99.8	51730
bae:BATR1942_14385	ncbi-geneid:9892864	3.6.3.34	52540
bae:BATR1942_14420	ncbi-geneid:9892871	2.7.13.3	55874|47384|158472
bae:BATR1942_14435	ncbi-geneid:9892874	4.2.1.2	48557
bae:BATR1942_14465	ncbi-geneid:9892880	2.7.13.3	55874
bae:BATR1942_14500	ncbi-geneid:9892887	3.6.3.34	52540
bae:BATR1942_14555	ncbi-geneid:9892898	4.1.1.2	51182
bae:BATR1942_14580	ncbi-geneid:9892903	3.6.3.34	52540
bae:BATR1942_14670	ncbi-geneid:9892921	1.8.1.2	56014|56014|55124|55124
bae:BATR1942_14675	ncbi-geneid:9892922	1.8.1.2	63380|52343|52218
bae:BATR1942_14680	ncbi-geneid:9892923	3.6.4.12	52540
bae:BATR1942_14705	ncbi-geneid:9892928	3.6.3.3|3.6.3.5	56784|81653|81665|55008
bae:BATR1942_14710	ncbi-geneid:9892929	3.6.3.4	56784|81653|55008|55008|81665
bae:BATR1942_14730	ncbi-geneid:9892933	1.7.-.-	52218
bae:BATR1942_14770	ncbi-geneid:9892941	3.1.-.-	50249|50249|50249|50249
bae:BATR1942_14775	ncbi-geneid:9892942	3.1.1.1	53474
bae:BATR1942_14910	ncbi-geneid:9892969	5.1.3.2	51735
bae:BATR1942_14930	ncbi-geneid:9892973	4.2.1.11	51604|54826
bae:BATR1942_14935	ncbi-geneid:9892974	5.4.2.1	64158|53649
bae:BATR1942_14940	ncbi-geneid:9892975	5.3.1.1	51351
bae:BATR1942_14945	ncbi-geneid:9892976	2.7.2.3	53748
bae:BATR1942_14955	ncbi-geneid:9892978	1.2.1.12	55347|51735
bae:BATR1942_15160	ncbi-geneid:9893016	2.3.1.31	53474
bae:BATR1942_15170	ncbi-geneid:9893018	2.4.1.10	75005
bae:BATR1942_15175	ncbi-geneid:9893019	3.2.1.65	75005|49899
bae:BATR1942_15200	ncbi-geneid:9893024	2.3.1.57	55729
bae:BATR1942_15210	ncbi-geneid:9893027	3.4.21.92	52096
bae:BATR1942_15235	ncbi-geneid:9893032	4.2.1.1	53056
bae:BATR1942_15270	ncbi-geneid:9893039	2.3.1.118	54001
bae:BATR1942_15295	ncbi-geneid:9893044	3.6.1.-	55811
bae:BATR1942_15300	ncbi-geneid:9893045	1.8.1.9	51905
bae:BATR1942_15335	ncbi-geneid:9893052	3.5.4.19|3.6.1.31	141734|101386
bae:BATR1942_15340	ncbi-geneid:9893053	4.1.3.-	51366
bae:BATR1942_15345	ncbi-geneid:9893054	5.3.1.16	51366
bae:BATR1942_15350	ncbi-geneid:9893055	2.4.2.-	52317
bae:BATR1942_15355	ncbi-geneid:9893056	4.2.1.19	54211|54211
bae:BATR1942_15360	ncbi-geneid:9893057	1.1.1.23	53720
bae:BATR1942_15365	ncbi-geneid:9893058	2.4.2.17	53850
bae:BATR1942_15390	ncbi-geneid:9893063	3.6.1.1	56784
bae:BATR1942_15405	ncbi-geneid:9893066	2.7.11.-|2.7.4	53795|75138
bae:BATR1942_15410	ncbi-geneid:9893067	3.5.1.25	51556|51338
bae:BATR1942_15415	ncbi-geneid:9893068	3.5.99.6	100950
bae:BATR1942_15470	ncbi-geneid:9893079	2.7.9.2	56059|52009
bae:BATR1942_15510	ncbi-geneid:9893087	3.4.21.102	52096|50156|47090
bae:BATR1942_15645	ncbi-geneid:9893114	2.7.13.3	55874
bae:BATR1942_15685	ncbi-geneid:9893122	1.1.1.22	51735|48179|52413
bae:BATR1942_15710	ncbi-geneid:9893127	3.5.1.28	53187
bae:BATR1942_15730	ncbi-geneid:9893131	5.1.3.14	53756
bae:BATR1942_15735	ncbi-geneid:9893132	2.7.7.9	53448
bae:BATR1942_15760	ncbi-geneid:9893137	2.7.7.39	52374
bae:BATR1942_15780	ncbi-geneid:9893141	5.3.1.8	51182
bae:BATR1942_15865	ncbi-geneid:9893158	2.7.1.15	53613
bae:BATR1942_15870	ncbi-geneid:9893159	5.-.-.-	102546
bae:BATR1942_15875	ncbi-geneid:9893160	3.6.3.17	52540|52540
bae:BATR1942_15905	ncbi-geneid:9893166	4.1.1.5	117856
bae:BATR1942_15910	ncbi-geneid:9893167	2.2.1.6	52518|52518|52467
bae:BATR1942_15940	ncbi-geneid:9893173	2.7.1.69	52794
bae:BATR1942_15960	ncbi-geneid:9893177	2.3.2.2	56235
bae:BATR1942_16035	ncbi-geneid:9893192	1.1.1.22	51735|52413|48179
bae:BATR1942_16045	ncbi-geneid:9893194	3.1.3.48	89550
bae:BATR1942_16105	ncbi-geneid:9893206	4.2.1.-	54637
bae:BATR1942_16110	ncbi-geneid:9893207	3.1.-.-	48452
bae:BATR1942_16200	ncbi-geneid:9893225	2.3.1.183	55729
bae:BATR1942_16240	ncbi-geneid:9893233	2.5.1.56	51569|51269
bae:BATR1942_16250	ncbi-geneid:9893235	2.7.8.-	56024|56024
bae:BATR1942_16275	ncbi-geneid:9893240	3.5.1.5	51556|51338|51338
bae:BATR1942_16280	ncbi-geneid:9893241	3.5.1.5	51278
bae:BATR1942_16285	ncbi-geneid:9893242	3.5.1.5	54111
bae:BATR1942_16340	ncbi-geneid:9893253	2.5.1.7	55205
bae:BATR1942_16360	ncbi-geneid:9893257	3.6.3.14	51344|46604
bae:BATR1942_16365	ncbi-geneid:9893258	3.6.3.14	52540|47917|50615
bae:BATR1942_16370	ncbi-geneid:9893259	3.6.3.14	52943
bae:BATR1942_16375	ncbi-geneid:9893260	3.6.3.14	52540|47917|50615
bae:BATR1942_16380	ncbi-geneid:9893261	3.6.3.14	47928
bae:BATR1942_16385	ncbi-geneid:9893262	3.6.3.14	81573
bae:BATR1942_16390	ncbi-geneid:9893263	3.6.3.14	81333
bae:BATR1942_16395	ncbi-geneid:9893264	3.6.3.14	81336
bae:BATR1942_16405	ncbi-geneid:9893266	2.4.2.9	53271
bae:BATR1942_16410	ncbi-geneid:9893267	2.1.2.1	53383
bae:BATR1942_16420	ncbi-geneid:9893269	5.3.1.6	89623
bae:BATR1942_16425	ncbi-geneid:9893270	3.1.3.48	52788
bae:BATR1942_16460	ncbi-geneid:9893277	2.1.1.-	53335
bae:BATR1942_16485	ncbi-geneid:9893282	1.1.1.38	53223|51735
bae:BATR1942_16490	ncbi-geneid:9893283	2.7.1.21	52540|57716
bae:BATR1942_16505	ncbi-geneid:9893286	3.1.3.11	56655
bae:BATR1942_16510	ncbi-geneid:9893287	2.5.1.7	55205
bae:BATR1942_16515	ncbi-geneid:9893288	2.2.1.2	51569
bae:BATR1942_16520	ncbi-geneid:9893289	4.1.2.13	51569
bae:BATR1942_16535	ncbi-geneid:9893292	6.3.4.2	52540|52317
bae:BATR1942_16555	ncbi-geneid:9893296	2.7.8.-	56024|56024
bae:BATR1942_16560	ncbi-geneid:9893297	3.-.-.-	51658
bae:BATR1942_16580	ncbi-geneid:9893301	2.7.8.-	56024|56024
bae:BATR1942_16585	ncbi-geneid:9893302	1.7.99.4	103501
bae:BATR1942_16590	ncbi-geneid:9893303	1.7.99.4	89155
bae:BATR1942_16595	ncbi-geneid:9893304	1.7.99.4	54862
bae:BATR1942_16600	ncbi-geneid:9893305	1.7.99.4	53706|50692
bae:BATR1942_16625	ncbi-geneid:9893310	6.1.1.19	52374|47323|55190
bae:BATR1942_16690	ncbi-geneid:9893323	3.1.-.-	48452
bae:BATR1942_16705	ncbi-geneid:9893326	3.5.3.11	52768
bae:BATR1942_16710	ncbi-geneid:9893327	2.5.1.16	53335
bae:BATR1942_16735	ncbi-geneid:9893332	5.3.2.-	55331
bae:BATR1942_16795	ncbi-geneid:9893344	2.3.1.8	53659
bae:BATR1942_16820	ncbi-geneid:9893349	5.1.3.13	51182
bae:BATR1942_16825	ncbi-geneid:9893350	1.1.1.133	51735
bae:BATR1942_16830	ncbi-geneid:9893351	4.2.1.46	51735
bae:BATR1942_16835	ncbi-geneid:9893352	2.7.7.24	53448
bae:BATR1942_16875	ncbi-geneid:9893360	1.2.1.3	53720
bae:BATR1942_16880	ncbi-geneid:9893361	3.2.2.-	52141
bae:BATR1942_16900	ncbi-geneid:9893365	2.7.1.35	53613
bae:BATR1942_16910	ncbi-geneid:9893367	2.3.1.79	51161
bae:BATR1942_16915	ncbi-geneid:9893368	3.2.1.26	75005|49899
bae:BATR1942_16920	ncbi-geneid:9893369	2.7.1.69	55604
bae:BATR1942_16945	ncbi-geneid:9893374	3.4.21.-	52743|52025
bae:BATR1942_16995	ncbi-geneid:9893384	1.9.3.-	81452
bae:BATR1942_17000	ncbi-geneid:9893385	1.9.3.-	81442
bae:BATR1942_17005	ncbi-geneid:9893386	1.9.3.-	49503|81464
bae:BATR1942_17020	ncbi-geneid:9893389	2.7.1.6	54211|55060
bae:BATR1942_17065	ncbi-geneid:9893398	2.5.1.3	51391
bae:BATR1942_17070	ncbi-geneid:9893399	2.7.1.50	53613
bae:BATR1942_17120	ncbi-geneid:9893409	2.1.1.-	53335|88697
bae:BATR1942_17125	ncbi-geneid:9893410	4.4.1.5	54593
bae:BATR1942_17140	ncbi-geneid:9893413	2.7.1.69	55604
bae:BATR1942_17175	ncbi-geneid:9893420	6.1.1.1	52374|55174
bae:BATR1942_17210	ncbi-geneid:9893427	6.1.1.13	56801
bae:BATR1942_17220	ncbi-geneid:9893429	6.1.1.13	47336
bae:BATR1942_17230	ncbi-geneid:9893431	2.6.1.42	56752
bae:BATR1942_17235	ncbi-geneid:9893432	3.2.1.86	56327|51735
bae:BATR1942_17240	ncbi-geneid:9893433	2.7.1.69	46973
bae:BATR1942_17250	ncbi-geneid:9893435	2.7.1.69	52794
bae:BATR1942_17265	ncbi-geneid:9893438	3.2.2.21	50486
bae:BATR1942_17275	ncbi-geneid:9893440	1.11.1.6	56634
bae:BATR1942_17395	ncbi-geneid:9893462	5.1.3.2	51735
bae:BATR1942_17415	ncbi-geneid:9893466	3.4.11.4	53187|55031
bae:BATR1942_17440	ncbi-geneid:9893471	2.5.1.-	54593
bae:BATR1942_17505	ncbi-geneid:9893484	1.1.1.30	51735
bae:BATR1942_17510	ncbi-geneid:9893485	2.8.3.5	100950
bae:BATR1942_17515	ncbi-geneid:9893486	2.8.3.5	100950
bae:BATR1942_17525	ncbi-geneid:9893488	2.1.1.187	53335
bae:BATR1942_17545	ncbi-geneid:9893492	1.11.1.6	56634|52317
bae:BATR1942_17580	ncbi-geneid:9893499	5.1.99.1	54593
bae:BATR1942_17625	ncbi-geneid:9893508	1.1.1.100	51735
bae:BATR1942_17660	ncbi-geneid:9893515	2.7.1.69	51261|55604
bae:BATR1942_17665	ncbi-geneid:9893516	2.6.1.66	53383
bae:BATR1942_17715	ncbi-geneid:9893526	4.3.1.3
bae:BATR1942_17720	ncbi-geneid:9893527	4.2.1.49	111326
bae:BATR1942_17725	ncbi-geneid:9893528	3.5.2.7	51556|51338|51338
bae:BATR1942_17730	ncbi-geneid:9893529	3.5.3.8	52768
bae:BATR1942_17740	ncbi-geneid:9893531	2.4.2.2	52418|54680|47648
bae:BATR1942_17750	ncbi-geneid:9893533	4.1.2.4	51569
bae:BATR1942_17775	ncbi-geneid:9893538	3.5.1.24	56235
bae:BATR1942_17845	ncbi-geneid:9893552	4.1.2.29	51569
bae:BATR1942_17850	ncbi-geneid:9893553	5.3.99.-	51658
bae:BATR1942_17860	ncbi-geneid:9893555	1.1.1.18	51735|55347
bae:BATR1942_17870	ncbi-geneid:9893557	4.2.1.44	51658
bae:BATR1942_17875	ncbi-geneid:9893558	3.7.1.-	52518|52467|52518
bae:BATR1942_17880	ncbi-geneid:9893559	2.7.1.92	53613
bae:BATR1942_17885	ncbi-geneid:9893560	5.3.1.-	51182
bae:BATR1942_17890	ncbi-geneid:9893561	1.2.1.27	53720
bae:BATR1942_17990	ncbi-geneid:9893581	2.7.1.31	110738
bae:BATR1942_18015	ncbi-geneid:9893586	2.7.1.12	53067|53067
bae:BATR1942_18025	ncbi-geneid:9893588	1.1.1.44	48179|51735
bae:BATR1942_18035	ncbi-geneid:9893590	1.11.1.15	52833
bae:BATR1942_18040	ncbi-geneid:9893591	1.6.4.-	51905|52833|52833
bae:BATR1942_18065	ncbi-geneid:9893596	3.1.3.11	56300
bae:BATR1942_18190	ncbi-geneid:9893621	1.2.1.46	51735|50129
bae:BATR1942_18215	ncbi-geneid:9893626	3.5.3.1	52768
bae:BATR1942_18225	ncbi-geneid:9893628	2.6.1.13	53383
bae:BATR1942_18290	ncbi-geneid:9893641	2.7.13.3	55874|47384|55785|158472|103190
bae:BATR1942_18305	ncbi-geneid:9893648	6.3.4.4	52540
bae:BATR1942_18315	ncbi-geneid:9893650	3.6.4.12	52540|48024
bae:BATR1942_18375	ncbi-geneid:9893662	3.6.1.1	64182
bae:BATR1942_18405	ncbi-geneid:9893668	1.1.1.83|1.1.1.93|4.1.1.73	53659
bae:BATR1942_18455	ncbi-geneid:9893678	4.2.1.52	51569
bae:BATR1942_18480	ncbi-geneid:9893683	4.4.1.5	54593
bae:BATR1942_18490	ncbi-geneid:9893685	2.1.1.63	46767|53155
bae:BATR1942_18495	ncbi-geneid:9893686	2.1.1.-	57884|46689|46689
bae:BATR1942_18500	ncbi-geneid:9893687	3.1.11.2	56219
bae:BATR1942_18580	ncbi-geneid:9893703	2.1.1.170	53335
bae:BATR1942_18605	ncbi-geneid:9893708	3.1.26.5	54211
bae:BATR1942_18620	ncbi-geneid:9893711	2.7.7.7	55979|55979|55979
bae:BATR1942_18640	ncbi-geneid:9893715	5.99.1.3	56719|55874|54211
bae:BATR1942_18645	ncbi-geneid:9893716	5.99.1.3	56719|101904
bae:BATR1942_18655	ncbi-geneid:9893723	1.1.1.205	51412|54631
bae:BATR1942_18660	ncbi-geneid:9893724	3.4.16.4	56601|69189
bae:BATR1942_18665	ncbi-geneid:9893725	4.-.-.-	51366
bae:BATR1942_18670	ncbi-geneid:9893726	2.6.-.-	52317
bae:BATR1942_18675	ncbi-geneid:9893727	6.1.1.11	55681|46589
bae:BATR1942_18705	ncbi-geneid:9893734	2.7.7.7	52540|48019
bae:BATR1942_18750	ncbi-geneid:9893748	2.7.4.9	52540
bae:BATR1942_18765	ncbi-geneid:9893751	2.7.7.7	52540
bae:BATR1942_18800	ncbi-geneid:9893758	6.1.1.10	52374|47323|50249
bae:BATR1942_18805	ncbi-geneid:9893759	3.1.21.-	51556
bae:BATR1942_18815	ncbi-geneid:9893761	3.1.26.8	110455
bae:BATR1942_18820	ncbi-geneid:9893762	2.1.1.182	53335
bae:BATR1942_18840	ncbi-geneid:9893766	2.7.1.148	54211|55060
bae:BATR1942_18860	ncbi-geneid:9893770	2.3.1.157|2.7.7.23	53448|51161
bae:BATR1942_18865	ncbi-geneid:9893771	2.7.6.1	53271
bae:BATR1942_18875	ncbi-geneid:9893773	3.1.1.29	53178
bae:BATR1942_18885	ncbi-geneid:9893775	3.6.4.-	52540|52540|52540|143517|52540|141259
bae:BATR1942_18930	ncbi-geneid:9893786	3.1.3.16	81606
bae:BATR1942_18940	ncbi-geneid:9893788	2.7.11.1	56112
bae:BATR1942_18945	ncbi-geneid:9893789	6.3.4.-	52402|56037|82829
bae:BATR1942_18950	ncbi-geneid:9893790	2.4.2.8	53271
bae:BATR1942_18955	ncbi-geneid:9893791	3.4.24.-	140990|52540
bae:BATR1942_18960	ncbi-geneid:9893792	2.7.1.33
bae:BATR1942_18975	ncbi-geneid:9893795	2.5.1.47	53686
bae:BATR1942_18980	ncbi-geneid:9893796	2.6.1.85	56322
bae:BATR1942_18985	ncbi-geneid:9893797	2.6.1.85	52317
bae:BATR1942_18990	ncbi-geneid:9893798	4.1.3.38	56752
bae:BATR1942_18995	ncbi-geneid:9893799	2.5.1.15	51717
bae:BATR1942_19000	ncbi-geneid:9893800	4.1.2.25	55620
bae:BATR1942_19005	ncbi-geneid:9893801	2.7.6.3	55083
bae:BATR1942_19020	ncbi-geneid:9893804	6.1.1.6	55681|50249
bae:BATR1942_19060	ncbi-geneid:9893815	2.7.7.60	53448
bae:BATR1942_19065	ncbi-geneid:9893816	4.6.1.12	69765
bae:BATR1942_19070	ncbi-geneid:9893817	6.1.1.17|6.1.1.24	52374|48163
bae:BATR1942_19075	ncbi-geneid:9893818	2.3.1.30	51161
bae:BATR1942_19080	ncbi-geneid:9893819	6.1.1.16	52374|47323
bae:BATR1942_19090	ncbi-geneid:9893821	2.1.1.-	75217|55315
bae:BATR1942_19100	ncbi-geneid:9893823	2.7.7.6	88946|88659
bae:BATR1942_19140	ncbi-geneid:9893831	2.1.1.172	53335
bae:BATR1942_19145	ncbi-geneid:9893832	2.7.7.6	64484
bae:BATR1942_19150	ncbi-geneid:9893833	2.7.7.6	64484
bae:BATR1942_19175	ncbi-geneid:9893838	3.6.5.3	52540|50465|50447
bae:BATR1942_19295	ncbi-geneid:9893862	2.7.4.3	52540
bae:BATR1942_19300	ncbi-geneid:9893863	3.4.11.18	55920
bae:BATR1942_19330	ncbi-geneid:9893869	2.7.7.6	56553|55257|47789
bae:BATR1942_19355	ncbi-geneid:9893874	5.4.99.12	55120
bae:BATR1942_19380	ncbi-geneid:9893879	3.5.1.28	53187
bae:BATR1942_19415	ncbi-geneid:9893890	2.6.1.19	53383
bae:BATR1942_19420	ncbi-geneid:9893891	3.1.3.25	56655
bae:BATR1942_19470	ncbi-geneid:9893901	3.2.1.52	51445|52279
bae:BATR1942_19490	ncbi-geneid:9893905	2.7.1.69	55604
bae:BATR1942_19500	ncbi-geneid:9893907	4.2.-.-	53697
bae:BATR1942_19540	ncbi-geneid:9893919	5.4.2.10	53738|53738|55957|53738
bae:BATR1942_19545	ncbi-geneid:9893920	2.6.1.16	53697|56235
bae:BATR1942_19670	ncbi-geneid:9893945	3.1.4.46	51695
bae:BATR1942_19690	ncbi-geneid:9893949	3.6.3.40	52540
bae:BATR1942_19750	ncbi-geneid:9893961	1.1.-.-	56796
bae:BATR1942_19755	ncbi-geneid:9893962	2.1.2.2	56059|52440|51246
bae:BATR1942_19785	ncbi-geneid:9893968	1.4.1.4	51735|53223
bae:BATR1942_19795	ncbi-geneid:9893970	3.4.21.-	52743
bae:BATR1942_19825	ncbi-geneid:9893976	3.5.99.6	100950
bae:BATR1942_19840	ncbi-geneid:9893979	2.6.1.42	56752
bae:BATR1942_19850	ncbi-geneid:9893981	2.1.1.10	82282
bae:BATR1942_19860	ncbi-geneid:9893983	3.5.1.2	56601
bae:BATR1942_19865	ncbi-geneid:9893984	2.7.13.3	55874
bae:BATR1942_19875	ncbi-geneid:9893986	4.2.1.41	51569
bae:BATR1942_19880	ncbi-geneid:9893987	1.2.1.3	53720
bae:BATR1942_19890	ncbi-geneid:9893989	4.2.1.40	51604|54826
bae:BATR1942_19965	ncbi-geneid:9894004	3.1.3.1	56300
bae:BATR1942_19980	ncbi-geneid:9894007	3.4.19.3	53182
bae:BATR1942_20040	ncbi-geneid:9894019	3.1.-.-	48452|48452
bae:BATR1942_20060	ncbi-geneid:9894023	3.6.3.-	52540
bae:BATR1942_20135	ncbi-geneid:9894038	3.6.3.32	52540|54631
bae:BATR1942_20150	ncbi-geneid:9894041	3.5.1.-	53187|55031
bae:BATR1942_20165	ncbi-geneid:9894044	1.1.1.27	56327|51735
bae:BATR1942_20205	ncbi-geneid:9894052	6.3.1.5	52402
bae:BATR1942_20220	ncbi-geneid:9894055	2.7.1.71	52540
bae:BATR1942_20230	ncbi-geneid:9894057	3.1.1.41	53474
bae:BATR1942_20240	ncbi-geneid:9894059	1.5.99.8	51730
bae:BATR1942_20245	ncbi-geneid:9894060	1.5.1.12	53720
bae:BATR1942_20295	ncbi-geneid:9894070	1.8.1.9	51905
bae:BATR1942_20300	ncbi-geneid:9894071	2.1.1.107|4.2.1.75	53790|69618
bae:BATR1942_20305	ncbi-geneid:9894072	1.7.1.4	50022
bae:BATR1942_20310	ncbi-geneid:9894073	1.7.1.4	56014|51905|51905|55124
bae:BATR1942_20315	ncbi-geneid:9894074	1.7.99.4	53706|50692
bae:BATR1942_20320	ncbi-geneid:9894075	1.7.1.4	51905|51905|56014|55124
bae:BATR1942_20355	ncbi-geneid:9894082	1.1.1.284|1.1.1.1	50129|51735
bae:BATR1942_20405	ncbi-geneid:9894092	5.3.1.27	53697
bae:BATR1942_20410	ncbi-geneid:9894093	4.1.2.43	51366
bae:BATR1942_20460	ncbi-geneid:9894103	2.7.8.-	56214|56214
bae:BATR1942_20490	ncbi-geneid:9894109	4.1.1.-	52507
bae:BATR1942_20510	ncbi-geneid:9894113	3.4.11.5	53474
bae:BATR1942_20585	ncbi-geneid:9894128	3.1.-.-	48452|48452
bae:BATR1942_20595	ncbi-geneid:9894130	2.7.2.4	53633|55021|55021
bae:BATR1942_20610	ncbi-geneid:9894133	3.6.3.34	52540
bae:BATR1942_20660	ncbi-geneid:9894143	2.6.1.19|2.6.1.22	53383
bae:BATR1942_20665	ncbi-geneid:9894144	1.2.1.16	53720
bae:BATR1942_20675	ncbi-geneid:9894146	1.1.1.47	51735
bae:BATR1942_20700	ncbi-geneid:9894151	2.7.1.69	52794
bae:BATR1942_20705	ncbi-geneid:9894152	2.7.1.69	55804
bae:BATR1942_20710	ncbi-geneid:9894153	1.1.1.17	51735|48179
bae:BATR1942_20720	ncbi-geneid:9894155	4.2.1.-	54637
bae:BATR1942_20860	ncbi-geneid:9894183	5.99.1.2	56712
bae:BATR1942_20900	ncbi-geneid:9894191	1.2.3.3	52518|52467|52518
bae:BATR1942_20955	ncbi-geneid:9894202	2.7.13.3	103190|55874|55890|55785
bae:BATR1942_21015	ncbi-geneid:9894214	6.3.2.4	56059|52440
bae:BATR1942_21020	ncbi-geneid:9894215	6.3.2.10	53623|53244|63418
bae:BATR1942_21030	ncbi-geneid:9894217	3.6.4.13	52540
bae:BATR1942_21050	ncbi-geneid:9894221	2.7.8.7	56214
bae:BATR1942_21060	ncbi-geneid:9894223	5.1.1.1	51419|50621
bae:BATR1942_21100	ncbi-geneid:9894231	2.7.11.1	55874
