# Supplementary material for: Tracing the Repertoire of Promiscuous Enzymes along the Metabolic Pathways in Archaeal Organisms
Source: Life (Basel). 2017 Jul 13;7(3):30. doi: 10.3390/life7030030 (PMC5617955; doi:10.3390/life7030030)
Supplement: Supplementary file 1 [file life-07-00030-s001.zip › Table_S2/baf.txt]

KEGGID	NCBIGI	ECs	SFamilyID
baf:BAPKO_0003	ncbi-geneid:4227030	5.4.2.2	53738|53738
baf:BAPKO_0004	ncbi-geneid:4227031	6.1.1.2	52374
baf:BAPKO_0009	ncbi-geneid:4227175	2.7.8.7	56214
baf:BAPKO_0011	ncbi-geneid:4227177	5.4.99.12	55120
baf:BAPKO_0013	ncbi-geneid:4227179	3.6.4.-	52540
baf:BAPKO_0014	ncbi-geneid:4227180	2.7.1.48	52540
baf:BAPKO_0017	ncbi-geneid:4227183	5.4.99.12	55120
baf:BAPKO_0019	ncbi-geneid:4227185	2.7.1.90	53784
baf:BAPKO_0020	ncbi-geneid:4227186	5.-.-.-	111337
baf:BAPKO_0021	ncbi-geneid:4227187	3.1.22.4	52540|46785
baf:BAPKO_0025	ncbi-geneid:4227191	1.5.1.5|3.5.4.9	51735|53223
baf:BAPKO_0029	ncbi-geneid:4227037	3.4.21.89	51306
baf:BAPKO_0030	ncbi-geneid:4227038	3.4.21.89	51306
baf:BAPKO_0035	ncbi-geneid:4227043	5.99.1.-	56719
baf:BAPKO_0036	ncbi-geneid:4227044	5.99.1.-	56719|55874|54211
baf:BAPKO_0037	ncbi-geneid:4227045	2.3.1.51	69593
baf:BAPKO_0040	ncbi-geneid:4227048	2.1.1.80	53335|47757
baf:BAPKO_0046	ncbi-geneid:4227053	3.1.26.4	53098
baf:BAPKO_0053	ncbi-geneid:4227596	3.2.2.-	52141
baf:BAPKO_0055	ncbi-geneid:4227598	5.3.1.1	51351
baf:BAPKO_0056	ncbi-geneid:4227599	2.7.2.3	53748
baf:BAPKO_0057	ncbi-geneid:4227600	1.2.1.12	55347|51735
baf:BAPKO_0064	ncbi-geneid:4227607	2.1.2.9	53328|50486
baf:BAPKO_0065	ncbi-geneid:4227608	3.5.1.88	56420
baf:BAPKO_0068	ncbi-geneid:4227724	3.4.11.9	55920|53092
baf:BAPKO_0070	ncbi-geneid:4227726	3.4.11.-	144052
baf:BAPKO_0080	ncbi-geneid:4227736	3.6.3.-	52540
baf:BAPKO_0084	ncbi-geneid:4227424	2.8.1.7	53383
baf:BAPKO_0088	ncbi-geneid:4227335	1.1.1.27	51735|56327
baf:BAPKO_0091	ncbi-geneid:4227338	3.6.3.14	81333
baf:BAPKO_0094	ncbi-geneid:4227341	3.6.3.14	52540
baf:BAPKO_0095	ncbi-geneid:4227342	3.6.3.14	52540|50615|47917
baf:BAPKO_0100	ncbi-geneid:4227347	3.6.1.-	52540
baf:BAPKO_0101	ncbi-geneid:4227348	5.1.1.3	53681|53681
baf:BAPKO_0102	ncbi-geneid:4227349	6.1.1.22	55681|50249
baf:BAPKO_0105	ncbi-geneid:4227385	3.4.21.-	50494|50156|50156
baf:BAPKO_0106	ncbi-geneid:4227386	3.4.11.18	55920
baf:BAPKO_0110	ncbi-geneid:4227390	2.3.1.9	53901|53901
baf:BAPKO_0112	ncbi-geneid:4227392	3.6.4.12	52540|48024
baf:BAPKO_0117	ncbi-geneid:4227397	2.7.1.69	55604|47240
baf:BAPKO_0119	ncbi-geneid:4227399	3.4.24.-	50156|50156
baf:BAPKO_0121	ncbi-geneid:4227401	2.5.1.31	64005
baf:BAPKO_0130	ncbi-geneid:4227371	2.7.4.14	52540
baf:BAPKO_0131	ncbi-geneid:4227372	5.4.99.12	55120|55174
baf:BAPKO_0137	ncbi-geneid:4227378	6.1.1.21	55681|52954
baf:BAPKO_0138	ncbi-geneid:4227379	2.4.1.129	56601|56519|54184
baf:BAPKO_0139	ncbi-geneid:4227380	6.2.1.3	56801
baf:BAPKO_0148	ncbi-geneid:4227430	3.6.3.32	52540
baf:BAPKO_0152	ncbi-geneid:4227433	3.5.1.25	51556|51338
baf:BAPKO_0153	ncbi-geneid:4227434	3.5.99.6	100950
baf:BAPKO_0154	ncbi-geneid:4227435	1.15.1.1	54719|46609
baf:BAPKO_0161	ncbi-geneid:4227442	5.1.1.1	51419|50621
baf:BAPKO_0167	ncbi-geneid:4227094	2.4.1.25	51445
baf:BAPKO_0178	ncbi-geneid:4227105	3.6.3.-	52540
baf:BAPKO_0179	ncbi-geneid:4227106	2.1.1.170	53335
baf:BAPKO_0196	ncbi-geneid:4227795	3.1.21.-	51556
baf:BAPKO_0200	ncbi-geneid:4227799	3.1.7.2	109604|81301|81271
baf:BAPKO_0203	ncbi-geneid:4227802	6.3.2.4	56059|52440
baf:BAPKO_0204	ncbi-geneid:4227686	6.3.2.13	53623|53244|63418
baf:BAPKO_0208	ncbi-geneid:4227690	3.4.-.-	117892
baf:BAPKO_0209	ncbi-geneid:4227691	3.4.-.-	117892
baf:BAPKO_0214	ncbi-geneid:4227696	2.7.7.9	53448
baf:BAPKO_0226	ncbi-geneid:4227836	3.6.3.27	52540
baf:BAPKO_0228	ncbi-geneid:4227838	6.1.1.7	55681|101353|55186
baf:BAPKO_0233	ncbi-geneid:4227843	1.-.-.-	51395
baf:BAPKO_0234	ncbi-geneid:4227844	6.1.1.11	55681|46589
baf:BAPKO_0246	ncbi-geneid:4227710	2.3.1.-	56317
baf:BAPKO_0250	ncbi-geneid:4227714	2.7.1.30	53067|53067
baf:BAPKO_0252	ncbi-geneid:4227716	1.1.5.3	51905
baf:BAPKO_0256	ncbi-geneid:4227720	3.6.1.15	52972
baf:BAPKO_0257	ncbi-geneid:4227721	3.4.24.-	55486
baf:BAPKO_0261	ncbi-geneid:4227469	6.1.1.4	52374|50677|47323
baf:BAPKO_0263	ncbi-geneid:4227471	3.4.21.53	54211|52540|88697
baf:BAPKO_0264	ncbi-geneid:4227472	3.1.-.-	64182|64182
baf:BAPKO_0273	ncbi-geneid:4227481	3.4.21.89	51306
baf:BAPKO_0298	ncbi-geneid:4227215	3.6.3.14	52540
baf:BAPKO_0306	ncbi-geneid:4227223	3.4.25.2	56235
baf:BAPKO_0315	ncbi-geneid:4227405	6.3.2.10	53623|53244|63418
baf:BAPKO_0317	ncbi-geneid:4227407	2.1.1.-	53335|81799
baf:BAPKO_0321	ncbi-geneid:4227411	2.7.1.23	111331
baf:BAPKO_0323	ncbi-geneid:4227413	2.1.1.-	53335
baf:BAPKO_0324	ncbi-geneid:4227414	2.5.1.90	48576
baf:BAPKO_0336	ncbi-geneid:4227668	2.3.1.15	69593
baf:BAPKO_0346	ncbi-geneid:4227678	4.2.1.11	51604|54826
baf:BAPKO_0350	ncbi-geneid:4227682	6.3.5.6|6.3.5.7	55931|89095
baf:BAPKO_0351	ncbi-geneid:4227683	6.3.5.6|6.3.5.7	75304
baf:BAPKO_0352	ncbi-geneid:4227684	6.3.5.6|6.3.5.7	141000
baf:BAPKO_0353	ncbi-geneid:4227685	3.6.4.12	52540
baf:BAPKO_0357	ncbi-geneid:4227449	2.7.1.40	51621|52935|50800
baf:BAPKO_0366	ncbi-geneid:4227458	2.1.1.-	75217
baf:BAPKO_0367	ncbi-geneid:4227459	3.4.21.102	52096|50156
baf:BAPKO_0372	ncbi-geneid:4227463	4.2.3.3	52335
baf:BAPKO_0374	ncbi-geneid:4227465	3.4.11.-	53187|101821
baf:BAPKO_0377	ncbi-geneid:4227556	1.1.1.94	51735|48179
baf:BAPKO_0379	ncbi-geneid:4227558	6.1.1.1	52374|55174
baf:BAPKO_0380	ncbi-geneid:4227559	6.1.1.14	55681|52954
baf:BAPKO_0381	ncbi-geneid:4227560	6.1.1.17	52374|48163
baf:BAPKO_0384	ncbi-geneid:4227563	3.2.2.9	53167
baf:BAPKO_0385	ncbi-geneid:4227564	2.5.1.6	55973|55973|55973
baf:BAPKO_0386	ncbi-geneid:4227565	4.4.1.21	63411
baf:BAPKO_0403	ncbi-geneid:4227812	2.7.7.6	64484
baf:BAPKO_0404	ncbi-geneid:4227813	2.7.7.6	64484
baf:BAPKO_0419	ncbi-geneid:4227615	6.1.1.15	55681|52954|64586
baf:BAPKO_0424	ncbi-geneid:4227742	5.3.1.8	51182
baf:BAPKO_0425	ncbi-geneid:4227743	2.7.1.69	52794|55804
baf:BAPKO_0430	ncbi-geneid:4227748	2.1.1.80	53335|47757
baf:BAPKO_0431	ncbi-geneid:4227749	3.1.1.61	52738|52172
baf:BAPKO_0436	ncbi-geneid:4227754	2.7.13.3	55874|52172|53850|47384|53850|53850|47226
baf:BAPKO_0442	ncbi-geneid:4227760	3.2.2.21	50486
baf:BAPKO_0457	ncbi-geneid:4227584	5.99.1.3	56719|101904
baf:BAPKO_0458	ncbi-geneid:4227585	5.99.1.3	56719|55874|54211
baf:BAPKO_0460	ncbi-geneid:4227587	2.7.7.7	55979|55979|55979
baf:BAPKO_0463	ncbi-geneid:4227590	3.1.26.5	54211
baf:BAPKO_0467	ncbi-geneid:4227767	4.1.2.13	51569
baf:BAPKO_0468	ncbi-geneid:4227768	6.1.1.12	55681|55261|50249
baf:BAPKO_0490	ncbi-geneid:4227645	2.7.7.7	52540|48019
baf:BAPKO_0492	ncbi-geneid:4227254	2.7.4.6	54919
baf:BAPKO_0495	ncbi-geneid:4227257	3.6.3.-	52540
baf:BAPKO_0501	ncbi-geneid:4227952	2.5.1.7	55205
baf:BAPKO_0504	ncbi-geneid:4227955	3.6.5.3	52540|50447|50465
baf:BAPKO_0530	ncbi-geneid:4227907	2.7.7.6	55257|56553|47789
baf:BAPKO_0540	ncbi-geneid:4227196	6.1.1.20	55681
baf:BAPKO_0541	ncbi-geneid:4227197	6.1.1.20	55681|46955|46955
baf:BAPKO_0542	ncbi-geneid:4227198	1.8.1.9	51905
baf:BAPKO_0543	ncbi-geneid:4227199	2.1.1.-	75217|55315
baf:BAPKO_0547	ncbi-geneid:4227203	6.3.5.1	52402|56317
baf:BAPKO_0550	ncbi-geneid:4227206	3.1.3.25	56655
baf:BAPKO_0553	ncbi-geneid:4227209	2.7.1.33
baf:BAPKO_0559	ncbi-geneid:4227130	3.1.11.2	56219
baf:BAPKO_0561	ncbi-geneid:4227132	3.4.24.-	63411|63411|63411|63411
baf:BAPKO_0573	ncbi-geneid:4227108	2.7.6.1	53271
baf:BAPKO_0576	ncbi-geneid:4227111	2.7.1.24	52540
baf:BAPKO_0577	ncbi-geneid:4227112	2.7.7.7	56672|53098|88723|47807
baf:BAPKO_0581	ncbi-geneid:4227116	6.5.1.2
baf:BAPKO_0587	ncbi-geneid:4227122	2.7.3.9	51621|52009|47831
baf:BAPKO_0588	ncbi-geneid:4227123	2.7.1.69	51261
baf:BAPKO_0590	ncbi-geneid:4227125	1.1.1.44	48179|51735
baf:BAPKO_0597	ncbi-geneid:4227300	2.7.13.3	55874|50341|47226|47384
baf:BAPKO_0598	ncbi-geneid:4227301	3.1.1.61	52738
baf:BAPKO_0602	ncbi-geneid:4227305	2.7.4.22	53633
baf:BAPKO_0606	ncbi-geneid:4227309	6.3.4.2	52540|52317
baf:BAPKO_0610	ncbi-geneid:4227313	2.7.7.7	89550
baf:BAPKO_0612	ncbi-geneid:4227915	3.6.4.12	52540|52540|50249
baf:BAPKO_0616	ncbi-geneid:4227919	6.3.2.9	53623|53244|51984
baf:BAPKO_0618	ncbi-geneid:4227921	6.1.1.10	52374|47323|50249|57770
baf:BAPKO_0619	ncbi-geneid:4227922	3.2.2.9	53167
baf:BAPKO_0620	ncbi-geneid:4227923	2.3.1.8	53659
baf:BAPKO_0621	ncbi-geneid:4227924	2.1.1.182	53335
baf:BAPKO_0624	ncbi-geneid:4227927	6.2.1.3	56801
baf:BAPKO_0625	ncbi-geneid:4227928	6.1.1.19	52374|47323|55190
baf:BAPKO_0630	ncbi-geneid:4227933	1.1.1.158	56176|56194
baf:BAPKO_0631	ncbi-geneid:4227934	6.1.1.16	52374|47323
baf:BAPKO_0634	ncbi-geneid:4227937	2.1.2.1	53383
baf:BAPKO_0638	ncbi-geneid:4227941	3.4.16.4	56601|69189
baf:BAPKO_0639	ncbi-geneid:4227942	3.5.1.44	64438
baf:BAPKO_0640	ncbi-geneid:4227943	3.6.4.12	52540
baf:BAPKO_0641	ncbi-geneid:4227944	3.4.13.3	53187
baf:BAPKO_0647	ncbi-geneid:4227233	3.4.21.92	52096
baf:BAPKO_0649	ncbi-geneid:4227235	3.4.21.53	54211|52540|88697
baf:BAPKO_0656	ncbi-geneid:4227242	3.5.4.5	53927
baf:BAPKO_0662	ncbi-geneid:4227248	2.7.2.1	53067|53067
baf:BAPKO_0663	ncbi-geneid:4227249	3.6.4.-	52540|52540|52540|143517|141259
baf:BAPKO_0667	ncbi-geneid:4227253	3.1.26.8	110455
baf:BAPKO_0669	ncbi-geneid:4227354	3.4.11.-	53187|101821
baf:BAPKO_0671	ncbi-geneid:4227356	2.7.1.69	52794|55804
baf:BAPKO_0675	ncbi-geneid:4227360	3.1.11.5	52540
baf:BAPKO_0676	ncbi-geneid:4227361	3.1.11.5	52540|52980
baf:BAPKO_0677	ncbi-geneid:4227362	3.1.11.5	52540|52540
baf:BAPKO_0678	ncbi-geneid:4227363	2.4.2.11	51690|54675
baf:BAPKO_0679	ncbi-geneid:4227364	1.1.1.49	55347|51735
baf:BAPKO_0686	ncbi-geneid:4227853	3.6.3.31	52540|50331
baf:BAPKO_0688	ncbi-geneid:4227855	5.1.3.9	51366
baf:BAPKO_0689	ncbi-geneid:4227856	2.7.1.69	55604
baf:BAPKO_0701	ncbi-geneid:4227648	5.3.1.6	100950|75445
baf:BAPKO_0702	ncbi-geneid:4227649	5.4.2.1
baf:BAPKO_0703	ncbi-geneid:4227650	6.1.1.6	52374|48163
baf:BAPKO_0710	ncbi-geneid:4227657	3.5.1.28	53187
baf:BAPKO_0713	ncbi-geneid:4227660	2.7.13.3
baf:BAPKO_0720	ncbi-geneid:4227962	3.1.3.18	56784
baf:BAPKO_0721	ncbi-geneid:4227963	3.6.3.17	52540|52540
baf:BAPKO_0726	ncbi-geneid:4227968	2.1.1.61	52402
baf:BAPKO_0727	ncbi-geneid:4227969	2.3.3.10	53901|53901
baf:BAPKO_0728	ncbi-geneid:4227970	5.3.3.2	51395
baf:BAPKO_0730	ncbi-geneid:4227972	4.1.1.33	54211|55060
baf:BAPKO_0731	ncbi-geneid:4227973	2.7.4.2	54211
baf:BAPKO_0732	ncbi-geneid:4227974	2.7.1.36	54211|55060
baf:BAPKO_0742	ncbi-geneid:4227078	2.1.1.31	75217
baf:BAPKO_0745	ncbi-geneid:4227081	2.7.7.3	52374
baf:BAPKO_0748	ncbi-geneid:4227084	3.1.26.3	69065|54768
baf:BAPKO_0749	ncbi-geneid:4227085	2.7.7.72|3.1.3.-|3.1.4	81891|81301
baf:BAPKO_0755	ncbi-geneid:4227091	2.7.7.-	56731|57783
baf:BAPKO_0764	ncbi-geneid:4227063	6.1.1.3	55681|55186|52954
baf:BAPKO_0767	ncbi-geneid:4227066	4.6.1.1	55154
baf:BAPKO_0771	ncbi-geneid:4227070	2.7.1.90	53784
baf:BAPKO_0772	ncbi-geneid:4227071	1.6.-.-	51905|55424
baf:BAPKO_0774	ncbi-geneid:4227073	5.3.1.9	53697
baf:BAPKO_0776	ncbi-geneid:4227526	2.4.1.-|3.4	56601|53955
baf:BAPKO_0781	ncbi-geneid:4227531	6.1.1.9	52374|50677|47323|46589
baf:BAPKO_0791	ncbi-geneid:4227541	4.2.99.18	48150
baf:BAPKO_0800	ncbi-geneid:4227639	3.1.26.11	56281
baf:BAPKO_0804	ncbi-geneid:4227870	3.4.21.92	52096
baf:BAPKO_0815	ncbi-geneid:4227881	2.4.1.227	53756
baf:BAPKO_0816	ncbi-geneid:4227882	2.7.1.35	53613
baf:BAPKO_0817	ncbi-geneid:4227883	3.4.24.57	53067|53067
baf:BAPKO_0826	ncbi-geneid:4227892	2.4.2.7	53271
baf:BAPKO_0832	ncbi-geneid:4227317	2.7.7.18	52374
baf:BAPKO_0839	ncbi-geneid:4227324	3.1.1.29	53178
baf:BAPKO_0840	ncbi-geneid:4227325	6.3.4.-	52402
baf:BAPKO_0841	ncbi-geneid:4227326	3.4.24.-	52540|140990
baf:BAPKO_0843	ncbi-geneid:4227328	2.7.1.21	52540
baf:BAPKO_0846	ncbi-geneid:4227331	2.7.4.9	52540
baf:BAPKO_0856	ncbi-geneid:4227017	5.4.99.12	55120
baf:BAPKO_0858	ncbi-geneid:4227019	2.7.7.8	54211|54211|55666|55666|54791|50249
baf:BAPKO_0862	ncbi-geneid:4227023	2.4.2.29	51713
baf:BAPKO_0865	ncbi-geneid:4227026	4.1.1.36|6.3.2.5	102645|52507
baf:BAPKO_0868	ncbi-geneid:4227145	5.4.99.12	55120|55174
baf:BAPKO_0870	ncbi-geneid:4227147	6.3.2.8	53623|53244|51984
baf:BAPKO_0872	ncbi-geneid:4227149	2.7.4.14	52540
baf:BAPKO_0874	ncbi-geneid:4227151	2.5.1.75	52540
baf:BAPKO_0881	ncbi-geneid:4227158	5.99.1.2	56712
baf:BAPKO_0886	ncbi-geneid:4227163	6.1.1.5	52374|47323|50677|47323
baf:BAPKO_0888	ncbi-geneid:4227544	5.4.2.8	53738|53738|53738|55957
baf:BAPKO_0896	ncbi-geneid:4227552	3.5.3.6	55909
baf:BAPKO_0897	ncbi-geneid:4227553	2.1.3.3	53671
