# Supplementary material for: Tracing the Repertoire of Promiscuous Enzymes along the Metabolic Pathways in Archaeal Organisms
Source: Life (Basel). 2017 Jul 13;7(3):30. doi: 10.3390/life7030030 (PMC5617955; doi:10.3390/life7030030)
Supplement: Supplementary file 1 [file life-07-00030-s001.zip › Table_S2/bah.txt]

KEGGID	NCBIGI	ECs	SFamilyID
bah:BAMEG_0002	ncbi-geneid:7782761	2.7.7.7	55979|55979|55979
bah:BAMEG_0005	ncbi-geneid:7782634	5.99.1.3	56719|55874|54211
bah:BAMEG_0006	ncbi-geneid:7787306	5.99.1.3	56719|101904
bah:BAMEG_0014	ncbi-geneid:7787472	1.1.1.205	51412|54631
bah:BAMEG_0015	ncbi-geneid:7784623	3.4.16.4	56601|69189
bah:BAMEG_0016	ncbi-geneid:7783847	4.-.-.-	51366
bah:BAMEG_0017	ncbi-geneid:7785147	2.6.-.-	52317
bah:BAMEG_0018	ncbi-geneid:7785296	6.1.1.11	55681|46589
bah:BAMEG_0021	ncbi-geneid:7787410	2.7.1.-	52540
bah:BAMEG_0022	ncbi-geneid:7785329	2.7.1.-	52540
bah:BAMEG_0026	ncbi-geneid:7785630	2.7.7.7	52540|48019
bah:BAMEG_0039	ncbi-geneid:7785051	2.7.4.9	52540
bah:BAMEG_0040	ncbi-geneid:7783368	2.7.7.7	52540
bah:BAMEG_0045	ncbi-geneid:7786617	2.1.1.-	53790
bah:BAMEG_0047	ncbi-geneid:7783017	6.1.1.10	52374|47323|50249
bah:BAMEG_0048	ncbi-geneid:7786825	3.1.21.-	51556
bah:BAMEG_0049	ncbi-geneid:7784257	3.1.26.8	110455
bah:BAMEG_0050	ncbi-geneid:7783491	2.1.1.182	53335
bah:BAMEG_0054	ncbi-geneid:7785298	2.7.1.148	54211|55060
bah:BAMEG_0059	ncbi-geneid:7782316	2.7.7.23|2.3.1.157	53448|51161
bah:BAMEG_0060	ncbi-geneid:7785233	2.7.6.1	53271
bah:BAMEG_0061	ncbi-geneid:7786260	3.1.1.29	53178
bah:BAMEG_0063	ncbi-geneid:7786995	3.6.1.-|3.6.4.-	52540|52540|52540|143517|52540|141259
bah:BAMEG_0074	ncbi-geneid:7785677	3.1.3.16	81606
bah:BAMEG_0075	ncbi-geneid:7783043	6.3.4.-	52402|56037|82829
bah:BAMEG_0076	ncbi-geneid:7782513	2.4.2.8	53271
bah:BAMEG_0077	ncbi-geneid:7782340	3.4.24.-	52540|140990
bah:BAMEG_0078	ncbi-geneid:7786454	2.7.1.33
bah:BAMEG_0080	ncbi-geneid:7786637	2.5.1.47	53686
bah:BAMEG_0081	ncbi-geneid:7787222	2.6.1.85	56322
bah:BAMEG_0082	ncbi-geneid:7783982	4.1.3.27|2.6.1.85	52317
bah:BAMEG_0083	ncbi-geneid:7783436	4.1.3.38	56752
bah:BAMEG_0084	ncbi-geneid:7787136	2.5.1.15	51717
bah:BAMEG_0085	ncbi-geneid:7783110	4.1.2.25	55620
bah:BAMEG_0086	ncbi-geneid:7786060	2.7.6.3	55083
bah:BAMEG_0089	ncbi-geneid:7782596	6.1.1.6	55681|50249
bah:BAMEG_0096	ncbi-geneid:7784629	2.7.3.-	55931
bah:BAMEG_0101	ncbi-geneid:7783154	2.7.7.60	53448
bah:BAMEG_0102	ncbi-geneid:7784974	4.6.1.12	69765
bah:BAMEG_0103	ncbi-geneid:7785291	6.1.1.17|6.1.1.24	52374|48163
bah:BAMEG_0104	ncbi-geneid:7783186	2.3.1.30	51161
bah:BAMEG_0105	ncbi-geneid:7786387	6.1.1.16	52374|47323
bah:BAMEG_0107	ncbi-geneid:7785090	2.1.1.-	75217|55315
bah:BAMEG_0117	ncbi-geneid:7784269	2.1.1.172	53335
bah:BAMEG_0118	ncbi-geneid:7787095	2.7.7.6	64484
bah:BAMEG_0119	ncbi-geneid:7782207	2.7.7.6	64484
bah:BAMEG_0147	ncbi-geneid:7784830	2.7.4.3	52540
bah:BAMEG_0148	ncbi-geneid:7783238	3.4.11.18	55920
bah:BAMEG_0153	ncbi-geneid:7784862	2.7.7.6	56553|55257|47789
bah:BAMEG_0158	ncbi-geneid:7784199	5.4.99.12	55120
bah:BAMEG_0163	ncbi-geneid:7783128	3.5.1.28	53187
bah:BAMEG_0183	ncbi-geneid:7781960	2.7.1.31	110738
bah:BAMEG_0184	ncbi-geneid:7786943	3.5.3.1	52768
bah:BAMEG_0187	ncbi-geneid:7782803	5.4.2.10	53738|53738|53738|55957
bah:BAMEG_0189	ncbi-geneid:7785666	2.6.1.16	53697|56235
bah:BAMEG_0192	ncbi-geneid:7786262	2.7.1.12	53067
bah:BAMEG_0193	ncbi-geneid:7784817	2.7.1.12	53067|53067
bah:BAMEG_0195	ncbi-geneid:7782380	1.1.1.44	48179|51735
bah:BAMEG_0204	ncbi-geneid:7786455	1.1.1.100	51735
bah:BAMEG_0231	ncbi-geneid:7783907	1.5.1.2	51735|48179
bah:BAMEG_0241	ncbi-geneid:7786854	2.3.1.51	69593
bah:BAMEG_0247	ncbi-geneid:7786491	3.1.21.-	51556
bah:BAMEG_0269	ncbi-geneid:7783077	1.13.11.27	54593
bah:BAMEG_0271	ncbi-geneid:7784695	1.13.11.5	51182
bah:BAMEG_0273	ncbi-geneid:7784123	6.3.2.4	52440
bah:BAMEG_0275	ncbi-geneid:7785232	6.3.2.10	53623|53244|63418
bah:BAMEG_0276	ncbi-geneid:7782321	3.6.4.13	52540
bah:BAMEG_0279	ncbi-geneid:7785840	2.7.8.7	56214
bah:BAMEG_0281	ncbi-geneid:7787352	5.1.1.1	51419|50621
bah:BAMEG_0305	ncbi-geneid:7785054	2.3.1.128	55729
bah:BAMEG_0306	ncbi-geneid:7785063	3.4.24.57	53067|53067
bah:BAMEG_0314	ncbi-geneid:7784821	6.3.5.2	52402|52317|54810
bah:BAMEG_0318	ncbi-geneid:7784634	2.7.13.3|2.7.3.-	55874|47384|158472
bah:BAMEG_0327	ncbi-geneid:7783356	5.1.3.2	51735
bah:BAMEG_0346	ncbi-geneid:7785655	4.1.1.21|5.4.99.18	52255
bah:BAMEG_0347	ncbi-geneid:7785968	4.1.1.21|6.3.4.18	56059|52440|51246
bah:BAMEG_0348	ncbi-geneid:7783254	4.3.2.2	48557
bah:BAMEG_0349	ncbi-geneid:7784053	6.3.2.6	56104
bah:BAMEG_0350	ncbi-geneid:7786345	6.3.5.3	82697
bah:BAMEG_0351	ncbi-geneid:7787163	6.3.5.3	52317
bah:BAMEG_0352	ncbi-geneid:7782775	6.3.5.3	55326|56042|55326|56042
bah:BAMEG_0353	ncbi-geneid:7784940	2.4.2.14	53271|56235
bah:BAMEG_0354	ncbi-geneid:7785242	6.3.3.1	56042|55326
bah:BAMEG_0355	ncbi-geneid:7783157	2.1.2.2	53328
bah:BAMEG_0356	ncbi-geneid:7783656	2.1.2.3|3.5.4.10	53927|52335
bah:BAMEG_0357	ncbi-geneid:7782718	6.3.4.13	56059|52440|51246
bah:BAMEG_0361	ncbi-geneid:7782593	2.5.1.-	51395
bah:BAMEG_0362	ncbi-geneid:7781977	3.6.1.-|3.6.4.12	52540
bah:BAMEG_0363	ncbi-geneid:7782635	6.5.1.2
bah:BAMEG_0366	ncbi-geneid:7786475	1.5.1.12	53720
bah:BAMEG_0368	ncbi-geneid:7782008	3.3.2.1	52499
bah:BAMEG_0375	ncbi-geneid:7784523	3.6.3.16	52540
bah:BAMEG_0376	ncbi-geneid:7783736	3.6.3.16	52540
bah:BAMEG_0379	ncbi-geneid:7786954	6.3.5.6|6.3.5.7	141000
bah:BAMEG_0380	ncbi-geneid:7784759	6.3.5.6|6.3.5.7	75304
bah:BAMEG_0381	ncbi-geneid:7784494	6.3.5.6|6.3.5.7	55931|89095
bah:BAMEG_0383	ncbi-geneid:7786416	3.1.3.18	56784
bah:BAMEG_0384	ncbi-geneid:7786002	2.6.1.19|2.6.1.22	53383
bah:BAMEG_0386	ncbi-geneid:7781913	1.2.1.16	53720
bah:BAMEG_0388	ncbi-geneid:7782771	3.4.11.-	144052
bah:BAMEG_0393	ncbi-geneid:7784170	2.1.1.-	53335|50249
bah:BAMEG_0402	ncbi-geneid:7786045	3.5.1.-	53187|55031
bah:BAMEG_0404	ncbi-geneid:7784636	1.6.4.-	51905|52833|52833
bah:BAMEG_0405	ncbi-geneid:7784029	1.11.1.15	52833
bah:BAMEG_0406	ncbi-geneid:7785789	2.7.1.100	56112
bah:BAMEG_0407	ncbi-geneid:7783326	5.3.1.23	100950
bah:BAMEG_0408	ncbi-geneid:7782139	4.1.2.17	53639
bah:BAMEG_0412	ncbi-geneid:7782441	1.8.1.9	51905
bah:BAMEG_0435	ncbi-geneid:7787146	3.2.1.20	51445|51011
bah:BAMEG_0436	ncbi-geneid:7784688	2.7.1.69	55604
bah:BAMEG_0440	ncbi-geneid:7782433	5.99.1.2	56712
bah:BAMEG_0442	ncbi-geneid:7783127	2.7.1.50	53613
bah:BAMEG_0443	ncbi-geneid:7783918	2.5.1.3	51391
bah:BAMEG_0453	ncbi-geneid:7787492	3.2.1.14	51445|49384|54556|49265
bah:BAMEG_0464	ncbi-geneid:7785791	6.1.1.15	55681|52954|64586
bah:BAMEG_0474	ncbi-geneid:7784137	3.6.3.8	81665|56784|81660|81653
bah:BAMEG_0476	ncbi-geneid:7787332	3.1.3.48	52788
bah:BAMEG_0479	ncbi-geneid:7783625	3.6.3.3|3.6.3.5	56784|81653|81665
bah:BAMEG_0482	ncbi-geneid:7784825	3.4.21.89	51306
bah:BAMEG_0494	ncbi-geneid:7784600	4.2.1.2	117457
bah:BAMEG_0495	ncbi-geneid:7784818	3.5.-.-	88713
bah:BAMEG_0497	ncbi-geneid:7784045	3.2.2.21	48150
bah:BAMEG_0498	ncbi-geneid:7783983	2.1.1.35	53335|50249
bah:BAMEG_0518	ncbi-geneid:7782652	3.6.1.23	51283
bah:BAMEG_0521	ncbi-geneid:7783531	2.5.1.-	54593
bah:BAMEG_0555	ncbi-geneid:7782419	3.5.1.28	55846
bah:BAMEG_0568	ncbi-geneid:7786210	1.1.1.169	48179|51735
bah:BAMEG_0570	ncbi-geneid:7784711	2.1.1.-	53335|81799
bah:BAMEG_0574	ncbi-geneid:7781995	6.3.2.13	53623|53244|63418
bah:BAMEG_0576	ncbi-geneid:7785417	6.3.2.9	53623|53244|51984
bah:BAMEG_0578	ncbi-geneid:7783871	2.4.1.227	53756
bah:BAMEG_0579	ncbi-geneid:7784651	1.1.1.158	56176|56194
bah:BAMEG_0593	ncbi-geneid:7784686	6.1.1.5	52374|47323|50677
bah:BAMEG_0597	ncbi-geneid:7785286	5.4.99.12	55120
bah:BAMEG_0599	ncbi-geneid:7781939	2.4.2.9	53271
bah:BAMEG_0603	ncbi-geneid:7783653	2.1.3.2	53671
bah:BAMEG_0604	ncbi-geneid:7784266	3.5.2.3	51556|51338
bah:BAMEG_0605	ncbi-geneid:7784646	6.3.5.5	52317|52021
bah:BAMEG_0606	ncbi-geneid:7782492	6.3.5.5	56059|56059|52440|52440|48108|52335
bah:BAMEG_0608	ncbi-geneid:7782460	1.3.3.1	51395
bah:BAMEG_0609	ncbi-geneid:7786107	4.1.1.23	51366
bah:BAMEG_0610	ncbi-geneid:7786963	2.4.2.10	53271
bah:BAMEG_0619	ncbi-geneid:7782923	3.6.3.8	81665|56784|81660|81653
bah:BAMEG_0622	ncbi-geneid:7786079	2.7.4.8	52540
bah:BAMEG_0623	ncbi-geneid:7786885	2.7.7.6	63562
bah:BAMEG_0624	ncbi-geneid:7782832	4.1.1.36|6.3.2.5	102645|52507
bah:BAMEG_0625	ncbi-geneid:7784997	3.6.4.-	52540|52540
bah:BAMEG_0626	ncbi-geneid:7783464	3.5.1.88	56420
bah:BAMEG_0627	ncbi-geneid:7784041	2.1.2.9	53328|50486
bah:BAMEG_0628	ncbi-geneid:7782715	2.1.1.-	53335|48013
bah:BAMEG_0629	ncbi-geneid:7784869	2.1.1.-	102114
bah:BAMEG_0630	ncbi-geneid:7786597	3.1.3.16	81606
bah:BAMEG_0631	ncbi-geneid:7782302	2.7.1.-|2.7.11.1	56112
bah:BAMEG_0632	ncbi-geneid:7783257	3.6.1.-	52540|50249
bah:BAMEG_0633	ncbi-geneid:7784023	5.1.3.1	51366
bah:BAMEG_0634	ncbi-geneid:7786303	2.7.6.2	63999|63862
bah:BAMEG_0638	ncbi-geneid:7786868	3.6.1.-|3.6.4.12	52540|52540|50249
bah:BAMEG_0640	ncbi-geneid:7783725	2.3.1.15	53659
bah:BAMEG_0641	ncbi-geneid:7784522	2.3.1.39	52151|55048
bah:BAMEG_0642	ncbi-geneid:7787257	1.1.1.100	51735
bah:BAMEG_0644	ncbi-geneid:7782590	3.1.26.3	69065|54768
bah:BAMEG_0652	ncbi-geneid:7786332	2.1.1.31	75217
bah:BAMEG_0655	ncbi-geneid:7782793	3.4.21.89	51306
bah:BAMEG_0657	ncbi-geneid:7784096	3.1.26.4	53098
bah:BAMEG_0658	ncbi-geneid:7783468	6.2.1.5	56059|52210
bah:BAMEG_0659	ncbi-geneid:7786115	6.2.1.5	52210|51735
bah:BAMEG_0661	ncbi-geneid:7784585	5.99.1.2	56712|57783
bah:BAMEG_0662	ncbi-geneid:7786745	2.1.1.-	51905
bah:BAMEG_0664	ncbi-geneid:7785229	3.4.25.2	56235
bah:BAMEG_0669	ncbi-geneid:7782048	2.7.4.22	53633
bah:BAMEG_0671	ncbi-geneid:7787434	2.5.1.31	64005
bah:BAMEG_0673	ncbi-geneid:7784677	1.1.1.267	55347|51735|69055
bah:BAMEG_0674	ncbi-geneid:7782336	3.4.24.-	50156
bah:BAMEG_0675	ncbi-geneid:7786584	6.1.1.15	55681|55826|52954
bah:BAMEG_0676	ncbi-geneid:7785321	2.7.7.7	53098|50249|160975
bah:BAMEG_0684	ncbi-geneid:7786797	5.4.99.12	55120
bah:BAMEG_0685	ncbi-geneid:7786313	2.7.1.26|2.7.7.2	82114|52374
bah:BAMEG_0687	ncbi-geneid:7785157	2.7.7.8	54211|54211|55666|55666|54791|50249
bah:BAMEG_0693	ncbi-geneid:7786399	1.2.1.11	55347|51735
bah:BAMEG_0694	ncbi-geneid:7785962	2.7.2.4	53633|55021|55021
bah:BAMEG_0695	ncbi-geneid:7783820	4.2.1.52	51569
bah:BAMEG_0696	ncbi-geneid:7786865	3.1.-.-	56281
bah:BAMEG_0697	ncbi-geneid:7783532	3.4.21.92	52096
bah:BAMEG_0703	ncbi-geneid:7784613	3.6.3.17	52540|52540
bah:BAMEG_0709	ncbi-geneid:7786932	1.1.1.100	51735
bah:BAMEG_0720	ncbi-geneid:7785507	3.4.13.19	51556
bah:BAMEG_0721	ncbi-geneid:7782413	1.2.7.3	52518|53323|52922
bah:BAMEG_0722	ncbi-geneid:7786456	1.2.7.3	52518
bah:BAMEG_0733	ncbi-geneid:7785939	3.5.1.24	56235
bah:BAMEG_0738	ncbi-geneid:7782439	3.5.1.28	54106|54106
bah:BAMEG_0741	ncbi-geneid:7783766	4.6.1.13	51695
bah:BAMEG_0755	ncbi-geneid:7783486	5.4.2.1
bah:BAMEG_0759	ncbi-geneid:7784501	3.4.11.4	53187|55031
bah:BAMEG_0760	ncbi-geneid:7783711	3.2.2.21	48150
bah:BAMEG_0761	ncbi-geneid:7782483	2.1.1.63	46767|53155
bah:BAMEG_0762	ncbi-geneid:7787373	2.1.1.-	57884|46689|46689
bah:BAMEG_0763	ncbi-geneid:7786692	3.1.11.2	56219
bah:BAMEG_0768	ncbi-geneid:7783702	3.6.3.34	52540
bah:BAMEG_0773	ncbi-geneid:7783129	3.6.3.4	56784|81653|55008|55008|81665
bah:BAMEG_0778	ncbi-geneid:7784061	3.2.1.14	51445
bah:BAMEG_0786	ncbi-geneid:7783242	2.7.1.56	53613
bah:BAMEG_0787	ncbi-geneid:7787089	2.7.1.69	55804|52794
bah:BAMEG_0790	ncbi-geneid:7782529	2.5.1.75	52540|52540
bah:BAMEG_0800	ncbi-geneid:7787128	6.3.1.2	55931|54368
bah:BAMEG_0821	ncbi-geneid:7787551	2.1.1.37	53335
bah:BAMEG_0822	ncbi-geneid:7782430	2.1.1.148	69796
bah:BAMEG_0881	ncbi-geneid:7781862	3.4.21.88	51306|46785
bah:BAMEG_0885	ncbi-geneid:7784479	3.1.4.16	56300
bah:BAMEG_0891	ncbi-geneid:7784899	2.2.1.1	52518|52518|52922
bah:BAMEG_0898	ncbi-geneid:7786207	3.5.1.28	55846
bah:BAMEG_0922	ncbi-geneid:7785407	4.3.1.3
bah:BAMEG_0923	ncbi-geneid:7783979	4.2.1.49	111326
bah:BAMEG_0924	ncbi-geneid:7784358	3.5.2.7	51556|51338
bah:BAMEG_0925	ncbi-geneid:7784508	3.5.3.8	52768
bah:BAMEG_0927	ncbi-geneid:7787325	1.-.-.-	51395
bah:BAMEG_0932	ncbi-geneid:7784810	2.7.13.3	55874|55785|55785|47384
bah:BAMEG_0938	ncbi-geneid:7786300	3.5.4.5	53927
bah:BAMEG_0943	ncbi-geneid:7787232	6.2.1.-	56801
bah:BAMEG_0946	ncbi-geneid:7782692	2.3.1.9	53901
bah:BAMEG_0957	ncbi-geneid:7786308	4.2.1.3	53732|52016
bah:BAMEG_0962	ncbi-geneid:7786567	2.7.7.7
bah:BAMEG_0967	ncbi-geneid:7785222	3.1.2.-	54637
bah:BAMEG_0970	ncbi-geneid:7787339	1.17.4.2	51998
bah:BAMEG_0971	ncbi-geneid:7784496	1.97.1.4	102114
bah:BAMEG_0973	ncbi-geneid:7785370	3.4.21.-	50494|50156
bah:BAMEG_0975	ncbi-geneid:7786742	5.99.1.-	56719|55874|54211
bah:BAMEG_0976	ncbi-geneid:7785338	5.99.1.-	56719|101904
bah:BAMEG_1002	ncbi-geneid:7783751	1.2.1.2	53706|54292|50692|54862
bah:BAMEG_1010	ncbi-geneid:7786711	2.-.-.-	54690
bah:BAMEG_1018	ncbi-geneid:7781970	5.4.99.17	48239|48239
bah:BAMEG_1020	ncbi-geneid:7783787	1.1.1.100	51735
bah:BAMEG_1021	ncbi-geneid:7784354	1.2.1.3	53720
bah:BAMEG_1024	ncbi-geneid:7785506	3.2.2.1	53590
bah:BAMEG_1028	ncbi-geneid:7786010	4.3.2.1	48557
bah:BAMEG_1049	ncbi-geneid:7787261	3.4.24.3	89260|49299
bah:BAMEG_1050	ncbi-geneid:7785096	4.2.1.17	52096
bah:BAMEG_1053	ncbi-geneid:7785867	2.3.1.18	51161
bah:BAMEG_1057	ncbi-geneid:7787057	1.1.2.4	56176|55103
bah:BAMEG_1071	ncbi-geneid:7783065	3.1.4.46	51695
bah:BAMEG_1078	ncbi-geneid:7786185	3.4.24.-	55486
bah:BAMEG_1079	ncbi-geneid:7781886	2.3.1.118	54001
bah:BAMEG_1080	ncbi-geneid:7786756	3.2.1.1	51445|51011
bah:BAMEG_1085	ncbi-geneid:7784426	5.4.2.1
bah:BAMEG_1114	ncbi-geneid:7783943	3.1.1.81	56281
bah:BAMEG_1128	ncbi-geneid:7787443	3.5.2.6	56281
bah:BAMEG_1130	ncbi-geneid:7786945	1.7.99.1	56821
bah:BAMEG_1164	ncbi-geneid:7783271	1.1.1.122	51430
bah:BAMEG_1167	ncbi-geneid:7784740	2.1.1.79	53335
bah:BAMEG_1187	ncbi-geneid:7782440	3.4.24.28	55486
bah:BAMEG_1188	ncbi-geneid:7783375	1.1.1.100	51735
bah:BAMEG_1192	ncbi-geneid:7787267	1.1.1.1	50129|51735
bah:BAMEG_1194	ncbi-geneid:7786962	1.1.1.49	55347|51735
bah:BAMEG_1195	ncbi-geneid:7783190	2.2.1.1	52518|52518|52922
bah:BAMEG_1196	ncbi-geneid:7784159	1.1.1.44	51735|48179
bah:BAMEG_1197	ncbi-geneid:7785981	2.2.1.2	51569
bah:BAMEG_1199	ncbi-geneid:7786608	2.7.1.12	53067|53067
bah:BAMEG_1219	ncbi-geneid:7787429	1.1.1.267	55347|51735|69055
bah:BAMEG_1220	ncbi-geneid:7782210	6.1.1.2	52374
bah:BAMEG_1224	ncbi-geneid:7786835	2.3.1.79	51161
bah:BAMEG_1227	ncbi-geneid:7785454	4.4.1.5	54593
bah:BAMEG_1234	ncbi-geneid:7784210	3.8.1.2	56784
bah:BAMEG_1241	ncbi-geneid:7785262	1.1.1.100	51735
bah:BAMEG_1243	ncbi-geneid:7785325	2.7.1.40	51621|50800
bah:BAMEG_1245	ncbi-geneid:7782029	1.-.-.-	55469
bah:BAMEG_1249	ncbi-geneid:7782454	6.1.1.21	55681|52954
bah:BAMEG_1281	ncbi-geneid:7785993	3.5.1.46	56601
bah:BAMEG_1295	ncbi-geneid:7786546	3.5.1.11	56235
bah:BAMEG_1304	ncbi-geneid:7782303	2.6.1.52	53383
bah:BAMEG_1305	ncbi-geneid:7785386	1.1.1.95	51735|52283|55021
bah:BAMEG_1313	ncbi-geneid:7783102	2.6.1.76	53383
bah:BAMEG_1315	ncbi-geneid:7785885	4.3.1.17	143548
bah:BAMEG_1322	ncbi-geneid:7787066	3.4.24.3	89260|49299
bah:BAMEG_1325	ncbi-geneid:7783101	2.3.1.57	55729
bah:BAMEG_1359	ncbi-geneid:7783035	2.7.13.3	55874|47384|158472
bah:BAMEG_1367	ncbi-geneid:7784453	2.3.1.180	53901
bah:BAMEG_1379	ncbi-geneid:7784429	4.4.1.15	53686
bah:BAMEG_1384	ncbi-geneid:7784667	2.7.13.3	55874|47384|158472
bah:BAMEG_1392	ncbi-geneid:7786245	1.14.14.1|1.6.2.4	48264|63380|52343|52218
bah:BAMEG_1403	ncbi-geneid:7782506	4.4.1.5	54593
bah:BAMEG_1416	ncbi-geneid:7787444	1.20.4.1	52788
bah:BAMEG_1431	ncbi-geneid:7786857	4.1.99.3	48173|52425
bah:BAMEG_1446	ncbi-geneid:7784440	1.11.1.10	53474
bah:BAMEG_1447	ncbi-geneid:7783658	1.11.1.6	56634
bah:BAMEG_1448	ncbi-geneid:7785357	3.1.3.5	56300|55816
bah:BAMEG_1455	ncbi-geneid:7784410	3.5.1.2	56601
bah:BAMEG_1457	ncbi-geneid:7785921	2.7.13.3	55874
bah:BAMEG_1466	ncbi-geneid:7785565	1.1.1.38	51735|53223
bah:BAMEG_1475	ncbi-geneid:7784411	3.5.1.1	53774
bah:BAMEG_1476	ncbi-geneid:7787240	4.3.1.1	48557
bah:BAMEG_1479	ncbi-geneid:7783006	1.1.1.284|1.1.1.1	50129|51735
bah:BAMEG_1494	ncbi-geneid:7783951	2.7.9.2	56059|52009
bah:BAMEG_1509	ncbi-geneid:7784735	3.4.21.89	51306
bah:BAMEG_1517	ncbi-geneid:7782395	3.4.19.3	53182
bah:BAMEG_1521	ncbi-geneid:7782188	3.4.21.89	51306
bah:BAMEG_1523	ncbi-geneid:7786521	3.6.1.-	55811
bah:BAMEG_1532	ncbi-geneid:7782779	2.3.1.128	55729
bah:BAMEG_1536	ncbi-geneid:7783352	3.1.3.16	56300
bah:BAMEG_1537	ncbi-geneid:7786992	2.7.1.48	52540
bah:BAMEG_1548	ncbi-geneid:7784472	3.6.1.-	55811
bah:BAMEG_1557	ncbi-geneid:7783331	1.3.1.45	51735
bah:BAMEG_1570	ncbi-geneid:7786670	3.6.3.-	52540
bah:BAMEG_1575	ncbi-geneid:7787505	3.4.16.4	56601
bah:BAMEG_1576	ncbi-geneid:7783904	3.5.4.2	51338|51556
bah:BAMEG_1578	ncbi-geneid:7783554	1.11.1.6	56634
bah:BAMEG_1579	ncbi-geneid:7785850	2.6.1.11	53383
bah:BAMEG_1589	ncbi-geneid:7787477	3.6.3.-	52540
bah:BAMEG_1594	ncbi-geneid:7782067	4.4.1.5	54593
bah:BAMEG_1596	ncbi-geneid:7787503	2.7.1.48	52540
bah:BAMEG_1598	ncbi-geneid:7782736	2.7.13.-	55874
bah:BAMEG_1604	ncbi-geneid:7782434	3.1.3.1	53649
bah:BAMEG_1610	ncbi-geneid:7784718	1.5.1.2	48179|51735
bah:BAMEG_1611	ncbi-geneid:7785922	2.7.2.11	53633|88697
bah:BAMEG_1612	ncbi-geneid:7786212	1.2.1.41	53720
bah:BAMEG_1624	ncbi-geneid:7783113	2.7.1.-	53067|53067
bah:BAMEG_1631	ncbi-geneid:7784465	1.1.5.4	51905
bah:BAMEG_1641	ncbi-geneid:7783496	3.3.2.1	52499
bah:BAMEG_1645	ncbi-geneid:7786565	2.5.1.54|5.4.99.5	51569|48600
bah:BAMEG_1646	ncbi-geneid:7785876	4.2.3.5	103263
bah:BAMEG_1647	ncbi-geneid:7785171	2.6.1.9	53383
bah:BAMEG_1648	ncbi-geneid:7783038	1.3.1.12	51735|48179|55021
bah:BAMEG_1649	ncbi-geneid:7785168	2.5.1.19	55205
bah:BAMEG_1657	ncbi-geneid:7783945	3.1.6.-	53649
bah:BAMEG_1672	ncbi-geneid:7785403	6.3.1.8	56059|52440
bah:BAMEG_1674	ncbi-geneid:7786519	2.3.1.81	110710
bah:BAMEG_1685	ncbi-geneid:7782090	1.14.14.5	51679
bah:BAMEG_1699	ncbi-geneid:7785183	2.7.1.33	53067
bah:BAMEG_1700	ncbi-geneid:7782999	4.2.1.-	54637
bah:BAMEG_1732	ncbi-geneid:7786500	3.2.2.9	53167|56784
bah:BAMEG_1738	ncbi-geneid:7782929	3.4.14.11	53474|49785
bah:BAMEG_1757	ncbi-geneid:7786157	1.5.3.1	51905
bah:BAMEG_1758	ncbi-geneid:7782461	1.5.3.1	54292
bah:BAMEG_1761	ncbi-geneid:7786203	1.5.3.1	51905|54373
bah:BAMEG_1762	ncbi-geneid:7787342	5.1.1.4	54506
bah:BAMEG_1764	ncbi-geneid:7786269	4.2.1.52	51569
bah:BAMEG_1765	ncbi-geneid:7783519	1.2.1.3	53720
bah:BAMEG_1767	ncbi-geneid:7784201	4.1.1.44	69118
bah:BAMEG_1770	ncbi-geneid:7784079	3.6.1.1	64182
bah:BAMEG_1778	ncbi-geneid:7785576	3.6.1.-|3.6.4.12	52540|46785|47819
bah:BAMEG_1782	ncbi-geneid:7783270	3.6.4.12	52540
bah:BAMEG_1786	ncbi-geneid:7785612	2.3.1.183	55729
bah:BAMEG_1790	ncbi-geneid:7787462	3.5.1.28	51445
bah:BAMEG_1805	ncbi-geneid:7782083	5.3.1.6	100950|75445
bah:BAMEG_1808	ncbi-geneid:7783972	3.4.21.92	52096
bah:BAMEG_1810	ncbi-geneid:7786614	3.6.3.32	52540|54631
bah:BAMEG_1820	ncbi-geneid:7781988	1.1.1.-|1.2.4.1	52518
bah:BAMEG_1821	ncbi-geneid:7782622	1.1.1.-|1.2.4.1	52518|52922
bah:BAMEG_1822	ncbi-geneid:7785327	2.3.1.12	52777|51230|47005
bah:BAMEG_1823	ncbi-geneid:7783396	1.8.1.4	51905|55424
bah:BAMEG_1842	ncbi-geneid:7786306	3.7.1.3	53383
bah:BAMEG_1843	ncbi-geneid:7782950	3.5.1.9	102198
bah:BAMEG_1844	ncbi-geneid:7784864	1.13.11.11	140959
bah:BAMEG_1847	ncbi-geneid:7783456	3.5.1.28	47090
bah:BAMEG_1857	ncbi-geneid:7785358	3.1.1.1	53474
bah:BAMEG_1865	ncbi-geneid:7783264	3.4.24.-	55486
bah:BAMEG_1867	ncbi-geneid:7784400	3.2.1.41	51445|49452|81296
bah:BAMEG_1869	ncbi-geneid:7787255	5.1.1.3	56801|56801|52777|52777|52777|52777|52777|47336|47336
bah:BAMEG_1878	ncbi-geneid:7782598	2.3.1.118	54001
bah:BAMEG_1880	ncbi-geneid:7786591	1.4.99.1	51905|54373
bah:BAMEG_1881	ncbi-geneid:7783727	3.6.1.-	55811
bah:BAMEG_1909	ncbi-geneid:7784094	3.6.1.-	55811
bah:BAMEG_1910	ncbi-geneid:7783122	2.7.7.7	55979|55979|55979
bah:BAMEG_1918	ncbi-geneid:7787224	2.3.1.57	55729
bah:BAMEG_1927	ncbi-geneid:7783231	3.1.4.46	51695
bah:BAMEG_1946	ncbi-geneid:7784179	2.7.11.1	56112
bah:BAMEG_1947	ncbi-geneid:7782086	2.7.13.3	55874|47384
bah:BAMEG_1953	ncbi-geneid:7785824	5.1.1.13	53681|53681
bah:BAMEG_1960	ncbi-geneid:7782062	1.14.-.-	48264
bah:BAMEG_1965	ncbi-geneid:7787566	1.14.-.-	48264
bah:BAMEG_1983	ncbi-geneid:7783158	3.5.99.2	48613
bah:BAMEG_1985	ncbi-geneid:7784640	6.3.2.4	56059|52440
bah:BAMEG_1987	ncbi-geneid:7787197	1.1.1.3	55347|51735
bah:BAMEG_2001	ncbi-geneid:7785464	3.5.1.4	141130
bah:BAMEG_2006	ncbi-geneid:7782363	6.3.2.13	53623|63418|53244
bah:BAMEG_2014	ncbi-geneid:7784661	3.4.24.-	55486
bah:BAMEG_2036	ncbi-geneid:7783873	3.2.2.9	53167
bah:BAMEG_2040	ncbi-geneid:7787368	2.7.13.3	55874|47384
bah:BAMEG_2045	ncbi-geneid:7786712	2.3.1.82	55729
bah:BAMEG_2047	ncbi-geneid:7783424	6.2.1.1	56801
bah:BAMEG_2049	ncbi-geneid:7787555	4.2.1.17	52096
bah:BAMEG_2050	ncbi-geneid:7783858	4.1.3.4	51569
bah:BAMEG_2052	ncbi-geneid:7782948	6.4.1.2|6.3.4.14	56059|52440|51246
bah:BAMEG_2053	ncbi-geneid:7786190	1.3.99.-	56645|47203
bah:BAMEG_2072	ncbi-geneid:7786527	3.5.1.28	53187
bah:BAMEG_2079	ncbi-geneid:7782859	3.1.4.16	55816
bah:BAMEG_2080	ncbi-geneid:7782128	3.1.4.16	56300
bah:BAMEG_2085	ncbi-geneid:7783686	4.1.2.13	51569
bah:BAMEG_2086	ncbi-geneid:7784296	4.2.1.44	51658
bah:BAMEG_2087	ncbi-geneid:7783314	3.7.1.-	52518|52467|52518
bah:BAMEG_2089	ncbi-geneid:7786039	1.2.1.27	53720
bah:BAMEG_2090	ncbi-geneid:7786171	2.7.1.92	53613
bah:BAMEG_2091	ncbi-geneid:7787145	1.1.1.18	51735|55347
bah:BAMEG_2095	ncbi-geneid:7783443	3.5.2.6	56601
bah:BAMEG_2105	ncbi-geneid:7782493	3.4.13.3	53187
bah:BAMEG_2113	ncbi-geneid:7782297	5.4.2.1
bah:BAMEG_2115	ncbi-geneid:7786773	4.1.1.74	52518|52518|52467
bah:BAMEG_2132	ncbi-geneid:7786163	4.3.1.19	53686
bah:BAMEG_2136	ncbi-geneid:7782614	2.7.1.-	53067
bah:BAMEG_2139	ncbi-geneid:7785024	2.7.1.69	52794
bah:BAMEG_2155	ncbi-geneid:7786041	3.5.1.28	53187
bah:BAMEG_2164	ncbi-geneid:7786602	1.2.1.11	55347|51735
bah:BAMEG_2178	ncbi-geneid:7787157	2.3.1.128	55729
bah:BAMEG_2180	ncbi-geneid:7787461	1.3.3.4	51905|54373
bah:BAMEG_2186	ncbi-geneid:7785410	2.3.1.-	55729
bah:BAMEG_2189	ncbi-geneid:7784626	2.3.1.28	52777
bah:BAMEG_2194	ncbi-geneid:7786960	2.3.1.128	55729
bah:BAMEG_2197	ncbi-geneid:7782344	3.2.2.1	53590
bah:BAMEG_2212	ncbi-geneid:7785964	6.1.1.3	55681|55186|52954|81271
bah:BAMEG_2214	ncbi-geneid:7784683	5.4.99.12	55120|55174
bah:BAMEG_2220	ncbi-geneid:7782399	3.4.21.66	52743
bah:BAMEG_2225	ncbi-geneid:7786196	2.7.8.-	56214|56214
bah:BAMEG_2229	ncbi-geneid:7783527	3.3.2.1	52499|47336
bah:BAMEG_2230	ncbi-geneid:7785444	2.7.7.58	56801
bah:BAMEG_2231	ncbi-geneid:7784251	5.4.4.2	56322
bah:BAMEG_2232	ncbi-geneid:7782406	1.3.1.28	51735
bah:BAMEG_2244	ncbi-geneid:7787304	4.2.1.17	52096
bah:BAMEG_2246	ncbi-geneid:7783774	1.2.1.27	53720
bah:BAMEG_2247	ncbi-geneid:7782227	1.1.1.60	51735|48179
bah:BAMEG_2248	ncbi-geneid:7785243	1.3.99.-	56645|47203
bah:BAMEG_2250	ncbi-geneid:7785189	4.1.3.30	51621
bah:BAMEG_2251	ncbi-geneid:7787023	4.2.1.79	103378
bah:BAMEG_2252	ncbi-geneid:7786143	2.3.3.1	48256
bah:BAMEG_2255	ncbi-geneid:7787244	2.4.1.-|3.4	56601|53955
bah:BAMEG_2262	ncbi-geneid:7782526	5.2.1.8	54534|109998
bah:BAMEG_2287	ncbi-geneid:7786871	2.7.11.1	56112
bah:BAMEG_2294	ncbi-geneid:7784165	5.4.3.2	102114
bah:BAMEG_2297	ncbi-geneid:7783228	3.5.1.16	53187|55031
bah:BAMEG_2299	ncbi-geneid:7786309	2.8.3.8	100950
bah:BAMEG_2303	ncbi-geneid:7784878	2.7.13.3	55874|47384
bah:BAMEG_2314	ncbi-geneid:7787450	3.6.3.32	52540
bah:BAMEG_2317	ncbi-geneid:7786075	1.7.1.6	52218
bah:BAMEG_2328	ncbi-geneid:7785241	1.1.1.1	50129|51735
bah:BAMEG_2332	ncbi-geneid:7783316	2.7.13.3	55781|55874
bah:BAMEG_2340	ncbi-geneid:7787285	2.6.1.21	56752
bah:BAMEG_2345	ncbi-geneid:7787516	6.3.5.4	52402|56235
bah:BAMEG_2354	ncbi-geneid:7784194	2.3.1.51	69593
bah:BAMEG_2357	ncbi-geneid:7784235	1.5.1.3	53597
bah:BAMEG_2358	ncbi-geneid:7783423	2.1.1.45	55831
bah:BAMEG_2363	ncbi-geneid:7786850	3.1.3.18	56784
bah:BAMEG_2373	ncbi-geneid:7783472	5.1.1.13	53681|53681
bah:BAMEG_2374	ncbi-geneid:7787178	1.1.1.1	56796
bah:BAMEG_2376	ncbi-geneid:7786314	3.1.3.18	56784
bah:BAMEG_2379	ncbi-geneid:7785541	3.4.11.5	53474
bah:BAMEG_2383	ncbi-geneid:7786024	2.7.13.3	55874|47384
bah:BAMEG_2386	ncbi-geneid:7782474	2.7.1.31	110738
bah:BAMEG_2410	ncbi-geneid:7783474	6.1.1.12|6.1.1.23	55681|50249
bah:BAMEG_2411	ncbi-geneid:7786736	6.3.2.10	63418|53623
bah:BAMEG_2414	ncbi-geneid:7782931	6.1.1.5	52374|50677|47323|47323
bah:BAMEG_2420	ncbi-geneid:7786261	6.1.1.19	52374|47323|55190
bah:BAMEG_2440	ncbi-geneid:7783360	2.3.1.118	54001
bah:BAMEG_2446	ncbi-geneid:7785160	1.7.1.4	56014|51905|51905|55124
bah:BAMEG_2447	ncbi-geneid:7786246	1.7.1.4	50022
bah:BAMEG_2448	ncbi-geneid:7782904	2.1.1.107|4.2.1.75	53790|69618
bah:BAMEG_2450	ncbi-geneid:7787248	1.3.1.76|4.99.1.4	51735|75615
bah:BAMEG_2455	ncbi-geneid:7783109	2.-.-.-	54690
bah:BAMEG_2463	ncbi-geneid:7785601	1.7.99.4	103501
bah:BAMEG_2464	ncbi-geneid:7783829	1.7.99.4	89155
bah:BAMEG_2466	ncbi-geneid:7784537	1.7.99.4	53706|50692
bah:BAMEG_2469	ncbi-geneid:7783385	3.6.3.-	52540
bah:BAMEG_2472	ncbi-geneid:7785097	1.11.1.9	52833
bah:BAMEG_2478	ncbi-geneid:7784886	1.6.5.5	51735|50129
bah:BAMEG_2480	ncbi-geneid:7782126	4.4.1.5	54593
bah:BAMEG_2484	ncbi-geneid:7782767	6.3.4.3	52540
bah:BAMEG_2512	ncbi-geneid:7785219	5.1.1.1	51419|50621
bah:BAMEG_2515	ncbi-geneid:7782674	5.4.2.1
bah:BAMEG_2519	ncbi-geneid:7782101	3.5.1.4	75304
bah:BAMEG_2536	ncbi-geneid:7787475	2.7.8.-	56024|56024
bah:BAMEG_2537	ncbi-geneid:7786056	3.1.2.20	54637
bah:BAMEG_2546	ncbi-geneid:7784374	5.4.2.1
bah:BAMEG_2548	ncbi-geneid:7785899	2.5.1.-	54593
bah:BAMEG_2551	ncbi-geneid:7784407	2.1.1.63	46767|53155
bah:BAMEG_2564	ncbi-geneid:7783775	2.3.1.57	55729
bah:BAMEG_2568	ncbi-geneid:7787476	1.4.3.4	51905|54373
bah:BAMEG_2578	ncbi-geneid:7783517	3.6.1.-	52540|50249
bah:BAMEG_2585	ncbi-geneid:7786604	3.4.21.-	52743
bah:BAMEG_2590	ncbi-geneid:7783278	6.3.1.5	52402
bah:BAMEG_2615	ncbi-geneid:7785600	2.7.13.3	55874|47384|158472
bah:BAMEG_2621	ncbi-geneid:7783891	2.7.1.39	55060|54211
bah:BAMEG_2622	ncbi-geneid:7784663	4.2.3.1	53686
bah:BAMEG_2623	ncbi-geneid:7786443	1.1.1.3	55347|51735|55021
bah:BAMEG_2630	ncbi-geneid:7787011	2.7.7.-	81631|81301
bah:BAMEG_2632	ncbi-geneid:7782980	1.1.1.100	51735
bah:BAMEG_2634	ncbi-geneid:7787362	2.7.13.3	55874|47384|158472
bah:BAMEG_2651	ncbi-geneid:7787276	4.1.1.44	69118
bah:BAMEG_2660	ncbi-geneid:7782138	2.3.1.180	53901
bah:BAMEG_2662	ncbi-geneid:7783856	6.2.1.-	56801
bah:BAMEG_2666	ncbi-geneid:7783630	1.4.3.4	51905|54373
bah:BAMEG_2667	ncbi-geneid:7782655	1.1.1.27	56327|51735
bah:BAMEG_2669	ncbi-geneid:7782300	3.5.1.4	75304
bah:BAMEG_2683	ncbi-geneid:7786869	1.7.-.-	52218
bah:BAMEG_2686	ncbi-geneid:7782084	5.99.1.2	56712
bah:BAMEG_2691	ncbi-geneid:7785965	3.4.11.9	55920|53092
bah:BAMEG_2697	ncbi-geneid:7787539	3.5.4.5	53927
bah:BAMEG_2698	ncbi-geneid:7782250	2.4.2.2	52418|54680|47648
bah:BAMEG_2700	ncbi-geneid:7784714	4.1.2.4	51569
bah:BAMEG_2710	ncbi-geneid:7784812	1.1.1.169	48179|51735
bah:BAMEG_2718	ncbi-geneid:7782882	2.3.1.128	55729
bah:BAMEG_2726	ncbi-geneid:7783547	3.5.4.28	51556|51338
bah:BAMEG_2730	ncbi-geneid:7784063	2.8.3.-	100950|100950
bah:BAMEG_2738	ncbi-geneid:7786707	4.3.1.19	53686|55021
bah:BAMEG_2739	ncbi-geneid:7783285	4.2.1.9	143975|52016
bah:BAMEG_2740	ncbi-geneid:7784578	1.1.1.86	51735|48179
bah:BAMEG_2741	ncbi-geneid:7787535	2.2.1.6	55021
bah:BAMEG_2742	ncbi-geneid:7782124	2.2.1.6	52518|52518|52467
bah:BAMEG_2743	ncbi-geneid:7782766	2.6.1.42	56752
bah:BAMEG_2745	ncbi-geneid:7787404	1.8.4.11	55068
bah:BAMEG_2759	ncbi-geneid:7783079	2.5.1.47	53686
bah:BAMEG_2765	ncbi-geneid:7786405	2.3.1.180	53901
bah:BAMEG_2774	ncbi-geneid:7783788	3.5.1.28	53187
bah:BAMEG_2781	ncbi-geneid:7783726	2.7.2.4	53633|55021|55021
bah:BAMEG_2785	ncbi-geneid:7785379	6.3.1.1	55681
bah:BAMEG_2790	ncbi-geneid:7787518	2.7.13.3	55874
bah:BAMEG_2791	ncbi-geneid:7786179	1.1.1.38	53223|51735
bah:BAMEG_2792	ncbi-geneid:7784891	4.3.1.1	48557
bah:BAMEG_2794	ncbi-geneid:7787327	2.7.4.22	53633
bah:BAMEG_2795	ncbi-geneid:7785512	2.7.8.-	56024|56024
bah:BAMEG_2806	ncbi-geneid:7783643	4.3.1.18	53686
bah:BAMEG_2816	ncbi-geneid:7784919	3.4.13.21	52317
bah:BAMEG_2822	ncbi-geneid:7786221	4.2.1.2	48557
bah:BAMEG_2836	ncbi-geneid:7787173	6.3.5.4	56235|52402
bah:BAMEG_2843	ncbi-geneid:7781900	5.4.2.1
bah:BAMEG_2853	ncbi-geneid:7782757	3.6.3.30	52540|50331
bah:BAMEG_2905	ncbi-geneid:7784946	3.6.3.14	52540
bah:BAMEG_2923	ncbi-geneid:7787405	2.1.1.80	53335|47757
bah:BAMEG_2927	ncbi-geneid:7786409	2.7.13.3	55874|50341|47384
bah:BAMEG_2950	ncbi-geneid:7784739	3.1.-.-	56281
bah:BAMEG_2964	ncbi-geneid:7781872	3.1.26.4
bah:BAMEG_2968	ncbi-geneid:7787167	3.1.26.4
bah:BAMEG_2971	ncbi-geneid:7784311	3.3.2.1	52499
bah:BAMEG_2989	ncbi-geneid:7784794	6.3.1.8	56059|52440
bah:BAMEG_2994	ncbi-geneid:7785631	2.8.1.1|2.8.1.2	52821|52821
bah:BAMEG_3002	ncbi-geneid:7787027	2.4.2.22	53271
bah:BAMEG_3005	ncbi-geneid:7785548	3.4.11.18	55920
bah:BAMEG_3007	ncbi-geneid:7784439	2.3.1.128	55729
bah:BAMEG_3008	ncbi-geneid:7782843	3.4.17.19	55486
bah:BAMEG_3009	ncbi-geneid:7786531	3.6.4.12	52540
bah:BAMEG_3011	ncbi-geneid:7783095	2.1.1.-	53335
bah:BAMEG_3023	ncbi-geneid:7787242	2.4.1.-|3.4	56601|53955|49265
bah:BAMEG_3025	ncbi-geneid:7785423	4.2.99.18	48150
bah:BAMEG_3027	ncbi-geneid:7784668	2.6.1.1	53383
bah:BAMEG_3030	ncbi-geneid:7782459	3.6.4.12	53098|52540
bah:BAMEG_3031	ncbi-geneid:7782401	4.1.1.11	50692
bah:BAMEG_3032	ncbi-geneid:7785245	6.3.2.1	52374
bah:BAMEG_3033	ncbi-geneid:7785317	2.1.2.11	51621
bah:BAMEG_3035	ncbi-geneid:7784881	6.3.4.15	55681|46785|50037
bah:BAMEG_3036	ncbi-geneid:7783039	2.7.7.72|3.1.3.-|3.1.4	81891|81301
bah:BAMEG_3039	ncbi-geneid:7784146	4.2.3.3	52335
bah:BAMEG_3040	ncbi-geneid:7783583	1.3.1.26	55347|51735
bah:BAMEG_3043	ncbi-geneid:7786627	2.7.7.7	52141
bah:BAMEG_3048	ncbi-geneid:7782842	1.10.2.-	81648|46626
bah:BAMEG_3049	ncbi-geneid:7782228	1.10.2.-	81342
bah:BAMEG_3050	ncbi-geneid:7782278	1.10.2.-	50022
bah:BAMEG_3054	ncbi-geneid:7787062	2.6.1.9	53383
bah:BAMEG_3055	ncbi-geneid:7784738	4.2.3.4	56796
bah:BAMEG_3056	ncbi-geneid:7783689	4.2.3.5	103263
bah:BAMEG_3057	ncbi-geneid:7784388	2.7.4.6	54919
bah:BAMEG_3058	ncbi-geneid:7786547	2.5.1.30	48576
bah:BAMEG_3059	ncbi-geneid:7785904	2.1.1	53335
bah:BAMEG_3061	ncbi-geneid:7786845	3.5.4.16	55620
bah:BAMEG_3067	ncbi-geneid:7784916	1.1.1.94	51735|48179
bah:BAMEG_3073	ncbi-geneid:7783799	5.3.3.2	51395
bah:BAMEG_3075	ncbi-geneid:7785929	2.7.4.14	52540
bah:BAMEG_3076	ncbi-geneid:7785466	3.5.1.1	53774
bah:BAMEG_3077	ncbi-geneid:7784416	1.8.1.9	51905
bah:BAMEG_3081	ncbi-geneid:7785180	1.4.1.2	51735|53223
bah:BAMEG_3088	ncbi-geneid:7786997	3.6.1.-|3.6.4.12	52540
bah:BAMEG_3096	ncbi-geneid:7784204	2.7.13.3	55874|47384|158472|55785
bah:BAMEG_3101	ncbi-geneid:7783752	5.4.99.12	55120|55174
bah:BAMEG_3104	ncbi-geneid:7783096	3.4.16.4	56601
bah:BAMEG_3105	ncbi-geneid:7786164	1.15.1.1	54719|46609
bah:BAMEG_3108	ncbi-geneid:7783857	2.3.2.3	55729
bah:BAMEG_3111	ncbi-geneid:7786590	2.4.2.1	53167
bah:BAMEG_3112	ncbi-geneid:7784276	2.7.13.3	55874|47384|158472
bah:BAMEG_3125	ncbi-geneid:7782619	1.14.12.17	46458|52343|63380
bah:BAMEG_3135	ncbi-geneid:7783032	2.7.13.3	55874
bah:BAMEG_3147	ncbi-geneid:7782064	2.1.1.107	53790
bah:BAMEG_3149	ncbi-geneid:7785445	1.8.7.1|1.7.7.1	56014|56014|55124|55124
bah:BAMEG_3150	ncbi-geneid:7782551	2.7.1.25	52540
bah:BAMEG_3151	ncbi-geneid:7782088	2.7.7.4	52374|88697
bah:BAMEG_3152	ncbi-geneid:7786348	1.8.4.8	52402
bah:BAMEG_3155	ncbi-geneid:7783838	4.1.1.20	51419|50621
bah:BAMEG_3158	ncbi-geneid:7785083	3.1.6.-	53649
bah:BAMEG_3162	ncbi-geneid:7785803	3.1.3.15	89550
bah:BAMEG_3163	ncbi-geneid:7784220	3.6.1.31	101386
bah:BAMEG_3164	ncbi-geneid:7783473	3.5.4.19	141734
bah:BAMEG_3165	ncbi-geneid:7786928	4.1.3.-	51366
bah:BAMEG_3166	ncbi-geneid:7785457	5.3.1.16	51366
bah:BAMEG_3167	ncbi-geneid:7787537	2.4.2.-	52317
bah:BAMEG_3168	ncbi-geneid:7781885	4.2.1.19	54211|54211
bah:BAMEG_3169	ncbi-geneid:7785137	1.1.1.23	53720
bah:BAMEG_3170	ncbi-geneid:7785490	2.4.2.17	53850
bah:BAMEG_3172	ncbi-geneid:7781909	4.2.1.33|4.2.1.35	52016
bah:BAMEG_3173	ncbi-geneid:7785124	4.2.1.33|4.2.1.35	53732
bah:BAMEG_3174	ncbi-geneid:7786681	1.1.1.85	53659
bah:BAMEG_3175	ncbi-geneid:7784435	2.3.3.13	51569|110921
bah:BAMEG_3176	ncbi-geneid:7783692	1.1.1.86	51735|48179
bah:BAMEG_3177	ncbi-geneid:7787246	2.2.1.6	55021|55021
bah:BAMEG_3178	ncbi-geneid:7786430	2.2.1.6	52518|52518|52467
bah:BAMEG_3179	ncbi-geneid:7785393	2.6.1.42	56752
bah:BAMEG_3202	ncbi-geneid:7786906	3.5.1.-	53187|55031
bah:BAMEG_3204	ncbi-geneid:7785064	6.1.1.13	56801
bah:BAMEG_3206	ncbi-geneid:7786653	6.1.1.13	47336
bah:BAMEG_3208	ncbi-geneid:7784772	1.13.12.16
bah:BAMEG_3209	ncbi-geneid:7782054	3.4.17.13	52317|141986
bah:BAMEG_3211	ncbi-geneid:7785175	3.3.2.1	52499
bah:BAMEG_3221	ncbi-geneid:7786381	1.17.4.1	47240
bah:BAMEG_3222	ncbi-geneid:7786874	1.17.4.1	51998
bah:BAMEG_3224	ncbi-geneid:7784279	1.17.4.1	48168|51998
bah:BAMEG_3233	ncbi-geneid:7783018	1.7.1.13	55620
bah:BAMEG_3235	ncbi-geneid:7784229	4.2.3.12	55620
bah:BAMEG_3238	ncbi-geneid:7784505	2.7.13.3	55874|47384
bah:BAMEG_3243	ncbi-geneid:7786811	2.7.13.3	55874|47384
bah:BAMEG_3255	ncbi-geneid:7785045	2.6.1.37	53383
bah:BAMEG_3256	ncbi-geneid:7784744	3.11.1.1	56784
bah:BAMEG_3258	ncbi-geneid:7783308	3.6.3.30	52540|50331
bah:BAMEG_3265	ncbi-geneid:7785542	2.3.1.-	53474
bah:BAMEG_3266	ncbi-geneid:7785143	1.1.1.36	51735
bah:BAMEG_3284	ncbi-geneid:7785234	2.7.13.3	55874|47384|158472
bah:BAMEG_3288	ncbi-geneid:7783617	1.1.3.15	56176|55103
bah:BAMEG_3292	ncbi-geneid:7783959	5.4.99.12	55120
bah:BAMEG_3299	ncbi-geneid:7786394	3.6.3.31	52540|50331
bah:BAMEG_3300	ncbi-geneid:7783902	1.2.1.3	53720
bah:BAMEG_3301	ncbi-geneid:7784764	3.4.24.-	55486
bah:BAMEG_3308	ncbi-geneid:7784462	3.4.-.-	51306
bah:BAMEG_3322	ncbi-geneid:7785549	1.2.4.2	52518|52518
bah:BAMEG_3323	ncbi-geneid:7785074	2.3.1.61	52777|51230|47005
bah:BAMEG_3336	ncbi-geneid:7785609	4.2.1.20	51366
bah:BAMEG_3337	ncbi-geneid:7786659	4.2.1.20	53686
bah:BAMEG_3338	ncbi-geneid:7784526	5.3.1.24	51366
bah:BAMEG_3339	ncbi-geneid:7782268	4.1.1.48	51366
bah:BAMEG_3340	ncbi-geneid:7782872	2.4.2.18	52418|47648
bah:BAMEG_3341	ncbi-geneid:7786094	4.1.3.27	52317
bah:BAMEG_3342	ncbi-geneid:7785931	4.1.3.27	56322
bah:BAMEG_3351	ncbi-geneid:7785055	3.6.4.12	52540
bah:BAMEG_3358	ncbi-geneid:7782266	1.3.1.9	51735
bah:BAMEG_3359	ncbi-geneid:7785800	1.1.1.133	51735
bah:BAMEG_3360	ncbi-geneid:7786553	4.2.1.46	51735
bah:BAMEG_3361	ncbi-geneid:7785421	5.1.3.13	51182
bah:BAMEG_3362	ncbi-geneid:7787560	2.7.7.24	53448
bah:BAMEG_3375	ncbi-geneid:7786863	5.4.99.12	55120
bah:BAMEG_3376	ncbi-geneid:7786044	2.7.1.23	111331
bah:BAMEG_3377	ncbi-geneid:7782710	2.7.6.5	81301
bah:BAMEG_3383	ncbi-geneid:7786949	3.4.24.-	55486
bah:BAMEG_3385	ncbi-geneid:7785441	2.7.8.-	56024|56024
bah:BAMEG_3399	ncbi-geneid:7787015	6.1.1.2	52374
bah:BAMEG_3402	ncbi-geneid:7786642	2.3.1.41|2.3.1.179	53901|53901
bah:BAMEG_3403	ncbi-geneid:7787401	2.3.1.41|2.3.1.180	53901
bah:BAMEG_3416	ncbi-geneid:7782738	5.2.1.8	54534|109998
bah:BAMEG_3423	ncbi-geneid:7786284	1.11.1.6	56634
bah:BAMEG_3424	ncbi-geneid:7784305	4.99.1.1	53800
bah:BAMEG_3425	ncbi-geneid:7783247	6.3.5.4	52402|56235
bah:BAMEG_3428	ncbi-geneid:7784754	2.6.1.13	53383
bah:BAMEG_3441	ncbi-geneid:7786077	3.4.21.89	51306
bah:BAMEG_3448	ncbi-geneid:7784747	4.1.3.1	51621
bah:BAMEG_3449	ncbi-geneid:7786974	2.3.3.9	51645
bah:BAMEG_3462	ncbi-geneid:7782925	2.7.13.3	55874|47384
bah:BAMEG_3485	ncbi-geneid:7787129	6.2.1.3	56801
bah:BAMEG_3487	ncbi-geneid:7787471	2.7.7.63	55681|82649
bah:BAMEG_3503	ncbi-geneid:7784122	1.3.3.4	51905|54373
bah:BAMEG_3504	ncbi-geneid:7782901	4.99.1.1	53800
bah:BAMEG_3505	ncbi-geneid:7784729	4.1.1.37	51726
bah:BAMEG_3531	ncbi-geneid:7783961	5.2.1.8	54534|109998
bah:BAMEG_3532	ncbi-geneid:7786501	3.6.4.12	52540
bah:BAMEG_3543	ncbi-geneid:7786714	1.1.5.3	51905|54373
bah:BAMEG_3544	ncbi-geneid:7783549	2.7.1.30	53067|53067
bah:BAMEG_3575	ncbi-geneid:7783305	2.7.13.3	55874|52172|55781|47384
bah:BAMEG_3576	ncbi-geneid:7786621	2.1.1.80	53335|47757
bah:BAMEG_3580	ncbi-geneid:7783614	2.7.11.1	55874
bah:BAMEG_3603	ncbi-geneid:7783296	1.7.-.-	52218
bah:BAMEG_3604	ncbi-geneid:7786803	2.7.1.29	82549|101473
bah:BAMEG_3606	ncbi-geneid:7786186	2.7.1.29	82549
bah:BAMEG_3632	ncbi-geneid:7786649	3.6.4.12	52540|48024
bah:BAMEG_3642	ncbi-geneid:7782015	2.7.13.3	55874|103190|55890|55785
bah:BAMEG_3660	ncbi-geneid:7783808	4.3.1.12	51735
bah:BAMEG_3661	ncbi-geneid:7784404	5.1.1.4	54506
bah:BAMEG_3664	ncbi-geneid:7782663	3.5.1.28	53187
bah:BAMEG_3668	ncbi-geneid:7786252	4.2.1.17	52096
bah:BAMEG_3685	ncbi-geneid:7787436	1.3.99.22	102114
bah:BAMEG_3690	ncbi-geneid:7783578	3.2.2.21	50486
bah:BAMEG_3692	ncbi-geneid:7782462	4.1.1.5	117856
bah:BAMEG_3693	ncbi-geneid:7782424	2.2.1.6	52518|52518|52467
bah:BAMEG_3708	ncbi-geneid:7784745	1.2.1.9	53720
bah:BAMEG_3710	ncbi-geneid:7782254	5.1.1.3	53681|53681
bah:BAMEG_3714	ncbi-geneid:7783371	1.11.1.6	56634
bah:BAMEG_3715	ncbi-geneid:7784448	3.2.-.-	52317
bah:BAMEG_3726	ncbi-geneid:7785080	2.3.1.1	55729
bah:BAMEG_3733	ncbi-geneid:7786703	2.7.1.69	55604
bah:BAMEG_3734	ncbi-geneid:7784947	4.2.-.-	53697
bah:BAMEG_3760	ncbi-geneid:7782639	3.6.3.-	52540
bah:BAMEG_3766	ncbi-geneid:7786033	2.7.1.69	52794
bah:BAMEG_3767	ncbi-geneid:7783701	2.7.1.69	46973
bah:BAMEG_3804	ncbi-geneid:7786792	2.7.1.69	55604
bah:BAMEG_3805	ncbi-geneid:7787565	3.2.1.26	75005|49899
bah:BAMEG_3806	ncbi-geneid:7784312	2.7.1.4	53613
bah:BAMEG_3816	ncbi-geneid:7784452	2.7.13.3	52402
bah:BAMEG_3818	ncbi-geneid:7786007	3.6.3.12	56784|81653|81665
bah:BAMEG_3825	ncbi-geneid:7785396	2.7.4.7|2.7.1.49	53613
bah:BAMEG_3829	ncbi-geneid:7784408	1.4.3.19	51905|54373
bah:BAMEG_3834	ncbi-geneid:7786578	3.5.99.2	48613
bah:BAMEG_3881	ncbi-geneid:7783163	3.5.1.-	53187|55031
bah:BAMEG_3883	ncbi-geneid:7782666	1.10.3.-|1.9.3.-	49503|81464
bah:BAMEG_3884	ncbi-geneid:7785125	1.10.3.-|1.9.3.-	81442
bah:BAMEG_3885	ncbi-geneid:7785481	1.10.3.-|1.9.3.-	81452
bah:BAMEG_3908	ncbi-geneid:7783041	3.1.4.12	56219
bah:BAMEG_3909	ncbi-geneid:7782479	3.1.4.3	48537
bah:BAMEG_3914	ncbi-geneid:7783172	3.4.24.-	55486
bah:BAMEG_3916	ncbi-geneid:7783964	2.2.1.2	51569
bah:BAMEG_3919	ncbi-geneid:7785540	3.6.3.17	52540|52540
bah:BAMEG_3920	ncbi-geneid:7782645	5.-.-.-	102546
bah:BAMEG_3921	ncbi-geneid:7784791	2.7.1.15	53613
bah:BAMEG_3937	ncbi-geneid:7782426	2.7.13.3	55874|47384|158472
bah:BAMEG_3948	ncbi-geneid:7783638	3.6.3.-	52540
bah:BAMEG_3955	ncbi-geneid:7787336	3.2.1.93	51445|51011
bah:BAMEG_3956	ncbi-geneid:7783213	2.7.1.69	55604
bah:BAMEG_3962	ncbi-geneid:7782487	2.7.8.-	56024|56024
bah:BAMEG_3965	ncbi-geneid:7782364	3.6.1.-	55811
bah:BAMEG_3967	ncbi-geneid:7785958	2.3.1.29	53383
bah:BAMEG_3969	ncbi-geneid:7784628	3.6.3.34	52540
bah:BAMEG_3977	ncbi-geneid:7782560	4.3.1.1	48557
bah:BAMEG_3986	ncbi-geneid:7785469	3.4.24.-	55486
bah:BAMEG_3989	ncbi-geneid:7786884	2.4.2.11	51690|54675
bah:BAMEG_3990	ncbi-geneid:7787194	3.6.3.3|3.6.3.5	56784|81653|81665|55008|55008
bah:BAMEG_3993	ncbi-geneid:7787478	1.4.1.1	52283|51735
bah:BAMEG_3994	ncbi-geneid:7784890	3.1.4.46	51695
bah:BAMEG_3997	ncbi-geneid:7783177	1.2.1.2	53706|50692|54292|54862
bah:BAMEG_4002	ncbi-geneid:7784163	2.7.13.3	55874|47384|158472
bah:BAMEG_4007	ncbi-geneid:7786989	1.1.1.38	51735|53223
bah:BAMEG_4010	ncbi-geneid:7785546	2.7.13.3	103190|55874|55890|55785
bah:BAMEG_4014	ncbi-geneid:7784972	2.7.13.3	55874|47384
bah:BAMEG_4016	ncbi-geneid:7782282	3.1.3.16	56300
bah:BAMEG_4020	ncbi-geneid:7786994	3.6.3.20	52540|50331
bah:BAMEG_4027	ncbi-geneid:7786645	2.7.13.3	103190|55874|55785|55890
bah:BAMEG_4031	ncbi-geneid:7787075	3.4.24.3	89260|49299
bah:BAMEG_4038	ncbi-geneid:7782820	2.1.1.-	75217
bah:BAMEG_4044	ncbi-geneid:7784566	3.6.1.-	55811
bah:BAMEG_4069	ncbi-geneid:7781963	1.11.1.15	52833
bah:BAMEG_4074	ncbi-geneid:7781962	5.4.3.8	53383
bah:BAMEG_4075	ncbi-geneid:7782600	1.4.1.13|1.4.1.14	51395|56235|69336
bah:BAMEG_4077	ncbi-geneid:7784415	3.6.3.-	52540|90123
bah:BAMEG_4084	ncbi-geneid:7786967	3.2.2.-	48150|55811
bah:BAMEG_4095	ncbi-geneid:7785822	2.4.1.157	53756
bah:BAMEG_4096	ncbi-geneid:7787295	1.97.1.4	102114
bah:BAMEG_4097	ncbi-geneid:7783139	2.3.1.54	51998
bah:BAMEG_4099	ncbi-geneid:7785205	5.1.3.2	51735
bah:BAMEG_4107	ncbi-geneid:7787487	2.7.1.69	55604
bah:BAMEG_4109	ncbi-geneid:7784592	3.5.1.2	56601
bah:BAMEG_4114	ncbi-geneid:7782049	3.5.1.16	53187|55031
bah:BAMEG_4119	ncbi-geneid:7786234	5.4.99.12	55120
bah:BAMEG_4179	ncbi-geneid:7787087	2.7.7.3	52374
bah:BAMEG_4181	ncbi-geneid:7782293	2.1.1.-	53335
bah:BAMEG_4187	ncbi-geneid:7783161	5.4.2.1
bah:BAMEG_4192	ncbi-geneid:7784068	3.5.1.49	56317
bah:BAMEG_4195	ncbi-geneid:7782471	1.9.3.1	81452
bah:BAMEG_4196	ncbi-geneid:7784723	1.9.3.1	81442
bah:BAMEG_4197	ncbi-geneid:7786924	1.9.3.1	49503|81464|46626
bah:BAMEG_4200	ncbi-geneid:7786053	6.4.1.1	51569|56059|89000|52440|51246|51230
bah:BAMEG_4211	ncbi-geneid:7782485	3.1.3.25	56655
bah:BAMEG_4215	ncbi-geneid:7787419	4.1.1.19|4.1.1.18	53383|55904
bah:BAMEG_4222	ncbi-geneid:7782431	1.8.1.4	51905|55424
bah:BAMEG_4223	ncbi-geneid:7787526	2.3.1.12	52777|51230|47005
bah:BAMEG_4224	ncbi-geneid:7787283	1.2.4.1	52518|52922
bah:BAMEG_4225	ncbi-geneid:7786253	1.2.4.1	52518
bah:BAMEG_4227	ncbi-geneid:7782725	3.5.1.88	56420
bah:BAMEG_4230	ncbi-geneid:7784119	3.1.-.-	56281
bah:BAMEG_4233	ncbi-geneid:7784664	3.5.1.47	53187|55031
bah:BAMEG_4234	ncbi-geneid:7785562	2.3.1.89	51161
bah:BAMEG_4248	ncbi-geneid:7783151	2.7.4.1	56024|143724|56024|140356
bah:BAMEG_4249	ncbi-geneid:7787188	3.6.1.11|3.6.1.40	53067|53067|109604
bah:BAMEG_4259	ncbi-geneid:7786122	2.1.1.14	51726|51726
bah:BAMEG_4263	ncbi-geneid:7781951	2.7.13.3	55874|47384
bah:BAMEG_4265	ncbi-geneid:7781954	2.6.1.-	53383
bah:BAMEG_4272	ncbi-geneid:7782416	3.2.1.10	51445|51011
bah:BAMEG_4280	ncbi-geneid:7784525	2.3.1.9	53901|53901
bah:BAMEG_4288	ncbi-geneid:7781910	1.1.1.30	51735
bah:BAMEG_4290	ncbi-geneid:7786038	5.3.1.23	100950
bah:BAMEG_4291	ncbi-geneid:7786883	2.7.1.100	56112
bah:BAMEG_4294	ncbi-geneid:7782468	2.6.1.-	53383
bah:BAMEG_4296	ncbi-geneid:7783572	5.3.2.-|3.1.3.77	51649|54966
bah:BAMEG_4297	ncbi-geneid:7787316	3.1.3.77	56784
bah:BAMEG_4298	ncbi-geneid:7783870	4.2.1.109	53639
bah:BAMEG_4299	ncbi-geneid:7784473	1.13.11.53|1.13.11.54	51182
bah:BAMEG_4308	ncbi-geneid:7787086	2.7.3.9	51621|52009|47831
bah:BAMEG_4310	ncbi-geneid:7781978	2.7.1.69	51261|55604
bah:BAMEG_4314	ncbi-geneid:7787364	3.5.99.6	100950
bah:BAMEG_4315	ncbi-geneid:7783900	3.5.1.25	51556|51338
bah:BAMEG_4322	ncbi-geneid:7782436	5.2.1.8	50891
bah:BAMEG_4335	ncbi-geneid:7785625	2.7.11.1	55874
bah:BAMEG_4337	ncbi-geneid:7787121	3.4.16.4	56601|69189
bah:BAMEG_4346	ncbi-geneid:7784963	2.4.2.2	52418|54680|47648
bah:BAMEG_4347	ncbi-geneid:7782971	2.4.2.1	53167
bah:BAMEG_4348	ncbi-geneid:7787003	5.4.2.7	53649|143856
bah:BAMEG_4355	ncbi-geneid:7786209	3.6.1.13	55811
bah:BAMEG_4361	ncbi-geneid:7783230	3.1.3.5	56300|55816
bah:BAMEG_4371	ncbi-geneid:7782711	3.5.4.26|1.1.1.193	53597|53927
bah:BAMEG_4372	ncbi-geneid:7784970	2.5.1.9	63380|63380
bah:BAMEG_4373	ncbi-geneid:7786801	3.5.4.25|4.1.99.12	55821|142695
bah:BAMEG_4375	ncbi-geneid:7782259	6.3.3.-|2.5.1.78	52121
bah:BAMEG_4376	ncbi-geneid:7786139	2.8.1.6	102114
bah:BAMEG_4379	ncbi-geneid:7784571	2.3.1.47	53383
bah:BAMEG_4380	ncbi-geneid:7783916	6.3.3.3	52540
bah:BAMEG_4381	ncbi-geneid:7784223	2.6.1.62	53383
bah:BAMEG_4385	ncbi-geneid:7787059	3.1.4.16	56300|55816
bah:BAMEG_4390	ncbi-geneid:7785856	2.1.3.3	53671
bah:BAMEG_4391	ncbi-geneid:7786248	2.6.1.11	53383
bah:BAMEG_4392	ncbi-geneid:7784306	2.7.2	53633
bah:BAMEG_4393	ncbi-geneid:7783208	2.3.1.35|2.3.1.1	56266
bah:BAMEG_4394	ncbi-geneid:7782287	1.2.1	55347|51735
bah:BAMEG_4399	ncbi-geneid:7786200	1.5.1.2	48179|51735
bah:BAMEG_4401	ncbi-geneid:7783484	4.3.1.17	143548|55021
bah:BAMEG_4403	ncbi-geneid:7787366	3.1.26.11	56281
bah:BAMEG_4405	ncbi-geneid:7784579	2.7.7.7	56672|100879
bah:BAMEG_4406	ncbi-geneid:7783965	3.4.-.-	53187|55031
bah:BAMEG_4407	ncbi-geneid:7787484	2.3.1.128	55729
bah:BAMEG_4419	ncbi-geneid:7785330	2.3.1.168	52777|51230|47005
bah:BAMEG_4420	ncbi-geneid:7786440	1.2.4.4	52518|52922
bah:BAMEG_4421	ncbi-geneid:7785787	1.2.4.4	52518
bah:BAMEG_4422	ncbi-geneid:7783500	1.8.1.4	51905|55424
bah:BAMEG_4423	ncbi-geneid:7784642	2.7.2.7	53067|53067
bah:BAMEG_4424	ncbi-geneid:7783906	1.4.1.9	51735|53223
bah:BAMEG_4425	ncbi-geneid:7786470	2.3.1.19	53659
bah:BAMEG_4428	ncbi-geneid:7782047	3.1.4.46	51695
bah:BAMEG_4432	ncbi-geneid:7786664	3.4.21.116	50156|50494
bah:BAMEG_4436	ncbi-geneid:7783291	2.2.1.7	52518|52518|52922
bah:BAMEG_4437	ncbi-geneid:7782074	2.5.1.10|2.5.1.29	48576
bah:BAMEG_4438	ncbi-geneid:7786793	3.1.11.6	116842
bah:BAMEG_4440	ncbi-geneid:7787470	1.5.1.5|3.5.4.9	51735|53223
bah:BAMEG_4443	ncbi-geneid:7785496	6.4.1.2|6.3.4.14	56059|52440|51246
bah:BAMEG_4456	ncbi-geneid:7784263	3.4.13.9	55920|53092
bah:BAMEG_4457	ncbi-geneid:7784059	4.2.1.10	52304
bah:BAMEG_4463	ncbi-geneid:7784650	4.1.99.-	102114
bah:BAMEG_4482	ncbi-geneid:7781967	1.4.4.2	53383
bah:BAMEG_4483	ncbi-geneid:7784347	1.4.4.2	53383
bah:BAMEG_4484	ncbi-geneid:7786101	2.1.2.10	103025|101790
bah:BAMEG_4492	ncbi-geneid:7785372	2.7.1.71	52540
bah:BAMEG_4511	ncbi-geneid:7784614	2.4.1.227	53756
bah:BAMEG_4512	ncbi-geneid:7783674	2.1.1.13	82282|56507|51717|52242|47644
bah:BAMEG_4513	ncbi-geneid:7786576	2.1.1.10	82282|51730
bah:BAMEG_4516	ncbi-geneid:7782911	2.5.1.48	53383
bah:BAMEG_4517	ncbi-geneid:7784303	4.4.1.8	53383
bah:BAMEG_4518	ncbi-geneid:7783542	3.3.2.1	52499
bah:BAMEG_4523	ncbi-geneid:7782239	2.7.1.2	53067
bah:BAMEG_4525	ncbi-geneid:7783744	6.3.3.2	100950
bah:BAMEG_4528	ncbi-geneid:7786067	2.7.7.13|5.4.2.8	53448|51161|53738
bah:BAMEG_4530	ncbi-geneid:7783378	3.6.3.27	52540
bah:BAMEG_4536	ncbi-geneid:7786419	1.15.1.1	54719|46609
bah:BAMEG_4540	ncbi-geneid:7785557	1.17.7.1	51717|56014
bah:BAMEG_4543	ncbi-geneid:7786785	3.6.3.-	52540
bah:BAMEG_4546	ncbi-geneid:7787435	3.1.21.2	51658
bah:BAMEG_4555	ncbi-geneid:7787241	2.7.7.-	56731|57783
bah:BAMEG_4563	ncbi-geneid:7786722	3.5.4.5	53927
bah:BAMEG_4573	ncbi-geneid:7782829	2.1.1.-	75217|88697
bah:BAMEG_4574	ncbi-geneid:7782197	2.1.1.-	53335
bah:BAMEG_4579	ncbi-geneid:7786263	1.3.99.22	102114
bah:BAMEG_4583	ncbi-geneid:7785187	3.4.24.78	53163
bah:BAMEG_4585	ncbi-geneid:7783191	2.7.7.7	52540|48019
bah:BAMEG_4589	ncbi-geneid:7786940	3.5.4.12	53927
bah:BAMEG_4595	ncbi-geneid:7783769	2.7.7.18	52374
bah:BAMEG_4597	ncbi-geneid:7784926	1.1.1.25	51735|53223
bah:BAMEG_4611	ncbi-geneid:7785599	3.1.3.1	53649
bah:BAMEG_4621	ncbi-geneid:7786718	3.4.21.-	52743|52025
bah:BAMEG_4622	ncbi-geneid:7783940	1.14.16.1	56534
bah:BAMEG_4623	ncbi-geneid:7784999	4.2.1.96	55248
bah:BAMEG_4632	ncbi-geneid:7783256	3.6.3.34	52540
bah:BAMEG_4636	ncbi-geneid:7782702	1.2.1.10|1.1.1.1	56796|53720
bah:BAMEG_4637	ncbi-geneid:7782093	4.4.1.8	53383
bah:BAMEG_4638	ncbi-geneid:7783504	2.5.1.47	53686
bah:BAMEG_4639	ncbi-geneid:7785802	3.2.2.9	53167
bah:BAMEG_4645	ncbi-geneid:7783613	2.7.1.48	52540
bah:BAMEG_4651	ncbi-geneid:7782347	3.1.-.-	53098
bah:BAMEG_4653	ncbi-geneid:7784034	6.1.1.7	55681|101353|55186|50447
bah:BAMEG_4659	ncbi-geneid:7782069	3.1.11.5	52540
bah:BAMEG_4661	ncbi-geneid:7785826	2.1.1.61|2.8.1.-	52402
bah:BAMEG_4662	ncbi-geneid:7786557	2.8.1.7	53383
bah:BAMEG_4667	ncbi-geneid:7782541	6.1.1.12	55681|55261|50249
bah:BAMEG_4668	ncbi-geneid:7786644	6.1.1.21	55681|52954
bah:BAMEG_4670	ncbi-geneid:7782609	3.1.-.-	69500
bah:BAMEG_4671	ncbi-geneid:7785365	2.7.6.5	109604|81301|81271|55021
bah:BAMEG_4672	ncbi-geneid:7786620	2.4.2.7	53271
bah:BAMEG_4673	ncbi-geneid:7783879	3.1.-.-	64182
bah:BAMEG_4681	ncbi-geneid:7786950	2.4.2.29	51713
bah:BAMEG_4682	ncbi-geneid:7785518	5.-.-.-	111337
bah:BAMEG_4684	ncbi-geneid:7783059	3.6.1.-	52540|46785
bah:BAMEG_4685	ncbi-geneid:7782689	3.6.1.-	47781|50249|46929
bah:BAMEG_4694	ncbi-geneid:7782247	2.5.1.72	142754
bah:BAMEG_4695	ncbi-geneid:7787256	2.4.2.19	51690|54675
bah:BAMEG_4696	ncbi-geneid:7785028	1.4.3.16	51905|56425|46977
bah:BAMEG_4697	ncbi-geneid:7782871	2.8.1.7	53383
bah:BAMEG_4700	ncbi-geneid:7782145	4.2.1.51	53850|55021
bah:BAMEG_4713	ncbi-geneid:7782603	3.1.4.-|3.1.26.-	50249
bah:BAMEG_4724	ncbi-geneid:7786271	6.3.2.17|6.3.2.12	53623|53244
bah:BAMEG_4725	ncbi-geneid:7785269	6.1.1.9	52374|47323|50677|46589
bah:BAMEG_4728	ncbi-geneid:7782360	5.4.3.8	53383
bah:BAMEG_4729	ncbi-geneid:7787508	4.2.1.24	51569
bah:BAMEG_4730	ncbi-geneid:7783812	4.2.1.75	69618
bah:BAMEG_4731	ncbi-geneid:7785037	2.5.1.61	53850|54782
bah:BAMEG_4733	ncbi-geneid:7786201	1.2.1.70	69742|51735|69075
bah:BAMEG_4737	ncbi-geneid:7782238	3.4.21.53	54211|52540
bah:BAMEG_4739	ncbi-geneid:7785408	3.4.21.-	52540|54211
bah:BAMEG_4741	ncbi-geneid:7783859	5.2.1.8	109998|54534|102735
bah:BAMEG_4750	ncbi-geneid:7785280	3.6.1.15	52972
bah:BAMEG_4751	ncbi-geneid:7786095	2.7.7.56	54211|55666
bah:BAMEG_4753	ncbi-geneid:7786646	5.1.1.3	53681|53681
bah:BAMEG_4786	ncbi-geneid:7785426	3.1.2.-	54637
bah:BAMEG_4787	ncbi-geneid:7786462	1.3.99.1	46548|54292
bah:BAMEG_4788	ncbi-geneid:7787357	1.3.99.1	51905|46977|56425
bah:BAMEG_4795	ncbi-geneid:7784950	4.2.1.17	52096
bah:BAMEG_4797	ncbi-geneid:7784098	6.2.1.3	56801
bah:BAMEG_4808	ncbi-geneid:7785059	2.7.13.3	55874|47384
bah:BAMEG_4812	ncbi-geneid:7782798	2.1.1.-	53335|88697
bah:BAMEG_4814	ncbi-geneid:7785626	1.14.99.3	54909
bah:BAMEG_4816	ncbi-geneid:7783239	3.6.3.34	52540
bah:BAMEG_4823	ncbi-geneid:7782262	5.4.99.12	55120|55174
bah:BAMEG_4828	ncbi-geneid:7782720	3.1.26.4	53098
bah:BAMEG_4832	ncbi-geneid:7786529	6.1.1.22	55681|50249
bah:BAMEG_4833	ncbi-geneid:7785851	6.1.1.20	56037|55681|50249|54991|46955
bah:BAMEG_4834	ncbi-geneid:7782540	6.1.1.20	55681|46589
bah:BAMEG_4851	ncbi-geneid:7783220	6.1.1.3	55681|55186|52954|81271
bah:BAMEG_4856	ncbi-geneid:7783357	4.1.1.50	56276
bah:BAMEG_4858	ncbi-geneid:7785339	1.2.1.12	55347|51735
bah:BAMEG_4859	ncbi-geneid:7786861	2.7.1.24	52540
bah:BAMEG_4861	ncbi-geneid:7782065	3.2.2.23|4.2.99.18	81624|46946|57716
bah:BAMEG_4862	ncbi-geneid:7786765	2.7.7.7	56672|88723|53098|47807
bah:BAMEG_4863	ncbi-geneid:7786318	2.7.13.3	55874|47384|55785|158472
bah:BAMEG_4868	ncbi-geneid:7784654	1.1.1.37	56327|51735
bah:BAMEG_4869	ncbi-geneid:7782626	1.1.1.42	53659
bah:BAMEG_4870	ncbi-geneid:7787363	2.3.3.1	48256
bah:BAMEG_4874	ncbi-geneid:7787183	2.7.1.40	51621|52935|52009|50800
bah:BAMEG_4875	ncbi-geneid:7783276	2.7.1.11	53784
bah:BAMEG_4876	ncbi-geneid:7787558	6.4.1.2	52096
bah:BAMEG_4877	ncbi-geneid:7782976	6.4.1.2	52096
bah:BAMEG_4879	ncbi-geneid:7786241	1.1.1.38	51735|53223
bah:BAMEG_4880	ncbi-geneid:7787193	2.7.7.7	89550
bah:BAMEG_4893	ncbi-geneid:7783889	3.4.13.9	55920|53092
bah:BAMEG_4905	ncbi-geneid:7783055	1.4.1.1	52283|51735
bah:BAMEG_4906	ncbi-geneid:7785946	1.1.1.100	51735
bah:BAMEG_4911	ncbi-geneid:7784541	4.3.2.1	48557
bah:BAMEG_4912	ncbi-geneid:7781994	6.3.4.5	69864|52402
bah:BAMEG_4920	ncbi-geneid:7784106	2.7.2.1	53067|53067
bah:BAMEG_4921	ncbi-geneid:7785273	2.1.1.72	53335
bah:BAMEG_4922	ncbi-geneid:7784625	1.11.1.15	52833
bah:BAMEG_4925	ncbi-geneid:7785779	2.7.1.23	111331
bah:BAMEG_4928	ncbi-geneid:7785116	6.2.1.1	56801
bah:BAMEG_4931	ncbi-geneid:7786763	2.8.1.7	53383
bah:BAMEG_4939	ncbi-geneid:7785398	4.4.1.11	53383
bah:BAMEG_4943	ncbi-geneid:7787273	6.1.1.1	52374|55174
bah:BAMEG_4947	ncbi-geneid:7787556	6.2.1.1	56801
bah:BAMEG_4948	ncbi-geneid:7784882	2.3.1.-	55729
bah:BAMEG_4953	ncbi-geneid:7784698	2.7.13.3	55874|47384|158472
bah:BAMEG_4965	ncbi-geneid:7784011	3.4.11.-	144052
bah:BAMEG_4968	ncbi-geneid:7782346	2.3.1.-	55729
bah:BAMEG_4969	ncbi-geneid:7782785	6.3.2.8	53623|53244|51984
bah:BAMEG_4970	ncbi-geneid:7785844	2.4.2.11	51690|54675
bah:BAMEG_4980	ncbi-geneid:7782163	2.1.1.33	53335
bah:BAMEG_4983	ncbi-geneid:7786476	3.2.1.41	51445|81296
bah:BAMEG_4984	ncbi-geneid:7785419	6.5.1.-	55144
bah:BAMEG_4986	ncbi-geneid:7784365	3.5.1.18	53187|55031
bah:BAMEG_4988	ncbi-geneid:7784180	5.4.99.12	55120|55174
bah:BAMEG_4999	ncbi-geneid:7784674	1.1.1.47	51735
bah:BAMEG_5003	ncbi-geneid:7785627	2.-.-.-	54690
bah:BAMEG_5015	ncbi-geneid:7784242	2.3.1.31	53474
bah:BAMEG_5025	ncbi-geneid:7784225	6.1.1.4	52374|50677|47323
bah:BAMEG_5039	ncbi-geneid:7786710	5.1.1.13	53681|53681
bah:BAMEG_5043	ncbi-geneid:7786444	3.1.1.5	53474
bah:BAMEG_5052	ncbi-geneid:7785998	2.5.1.6	55973|55973|55973
bah:BAMEG_5056	ncbi-geneid:7782224	4.1.1.49	53795|68923
bah:BAMEG_5064	ncbi-geneid:7786919	2.7.13.3	55874|47384
bah:BAMEG_5081	ncbi-geneid:7787453	4.4.1.21	63411
bah:BAMEG_5082	ncbi-geneid:7783661	4.2.1.1	53056
bah:BAMEG_5102	ncbi-geneid:7787479	2.7.13.3	55874|47384|158472
bah:BAMEG_5108	ncbi-geneid:7786027	2.4.2.8	53271
bah:BAMEG_5122	ncbi-geneid:7787061	2.7.13.3	55874
bah:BAMEG_5132	ncbi-geneid:7782553	2.7.1.45	53613
bah:BAMEG_5134	ncbi-geneid:7786610	2.9.1.1	53383
bah:BAMEG_5135	ncbi-geneid:7783349	3.5.2.3	51556|51338
bah:BAMEG_5138	ncbi-geneid:7785774	3.4.16.4	55166
bah:BAMEG_5139	ncbi-geneid:7785046	2.7.13.3	55874|47384|158472
bah:BAMEG_5141	ncbi-geneid:7786777	4.2.1.113	51604|54826
bah:BAMEG_5142	ncbi-geneid:7785380	6.2.1.26	56801
bah:BAMEG_5143	ncbi-geneid:7784003	4.1.3.36	52096
bah:BAMEG_5144	ncbi-geneid:7783963	4.2.99.20	53474
bah:BAMEG_5145	ncbi-geneid:7786892	4.1.1.71|2.2.1.9	52518|52518|52467
bah:BAMEG_5146	ncbi-geneid:7785852	5.4.4.2	56322
bah:BAMEG_5151	ncbi-geneid:7782806	3.1.1.3	53474
bah:BAMEG_5152	ncbi-geneid:7786690	2.4.1.1	53756
bah:BAMEG_5153	ncbi-geneid:7786156	2.4.1.21	53756
bah:BAMEG_5154	ncbi-geneid:7784195	2.7.7.27	53448|51161
bah:BAMEG_5155	ncbi-geneid:7784929	2.7.7.27	53448|51161
bah:BAMEG_5156	ncbi-geneid:7786864	2.4.1.18	51445|51011
bah:BAMEG_5157	ncbi-geneid:7783466	1.1.1.27	56327|51735
bah:BAMEG_5187	ncbi-geneid:7782920	5.3.1.9	53697
bah:BAMEG_5190	ncbi-geneid:7786633	2.6.1.-	53383
bah:BAMEG_5195	ncbi-geneid:7787303	4.4.1.8	53383
bah:BAMEG_5196	ncbi-geneid:7783063	1.15.1.1	49329
bah:BAMEG_5204	ncbi-geneid:7787562	6.1.1.14	55681|52954
bah:BAMEG_5209	ncbi-geneid:7785170	2.7.7.9	53448
bah:BAMEG_5210	ncbi-geneid:7783052	5.4.2.2|5.4.2.8	53738|53738|53738|55957
bah:BAMEG_5213	ncbi-geneid:7784260	3.4.11.1	53187|52949
bah:BAMEG_5217	ncbi-geneid:7781874	1.6.99.3	51905|51905
bah:BAMEG_5218	ncbi-geneid:7787123	1.8.1.9	51905
bah:BAMEG_5228	ncbi-geneid:7785943	5.1.1.7	54506
bah:BAMEG_5230	ncbi-geneid:7781912	1.6.99.3	51905
bah:BAMEG_5234	ncbi-geneid:7785432	3.11.1.2	82057|57783
bah:BAMEG_5249	ncbi-geneid:7781929	3.1.3.41	56784
bah:BAMEG_5252	ncbi-geneid:7783988	3.1.3.11	56655
bah:BAMEG_5260	ncbi-geneid:7784517	5.4.2.1
bah:BAMEG_5262	ncbi-geneid:7785300	2.8.1.8	102114
bah:BAMEG_5272	ncbi-geneid:7785392	2.8.1.7|4.4.1.16	53383
bah:BAMEG_5285	ncbi-geneid:7782751	1.20.4.1	52833
bah:BAMEG_5294	ncbi-geneid:7782258	1.1.1.27	56327|51735
bah:BAMEG_5300	ncbi-geneid:7782127	1.3.99.-	56645|47203
bah:BAMEG_5302	ncbi-geneid:7782602	2.3.1.16	53901|53901
bah:BAMEG_5303	ncbi-geneid:7786512	1.1.1.35	51735|52096|48179|48179
bah:BAMEG_5306	ncbi-geneid:7783184	1.5.99.8	51730
bah:BAMEG_5329	ncbi-geneid:7783492	2.7.13.3	55874|47384
bah:BAMEG_5331	ncbi-geneid:7786051	6.1.1.10	52374|47323|57770
bah:BAMEG_5335	ncbi-geneid:7782384	3.4.24.-	55486
bah:BAMEG_5348	ncbi-geneid:7786815	1.16.3.1	47240
bah:BAMEG_5364	ncbi-geneid:7785982	1.6.99.3	51905|51905
bah:BAMEG_5365	ncbi-geneid:7783671	6.1.1.1	52374|55174
bah:BAMEG_5366	ncbi-geneid:7786465	1.1.1.158	56176|56194
bah:BAMEG_5374	ncbi-geneid:7784073	2.3.1.57	55729
bah:BAMEG_5379	ncbi-geneid:7784945	3.6.3.34	52540
bah:BAMEG_5388	ncbi-geneid:7782109	3.1.-.-	50249|50249|50249|50249
bah:BAMEG_5389	ncbi-geneid:7787260	3.1.1.1	53474
bah:BAMEG_5393	ncbi-geneid:7784914	3.2.2.1	53590
bah:BAMEG_5417	ncbi-geneid:7782071	4.2.1.11	51604|54826
bah:BAMEG_5418	ncbi-geneid:7783994	5.4.2.1	64158|53649
bah:BAMEG_5419	ncbi-geneid:7784051	5.3.1.1	51351
bah:BAMEG_5420	ncbi-geneid:7782130	2.7.2.3	53748
bah:BAMEG_5421	ncbi-geneid:7784589	1.2.1.12	55347|51735
bah:BAMEG_5433	ncbi-geneid:7787143	3.4.21.92	52096
bah:BAMEG_5438	ncbi-geneid:7783759	3.6.1.-	55811
bah:BAMEG_5440	ncbi-geneid:7782356	1.8.1.9	51905
bah:BAMEG_5443	ncbi-geneid:7782651	3.6.1.1	56784
bah:BAMEG_5445	ncbi-geneid:7783594	2.7.1.-|2.7.11.-|2.7.4	53795|75138
bah:BAMEG_5466	ncbi-geneid:7787320	3.4.21.102	52096|50156|47090
bah:BAMEG_5478	ncbi-geneid:7782837	3.4.-.-	54001
bah:BAMEG_5483	ncbi-geneid:7787216	5.1.3.14	53756
bah:BAMEG_5484	ncbi-geneid:7785027	1.1.1.22	51735|48179|52413
bah:BAMEG_5491	ncbi-geneid:7783012	3.2.1.86	56327|51735
bah:BAMEG_5492	ncbi-geneid:7785141	2.7.1.69	46973
bah:BAMEG_5494	ncbi-geneid:7783804	2.7.1.69	52794
bah:BAMEG_5495	ncbi-geneid:7787481	2.5.1.16	53335
bah:BAMEG_5496	ncbi-geneid:7786563	4.1.1.50	56276
bah:BAMEG_5497	ncbi-geneid:7787573	2.7.1.69	46973
bah:BAMEG_5499	ncbi-geneid:7785951	2.7.1.69	52794
bah:BAMEG_5517	ncbi-geneid:7786737	3.1.6.-	53649
bah:BAMEG_5518	ncbi-geneid:7786817	2.6.1.21	56752
bah:BAMEG_5539	ncbi-geneid:7785799	2.7.7.6	88946|88659
bah:BAMEG_5549	ncbi-geneid:7785525	2.7.13.3	55874|47384|158472
bah:BAMEG_5551	ncbi-geneid:7782162	5.1.3.2	51735
bah:BAMEG_5553	ncbi-geneid:7784803	4.2.1.-	54637
bah:BAMEG_5555	ncbi-geneid:7786540	5.1.3.14	53756
bah:BAMEG_5556	ncbi-geneid:7784563	3.6.3.40	52540
bah:BAMEG_5558	ncbi-geneid:7782148	1.1.1.-	51735|52413|48179
bah:BAMEG_5576	ncbi-geneid:7783309	2.5.1.7	55205
bah:BAMEG_5584	ncbi-geneid:7782708	1.6.5.3	54862
bah:BAMEG_5586	ncbi-geneid:7785252	1.6.5.3	56762
bah:BAMEG_5587	ncbi-geneid:7784028	1.6.5.3	143243
bah:BAMEG_5588	ncbi-geneid:7784692	1.6.5.3	56770
bah:BAMEG_5593	ncbi-geneid:7783477	3.6.3.14	51344|46604
bah:BAMEG_5594	ncbi-geneid:7786589	3.6.3.14	52540|47917|50615
bah:BAMEG_5595	ncbi-geneid:7783825	3.6.3.14	52943
bah:BAMEG_5596	ncbi-geneid:7784392	3.6.3.14	52540|47917|50615
bah:BAMEG_5597	ncbi-geneid:7785987	3.6.3.14	47928
bah:BAMEG_5598	ncbi-geneid:7783507	3.6.3.14	81573
bah:BAMEG_5599	ncbi-geneid:7787394	3.6.3.14	81333
bah:BAMEG_5600	ncbi-geneid:7786966	3.6.3.14	81336
bah:BAMEG_5604	ncbi-geneid:7786723	2.4.2.9	53271
bah:BAMEG_5605	ncbi-geneid:7785010	2.1.2.1	53383
bah:BAMEG_5607	ncbi-geneid:7785846	5.3.1.6	89623
bah:BAMEG_5608	ncbi-geneid:7786279	3.1.3.48	52788
bah:BAMEG_5609	ncbi-geneid:7787334	2.7.1.69	51261
bah:BAMEG_5617	ncbi-geneid:7786118	2.1.1.-	53335
bah:BAMEG_5619	ncbi-geneid:7782789	2.7.1.21	52540|57716
bah:BAMEG_5622	ncbi-geneid:7783116	3.1.3.11	56655
bah:BAMEG_5623	ncbi-geneid:7786726	2.5.1.7	55205
bah:BAMEG_5624	ncbi-geneid:7786175	4.1.2.13	51569
bah:BAMEG_5625	ncbi-geneid:7782480	2.7.-.-	52172
bah:BAMEG_5627	ncbi-geneid:7785436	6.3.4.2	52540|52317
bah:BAMEG_5630	ncbi-geneid:7783676	1.3.99.-	56645|47203
bah:BAMEG_5631	ncbi-geneid:7786339	1.3.99.-	56645|47203
bah:BAMEG_5632	ncbi-geneid:7782876	1.1.1.157	51735|48179
bah:BAMEG_5633	ncbi-geneid:7784751	2.3.1.9	53901|53901
bah:BAMEG_5635	ncbi-geneid:7785283	2.7.8.-	56024|56024
bah:BAMEG_5636	ncbi-geneid:7783131	3.-.-.-	51658
bah:BAMEG_5642	ncbi-geneid:7786384	2.7.13.3	55874
bah:BAMEG_5645	ncbi-geneid:7783083	3.4.11.18	55920
bah:BAMEG_5655	ncbi-geneid:7787452	6.1.1.19	52374|47323|55190
bah:BAMEG_5661	ncbi-geneid:7782927	3.5.3.11	52768
bah:BAMEG_5662	ncbi-geneid:7786385	2.5.1.16	53335
bah:BAMEG_5666	ncbi-geneid:7785521	3.1.4.46	51695
bah:BAMEG_5670	ncbi-geneid:7787012	5.3.2.-	55331
bah:BAMEG_5673	ncbi-geneid:7787348	3.6.3.34	52540
bah:BAMEG_5681	ncbi-geneid:7784397	2.3.1.8	53659
bah:BAMEG_5692	ncbi-geneid:7782986	3.2.2.-	52141
bah:BAMEG_5698	ncbi-geneid:7783174	1.1.1.3	55347|51735|55021
bah:BAMEG_5699	ncbi-geneid:7784013	2.3.1.46	52317
bah:BAMEG_5700	ncbi-geneid:7786219	2.5.1.49	53383
bah:BAMEG_5703	ncbi-geneid:7782869	3.8.1.2	56784
bah:BAMEG_5705	ncbi-geneid:7787354	1.7.-.-	52218
bah:BAMEG_5709	ncbi-geneid:7786125	2.7.4.7|2.7.1.35	53613
bah:BAMEG_5717	ncbi-geneid:7786860	2.4.1.-	53756
bah:BAMEG_5730	ncbi-geneid:7783223	2.4.1.83	53448
bah:BAMEG_5733	ncbi-geneid:7787032	1.8.4.11|1.8.4.12	55068|51316
bah:BAMEG_5739	ncbi-geneid:7786232	2.7.13.3	55874|55781
bah:BAMEG_5743	ncbi-geneid:7783761	1.14.13.39	56512
bah:BAMEG_5744	ncbi-geneid:7787415	1.15.1.1	54719|46609
bah:BAMEG_5748	ncbi-geneid:7785184	5.1.3.2	51735
bah:BAMEG_5753	ncbi-geneid:7783408	1.7.1.7	51412
bah:BAMEG_5754	ncbi-geneid:7787493	3.4.24.-	55486
bah:BAMEG_5762	ncbi-geneid:7783793	2.7.13.3	55874|47384|55785|158472
bah:BAMEG_5768	ncbi-geneid:7785764	6.3.4.4	52540
bah:BAMEG_5769	ncbi-geneid:7782899	3.6.4.12	52540|48024
bah:BAMEG_5783	ncbi-geneid:7782681	2.1.1.170	53335
bah:BAMEG_5788	ncbi-geneid:7783342	3.1.26.5	54211
