# Supplementary material for: Tracing the Repertoire of Promiscuous Enzymes along the Metabolic Pathways in Archaeal Organisms
Source: Life (Basel). 2017 Jul 13;7(3):30. doi: 10.3390/life7030030 (PMC5617955; doi:10.3390/life7030030)
Supplement: Supplementary file 1 [file life-07-00030-s001.zip › Table_S2/bao.txt]

KEGGID	NCBIGI	ECs	SFamilyID
bao:BAMF_0002	ncbi-geneid:9778689	2.7.7.7	55979|55979|55979
bao:BAMF_0006	ncbi-geneid:9779917	5.99.1.3	56719|55874|54211
bao:BAMF_0007	ncbi-geneid:9778985	5.99.1.3	56719|101904
bao:BAMF_0009	ncbi-geneid:9780436	1.1.1.205	51412|54631
bao:BAMF_0010	ncbi-geneid:9778976	3.4.16.4	56601|69189
bao:BAMF_0011	ncbi-geneid:9778634	1.1.1.262|4.-.-.-	51366
bao:BAMF_0012	ncbi-geneid:9779475	6.3.5.2|2.6.-.-	52317
bao:BAMF_0013	ncbi-geneid:9779476	6.1.1.11	55681|46589
bao:BAMF_0014	ncbi-geneid:9780081	2.7.1.31	110738
bao:BAMF_0018	ncbi-geneid:9780437	3.3.2.1	52499
bao:BAMF_0019	ncbi-geneid:9780438	3.5.-.-	53927
bao:BAMF_0020	ncbi-geneid:9780246	2.7.7.7	52540|48019
bao:BAMF_0027	ncbi-geneid:9780441	4.1.1.18	53383|55904
bao:BAMF_0028	ncbi-geneid:9780442	2.7.4.9	52540
bao:BAMF_0031	ncbi-geneid:9780444	2.7.7.7	52540
bao:BAMF_0038	ncbi-geneid:9778276	6.1.1.10	52374|47323|50249
bao:BAMF_0039	ncbi-geneid:9779226	3.1.21.-	51556
bao:BAMF_0041	ncbi-geneid:9780450	3.1.26.8	110455
bao:BAMF_0042	ncbi-geneid:9779948	2.1.1.182	53335
bao:BAMF_0046	ncbi-geneid:9780217	2.7.1.148	54211|55060
bao:BAMF_0050	ncbi-geneid:9780183	2.7.7.23|2.3.1.157	53448|51161
bao:BAMF_0051	ncbi-geneid:9778868	2.7.6.1	53271
bao:BAMF_0053	ncbi-geneid:9778603	3.1.1.29	53178
bao:BAMF_0055	ncbi-geneid:9780234	3.6.4.-	52540|52540|52540|143517|52540|141259
bao:BAMF_0063	ncbi-geneid:9778682	2.7.-.-	50249
bao:BAMF_0064	ncbi-geneid:9778180	3.1.3.16	81606
bao:BAMF_0066	ncbi-geneid:9780460	2.7.11.1	56112
bao:BAMF_0067	ncbi-geneid:9780461	6.3.4.-	52402|56037|82829
bao:BAMF_0068	ncbi-geneid:9780304	2.4.2.8	53271
bao:BAMF_0069	ncbi-geneid:9779024	3.4.24.-	140990|52540
bao:BAMF_0070	ncbi-geneid:9778842	2.7.1.33
bao:BAMF_0073	ncbi-geneid:9780463	2.5.1.47	53686
bao:BAMF_0074	ncbi-geneid:9778628	2.6.1.85	56322
bao:BAMF_0075	ncbi-geneid:9779433	2.6.1.85	52317
bao:BAMF_0076	ncbi-geneid:9779432	4.1.3.38	56752
bao:BAMF_0077	ncbi-geneid:9779434	2.5.1.15	51717
bao:BAMF_0078	ncbi-geneid:9780242	4.1.2.25	55620
bao:BAMF_0079	ncbi-geneid:9778823	2.7.6.3	55083
bao:BAMF_0080	ncbi-geneid:9778827	1.-.-.-	51395
bao:BAMF_0081	ncbi-geneid:9778714	6.1.1.6	55681|50249
bao:BAMF_0084	ncbi-geneid:9779198	2.7.3.-	55931
bao:BAMF_0086	ncbi-geneid:9778509	2.1.1.63	52540|54211
bao:BAMF_0089	ncbi-geneid:9780464	2.7.7.60	53448
bao:BAMF_0090	ncbi-geneid:9779072	4.6.1.12	69765
bao:BAMF_0091	ncbi-geneid:9779074	6.1.1.17|6.1.1.24	52374|48163
bao:BAMF_0093	ncbi-geneid:9777898	2.3.1.30	51161
bao:BAMF_0094	ncbi-geneid:9778624	6.1.1.16	52374|47323
bao:BAMF_0096	ncbi-geneid:9779276	2.1.1.-	75217|55315
bao:BAMF_0106	ncbi-geneid:9779974	2.1.1.172	53335
bao:BAMF_0107	ncbi-geneid:9780500	2.7.7.6	64484
bao:BAMF_0108	ncbi-geneid:9780000	2.7.7.6	64484
bao:BAMF_0114	ncbi-geneid:9780352	3.4.11.5	53474
bao:BAMF_0137	ncbi-geneid:9780076	2.7.4.3	52540
bao:BAMF_0138	ncbi-geneid:9778303	3.4.11.18	55920
bao:BAMF_0143	ncbi-geneid:9780013	2.7.7.6	56553|55257|47789
bao:BAMF_0148	ncbi-geneid:9780470	5.4.99.12	55120
bao:BAMF_0153	ncbi-geneid:9780472	3.5.1.28	53187
bao:BAMF_0159	ncbi-geneid:9778902	2.6.1.19	53383
bao:BAMF_0160	ncbi-geneid:9778855	2.7.1.23|3.1.3.25	56655
bao:BAMF_0161	ncbi-geneid:9780988	1.1.1.14	50129|51735
bao:BAMF_0170	ncbi-geneid:9780476	3.2.1.52	51445|52279
bao:BAMF_0172	ncbi-geneid:9780478	2.7.1.69	55604
bao:BAMF_0173	ncbi-geneid:9779312	4.2.-.-	53697
bao:BAMF_0180	ncbi-geneid:9780482	5.4.2.10	53738|53738|55957|53738
bao:BAMF_0181	ncbi-geneid:9778906	2.6.1.16	53697|56235
bao:BAMF_0187	ncbi-geneid:9780485	1.1.1.274	51430
bao:BAMF_0192	ncbi-geneid:9780501	3.8.1.2	56784
bao:BAMF_0193	ncbi-geneid:9780759	2.7.13.3	55874
bao:BAMF_0194	ncbi-geneid:9779689	3.1.1.61	52172|46894
bao:BAMF_0204	ncbi-geneid:9780486	3.1.4.46	51695
bao:BAMF_0207	ncbi-geneid:9780487	1.14.13.3	56645|47203
bao:BAMF_0210	ncbi-geneid:9779692	1.1.-.-	56796
bao:BAMF_0211	ncbi-geneid:9779693	2.1.2.2	56059|52440
bao:BAMF_0218	ncbi-geneid:9778930	2.6.1.42	56752
bao:BAMF_0220	ncbi-geneid:9780495	2.1.1.10	82282
bao:BAMF_0222	ncbi-geneid:9778917	3.5.1.2	56601
bao:BAMF_0225	ncbi-geneid:9780498	2.7.3.-|2.7.13.3	55874
bao:BAMF_0226	ncbi-geneid:9778910	3.1.1.61	52172
bao:BAMF_0231	ncbi-geneid:9780623	1.-.-.-	55469
bao:BAMF_0232	ncbi-geneid:9779234	4.4.1.5	54593
bao:BAMF_0237	ncbi-geneid:9778611	3.1.4.1|3.1.3.1	56300
bao:BAMF_0240	ncbi-geneid:9780258	3.4.19.3	53182
bao:BAMF_0241	ncbi-geneid:9779463	2.8.1.7	53383
bao:BAMF_0252	ncbi-geneid:9780513	3.4.-.-	55166
bao:BAMF_0253	ncbi-geneid:9778612	3.1.-.-	48452
bao:BAMF_0254	ncbi-geneid:9779635	1.1.1.47	51735
bao:BAMF_0255	ncbi-geneid:9780514	3.2.1.10	51445|51011
bao:BAMF_0259	ncbi-geneid:9780516	3.6.3.-	52540
bao:BAMF_0269	ncbi-geneid:9780526	3.6.3.32	52540|54631
bao:BAMF_0272	ncbi-geneid:9779404	3.5.1.-	53187|55031
bao:BAMF_0277	ncbi-geneid:9780571	1.1.1.27	56327|51735
bao:BAMF_0286	ncbi-geneid:9780535	6.3.5.1|6.3.1.5	52402
bao:BAMF_0290	ncbi-geneid:9780504	2.7.1.71	52540
bao:BAMF_0291	ncbi-geneid:9778363	3.1.1.41	53474
bao:BAMF_0293	ncbi-geneid:9780536	1.5.1.2|1.5.99.8	51730
bao:BAMF_0294	ncbi-geneid:9780537	1.5.1.12	53720
bao:BAMF_0297	ncbi-geneid:9780540	1.8.1.9	51905
bao:BAMF_0298	ncbi-geneid:9780541	2.1.1.107|4.2.1.75	53790|69618
bao:BAMF_0299	ncbi-geneid:9779337	1.7.1.4	50022
bao:BAMF_0300	ncbi-geneid:9779336	1.7.1.4	56014|51905|51905|55124
bao:BAMF_0303	ncbi-geneid:9780542	1.1.1.284|1.1.1.1	50129|51735
bao:BAMF_0306	ncbi-geneid:9780544	3.2.1.21	51445
bao:BAMF_0309	ncbi-geneid:9779374	5.3.1.27	53697
bao:BAMF_0310	ncbi-geneid:9779038	4.1.2.43	51366
bao:BAMF_0312	ncbi-geneid:9779039	5.1.1.12	56801|56801|56801|52777|52777|52777|52777|52777|52777|52777|52777|47336|47336|47336
bao:BAMF_0313	ncbi-geneid:9780206	5.1.1.3	56801|56801|56801|52777|52777|52777|52777|52777|52777|52777|52777|47336|47336|47336
bao:BAMF_0314	ncbi-geneid:9780207	5.1.1.11	56801|52777|52777|53474|47336
bao:BAMF_0315	ncbi-geneid:9780208	3.1.2.-	53474
bao:BAMF_0317	ncbi-geneid:9779697	2.7.8.-	56214|56214
bao:BAMF_0319	ncbi-geneid:9780572	3.6.3.21	52540
bao:BAMF_0323	ncbi-geneid:9778456	4.1.1.-	52507
bao:BAMF_0324	ncbi-geneid:9778457	4.1.1.-	50475|143968
bao:BAMF_0333	ncbi-geneid:9778884	1.14.14.5	51679
bao:BAMF_0337	ncbi-geneid:9781878	3.6.3.21	52540
bao:BAMF_0338	ncbi-geneid:9781879	3.5.1.-	53187|55031
bao:BAMF_0344	ncbi-geneid:9780550	3.1.-.-	48452
bao:BAMF_0347	ncbi-geneid:9779698	2.7.2.4	53633|55021|55021
bao:BAMF_0350	ncbi-geneid:9780553	3.6.3.34	52540
bao:BAMF_0354	ncbi-geneid:9780557	1.-.-.-	55469
bao:BAMF_0358	ncbi-geneid:9778853	2.6.1.19|2.6.1.22	53383
bao:BAMF_0359	ncbi-geneid:9778854	1.2.1.16	53720
bao:BAMF_0361	ncbi-geneid:9778905	1.1.1.47	51735
bao:BAMF_0366	ncbi-geneid:9780563	2.7.1.69	52794
bao:BAMF_0367	ncbi-geneid:9779291	2.7.1.69	55804
bao:BAMF_0368	ncbi-geneid:9779292	1.1.1.17	51735|48179
bao:BAMF_0369	ncbi-geneid:9779293	4.2.1.-	54637
bao:BAMF_0371	ncbi-geneid:9780577	3.1.3.-	56784
bao:BAMF_0378	ncbi-geneid:9779099	3.-.-.-	52266
bao:BAMF_0382	ncbi-geneid:9779450	1.1.1.-	51430
bao:BAMF_0384	ncbi-geneid:9779294	6.2.1.-	56801
bao:BAMF_0385	ncbi-geneid:9780578	1.1.1.-	51735
bao:BAMF_0387	ncbi-geneid:9780580	2.3.1.-	55729
bao:BAMF_0392	ncbi-geneid:9779150	5.99.1.2	56712
bao:BAMF_0397	ncbi-geneid:9780586	2.4.-.-	53448
bao:BAMF_0400	ncbi-geneid:9780589	1.2.3.3	52518|52467|52518
bao:BAMF_0407	ncbi-geneid:9779796	3.1.-.-	48452
bao:BAMF_0419	ncbi-geneid:9780594	1.11.1.6	47240
bao:BAMF_0421	ncbi-geneid:9778647	2.7.3.-|2.7.13.3	103190|55874|55890|55785
bao:BAMF_0425	ncbi-geneid:9780596	3.6.3.31	52540
bao:BAMF_0428	ncbi-geneid:9780599	1.3.99.-	56645|47203
bao:BAMF_0433	ncbi-geneid:9780602	6.3.2.4	56059|52440
bao:BAMF_0434	ncbi-geneid:9778652	6.3.2.10	53623|53244|63418
bao:BAMF_0435	ncbi-geneid:9779310	3.6.4.13	52540
bao:BAMF_0439	ncbi-geneid:9780605	2.7.8.7	56214
bao:BAMF_0441	ncbi-geneid:9780606	5.1.1.1	51419|50621
bao:BAMF_0443	ncbi-geneid:9779343	3.1.-.-	50118
bao:BAMF_0449	ncbi-geneid:9780032	2.7.11.1	55874
bao:BAMF_0451	ncbi-geneid:9780084	3.1.3.3	81606
bao:BAMF_0457	ncbi-geneid:9781784	3.1.4.14|1.7.-.-	52218
bao:BAMF_0460	ncbi-geneid:9780611	5.1.1.13	53681|53681
bao:BAMF_0466	ncbi-geneid:9778565	3.1.1.-	52151
bao:BAMF_0468	ncbi-geneid:9779637	1.5.3.-	56176
bao:BAMF_0476	ncbi-geneid:9779707	2.1.1.-	102114
bao:BAMF_0479	ncbi-geneid:9779709	1.-.-.-	50129|51735
bao:BAMF_0482	ncbi-geneid:9779710	2.6.1.-	53383|46785
bao:BAMF_0490	ncbi-geneid:9781426	1.1.1.284|1.1.1.1	50129|51735
bao:BAMF_0495	ncbi-geneid:9779713	3.6.3.17	52540|52540
bao:BAMF_0496	ncbi-geneid:9780373	2.3.1.-	55729
bao:BAMF_0498	ncbi-geneid:9779714	1.1.1.6	56796
bao:BAMF_0500	ncbi-geneid:9780632	2.3.1.41|2.3.1.179	53901|53901
bao:BAMF_0503	ncbi-geneid:9780633	2.3.1.57	55729
bao:BAMF_0506	ncbi-geneid:9780654	3.6.1.-	55811
bao:BAMF_0508	ncbi-geneid:9777909	1.1.1.93|4.1.1.73|1.1.1.83	53659
bao:BAMF_0527	ncbi-geneid:9778214	2.7.4.16	55326|56042
bao:BAMF_0530	ncbi-geneid:9780642	2.3.1.128	55729
bao:BAMF_0531	ncbi-geneid:9780643	3.4.24.57	53067|53067
bao:BAMF_0532	ncbi-geneid:9778869	3.6.3.-	52540|52540
bao:BAMF_0562	ncbi-geneid:9777918	2.1.1.37	53335
bao:BAMF_0601	ncbi-geneid:9780387	3.5.1.28	55846|47090|54106
bao:BAMF_0606	ncbi-geneid:9778983	1.1.1.14	50129|51735
bao:BAMF_0608	ncbi-geneid:9778982	2.7.1.4	53613
bao:BAMF_0614	ncbi-geneid:9780649	2.3.1.-	52266
bao:BAMF_0617	ncbi-geneid:9780093	1.1.1.-	50129|51735
bao:BAMF_0622	ncbi-geneid:9780652	1.3.3.5	49503|49503|49503
bao:BAMF_0625	ncbi-geneid:9780655	3.6.3.-	52540
bao:BAMF_0628	ncbi-geneid:9780658	6.3.5.2	52402|52317|54810
bao:BAMF_0636	ncbi-geneid:9780662	4.1.1.21|5.4.99.18	52255
bao:BAMF_0637	ncbi-geneid:9779586	4.1.1.21|6.3.4.18	56059|52440|51246
bao:BAMF_0638	ncbi-geneid:9779589	4.3.2.2	48557
bao:BAMF_0639	ncbi-geneid:9779583	6.3.2.6	56104
bao:BAMF_0640	ncbi-geneid:9779584	6.3.5.3	82697
bao:BAMF_0641	ncbi-geneid:9779595	6.3.5.3	52317
bao:BAMF_0642	ncbi-geneid:9779593	6.3.5.3	55326|56042|55326|56042|109736
bao:BAMF_0643	ncbi-geneid:9779590	2.4.2.14	53271|56235
bao:BAMF_0644	ncbi-geneid:9779587	6.3.3.1	56042|55326
bao:BAMF_0645	ncbi-geneid:9779591	2.1.2.2	53328
bao:BAMF_0646	ncbi-geneid:9779592	2.1.2.3|3.5.4.10	53927|52335
bao:BAMF_0647	ncbi-geneid:9779588	6.3.4.13	56059|52440|51246
bao:BAMF_0651	ncbi-geneid:9780688	3.5.4.2	51338|51556
bao:BAMF_0655	ncbi-geneid:9780673	2.5.1.-	51395
bao:BAMF_0656	ncbi-geneid:9779466	3.6.4.12	52540
bao:BAMF_0657	ncbi-geneid:9779464	6.5.1.2
bao:BAMF_0662	ncbi-geneid:9779414	6.3.5.6|6.3.5.7	141000
bao:BAMF_0663	ncbi-geneid:9778865	6.3.5.6|6.3.5.7	75304
bao:BAMF_0664	ncbi-geneid:9778863	6.3.5.6|6.3.5.7	55931|89095
bao:BAMF_0667	ncbi-geneid:9780245	2.7.1.-	111331
bao:BAMF_0668	ncbi-geneid:9778669	2.1.1.-	53335|50249
bao:BAMF_0670	ncbi-geneid:9777935	3.6.3.-	52540
bao:BAMF_0679	ncbi-geneid:9777936	2.7.7.-	81631|81301
bao:BAMF_0683	ncbi-geneid:9778560	2.3.1.-	55729
bao:BAMF_0693	ncbi-geneid:9780682	1.14.13.-	51905
bao:BAMF_0695	ncbi-geneid:9780684	1.14.14.1|1.6.2.4	48264|63380|52343|52218
bao:BAMF_0696	ncbi-geneid:9780685	3.1.6.-	53649
bao:BAMF_0697	ncbi-geneid:9780766	2.7.7.33	53448
bao:BAMF_0698	ncbi-geneid:9780765	4.2.1.45	51735
bao:BAMF_0700	ncbi-geneid:9780763	2.4.1.226	53448
bao:BAMF_0704	ncbi-geneid:9780758	1.2.1.3	53720
bao:BAMF_0706	ncbi-geneid:9780756	1.-.-.-	51735
bao:BAMF_0708	ncbi-geneid:9779638	3.6.3.-	52540|52540
bao:BAMF_0711	ncbi-geneid:9780752	3.6.3.-	52540|52540
bao:BAMF_0712	ncbi-geneid:9780751	3.6.1.-	52540
bao:BAMF_0717	ncbi-geneid:9780745	4.2.2.2	51126
bao:BAMF_0723	ncbi-geneid:9781826	3.1.1.61	52172|46894
bao:BAMF_0726	ncbi-geneid:9781827	2.7.13.3	55874|103190|55890|55785
bao:BAMF_0731	ncbi-geneid:9780742	1.14.13.39	56512
bao:BAMF_0732	ncbi-geneid:9779352	3.6.1.7	54975
bao:BAMF_0737	ncbi-geneid:9780737	3.4.11.18	55920
bao:BAMF_0738	ncbi-geneid:9779190	2.7.1.69	55604
bao:BAMF_0740	ncbi-geneid:9780754	2.7.8.20	53649
bao:BAMF_0745	ncbi-geneid:9780628	2.7.1.69	55604
bao:BAMF_0747	ncbi-geneid:9780322	3.2.1.93	51445|51011
bao:BAMF_0749	ncbi-geneid:9780323	1.-.-.-	55469
bao:BAMF_0752	ncbi-geneid:9779731	3.1.4.16	56300|56300|55816|55816
bao:BAMF_0753	ncbi-geneid:9780734	3.2.-.-	52317
bao:BAMF_0755	ncbi-geneid:9779732	1.1.1.25	51735|53223
bao:BAMF_0756	ncbi-geneid:9779733	4.2.1.10	51569
bao:BAMF_0759	ncbi-geneid:9780731	3.1.3.48	52788
bao:BAMF_0769	ncbi-geneid:9780722	3.-.-.-	88713
bao:BAMF_0771	ncbi-geneid:9780721	1.1.1.-	51735
bao:BAMF_0774	ncbi-geneid:9780719	3.2.2.21	48150
bao:BAMF_0775	ncbi-geneid:9780718	2.1.1.-	53335|50249
bao:BAMF_0776	ncbi-geneid:9780717	3.4.21.-	52743
bao:BAMF_0777	ncbi-geneid:9778455	3.6.3.-	52540|90123
bao:BAMF_0778	ncbi-geneid:9781693	2.7.11.1	56112|158745
bao:BAMF_0779	ncbi-geneid:9778317	1.-.-.-	51395
bao:BAMF_0781	ncbi-geneid:9780716	1.2.4.1	52518
bao:BAMF_0782	ncbi-geneid:9778283	1.2.4.1	52518|52922
bao:BAMF_0783	ncbi-geneid:9778284	2.3.1.12	52777|51230|47005
bao:BAMF_0784	ncbi-geneid:9778285	1.8.1.4	51905|55424
bao:BAMF_0787	ncbi-geneid:9780218	3.2.1.122	56327|51735
bao:BAMF_0788	ncbi-geneid:9779178	2.6.1.16	53697|46689
bao:BAMF_0789	ncbi-geneid:9779182	2.7.1.69	55604
bao:BAMF_0804	ncbi-geneid:9780714	2.3.2.3	55729
bao:BAMF_0805	ncbi-geneid:9779267	5.1.-.-	54506
bao:BAMF_0806	ncbi-geneid:9780689	1.6.99.-	55469
bao:BAMF_0814	ncbi-geneid:9780489	3.4.21.-	50494
bao:BAMF_0820	ncbi-geneid:9780699	3.3.2.9	53474
bao:BAMF_0822	ncbi-geneid:9780701	2.4.-.-	53448
bao:BAMF_0836	ncbi-geneid:9777945	3.6.1.-	52540|48024
bao:BAMF_0848	ncbi-geneid:9778950	3.4.21.92	52096
bao:BAMF_0866	ncbi-geneid:9780388	3.5.1.28	55846|47090
bao:BAMF_0869	ncbi-geneid:9777961	3.1.-.-	48452
bao:BAMF_0871	ncbi-geneid:9779506	3.2.2.-	48150|55811
bao:BAMF_0873	ncbi-geneid:9780705	1.3.1.-	51735
bao:BAMF_0877	ncbi-geneid:9780768	3.6.3.-	52540|90123
bao:BAMF_0879	ncbi-geneid:9780770	5.4.3.8	53383
bao:BAMF_0880	ncbi-geneid:9778970	1.11.1.15	52833
bao:BAMF_0894	ncbi-geneid:9777969	3.6.1.-|3.6.4.12	52540
bao:BAMF_0904	ncbi-geneid:9777978	2.7.7.7	56672|53098
bao:BAMF_0908	ncbi-geneid:9777981	3.1.22.4	53098
bao:BAMF_0912	ncbi-geneid:9779359	1.17.4.1	48168|51998
bao:BAMF_0913	ncbi-geneid:9779355	3.1.-.-	64496|82771|64496
bao:BAMF_0914	ncbi-geneid:9778426	1.17.4.1	51998
bao:BAMF_0915	ncbi-geneid:9779356	1.17.4.1	47240
bao:BAMF_0916	ncbi-geneid:9779357	3.6.1.23	51283
bao:BAMF_0917	ncbi-geneid:9778716	2.1.1.148	69796
bao:BAMF_0921	ncbi-geneid:9777985	2.1.1.37	53335
bao:BAMF_0926	ncbi-geneid:9777989	6.5.1.1	56091
bao:BAMF_0961	ncbi-geneid:9778425	3.5.1.28	55846|54106
bao:BAMF_0975	ncbi-geneid:9779396	3.6.3.27	52540
bao:BAMF_0976	ncbi-geneid:9779398	3.6.3.31	52540
bao:BAMF_0977	ncbi-geneid:9779400	1.11.1.6	56634
bao:BAMF_0978	ncbi-geneid:9779085	4.1.1.45	51556
bao:BAMF_0982	ncbi-geneid:9780229	1.14.14.5	51679
bao:BAMF_0990	ncbi-geneid:9780793	2.1.1.-	75217
bao:BAMF_1004	ncbi-geneid:9780805	3.6.3.31	52540
bao:BAMF_1010	ncbi-geneid:9780268	3.5.3.-	53187
bao:BAMF_1015	ncbi-geneid:9780813	3.1.-.-	56300|55816
bao:BAMF_1017	ncbi-geneid:9780815	5.4.99.12	55120
bao:BAMF_1020	ncbi-geneid:9780818	3.1.3.18	56784
bao:BAMF_1021	ncbi-geneid:9780819	3.5.-.-	56317|55729
bao:BAMF_1022	ncbi-geneid:9780820	2.6.1.62	53383
bao:BAMF_1025	ncbi-geneid:9778919	2.7.1.30	53067|53067
bao:BAMF_1026	ncbi-geneid:9778920	1.1.3.21|1.1.5.3	51905|54373
bao:BAMF_1027	ncbi-geneid:9778918	5.4.2.8	53738|53738|53738|55957
bao:BAMF_1028	ncbi-geneid:9779485	2.7.13.3	55874|55781
bao:BAMF_1033	ncbi-geneid:9780825	3.4.19.11	54001|54106|54106|54106|54106|54106
bao:BAMF_1037	ncbi-geneid:9780188	3.1.3.1	53649
bao:BAMF_1038	ncbi-geneid:9779508	3.4.-.-	54001|54106|54106
bao:BAMF_1040	ncbi-geneid:9778505	2.3.3.1	48256
bao:BAMF_1041	ncbi-geneid:9778501	1.-.-.-	51735
bao:BAMF_1047	ncbi-geneid:9780092	2.3.1.51	69593
bao:BAMF_1050	ncbi-geneid:9778608	2.6.1.1	53383
bao:BAMF_1051	ncbi-geneid:9780831	2.3.1.41	53901|53901
bao:BAMF_1055	ncbi-geneid:9780833	3.1.4.46	51695
bao:BAMF_1058	ncbi-geneid:9780836	3.5.1.-	52467
bao:BAMF_1059	ncbi-geneid:9780210	3.5.1.-	88713
bao:BAMF_1060	ncbi-geneid:9780845	2.6.1.21	56752
bao:BAMF_1064	ncbi-geneid:9779347	3.6.3.-	52540|90123
bao:BAMF_1066	ncbi-geneid:9780843	1.-.-.-	51735
bao:BAMF_1074	ncbi-geneid:9780791	1.3.99.22	102114
bao:BAMF_1075	ncbi-geneid:9779003	1.14.13.59	51905|51905
bao:BAMF_1079	ncbi-geneid:9779091	4.2.1.55|4.2.1.17	52096
bao:BAMF_1085	ncbi-geneid:9780786	3.1.-.-	109604
bao:BAMF_1087	ncbi-geneid:9780784	5.2.1.8	54534|109998
bao:BAMF_1096	ncbi-geneid:9780337	2.6.1.52	53383
bao:BAMF_1101	ncbi-geneid:9778723	3.5.1.-	53187|55031
bao:BAMF_1105	ncbi-geneid:9779453	4.1.1.37	51726
bao:BAMF_1106	ncbi-geneid:9778997	4.99.1.1	53800
bao:BAMF_1107	ncbi-geneid:9778998	1.3.3.4	51905|54373
bao:BAMF_1110	ncbi-geneid:9780860	2.3.1.41|2.3.1.180	53901
bao:BAMF_1111	ncbi-geneid:9778759	3.2.1.-	53187|101821
bao:BAMF_1114	ncbi-geneid:9780848	6.3.2.-|2.7.7.63	55681|82649
bao:BAMF_1116	ncbi-geneid:9780850	6.2.1.3	56801
bao:BAMF_1119	ncbi-geneid:9780852	3.4.21.62	52743|54897
bao:BAMF_1121	ncbi-geneid:9780854	5.4.2.1
bao:BAMF_1122	ncbi-geneid:9779510	2.3.1.9	53901|53901
bao:BAMF_1123	ncbi-geneid:9780855	6.2.1.3	56801
bao:BAMF_1128	ncbi-geneid:9780857	1.-.-.-	51735
bao:BAMF_1132	ncbi-geneid:9780638	2.3.1.-	55729|55718
bao:BAMF_1140	ncbi-geneid:9780866	3.4.21.89	51306
bao:BAMF_1141	ncbi-geneid:9780100	1.14.13.-	51905
bao:BAMF_1149	ncbi-geneid:9778298	3.6.1.-	52540|52980
bao:BAMF_1162	ncbi-geneid:9780880	3.4.21.-	52743
bao:BAMF_1164	ncbi-geneid:9780881	6.3.5.4	52402|56235
bao:BAMF_1165	ncbi-geneid:9778372	2.5.1.32	48576
bao:BAMF_1169	ncbi-geneid:9778655	1.1.1.18	51735|55347
bao:BAMF_1175	ncbi-geneid:9780889	2.1.1.10	82282|51730
bao:BAMF_1180	ncbi-geneid:9779745	1.14.-.-	48264
bao:BAMF_1189	ncbi-geneid:9780900	2.5.1.-	54593
bao:BAMF_1190	ncbi-geneid:9778828	1.1.3.8	56176|55103
bao:BAMF_1192	ncbi-geneid:9780902	1.2.1	55347|51735
bao:BAMF_1193	ncbi-geneid:9778348	2.3.1.35|2.3.1.1	56266
bao:BAMF_1194	ncbi-geneid:9778354	2.7.2	53633
bao:BAMF_1195	ncbi-geneid:9778347	2.6.1.11	53383
bao:BAMF_1196	ncbi-geneid:9778349	6.3.5.5	52317|52021
bao:BAMF_1197	ncbi-geneid:9778467	6.3.5.5	56059|56059|52440|52440|48108
bao:BAMF_1198	ncbi-geneid:9778468	2.1.3.3	53671
bao:BAMF_1206	ncbi-geneid:9780947	2.3.1.41|2.3.1.180	53901
bao:BAMF_1207	ncbi-geneid:9778758	2.3.1.41|2.3.1.179	53901|53901
bao:BAMF_1209	ncbi-geneid:9780905	3.6.3.-	52540
bao:BAMF_1210	ncbi-geneid:9778331	3.6.3.-	52540
bao:BAMF_1215	ncbi-geneid:9780906	6.1.1.2	52374
bao:BAMF_1227	ncbi-geneid:9778527	3.4.24.-	55486
bao:BAMF_1231	ncbi-geneid:9780910	3.2.1.-	53955
bao:BAMF_1234	ncbi-geneid:9780913	2.7.6.5	81301
bao:BAMF_1235	ncbi-geneid:9780914	2.7.1.23	111331
bao:BAMF_1236	ncbi-geneid:9779324	5.4.99.12	55120
bao:BAMF_1237	ncbi-geneid:9780915	3.1.3.16	56300
bao:BAMF_1239	ncbi-geneid:9780916	3.5.99.2	48613
bao:BAMF_1241	ncbi-geneid:9780272	1.4.3.19	51905|54373
bao:BAMF_1245	ncbi-geneid:9780283	2.7.1.49|2.7.4.7	53613
bao:BAMF_1246	ncbi-geneid:9780281	1.3.1.9	51735
bao:BAMF_1257	ncbi-geneid:9780185	3.6.4.12	52540
bao:BAMF_1259	ncbi-geneid:9779751	3.5.2.6	56281
bao:BAMF_1266	ncbi-geneid:9780921	2.5.1.48	53383
bao:BAMF_1267	ncbi-geneid:9779220	4.4.1.8	53383
bao:BAMF_1271	ncbi-geneid:9781202	1.1.1.94|1.1.1.169	51735
bao:BAMF_1273	ncbi-geneid:9781203	2.3.1.-	55729
bao:BAMF_1288	ncbi-geneid:9779758	3.5.2.6	56601
bao:BAMF_1292	ncbi-geneid:9779759	3.2.1.89	51445
bao:BAMF_1294	ncbi-geneid:9778859	2.7.1.69	52794
bao:BAMF_1295	ncbi-geneid:9779104	2.7.1.69	46973
bao:BAMF_1296	ncbi-geneid:9779105	3.2.1.85	51445
bao:BAMF_1305	ncbi-geneid:9780930	1.2.1.2	53706|54862|54292
bao:BAMF_1307	ncbi-geneid:9780938	4.2.1.75	69618
bao:BAMF_1309	ncbi-geneid:9781228	2.4.1.-	53756
bao:BAMF_1310	ncbi-geneid:9780937	1.14.-.-	48264
bao:BAMF_1318	ncbi-geneid:9780942	1.6.99.3	51905
bao:BAMF_1319	ncbi-geneid:9779340	5.3.1.12	51556
bao:BAMF_1327	ncbi-geneid:9780944	3.1.-.-	48452
bao:BAMF_1329	ncbi-geneid:9779514	3.5.1.28	55846|47090|54106
bao:BAMF_1369	ncbi-geneid:9780389	3.5.1.28	55846|47090|54106
bao:BAMF_1377	ncbi-geneid:9780952	2.4.1.83	53448
bao:BAMF_1378	ncbi-geneid:9780953	3.4.21.-	50494|50156
bao:BAMF_1385	ncbi-geneid:9778706	3.4.17.13	52317|141986
bao:BAMF_1386	ncbi-geneid:9780955	5.1.1.-	51604|54826
bao:BAMF_1391	ncbi-geneid:9780959	3.1.2.-	54637
bao:BAMF_1395	ncbi-geneid:9780964	3.5.1.10	53328|55021
bao:BAMF_1396	ncbi-geneid:9780965	2.7.2.11	53633|88697
bao:BAMF_1397	ncbi-geneid:9779548	1.2.1.41	53720
bao:BAMF_1398	ncbi-geneid:9779547	1.11.1.15	82784
bao:BAMF_1407	ncbi-geneid:9779676	2.1.1.14	51726|51726
bao:BAMF_1408	ncbi-geneid:9779219	3.4.21.-	52743
bao:BAMF_1421	ncbi-geneid:9780974	6.5.1.1	56091
bao:BAMF_1435	ncbi-geneid:9780985	2.7.13.3	55874|55785|55785|55785|55785|47384
bao:BAMF_1436	ncbi-geneid:9779096	2.1.1.63	46767|53155
bao:BAMF_1437	ncbi-geneid:9779387	5.3.1.23	100950
bao:BAMF_1438	ncbi-geneid:9779295	2.7.1.100	56112
bao:BAMF_1440	ncbi-geneid:9779301	2.6.1.-	53383
bao:BAMF_1441	ncbi-geneid:9779298	4.1.1.39|3.1.3.77	51649|54966
bao:BAMF_1442	ncbi-geneid:9779302	4.2.1.109	53639
bao:BAMF_1443	ncbi-geneid:9779296	1.13.11.54|1.13.11.53	51182
bao:BAMF_1445	ncbi-geneid:9780130	2.7.13.3	55874|47384|103190
bao:BAMF_1453	ncbi-geneid:9779619	4.2.3.12	55620
bao:BAMF_1455	ncbi-geneid:9779621	1.7.1.13	55620
bao:BAMF_1462	ncbi-geneid:9780233	3.6.3.3|3.6.3.5	56784|81653|81665
bao:BAMF_1463	ncbi-geneid:9781940	3.4.13.9	55920|53092
bao:BAMF_1466	ncbi-geneid:9778904	2.7.1.69	51261|55604
bao:BAMF_1468	ncbi-geneid:9779574	2.7.3.9	51621|52009|47831
bao:BAMF_1470	ncbi-geneid:9780124	4.1.99.-	102114
bao:BAMF_1472	ncbi-geneid:9779197	1.1.1.-	51735|48179
bao:BAMF_1475	ncbi-geneid:9779455	2.7.3.-|2.7.13.3	55874|55785|47384|55785|55785
bao:BAMF_1476	ncbi-geneid:9779092	2.6.1.-	53383
bao:BAMF_1482	ncbi-geneid:9779112	3.1.-.-	56300
bao:BAMF_1483	ncbi-geneid:9780991	1.3.1.34	51735
bao:BAMF_1494	ncbi-geneid:9780999	2.3.1.89	51161
bao:BAMF_1495	ncbi-geneid:9778642	3.5.1.47	53187|55031
bao:BAMF_1506	ncbi-geneid:9779259	2.-.-.-	54690
bao:BAMF_1513	ncbi-geneid:9778839	2.7.1.56	53613
bao:BAMF_1514	ncbi-geneid:9778838	2.7.1.69	55804|52794
bao:BAMF_1515	ncbi-geneid:9778836	3.4.21.89	51306
bao:BAMF_1518	ncbi-geneid:9780980	1.1.1.169	48179|51735
bao:BAMF_1519	ncbi-geneid:9779441	3.4.11.-	144052
bao:BAMF_1523	ncbi-geneid:9778273	2.7.3.-|2.7.13.3	55874|55785|47384
bao:BAMF_1526	ncbi-geneid:9779102	3.5.4.2	51556|51338
bao:BAMF_1527	ncbi-geneid:9778299	3.1.-.-	56281
bao:BAMF_1530	ncbi-geneid:9780983	3.5.1.88	56420
bao:BAMF_1533	ncbi-geneid:9781013	1.2.4.1	52518
bao:BAMF_1534	ncbi-geneid:9779469	1.2.4.1	52518|52922
bao:BAMF_1535	ncbi-geneid:9779470	2.3.1.12	52777|51230|47005
bao:BAMF_1536	ncbi-geneid:9779471	1.8.1.4	51905|55424
bao:BAMF_1540	ncbi-geneid:9779766	4.1.1.19	53383|55904
bao:BAMF_1544	ncbi-geneid:9781020	3.1.3.25	56655
bao:BAMF_1546	ncbi-geneid:9781016	3.4.24.28	55486
bao:BAMF_1557	ncbi-geneid:9781031	3.5.1.2	56601
bao:BAMF_1560	ncbi-geneid:9778844	6.4.1.1	51569|56059|89000|52440|51246|51230
bao:BAMF_1563	ncbi-geneid:9778595	1.9.3.1	49503|46626|81464
bao:BAMF_1564	ncbi-geneid:9778596	1.9.3.1	81442
bao:BAMF_1565	ncbi-geneid:9778597	1.9.3.1	81452
bao:BAMF_1569	ncbi-geneid:9781033	1.-.-.-	54631
bao:BAMF_1576	ncbi-geneid:9781040	2.7.7.3	52374
bao:BAMF_1584	ncbi-geneid:9781046	2.3.1.-	55729
bao:BAMF_1585	ncbi-geneid:9781047	1.1.1.169	48179|51735
bao:BAMF_1588	ncbi-geneid:9779270	2.1.1.-	53335|81799
bao:BAMF_1592	ncbi-geneid:9780179	6.3.2.13	53623|53244|63418
bao:BAMF_1594	ncbi-geneid:9779269	6.3.2.9	53623|53244|51984
bao:BAMF_1596	ncbi-geneid:9780180	2.4.1.227	53756
bao:BAMF_1597	ncbi-geneid:9779311	1.1.1.158	56176|56194
bao:BAMF_1601	ncbi-geneid:9778847	3.4.21.-	52743|49464|49899|49464
bao:BAMF_1605	ncbi-geneid:9780088	3.6.3.34	52540
bao:BAMF_1606	ncbi-geneid:9781050	3.5.1.16	53187|55031
bao:BAMF_1614	ncbi-geneid:9778683	6.1.1.5	52374|47323|50677
bao:BAMF_1617	ncbi-geneid:9779151	5.4.99.12	55120|55174
bao:BAMF_1618	ncbi-geneid:9779942	2.4.2.9	53271
bao:BAMF_1620	ncbi-geneid:9779609	2.1.3.2	53671
bao:BAMF_1621	ncbi-geneid:9779601	3.5.2.3	51556|51338
bao:BAMF_1622	ncbi-geneid:9779602	6.3.5.5	52021|52317
bao:BAMF_1623	ncbi-geneid:9779599	6.3.5.5	56059|56059|52440|52440|48108|52335
bao:BAMF_1625	ncbi-geneid:9779608	1.3.3.1	51395
bao:BAMF_1626	ncbi-geneid:9779603	4.1.1.23	51366
bao:BAMF_1627	ncbi-geneid:9779605	2.4.2.10	53271
bao:BAMF_1628	ncbi-geneid:9779604	1.8.4.8	52402
bao:BAMF_1630	ncbi-geneid:9778630	2.7.7.4	52374|88697
bao:BAMF_1631	ncbi-geneid:9780055	2.7.1.25	52540
bao:BAMF_1632	ncbi-geneid:9778623	2.1.1.107	53790
bao:BAMF_1633	ncbi-geneid:9780243	4.99.1.4	53800
bao:BAMF_1635	ncbi-geneid:9780104	3.2.1.1	51445|51011
bao:BAMF_1637	ncbi-geneid:9781056	3.6.3.8	81665|56784|81660|81653
bao:BAMF_1640	ncbi-geneid:9781075	2.7.4.8	52540
bao:BAMF_1641	ncbi-geneid:9778937	2.7.7.6	63562
bao:BAMF_1642	ncbi-geneid:9780003	4.1.1.36|6.3.2.5	102645|52507
bao:BAMF_1643	ncbi-geneid:9778521	3.6.4.-	52540|52540
bao:BAMF_1644	ncbi-geneid:9779542	3.5.1.31|3.5.1.88	56420
bao:BAMF_1645	ncbi-geneid:9778653	2.1.2.9	53328|50486
bao:BAMF_1646	ncbi-geneid:9778821	2.1.1.-	53335|48013
bao:BAMF_1647	ncbi-geneid:9780041	2.1.1.-	102114
bao:BAMF_1648	ncbi-geneid:9781059	3.1.3.16	81606
bao:BAMF_1649	ncbi-geneid:9779554	2.7.11.1	56112
bao:BAMF_1650	ncbi-geneid:9779544	3.6.1.-	52540|50249
bao:BAMF_1651	ncbi-geneid:9778573	5.1.3.1	51366
bao:BAMF_1652	ncbi-geneid:9779961	2.7.6.2	63999|63862
bao:BAMF_1656	ncbi-geneid:9781060	2.7.-.-	101473
bao:BAMF_1657	ncbi-geneid:9781061	4.3.1.17	143548|55021
bao:BAMF_1659	ncbi-geneid:9780064	3.6.4.12	52540|52540|50249
bao:BAMF_1661	ncbi-geneid:9778772	2.3.1.15	53659
bao:BAMF_1662	ncbi-geneid:9779521	2.3.1.39	52151|55048
bao:BAMF_1663	ncbi-geneid:9778754	1.1.1.100	51735
bao:BAMF_1665	ncbi-geneid:9778288	3.1.26.3	69065|54768
bao:BAMF_1674	ncbi-geneid:9779937	2.1.1.31	75217
bao:BAMF_1677	ncbi-geneid:9779899	3.1.26.4	53098
bao:BAMF_1680	ncbi-geneid:9781065	6.2.1.5	56059|52210
bao:BAMF_1681	ncbi-geneid:9780235	6.2.1.5	52210|51735
bao:BAMF_1683	ncbi-geneid:9778707	5.99.1.2	56712|57783
bao:BAMF_1686	ncbi-geneid:9778525	3.4.25.2	56235
bao:BAMF_1695	ncbi-geneid:9778807	3.6.3.14	52540
bao:BAMF_1714	ncbi-geneid:9781067	3.1.1.61	52738|52172
bao:BAMF_1715	ncbi-geneid:9778491	2.7.3.-|2.7.13.3
bao:BAMF_1718	ncbi-geneid:9778492	3.5.1.44	64438
bao:BAMF_1723	ncbi-geneid:9780343	2.7.4.22	53633
bao:BAMF_1725	ncbi-geneid:9778835	2.5.1.31	64005
bao:BAMF_1727	ncbi-geneid:9778482	1.1.1.267	55347|51735|69055
bao:BAMF_1728	ncbi-geneid:9778717	3.4.24.-	50156
bao:BAMF_1729	ncbi-geneid:9780035	6.1.1.15	55681|55826|52954
bao:BAMF_1730	ncbi-geneid:9779552	2.7.7.7	53098|50249
bao:BAMF_1738	ncbi-geneid:9779898	5.4.99.12	55120
bao:BAMF_1739	ncbi-geneid:9780340	2.7.1.26|2.7.7.2	82114|52374
bao:BAMF_1741	ncbi-geneid:9780018	2.7.7.8	54211|54211|55666|55666|54791|50249
bao:BAMF_1743	ncbi-geneid:9781073	3.4.24.-	63411|63411
bao:BAMF_1747	ncbi-geneid:9780182	1.2.1.11	55347|51735
bao:BAMF_1748	ncbi-geneid:9778368	2.7.2.4	53633|55021|55021
bao:BAMF_1749	ncbi-geneid:9778641	4.2.1.52	51569
bao:BAMF_1750	ncbi-geneid:9778638	3.1.-.-	56281
bao:BAMF_1759	ncbi-geneid:9779684	3.4.24.-	63411|63411
bao:BAMF_1760	ncbi-geneid:9781088	1.1.1.100	51735
bao:BAMF_1771	ncbi-geneid:9780189	1.1.1.103	50129|51735
bao:BAMF_1772	ncbi-geneid:9780269	2.3.1.29	53383
bao:BAMF_1778	ncbi-geneid:9779314	3.1.2.6	56281
bao:BAMF_1779	ncbi-geneid:9778393	2.3.1.39	52151|55048
bao:BAMF_1780	ncbi-geneid:9778394	2.3.1.-	52151|55048
bao:BAMF_1781	ncbi-geneid:9778395	2.3.1.-	52151|51412|55048
bao:BAMF_1783	ncbi-geneid:9778289	2.3.3.10	53901|53901
bao:BAMF_1784	ncbi-geneid:9778397	4.2.1.17	52096
bao:BAMF_1791	ncbi-geneid:9778404	1.14.-.-	48264
bao:BAMF_1802	ncbi-geneid:9781080	2.5.1.75	52540|52540
bao:BAMF_1807	ncbi-geneid:9779360	1.17.4.1	51998|48168
bao:BAMF_1808	ncbi-geneid:9779354	1.17.4.1	47240
bao:BAMF_1810	ncbi-geneid:9781077	3.5.1.28	53187|110997
bao:BAMF_1815	ncbi-geneid:9778916	6.3.1.2	55931|54368
bao:BAMF_1818	ncbi-geneid:9778030	3.1.31.1	50199
bao:BAMF_1825	ncbi-geneid:9781208	2.7.7.7	56672|100879
bao:BAMF_1827	ncbi-geneid:9780284	2.1.1.-	53335
bao:BAMF_1829	ncbi-geneid:9780119	2.7.1.17	53067|53067
bao:BAMF_1830	ncbi-geneid:9780431	3.2.1.8	49899
bao:BAMF_1831	ncbi-geneid:9780432	2.7.9.2	56059|52009
bao:BAMF_1833	ncbi-geneid:9780275	1.1.1.-	51735|50129
bao:BAMF_1841	ncbi-geneid:9780163	2.3.1.180	53901
bao:BAMF_1845	ncbi-geneid:9778037	2.7.8.-	56024|56024
bao:BAMF_1848	ncbi-geneid:9778678	1.1.1.1	50129|51735
bao:BAMF_1864	ncbi-geneid:9781239	3.6.1.23	51283
bao:BAMF_1871	ncbi-geneid:9779646	3.4.21.88	51306|46785
bao:BAMF_1875	ncbi-geneid:9781136	2.2.1.1	52518|52518|52922
bao:BAMF_1886	ncbi-geneid:9780225	4.2.1.3	53732|52016
bao:BAMF_1891	ncbi-geneid:9780307	3.1.2.-	54637
bao:BAMF_1896	ncbi-geneid:9781122	5.99.1.-	56719|55874|54211
bao:BAMF_1897	ncbi-geneid:9779445	5.99.1.-	56719|101904
bao:BAMF_1909	ncbi-geneid:9781744	3.2.1.136	51445|51011
bao:BAMF_1910	ncbi-geneid:9780433	3.2.1.55	75005|49785
bao:BAMF_1912	ncbi-geneid:9779079	6.1.1.13	56801|56801|56801|56801|52777|52777|52777|52777|52777|52777|52777|52777|52777|52777|52777|52777|52777|47336|47336|47336|47336
bao:BAMF_1914	ncbi-geneid:9779077	2.3.1.39	52151|55048
bao:BAMF_1916	ncbi-geneid:9780505	1.1.1.30	51735
bao:BAMF_1917	ncbi-geneid:9781888	2.8.3.5	100950
bao:BAMF_1918	ncbi-geneid:9780059	2.8.3.5	100950
bao:BAMF_1919	ncbi-geneid:9780058	1.14.-.-	48264
bao:BAMF_1920	ncbi-geneid:9778430	2.8.1.6	102114
bao:BAMF_1921	ncbi-geneid:9778427	6.3.3.3	52540
bao:BAMF_1922	ncbi-geneid:9778428	2.3.1.47	53383
bao:BAMF_1923	ncbi-geneid:9778429	2.6.1.62	53383
bao:BAMF_1926	ncbi-geneid:9781124	2.7.7.9	53448
bao:BAMF_1928	ncbi-geneid:9781126	6.4.1.3	52096|52096
bao:BAMF_1929	ncbi-geneid:9781127	4.2.1.17	52096
bao:BAMF_1930	ncbi-geneid:9781128	4.1.3.4	51569
bao:BAMF_1932	ncbi-geneid:9779647	6.4.1.2|6.3.4.14	56059|52440|51246
bao:BAMF_1933	ncbi-geneid:9781130	6.2.1.-	56801
bao:BAMF_1935	ncbi-geneid:9781131	1.3.99.2	56645|47203
bao:BAMF_1940	ncbi-geneid:9778780	3.4.16.4|3.4.21	56601
bao:BAMF_1946	ncbi-geneid:9781192	2.3.2.2	56235
bao:BAMF_1949	ncbi-geneid:9779687	6.1.1.3	55681|55186|52954|81271
bao:BAMF_1950	ncbi-geneid:9780300	1.4.1.13|1.4.1.14	51971|46548
bao:BAMF_1951	ncbi-geneid:9778928	1.4.1.13|1.4.1.14	51395|56235|69336
bao:BAMF_1953	ncbi-geneid:9778929	2.7.2.11	53633|88697
bao:BAMF_1954	ncbi-geneid:9779551	1.5.1.2	48179|51735
bao:BAMF_1956	ncbi-geneid:9780044	1.1.1.100	51735
bao:BAMF_1959	ncbi-geneid:9781223	2.7.8.-	56024|56024
bao:BAMF_1963	ncbi-geneid:9780173	2.3.1.180	53901
bao:BAMF_1970	ncbi-geneid:9781138	2.7.1.-	53067|53067
bao:BAMF_1971	ncbi-geneid:9781139	1.1.1.95	51735|52283
bao:BAMF_1972	ncbi-geneid:9781140	1.-.-.-	53706|50692
bao:BAMF_1988	ncbi-geneid:9781164	3.4.17.-	52317|141986
bao:BAMF_1991	ncbi-geneid:9781166	3.6.4.12	52540|46785|47819
bao:BAMF_1992	ncbi-geneid:9781167	3.1.4.14|1.7.-.-	52218
bao:BAMF_2002	ncbi-geneid:9781230	1.2.1.3	53720
bao:BAMF_2003	ncbi-geneid:9778670	5.4.99.17	48239|48239
bao:BAMF_2004	ncbi-geneid:9780205	1.15.1.1	54719|46609
bao:BAMF_2008	ncbi-geneid:9779775	2.3.1.61	52777|51230|47005
bao:BAMF_2009	ncbi-geneid:9779386	1.2.4.2	52518|52518
bao:BAMF_2012	ncbi-geneid:9781199	1.15.1.1	49329
bao:BAMF_2014	ncbi-geneid:9778614	2.4.1.-	53756
bao:BAMF_2026	ncbi-geneid:9781175	1.-.-.-	55469
bao:BAMF_2031	ncbi-geneid:9781177	3.2.1.45	51445
bao:BAMF_2032	ncbi-geneid:9779777	3.2.1.86	51445
bao:BAMF_2034	ncbi-geneid:9781934	3.4.21.102	52096|50156|47090
bao:BAMF_2035	ncbi-geneid:9778604	2.1.1.-	53335
bao:BAMF_2037	ncbi-geneid:9781179	3.4.16.4	55166
bao:BAMF_2038	ncbi-geneid:9781180	2.4.2.1	53167
bao:BAMF_2045	ncbi-geneid:9781183	4.4.1.5	54593
bao:BAMF_2048	ncbi-geneid:9781204	5.4.3.2	102114
bao:BAMF_2050	ncbi-geneid:9781185	3.5.1.16	53187|55031
bao:BAMF_2051	ncbi-geneid:9781186	2.8.3.-	100950
bao:BAMF_2052	ncbi-geneid:9781187	2.8.3.8	100950
bao:BAMF_2053	ncbi-geneid:9781188	2.6.1.48	53383
bao:BAMF_2062	ncbi-geneid:9778484	3.1.3.8	50956
bao:BAMF_2071	ncbi-geneid:9781291	1.8.4.11|1.8.4.12	51316
bao:BAMF_2072	ncbi-geneid:9779289	1.8.4.11	55068
bao:BAMF_2078	ncbi-geneid:9781279	4.3.1.19	53686
bao:BAMF_2081	ncbi-geneid:9781276	2.3.1.51	69593
bao:BAMF_2082	ncbi-geneid:9781274	1.5.1.3	53597
bao:BAMF_2083	ncbi-geneid:9778666	2.1.1.45	55831
bao:BAMF_2087	ncbi-geneid:9781262	4.2.1.9	143975|52016
bao:BAMF_2090	ncbi-geneid:9781257	1.11.1.9	52833
bao:BAMF_2091	ncbi-geneid:9778454	2.3.1.46	52317
bao:BAMF_2092	ncbi-geneid:9779217	2.4.1.157	53756
bao:BAMF_2097	ncbi-geneid:9781253	3.1.26.4
bao:BAMF_2099	ncbi-geneid:9781249	3.1.26.4
bao:BAMF_2106	ncbi-geneid:9778778	2.3.1.74	53901|53901
bao:BAMF_2111	ncbi-geneid:9779461	2.4.2.22	53271
bao:BAMF_2112	ncbi-geneid:9780423	3.4.24.-|3.4.17.19	55486
bao:BAMF_2113	ncbi-geneid:9781302	3.6.1.-|3.6.4.12	52540
bao:BAMF_2117	ncbi-geneid:9781356	2.1.1.-	53335
bao:BAMF_2122	ncbi-geneid:9781293	3.6.1.-	52540
bao:BAMF_2123	ncbi-geneid:9781292	2.7.1.69	51261
bao:BAMF_2132	ncbi-geneid:9779914	2.4.1.-|3.4	56601|53955|49265
bao:BAMF_2134	ncbi-geneid:9781282	4.2.99.18	48150
bao:BAMF_2136	ncbi-geneid:9778693	6.1.1.22	55681|50249
bao:BAMF_2137	ncbi-geneid:9778373	2.6.1.1	53383
bao:BAMF_2140	ncbi-geneid:9781277	3.6.1.-|3.6.4.12	53098|52540
bao:BAMF_2141	ncbi-geneid:9778679	4.1.1.11	50692
bao:BAMF_2142	ncbi-geneid:9779440	6.3.2.1	52374
bao:BAMF_2143	ncbi-geneid:9779439	2.1.2.11	51621
bao:BAMF_2144	ncbi-geneid:9779438	6.3.4.15	55681|46785|50037
bao:BAMF_2145	ncbi-geneid:9778436	2.7.7.72|3.1.3.-|3.1.4	81891|81301
bao:BAMF_2148	ncbi-geneid:9781271	4.2.3.3	52335
bao:BAMF_2149	ncbi-geneid:9779228	1.3.1.26	55347|51735
bao:BAMF_2152	ncbi-geneid:9781269	4.1.1.2	51182
bao:BAMF_2155	ncbi-geneid:9781267	1.10.2.-	81648|46626
bao:BAMF_2156	ncbi-geneid:9779613	1.10.2.-	81342
bao:BAMF_2157	ncbi-geneid:9779612	1.10.99.1|1.10.2.-	50022
bao:BAMF_2161	ncbi-geneid:9781263	2.5.1.19	55205
bao:BAMF_2162	ncbi-geneid:9778360	1.3.1.12	51735|48179|55021
bao:BAMF_2163	ncbi-geneid:9780353	2.6.1.52|2.6.1.9	53383
bao:BAMF_2164	ncbi-geneid:9779009	4.2.1.20	51366
bao:BAMF_2165	ncbi-geneid:9780331	4.2.1.20	53686
bao:BAMF_2166	ncbi-geneid:9780332	5.3.1.24	51366
bao:BAMF_2167	ncbi-geneid:9780336	4.1.1.48	51366
bao:BAMF_2168	ncbi-geneid:9780333	2.4.2.18	52418|47648
bao:BAMF_2169	ncbi-geneid:9780334	4.1.3.27	56322
bao:BAMF_2170	ncbi-geneid:9780335	5.4.99.5	55298
bao:BAMF_2171	ncbi-geneid:9778362	4.2.3.4	56796
bao:BAMF_2172	ncbi-geneid:9778357	4.2.3.5	103263
bao:BAMF_2173	ncbi-geneid:9778361	2.1.1.80	53335|47757
bao:BAMF_2174	ncbi-geneid:9778494	2.7.4.6	54919
bao:BAMF_2175	ncbi-geneid:9779341	2.5.1.30	48576
bao:BAMF_2176	ncbi-geneid:9779005	2.1.1	53335
bao:BAMF_2179	ncbi-geneid:9779303	3.5.4.16	55620
bao:BAMF_2184	ncbi-geneid:9781260	1.1.1.94	51735|48179
bao:BAMF_2188	ncbi-geneid:9781306	5.3.3.2	51395
bao:BAMF_2190	ncbi-geneid:9781256	2.7.4.14	52540
bao:BAMF_2194	ncbi-geneid:9781251	3.5.1.28	47090
bao:BAMF_2196	ncbi-geneid:9779560	1.8.1.9	51905
bao:BAMF_2197	ncbi-geneid:9781248	1.4.1.2	51735|53223
bao:BAMF_2199	ncbi-geneid:9779206	3.1.-.-	56300
bao:BAMF_2203	ncbi-geneid:9781242	3.6.1.-|3.6.4.12	52540
bao:BAMF_2207	ncbi-geneid:9779936	1.1.1.95	51735|143548|52283|55021
bao:BAMF_2210	ncbi-geneid:9780095	2.7.13.3	55874|47384|158472|55785
bao:BAMF_2215	ncbi-geneid:9779919	4.2.1.70|5.4.99.12	55120|55174
bao:BAMF_2218	ncbi-geneid:9780126	3.4.16.4	56601
bao:BAMF_2224	ncbi-geneid:9781307	2.5.1.9|2.5.1.78	52121
bao:BAMF_2225	ncbi-geneid:9779935	3.5.4.25|4.1.99.12	55821|142695
bao:BAMF_2226	ncbi-geneid:9779931	2.5.1.9	63380|63380
bao:BAMF_2227	ncbi-geneid:9779934	3.5.4.26|1.1.1.193	53597|53927
bao:BAMF_2229	ncbi-geneid:9781298	3.4.21.89	51306
bao:BAMF_2231	ncbi-geneid:9779783	5.2.1.8	50891
bao:BAMF_2233	ncbi-geneid:9781297	4.1.1.20	51419|50621
bao:BAMF_2241	ncbi-geneid:9780087	2.7.11.1	55874
bao:BAMF_2243	ncbi-geneid:9780132	3.4.16.4	56601|69189
bao:BAMF_2244	ncbi-geneid:9778637	2.4.2.1	53167
bao:BAMF_2245	ncbi-geneid:9779581	5.4.2.7	53649|143856
bao:BAMF_2252	ncbi-geneid:9779785	1.1.1.38	53223|51735
bao:BAMF_2254	ncbi-geneid:9779243	4.3.1.1	48557
bao:BAMF_2255	ncbi-geneid:9778325	3.5.1.1	53774
bao:BAMF_2258	ncbi-geneid:9781413	3.6.1.13	55811
bao:BAMF_2260	ncbi-geneid:9778049	1.1.1.-	51430
bao:BAMF_2268	ncbi-geneid:9781397	2.7.7.7	56672|100879
bao:BAMF_2273	ncbi-geneid:9779652	2.7.1.33	52540
bao:BAMF_2274	ncbi-geneid:9778520	4.3.1.18	53686
bao:BAMF_2275	ncbi-geneid:9778711	1.1.1.-	51735
bao:BAMF_2277	ncbi-geneid:9781394	1.5.1.2	48179|51735
bao:BAMF_2280	ncbi-geneid:9779788	1.-.-.-	51395
bao:BAMF_2284	ncbi-geneid:9779995	3.1.26.11	56281
bao:BAMF_2285	ncbi-geneid:9779951	1.1.1.49	55347|51735
bao:BAMF_2286	ncbi-geneid:9781942	1.1.1.43|1.1.1.44	48179|51735
bao:BAMF_2287	ncbi-geneid:9778946	2.7.7.7	56672|100879
bao:BAMF_2291	ncbi-geneid:9781390	6.4.1.3	52096|52096
bao:BAMF_2295	ncbi-geneid:9781386	3.6.3.21	52540
bao:BAMF_2299	ncbi-geneid:9781385	2.7.1.-	111331
bao:BAMF_2300	ncbi-geneid:9778449	2.3.1.12|2.3.1.168	52777|51230|47005
bao:BAMF_2301	ncbi-geneid:9778439	1.2.4.4	52518|52922
bao:BAMF_2302	ncbi-geneid:9778438	1.2.4.4	52518
bao:BAMF_2303	ncbi-geneid:9778437	1.8.1.4	51905|55424
bao:BAMF_2304	ncbi-geneid:9779146	2.7.2.7	53067|53067
bao:BAMF_2305	ncbi-geneid:9778462	1.4.1.9	51735|53223
bao:BAMF_2306	ncbi-geneid:9778408	2.3.1.19	53659
bao:BAMF_2309	ncbi-geneid:9781418	4.1.3.30	51621
bao:BAMF_2310	ncbi-geneid:9779553	4.2.1.79	103378
bao:BAMF_2311	ncbi-geneid:9779556	2.3.3.5|2.3.3.1	48256
bao:BAMF_2312	ncbi-geneid:9779555	1.3.99.-	56645|47203
bao:BAMF_2313	ncbi-geneid:9779248	1.1.1.157	48179
bao:BAMF_2314	ncbi-geneid:9779247	1.1.1.157	51735
bao:BAMF_2315	ncbi-geneid:9779246	2.3.1.9	53901|53901
bao:BAMF_2316	ncbi-geneid:9779245	3.1.4.46	51695
bao:BAMF_2317	ncbi-geneid:9781384	3.5.1.28	53187
bao:BAMF_2322	ncbi-geneid:9779791	1.-.-.-	51395
bao:BAMF_2325	ncbi-geneid:9779792	5.1.1.1	51419|50621
bao:BAMF_2327	ncbi-geneid:9780128	3.4.21.116	50156|50494
bao:BAMF_2331	ncbi-geneid:9781407	2.2.1.7	52518|52518|52922
bao:BAMF_2332	ncbi-geneid:9778718	2.5.1.10|2.5.1.29	48576
bao:BAMF_2333	ncbi-geneid:9779071	3.1.11.6	116842
bao:BAMF_2335	ncbi-geneid:9780425	1.5.1.5|3.5.4.9	51735|53223
bao:BAMF_2338	ncbi-geneid:9781380	6.4.1.2|6.3.4.14	56059|52440|51246
bao:BAMF_2339	ncbi-geneid:9778279	6.4.1.2	51230
bao:BAMF_2350	ncbi-geneid:9778727	3.4.11.9	55920
bao:BAMF_2358	ncbi-geneid:9781372	1.4.4.2	53383
bao:BAMF_2359	ncbi-geneid:9778871	1.4.4.2	53383
bao:BAMF_2360	ncbi-geneid:9778870	2.1.2.10	103025|101790
bao:BAMF_2361	ncbi-geneid:9778872	3.6.-.-	52540|52540
bao:BAMF_2366	ncbi-geneid:9780255	3.4.-.-	51306
bao:BAMF_2385	ncbi-geneid:9781364	3.4.19.11	53187
bao:BAMF_2386	ncbi-geneid:9781363	2.7.1.2	53067
bao:BAMF_2390	ncbi-geneid:9781361	6.3.3.2	100950
bao:BAMF_2394	ncbi-geneid:9781415	3.6.3.27	52540
bao:BAMF_2395	ncbi-geneid:9779566	3.6.3.27	52540
bao:BAMF_2401	ncbi-geneid:9781359	1.15.1.1	54719|46609
bao:BAMF_2405	ncbi-geneid:9781355	1.17.7.1	51717|56014
bao:BAMF_2411	ncbi-geneid:9781351	3.1.21.2	51658
bao:BAMF_2419	ncbi-geneid:9780083	2.7.7.-	56731|57783|48024
bao:BAMF_2423	ncbi-geneid:9778480	6.1.1.14	109604
bao:BAMF_2424	ncbi-geneid:9778936	6.1.1.14	55681
bao:BAMF_2427	ncbi-geneid:9778747	3.5.4.5	53927
bao:BAMF_2441	ncbi-geneid:9779938	2.1.1.-	75217|88697
bao:BAMF_2442	ncbi-geneid:9780042	2.1.1.-	53335
bao:BAMF_2447	ncbi-geneid:9779025	1.3.99.22	102114
bao:BAMF_2451	ncbi-geneid:9780152	3.4.24.78	53163
bao:BAMF_2453	ncbi-geneid:9780023	2.7.7.7	52540|48019
bao:BAMF_2456	ncbi-geneid:9778532	3.5.4.12	53927
bao:BAMF_2458	ncbi-geneid:9778530	1.5.1.2	51735|48179
bao:BAMF_2462	ncbi-geneid:9781336	2.7.7.18	52374
bao:BAMF_2464	ncbi-geneid:9781335	1.1.1.25	51735|53223
bao:BAMF_2475	ncbi-geneid:9779391	1.1.1.100	51735
bao:BAMF_2479	ncbi-geneid:9779370	2.6.1.85|4.1.3.27	56322
bao:BAMF_2480	ncbi-geneid:9779369	6.2.1.30	56801
bao:BAMF_2481	ncbi-geneid:9779368	5.1.1.11	56801|56801|52777|52777|47336|47336
bao:BAMF_2483	ncbi-geneid:9779366	2.1.2.1	53383
bao:BAMF_2484	ncbi-geneid:9779365	6.3.2.-	53474
bao:BAMF_2494	ncbi-geneid:9781327	5.1.1.13	53681|53681
bao:BAMF_2496	ncbi-geneid:9781326	1.1.1.-	51430
bao:BAMF_2515	ncbi-geneid:9779655	5.3.1.8	51182
bao:BAMF_2516	ncbi-geneid:9779186	2.7.1.69	55804|52794
bao:BAMF_2522	ncbi-geneid:9781920	1.14.14.1|1.6.2.4	48264|63380|52343|52218
bao:BAMF_2530	ncbi-geneid:9781438	1.2.1.2	53706|50692|54292|54862
bao:BAMF_2533	ncbi-geneid:9781435	4.4.1.8	53383
bao:BAMF_2534	ncbi-geneid:9779194	2.5.1.47	53686
bao:BAMF_2535	ncbi-geneid:9779193	3.2.2.9	53167
bao:BAMF_2541	ncbi-geneid:9778966	2.7.1.48	52540
bao:BAMF_2544	ncbi-geneid:9781451	2.1.1.-	53335
bao:BAMF_2547	ncbi-geneid:9781461	3.1.-.-	53098
bao:BAMF_2549	ncbi-geneid:9781465	6.1.1.7	55681|101353|55186|50447
bao:BAMF_2551	ncbi-geneid:9781447	3.6.3.-	52540
bao:BAMF_2558	ncbi-geneid:9781446	3.1.11.5	52540
bao:BAMF_2560	ncbi-geneid:9781444	2.1.1.61|2.8.1.-	52402
bao:BAMF_2561	ncbi-geneid:9780329	2.8.1.7	53383
bao:BAMF_2565	ncbi-geneid:9781458	6.1.1.12	55681|55261|50249
bao:BAMF_2566	ncbi-geneid:9778375	6.1.1.21	55681|52954
bao:BAMF_2568	ncbi-geneid:9781464	3.5.1.28	53187
bao:BAMF_2569	ncbi-geneid:9781457	3.1.-.-	69500
bao:BAMF_2570	ncbi-geneid:9778712	2.7.6.5	109604|81301|81271|55021
bao:BAMF_2571	ncbi-geneid:9779916	2.4.2.7	53271
bao:BAMF_2572	ncbi-geneid:9778335	3.1.-.-	64182
bao:BAMF_2581	ncbi-geneid:9781431	2.4.2.29	51713
bao:BAMF_2582	ncbi-geneid:9780278	5.-.-.-	111337
bao:BAMF_2584	ncbi-geneid:9781468	3.1.22.4	52540|46785
bao:BAMF_2585	ncbi-geneid:9780047	3.1.22.4	47781|50249|46929
bao:BAMF_2591	ncbi-geneid:9780052	2.5.1.72	142754
bao:BAMF_2592	ncbi-geneid:9779319	2.4.2.19	51690|54675
bao:BAMF_2593	ncbi-geneid:9779321	1.4.3.16	51905|56425|46977
bao:BAMF_2594	ncbi-geneid:9779320	2.8.1.7	53383
bao:BAMF_2596	ncbi-geneid:9779325	4.2.1.51	53850|55021
bao:BAMF_2597	ncbi-geneid:9779494	5.4.99.5	55021
bao:BAMF_2614	ncbi-geneid:9778529	6.3.2.17|6.3.2.12	53623|53244
bao:BAMF_2615	ncbi-geneid:9778824	6.1.1.9	52374|47323|50677|46589
bao:BAMF_2619	ncbi-geneid:9780184	5.4.3.8	53383
bao:BAMF_2620	ncbi-geneid:9778999	4.2.1.24	51569
bao:BAMF_2621	ncbi-geneid:9778993	4.2.1.75	69618
bao:BAMF_2622	ncbi-geneid:9778996	2.5.1.61	53850|54782
bao:BAMF_2624	ncbi-geneid:9779001	1.2.1.70	69742|51735|69075
bao:BAMF_2627	ncbi-geneid:9781487	3.4.21.53	54211|52540|88697
bao:BAMF_2628	ncbi-geneid:9779144	3.4.21.-	52540|54211
bao:BAMF_2632	ncbi-geneid:9781485	4.2.1.33|4.2.1.35	52016
bao:BAMF_2633	ncbi-geneid:9779117	4.2.1.33|4.2.1.35	53732
bao:BAMF_2634	ncbi-geneid:9779116	1.1.1.85	53659
bao:BAMF_2635	ncbi-geneid:9779115	2.3.3.13	51569|110921
bao:BAMF_2636	ncbi-geneid:9779114	1.1.1.86	48179|51735
bao:BAMF_2637	ncbi-geneid:9779044	2.2.1.6	55021|55021
bao:BAMF_2638	ncbi-geneid:9779046	2.2.1.6	52518|52467|52518
bao:BAMF_2641	ncbi-geneid:9778238	3.1.4.-	56300
bao:BAMF_2642	ncbi-geneid:9781482	3.6.1.15	52972
bao:BAMF_2643	ncbi-geneid:9781481	2.7.7.56	54211|55666
bao:BAMF_2645	ncbi-geneid:9778889	5.1.1.3	53681|53681
bao:BAMF_2648	ncbi-geneid:9778881	3.1.2.-	54637
bao:BAMF_2649	ncbi-geneid:9781479	1.3.99.1	46548|54292
bao:BAMF_2650	ncbi-geneid:9780067	1.3.99.1	51905|46977|56425
bao:BAMF_2653	ncbi-geneid:9781478	2.7.2.4	53633|55021|55021
bao:BAMF_2654	ncbi-geneid:9779161	4.1.99.3	82771|47781|46600
bao:BAMF_2656	ncbi-geneid:9780341	3.2.1.37|3.2.1.55	51445|51011
bao:BAMF_2659	ncbi-geneid:9778749	4.2.1.17	52096
bao:BAMF_2661	ncbi-geneid:9778771	6.2.1.3	56801
bao:BAMF_2668	ncbi-geneid:9781475	3.1.26.4	53098
bao:BAMF_2669	ncbi-geneid:9779945	6.1.1.20	56037|55681|50249|54991|46955
bao:BAMF_2670	ncbi-geneid:9779496	6.1.1.20	55681|46589
bao:BAMF_2671	ncbi-geneid:9779495	2.1.1.-	75217|55315
bao:BAMF_2674	ncbi-geneid:9781473	1.1.3.15	56176|55103
bao:BAMF_2677	ncbi-geneid:9778593	3.2.1.55	51445|51011
bao:BAMF_2681	ncbi-geneid:9778342	1.1.1.261	56796
bao:BAMF_2682	ncbi-geneid:9778341	3.1.3.-	56784
bao:BAMF_2683	ncbi-geneid:9778340	5.1.3.4	53639
bao:BAMF_2684	ncbi-geneid:9778338	2.7.1.16	53067|53067
bao:BAMF_2685	ncbi-geneid:9778337	5.3.1.4	53743|50443
bao:BAMF_2686	ncbi-geneid:9778336	3.2.1.99	75005
bao:BAMF_2687	ncbi-geneid:9778275	3.2.1.4	53187|101821
bao:BAMF_2696	ncbi-geneid:9779175	2.7.13.3	55874|55781
bao:BAMF_2697	ncbi-geneid:9779174	3.1.3.-	56784
bao:BAMF_2698	ncbi-geneid:9781469	6.1.1.3	55681|55186|52954|81271
bao:BAMF_2704	ncbi-geneid:9779361	4.1.1.50	56276
bao:BAMF_2705	ncbi-geneid:9780122	1.2.1.12	55347|51735
bao:BAMF_2708	ncbi-geneid:9781493	1.1.-.-	51430
bao:BAMF_2709	ncbi-geneid:9781494	2.7.1.24	52540
bao:BAMF_2711	ncbi-geneid:9781492	3.2.2.23|4.2.99.18	81624|46946|57716
bao:BAMF_2712	ncbi-geneid:9779315	2.7.7.7	56672|88723|53098|47807
bao:BAMF_2713	ncbi-geneid:9779528	2.7.13.3	55874|47384|55785
bao:BAMF_2715	ncbi-geneid:9779512	1.1.1.37	56327|51735
bao:BAMF_2716	ncbi-geneid:9779200	1.1.1.42	53659
bao:BAMF_2717	ncbi-geneid:9779040	2.3.3.1	48256
bao:BAMF_2721	ncbi-geneid:9781573	2.7.1.40	51621|52935|52009|50800
bao:BAMF_2722	ncbi-geneid:9779598	2.7.1.11	53784
bao:BAMF_2723	ncbi-geneid:9779484	6.4.1.2	52096
bao:BAMF_2724	ncbi-geneid:9778277	6.4.1.2	52096
bao:BAMF_2725	ncbi-geneid:9778280	1.1.1.40|1.1.1.38	51735|53223
bao:BAMF_2726	ncbi-geneid:9781556	2.7.7.7	89550
bao:BAMF_2730	ncbi-geneid:9781581	3.1.3.7	64182
bao:BAMF_2734	ncbi-geneid:9781515	1.1.1.100	51735
bao:BAMF_2736	ncbi-geneid:9781576	4.3.2.1	48557
bao:BAMF_2737	ncbi-geneid:9778352	6.3.4.5	69864|52402
bao:BAMF_2739	ncbi-geneid:9779254	2.7.2.1	53067|53067
bao:BAMF_2740	ncbi-geneid:9778282	2.1.1.72	53335
bao:BAMF_2741	ncbi-geneid:9781571	1.11.1.15	52833
bao:BAMF_2745	ncbi-geneid:9781499	3.4.21.-	52096
bao:BAMF_2746	ncbi-geneid:9780191	2.7.1.23	111331
bao:BAMF_2747	ncbi-geneid:9779538	3.5.-.-	51556|51338
bao:BAMF_2748	ncbi-geneid:9781497	6.2.1.1	56801
bao:BAMF_2751	ncbi-geneid:9780286	2.8.1.7	53383
bao:BAMF_2754	ncbi-geneid:9778753	3.1.3.15	89550
bao:BAMF_2759	ncbi-geneid:9780006	1.14.12.17	46458|52343|63380
bao:BAMF_2767	ncbi-geneid:9778059	6.1.1.1	52374|55174
bao:BAMF_2768	ncbi-geneid:9780354	6.2.1.1	56801
bao:BAMF_2769	ncbi-geneid:9778291	2.3.1.-	55729
bao:BAMF_2771	ncbi-geneid:9778293	3.5.1.-	52768
bao:BAMF_2775	ncbi-geneid:9778476	2.5.1.54|5.4.99.5	51569
bao:BAMF_2779	ncbi-geneid:9781568	6.3.2.8	53623|53244|51984
bao:BAMF_2785	ncbi-geneid:9781536	3.4.11.7	53187|101821
bao:BAMF_2790	ncbi-geneid:9781532	2.1.1.33	53335
bao:BAMF_2793	ncbi-geneid:9781528	2.7.1.-	111331
bao:BAMF_2795	ncbi-geneid:9781522	6.5.1.-	55144
bao:BAMF_2796	ncbi-geneid:9781521	2.5.1.47	53686
bao:BAMF_2797	ncbi-geneid:9781516	3.5.1.18	53187|55031
bao:BAMF_2800	ncbi-geneid:9781508	3.6.3.-	52540
bao:BAMF_2802	ncbi-geneid:9781577	5.4.99.12	55120|55174
bao:BAMF_2804	ncbi-geneid:9781504	1.-.-.-	51905|160996
bao:BAMF_2811	ncbi-geneid:9778322	3.2.1.22	56327|51735
bao:BAMF_2814	ncbi-geneid:9781564	6.1.1.4	52374|50677|47323
bao:BAMF_2821	ncbi-geneid:9778409	2.7.13.3	55874
bao:BAMF_2828	ncbi-geneid:9781548	3.6.3.-	52540
bao:BAMF_2832	ncbi-geneid:9781544	2.1.1.-	53335
bao:BAMF_2834	ncbi-geneid:9781538	3.1.1.5	53474
bao:BAMF_2837	ncbi-geneid:9781529	6.3.5.4	52402|56235
bao:BAMF_2838	ncbi-geneid:9778371	2.5.1.6	55973|55973|55973
bao:BAMF_2839	ncbi-geneid:9779221	4.1.1.49	53795|68923
bao:BAMF_2841	ncbi-geneid:9781525	3.4.-.-	53474
bao:BAMF_2850	ncbi-geneid:9781512	4.4.1.21	63411
bao:BAMF_2852	ncbi-geneid:9781510	4.2.1.1	53056
bao:BAMF_2858	ncbi-geneid:9779665	4.2.1.113	51604|54826
bao:BAMF_2859	ncbi-geneid:9779211	6.2.1.26	56801
bao:BAMF_2860	ncbi-geneid:9779213	4.1.3.36	52096
bao:BAMF_2861	ncbi-geneid:9779210	3.1.-.-|4.2.99.20	53474
bao:BAMF_2862	ncbi-geneid:9781572	2.2.1.9	52518|52518|52467
bao:BAMF_2863	ncbi-geneid:9779212	5.4.4.2	56322
bao:BAMF_2871	ncbi-geneid:9781584	1.1.1.1	56796
bao:BAMF_2872	ncbi-geneid:9778867	1.2.1.8	53720
bao:BAMF_2877	ncbi-geneid:9779171	1.14.12.17	46458|52343|63380
bao:BAMF_2889	ncbi-geneid:9778067	3.5.1.28	55166
bao:BAMF_2918	ncbi-geneid:9781588	1.-.-.-	51735|55347
bao:BAMF_2919	ncbi-geneid:9781630	3.2.-.-	52317
bao:BAMF_2926	ncbi-geneid:9779809	1.13.11.-|1.13.12.16	51412|111038
bao:BAMF_2927	ncbi-geneid:9781442	3.2.1.20	51445|51011
bao:BAMF_2935	ncbi-geneid:9781612	5.3.1.9	53697
bao:BAMF_2936	ncbi-geneid:9779487	1.1.1.-	56796
bao:BAMF_2937	ncbi-geneid:9781611	1.1.1.-	56796
bao:BAMF_2940	ncbi-geneid:9781609	2.6.1.-	53383
bao:BAMF_2944	ncbi-geneid:9781605	4.4.1.8	53383
bao:BAMF_2945	ncbi-geneid:9779447	2.7.13.3	55874|47384
bao:BAMF_2947	ncbi-geneid:9779083	3.1.-.-
bao:BAMF_2952	ncbi-geneid:9781599	2.7.13.3	103190|55874|55890
bao:BAMF_2955	ncbi-geneid:9781600	3.6.3.17	52540|52540
bao:BAMF_2966	ncbi-geneid:9779283	3.1.-.-	54637
bao:BAMF_2968	ncbi-geneid:9778528	2.7.13.3	55874
bao:BAMF_2974	ncbi-geneid:9781664	2.4.2.11	51690|54675
bao:BAMF_2981	ncbi-geneid:9781594	1.1.1.-	51735
bao:BAMF_2989	ncbi-geneid:9781628	1.4.1.1	52283|51735
bao:BAMF_2993	ncbi-geneid:9778675	3.3.2.1	52499|47336
bao:BAMF_2994	ncbi-geneid:9778672	2.7.7.58	56801
bao:BAMF_2995	ncbi-geneid:9778674	5.4.4.2	56322
bao:BAMF_2996	ncbi-geneid:9778673	1.3.1.28	51735
bao:BAMF_2998	ncbi-geneid:9778418	1.8.3.1	56524
bao:BAMF_3001	ncbi-geneid:9781622	3.4.11.1	53187|52949
bao:BAMF_3006	ncbi-geneid:9781618	1.6.99.3	51905
bao:BAMF_3007	ncbi-geneid:9781631	1.8.1.9	51905
bao:BAMF_3009	ncbi-geneid:9781675	1.7.1.7	51412
bao:BAMF_3018	ncbi-geneid:9780922	1.-.-.-	51735
bao:BAMF_3020	ncbi-geneid:9781663	5.1.1.7	54506
bao:BAMF_3023	ncbi-geneid:9781672	1.6.99.3	51905
bao:BAMF_3028	ncbi-geneid:9781667	2.7.1.39	55060|54211
bao:BAMF_3029	ncbi-geneid:9780297	4.2.3.1	53686
bao:BAMF_3030	ncbi-geneid:9780298	1.1.1.3	55347|51735|55021
bao:BAMF_3033	ncbi-geneid:9781658	3.1.3.41	56784
bao:BAMF_3036	ncbi-geneid:9781655	2.8.1.8	102114
bao:BAMF_3039	ncbi-geneid:9781634	3.1.-.-	56300|55816
bao:BAMF_3043	ncbi-geneid:9781638	3.5.2.5	51556|51338
bao:BAMF_3047	ncbi-geneid:9779669	4.3.2.3|2.6.1.-	53383
bao:BAMF_3048	ncbi-geneid:9779577	3.5.3.9	53187|55031
bao:BAMF_3049	ncbi-geneid:9779576	3.1.-.-	54060
bao:BAMF_3063	ncbi-geneid:9781640	1.4.99.1	51905|54373
bao:BAMF_3066	ncbi-geneid:9781103	3.2.1.132	53955
bao:BAMF_3069	ncbi-geneid:9781411	3.5.1.28	55846
bao:BAMF_3086	ncbi-geneid:9779497	6.1.1.11	56563
bao:BAMF_3093	ncbi-geneid:9779507	3.6.1.-	52540|52540
bao:BAMF_3095	ncbi-geneid:9778097	2.7.7.7	56672
bao:BAMF_3108	ncbi-geneid:9779068	2.8.1.7|4.4.1.16	53383
bao:BAMF_3121	ncbi-geneid:9781647	1.20.4.1	52833
bao:BAMF_3123	ncbi-geneid:9778765	2.3.1.16	53901|53901
bao:BAMF_3124	ncbi-geneid:9778763	1.1.1.35	51735|52096|48179|48179
bao:BAMF_3126	ncbi-geneid:9779817	1.5.99.8	51730
bao:BAMF_3131	ncbi-geneid:9779203	3.1.21.4	52980
bao:BAMF_3132	ncbi-geneid:9778407	2.1.1.113	53335
bao:BAMF_3134	ncbi-geneid:9781650	3.6.3.34	52540
bao:BAMF_3136	ncbi-geneid:9781652	3.4.24.-	55486
bao:BAMF_3137	ncbi-geneid:9781653	1.-.-.-	51735
bao:BAMF_3139	ncbi-geneid:9779275	3.4.21.-	50494|50156
bao:BAMF_3141	ncbi-geneid:9778591	2.7.13.3	55874|47384|158472
bao:BAMF_3144	ncbi-geneid:9781669	4.2.1.2	48557
bao:BAMF_3150	ncbi-geneid:9779126	2.7.3.-|2.7.13.3	55874
bao:BAMF_3156	ncbi-geneid:9781733	2.5.1.17	89028
bao:BAMF_3157	ncbi-geneid:9781734	3.6.3.34	52540
bao:BAMF_3160	ncbi-geneid:9781737	1.1.1.100	51735
bao:BAMF_3167	ncbi-geneid:9781748	4.1.1.2	51182
bao:BAMF_3169	ncbi-geneid:9781749	3.6.3.34	52540
bao:BAMF_3178	ncbi-geneid:9781710	3.1.6.-	53649
bao:BAMF_3183	ncbi-geneid:9779820	2.7.3.-	55874
bao:BAMF_3184	ncbi-geneid:9779821	3.6.3.-	52540
bao:BAMF_3187	ncbi-geneid:9779824	1.1.1.-	51430
bao:BAMF_3190	ncbi-geneid:9779346	1.8.1.2	56014|56014|55124|55124
bao:BAMF_3191	ncbi-geneid:9778626	1.8.1.2	63380|52343|52218
bao:BAMF_3192	ncbi-geneid:9778627	3.6.1.-|3.6.4.12	52540
bao:BAMF_3194	ncbi-geneid:9781717	3.4.24.-	55486
bao:BAMF_3197	ncbi-geneid:9778416	3.6.1.-|3.6.3.3|3.6.3.5	56784|81653|81665|55008
bao:BAMF_3198	ncbi-geneid:9778463	3.6.3.4	56784|81653|55008|55008|81665
bao:BAMF_3201	ncbi-geneid:9778585	1.-.-.-	51735
bao:BAMF_3202	ncbi-geneid:9781678	3.1.4.14|1.7.-.-	52218
bao:BAMF_3205	ncbi-geneid:9781530	1.14.-.-	51679
bao:BAMF_3206	ncbi-geneid:9781527	3.6.3.21	52540
bao:BAMF_3213	ncbi-geneid:9781520	1.1.1.100	51735
bao:BAMF_3216	ncbi-geneid:9780109	3.1.-.-	50249|50249|50249|50249
bao:BAMF_3217	ncbi-geneid:9779950	3.1.1.1	53474
bao:BAMF_3223	ncbi-geneid:9781683	2.7.3.-	55874|47384
bao:BAMF_3227	ncbi-geneid:9780113	3.6.3.27	52540
bao:BAMF_3236	ncbi-geneid:9779408	3.6.3.31	52540|54631
bao:BAMF_3244	ncbi-geneid:9779827	3.5.1.89	102588
bao:BAMF_3248	ncbi-geneid:9779831	5.1.3.2	51735
bao:BAMF_3250	ncbi-geneid:9780195	1.1.1.22	51735|48179|52413
bao:BAMF_3252	ncbi-geneid:9781758	4.2.1.11	51604|54826
bao:BAMF_3253	ncbi-geneid:9778730	5.4.2.1	64158|53649
bao:BAMF_3254	ncbi-geneid:9779489	5.3.1.1	51351
bao:BAMF_3255	ncbi-geneid:9780318	2.7.2.3	53748
bao:BAMF_3256	ncbi-geneid:9779488	1.2.1.12	55347|51735
bao:BAMF_3260	ncbi-geneid:9778345	1.14.14.3	51679
bao:BAMF_3265	ncbi-geneid:9779834	2.7.1.12	53067|53067
bao:BAMF_3270	ncbi-geneid:9779153	2.6.1.-	53383
bao:BAMF_3282	ncbi-geneid:9778740	2.4.1.-	53448
bao:BAMF_3284	ncbi-geneid:9778738	2.4.1.21	53756
bao:BAMF_3285	ncbi-geneid:9778737	2.4.1.-	53448
bao:BAMF_3286	ncbi-geneid:9778736	2.4.1.21	53756
bao:BAMF_3288	ncbi-geneid:9778734	2.7.10.1	52540
bao:BAMF_3291	ncbi-geneid:9780107	3.1.1.1	53474
bao:BAMF_3295	ncbi-geneid:9780276	3.1.2.6	56281
bao:BAMF_3298	ncbi-geneid:9779437	4.1.1.-	50814
bao:BAMF_3305	ncbi-geneid:9778263	3.2.1.26	75005|49899
bao:BAMF_3308	ncbi-geneid:9779842	3.4.21.92	52096
bao:BAMF_3316	ncbi-geneid:9781701	4.2.1.1	53056
bao:BAMF_3318	ncbi-geneid:9778110	1.1.1.215	51735|52283
bao:BAMF_3319	ncbi-geneid:9781699	3.1.27.-	53933
bao:BAMF_3320	ncbi-geneid:9779844	2.3.1.118	54001
bao:BAMF_3325	ncbi-geneid:9781696	3.6.1.-	55811
bao:BAMF_3326	ncbi-geneid:9781695	1.8.1.9	51905
bao:BAMF_3327	ncbi-geneid:9780342	3.4.-.-	54001
bao:BAMF_3329	ncbi-geneid:9781694	2.7.3.-	55874|47384
bao:BAMF_3331	ncbi-geneid:9779846	3.6.3.-	52540|90123
bao:BAMF_3332	ncbi-geneid:9778448	3.6.1.31|3.5.4.19	141734|101386
bao:BAMF_3333	ncbi-geneid:9779014	4.1.3.-	51366
bao:BAMF_3334	ncbi-geneid:9779011	5.3.1.16	51366
bao:BAMF_3335	ncbi-geneid:9779007	2.4.2.-	52317
bao:BAMF_3336	ncbi-geneid:9779013	4.2.1.19	54211|54211
bao:BAMF_3337	ncbi-geneid:9779008	1.1.1.23	53720
bao:BAMF_3338	ncbi-geneid:9779010	2.4.2.17	53850
bao:BAMF_3341	ncbi-geneid:9781732	2.3.1.-	51161
bao:BAMF_3342	ncbi-geneid:9781731	3.6.1.1	56784
bao:BAMF_3344	ncbi-geneid:9779121	2.7.11.-|2.7.4	53795|75138
bao:BAMF_3345	ncbi-geneid:9779023	3.5.1.25	51556|51338
bao:BAMF_3346	ncbi-geneid:9779326	3.5.99.6	100950
bao:BAMF_3358	ncbi-geneid:9778577	2.7.9.2	56059|52009
bao:BAMF_3364	ncbi-geneid:9780244	3.4.21.102	52096|50156|47090
bao:BAMF_3388	ncbi-geneid:9778535	3.6.1.-	52540
bao:BAMF_3391	ncbi-geneid:9778659	2.7.3.-|2.7.13.3	55874
bao:BAMF_3395	ncbi-geneid:9780254	2.4.1.-	53756
bao:BAMF_3396	ncbi-geneid:9780351	2.4.1.-	53448
bao:BAMF_3399	ncbi-geneid:9780348	1.1.1.22	51735|52413|48179
bao:BAMF_3400	ncbi-geneid:9780347	2.4.1.-	53756
bao:BAMF_3403	ncbi-geneid:9780344	3.5.1.28	53187
bao:BAMF_3407	ncbi-geneid:9779173	5.1.3.14	53756
bao:BAMF_3408	ncbi-geneid:9779250	2.7.7.9	53448
bao:BAMF_3409	ncbi-geneid:9778973	3.6.3.40	52540
bao:BAMF_3411	ncbi-geneid:9780252	2.7.8.12	53756
bao:BAMF_3412	ncbi-geneid:9780251	2.4.1.52	53756
bao:BAMF_3413	ncbi-geneid:9780250	2.7.7.39	52374
bao:BAMF_3415	ncbi-geneid:9780247	2.7.8.-	53756
bao:BAMF_3417	ncbi-geneid:9779167	5.3.1.8	51182
bao:BAMF_3421	ncbi-geneid:9778879	2.4.1.41	53448|53335
bao:BAMF_3426	ncbi-geneid:9781558	3.4.19.-	54001|54001|54001
bao:BAMF_3437	ncbi-geneid:9779905	2.7.1.15	53613
bao:BAMF_3438	ncbi-geneid:9779904	5.-.-.-	102546
bao:BAMF_3439	ncbi-geneid:9779903	3.6.3.17	52540|52540
bao:BAMF_3443	ncbi-geneid:9781846	1.10.99.2	52218
bao:BAMF_3444	ncbi-geneid:9781845	4.1.1.5	117856
bao:BAMF_3445	ncbi-geneid:9778313	2.2.1.6	52518|52518|52467
bao:BAMF_3454	ncbi-geneid:9778114	2.3.2.2	56235
bao:BAMF_3467	ncbi-geneid:9781834	1.1.1.22	51735|48179|52413
bao:BAMF_3468	ncbi-geneid:9781833	3.1.3.48	89550
bao:BAMF_3469	ncbi-geneid:9779572	2.7.10.1	52540
bao:BAMF_3474	ncbi-geneid:9781831	3.1.3.-	56784
bao:BAMF_3480	ncbi-geneid:9779284	4.2.1.-	54637
bao:BAMF_3481	ncbi-geneid:9778762	3.1.-.-	48452
bao:BAMF_3490	ncbi-geneid:9781822	3.3.2.1	52499
bao:BAMF_3494	ncbi-geneid:9779850	3.1.3.-	48317
bao:BAMF_3496	ncbi-geneid:9781820	2.7.7.6	51261
bao:BAMF_3497	ncbi-geneid:9780153	2.3.1.183	55729
bao:BAMF_3500	ncbi-geneid:9781817	2.7.8.-	56024|56024
bao:BAMF_3502	ncbi-geneid:9781816	1.-.-.-	51735
bao:BAMF_3504	ncbi-geneid:9781814	3.5.1.5	51556|51338|51338
bao:BAMF_3505	ncbi-geneid:9780362	3.5.1.5	51278
bao:BAMF_3506	ncbi-geneid:9780361	3.5.1.5	54111
bao:BAMF_3513	ncbi-geneid:9780135	2.5.1.7	55205
bao:BAMF_3517	ncbi-geneid:9781810	3.6.3.14	51344|46604
bao:BAMF_3518	ncbi-geneid:9778378	3.6.3.14	52540|47917|50615
bao:BAMF_3519	ncbi-geneid:9778379	3.6.3.14	52943
bao:BAMF_3520	ncbi-geneid:9778382	3.6.3.14	52540|47917|50615
bao:BAMF_3521	ncbi-geneid:9778376	3.6.3.14	47928
bao:BAMF_3522	ncbi-geneid:9778383	3.6.3.14	81573
bao:BAMF_3523	ncbi-geneid:9778381	3.6.3.14	81333
bao:BAMF_3524	ncbi-geneid:9778380	3.6.3.14	81336
bao:BAMF_3526	ncbi-geneid:9778384	2.4.2.9	53271
bao:BAMF_3527	ncbi-geneid:9780358	2.1.2.1	53383
bao:BAMF_3529	ncbi-geneid:9781809	5.3.1.6	89623
bao:BAMF_3530	ncbi-geneid:9781808	3.1.3.48	52788
bao:BAMF_3537	ncbi-geneid:9781802	2.1.1.-	53335
bao:BAMF_3539	ncbi-geneid:9779540	4.4.1.5	54593
bao:BAMF_3542	ncbi-geneid:9781800	1.1.1.38	53223|51735
bao:BAMF_3543	ncbi-geneid:9779176	2.7.1.21	52540|57716
bao:BAMF_3546	ncbi-geneid:9779930	3.1.3.11	56655
bao:BAMF_3547	ncbi-geneid:9778924	2.5.1.7	55205
bao:BAMF_3548	ncbi-geneid:9779305	2.2.1.2	51569
bao:BAMF_3549	ncbi-geneid:9781799	4.1.2.13	51569
bao:BAMF_3550	ncbi-geneid:9778774	2.7.3.-	52172
bao:BAMF_3552	ncbi-geneid:9781798	6.3.4.2	52540|52317
bao:BAMF_3555	ncbi-geneid:9778766	2.7.8.-	56024|56024
bao:BAMF_3556	ncbi-geneid:9778281	3.-.-.-	51658
bao:BAMF_3559	ncbi-geneid:9781794	2.7.8.-	56024|56024
bao:BAMF_3560	ncbi-geneid:9781793	1.7.99.4	103501
bao:BAMF_3561	ncbi-geneid:9779331	1.7.99.4	89155
bao:BAMF_3562	ncbi-geneid:9779332	1.7.99.4	54862
bao:BAMF_3563	ncbi-geneid:9779330	1.7.99.4	53706|50692
bao:BAMF_3568	ncbi-geneid:9779333	6.1.1.19	52374|47323|55190
bao:BAMF_3573	ncbi-geneid:9781789	3.1.-.-	48452
bao:BAMF_3574	ncbi-geneid:9779632	3.5.3.11	52768
bao:BAMF_3575	ncbi-geneid:9780121	2.5.1.16	53335
bao:BAMF_3576	ncbi-geneid:9780123	2.4.2.-	56601|53955
bao:BAMF_3580	ncbi-geneid:9781787	5.3.2.-	55331
bao:BAMF_3598	ncbi-geneid:9779861	2.3.1.8	53659
bao:BAMF_3601	ncbi-geneid:9780467	1.1.1.100	51735
bao:BAMF_3602	ncbi-geneid:9781779	2.6.1.-	53383
bao:BAMF_3604	ncbi-geneid:9778391	6.3.5.5	56059
bao:BAMF_3611	ncbi-geneid:9779954	3.5.1.-	53187
bao:BAMF_3612	ncbi-geneid:9779953	1.5.1.12	53720
bao:BAMF_3614	ncbi-geneid:9778118	1.4.1.2	51735|53223
bao:BAMF_3616	ncbi-geneid:9781777	5.1.3.13	51182
bao:BAMF_3617	ncbi-geneid:9780203	1.1.1.133	51735
bao:BAMF_3618	ncbi-geneid:9780202	4.2.1.46	51735
bao:BAMF_3619	ncbi-geneid:9780201	2.7.7.24	53448
bao:BAMF_3621	ncbi-geneid:9780199	2.-.-.-	53448
bao:BAMF_3622	ncbi-geneid:9780198	4.1.3.-|2.5.1.56	51569|51269
bao:BAMF_3623	ncbi-geneid:9780197	2.3.1.-	55729
bao:BAMF_3624	ncbi-geneid:9780196	2.6.1.-	53383
bao:BAMF_3631	ncbi-geneid:9781774	3.2.2.-	52141
bao:BAMF_3632	ncbi-geneid:9780357	2.-.-.-	53448
bao:BAMF_3634	ncbi-geneid:9781772	2.7.1.35	53613
bao:BAMF_3636	ncbi-geneid:9781771	3.2.1.26	75005|49899
bao:BAMF_3637	ncbi-geneid:9780048	2.7.1.69	55604
bao:BAMF_3640	ncbi-geneid:9781770	3.4.21.-	52743|52025
bao:BAMF_3641	ncbi-geneid:9780374	1.14.-.-	51679
bao:BAMF_3643	ncbi-geneid:9781160	1.-.-.-	51735
bao:BAMF_3646	ncbi-geneid:9778120	1.-.-.-	55469
bao:BAMF_3648	ncbi-geneid:9779959	2.3.1.-	55729
bao:BAMF_3651	ncbi-geneid:9779617	1.9.3.-	81452
bao:BAMF_3652	ncbi-geneid:9779616	1.10.3.-|1.9.3.-	81442
bao:BAMF_3653	ncbi-geneid:9779615	1.9.3.-	49503|81464
bao:BAMF_3656	ncbi-geneid:9778858	2.7.1.6	54211|55060
bao:BAMF_3663	ncbi-geneid:9781766	1.11.1.-	54909
bao:BAMF_3666	ncbi-geneid:9778726	2.5.1.3	51391
bao:BAMF_3667	ncbi-geneid:9780282	2.7.1.50	53613
bao:BAMF_3674	ncbi-geneid:9779867	2.1.1.-	53335|88697
bao:BAMF_3675	ncbi-geneid:9781763	4.4.1.5	54593
bao:BAMF_3677	ncbi-geneid:9781760	3.4.21.-	52743|54897
bao:BAMF_3679	ncbi-geneid:9778972	3.1.-.-	81301
bao:BAMF_3682	ncbi-geneid:9779868	6.1.1.13	56801
bao:BAMF_3684	ncbi-geneid:9778685	6.1.1.13	47336
bao:BAMF_3686	ncbi-geneid:9778687	2.6.1.42	56752
bao:BAMF_3687	ncbi-geneid:9779047	3.2.1.86	56327|51735
bao:BAMF_3688	ncbi-geneid:9779131	2.7.1.69	46973
bao:BAMF_3690	ncbi-geneid:9779130	2.7.1.69	52794
bao:BAMF_3691	ncbi-geneid:9779129	2.7.1.69	55804|63520|63520|46785|52794
bao:BAMF_3693	ncbi-geneid:9781903	3.2.2.21	50486
bao:BAMF_3696	ncbi-geneid:9779870	3.1.1.61	53807
bao:BAMF_3699	ncbi-geneid:9778369	2.7.1.69	52794
bao:BAMF_3700	ncbi-geneid:9778939	2.7.1.69	46973
bao:BAMF_3702	ncbi-geneid:9778940	3.2.1.21	51445
bao:BAMF_3703	ncbi-geneid:9778941	2.7.1.4	53067
bao:BAMF_3704	ncbi-geneid:9778942	5.3.1.8	51182
bao:BAMF_3705	ncbi-geneid:9778943	3.2.1.78	51445
bao:BAMF_3706	ncbi-geneid:9778944	1.11.1.6	56634
bao:BAMF_3707	ncbi-geneid:9779087	3.5.1.24	56235
bao:BAMF_3715	ncbi-geneid:9778499	3.-.-.-	88713
bao:BAMF_3720	ncbi-geneid:9781892	5.1.3.2	51735
bao:BAMF_3721	ncbi-geneid:9778856	3.4.11.4	53187|55031
bao:BAMF_3725	ncbi-geneid:9781889	2.1.1.51|2.1.1.187	53335
bao:BAMF_3730	ncbi-geneid:9778121	1.11.1.6	56634|52317
bao:BAMF_3732	ncbi-geneid:9778503	3.2.1.-	49899
bao:BAMF_3735	ncbi-geneid:9781885	3.6.1.-	52540
bao:BAMF_3745	ncbi-geneid:9778123	4.2.2.10	51126
bao:BAMF_3748	ncbi-geneid:9781882	3.2.1.21	51445
bao:BAMF_3749	ncbi-geneid:9778421	2.7.1.69	51261|55604
bao:BAMF_3750	ncbi-geneid:9778422	3.1.-.-	52980
bao:BAMF_3751	ncbi-geneid:9780375	2.1.1.37	53335|53335
bao:BAMF_3758	ncbi-geneid:9779035	4.3.1.3
bao:BAMF_3759	ncbi-geneid:9779032	4.2.1.49	111326
bao:BAMF_3760	ncbi-geneid:9779036	3.5.2.7	51556|51338|51338
bao:BAMF_3761	ncbi-geneid:9779033	3.5.3.8	52768
bao:BAMF_3763	ncbi-geneid:9779034	2.4.2.2	52418|54680|47648
bao:BAMF_3765	ncbi-geneid:9779377	4.1.2.4	51569
bao:BAMF_3777	ncbi-geneid:9781864	2.7.13.3	55874
bao:BAMF_3779	ncbi-geneid:9781862	4.1.2.13|4.1.2.29	51569
bao:BAMF_3780	ncbi-geneid:9779061	5.3.99.-	51658
bao:BAMF_3782	ncbi-geneid:9779059	1.1.1.18	51735|55347
bao:BAMF_3784	ncbi-geneid:9779057	4.2.1.44	51658
bao:BAMF_3785	ncbi-geneid:9779056	3.7.1.-	52518|52467|52518
bao:BAMF_3786	ncbi-geneid:9779055	2.7.1.92	53613
bao:BAMF_3787	ncbi-geneid:9779054	5.3.1.-	51182
bao:BAMF_3788	ncbi-geneid:9779053	1.2.1.27	53720
bao:BAMF_3790	ncbi-geneid:9779062	1.1.1.-	51430
bao:BAMF_3793	ncbi-geneid:9779026	1.-.-.-	51735
bao:BAMF_3795	ncbi-geneid:9778665	2.7.13.3	55874
bao:BAMF_3798	ncbi-geneid:9781860	1.2.1.3	53720
bao:BAMF_3805	ncbi-geneid:9779876	1.11.1.5|1.11.1.15	52833
bao:BAMF_3806	ncbi-geneid:9778304	1.6.4.-	51905|52833|52833
bao:BAMF_3820	ncbi-geneid:9780166	2.3.1.180	53901
bao:BAMF_3824	ncbi-geneid:9778137	2.7.8.-	56024|56024
bao:BAMF_3825	ncbi-geneid:9778513	3.1.3.11	56300
bao:BAMF_3826	ncbi-geneid:9778775	1.2.99.2	47741|54292
bao:BAMF_3827	ncbi-geneid:9779877	1.17.1.4	56176|55447
bao:BAMF_3828	ncbi-geneid:9779878	1.17.1.4	56003|54665
bao:BAMF_3833	ncbi-geneid:9778138	3.6.1.-|3.6.4.12	52540
bao:BAMF_3840	ncbi-geneid:9781931	1.1.1.-	51430
bao:BAMF_3841	ncbi-geneid:9779883	2.3.1.-	55729
bao:BAMF_3842	ncbi-geneid:9781930	3.1.-.-	48452
bao:BAMF_3843	ncbi-geneid:9779884	3.5.3.1	52768
bao:BAMF_3845	ncbi-geneid:9779956	2.6.1.13	53383
bao:BAMF_3851	ncbi-geneid:9778140	2.7.3.-|2.7.13.3	55874|47384|158472
bao:BAMF_3854	ncbi-geneid:9778142	3.4.21.-	50494|50156
bao:BAMF_3858	ncbi-geneid:9780376	2.7.3.-|2.7.13.3	55874|47384|55785|158472|103190
bao:BAMF_3860	ncbi-geneid:9778267	6.3.4.4	52540
bao:BAMF_3862	ncbi-geneid:9781927	3.6.1.-|3.6.4.12	52540|48024
bao:BAMF_3866	ncbi-geneid:9781925	2.4.1.-	53756
bao:BAMF_3869	ncbi-geneid:9779889	2.4.1.21	53756
bao:BAMF_3878	ncbi-geneid:9781921	3.6.1.1	64182
bao:BAMF_3880	ncbi-geneid:9779893	2.4.1.10	75005
bao:BAMF_3881	ncbi-geneid:9780049	3.2.1.65	75005|49899
bao:BAMF_3886	ncbi-geneid:9779895	1.-.-.-	55469
bao:BAMF_3891	ncbi-geneid:9781918	1.11.1.-	53474
bao:BAMF_3898	ncbi-geneid:9781910	4.4.1.5	54593
bao:BAMF_3901	ncbi-geneid:9778477	3.1.11.2	56219
bao:BAMF_3902	ncbi-geneid:9778751	2.1.1.63	46767|53155
bao:BAMF_3903	ncbi-geneid:9778296	2.1.1.-	57884|46689|46689
bao:BAMF_3908	ncbi-geneid:9778729	1.-.-.-	53706|50692
bao:BAMF_3911	ncbi-geneid:9781907	2.3.1.-	55729
bao:BAMF_3916	ncbi-geneid:9779350	2.1.1.170	53335
bao:BAMF_3918	ncbi-geneid:9780326	3.6.-.-	116878|52540
bao:BAMF_3921	ncbi-geneid:9780150	3.1.26.5	54211
