# Supplementary material for: Tracing the Repertoire of Promiscuous Enzymes along the Metabolic Pathways in Archaeal Organisms
Source: Life (Basel). 2017 Jul 13;7(3):30. doi: 10.3390/life7030030 (PMC5617955; doi:10.3390/life7030030)
Supplement: Supplementary file 1 [file life-07-00030-s001.zip › Table_S2/bas.txt]

KEGGID	NCBIGI	ECs	SFamilyID
bas:BUsg002	ncbi-geneid:1005812	3.6.3.14	81336
bas:BUsg003	ncbi-geneid:1005815	3.6.3.14	81333
bas:BUsg004	ncbi-geneid:1005824	3.6.3.14	81573
bas:BUsg005	ncbi-geneid:1005810	3.6.3.14	47928
bas:BUsg006	ncbi-geneid:1005804	3.6.3.14	52540|47917|50615
bas:BUsg007	ncbi-geneid:1005598	3.6.3.14	52943
bas:BUsg008	ncbi-geneid:1005596	3.6.3.14	52540|47917|50615
bas:BUsg009	ncbi-geneid:1005825	3.6.3.14	51344|46604
bas:BUsg010	ncbi-geneid:1005827	5.99.1.3	56719|55874|54211
bas:BUsg011	ncbi-geneid:1005826	2.7.7.7	55979|55979|55979
bas:BUsg014	ncbi-geneid:1005830	3.1.26.5	54211
bas:BUsg027	ncbi-geneid:1005843	2.6.1.16	53697|56235
bas:BUsg028	ncbi-geneid:1005844	2.7.7.23|2.3.1.157	53448|51161
bas:BUsg031	ncbi-geneid:1005847	2.1.1.14	51726|51726
bas:BUsg032	ncbi-geneid:1005848	2.1.2.3|3.5.4.10	53927|52335
bas:BUsg034	ncbi-geneid:1005850	2.7.7.6	64484
bas:BUsg035	ncbi-geneid:1005851	2.7.7.6	64484
bas:BUsg042	ncbi-geneid:1005858	1.1.1.158	56176|56194
bas:BUsg043	ncbi-geneid:1005859	1.5.1.20	51730
bas:BUsg044	ncbi-geneid:1005860	3.5.1.16	53187|55031
bas:BUsg045	ncbi-geneid:1005861	1.2.1	55347|51735
bas:BUsg046	ncbi-geneid:1005862	2.7.2	53633
bas:BUsg047	ncbi-geneid:1005863	6.3.4.5	69864|52402
bas:BUsg048	ncbi-geneid:1005864	4.3.2.1	48557
bas:BUsg051	ncbi-geneid:1005867	2.3.1.30	51161
bas:BUsg053	ncbi-geneid:1005869	2.7.7.-	56731|117023|57783
bas:BUsg055	ncbi-geneid:1005871	3.4.24.57	53067|53067
bas:BUsg056	ncbi-geneid:1005872	4.1.99.12	55821
bas:BUsg058	ncbi-geneid:1005874	2.7.7.25|2.7.7.21|2.7.7.72|3.1.3.-|3.1.4	81891|81301
bas:BUsg060	ncbi-geneid:1005876	2.7.1.69	51261
bas:BUsg061	ncbi-geneid:1005877	2.7.3.9	51621|52009|47831
bas:BUsg063	ncbi-geneid:1005879	2.5.1.47	53686
bas:BUsg065	ncbi-geneid:1005881	6.1.1.17	52374|48163
bas:BUsg070	ncbi-geneid:1005886	3.6.3.14	52540
bas:BUsg081	ncbi-geneid:1005898	3.6.1.1	50324
bas:BUsg084	ncbi-geneid:1005901	2.3.1.41	53901|53901
bas:BUsg085	ncbi-geneid:1005902	2.2.1.2	51569
bas:BUsg086	ncbi-geneid:1005903	2.2.1.1	52518|52518|52922
bas:BUsg087	ncbi-geneid:1005904	3.5.1.18	53187|55031
bas:BUsg088	ncbi-geneid:1005905	4.2.1.52	51569
bas:BUsg089	ncbi-geneid:1005906	1.11.1.7|1.11.1.15	52833
bas:BUsg090	ncbi-geneid:1005907	4.2.3.5	103263
bas:BUsg092	ncbi-geneid:1005909	2.4.2.17	53850|54913
bas:BUsg093	ncbi-geneid:1005910	1.1.1.23	53720
bas:BUsg094	ncbi-geneid:1005911	2.6.1.9	53383
bas:BUsg095	ncbi-geneid:1005912	4.2.1.19|3.1.3.15	56784|54211|54211
bas:BUsg096	ncbi-geneid:1005913	2.4.2.-	52317
bas:BUsg097	ncbi-geneid:1005914	5.3.1.16	51366
bas:BUsg098	ncbi-geneid:1005915	4.1.3.-	51366
bas:BUsg099	ncbi-geneid:1005916	3.6.1.31|3.5.4.19	141734|101386
bas:BUsg100	ncbi-geneid:1005917	1.1.1.44	48179|51735
bas:BUsg101	ncbi-geneid:1005918	3.5.4.13	51283
bas:BUsg102	ncbi-geneid:1005919	6.1.1.10	52374|47323|57770
bas:BUsg103	ncbi-geneid:1005920	6.3.4.-	52402|56037|82829
bas:BUsg104	ncbi-geneid:1005921	2.5.1.9	63380|63380
bas:BUsg111	ncbi-geneid:1005928	4.2.99.18	48150
bas:BUsg113	ncbi-geneid:1005930	6.1.1.1	52374|55174
bas:BUsg116	ncbi-geneid:1005933	2.5.1.54	51569
bas:BUsg117	ncbi-geneid:1005934	6.1.1.3	55681|55186|52954
bas:BUsg121	ncbi-geneid:1005938	6.1.1.20	55681|46589
bas:BUsg122	ncbi-geneid:1005939	6.1.1.20	55681|56037|50249|54991|46955
bas:BUsg124	ncbi-geneid:1005941	5.-.-.-	111337
bas:BUsg125	ncbi-geneid:1005942	2.4.2.29	51713
bas:BUsg127	ncbi-geneid:1005944	6.1.1.14	109604
bas:BUsg128	ncbi-geneid:1005945	6.1.1.14	55681
bas:BUsg129	ncbi-geneid:1005946	3.5.4.16	55620
bas:BUsg130	ncbi-geneid:1005947	3.1.21.2	51658
bas:BUsg133	ncbi-geneid:1005950	5.2.1.8	54534|109998
bas:BUsg134	ncbi-geneid:1005951	2.1.1.182	53335
bas:BUsg135	ncbi-geneid:1005952	3.6.1.41	56300
bas:BUsg136	ncbi-geneid:1005953	1.5.1.3	53597
bas:BUsg137	ncbi-geneid:1005954	6.3.5.5	56059|56059|48108|52440|52440|52335
bas:BUsg138	ncbi-geneid:1005955	6.3.5.5	52317|52021
bas:BUsg139	ncbi-geneid:1005956	1.3.1.26	51735|55347
bas:BUsg142	ncbi-geneid:1005959	6.1.1.5	52374|47323|50677
bas:BUsg143	ncbi-geneid:1005960	2.7.1.26|2.7.7.2	82114|52374
bas:BUsg148	ncbi-geneid:1005965	1.6.5.3	56770
bas:BUsg149	ncbi-geneid:1005966	1.6.99.5|1.6.5.3	56762|143243
bas:BUsg150	ncbi-geneid:1005967	1.6.5.3	52833
bas:BUsg151	ncbi-geneid:1005968	1.6.5.3	142019|140490|142984
bas:BUsg152	ncbi-geneid:1005350	1.6.5.3	53706|54862|54292
bas:BUsg154	ncbi-geneid:1005352	1.6.5.3	54862
bas:BUsg161	ncbi-geneid:1005359	6.3.2.12|6.3.2.17	53623|53244
bas:BUsg163	ncbi-geneid:1005360	2.7.6.1	53271
bas:BUsg164	ncbi-geneid:1005361	2.7.1.148	54211|55060
bas:BUsg166	ncbi-geneid:1005363	2.1.1.-	53335
bas:BUsg168	ncbi-geneid:1005365	6.3.1.5	52402
bas:BUsg169	ncbi-geneid:1005366	2.7.2.1	53067|53067
bas:BUsg170	ncbi-geneid:1005367	2.3.1.8	53659|75138
bas:BUsg172	ncbi-geneid:1005369	1.17.4.1	47240
bas:BUsg173	ncbi-geneid:1005370	1.17.4.1	51998|48168
bas:BUsg174	ncbi-geneid:1005371	5.99.1.3	56719|101904
bas:BUsg176	ncbi-geneid:1005373	1.11.1.15	52833
bas:BUsg179	ncbi-geneid:1005376	2.7.1.23	111331
bas:BUsg182	ncbi-geneid:1005379	3.1.13.-
bas:BUsg183	ncbi-geneid:1005380	1.15.1.1	54719|46609
bas:BUsg184	ncbi-geneid:1005381	3.1.1.29	53178
bas:BUsg186	ncbi-geneid:1005383	4.2.3.1	53686
bas:BUsg187	ncbi-geneid:1005384	2.7.1.39	54211|55060
bas:BUsg188	ncbi-geneid:1005385	2.7.2.4|1.1.1.13|1.1.1.3	53633|55347|51735|55021|55021
bas:BUsg189	ncbi-geneid:1005386	2.4.2.8	53271
bas:BUsg190	ncbi-geneid:1005387	6.3.2.1	52374
bas:BUsg191	ncbi-geneid:1005388	2.1.2.11	51621
bas:BUsg193	ncbi-geneid:1005390	5.4.99.12	55120
bas:BUsg196	ncbi-geneid:1005393	3.6.1.-	55811
bas:BUsg197	ncbi-geneid:1005394	2.7.1.24	52540
bas:BUsg198	ncbi-geneid:1005395	1.7.1.7	51412
bas:BUsg199	ncbi-geneid:1005396	1.2.4.1	52518|52518|52922
bas:BUsg200	ncbi-geneid:1005397	2.3.1.12	52777|51230|47005
bas:BUsg201	ncbi-geneid:1005398	1.8.1.4	51905|55424
bas:BUsg202	ncbi-geneid:1005399	4.1.1.50	56276
bas:BUsg203	ncbi-geneid:1005400	2.5.1.16	53335
bas:BUsg204	ncbi-geneid:1005401	3.2.2.9	53167
bas:BUsg208	ncbi-geneid:1005405	6.3.2.4	56059|52440
bas:BUsg210	ncbi-geneid:1005409	2.4.1.227	53756
bas:BUsg212	ncbi-geneid:1005411	6.3.2.9	53623|53244|51984
bas:BUsg216	ncbi-geneid:1005415	2.4.1.129	56601|56519
bas:BUsg218	ncbi-geneid:1005417	2.1.1.-	53335|81799
bas:BUsg219	ncbi-geneid:1005418	2.2.1.6	55021|55021
bas:BUsg220	ncbi-geneid:1005419	2.2.1.6	52467|52518|52518
bas:BUsg222	ncbi-geneid:1005421	3.4.21.107	50494|50156|50156
bas:BUsg223	ncbi-geneid:1005422	2.3.1.117	51161
bas:BUsg224	ncbi-geneid:1005423	3.4.11.18	55920
bas:BUsg227	ncbi-geneid:1005426	2.7.4.22	53633
bas:BUsg229	ncbi-geneid:1005428	1.1.1.267	55347|51735|69055
bas:BUsg230	ncbi-geneid:1005429	2.5.1.31	64005
bas:BUsg232	ncbi-geneid:1005432	4.2.1.-	54637
bas:BUsg233	ncbi-geneid:1005433	2.7.7.7	89550
bas:BUsg234	ncbi-geneid:1005434	6.1.1.15	55681|52954|55826
bas:BUsg237	ncbi-geneid:1005438	6.1.1.19	52374|47323|55190
bas:BUsg238	ncbi-geneid:1005439	3.1.2.6	56281
bas:BUsg239	ncbi-geneid:1005440	3.1.26.4
bas:BUsg240	ncbi-geneid:1005441	2.7.7.7
bas:BUsg241	ncbi-geneid:1005442	5.-.-.-	53697
bas:BUsg242	ncbi-geneid:1005443	2.4.2.22	53271
bas:BUsg246	ncbi-geneid:1005448	3.5.4.-	53927
bas:BUsg247	ncbi-geneid:1005449	2.7.8.7	56214
bas:BUsg249	ncbi-geneid:1005451	3.1.26.3	69065|54768
bas:BUsg250	ncbi-geneid:1005452	3.4.21.89	51306
bas:BUsg252	ncbi-geneid:1005454	2.8.1.-	52402
bas:BUsg253	ncbi-geneid:1005455	4.3.2.2	48557
bas:BUsg256	ncbi-geneid:1005458	3.1.13.1	50249|50249|50249|50249
bas:BUsg258	ncbi-geneid:1005460	2.3.1.181
bas:BUsg259	ncbi-geneid:1005461	2.8.1.8	102114
bas:BUsg260	ncbi-geneid:1005462	4.1.1.23	51366
bas:BUsg261	ncbi-geneid:1005463	3.5.4.25	142695
bas:BUsg262	ncbi-geneid:1005464	2.7.8.-	56024|56024
bas:BUsg263	ncbi-geneid:1005465	3.1.2.-	54637
bas:BUsg266	ncbi-geneid:1005468	4.2.1.20	51366
bas:BUsg267	ncbi-geneid:1005469	4.2.1.20	53686
bas:BUsg268	ncbi-geneid:1005470	4.1.1.48|5.3.1.24	51366|51366
bas:BUsg269	ncbi-geneid:1005471	2.4.2.18	52418|47648
bas:BUsg271	ncbi-geneid:1005475	5.4.99.12	55120|55174
bas:BUsg272	ncbi-geneid:1005476	3.4.21.-	52096
bas:BUsg273	ncbi-geneid:1005477	5.99.1.2	56712|57783|57783
bas:BUsg274	ncbi-geneid:1005478	3.1.3.25	56655
bas:BUsg275	ncbi-geneid:1005479	2.1.1.-	102114
bas:BUsg276	ncbi-geneid:1005480	1.17.7.1	56014|51717
bas:BUsg277	ncbi-geneid:1005481	6.1.1.21	55681|52954
bas:BUsg278	ncbi-geneid:1005482	2.1.2.1	53383
bas:BUsg280	ncbi-geneid:1005484	2.8.1.6	102114
bas:BUsg281	ncbi-geneid:1005485	2.6.1.62	53383
bas:BUsg285	ncbi-geneid:1005489	3.6.3.-	52540
bas:BUsg287	ncbi-geneid:1005491	1.2.1.12	55347|51735
bas:BUsg288	ncbi-geneid:1005492	1.7.1.13	55620
bas:BUsg292	ncbi-geneid:1005496	1.2.4.2	52518|52518
bas:BUsg293	ncbi-geneid:1005497	2.3.1.61	52777|51230
bas:BUsg294	ncbi-geneid:1005498	5.4.2.1
bas:BUsg295	ncbi-geneid:1005499	2.7.1.11	53784
bas:BUsg297	ncbi-geneid:1005501	5.3.1.1	51351
bas:BUsg301	ncbi-geneid:1005505	2.5.1.19	55205
bas:BUsg302	ncbi-geneid:1005506	2.6.1.52	53383
bas:BUsg303	ncbi-geneid:1005507	6.1.1.11	55681|46589
bas:BUsg304	ncbi-geneid:1005508	1.8.1.9	51905
bas:BUsg306	ncbi-geneid:1005510	6.1.1.12	55681|55261|50249
bas:BUsg308	ncbi-geneid:1005512	3.6.3.-	52540
bas:BUsg310	ncbi-geneid:1005514	3.4.24.-	51261
bas:BUsg311	ncbi-geneid:1005515	2.7.1.40	51621|52935|50800
bas:BUsg312	ncbi-geneid:1005516	1.1.1.49	55347|51735
bas:BUsg315	ncbi-geneid:1005520	3.4.-.-	53067|53067
bas:BUsg319	ncbi-geneid:1005524	2.1.1.172	53335
bas:BUsg322	ncbi-geneid:1005527	3.5.2.3	51556
bas:BUsg335	ncbi-geneid:1005564	3.1.26.12	50249
bas:BUsg336	ncbi-geneid:1005565	5.4.99.12	55120|55174
bas:BUsg338	ncbi-geneid:1005568	2.3.1.39	52151|55048
bas:BUsg339	ncbi-geneid:1005569	1.1.1.100	51735
bas:BUsg341	ncbi-geneid:1005576	2.7.4.9	52540
bas:BUsg342	ncbi-geneid:1005577	2.7.7.7	48019|52540
bas:BUsg343	ncbi-geneid:1005581	3.1.21.-	51556
bas:BUsg344	ncbi-geneid:1005590	2.7.1.69	55604
bas:BUsg348	ncbi-geneid:1005808	6.1.1.22	55681|50249
bas:BUsg349	ncbi-geneid:1005807	2.4.2.11	51690|54675
bas:BUsg350	ncbi-geneid:1005806	1.3.3.1	51395
bas:BUsg351	ncbi-geneid:1005805	2.1.1.173	53335|53335
bas:BUsg354	ncbi-geneid:1005801	6.1.1.9	52374|47323|50677|46589
bas:BUsg355	ncbi-geneid:1005800	3.4.11.1	53187|52949
bas:BUsg356	ncbi-geneid:1005799	2.1.3.3	53671
bas:BUsg357	ncbi-geneid:1005798	2.1.3.2	53671
bas:BUsg358	ncbi-geneid:1005797	2.1.3.2	54893|57825
bas:BUsg360	ncbi-geneid:1005795	3.6.4.13	52540|52540
bas:BUsg361	ncbi-geneid:1005794	2.7.7.8	54211|54211|55666|55666|46915|50249|54791
bas:BUsg363	ncbi-geneid:1005555	5.4.99.12	55120|88697
bas:BUsg369	ncbi-geneid:1005788	3.4.24.-	52540|140990
bas:BUsg370	ncbi-geneid:1005787	2.1.1.-	53335
bas:BUsg373	ncbi-geneid:1005784	2.5.1.7	55205
bas:BUsg379	ncbi-geneid:1005778	5.4.99.5|4.2.1.51	53850|48600|55021
bas:BUsg383	ncbi-geneid:1005774	2.1.1.31	75217
bas:BUsg386	ncbi-geneid:1005771	4.2.1.10	52304
bas:BUsg388	ncbi-geneid:1005769	5.4.99.12	55120|55174
bas:BUsg390	ncbi-geneid:1005767	6.1.1.7	55681|101353|55186|50447
bas:BUsg392	ncbi-geneid:1005592	6.3.2.2	55931
bas:BUsg393	ncbi-geneid:1005765	2.5.1.6	55973|55973|55973
bas:BUsg395	ncbi-geneid:1005763	2.1.1.-	75217|88697
bas:BUsg396	ncbi-geneid:1005811	6.3.3.2	100950
bas:BUsg397	ncbi-geneid:1005518	5.3.1.6	100950|75445
bas:BUsg398	ncbi-geneid:1005762	6.1.1.18	52374|50715
bas:BUsg399	ncbi-geneid:1005761	6.3.4.2	52540|52317
bas:BUsg400	ncbi-geneid:1005760	4.2.1.11	51604|54826
bas:BUsg402	ncbi-geneid:1005758	4.2.3.12	55620
bas:BUsg404	ncbi-geneid:1005756	4.6.1.12	69765
bas:BUsg405	ncbi-geneid:1005755	2.7.7.60	53448
bas:BUsg407	ncbi-geneid:1005753	2.7.1.25	52540
bas:BUsg413	ncbi-geneid:1005748	1.8.1.2	63380|52343|52218
bas:BUsg416	ncbi-geneid:1005745	2.7.7.7	88723|47807
bas:BUsg419	ncbi-geneid:1005742	2.7.4.8	52540
bas:BUsg422	ncbi-geneid:1005741	6.1.1.6	55681|50249
bas:BUsg423	ncbi-geneid:1005740	4.1.1.20	50621|51419
bas:BUsg425	ncbi-geneid:1005738	2.1.1.45	55831
bas:BUsg429	ncbi-geneid:1005734	6.1.1.4	52374|50677|47323
bas:BUsg430	ncbi-geneid:1005733	2.7.7.7	52540|48019
bas:BUsg431	ncbi-geneid:1005732	2.7.7.18	52374
bas:BUsg432	ncbi-geneid:1005820	2.8.1.-	64307
bas:BUsg433	ncbi-geneid:1005553	1.2.1.11	55347|51735
bas:BUsg435	ncbi-geneid:1005730	2.7.2.3	53748
bas:BUsg436	ncbi-geneid:1005729	4.1.2.13	51569
bas:BUsg438	ncbi-geneid:1005727	3.1.11.5	52980|52540|52540
bas:BUsg439	ncbi-geneid:1005726	3.1.11.5	52540|52980
bas:BUsg440	ncbi-geneid:1005725	3.1.11.5	52540
bas:BUsg441	ncbi-geneid:1005723	2.3.1.1	53633|55729
bas:BUsg442	ncbi-geneid:1005722	3.2.1.-	50685
bas:BUsg443	ncbi-geneid:1005721	2.5.1.78	52121
bas:BUsg444	ncbi-geneid:1005720	2.7.4.16	56042|55326
bas:BUsg445	ncbi-geneid:1005719	3.5.4.26	53927
bas:BUsg446	ncbi-geneid:1005430	1.1.1.193	53597
bas:BUsg448	ncbi-geneid:1005718	2.2.1.7	52518|52518|52922
bas:BUsg449	ncbi-geneid:1005716	2.5.1.1|2.5.1.10	48576
bas:BUsg451	ncbi-geneid:1005714	2.8.1.-	69721
bas:BUsg454	ncbi-geneid:1005711	1.10.3.-	81452
bas:BUsg455	ncbi-geneid:1005710	1.10.3.-	81442
bas:BUsg456	ncbi-geneid:1005709	1.10.3.-	49503|81464
bas:BUsg459	ncbi-geneid:1005706	3.4.21.92	52096
bas:BUsg461	ncbi-geneid:1005704	3.4.21.53	54211|88697|52540
bas:BUsg462	ncbi-geneid:1005703	5.2.1.8	54534|109998
bas:BUsg466	ncbi-geneid:1005699	2.7.7.7	52540|48019
bas:BUsg469	ncbi-geneid:1005532	2.7.4.3	52540
bas:BUsg470	ncbi-geneid:1005697	1.5.1.5|3.5.4.9	51735|53223
bas:BUsg471	ncbi-geneid:1005696	6.1.1.16	52374|47323
bas:BUsg474	ncbi-geneid:1005693	1.1.1.25	51735|53223
bas:BUsg477	ncbi-geneid:1005692	3.5.1.88	56420
bas:BUsg478	ncbi-geneid:1005691	2.1.2.9	53328|50486
bas:BUsg480	ncbi-geneid:1005689	2.7.7.6	56553|55257|47789
bas:BUsg507	ncbi-geneid:1005664	3.6.5.3	52540|50465|50447
bas:BUsg513	ncbi-geneid:1005658	2.8.1.-	75169
bas:BUsg514	ncbi-geneid:1005657	5.2.1.8	54534
bas:BUsg515	ncbi-geneid:1005656	2.6.1.17|2.6.1.11	53383
bas:BUsg517	ncbi-geneid:1005545	6.1.1.2	52374
bas:BUsg518	ncbi-geneid:1005655	5.1.3.1	51366
bas:BUsg519	ncbi-geneid:1005654	4.2.3.4	56796
bas:BUsg520	ncbi-geneid:1005546	2.7.1.71	52540
bas:BUsg521	ncbi-geneid:1005447	2.4.2.1	53167
bas:BUsg522	ncbi-geneid:1005653	5.4.2.7	53649|143856
bas:BUsg528	ncbi-geneid:1005472	3.6.4.12	52540|48024
bas:BUsg529	ncbi-geneid:1005649	6.3.2.3	56059|52440
bas:BUsg530	ncbi-geneid:1005550	3.1.-.-	53098
bas:BUsg532	ncbi-geneid:1005648	1.3.99.22	102114
bas:BUsg533	ncbi-geneid:1005542	2.1.1.33	53335
bas:BUsg534	ncbi-geneid:1005544	3.2.2.-	48150|55811
bas:BUsg536	ncbi-geneid:1005570	5.1.1.3	53681|53681
bas:BUsg537	ncbi-geneid:1005554	3.1.11.1	53098
bas:BUsg540	ncbi-geneid:1005571	3.6.1.23	51283
bas:BUsg545	ncbi-geneid:1005642	3.1.-.-	50249|50249|50249|50249
bas:BUsg546	ncbi-geneid:1005641	6.3.4.4	52540
bas:BUsg547	ncbi-geneid:1005822	3.4.-.-	117892
bas:BUsg548	ncbi-geneid:1005640	3.4.-.-	117892
bas:BUsg551	ncbi-geneid:1005536	1.1.1.17	48179|51735
bas:BUsg552	ncbi-geneid:1005638	2.7.1.69	55804|52794
bas:BUsg553	ncbi-geneid:1005724	5.3.1.9	53697
bas:BUsg554	ncbi-geneid:1005637	3.1.-.-
bas:BUsg555	ncbi-geneid:1005636	3.5.1.28	53187
bas:BUsg557	ncbi-geneid:1005634	3.4.25.2	56235
bas:BUsg560	ncbi-geneid:1005631	1.18.1.2	52343|63380
bas:BUsg562	ncbi-geneid:1005629	2.7.7.3	52374
bas:BUsg568	ncbi-geneid:1005624	5.1.1.7	54506|54506
bas:BUsg574	ncbi-geneid:1005623	3.6.4.12	52540
bas:BUsg575	ncbi-geneid:1005622	1.1.1.86	51735|48179|48179
bas:BUsg576	ncbi-geneid:1005621	4.2.1.9	143975|52016
bas:BUsg577	ncbi-geneid:1005620	2.8.1.7	53383
