# Supplementary material for: Tracing the Repertoire of Promiscuous Enzymes along the Metabolic Pathways in Archaeal Organisms
Source: Life (Basel). 2017 Jul 13;7(3):30. doi: 10.3390/life7030030 (PMC5617955; doi:10.3390/life7030030)
Supplement: Supplementary file 1 [file life-07-00030-s001.zip › Table_S2/bav.txt]

KEGGID	NCBIGI	ECs	SFamilyID
bav:BAV0002	ncbi-geneid:6267068	2.1.1.170	53335
bav:BAV0005	ncbi-geneid:6267485	3.5.1.1	53774
bav:BAV0013	ncbi-geneid:6267682	2.7.7.6	64484
bav:BAV0014	ncbi-geneid:6267116	2.7.7.6	64484
bav:BAV0042	ncbi-geneid:6264467	1.2.1.16	53720
bav:BAV0043	ncbi-geneid:6264468	1.14.11.-	51197
bav:BAV0060	ncbi-geneid:6267622	2.7.7.6	56553|55257|47789
bav:BAV0064	ncbi-geneid:6266820	1.8.1.8	74863|52833
bav:BAV0065	ncbi-geneid:6264471	4.2.1.24	51569
bav:BAV0070	ncbi-geneid:6264474	4.1.1.20	51419|50621
bav:BAV0072	ncbi-geneid:6266827	2.4.2.-|2.4.1.-|3.4	56601|53955
bav:BAV0073	ncbi-geneid:6264475	2.7.1.71	52540
bav:BAV0074	ncbi-geneid:6266660	4.2.3.4	56796
bav:BAV0075	ncbi-geneid:6266655	3.1.5.1	109604
bav:BAV0077	ncbi-geneid:6264477	2.5.1.18	52833|47616
bav:BAV0096	ncbi-geneid:6266733	2.6.1.-	53383
bav:BAV0097	ncbi-geneid:6266732	2.3.1.-	51161
bav:BAV0098	ncbi-geneid:6266731	1.1.1.-	51735|55347
bav:BAV0100	ncbi-geneid:6264489	2.7.13.3	53850|55874|47384
bav:BAV0103	ncbi-geneid:6264492	3.6.3.30	52540|50331
bav:BAV0105	ncbi-geneid:6264494	2.3.3.9	51645
bav:BAV0110	ncbi-geneid:6264498	4.2.1.52	51569
bav:BAV0115	ncbi-geneid:6264502	6.1.1.12	55681|55261|50249
bav:BAV0117	ncbi-geneid:6264503	2.7.8.-	56024|56024
bav:BAV0123	ncbi-geneid:6264508	1.1.1.133	51735
bav:BAV0124	ncbi-geneid:6267645	5.1.3.13	51182
bav:BAV0125	ncbi-geneid:6267644	2.4.-.-	53756
bav:BAV0126	ncbi-geneid:6267639	2.-.-.-	53756
bav:BAV0128	ncbi-geneid:6264509	2.7.1.33
bav:BAV0129	ncbi-geneid:6266688	6.3.4.15	55681|50037
bav:BAV0135	ncbi-geneid:6264514	3.4.16.4	56601|69189
bav:BAV0136	ncbi-geneid:6266846	2.6.1.21	56752
bav:BAV0139	ncbi-geneid:6267296	2.8.1.8	102114
bav:BAV0140	ncbi-geneid:6267295	2.5.1.17	89028
bav:BAV0143	ncbi-geneid:6267214	3.4.25.1|3.4.25.2	56235
bav:BAV0155	ncbi-geneid:6264525	5.1.1.7	54506
bav:BAV0158	ncbi-geneid:6267219	2.5.1.6	55973|55973|55973
bav:BAV0161	ncbi-geneid:6264527	3.3.1.1	52283|51735
bav:BAV0163	ncbi-geneid:6264528	1.5.1.20	51730
bav:BAV0168	ncbi-geneid:6264532	3.2.1.-	48435|53955
bav:BAV0169	ncbi-geneid:6267756	2.7.7.25|2.7.7.72|3.1.3.-|3.1.4	81301|81891
bav:BAV0172	ncbi-geneid:6267648	3.2.2.-	52141
bav:BAV0173	ncbi-geneid:6267919	3.2.2.16|3.2.2.9	53167
bav:BAV0178	ncbi-geneid:6264536	2.3.1.48	55729
bav:BAV0181	ncbi-geneid:6264539	6.2.1.30	56801
bav:BAV0187	ncbi-geneid:6264544	6.2.1.3	56801
bav:BAV0197	ncbi-geneid:6264553	4.1.3.4	51569
bav:BAV0201	ncbi-geneid:6266615	3.7.1.3	53383
bav:BAV0202	ncbi-geneid:6264555	3.5.1.88	56420
bav:BAV0203	ncbi-geneid:6266876	2.1.2.9	53328|50486
bav:BAV0205	ncbi-geneid:6264556	3.1.3.18	56784
bav:BAV0208	ncbi-geneid:6264559	2.-.-.-	102114
bav:BAV0212	ncbi-geneid:6264563	1.1.1.100	51735
bav:BAV0216	ncbi-geneid:6264567	1.1.1.157	51735|48179
bav:BAV0218	ncbi-geneid:6264569	1.1.1.169	48179|51735
bav:BAV0226	ncbi-geneid:6264577	1.3.99.2	56645|47203
bav:BAV0228	ncbi-geneid:6264579	2.1.1.-	53335|48013
bav:BAV0234	ncbi-geneid:6267829	6.3.-.-	55931
bav:BAV0237	ncbi-geneid:6264585	2.1.1.-	75217
bav:BAV0239	ncbi-geneid:6264587	1.1.1.94	48179|51735
bav:BAV0243	ncbi-geneid:6264588	5.4.2.1
bav:BAV0245	ncbi-geneid:6264589	3.4.21.102	52096|50156
bav:BAV0246	ncbi-geneid:6266819	2.7.7.-	69572
bav:BAV0256	ncbi-geneid:6264596	2.7.2.11	53633|88697
bav:BAV0260	ncbi-geneid:6267691	2.5.1.90	48576
bav:BAV0263	ncbi-geneid:6264599	1.1.1.30	51735
bav:BAV0264	ncbi-geneid:6266695	4.1.1.4	160104
bav:BAV0285	ncbi-geneid:6264619	6.3.5.6|6.3.5.7	75304
bav:BAV0296	ncbi-geneid:6267876	1.2.1.70	69742|51735|69075
bav:BAV0298	ncbi-geneid:6267568	2.1.1.-	53335
bav:BAV0300	ncbi-geneid:6264631	4.1.1.-	52507
bav:BAV0302	ncbi-geneid:6264632	1.8.1.2	56014|56014|55124|55124
bav:BAV0303	ncbi-geneid:6266843	4.2.1.1	53056
bav:BAV0305	ncbi-geneid:6264634	3.1.1.24	53474
bav:BAV0307	ncbi-geneid:6264635	5.3.3.4	54909
bav:BAV0308	ncbi-geneid:6266757	2.8.3.6	100950
bav:BAV0309	ncbi-geneid:6266760	2.8.3.6	100950
bav:BAV0310	ncbi-geneid:6266759	1.1.1.36	51735
bav:BAV0312	ncbi-geneid:6264637	1.1.1.157	51735|48179
bav:BAV0317	ncbi-geneid:6264642	4.2.1.9	143975|52016
bav:BAV0318	ncbi-geneid:6267237	2.3.1.183	55729
bav:BAV0320	ncbi-geneid:6264644	4.1.1.31	51621
bav:BAV0323	ncbi-geneid:6264646	3.1.3.5	56784
bav:BAV0329	ncbi-geneid:6264652	1.14.11.18	51197
bav:BAV0383	ncbi-geneid:6264685	3.1.3.16	56300
bav:BAV0385	ncbi-geneid:6264687	3.1.21.3	52540
bav:BAV0386	ncbi-geneid:6264688	3.1.21.3	116734|116734
bav:BAV0387	ncbi-geneid:6264689	2.1.1.72	53335
bav:BAV0445	ncbi-geneid:6264749	1.11.1.6	56634
bav:BAV0454	ncbi-geneid:6267805	3.4.11.5	53474
bav:BAV0455	ncbi-geneid:6267538	2.1.1.33	53335
bav:BAV0457	ncbi-geneid:6264754	3.5.1.68	53187
bav:BAV0458	ncbi-geneid:6267223	4.3.1.12	51735
bav:BAV0460	ncbi-geneid:6264755	3.5.1.16	53187|55031
bav:BAV0462	ncbi-geneid:6264757	4.1.1.64	53383
bav:BAV0472	ncbi-geneid:6264767	6.1.1.10	52374|50249|47323|57770
bav:BAV0477	ncbi-geneid:6264770	3.5.4.13	51283
bav:BAV0478	ncbi-geneid:6266867	2.3.1.-	55729
bav:BAV0480	ncbi-geneid:6264772	4.1.1.19	53383|55904
bav:BAV0487	ncbi-geneid:6264778	1.13.11.41	51182
bav:BAV0488	ncbi-geneid:6266847	1.1.1.100	51735
bav:BAV0489	ncbi-geneid:6264779	1.1.1.6	56796
bav:BAV0490	ncbi-geneid:6267075	1.1.1.1	50129|51735
bav:BAV0491	ncbi-geneid:6264780	2.1.2.10	103025|101790
bav:BAV0493	ncbi-geneid:6267060	1.4.4.2	53383|53383
bav:BAV0503	ncbi-geneid:6264789	1.2.1.27	53720
bav:BAV0504	ncbi-geneid:6267361	2.6.1.18	53383
bav:BAV0506	ncbi-geneid:6264791	1.5.1.3	53597
bav:BAV0507	ncbi-geneid:6267024	2.1.1.45	55831
bav:BAV0509	ncbi-geneid:6264792	1.14.13.-	47240
bav:BAV0511	ncbi-geneid:6264794	1.1.1.-	51735|52413|48179
bav:BAV0512	ncbi-geneid:6267933	5.1.3.2	51735
bav:BAV0515	ncbi-geneid:6264796	6.3.5.4	52402|56235
bav:BAV0519	ncbi-geneid:6267932	5.3.1.9	53697
bav:BAV0520	ncbi-geneid:6267506	5.4.2.2	53738|53738|53738|55957
bav:BAV0527	ncbi-geneid:6264803	3.7.1.2	56529|63433
bav:BAV0528	ncbi-geneid:6266951	1.13.11.5	51182
bav:BAV0531	ncbi-geneid:6264805	1.14.13.-	51905
bav:BAV0533	ncbi-geneid:6264807	3.2.2.23|4.2.99.18	81624|46946|57716
bav:BAV0536	ncbi-geneid:6264809	2.7.1.148	54211|55060
bav:BAV0537	ncbi-geneid:6267852	2.7.6.1	53271
bav:BAV0539	ncbi-geneid:6267695	3.1.1.29	53178
bav:BAV0543	ncbi-geneid:6264811	3.1.21.3	52540
bav:BAV0545	ncbi-geneid:6267584	3.1.21.3	116734|116734
bav:BAV0546	ncbi-geneid:6267211	2.1.1.72	53335
bav:BAV0550	ncbi-geneid:6264814	1.13.11.-	53213
bav:BAV0552	ncbi-geneid:6266621	1.2.1.32	53720
bav:BAV0553	ncbi-geneid:6266623	3.5.99.5	55298
bav:BAV0563	ncbi-geneid:6264822	2.7.7.3	52374
bav:BAV0569	ncbi-geneid:6264826	4.1.99.12|3.5.4.25	55821|142695
bav:BAV0570	ncbi-geneid:6267651	2.5.1.9|2.5.1.78	52121
bav:BAV0572	ncbi-geneid:6267448	2.7.4.16	55326|56042
bav:BAV0573	ncbi-geneid:6267804	3.1.3.27	101307
bav:BAV0575	ncbi-geneid:6264827	4.1.1.23	51366
bav:BAV0576	ncbi-geneid:6267613	1.6.99.3	51905
bav:BAV0586	ncbi-geneid:6264831	1.20.4.1	52833
bav:BAV0590	ncbi-geneid:6264833	2.6.1.-	53383
bav:BAV0593	ncbi-geneid:6264836	3.7.1.-	53474
bav:BAV0595	ncbi-geneid:6266722	1.-.-.-	56645|47203
bav:BAV0598	ncbi-geneid:6264839	4.2.1.80	56529
bav:BAV0599	ncbi-geneid:6266727	1.2.1.10	55347|51735
bav:BAV0600	ncbi-geneid:6266729	4.1.3.39	51569|89000
bav:BAV0623	ncbi-geneid:6264859	2.7.8.23	51621
bav:BAV0625	ncbi-geneid:6264861	4.2.1.3	53732|52016
bav:BAV0626	ncbi-geneid:6266583	3.5.2.2	51556|51338
bav:BAV0629	ncbi-geneid:6264864	3.6.3.4	56784|81653|55008|55008|81665
bav:BAV0639	ncbi-geneid:6264871	2.5.1.49	53383
bav:BAV0642	ncbi-geneid:6264873	1.1.1.100	51735
bav:BAV0648	ncbi-geneid:6264879	2.3.1.128	55729
bav:BAV0651	ncbi-geneid:6264880	1.1.1.262	53659
bav:BAV0655	ncbi-geneid:6264883	4.3.1.12	51735
bav:BAV0657	ncbi-geneid:6264885	1.14.12.19	54427
bav:BAV0658	ncbi-geneid:6264886	1.14.12.19	55961|50022
bav:BAV0660	ncbi-geneid:6264888	1.18.1.3	51905|51905|55424
bav:BAV0662	ncbi-geneid:6264890	4.2.1.-	56529
bav:BAV0663	ncbi-geneid:6267199	4.1.2.-	51621
bav:BAV0670	ncbi-geneid:6264897	3.6.4.13	52540
bav:BAV0671	ncbi-geneid:6266863	2.3.1.-	55729
bav:BAV0674	ncbi-geneid:6264900	3.5.1.77	56317
bav:BAV0676	ncbi-geneid:6264902	3.5.2.2	51556|51338|51338
bav:BAV0678	ncbi-geneid:6264904	3.6.3.21	52540
bav:BAV0681	ncbi-geneid:6264907	4.2.1.52	51569
bav:BAV0684	ncbi-geneid:6264910	1.1.1.100	51735
bav:BAV0687	ncbi-geneid:6264913	2.1.1.144	53335
bav:BAV0690	ncbi-geneid:6264914	4.2.1.96	55248
bav:BAV0695	ncbi-geneid:6267243	5.2.1.8	109998|54534|54534
bav:BAV0696	ncbi-geneid:6267783	2.1.1.182	53335
bav:BAV0697	ncbi-geneid:6267277	2.7.1.31	110738
bav:BAV0698	ncbi-geneid:6267053	2.7.1.40	51621|52935|50800
bav:BAV0700	ncbi-geneid:6264919	3.5.1.88	56420
bav:BAV0701	ncbi-geneid:6266875	4.4.1.5	54593
bav:BAV0706	ncbi-geneid:6264922	2.3.1.51	69593
bav:BAV0707	ncbi-geneid:6264923	3.1.3.-	56784
bav:BAV0708	ncbi-geneid:6264924	6.1.1.14	109604
bav:BAV0709	ncbi-geneid:6267103	6.1.1.14	55681
bav:BAV0710	ncbi-geneid:6267102	4.2.1.17	52096
bav:BAV0711	ncbi-geneid:6266752	4.2.1.2	117457
bav:BAV0715	ncbi-geneid:6264927	4.1.3.6|4.1.3.34	51621
bav:BAV0719	ncbi-geneid:6264930	2.7.6.3	55083
bav:BAV0720	ncbi-geneid:6267028	2.7.7.19	81891|81301
bav:BAV0723	ncbi-geneid:6264932	6.3.3.1	56042|55326
bav:BAV0724	ncbi-geneid:6267599	2.5.1.75	52540
bav:BAV0728	ncbi-geneid:6264933	1.2.2.2|1.2.5.1	52518|52518|52467
bav:BAV0729	ncbi-geneid:6267556	1.1.5.4	51905
bav:BAV0731	ncbi-geneid:6264934	3.5.1.28	53187
bav:BAV0733	ncbi-geneid:6264935	4.2.1.2	48557
bav:BAV0736	ncbi-geneid:6264937	2.3.1.183	55729
bav:BAV0745	ncbi-geneid:6264945	2.5.1.18	47616|52833
bav:BAV0746	ncbi-geneid:6264946	2.6.1.42	56752
bav:BAV0756	ncbi-geneid:6264955	3.5.1.24	56235
bav:BAV0762	ncbi-geneid:6264960	2.3.1.-	55729
bav:BAV0764	ncbi-geneid:6264962	1.2.1	55347|51735
bav:BAV0771	ncbi-geneid:6264968	2.5.1.18	47616|52833
bav:BAV0772	ncbi-geneid:6264969	1.13.12.16
bav:BAV0774	ncbi-geneid:6264971	3.5.4.4	51556
bav:BAV0776	ncbi-geneid:6264972	2.3.2.2	56235
bav:BAV0782	ncbi-geneid:6264977	2.7.13.3	55874|47384
bav:BAV0784	ncbi-geneid:6264979	1.10.3.-	49503|81464
bav:BAV0785	ncbi-geneid:6266834	1.10.3.-	81442
bav:BAV0786	ncbi-geneid:6266835	1.10.3.-	81452
bav:BAV0804	ncbi-geneid:6267768	3.5.1.54	75304
bav:BAV0808	ncbi-geneid:6264995	1.1.1.100	51735
bav:BAV0816	ncbi-geneid:6266957	1.2.1.2	53706|50692|54862|54292
bav:BAV0817	ncbi-geneid:6266959	1.2.1.2	142019|140490|142984|52833
bav:BAV0818	ncbi-geneid:6266963	1.2.1.2	52833
bav:BAV0824	ncbi-geneid:6267367	2.-.-.-	54690
bav:BAV0831	ncbi-geneid:6265006	2.8.1.6	102114
bav:BAV0839	ncbi-geneid:6266803	2.3.1.-	56317
bav:BAV0844	ncbi-geneid:6265014	2.4.2.29	51713
bav:BAV0845	ncbi-geneid:6267797	5.-.-.-	111337
bav:BAV0846	ncbi-geneid:6267618	3.4.16.4|3.4.21	56601
bav:BAV0847	ncbi-geneid:6265015	2.4.2.9	53271
bav:BAV0848	ncbi-geneid:6267920	1.3.1.76|2.1.1.107|4.99.1.4	53790|51735|75615
bav:BAV0854	ncbi-geneid:6265020	4.1.1.-	50475|143968
bav:BAV0859	ncbi-geneid:6265024	1.1.1.40	53659|51735|53223
bav:BAV0862	ncbi-geneid:6265026	2.1.1.-	75217|88697
bav:BAV0863	ncbi-geneid:6265027	2.2.1.1	52518|52518|52922
bav:BAV0864	ncbi-geneid:6267812	1.2.1.12	55347|51735
bav:BAV0865	ncbi-geneid:6267052	2.7.2.3	53748
bav:BAV0867	ncbi-geneid:6265028	1.3.1.9	51735
bav:BAV0868	ncbi-geneid:6266928	2.7.2.1	53067|53067
bav:BAV0869	ncbi-geneid:6266582	2.3.1.8	53659
bav:BAV0889	ncbi-geneid:6267098	4.1.2.13	51569
bav:BAV0890	ncbi-geneid:6266761	6.3.2.6	56104
bav:BAV0891	ncbi-geneid:6267595	4.1.1.21|5.4.99.18	52255
bav:BAV0892	ncbi-geneid:6267597	4.1.1.21|6.3.4.18	56059|52440|51246
bav:BAV0895	ncbi-geneid:6265044	3.5.3.11	52768
bav:BAV0899	ncbi-geneid:6265048	2.2.1.6	52518|52518|52467
bav:BAV0901	ncbi-geneid:6265050	1.3.99.7	56645|47203
bav:BAV0902	ncbi-geneid:6267057	2.2.1.6	52518|52518|52467
bav:BAV0906	ncbi-geneid:6265052	3.2.-.-	52317
bav:BAV0908	ncbi-geneid:6265054	3.4.21.-	56601
bav:BAV0914	ncbi-geneid:6267952	2.7.7.7	52540|48019
bav:BAV0917	ncbi-geneid:6267632	1.14.11.-	51197
bav:BAV0918	ncbi-geneid:6265061	6.3.5.5	56059|56059|48108|52440|52440|52335
bav:BAV0919	ncbi-geneid:6266756	6.3.5.5	52317|52021
bav:BAV0920	ncbi-geneid:6266755	2.2.1.2	51569
bav:BAV0921	ncbi-geneid:6267786	5.4.2.1
bav:BAV0930	ncbi-geneid:6265067	2.1.1.-	53335
bav:BAV0931	ncbi-geneid:6267037	3.4.24.-	140990|52540
bav:BAV0932	ncbi-geneid:6267035	2.5.1.15	51717
bav:BAV0933	ncbi-geneid:6266879	5.4.2.10	53738|53738|53738|55957
bav:BAV0935	ncbi-geneid:6265068	3.6.1.11|3.6.1.40	109604|53067|53067
bav:BAV0936	ncbi-geneid:6267565	2.7.4.1	56024|143724|56024|140356
bav:BAV0942	ncbi-geneid:6267532	3.6.3.27	52540
bav:BAV0951	ncbi-geneid:6265078	4.2.1.33|4.2.1.35	53732
bav:BAV0952	ncbi-geneid:6267289	4.2.1.33|4.2.1.35	52016
bav:BAV0956	ncbi-geneid:6265079	1.3.99.1	51905|56425
bav:BAV0957	ncbi-geneid:6265080	2.7.8.23	51621
bav:BAV0959	ncbi-geneid:6265082	3.5.1.81	51556|51338
bav:BAV0960	ncbi-geneid:6266852	1.4.99.1	51905|54373
bav:BAV0961	ncbi-geneid:6266848	2.2.1.6	52518|52518|52467
bav:BAV0964	ncbi-geneid:6265085	3.5.1.32	53187|55031
bav:BAV0965	ncbi-geneid:6265086	2.5.1.9|2.5.1.78	52121
bav:BAV0968	ncbi-geneid:6265088	1.2.1.16	53720
bav:BAV0969	ncbi-geneid:6267048	1.5.1.-	50475
bav:BAV0991	ncbi-geneid:6265107	1.10.3.-	81442
bav:BAV1013	ncbi-geneid:6265124	3.4.13.9	51556|51338|51338
bav:BAV1017	ncbi-geneid:6265127	4.2.1.3	53732|52016
bav:BAV1018	ncbi-geneid:6266584	2.1.1.67	53335
bav:BAV1022	ncbi-geneid:6266779	2.1.1.80	53335|48452|47757
bav:BAV1024	ncbi-geneid:6265130	2.7.3.-	55874|52172|50341|47226
bav:BAV1025	ncbi-geneid:6266771	3.1.1.61	52738|52172
bav:BAV1026	ncbi-geneid:6266773	2.7.7.65	55073|52172
bav:BAV1043	ncbi-geneid:6267433	1.6.5.3	56770
bav:BAV1044	ncbi-geneid:6267434	1.6.5.3	143243
bav:BAV1045	ncbi-geneid:6267435	1.6.5.3	56762
bav:BAV1046	ncbi-geneid:6267436	1.6.5.3	52833
bav:BAV1047	ncbi-geneid:6267437	1.6.5.3	142019|140490|142984
bav:BAV1048	ncbi-geneid:6267438	1.6.5.3	53706|54862|54292
bav:BAV1050	ncbi-geneid:6267440	1.6.5.3	54862
bav:BAV1059	ncbi-geneid:6265147	4.6.1.12	69765
bav:BAV1060	ncbi-geneid:6267256	2.7.7.60	53448
bav:BAV1061	ncbi-geneid:6267254	3.6.4.-	52540|52540|52540|143517|141259|52540
bav:BAV1062	ncbi-geneid:6267347	3.1.3.3	56784
bav:BAV1064	ncbi-geneid:6266608	1.11.1.15	52833
bav:BAV1065	ncbi-geneid:6266607	2.7.13.3	55874|47384|158472
bav:BAV1067	ncbi-geneid:6267661	3.4.-.-	55729|53067|53067
bav:BAV1068	ncbi-geneid:6265148	2.7.7.7	52141
bav:BAV1072	ncbi-geneid:6265152	6.5.1.2
bav:BAV1073	ncbi-geneid:6266894	5.2.1.8	54534
bav:BAV1076	ncbi-geneid:6267258	1.8.4.12	51316
bav:BAV1085	ncbi-geneid:6267542	2.6.1.42	56752
bav:BAV1091	ncbi-geneid:6265166	4.2.99.18	48150
bav:BAV1093	ncbi-geneid:6265167	3.1.1.75	53474
bav:BAV1094	ncbi-geneid:6267518	1.18.1.2	52343|63380
bav:BAV1096	ncbi-geneid:6266967	2.4.2.11	51690|54675
bav:BAV1100	ncbi-geneid:6265170	2.7.6.5	81301|109604|81271|55021
bav:BAV1101	ncbi-geneid:6267636	3.5.1.16	53187|55031
bav:BAV1102	ncbi-geneid:6266646	4.2.1.20	53686
bav:BAV1103	ncbi-geneid:6267893	4.2.1.20	51366
bav:BAV1108	ncbi-geneid:6265173	3.1.4.-|3.1.26.12	50249
bav:BAV1109	ncbi-geneid:6266627	4.2.1.70|5.4.99.12	55120|55174
bav:BAV1110	ncbi-geneid:6267665	3.1.3.18	56784
bav:BAV1113	ncbi-geneid:6265176	3.5.1.28	55846|47090
bav:BAV1118	ncbi-geneid:6267701	2.3.1.15	53659
bav:BAV1119	ncbi-geneid:6267544	2.3.1.41|2.3.1.180	53901
bav:BAV1120	ncbi-geneid:6266948	2.3.1.39	52151|55048
bav:BAV1121	ncbi-geneid:6266944	1.1.1.100	51735
bav:BAV1123	ncbi-geneid:6266589	2.3.1.41|2.3.1.179	53901|53901
bav:BAV1128	ncbi-geneid:6267730	3.4.21.-	50494|50156|50156
bav:BAV1130	ncbi-geneid:6267284	3.4.21.89	51306
bav:BAV1131	ncbi-geneid:6267285	3.1.26.3	69065|54768
bav:BAV1136	ncbi-geneid:6265183	2.7.7.7	102400
bav:BAV1137	ncbi-geneid:6267191	3.4.11.1	53187|52949
bav:BAV1141	ncbi-geneid:6265186	1.2.1.27	53720
bav:BAV1146	ncbi-geneid:6265190	6.2.1.17	56801
bav:BAV1149	ncbi-geneid:6265192	6.2.1.1	56801
bav:BAV1150	ncbi-geneid:6266593	4.1.2.5	53383
bav:BAV1152	ncbi-geneid:6265193	1.5.5.1	51905|54373|54862
bav:BAV1153	ncbi-geneid:6266933	3.1.2.-	54637
bav:BAV1154	ncbi-geneid:6265194	2.8.3.5	100950
bav:BAV1155	ncbi-geneid:6267309	2.8.3.5	100950
bav:BAV1157	ncbi-geneid:6265195	3.5.1.1|3.4.19.5	56235
bav:BAV1162	ncbi-geneid:6265200	3.4.11.19	56266
bav:BAV1163	ncbi-geneid:6266886	3.4.11.-	63992
bav:BAV1164	ncbi-geneid:6266900	3.4.11.9	55920|53092
bav:BAV1165	ncbi-geneid:6265201	6.3.4.2	52540|52317
bav:BAV1166	ncbi-geneid:6267614	4.2.1.11	51604|54826
bav:BAV1171	ncbi-geneid:6265203	6.2.1.1	56801
bav:BAV1174	ncbi-geneid:6265206	2.3.3.13	51569|110921|89000
bav:BAV1176	ncbi-geneid:6265207	2.1.1.-	53335
bav:BAV1178	ncbi-geneid:6265209	2.3.3.5	48256
bav:BAV1179	ncbi-geneid:6267582	4.1.3.30	51621
bav:BAV1180	ncbi-geneid:6267581	1.1.1.37	56327|51735
bav:BAV1184	ncbi-geneid:6267744	1.3.99.1	51905|46977|56425
bav:BAV1185	ncbi-geneid:6267741	1.3.99.1	46548|54292
bav:BAV1187	ncbi-geneid:6265211	2.3.3.1	48256
bav:BAV1190	ncbi-geneid:6265213	3.6.3.30	52540|50331
bav:BAV1192	ncbi-geneid:6265215	3.11.1.1	56784
bav:BAV1196	ncbi-geneid:6265218	1.14.11.-	51182
bav:BAV1200	ncbi-geneid:6265220	1.1.1.40	53659|51735|53223
bav:BAV1201	ncbi-geneid:6267323	1.2.4.1	52518|52518|52922
bav:BAV1203	ncbi-geneid:6265221	1.2.4.2	52518|52518
bav:BAV1204	ncbi-geneid:6267451	2.3.1.61	52777|51230|47005
bav:BAV1205	ncbi-geneid:6267452	1.8.1.4	51905|55424
bav:BAV1213	ncbi-geneid:6265225	6.1.1.2	52374|160113
bav:BAV1214	ncbi-geneid:6267898	3.6.4.12	52540|52540
bav:BAV1219	ncbi-geneid:6265229	4.2.1.70|5.4.99.12	55120|55174
bav:BAV1221	ncbi-geneid:6265230	2.3.1.-	53474
bav:BAV1222	ncbi-geneid:6267521	1.1.1.36	51735
bav:BAV1232	ncbi-geneid:6265238	6.-.-.-	53623|56059|53244
bav:BAV1233	ncbi-geneid:6266807	6.-.-.-	56059|53623|53244
bav:BAV1243	ncbi-geneid:6265247	4.2.1.46	51735
bav:BAV1244	ncbi-geneid:6267643	2.7.7.24	53448
bav:BAV1248	ncbi-geneid:6265250	2.2.1.1	52518|52922
bav:BAV1249	ncbi-geneid:6265251	2.2.1.1	52518
bav:BAV1250	ncbi-geneid:6265252	4.2.1.46	51735
bav:BAV1254	ncbi-geneid:6265256	4.2.1.45	51735
bav:BAV1255	ncbi-geneid:6267647	2.7.7.33	53448
bav:BAV1261	ncbi-geneid:6265259	4.1.2.-	51621
bav:BAV1262	ncbi-geneid:6267202	4.2.1.-	56529
bav:BAV1263	ncbi-geneid:6267200	5.3.3.10	55331
bav:BAV1264	ncbi-geneid:6267196	4.1.1.68|5.3.3	56529
bav:BAV1265	ncbi-geneid:6267198	5.3.3.10|4.1.1.68	56529
bav:BAV1266	ncbi-geneid:6267197	1.2.1.60	53720
bav:BAV1269	ncbi-geneid:6265261	1.13.11.2	54593
bav:BAV1270	ncbi-geneid:6265262	3.5.1.4|6.3.5.6|6.3.5.7	75304
bav:BAV1283	ncbi-geneid:6265276	2.1.1.37	53335
bav:BAV1338	ncbi-geneid:6265333	3.2.1.17	53955
bav:BAV1344	ncbi-geneid:6265339	3.1.3.18	56784
bav:BAV1345	ncbi-geneid:6267109	2.1.1.64	53335
bav:BAV1347	ncbi-geneid:6267458	5.99.1.3	56719|101904
bav:BAV1348	ncbi-geneid:6267140	2.6.1.52	53383
bav:BAV1349	ncbi-geneid:6267495	5.4.99.5|4.2.1.51	53850|55021|48600
bav:BAV1350	ncbi-geneid:6267524	2.6.1.9	53383
bav:BAV1351	ncbi-geneid:6267171	1.3.1.12	51735|48179
bav:BAV1352	ncbi-geneid:6267905	2.5.1.19	55205
bav:BAV1353	ncbi-geneid:6266654	2.7.4.14	52540
bav:BAV1358	ncbi-geneid:6265341	2.7.1.-	53613
bav:BAV1359	ncbi-geneid:6267183	5.1.3.20	51735
bav:BAV1361	ncbi-geneid:6265342	2.5.1.47	53686
bav:BAV1368	ncbi-geneid:6265344	3.1.1.-	52833
bav:BAV1375	ncbi-geneid:6265350	5.3.1.22	51658
bav:BAV1376	ncbi-geneid:6267224	3.6.1.-	52540|50249
bav:BAV1378	ncbi-geneid:6265351	3.1.-.-
bav:BAV1384	ncbi-geneid:6267470	1.-.-.-	52343|54292|63380
bav:BAV1386	ncbi-geneid:6267478	4.2.1.17	52096
bav:BAV1388	ncbi-geneid:6267473	6.2.1.30	56801
bav:BAV1391	ncbi-geneid:6265353	1.3.99.22	102114
bav:BAV1393	ncbi-geneid:6265354	6.1.1.3	55681|55186|52954|81271
bav:BAV1395	ncbi-geneid:6266982	6.3.2.3	56059|52440
bav:BAV1396	ncbi-geneid:6267120	2.7.1.69	53062
bav:BAV1398	ncbi-geneid:6267523	2.7.3.9	51621|52009|47831
bav:BAV1400	ncbi-geneid:6267365	4.3.1.12	51735
bav:BAV1402	ncbi-geneid:6265357	3.6.1.23	51283
bav:BAV1406	ncbi-geneid:6265360	3.4.13.21	52317
bav:BAV1409	ncbi-geneid:6265362	4.1.1.36|6.3.2.5	102645|52507
bav:BAV1411	ncbi-geneid:6266797	6.1.1.5	52374|47323|50677
bav:BAV1412	ncbi-geneid:6267233	2.7.1.26|2.7.7.2	82114|52374
bav:BAV1413	ncbi-geneid:6267654	2.1.2.2	53328
bav:BAV1414	ncbi-geneid:6267603	2.1.1.-	53335
bav:BAV1417	ncbi-geneid:6265365	3.6.1.-|3.6.4.12	52540
bav:BAV1419	ncbi-geneid:6265366	2.1.1.72	53335
bav:BAV1420	ncbi-geneid:6265367	3.5.1.18	53187|55031
bav:BAV1421	ncbi-geneid:6266859	2.3.1.117	51161
bav:BAV1422	ncbi-geneid:6266858	2.6.1.17	53383
bav:BAV1497	ncbi-geneid:6267811	3.4.21.92	52096
bav:BAV1499	ncbi-geneid:6266794	3.4.21.53	54211|88697|52540
bav:BAV1503	ncbi-geneid:6267764	3.4.21.88	51306|46785
bav:BAV1504	ncbi-geneid:6266943	2.6.1.57	53383
bav:BAV1506	ncbi-geneid:6267923	3.1.3.48	52788
bav:BAV1508	ncbi-geneid:6265444	2.8.1.7	53383
bav:BAV1515	ncbi-geneid:6265445	4.2.3.3	52335|52335
bav:BAV1517	ncbi-geneid:6265446	6.1.1.6	55681|50249
bav:BAV1520	ncbi-geneid:6267569	3.1.-.-	64182
bav:BAV1523	ncbi-geneid:6267305	3.6.3.-	52540
bav:BAV1524	ncbi-geneid:6267304	3.1.21.-	51556
bav:BAV1532	ncbi-geneid:6267326	1.14.13.114	51905|54373
bav:BAV1533	ncbi-geneid:6265456	1.3.99.16	47741|54292
bav:BAV1540	ncbi-geneid:6265462	2.1.1.-	102114
bav:BAV1546	ncbi-geneid:6267115	6.3.5.3	52317|55326|55326|56042|56042|82697|109736
bav:BAV1558	ncbi-geneid:6265477	3.1.2.2	53474
bav:BAV1567	ncbi-geneid:6265486	1.1.1.205	51412|54631
bav:BAV1568	ncbi-geneid:6267139	6.3.5.2	52402|52317|54810
bav:BAV1575	ncbi-geneid:6265490	1.2.99.2	47741|55961|54292
bav:BAV1576	ncbi-geneid:6266825	1.2.99.2	56176
bav:BAV1577	ncbi-geneid:6266824	1.2.99.2	56003|54665
bav:BAV1583	ncbi-geneid:6265495	1.14.12.19	55961|50022
bav:BAV1584	ncbi-geneid:6265496	1.14.12.19	54427
bav:BAV1591	ncbi-geneid:6265503	4.1.99.3	48173
bav:BAV1592	ncbi-geneid:6265504	3.1.25.-	82771
bav:BAV1594	ncbi-geneid:6265505	2.1.1.14	51726
bav:BAV1598	ncbi-geneid:6265508	3.5.4.16	55620
bav:BAV1601	ncbi-geneid:6265510	2.7.1.35	53613
bav:BAV1606	ncbi-geneid:6265513	3.1.1.1	53474
bav:BAV1620	ncbi-geneid:6265526	2.5.1.54	51569
bav:BAV1622	ncbi-geneid:6265527	1.8.1.7	51905|55424
bav:BAV1626	ncbi-geneid:6265530	4.1.1.32	53795|68923
bav:BAV1631	ncbi-geneid:6267832	3.1.11.2	56219
bav:BAV1632	ncbi-geneid:6267947	3.6.3.3|3.6.3.5	56784|81653|81665|55008
bav:BAV1635	ncbi-geneid:6265535	4.3.2.1	48557
bav:BAV1637	ncbi-geneid:6265536	6.3.5.1	52402|56317
bav:BAV1641	ncbi-geneid:6265537	3.4.21.-	52743|103515
bav:BAV1643	ncbi-geneid:6265539	2.3.2.2	56235
bav:BAV1650	ncbi-geneid:6265545	4.1.3.40	64288
bav:BAV1651	ncbi-geneid:6265546	5.4.99.12	55120|55174
bav:BAV1659	ncbi-geneid:6265551	3.4.24.70	55486
bav:BAV1660	ncbi-geneid:6267462	1.5.1.5|3.5.4.9	51735|53223
bav:BAV1663	ncbi-geneid:6265553	1.2.4.1	52518|52518|52922
bav:BAV1664	ncbi-geneid:6266580	2.3.1.12	52777|51230|51230|47005
bav:BAV1665	ncbi-geneid:6266581	1.8.1.4	51905|55424|51230
bav:BAV1675	ncbi-geneid:6266781	2.7.3.-|2.7.13.3	55874|47226|50341|55052|47384
bav:BAV1678	ncbi-geneid:6265556	2.1.1.80	53335|47757
bav:BAV1679	ncbi-geneid:6266778	3.1.1.61	52738|52172
bav:BAV1713	ncbi-geneid:6266993	3.6.3.14	52540
bav:BAV1725	ncbi-geneid:6266987	6.3.2.12|6.3.2.17	53623|53244
bav:BAV1728	ncbi-geneid:6266826	2.4.2.14	53271|56235
bav:BAV1732	ncbi-geneid:6266904	2.7.7.59	81301|109604|55021|81593|55021
bav:BAV1733	ncbi-geneid:6267081	3.4.11.18	55920
bav:BAV1736	ncbi-geneid:6267902	2.7.4.22	53633
bav:BAV1738	ncbi-geneid:6267032	2.5.1.31	64005
bav:BAV1740	ncbi-geneid:6266768	1.1.1.267	55347|51735|69055
bav:BAV1741	ncbi-geneid:6266910	3.4.24.-	50156|50156
bav:BAV1744	ncbi-geneid:6267460	2.3.1.-	51161
bav:BAV1745	ncbi-geneid:6266980	4.2.1.-	54637
bav:BAV1746	ncbi-geneid:6266949	2.3.1.129	51161
bav:BAV1747	ncbi-geneid:6267311	2.4.1.182	53756
bav:BAV1748	ncbi-geneid:6267312	3.1.26.4	53098
bav:BAV1751	ncbi-geneid:6265570	2.7.9.2	56059|51621|52009
bav:BAV1758	ncbi-geneid:6265575	1.3.99.-	56645|47203
bav:BAV1759	ncbi-geneid:6265576	4.2.1.17	52096
bav:BAV1760	ncbi-geneid:6265577	1.1.1.31	51735|48179
bav:BAV1764	ncbi-geneid:6265580	2.7.4.9	52540
bav:BAV1766	ncbi-geneid:6267190	3.1.21.-	51556
bav:BAV1771	ncbi-geneid:6267624	2.3.1.41|2.3.1.179	53901|53901
bav:BAV1780	ncbi-geneid:6265589	2.7.3.-|2.7.13.3	55874|52172|47384|47226
bav:BAV1782	ncbi-geneid:6265590	1.13.11.4	51182
bav:BAV1784	ncbi-geneid:6267414	5.2.1.2	47616|52833
bav:BAV1787	ncbi-geneid:6267416	1.14.13.1	51905|54373
bav:BAV1792	ncbi-geneid:6265596	5.2.1.8	54534
bav:BAV1800	ncbi-geneid:6265602	6.3.5.2	52317
bav:BAV1821	ncbi-geneid:6265621	1.14.13.8	51905|51905
bav:BAV1828	ncbi-geneid:6265627	1.20.4.1	52833
bav:BAV1830	ncbi-geneid:6265628	4.1.99.3	48173|52425
bav:BAV1832	ncbi-geneid:6265629	1.11.1.9	52833
bav:BAV1836	ncbi-geneid:6265633	1.4.1.3	51735|53223
bav:BAV1841	ncbi-geneid:6265637	2.8.1.1|2.8.1.2	52821|52821
bav:BAV1843	ncbi-geneid:6265638	1.5.1.29	52218
bav:BAV1860	ncbi-geneid:6265651	1.1.1.42	53659
bav:BAV1865	ncbi-geneid:6265655	3.6.3.21	52540
bav:BAV1876	ncbi-geneid:6266746	2.7.3.-|2.7.13.3	55874|53850|52172|53850|47384|55785|47226
bav:BAV1880	ncbi-geneid:6265668	2.2.1.6	52518|52518|52467
bav:BAV1883	ncbi-geneid:6267586	1.1.2.3	51395
bav:BAV1889	ncbi-geneid:6265673	2.5.1.18	47616|52833
bav:BAV1890	ncbi-geneid:6267134	5.1.1.13	53681|53681
bav:BAV1898	ncbi-geneid:6265676	1.5.1.2	48179|51735
bav:BAV1902	ncbi-geneid:6267917	3.6.3.20	52540|50331
bav:BAV1907	ncbi-geneid:6265678	1.1.99.1	51905|54373
bav:BAV1908	ncbi-geneid:6266698	1.2.1.8	53720
bav:BAV1917	ncbi-geneid:6265686	1.2.1.27	53720
bav:BAV1920	ncbi-geneid:6267466	3.6.1.-|3.6.4.12	52540|52540|50249
bav:BAV1922	ncbi-geneid:6265688	1.18.1.2	52343|63380
bav:BAV1925	ncbi-geneid:6265690	3.6.3.30	52540
bav:BAV1930	ncbi-geneid:6267084	2.7.3.-|2.7.13.3	55874|47384|55785
bav:BAV1931	ncbi-geneid:6267087	6.3.1.2	55931|54368
bav:BAV1932	ncbi-geneid:6267079	1.3.99.22	102114
bav:BAV1933	ncbi-geneid:6267161	3.6.1.15	52972
bav:BAV1936	ncbi-geneid:6265697	2.7.7.56	54211|55666
bav:BAV1952	ncbi-geneid:6265711	3.2.2.4	53167
bav:BAV1955	ncbi-geneid:6265713	2.7.4.8	52540
bav:BAV1956	ncbi-geneid:6267105	2.7.7.6	63562
bav:BAV1957	ncbi-geneid:6267709	3.1.7.2|2.7.6.5	109604|81301|81271|55021
bav:BAV1958	ncbi-geneid:6267767	3.6.3.-	52540
bav:BAV1968	ncbi-geneid:6265714	3.1.2.-|3.1.1.5	52266
bav:BAV1969	ncbi-geneid:6265715	5.2.1.8	109998|54534
bav:BAV1970	ncbi-geneid:6267562	3.1.4.46	51695
bav:BAV1972	ncbi-geneid:6265716	1.8.1.4	51905|55424
bav:BAV1976	ncbi-geneid:6265720	2.1.1.-	53335|50249
bav:BAV1980	ncbi-geneid:6265723	2.1.1.77	53335
bav:BAV1981	ncbi-geneid:6267490	3.1.3.2|3.1.3.5	64167
bav:BAV1983	ncbi-geneid:6265724	3.4.24.57	53067|53067
bav:BAV1993	ncbi-geneid:6265732	3.4.17.13	141986|52317
bav:BAV2005	ncbi-geneid:6265737	1.4.99.1	51905|54373
bav:BAV2009	ncbi-geneid:6265739	2.5.1.7	55205
bav:BAV2011	ncbi-geneid:6267095	1.1.5.3	51905
bav:BAV2018	ncbi-geneid:6265745	2.4.-.-	53756
bav:BAV2020	ncbi-geneid:6265747	4.2.3.12	55620
bav:BAV2029	ncbi-geneid:6265755	2.7.7.7	89550
bav:BAV2030	ncbi-geneid:6266890	1.4.99.1	51905|54373
bav:BAV2032	ncbi-geneid:6265756	1.14.12.17	46458|52343|63380
bav:BAV2034	ncbi-geneid:6265757	2.7.7.7	56672|100879
bav:BAV2038	ncbi-geneid:6265760	2.4.2.-|2.4.1.-|3.4	56601|53955
bav:BAV2039	ncbi-geneid:6267384	3.1.3.16	56300
bav:BAV2044	ncbi-geneid:6265764	5.3.1.8	48208
bav:BAV2047	ncbi-geneid:6265766	2.7.3.-|2.7.13.3	55874|47384
bav:BAV2050	ncbi-geneid:6265767	3.5.2.17	49472
bav:BAV2062	ncbi-geneid:6265779	3.1.27.-	53933
bav:BAV2066	ncbi-geneid:6267232	6.1.1.20	56037|50249|55681|46955|54991
bav:BAV2067	ncbi-geneid:6267526	6.1.1.20	55681|46589
bav:BAV2080	ncbi-geneid:6265789	2.1.1.79	53335
bav:BAV2084	ncbi-geneid:6265792	1.5.99.8|1.5.1.12	53720|51730|81935|47598
bav:BAV2089	ncbi-geneid:6266790	2.4.2.-|2.4.1.-	56601|53955
bav:BAV2094	ncbi-geneid:6265795	2.3.1.16	53901|53901
bav:BAV2096	ncbi-geneid:6267394	1.15.1.1	54719|46609
bav:BAV2100	ncbi-geneid:6266941	2.7.1.130	52540
bav:BAV2102	ncbi-geneid:6265796	2.7.7.38	53448
bav:BAV2103	ncbi-geneid:6267270	2.7.4.3	52540
bav:BAV2104	ncbi-geneid:6266605	1.1.1.35	51735
bav:BAV2111	ncbi-geneid:6265801	2.6.1.11	53383
bav:BAV2112	ncbi-geneid:6266645	2.1.3.3	53671
bav:BAV2113	ncbi-geneid:6266647	6.3.4.5	69864|52402
bav:BAV2122	ncbi-geneid:6267193	2.5.1.49	53383
bav:BAV2123	ncbi-geneid:6265805	2.1.1.-	75217|55315
bav:BAV2124	ncbi-geneid:6265806	3.1.-.-	50249|50249|50249
bav:BAV2133	ncbi-geneid:6265813	2.7.7.65	55073|46458
bav:BAV2135	ncbi-geneid:6265815	2.3.1.57	55729
bav:BAV2136	ncbi-geneid:6267765	3.5.1	52499
bav:BAV2142	ncbi-geneid:6265820	4.3.2.2	48557
bav:BAV2143	ncbi-geneid:6267594	2.5.1.18	47616|52833
bav:BAV2145	ncbi-geneid:6265822	2.1.1.61|2.8.1.-	52402
bav:BAV2148	ncbi-geneid:6267424	1.6.1.2	52467
bav:BAV2151	ncbi-geneid:6267073	1.1.3.15	55103|56176
bav:BAV2152	ncbi-geneid:6267071	1.1.2.4	55103|56176
bav:BAV2153	ncbi-geneid:6267072	2.5.1.54	51569
bav:BAV2157	ncbi-geneid:6265823	3.4.11.2	55486|63737
bav:BAV2158	ncbi-geneid:6267501	3.1.3.11	56655
bav:BAV2162	ncbi-geneid:6265826	4.2.3.1	53686
bav:BAV2163	ncbi-geneid:6267808	1.1.1.3	55347|51735|55021
bav:BAV2164	ncbi-geneid:6267192	2.6.1.-	53383
bav:BAV2166	ncbi-geneid:6265828	1.11.1.15	52833
bav:BAV2168	ncbi-geneid:6265830	1.1.1.262	53659
bav:BAV2170	ncbi-geneid:6265831	3.6.1.-|3.6.4.12	52540|48024
bav:BAV2177	ncbi-geneid:6265833	2.2.1.7	52518|52518|52922
bav:BAV2178	ncbi-geneid:6266911	2.5.1.10	48576
bav:BAV2179	ncbi-geneid:6267253	3.1.11.6	116842
bav:BAV2182	ncbi-geneid:6265835	2.8.1.1|2.8.1.2	52821|52821
bav:BAV2186	ncbi-geneid:6265838	1.6.5.5	51735|50129
bav:BAV2193	ncbi-geneid:6266921	1.1.1.93|4.1.1.73|1.1.1.83	53659
bav:BAV2199	ncbi-geneid:6265847	2.6.1.19	53383
bav:BAV2202	ncbi-geneid:6266632	3.5.1.87	53187|55031
bav:BAV2204	ncbi-geneid:6265849	1.2.1.-	53720
bav:BAV2205	ncbi-geneid:6266612	1.1.1.79|1.1.1.81	51735|52283
bav:BAV2208	ncbi-geneid:6265853	6.3.4.13	56059|52440|51246
bav:BAV2209	ncbi-geneid:6267596	1.3.3.3	102886
bav:BAV2210	ncbi-geneid:6267156	2.7.7.18	52374
bav:BAV2215	ncbi-geneid:6265857	3.2.2.21	48150
bav:BAV2217	ncbi-geneid:6265859	2.1.1.63	46767|53155
bav:BAV2219	ncbi-geneid:6266868	2.7.3.-|2.7.13.3	55874|103190|47384
bav:BAV2221	ncbi-geneid:6266870	4.3.1.19	53686
bav:BAV2228	ncbi-geneid:6267955	3.1.4.-|3.1.26.-	50249
bav:BAV2229	ncbi-geneid:6266751	3.6.3.-	52540|90123
bav:BAV2230	ncbi-geneid:6267390	2.4.-.-	53756
bav:BAV2233	ncbi-geneid:6265867	2.4.1.-	53756
bav:BAV2236	ncbi-geneid:6265869	2.-.-.-	53448
bav:BAV2239	ncbi-geneid:6265871	2.7.7.7	89550
bav:BAV2240	ncbi-geneid:6266889	1.14.11.-	51197
bav:BAV2241	ncbi-geneid:6265872	3.6.4.13	52540
bav:BAV2242	ncbi-geneid:6267206	2.3.1.1	53633|55729
bav:BAV2246	ncbi-geneid:6267534	5.3.1.6	100950|75445
bav:BAV2249	ncbi-geneid:6265876	3.2.2.21	50486
bav:BAV2255	ncbi-geneid:6267552	2.7.1.-	56112
bav:BAV2261	ncbi-geneid:6265884	3.5.1.49	141130
bav:BAV2264	ncbi-geneid:6267890	5.3.1.24	51366
bav:BAV2265	ncbi-geneid:6267897	4.2.1.70|5.4.99.12	55120
bav:BAV2267	ncbi-geneid:6265885	1.2.1.11	55347|51735
bav:BAV2268	ncbi-geneid:6266667	1.1.1.85	53659
bav:BAV2269	ncbi-geneid:6267288	4.2.1.33|4.2.1.35	52016
bav:BAV2270	ncbi-geneid:6267292	4.2.1.33|4.2.1.35	53732
bav:BAV2273	ncbi-geneid:6265887	4.2.3.5	103263
bav:BAV2280	ncbi-geneid:6265893	1.-.-.-	51395
bav:BAV2281	ncbi-geneid:6266908	2.7.1.39	56112
bav:BAV2293	ncbi-geneid:6265904	3.4.21.53	54211|52540|88697
bav:BAV2296	ncbi-geneid:6265905	3.6.1.1	50324
bav:BAV2299	ncbi-geneid:6267162	4.2.1.75	69618
bav:BAV2300	ncbi-geneid:6267154	2.5.1.61	53850|54782
bav:BAV2303	ncbi-geneid:6265907	6.2.1.5	52210|51735
bav:BAV2304	ncbi-geneid:6267778	6.2.1.5	56059|52210
bav:BAV2306	ncbi-geneid:6265908	2.1.1.14	51726|51726
bav:BAV2311	ncbi-geneid:6265909	2.7.13.3	55874|47384
bav:BAV2314	ncbi-geneid:6267626	2.1.3.2	53671
bav:BAV2330	ncbi-geneid:6267707	2.7.7.-	56731|57783|117023
bav:BAV2332	ncbi-geneid:6267728	2.4.2.22	53271
bav:BAV2333	ncbi-geneid:6267113	6.3.4.4	52540
bav:BAV2335	ncbi-geneid:6267181	3.4.-.-	117892
bav:BAV2336	ncbi-geneid:6267164	3.4.-.-	117892
bav:BAV2339	ncbi-geneid:6267167	2.6.1.9	53383
bav:BAV2343	ncbi-geneid:6265925	6.1.1.21	55681|52954
bav:BAV2344	ncbi-geneid:6267180	1.17.7.1	56014
bav:BAV2346	ncbi-geneid:6265926	2.1.1.-	102114
bav:BAV2347	ncbi-geneid:6265927	2.7.4.6	54919
bav:BAV2348	ncbi-geneid:6267419	6.1.1.9	52374|47323|50677|46589
bav:BAV2349	ncbi-geneid:6267926	2.1.1.31	75217
bav:BAV2356	ncbi-geneid:6265931	6.1.1.7	55681|101353|55186|50447
bav:BAV2366	ncbi-geneid:6265940	1.4.99.1	51905|54373
bav:BAV2367	ncbi-geneid:6266851	1.17.1.1	52343|54292|63380
bav:BAV2368	ncbi-geneid:6265941	4.1.1.11	50692
bav:BAV2371	ncbi-geneid:6265942	1.14.11.-	51197
bav:BAV2372	ncbi-geneid:6267806	4.2.1.108	51182
bav:BAV2373	ncbi-geneid:6266918	2.6.1.46|2.6.1.76	53383
bav:BAV2374	ncbi-geneid:6266917	2.3.1.178	55729
bav:BAV2376	ncbi-geneid:6265943	5.99.1.-	56719|101904
bav:BAV2378	ncbi-geneid:6265944	5.99.1.-	56719|55874|54211
bav:BAV2382	ncbi-geneid:6265945	2.7.7.42	81301|81301|81593|81593
bav:BAV2384	ncbi-geneid:6265946	4.3.1.17	143548
bav:BAV2386	ncbi-geneid:6265947	3.1.1.45	53474
bav:BAV2388	ncbi-geneid:6265948	2.7.7.7	56672|88723|53098|47807
bav:BAV2392	ncbi-geneid:6266718	4.2.1.70|5.4.99.12	55120
bav:BAV2397	ncbi-geneid:6265951	4.2.1.70|5.4.99.12	55120|55174
bav:BAV2402	ncbi-geneid:6267884	5.2.1.2	47616|52833
bav:BAV2404	ncbi-geneid:6267257	5.2.1.8	54534
bav:BAV2407	ncbi-geneid:6265955	1.13.11.11	140959
bav:BAV2416	ncbi-geneid:6265961	5.1.1.1	51419|50621
bav:BAV2418	ncbi-geneid:6265962	2.5.1.32	48576
bav:BAV2419	ncbi-geneid:6265963	1.14.99.30	51905
bav:BAV2422	ncbi-geneid:6265965	3.5.1.82	51556|51338
bav:BAV2428	ncbi-geneid:6265969	3.6.1.13	55811
bav:BAV2441	ncbi-geneid:6265981	1.4.1.21	55347|51735
bav:BAV2448	ncbi-geneid:6267456	2.6.1.62	53383
bav:BAV2449	ncbi-geneid:6266713	2.3.1.47	53383
bav:BAV2451	ncbi-geneid:6266717	6.3.3.3	52540|53335
bav:BAV2453	ncbi-geneid:6265985	1.7.1.13	55620
bav:BAV2457	ncbi-geneid:6267924	3.2.1.52	51445
bav:BAV2458	ncbi-geneid:6267417	2.7.8.7	56214
bav:BAV2459	ncbi-geneid:6266590	2.6.99.2	63892
bav:BAV2466	ncbi-geneid:6267374	3.6.3.29	52540
bav:BAV2473	ncbi-geneid:6265996	1.15.1.1	49329
bav:BAV2475	ncbi-geneid:6265997	2.3.2.2|3.5.1	56235
bav:BAV2476	ncbi-geneid:6265998	2.3.1.9	53901|53901
bav:BAV2478	ncbi-geneid:6266000	3.6.3.32	52540|54631
bav:BAV2483	ncbi-geneid:6266002	2.1.1.79	53335
bav:BAV2492	ncbi-geneid:6266007	6.1.1.4	52374|50677|47323
bav:BAV2494	ncbi-geneid:6266008	2.7.7.7	52540|48019
bav:BAV2495	ncbi-geneid:6267189	1.2.1.41	53720
bav:BAV2498	ncbi-geneid:6266010	3.5.1.-	75304
bav:BAV2501	ncbi-geneid:6267958	2.8.3.-|3.1.2.1	100950|100950
bav:BAV2508	ncbi-geneid:6266019	2.7.7.7
bav:BAV2509	ncbi-geneid:6266020	4.2.1.3	53732|74778|52016
bav:BAV2510	ncbi-geneid:6266587	1.2.1.2	53706|50692
bav:BAV2514	ncbi-geneid:6266022	4.2.1.3	53732|52016
bav:BAV2545	ncbi-geneid:6266053	3.6.1.-|3.6.4.12	52540
bav:BAV2548	ncbi-geneid:6266056	2.6.1.19	53383
bav:BAV2549	ncbi-geneid:6267107	1.2.1.16	53720
bav:BAV2550	ncbi-geneid:6267049	3.1.3.25	56655
bav:BAV2551	ncbi-geneid:6267780	3.5.1.-	52467
bav:BAV2553	ncbi-geneid:6267771	1.1.1.157|1.1.1.35	51735|52096|48179|48179
bav:BAV2554	ncbi-geneid:6267520	2.3.1.16	53901|53901
bav:BAV2556	ncbi-geneid:6267839	1.-.-.-	51395
bav:BAV2558	ncbi-geneid:6267881	2.7.2.4	53633|55021|55021
bav:BAV2559	ncbi-geneid:6266668	6.3.4.-	52402|82829
bav:BAV2560	ncbi-geneid:6267333	6.4.1.2	52096
bav:BAV2561	ncbi-geneid:6266573	3.2.2.21	48150
bav:BAV2562	ncbi-geneid:6266609	6.1.1.16	52374|47323
bav:BAV2564	ncbi-geneid:6266060	5.2.1.8	50891
bav:BAV2565	ncbi-geneid:6267560	3.6.1.-	56300
bav:BAV2568	ncbi-geneid:6266061	3.1.3.25	56655
bav:BAV2569	ncbi-geneid:6267781	2.1.1.-	75217
bav:BAV2584	ncbi-geneid:6266075	6.3.5.6|6.3.5.7	75304
bav:BAV2594	ncbi-geneid:6266084	4.2.1.52	51569
bav:BAV2605	ncbi-geneid:6267860	2.7.8.-	56024|56024
bav:BAV2628	ncbi-geneid:6266742	3.2.1.4	48208
bav:BAV2631	ncbi-geneid:6266693	2.4.1.12	53448|141371
bav:BAV2635	ncbi-geneid:6266594	2.7.7.22|5.3.1.8	51182|53448
bav:BAV2654	ncbi-geneid:6267868	3.6.3.34	52540
bav:BAV2659	ncbi-geneid:6267750	5.3.1.1	51351
bav:BAV2664	ncbi-geneid:6266137	4.3.1.19	53686
bav:BAV2666	ncbi-geneid:6266138	6.3.5.6|6.3.5.7	75304
bav:BAV2667	ncbi-geneid:6266139	2.7.7.8	54211|54211|55666|55666|54791|50249|46915
bav:BAV2671	ncbi-geneid:6267587	1.1.1.86	51735|48179
bav:BAV2672	ncbi-geneid:6267236	2.2.1.6	55021|55021
bav:BAV2673	ncbi-geneid:6266741	2.2.1.6	52518|52467|52518
bav:BAV2676	ncbi-geneid:6266142	1.1.1.30	51735
bav:BAV2685	ncbi-geneid:6266149	6.1.1.11	55681|46589
bav:BAV2687	ncbi-geneid:6266639	4.1.1.19	53383|55904
bav:BAV2693	ncbi-geneid:6266153	4.3.1.18	51419
bav:BAV2696	ncbi-geneid:6267038	1.8.1.9	51905
bav:BAV2702	ncbi-geneid:6267264	3.6.3.12	56784|81653|81665
bav:BAV2704	ncbi-geneid:6267266	2.7.3.-|2.7.13.3	55874|47384|55781
bav:BAV2708	ncbi-geneid:6266158	4.2.1.52	51569
bav:BAV2709	ncbi-geneid:6266855	1.1.1.42	53659
bav:BAV2714	ncbi-geneid:6266162	3.4.24.-	63411|63411|63411|63411
bav:BAV2720	ncbi-geneid:6266165	4.99.1.1	53800
bav:BAV2722	ncbi-geneid:6267205	2.7.1.23	111331
bav:BAV2726	ncbi-geneid:6267457	1.3.1.26	51735|55347
bav:BAV2727	ncbi-geneid:6266856	1.1.1.158	56194|56176
bav:BAV2732	ncbi-geneid:6266167	4.2.1.3	53732|52016
bav:BAV2737	ncbi-geneid:6266823	1.2.99.2	47741|54292
bav:BAV2738	ncbi-geneid:6266805	1.2.99.2	56176|55447
bav:BAV2745	ncbi-geneid:6267327	4.1.1.46	51556
bav:BAV2751	ncbi-geneid:6266181	2.3.2.6	55729
bav:BAV2752	ncbi-geneid:6266572	2.3.2.8	55729
bav:BAV2753	ncbi-geneid:6266676	1.3.3.1	51395
bav:BAV2767	ncbi-geneid:6266192	2.7.7.9	53448
bav:BAV2768	ncbi-geneid:6267135	3.6.3.2	81665|81660|56784|81653
bav:BAV2772	ncbi-geneid:6266195	3.4.11.9	55920|53092
bav:BAV2773	ncbi-geneid:6267502	1.14.13.-	51905
bav:BAV2774	ncbi-geneid:6267912	1.-.-.-	51395
bav:BAV2776	ncbi-geneid:6266981	2.1.2.3|3.5.4.10	53927|52335
bav:BAV2777	ncbi-geneid:6267600	3.1.22.4	53098
bav:BAV2781	ncbi-geneid:6267739	3.6.1.-|3.6.4.12	52540|52540|47819
bav:BAV2784	ncbi-geneid:6267459	2.7.3.-|2.7.13.3	55874|47384|158472
bav:BAV2787	ncbi-geneid:6266199	6.1.1.18	52374|50715
bav:BAV2793	ncbi-geneid:6266200	3.6.3.25	52540|52540
bav:BAV2794	ncbi-geneid:6266201	3.5.1.2	56601
bav:BAV2797	ncbi-geneid:6267149	4.1.1.15	53383
bav:BAV2809	ncbi-geneid:6266213	2.6.1.85	56322
bav:BAV2810	ncbi-geneid:6267480	4.1.3.38	56752
bav:BAV2813	ncbi-geneid:6266216	3.6.3.-	52540
bav:BAV2817	ncbi-geneid:6266218	2.3.2.2	56235
bav:BAV2820	ncbi-geneid:6267145	3.5.1.10	53328|55021
bav:BAV2823	ncbi-geneid:6266220	1.4.3.5	50475
bav:BAV2830	ncbi-geneid:6266224	2.5.1.49	53383
bav:BAV2839	ncbi-geneid:6266232	4.2.2.3	48230
bav:BAV2848	ncbi-geneid:6266241	3.2.2.20	48150
bav:BAV2851	ncbi-geneid:6266243	2.5.1.55	51569
bav:BAV2857	ncbi-geneid:6266245	3.1.3.25	56655
bav:BAV2858	ncbi-geneid:6267782	6.2.1.3	56801
bav:BAV2859	ncbi-geneid:6266950	3.5.1.32	53187|55031
bav:BAV2862	ncbi-geneid:6266248	3.1.2.-	54637
bav:BAV2864	ncbi-geneid:6266250	2.3.1.-	56925
bav:BAV2873	ncbi-geneid:6266256	3.5.1.-	54211|54211
bav:BAV2877	ncbi-geneid:6267040	6.3.2.4	56059|52440
bav:BAV2878	ncbi-geneid:6266871	6.3.2.8	53623|53244|51984
bav:BAV2879	ncbi-geneid:6267401	2.4.1.227	53756
bav:BAV2881	ncbi-geneid:6267041	6.3.2.9	53623|53244|51984
bav:BAV2883	ncbi-geneid:6267382	6.3.2.13|6.3.2.10	53623|53623|53244|53244|63418|63418
bav:BAV2884	ncbi-geneid:6267403	2.4.1.129	56601|56519
bav:BAV2886	ncbi-geneid:6267039	2.1.1.-	53335|81799
bav:BAV2889	ncbi-geneid:6267921	3.5.2.3	51556
bav:BAV2890	ncbi-geneid:6267609	3.5.1.32	53187|55031
bav:BAV2894	ncbi-geneid:6266616	1.13.11.27	54593
bav:BAV2895	ncbi-geneid:6266721	1.8.4.11	55068
bav:BAV2903	ncbi-geneid:6266265	1.1.1.60	51735|48179
bav:BAV2904	ncbi-geneid:6267100	3.1.4.14|1.7.-.-	52218
bav:BAV2907	ncbi-geneid:6266267	2.7.13.3	55874|47384
bav:BAV2909	ncbi-geneid:6266269	3.6.1.-	55811
bav:BAV2910	ncbi-geneid:6267432	6.1.1.15	55681|55826|52954
bav:BAV2911	ncbi-geneid:6266902	3.1.2.-	54637
bav:BAV2928	ncbi-geneid:6266653	2.4.1.-	53448
bav:BAV2931	ncbi-geneid:6267889	2.7.7.7
bav:BAV2934	ncbi-geneid:6266282	3.1.26.4
bav:BAV2936	ncbi-geneid:6266283	3.1.2.6	56281
bav:BAV2937	ncbi-geneid:6267092	3.2.1.-	53955|54106|54106
bav:BAV2938	ncbi-geneid:6267360	1.3.1.9	51735
bav:BAV2941	ncbi-geneid:6266285	2.4.2.19	51690|54675
bav:BAV2947	ncbi-geneid:6266290	3.6.1.22	55811|55811
bav:BAV2951	ncbi-geneid:6266293	4.1.2.-	51621
bav:BAV2956	ncbi-geneid:6266297	2.5.1.9	63380|63380
bav:BAV2957	ncbi-geneid:6267653	1.1.1.193|3.5.4.26	53597|53927
bav:BAV2958	ncbi-geneid:6267652	3.3.2.1	52499
bav:BAV2961	ncbi-geneid:6267657	2.1.2.1	53383
bav:BAV2963	ncbi-geneid:6266300	6.1.1.1	52374|55174
bav:BAV2965	ncbi-geneid:6266301	2.7.1.-	53067
bav:BAV2968	ncbi-geneid:6266304	1.2.1	51735|55347
bav:BAV2975	ncbi-geneid:6266307	3.1.1.1	53474
bav:BAV2977	ncbi-geneid:6266308	6.1.1.17	52374|48163
bav:BAV2981	ncbi-geneid:6266311	1.2.7.8	53323|52518|52518|52922
bav:BAV2982	ncbi-geneid:6266312	1.17.4.1	51998|48168
bav:BAV2983	ncbi-geneid:6267427	1.17.4.1	47240
bav:BAV2987	ncbi-geneid:6266313	6.1.1.13	56801
bav:BAV2991	ncbi-geneid:6266885	6.1.1.13	47336
bav:BAV2993	ncbi-geneid:6267758	2.7.1.20	53613
bav:BAV2995	ncbi-geneid:6266316	2.1.1.-	53335
bav:BAV2996	ncbi-geneid:6267574	6.3.4.14|6.4.1.2	56059|52440|51246
bav:BAV2998	ncbi-geneid:6266574	4.2.1.10	52304
bav:BAV3000	ncbi-geneid:6266317	6.3.2.-	53623|53244|51984
bav:BAV3002	ncbi-geneid:6266318	3.1.13.1	50249
bav:BAV3004	ncbi-geneid:6266320	1.1.1.25	51735|53223
bav:BAV3005	ncbi-geneid:6266657	2.4.2.-|2.4.1.-	53955
bav:BAV3007	ncbi-geneid:6266321	3.6.1.41	56300
bav:BAV3008	ncbi-geneid:6266631	2.3.1.51	69593
bav:BAV3009	ncbi-geneid:6266322	3.5.2.3	51556|51338
bav:BAV3010	ncbi-geneid:6267610	2.1.3.2	53671
bav:BAV3011	ncbi-geneid:6267608	3.1.-.-	53098
bav:BAV3014	ncbi-geneid:6267736	2.7.4.7|2.7.1.49	53613
bav:BAV3015	ncbi-geneid:6267799	2.5.1.3	51391
bav:BAV3016	ncbi-geneid:6267801	5.4.3.8	53383
bav:BAV3019	ncbi-geneid:6266325	3.1.2.23	54637
bav:BAV3020	ncbi-geneid:6266326	6.2.1.32	56801
bav:BAV3021	ncbi-geneid:6266327	1.3.99.3	56645|47203
bav:BAV3022	ncbi-geneid:6266328	4.2.1.17	52096
bav:BAV3023	ncbi-geneid:6266329	1.1.1.30	51735
bav:BAV3024	ncbi-geneid:6266330	1.14.13.40	51395|51905
bav:BAV3036	ncbi-geneid:6266342	2.3.1.35|2.3.1.1	56266
bav:BAV3038	ncbi-geneid:6266343	3.6.1.-	51391|55811
bav:BAV3045	ncbi-geneid:6266350	2.7.1.24	52540
bav:BAV3048	ncbi-geneid:6266352	6.3.2.1	52374
bav:BAV3052	ncbi-geneid:6266355	2.7.1.30	53067|53067
bav:BAV3055	ncbi-geneid:6266357	3.6.3.-	52540
bav:BAV3061	ncbi-geneid:6267042	3.5.1.44	64438
bav:BAV3062	ncbi-geneid:6266358	1.2.7.8	53323|52518|52518
bav:BAV3063	ncbi-geneid:6266359	3.2.2.-	48150|55811
bav:BAV3066	ncbi-geneid:6266361	2.1.1.13	56507|82282|51717|52242|47644
bav:BAV3070	ncbi-geneid:6267803	2.7.4.7|2.7.1.49	53613
bav:BAV3071	ncbi-geneid:6267800	2.1.1.77	53335
bav:BAV3084	ncbi-geneid:6266370	2.3.1.180	53901
bav:BAV3089	ncbi-geneid:6266375	2.1.1	53335
bav:BAV3091	ncbi-geneid:6267529	2.7.3.-|2.7.13.3	55874|47384|55785
bav:BAV3093	ncbi-geneid:6266376	1.1.1.95	51735|52283|55021
bav:BAV3102	ncbi-geneid:6266381	4.3.1.19	53686|55021
bav:BAV3106	ncbi-geneid:6266384	2.4.2.7	53271
bav:BAV3113	ncbi-geneid:6266386	2.1.2.2	56059|52440|51246
bav:BAV3114	ncbi-geneid:6267604	5.3.1.13	53697
bav:BAV3115	ncbi-geneid:6267272	3.1.3.45	56784
bav:BAV3118	ncbi-geneid:6266388	3.6.3.-	52540
bav:BAV3120	ncbi-geneid:6266390	2.1.1.63	46767|57884|53155|46689
bav:BAV3124	ncbi-geneid:6266392	3.5.1.32	53187|55031
bav:BAV3126	ncbi-geneid:6266394	1.14.13.-	51905
bav:BAV3130	ncbi-geneid:6266398	3.6.3.34	52540
bav:BAV3142	ncbi-geneid:6266403	1.2.1.2	53706|50692
bav:BAV3144	ncbi-geneid:6266406	1.2.1.2	54862
bav:BAV3145	ncbi-geneid:6266961	1.2.1.2	81342
bav:BAV3147	ncbi-geneid:6266958	2.9.1.1	53383
bav:BAV3149	ncbi-geneid:6267962	2.7.9.3	56042|55326
bav:BAV3152	ncbi-geneid:6266408	4.1.1.48	51366
bav:BAV3153	ncbi-geneid:6267894	2.4.2.18	52418|47648
bav:BAV3154	ncbi-geneid:6267895	4.1.3.27	52317
bav:BAV3156	ncbi-geneid:6266410	2.7.1.69	55804
bav:BAV3157	ncbi-geneid:6267592	2.7.1.-|2.7.11.-|2.7.4	53795|75138
bav:BAV3160	ncbi-geneid:6266412	2.1.1.63	46767|53155
bav:BAV3163	ncbi-geneid:6266414	5.-.-.-	53697
bav:BAV3167	ncbi-geneid:6266417	2.7.2	53633
bav:BAV3171	ncbi-geneid:6266420	1.1.1.27	89733
bav:BAV3177	ncbi-geneid:6266927	6.3.5.6|6.3.5.7	141000
bav:BAV3178	ncbi-geneid:6267056	6.3.5.6|6.3.5.7	75304
bav:BAV3179	ncbi-geneid:6267054	6.3.5.6|6.3.5.7	55931|89095
bav:BAV3180	ncbi-geneid:6267055	2.4.2.10	53271
bav:BAV3181	ncbi-geneid:6267612	3.1.11.2	56219
bav:BAV3182	ncbi-geneid:6266811	1.4.1.4	51735|53223
bav:BAV3187	ncbi-geneid:6267345	2.3.1.31	53474
bav:BAV3188	ncbi-geneid:6267346	6.3.2.2	55931
bav:BAV3193	ncbi-geneid:6266426	1.1.1.157	51735|48179|48179
bav:BAV3195	ncbi-geneid:6266427	1.3.99.-	56645|47203
bav:BAV3197	ncbi-geneid:6266428	1.13.12.16
bav:BAV3198	ncbi-geneid:6266429	4.2.1.17	52096
bav:BAV3199	ncbi-geneid:6266865	4.2.1.17	52096
bav:BAV3208	ncbi-geneid:6266438	3.4.17.11	53187|55031
bav:BAV3209	ncbi-geneid:6266439	3.6.1.-|3.6.4.12	52540
bav:BAV3210	ncbi-geneid:6267638	3.6.4.-	52540
bav:BAV3211	ncbi-geneid:6267570	4.1.1.37	51726
bav:BAV3213	ncbi-geneid:6266440	3.6.3.14	51344|46604
bav:BAV3214	ncbi-geneid:6266679	3.6.3.14	52540|47917|50615
bav:BAV3215	ncbi-geneid:6266680	3.6.3.14	52943
bav:BAV3216	ncbi-geneid:6266683	3.6.3.14	52540|47917|50615
bav:BAV3217	ncbi-geneid:6266677	3.6.3.14	47928
bav:BAV3218	ncbi-geneid:6266684	3.6.3.14	81573
bav:BAV3219	ncbi-geneid:6266682	3.6.3.14	81333
bav:BAV3220	ncbi-geneid:6266681	3.6.3.14	81336
bav:BAV3222	ncbi-geneid:6266685	4.2.1.17	52096
bav:BAV3225	ncbi-geneid:6266443	4.1.2.25	55620
bav:BAV3229	ncbi-geneid:6266446	5.3.4.1	52833|54423
bav:BAV3230	ncbi-geneid:6266905	1.-.-.-	51905
bav:BAV3231	ncbi-geneid:6267928	3.2.1.-	50685
bav:BAV3233	ncbi-geneid:6266630	5.1.3.1	51366
bav:BAV3234	ncbi-geneid:6266763	3.1.3.18	56784
bav:BAV3235	ncbi-geneid:6266764	4.1.3.27	56322
bav:BAV3241	ncbi-geneid:6266450	4.2.1.9	143975|52016
bav:BAV3245	ncbi-geneid:6266454	3.6.3.6	81665|56784|81653|81660
bav:BAV3248	ncbi-geneid:6266457	1.1.99.3	51905|54373
bav:BAV3254	ncbi-geneid:6266463	1.3.99.1	51905|56425
bav:BAV3257	ncbi-geneid:6266466	1.1.1.233|1.1.1.100	51735
bav:BAV3268	ncbi-geneid:6266475	2.7.8.23	51621
bav:BAV3270	ncbi-geneid:6266476	2.6.1.16	53697|56235
bav:BAV3273	ncbi-geneid:6266478	1.1.1.22	51735|52413|48179
bav:BAV3275	ncbi-geneid:6266479	2.3.1.157|2.7.7.23	53448|51161
bav:BAV3288	ncbi-geneid:6266488	3.1.1.1|3.1.2.12
bav:BAV3289	ncbi-geneid:6266489	1.1.1.1|1.1.1.284	50129|51735|50129
bav:BAV3291	ncbi-geneid:6266490	1.4.1.13|1.4.1.14	51395|56235|69336
bav:BAV3292	ncbi-geneid:6266670	1.4.1.13|1.4.1.14	51971|46548|51971
bav:BAV3294	ncbi-geneid:6267228	3.5.2.14	53067
bav:BAV3299	ncbi-geneid:6266494	6.3.4.14|6.4.1.2	56059|52440|51246
bav:BAV3312	ncbi-geneid:6266502	2.5.1.7	55205
bav:BAV3313	ncbi-geneid:6267399	2.4.2.17	53850
bav:BAV3314	ncbi-geneid:6267177	1.1.1.23	53720
bav:BAV3315	ncbi-geneid:6267174	2.6.1.9	53383
bav:BAV3316	ncbi-geneid:6267173	4.2.1.19	54211|54211
bav:BAV3317	ncbi-geneid:6267170	2.4.2.-	52317
bav:BAV3318	ncbi-geneid:6267178	5.3.1.16	51366
bav:BAV3319	ncbi-geneid:6267169	4.1.3.-	51366
bav:BAV3320	ncbi-geneid:6267176	3.5.4.19	141734
bav:BAV3321	ncbi-geneid:6267179	3.6.1.31	101386
bav:BAV3326	ncbi-geneid:6267791	3.4.21.-	50494|50156
bav:BAV3329	ncbi-geneid:6267391	1.10.2.2	50022
bav:BAV3330	ncbi-geneid:6267503	1.10.2.2	81342|81648|81648
bav:BAV3331	ncbi-geneid:6267504	1.10.2.2	46626
bav:BAV3343	ncbi-geneid:6266513	3.6.4.13	52540
bav:BAV3351	ncbi-geneid:6266516	2.3.3.13	51569|110921|89000
bav:BAV3352	ncbi-geneid:6267287	3.5.1.4	75304
bav:BAV3361	ncbi-geneid:6266525	6.1.1.19	52374|47323|55190
bav:BAV3365	ncbi-geneid:6267735	4.4.1.8	53383
bav:BAV3369	ncbi-geneid:6266529	1.3.99.10	56645|47203
bav:BAV3370	ncbi-geneid:6267259	2.3.1.9	53901|53901
bav:BAV3371	ncbi-geneid:6266530	6.4.1.4	52096|52096
bav:BAV3372	ncbi-geneid:6266531	6.3.4.14|6.4.1.4	56059|52440|51246|51230
bav:BAV3374	ncbi-geneid:6266533	2.6.1.11|2.6.1.17	53383
bav:BAV3378	ncbi-geneid:6266535	6.1.1.-	52374
bav:BAV3380	ncbi-geneid:6266537	5.99.1.2	56712
bav:BAV3384	ncbi-geneid:6266540	1.1.1.69	51735
bav:BAV3386	ncbi-geneid:6266541	1.1.1.100	51735
bav:BAV3387	ncbi-geneid:6266542	2.2.1.6	52518|52518|52467
bav:BAV3391	ncbi-geneid:6267963	4.1.99.12	55821
bav:BAV3394	ncbi-geneid:6266547	1.1.1.169	48179|51735
bav:BAV3396	ncbi-geneid:6266549	3.6.3.17	52540|52540
bav:BAV3399	ncbi-geneid:6266552	3.5.4.1	51556|51338
bav:BAV3401	ncbi-geneid:6266553	1.1.2.3	51395
bav:BAV3402	ncbi-geneid:6267281	3.6.1.7	54975
bav:BAV3410	ncbi-geneid:6267733	5.99.1.3	56719|55874|54211
bav:BAV3411	ncbi-geneid:6267141	2.7.7.7	55979|55979|55979
bav:BAV3414	ncbi-geneid:6267658	3.1.26.5	54211
bav:BAV3417	ncbi-geneid:6267465	1.11.1.6|1.11.1.7	48113|48113
bav:BAV3420	ncbi-geneid:6267364	3.4.21.26	53474|50993
bav:BAV3422	ncbi-geneid:6266563	1.1.1.40	53659|51735|53223
bav:BAV3423	ncbi-geneid:6267325	2.6.1.-	53383
