# Supplementary material for: Tracing the Repertoire of Promiscuous Enzymes along the Metabolic Pathways in Archaeal Organisms
Source: Life (Basel). 2017 Jul 13;7(3):30. doi: 10.3390/life7030030 (PMC5617955; doi:10.3390/life7030030)
Supplement: Supplementary file 1 [file life-07-00030-s001.zip › Table_S2/bba.txt]

KEGGID	NCBIGI	ECs	SFamilyID
bba:Bd0002	ncbi-geneid:2733077	2.7.7.7	55979|55979|55979
bba:Bd0004	ncbi-geneid:2733043	5.99.1.3	56719|55874|54211
bba:Bd0005	ncbi-geneid:2733442	5.99.1.3	56719|101904
bba:Bd0009	ncbi-geneid:2734349	3.6.3.14	81336
bba:Bd0010	ncbi-geneid:2733040	3.6.3.14	81333
bba:Bd0014	ncbi-geneid:2733039	5.4.2.8	53738|53738|53738|55957
bba:Bd0015	ncbi-geneid:2733572	1.1.1.262	53659
bba:Bd0017	ncbi-geneid:2733078	5.2.1.8	109998|54534
bba:Bd0018	ncbi-geneid:2733044	5.2.1.8	109998|54534
bba:Bd0019	ncbi-geneid:2733042	5.2.1.8	54534|109998
bba:Bd0025	ncbi-geneid:2735068	1.3.5.1|1.3.99.1	51905|46977|56425
bba:Bd0026	ncbi-geneid:2733065	1.3.99.1	54292|46548
bba:Bd0029	ncbi-geneid:2733400	3.4.21.-	52743|49854
bba:Bd0035	ncbi-geneid:2733035	3.4.21.-	50494
bba:Bd0037	ncbi-geneid:2733209	1.-.-.-	51735
bba:Bd0038	ncbi-geneid:2733210	3.6.1.-|3.6.4.12	52540|48024
bba:Bd0045	ncbi-geneid:2734188	5.1.1.7	54506|54506
bba:Bd0046	ncbi-geneid:2733553	4.2.1.52	51569
bba:Bd0047	ncbi-geneid:2733554	1.3.1.26	51735|55347
bba:Bd0049	ncbi-geneid:2733556	2.2.1.2	51569
bba:Bd0052	ncbi-geneid:2734185	6.3.2.9	53244|53623
bba:Bd0057	ncbi-geneid:2734257	6.5.1.2
bba:Bd0058	ncbi-geneid:2734258	6.3.5.6|6.3.5.7	141000
bba:Bd0059	ncbi-geneid:2733048	6.3.5.6|6.3.5.7	75304
bba:Bd0060	ncbi-geneid:2733049	6.3.5.6|6.3.5.7	55931|89095
bba:Bd0061	ncbi-geneid:2733050	3.6.1.11|3.6.1.40	53067|53067
bba:Bd0070	ncbi-geneid:2733268	2.1.1.-	53335
bba:Bd0071	ncbi-geneid:2733269	2.5.1.7	55205
bba:Bd0077	ncbi-geneid:2734234	6.1.1.11	55681|46589
bba:Bd0081	ncbi-geneid:2733601	4.6.1.1	55073|48371
bba:Bd0085	ncbi-geneid:2734016	3.5.4.12	53927
bba:Bd0087	ncbi-geneid:2734018	3.5.4.16|1.7.1.13	55620
bba:Bd0122	ncbi-geneid:2734019	2.4.2.8	53271
bba:Bd0127	ncbi-geneid:2733698	2.6.1.17|2.6.1.11	53383
bba:Bd0129	ncbi-geneid:2733699	3.5.1.18	53187|55031
bba:Bd0130	ncbi-geneid:2733700	2.3.1.109	55729
bba:Bd0131	ncbi-geneid:2733701	1.2.1.71	53720
bba:Bd0134	ncbi-geneid:2733152	2.7.2.4	53633|55021|55021
bba:Bd0135	ncbi-geneid:2733153	1.-.-.-	55469
bba:Bd0141	ncbi-geneid:2733596	2.4.2.-|2.4.1.-	53955
bba:Bd0142	ncbi-geneid:2733598	1.1.1.219	51735
bba:Bd0146	ncbi-geneid:2733166	3.2.1.52	51445
bba:Bd0153	ncbi-geneid:2733161	2.7.7.13	53448
bba:Bd0160	ncbi-geneid:2733101	2.4.2.-|2.4.1.-|3.4	56601|53955
bba:Bd0169	ncbi-geneid:2733335	3.4.21.102	52096|50156
bba:Bd0175	ncbi-geneid:2733297	1.8.1.8	52833
bba:Bd0177	ncbi-geneid:2734698	5.2.1.8	50891
bba:Bd0178	ncbi-geneid:2734700	2.7.7.42	81301|81301|81593|81593
bba:Bd0189	ncbi-geneid:2734383	4.4.1.-|2.8.1.7|4.4.1.16	53383
bba:Bd0198	ncbi-geneid:2733606	3.1.11.6	116842
bba:Bd0199	ncbi-geneid:2733607	2.5.1.10|2.5.1.29	48576
bba:Bd0202	ncbi-geneid:2733111	3.4.11.9	55920|53092
bba:Bd0208	ncbi-geneid:2733103	1.1.5.3	51905
bba:Bd0216	ncbi-geneid:2733300	2.7.3.-|2.7.13.3	55874|158472|47384
bba:Bd0228	ncbi-geneid:2733427	2.7.11.1	52540
bba:Bd0234	ncbi-geneid:2733491	4.1.3.27	52317
bba:Bd0235	ncbi-geneid:2733492	3.6.4.13	52540|52540
bba:Bd0236	ncbi-geneid:2733493	3.5.4.1	53927|55811
bba:Bd0241	ncbi-geneid:2734085	2.7.7.-	56731|57783
bba:Bd0252	ncbi-geneid:2733878	2.1.1.63	46767|53155
bba:Bd0253	ncbi-geneid:2733879	2.1.1.63|3.2.2.21	48150|57884|55945|46689
bba:Bd0254	ncbi-geneid:2733880	2.7.7.7	53098|82771
bba:Bd0258	ncbi-geneid:2733053	5.2.1.8	54534
bba:Bd0267	ncbi-geneid:2733549	6.3.1.2	55931|54368
bba:Bd0271	ncbi-geneid:2733552	2.1.1.-	75217
bba:Bd0279	ncbi-geneid:2733368	6.2.1.-	56801
bba:Bd0280	ncbi-geneid:2733369	2.3.1.41|2.3.1.180	53901
bba:Bd0281	ncbi-geneid:2733370	1.1.1.100	51735
bba:Bd0283	ncbi-geneid:2733372	3.1.1.1	53474
bba:Bd0286	ncbi-geneid:2734942	1.9.3.1	49503|81464|46626
bba:Bd0287	ncbi-geneid:2734943	1.9.3.1	81442
bba:Bd0288	ncbi-geneid:2734944	1.9.3.1	81452
bba:Bd0291	ncbi-geneid:2734947	5.2.1.2	47616|52833
bba:Bd0295	ncbi-geneid:2733071	1.15.1.1	49329
bba:Bd0297	ncbi-geneid:2733074	2.4.2.-|2.4.1.-	56601|53955
bba:Bd0300	ncbi-geneid:2733142	2.7.3.-	55874|52172|47384|55785
bba:Bd0301	ncbi-geneid:2733144	2.7.3.-	47226
bba:Bd0305	ncbi-geneid:2733149	1.6.5.5	51735|50129
bba:Bd0306	ncbi-geneid:2734905	3.4.17.2	53187
bba:Bd0307	ncbi-geneid:2734906	2.7.1.-	56112
bba:Bd0312	ncbi-geneid:2734912	2.1.1.170	53335
bba:Bd0315	ncbi-geneid:2734374	1.11.1.15	52833
bba:Bd0322	ncbi-geneid:2733690	1.4.99.1	51905|54373
bba:Bd0324	ncbi-geneid:2733692	3.6.4.13	52540
bba:Bd0325	ncbi-geneid:2733693	1.20.4.1	52833
bba:Bd0326	ncbi-geneid:2733694	1.11.1.9	52833
bba:Bd0327	ncbi-geneid:2733695	1.-.-.-	51735
bba:Bd0331	ncbi-geneid:2733403	2.3.1.74	53901|53901
bba:Bd0332	ncbi-geneid:2733404	1.6.99.3	51905
bba:Bd0335	ncbi-geneid:2733407	2.3.1.-	55729
bba:Bd0336	ncbi-geneid:2733408	5.2.1.8	54534
bba:Bd0348	ncbi-geneid:2734238	2.3.1.51	69593
bba:Bd0349	ncbi-geneid:2734239	2.7.7.7	56672|100879
bba:Bd0355	ncbi-geneid:2734243	1.-.-.-	52833
bba:Bd0356	ncbi-geneid:2734244	3.5.3.11	52768
bba:Bd0364	ncbi-geneid:2734276	4.1.1.19	51419|50621
bba:Bd0365	ncbi-geneid:2734277	6.1.1.4	52374|50677|47323
bba:Bd0370	ncbi-geneid:2734260	2.1.1.33	53335
bba:Bd0373	ncbi-geneid:2734264	1.8.1.9	51905
bba:Bd0376	ncbi-geneid:2734267	3.4.21.-	52743|49785
bba:Bd0379	ncbi-geneid:2733445	3.1.3.18	56784
bba:Bd0381	ncbi-geneid:2733448	2.1.1.-	53335
bba:Bd0384	ncbi-geneid:2733452	2.7.7.7	89550
bba:Bd0389	ncbi-geneid:2733136	2.1.1.63	46767
bba:Bd0394	ncbi-geneid:2734219	1.2.4.1	52518|52518|52922
bba:Bd0397	ncbi-geneid:2734223	3.1.3.16	81606
bba:Bd0404	ncbi-geneid:2734365	2.3.1.9	53901|53901
bba:Bd0423	ncbi-geneid:2734120	3.1.-.-	50249|50249|50249|50249
bba:Bd0444	ncbi-geneid:2733288	3.6.3.17	52540|52540
bba:Bd0447	ncbi-geneid:2733291	2.1.1.-	53335
bba:Bd0456	ncbi-geneid:2733422	4.4.1.5	54593
bba:Bd0458	ncbi-geneid:2733376	6.1.1.9	52374|47323|50677|46589
bba:Bd0465	ncbi-geneid:2733385	1.5.1.2	51735|48179
bba:Bd0468	ncbi-geneid:2733388	3.5.1.-	88713
bba:Bd0484	ncbi-geneid:2733256	1.2.1.11	55347|51735
bba:Bd0491	ncbi-geneid:2733092	4.2.1.70|5.4.99.12	55120
bba:Bd0499	ncbi-geneid:2733321	2.7.3.-	55874|52172|47384
bba:Bd0501	ncbi-geneid:2733324	6.1.1.7	55681|101353|55186|50447
bba:Bd0504	ncbi-geneid:2734351	6.2.1.1	56801
bba:Bd0506	ncbi-geneid:2734354	1.1.1.100	51735
bba:Bd0507	ncbi-geneid:2734355	6.1.1.2	52374
bba:Bd0508	ncbi-geneid:2734356	2.3.1.82
bba:Bd0509	ncbi-geneid:2734357	3.1.3.27	101307
bba:Bd0518	ncbi-geneid:2733434	3.6.1.26	54197
bba:Bd0519	ncbi-geneid:2733435	3.2.1.-	50685
bba:Bd0521	ncbi-geneid:2733439	3.4.21.-	52743
bba:Bd0522	ncbi-geneid:2733441	1.11.1.9	52833
bba:Bd0528	ncbi-geneid:2734590	2.7.2.4	53633
bba:Bd0529	ncbi-geneid:2734591	3.2.1.-	53955
bba:Bd0547	ncbi-geneid:2734478	4.2.1.113	51604
bba:Bd0548	ncbi-geneid:2734479	6.2.1.26	56801
bba:Bd0556	ncbi-geneid:2734486	3.1.2.-	54637
bba:Bd0557	ncbi-geneid:2734487	2.5.1.90	48576
bba:Bd0562	ncbi-geneid:2733341	2.3.3.1	48256
bba:Bd0564	ncbi-geneid:2733342	3.4.21.4	50494
bba:Bd0571	ncbi-geneid:2733117	3.6.1.1	50324
bba:Bd0573	ncbi-geneid:2733119	1.13.12.16
bba:Bd0578	ncbi-geneid:2733126	2.7.3.-|2.7.13.3	55874|47226|50341
bba:Bd0580	ncbi-geneid:2733128	3.1.1.61	52738|64438|52172
bba:Bd0581	ncbi-geneid:2733129	1.2.1.-	53720
bba:Bd0584	ncbi-geneid:2733558	2.7.3.-	55874|52172|47384|158472
bba:Bd0585	ncbi-geneid:2733559	6.3.2.4	56059|52440
bba:Bd0591	ncbi-geneid:2733564	4.2.99.18	48150
bba:Bd0596	ncbi-geneid:2733570	2.7.3.-	55874|52172|47384|55785|158472
bba:Bd0622	ncbi-geneid:2733542	2.1.1.-	53335
bba:Bd0623	ncbi-geneid:2733543	2.7.7.3	52374
bba:Bd0624	ncbi-geneid:2733544	2.6.1.1	53383
bba:Bd0636	ncbi-geneid:2733591	3.4.24.57	53067
bba:Bd0637	ncbi-geneid:2733592	2.1.1.182	53335
bba:Bd0643	ncbi-geneid:2734464	2.1.1.-	53335
bba:Bd0649	ncbi-geneid:2734473	3.4.11.18	55920
bba:Bd0664	ncbi-geneid:2735329	3.1.1.-	53474
bba:Bd0665	ncbi-geneid:2735331	3.5.1.24	56235
bba:Bd0684	ncbi-geneid:2734312	2.1.2.10	103025|101790
bba:Bd0691	ncbi-geneid:2734189	2.-.-.-	53756
bba:Bd0692	ncbi-geneid:2734190	1.4.4.2	53383|53383
bba:Bd0702	ncbi-geneid:2734202	6.1.1.6	55681
bba:Bd0706	ncbi-geneid:2733888	3.4.21.-	50494
bba:Bd0709	ncbi-geneid:2733892	3.6.3.-	52540
bba:Bd0712	ncbi-geneid:2733895	2.4.1.-	53756
bba:Bd0714	ncbi-geneid:2733897	3.6.1.-	55811
bba:Bd0715	ncbi-geneid:2733898	1.3.3.1	51395
bba:Bd0717	ncbi-geneid:2733899	1.4.1.2	51735|53223
bba:Bd0720	ncbi-geneid:2733902	2.7.-.-	53613
bba:Bd0721	ncbi-geneid:2733903	1.14.99.-	143410
bba:Bd0722	ncbi-geneid:2733904	5.2.1.8	54534
bba:Bd0733	ncbi-geneid:2734290	2.1.1.-	102114
bba:Bd0736	ncbi-geneid:2734294	1.1.3.6	51905
bba:Bd0737	ncbi-geneid:2734295	3.1.1.3	53474
bba:Bd0741	ncbi-geneid:2735249	5.3.1.9	53697
bba:Bd0757	ncbi-geneid:2734094	1.8.4.11|1.8.4.12	51316
bba:Bd0762	ncbi-geneid:2734099	4.2.1.55	54637
bba:Bd0767	ncbi-geneid:2734103	6.1.1.4	53300
bba:Bd0778	ncbi-geneid:2733608	1.8.1.4	51905|55424
bba:Bd0779	ncbi-geneid:2733609	2.3.1.12	52777|51230|51230|47005
bba:Bd0796	ncbi-geneid:2733629	4.2.1.11	51604|54826
bba:Bd0798	ncbi-geneid:2734025	1.11.1.6	56634
bba:Bd0802	ncbi-geneid:2734029	2.7.7.7	56672|88723|47807
bba:Bd0807	ncbi-geneid:2734035	2.7.7.38	53448
bba:Bd0808	ncbi-geneid:2734036	6.3.4.2	52540|52317
bba:Bd0809	ncbi-geneid:2734038	5.3.1.13	53697
bba:Bd0812	ncbi-geneid:2734042	3.1.3.48	52788
bba:Bd0814	ncbi-geneid:2734046	1.1.1.-	50952
bba:Bd0816	ncbi-geneid:2735341	3.4.16.4	56601
bba:Bd0823	ncbi-geneid:2735350	3.6.3.21	52540
bba:Bd0827	ncbi-geneid:2735355	3.1.3.45	56784
bba:Bd0842	ncbi-geneid:2733913	3.6.3.-	52540
bba:Bd0845	ncbi-geneid:2733916	2.4.2.7	53271
bba:Bd0846	ncbi-geneid:2733917	3.2.2.9	53167
bba:Bd0850	ncbi-geneid:2733921	2.5.1.6	55973|55973|55973
bba:Bd0852	ncbi-geneid:2733923	3.4.21.89	51306
bba:Bd0853	ncbi-geneid:2733924	3.4.21.89	51306
bba:Bd0854	ncbi-geneid:2733925	3.4.21.89	51306
bba:Bd0855	ncbi-geneid:2733926	2.1.3.2	53671
bba:Bd0856	ncbi-geneid:2733927	6.3.5.5	52317|52021
bba:Bd0858	ncbi-geneid:2733929	6.3.5.5	56059|56059|52440|52440|48108|52335
bba:Bd0873	ncbi-geneid:2733515	3.1.1.24	53474
bba:Bd0879	ncbi-geneid:2733523	3.4.19.3	53182
bba:Bd0889	ncbi-geneid:2733671	4.2.1.96	55248
bba:Bd0898	ncbi-geneid:2733681	1.2.1.1|1.1.1.284	50129|51735|50129
bba:Bd0899	ncbi-geneid:2733682	3.1.1.1|3.1.2.12
bba:Bd0900	ncbi-geneid:2733683	1.-.-.-	50129|51735
bba:Bd0904	ncbi-geneid:2733687	1.11.1.5	46626|46626
bba:Bd0910	ncbi-geneid:2733184	3.7.1.-	53474
bba:Bd0921	ncbi-geneid:2733195	1.1.1.205	54631
bba:Bd0922	ncbi-geneid:2733196	3.4.21.-	50494|50156|50156
bba:Bd0925	ncbi-geneid:2733198	5.4.99.5	48600
bba:Bd0926	ncbi-geneid:2733199	2.1.1.-	53335
bba:Bd0928	ncbi-geneid:2733201	1.1.1.37	56327|51735
bba:Bd0930	ncbi-geneid:2733204	3.2.-.-	52317
bba:Bd0934	ncbi-geneid:2734597	3.1.-.-	54060
bba:Bd0945	ncbi-geneid:2734612	1.5.5.1	51905|54373|54862
bba:Bd0946	ncbi-geneid:2734613	2.1.1.-	53335
bba:Bd0950	ncbi-geneid:2734620	2.3.1.-	51161
bba:Bd0964	ncbi-geneid:2733473	5.99.1.2	56712
bba:Bd0967	ncbi-geneid:2733475	3.4.21.102	52096|50156
bba:Bd0972	ncbi-geneid:2733482	1.2.4.4	52518
bba:Bd0974	ncbi-geneid:2733483	1.2.4.4	52518|52922
bba:Bd0979	ncbi-geneid:2733933	2.4.2.10	53271
bba:Bd0987	ncbi-geneid:2733943	3.6.5.3	52540|54211|50447|54980|54980
bba:Bd0988	ncbi-geneid:2733944	3.6.1.-|3.6.4.12	52540
bba:Bd0989	ncbi-geneid:2733945	1.1.1.-	50952
bba:Bd0990	ncbi-geneid:2733947	2.3.2.6	55729
bba:Bd0994	ncbi-geneid:2733953	3.4.21.7	50494
bba:Bd1008	ncbi-geneid:2735091	2.7.4.16	55326|56042
bba:Bd1010	ncbi-geneid:2735092	2.7.4.1	56024|143724|56024|140356
bba:Bd1011	ncbi-geneid:2735093	3.1.3.-
bba:Bd1014	ncbi-geneid:2735097	3.6.1.11|3.6.1.40	53067|53067
bba:Bd1018	ncbi-geneid:2735101	2.7.3.-|2.7.13.3	55874|47384|55785
bba:Bd1027	ncbi-geneid:2734389	2.7.1.36	54211|55060
bba:Bd1029	ncbi-geneid:2734391	2.1.1.-	53335
bba:Bd1031	ncbi-geneid:2734393	3.4.-.-	53474
bba:Bd1032	ncbi-geneid:2734394	3.4.24.-	55166
bba:Bd1040	ncbi-geneid:2734404	2.7.4.9	52540
bba:Bd1041	ncbi-geneid:2734405	2.7.7.7	52540
bba:Bd1042	ncbi-geneid:2734406	3.1.21.-	51556
bba:Bd1043	ncbi-geneid:2734407	3.4.21.59	50494
bba:Bd1049	ncbi-geneid:2734417	1.2.1.12	55347|51735
bba:Bd1050	ncbi-geneid:2734418	2.7.2.3	53748
bba:Bd1051	ncbi-geneid:2734419	5.3.1.1	51351
bba:Bd1054	ncbi-geneid:2734424	6.1.1.22	55681|50249
bba:Bd1056	ncbi-geneid:2734425	4.3.1.19	53686|55021
bba:Bd1058	ncbi-geneid:2734877	1.8.4.11	55068
bba:Bd1061	ncbi-geneid:2734881	2.6.1.9	53383
bba:Bd1062	ncbi-geneid:2734882	2.7.4.14	52540
bba:Bd1064	ncbi-geneid:2734885	5.4.99.7	48239
bba:Bd1067	ncbi-geneid:2734888	3.4.21.-	52096
bba:Bd1084	ncbi-geneid:2734957	3.4.24.-	55486
bba:Bd1101	ncbi-geneid:2734972	2.1.1.-	53335
bba:Bd1107	ncbi-geneid:2734980	6.1.1.21	55681|52954
bba:Bd1116	ncbi-geneid:2734841	4.6.1.1	55073|158472
bba:Bd1124	ncbi-geneid:2734853	3.2.1.-	53955|48452
bba:Bd1125	ncbi-geneid:2734855	3.2.1.-	53955|54106|54106|54106
bba:Bd1131	ncbi-geneid:2734866	2.6.1.42	56752
bba:Bd1147	ncbi-geneid:2735034	6.1.1.14	55681|52954
bba:Bd1150	ncbi-geneid:2735039	2.7.9.1	56059|51621|52009
bba:Bd1154	ncbi-geneid:2735043	1.11.1.6	56634
bba:Bd1162	ncbi-geneid:2735052	1.6.99.-	55469
bba:Bd1164	ncbi-geneid:2735054	2.3.1.-	55729
bba:Bd1186	ncbi-geneid:2733225	6.3.3.2	100950
bba:Bd1189	ncbi-geneid:2733227	6.1.1.1	52374|55174
bba:Bd1194	ncbi-geneid:2733231	4.4.1.-|2.8.1.7	53383
bba:Bd1196	ncbi-geneid:2733233	1.17.4.1	51998
bba:Bd1201	ncbi-geneid:2733237	1.3.99.10	56645|47203
bba:Bd1203	ncbi-geneid:2733238	2.1.1.34	75217
bba:Bd1206	ncbi-geneid:2733243	2.1.1.-	53335|55120
bba:Bd1223	ncbi-geneid:2734444	2.7.1.2	53067
bba:Bd1224	ncbi-geneid:2734445	3.2.1.1	51445|51011
bba:Bd1225	ncbi-geneid:2734447	3.6.3.19	52540|50331
bba:Bd1228	ncbi-geneid:2734450	3.2.1.41	51445|81296|51011
bba:Bd1233	ncbi-geneid:2734456	3.2.2.4	53167
bba:Bd1239	ncbi-geneid:2735275	3.4.21.-	52096|50156
bba:Bd1244	ncbi-geneid:2735279	3.1.-.-	54060
bba:Bd1251	ncbi-geneid:2735286	1.5.1.12|1.5.99.8	53720|51730
bba:Bd1254	ncbi-geneid:2735288	5.4.2.1
bba:Bd1258	ncbi-geneid:2735293	2.7.3.-	55874|47384
bba:Bd1264	ncbi-geneid:2735300	1.1.1.85|1.1.1.41	53659
bba:Bd1265	ncbi-geneid:2735301	3.4.24.-	55486
bba:Bd1278	ncbi-geneid:2733633	2.3.1.-	56317
bba:Bd1283	ncbi-geneid:2733639	3.4.21.-	52743
bba:Bd1285	ncbi-geneid:2733642	3.2.1.-	53955|48435
bba:Bd1306	ncbi-geneid:2734497	6.2.1.1	56801
bba:Bd1314	ncbi-geneid:2734506	1.-.-.-	51395
bba:Bd1317	ncbi-geneid:2734509	1.-.-.-	51735
bba:Bd1318	ncbi-geneid:2734511	4.2.1.2	48557
bba:Bd1321	ncbi-geneid:2734514	3.6.1.-|3.6.4.12	52540
bba:Bd1338	ncbi-geneid:2735217	3.4.11.18	55920
bba:Bd1339	ncbi-geneid:2735218	3.3.1.1	52283|51735
bba:Bd1346	ncbi-geneid:2735225	3.1.-.-
bba:Bd1365	ncbi-geneid:2735685	1.8.4.11|1.8.4.12	51316
bba:Bd1371	ncbi-geneid:2735692	6.1.1.18	52374|50715
bba:Bd1372	ncbi-geneid:2735693	3.4.11.9	55920|53092
bba:Bd1381	ncbi-geneid:2735706	2.7.3.-	55874|52172|55785|47384|55785|55781
bba:Bd1382	ncbi-geneid:2735707	2.7.3.-	55874|52172|47384
bba:Bd1383	ncbi-geneid:2735708	5.4.99.12	55120
bba:Bd1385	ncbi-geneid:2735710	3.1.4.46	51695
bba:Bd1390	ncbi-geneid:2735715	1.14.14.7	51905
bba:Bd1394	ncbi-geneid:2735653	3.6.4.13	52540
bba:Bd1401	ncbi-geneid:2735663	1.15.1.1	49329
bba:Bd1419	ncbi-geneid:2735611	3.6.3.31	52540
bba:Bd1423	ncbi-geneid:2735616	2.1.1.-	53335
bba:Bd1424	ncbi-geneid:2735617	4.2.1.70|5.4.99.12	55120
bba:Bd1432	ncbi-geneid:2735627	3.4.21.-	52743
bba:Bd1444	ncbi-geneid:2735644	3.4.21.-	52743|52025
bba:Bd1456	ncbi-geneid:2735585	1.14.13.-	51905|54373
bba:Bd1460	ncbi-geneid:2735591	6.3.4.4	52540
bba:Bd1461	ncbi-geneid:2735592	1.1.1.95	51735|52283
bba:Bd1462	ncbi-geneid:2735593	2.6.1.-	53383
bba:Bd1464	ncbi-geneid:2735595	2.7.7.7	52540|48019
bba:Bd1485	ncbi-geneid:2735555	3.6.1.19	101386|101386
bba:Bd1491	ncbi-geneid:2735560	3.6.3.-	52540
bba:Bd1495	ncbi-geneid:2735565	2.3.1.129	51161
bba:Bd1498	ncbi-geneid:2735567	2.4.1.182	53756
bba:Bd1499	ncbi-geneid:2735568	2.7.1.130	52540
bba:Bd1503	ncbi-geneid:2735572	2.4.-.-	53756
bba:Bd1504	ncbi-geneid:2735573	2.4.-.-	53756
bba:Bd1507	ncbi-geneid:2735505	2.7.7.2|2.7.1.26	82114|52374
bba:Bd1508	ncbi-geneid:2735506	1.1.1.25	51735
bba:Bd1512	ncbi-geneid:2735510	2.7.3.-|2.7.13.3	55874|47384|55785
bba:Bd1516	ncbi-geneid:2735516	2.7.8.-	56024|56024
bba:Bd1518	ncbi-geneid:2735520	3.4.11.-	55486
bba:Bd1519	ncbi-geneid:2735522	5.4.99.12	55120
bba:Bd1525	ncbi-geneid:2735528	3.6.1.11	53067|53067
bba:Bd1530	ncbi-geneid:2735534	2.7.1.48	52540
bba:Bd1531	ncbi-geneid:2735535	2.4.2.9	53271
bba:Bd1533	ncbi-geneid:2735537	3.5.4.25	142695
bba:Bd1534	ncbi-geneid:2735538	1.2.1.27	53720
bba:Bd1535	ncbi-geneid:2735539	2.7.3.-	55874|52172|55785|47384
bba:Bd1544	ncbi-geneid:2735491	2.3.1.128	55729
bba:Bd1549	ncbi-geneid:2735496	4.2.1.70|5.4.99.12	55120
bba:Bd1551	ncbi-geneid:2735498	2.7.7.8	54211|54211|55666|55666|54791|50249|46915
bba:Bd1552	ncbi-geneid:2735499	3.4.99.-	63411|63411
bba:Bd1553	ncbi-geneid:2735500	3.6.1.23	51283
bba:Bd1561	ncbi-geneid:2735445	2.4.1.83	53448
bba:Bd1565	ncbi-geneid:2735451	2.5.1.75	52540|52540
bba:Bd1568	ncbi-geneid:2735453	2.7.4.8	52540
bba:Bd1569	ncbi-geneid:2735454	2.7.7.6	63562
bba:Bd1570	ncbi-geneid:2735455	2.7.6.5	109604|81301|81271|55021
bba:Bd1573	ncbi-geneid:2735460	1.14.13.59	51905|51905
bba:Bd1575	ncbi-geneid:2735462	2.3.1.102
bba:Bd1607	ncbi-geneid:2735430	1.7.2.2	48695
bba:Bd1608	ncbi-geneid:2735432	1.2.7.-	54862|53706|50692
bba:Bd1617	ncbi-geneid:2735370	6.1.1.3	55681|55186|52954|81271
bba:Bd1619	ncbi-geneid:2735372	3.1.-.-	69500
bba:Bd1620	ncbi-geneid:2735373	2.8.3.8|3.1.2.1	100950|100950
bba:Bd1626	ncbi-geneid:2735379	5.3.3.2	51395
bba:Bd1627	ncbi-geneid:2735380	1.1.1.88	56542|55035
bba:Bd1629	ncbi-geneid:2735382	4.1.1.33	55060|54211
bba:Bd1630	ncbi-geneid:2735383	2.7.1.36	54211|55060
bba:Bd1632	ncbi-geneid:2735385	2.1.1.-	75217|55315
bba:Bd1636	ncbi-geneid:2735389	2.1.1.170	53335
bba:Bd1637	ncbi-geneid:2735390	6.1.1.20	55681|46589
bba:Bd1638	ncbi-geneid:2735391	6.1.1.20	56037|50249|55681|54991|46955
bba:Bd1649	ncbi-geneid:2734630	3.4.22.40	54001
bba:Bd1653	ncbi-geneid:2734634	5.4.2.1
bba:Bd1661	ncbi-geneid:2734642	3.6.3.27	52540
bba:Bd1665	ncbi-geneid:2734647	4.2.1.45	51735
bba:Bd1678	ncbi-geneid:2734661	5.1.3.2	51735
bba:Bd1680	ncbi-geneid:2734803	5.1.3.-	53756
bba:Bd1683	ncbi-geneid:2734805	4.1.3.-|2.5.1.56	51569|51269
bba:Bd1684	ncbi-geneid:2734806	2.3.1.-	51161
bba:Bd1685	ncbi-geneid:2734807	2.7.7.13	53448|54631
bba:Bd1686	ncbi-geneid:2734808	2.7.7.43	53448
bba:Bd1691	ncbi-geneid:2734814	2.4.2.-	52317
bba:Bd1692	ncbi-geneid:2734815	4.1.3.-	51366
bba:Bd1695	ncbi-geneid:2734818	5.1.3.14	53756
bba:Bd1697	ncbi-geneid:2734820	5.1.3.-	51735
bba:Bd1710	ncbi-geneid:2734834	2.5.1.47	53686
bba:Bd1724	ncbi-geneid:2735192	1.14.99.-	51905
bba:Bd1725	ncbi-geneid:2735194	2.5.1.32	48576
bba:Bd1730	ncbi-geneid:2735200	1.14.-.-	51905
bba:Bd1732	ncbi-geneid:2735202	2.1.1.-	75217
bba:Bd1733	ncbi-geneid:2735203	6.1.1.10	52374|47323|50249|57770
bba:Bd1735	ncbi-geneid:2735204	4.2.1.1	53056
bba:Bd1736	ncbi-geneid:2735205	2.6.1.42	56752
bba:Bd1739	ncbi-geneid:2735208	2.-.-.-	53448
bba:Bd1744	ncbi-geneid:2734992	2.5.1.47	53686
bba:Bd1758	ncbi-geneid:2735005	2.7.3.-|2.7.13.3	55874|47384
bba:Bd1775	ncbi-geneid:2735024	2.3.1.117	51161
bba:Bd1777	ncbi-geneid:2735147	4.1.1.20	51419|50621
bba:Bd1778	ncbi-geneid:2735148	5.1.1.3	53681|53681
bba:Bd1779	ncbi-geneid:2735149	1.1.1.205	51412
bba:Bd1793	ncbi-geneid:2735169	4.2.1.70|5.4.99.12	55120
bba:Bd1803	ncbi-geneid:2735182	6.2.1.3	56801
bba:Bd1805	ncbi-geneid:2734914	1.11.1.15	52833
bba:Bd1807	ncbi-geneid:2734916	6.1.1.3	55681|52954
bba:Bd1810	ncbi-geneid:2734918	1.13.11.11	140959
bba:Bd1811	ncbi-geneid:2734919	4.1.2.5	53383
bba:Bd1812	ncbi-geneid:2734920	3.5.3.8	52768
bba:Bd1820	ncbi-geneid:2734930	2.7.7.19|2.7.7.72|3.1.3.-|3.1.4	81891|81301
bba:Bd1827	ncbi-geneid:2734936	3.1.2.-	54637
bba:Bd1833	ncbi-geneid:2734048	1.1.1.40	51735|53659|53223
bba:Bd1834	ncbi-geneid:2734049	1.1.1.40	53223
bba:Bd1835	ncbi-geneid:2734050	2.3.1.16	53901|53901
bba:Bd1836	ncbi-geneid:2734051	1.1.1.35|4.2.1.17|5.1.2.3	52096|51735|48179|48179
bba:Bd1837	ncbi-geneid:2734052	1.-.-.-	51905|54373
bba:Bd1838	ncbi-geneid:2734053	2.3.1.-	55729
bba:Bd1844	ncbi-geneid:2734061	2.3.1.51	69593
bba:Bd1850	ncbi-geneid:2734066	1.1.1.157	51735|48179
bba:Bd1852	ncbi-geneid:2734067	4.2.1.17	52096
bba:Bd1853	ncbi-geneid:2734068	5.4.99.2	51703|52540|52242
bba:Bd1855	ncbi-geneid:2734069	2.7.3.-	55874|47384|158472
bba:Bd1863	ncbi-geneid:2734078	4.2.3.12	55620
bba:Bd1868	ncbi-geneid:2734084	2.4.1.-	53756
bba:Bd1869	ncbi-geneid:2733773	4.2.1.46	51735
bba:Bd1870	ncbi-geneid:2733774	2.7.7.24	53448
bba:Bd1903	ncbi-geneid:2735115	5.2.1.8	54534
bba:Bd1918	ncbi-geneid:2735134	3.1.2.-	54637
bba:Bd1919	ncbi-geneid:2735135	3.1.3.11	56655
bba:Bd1926	ncbi-geneid:2735144	1.2.1.16	53720
bba:Bd1927	ncbi-geneid:2735145	6.3.4.-	52402
bba:Bd1928	ncbi-geneid:2735146	3.4.24.-	52540|140990
bba:Bd1931	ncbi-geneid:2734665	5.4.2.2|5.4.2.10	53738|53738|53738|55957
bba:Bd1932	ncbi-geneid:2734666	2.6.99.2	63892
bba:Bd1934	ncbi-geneid:2734668	3.1.31.1	50199
bba:Bd1938	ncbi-geneid:2734674	4.4.1.-|2.8.1.7	53383
bba:Bd1939	ncbi-geneid:2734675	2.1.1.61|2.8.1.-	52402
bba:Bd1940	ncbi-geneid:2734677	1.8.-.-	102114
bba:Bd1941	ncbi-geneid:2734678	3.1.26.3	69065|54768
bba:Bd1947	ncbi-geneid:2734684	1.11.1.9	52833
bba:Bd1949	ncbi-geneid:2734686	4.3.2.2	48557
bba:Bd1952	ncbi-geneid:2734689	6.3.2.-	53623|53244|51984
bba:Bd1955	ncbi-geneid:2734692	2.7.7.59	109604|55021|81301
bba:Bd1967	ncbi-geneid:2734137	4.2.1.70|5.4.99.12	55120|55174
bba:Bd1968	ncbi-geneid:2734138	4.2.3.12	55620
bba:Bd1969	ncbi-geneid:2734139	1.1.1.100	51735
bba:Bd1973	ncbi-geneid:2734144	1.3.99.2	56645|47203
bba:Bd1983	ncbi-geneid:2734156	1.17.4.1	47240
bba:Bd1984	ncbi-geneid:2734157	1.17.4.1	51998|48168
bba:Bd2006	ncbi-geneid:2734721	3.4.24.-	51261
bba:Bd2007	ncbi-geneid:2734722	2.1.2.1	53383
bba:Bd2009	ncbi-geneid:2734723	5.3.1.6	89623
bba:Bd2010	ncbi-geneid:2734724	2.3.1.41|2.3.1.179	53901|53901
bba:Bd2012	ncbi-geneid:2734727	1.1.1.100	51735
bba:Bd2013	ncbi-geneid:2734728	2.3.1.39	52151|55048
bba:Bd2014	ncbi-geneid:2734729	2.3.1.41|2.3.1.180	53901
bba:Bd2017	ncbi-geneid:2734732	3.1.1.24	53474
bba:Bd2027	ncbi-geneid:2734744	6.1.1.19	52374|47323|55190
bba:Bd2028	ncbi-geneid:2733965	1.4.1.9	51735|53223
bba:Bd2034	ncbi-geneid:2733972	5.1.1.17	53383
bba:Bd2044	ncbi-geneid:2733983	3.4.16.4	56601
bba:Bd2045	ncbi-geneid:2733984	2.7.1.39	56112
bba:Bd2056	ncbi-geneid:2734002	2.1.1.-	53335
bba:Bd2066	ncbi-geneid:2734748	2.5.1.18	47616|52833
bba:Bd2070	ncbi-geneid:2734753	2.3.1.9	53901|53901
bba:Bd2074	ncbi-geneid:2734759	1.14.14.3	51679
bba:Bd2078	ncbi-geneid:2734766	2.7.7.7	89550
bba:Bd2080	ncbi-geneid:2734769	6.3.5.2	54810|52402|52317
bba:Bd2081	ncbi-geneid:2734770	1.1.1.205	51412|51412
bba:Bd2095	ncbi-geneid:2734785	2.3.1.9	53901|53901
bba:Bd2096	ncbi-geneid:2734786	2.8.3.5	100950
bba:Bd2097	ncbi-geneid:2734787	2.8.3.5	100950
bba:Bd2099	ncbi-geneid:2734789	2.7.1.40	51621|52935|50800
bba:Bd2116	ncbi-geneid:2733714	3.1.26.4	53098
bba:Bd2119	ncbi-geneid:2733717	2.1.1.31	75217
bba:Bd2138	ncbi-geneid:2733741	3.1.26.4
bba:Bd2140	ncbi-geneid:2733743	2.7.7.7
bba:Bd2141	ncbi-geneid:2733744	2.7.3.-	47384|55781
bba:Bd2142	ncbi-geneid:2733745	2.7.3.-	55874
bba:Bd2144	ncbi-geneid:2733747	3.4.21.53	54211|52540|88697
bba:Bd2149	ncbi-geneid:2733752	1.-.-.-	55469
bba:Bd2151	ncbi-geneid:2733755	4.2.1.2	117457
bba:Bd2156	ncbi-geneid:2733760	1.13.12.16
bba:Bd2167	ncbi-geneid:2733771	2.7.3.-	52172
bba:Bd2174	ncbi-geneid:2734533	1.3.99.-	56645|47203
bba:Bd2176	ncbi-geneid:2734536	3.2.2.23|4.2.99.18	81624|46946|57716
bba:Bd2184	ncbi-geneid:2734547	2.7.3.-	55874
bba:Bd2188	ncbi-geneid:2734551	3.4.21.-	52096
bba:Bd2198	ncbi-geneid:2734565	3.1.4.46	51695
bba:Bd2204	ncbi-geneid:2734570	3.1.2.6	56281
bba:Bd2206	ncbi-geneid:2734572	4.1.99.3	48173|52425
bba:Bd2218	ncbi-geneid:2734583	3.4.21.53	88697
bba:Bd2220	ncbi-geneid:2733809	3.6.1.-	55811
bba:Bd2224	ncbi-geneid:2733813	3.6.3.4	56784|81653|55008|81665
bba:Bd2232	ncbi-geneid:2733823	3.1.-.-	64182
bba:Bd2236	ncbi-geneid:2733827	2.4.2.29	51713
bba:Bd2237	ncbi-geneid:2733828	5.-.-.-	111337
bba:Bd2241	ncbi-geneid:2733833	1.4.1.13	51395
bba:Bd2246	ncbi-geneid:2733840	1.1.1.-	51905|50022
bba:Bd2252	ncbi-geneid:2733847	6.5.1.1	56091|50249
bba:Bd2255	ncbi-geneid:2733849	2.5.1.55	51569
bba:Bd2257	ncbi-geneid:2733851	6.1.1.5	52374|50677|47323|47323
bba:Bd2259	ncbi-geneid:2733854	4.2.1.1	53056
bba:Bd2263	ncbi-geneid:2733859	6.3.-.-	55931
bba:Bd2266	ncbi-geneid:2733863	1.2.1.3	53720
bba:Bd2269	ncbi-geneid:2733866	3.4.21.-	52743
bba:Bd2270	ncbi-geneid:2733867	2.4.1.117	53448
bba:Bd2279	ncbi-geneid:2735718	3.2.1.20	51445|51011
bba:Bd2290	ncbi-geneid:2735727	2.1.1.-	53335
bba:Bd2297	ncbi-geneid:2735734	3.6.3.4	56784|81653|81665
bba:Bd2313	ncbi-geneid:2735755	3.5.1.11	56235
bba:Bd2317	ncbi-geneid:2735760	6.1.1.16	52374|47323
bba:Bd2319	ncbi-geneid:2735761	6.1.1.17	52374|48163
bba:Bd2324	ncbi-geneid:2735768	3.6.1.-|3.6.4.12	52540|52540|50249
bba:Bd2335	ncbi-geneid:2735779	2.7.3.-	55874|52172|47384
bba:Bd2337	ncbi-geneid:2735780	2.8.1.1|2.8.1.2	52821|52821
bba:Bd2338	ncbi-geneid:2735781	6.1.1.6	55681|50249
bba:Bd2339	ncbi-geneid:2735782	4.1.2.13	51569
bba:Bd2349	ncbi-geneid:2735794	2.5.1.46	52467
bba:Bd2355	ncbi-geneid:2735802	3.1.21.-	51556
bba:Bd2358	ncbi-geneid:2735805	4.2.1.70	55120
bba:Bd2367	ncbi-geneid:2735819	2.-.-.-	53756
bba:Bd2389	ncbi-geneid:2735852	2.7.8.-	56024|56024
bba:Bd2395	ncbi-geneid:2735860	2.3.1.-	55729|81301
bba:Bd2406	ncbi-geneid:2735874	2.7.3.-|2.7.13.3	55874|47226|55785|55785
bba:Bd2407	ncbi-geneid:2735875	1.15.1.1	54719|46609
bba:Bd2418	ncbi-geneid:2735888	3.4.17.-	53187
bba:Bd2426	ncbi-geneid:2735896	3.4.21.-	144091
bba:Bd2428	ncbi-geneid:2735899	3.4.21.-	52743
bba:Bd2437	ncbi-geneid:2735914	1.14.13.7	52343|63380
bba:Bd2449	ncbi-geneid:2735925	3.5.4.5	53927
bba:Bd2456	ncbi-geneid:2735930	5.2.1.8	109998
bba:Bd2462	ncbi-geneid:2735936	3.2.1.-	53955
bba:Bd2478	ncbi-geneid:2735956	1.4.1.1	52283|51735
bba:Bd2484	ncbi-geneid:2735961	3.5.1.-	54211|54211
bba:Bd2487	ncbi-geneid:2735964	3.1.22.4	52540|46785
bba:Bd2489	ncbi-geneid:2735966	3.13.1.3|3.1.22.4	53098
bba:Bd2498	ncbi-geneid:2735976	3.1.2.14	54637|54637
bba:Bd2500	ncbi-geneid:2735978	4.2.1.79	103378
bba:Bd2502	ncbi-geneid:2735979	4.1.3.30	51621
bba:Bd2507	ncbi-geneid:2735985	6.-.-.-|2.7.7.63	55681|82649
bba:Bd2508	ncbi-geneid:2735986	3.1.-.-	56300
bba:Bd2511	ncbi-geneid:2735990	2.3.3.5	48256
bba:Bd2513	ncbi-geneid:2735993	3.1.4.1|3.1.3.1	56300
bba:Bd2517	ncbi-geneid:2735997	1.8.1.-|1.11.1.15	52833
bba:Bd2518	ncbi-geneid:2735998	1.8.1.-|1.6.4.-	51905|52833|52833
bba:Bd2521	ncbi-geneid:2736002	3.4.11.2	55486|63737
bba:Bd2522	ncbi-geneid:2736003	3.5.4.16	55620
bba:Bd2540	ncbi-geneid:2736028	1.4.3.4	51905
bba:Bd2545	ncbi-geneid:2736033	3.4.21.-	52743|141371
bba:Bd2554	ncbi-geneid:2736043	3.4.11.1	53187
bba:Bd2558	ncbi-geneid:2736046	2.3.1.128	55729
bba:Bd2568	ncbi-geneid:2736058	1.4.3.5	50475
bba:Bd2569	ncbi-geneid:2736059	5.2.1.8	54534
bba:Bd2571	ncbi-geneid:2736061	2.7.9.3	56042|55326
bba:Bd2574	ncbi-geneid:2736065	2.7.8.20	53649
bba:Bd2576	ncbi-geneid:2736067	2.7.3.-	55874|47384|158472
bba:Bd2584	ncbi-geneid:2736076	2.7.3.-	55874|55785|47384|55785|55785
bba:Bd2593	ncbi-geneid:2736087	1.17.4.2	51998
bba:Bd2597	ncbi-geneid:2736091	1.7.99.7	53300
bba:Bd2598	ncbi-geneid:2736092	1.7.99.7	52540
bba:Bd2599	ncbi-geneid:2736093	1.7.99.7	81442
bba:Bd2601	ncbi-geneid:2736094	1.7.99.7	46626|46626
bba:Bd2608	ncbi-geneid:2736101	1.7.2.1	49503|49503|46626
bba:Bd2609	ncbi-geneid:2736103	3.6.1.-	56784|81653|55008|81665
bba:Bd2611	ncbi-geneid:2736106	1.9.3.1	81442|46626
bba:Bd2613	ncbi-geneid:2736108	1.9.3.1	46626
bba:Bd2618	ncbi-geneid:2736114	2.1.1.77	53335
bba:Bd2620	ncbi-geneid:2736116	1.16.3.1	47240
bba:Bd2627	ncbi-geneid:2736126	3.4.21.-	50494
bba:Bd2630	ncbi-geneid:2736130	3.4.21.4	50494
bba:Bd2632	ncbi-geneid:2736133	3.1.1.7|3.1.1.1	53474
bba:Bd2633	ncbi-geneid:2736135	1.17.1.4	56176|55447|47741|54292
bba:Bd2634	ncbi-geneid:2736136	1.17.1.4	56003|54665
bba:Bd2636	ncbi-geneid:2736138	3.5.4.2	51556|51338
bba:Bd2640	ncbi-geneid:2736142	4.6.1.1	55073
bba:Bd2645	ncbi-geneid:2736148	2.7.1.48	52540
bba:Bd2646	ncbi-geneid:2736149	1.1.3.6	51905
bba:Bd2652	ncbi-geneid:2736158	3.11.1.2	82057|57783
bba:Bd2653	ncbi-geneid:2736159	3.2.2.9	53167
bba:Bd2654	ncbi-geneid:2736160	3.4.13.22	55166
bba:Bd2667	ncbi-geneid:2736173	3.4.24.-	52540|140990
bba:Bd2671	ncbi-geneid:2736178	4.6.1.1	55781|50475
bba:Bd2688	ncbi-geneid:2736201	3.5.2.3	51556|51338
bba:Bd2691	ncbi-geneid:2736204	1.1.1.35|4.2.1.17	52096
bba:Bd2692	ncbi-geneid:2736205	3.4.21.-	52743|49373
bba:Bd2699	ncbi-geneid:2736215	3.5.1.28	53187
bba:Bd2700	ncbi-geneid:2736217	2.7.7.56	54211|55666
bba:Bd2701	ncbi-geneid:2736218	3.6.1.15	52972
bba:Bd2703	ncbi-geneid:2736221	3.6.1.-	52540|50249
bba:Bd2704	ncbi-geneid:2736222	2.7.6.1	53271
bba:Bd2706	ncbi-geneid:2736224	3.1.1.29	53178
bba:Bd2718	ncbi-geneid:2736239	2.7.1.30	53067|53067
bba:Bd2721	ncbi-geneid:2736242	3.5.2.7	51556|51338
bba:Bd2727	ncbi-geneid:2736250	5.4.2.1
bba:Bd2728	ncbi-geneid:2736251	1.2.4.2	52518|52518
bba:Bd2729	ncbi-geneid:2736252	2.3.1.61	52777|51230|47005
bba:Bd2731	ncbi-geneid:2736253	1.8.1.4	51905|55424
bba:Bd2751	ncbi-geneid:2736280	4.2.1.49	111326
bba:Bd2753	ncbi-geneid:2736281	4.3.1.3
bba:Bd2756	ncbi-geneid:2736285	5.1.3.1	51366
bba:Bd2757	ncbi-geneid:2736286	2.1.2.9	53328|50486
bba:Bd2759	ncbi-geneid:2736287	3.5.1.88	56420
bba:Bd2762	ncbi-geneid:2736290	2.4.2.19	51690|54675
bba:Bd2784	ncbi-geneid:2736319	4.2.1.3	53732|52016
bba:Bd2785	ncbi-geneid:2736320	3.5.1.-	52467
bba:Bd2797	ncbi-geneid:2736335	3.6.3.-	52540
bba:Bd2800	ncbi-geneid:2736339	3.4.21.-	50494|50156|50156
bba:Bd2813	ncbi-geneid:2736359	1.1.1.1	50129|51735
bba:Bd2817	ncbi-geneid:2736363	3.1.4.46	51695
bba:Bd2820	ncbi-geneid:2736367	4.2.1.70	55120
bba:Bd2821	ncbi-geneid:2736368	3.2.1.18	89372
bba:Bd2825	ncbi-geneid:2736374	1.7.2.2	48695
bba:Bd2829	ncbi-geneid:2736381	3.5.1.44	64438
bba:Bd2830	ncbi-geneid:2736382	2.1.1.80	53335|47757
bba:Bd2833	ncbi-geneid:2736385	4.6.1.1	55874
bba:Bd2834	ncbi-geneid:2736386	1.1.1.38	53223|51735
bba:Bd2847	ncbi-geneid:2736400	2.4.2.-|2.4.1.-	53955
bba:Bd2848	ncbi-geneid:2736401	4.4.1.5	54593
bba:Bd2857	ncbi-geneid:2736411	4.3.1.1	48557
bba:Bd2864	ncbi-geneid:2736419	5.99.1.3	56726
bba:Bd2865	ncbi-geneid:2736420	5.99.1.3	54211|55874
bba:Bd2892	ncbi-geneid:2736452	1.1.1.95	51735|52283|55021
bba:Bd2895	ncbi-geneid:2736455	2.3.1.51	69593
bba:Bd2899	ncbi-geneid:2736461	1.3.3.4	52218
bba:Bd2900	ncbi-geneid:2736463	3.4.11.4	53187|55031
bba:Bd2919	ncbi-geneid:2736489	5.3.1.8	48208
bba:Bd2923	ncbi-geneid:2736493	3.4.21.-	50494
bba:Bd2924	ncbi-geneid:2736494	1.3.99.-	47203|56645
bba:Bd2941	ncbi-geneid:2736515	2.7.7.22	53448|51182
bba:Bd2943	ncbi-geneid:2736517	3.1.3.15	56784
bba:Bd2950	ncbi-geneid:2736525	2.7.7.6	56553|55257|47789
bba:Bd2954	ncbi-geneid:2736529	2.7.4.3	52540
bba:Bd2979	ncbi-geneid:2736550	3.6.5.3	52540|50447|54980|54211|54980
bba:Bd2983	ncbi-geneid:2736553	2.7.7.6	64484
bba:Bd2984	ncbi-geneid:2736554	2.7.7.6	64484
bba:Bd2994	ncbi-geneid:2736566	3.6.5.3	52540|50465|50447
bba:Bd2995	ncbi-geneid:2736571	2.1.1.-	75217
bba:Bd2996	ncbi-geneid:2736572	4.1.1.23	51366
bba:Bd3001	ncbi-geneid:2736580	6.3.3.1	55326|56042
bba:Bd3002	ncbi-geneid:2736581	3.5.4.10|2.1.2.3	53927|52335
bba:Bd3003	ncbi-geneid:2736582	6.3.5.3	52317
bba:Bd3004	ncbi-geneid:2736583	6.3.5.3	55326|56042|55326|56042
bba:Bd3005	ncbi-geneid:2736584	2.1.2.2	53328
bba:Bd3006	ncbi-geneid:2736585	6.3.4.13	56059|52440|51246
bba:Bd3007	ncbi-geneid:2736586	6.3.2.6	56104
bba:Bd3008	ncbi-geneid:2736587	4.1.1.21|5.4.99.18	52255
bba:Bd3009	ncbi-geneid:2736588	2.4.2.14	56235|53271
bba:Bd3033	ncbi-geneid:2736622	6.1.1.15	55681|52954|64586
bba:Bd3036	ncbi-geneid:2736624	2.7.3.-|2.7.13.3	55874|55785|47384|158472
bba:Bd3037	ncbi-geneid:2736625	2.5.1.9|2.5.1.78	52121
bba:Bd3038	ncbi-geneid:2736626	3.5.4.25|4.1.99.12	55821|142695
bba:Bd3039	ncbi-geneid:2736627	2.5.1.9	63380|63380
bba:Bd3047	ncbi-geneid:2736635	4.2.3.3	52335
bba:Bd3072	ncbi-geneid:2736666	4.6.1.1	55073
bba:Bd3078	ncbi-geneid:2736672	6.5.1.-	55144
bba:Bd3080	ncbi-geneid:2736675	1.6.5.3	54862
bba:Bd3081	ncbi-geneid:2736676	1.6.5.3	54862|53706|54292
bba:Bd3083	ncbi-geneid:2736677	1.6.5.3	142019|140490|142984
bba:Bd3084	ncbi-geneid:2736678	1.6.5.3	52833
bba:Bd3085	ncbi-geneid:2736679	1.6.5.3	56762|143243
bba:Bd3086	ncbi-geneid:2736680	1.6.5.3	56770
bba:Bd3096	ncbi-geneid:2736692	2.3.1.39	52151
bba:Bd3102	ncbi-geneid:2736699	3.1.2.-	54637
bba:Bd3108	ncbi-geneid:2736706	3.6.4.13	52540
bba:Bd3116	ncbi-geneid:2736712	2.3.1.30	51161
bba:Bd3124	ncbi-geneid:2736719	5.1.1.1	51419|50621
bba:Bd3127	ncbi-geneid:2736723	1.4.3.16	51905|56425|46977
bba:Bd3131	ncbi-geneid:2736728	3.1.26.4
bba:Bd3147	ncbi-geneid:2736754	2.7.1.24	52540
bba:Bd3148	ncbi-geneid:2736755	2.7.11.1	56112
bba:Bd3149	ncbi-geneid:2736756	6.2.1.3	56801
bba:Bd3153	ncbi-geneid:2736760	2.7.9.2	56059|52009
bba:Bd3167	ncbi-geneid:2736774	3.6.3.-	52540
bba:Bd3171	ncbi-geneid:2736780	3.4.15.5	55486
bba:Bd3172	ncbi-geneid:2736781	2.7.1.23	111331
bba:Bd3175	ncbi-geneid:2736784	3.4.21.83	50993|53474
bba:Bd3178	ncbi-geneid:2736787	4.2.1.3	53732|52016
bba:Bd3179	ncbi-geneid:2736788	3.6.1.13	55811
bba:Bd3185	ncbi-geneid:2736796	1.13.11.5	51182
bba:Bd3188	ncbi-geneid:2736800	3.6.1.-	56300
bba:Bd3195	ncbi-geneid:2736810	1.1.1.81	51735|52283
bba:Bd3196	ncbi-geneid:2736811	6.3.2.8	53623|53244|51984
bba:Bd3197	ncbi-geneid:2736812	2.4.1.227	53756
bba:Bd3200	ncbi-geneid:2736817	6.3.2.9	53244|53623|51984
bba:Bd3204	ncbi-geneid:2736820	6.3.2.10	53623|53244|63418
bba:Bd3205	ncbi-geneid:2736821	6.3.2.13	53623|53244|63418
bba:Bd3210	ncbi-geneid:2736827	3.6.1.-|3.6.4.12	52540|47819
bba:Bd3212	ncbi-geneid:2736828	3.5.2.6	56601
bba:Bd3213	ncbi-geneid:2736830	2.4.1.129	56601|56519|54184
bba:Bd3215	ncbi-geneid:2736834	2.1.1.-	53335|81799
bba:Bd3219	ncbi-geneid:2736837	2.4.2.8	53271
bba:Bd3230	ncbi-geneid:2736851	2.1.1.45	55831
bba:Bd3231	ncbi-geneid:2736852	1.5.1.3	53597
bba:Bd3233	ncbi-geneid:2736854	1.1.1.158	56176|56194
bba:Bd3234	ncbi-geneid:2736855	3.4.17.18	53187
bba:Bd3237	ncbi-geneid:2736858	2.5.1.18	52833|47616
bba:Bd3244	ncbi-geneid:2736869	3.4.16.4|3.4.21	56601
bba:Bd3251	ncbi-geneid:2736878	2.7.7.7
bba:Bd3255	ncbi-geneid:2736884	1.8.1.8	52833|74863
bba:Bd3264	ncbi-geneid:2736894	5.4.99.12	55120|55174
bba:Bd3270	ncbi-geneid:2736904	2.1.1.-	53335
bba:Bd3271	ncbi-geneid:2736905	2.1.1.-	75217|88697
bba:Bd3279	ncbi-geneid:2736912	3.5.1.-	88713
bba:Bd3281	ncbi-geneid:2736915	3.5.1.-	103473
bba:Bd3289	ncbi-geneid:2736925	3.1.1.1	53474
bba:Bd3292	ncbi-geneid:2736928	2.1.1.-	53335|88697
bba:Bd3294	ncbi-geneid:2736930	1.14.-.-	50022|55961
bba:Bd3295	ncbi-geneid:2736931	3.5.4.9|1.5.1.5	51735|53223
bba:Bd3311	ncbi-geneid:2736950	6.1.1.12	55681|55261|50249
bba:Bd3335	ncbi-geneid:2736976	3.1.3.25	56655
bba:Bd3339	ncbi-geneid:2736983	3.6.1.-|3.6.4.12	52540
bba:Bd3344	ncbi-geneid:2736989	5.4.3.2	102114
bba:Bd3351	ncbi-geneid:2736997	2.4.2.-|2.4.1.129|3.4	56601|53955
bba:Bd3359	ncbi-geneid:2737006	2.7.3.-	55874|47384
bba:Bd3367	ncbi-geneid:2737013	2.7.3.-|2.7.13.3	55874|47384
bba:Bd3384	ncbi-geneid:2737030	2.7.1.11	53784
bba:Bd3401	ncbi-geneid:2737052	3.6.3.14	52540
bba:Bd3420	ncbi-geneid:2737077	2.7.1.21	52540|57716
bba:Bd3424	ncbi-geneid:2737082	2.6.1.16	53697|56235
bba:Bd3425	ncbi-geneid:2737083	2.3.1.57|2.7.7.23|2.3.1.157	53448|51161
bba:Bd3430	ncbi-geneid:2737087	2.7.3.-	55874|52172|47384|47226
bba:Bd3436	ncbi-geneid:2737092	3.5.3.11	52768
bba:Bd3437	ncbi-geneid:2737093	3.2.2.-	48150
bba:Bd3444	ncbi-geneid:2737105	4.2.1.24	51569
bba:Bd3446	ncbi-geneid:2737106	1.2.1.70	69742
bba:Bd3447	ncbi-geneid:2737107	2.5.1.61	53850
bba:Bd3449	ncbi-geneid:2737108	5.4.3.8	53383
bba:Bd3450	ncbi-geneid:2737109	2.7.3.-	55874|47384
bba:Bd3452	ncbi-geneid:2737111	4.1.1.37	51726
bba:Bd3454	ncbi-geneid:2737112	1.3.3.3|1.3.99.22	102114
bba:Bd3455	ncbi-geneid:2737113	1.3.3.4	51905|54373
bba:Bd3456	ncbi-geneid:2737114	4.99.1.1	53800
bba:Bd3459	ncbi-geneid:2737117	3.4.16.4	56601
bba:Bd3462	ncbi-geneid:2737121	3.1.-.-	53474
bba:Bd3464	ncbi-geneid:2737122	2.7.7.19	81301|81891
bba:Bd3466	ncbi-geneid:2737124	3.4.21.26	50993|53474
bba:Bd3467	ncbi-geneid:2737126	3.1.1.61	52738|52172
bba:Bd3468	ncbi-geneid:2737127	2.1.1.80	53335|47757
bba:Bd3469	ncbi-geneid:2737128	2.7.3.-|2.7.13.3	55874|47226|50341|47384
bba:Bd3475	ncbi-geneid:2737136	2.2.1.1	52518|52518|52922
bba:Bd3476	ncbi-geneid:2737137	3.5.4.4	51556
bba:Bd3478	ncbi-geneid:2737139	2.3.2.2	56235
bba:Bd3480	ncbi-geneid:2737142	3.4.11.5	53474
bba:Bd3483	ncbi-geneid:2737146	4.2.99.20	53474
bba:Bd3484	ncbi-geneid:2737147	4.1.1.71|2.2.1.9	52518|52518
bba:Bd3485	ncbi-geneid:2737148	5.4.4.2	56322
bba:Bd3486	ncbi-geneid:2737149	2.5.1.54	51569
bba:Bd3487	ncbi-geneid:2737150	2.1.1	53335
bba:Bd3488	ncbi-geneid:2737153	3.4.21.-	50494
bba:Bd3492	ncbi-geneid:2737159	4.1.3.36	52096
bba:Bd3493	ncbi-geneid:2737160	4.2.3.5	103263
bba:Bd3494	ncbi-geneid:2737161	2.7.1.71	53223|52540|51569
bba:Bd3495	ncbi-geneid:2737162	2.5.1.19	55205
bba:Bd3497	ncbi-geneid:2737164	4.2.3.4	56796
bba:Bd3500	ncbi-geneid:2737169	3.2.2.-	52141
bba:Bd3503	ncbi-geneid:2737172	3.1.-.-	56300
bba:Bd3511	ncbi-geneid:2737185	3.4.21.88	51306|46785
bba:Bd3524	ncbi-geneid:2737200	3.1.11.2	56219
bba:Bd3528	ncbi-geneid:2737204	2.7.3.-	55874|52172|47384|47226|55785
bba:Bd3534	ncbi-geneid:2737211	3.4.21.-	52096|50156
bba:Bd3536	ncbi-geneid:2737213	5.1.3.20	51735
bba:Bd3537	ncbi-geneid:2737214	1.14.16.1	56534
bba:Bd3538	ncbi-geneid:2737215	2.1.1.-	75217
bba:Bd3542	ncbi-geneid:2737219	1.1.1.193|3.5.4.26	53597|53927
bba:Bd3543	ncbi-geneid:2737220	1.13.11.27	54593
bba:Bd3547	ncbi-geneid:2737225	3.4.24.-	55486
bba:Bd3549	ncbi-geneid:2737228	3.1.2.6	52821
bba:Bd3560	ncbi-geneid:2737239	2.1.2.11	51621
bba:Bd3561	ncbi-geneid:2737240	6.3.2.1	52374
bba:Bd3562	ncbi-geneid:2737241	6.3.2.5	52507|102645
bba:Bd3564	ncbi-geneid:2737242	2.7.1.33
bba:Bd3565	ncbi-geneid:2737243	4.1.1.11	50692
bba:Bd3575	ncbi-geneid:2737255	3.2.1.-	53955
bba:Bd3576	ncbi-geneid:2737257	4.1.3.4	51569
bba:Bd3578	ncbi-geneid:2737259	6.4.1.1	56059|52440|51246
bba:Bd3579	ncbi-geneid:2737260	4.2.1.17	52096
bba:Bd3580	ncbi-geneid:2737261	6.4.1.4	52096|52096
bba:Bd3584	ncbi-geneid:2737265	2.1.1.-	53335
bba:Bd3594	ncbi-geneid:2737274	2.5.1.18	47616|52833
bba:Bd3596	ncbi-geneid:2737276	2.3.1.-	55729
bba:Bd3602	ncbi-geneid:2737285	3.4.24.-	55486
bba:Bd3613	ncbi-geneid:2737303	2.7.3.-	55874|52172|55785|47384
bba:Bd3615	ncbi-geneid:2737305	2.1.1.-	53335
bba:Bd3616	ncbi-geneid:2737306	2.5.1.16	53335|56276
bba:Bd3617	ncbi-geneid:2737307	1.15.1.1	54719|46609
bba:Bd3622	ncbi-geneid:2737312	3.4.11.10	53187
bba:Bd3625	ncbi-geneid:2737317	2.1.1.64	53335
bba:Bd3633	ncbi-geneid:2737326	3.5.1.1	53774
bba:Bd3647	ncbi-geneid:2737343	3.2.1.18	89372
bba:Bd3648	ncbi-geneid:2737345	2.7.3.-	55874|55785|47384
bba:Bd3649	ncbi-geneid:2737346	2.7.3.-	52172
bba:Bd3650	ncbi-geneid:2737347	2.7.3.-|2.7.13.3	55874|52172|52172|47384|55781
bba:Bd3653	ncbi-geneid:2737351	3.1.3.1	54909
bba:Bd3670	ncbi-geneid:2737366	3.1.11.2	56219
bba:Bd3673	ncbi-geneid:2737368	4.4.1.5	54593
bba:Bd3685	ncbi-geneid:2737382	5.3.2.-	55331
bba:Bd3687	ncbi-geneid:2737384	2.1.1.48	53335
bba:Bd3694	ncbi-geneid:2737393	3.1.21.3	52540|52540
bba:Bd3695	ncbi-geneid:2737394	3.1.21.3	116734|116734
bba:Bd3696	ncbi-geneid:2737395	2.1.1.72	53335
bba:Bd3703	ncbi-geneid:2737402	3.1.3.27	48317
bba:Bd3709	ncbi-geneid:2737408	3.1.1.76	53474
bba:Bd3723	ncbi-geneid:2737423	1.1.1.41|1.1.1.42	53659
bba:Bd3731	ncbi-geneid:2737434	2.7.7.7	52540|48019
bba:Bd3735	ncbi-geneid:2737438	2.5.1.72	142754
bba:Bd3749	ncbi-geneid:2737457	3.4.21.53	54211|52540|88697
bba:Bd3750	ncbi-geneid:2737458	2.7.3.-	55874|47384
bba:Bd3754	ncbi-geneid:2737463	3.4.21.92	52096
bba:Bd3755	ncbi-geneid:2737464	3.4.11.1	53187|52949
bba:Bd3763	ncbi-geneid:2737476	3.6.3.16	52540
bba:Bd3764	ncbi-geneid:2737477	5.2.1.8	102735|109998|54534
bba:Bd3773	ncbi-geneid:2737489	2.7.7.9	53448
bba:Bd3775	ncbi-geneid:2737492	3.6.4.-	52540|52540
bba:Bd3779	ncbi-geneid:2737495	2.7.3.-	55874|47384
bba:Bd3783	ncbi-geneid:2737498	2.7.4.22	53633
bba:Bd3785	ncbi-geneid:2737500	2.5.1.31	64005
bba:Bd3787	ncbi-geneid:2737502	3.4.24.-	50156|50156|50156
bba:Bd3788	ncbi-geneid:2737503	3.4.24.57	53067|53067
bba:Bd3791	ncbi-geneid:2737506	4.2.1.70|5.4.99.12	55120|55174
bba:Bd3793	ncbi-geneid:2737508	3.2.2.21	50486
bba:Bd3795	ncbi-geneid:2737511	4.4.1.1	53383
bba:Bd3796	ncbi-geneid:2737512	4.2.1.22	53686
bba:Bd3810	ncbi-geneid:2737526	6.2.1.5	56059|52210
bba:Bd3811	ncbi-geneid:2737527	6.2.1.5	52210|51735
bba:Bd3814	ncbi-geneid:2737531	1.1.1.100	51735
bba:Bd3821	ncbi-geneid:2737541	4.2.2.1	46626
bba:Bd3827	ncbi-geneid:2737552	2.7.4.6	54919
bba:Bd3828	ncbi-geneid:2737553	2.1.1.-	53335|50249
bba:Bd3833	ncbi-geneid:2737559	4.6.1.1	54292
bba:Bd3834	ncbi-geneid:2737560	2.7.7.7
bba:Bd3836	ncbi-geneid:2737563	6.3.5.1	52402|56317
bba:Bd3841	ncbi-geneid:2737568	1.8.-.-|2.-.-.-	102114
bba:Bd3846	ncbi-geneid:2737575	2.7.7.18	52374|81301
bba:Bd3851	ncbi-geneid:2737580	3.1.4.-|3.1.26.-	50249
bba:Bd3854	ncbi-geneid:2737584	4.1.2.4	51569
bba:Bd3855	ncbi-geneid:2737585	2.4.2.2	52418|54680|47648
bba:Bd3856	ncbi-geneid:2737586	2.4.2.1	53167
bba:Bd3857	ncbi-geneid:2737587	3.4.21.-	52743
bba:Bd3858	ncbi-geneid:2737588	6.4.1.3	52096|52096
bba:Bd3861	ncbi-geneid:2737589	6.4.1.1	56059|52440|51246
bba:Bd3862	ncbi-geneid:2737590	4.1.1.41	51230
bba:Bd3869	ncbi-geneid:2737599	3.4.24.-	63411|63411|63411|63411
bba:Bd3870	ncbi-geneid:2737600	1.3.3.3|1.3.99.22	102114
bba:Bd3876	ncbi-geneid:2737607	3.4.21.53	54211|52540|88697
bba:Bd3882	ncbi-geneid:2737614	3.4.21.-	52151
bba:Bd3885	ncbi-geneid:2737619	3.6.3.-	52540
bba:Bd3893	ncbi-geneid:2737627	3.6.4.-	52540|52540|52540|143517|141259
bba:Bd3895	ncbi-geneid:2737630	3.2.1.52	51445
bba:Bd3896	ncbi-geneid:2737632	3.6.3.14	51344
bba:Bd3897	ncbi-geneid:2737633	3.6.3.14	52540|47917|50615
bba:Bd3898	ncbi-geneid:2737634	3.6.3.14	52943
bba:Bd3899	ncbi-geneid:2737635	3.6.3.14	52540|47917|50615
bba:Bd3900	ncbi-geneid:2737636	3.6.3.14	47928
bba:Bd3903	ncbi-geneid:2737639	3.6.3.14	81573
bba:Bd3908	ncbi-geneid:2737645	2.1.1.170	53335
