# Supplementary material for: Tracing the Repertoire of Promiscuous Enzymes along the Metabolic Pathways in Archaeal Organisms
Source: Life (Basel). 2017 Jul 13;7(3):30. doi: 10.3390/life7030030 (PMC5617955; doi:10.3390/life7030030)
Supplement: Supplementary file 1 [file life-07-00030-s001.zip › Table_S2/bbe.txt]

KEGGID	NCBIGI	ECs	SFamilyID
bbe:BBR47_00020	ncbi-geneid:7720631	2.7.7.7	55979|55979|55979
bbe:BBR47_00060	ncbi-geneid:7717614	5.99.1.3	56719|55874|54211
bbe:BBR47_00080	ncbi-geneid:7717615	2.7.3.-	55874|47384
bbe:BBR47_00110	ncbi-geneid:7717618	5.99.1.3	56719|101904
bbe:BBR47_00140	ncbi-geneid:7720409	1.1.1.205	51412|54631
bbe:BBR47_00150	ncbi-geneid:7719672	3.4.16.4	56601|69189
bbe:BBR47_00160	ncbi-geneid:7720589	4.-.-.-	51366
bbe:BBR47_00170	ncbi-geneid:7719870	2.6.-.-	52317
bbe:BBR47_00180	ncbi-geneid:7719871	6.1.1.11	55681|46589
bbe:BBR47_00190	ncbi-geneid:7719013	2.3.3.9	51645
bbe:BBR47_00200	ncbi-geneid:7716834	4.1.3.1	51621
bbe:BBR47_00270	ncbi-geneid:7717625	3.1.3.15	89550
bbe:BBR47_00380	ncbi-geneid:7717634	2.7.1.69	55604
bbe:BBR47_00390	ncbi-geneid:7717635	2.7.3.9	51621|52009|47831
bbe:BBR47_00410	ncbi-geneid:7717637	2.7.1.69	51261
bbe:BBR47_00450	ncbi-geneid:7717641	5.4.99.12	55120|55174
bbe:BBR47_00630	ncbi-geneid:7716693	2.7.3.-	55874|47384|55785|55785
bbe:BBR47_00640	ncbi-geneid:7717656	2.7.7.7	52540|48019
bbe:BBR47_00750	ncbi-geneid:7720412	2.7.4.9	52540
bbe:BBR47_00780	ncbi-geneid:7720414	2.7.7.7	52540
bbe:BBR47_00860	ncbi-geneid:7716827	6.1.1.10	52374|47323|50249
bbe:BBR47_00870	ncbi-geneid:7719551	3.1.21.-	51556
bbe:BBR47_00890	ncbi-geneid:7719886	3.1.26.8	110455
bbe:BBR47_00900	ncbi-geneid:7718744	2.1.1.182	53335
bbe:BBR47_00930	ncbi-geneid:7717665	2.7.1.148	54211|55060
bbe:BBR47_00980	ncbi-geneid:7717666	2.3.1.157|2.7.7.23	53448|51161
bbe:BBR47_00990	ncbi-geneid:7719587	2.7.6.1	53271
bbe:BBR47_01010	ncbi-geneid:7720563	3.1.1.29	53178
bbe:BBR47_01030	ncbi-geneid:7719888	3.6.4.-	52540|52540|52540|143517|141259|52540
bbe:BBR47_01040	ncbi-geneid:7721422	5.2.1.8	54534
bbe:BBR47_01160	ncbi-geneid:7720629	3.1.3.16	81606
bbe:BBR47_01180	ncbi-geneid:7719892	2.7.11.1	56112
bbe:BBR47_01210	ncbi-geneid:7717674	6.3.4.-	52402|56037|82829
bbe:BBR47_01220	ncbi-geneid:7720738	2.4.2.8	53271
bbe:BBR47_01230	ncbi-geneid:7719712	3.4.24.-	52540|140990
bbe:BBR47_01260	ncbi-geneid:7717676	2.5.1.72	142754
bbe:BBR47_01290	ncbi-geneid:7717678	3.6.3.-	52540
bbe:BBR47_01320	ncbi-geneid:7716460	1.4.3.16	51905|56425|46977
bbe:BBR47_01330	ncbi-geneid:7721378	2.4.2.19	51690|54675
bbe:BBR47_01340	ncbi-geneid:7721379	2.7.1.33
bbe:BBR47_01690	ncbi-geneid:7719715	5.2.1.8	109998|54534
bbe:BBR47_01700	ncbi-geneid:7719894	2.5.1.47	53686
bbe:BBR47_01710	ncbi-geneid:7720583	2.6.1.85	56322
bbe:BBR47_01720	ncbi-geneid:7719838	2.6.1.85	52317
bbe:BBR47_01730	ncbi-geneid:7719837	3.1.3.1	53649
bbe:BBR47_01750	ncbi-geneid:7717710	4.1.3.38	56752
bbe:BBR47_01760	ncbi-geneid:7719839	2.5.1.15	51717
bbe:BBR47_01770	ncbi-geneid:7719561	4.1.2.25	55620
bbe:BBR47_01780	ncbi-geneid:7719556	2.7.6.3	55083
bbe:BBR47_01820	ncbi-geneid:7719665	6.1.1.6	55681|50249
bbe:BBR47_01870	ncbi-geneid:7715325	2.7.10.2	55931
bbe:BBR47_01940	ncbi-geneid:7719895	2.7.7.60	53448
bbe:BBR47_01950	ncbi-geneid:7719736	4.6.1.12	69765
bbe:BBR47_01960	ncbi-geneid:7719738	6.1.1.17|6.1.1.24	52374|48163
bbe:BBR47_01970	ncbi-geneid:7719653	2.3.1.30	51161
bbe:BBR47_01980	ncbi-geneid:7720579	6.1.1.16	52374|47323
bbe:BBR47_02000	ncbi-geneid:7719897	2.1.1.-	75217|55315
bbe:BBR47_02100	ncbi-geneid:7717532	2.1.1.172	53335
bbe:BBR47_02110	ncbi-geneid:7717716	2.7.7.6	64484
bbe:BBR47_02120	ncbi-geneid:7718849	2.7.7.6	64484
bbe:BBR47_02420	ncbi-geneid:7719010	2.7.4.3	52540
bbe:BBR47_02430	ncbi-geneid:7716854	3.4.11.18	55920
bbe:BBR47_02480	ncbi-geneid:7718861	2.7.7.6	56553|55257|47789
bbe:BBR47_02530	ncbi-geneid:7717721	5.4.99.12	55120
bbe:BBR47_02560	ncbi-geneid:7718859	3.5.1.28	53187
bbe:BBR47_02630	ncbi-geneid:7716742	3.5.3.1	52768
bbe:BBR47_02690	ncbi-geneid:7717727	5.4.2.10	53738|53738|53738|55957
bbe:BBR47_02700	ncbi-geneid:7719626	2.6.1.16	53697|56235
bbe:BBR47_02840	ncbi-geneid:7717740	3.1.4.46	51695
bbe:BBR47_02860	ncbi-geneid:7717741	1.-.-.-	55469
bbe:BBR47_02930	ncbi-geneid:7719645	3.2.1.14	51445|49265|51055
bbe:BBR47_03090	ncbi-geneid:7717758	3.1.11.2	56219
bbe:BBR47_03140	ncbi-geneid:7717762	2.3.1.31	53474
bbe:BBR47_03200	ncbi-geneid:7717767	3.1.21.2	51658
bbe:BBR47_03210	ncbi-geneid:7721388	3.2.2.21	48150
bbe:BBR47_03220	ncbi-geneid:7716867	2.1.1.-	57884|46689|46689
bbe:BBR47_03310	ncbi-geneid:7717772	2.7.3.-	55874|47384|158472
bbe:BBR47_03360	ncbi-geneid:7717777	3.6.3.3|3.6.3.5	56784|81653|81665|55008
bbe:BBR47_03510	ncbi-geneid:7717789	1.1.1.30	51735
bbe:BBR47_03540	ncbi-geneid:7717791	2.7.3.-	55874|47384
bbe:BBR47_03570	ncbi-geneid:7717794	4.2.1.113	51604|54826
bbe:BBR47_03580	ncbi-geneid:7717795	3.5.1.-	53187|55031
bbe:BBR47_03620	ncbi-geneid:7717798	2.8.3.8|3.1.2.1	100950|100950
bbe:BBR47_03690	ncbi-geneid:7716353	1.7.-.-	52218
bbe:BBR47_03740	ncbi-geneid:7717805	3.6.3.4	56784|81653|55008|55008|81665
bbe:BBR47_03760	ncbi-geneid:7717024	3.6.3.32	52540|54631
bbe:BBR47_03830	ncbi-geneid:7719745	3.6.3.12	56784|81653|81665
bbe:BBR47_03850	ncbi-geneid:7719747	2.7.13.3	52402|52402|52540
bbe:BBR47_03960	ncbi-geneid:7720292	3.6.1.-|3.6.3.8	81665|56784|81660|81653
bbe:BBR47_03990	ncbi-geneid:7717818	2.7.3.-	55874|55785
bbe:BBR47_04020	ncbi-geneid:7717821	1.9.3.1	49503
bbe:BBR47_04030	ncbi-geneid:7716951	1.9.3.1	81442
bbe:BBR47_04040	ncbi-geneid:7716950	1.-.-.-	51735
bbe:BBR47_04080	ncbi-geneid:7717825	2.7.3.-	55874|47384|158472|103190
bbe:BBR47_04140	ncbi-geneid:7717830	2.7.1.31	110738
bbe:BBR47_04230	ncbi-geneid:7717837	3.4.21.92	52096
bbe:BBR47_04310	ncbi-geneid:7717844	2.3.3.1	48256
bbe:BBR47_04320	ncbi-geneid:7716994	1.6.99.1	51395
bbe:BBR47_04450	ncbi-geneid:7717856	3.6.3.-	52540
bbe:BBR47_04480	ncbi-geneid:7717859	2.5.1.49	53383
bbe:BBR47_04530	ncbi-geneid:7717863	3.1.-.-	56281
bbe:BBR47_04720	ncbi-geneid:7717881	3.5.1.28	53187|55383
bbe:BBR47_04780	ncbi-geneid:7717886	3.6.3.27	52540
bbe:BBR47_04810	ncbi-geneid:7717889	3.6.3.27	52540
bbe:BBR47_04930	ncbi-geneid:7717901	2.7.8.7	56214
bbe:BBR47_04980	ncbi-geneid:7717904	5.1.1.1	51419|50621
bbe:BBR47_05020	ncbi-geneid:7718872	3.1.3.3	101215|81606
bbe:BBR47_05040	ncbi-geneid:7718874	2.7.11.1	55874
bbe:BBR47_05110	ncbi-geneid:7716343	2.7.4.16	56042|55326
bbe:BBR47_05140	ncbi-geneid:7716358	2.3.1.128	55729
bbe:BBR47_05150	ncbi-geneid:7717908	3.4.24.57	53067
bbe:BBR47_05180	ncbi-geneid:7717910	6.3.3.2	100950
bbe:BBR47_05280	ncbi-geneid:7716761	3.6.3.-	52540
bbe:BBR47_05310	ncbi-geneid:7716361	6.3.5.2	52402|52317|54810
bbe:BBR47_05340	ncbi-geneid:7719856	6.1.1.21	55681|52954
bbe:BBR47_05370	ncbi-geneid:7717922	4.1.1.21|5.4.99.18	52255
bbe:BBR47_05380	ncbi-geneid:7716332	4.1.1.21|6.3.4.18	56059|52440|51246
bbe:BBR47_05390	ncbi-geneid:7716335	4.3.2.2	48557
bbe:BBR47_05440	ncbi-geneid:7716445	2.7.3.-	55874|47384
bbe:BBR47_05470	ncbi-geneid:7716448	3.5.4.3	53927
bbe:BBR47_05520	ncbi-geneid:7717929	2.3.2.2	56235
bbe:BBR47_05860	ncbi-geneid:7717968	3.4.16.4	55166
bbe:BBR47_05870	ncbi-geneid:7717969	6.3.2.4	56059|52440
bbe:BBR47_05900	ncbi-geneid:7717972	2.7.3.-	55874|47384
bbe:BBR47_05940	ncbi-geneid:7717976	3.4.11.-	144052
bbe:BBR47_05970	ncbi-geneid:7717979	6.3.2.6	56104
bbe:BBR47_05980	ncbi-geneid:7716330	6.3.5.3	82697
bbe:BBR47_05990	ncbi-geneid:7721435	6.3.5.3	52317
bbe:BBR47_06000	ncbi-geneid:7716339	6.3.5.3	56042|55326|55326|56042
bbe:BBR47_06010	ncbi-geneid:7716336	2.4.2.14	53271|56235
bbe:BBR47_06020	ncbi-geneid:7716333	6.3.3.1	56042|55326
bbe:BBR47_06030	ncbi-geneid:7716337	2.1.2.2	53328
bbe:BBR47_06060	ncbi-geneid:7717981	2.1.2.3|3.5.4.1|3.5.4.10	53927|52335
bbe:BBR47_06070	ncbi-geneid:7716334	6.3.4.13	56059|52440|51246
bbe:BBR47_06120	ncbi-geneid:7717985	3.5.4.2	51338|51556
bbe:BBR47_06280	ncbi-geneid:7718001	3.4.17.11	53187|55031
bbe:BBR47_06570	ncbi-geneid:7718030	2.7.4.9	52540
bbe:BBR47_06650	ncbi-geneid:7719600	1.1.1.205	51412|54631
bbe:BBR47_06660	ncbi-geneid:7718036	2.7.3.-|2.7.13.3	55874|47384|158472
bbe:BBR47_06700	ncbi-geneid:7716362	2.5.1.-	51395
bbe:BBR47_06780	ncbi-geneid:7718043	2.7.3.-|2.7.13.3	55874|158472
bbe:BBR47_06810	ncbi-geneid:7716465	3.6.3.17	52540|52540
bbe:BBR47_06850	ncbi-geneid:7718047	3.6.1.-|3.6.4.12	52540
bbe:BBR47_06860	ncbi-geneid:7719860	6.5.1.2
bbe:BBR47_06890	ncbi-geneid:7716365	1.5.1.12	53720
bbe:BBR47_06930	ncbi-geneid:7716320	6.3.5.6|6.3.5.7	141000
bbe:BBR47_06940	ncbi-geneid:7719586	6.3.5.6|6.3.5.7	75304
bbe:BBR47_06950	ncbi-geneid:7719584	6.3.5.6|6.3.5.7	55931|89095
bbe:BBR47_07070	ncbi-geneid:7718059	2.7.1.2	53067
bbe:BBR47_07080	ncbi-geneid:7719625	2.7.1.107	111331
bbe:BBR47_07090	ncbi-geneid:7720623	2.1.1.-	53335|50249
bbe:BBR47_07110	ncbi-geneid:7718060	2.1.1.72	53335
bbe:BBR47_07120	ncbi-geneid:7716314	3.1.21.3	116734|116734
bbe:BBR47_07140	ncbi-geneid:7716316	3.1.21.3	52540|52540
bbe:BBR47_07430	ncbi-geneid:7718086	2.3.1.128	55729
bbe:BBR47_07520	ncbi-geneid:7718095	2.7.3.-	55874
bbe:BBR47_07780	ncbi-geneid:7718121	2.7.3.-	55874
bbe:BBR47_07930	ncbi-geneid:7720618	2.7.3.-|2.7.13.3	55874
bbe:BBR47_08010	ncbi-geneid:7720266	1.1.1.284|1.1.1.1	50129|51735
bbe:BBR47_08050	ncbi-geneid:7719933	4.1.1.50	56276
bbe:BBR47_08110	ncbi-geneid:7719938	2.7.3.-	55874|47384|158472
bbe:BBR47_08250	ncbi-geneid:7719951	3.5.1.-	53187|55031
bbe:BBR47_08270	ncbi-geneid:7716825	4.99.1.1	53800
bbe:BBR47_08360	ncbi-geneid:7719960	3.5.1.-	53187|55031
bbe:BBR47_08490	ncbi-geneid:7717035	4.2.1.70|5.4.99.12	55120|55174
bbe:BBR47_08510	ncbi-geneid:7719970	2.4.2.11	51690|54675
bbe:BBR47_08520	ncbi-geneid:7716469	1.4.1.2	51735|53223
bbe:BBR47_08530	ncbi-geneid:7719594	2.3.1.31|2.3.1.46	52317
bbe:BBR47_08620	ncbi-geneid:7719109	1.5.3.1	51905|54373
bbe:BBR47_08670	ncbi-geneid:7719978	3.5.1.88	56420
bbe:BBR47_08730	ncbi-geneid:7719981	3.1.3.48	52788
bbe:BBR47_08740	ncbi-geneid:7716322	2.7.3.-|2.7.13.3	55874|47384|55785
bbe:BBR47_08920	ncbi-geneid:7719994	5.3.1.9	53697
bbe:BBR47_08930	ncbi-geneid:7719877	1.4.3.19	51905|54373
bbe:BBR47_08970	ncbi-geneid:7719996	2.7.1.23	111331
bbe:BBR47_09020	ncbi-geneid:7719999	2.3.1.183	55729
bbe:BBR47_09030	ncbi-geneid:7718126	2.7.7.7
bbe:BBR47_09170	ncbi-geneid:7718137	2.7.3.-	55874
bbe:BBR47_09250	ncbi-geneid:7718144	1.5.99.8	51730
bbe:BBR47_09260	ncbi-geneid:7716392	3.2.2.21	48150
bbe:BBR47_09290	ncbi-geneid:7718146	2.7.3.-	55874|47384|158472
bbe:BBR47_09350	ncbi-geneid:7718152	3.1.2.-	54637
bbe:BBR47_09420	ncbi-geneid:7718159	2.7.3.-	55874|47384
bbe:BBR47_09550	ncbi-geneid:7718171	1.15.1.1	49329
bbe:BBR47_09590	ncbi-geneid:7718175	2.7.3.-	55874|47384|158472
bbe:BBR47_09760	ncbi-geneid:7718192	3.1.21.-	51556
bbe:BBR47_09940	ncbi-geneid:7718210	4.3.1.19	53686|55021
bbe:BBR47_10000	ncbi-geneid:7718215	2.7.3.-	55874|47384|158472
bbe:BBR47_10070	ncbi-geneid:7718222	2.7.3.-|2.7.13.3	55874
bbe:BBR47_10090	ncbi-geneid:7716412	3.6.1.17	56300
bbe:BBR47_10150	ncbi-geneid:7718227	2.3.3.13	51569|110921
bbe:BBR47_10190	ncbi-geneid:7718231	1.15.1.1	54719|46609
bbe:BBR47_10260	ncbi-geneid:7718235	3.2.2.-	48150|55811
bbe:BBR47_10320	ncbi-geneid:7718241	1.3.1.-	51735
bbe:BBR47_10350	ncbi-geneid:7718879	3.6.3.-	52540|90123
bbe:BBR47_10480	ncbi-geneid:7718255	1.5.1.2	51735|48179
bbe:BBR47_10510	ncbi-geneid:7718256	5.4.3.8	53383
bbe:BBR47_10580	ncbi-geneid:7718740	6.1.1.15	55681|52954|64586
bbe:BBR47_10590	ncbi-geneid:7716310	3.1.3.18|3.6.1.1	56784
bbe:BBR47_10610	ncbi-geneid:7718263	1.11.1.15	52833
bbe:BBR47_10650	ncbi-geneid:7716414	1.6.5.3|1.6.99.3	51735
bbe:BBR47_10660	ncbi-geneid:7718266	4.2.99.18	48150
bbe:BBR47_10730	ncbi-geneid:7718898	3.1.26.4
bbe:BBR47_10750	ncbi-geneid:7718880	2.1.1.63	46767|53155
bbe:BBR47_10780	ncbi-geneid:7718272	2.1.1.-	75217
bbe:BBR47_10910	ncbi-geneid:7718283	3.6.3.21	52540
bbe:BBR47_10970	ncbi-geneid:7718289	1.1.1.47	51735
bbe:BBR47_11020	ncbi-geneid:7716402	2.7.7.18	52374
bbe:BBR47_11030	ncbi-geneid:7718293	3.5.1.19	52499
bbe:BBR47_11080	ncbi-geneid:7718297	2.7.3.-|2.7.13.3	55874|47384|158472
bbe:BBR47_11110	ncbi-geneid:7716862	2.6.1.-	53383
bbe:BBR47_11220	ncbi-geneid:7718308	3.1.3.25	56655
bbe:BBR47_11370	ncbi-geneid:7720272	1.2.1.2	53706|50692
bbe:BBR47_11440	ncbi-geneid:7718323	1.5.1.34|1.14.12.17	46458|52343|63380
bbe:BBR47_11530	ncbi-geneid:7718331	3.6.4.12	52540
bbe:BBR47_11710	ncbi-geneid:7718346	1.1.1.100	51735
bbe:BBR47_11730	ncbi-geneid:7718348	1.1.1.157	51735|48179
bbe:BBR47_11910	ncbi-geneid:7718366	2.7.3.-	103190|55874|55890|55785
bbe:BBR47_11920	ncbi-geneid:7718367	1.9.3.-	49503|81464
bbe:BBR47_11930	ncbi-geneid:7715972	1.9.3.-	81442
bbe:BBR47_11940	ncbi-geneid:7715973	1.9.3.-|1.10.3.-	81452
bbe:BBR47_12040	ncbi-geneid:7716938	3.5.2.6	56601
bbe:BBR47_12110	ncbi-geneid:7718377	3.2.-.-	101478
bbe:BBR47_12160	ncbi-geneid:7718382	3.6.3.-	52540
bbe:BBR47_12200	ncbi-geneid:7719635	2.7.3.-|2.7.13.3	55874
bbe:BBR47_12360	ncbi-geneid:7718398	2.3.3.13	51569
bbe:BBR47_12370	ncbi-geneid:7718399	3.4.13.22	55166
bbe:BBR47_12390	ncbi-geneid:7718401	2.5.1.17	52540
bbe:BBR47_12400	ncbi-geneid:7716945	4.1.1.81	53383
bbe:BBR47_12410	ncbi-geneid:7717012	2.7.1.156|2.7.7.62	52540
bbe:BBR47_12430	ncbi-geneid:7717013	3.1.3.73
bbe:BBR47_12450	ncbi-geneid:7716954	2.1.1.131	53790|56014
bbe:BBR47_12460	ncbi-geneid:7716960	4.99.1.3	53800
bbe:BBR47_12480	ncbi-geneid:7716961	5.4.1.2	63965
bbe:BBR47_12500	ncbi-geneid:7716956	2.1.1.132	53790|53335
bbe:BBR47_12510	ncbi-geneid:7716957	2.1.1.130|2.1.1.151	53790
bbe:BBR47_12520	ncbi-geneid:7716962	2.1.1.133	53790
bbe:BBR47_12540	ncbi-geneid:7716959	6.3.5.9|6.3.1	52540|52317
bbe:BBR47_12550	ncbi-geneid:7717010	6.3.5.10	52540|52317
bbe:BBR47_12560	ncbi-geneid:7716966	2.4.2.21	52733
bbe:BBR47_12570	ncbi-geneid:7717014	2.1.1.107	53790
bbe:BBR47_12580	ncbi-geneid:7718402	1.3.1.76|4.99.1.4	51735|75615
bbe:BBR47_12690	ncbi-geneid:7718409	2.7.3.-	55874|47384|158472
bbe:BBR47_12710	ncbi-geneid:7720603	2.7.3.-|2.7.13.3	103190|55874|55890|55785
bbe:BBR47_12740	ncbi-geneid:7718411	3.4.17.13	52317|141986
bbe:BBR47_12890	ncbi-geneid:7718426	2.7.3.-|2.7.13.3	55874|55781
bbe:BBR47_12940	ncbi-geneid:7718429	2.7.3.-	52172|55874|46894
bbe:BBR47_13100	ncbi-geneid:7718444	2.7.1.33	52540
bbe:BBR47_13230	ncbi-geneid:7718452	4.1.1.44	69118
bbe:BBR47_13250	ncbi-geneid:7718454	6.1.1.2	52374
bbe:BBR47_13290	ncbi-geneid:7718456	3.4.24.28	55486
bbe:BBR47_13310	ncbi-geneid:7718457	3.5.1.87|3.5.3.9	53187|55031
bbe:BBR47_13320	ncbi-geneid:7716871	3.5.1.-	53187|55031
bbe:BBR47_13380	ncbi-geneid:7718461	3.8.1.-	51556|51338
bbe:BBR47_13450	ncbi-geneid:7718464	2.7.3.-	55874|55785|55785|47384
bbe:BBR47_13500	ncbi-geneid:7718468	1.8.1.9	51905
bbe:BBR47_13520	ncbi-geneid:7718470	1.11.1.-	52833
bbe:BBR47_13600	ncbi-geneid:7718478	2.6.1.16	53697|56235
bbe:BBR47_13620	ncbi-geneid:7718479	2.7.7.23	53448|51161
bbe:BBR47_13770	ncbi-geneid:7718492	2.7.7.7	89550
bbe:BBR47_13780	ncbi-geneid:7720635	1.1.1.38	51735|53223
bbe:BBR47_13820	ncbi-geneid:7716831	6.4.1.2	52096
bbe:BBR47_13830	ncbi-geneid:7716828	2.7.1.11	53784
bbe:BBR47_13840	ncbi-geneid:7717964	2.7.1.40	51621|52935|52009|50800
bbe:BBR47_13860	ncbi-geneid:7718495	3.1.2.-	54637
bbe:BBR47_13890	ncbi-geneid:7720314	2.3.3.1	48256
bbe:BBR47_13900	ncbi-geneid:7716996	1.1.1.42	53659
bbe:BBR47_13910	ncbi-geneid:7719722	1.1.1.37	56327|51735
bbe:BBR47_13940	ncbi-geneid:7717444	2.7.3.-|2.7.13.3	55874|47384|55785|158472|103190
bbe:BBR47_14030	ncbi-geneid:7718501	3.5.1.28	53187
bbe:BBR47_14050	ncbi-geneid:7718503	2.7.7.7	56672|88723|53098|47807
bbe:BBR47_14060	ncbi-geneid:7716471	3.2.2.23|4.2.99.18	81624|46946|57716
bbe:BBR47_14070	ncbi-geneid:7721377	2.7.1.24	52540
bbe:BBR47_14080	ncbi-geneid:7717008	3.2.1.-	53955
bbe:BBR47_14090	ncbi-geneid:7718504	1.2.1.12	55347|51735
bbe:BBR47_14240	ncbi-geneid:7718515	2.7.3.-	55874
bbe:BBR47_14410	ncbi-geneid:7718535	2.7.3.-	55874|47384
bbe:BBR47_14600	ncbi-geneid:7718554	3.1.1.1	53474
bbe:BBR47_14610	ncbi-geneid:7718555	1.1.1.1	50129|51735
bbe:BBR47_14670	ncbi-geneid:7718560	2.7.3.-	55874|47384
bbe:BBR47_14680	ncbi-geneid:7718561	2.3.1.28	52777
bbe:BBR47_14750	ncbi-geneid:7718566	3.5.4.2	51338|51556
bbe:BBR47_14940	ncbi-geneid:7718582	1.6.99.3|1.6.4.-	51905|52833|52833
bbe:BBR47_14950	ncbi-geneid:7716860	1.11.1.15	52833
bbe:BBR47_14980	ncbi-geneid:7718584	4.4.1.5	54593
bbe:BBR47_15020	ncbi-geneid:7718587	3.6.4.13	52540
bbe:BBR47_15030	ncbi-geneid:7718588	1.14.99.40	55469
bbe:BBR47_15050	ncbi-geneid:7718590	2.7.3.-	55874|47384|158472
bbe:BBR47_15190	ncbi-geneid:7718603	1.1.3.15	56176|55103
bbe:BBR47_15210	ncbi-geneid:7718604	2.6.1.-	53383
bbe:BBR47_15300	ncbi-geneid:7718611	1.6.5.5	51735|50129
bbe:BBR47_15360	ncbi-geneid:7718616	6.1.1.5	52374|50677|47323|47323
bbe:BBR47_15410	ncbi-geneid:7718620	3.4.13.19	51556
bbe:BBR47_15420	ncbi-geneid:7716925	3.4.11.19	56266
bbe:BBR47_15560	ncbi-geneid:7718634	2.7.3.-	55874
bbe:BBR47_15800	ncbi-geneid:7718656	1.1.1.100	51735
bbe:BBR47_15810	ncbi-geneid:7718657	2.6.1.42	56752
bbe:BBR47_15980	ncbi-geneid:7718671	6.2.1.3|6.2.1.34	56801
bbe:BBR47_15990	ncbi-geneid:7718672	1.3.99.-	47203|56645
bbe:BBR47_16040	ncbi-geneid:7718677	6.1.1.3	55681|55186|52954|81271
bbe:BBR47_16120	ncbi-geneid:7718680	1.17.4.1	47240
bbe:BBR47_16150	ncbi-geneid:7718683	1.8.4.8	52402
bbe:BBR47_16160	ncbi-geneid:7718684	2.7.7.4	52374|88697
bbe:BBR47_16180	ncbi-geneid:7718685	2.2.1.6	52518|52518|52467
bbe:BBR47_16190	ncbi-geneid:7719726	2.2.1.6	55021|55021
bbe:BBR47_16200	ncbi-geneid:7719730	1.1.1.86	51735|48179
bbe:BBR47_16210	ncbi-geneid:7719727	2.3.3.13	51569|110921
bbe:BBR47_16220	ncbi-geneid:7719759	1.1.1.85	53659
bbe:BBR47_16300	ncbi-geneid:7718690	3.7.1.3	53383
bbe:BBR47_16400	ncbi-geneid:7720007	6.1.1.20	55681|46589
bbe:BBR47_16410	ncbi-geneid:7718699	6.1.1.20	56037|55681|50249|54991|46955
bbe:BBR47_16470	ncbi-geneid:7720009	1.1.1.-	51735|48179|52413
bbe:BBR47_16520	ncbi-geneid:7720014	3.4.11.-	63992
bbe:BBR47_16530	ncbi-geneid:7719473	2.4.1.-	53756
bbe:BBR47_16640	ncbi-geneid:7717034	2.1.1.-	53335
bbe:BBR47_16650	ncbi-geneid:7720024	2.3.1.9	53901|53901
bbe:BBR47_16670	ncbi-geneid:7720026	6.2.1.3	56801
bbe:BBR47_16690	ncbi-geneid:7719511	4.2.1.17	52096
bbe:BBR47_16810	ncbi-geneid:7720795	2.7.2.4	53633|55021|55021
bbe:BBR47_16830	ncbi-geneid:7720034	1.3.99.1	81343
bbe:BBR47_16840	ncbi-geneid:7719001	1.3.99.1	51905|46977|56425
bbe:BBR47_16850	ncbi-geneid:7718999	1.3.99.1	46548|54292
bbe:BBR47_16870	ncbi-geneid:7720035	3.4.21.96	52743|52025
bbe:BBR47_17080	ncbi-geneid:7720054	3.2.1.14	51445|49265|54556|51055
bbe:BBR47_17170	ncbi-geneid:7720062	5.-.-.-	51658
bbe:BBR47_17180	ncbi-geneid:7720063	2.7.1.2	53067
bbe:BBR47_17210	ncbi-geneid:7720066	2.5.1.47	53686
bbe:BBR47_17240	ncbi-geneid:7718881	2.7.3.-	55874|103190
bbe:BBR47_17280	ncbi-geneid:7720070	3.4.24.-	55486
bbe:BBR47_17310	ncbi-geneid:7720073	1.5.5.-	51905|54373
bbe:BBR47_17450	ncbi-geneid:7715816	2.7.7.22	53448|51182
bbe:BBR47_17460	ncbi-geneid:7719788	4.2.1.45	51735
bbe:BBR47_17470	ncbi-geneid:7720607	2.7.7.33	53448
bbe:BBR47_17520	ncbi-geneid:7719833	1.1.1.271	51735
bbe:BBR47_17540	ncbi-geneid:7715820	4.2.1.47	51735
bbe:BBR47_17570	ncbi-geneid:7715823	5.4.2.2	53738|53738|53738|55957
bbe:BBR47_17580	ncbi-geneid:7717965	4.2.1.47	51735
bbe:BBR47_17630	ncbi-geneid:7715827	3.5.1.18	53187|55031
bbe:BBR47_17720	ncbi-geneid:7715836	3.4.21.-	52743|49265|49373|49373|49373|49373|49373
bbe:BBR47_17750	ncbi-geneid:7715839	3.4.21.-	52743|50985|49373|49265|49373|49373|49373|49373|49373|49373|49373|49373|49373|49373|49373|49373
bbe:BBR47_17840	ncbi-geneid:7715848	2.3.1.-	55729
bbe:BBR47_17850	ncbi-geneid:7715849	5.2.1.8	50891
bbe:BBR47_17860	ncbi-geneid:7715850	1.15.1.1	54719|46609
bbe:BBR47_17870	ncbi-geneid:7715851	5.1.1.3	53681|53681
bbe:BBR47_17900	ncbi-geneid:7715852	2.7.7.56	54211|55666
bbe:BBR47_17910	ncbi-geneid:7720804	3.6.1.15	52972
bbe:BBR47_17940	ncbi-geneid:7720737	3.4.21.92	52096
bbe:BBR47_17960	ncbi-geneid:7717002	3.4.21.-	52540|54211
bbe:BBR47_17970	ncbi-geneid:7719776	3.4.21.53	54211|52540|88697
bbe:BBR47_17990	ncbi-geneid:7719490	3.2.1.35	51445|140657
bbe:BBR47_18010	ncbi-geneid:7715854	1.2.1.70	69742|51735|69075
bbe:BBR47_18030	ncbi-geneid:7719689	2.5.1.61	53850|54782
bbe:BBR47_18040	ncbi-geneid:7719683	4.2.1.75	69618
bbe:BBR47_18050	ncbi-geneid:7719684	4.2.1.24	51569
bbe:BBR47_18060	ncbi-geneid:7719682	5.4.3.8	53383
bbe:BBR47_18100	ncbi-geneid:7715857	3.1.3.5	56300|55816
bbe:BBR47_18140	ncbi-geneid:7715860	4.1.1.37	51726
bbe:BBR47_18150	ncbi-geneid:7719685	4.99.1.1	53800
bbe:BBR47_18160	ncbi-geneid:7719686	1.3.3.4	51905|54373
bbe:BBR47_18240	ncbi-geneid:7715866	6.1.1.9	52374|47323|50677|46589
bbe:BBR47_18250	ncbi-geneid:7720401	6.3.2.17|6.3.2.12	53623|53244
bbe:BBR47_18260	ncbi-geneid:7719557	6.3.2.8	53623|53244|51984
bbe:BBR47_18270	ncbi-geneid:7721426	2.3.1.41|2.3.1.180	53901
bbe:BBR47_18440	ncbi-geneid:7715871	3.1.4.-|3.1.26.-	50249
bbe:BBR47_18520	ncbi-geneid:7718909	1.6.99.3	51905
bbe:BBR47_18530	ncbi-geneid:7721385	5.4.99.5	55021
bbe:BBR47_18540	ncbi-geneid:7719882	1.1.1.3	55347|51735|55021
bbe:BBR47_18550	ncbi-geneid:7719710	4.2.3.1	53686
bbe:BBR47_18560	ncbi-geneid:7720735	2.7.1.39	55060|54211
bbe:BBR47_18570	ncbi-geneid:7720734	4.2.1.51	53850|55021
bbe:BBR47_18600	ncbi-geneid:7715874	3.1.4.16	56300|55816
bbe:BBR47_18640	ncbi-geneid:7715877	3.1.22.4	53098
bbe:BBR47_18700	ncbi-geneid:7715880	5.-.-.-	111337
bbe:BBR47_18710	ncbi-geneid:7718706	2.4.2.29	51713
bbe:BBR47_18800	ncbi-geneid:7719008	3.1.-.-	64182
bbe:BBR47_18810	ncbi-geneid:7715885	2.4.2.7	53271
bbe:BBR47_18820	ncbi-geneid:7716882	2.7.6.5	109604|81301|81271|55021
bbe:BBR47_18830	ncbi-geneid:7718725	3.1.-.-	69500
bbe:BBR47_18860	ncbi-geneid:7715887	3.5.1.28	53187
bbe:BBR47_18880	ncbi-geneid:7715892	1.3.99.22	102114
bbe:BBR47_18890	ncbi-geneid:7719691	6.1.1.21	55681|52954
bbe:BBR47_18900	ncbi-geneid:7719706	6.1.1.12	55681|55261|50249
bbe:BBR47_18940	ncbi-geneid:7720572	2.8.1.7	53383
bbe:BBR47_18960	ncbi-geneid:7715893	3.1.11.5	52540|47781
bbe:BBR47_19020	ncbi-geneid:7720277	6.1.1.7	55681|101353|55186|50447
bbe:BBR47_19040	ncbi-geneid:7720284	3.1.-.-	53098
bbe:BBR47_19070	ncbi-geneid:7720279	2.1.1.-	53335
bbe:BBR47_19080	ncbi-geneid:7720280	2.7.1.48	52540
bbe:BBR47_19320	ncbi-geneid:7719041	5.3.2.-	55331
bbe:BBR47_19660	ncbi-geneid:7716924	3.1.3.16	56300
bbe:BBR47_19680	ncbi-geneid:7715950	3.5.1.-	52467
bbe:BBR47_19770	ncbi-geneid:7715955	3.5.2.6	56601
bbe:BBR47_19820	ncbi-geneid:7715960	2.7.7.7	56672|100879
bbe:BBR47_19840	ncbi-geneid:7715962	2.3.1.57	55729
bbe:BBR47_19890	ncbi-geneid:7720475	1.1.1.25	51735|53223
bbe:BBR47_19910	ncbi-geneid:7720243	2.7.7.18	52374
bbe:BBR47_19950	ncbi-geneid:7720245	6.1.1.4	52374|50677|47323
bbe:BBR47_19980	ncbi-geneid:7715968	6.3.5.4	52402|56235
bbe:BBR47_20020	ncbi-geneid:7715971	2.7.7.7	48019|52540
bbe:BBR47_20040	ncbi-geneid:7718870	3.4.24.78	53163
bbe:BBR47_20130	ncbi-geneid:7715981	3.4.13.9	55920|53092
bbe:BBR47_20160	ncbi-geneid:7715984	3.6.3.34	52540
bbe:BBR47_20170	ncbi-geneid:7715985	3.4.13.19	51556
bbe:BBR47_20270	ncbi-geneid:7719905	1.3.99.22	102114
bbe:BBR47_20320	ncbi-geneid:7720638	2.1.1.-	53335
bbe:BBR47_20330	ncbi-geneid:7716305	2.1.1.-	75217|88697
bbe:BBR47_20360	ncbi-geneid:7715995	4.1.2.4	51569
bbe:BBR47_20400	ncbi-geneid:7715998	2.1.1.-	53335|88697
bbe:BBR47_20440	ncbi-geneid:7716002	6.3.2.4	56059|52440
bbe:BBR47_20470	ncbi-geneid:7718733	6.2.1.-	56801
bbe:BBR47_20520	ncbi-geneid:7716007	6.3.2.10	53623|53244|63418
bbe:BBR47_20650	ncbi-geneid:7720622	3.5.4.5	53927
bbe:BBR47_20690	ncbi-geneid:7718723	6.1.1.14	55681
bbe:BBR47_20700	ncbi-geneid:7719656	6.1.1.14	109604
bbe:BBR47_20730	ncbi-geneid:7720251	2.7.7.-	56731|57783|48024
bbe:BBR47_20770	ncbi-geneid:7716015	1.3.99.2	56645|47203
bbe:BBR47_20780	ncbi-geneid:7720454	3.4.21.-	52743
bbe:BBR47_20830	ncbi-geneid:7716018	3.4.21.102	52096|50156
bbe:BBR47_20890	ncbi-geneid:7720310	3.1.4.46	51695
bbe:BBR47_20940	ncbi-geneid:7720460	2.8.3.8	100950
bbe:BBR47_20950	ncbi-geneid:7716028	2.8.3.8	100950
bbe:BBR47_20960	ncbi-geneid:7716029	3.5.1.16	53187|55031
bbe:BBR47_20980	ncbi-geneid:7716783	6.2.1.-	56801
bbe:BBR47_21070	ncbi-geneid:7716039	3.4.21.-	52743
bbe:BBR47_21120	ncbi-geneid:7719064	6.2.1.1	56801
bbe:BBR47_21220	ncbi-geneid:7716049	2.7.3.-|2.7.13.3	55874
bbe:BBR47_21230	ncbi-geneid:7716050	2.7.4.7|2.7.1.49	53613
bbe:BBR47_21280	ncbi-geneid:7719031	2.7.1.113	52540
bbe:BBR47_21290	ncbi-geneid:7720621	2.7.1.74|2.7.1.76	52540
bbe:BBR47_21330	ncbi-geneid:7716056	4.2.1.96	55248
bbe:BBR47_21400	ncbi-geneid:7716399	4.3.1.3
bbe:BBR47_21420	ncbi-geneid:7716063	3.-.-.-	51658
bbe:BBR47_21520	ncbi-geneid:7716071	3.6.3.34	52540
bbe:BBR47_21570	ncbi-geneid:7716076	4.2.1.2	117457
bbe:BBR47_21760	ncbi-geneid:7716092	6.3.5.4	52402|56235
bbe:BBR47_21770	ncbi-geneid:7716907	2.7.3.-|2.7.13.3	55874
bbe:BBR47_21870	ncbi-geneid:7716100	3.1.21.2	51658
bbe:BBR47_21900	ncbi-geneid:7716103	2.8.3.8	100950
bbe:BBR47_21910	ncbi-geneid:7716104	2.8.3.8	100950
bbe:BBR47_21950	ncbi-geneid:7716108	2.3.1.9	53901|53901
bbe:BBR47_21970	ncbi-geneid:7716110	6.1.1.19	52374|47323|55190
bbe:BBR47_22030	ncbi-geneid:7716115	2.1.1.13	82282|56507|51717|52242|47644
bbe:BBR47_22040	ncbi-geneid:7719552	2.1.1.10	82282|51730
bbe:BBR47_22060	ncbi-geneid:7716117	3.2.2.-	52141
bbe:BBR47_22080	ncbi-geneid:7716119	1.1.1.100	51735
bbe:BBR47_22090	ncbi-geneid:7720461	3.4.17.19	55486
bbe:BBR47_22200	ncbi-geneid:7716128	2.8.1.2|2.8.1.1	52821|52821
bbe:BBR47_22300	ncbi-geneid:7716136	3.1.26.11	56281
bbe:BBR47_22370	ncbi-geneid:7716142	3.4.21.-	52743
bbe:BBR47_22460	ncbi-geneid:7717962	2.6.1.13	53383
bbe:BBR47_22500	ncbi-geneid:7716826	4.4.1.8	53383
bbe:BBR47_22510	ncbi-geneid:7719848	3.5.1.2	56601
bbe:BBR47_22560	ncbi-geneid:7716154	3.5.1.28	47090
bbe:BBR47_22570	ncbi-geneid:7716155	1.2.5.1	52518|52518|52467
bbe:BBR47_22650	ncbi-geneid:7716162	3.1.31.1	50199
bbe:BBR47_22780	ncbi-geneid:7716171	3.1.-.-	56281
bbe:BBR47_22860	ncbi-geneid:7716177	3.6.3.29	52540
bbe:BBR47_22910	ncbi-geneid:7716178	2.7.1.71	52540
bbe:BBR47_22970	ncbi-geneid:7716183	2.1.2.10	103025|101790
bbe:BBR47_22980	ncbi-geneid:7719592	1.4.4.2	53383
bbe:BBR47_22990	ncbi-geneid:7719590	1.4.4.2	53383
bbe:BBR47_23000	ncbi-geneid:7719591	2.4.1.227	53756
bbe:BBR47_23020	ncbi-geneid:7720253	2.6.1.21	56752
bbe:BBR47_23050	ncbi-geneid:7716185	1.5.1.30	52218
bbe:BBR47_23110	ncbi-geneid:7716189	4.2.1.10	52304
bbe:BBR47_23140	ncbi-geneid:7719488	2.7.7.-	81631|81301
bbe:BBR47_23180	ncbi-geneid:7716193	3.1.3.71	142823
bbe:BBR47_23190	ncbi-geneid:7717021	4.4.1.19	102110
bbe:BBR47_23310	ncbi-geneid:7716829	6.3.4.14|6.4.1.2	56059|52440|51246
bbe:BBR47_23360	ncbi-geneid:7715317	3.4.24.57	53067
bbe:BBR47_23370	ncbi-geneid:7716206	1.5.1.5|3.5.4.9	51735|53223
bbe:BBR47_23390	ncbi-geneid:7720407	3.1.11.6	116842
bbe:BBR47_23400	ncbi-geneid:7720408	2.5.1.10|2.5.1.29	48576
bbe:BBR47_23420	ncbi-geneid:7716207	2.2.1.7	52518|52518|52922
bbe:BBR47_23440	ncbi-geneid:7720263	2.7.1.23	111331
bbe:BBR47_23470	ncbi-geneid:7718722	3.4.21.116	50156|50494
bbe:BBR47_23540	ncbi-geneid:7716213	4.2.1.1	53056
bbe:BBR47_23670	ncbi-geneid:7716937	1.4.1.9	51735|53223
bbe:BBR47_23680	ncbi-geneid:7719757	1.8.1.4	51905|55424
bbe:BBR47_23690	ncbi-geneid:7719777	1.2.4.4	52518
bbe:BBR47_23700	ncbi-geneid:7716934	1.2.4.4	52518|52922
bbe:BBR47_23710	ncbi-geneid:7716935	2.3.1.168	52777|51230|47005
bbe:BBR47_23730	ncbi-geneid:7716223	5.1.99.1	54593
bbe:BBR47_23760	ncbi-geneid:7716225	3.6.1.13	55811
bbe:BBR47_23820	ncbi-geneid:7720405	5.4.2.7	53649|143856
bbe:BBR47_23830	ncbi-geneid:7720615	2.4.2.1	53167
bbe:BBR47_23840	ncbi-geneid:7716327	2.4.2.2	52418|54680|47648
bbe:BBR47_23930	ncbi-geneid:7716234	3.4.16.4	56601|69189
bbe:BBR47_23950	ncbi-geneid:7719036	2.7.11.1	55874
bbe:BBR47_24040	ncbi-geneid:7716375	4.1.1.20	51419|50621
bbe:BBR47_24060	ncbi-geneid:7716235	5.2.1.8	50891
bbe:BBR47_24100	ncbi-geneid:7718996	3.4.16.4	56601
bbe:BBR47_24130	ncbi-geneid:7721206	4.2.1.70|5.4.99.12	55120|55174
bbe:BBR47_24180	ncbi-geneid:7718729	2.7.3.-|2.7.13.3	55874|47384|158472|55785
bbe:BBR47_24220	ncbi-geneid:7716238	1.1.1.95	51735|52283|143548|55021
bbe:BBR47_24270	ncbi-geneid:7716241	3.6.1.-|3.6.4.12	52540
bbe:BBR47_24340	ncbi-geneid:7716245	1.4.1.2	51735|53223
bbe:BBR47_24350	ncbi-geneid:7719595	3.5.1.1	53774
bbe:BBR47_24410	ncbi-geneid:7716249	2.7.4.14	52540
bbe:BBR47_24420	ncbi-geneid:7717004	2.3.1.51	69593
bbe:BBR47_24440	ncbi-geneid:7720467	5.3.3.2	51395
bbe:BBR47_24500	ncbi-geneid:7720160	1.1.1.94	51735|48179
bbe:BBR47_24590	ncbi-geneid:7719677	3.5.4.16	55620
bbe:BBR47_24630	ncbi-geneid:7719693	2.1.1	53335
bbe:BBR47_24650	ncbi-geneid:7716258	4.1.1.-	52507
bbe:BBR47_24670	ncbi-geneid:7716260	2.5.1.30	48576
bbe:BBR47_24680	ncbi-geneid:7719692	2.7.4.6	54919
bbe:BBR47_24690	ncbi-geneid:7721387	2.1.1.80	53335|47757
bbe:BBR47_24700	ncbi-geneid:7716984	4.2.3.5	103263
bbe:BBR47_24710	ncbi-geneid:7716894	4.2.3.4	56796
bbe:BBR47_24720	ncbi-geneid:7716893	5.4.99.5	55298
bbe:BBR47_24730	ncbi-geneid:7716896	4.1.3.27	56322
bbe:BBR47_24740	ncbi-geneid:7720762	2.4.2.18	52418|47648
bbe:BBR47_24750	ncbi-geneid:7720761	4.1.1.48	51366
bbe:BBR47_24760	ncbi-geneid:7720760	5.3.1.24	51366
bbe:BBR47_24770	ncbi-geneid:7720763	4.2.1.20	53686
bbe:BBR47_24780	ncbi-geneid:7720759	4.2.1.20	51366
bbe:BBR47_24790	ncbi-geneid:7720758	2.6.1.9	53383
bbe:BBR47_24800	ncbi-geneid:7719698	1.3.1.12	51735|48179|55021
bbe:BBR47_24810	ncbi-geneid:7720778	2.5.1.19	55205
bbe:BBR47_24890	ncbi-geneid:7716267	1.10.2.-	50022
bbe:BBR47_24900	ncbi-geneid:7719440	1.10.2.-	81342
bbe:BBR47_24910	ncbi-geneid:7719441	1.10.2.-	81648|46626
bbe:BBR47_24960	ncbi-geneid:7716271	1.3.1.26	55347|51735
bbe:BBR47_24970	ncbi-geneid:7720594	4.2.3.3	52335
bbe:BBR47_25000	ncbi-geneid:7716273	2.7.7.25|2.7.7.72|3.1.3.-|3.1.4	81891|81301
bbe:BBR47_25010	ncbi-geneid:7716971	6.3.4.15	55681|46785|50037
bbe:BBR47_25020	ncbi-geneid:7716933	2.1.2.11	51621
bbe:BBR47_25030	ncbi-geneid:7719841	6.3.2.1	52374
bbe:BBR47_25040	ncbi-geneid:7719842	4.1.1.11	50692
bbe:BBR47_25060	ncbi-geneid:7716274	3.6.4.12	53098|52540
bbe:BBR47_25090	ncbi-geneid:7718731	3.5.4.28	51556|51338
bbe:BBR47_25140	ncbi-geneid:7716280	3.4.24.-	52540|140990
bbe:BBR47_25160	ncbi-geneid:7716282	6.1.1.22	55681|50249
bbe:BBR47_25190	ncbi-geneid:7716283	2.7.7.24	53448
bbe:BBR47_25230	ncbi-geneid:7716287	1.1.1.22	51735|52413|48179
bbe:BBR47_25240	ncbi-geneid:7716442	3.4.24.-	55486
bbe:BBR47_25270	ncbi-geneid:7716289	1.1.1.100	51735
bbe:BBR47_25300	ncbi-geneid:7716292	6.2.1.-	56801
bbe:BBR47_25320	ncbi-geneid:7716293	4.2.1.33|4.2.1.35	52016
bbe:BBR47_25330	ncbi-geneid:7719762	4.2.1.33|4.2.1.35	53732
bbe:BBR47_25380	ncbi-geneid:7720082	5.4.99.12	55120
bbe:BBR47_25420	ncbi-geneid:7720086	3.6.1.-	55811
bbe:BBR47_25430	ncbi-geneid:7720087	4.3.1.18	53686
bbe:BBR47_25460	ncbi-geneid:7720089	3.5.1.4	75304
bbe:BBR47_25480	ncbi-geneid:7720091	3.6.1.23	51283
bbe:BBR47_25540	ncbi-geneid:7720587	3.6.3.25	52540|50331
bbe:BBR47_25600	ncbi-geneid:7720097	3.5.1.87	53187|55031
bbe:BBR47_25710	ncbi-geneid:7720107	3.5.1.18	53187|55031
bbe:BBR47_25750	ncbi-geneid:7716787	1.8.1.9	51905
bbe:BBR47_25790	ncbi-geneid:7720115	3.4.19.-	54001|54001
bbe:BBR47_25810	ncbi-geneid:7720117	6.2.1.-	56801
bbe:BBR47_25830	ncbi-geneid:7720119	2.3.1.180	53901
bbe:BBR47_25890	ncbi-geneid:7720125	6.2.1.1	56801
bbe:BBR47_25950	ncbi-geneid:7716968	2.3.1.29	53383
bbe:BBR47_25960	ncbi-geneid:7719744	1.1.1.103	51735
bbe:BBR47_26030	ncbi-geneid:7720136	1.8.1.9	51905
bbe:BBR47_26070	ncbi-geneid:7720139	2.1.1.63	57884|46767|53155
bbe:BBR47_26170	ncbi-geneid:7720147	2.7.3.-	55874|47384|158472
bbe:BBR47_26520	ncbi-geneid:7715346	3.4.19.3	53182
bbe:BBR47_26620	ncbi-geneid:7715354	3.4.11.-	144052
bbe:BBR47_26630	ncbi-geneid:7716874	3.4.24.-	55486
bbe:BBR47_26660	ncbi-geneid:7715357	3.6.4.12	52540
bbe:BBR47_26820	ncbi-geneid:7715372	1.8.4.11|1.8.4.12	55068|51316
bbe:BBR47_26870	ncbi-geneid:7715376	5.4.99.2	51703|52242
bbe:BBR47_26880	ncbi-geneid:7715377	5.4.99.2	51703|52242
bbe:BBR47_26890	ncbi-geneid:7715378	2.7.-.-	52540
bbe:BBR47_26900	ncbi-geneid:7715379	6.4.1.3	52096|52096
bbe:BBR47_26920	ncbi-geneid:7715380	6.3.4.14|6.4.1.2	56059|52440|51246
bbe:BBR47_27130	ncbi-geneid:7719084	1.13.11.11	140959
bbe:BBR47_27240	ncbi-geneid:7715408	1.1.1.100	51735
bbe:BBR47_27260	ncbi-geneid:7719651	1.4.1.13|1.4.1.14	51395|56235|69336
bbe:BBR47_27310	ncbi-geneid:7719661	2.7.1.12	53067|53067
bbe:BBR47_27330	ncbi-geneid:7715413	1.1.1.44	51735|48179
bbe:BBR47_27340	ncbi-geneid:7715414	4.2.1.55	52096
bbe:BBR47_27390	ncbi-geneid:7715419	3.5.1.2	56601
bbe:BBR47_27400	ncbi-geneid:7719648	2.7.3.-|2.7.13.3	55874
bbe:BBR47_27450	ncbi-geneid:7715422	2.1.2.1	53383
bbe:BBR47_27560	ncbi-geneid:7715433	1.2.4.1	52518
bbe:BBR47_27570	ncbi-geneid:7715434	1.2.4.1	52518|52922
bbe:BBR47_27580	ncbi-geneid:7715435	2.3.1.12	52777|51230|47005
bbe:BBR47_27590	ncbi-geneid:7715436	1.8.1.4	51905|55424
bbe:BBR47_27820	ncbi-geneid:7715459	6.1.1.1	52374|55174
bbe:BBR47_27870	ncbi-geneid:7715463	5.1.1.11	56801|52777|52777|47336
bbe:BBR47_27880	ncbi-geneid:7720771	5.1.1.11	56801|56801|56801|52777|52777|52777|52777|52777|52777|52777|52777|47336|47336|47336
bbe:BBR47_27920	ncbi-geneid:7720775	2.7.8.-	56214|56214
bbe:BBR47_27930	ncbi-geneid:7715464	3.1.2.-	53474
bbe:BBR47_28010	ncbi-geneid:7715471	3.4.11.-	63992
bbe:BBR47_28060	ncbi-geneid:7715476	2.7.3.-	55874|47384
bbe:BBR47_28110	ncbi-geneid:7715480	3.2.1.22	56327|51735
bbe:BBR47_28160	ncbi-geneid:7715484	3.2.1.22	51445
bbe:BBR47_28170	ncbi-geneid:7715485	2.7.3.-	55874|55785|55785|55785|47384
bbe:BBR47_28290	ncbi-geneid:7715497	2.7.3.-	55874|55785
bbe:BBR47_28320	ncbi-geneid:7715500	3.1.2.6	56281|52821|52821
bbe:BBR47_28390	ncbi-geneid:7720742	3.4.11.9	55920|53092
bbe:BBR47_28450	ncbi-geneid:7715508	6.3.2.4	56059|52440
bbe:BBR47_28540	ncbi-geneid:7715515	4.2.1.17	52096
bbe:BBR47_28550	ncbi-geneid:7715516	6.2.1.-	56801
bbe:BBR47_28560	ncbi-geneid:7715517	3.2.1.4	53187|101821
bbe:BBR47_28630	ncbi-geneid:7715523	5.1.1.7	54506|54506
bbe:BBR47_28650	ncbi-geneid:7716452	3.4.11.14|3.4.11.4	53187|55031
bbe:BBR47_28730	ncbi-geneid:7715531	1.11.1.6|1.11.1.7	48113|48113
bbe:BBR47_28760	ncbi-geneid:7715534	2.7.3.-	55874|47384|158472
bbe:BBR47_28810	ncbi-geneid:7715539	2.7.3.-	55874|47384
bbe:BBR47_29610	ncbi-geneid:7715611	2.7.3.-	55874|47384|158472
bbe:BBR47_29710	ncbi-geneid:7715621	1.14.13.3	56645|47203
bbe:BBR47_29720	ncbi-geneid:7715622	1.13.11.6	51182
bbe:BBR47_29730	ncbi-geneid:7715623	4.1.1.45	51556
bbe:BBR47_29750	ncbi-geneid:7715625	1.2.1.3|1.2.1.60	53720
bbe:BBR47_29770	ncbi-geneid:7715626	1.2.1.10	55347|51735
bbe:BBR47_29780	ncbi-geneid:7715627	4.1.3.39	51569|89000
bbe:BBR47_29790	ncbi-geneid:7715628	4.1.1.77	56529
bbe:BBR47_29940	ncbi-geneid:7715642	3.6.3.34	52540
bbe:BBR47_29950	ncbi-geneid:7715643	2.7.3.-|2.7.13.3	55874
bbe:BBR47_30010	ncbi-geneid:7715648	1.8.1.4	51905|55424
bbe:BBR47_30100	ncbi-geneid:7715657	2.7.3.-	55874|47384
bbe:BBR47_30180	ncbi-geneid:7715665	2.5.1.48	53383
bbe:BBR47_30190	ncbi-geneid:7715666	1.1.1.3	55347|51735
bbe:BBR47_30200	ncbi-geneid:7715667	1.2.1.-	53720
bbe:BBR47_30220	ncbi-geneid:7719901	2.1.1.10	82282
bbe:BBR47_30250	ncbi-geneid:7715670	2.4.2.1	53167
bbe:BBR47_30290	ncbi-geneid:7715673	3.4.16.4	56601
bbe:BBR47_30340	ncbi-geneid:7715677	3.1.11.-	88723|47807
bbe:BBR47_30370	ncbi-geneid:7715680	3.6.3.-	52540
bbe:BBR47_30550	ncbi-geneid:7715694	1.1.1.100	51735
bbe:BBR47_30620	ncbi-geneid:7715701	1.15.1.1	54719|46609
bbe:BBR47_30710	ncbi-geneid:7715709	1.11.1.6	56634
bbe:BBR47_30720	ncbi-geneid:7715710	3.1.3.71	142823
bbe:BBR47_30780	ncbi-geneid:7715716	1.1.1.3	55347|51735
bbe:BBR47_30790	ncbi-geneid:7715717	3.5.1.88	56420
bbe:BBR47_30880	ncbi-geneid:7715724	4.1.1.11	50692
bbe:BBR47_30890	ncbi-geneid:7719844	1.1.1.272|1.1.1.37|1.1.1.82	89733
bbe:BBR47_30900	ncbi-geneid:7715725	3.4.16.4	56601|56601
bbe:BBR47_30970	ncbi-geneid:7715732	2.7.3.-	55874|47384
bbe:BBR47_31010	ncbi-geneid:7720733	3.5.99.2	48613
bbe:BBR47_31020	ncbi-geneid:7719105	3.5.1.16	53187|55031
bbe:BBR47_31150	ncbi-geneid:7715742	1.2.1.3	53720
bbe:BBR47_31210	ncbi-geneid:7715748	2.3.1.-	55729
bbe:BBR47_31270	ncbi-geneid:7715754	6.2.1.3	56801
bbe:BBR47_31330	ncbi-geneid:7715759	2.1.1.14	51726|51726
bbe:BBR47_31340	ncbi-geneid:7716474	1.17.4.1	47240
bbe:BBR47_31350	ncbi-geneid:7721396	1.17.4.1	51998|48168
bbe:BBR47_31400	ncbi-geneid:7715762	2.8.1.-	52402
bbe:BBR47_31450	ncbi-geneid:7715766	3.1.4.46	51695
bbe:BBR47_31470	ncbi-geneid:7715768	3.4.11.19	56266
bbe:BBR47_31480	ncbi-geneid:7715769	2.3.1.-	55729
bbe:BBR47_31540	ncbi-geneid:7715775	2.1.1.-	53335
bbe:BBR47_31610	ncbi-geneid:7715782	1.1.1.122	51430
bbe:BBR47_31640	ncbi-geneid:7715785	2.9.1.1	53383
bbe:BBR47_31700	ncbi-geneid:7715791	3.5.2.3	51556|51338
bbe:BBR47_31730	ncbi-geneid:7715794	4.1.1.-	50475|143968|143968
bbe:BBR47_31740	ncbi-geneid:7715795	3.8.1.2	56784
bbe:BBR47_31840	ncbi-geneid:7715805	6.4.1.2	52096
bbe:BBR47_31860	ncbi-geneid:7720164	2.7.1.39	56112
bbe:BBR47_31890	ncbi-geneid:7720167	4.3.1.12	51735
bbe:BBR47_31900	ncbi-geneid:7720168	2.5.1.47	53686
bbe:BBR47_31940	ncbi-geneid:7720172	2.3.1.39	52151|55048
bbe:BBR47_31990	ncbi-geneid:7720177	2.6.1.1	53383
bbe:BBR47_32030	ncbi-geneid:7720181	2.3.1.57	55729
bbe:BBR47_32150	ncbi-geneid:7720192	2.7.3.-	55874
bbe:BBR47_32180	ncbi-geneid:7720195	2.7.3.-	55874|47384|55785
bbe:BBR47_32220	ncbi-geneid:7720199	2.5.1.3	51391
bbe:BBR47_32320	ncbi-geneid:7720207	2.7.3.-	103190|55874|55785|55890
bbe:BBR47_32350	ncbi-geneid:7720209	3.5.1.6|3.5.1.53	56317
bbe:BBR47_32360	ncbi-geneid:7718695	3.5.2.2	51556|51338|51338
bbe:BBR47_32380	ncbi-geneid:7720210	1.4.1.13|1.4.1.14	51971|46548
bbe:BBR47_32460	ncbi-geneid:7720216	1.2.1.27	53720
bbe:BBR47_32480	ncbi-geneid:7720217	3.4.21.-	52743|49785
bbe:BBR47_32620	ncbi-geneid:7720231	5.99.1.-	56719|101904
bbe:BBR47_32630	ncbi-geneid:7719846	5.99.1.-	56719|55874|54211
bbe:BBR47_32840	ncbi-geneid:7718756	2.7.11.1	56112
bbe:BBR47_32950	ncbi-geneid:7718767	1.8.1.4	51905|55424
bbe:BBR47_32960	ncbi-geneid:7719867	2.3.1.12	52777|51230|47005
bbe:BBR47_32970	ncbi-geneid:7719866	1.2.4.1	52518|52922
bbe:BBR47_32980	ncbi-geneid:7719865	1.2.4.1	52518
bbe:BBR47_33020	ncbi-geneid:7718770	4.1.2.5	53383
bbe:BBR47_33040	ncbi-geneid:7718772	3.6.4.12	52540
bbe:BBR47_33080	ncbi-geneid:7718775	3.4.21.88	51306|46785
bbe:BBR47_33120	ncbi-geneid:7718778	2.3.1.-	55729
bbe:BBR47_33340	ncbi-geneid:7718799	1.20.4.1	52788
bbe:BBR47_33470	ncbi-geneid:7718808	5.1.1.13	53681|53681
bbe:BBR47_33530	ncbi-geneid:7718813	6.3.1.2	55931|54368
bbe:BBR47_33690	ncbi-geneid:7719695	2.5.1.75	52540
bbe:BBR47_33890	ncbi-geneid:7718921	1.2.7.3	52518
bbe:BBR47_33900	ncbi-geneid:7718922	1.2.7.3	52518|53323|52922
bbe:BBR47_33940	ncbi-geneid:7720438	3.1.4.16	109604|54791
bbe:BBR47_33970	ncbi-geneid:7718719	3.6.4.13	52540
bbe:BBR47_34000	ncbi-geneid:7719880	2.-.-.-	102114
bbe:BBR47_34040	ncbi-geneid:7718929	1.1.1.100	51735
bbe:BBR47_34100	ncbi-geneid:7718934	3.6.3.17	52540|52540
bbe:BBR47_34160	ncbi-geneid:7719107	3.1.-.-	56281
bbe:BBR47_34170	ncbi-geneid:7718938	4.2.1.52	51569
bbe:BBR47_34180	ncbi-geneid:7720593	2.7.2.4	53633|55021|55021
bbe:BBR47_34190	ncbi-geneid:7720599	1.2.1.11	55347|51735
bbe:BBR47_34250	ncbi-geneid:7718940	2.7.7.8	54211|54211|55666|55666|54791|50249
bbe:BBR47_34280	ncbi-geneid:7718865	2.7.1.26|2.7.7.2	82114|52374
bbe:BBR47_34290	ncbi-geneid:7718736	4.2.1.70|5.4.99.12	55120
bbe:BBR47_34380	ncbi-geneid:7720435	2.7.7.7	53098|50249
bbe:BBR47_34390	ncbi-geneid:7720162	6.1.1.15	55681|52954|55826
bbe:BBR47_34400	ncbi-geneid:7716311	1.17.7.1	56014|51604
bbe:BBR47_34410	ncbi-geneid:7719739	3.4.24.-	50156
bbe:BBR47_34420	ncbi-geneid:7718715	1.1.1.267	55347|51735|69055
bbe:BBR47_34440	ncbi-geneid:7716977	2.5.1.31	64005
bbe:BBR47_34460	ncbi-geneid:7719563	2.7.4.22	53633
bbe:BBR47_34560	ncbi-geneid:7718949	3.5.1.44	64438
bbe:BBR47_34590	ncbi-geneid:7716985	2.7.3.-|2.7.13.3
bbe:BBR47_34600	ncbi-geneid:7716980	3.1.1.61	52738|52172
bbe:BBR47_34790	ncbi-geneid:7719539	3.6.3.14	52540
bbe:BBR47_34890	ncbi-geneid:7719716	3.4.25.1|3.4.25.2	56235
bbe:BBR47_34910	ncbi-geneid:7720404	2.1.1.35	51905
bbe:BBR47_34920	ncbi-geneid:7720755	5.99.1.2	56712|57783
bbe:BBR47_34940	ncbi-geneid:7718953	6.2.1.5	52210|51735
bbe:BBR47_34950	ncbi-geneid:7719088	6.2.1.5	56059|52210
bbe:BBR47_35090	ncbi-geneid:7718966	3.1.31.1	50199
bbe:BBR47_35140	ncbi-geneid:7718971	3.5.1.28	55846|55383
bbe:BBR47_35530	ncbi-geneid:7719129	3.4.21.89	51306
bbe:BBR47_35630	ncbi-geneid:7719139	2.1.1.72	53335
bbe:BBR47_35980	ncbi-geneid:7719174	2.7.1.-	56399
bbe:BBR47_36090	ncbi-geneid:7719183	3.1.26.4	53098
bbe:BBR47_36110	ncbi-geneid:7718717	3.4.21.89	51306
bbe:BBR47_36130	ncbi-geneid:7716419	2.1.1.31	75217
bbe:BBR47_36220	ncbi-geneid:7719023	3.1.26.3	69065|54768
bbe:BBR47_36230	ncbi-geneid:7716423	2.3.1.41|2.3.1.179	53901|53901
bbe:BBR47_36250	ncbi-geneid:7716842	1.1.1.100	51735
bbe:BBR47_36260	ncbi-geneid:7719501	2.3.1.39	52151|55048
bbe:BBR47_36270	ncbi-geneid:7719498	2.3.1.180	53901
bbe:BBR47_36280	ncbi-geneid:7719502	2.3.1.15	53659
bbe:BBR47_36390	ncbi-geneid:7720425	2.7.7.3	52374
bbe:BBR47_36460	ncbi-geneid:7719197	6.5.1.1	56091|50249
bbe:BBR47_36470	ncbi-geneid:7719773	3.4.16.4	56601
bbe:BBR47_36540	ncbi-geneid:7719203	2.7.3.-	55874|47384
bbe:BBR47_36650	ncbi-geneid:7719207	2.3.1.74	53901|53901
bbe:BBR47_36680	ncbi-geneid:7719209	3.4.11.-	144052
bbe:BBR47_36720	ncbi-geneid:7719213	3.4.21.89	51306
bbe:BBR47_36750	ncbi-geneid:7719215	2.3.2.2	56235
bbe:BBR47_36810	ncbi-geneid:7719220	3.6.3.-	52540
bbe:BBR47_36910	ncbi-geneid:7719862	4.3.1.1	48557
bbe:BBR47_37020	ncbi-geneid:7719237	2.7.7.7	56672|100879
bbe:BBR47_37070	ncbi-geneid:7719241	3.6.1.-|3.6.4.12	52540|52540|50249
bbe:BBR47_37090	ncbi-geneid:7718997	4.3.1.17	143548|55021
bbe:BBR47_37200	ncbi-geneid:7716903	3.4.17.11	53187|55031
bbe:BBR47_37230	ncbi-geneid:7719246	5.1.3.1	51366
bbe:BBR47_37240	ncbi-geneid:7720803	3.6.1.-	52540|50249
bbe:BBR47_37250	ncbi-geneid:7717031	2.7.11.1	56112
bbe:BBR47_37260	ncbi-geneid:7716304	3.1.3.16	81606
bbe:BBR47_37270	ncbi-geneid:7716312	2.1.1.-	102114
bbe:BBR47_37280	ncbi-geneid:7719247	2.1.1.-	53335|48013
bbe:BBR47_37290	ncbi-geneid:7720476	2.1.2.9	53328|50486
bbe:BBR47_37300	ncbi-geneid:7719553	3.5.1.88	56420
bbe:BBR47_37310	ncbi-geneid:7720612	3.6.4.-	52540|52540
bbe:BBR47_37320	ncbi-geneid:7716302	4.1.1.36|6.3.2.5	102645|52507
bbe:BBR47_37330	ncbi-geneid:7717006	2.7.7.6	63562
bbe:BBR47_37340	ncbi-geneid:7719248	2.7.4.8	52540
bbe:BBR47_37550	ncbi-geneid:7719266	1.1.1.3	55347|51735
bbe:BBR47_37600	ncbi-geneid:7719274	1.1.1.49	55347|51735
bbe:BBR47_37690	ncbi-geneid:7719282	2.4.2.10	53271
bbe:BBR47_37700	ncbi-geneid:7717877	4.1.1.23	51366
bbe:BBR47_37710	ncbi-geneid:7717878	6.3.5.5	56059|56059|52440|52440|48108|52335
bbe:BBR47_37720	ncbi-geneid:7716422	6.3.5.5	52317|52021
bbe:BBR47_37730	ncbi-geneid:7716421	3.5.2.3	51556|51338
bbe:BBR47_37740	ncbi-geneid:7719464	2.1.3.2	53671
bbe:BBR47_37770	ncbi-geneid:7719271	2.4.2.9	53271
bbe:BBR47_37800	ncbi-geneid:7719285	5.4.99.12	55120|55174
bbe:BBR47_37830	ncbi-geneid:7719287	5.4.2.8	53738|53738|55957
bbe:BBR47_37850	ncbi-geneid:7719289	2.7.7.13|5.4.2.8	53448|51161|53738|55957
bbe:BBR47_37890	ncbi-geneid:7719293	3.4.24.3	89260|89260
bbe:BBR47_37990	ncbi-geneid:7719302	5.99.1.2	56712
bbe:BBR47_38010	ncbi-geneid:7719304	5.4.99.17	48239|48239
bbe:BBR47_38090	ncbi-geneid:7719615	2.7.9.2	56059|52009
bbe:BBR47_38130	ncbi-geneid:7719309	3.6.1.-	55811
bbe:BBR47_38150	ncbi-geneid:7719310	5.1.2.2	51604|54826
bbe:BBR47_38180	ncbi-geneid:7719311	6.1.1.5	52374|47323|50677
bbe:BBR47_38350	ncbi-geneid:7720628	2.5.1.7	55205
bbe:BBR47_38360	ncbi-geneid:7719318	1.1.1.158	56176|56194
bbe:BBR47_38370	ncbi-geneid:7719446	2.4.1.227	53756
bbe:BBR47_38390	ncbi-geneid:7719071	6.3.2.9	53623|53244|51984
bbe:BBR47_38410	ncbi-geneid:7719825	6.3.2.13	53623|53244|63418
bbe:BBR47_38450	ncbi-geneid:7719572	2.1.1.-	53335|81799
bbe:BBR47_38470	ncbi-geneid:7719826	3.3.1.1	52283|51735
bbe:BBR47_38540	ncbi-geneid:7719323	1.1.1.169	48179|51735
bbe:BBR47_38550	ncbi-geneid:7719845	6.4.1.3	52096|52096
bbe:BBR47_38560	ncbi-geneid:7720450	4.2.1.17	52096
bbe:BBR47_38570	ncbi-geneid:7719324	4.1.3.4	51569
bbe:BBR47_38590	ncbi-geneid:7719325	6.4.1.2|6.3.4.14	56059|52440|51246
bbe:BBR47_38770	ncbi-geneid:7719342	4.4.1.8	53383
bbe:BBR47_38780	ncbi-geneid:7716473	2.5.1.48|2.5.1.49	53383
bbe:BBR47_38840	ncbi-geneid:7719347	1.11.1.9	52833
bbe:BBR47_38870	ncbi-geneid:7719349	4.1.1.50	56276
bbe:BBR47_38940	ncbi-geneid:7719362	1.3.1.-
bbe:BBR47_38950	ncbi-geneid:7719363	4.1.1.19|4.1.1.18	53383|55904
bbe:BBR47_39020	ncbi-geneid:7719369	3.1.1.-	53474
bbe:BBR47_39090	ncbi-geneid:7719376	3.5.1.47	53187|55031
bbe:BBR47_39100	ncbi-geneid:7720597	2.6.1.11	53383
bbe:BBR47_39110	ncbi-geneid:7720595	2.3.1.89	51161
bbe:BBR47_39130	ncbi-geneid:7719377	2.3.1.128	55729
bbe:BBR47_39230	ncbi-geneid:7719387	2.7.1.35	53613
bbe:BBR47_39270	ncbi-geneid:7716795	2.7.1.50	53613
bbe:BBR47_39320	ncbi-geneid:7719394	3.5.1.28	53187|50044
bbe:BBR47_39350	ncbi-geneid:7719397	2.7.1.156|2.7.7.62	52540
bbe:BBR47_39360	ncbi-geneid:7719398	3.6.3.34	52540
bbe:BBR47_39440	ncbi-geneid:7719406	3.6.1.1	64182
bbe:BBR47_39560	ncbi-geneid:7719417	3.5.1.49	141130
bbe:BBR47_39600	ncbi-geneid:7719421	1.1.1.158	56176|56194
bbe:BBR47_39640	ncbi-geneid:7719425	3.4.16.4	56601
bbe:BBR47_39680	ncbi-geneid:7719428	1.4.3.2|1.4.3.4	51905|54373
bbe:BBR47_39690	ncbi-geneid:7719429	2.3.1.128	55729
bbe:BBR47_39720	ncbi-geneid:7719432	1.1.1.169	51735|51971
bbe:BBR47_39770	ncbi-geneid:7719652	3.5.3.8	52768
bbe:BBR47_39830	ncbi-geneid:7720321	6.3.5.4	56235|52402
bbe:BBR47_39960	ncbi-geneid:7720333	3.1.1.3	53474
bbe:BBR47_40220	ncbi-geneid:7720357	3.6.4.12	52540
bbe:BBR47_40230	ncbi-geneid:7720358	1.3.1.9	51735
bbe:BBR47_40320	ncbi-geneid:7720365	6.5.1.-	55144
bbe:BBR47_40350	ncbi-geneid:7720368	3.1.3.5	64167
bbe:BBR47_40440	ncbi-geneid:7720376	3.6.4.12	52540|52540
bbe:BBR47_40490	ncbi-geneid:7720381	2.3.1.57	55729
bbe:BBR47_40570	ncbi-geneid:7720388	1.3.1.34	51395|51905
bbe:BBR47_40780	ncbi-geneid:7717051	6.3.5.1|6.3.1.5	52402
bbe:BBR47_40790	ncbi-geneid:7721381	3.4.11.18	55920
bbe:BBR47_40800	ncbi-geneid:7719790	1.14.14.3	51679
bbe:BBR47_40860	ncbi-geneid:7717057	1.13.11.5	51182
bbe:BBR47_40890	ncbi-geneid:7717060	5.4.99.12	55120
bbe:BBR47_40930	ncbi-geneid:7717064	1.11.1.15	52833
bbe:BBR47_40960	ncbi-geneid:7717066	6.4.1.1	51569|56059|89000|52440|51246|51230
bbe:BBR47_41080	ncbi-geneid:7717073	2.4.1.157	53756
bbe:BBR47_41110	ncbi-geneid:7717076	2.7.3.-	55874|47384
bbe:BBR47_41150	ncbi-geneid:7720724	2.8.1.7	53383
bbe:BBR47_41170	ncbi-geneid:7717080	5.1.1.7	54506|54506
bbe:BBR47_41280	ncbi-geneid:7717090	4.2.1.113	51604|54826
bbe:BBR47_41540	ncbi-geneid:7717112	5.4.2.1
bbe:BBR47_41630	ncbi-geneid:7716847	3.2.2.9	53167|52833
bbe:BBR47_41660	ncbi-geneid:7717118	2.5.1.54|5.4.99.5	51569
bbe:BBR47_41710	ncbi-geneid:7717122	3.4.11.-	144052
bbe:BBR47_41830	ncbi-geneid:7717134	2.6.1.-	53383
bbe:BBR47_41850	ncbi-geneid:7717136	2.6.1.-	53383
bbe:BBR47_41880	ncbi-geneid:7719811	2.1.1.63	46767|53155
bbe:BBR47_41910	ncbi-geneid:7717139	2.-.-.-	54690|54285
bbe:BBR47_41930	ncbi-geneid:7719819	2.7.3.-	55874|47384
bbe:BBR47_41960	ncbi-geneid:7716403	4.2.1.3	53732|52016
bbe:BBR47_41970	ncbi-geneid:7716840	5.1.1.1	51419|50621
bbe:BBR47_42050	ncbi-geneid:7717147	1.1.1.-	51430
bbe:BBR47_42290	ncbi-geneid:7717171	3.5.2.7	51556|51338
bbe:BBR47_42300	ncbi-geneid:7719720	4.2.1.49	111326
bbe:BBR47_42320	ncbi-geneid:7717172	3.4.21.89	51306
bbe:BBR47_42340	ncbi-geneid:7717174	3.5.1.16	53187|55031
bbe:BBR47_42350	ncbi-geneid:7717175	4.3.1.15	53686
bbe:BBR47_42430	ncbi-geneid:7717183	2.1.1.187	53335
bbe:BBR47_42440	ncbi-geneid:7717184	6.3.5.5	56059
bbe:BBR47_42450	ncbi-geneid:7717185	4.1.1.20	51419|50621
bbe:BBR47_42550	ncbi-geneid:7717193	2.7.10.2	52540
bbe:BBR47_42590	ncbi-geneid:7716406	1.1.1.-	51735|48179|52413
bbe:BBR47_42650	ncbi-geneid:7717199	2.7.1.25	52540
bbe:BBR47_42660	ncbi-geneid:7720578	2.7.7.4	52374|88697
bbe:BBR47_42670	ncbi-geneid:7719454	1.8.4.8	52402
bbe:BBR47_42680	ncbi-geneid:7720580	2.1.1.107|4.2.1.75	53790|69618
bbe:BBR47_42720	ncbi-geneid:7717203	6.3.1.8	56059|52440
bbe:BBR47_42740	ncbi-geneid:7717205	3.1.3.25	56655
bbe:BBR47_42770	ncbi-geneid:7717208	4.2.1.9	143975|52016
bbe:BBR47_42820	ncbi-geneid:7717212	2.1.1.33	53335
bbe:BBR47_42850	ncbi-geneid:7717214	2.7.3.-	103190|55874|55890|55785
bbe:BBR47_42950	ncbi-geneid:7717222	3.4.24.3	89260|89260|49299
bbe:BBR47_42980	ncbi-geneid:7719853	2.2.1.1	52518|52518|52922
bbe:BBR47_43060	ncbi-geneid:7717230	1.1.5.3	51905|54373
bbe:BBR47_43190	ncbi-geneid:7719101	3.6.3.21	52540
bbe:BBR47_43230	ncbi-geneid:7717243	2.7.7.-	81593|81301
bbe:BBR47_43370	ncbi-geneid:7717256	3.1.3.25	56655
bbe:BBR47_43420	ncbi-geneid:7717259	2.7.3.-|2.7.13.3	55874|55781
bbe:BBR47_43440	ncbi-geneid:7717261	1.13.11.27	54593
bbe:BBR47_43520	ncbi-geneid:7717269	1.2.1.3	53720
bbe:BBR47_43550	ncbi-geneid:7717271	2.1.1.-	53335
bbe:BBR47_43670	ncbi-geneid:7717282	3.5.1.18	53187|55031
bbe:BBR47_43680	ncbi-geneid:7720300	2.7.6.5	81301
bbe:BBR47_43700	ncbi-geneid:7717284	2.3.1.1	55729
bbe:BBR47_43740	ncbi-geneid:7717288	2.7.3.-|2.7.13.3	55874|47384
bbe:BBR47_43790	ncbi-geneid:7717292	2.3.1.41|2.3.1.179	53901|53901
bbe:BBR47_43820	ncbi-geneid:7717294	2.3.3.13	51569|110921
bbe:BBR47_43870	ncbi-geneid:7717298	1.5.1.3	53597
bbe:BBR47_43880	ncbi-geneid:7719555	2.1.1.45	55831
bbe:BBR47_44050	ncbi-geneid:7717311	3.2.-.-	52317
bbe:BBR47_44100	ncbi-geneid:7717316	2.5.1.-	54593
bbe:BBR47_44140	ncbi-geneid:7719858	2.4.2.22	53271
bbe:BBR47_44150	ncbi-geneid:7720406	3.6.1.-	52540
bbe:BBR47_44290	ncbi-geneid:7717331	3.6.3.31	52540|50331
bbe:BBR47_44370	ncbi-geneid:7717336	2.7.1.15	53613
bbe:BBR47_44880	ncbi-geneid:7717386	3.5.1.25	51556|51338
bbe:BBR47_44890	ncbi-geneid:7721418	1.13.12.16
bbe:BBR47_44970	ncbi-geneid:7717394	2.6.1.37	53383
bbe:BBR47_44980	ncbi-geneid:7718206	3.11.1.1	56784
bbe:BBR47_45000	ncbi-geneid:7717395	3.6.3.30	52540|50331
bbe:BBR47_45030	ncbi-geneid:7717398	5.1.1.13	53681|53681
bbe:BBR47_45040	ncbi-geneid:7717399	2.1.1.-	102114
bbe:BBR47_45090	ncbi-geneid:7717404	2.7.2.2	53633
bbe:BBR47_45250	ncbi-geneid:7717419	4.3.2.1	48557
bbe:BBR47_45290	ncbi-geneid:7717423	3.6.3.30	52540|50331
bbe:BBR47_45350	ncbi-geneid:7717429	4.3.1.12	51735
bbe:BBR47_45390	ncbi-geneid:7717433	3.6.3.21	52540
bbe:BBR47_45410	ncbi-geneid:7717435	3.4.16.4	56601
bbe:BBR47_45450	ncbi-geneid:7717438	3.6.3.16	52540
bbe:BBR47_45560	ncbi-geneid:7717455	3.5.99.6	100950
bbe:BBR47_45600	ncbi-geneid:7717458	5.1.1.4	54506
bbe:BBR47_45610	ncbi-geneid:7717459	1.2.1.3	53720
bbe:BBR47_45620	ncbi-geneid:7717460	4.2.1.52	51569
bbe:BBR47_45630	ncbi-geneid:7717461	5.1.1.4	54506
bbe:BBR47_45710	ncbi-geneid:7717468	1.5.3.1	54292
bbe:BBR47_45720	ncbi-geneid:7717469	1.5.3.1	51905
bbe:BBR47_45760	ncbi-geneid:7717473	1.1.1.-	51430
bbe:BBR47_45840	ncbi-geneid:7718707	4.2.3.12	55620
bbe:BBR47_45860	ncbi-geneid:7718709	1.7.1.13	55620
bbe:BBR47_45930	ncbi-geneid:7717484	3.4.21.89	51306
bbe:BBR47_46040	ncbi-geneid:7717491	2.3.1.128	55729|55298
bbe:BBR47_46070	ncbi-geneid:7717494	3.1.2.-	54637
bbe:BBR47_46200	ncbi-geneid:7717506	3.5.2.6	56601
bbe:BBR47_46350	ncbi-geneid:7717521	4.1.1.44	69118
bbe:BBR47_46420	ncbi-geneid:7717528	1.1.1.35	51735
bbe:BBR47_46510	ncbi-geneid:7717540	1.1.1.1	50129|51735
bbe:BBR47_46520	ncbi-geneid:7717541	1.1.1.1	56796
bbe:BBR47_46530	ncbi-geneid:7717542	2.7.3.-	55874|47384|55781
bbe:BBR47_46650	ncbi-geneid:7717551	2.7.7.63	55681|82649
bbe:BBR47_46670	ncbi-geneid:7717552	2.7.3.-	55874|47384
bbe:BBR47_46770	ncbi-geneid:7717561	2.3.1.180	53901
bbe:BBR47_46790	ncbi-geneid:7717563	2.7.3.-	55874|47384|158472
bbe:BBR47_46810	ncbi-geneid:7717565	3.4.11.5	53474
bbe:BBR47_46940	ncbi-geneid:7717575	2.7.1.4	53613
bbe:BBR47_46970	ncbi-geneid:7717578	4.4.1.15	53686
bbe:BBR47_47040	ncbi-geneid:7717585	4.2.-.-	53697
bbe:BBR47_47050	ncbi-geneid:7719899	3.2.1.52	51445|52279
bbe:BBR47_47110	ncbi-geneid:7717590	3.6.1.27	48317
bbe:BBR47_47200	ncbi-geneid:7717598	1.7.99.4	53706|50692
bbe:BBR47_47240	ncbi-geneid:7717602	1.7.99.1	56821
bbe:BBR47_47470	ncbi-geneid:7720449	3.4.11.1	53187|52949
bbe:BBR47_47540	ncbi-geneid:7720492	3.6.1.13	55811
bbe:BBR47_47560	ncbi-geneid:7720494	1.6.99.3	51905
bbe:BBR47_47570	ncbi-geneid:7716383	1.18.1.2|1.8.1.9	51905
bbe:BBR47_47750	ncbi-geneid:7716401	1.6.99.3	51905
bbe:BBR47_47850	ncbi-geneid:7716394	4.4.1.1|4.4.1.8	53383
bbe:BBR47_47860	ncbi-geneid:7715324	2.5.1.47|4.2.1.22	53686
bbe:BBR47_47890	ncbi-geneid:7720516	1.1.1.215	51735|52283
bbe:BBR47_47920	ncbi-geneid:7716397	3.1.3.41	56784
bbe:BBR47_47960	ncbi-geneid:7716395	3.1.3.11	56655
bbe:BBR47_48010	ncbi-geneid:7720523	2.8.1.8	102114
bbe:BBR47_48040	ncbi-geneid:7720525	3.2.-.-	52317
bbe:BBR47_48070	ncbi-geneid:7720527	1.2.1.3	53720
bbe:BBR47_48110	ncbi-geneid:7720530	2.5.1.9|2.5.1.78	52121
bbe:BBR47_48120	ncbi-geneid:7718739	3.5.4.25|4.1.99.12	55821|142695
bbe:BBR47_48130	ncbi-geneid:7718735	2.5.1.9	63380|63380
bbe:BBR47_48140	ncbi-geneid:7718738	1.1.1.193|3.5.4.26	53597|53927
bbe:BBR47_48180	ncbi-geneid:7720533	2.7.3.-	55874|47384|158472|55785
bbe:BBR47_48360	ncbi-geneid:7720548	3.1.3.-	56300|55816
bbe:BBR47_48400	ncbi-geneid:7720551	2.7.2.4	53633|55021|55021
bbe:BBR47_48510	ncbi-geneid:7720806	2.7.3.-	55874|47384
bbe:BBR47_48560	ncbi-geneid:7719734	2.8.1.7|4.4.1.16	53383
bbe:BBR47_48590	ncbi-geneid:7719090	4.1.1.49	53795|68923
bbe:BBR47_48600	ncbi-geneid:7719457	3.5.1.-	53187|55031
bbe:BBR47_48670	ncbi-geneid:7720418	2.6.1.83	53383
bbe:BBR47_48740	ncbi-geneid:7720820	3.4.21.-	52096
bbe:BBR47_48860	ncbi-geneid:7720831	5.3.1.23	100950
bbe:BBR47_48870	ncbi-geneid:7719835	2.7.1.100	56112
bbe:BBR47_48900	ncbi-geneid:7719022	5.3.2.-|3.1.3.77	51649|54966
bbe:BBR47_48910	ncbi-geneid:7715807	3.1.3.77	56784
bbe:BBR47_48920	ncbi-geneid:7715808	4.2.1.109	53639
bbe:BBR47_48930	ncbi-geneid:7719918	1.13.11.53|1.13.11.54	51182
bbe:BBR47_48980	ncbi-geneid:7719509	2.3.1.16	53901|53901
bbe:BBR47_48990	ncbi-geneid:7719507	1.1.1.35	51735|52096|48179|48179
bbe:BBR47_49040	ncbi-geneid:7720835	2.7.2.11	53633|88697
bbe:BBR47_49050	ncbi-geneid:7716307	1.2.1.41	53720
bbe:BBR47_49060	ncbi-geneid:7716306	1.5.1.2	48179|51735
bbe:BBR47_49240	ncbi-geneid:7719740	1.1.1.169	48179|51735
bbe:BBR47_49250	ncbi-geneid:7720848	6.3.1.2	55931|54368
bbe:BBR47_49350	ncbi-geneid:7716963	1.3.3.1	51395
bbe:BBR47_49390	ncbi-geneid:7720857	1.4.1.1	52283|51735
bbe:BBR47_49420	ncbi-geneid:7720859	4.3.1.12	51735
bbe:BBR47_49450	ncbi-geneid:7720862	2.7.3.-	55874|47384|158472
bbe:BBR47_49500	ncbi-geneid:7720866	2.7.2.1	53067|53067
bbe:BBR47_49540	ncbi-geneid:7720869	2.8.3.5	100950
bbe:BBR47_49550	ncbi-geneid:7718993	2.8.3.5	100950
bbe:BBR47_49560	ncbi-geneid:7718994	3.1.1.1	53474
bbe:BBR47_49590	ncbi-geneid:7720872	3.5.1.10	53328|55021
bbe:BBR47_49640	ncbi-geneid:7720876	4.4.1.5	54593
bbe:BBR47_49650	ncbi-geneid:7720877	5.99.1.2	56712
bbe:BBR47_49840	ncbi-geneid:7720562	1.2.1.16	53720
bbe:BBR47_49970	ncbi-geneid:7720894	2.3.1.-	53901|53901
bbe:BBR47_49980	ncbi-geneid:7721429	2.3.1.9	53901|53901
bbe:BBR47_49990	ncbi-geneid:7720895	1.1.1.157	48179|51735
bbe:BBR47_50000	ncbi-geneid:7720896	1.1.1.157	51735|48179
bbe:BBR47_50010	ncbi-geneid:7716427	4.2.1.17	52096
bbe:BBR47_50020	ncbi-geneid:7716426	4.2.1.17	52096
bbe:BBR47_50030	ncbi-geneid:7715322	6.2.1.30	56801
bbe:BBR47_50040	ncbi-geneid:7721430	4.2.1.17	52096
bbe:BBR47_50090	ncbi-geneid:7720561	1.9.3.1	81452
bbe:BBR47_50100	ncbi-geneid:7720560	1.9.3.1	81442
bbe:BBR47_50110	ncbi-geneid:7720559	1.9.3.1	49503|81464|46626
bbe:BBR47_50270	ncbi-geneid:7720910	3.6.3.-	52540
bbe:BBR47_50320	ncbi-geneid:7720915	1.5.99.8	51730
bbe:BBR47_50360	ncbi-geneid:7720919	1.1.5.3	51905|54373
bbe:BBR47_50370	ncbi-geneid:7719641	2.7.1.30	53067|53067
bbe:BBR47_50580	ncbi-geneid:7720934	4.1.1.2	51182
bbe:BBR47_50670	ncbi-geneid:7720943	3.5.1.4	75304
bbe:BBR47_50710	ncbi-geneid:7716478	3.6.3.32	52540|54631
bbe:BBR47_50730	ncbi-geneid:7720946	3.3.2.1	52499
bbe:BBR47_50780	ncbi-geneid:7720951	2.7.3.-	55874|52172|47384|55781|55785|158472
bbe:BBR47_50820	ncbi-geneid:7720955	2.7.3.-	55874|47384
bbe:BBR47_50840	ncbi-geneid:7720957	3.5.1.28	55846|55383
bbe:BBR47_51070	ncbi-geneid:7720980	3.2.2.20	48150
bbe:BBR47_51080	ncbi-geneid:7720981	3.4.11.18	55920
bbe:BBR47_51120	ncbi-geneid:7719919	3.6.3.17	52540|52540
bbe:BBR47_51140	ncbi-geneid:7719834	2.7.3.-	55874|47384
bbe:BBR47_51260	ncbi-geneid:7720995	5.4.2.1
bbe:BBR47_51400	ncbi-geneid:7721009	3.4.13.19	51556
bbe:BBR47_51410	ncbi-geneid:7721010	3.4.11.-	144052
bbe:BBR47_51550	ncbi-geneid:7716841	1.8.1.4	51905|55424
bbe:BBR47_51560	ncbi-geneid:7716839	2.3.1.12	52777|51230|47005
bbe:BBR47_51570	ncbi-geneid:7716838	1.1.1.-|1.2.4.1	52518|52922
bbe:BBR47_51580	ncbi-geneid:7716837	1.2.4.1	52518
bbe:BBR47_51610	ncbi-geneid:7721024	1.6.99.1	55469
bbe:BBR47_51710	ncbi-geneid:7721033	3.5.5.1	56317
bbe:BBR47_51750	ncbi-geneid:7720576	1.10.3.-	81452
bbe:BBR47_51760	ncbi-geneid:7720575	1.10.3.-|1.9.3.-	81442
bbe:BBR47_51770	ncbi-geneid:7720574	1.10.3.-	49503|81464
bbe:BBR47_51780	ncbi-geneid:7720573	4.1.1.19	53383|55904
bbe:BBR47_51890	ncbi-geneid:7716877	4.1.2.5	53383
bbe:BBR47_51900	ncbi-geneid:7721040	4.3.2.1	56059
bbe:BBR47_51910	ncbi-geneid:7721041	2.5.1.47	53686
bbe:BBR47_51920	ncbi-geneid:7721042	4.3.2.1	48557
bbe:BBR47_52010	ncbi-geneid:7721051	2.7.3.-	55874|47384|158472
bbe:BBR47_52060	ncbi-geneid:7721056	3.4.14.-	53474|82171
bbe:BBR47_52160	ncbi-geneid:7721065	2.7.3.-	55874|47384
bbe:BBR47_52240	ncbi-geneid:7719024	3.1.-.-	50249|50249|50249|50249
bbe:BBR47_52340	ncbi-geneid:7721078	3.6.3.34	52540
bbe:BBR47_52350	ncbi-geneid:7721079	4.2.1.11	51604|54826
bbe:BBR47_52360	ncbi-geneid:7719492	5.4.2.1	64158|53649
bbe:BBR47_52370	ncbi-geneid:7719662	5.3.1.1	51351
bbe:BBR47_52380	ncbi-geneid:7720749	2.7.2.3	53748
bbe:BBR47_52390	ncbi-geneid:7719879	1.2.1.12	55347|51735
bbe:BBR47_52500	ncbi-geneid:7721087	2.7.13.3	55874|55785|55785|55785|47384
bbe:BBR47_52560	ncbi-geneid:7721093	3.4.21.92	52096
bbe:BBR47_52630	ncbi-geneid:7721097	1.8.1.9	51905
bbe:BBR47_52650	ncbi-geneid:7716691	3.5.4.19|3.6.1.31	141734|101386
bbe:BBR47_52660	ncbi-geneid:7719703	4.1.3.-	51366
bbe:BBR47_52670	ncbi-geneid:7719700	5.3.1.16	51366
bbe:BBR47_52680	ncbi-geneid:7719696	2.4.2.-	52317
bbe:BBR47_52690	ncbi-geneid:7719702	4.2.1.19	54211|54211
bbe:BBR47_52700	ncbi-geneid:7719697	1.1.1.23	53720
bbe:BBR47_52710	ncbi-geneid:7719699	2.4.2.17	53850
bbe:BBR47_52740	ncbi-geneid:7721099	2.7.11.-|2.7.4	53795|75138
bbe:BBR47_52820	ncbi-geneid:7721104	3.4.21.102	52096|50156|47090
bbe:BBR47_52860	ncbi-geneid:7719569	1.1.1.-	56796
bbe:BBR47_52900	ncbi-geneid:7719602	3.5.1.4	141130
bbe:BBR47_52910	ncbi-geneid:7721110	4.3.2.1	48557
bbe:BBR47_52920	ncbi-geneid:7716889	6.3.4.5	69864|52402
bbe:BBR47_52940	ncbi-geneid:7721111	5.4.2.1
bbe:BBR47_52980	ncbi-geneid:7721115	2.1.3.3	53671
bbe:BBR47_52990	ncbi-geneid:7716887	6.3.5.5	56059|56059|52440|52440|48108|52335
bbe:BBR47_53000	ncbi-geneid:7716948	6.3.5.5	52317|52021
bbe:BBR47_53010	ncbi-geneid:7716947	2.6.1.11|2.6.1.17	53383
bbe:BBR47_53020	ncbi-geneid:7716885	2.7.2	53633
bbe:BBR47_53030	ncbi-geneid:7716883	1.2.1	55347|51735
bbe:BBR47_53060	ncbi-geneid:7718910	2.7.3.-	55874|55785|55785|47384
bbe:BBR47_53230	ncbi-geneid:7721128	2.7.7.43	53448
bbe:BBR47_53260	ncbi-geneid:7721131	2.5.1.56	51569|51269
bbe:BBR47_53280	ncbi-geneid:7721132	5.1.3.14	53756
bbe:BBR47_53320	ncbi-geneid:7721135	4.2.1.46	51735
bbe:BBR47_54030	ncbi-geneid:7720614	2.7.3.-|2.7.13.3	55874
bbe:BBR47_54040	ncbi-geneid:7720613	3.-.-.-	88713
bbe:BBR47_54050	ncbi-geneid:7721198	2.5.1.6	55973|55973|55973
bbe:BBR47_54220	ncbi-geneid:7719095	4.2.1.-	54637
bbe:BBR47_54320	ncbi-geneid:7719038	2.5.1.7	55205
bbe:BBR47_54400	ncbi-geneid:7718530	1.6.99.5|1.6.5.3	54862
bbe:BBR47_54420	ncbi-geneid:7721403	1.6.99.5|1.6.5.3	56762
bbe:BBR47_54430	ncbi-geneid:7721402	1.6.99.5|1.6.5.3	143243
bbe:BBR47_54440	ncbi-geneid:7721401	1.6.99.5|1.6.5.3	56770
bbe:BBR47_54470	ncbi-geneid:7721223	3.6.3.14	51344|46604
bbe:BBR47_54480	ncbi-geneid:7716914	3.6.3.14	52540|47917|50615
bbe:BBR47_54490	ncbi-geneid:7716915	3.6.3.14	52943
bbe:BBR47_54500	ncbi-geneid:7716918	3.6.3.14	52540|47917|50615
bbe:BBR47_54510	ncbi-geneid:7716912	3.6.3.14	47928
bbe:BBR47_54520	ncbi-geneid:7716919	3.6.3.14	81573
bbe:BBR47_54530	ncbi-geneid:7716917	3.6.3.14	81333
bbe:BBR47_54540	ncbi-geneid:7716916	3.6.3.14	81336
bbe:BBR47_54580	ncbi-geneid:7721226	2.3.1.9	53901|53901
bbe:BBR47_54610	ncbi-geneid:7716932	2.3.1.47	53383
bbe:BBR47_54620	ncbi-geneid:7716930	2.8.1.6	102114
bbe:BBR47_54630	ncbi-geneid:7716927	6.3.3.3	52540
bbe:BBR47_54640	ncbi-geneid:7716929	2.6.1.62	53383
bbe:BBR47_54670	ncbi-geneid:7721229	5.1.3.14	53756
bbe:BBR47_54680	ncbi-geneid:7719807	2.4.2.9	53271
bbe:BBR47_54690	ncbi-geneid:7720789	2.1.2.1	53383
bbe:BBR47_54710	ncbi-geneid:7716437	5.3.1.6	89623
bbe:BBR47_54720	ncbi-geneid:7718828	3.1.3.48	52788
bbe:BBR47_54770	ncbi-geneid:7719047	2.1.1.-	53335
bbe:BBR47_54800	ncbi-geneid:7721233	2.7.1.21	52540|57716
bbe:BBR47_54810	ncbi-geneid:7719104	4.1.99.3	48173|52425
bbe:BBR47_54860	ncbi-geneid:7718734	3.1.3.11	56655
bbe:BBR47_54870	ncbi-geneid:7719647	2.5.1.7	55205
bbe:BBR47_54880	ncbi-geneid:7721236	2.2.1.2	51569
bbe:BBR47_54890	ncbi-geneid:7719097	4.1.2.13	51569
bbe:BBR47_54920	ncbi-geneid:7721237	6.3.4.2	52540|52317
bbe:BBR47_54940	ncbi-geneid:7718851	5.4.99.2	51703|52540|52242
bbe:BBR47_54960	ncbi-geneid:7721239	1.3.99.2	56645|47203
bbe:BBR47_54970	ncbi-geneid:7716832	1.3.99.-	56645|47203
bbe:BBR47_54980	ncbi-geneid:7719804	1.1.1.157	51735|48179
bbe:BBR47_54990	ncbi-geneid:7719803	2.3.1.9	53901|53901
bbe:BBR47_55020	ncbi-geneid:7716435	5.4.3.2	102114
bbe:BBR47_55070	ncbi-geneid:7721244	3.5.3.11	52768
bbe:BBR47_55080	ncbi-geneid:7719030	2.5.1.16	53335
bbe:BBR47_55140	ncbi-geneid:7721247	3.1.1.1	53474|89260|89260
bbe:BBR47_55270	ncbi-geneid:7721256	4.2.1.70	55120
bbe:BBR47_55320	ncbi-geneid:7721261	2.1.1.-	53335
bbe:BBR47_55330	ncbi-geneid:7720472	3.2.2.23|4.2.99.18	81624|46946|57716
bbe:BBR47_55360	ncbi-geneid:7721264	2.7.6.2	63999|63862
bbe:BBR47_55370	ncbi-geneid:7720727	3.2.2.-	52141
bbe:BBR47_55420	ncbi-geneid:7721268	4.4.1.11	53383
bbe:BBR47_55430	ncbi-geneid:7719462	1.1.99.3	51905
bbe:BBR47_55490	ncbi-geneid:7721437	6.1.1.18	52374|50715
bbe:BBR47_55520	ncbi-geneid:7721275	2.3.2.2	56235
bbe:BBR47_55540	ncbi-geneid:7721276	3.1.4.46	51695
bbe:BBR47_55580	ncbi-geneid:7720783	3.6.3.20	52540|50331
bbe:BBR47_55590	ncbi-geneid:7720785	3.6.1.1	56784
bbe:BBR47_55660	ncbi-geneid:7721282	2.4.2.3	53167
bbe:BBR47_55900	ncbi-geneid:7721306	3.5.3.18	55909
bbe:BBR47_55960	ncbi-geneid:7721311	2.7.8.-	56024|56024
bbe:BBR47_56130	ncbi-geneid:7721327	1.1.1.37	56327|51735
bbe:BBR47_56180	ncbi-geneid:7721331	2.7.3.-	55874
bbe:BBR47_56300	ncbi-geneid:7721343	2.7.3.-	55874|47384|158472
bbe:BBR47_56330	ncbi-geneid:7721345	3.1.6.-	53649
bbe:BBR47_56350	ncbi-geneid:7721347	2.7.3.9	51621|52009|47831
bbe:BBR47_56360	ncbi-geneid:7716324	1.1.1.17	51735|48179
bbe:BBR47_56370	ncbi-geneid:7721348	2.7.1.69	55804
bbe:BBR47_56390	ncbi-geneid:7721350	2.7.1.69	52794
bbe:BBR47_56410	ncbi-geneid:7721352	3.6.4.13	52540
bbe:BBR47_56430	ncbi-geneid:7721354	4.2.1.51|4.2.1.91	53850
bbe:BBR47_56450	ncbi-geneid:7721356	6.3.4.3	52540
bbe:BBR47_56460	ncbi-geneid:7721357	1.1.2.4	56176|55103
bbe:BBR47_56470	ncbi-geneid:7721358	1.1.1.100	51735
bbe:BBR47_56490	ncbi-geneid:7721360	1.1.1.93|4.1.1.73|1.1.1.83	53659
bbe:BBR47_56550	ncbi-geneid:7721366	1.2.1.3	53720
bbe:BBR47_56600	ncbi-geneid:7720639	2.7.3.-	55874|47384
bbe:BBR47_56630	ncbi-geneid:7720642	3.2.1.86	56327|51735
bbe:BBR47_56640	ncbi-geneid:7720643	2.7.1.69	46973
bbe:BBR47_56670	ncbi-geneid:7720646	2.7.1.69	52794
bbe:BBR47_56690	ncbi-geneid:7720648	2.7.3.-	55874
bbe:BBR47_56710	ncbi-geneid:7720650	2.3.1.40|6.2.1.20	56801|69593
bbe:BBR47_56730	ncbi-geneid:7720651	3.1.4.16	56300|55816
bbe:BBR47_56740	ncbi-geneid:7720652	3.6.1.-|3.6.4.12	52540|46785|47819
bbe:BBR47_56770	ncbi-geneid:7720654	2.7.3.-	55874|47384
bbe:BBR47_56800	ncbi-geneid:7720657	4.2.1.2	48557
bbe:BBR47_56850	ncbi-geneid:7720661	3.5.4.2	51556|51338
bbe:BBR47_56890	ncbi-geneid:7720665	3.2.2.1	53590
bbe:BBR47_56970	ncbi-geneid:7720673	3.6.3.34	52540
bbe:BBR47_57000	ncbi-geneid:7720676	3.6.3.34	52540
bbe:BBR47_57280	ncbi-geneid:7720704	1.14.13.39	56512
bbe:BBR47_57340	ncbi-geneid:7720709	3.6.3.20	52540|50331
bbe:BBR47_57350	ncbi-geneid:7720710	3.1.4.46	51695
bbe:BBR47_57500	ncbi-geneid:7716489	2.4.1.-	53448
bbe:BBR47_57510	ncbi-geneid:7716490	1.1.1.-	51735|48179|52413
bbe:BBR47_57540	ncbi-geneid:7716493	2.6.1.19|2.6.1.22	53383
bbe:BBR47_57610	ncbi-geneid:7716499	2.3.1.118	54001
bbe:BBR47_57640	ncbi-geneid:7716502	1.4.4.2	53383
bbe:BBR47_57650	ncbi-geneid:7716503	1.4.4.2	53383
bbe:BBR47_57900	ncbi-geneid:7716527	3.11.1.2	82057|57783
bbe:BBR47_57910	ncbi-geneid:7718701	2.7.3.-	52172|55874|46894
bbe:BBR47_57960	ncbi-geneid:7716532	2.7.3.-	55874|47384|158472
bbe:BBR47_58000	ncbi-geneid:7719636	3.6.3.-	52540
bbe:BBR47_58070	ncbi-geneid:7716540	2.7.3.-	55874|158472
bbe:BBR47_58080	ncbi-geneid:7716541	3.2.1.23	51445|74650|49785|49303|49303
bbe:BBR47_58090	ncbi-geneid:7716542	2.7.1.2	53067
bbe:BBR47_58100	ncbi-geneid:7716543	2.7.1.56|2.7.1.144	53613
bbe:BBR47_58110	ncbi-geneid:7716544	5.3.1.9|5.3.1.8	53697
bbe:BBR47_58120	ncbi-geneid:7719878	4.1.2.40	51569
bbe:BBR47_58170	ncbi-geneid:7716549	2.7.3.-	52172|55874
bbe:BBR47_58180	ncbi-geneid:7716550	3.4.16.4	56601
bbe:BBR47_58370	ncbi-geneid:7716568	3.4.21.-	52743|52025
bbe:BBR47_58380	ncbi-geneid:7720403	2.7.3.9	51621|52009|47831
bbe:BBR47_58400	ncbi-geneid:7716569	2.7.1.69	55804|52794
bbe:BBR47_58410	ncbi-geneid:7716570	2.7.1.56	53613
bbe:BBR47_58450	ncbi-geneid:7716572	1.1.5.4	51905
bbe:BBR47_58490	ncbi-geneid:7716575	1.8.1.2	56014|56014|55124|55124
bbe:BBR47_58500	ncbi-geneid:7720581	1.8.1.2	63380|52343|52218
bbe:BBR47_58510	ncbi-geneid:7720582	2.7.3.-	55874|52172|55874|49785|47384
bbe:BBR47_58750	ncbi-geneid:7716598	2.7.3.-	55874|52172|55874|47384|49785
bbe:BBR47_58810	ncbi-geneid:7716603	2.7.3.-	55874|47384
bbe:BBR47_58870	ncbi-geneid:7716609	4.1.1.44	69118
bbe:BBR47_58910	ncbi-geneid:7716613	4.1.1.5	117856
bbe:BBR47_59070	ncbi-geneid:7716627	3.4.21.-	50494|50156
bbe:BBR47_59120	ncbi-geneid:7716632	2.7.13.3	55874|47384|55785|158472
bbe:BBR47_59170	ncbi-geneid:7716635	6.3.4.4	52540
bbe:BBR47_59180	ncbi-geneid:7716328	3.6.1.-|3.6.4.12	52540|48024
bbe:BBR47_59270	ncbi-geneid:7718893	3.4.24.-	55486
bbe:BBR47_59400	ncbi-geneid:7716644	2.1.1.170	53335
bbe:BBR47_59470	ncbi-geneid:7716646	3.1.26.5	54211
