# Supplementary material for: Tracing the Repertoire of Promiscuous Enzymes along the Metabolic Pathways in Archaeal Organisms
Source: Life (Basel). 2017 Jul 13;7(3):30. doi: 10.3390/life7030030 (PMC5617955; doi:10.3390/life7030030)
Supplement: Supplementary file 1 [file life-07-00030-s001.zip › Table_S2/bbi.txt]

KEGGID	NCBIGI	ECs	SFamilyID
bbi:BBIF_0001	ncbi-geneid:9846191	2.7.7.7	55979|55979|55979
bbi:BBIF_0004	ncbi-geneid:9846194	5.99.1.3	56719|55874|54211
bbi:BBIF_0005	ncbi-geneid:9846195	5.99.1.3	56719|101904
bbi:BBIF_0019	ncbi-geneid:9846209	1.4.1.4	51735|53223
bbi:BBIF_0025	ncbi-geneid:9846217	2.7.1.69	55804
bbi:BBIF_0026	ncbi-geneid:9846218	2.7.1.69	52794
bbi:BBIF_0033	ncbi-geneid:9846225	4.2.1.1	53056
bbi:BBIF_0034	ncbi-geneid:9846226	1.11.1.15	52833
bbi:BBIF_0035	ncbi-geneid:9846227	1.8.1.9	51905|52833|52833
bbi:BBIF_0038	ncbi-geneid:9846230	4.1.1.31	51621
bbi:BBIF_0042	ncbi-geneid:9846234	6.1.1.2	52374
bbi:BBIF_0046	ncbi-geneid:9846238	4.2.1.46	51735
bbi:BBIF_0051	ncbi-geneid:9846243	4.2.1.46	51735
bbi:BBIF_0053	ncbi-geneid:9846245	1.1.1.133|5.1.3.13	51735|51182
bbi:BBIF_0058	ncbi-geneid:9846250	2.7.7.24	53448
bbi:BBIF_0126	ncbi-geneid:9846319	2.4.1.1	53756
bbi:BBIF_0134	ncbi-geneid:9846327	2.6.1.85	52317
bbi:BBIF_0135	ncbi-geneid:9846328	2.7.11.1	56112
bbi:BBIF_0136	ncbi-geneid:9846329	2.7.11.1	56112
bbi:BBIF_0137	ncbi-geneid:9846330	2.4.1.129	56601|56519
bbi:BBIF_0139	ncbi-geneid:9846332	3.1.3.16	81606
bbi:BBIF_0142	ncbi-geneid:9846335	3.4.14.5	53474|82171
bbi:BBIF_0145	ncbi-geneid:9846338	3.1.1.5	53474
bbi:BBIF_0149	ncbi-geneid:9846342	1.8.4.11|1.8.4.12	55068|51316
bbi:BBIF_0152	ncbi-geneid:9846345	3.6.1.-	55811
bbi:BBIF_0157	ncbi-geneid:9846351	2.4.2.29	51713
bbi:BBIF_0158	ncbi-geneid:9846352	3.4.21.-	50494|50156
bbi:BBIF_0159	ncbi-geneid:9846353	3.6.3.-	56784|81653|81665
bbi:BBIF_0160	ncbi-geneid:9846354	1.18.1.2	51971
bbi:BBIF_0175	ncbi-geneid:9846370	4.1.2.13	51569
bbi:BBIF_0178	ncbi-geneid:9846373	6.3.4.4	52540
bbi:BBIF_0185	ncbi-geneid:9846380	1.1.1.86	51735|48179
bbi:BBIF_0186	ncbi-geneid:9846381	1.1.1.86	51735|48179
bbi:BBIF_0188	ncbi-geneid:9846383	3.2.1.23	74650|51445|49785|49303|49303
bbi:BBIF_0194	ncbi-geneid:9846389	2.4.2.9	53271
bbi:BBIF_0196	ncbi-geneid:9846391	1.11.1.15	52833
bbi:BBIF_0218	ncbi-geneid:9846414	6.3.4.3	52540
bbi:BBIF_0228	ncbi-geneid:9846424	6.1.1.17	52374|48163
bbi:BBIF_0233	ncbi-geneid:9846431	4.2.1.33|4.2.1.35	53732
bbi:BBIF_0234	ncbi-geneid:9846432	4.2.1.33|4.2.1.35	52016
bbi:BBIF_0239	ncbi-geneid:9846437	2.5.1.7	55205
bbi:BBIF_0246	ncbi-geneid:9846444	5.2.1.8	54534
bbi:BBIF_0254	ncbi-geneid:9846453	1.1.1.100	51735
bbi:BBIF_0258	ncbi-geneid:9846457	3.1.4.46	51695
bbi:BBIF_0259	ncbi-geneid:9846458	6.1.1.19	52374|47323|55190
bbi:BBIF_0260	ncbi-geneid:9846459	4.1.1.20	50621|51419|51419
bbi:BBIF_0262	ncbi-geneid:9846461	2.7.1.69	55604
bbi:BBIF_0263	ncbi-geneid:9846462	1.1.1.3	55347|51735|55021
bbi:BBIF_0264	ncbi-geneid:9846463	2.7.1.39	54211|55060
bbi:BBIF_0271	ncbi-geneid:9846470	3.5.1.18	53187|55031
bbi:BBIF_0272	ncbi-geneid:9846471	3.1.26.12	50249
bbi:BBIF_0277	ncbi-geneid:9846476	2.7.2.11	53633|88697
bbi:BBIF_0282	ncbi-geneid:9846482	1.1.1.94	48179|51735
bbi:BBIF_0283	ncbi-geneid:9846483	6.3.2.4	56059|52440
bbi:BBIF_0286	ncbi-geneid:9846486	2.7.6.1	53271
bbi:BBIF_0298	ncbi-geneid:9846499	6.1.1.17	52374
bbi:BBIF_0300	ncbi-geneid:9846501	3.6.1.7	54975
bbi:BBIF_0311	ncbi-geneid:9846512	2.6.1.1	53383
bbi:BBIF_0315	ncbi-geneid:9846516	6.2.1.3	56801
bbi:BBIF_0318	ncbi-geneid:9846523	2.1.1.144	53335
bbi:BBIF_0329	ncbi-geneid:9846534	3.6.4.12	52540|52540|50249
bbi:BBIF_0335	ncbi-geneid:9846540	2.1.1.171	53335
bbi:BBIF_0338	ncbi-geneid:9846543	2.1.1.31	75217|75217
bbi:BBIF_0347	ncbi-geneid:9846552	6.1.1.16	52374|47323
bbi:BBIF_0351	ncbi-geneid:9846556	2.7.7.3	52374
bbi:BBIF_0355	ncbi-geneid:9846560	3.1.26.3	69065|54768
bbi:BBIF_0356	ncbi-geneid:9846561	2.2.1.6	52518|52518|52467
bbi:BBIF_0357	ncbi-geneid:9846562	2.2.1.6	55021|55021
bbi:BBIF_0359	ncbi-geneid:9846564	2.4.2.11	51690|54675
bbi:BBIF_0360	ncbi-geneid:9846565	2.7.7.56	54211|55666
bbi:BBIF_0361	ncbi-geneid:9846566	3.6.1.15	52972
bbi:BBIF_0363	ncbi-geneid:9846570	5.3.1.9	53697
bbi:BBIF_0369	ncbi-geneid:9846576	3.6.3.2	81665|56784|81653
bbi:BBIF_0375	ncbi-geneid:9846582	2.7.1.53	53067|53067
bbi:BBIF_0376	ncbi-geneid:9846583	5.1.3.22	51658
bbi:BBIF_0377	ncbi-geneid:9846584	5.1.3.4	53639
bbi:BBIF_0379	ncbi-geneid:9846586	3.4.21.89	51306
bbi:BBIF_0380	ncbi-geneid:9846587	3.1.26.4	53098
bbi:BBIF_0382	ncbi-geneid:9846589	6.2.1.3	56801
bbi:BBIF_0383	ncbi-geneid:9846590	4.-.-.-	51366
bbi:BBIF_0384	ncbi-geneid:9846591	2.6.-.-	52317
bbi:BBIF_0396	ncbi-geneid:9846603	2.7.1.2	53067
bbi:BBIF_0397	ncbi-geneid:9846604	5.1.3.9	51366
bbi:BBIF_0401	ncbi-geneid:9846608	5.99.1.2	56712
bbi:BBIF_0418	ncbi-geneid:9846625	3.6.1.22	55811
bbi:BBIF_0422	ncbi-geneid:9846629	3.4.21.83	50993|53474
bbi:BBIF_0424	ncbi-geneid:9846631	1.1.1.85	53659
bbi:BBIF_0429	ncbi-geneid:9846636	1.3.3.1	51395
bbi:BBIF_0431	ncbi-geneid:9846638	2.7.7.12	54197|54197
bbi:BBIF_0432	ncbi-geneid:9846639	2.7.1.6	54211|55060
bbi:BBIF_0437	ncbi-geneid:9846644	2.1.1.-	75217
bbi:BBIF_0440	ncbi-geneid:9846647	3.2.2.-	48150
bbi:BBIF_0442	ncbi-geneid:9846649	2.7.7.6	64484
bbi:BBIF_0443	ncbi-geneid:9846650	2.7.7.6	64484
bbi:BBIF_0449	ncbi-geneid:9846656	3.6.3.-	52540
bbi:BBIF_0453	ncbi-geneid:9846660	3.6.4.12	52540
bbi:BBIF_0459	ncbi-geneid:9846666	1.3.1.26	55347|51735
bbi:BBIF_0460	ncbi-geneid:9846667	4.2.1.52	51569
bbi:BBIF_0461	ncbi-geneid:9846668	3.1.-.-	56281
bbi:BBIF_0462	ncbi-geneid:9846669	3.4.11.2	55486|63737
bbi:BBIF_0465	ncbi-geneid:9846672	5.4.2.10	53738|53738|53738|55957
bbi:BBIF_0466	ncbi-geneid:9846673	3.5.1.88	56420
bbi:BBIF_0476	ncbi-geneid:9846684	3.1.11.6	116842
bbi:BBIF_0478	ncbi-geneid:9846686	1.17.4.2	51998
bbi:BBIF_0479	ncbi-geneid:9846687	1.97.1.4	102114
bbi:BBIF_0482	ncbi-geneid:9846690	6.3.2.2	55931
bbi:BBIF_0490	ncbi-geneid:9846698	5.1.1.3	53681|53681
bbi:BBIF_0491	ncbi-geneid:9846699	5.1.1.7	54506|54506
bbi:BBIF_0496	ncbi-geneid:9846704	3.6.4.12	52540
bbi:BBIF_0502	ncbi-geneid:9846710	2.7.1.49|2.7.4.7	53613
bbi:BBIF_0506	ncbi-geneid:9846714	2.7.1.50	53613
bbi:BBIF_0507	ncbi-geneid:9846715	3.2.1.23	51445|49785|49785|49303|49785|49373
bbi:BBIF_0508	ncbi-geneid:9846716	6.1.1.14	55681|52954
bbi:BBIF_0515	ncbi-geneid:9846723	5.4.99.12	55120
bbi:BBIF_0530	ncbi-geneid:9846739	1.1.1.267	55347|51735|69055
bbi:BBIF_0531	ncbi-geneid:9846740	1.17.7.1	56014|51717
bbi:BBIF_0534	ncbi-geneid:9846743	2.5.1.31	64005
bbi:BBIF_0537	ncbi-geneid:9846746	2.7.7.7	89550
bbi:BBIF_0549	ncbi-geneid:9846758	1.1.1.23	53720
bbi:BBIF_0550	ncbi-geneid:9846759	2.6.1.9	53383
bbi:BBIF_0551	ncbi-geneid:9846760	4.2.1.19	54211|54211
bbi:BBIF_0553	ncbi-geneid:9846762	2.4.2.-	52317
bbi:BBIF_0554	ncbi-geneid:9846763	5.3.1.16|5.3.1.24	51366
bbi:BBIF_0556	ncbi-geneid:9846765	6.3.1.2	55931|54368
bbi:BBIF_0560	ncbi-geneid:9846769	3.6.4.13	52540
bbi:BBIF_0564	ncbi-geneid:9846773	1.1.1.27	56327|51735
bbi:BBIF_0566	ncbi-geneid:9846775	3.4.21.88	51306|46785
bbi:BBIF_0569	ncbi-geneid:9846778	1.1.1.95	51735|52283|55021
bbi:BBIF_0572	ncbi-geneid:9846781	2.1.1.-	53335|81799
bbi:BBIF_0574	ncbi-geneid:9846783	2.4.1.129	56601|56519
bbi:BBIF_0576	ncbi-geneid:9846785	6.3.2.10	53623|53244|63418
bbi:BBIF_0578	ncbi-geneid:9846787	6.3.2.9	53623|53244|51984
bbi:BBIF_0580	ncbi-geneid:9846789	2.4.1.227	53756
bbi:BBIF_0581	ncbi-geneid:9846790	6.3.2.8	53623|53244|51984
bbi:BBIF_0584	ncbi-geneid:9846793	3.1.-.-	69500
bbi:BBIF_0586	ncbi-geneid:9846795	2.7.1.4	53613
bbi:BBIF_0590	ncbi-geneid:9846799	3.5.99.6	100950
bbi:BBIF_0591	ncbi-geneid:9846800	3.5.1.25	51556|51338
bbi:BBIF_0596	ncbi-geneid:9846805	3.4.11.9	55920|53092
bbi:BBIF_0599	ncbi-geneid:9846808	6.3.2.12|6.3.2.17	53623|53244
bbi:BBIF_0601	ncbi-geneid:9846810	5.1.1.13	53681|53681
bbi:BBIF_0605	ncbi-geneid:9846814	6.3.2.13	53623|53244|63418
bbi:BBIF_0612	ncbi-geneid:9846821	1.2.1.12	55347|51735
bbi:BBIF_0613	ncbi-geneid:9846822	2.7.6.2	63999|63862
bbi:BBIF_0623	ncbi-geneid:9846832	2.5.1.72	142754
bbi:BBIF_0624	ncbi-geneid:9846833	1.4.3.16	51905|56425|46977
bbi:BBIF_0625	ncbi-geneid:9846834	2.4.2.19	51690|54675
bbi:BBIF_0626	ncbi-geneid:9846835	2.8.1.7	53383
bbi:BBIF_0629	ncbi-geneid:9846838	4.2.1.51	53850|55021
bbi:BBIF_0630	ncbi-geneid:9846839	1.3.1.12	51735|48179
bbi:BBIF_0637	ncbi-geneid:9846846	3.4.22.40	54001
bbi:BBIF_0638	ncbi-geneid:9846847	3.1.11.2	56219
bbi:BBIF_0641	ncbi-geneid:9846850	2.1.1.-	53335|50249
bbi:BBIF_0643	ncbi-geneid:9846852	3.6.3.-	81665|56784|81653
bbi:BBIF_0644	ncbi-geneid:9846853	4.2.1.3	53732|52016
bbi:BBIF_0646	ncbi-geneid:9846855	4.2.1.9	143975|52016
bbi:BBIF_0647	ncbi-geneid:9846856	2.7.7.6	63562
bbi:BBIF_0648	ncbi-geneid:9846857	2.5.1.6	55973|55973|55973
bbi:BBIF_0652	ncbi-geneid:9846861	2.1.2.9	53328|50486
bbi:BBIF_0653	ncbi-geneid:9846862	3.1.3.3	56784
bbi:BBIF_0656	ncbi-geneid:9846865	3.1.3.25	56655
bbi:BBIF_0661	ncbi-geneid:9846870	4.3.2.2	48557
bbi:BBIF_0669	ncbi-geneid:9846878	3.6.3.-	52540
bbi:BBIF_0670	ncbi-geneid:9846879	3.2.2.-	52141
bbi:BBIF_0677	ncbi-geneid:9846886	2.7.13.3	55874|47384|158472
bbi:BBIF_0686	ncbi-geneid:9846895	6.1.1.21	55681|52954
bbi:BBIF_0687	ncbi-geneid:9846896	6.1.1.12	55681|55261|50249
bbi:BBIF_0690	ncbi-geneid:9846899	3.6.3.-	52540
bbi:BBIF_0700	ncbi-geneid:9846909	2.7.1.63	53067
bbi:BBIF_0706	ncbi-geneid:9846915	6.5.1.2
bbi:BBIF_0719	ncbi-geneid:9846928	6.3.1.2	55931|54368
bbi:BBIF_0721	ncbi-geneid:9846930	1.8.1.4	51905|55424
bbi:BBIF_0727	ncbi-geneid:9846936	3.2.1.52	51445
bbi:BBIF_0733	ncbi-geneid:9846942	2.7.7.60	53448
bbi:BBIF_0737	ncbi-geneid:9846946	2.3.1.183	55729
bbi:BBIF_0738	ncbi-geneid:9846947	3.1.1.29	53178
bbi:BBIF_0739	ncbi-geneid:9846948	3.6.4.-	52540|52540|52540|143517|141259
bbi:BBIF_0740	ncbi-geneid:9846949	2.6.1.85	56322
bbi:BBIF_0741	ncbi-geneid:9846950	2.6.1.42	56752
bbi:BBIF_0742	ncbi-geneid:9846951	4.2.1.11	51604|54826
bbi:BBIF_0745	ncbi-geneid:9846954	3.6.1.11|3.6.1.40	53067|53067
bbi:BBIF_0747	ncbi-geneid:9846957	4.3.1.17	143548
bbi:BBIF_0748	ncbi-geneid:9846958	5.2.1.8	54534
bbi:BBIF_0763	ncbi-geneid:9846973	3.4.21.-	51306
bbi:BBIF_0766	ncbi-geneid:9846976	2.4.1.18	51445|51011|81296|81296
bbi:BBIF_0768	ncbi-geneid:9846978	4.6.1.12	69765
bbi:BBIF_0772	ncbi-geneid:9846982	1.5.1.5|3.5.4.9	51735|53223
bbi:BBIF_0774	ncbi-geneid:9846984	2.7.1.24	52540
bbi:BBIF_0777	ncbi-geneid:9846987	2.7.1.40	51621|52935|50800
bbi:BBIF_0778	ncbi-geneid:9846988	3.6.1.13	55811
bbi:BBIF_0780	ncbi-geneid:9846991	2.7.7.7	56672|88723|47807|53098
bbi:BBIF_0783	ncbi-geneid:9846994	3.2.1.-	51445|81296|51011
bbi:BBIF_0786	ncbi-geneid:9846998	3.4.13.21	52317
bbi:BBIF_0787	ncbi-geneid:9846999	2.5.1.19	55205
bbi:BBIF_0788	ncbi-geneid:9847000	2.7.2.1	53067|53067
bbi:BBIF_0789	ncbi-geneid:9847001	2.3.1.8	53659
bbi:BBIF_0797	ncbi-geneid:9847009	6.3.5.2	52402|52317|54810
bbi:BBIF_0798	ncbi-geneid:9847010	4.1.2.22	52518|52518
bbi:BBIF_0807	ncbi-geneid:9847019	3.6.4.12	46785
bbi:BBIF_0816	ncbi-geneid:9847028	3.5.1	52499
bbi:BBIF_0821	ncbi-geneid:9847033	2.4.2.22	53271
bbi:BBIF_0823	ncbi-geneid:9847035	3.6.4.12	52540
bbi:BBIF_0829	ncbi-geneid:9847041	5.4.2.1
bbi:BBIF_0832	ncbi-geneid:9847044	6.1.1.7	55681|101353|55186|50447
bbi:BBIF_0833	ncbi-geneid:9847045	3.1.-.-	53098
bbi:BBIF_0836	ncbi-geneid:9847048	4.2.3.5	103263
bbi:BBIF_0837	ncbi-geneid:9847049	2.7.1.71|4.2.3.4	56796|52540
bbi:BBIF_0838	ncbi-geneid:9847050	4.2.1.10	52304
bbi:BBIF_0842	ncbi-geneid:9847054	6.3.4.2	52540|52317
bbi:BBIF_0846	ncbi-geneid:9847058	2.8.1.7|4.4.1.16	53383
bbi:BBIF_0849	ncbi-geneid:9847061	2.7.7.27	53448|51161
bbi:BBIF_0850	ncbi-geneid:9847062	2.1.1.-	75217|55315
bbi:BBIF_0851	ncbi-geneid:9847064	2.1.1.-	75217|88697
bbi:BBIF_0857	ncbi-geneid:9847070	6.2.1.3	56801
bbi:BBIF_0858	ncbi-geneid:9847071	1.6.1.2	52283|51735
bbi:BBIF_0860	ncbi-geneid:9847073	1.6.1.2	52467
bbi:BBIF_0863	ncbi-geneid:9847076	2.6.1.42	56752
bbi:BBIF_0868	ncbi-geneid:9847081	1.3.99.22	102114
bbi:BBIF_0870	ncbi-geneid:9847083	2.6.1.66|2.6.1.2	53383|47413
bbi:BBIF_0872	ncbi-geneid:9847085	1.4.1.13|1.4.1.14	51395|56235|69336
bbi:BBIF_0873	ncbi-geneid:9847086	1.4.1.13|1.4.1.14	51971|46548|51971
bbi:BBIF_0876	ncbi-geneid:9847089	3.6.3.34	52540
bbi:BBIF_0879	ncbi-geneid:9847092	3.5.1.24	56235
bbi:BBIF_0887	ncbi-geneid:9847100	2.1.1.36	53335
bbi:BBIF_0888	ncbi-geneid:9847101	3.1.3.-
bbi:BBIF_0889	ncbi-geneid:9847102	2.1.1.14	51726|51726
bbi:BBIF_0890	ncbi-geneid:9847103	1.5.1.20	51730
bbi:BBIF_0892	ncbi-geneid:9847105	2.7.7.42	81301|81301|81593|81593
bbi:BBIF_0893	ncbi-geneid:9847106	2.1.3.2	53671
bbi:BBIF_0895	ncbi-geneid:9847108	3.5.2.3	51556|51338
bbi:BBIF_0896	ncbi-geneid:9847109	4.1.1.23	51366
bbi:BBIF_0898	ncbi-geneid:9847111	1.3.3.1	51395
bbi:BBIF_0899	ncbi-geneid:9847112	2.4.2.10	53271
bbi:BBIF_0901	ncbi-geneid:9847114	1.1.1.1	50129|51735
bbi:BBIF_0924	ncbi-geneid:9847138	2.7.7.9	53448
bbi:BBIF_0927	ncbi-geneid:9847141	3.6.4.-	52540
bbi:BBIF_0929	ncbi-geneid:9847143	3.1.3.18	56784
bbi:BBIF_0942	ncbi-geneid:9847156	2.4.2.17	53850|54913
bbi:BBIF_0943	ncbi-geneid:9847157	3.6.1.31	101386
bbi:BBIF_0944	ncbi-geneid:9847158	5.1.3.1	51366
bbi:BBIF_0946	ncbi-geneid:9847160	4.2.1.20	51366
bbi:BBIF_0947	ncbi-geneid:9847161	4.2.1.20	53686|51366
bbi:BBIF_0949	ncbi-geneid:9847163	5.4.99.12	55120|55174
bbi:BBIF_0952	ncbi-geneid:9847166	2.1.2.3|3.5.4.10	53927|52335
bbi:BBIF_0954	ncbi-geneid:9847168	6.2.1.5	52210|51735
bbi:BBIF_0955	ncbi-geneid:9847169	6.2.1.5	56059|52210
bbi:BBIF_0956	ncbi-geneid:9847170	2.4.2.7	53271
bbi:BBIF_0961	ncbi-geneid:9847175	3.1.22.4	53098
bbi:BBIF_0964	ncbi-geneid:9847178	6.1.1.3	55681|55186|52954
bbi:BBIF_0972	ncbi-geneid:9847191	2.2.1.1	52518|52518|52922
bbi:BBIF_0973	ncbi-geneid:9847192	2.2.1.2	51569
bbi:BBIF_0979	ncbi-geneid:9847198	1.1.1.27	56327|51735
bbi:BBIF_0981	ncbi-geneid:9847200	5.3.1.1	51351
bbi:BBIF_0982	ncbi-geneid:9847201	2.7.2.3	53748
bbi:BBIF_0985	ncbi-geneid:9847204	1.1.1.25	51735|53223
bbi:BBIF_0995	ncbi-geneid:9847214	5.1.3.2	51735
bbi:BBIF_1004	ncbi-geneid:9847223	4.1.3.27	56322
bbi:BBIF_1005	ncbi-geneid:9847224	3.5.4.19	141734
bbi:BBIF_1006	ncbi-geneid:9847225	4.1.3.-	51366
bbi:BBIF_1007	ncbi-geneid:9847226	2.1.1.-	102114
bbi:BBIF_1010	ncbi-geneid:9847229	2.7.4.22	53633
bbi:BBIF_1014	ncbi-geneid:9847233	3.5.1.88	56420
bbi:BBIF_1015	ncbi-geneid:9847234	6.2.1.3	56801
bbi:BBIF_1017	ncbi-geneid:9847236	1.1.1.205	51412
bbi:BBIF_1018	ncbi-geneid:9847237	1.1.1.42	53659
bbi:BBIF_1020	ncbi-geneid:9847239	6.2.1.3	56801
bbi:BBIF_1022	ncbi-geneid:9847242	3.4.24.57	53067
bbi:BBIF_1023	ncbi-geneid:9847243	2.3.1.128	55729
bbi:BBIF_1026	ncbi-geneid:9847246	2.7.7.7	48019
bbi:BBIF_1029	ncbi-geneid:9847249	6.1.1.4	52374|50677|47323
bbi:BBIF_1032	ncbi-geneid:9847252	5.4.2.1
bbi:BBIF_1037	ncbi-geneid:9847257	3.1.21.2	51658
bbi:BBIF_1062	ncbi-geneid:9847283	5.4.2.1
bbi:BBIF_1064	ncbi-geneid:9847285	2.7.7.23|2.3.1.157	53448|51161
bbi:BBIF_1065	ncbi-geneid:9847287	2.7.6.1	53271|53271
bbi:BBIF_1066	ncbi-geneid:9847288	2.7.7.18	52374
bbi:BBIF_1068	ncbi-geneid:9847290	1.2.1.41	53720
bbi:BBIF_1069	ncbi-geneid:9847291	4.2.3.1	53686
bbi:BBIF_1076	ncbi-geneid:9847298	2.7.1.23	111331
bbi:BBIF_1086	ncbi-geneid:9847308	6.1.1.1	52374|55174
bbi:BBIF_1089	ncbi-geneid:9847311	4.3.2.1	48557
bbi:BBIF_1090	ncbi-geneid:9847312	3.1.21.3	52540|52540
bbi:BBIF_1092	ncbi-geneid:9847314	3.1.21.3	116734|116734
bbi:BBIF_1093	ncbi-geneid:9847315	2.1.1.72	53335
bbi:BBIF_1097	ncbi-geneid:9847319	6.3.4.5	69864|52402
bbi:BBIF_1099	ncbi-geneid:9847321	2.1.3.3	53671
bbi:BBIF_1100	ncbi-geneid:9847322	2.6.1.11	53383
bbi:BBIF_1101	ncbi-geneid:9847323	2.7.2	53633
bbi:BBIF_1102	ncbi-geneid:9847324	2.3.1.35|2.3.1.1	56266
bbi:BBIF_1103	ncbi-geneid:9847325	1.2.1	51735|55347
bbi:BBIF_1105	ncbi-geneid:9847327	6.1.1.20	56037|55681|50249|54991|46955
bbi:BBIF_1106	ncbi-geneid:9847328	6.1.1.20	55681|46589
bbi:BBIF_1123	ncbi-geneid:9847345	3.5.1.88	56420
bbi:BBIF_1150	ncbi-geneid:9847372	2.6.1.-	53383
bbi:BBIF_1153	ncbi-geneid:9847375	1.2.4.1	52518|52922
bbi:BBIF_1154	ncbi-geneid:9847376	1.2.4.1	52518
bbi:BBIF_1156	ncbi-geneid:9847378	3.4.19.5	56235
bbi:BBIF_1157	ncbi-geneid:9847379	1.5.1.2	48179|51735
bbi:BBIF_1164	ncbi-geneid:9847386	2.5.1.49	53383
bbi:BBIF_1166	ncbi-geneid:9847388	2.7.1.35	53613
bbi:BBIF_1167	ncbi-geneid:9847389	1.3.99.1	51905|56425|46977
bbi:BBIF_1171	ncbi-geneid:9847393	1.3.99.1	46548|54292
bbi:BBIF_1175	ncbi-geneid:9847397	4.4.1.8	53383
bbi:BBIF_1177	ncbi-geneid:9847401	3.4.21.92	52096
bbi:BBIF_1178	ncbi-geneid:9847402	3.4.21.92	52096
bbi:BBIF_1181	ncbi-geneid:9847405	3.1.13.5	53098|47819
bbi:BBIF_1183	ncbi-geneid:9847407	1.97.1.4	102114
bbi:BBIF_1184	ncbi-geneid:9847408	2.3.1.54	51998
bbi:BBIF_1186	ncbi-geneid:9847410	6.3.5.1	52402|56317
bbi:BBIF_1190	ncbi-geneid:9847414	5.2.1.8	50891
bbi:BBIF_1205	ncbi-geneid:9847429	2.7.6.5	109604|81301|81271|55021
bbi:BBIF_1206	ncbi-geneid:9847430	3.6.1.23	51283
bbi:BBIF_1210	ncbi-geneid:9847434	5.99.1.3	56719|101904
bbi:BBIF_1211	ncbi-geneid:9847435	3.6.4.-	52540
bbi:BBIF_1214	ncbi-geneid:9847438	4.3.1.1	48557
bbi:BBIF_1215	ncbi-geneid:9847439	5.99.1.3	56719|55874|54211
bbi:BBIF_1218	ncbi-geneid:9847442	2.5.1.1|2.5.1.10|2.5.1.29	48576
bbi:BBIF_1219	ncbi-geneid:9847443	2.7.11.1	56112|54184
bbi:BBIF_1220	ncbi-geneid:9847444	2.3.1.51	69593
bbi:BBIF_1222	ncbi-geneid:9847446	2.4.2.18	52418|47648
bbi:BBIF_1234	ncbi-geneid:9847458	2.5.1.75	52540
bbi:BBIF_1243	ncbi-geneid:9847467	4.1.1.23	52540|51366
bbi:BBIF_1244	ncbi-geneid:9847468	6.3.5.5	56059|56059|52440|52440|48108|52335
bbi:BBIF_1245	ncbi-geneid:9847469	6.3.5.5	52021|52317
bbi:BBIF_1255	ncbi-geneid:9847480	4.1.2.5	53383
bbi:BBIF_1258	ncbi-geneid:9847483	2.1.2.2	56059|52440|51246
bbi:BBIF_1259	ncbi-geneid:9847484	6.3.2.6	56104
bbi:BBIF_1260	ncbi-geneid:9847485	6.3.5.3	52317|56042|55326|55326
bbi:BBIF_1268	ncbi-geneid:9847493	2.4.2.14	53271|56235
bbi:BBIF_1269	ncbi-geneid:9847494	6.3.3.1	56042|55326
bbi:BBIF_1270	ncbi-geneid:9847495	6.3.4.13	56059|52440|51246
bbi:BBIF_1286	ncbi-geneid:9847511	6.3.4.18	56059|52440|51246
bbi:BBIF_1287	ncbi-geneid:9847512	5.4.99.18	52255
bbi:BBIF_1289	ncbi-geneid:9847514	2.2.1.7	52518|52518|52922
bbi:BBIF_1293	ncbi-geneid:9847519	2.7.7.-	56731|57783
bbi:BBIF_1294	ncbi-geneid:9847520	3.1.5.1	109604
bbi:BBIF_1295	ncbi-geneid:9847521	5.1.1.1	51419|50621
bbi:BBIF_1299	ncbi-geneid:9847525	4.4.1.21	63411
bbi:BBIF_1300	ncbi-geneid:9847526	3.6.4.12	52540|47819|46785
bbi:BBIF_1301	ncbi-geneid:9847527	2.5.1.48	53383
bbi:BBIF_1302	ncbi-geneid:9847528	4.2.1.22	53686
bbi:BBIF_1310	ncbi-geneid:9847539	2.7.1.33
bbi:BBIF_1313	ncbi-geneid:9847542	3.2.1.23	51445|52317
bbi:BBIF_1317	ncbi-geneid:9847546	3.2.1.51	51445|49785|49785
bbi:BBIF_1319	ncbi-geneid:9847548	6.1.1.5	52374|47323|50677
bbi:BBIF_1321	ncbi-geneid:9847550	1.2.1.3	53720
bbi:BBIF_1323	ncbi-geneid:9847552	2.5.1.49	53383
bbi:BBIF_1324	ncbi-geneid:9847553	4.4.1.8	53383
bbi:BBIF_1326	ncbi-geneid:9847555	2.7.1.31	110738
bbi:BBIF_1328	ncbi-geneid:9847557	3.6.3.-	81665|56784|81653
bbi:BBIF_1332	ncbi-geneid:9847561	2.7.7.7
bbi:BBIF_1333	ncbi-geneid:9847562	2.3.3.1	48256
bbi:BBIF_1334	ncbi-geneid:9847563	3.4.11.18	55920
bbi:BBIF_1336	ncbi-geneid:9847565	3.4.24.-	55486
bbi:BBIF_1339	ncbi-geneid:9847568	6.1.1.15	55681|52954|55826
bbi:BBIF_1343	ncbi-geneid:9847572	3.1.-.-
bbi:BBIF_1345	ncbi-geneid:9847574	3.2.1.20	51445
bbi:BBIF_1346	ncbi-geneid:9847575	1.1.1.205	51412|54631
bbi:BBIF_1349	ncbi-geneid:9847578	2.3.1.79	51161
bbi:BBIF_1350	ncbi-geneid:9847579	2.1.1.-	53335
bbi:BBIF_1355	ncbi-geneid:9847585	1.1.1.18	51735|55347
bbi:BBIF_1356	ncbi-geneid:9847586	2.1.1.79	53335
bbi:BBIF_1358	ncbi-geneid:9847588	5.1.3.15	74650
bbi:BBIF_1366	ncbi-geneid:9847596	2.5.1.49	53383
bbi:BBIF_1369	ncbi-geneid:9847599	2.7.1.2	53067
bbi:BBIF_1377	ncbi-geneid:9847608	3.4.19.3	53182
bbi:BBIF_1382	ncbi-geneid:9847613	3.2.1.52	51445|55545|49373|49785|50370
bbi:BBIF_1383	ncbi-geneid:9847614	3.1.2.-	54637|54637
bbi:BBIF_1385	ncbi-geneid:9847616	4.1.2.25|2.7.6.3	55083|55620|55083
bbi:BBIF_1386	ncbi-geneid:9847617	2.5.1.15	51717
bbi:BBIF_1387	ncbi-geneid:9847618	3.5.4.16	55620
bbi:BBIF_1388	ncbi-geneid:9847619	3.4.24.-	52540|140990
bbi:BBIF_1389	ncbi-geneid:9847620	2.4.2.8	53271
bbi:BBIF_1390	ncbi-geneid:9847621	6.3.4.-	52402|82829
bbi:BBIF_1391	ncbi-geneid:9847622	3.4.16.4|3.4.21	56601
bbi:BBIF_1397	ncbi-geneid:9847628	1.1.1.77	56796
bbi:BBIF_1400	ncbi-geneid:9847633	5.1.3.2	51735
bbi:BBIF_1401	ncbi-geneid:9847634	2.1.1.33	53335
bbi:BBIF_1406	ncbi-geneid:9847639	3.2.1.23	51445|74650|49785|49303|49303
bbi:BBIF_1421	ncbi-geneid:9847654	3.1.3.48	52788
bbi:BBIF_1422	ncbi-geneid:9847655	1.5.1.3	53597
bbi:BBIF_1423	ncbi-geneid:9847656	2.1.1.45	55831
bbi:BBIF_1428	ncbi-geneid:9847661	2.6.1.52	53383
bbi:BBIF_1433	ncbi-geneid:9847666	5.4.2.1
bbi:BBIF_1435	ncbi-geneid:9847668	6.1.1.6	55681|50249
bbi:BBIF_1443	ncbi-geneid:9847677	1.1.1.44	48179|51735
bbi:BBIF_1447	ncbi-geneid:9847681	1.1.1.49	55347|51735
bbi:BBIF_1451	ncbi-geneid:9847686	6.1.1.11	55681|46589
bbi:BBIF_1452	ncbi-geneid:9847687	3.1.3.5	56300|55816|56219|74853
bbi:BBIF_1455	ncbi-geneid:9847690	2.7.1.69	51261|55604
bbi:BBIF_1459	ncbi-geneid:9847694	5.4.2.2	53738|53738|55957|53738
bbi:BBIF_1461	ncbi-geneid:9847696	3.2.1.35	51445|140657|55545|49785|49785|49785
bbi:BBIF_1462	ncbi-geneid:9847697	3.1.26.4
bbi:BBIF_1463	ncbi-geneid:9847698	5.3.1.6	100950|75445
bbi:BBIF_1466	ncbi-geneid:9847701	2.7.1.26|2.7.7.2	82114|52374
bbi:BBIF_1467	ncbi-geneid:9847702	5.4.99.12	55120
bbi:BBIF_1475	ncbi-geneid:9847711	5.4.99.12	55120
bbi:BBIF_1476	ncbi-geneid:9847712	3.2.1.52	51445|49785|49785|55545|49785|49899
bbi:BBIF_1478	ncbi-geneid:9847714	2.7.7.6	56553|55257|47789
bbi:BBIF_1483	ncbi-geneid:9847719	2.7.4.3	52540
bbi:BBIF_1508	ncbi-geneid:9847744	4.1.1.5	117856
bbi:BBIF_1509	ncbi-geneid:9847745	1.2.1.10|1.1.1.1	56796|53720
bbi:BBIF_1511	ncbi-geneid:9847747	3.2.1.-	51445|81296|51011
bbi:BBIF_1514	ncbi-geneid:9847750	2.4.1.25	51445
bbi:BBIF_1518	ncbi-geneid:9847755	2.7.7.7	56672|100879
bbi:BBIF_1521	ncbi-geneid:9847758	1.1.1.158	56176|56194
bbi:BBIF_1527	ncbi-geneid:9847767	2.3.1.128	55729
bbi:BBIF_1528	ncbi-geneid:9847768	6.3.3.2	100950
bbi:BBIF_1543	ncbi-geneid:9847783	3.6.3.27	52540
bbi:BBIF_1548	ncbi-geneid:9847788	2.7.13.3	55874|47384
bbi:BBIF_1549	ncbi-geneid:9847789	3.2.2.9	53167
bbi:BBIF_1550	ncbi-geneid:9847790	2.5.1.54	51569
bbi:BBIF_1554	ncbi-geneid:9847794	2.5.1.54	51569
bbi:BBIF_1556	ncbi-geneid:9847796	3.4.22.40	54001
bbi:BBIF_1558	ncbi-geneid:9847798	3.4.19.3	53182
bbi:BBIF_1559	ncbi-geneid:9847799	2.7.7.60	53448
bbi:BBIF_1561	ncbi-geneid:9847801	3.4.-.-	51366
bbi:BBIF_1567	ncbi-geneid:9847807	1.17.4.1	51998|48168
bbi:BBIF_1568	ncbi-geneid:9847808	1.17.4.1	47240
bbi:BBIF_1569	ncbi-geneid:9847809	4.4.1.11	53383
bbi:BBIF_1573	ncbi-geneid:9847813	2.7.7.8	54211|54211|55666|55666|54791|46915|50249
bbi:BBIF_1578	ncbi-geneid:9847819	2.7.8.7	56214
bbi:BBIF_1579	ncbi-geneid:9847820	2.3.1.-	53901|52151|53901|54637|52151|51412|51735
bbi:BBIF_1581	ncbi-geneid:9847822	6.3.4.14	56059|52440|51246|51230
bbi:BBIF_1583	ncbi-geneid:9847824	6.3.4.15	55681
bbi:BBIF_1587	ncbi-geneid:9847828	3.6.3.14	51344
bbi:BBIF_1588	ncbi-geneid:9847829	3.6.3.14	52540|47917|50615
bbi:BBIF_1589	ncbi-geneid:9847830	3.6.3.14	52943
bbi:BBIF_1590	ncbi-geneid:9847831	3.6.3.14	52540|47917|50615
bbi:BBIF_1592	ncbi-geneid:9847833	3.6.3.14	81573
bbi:BBIF_1593	ncbi-geneid:9847834	3.6.3.14	81333
bbi:BBIF_1594	ncbi-geneid:9847835	3.6.3.14	81336
bbi:BBIF_1595	ncbi-geneid:9847836	2.3.1.46	52317
bbi:BBIF_1600	ncbi-geneid:9847842	3.6.1.1	50324
bbi:BBIF_1604	ncbi-geneid:9847846	4.2.99.18	48150
bbi:BBIF_1606	ncbi-geneid:9847848	6.1.1.9	52374|47323|50677
bbi:BBIF_1608	ncbi-geneid:9847850	5.4.99.5	48600
bbi:BBIF_1610	ncbi-geneid:9847852	2.6.1.-	53383
bbi:BBIF_1615	ncbi-geneid:9847857	6.3.5.6|6.3.5.7	55931|89095
bbi:BBIF_1616	ncbi-geneid:9847858	6.3.5.6|6.3.5.7	75304
bbi:BBIF_1617	ncbi-geneid:9847859	6.3.5.6|6.3.5.7	141000
bbi:BBIF_1625	ncbi-geneid:9847867	3.6.3.4	56784|81653|49503|81665|47240
bbi:BBIF_1630	ncbi-geneid:9847872	3.6.4.12	52540|48024
bbi:BBIF_1632	ncbi-geneid:9847874	2.7.7.59	109604|81301
bbi:BBIF_1657	ncbi-geneid:9847900	3.2.1.86	51445
bbi:BBIF_1658	ncbi-geneid:9847901	2.7.1.69	46973
bbi:BBIF_1659	ncbi-geneid:9847902	2.7.1.69	52794
bbi:BBIF_1674	ncbi-geneid:9847917	2.7.3.9	51621|52009|47831
bbi:BBIF_1677	ncbi-geneid:9847920	2.7.7.7	52540
bbi:BBIF_1678	ncbi-geneid:9847921	2.7.4.9	52540
bbi:BBIF_1679	ncbi-geneid:9847922	5.99.1.2	56712
bbi:BBIF_1683	ncbi-geneid:9847926	5.4.99.9	51971|54373
bbi:BBIF_1685	ncbi-geneid:9847928	2.3.3.13	51569|110921|89000
bbi:BBIF_1690	ncbi-geneid:9847933	1.2.1.11	51735|55347
bbi:BBIF_1692	ncbi-geneid:9847935	2.7.2.4	55021|55021
bbi:BBIF_1693	ncbi-geneid:9847936	2.7.2.4	53633
bbi:BBIF_1695	ncbi-geneid:9847938	2.7.7.7	52540|48019
bbi:BBIF_1705	ncbi-geneid:9847948	2.7.4.1	56024|143724|56024|140356
bbi:BBIF_1723	ncbi-geneid:9847966	3.1.21.-	51556
bbi:BBIF_1727	ncbi-geneid:9847970	6.1.1.10	52374|47323|57770
bbi:BBIF_1733	ncbi-geneid:9847977	3.2.1.18	50939|52266|49899|52266
bbi:BBIF_1734	ncbi-geneid:9847978	3.2.1.18	50939
bbi:BBIF_1740	ncbi-geneid:9847984	3.1.3.1	53649
bbi:BBIF_1743	ncbi-geneid:9847987	5.4.2.1
bbi:BBIF_1745	ncbi-geneid:9847989	1.-.-.-	55469
bbi:BBIF_1747	ncbi-geneid:9847994	2.7.1.95	56112
bbi:BBIF_1748	ncbi-geneid:9847998	3.5.1.-	52467
bbi:BBIF_1749	ncbi-geneid:9847999	4.3.1.19	53686|55021
bbi:BBIF_1753	ncbi-geneid:9848003	3.5.4.13	51283
bbi:BBIF_1754	ncbi-geneid:9848004	3.2.1.22	51445
bbi:BBIF_1757	ncbi-geneid:9848007	2.1.1.-	75217|55315
bbi:BBIF_1770	ncbi-geneid:9848021	2.1.1.182	53335
bbi:BBIF_1771	ncbi-geneid:9848022	2.7.1.148	54211|55060
bbi:BBIF_1773	ncbi-geneid:9848024	2.7.7.19	81891|81301
bbi:BBIF_1777	ncbi-geneid:9848028	1.8.1.9	51905
bbi:BBIF_1780	ncbi-geneid:9848031	2.1.1.170	53335
