# Supplementary material for: Tracing the Repertoire of Promiscuous Enzymes along the Metabolic Pathways in Archaeal Organisms
Source: Life (Basel). 2017 Jul 13;7(3):30. doi: 10.3390/life7030030 (PMC5617955; doi:10.3390/life7030030)
Supplement: Supplementary file 1 [file life-07-00030-s001.zip › Table_S2/bbk.txt]

KEGGID	NCBIGI	ECs	SFamilyID
bbk:BARBAKC583_0002	ncbi-geneid:4684113	2.7.7.7	56672|88723|53098|47807
bbk:BARBAKC583_0004	ncbi-geneid:4683943	2.7.7.7
bbk:BARBAKC583_0005	ncbi-geneid:4684309	2.7.1.24	52540
bbk:BARBAKC583_0006	ncbi-geneid:4684935	1.1.1.25	51735|53223
bbk:BARBAKC583_0012	ncbi-geneid:4683881	2.1.1.170	53335
bbk:BARBAKC583_0019	ncbi-geneid:4684357	5.1.1.7	54506|54506
bbk:BARBAKC583_0022	ncbi-geneid:4684498	1.1.1.37	56327|51735
bbk:BARBAKC583_0023	ncbi-geneid:4685108	6.2.1.5	56059|52210
bbk:BARBAKC583_0024	ncbi-geneid:4683846	6.2.1.5	52210|51735
bbk:BARBAKC583_0025	ncbi-geneid:4683921	1.2.4.2	52518|52518
bbk:BARBAKC583_0026	ncbi-geneid:4683971	2.3.1.61	52777|51230|47005
bbk:BARBAKC583_0027	ncbi-geneid:4683877	1.8.1.4	51905|55424
bbk:BARBAKC583_0028	ncbi-geneid:4684214	1.5.1.7	51735
bbk:BARBAKC583_0029	ncbi-geneid:4685129	4.1.1.-	51419|50621
bbk:BARBAKC583_0037	ncbi-geneid:4684718	4.2.3.4	56796
bbk:BARBAKC583_0038	ncbi-geneid:4685082	2.7.1.71	52540
bbk:BARBAKC583_0040	ncbi-geneid:4684444	6.4.1.2	52096
bbk:BARBAKC583_0042	ncbi-geneid:4684169	3.4.16.4	56601
bbk:BARBAKC583_0043	ncbi-geneid:4684359	2.3.1.51	69593
bbk:BARBAKC583_0050	ncbi-geneid:4684271	2.7.7.7	52540|48019
bbk:BARBAKC583_0053	ncbi-geneid:4684306	1.11.1.15	52833
bbk:BARBAKC583_0054	ncbi-geneid:4684917	4.3.2.1	48557
bbk:BARBAKC583_0056	ncbi-geneid:4684111	4.1.1.20	51419|50621
bbk:BARBAKC583_0062	ncbi-geneid:4684442	3.4.24.57	53067|53067
bbk:BARBAKC583_0065	ncbi-geneid:4684387	6.3.5.2	52317
bbk:BARBAKC583_0066	ncbi-geneid:4684379	1.4.1.2	51735|53223
bbk:BARBAKC583_0067	ncbi-geneid:4684155	4.2.1.1	53056
bbk:BARBAKC583_0072	ncbi-geneid:4684257	2.1.1.-	53335|48013
bbk:BARBAKC583_0074	ncbi-geneid:4684296	3.5.4.10|2.1.2.3	53927|52335
bbk:BARBAKC583_0079	ncbi-geneid:4684273	6.6.1.2	53300
bbk:BARBAKC583_0080	ncbi-geneid:4684011	6.6.1.2	52540
bbk:BARBAKC583_0086	ncbi-geneid:4684386	2.1.1.31	75217
bbk:BARBAKC583_0090	ncbi-geneid:4684853	1.3.5.1|1.3.99.1	51905|46977|56425
bbk:BARBAKC583_0091	ncbi-geneid:4684487	1.3.99.1	46548|54292
bbk:BARBAKC583_0092	ncbi-geneid:4684640	1.14.13.-	51905
bbk:BARBAKC583_0095	ncbi-geneid:4684991	3.1.11.2	56219
bbk:BARBAKC583_0097	ncbi-geneid:4683925	3.6.3.-	52540
bbk:BARBAKC583_0101	ncbi-geneid:4684414	6.2.1.1	56801
bbk:BARBAKC583_0104	ncbi-geneid:4684393	6.1.1.4	52374|50677|47323
bbk:BARBAKC583_0106	ncbi-geneid:4684100	2.2.1.2	51569
bbk:BARBAKC583_0108	ncbi-geneid:4685020	3.6.4.-	52540|52540
bbk:BARBAKC583_0111	ncbi-geneid:4684725	3.6.3.14	47928
bbk:BARBAKC583_0112	ncbi-geneid:4684449	3.6.3.14	52540|47917|50615
bbk:BARBAKC583_0113	ncbi-geneid:4684822	3.6.3.14	52943
bbk:BARBAKC583_0114	ncbi-geneid:4684817	3.6.3.14	52540|47917|50615
bbk:BARBAKC583_0115	ncbi-geneid:4684216	3.6.3.14	51344
bbk:BARBAKC583_0119	ncbi-geneid:4683818	1.17.7.1	56014
bbk:BARBAKC583_0120	ncbi-geneid:4684524	2.5.1.1|2.5.1.10	48576
bbk:BARBAKC583_0121	ncbi-geneid:4684490	2.4.2.-|2.4.1.-	53955
bbk:BARBAKC583_0128	ncbi-geneid:4684908	2.7.6.2	63999|63862
bbk:BARBAKC583_0137	ncbi-geneid:4684398	2.2.1.1	52518|52518|52922
bbk:BARBAKC583_0138	ncbi-geneid:4684545	1.2.1.12	55347|51735
bbk:BARBAKC583_0140	ncbi-geneid:4684315	2.7.2.3	53748
bbk:BARBAKC583_0141	ncbi-geneid:4684336	4.1.2.13	51569
bbk:BARBAKC583_0148	ncbi-geneid:4684145	3.1.2.-	54637
bbk:BARBAKC583_0149	ncbi-geneid:4684774	3.1.22.4	52540|46785
bbk:BARBAKC583_0150	ncbi-geneid:4683890	3.6.1.-	47781|50249|46929
bbk:BARBAKC583_0151	ncbi-geneid:4684450	3.1.22.4	53098
bbk:BARBAKC583_0155	ncbi-geneid:4684794	2.5.1.3	51391
bbk:BARBAKC583_0159	ncbi-geneid:4684457	3.1.3.25	56655
bbk:BARBAKC583_0167	ncbi-geneid:4683820	6.3.4.-	52402|52402
bbk:BARBAKC583_0168	ncbi-geneid:4684131	3.4.24.-	52540|140990
bbk:BARBAKC583_0171	ncbi-geneid:4683927	5.4.2.10	53738|53738|53738|55957
bbk:BARBAKC583_0178	ncbi-geneid:4683934	3.6.1.23	51283
bbk:BARBAKC583_0201	ncbi-geneid:4684129	2.5.1.7	55205
bbk:BARBAKC583_0203	ncbi-geneid:4683794	6.3.3.2	100950
bbk:BARBAKC583_0208	ncbi-geneid:4684090	4.1.1.21|6.3.4.18	56059|52440|51246
bbk:BARBAKC583_0209	ncbi-geneid:4685148	4.1.1.21|5.4.99.18	52255
bbk:BARBAKC583_0240	ncbi-geneid:4684675	3.2.1.17	53955
bbk:BARBAKC583_0271	ncbi-geneid:4684783	2.6.1.52	53383
bbk:BARBAKC583_0285	ncbi-geneid:4684673	6.3.4.4	52540
bbk:BARBAKC583_0288	ncbi-geneid:4684684	5.4.99.12	55120|55174
bbk:BARBAKC583_0289	ncbi-geneid:4684482	1.2.1.3	53720
bbk:BARBAKC583_0293	ncbi-geneid:4683876	1.3.3.1	51395
bbk:BARBAKC583_0295	ncbi-geneid:4684577	6.3.1.2	55931|54368
bbk:BARBAKC583_0296	ncbi-geneid:4684394	1.4.3.-	51905
bbk:BARBAKC583_0297	ncbi-geneid:4684160	1.5.1.5|3.5.4.9	51735|53223
bbk:BARBAKC583_0300	ncbi-geneid:4683838	2.1.1.-	75217|88697
bbk:BARBAKC583_0301	ncbi-geneid:4684484	6.3.2.2	55931
bbk:BARBAKC583_0307	ncbi-geneid:4683884	5.3.1.9	53697
bbk:BARBAKC583_0316	ncbi-geneid:4684912	2.1.1.-	53335
bbk:BARBAKC583_0318	ncbi-geneid:4684065	2.7.2.11	53633|88697
bbk:BARBAKC583_0319	ncbi-geneid:4683878	1.2.1.41	53720
bbk:BARBAKC583_0320	ncbi-geneid:4684594	2.7.7.18	52374
bbk:BARBAKC583_0324	ncbi-geneid:4684069	3.4.21.102	52096|50156
bbk:BARBAKC583_0325	ncbi-geneid:4685025	3.6.1.-	55811
bbk:BARBAKC583_0329	ncbi-geneid:4684697	3.6.1.1	50324
bbk:BARBAKC583_0332	ncbi-geneid:4684049	3.4.15.5	55486
bbk:BARBAKC583_0334	ncbi-geneid:4683791	2.7.7.9	53448
bbk:BARBAKC583_0335	ncbi-geneid:4685049	5.3.1.13	53697
bbk:BARBAKC583_0341	ncbi-geneid:4684881	1.1.1.205	51412|54631
bbk:BARBAKC583_0343	ncbi-geneid:4684619	2.1.1.-	53335
bbk:BARBAKC583_0344	ncbi-geneid:4684092	6.3.5.2	52402|52317|54810
bbk:BARBAKC583_0345	ncbi-geneid:4684117	3.1.4.46	51695
bbk:BARBAKC583_0346	ncbi-geneid:4685159	3.6.3.20	52540|50331
bbk:BARBAKC583_0356	ncbi-geneid:4684213	1.17.4.1	51998|48168
bbk:BARBAKC583_0358	ncbi-geneid:4685101	1.17.4.1	47240
bbk:BARBAKC583_0357	ncbi-geneid:4685060	2.1.1.-	53335
bbk:BARBAKC583_0363	ncbi-geneid:4684494	2.3.1.35|2.3.1.1	56266
bbk:BARBAKC583_0364	ncbi-geneid:4684742	3.6.1.-	55811
bbk:BARBAKC583_0369	ncbi-geneid:4683879	2.1.1.64	53335
bbk:BARBAKC583_0370	ncbi-geneid:4684559	2.7.2.4	53633|55021|55021
bbk:BARBAKC583_0376	ncbi-geneid:4684608	3.6.3.14	81336
bbk:BARBAKC583_0377	ncbi-geneid:4684079	3.6.3.14	81333
bbk:BARBAKC583_0380	ncbi-geneid:4685123	6.1.1.14	109604
bbk:BARBAKC583_0381	ncbi-geneid:4683839	6.1.1.14	55681
bbk:BARBAKC583_0383	ncbi-geneid:4684469	2.5.1.90	48576
bbk:BARBAKC583_0385	ncbi-geneid:4684103	3.4.21.-	52096
bbk:BARBAKC583_0387	ncbi-geneid:4684924	2.7.1.148	54211|55060
bbk:BARBAKC583_0388	ncbi-geneid:4685027	3.1.26.4	53098
bbk:BARBAKC583_0392	ncbi-geneid:4684259	6.3.4.13	56059|52440|51246
bbk:BARBAKC583_0394	ncbi-geneid:4684865	1.4.3.5	50475
bbk:BARBAKC583_0396	ncbi-geneid:4684219	1.3.1.10|1.3.1.9	51735
bbk:BARBAKC583_0397	ncbi-geneid:4684119	4.2.3.5	103263
bbk:BARBAKC583_0398	ncbi-geneid:4684580	3.5.4.25|4.1.99.12	55821|142695
bbk:BARBAKC583_0399	ncbi-geneid:4683889	3.1.11.6	116842
bbk:BARBAKC583_0400	ncbi-geneid:4683822	2.2.1.7	52518|52518|52922
bbk:BARBAKC583_0402	ncbi-geneid:4684062	2.1.1.-	53335
bbk:BARBAKC583_0409	ncbi-geneid:4684383	3.1.26.4
bbk:BARBAKC583_0411	ncbi-geneid:4683826	3.4.24.-	63411|63411
bbk:BARBAKC583_0413	ncbi-geneid:4684282	2.1.1.72	53335
bbk:BARBAKC583_0414	ncbi-geneid:4684346	3.2.2.-	48150|55811
bbk:BARBAKC583_0418	ncbi-geneid:4684515	2.7.9.1	56059|51621|52009
bbk:BARBAKC583_0420	ncbi-geneid:4684546	1.15.1.1	54719|46609
bbk:BARBAKC583_0421	ncbi-geneid:4684071	3.4.21.83	50993|53474
bbk:BARBAKC583_0434	ncbi-geneid:4684611	3.4.21.-	50494|50156|50156
bbk:BARBAKC583_0438	ncbi-geneid:4684138	2.7.13.3	55874|47384|55785|55785
bbk:BARBAKC583_0439	ncbi-geneid:4684529	3.4.11.2	55486|63737
bbk:BARBAKC583_0440	ncbi-geneid:4684850	3.2.2.-|2.7.7.7	52141
bbk:BARBAKC583_0441	ncbi-geneid:4683958	2.7.4.7|2.7.1.49	53613
bbk:BARBAKC583_0442	ncbi-geneid:4684091	2.5.1.3	51391
bbk:BARBAKC583_0445	ncbi-geneid:4684305	1.4.3.19	54373|51971
bbk:BARBAKC583_0453	ncbi-geneid:4683967	3.5.1.28	55846|47090
bbk:BARBAKC583_0455	ncbi-geneid:4684650	3.6.3.34	52540
bbk:BARBAKC583_0462	ncbi-geneid:4684625	3.2.1.-	48435|53955
bbk:BARBAKC583_0464	ncbi-geneid:4684902	4.2.1.52	51569
bbk:BARBAKC583_0467	ncbi-geneid:4684143	2.7.7.6	63562
bbk:BARBAKC583_0468	ncbi-geneid:4684373	2.7.6.5	109604|81301|81271|55021
bbk:BARBAKC583_0469	ncbi-geneid:4683831	2.4.2.10	53271
bbk:BARBAKC583_0471	ncbi-geneid:4684949	2.7.8.7	56214
bbk:BARBAKC583_0472	ncbi-geneid:4683875	3.4.21.89	51306
bbk:BARBAKC583_0473	ncbi-geneid:4685102	3.1.26.3	69065|54768
bbk:BARBAKC583_0476	ncbi-geneid:4684356	6.3.2.1	52374
bbk:BARBAKC583_0477	ncbi-geneid:4684397	2.1.2.11	51621
bbk:BARBAKC583_0480	ncbi-geneid:4684658	3.5.2.3	51556|51338
bbk:BARBAKC583_0481	ncbi-geneid:4685030	6.1.1.16	52374|47323
bbk:BARBAKC583_0486	ncbi-geneid:4685038	2.4.2.14	53271|56235
bbk:BARBAKC583_0490	ncbi-geneid:4685130	3.6.1.-|3.6.4.12	52540|48024
bbk:BARBAKC583_0496	ncbi-geneid:4684543	2.3.1.39	52151|55048
bbk:BARBAKC583_0497	ncbi-geneid:4684220	1.1.1.100	51735
bbk:BARBAKC583_0499	ncbi-geneid:4684787	2.3.1.41|2.3.1.179	53901|53901
bbk:BARBAKC583_0502	ncbi-geneid:4684649	2.7.4.8	52540
bbk:BARBAKC583_0503	ncbi-geneid:4684920	2.1.1.182	53335
bbk:BARBAKC583_0504	ncbi-geneid:4684858	1.1.1.262	53659
bbk:BARBAKC583_0505	ncbi-geneid:4685093	5.2.1.8	109998
bbk:BARBAKC583_0509	ncbi-geneid:4683799	2.7.7.7	102400
bbk:BARBAKC583_0514	ncbi-geneid:4683850	2.7.4.6	54919
bbk:BARBAKC583_0519	ncbi-geneid:4684779	6.1.1.11	55681|46589
bbk:BARBAKC583_0520	ncbi-geneid:4684242	2.1.1.77	53335
bbk:BARBAKC583_0526	ncbi-geneid:4683837	2.5.1.32	48576
bbk:BARBAKC583_0528	ncbi-geneid:4684665	5.3.1.1	51351
bbk:BARBAKC583_0530	ncbi-geneid:4683896	6.3.4.2	52540|52317
bbk:BARBAKC583_0531	ncbi-geneid:4684922	2.5.1.55	51569
bbk:BARBAKC583_0532	ncbi-geneid:4683960	4.2.1.11	51604|54826
bbk:BARBAKC583_0534	ncbi-geneid:4684838	1.2.4.1	52518
bbk:BARBAKC583_0535	ncbi-geneid:4683926	1.2.4.1	52518|52922|51230
bbk:BARBAKC583_0536	ncbi-geneid:4684660	2.3.1.12	52777|51230|47005
bbk:BARBAKC583_0537	ncbi-geneid:4685015	1.8.1.4	51905|55424
bbk:BARBAKC583_0538	ncbi-geneid:4685032	2.8.1.8	102114
bbk:BARBAKC583_0540	ncbi-geneid:4684478	2.7.7.60|4.6.1.12	69765|53448
bbk:BARBAKC583_0542	ncbi-geneid:4684814	2.7.13.3	55874|55785|47384|158472
bbk:BARBAKC583_0546	ncbi-geneid:4684073	3.4.21.92	52096
bbk:BARBAKC583_0548	ncbi-geneid:4684734	3.4.21.53	54211|52540|88697
bbk:BARBAKC583_0553	ncbi-geneid:4683982	5.2.1.8	109998|102735|54534
bbk:BARBAKC583_0554	ncbi-geneid:4683902	6.3.5.6|6.3.5.7	55931|89095
bbk:BARBAKC583_0559	ncbi-geneid:4684017	3.4.21.-	144091
bbk:BARBAKC583_0558	ncbi-geneid:4683813	2.1.1.-	75217|55315
bbk:BARBAKC583_0563	ncbi-geneid:4684165	3.6.5.3	52540|50465|50447
bbk:BARBAKC583_0571	ncbi-geneid:4683812	2.7.7.6	64484
bbk:BARBAKC583_0572	ncbi-geneid:4684810	2.7.7.6	64484
bbk:BARBAKC583_0577	ncbi-geneid:4684479	3.4.16.4	56601|110997
bbk:BARBAKC583_0585	ncbi-geneid:4683792	2.7.4.22	53633
bbk:BARBAKC583_0590	ncbi-geneid:4685057	2.3.1.-	51161
bbk:BARBAKC583_0591	ncbi-geneid:4684695	4.2.1.-	54637
bbk:BARBAKC583_0592	ncbi-geneid:4683938	2.3.1.129	51161
bbk:BARBAKC583_0594	ncbi-geneid:4684401	2.4.1.182	53756
bbk:BARBAKC583_0595	ncbi-geneid:4684455	3.6.3.21	52540
bbk:BARBAKC583_0599	ncbi-geneid:4684152	2.3.3.1	48256
bbk:BARBAKC583_0600	ncbi-geneid:4684979	6.1.1.17	52374|48163
bbk:BARBAKC583_0602	ncbi-geneid:4684263	5.3.1.6	100950|75445
bbk:BARBAKC583_0604	ncbi-geneid:4684966	1.8.1.7	51905|55424
bbk:BARBAKC583_0605	ncbi-geneid:4684905	2.5.1.54	51569
bbk:BARBAKC583_0606	ncbi-geneid:4684286	6.3.1.5	52402|56317
bbk:BARBAKC583_0607	ncbi-geneid:4684716	6.1.1.17	52374|48163
bbk:BARBAKC583_0609	ncbi-geneid:4684314	2.7.1.23	111331
bbk:BARBAKC583_0618	ncbi-geneid:4683942	1.1.1.1	51735|50129
bbk:BARBAKC583_0619	ncbi-geneid:4683861	2.3.1.41|2.3.1.179	53901|53901
bbk:BARBAKC583_0622	ncbi-geneid:4684533	1.1.1.39	53659|51735|53223
bbk:BARBAKC583_0628	ncbi-geneid:4684795	1.2.1	55347|51735
bbk:BARBAKC583_0629	ncbi-geneid:4683891	2.1.2.1	53383
bbk:BARBAKC583_0631	ncbi-geneid:4684435	3.5.4.26|1.1.1.193	53597|53927
bbk:BARBAKC583_0632	ncbi-geneid:4684941	2.5.1.9	63380|63380
bbk:BARBAKC583_0633	ncbi-geneid:4684624	6.3.3.-|2.5.1.78	52121
bbk:BARBAKC583_0637	ncbi-geneid:4683911	2.3.1.15	53659
bbk:BARBAKC583_0638	ncbi-geneid:4684326	2.3.1.41|2.3.1.180	53901
bbk:BARBAKC583_0641	ncbi-geneid:4684002	6.1.1.3	55681|55186|52954|81271
bbk:BARBAKC583_0644	ncbi-geneid:4684210	3.5.4.16	55620
bbk:BARBAKC583_0651	ncbi-geneid:4684235	2.1.1.77	53335
bbk:BARBAKC583_0654	ncbi-geneid:4684261	6.1.1.9	52374|47323|50677|46589
bbk:BARBAKC583_0655	ncbi-geneid:4684422	3.6.3.-	52540
bbk:BARBAKC583_0660	ncbi-geneid:4684714	3.1.11.2	56219
bbk:BARBAKC583_0664	ncbi-geneid:4683994	3.6.5.3	52540|50465|50447
bbk:BARBAKC583_0687	ncbi-geneid:4684620	6.1.1.9	52374|47323|50677|46589
bbk:BARBAKC583_0688	ncbi-geneid:4684004	3.6.3.-	52540
bbk:BARBAKC583_0692	ncbi-geneid:4685066	3.1.11.2	56219
bbk:BARBAKC583_0696	ncbi-geneid:4684260	3.6.5.3	52540|50465|50447
bbk:BARBAKC583_0719	ncbi-geneid:4685062	2.7.4.3	52540
bbk:BARBAKC583_0722	ncbi-geneid:4684123	2.7.7.6	56553|55257|47789
bbk:BARBAKC583_0724	ncbi-geneid:4685048	3.4.21.-	50494|50156|50156
bbk:BARBAKC583_0728	ncbi-geneid:4684786	6.1.1.7	55681|101353|55186|50447
bbk:BARBAKC583_0730	ncbi-geneid:4684952	5.4.99.12	55120|55174
bbk:BARBAKC583_0733	ncbi-geneid:4684584	6.3.1.2	55931|54368
bbk:BARBAKC583_0737	ncbi-geneid:4684890	5.99.1.3	56719|101904
bbk:BARBAKC583_0738	ncbi-geneid:4685071	2.7.7.3	52374
bbk:BARBAKC583_0739	ncbi-geneid:4683797	5.2.1.8	50891
bbk:BARBAKC583_0740	ncbi-geneid:4685079	5.2.1.8	50891
bbk:BARBAKC583_0741	ncbi-geneid:4684609	2.4.2.29	51713
bbk:BARBAKC583_0743	ncbi-geneid:4684644	1.1.1.41|1.1.1.42	53659
bbk:BARBAKC583_0746	ncbi-geneid:4684238	3.1.3.11	56655
bbk:BARBAKC583_0747	ncbi-geneid:4684171	2.6.1.42	56752
bbk:BARBAKC583_0749	ncbi-geneid:4684762	6.1.1.19	52374|47323|55190
bbk:BARBAKC583_0750	ncbi-geneid:4684128	3.1.5.1	109604
bbk:BARBAKC583_0754	ncbi-geneid:4684118	2.7.7.23|2.3.1.157	53448|51161
bbk:BARBAKC583_0755	ncbi-geneid:4684027	2.6.1.16	53697|56235
bbk:BARBAKC583_0756	ncbi-geneid:4684358	3.6.1.-|3.6.4.12	52540|52540|50249
bbk:BARBAKC583_0761	ncbi-geneid:4683997	6.4.1.2|6.3.4.14	56059|52440|51246
bbk:BARBAKC583_0762	ncbi-geneid:4684287	6.4.1.2	51230
bbk:BARBAKC583_0764	ncbi-geneid:4684719	2.1.2.2	53328
bbk:BARBAKC583_0765	ncbi-geneid:4684708	6.3.3.1	56042|55326
bbk:BARBAKC583_0779	ncbi-geneid:4685033	1.6.5.3	56770
bbk:BARBAKC583_0780	ncbi-geneid:4684667	1.6.5.3	143243
bbk:BARBAKC583_0781	ncbi-geneid:4684043	1.6.5.3	56762
bbk:BARBAKC583_0782	ncbi-geneid:4684301	1.6.5.3	52833
bbk:BARBAKC583_0783	ncbi-geneid:4684429	1.6.99.5|1.6.5.3	142019|140490|142984
bbk:BARBAKC583_0784	ncbi-geneid:4685120	1.6.5.3	53706|54862|54292
bbk:BARBAKC583_0786	ncbi-geneid:4684970	1.6.5.3	54862
bbk:BARBAKC583_0792	ncbi-geneid:4684127	6.3.4.15	55681
bbk:BARBAKC583_0794	ncbi-geneid:4684547	6.1.1.15	55681|52954
bbk:BARBAKC583_0796	ncbi-geneid:4684157	3.6.3.-	52540
bbk:BARBAKC583_0798	ncbi-geneid:4684969	3.6.1.-|3.6.4.-	52540|52540|52540|143517|52540|141259
bbk:BARBAKC583_0802	ncbi-geneid:4684796	3.5.1.28	53187
bbk:BARBAKC583_0803	ncbi-geneid:4684293	2.4.2.-|3.4|2.4.1.-	56601|53955
bbk:BARBAKC583_0805	ncbi-geneid:4684501	1.11.1.15	52833
bbk:BARBAKC583_0806	ncbi-geneid:4684342	6.1.1.1	52374|55174
bbk:BARBAKC583_0809	ncbi-geneid:4685096	2.8.1.7	53383
bbk:BARBAKC583_0813	ncbi-geneid:4684811	2.8.1.7|4.4.1.16	53383
bbk:BARBAKC583_0816	ncbi-geneid:4683980	1.14.13.-	51905
bbk:BARBAKC583_0819	ncbi-geneid:4685056	3.1.21.-	51556
bbk:BARBAKC583_0820	ncbi-geneid:4685149	6.1.1.10	52374|47323
bbk:BARBAKC583_0821	ncbi-geneid:4684093	2.7.7.7	52540
bbk:BARBAKC583_0822	ncbi-geneid:4685087	2.7.4.9	52540
bbk:BARBAKC583_0827	ncbi-geneid:4684317	5.1.1.3	53681|53681
bbk:BARBAKC583_0828	ncbi-geneid:4683892	2.1.1.-	75217
bbk:BARBAKC583_0829	ncbi-geneid:4684602	3.4.11.18	55920
bbk:BARBAKC583_0835	ncbi-geneid:4683790	6.3.5.6|6.3.5.7	75304
bbk:BARBAKC583_0836	ncbi-geneid:4684472	6.3.5.6|6.3.5.7	141000
bbk:BARBAKC583_0838	ncbi-geneid:4684412	3.1.-.-	53098
bbk:BARBAKC583_0839	ncbi-geneid:4685106	2.1.3.2	53671
bbk:BARBAKC583_0840	ncbi-geneid:4684701	3.5.2.3	51556|51338
bbk:BARBAKC583_0843	ncbi-geneid:4684328	5.99.1.2	56712|57783
bbk:BARBAKC583_0844	ncbi-geneid:4684514	3.1.-.-	50249|50249
bbk:BARBAKC583_0851	ncbi-geneid:4684653	2.4.2.21	52733
bbk:BARBAKC583_0852	ncbi-geneid:4684217	1.-.-.-	51395
bbk:BARBAKC583_0853	ncbi-geneid:4684166	2.7.13.3	55874|52172|47384|55785
bbk:BARBAKC583_0855	ncbi-geneid:4684462	1.16.8.1	50475
bbk:BARBAKC583_0856	ncbi-geneid:4684900	5.1.3.1	51366
bbk:BARBAKC583_0857	ncbi-geneid:4684576	4.3.2.2	48557
bbk:BARBAKC583_0859	ncbi-geneid:4684030	6.3.2.6	56104
bbk:BARBAKC583_0860	ncbi-geneid:4685021	6.3.5.3	82697
bbk:BARBAKC583_0861	ncbi-geneid:4684064	6.3.5.3	52317
bbk:BARBAKC583_0863	ncbi-geneid:4684564	6.3.5.3	56042|55326|55326|56042
bbk:BARBAKC583_0867	ncbi-geneid:4684170	5.99.1.-	56719|101904
bbk:BARBAKC583_0868	ncbi-geneid:4685154	6.1.1.12	55681|55261|50249
bbk:BARBAKC583_0869	ncbi-geneid:4684631	3.1.26.3|3.1.13.5	53098|47819|47819
bbk:BARBAKC583_0871	ncbi-geneid:4683806	1.14.13.1	51905|54373
bbk:BARBAKC583_0872	ncbi-geneid:4684597	2.7.7.7	89550|160975
bbk:BARBAKC583_0874	ncbi-geneid:4684520	3.6.4.13	52540
bbk:BARBAKC583_0898	ncbi-geneid:4684821	2.3.1.181
bbk:BARBAKC583_0899	ncbi-geneid:4684565	5.99.1.-	56719|55874|54211
bbk:BARBAKC583_0900	ncbi-geneid:4683893	3.1.-.-	64182
bbk:BARBAKC583_0904	ncbi-geneid:4684106	3.5.1.28	55846|47090
bbk:BARBAKC583_0917	ncbi-geneid:4683917	1.1.1.86	51735|48179
bbk:BARBAKC583_0918	ncbi-geneid:4685017	2.6.99.2	63892
bbk:BARBAKC583_0922	ncbi-geneid:4683853	3.4.21.-	50494|50156|50156
bbk:BARBAKC583_0923	ncbi-geneid:4684233	3.4.-.-	117892
bbk:BARBAKC583_0924	ncbi-geneid:4684281	3.4.-.-	117892
bbk:BARBAKC583_0925	ncbi-geneid:4684465	1.5.1.3	53597
bbk:BARBAKC583_0926	ncbi-geneid:4684801	2.1.1.45	55831
bbk:BARBAKC583_0932	ncbi-geneid:4684307	3.6.4.12	52540
bbk:BARBAKC583_0933	ncbi-geneid:4684437	2.3.1.-	51161
bbk:BARBAKC583_0935	ncbi-geneid:4685138	2.1.1.-	53335
bbk:BARBAKC583_0936	ncbi-geneid:4684877	3.4.11.9	55920|53092
bbk:BARBAKC583_0937	ncbi-geneid:4684723	6.5.1.2
bbk:BARBAKC583_0940	ncbi-geneid:4685019	3.5.1.-	54211|54211
bbk:BARBAKC583_0944	ncbi-geneid:4684804	6.3.2.4	56059|52440
bbk:BARBAKC583_0945	ncbi-geneid:4684962	1.1.1.158	56176|56194
bbk:BARBAKC583_0946	ncbi-geneid:4684115	6.3.2.8	53623|53244|51984
bbk:BARBAKC583_0947	ncbi-geneid:4683834	2.4.1.227	53756
bbk:BARBAKC583_0949	ncbi-geneid:4685013	6.3.2.9	53623|53244|51984
bbk:BARBAKC583_0951	ncbi-geneid:4684728	6.3.2.10	53623|53244|63418
bbk:BARBAKC583_0952	ncbi-geneid:4684958	6.3.2.13	53623|53244|63418
bbk:BARBAKC583_0953	ncbi-geneid:4683859	2.4.1.129	56601|56519
bbk:BARBAKC583_0955	ncbi-geneid:4683907	2.1.1.-	53335|81799
bbk:BARBAKC583_0960	ncbi-geneid:4684460	3.5.1	52499
bbk:BARBAKC583_0967	ncbi-geneid:4684493	2.7.7.-	56731|57783
bbk:BARBAKC583_0971	ncbi-geneid:4684707	4.1.3.40	64288
bbk:BARBAKC583_0972	ncbi-geneid:4684054	6.3.5.5	52317|52021
bbk:BARBAKC583_0975	ncbi-geneid:4685034	6.3.5.5	56059|56059|52440|52440|48108|52335
bbk:BARBAKC583_0979	ncbi-geneid:4685042	2.6.1.1	53383
bbk:BARBAKC583_0981	ncbi-geneid:4683923	1.8.1.9	51905
bbk:BARBAKC583_0983	ncbi-geneid:4684218	2.4.1.-	53756
bbk:BARBAKC583_0990	ncbi-geneid:4683868	2.7.13.3	55874|47384
bbk:BARBAKC583_0998	ncbi-geneid:4684757	2.7.6.1	53271
bbk:BARBAKC583_1000	ncbi-geneid:4684689	3.1.1.29	53178
bbk:BARBAKC583_1005	ncbi-geneid:4684862	2.1.1.-	75217
bbk:BARBAKC583_1006	ncbi-geneid:4684867	2.7.7.25	81891|81301
bbk:BARBAKC583_1007	ncbi-geneid:4685077	3.6.3.-	52540
bbk:BARBAKC583_1015	ncbi-geneid:4684735	2.1.1.-	75217|55315
bbk:BARBAKC583_1016	ncbi-geneid:4685086	2.1.1.61|2.8.1.-	52402
bbk:BARBAKC583_1033	ncbi-geneid:4684374	3.2.2.20	48150
bbk:BARBAKC583_1039	ncbi-geneid:4684185	1.5.5.1	51905|54373|54862
bbk:BARBAKC583_1041	ncbi-geneid:4684505	1.5.1.2	51735
bbk:BARBAKC583_1044	ncbi-geneid:4684878	4.1.1.23	51366
bbk:BARBAKC583_1047	ncbi-geneid:4684668	3.1.26.5	54211
bbk:BARBAKC583_1050	ncbi-geneid:4684736	2.5.1.18	47616|52833
bbk:BARBAKC583_1051	ncbi-geneid:4684201	1.3.1.26	51735|55347
bbk:BARBAKC583_1052	ncbi-geneid:4684320	5.4.2.1
bbk:BARBAKC583_1057	ncbi-geneid:4683920	3.2.1.17	53955
bbk:BARBAKC583_1090	ncbi-geneid:4685023	4.1.1.17	51419|50621
bbk:BARBAKC583_1092	ncbi-geneid:4684063	1.18.1.2	52343|63380
bbk:BARBAKC583_1093	ncbi-geneid:4684847	5.1.1.1	51419|50621
bbk:BARBAKC583_1094	ncbi-geneid:4684681	1.4.4.2	53383|53383
bbk:BARBAKC583_1096	ncbi-geneid:4684898	2.1.2.10	103025|101790
bbk:BARBAKC583_1101	ncbi-geneid:4684567	1.2.1.11	55347|51735
bbk:BARBAKC583_1108	ncbi-geneid:4684863	3.5.2.10	102215
bbk:BARBAKC583_1114	ncbi-geneid:4684132	3.6.3.34	52540
bbk:BARBAKC583_1145	ncbi-geneid:4684426	3.6.3.14	52540
bbk:BARBAKC583_1163	ncbi-geneid:4684310	2.7.7.2|2.7.1.26	82114|52374
bbk:BARBAKC583_1167	ncbi-geneid:4684587	6.1.1.2	52374
bbk:BARBAKC583_1174	ncbi-geneid:4684207	4.2.1.2	48557
bbk:BARBAKC583_1175	ncbi-geneid:4685044	5.4.2.2	53738|55957|53738|53738
bbk:BARBAKC583_1178	ncbi-geneid:4684829	6.1.1.21	55681|52954
bbk:BARBAKC583_1191	ncbi-geneid:4684265	1.1.1.94	48179|51735
bbk:BARBAKC583_1200	ncbi-geneid:4684990	3.5.4.13	51283|51283
bbk:BARBAKC583_1203	ncbi-geneid:4683863	2.7.1.130	52540
bbk:BARBAKC583_1204	ncbi-geneid:4684993	2.-.-.-	53756
bbk:BARBAKC583_1209	ncbi-geneid:4684939	2.1.1.171	53335
bbk:BARBAKC583_1210	ncbi-geneid:4684016	5.4.99.12	55120|55174
bbk:BARBAKC583_1212	ncbi-geneid:4684669	6.1.1.5	52374|47323|50677
bbk:BARBAKC583_1219	ncbi-geneid:4684627	3.1.13.5
bbk:BARBAKC583_1220	ncbi-geneid:4684149	3.4.-.-	53187
bbk:BARBAKC583_1221	ncbi-geneid:4684489	3.2.2.23|4.2.99.18	81624|46946|57716
bbk:BARBAKC583_1222	ncbi-geneid:4684618	3.4.11.-	144052
bbk:BARBAKC583_1225	ncbi-geneid:4684507	3.6.3.27	52540
bbk:BARBAKC583_1229	ncbi-geneid:4683900	6.3.2.3	56059|52440
bbk:BARBAKC583_1236	ncbi-geneid:4684700	2.7.7.38	53448
bbk:BARBAKC583_1238	ncbi-geneid:4683993	2.7.7.7	52540|48019
bbk:BARBAKC583_1242	ncbi-geneid:4684963	2.3.1.128	55729
bbk:BARBAKC583_1247	ncbi-geneid:4684868	2.3.1.-	56317
bbk:BARBAKC583_1249	ncbi-geneid:4684200	2.5.1.6	55973|55973|55973
bbk:BARBAKC583_1250	ncbi-geneid:4683944	2.1.1.33	53335
bbk:BARBAKC583_1256	ncbi-geneid:4683862	5.4.99.12	55120
bbk:BARBAKC583_1258	ncbi-geneid:4684005	2.7.7.8	54211|54211|55666|55666|54791|50249
bbk:BARBAKC583_1259	ncbi-geneid:4684943	2.1.1.172	53335
bbk:BARBAKC583_1261	ncbi-geneid:4685075	3.4.25.2	56235
bbk:BARBAKC583_1262	ncbi-geneid:4684075	3.5.1.1	53774
bbk:BARBAKC583_1263	ncbi-geneid:4684617	2.7.1.33	52540
bbk:BARBAKC583_1264	ncbi-geneid:4683805	3.4.11.1	53187|52949
bbk:BARBAKC583_1268	ncbi-geneid:4684953	4.2.1.60	54637
bbk:BARBAKC583_1269	ncbi-geneid:4684806	2.3.1.41	53901|53901
bbk:BARBAKC583_1270	ncbi-geneid:4684313	1.3.1.10|1.3.1.9	51735
bbk:BARBAKC583_1273	ncbi-geneid:4683840	1.10.3.-	81452
bbk:BARBAKC583_1274	ncbi-geneid:4685024	1.10.3.-	81442
bbk:BARBAKC583_1275	ncbi-geneid:4683854	1.10.3.-	49503|81464
bbk:BARBAKC583_1276	ncbi-geneid:4684272	4.2.1.10	52304
bbk:BARBAKC583_1278	ncbi-geneid:4684955	2.7.7.7	55979|55979|55979
bbk:BARBAKC583_1282	ncbi-geneid:4684116	4.2.1.3	53732|52016
bbk:BARBAKC583_1284	ncbi-geneid:4684785	3.6.3.41	52540
bbk:BARBAKC583_1290	ncbi-geneid:4683986	2.6.1.17|2.6.1.11	53383
bbk:BARBAKC583_1291	ncbi-geneid:4684278	2.1.3.3	53671
bbk:BARBAKC583_1298	ncbi-geneid:4684372	1.1.1.40	51735|53223
bbk:BARBAKC583_1303	ncbi-geneid:4684560	2.5.1.19	55205
bbk:BARBAKC583_1304	ncbi-geneid:4684809	2.7.4.14	52540
bbk:BARBAKC583_1306	ncbi-geneid:4684997	2.4.1.-	48208|74650|74650
bbk:BARBAKC583_1307	ncbi-geneid:4684516	2.4.2.11	51690|54675
bbk:BARBAKC583_1312	ncbi-geneid:4684784	6.1.1.20	56037|50249|55681|54991|46955
bbk:BARBAKC583_1313	ncbi-geneid:4683823	6.1.1.20	55681|46589
bbk:BARBAKC583_1316	ncbi-geneid:4684915	4.2.99.18	48150
bbk:BARBAKC583_1319	ncbi-geneid:4684713	3.5.1.88	56420
bbk:BARBAKC583_1320	ncbi-geneid:4684295	2.1.2.9	53328|50486
bbk:BARBAKC583_1321	ncbi-geneid:4684819	5.4.99.12	55120
bbk:BARBAKC583_1323	ncbi-geneid:4684365	2.3.1.117	51161
bbk:BARBAKC583_1326	ncbi-geneid:4684528	2.7.2	53633
bbk:BARBAKC583_1333	ncbi-geneid:4684209	2.7.13.3	55874|47384
bbk:BARBAKC583_1336	ncbi-geneid:4685053	3.6.1.15	52972
bbk:BARBAKC583_1337	ncbi-geneid:4685134	1.3.99.22	102114
bbk:BARBAKC583_1338	ncbi-geneid:4684198	3.5.1.16|3.5.1.18	53187|55031
bbk:BARBAKC583_1346	ncbi-geneid:4684252	5.99.1.3	56719|55874|54211
bbk:BARBAKC583_1347	ncbi-geneid:4685054	2.1.1	53335
bbk:BARBAKC583_1348	ncbi-geneid:4683873	1.14.13.-	56112
bbk:BARBAKC583_1349	ncbi-geneid:4684652	4.1.1.36|6.3.2.5	102645|52507
bbk:BARBAKC583_1351	ncbi-geneid:4684181	6.4.1.2	52096
bbk:BARBAKC583_1352	ncbi-geneid:4684572	6.3.2.17|6.3.2.12	53623|53244
bbk:BARBAKC583_1353	ncbi-geneid:4684844	1.6.5.3|1.6.99.3	51735
bbk:BARBAKC583_1360	ncbi-geneid:4684162	6.1.1.6	52374|48163
bbk:BARBAKC583_1361	ncbi-geneid:4684191	6.3.4.5	69864|52402
bbk:BARBAKC583_1362	ncbi-geneid:4684827	2.1.1.-	102114
bbk:BARBAKC583_1365	ncbi-geneid:4684333	2.7.1.69	55804
bbk:BARBAKC583_1368	ncbi-geneid:4685078	3.6.3.-	52540
bbk:BARBAKC583_1373	ncbi-geneid:4684861	2.1.1.-	53335
bbk:BARBAKC583_1373	ncbi-geneid:4684861	2.1.1.-	53335
