# Supplementary material for: Tracing the Repertoire of Promiscuous Enzymes along the Metabolic Pathways in Archaeal Organisms
Source: Life (Basel). 2017 Jul 13;7(3):30. doi: 10.3390/life7030030 (PMC5617955; doi:10.3390/life7030030)
Supplement: Supplementary file 1 [file life-07-00030-s001.zip › Table_S2/bbl.txt]

KEGGID	NCBIGI	ECs	SFamilyID
bbl:BLBBGE_007	ncbi-geneid:8554566	2.3.1.-	56317
bbl:BLBBGE_008	ncbi-geneid:8554567	2.7.1.-	53613|64153
bbl:BLBBGE_009	ncbi-geneid:8554568	2.3.1.61	52777|51230|47005
bbl:BLBBGE_010	ncbi-geneid:8554569	3.6.1.1	50324
bbl:BLBBGE_011	ncbi-geneid:8554570	6.1.1.12	55681|50249|55261
bbl:BLBBGE_015	ncbi-geneid:8554574	2.6.99.2	63892
bbl:BLBBGE_016	ncbi-geneid:8554575	3.7.1.-	53474
bbl:BLBBGE_017	ncbi-geneid:8554576	4.2.1.3	53732|52016
bbl:BLBBGE_025	ncbi-geneid:8554584	2.8.1.7|4.4.1.16	53383
bbl:BLBBGE_032	ncbi-geneid:8554591	3.1.26.11	56281
bbl:BLBBGE_033	ncbi-geneid:8554592	3.6.1.15	52972
bbl:BLBBGE_037	ncbi-geneid:8554596	4.2.1.-|3.5.1|3.5.1.-	54637|54211|54211
bbl:BLBBGE_039	ncbi-geneid:8554598	6.2.1.5	52210|51735
bbl:BLBBGE_040	ncbi-geneid:8554599	3.1.1.29	53178
bbl:BLBBGE_043	ncbi-geneid:8554602	1.2.1.12	55347|51735
bbl:BLBBGE_045	ncbi-geneid:8554604	1.8.1.9	51905
bbl:BLBBGE_046	ncbi-geneid:8554605	6.1.1.14	55681|52954
bbl:BLBBGE_047	ncbi-geneid:8554606	6.1.1.20	56037|54991|55681|46955|46955
bbl:BLBBGE_048	ncbi-geneid:8554607	2.7.7.7	55979|55979
bbl:BLBBGE_050	ncbi-geneid:8554609	2.7.4.1|1.4.3.5	50475
bbl:BLBBGE_052	ncbi-geneid:8554611	2.1.2.9	53328|50486
bbl:BLBBGE_056	ncbi-geneid:8554615	4.1.1.71|2.2.1.9	52518|52518
bbl:BLBBGE_057	ncbi-geneid:8554616	1.1.1.100	51735
bbl:BLBBGE_058	ncbi-geneid:8554617	2.7.4.14	52540
bbl:BLBBGE_059	ncbi-geneid:8554618	3.5.3.1|3.5.3.11	52768
bbl:BLBBGE_060	ncbi-geneid:8554619	4.1.1.19	51419|50621
bbl:BLBBGE_064	ncbi-geneid:8554623	6.1.1.1	52374
bbl:BLBBGE_067	ncbi-geneid:8554626	2.3.3.13	51569
bbl:BLBBGE_068	ncbi-geneid:8554627	1.1.1.85|4.2.1.33|4.2.1.35	53732
bbl:BLBBGE_069	ncbi-geneid:8554628	4.2.1.33|4.2.1.35	52016
bbl:BLBBGE_070	ncbi-geneid:8554629	4.2.1.33|1.1.1.85	53659
bbl:BLBBGE_072	ncbi-geneid:8554631	2.7.1.26|2.7.7.2	82114|52374
bbl:BLBBGE_073	ncbi-geneid:8554632	3.6.3.17|3.6.3.14	52540|47917|50615
bbl:BLBBGE_074	ncbi-geneid:8554633	3.6.3.14	51344
bbl:BLBBGE_075	ncbi-geneid:8554634	1.1.1.262	53659
bbl:BLBBGE_076	ncbi-geneid:8554635	2.5.1.9	63380|63380
bbl:BLBBGE_077	ncbi-geneid:8554636	4.1.1.49	53795|68923
bbl:BLBBGE_079	ncbi-geneid:8554638	2.3.1.179	53901|53901
bbl:BLBBGE_080	ncbi-geneid:8554639	3.1.26.3	69065|54768
bbl:BLBBGE_081	ncbi-geneid:8554640	3.7.1.-	53474
bbl:BLBBGE_083	ncbi-geneid:8554642	4.2.1.10	52304
bbl:BLBBGE_084	ncbi-geneid:8554643	4.2.1.70|5.4.99.12	55120|55174
bbl:BLBBGE_085	ncbi-geneid:8554644	2.7.1.36	54211|55060
bbl:BLBBGE_086	ncbi-geneid:8554645	2.7.1.23	111331
bbl:BLBBGE_087	ncbi-geneid:8554646	2.5.1.31	64005
bbl:BLBBGE_093	ncbi-geneid:8554652	5.2.1.8	54534|109998
bbl:BLBBGE_096	ncbi-geneid:8554655	3.6.3.-	52540|90123
bbl:BLBBGE_098	ncbi-geneid:8554657	2.3.1.12	52777|51230|47005
bbl:BLBBGE_099	ncbi-geneid:8554658	1.2.4.1	52518
bbl:BLBBGE_100	ncbi-geneid:8554659	6.3.2.10	53623|53244|63418
bbl:BLBBGE_102	ncbi-geneid:8554661	2.5.1.15	51717
bbl:BLBBGE_104	ncbi-geneid:8554663	5.3.1.1	51351
bbl:BLBBGE_107	ncbi-geneid:8554666	2.7.7.8	54211|54211|50249|55666|55666|54791|46915
bbl:BLBBGE_110	ncbi-geneid:8554669	2.1.1	53335
bbl:BLBBGE_111	ncbi-geneid:8554670	2.3.1.180	53901
bbl:BLBBGE_114	ncbi-geneid:8554673	2.1.1.14	51726|51726
bbl:BLBBGE_116	ncbi-geneid:8554675	1.2.1.16	53720
bbl:BLBBGE_118	ncbi-geneid:8554677	6.1.1.22	55681|50249
bbl:BLBBGE_120	ncbi-geneid:8554679	2.7.4.22	53633
bbl:BLBBGE_121	ncbi-geneid:8554680	1.4.1.4|1.4.1.3	51735|53223
bbl:BLBBGE_122	ncbi-geneid:8554681	6.1.1.4	52374|47323|50677
bbl:BLBBGE_124	ncbi-geneid:8554683	4.2.1.70|5.4.99.12	55120|55174
bbl:BLBBGE_126	ncbi-geneid:8554685	6.3.2.4	56059|52440
bbl:BLBBGE_129	ncbi-geneid:8554688	3.4.24.-	50156|50156
bbl:BLBBGE_130	ncbi-geneid:8554689	6.3.3.2	100950
bbl:BLBBGE_132	ncbi-geneid:8554691	2.7.1.33
bbl:BLBBGE_135	ncbi-geneid:8554694	2.5.1.7	55205
bbl:BLBBGE_138	ncbi-geneid:8554697	3.6.1.-|3.6.4.12	52540
bbl:BLBBGE_139	ncbi-geneid:8554698	3.6.1.-|3.6.4.12	52540|50249
bbl:BLBBGE_142	ncbi-geneid:8554701	1.1.1.25	51735|53223
bbl:BLBBGE_143	ncbi-geneid:8554702	3.5.4.26|1.1.1.193	53597|53927
bbl:BLBBGE_145	ncbi-geneid:8554704	1.2.7.-	54862
bbl:BLBBGE_146	ncbi-geneid:8554705	3.2.2.-	52141
bbl:BLBBGE_147	ncbi-geneid:8554706	1.8.1.4	51905|55424
bbl:BLBBGE_148	ncbi-geneid:8554707	2.5.1.46	52467
bbl:BLBBGE_150	ncbi-geneid:8554709	2.8.1.7	53383
bbl:BLBBGE_152	ncbi-geneid:8554711	1.3.5.1|1.3.99.1	51905|46977|56425
bbl:BLBBGE_153	ncbi-geneid:8554712	1.3.5.1|1.3.99.1	54292|46548
bbl:BLBBGE_154	ncbi-geneid:8554713	6.4.1.2	52096
bbl:BLBBGE_155	ncbi-geneid:8554714	3.6.1.-|3.6.4.12	52540|48024
bbl:BLBBGE_157	ncbi-geneid:8554716	5.4.2.8	53738|53738|53738|55957
bbl:BLBBGE_160	ncbi-geneid:8554719	1.1.1.205	51412|54631
bbl:BLBBGE_164	ncbi-geneid:8554723	6.1.1.5	52374|47323|50677
bbl:BLBBGE_171	ncbi-geneid:8554730	3.6.5.3	52540|50465|50447
bbl:BLBBGE_179	ncbi-geneid:8554738	2.7.7.6	64484
bbl:BLBBGE_180	ncbi-geneid:8554739	2.7.7.6	64484
bbl:BLBBGE_181	ncbi-geneid:8554740	6.1.1.18	52374|50715
bbl:BLBBGE_182	ncbi-geneid:8554741	6.3.2.12|6.3.2.17	53623|53244
bbl:BLBBGE_184	ncbi-geneid:8554743	2.5.1.75	52540|52540
bbl:BLBBGE_185	ncbi-geneid:8554744	4.2.3.5	103263
bbl:BLBBGE_186	ncbi-geneid:8554745	3.6.4.13	52540
bbl:BLBBGE_188	ncbi-geneid:8554747	2.1.2.10	103025|101790
bbl:BLBBGE_189	ncbi-geneid:8554748	4.2.3.12	55620
bbl:BLBBGE_190	ncbi-geneid:8554749	5.3.3.2	55811
bbl:BLBBGE_192	ncbi-geneid:8554751	5.4.4.2	56322
bbl:BLBBGE_193	ncbi-geneid:8554752	1.6.99.5|1.6.99.3	51905|51905
bbl:BLBBGE_196	ncbi-geneid:8554755	2.7.1.24	52540
bbl:BLBBGE_208	ncbi-geneid:8554767	2.4.2.11	51690|54675
bbl:BLBBGE_210	ncbi-geneid:8554769	4.2.1.52	51569
bbl:BLBBGE_211	ncbi-geneid:8554770	1.16.3.1	47240
bbl:BLBBGE_213	ncbi-geneid:8554772	2.2.1.2	51569
bbl:BLBBGE_214	ncbi-geneid:8554773	1.8.1.4	51905|55424
bbl:BLBBGE_215	ncbi-geneid:8554774	2.7.4.3	52540
bbl:BLBBGE_217	ncbi-geneid:8554776	3.4.21.92	52540|57716
bbl:BLBBGE_219	ncbi-geneid:8554778	6.3.4.2	52540|52317
bbl:BLBBGE_223	ncbi-geneid:8554782	3.4.24.-	52540|140990
bbl:BLBBGE_231	ncbi-geneid:8554790	5.4.2.1	64158|53649
bbl:BLBBGE_232	ncbi-geneid:8554791	3.4.11.18	55920
bbl:BLBBGE_235	ncbi-geneid:8554794	3.6.5.3	52540|54211|50447|54980|54980
bbl:BLBBGE_262	ncbi-geneid:8554821	2.7.7.6	56553|55257|47789
bbl:BLBBGE_264	ncbi-geneid:8554823	4.2.1.11	51604|54826
bbl:BLBBGE_267	ncbi-geneid:8554826	4.1.3.36	52096
bbl:BLBBGE_270	ncbi-geneid:8554829	5.5.1.7	51604|54826
bbl:BLBBGE_272	ncbi-geneid:8554831	1.1.1.42	53659
bbl:BLBBGE_273	ncbi-geneid:8554832	1.8.4.8	52402
bbl:BLBBGE_274	ncbi-geneid:8554833	2.7.7.4	52402
bbl:BLBBGE_275	ncbi-geneid:8554834	2.7.7.4	52540|50465|50447
bbl:BLBBGE_276	ncbi-geneid:8554835	2.3.1.30	51161
bbl:BLBBGE_277	ncbi-geneid:8554836	2.5.1.47	53686
bbl:BLBBGE_278	ncbi-geneid:8554837	2.1.1.107|1.3.1.76|4.99.1.4	53790
bbl:BLBBGE_279	ncbi-geneid:8554838	1.8.1.2	52343|52218|63380
bbl:BLBBGE_280	ncbi-geneid:8554839	1.8.1.2	56014|56014|55124|55124
bbl:BLBBGE_283	ncbi-geneid:8554842	1.1.1.95	51735|52283
bbl:BLBBGE_284	ncbi-geneid:8554843	2.4.1.-|3.4	56601|53955
bbl:BLBBGE_286	ncbi-geneid:8554845	2.7.7.3	52374
bbl:BLBBGE_287	ncbi-geneid:8554846	3.1.-.-	50249|50249|50249|50249
bbl:BLBBGE_288	ncbi-geneid:8554847	2.4.1.21	53756
bbl:BLBBGE_289	ncbi-geneid:8554848	2.6.1.16	53697|56235
bbl:BLBBGE_290	ncbi-geneid:8554849	4.2.1.75	69618
bbl:BLBBGE_292	ncbi-geneid:8554851	4.1.2.25	55620
bbl:BLBBGE_293	ncbi-geneid:8554852	1.15.1.1	54719|46609
bbl:BLBBGE_294	ncbi-geneid:8554853	2.7.2.3	53748
bbl:BLBBGE_295	ncbi-geneid:8554854	5.3.1.6	89623
bbl:BLBBGE_298	ncbi-geneid:8554857	2.7.4.8	52540
bbl:BLBBGE_299	ncbi-geneid:8554858	1.2.1.11	55347|51735
bbl:BLBBGE_300	ncbi-geneid:8554859	2.1.1.-	53790
bbl:BLBBGE_302	ncbi-geneid:8554861	5.99.1.2	56712
bbl:BLBBGE_303	ncbi-geneid:8554862	2.5.1.90	48576
bbl:BLBBGE_304	ncbi-geneid:8554863	5.-.-.-	111337
bbl:BLBBGE_310	ncbi-geneid:8554869	1.17.4.1	51998
bbl:BLBBGE_312	ncbi-geneid:8554871	2.7.7.7	53098
bbl:BLBBGE_313	ncbi-geneid:8554872	6.3.4.5	69864|52402|55729
bbl:BLBBGE_314	ncbi-geneid:8554873	1.2.1	55347|51735
bbl:BLBBGE_315	ncbi-geneid:8554874	2.6.1.11	53383
bbl:BLBBGE_316	ncbi-geneid:8554875	6.3.5.5	52317|52021
bbl:BLBBGE_317	ncbi-geneid:8554876	6.3.5.5	56059|56059|52440|48108|52440|52335
bbl:BLBBGE_318	ncbi-geneid:8554877	2.1.3.3|2.1.3.11	53671
bbl:BLBBGE_319	ncbi-geneid:8554878	2.7.2	53633
bbl:BLBBGE_320	ncbi-geneid:8554879	3.5.1.16	53187|55031
bbl:BLBBGE_323	ncbi-geneid:8554882	3.5.4.25|4.1.99.12	55821
bbl:BLBBGE_327	ncbi-geneid:8554886	2.7.7.18	52374
bbl:BLBBGE_328	ncbi-geneid:8554887	2.7.7.7	88723|47807
bbl:BLBBGE_329	ncbi-geneid:8554888	6.1.1.10	52374|47323|57770
bbl:BLBBGE_331	ncbi-geneid:8554890	4.1.1.20	51419|50621
bbl:BLBBGE_332	ncbi-geneid:8554891	3.4.21.53	54211|52540|88697
bbl:BLBBGE_333	ncbi-geneid:8554892	6.5.1.2
bbl:BLBBGE_334	ncbi-geneid:8554893	2.1.1.-	53335
bbl:BLBBGE_336	ncbi-geneid:8554895	6.1.1.17	52374|48163
bbl:BLBBGE_341	ncbi-geneid:8554900	4.2.1.51	53850|55021
bbl:BLBBGE_342	ncbi-geneid:8554901	2.6.1.57	53383
bbl:BLBBGE_343	ncbi-geneid:8554902	1.3.1.12	51735|48179
bbl:BLBBGE_344	ncbi-geneid:8554903	2.5.1.54|4.2.1.51|5.4.99.5	51569|48600
bbl:BLBBGE_345	ncbi-geneid:8554904	2.5.1.6	55973|55973|55973
bbl:BLBBGE_347	ncbi-geneid:8554906	5.1.3.1	51366
bbl:BLBBGE_348	ncbi-geneid:8554907	2.7.7.-	56731|57783
bbl:BLBBGE_349	ncbi-geneid:8554908	1.11.1.15	52833
bbl:BLBBGE_352	ncbi-geneid:8554911	6.1.1.6	55681|50249
bbl:BLBBGE_354	ncbi-geneid:8554913	2.1.1.170	53335
bbl:BLBBGE_355	ncbi-geneid:8554914	2.6.1.1	53383
bbl:BLBBGE_357	ncbi-geneid:8554916	4.1.1.33	54211|55060
bbl:BLBBGE_361	ncbi-geneid:8554920	5.4.99.12	55120
bbl:BLBBGE_363	ncbi-geneid:8554922	5.99.1.3	56719|55874|54211
bbl:BLBBGE_364	ncbi-geneid:8554923	4.3.2.1	48557
bbl:BLBBGE_365	ncbi-geneid:8554924	2.1.1.31	75217
bbl:BLBBGE_367	ncbi-geneid:8554926	3.1.22.4	47781|50249|46929
bbl:BLBBGE_369	ncbi-geneid:8554928	6.2.1.19	56801
bbl:BLBBGE_372	ncbi-geneid:8554931	6.1.1.20	55681|46589
bbl:BLBBGE_373	ncbi-geneid:8554932	2.1.1.-	75217|55315
bbl:BLBBGE_376	ncbi-geneid:8554935	1.1.1.158	56176|56194
bbl:BLBBGE_377	ncbi-geneid:8554936	2.4.2.1	53167
bbl:BLBBGE_379	ncbi-geneid:8554938	2.7.8.-	56214|56214
bbl:BLBBGE_381	ncbi-geneid:8554940	6.1.1.21	55681|52954
bbl:BLBBGE_385	ncbi-geneid:8554944	6.3.2.8	53623|53244|51984
bbl:BLBBGE_386	ncbi-geneid:8554945	2.4.1.227	53756
bbl:BLBBGE_388	ncbi-geneid:8554947	6.3.2.9	53623|53244|51984
bbl:BLBBGE_390	ncbi-geneid:8554949	6.3.2.13	53623|53244|63418
bbl:BLBBGE_391	ncbi-geneid:8554950	2.4.1.129	56601|56519|54184
bbl:BLBBGE_393	ncbi-geneid:8554952	2.1.1.-	53335|81799
bbl:BLBBGE_394	ncbi-geneid:8554953	2.4.2.29	51713
bbl:BLBBGE_396	ncbi-geneid:8554955	3.4.21.-	50494|50156|50156
bbl:BLBBGE_397	ncbi-geneid:8554956	5.1.1.7	54506|54506
bbl:BLBBGE_403	ncbi-geneid:8554962	2.2.1.1	52518
bbl:BLBBGE_404	ncbi-geneid:8554963	2.2.1.1	52518|52922
bbl:BLBBGE_405	ncbi-geneid:8554964	3.6.1.19	101386
bbl:BLBBGE_406	ncbi-geneid:8554965	2.5.1.19	55205
bbl:BLBBGE_411	ncbi-geneid:8554970	5.1.1.3	53681|53681
bbl:BLBBGE_412	ncbi-geneid:8554971	1.1.1.40|2.3.1.8	51735|53659|53223
bbl:BLBBGE_414	ncbi-geneid:8554973	1.9.3.1	46626
bbl:BLBBGE_416	ncbi-geneid:8554975	1.9.3.1	81442|46626
bbl:BLBBGE_417	ncbi-geneid:8554976	3.6.3.4	56784|81653|55008|81665
bbl:BLBBGE_418	ncbi-geneid:8554977	1.4.4.2	51230
bbl:BLBBGE_421	ncbi-geneid:8554980	4.1.3.27	56322
bbl:BLBBGE_422	ncbi-geneid:8554981	4.1.3.27	52317
bbl:BLBBGE_423	ncbi-geneid:8554982	2.4.2.18	52418|47648
bbl:BLBBGE_424	ncbi-geneid:8554983	4.1.1.48	51366
bbl:BLBBGE_425	ncbi-geneid:8554984	4.2.1.20|5.3.1.24	53686|51366
bbl:BLBBGE_426	ncbi-geneid:8554985	4.2.1.20	51366
bbl:BLBBGE_428	ncbi-geneid:8554987	2.6.1.52	53383
bbl:BLBBGE_429	ncbi-geneid:8554988	6.3.4.-	52402|56037
bbl:BLBBGE_430	ncbi-geneid:8554989	2.7.1.71	52540
bbl:BLBBGE_432	ncbi-geneid:8554991	3.1.11.2	56219
bbl:BLBBGE_433	ncbi-geneid:8554992	2.4.2.17	53850|54913
bbl:BLBBGE_434	ncbi-geneid:8554993	1.1.1.23	53720
bbl:BLBBGE_435	ncbi-geneid:8554994	2.6.1.9	53383
bbl:BLBBGE_436	ncbi-geneid:8554995	4.2.1.19|3.1.3.15	54211|56784|54211
bbl:BLBBGE_437	ncbi-geneid:8554996	2.4.2.-	52317
bbl:BLBBGE_438	ncbi-geneid:8554997	5.3.1.16	51366
bbl:BLBBGE_439	ncbi-geneid:8554998	2.4.2.-|4.1.3.-	51366
bbl:BLBBGE_440	ncbi-geneid:8554999	3.5.4.19|3.6.1.31	141734|101386
bbl:BLBBGE_442	ncbi-geneid:8555001	1.5.1.5|3.5.4.9	51735|53223
bbl:BLBBGE_443	ncbi-geneid:8555002	2.1.1.182	53335
bbl:BLBBGE_444	ncbi-geneid:8555003	6.1.1.11	55681|46589
bbl:BLBBGE_445	ncbi-geneid:8555004	1.5.1.20	51730
bbl:BLBBGE_446	ncbi-geneid:8555005	1.2.4.1	52518|52922
bbl:BLBBGE_449	ncbi-geneid:8555008	1.5.1.3	53597
bbl:BLBBGE_450	ncbi-geneid:8555009	6.1.1.9	52374|50677|47323|46589
bbl:BLBBGE_453	ncbi-geneid:8555012	2.7.4.6	54919
bbl:BLBBGE_454	ncbi-geneid:8555013	2.2.1.1|1.2.4	52518|52518|52922
bbl:BLBBGE_455	ncbi-geneid:8555014	2.6.1.42	56752
bbl:BLBBGE_456	ncbi-geneid:8555015	6.1.1.19	52374|47323|55190
bbl:BLBBGE_458	ncbi-geneid:8555017	1.1.5.3	51905
bbl:BLBBGE_459	ncbi-geneid:8555018	2.7.1.30	53067|53067
bbl:BLBBGE_461	ncbi-geneid:8555020	6.1.1.3	55681|52954
bbl:BLBBGE_465	ncbi-geneid:8555024	3.5.1.88	56420
bbl:BLBBGE_466	ncbi-geneid:8555025	3.1.-.-	53098
bbl:BLBBGE_469	ncbi-geneid:8555028	2.7.7.25	81891|81301
bbl:BLBBGE_474	ncbi-geneid:8555033	2.8.1.8	102114
bbl:BLBBGE_475	ncbi-geneid:8555034	3.6.1.-	52540
bbl:BLBBGE_476	ncbi-geneid:8555035	4.1.2.13	51569
bbl:BLBBGE_478	ncbi-geneid:8555037	6.3.5.2	52317|52402|54810
bbl:BLBBGE_479	ncbi-geneid:8555038	6.3.4.13	56059|52440|51246
bbl:BLBBGE_480	ncbi-geneid:8555039	2.1.2.3|3.5.4.10	53927|52335
bbl:BLBBGE_481	ncbi-geneid:8555040	2.1.2.2	53328
bbl:BLBBGE_482	ncbi-geneid:8555041	6.3.3.1	56042|55326
bbl:BLBBGE_483	ncbi-geneid:8555042	2.4.2.14	53271|56235
bbl:BLBBGE_484	ncbi-geneid:8555043	6.3.2.6	56104
bbl:BLBBGE_485	ncbi-geneid:8555044	4.1.1.21|5.4.99.18	52255
bbl:BLBBGE_486	ncbi-geneid:8555045	6.3.5.3	52317|55326|55326|56042|56042
bbl:BLBBGE_487	ncbi-geneid:8555046	4.3.2.2	48557
bbl:BLBBGE_488	ncbi-geneid:8555047	6.3.4.4	52540
bbl:BLBBGE_489	ncbi-geneid:8555048	3.1.22.4	52540|46785
bbl:BLBBGE_490	ncbi-geneid:8555049	3.1.3.2|3.1.3.5	64167
bbl:BLBBGE_491	ncbi-geneid:8555050	3.4.21.102	52096|50156
bbl:BLBBGE_492	ncbi-geneid:8555051	5.99.1.3	56719|101904
bbl:BLBBGE_493	ncbi-geneid:8555052	4.2.3.4	56796
bbl:BLBBGE_497	ncbi-geneid:8555056	2.7.6.1	53271
bbl:BLBBGE_498	ncbi-geneid:8555057	2.1.1.45	55831
bbl:BLBBGE_499	ncbi-geneid:8555058	4.2.3.1	53686
bbl:BLBBGE_500	ncbi-geneid:8555059	2.7.1.39	54211|55060
bbl:BLBBGE_501	ncbi-geneid:8555060	1.1.1.3|2.7.2.4	53633|55347|51735|55021|55021
bbl:BLBBGE_502	ncbi-geneid:8555061	3.5.1.5	54111|51278
bbl:BLBBGE_503	ncbi-geneid:8555062	3.5.1.5	51556|51338|51338
bbl:BLBBGE_505	ncbi-geneid:8555064	3.5.4.12	53927
bbl:BLBBGE_506	ncbi-geneid:8555065	2.1.1.-	75217|55315
bbl:BLBBGE_507	ncbi-geneid:8555066	3.1.26.4
bbl:BLBBGE_508	ncbi-geneid:8555067	2.3.1.51	69593
bbl:BLBBGE_509	ncbi-geneid:8555068	3.1.3.11	56655
bbl:BLBBGE_512	ncbi-geneid:8555071	2.4.2.10|4.1.1.23	51366|53271
bbl:BLBBGE_513	ncbi-geneid:8555072	1.3.5.2|1.3.3.1	51395
bbl:BLBBGE_514	ncbi-geneid:8555073	6.1.1.15	55681|52954|64586
bbl:BLBBGE_516	ncbi-geneid:8555075	6.4.1.2	51230
bbl:BLBBGE_517	ncbi-geneid:8555076	6.3.4.14|6.4.1.2	56059|52440|51246
bbl:BLBBGE_531	ncbi-geneid:8555090	2.7.7.7
bbl:BLBBGE_536	ncbi-geneid:8555095	4.2.1.2	48557
bbl:BLBBGE_537	ncbi-geneid:8555096	3.1.21.-	51556
bbl:BLBBGE_538	ncbi-geneid:8555097	2.3.1.39	52151|55048
bbl:BLBBGE_540	ncbi-geneid:8555099	2.3.3.1	48256
bbl:BLBBGE_542	ncbi-geneid:8555101	3.1.4.-|3.1.26.-	50249
bbl:BLBBGE_544	ncbi-geneid:8555103	3.2.2.-	48150|55811
bbl:BLBBGE_547	ncbi-geneid:8555106	2.5.1.9|2.5.1.78	52121
bbl:BLBBGE_550	ncbi-geneid:8555109	3.4.21.89	51306
bbl:BLBBGE_551	ncbi-geneid:8555110	1.3.1.26	51735|55347
bbl:BLBBGE_553	ncbi-geneid:8555112	4.3.1.19	53686
bbl:BLBBGE_554	ncbi-geneid:8555113	1.1.1.86	48179|51735
bbl:BLBBGE_556	ncbi-geneid:8555115	2.2.1.6	52518|52467|52518
bbl:BLBBGE_557	ncbi-geneid:8555116	4.2.1.9	143975|52016
bbl:BLBBGE_558	ncbi-geneid:8555117	2.1.1.61|2.8.1.-	52402
bbl:BLBBGE_561	ncbi-geneid:8555120	6.1.1.2	52374
bbl:BLBBGE_562	ncbi-geneid:8555121	3.6.3.20|3.6.3.14	52943
bbl:BLBBGE_563	ncbi-geneid:8555122	3.6.3.14	52540|47917|50615
bbl:BLBBGE_564	ncbi-geneid:8555123	3.6.3.21|3.6.3.14	47928
bbl:BLBBGE_565	ncbi-geneid:8555124	3.6.3.19|3.6.3.14	81573
bbl:BLBBGE_566	ncbi-geneid:8555125	3.6.3.18|3.6.3.14	81333
bbl:BLBBGE_567	ncbi-geneid:8555126	3.6.3.15|3.6.3.14	81336
bbl:BLBBGE_568	ncbi-geneid:8555127	2.5.1.48|4.4.1.8	53383
bbl:BLBBGE_569	ncbi-geneid:8555128	6.1.1.16	52374|47323
bbl:BLBBGE_570	ncbi-geneid:8555129	3.5.4.16	55620
bbl:BLBBGE_571	ncbi-geneid:8555130	6.3.5.1|6.3.1.5	52402
bbl:BLBBGE_573	ncbi-geneid:8555132	2.5.1.61	53850|54782
bbl:BLBBGE_576	ncbi-geneid:8555135	4.2.1.75	69618
bbl:BLBBGE_581	ncbi-geneid:8555140	1.2.7.-	54862|53706
bbl:BLBBGE_582	ncbi-geneid:8555141	1.8.2.-	48695|46626
bbl:BLBBGE_588	ncbi-geneid:8555147	4.2.99.18	48150
bbl:BLBBGE_589	ncbi-geneid:8555148	3.4.21.92	52540|52540
bbl:BLBBGE_590	ncbi-geneid:8555149	2.7.7.7	52540|48019
bbl:BLBBGE_591	ncbi-geneid:8555150	6.2.1.5	56059|52210
bbl:BLBBGE_592	ncbi-geneid:8555151	3.6.3.-	52540
bbl:BLBBGE_596	ncbi-geneid:8555155	2.3.1.61	52777|51230|47005
bbl:BLBBGE_597	ncbi-geneid:8555156	1.2.4.2	52518|52518
bbl:BLBBGE_598	ncbi-geneid:8555157	6.1.1.7	55681|101353|55186|50447
bbl:BLBBGE_599	ncbi-geneid:8555158	2.3.1.15	69593
bbl:BLBBGE_603	ncbi-geneid:8555162	3.2.1.-	53955
bbl:BLBBGE_605	ncbi-geneid:8555164	2.7.7.9|2.7.7.24	53448
bbl:BLBBGE_608	ncbi-geneid:8555167	3.4.21.92	52096
bbl:BLBBGE_615	ncbi-geneid:8555174	3.4.24.57	53067
bbl:BLBBGE_616	ncbi-geneid:8555175	1.4.4.2	53383|53383
bbl:BLBBGE_617	ncbi-geneid:8555176	1.1.1.37	56327|51735
bbl:BLBBGE_618	ncbi-geneid:8555177	2.7.6.2	63999|63862
bbl:BLBBGE_619	ncbi-geneid:8555178	3.6.3.-	52540
bbl:BLBBGE_620	ncbi-geneid:8555179	5.2.1.8	54534|109998
bbl:BLBBGE_622	ncbi-geneid:8555181	5.4.99.12	55120
bbl:BLBBGE_623	ncbi-geneid:8555182	2.6.1.11|2.6.1.17	53383
bbl:BLBBGE_623	ncbi-geneid:8555182	2.6.1.11|2.6.1.17	53383
