# Supplementary material for: Tracing the Repertoire of Promiscuous Enzymes along the Metabolic Pathways in Archaeal Organisms
Source: Life (Basel). 2017 Jul 13;7(3):30. doi: 10.3390/life7030030 (PMC5617955; doi:10.3390/life7030030)
Supplement: Supplementary file 1 [file life-07-00030-s001.zip › Table_S2/bbr.txt]

KEGGID	NCBIGI	ECs	SFamilyID
bbr:BB0002	ncbi-geneid:2662528	2.1.1.170	53335
bbr:BB0006	ncbi-geneid:2662332	3.5.1.1	53774
bbr:BB0007	ncbi-geneid:2662267	3.6.5.3	52540|50465|50447
bbr:BB0014	ncbi-geneid:2662571	2.7.7.6	64484
bbr:BB0015	ncbi-geneid:2662520	2.7.7.6	64484
bbr:BB0027	ncbi-geneid:2660270	3.6.5.3	52540|50465|50447
bbr:BB0040	ncbi-geneid:2662328	1.2.1.16	53720
bbr:BB0057	ncbi-geneid:2660041	2.7.7.6	56553|55257|47789
bbr:BB0061	ncbi-geneid:2660046	1.8.1.8	74863|52833
bbr:BB0063	ncbi-geneid:2662431	4.2.1.24	51569
bbr:BB0068	ncbi-geneid:2662510	4.1.1.20	51419|50621
bbr:BB0070	ncbi-geneid:2660320	2.4.2.-|2.4.1.-|3.4	56601|53955
bbr:BB0071	ncbi-geneid:2662361	2.7.1.71	52540
bbr:BB0072	ncbi-geneid:2662499	4.2.3.4	56796
bbr:BB0073	ncbi-geneid:2662360	3.1.5.1	109604
bbr:BB0074	ncbi-geneid:2662488	2.5.1.18	52833|47616
bbr:BB0095	ncbi-geneid:2662908	2.3.3.9	51645
bbr:BB0100	ncbi-geneid:2662848	2.6.1.44	53383
bbr:BB0102	ncbi-geneid:2663505	4.2.1.52	51569
bbr:BB0106	ncbi-geneid:2663762	2.3.1.41|2.3.1.180	48613|53901|53901
bbr:BB0111	ncbi-geneid:2663511	1.1.99.1	51905|54373
bbr:BB0115	ncbi-geneid:2663080	6.1.1.12	55681|55261|50249
bbr:BB0117	ncbi-geneid:2663776	2.7.8.-	56024|56024
bbr:BB0123	ncbi-geneid:2661667	6.3.5.4	52402|56235
bbr:BB0126	ncbi-geneid:2660174	6.3.5.5	56059
bbr:BB0136	ncbi-geneid:2660172	6.3.5.4	52402|56235
bbr:BB0142	ncbi-geneid:2661894	6.3.5.4	56235|52402
bbr:BB0152	ncbi-geneid:2661785	5.1.3.23	53756
bbr:BB0153	ncbi-geneid:2661823	2.6.1.-	53383
bbr:BB0154	ncbi-geneid:2661918	2.3.1.-	51161
bbr:BB0155	ncbi-geneid:2662247	1.1.1.-	51735|55347
bbr:BB0156	ncbi-geneid:2662268	2.4.-.-	53756
bbr:BB0157	ncbi-geneid:2662269	2.-.-.-	53756
bbr:BB0160	ncbi-geneid:2662293	2.7.1.33
bbr:BB0161	ncbi-geneid:2662359	6.3.4.15	55681|50037
bbr:BB0168	ncbi-geneid:2662096	3.4.16.4	56601|69189
bbr:BB0169	ncbi-geneid:2662155	2.6.1.21	56752
bbr:BB0171	ncbi-geneid:2660094	6.-.-.-|2.3.1.181
bbr:BB0172	ncbi-geneid:2662572	2.8.1.8	102114
bbr:BB0173	ncbi-geneid:2662561	5.1.3.13	51182
bbr:BB0174	ncbi-geneid:2662553	1.1.1.133	51735
bbr:BB0175	ncbi-geneid:2662557	4.2.1.46	51735
bbr:BB0176	ncbi-geneid:2662541	2.5.1.17	89028
bbr:BB0179	ncbi-geneid:2662527	3.4.25.1|3.4.25.2	56235
bbr:BB0192	ncbi-geneid:2662464	5.1.1.7	54506
bbr:BB0195	ncbi-geneid:2662446	2.5.1.6	55973|55973|55973
bbr:BB0198	ncbi-geneid:2662414	3.3.1.1	52283|51735
bbr:BB0200	ncbi-geneid:2662395	1.5.1.20	51730
bbr:BB0206	ncbi-geneid:2662366	3.2.1.-	48435|53955
bbr:BB0207	ncbi-geneid:2662352	2.7.7.25|2.7.7.21|2.7.7.72|3.1.3.-|3.1.4	81891|81301
bbr:BB0210	ncbi-geneid:2662329	3.2.2.-	52141
bbr:BB0212	ncbi-geneid:2662316	3.2.2.9	53167
bbr:BB0227	ncbi-geneid:2661902	6.2.1.30	56801
bbr:BB0233	ncbi-geneid:2659754	6.2.1.3	56801
bbr:BB0243	ncbi-geneid:2661748	4.1.3.4	51569
bbr:BB0246	ncbi-geneid:2661788	3.7.1.3	53383
bbr:BB0247	ncbi-geneid:2660219	3.5.1.88	56420
bbr:BB0248	ncbi-geneid:2659179	2.1.2.9	53328|50486
bbr:BB0250	ncbi-geneid:2660180	3.1.3.18	56784
bbr:BB0254	ncbi-geneid:2661692	2.-.-.-	102114
bbr:BB0255	ncbi-geneid:2660123	5.3.2.-	55331
bbr:BB0260	ncbi-geneid:2659356	1.4.1.21	55347|51735
bbr:BB0262	ncbi-geneid:2661716	2.1.1.-	53335|48013
bbr:BB0271	ncbi-geneid:2661664	4.1.1.46	51556
bbr:BB0276	ncbi-geneid:2663392	1.14.12.19	54427
bbr:BB0277	ncbi-geneid:2663438	1.14.12.19	50022|55961
bbr:BB0278	ncbi-geneid:2662914	1.18.1.3	51905|51905|55424
bbr:BB0281	ncbi-geneid:2663288	1.2.99.2	56003|54665
bbr:BB0282	ncbi-geneid:2663356	1.2.99.2	56176|55447
bbr:BB0289	ncbi-geneid:2663861	6.3.-.-	55931
bbr:BB0292	ncbi-geneid:2663340	2.1.1.-	75217
bbr:BB0294	ncbi-geneid:2662718	1.1.1.94	48179|51735
bbr:BB0298	ncbi-geneid:2663301	5.4.2.1
bbr:BB0300	ncbi-geneid:2663147	3.4.21.102	52096|50156
bbr:BB0301	ncbi-geneid:2663076	2.7.7.-	69572
bbr:BB0311	ncbi-geneid:2663808	2.7.2.11	53633|88697
bbr:BB0316	ncbi-geneid:2661633	2.5.1.90	48576
bbr:BB0318	ncbi-geneid:2662412	3.5.2.14	53067
bbr:BB0322	ncbi-geneid:2661164	1.2.1.16	53720
bbr:BB0324	ncbi-geneid:2661688	4.6.1.1	81298|51120|51120|51120|51120|51120
bbr:BB0332	ncbi-geneid:2663158	3.6.3.-	52540
bbr:BB0333	ncbi-geneid:2663163	2.6.1.21	56752
bbr:BB0336	ncbi-geneid:2662871	1.1.1.36|1.1.1.100	51735
bbr:BB0337	ncbi-geneid:2662850	2.2.1.6	52518|52467|52518
bbr:BB0342	ncbi-geneid:2663048	1.1.1.1	51735|50129
bbr:BB0349	ncbi-geneid:2663659	2.2.1.6	52518|52518|52467
bbr:BB0353	ncbi-geneid:2663249	4.1.3.6|4.1.3.34	51621
bbr:BB0355	ncbi-geneid:2662942	4.2.1.2	117457
bbr:BB0361	ncbi-geneid:2663235	2.8.3.5	100950
bbr:BB0362	ncbi-geneid:2663548	2.8.3.5	100950
bbr:BB0364	ncbi-geneid:2662973	4.2.1.17	52096
bbr:BB0383	ncbi-geneid:2663607	1.2.1.70	69742|51735|69075
bbr:BB0385	ncbi-geneid:2663136	2.1.1.-	53335
bbr:BB0387	ncbi-geneid:2663683	4.1.1.-	52507
bbr:BB0389	ncbi-geneid:2663276	4.1.1.55	53850
bbr:BB0390	ncbi-geneid:2663887	1.2.99.2	56176|55447
bbr:BB0391	ncbi-geneid:2663146	1.2.99.2	47741|54292
bbr:BB0392	ncbi-geneid:2662869	1.2.99.2	56003|54665
bbr:BB0397	ncbi-geneid:2663273	1.8.7.1	56014|56014|55124|55124
bbr:BB0405	ncbi-geneid:2663144	6.3.5.6|6.3.5.7	75304
bbr:BB0406	ncbi-geneid:2663447	4.2.1.1	53056
bbr:BB0410	ncbi-geneid:2663867	3.1.1.24	53474
bbr:BB0412	ncbi-geneid:2663507	5.3.3.4	54909
bbr:BB0413	ncbi-geneid:2663104	2.8.3.6	100950
bbr:BB0414	ncbi-geneid:2663535	2.8.3.6	100950
bbr:BB0418	ncbi-geneid:2663129	1.1.1.157	51735|48179
bbr:BB0419	ncbi-geneid:2663764	3.4.21.-	52743|103515
bbr:BB0420	ncbi-geneid:2663386	4.1.1.31	51621
bbr:BB0422	ncbi-geneid:2663597	2.3.1.183	55729
bbr:BB0429	ncbi-geneid:2663600	2.3.3.13	51569
bbr:BB0431	ncbi-geneid:2663573	4.2.1.9	143975|52016
bbr:BB0433	ncbi-geneid:2663571	3.1.3.5	56784
bbr:BB0434	ncbi-geneid:2663816	6.5.1.-	55144
bbr:BB0440	ncbi-geneid:2663755	1.14.11.18	51197
bbr:BB0443	ncbi-geneid:2663066	2.5.1.18	47616|52833
bbr:BB0475	ncbi-geneid:2660258	3.1.6.6	53649
bbr:BB0509	ncbi-geneid:2662122	3.4.11.5	53474
bbr:BB0510	ncbi-geneid:2659316	2.1.1.33	53335
bbr:BB0512	ncbi-geneid:2661806	2.8.3.16	89796
bbr:BB0554	ncbi-geneid:2663388	4.1.1.44	69118
bbr:BB0563	ncbi-geneid:2663677	1.3.99.-	56645|47203
bbr:BB0581	ncbi-geneid:2662254	1.3.99.3	56645|47203
bbr:BB0583	ncbi-geneid:2661725	6.2.1.-	56801
bbr:BB0585	ncbi-geneid:2660051	4.2.1.17	52096
bbr:BB0589	ncbi-geneid:2660067	4.1.3.6|4.1.3.34	51621
bbr:BB0591	ncbi-geneid:2662290	1.3.99.3	56645|47203
bbr:BB0610	ncbi-geneid:2662370	6.4.1.1	51569|56059|89000|52440|51246|51230
bbr:BB0611	ncbi-geneid:2662209	1.3.99.-	56645|47203
bbr:BB0613	ncbi-geneid:2662325	1.1.1.100	51735
bbr:BB0614	ncbi-geneid:2659395	2.3.1.9	53901|53901
bbr:BB0615	ncbi-geneid:2659351	6.2.1.1	56801
bbr:BB0619	ncbi-geneid:2660248	1.3.99.3	56645|47203
bbr:BB0629	ncbi-geneid:2662118	4.2.1.17	52096
bbr:BB0637	ncbi-geneid:2662368	4.2.1.17	52096
bbr:BB0639	ncbi-geneid:2662456	3.5.3.8	53187
bbr:BB0642	ncbi-geneid:2659298	1.5.1.29	52218
bbr:BB0651	ncbi-geneid:2661762	1.2.1.3	53720
bbr:BB0653	ncbi-geneid:2662013	1.1.1.31	51735|69118|48179
bbr:BB0661	ncbi-geneid:2662390	4.2.1.17	52096
bbr:BB0663	ncbi-geneid:2662545	1.3.99.7	56645|47203
bbr:BB0673	ncbi-geneid:2662045	2.5.1.18	47616|52833
bbr:BB0677	ncbi-geneid:2662288	1.2.1.3	53720
bbr:BB0678	ncbi-geneid:2662379	4.4.1.8	53383
bbr:BB0686	ncbi-geneid:2663294	4.2.1.52	51569
bbr:BB0687	ncbi-geneid:2662858	2.6.1.1	53383
bbr:BB0690	ncbi-geneid:2663304	3.6.3.21	52540
bbr:BB0693	ncbi-geneid:2663006	3.5.1.87	53187|55031
bbr:BB0696	ncbi-geneid:2663658	3.5.3.19	51182
bbr:BB0708	ncbi-geneid:2663126	2.1.2.1	53383
bbr:BB0710	ncbi-geneid:2662921	1.3.99.16	47741|54292
bbr:BB0711	ncbi-geneid:2663670	1.3.99.16	56003|56003
bbr:BB0714	ncbi-geneid:2662888	4.1.3.4	51569
bbr:BB0718	ncbi-geneid:2663439	2.7.8.23	51621
bbr:BB0727	ncbi-geneid:2662822	1.18.1.3	52343|63380|54292
bbr:BB0728	ncbi-geneid:2663803	1.14.1.-	55961|50022
bbr:BB0730	ncbi-geneid:2663617	1.14.12.3	54427
bbr:BB0734	ncbi-geneid:2663717	5.3.3.-|4.1.1.68	56529
bbr:BB0735	ncbi-geneid:2663120	5.3.3.-|4.1.1.68	56529
bbr:BB0736	ncbi-geneid:2663091	1.2.1.60	53720
bbr:BB0737	ncbi-geneid:2663735	1.13.11.15	53213
bbr:BB0738	ncbi-geneid:2663784	5.3.3.10	55331
bbr:BB0739	ncbi-geneid:2663084	4.2.1.-	56529
bbr:BB0740	ncbi-geneid:2663079	4.1.2.-	51621
bbr:BB0743	ncbi-geneid:2663518	2.2.1.6	52518|52518|52467
bbr:BB0744	ncbi-geneid:2663835	1.2.1.3	53720
bbr:BB0750	ncbi-geneid:2659843	4.2.1.17	52096
bbr:BB0753	ncbi-geneid:2659925	6.2.1.30	56801
bbr:BB0762	ncbi-geneid:2660286	1.1.1.35	51735
bbr:BB0763	ncbi-geneid:2661252	4.2.1.17	52096
bbr:BB0823	ncbi-geneid:2662299	3.6.3.29	52540|50331
bbr:BB0834	ncbi-geneid:2662403	2.6.1.13	53383
bbr:BB0835	ncbi-geneid:2662419	3.5.3.1	52768
bbr:BB0840	ncbi-geneid:2662481	6.1.1.10	52374|50249|47323|57770
bbr:BB0845	ncbi-geneid:2662539	3.5.4.13	51283
bbr:BB0850	ncbi-geneid:2662585	4.1.1.19	53383|55904
bbr:BB0852	ncbi-geneid:2659228	1.15.1.1	54719|46609
bbr:BB0854	ncbi-geneid:2660134	2.1.2.10	103025|101790
bbr:BB0856	ncbi-geneid:2661761	1.4.4.2	53383|53383
bbr:BB0860	ncbi-geneid:2659694	4.2.1.17	52096
bbr:BB0868	ncbi-geneid:2660221	1.2.1.27	53720
bbr:BB0869	ncbi-geneid:2660200	2.6.1.18	53383
bbr:BB0871	ncbi-geneid:2661736	1.5.1.3	53597
bbr:BB0872	ncbi-geneid:2660120	2.1.1.45	55831
bbr:BB0874	ncbi-geneid:2661905	1.14.13.-	47240
bbr:BB0876	ncbi-geneid:2662259	1.1.1.-	51735|52413|48179
bbr:BB0880	ncbi-geneid:2662353	6.3.5.4	52402|56235
bbr:BB0884	ncbi-geneid:2662471	5.3.1.9	53697
bbr:BB0885	ncbi-geneid:2662525	5.4.2.8	53738|53738|53738|55957
bbr:BB0891	ncbi-geneid:2663341	3.7.1.2	56529|63433
bbr:BB0892	ncbi-geneid:2663339	1.13.11.5	51182
bbr:BB0895	ncbi-geneid:2662775	1.14.13.-	51905
bbr:BB0897	ncbi-geneid:2663664	3.2.2.23|4.2.99.18	81624|46946|57716
bbr:BB0900	ncbi-geneid:2663204	2.7.1.148	54211|55060
bbr:BB0901	ncbi-geneid:2662705	2.7.6.1	53271
bbr:BB0903	ncbi-geneid:2662730	3.1.1.29	53178
bbr:BB0912	ncbi-geneid:2662919	2.1.1.72	53335
bbr:BB0913	ncbi-geneid:2663666	3.1.21.5	52540|52540
bbr:BB0923	ncbi-geneid:2662824	2.2.1.6	52518|52518|52467
bbr:BB0926	ncbi-geneid:2663218	1.1.1.40	53659|51735|53223
bbr:BB0941	ncbi-geneid:2663139	2.7.7.3	52374
bbr:BB0951	ncbi-geneid:2663236	3.5.4.25|4.1.99.12	55821|142695
bbr:BB0952	ncbi-geneid:2662692	2.5.1.9|2.5.1.78	52121
bbr:BB0954	ncbi-geneid:2663251	2.7.4.16	55326|56042
bbr:BB0955	ncbi-geneid:2663242	3.1.3.27	101307
bbr:BB0957	ncbi-geneid:2663472	4.1.1.23	51366
bbr:BB0958	ncbi-geneid:2663303	1.6.99.3	51905
bbr:BB0973	ncbi-geneid:2662878	4.1.1.44	69118
bbr:BB0974	ncbi-geneid:2663176	1.1.1.31	51735|48179
bbr:BB0978	ncbi-geneid:2663616	2.3.2.2	56235
bbr:BB1012	ncbi-geneid:2663695	4.3.1.12	51735
bbr:BB1014	ncbi-geneid:2663175	1.1.1.85	53659
bbr:BB1015	ncbi-geneid:2662750	4.2.1.33|4.2.1.35	52016
bbr:BB1016	ncbi-geneid:2662989	4.2.1.33|4.2.1.35	53732
bbr:BB1029	ncbi-geneid:2662694	4.2.1.17	52096
bbr:BB1031	ncbi-geneid:2662938	1.1.1.31	51735|48179
bbr:BB1033	ncbi-geneid:2661840	4.1.2.-	51621
bbr:BB1035	ncbi-geneid:2663854	4.1.1.39	51649|54966
bbr:BB1038	ncbi-geneid:2663452	4.2.1.17	52096
bbr:BB1043	ncbi-geneid:2663580	3.6.3.30	52540|50331
bbr:BB1045	ncbi-geneid:2663785	2.6.1.1	53383
bbr:BB1048	ncbi-geneid:2662770	3.1.1.17	63829
bbr:BB1053	ncbi-geneid:2662842	1.14.11.17	51197
bbr:BB1055	ncbi-geneid:2663604	2.5.1.49	53383
bbr:BB1075	ncbi-geneid:2662890	4.1.1.44	69118
bbr:BB1079	ncbi-geneid:2663443	3.-.-.-	53474
bbr:BB1087	ncbi-geneid:2663634	4.2.1.17	52096
bbr:BB1089	ncbi-geneid:2662738	4.2.1.17	52096
bbr:BB1094	ncbi-geneid:2662967	3.1.2.-	54637
bbr:BB1100	ncbi-geneid:2662874	3.6.3.2	81665|56784|81653
bbr:BB1107	ncbi-geneid:2663479	1.18.1.3	51905|51905|55424
bbr:BB1108	ncbi-geneid:2662843	4.2.1.52	51569
bbr:BB1109	ncbi-geneid:2663180	1.1.2.3|1.1.99.31	51395
bbr:BB1116	ncbi-geneid:2663131	3.5.5.1	56317
bbr:BB1123	ncbi-geneid:2662795	4.2.1.17	52096
bbr:BB1124	ncbi-geneid:2663522	4.2.1.17	52096
bbr:BB1125	ncbi-geneid:2663497	2.3.1.86|6.2.1.3	56801
bbr:BB1126	ncbi-geneid:2663578	1.3.99.-	56645|47203
bbr:BB1144	ncbi-geneid:2663556	4.2.1.17	52096
bbr:BB1153	ncbi-geneid:2663584	6.2.1.1	56801
bbr:BB1167	ncbi-geneid:2663074	2.5.1.9	63380|63380
bbr:BB1180	ncbi-geneid:2662424	3.6.3.4	56784|81653|55008|55008|81665
bbr:BB1182	ncbi-geneid:2662377	2.6.1.57	53383
bbr:BB1218	ncbi-geneid:2661285	4.2.1.17	52096
bbr:BB1224	ncbi-geneid:2662391	2.7.7.47	81301
bbr:BB1225	ncbi-geneid:2662291	6.3.5.6|6.3.5.7	75304
bbr:BB1234	ncbi-geneid:2662556	2.1.1.63	46767|57884|53155|46689
bbr:BB1235	ncbi-geneid:2662451	3.2.2.21	48150
bbr:BB1248	ncbi-geneid:2661626	3.4.21.53	54211|52540|88697
bbr:BB1254	ncbi-geneid:2659658	3.5.4.4	51556
bbr:BB1259	ncbi-geneid:2661302	1.13.12.16
bbr:BB1268	ncbi-geneid:2660191	4.3.1.19	53686|55021|55021
bbr:BB1281	ncbi-geneid:2661679	2.7.13.3	55874|47384
bbr:BB1283	ncbi-geneid:2661727	1.10.3.-	49503|81464
bbr:BB1284	ncbi-geneid:2660236	1.10.3.-	81442
bbr:BB1285	ncbi-geneid:2660250	1.10.3.-	81452
bbr:BB1308	ncbi-geneid:2662337	1.10.3.-	81452
bbr:BB1309	ncbi-geneid:2662344	1.10.3.-	81442
bbr:BB1310	ncbi-geneid:2662354	1.10.3.-	49503|81464
bbr:BB1313	ncbi-geneid:2662383	4.2.-.-	53686
bbr:BB1321	ncbi-geneid:2662437	1.2.1.2	53706|50692|54862|54292
bbr:BB1322	ncbi-geneid:2662469	1.2.1.2	142019|140490|142984|52833
bbr:BB1323	ncbi-geneid:2662496	1.2.1.2	52833
bbr:BB1328	ncbi-geneid:2662540	2.-.-.-	54690
bbr:BB1332	ncbi-geneid:2662575	3.1.1.45	53474
bbr:BB1337	ncbi-geneid:2663486	2.8.1.6	102114
bbr:BB1341	ncbi-geneid:2663343	2.7.8.23	51621
bbr:BB1342	ncbi-geneid:2663647	4.2.1.3	53732|52016
bbr:BB1343	ncbi-geneid:2663211	3.5.2.5	51556|51338
bbr:BB1347	ncbi-geneid:2662980	1.3.99.1	51905|56425
bbr:BB1353	ncbi-geneid:2663650	2.3.1.-	56317
bbr:BB1362	ncbi-geneid:2663862	2.4.2.29	51713
bbr:BB1363	ncbi-geneid:2663589	5.-.-.-	111337
bbr:BB1364	ncbi-geneid:2662955	3.4.16.4|3.4.21	56601
bbr:BB1365	ncbi-geneid:2663024	2.4.2.9	53271
bbr:BB1367	ncbi-geneid:2663154	2.1.1.107|1.3.1.76|4.99.1.4	53790|51735|75615
bbr:BB1372	ncbi-geneid:2662954	4.1.1.-	50475|143968
bbr:BB1376	ncbi-geneid:2663534	1.1.1.39|1.1.1.40	53659|51735|53223
bbr:BB1379	ncbi-geneid:2662799	2.1.1.-	75217|88697
bbr:BB1380	ncbi-geneid:2662798	2.2.1.1	52518|52518|52922
bbr:BB1381	ncbi-geneid:2663383	1.2.1.12	55347|51735
bbr:BB1382	ncbi-geneid:2662959	2.7.2.3	53748
bbr:BB1383	ncbi-geneid:2662932	1.3.1.10|1.3.1.9	51735
bbr:BB1384	ncbi-geneid:2663348	2.7.2.1	53067|53067
bbr:BB1385	ncbi-geneid:2663293	2.3.1.8	53659
bbr:BB1402	ncbi-geneid:2662818	1.2.2.1	52283|51735
bbr:BB1405	ncbi-geneid:2662790	3.5.1.49	141130
bbr:BB1408	ncbi-geneid:2662805	4.1.2.13	51569
bbr:BB1410	ncbi-geneid:2663002	6.3.2.6	56104
bbr:BB1415	ncbi-geneid:2663322	4.1.1.21|5.4.99.18	52255
bbr:BB1416	ncbi-geneid:2663460	4.1.1.21|6.3.4.18	56059|52440|51246
bbr:BB1420	ncbi-geneid:2663193	3.5.3.11	52768
bbr:BB1424	ncbi-geneid:2663629	2.2.1.6	52518|52518
bbr:BB1426	ncbi-geneid:2663174	1.3.99.7	56645|47203
bbr:BB1427	ncbi-geneid:2663143	2.2.1.6	52518|52518|52467
bbr:BB1431	ncbi-geneid:2663217	3.2.-.-	52317
bbr:BB1433	ncbi-geneid:2662994	3.4.21.-	56601
bbr:BB1438	ncbi-geneid:2662830	2.7.7.7	52540|48019
bbr:BB1445	ncbi-geneid:2663299	2.2.1.2	51569
bbr:BB1446	ncbi-geneid:2663627	6.3.5.5	52317|52021
bbr:BB1447	ncbi-geneid:2663320	6.3.5.5	56059|56059|48108|52440|52440|52335
bbr:BB1449	ncbi-geneid:2663379	5.4.2.1
bbr:BB1451	ncbi-geneid:2662870	3.6.3.30	52540|50331
bbr:BB1459	ncbi-geneid:2663275	2.1.1.-	53335
bbr:BB1460	ncbi-geneid:2662820	3.4.24.-	140990|52540
bbr:BB1461	ncbi-geneid:2662898	2.5.1.15	51717
bbr:BB1462	ncbi-geneid:2663878	5.4.2.10	53738|53738|53738|55957
bbr:BB1464	ncbi-geneid:2662872	3.6.1.11|3.6.1.40	53067|109604|53067
bbr:BB1465	ncbi-geneid:2662961	2.7.4.1	56024|143724|56024|140356
bbr:BB1469	ncbi-geneid:2663444	3.6.3.27	52540
bbr:BB1473	ncbi-geneid:2663686	1.-.-.-	51905
bbr:BB1476	ncbi-geneid:2663068	1.1.99.3	51905|54373
bbr:BB1478	ncbi-geneid:2663601	4.2.1.1	53056
bbr:BB1480	ncbi-geneid:2663761	1.1.1.61	56796
bbr:BB1481	ncbi-geneid:2663769	1.2.1.39|1.2.1.4	53720
bbr:BB1496	ncbi-geneid:2663652	1.1.1.100	51735
bbr:BB1500	ncbi-geneid:2663642	1.1.1.157	51735|48179
bbr:BB1512	ncbi-geneid:2663620	1.1.1.69	51735
bbr:BB1521	ncbi-geneid:2662971	4.3.1.15	53686
bbr:BB1526	ncbi-geneid:2663267	3.6.3.21	52540
bbr:BB1528	ncbi-geneid:2663250	2.6.1.1	53383
bbr:BB1529	ncbi-geneid:2663402	1.1.1.95	51735|52283
bbr:BB1530	ncbi-geneid:2663106	3.5.1.87	53187|55031
bbr:BB1533	ncbi-geneid:2663787	3.5.2.10	102215
bbr:BB1542	ncbi-geneid:2663723	4.4.1.8	53383
bbr:BB1545	ncbi-geneid:2663099	1.-.-.-	53706|50692
bbr:BB1554	ncbi-geneid:2663055	2.5.1.7	55205
bbr:BB1557	ncbi-geneid:2663707	2.1.1.67	53335
bbr:BB1563	ncbi-geneid:2663814	1.2.1.3	53720
bbr:BB1572	ncbi-geneid:2663387	6.3.4.14|6.4.1.2	56059|52440|51246
bbr:BB1581	ncbi-geneid:2663065	1.18.1.3	51905|55424
bbr:BB1583	ncbi-geneid:2663708	4.2.1.-	56529
bbr:BB1588	ncbi-geneid:2661540	4.3.1.12	51735
bbr:BB1590	ncbi-geneid:2662055	1.14.12.19	54427
bbr:BB1591	ncbi-geneid:2659016	1.14.12.19	50022|55961
bbr:BB1598	ncbi-geneid:2662563	2.3.2.2	56235
bbr:BB1606	ncbi-geneid:2662533	1.-.-.-	51395
bbr:BB1628	ncbi-geneid:2662485	3.6.3.14	52540
bbr:BB1644	ncbi-geneid:2661802	5.1.1.1	51419|50621
bbr:BB1647	ncbi-geneid:2659360	2.7.8.-	56024|56024
bbr:BB1648	ncbi-geneid:2661778	2.3.1.-	55729
bbr:BB1656	ncbi-geneid:2661167	4.2.1.52	51569
bbr:BB1668	ncbi-geneid:2663619	2.1.1.73|2.1.1.37	53335
bbr:BB1728	ncbi-geneid:2660182	2.1.1.-	75217
bbr:BB1729	ncbi-geneid:2660091	3.1.3.25	56655
bbr:BB1732	ncbi-geneid:2661904	3.6.1.-	56300
bbr:BB1733	ncbi-geneid:2662248	5.2.1.8	50891
bbr:BB1735	ncbi-geneid:2662322	6.1.1.16	52374|47323
bbr:BB1736	ncbi-geneid:2662330	3.2.2.21	48150
bbr:BB1737	ncbi-geneid:2662304	6.4.1.2	52096
bbr:BB1738	ncbi-geneid:2662351	6.3.4.-	52402|82829
bbr:BB1739	ncbi-geneid:2662342	2.7.2.4	53633|55021|55021
bbr:BB1742	ncbi-geneid:2662367	1.1.1.35	51735|48179
bbr:BB1747	ncbi-geneid:2662476	1.4.1.21	55347|51735
bbr:BB1765	ncbi-geneid:2662405	1.-.-.-	51395
bbr:BB1767	ncbi-geneid:2662454	2.4.-.-	53448
bbr:BB1768	ncbi-geneid:2662388	3.-.-.-	88713
bbr:BB1778	ncbi-geneid:2661899	1.14.13.114	51905|54373
bbr:BB1789	ncbi-geneid:2661194	6.2.1.3	56801
bbr:BB1791	ncbi-geneid:2659405	2.3.1.9|2.3.1.16	53901|53901
bbr:BB1792	ncbi-geneid:2659165	1.1.1.157|1.1.1.35	51735|52096|48179|48179
bbr:BB1794	ncbi-geneid:2661655	4.2.1.17|1.1.1.35|5.1.2.3	52096|51735|48179|48179
bbr:BB1795	ncbi-geneid:2660224	2.3.1.9	53901|53901
bbr:BB1796	ncbi-geneid:2659716	1.3.99.-	56645|47203
bbr:BB1800	ncbi-geneid:2659382	5.4.2.8	53738|53738|53738|55957
bbr:BB1801	ncbi-geneid:2661198	5.3.1.9	53697
bbr:BB1806	ncbi-geneid:2661783	1.2.1.16	53720
bbr:BB1807	ncbi-geneid:2661647	2.6.1.19	53383
bbr:BB1810	ncbi-geneid:2660231	3.6.4.12	52540
bbr:BB1844	ncbi-geneid:2663140	4.2.1.3	53732|52016
bbr:BB1847	ncbi-geneid:2662883	3.8.1.2	56784
bbr:BB1850	ncbi-geneid:2662865	4.2.1.3	53732|52016|74778
bbr:BB1851	ncbi-geneid:2662839	2.7.7.7
bbr:BB1868	ncbi-geneid:2662701	2.7.7.18	52374
bbr:BB1869	ncbi-geneid:2663574	1.3.3.3	102886
bbr:BB1870	ncbi-geneid:2663399	6.3.4.13	56059|52440|51246
bbr:BB1874	ncbi-geneid:2663586	1.1.1.79|1.1.1.81	51735
bbr:BB1875	ncbi-geneid:2663501	1.2.1.3	53720
bbr:BB1877	ncbi-geneid:2663734	3.5.1.6	53187|55031
bbr:BB1880	ncbi-geneid:2661498	2.6.1.19|2.6.1.22	53383
bbr:BB1886	ncbi-geneid:2662604	1.1.1.93|4.1.1.73|1.1.1.83	53659
bbr:BB1893	ncbi-geneid:2660551	1.6.5.5	51735|50129
bbr:BB1896	ncbi-geneid:2659828	2.8.1.1|2.8.1.2	52821|52821
bbr:BB1899	ncbi-geneid:2660647	3.6.3.30	52540|50331
bbr:BB1901	ncbi-geneid:2662622	3.11.1.1	56784
bbr:BB1910	ncbi-geneid:2660586	3.1.11.6	116842
bbr:BB1911	ncbi-geneid:2660948	2.5.1.1|2.5.1.10	48576
bbr:BB1912	ncbi-geneid:2660472	2.2.1.7	52518|52518|52922
bbr:BB1919	ncbi-geneid:2660474	3.6.4.12	52540|48024
bbr:BB1921	ncbi-geneid:2661366	1.1.1.262	53659
bbr:BB1923	ncbi-geneid:2660794	1.11.1.15	52833
bbr:BB1925	ncbi-geneid:2660537	2.6.1.-	53383
bbr:BB1926	ncbi-geneid:2660528	1.1.1.3	55347|51735|55021
bbr:BB1927	ncbi-geneid:2660608	4.2.3.1	53686
bbr:BB1929	ncbi-geneid:2660720	3.1.3.11	56655
bbr:BB1930	ncbi-geneid:2660771	3.4.11.2	55486|63737
bbr:BB1933	ncbi-geneid:2661395	3.5.5.1	56317
bbr:BB1935	ncbi-geneid:2661424	2.5.1.54	51569
bbr:BB1937	ncbi-geneid:2659536	1.1.2.4	55103|56176
bbr:BB1938	ncbi-geneid:2659598	1.1.3.15	55103|56176
bbr:BB1944	ncbi-geneid:2660584	1.6.1.2	52467
bbr:BB1946	ncbi-geneid:2660905	1.6.1.2	52283|51735
bbr:BB1950	ncbi-geneid:2661114	2.1.1.61|2.8.1.-	52402
bbr:BB1952	ncbi-geneid:2661067	2.5.1.18	47616|52833
bbr:BB1953	ncbi-geneid:2662109	4.3.2.2	48557
bbr:BB1959	ncbi-geneid:2661841	3.5.1	52499
bbr:BB1960	ncbi-geneid:2660666	2.7.7.65	55073|46458
bbr:BB1975	ncbi-geneid:2661496	3.1.-.-	50249|50249|50249|50249
bbr:BB1976	ncbi-geneid:2661484	2.1.1.-	75217|55315
bbr:BB1986	ncbi-geneid:2661205	6.3.4.5	69864|52402
bbr:BB1987	ncbi-geneid:2659266	2.1.3.3	53671
bbr:BB1988	ncbi-geneid:2661768	2.6.1.11	53383
bbr:BB1997	ncbi-geneid:2661461	1.1.1.37	89733
bbr:BB1998	ncbi-geneid:2661458	4.2.1.9	143975|52016
bbr:BB2000	ncbi-geneid:2661231	4.1.2.20	51621
bbr:BB2005	ncbi-geneid:2660718	2.7.4.3	52540
bbr:BB2006	ncbi-geneid:2659609	2.7.7.38	53448
bbr:BB2008	ncbi-geneid:2660736	2.7.1.130	52540
bbr:BB2012	ncbi-geneid:2660687	1.15.1.1	54719|46609
bbr:BB2014	ncbi-geneid:2661825	2.3.1.16	53901|53901
bbr:BB2019	ncbi-geneid:2661014	2.4.1.-	56601|53955
bbr:BB2024	ncbi-geneid:2661991	1.5.1.12|1.5.99.8	53720|51730|81935|47598
bbr:BB2040	ncbi-geneid:2661544	6.1.1.20	55681|46589
bbr:BB2041	ncbi-geneid:2659832	6.1.1.20	56037|55681|50249|46955|54991
bbr:BB2049	ncbi-geneid:2659371	3.5.2.6	56601
bbr:BB2056	ncbi-geneid:2660277	3.1.21.1	54060
bbr:BB2060	ncbi-geneid:2659396	2.1.3.2	53671
bbr:BB2068	ncbi-geneid:2660312	1.1.1.100	51735
bbr:BB2071	ncbi-geneid:2660319	3.6.3.30	52540|50331
bbr:BB2072	ncbi-geneid:2660884	4.2.1.17	52096
bbr:BB2074	ncbi-geneid:2659483	2.7.13.3	55874|47384
bbr:BB2079	ncbi-geneid:2660297	2.1.1.14	51726|51726
bbr:BB2081	ncbi-geneid:2661419	6.2.1.5	56059|52210
bbr:BB2082	ncbi-geneid:2661572	6.2.1.5	52210|51735
bbr:BB2085	ncbi-geneid:2662220	2.5.1.61	53850|54782
bbr:BB2086	ncbi-geneid:2659047	4.2.1.75	69618
bbr:BB2089	ncbi-geneid:2659227	3.6.1.1	50324
bbr:BB2102	ncbi-geneid:2660860	2.7.1.39	56112
bbr:BB2103	ncbi-geneid:2659193	1.-.-.-	51395
bbr:BB2111	ncbi-geneid:2661324	4.2.3.5	103263
bbr:BB2121	ncbi-geneid:2662056	1.2.1.2	53706|50692
bbr:BB2122	ncbi-geneid:2661154	1.2.1.2	54862
bbr:BB2124	ncbi-geneid:2659408	1.2.1.2	81342
bbr:BB2130	ncbi-geneid:2661406	4.2.1.33|4.2.1.35	53732
bbr:BB2131	ncbi-geneid:2660903	4.2.1.33|4.2.1.35	52016
bbr:BB2132	ncbi-geneid:2660922	1.1.1.85	53659
bbr:BB2133	ncbi-geneid:2661008	1.2.1.11	55347|51735
bbr:BB2135	ncbi-geneid:2660995	5.4.99.12	55120
bbr:BB2139	ncbi-geneid:2659216	5.3.1.24	51366
bbr:BB2147	ncbi-geneid:2660138	1.3.99.22	102114
bbr:BB2150	ncbi-geneid:2661457	6.1.1.3	55681|55186|52954|81271
bbr:BB2152	ncbi-geneid:2660613	6.3.2.3	56059|52440
bbr:BB2153	ncbi-geneid:2660757	2.7.1.69	53062
bbr:BB2155	ncbi-geneid:2660803	2.7.3.9	51621|52009|47831
bbr:BB2158	ncbi-geneid:2661262	4.3.1.12	51735
bbr:BB2163	ncbi-geneid:2659265	3.6.3.21	52540
bbr:BB2164	ncbi-geneid:2659294	3.6.1.23	51283
bbr:BB2170	ncbi-geneid:2662625	4.1.1.36|6.3.2.5	102645|52507
bbr:BB2172	ncbi-geneid:2659830	6.1.1.5	52374|47323|50677
bbr:BB2173	ncbi-geneid:2659929	2.7.7.2|2.7.1.26	82114|52374
bbr:BB2174	ncbi-geneid:2659971	2.1.2.2	53328
bbr:BB2175	ncbi-geneid:2659972	2.1.1.-	53335
bbr:BB2178	ncbi-geneid:2661428	3.6.1.-|3.6.4.12	52540
bbr:BB2181	ncbi-geneid:2660811	2.1.1.72	53335
bbr:BB2182	ncbi-geneid:2660812	3.5.1.18	53187|55031
bbr:BB2183	ncbi-geneid:2660853	2.3.1.117	51161
bbr:BB2184	ncbi-geneid:2659618	2.6.1.17	53383
bbr:BB2254	ncbi-geneid:2661248	3.4.21.92	52096
bbr:BB2256	ncbi-geneid:2659314	3.4.21.53	54211|88697|52540
bbr:BB2261	ncbi-geneid:2661446	4.2.1.17	52096
bbr:BB2264	ncbi-geneid:2661573	1.1.1.100	51735
bbr:BB2267	ncbi-geneid:2660639	2.8.3.6	100950
bbr:BB2268	ncbi-geneid:2660667	2.8.3.6	100950
bbr:BB2271	ncbi-geneid:2660925	3.4.21.88	51306|46785
bbr:BB2272	ncbi-geneid:2660935	2.6.1.57	53383
bbr:BB2274	ncbi-geneid:2661165	3.1.3.48	52788
bbr:BB2276	ncbi-geneid:2659751	4.4.1.-|2.8.1.7	53383
bbr:BB2284	ncbi-geneid:2660686	4.2.1.17	52096
bbr:BB2290	ncbi-geneid:2659172	6.2.1.3	56801
bbr:BB2293	ncbi-geneid:2663917	6.1.1.6	55681|50249
bbr:BB2296	ncbi-geneid:2660916	3.1.-.-	64182
bbr:BB2299	ncbi-geneid:2660047	3.6.3.-	52540
bbr:BB2300	ncbi-geneid:2659613	3.1.21.-	51556
bbr:BB2311	ncbi-geneid:2660940	6.3.5.3	52317|55326|55326|56042|56042|82697|109736
bbr:BB2315	ncbi-geneid:2662053	3.1.2.2	53474
bbr:BB2326	ncbi-geneid:2661361	1.1.1.205	51412|54631
bbr:BB2327	ncbi-geneid:2661990	6.3.5.2	52402|52317|54810
bbr:BB2351	ncbi-geneid:2659080	1.2.1.16	53720
bbr:BB2376	ncbi-geneid:2660074	1.5.1.2	48179|51735
bbr:BB2388	ncbi-geneid:2660642	1.2.1.3	53720
bbr:BB2417	ncbi-geneid:2659108	1.3.99.16	56003|56003
bbr:BB2418	ncbi-geneid:2660535	1.3.99.16	47741|54292
bbr:BB2422	ncbi-geneid:2661828	2.5.1.54	51569
bbr:BB2424	ncbi-geneid:2662011	1.8.1.7	51905|55424
bbr:BB2427	ncbi-geneid:2660626	2.5.1.18	47616|52833
bbr:BB2432	ncbi-geneid:2661776	3.5.1.87	53187|55031
bbr:BB2434	ncbi-geneid:2659771	4.1.1.32	53795|68923
bbr:BB2438	ncbi-geneid:2661015	1.1.1.157	51735|48179
bbr:BB2444	ncbi-geneid:2658993	5.3.1.22	51658
bbr:BB2446	ncbi-geneid:2662097	4.2.1.9	143975|52016
bbr:BB2452	ncbi-geneid:2660466	4.2.1.9	143975|52016
bbr:BB2454	ncbi-geneid:2661274	1.1.99.1	51905|54373
bbr:BB2461	ncbi-geneid:2659173	1.1.1.100	51735
bbr:BB2496	ncbi-geneid:2660104	3.1.11.2	56219
bbr:BB2501	ncbi-geneid:2662121	3.6.3.21	52540
bbr:BB2504	ncbi-geneid:2662022	3.6.3.3|3.6.3.5	56784|81653|81665|55008
bbr:BB2507	ncbi-geneid:2663883	4.3.2.1	48557
bbr:BB2509	ncbi-geneid:2659404	6.3.1.5|6.3.5.1	52402|56317
bbr:BB2516	ncbi-geneid:2660679	2.3.2.2	56235
bbr:BB2524	ncbi-geneid:2659213	4.1.3.40	64288
bbr:BB2525	ncbi-geneid:2659107	5.4.99.12	55120|55174
bbr:BB2532	ncbi-geneid:2659907	3.4.24.70	55486
bbr:BB2533	ncbi-geneid:2659442	1.5.1.5|3.5.4.9	51735|53223
bbr:BB2536	ncbi-geneid:2659917	1.2.4.1	52518|52518|52922
bbr:BB2537	ncbi-geneid:2659918	2.3.1.12	52777|51230|51230|47005
bbr:BB2538	ncbi-geneid:2660663	1.8.1.4	51905|55424|51230
bbr:BB2546	ncbi-geneid:2660464	2.7.13.3	55874|50341|47226|55052|47384
bbr:BB2549	ncbi-geneid:2661038	2.1.1.80	53335|47757
bbr:BB2550	ncbi-geneid:2660852	3.1.1.61	52738|52172
bbr:BB2585	ncbi-geneid:2659428	3.6.3.14	52540
bbr:BB2597	ncbi-geneid:2658984	6.3.2.17|6.3.2.12	53623|53244
bbr:BB2600	ncbi-geneid:2662660	2.4.2.14	53271|56235
bbr:BB2603	ncbi-geneid:2662666	2.7.7.59	81301|109604|55021|81593|55021
bbr:BB2604	ncbi-geneid:2662681	3.4.11.18	55920
bbr:BB2607	ncbi-geneid:2661830	2.7.4.22	53633
bbr:BB2609	ncbi-geneid:2660349	2.5.1.31	64005
bbr:BB2611	ncbi-geneid:2659809	1.1.1.267	55347|51735|69055
bbr:BB2612	ncbi-geneid:2659434	3.4.24.-	50156|50156
bbr:BB2615	ncbi-geneid:2661817	2.3.1.-	51161
bbr:BB2616	ncbi-geneid:2659000	4.2.1.-	54637
bbr:BB2617	ncbi-geneid:2659254	2.3.1.129	51161
bbr:BB2618	ncbi-geneid:2661937	2.4.1.182	53756
bbr:BB2619	ncbi-geneid:2661938	3.1.26.4	53098
bbr:BB2622	ncbi-geneid:2662661	2.7.9.2	56059|51621|52009
bbr:BB2623	ncbi-geneid:2660345	6.3.5.2	52317
bbr:BB2630	ncbi-geneid:2659346	1.3.99.-	56645|47203
bbr:BB2631	ncbi-geneid:2662084	4.2.1.17	52096
bbr:BB2632	ncbi-geneid:2662085	1.1.1.31	51735|48179
bbr:BB2637	ncbi-geneid:2662127	2.7.4.9	52540
bbr:BB2639	ncbi-geneid:2659348	3.1.21.-	51556
bbr:BB2644	ncbi-geneid:2659256	3.6.3.21	52540
bbr:BB2645	ncbi-geneid:2659334	3.5.3.8	52768
bbr:BB2646	ncbi-geneid:2659702	1.4.1.3	51735|53223
bbr:BB2647	ncbi-geneid:2660241	1.2.1.-	53720
bbr:BB2648	ncbi-geneid:2660154	3.5.1.6	53187|55031
bbr:BB2649	ncbi-geneid:2660163	2.2.1.6	52518|52518|52467
bbr:BB2650	ncbi-geneid:2661719	4.1.3.6|4.1.3.34	51621
bbr:BB2658	ncbi-geneid:2660173	4.1.1.15	53383
bbr:BB2668	ncbi-geneid:2660245	3.1.-.-	53187
bbr:BB2674	ncbi-geneid:2661691	1.1.1.60	51735|48179
bbr:BB2677	ncbi-geneid:2659306	3.4.17.13	52317|141986
bbr:BB2689	ncbi-geneid:2662551	6.3.4.14	56059|52440|51246
bbr:BB2693	ncbi-geneid:2662466	1.-.-.-	51905
bbr:BB2702	ncbi-geneid:2662801	3.1.1.45	53474
bbr:BB2707	ncbi-geneid:2663043	3.5.3.11	52768
bbr:BB2714	ncbi-geneid:2663232	3.6.3.17	52540|52540
bbr:BB2718	ncbi-geneid:2663436	3.1.1.-	53474
bbr:BB2728	ncbi-geneid:2663674	3.6.3.-	52540
bbr:BB2736	ncbi-geneid:2663832	3.1.6.1	53649
bbr:BB2744	ncbi-geneid:2662202	2.5.1.18	47616|52833
bbr:BB2750	ncbi-geneid:2663894	1.-.-.-	51395
bbr:BB2770	ncbi-geneid:2662732	4.2.1.-	52096
bbr:BB2771	ncbi-geneid:2662763	4.2.1.17	52096
bbr:BB2773	ncbi-geneid:2662945	4.2.1.17	52096|51735|48179|48179
bbr:BB2774	ncbi-geneid:2662984	2.3.1.16|2.3.1.9	53901|53901
bbr:BB2775	ncbi-geneid:2663021	1.1.1.1	56796
bbr:BB2776	ncbi-geneid:2663122	3.1.2.-	54637
bbr:BB2777	ncbi-geneid:2663268	1.4.99.1	51905|54373
bbr:BB2778	ncbi-geneid:2663269	1.14.13.1	51905|54373
bbr:BB2782	ncbi-geneid:2663394	1.20.4.1	52833
bbr:BB2795	ncbi-geneid:2660581	3.6.3.21	52540
bbr:BB2800	ncbi-geneid:2661370	1.7.99.4	53706|50692
bbr:BB2803	ncbi-geneid:2660050	3.6.3.41	52540
bbr:BB2814	ncbi-geneid:2659659	1.1.1.169	48179|51735
bbr:BB2817	ncbi-geneid:2660841	4.2.1.33|4.2.1.35	53732
bbr:BB2818	ncbi-geneid:2662101	4.2.1.33|4.2.1.35	52016
bbr:BB2822	ncbi-geneid:2660862	2.3.3.1	48256
bbr:BB2826	ncbi-geneid:2661223	4.1.3.6|4.1.3.34	51621
bbr:BB2835	ncbi-geneid:2660892	2.7.8.-	56024|56024
bbr:BB2840	ncbi-geneid:2662879	5.99.1.2	56349|55869
bbr:BB2845	ncbi-geneid:2662930	6.5.1.1	56091|50249
bbr:BB2856	ncbi-geneid:2663364	1.2.2.2|1.2.5.1	52518|52518|52467
bbr:BB2861	ncbi-geneid:2663693	2.4.1.21	53756
bbr:BB2863	ncbi-geneid:2663760	5.4.99.16	51445|51011|56112
bbr:BB2864	ncbi-geneid:2659811	2.4.1.18	51445|51011|81296
bbr:BB2865	ncbi-geneid:2661379	3.2.1.-	51445|81296|51011
bbr:BB2867	ncbi-geneid:2661341	2.4.1.25	51445
bbr:BB2868	ncbi-geneid:2659833	5.4.99.15	51445
bbr:BB2870	ncbi-geneid:2661752	2.7.1.35	53613
bbr:BB2878	ncbi-geneid:2659313	3.4.24.-	55486
bbr:BB2882	ncbi-geneid:2661669	1.20.4.1	52833
bbr:BB2887	ncbi-geneid:2660306	1.11.1.9	52833
bbr:BB2888	ncbi-geneid:2660929	2.5.1.18	47616|52833
bbr:BB2891	ncbi-geneid:2660924	2.7.7.63
bbr:BB2895	ncbi-geneid:2660849	1.1.2.3	51395
bbr:BB2901	ncbi-geneid:2660601	2.5.1.18	52833|47616
bbr:BB2903	ncbi-geneid:2660451	2.5.1.18	47616|52833
bbr:BB2904	ncbi-geneid:2661609	5.1.1.13	53681|53681
bbr:BB2911	ncbi-geneid:2663932	1.5.1.2	48179|51735
bbr:BB2915	ncbi-geneid:2661948	3.6.3.20	52540|50331
bbr:BB2924	ncbi-geneid:2659688	5.1.3.2	51735
bbr:BB2925	ncbi-geneid:2659689	1.1.1.-	51735|52413|48179
bbr:BB2936	ncbi-geneid:2659588	1.2.1.27	53720
bbr:BB2939	ncbi-geneid:2661555	3.6.1.-|3.6.4.12	52540|52540|50249
bbr:BB2942	ncbi-geneid:2659910	1.1.1.274	51430
bbr:BB2945	ncbi-geneid:2662868	1.18.1.2	52343|63380
bbr:BB2948	ncbi-geneid:2662680	3.6.3.30	52540
bbr:BB2953	ncbi-geneid:2660204	2.7.13.3	55874|47384|55785
bbr:BB2954	ncbi-geneid:2661637	6.3.1.2	55931|54368
bbr:BB2955	ncbi-geneid:2661934	1.3.99.22	102114
bbr:BB2956	ncbi-geneid:2658991	3.6.1.15	52972
bbr:BB2961	ncbi-geneid:2660896	2.7.7.56	54211|55666
bbr:BB2966	ncbi-geneid:2660510	3.2.2.4	53167
bbr:BB2971	ncbi-geneid:2659931	2.7.4.8	52540
bbr:BB2972	ncbi-geneid:2659816	2.7.7.6	63562
bbr:BB2973	ncbi-geneid:2659817	3.1.7.2	109604|81301|81271|55021
bbr:BB2974	ncbi-geneid:2660920	3.6.3.-	52540
bbr:BB2995	ncbi-geneid:2659742	2.7.13.3	53850|55874|53850|52172|47384|55785|47226
bbr:BB2998	ncbi-geneid:2661427	3.5.1.4|6.3.5.6|6.3.5.7	75304
bbr:BB3006	ncbi-geneid:2661037	3.1.2.-|3.1.1.5	52266
bbr:BB3007	ncbi-geneid:2659221	5.2.1.8	109998|54534
bbr:BB3008	ncbi-geneid:2661053	3.1.4.46	51695
bbr:BB3010	ncbi-geneid:2663774	1.8.1.4	51905|55424
bbr:BB3014	ncbi-geneid:2661895	2.1.1.-	53335|50249
bbr:BB3019	ncbi-geneid:2659223	2.1.1.77	53335
bbr:BB3020	ncbi-geneid:2660385	3.1.3.2|3.1.3.5	64167
bbr:BB3022	ncbi-geneid:2660721	3.4.24.57	53067|53067
bbr:BB3035	ncbi-geneid:2663292	4.2.1.17|4.2.1.18	52096
bbr:BB3036	ncbi-geneid:2663413	3.4.17.13	141986|52317
bbr:BB3049	ncbi-geneid:2661184	1.4.99.1	51905|54373
bbr:BB3060	ncbi-geneid:2659417	1.1.5.3	51905
bbr:BB3076	ncbi-geneid:2663039	4.2.3.12	55620
bbr:BB3088	ncbi-geneid:2663274	2.7.7.7	89550
bbr:BB3089	ncbi-geneid:2663287	1.4.99.1	51905|54373
bbr:BB3091	ncbi-geneid:2663316	1.14.12.17	46458|52343|63380
bbr:BB3093	ncbi-geneid:2663326	2.7.7.7	56672|100879
bbr:BB3097	ncbi-geneid:2663562	2.4.2.-|2.4.1.-|3.4	56601|53955
bbr:BB3098	ncbi-geneid:2663575	3.1.3.16	56300
bbr:BB3107	ncbi-geneid:2663681	5.3.1.8	48208
bbr:BB3124	ncbi-geneid:2660053	4.1.3.4	51569
bbr:BB3131	ncbi-geneid:2659764	1.3.99.3	56645|47203
bbr:BB3133	ncbi-geneid:2660778	1.2.1.16	53720
bbr:BB3140	ncbi-geneid:2663919	2.3.1.9	53901|53901
bbr:BB3146	ncbi-geneid:2661416	4.2.1.17	52096
bbr:BB3155	ncbi-geneid:2660826	1.18.1.3	51905|55424
bbr:BB3162	ncbi-geneid:2660918	2.7.7.-	56731|57783|117023
bbr:BB3165	ncbi-geneid:2660561	6.3.4.4	52540
bbr:BB3167	ncbi-geneid:2661589	3.4.-.-	117892
bbr:BB3168	ncbi-geneid:2659927	3.4.-.-	117892
bbr:BB3171	ncbi-geneid:2659363	2.6.1.9	53383
bbr:BB3175	ncbi-geneid:2659506	6.1.1.21	55681|52954
bbr:BB3176	ncbi-geneid:2659792	1.17.7.1	56014
bbr:BB3178	ncbi-geneid:2661269	2.1.1.-	102114
bbr:BB3179	ncbi-geneid:2661270	2.7.4.6	54919
bbr:BB3180	ncbi-geneid:2660619	6.1.1.9	52374|47323|50677|46589
bbr:BB3186	ncbi-geneid:2660022	2.1.1.31	75217
bbr:BB3190	ncbi-geneid:2660541	2.8.1.-	64307
bbr:BB3191	ncbi-geneid:2660548	6.1.1.7	55681|101353|55186|50447
bbr:BB3200	ncbi-geneid:2661468	3.5.1.4	75304
bbr:BB3209	ncbi-geneid:2659129	1.4.99.1	51905|54373
bbr:BB3210	ncbi-geneid:2663429	1.17.1.1	52343|54292|63380
bbr:BB3211	ncbi-geneid:2661273	4.1.1.11	50692
bbr:BB3214	ncbi-geneid:2660789	1.1.1.262	53659
bbr:BB3217	ncbi-geneid:2662598	1.14.11.-	51197
bbr:BB3218	ncbi-geneid:2662599	4.2.1.108	51182
bbr:BB3219	ncbi-geneid:2662600	2.6.1.76	53383
bbr:BB3220	ncbi-geneid:2662635	2.3.1.178	55729
bbr:BB3223	ncbi-geneid:2659500	2.6.1.-	53383
bbr:BB3227	ncbi-geneid:2660944	5.99.1.-	56719|101904
bbr:BB3229	ncbi-geneid:2659949	5.99.1.-	56719|55874|54211
bbr:BB3233	ncbi-geneid:2659741	2.7.7.42	81301|81301|81593|81593
bbr:BB3235	ncbi-geneid:2659197	4.3.1.17	143548
bbr:BB3237	ncbi-geneid:2661779	3.1.1.45	53474
bbr:BB3239	ncbi-geneid:2662000	2.7.7.7	56672|88723|53098|47807
bbr:BB3244	ncbi-geneid:2660328	4.2.1.70|5.4.99.12	55120
bbr:BB3249	ncbi-geneid:2660591	5.4.99.12	55120|55174
bbr:BB3252	ncbi-geneid:2660530	1.-.-.-	55469
bbr:BB3255	ncbi-geneid:2661459	5.2.1.2	47616|52833
bbr:BB3257	ncbi-geneid:2659420	5.2.1.8	54534
bbr:BB3260	ncbi-geneid:2661433	1.13.11.11	140959
bbr:BB3271	ncbi-geneid:2659049	5.1.1.1	51419|50621
bbr:BB3273	ncbi-geneid:2661180	2.5.1.32	48576
bbr:BB3283	ncbi-geneid:2660985	1.8.1.2	52218|52343|63380
bbr:BB3285	ncbi-geneid:2659968	3.5.1.82	51556|51338
bbr:BB3297	ncbi-geneid:2660095	3.6.1.13	55811
bbr:BB3306	ncbi-geneid:2661793	2.6.1.1	53383
bbr:BB3310	ncbi-geneid:2660420	3.6.3.-	52540
bbr:BB3321	ncbi-geneid:2660496	2.3.1.-	55729
bbr:BB3326	ncbi-geneid:2660309	1.9.3.1	46626|46626
bbr:BB3328	ncbi-geneid:2661431	1.9.3.1	46626
bbr:BB3329	ncbi-geneid:2663767	1.9.3.1	81442
bbr:BB3332	ncbi-geneid:2661402	2.6.1.62	53383
bbr:BB3333	ncbi-geneid:2661549	2.3.1.47	53383
bbr:BB3339	ncbi-geneid:2660375	4.1.3.1	51621
bbr:BB3340	ncbi-geneid:2660959	1.7.1.13	55620
bbr:BB3344	ncbi-geneid:2661310	3.2.1.52	51445
bbr:BB3345	ncbi-geneid:2661311	2.7.8.7	56214
bbr:BB3346	ncbi-geneid:2662217	2.6.99.2	63892
bbr:BB3357	ncbi-geneid:2659965	1.15.1.1	49329
bbr:BB3364	ncbi-geneid:2660359	2.3.1.9	53901|53901
bbr:BB3365	ncbi-geneid:2660999	5.3.2.-	55331
bbr:BB3369	ncbi-geneid:2663899	2.1.1.79	53335
bbr:BB3377	ncbi-geneid:2659654	6.1.1.4	52374|50677|47323
bbr:BB3379	ncbi-geneid:2659996	2.7.7.7	52540|48019
bbr:BB3380	ncbi-geneid:2659997	1.2.1.41	53720
bbr:BB3382	ncbi-geneid:2663921	3.5.1.4	75304
bbr:BB3386	ncbi-geneid:2662897	3.1.26.-	50249
bbr:BB3390	ncbi-geneid:2663252	3.6.3.-	52540|90123
bbr:BB3391	ncbi-geneid:2663459	2.4.-.-	53756
bbr:BB3394	ncbi-geneid:2662615	2.4.1.-	53756
bbr:BB3401	ncbi-geneid:2661591	2.7.7.7	89550
bbr:BB3402	ncbi-geneid:2660503	1.14.11.-	51197
bbr:BB3403	ncbi-geneid:2660604	3.6.4.13	52540
bbr:BB3408	ncbi-geneid:2660963	5.3.1.6	100950|75445
bbr:BB3412	ncbi-geneid:2661351	3.2.2.21	50486
bbr:BB3418	ncbi-geneid:2659629	2.7.1.-	56112
bbr:BB3427	ncbi-geneid:2660831	6.2.1.30	56801
bbr:BB3429	ncbi-geneid:2660492	4.2.1.17	52096
bbr:BB3438	ncbi-geneid:2660577	3.1.-.-
bbr:BB3440	ncbi-geneid:2660729	3.6.1.-	52540|50249
bbr:BB3447	ncbi-geneid:2659663	2.7.7.4	52540|50465|50447
bbr:BB3448	ncbi-geneid:2659010	2.7.7.4	52402
bbr:BB3449	ncbi-geneid:2659994	1.8.4.8	52402
bbr:BB3450	ncbi-geneid:2659995	3.6.3.25	52540|50331
bbr:BB3454	ncbi-geneid:2660773	3.1.1.-	52833
bbr:BB3455	ncbi-geneid:2659418	1.3.99.-	56645|47203
bbr:BB3460	ncbi-geneid:2659901	2.5.1.47	53686
bbr:BB3462	ncbi-geneid:2660759	5.1.3.20	51735
bbr:BB3463	ncbi-geneid:2660861	2.7.-.-	53613
bbr:BB3468	ncbi-geneid:2659232	2.7.4.14	52540
bbr:BB3469	ncbi-geneid:2659145	2.5.1.19	55205
bbr:BB3470	ncbi-geneid:2663955	1.3.1.12	51735|48179
bbr:BB3471	ncbi-geneid:2662017	5.4.99.5|4.2.1.51	53850|55021|48600
bbr:BB3472	ncbi-geneid:2661959	2.6.1.52	53383
bbr:BB3473	ncbi-geneid:2661265	5.99.1.3	56719|101904
bbr:BB3475	ncbi-geneid:2659053	2.1.1.64	53335
bbr:BB3476	ncbi-geneid:2659054	3.1.3.18	56784
bbr:BB3561	ncbi-geneid:2660738	1.2.1.16	53720
bbr:BB3570	ncbi-geneid:2659666	2.6.1.1	53383
bbr:BB3571	ncbi-geneid:2659158	3.5.2.14	53067
bbr:BB3584	ncbi-geneid:2662715	6.-.-.-	56059|53623|53244
bbr:BB3585	ncbi-geneid:2662716	6.-.-.-	53623|56059|53244
bbr:BB3595	ncbi-geneid:2660969	1.1.1.100|1.1.1.36	51735
bbr:BB3596	ncbi-geneid:2660471	2.3.1.-	53474
bbr:BB3598	ncbi-geneid:2660422	4.2.1.70|5.4.99.12	55120|55174
bbr:BB3600	ncbi-geneid:2660641	3.6.4.12	52540|52540
bbr:BB3602	ncbi-geneid:2658959	6.1.1.2	52374|160113
bbr:BB3607	ncbi-geneid:2661794	2.1.1.72	53335
bbr:BB3638	ncbi-geneid:2659488	3.2.1.-	53955
bbr:BB3661	ncbi-geneid:2662596	1.14.11.17	51197
bbr:BB3665	ncbi-geneid:2659475	1.1.1.100	51735
bbr:BB3667	ncbi-geneid:2660751	1.8.1.4	51905|55424
bbr:BB3668	ncbi-geneid:2659581	2.3.1.61	52777|51230|47005
bbr:BB3669	ncbi-geneid:2659790	1.2.4.2	52518|52518
bbr:BB3672	ncbi-geneid:2659570	1.2.4.1	52518|52518|52922
bbr:BB3673	ncbi-geneid:2659571	1.1.1.40	53659|51735|53223
bbr:BB3677	ncbi-geneid:2659626	2.3.3.1	48256
bbr:BB3679	ncbi-geneid:2659623	1.3.99.1	46548|54292
bbr:BB3680	ncbi-geneid:2659682	1.3.5.1|1.3.99.1	51905|46977|56425
bbr:BB3684	ncbi-geneid:2659043	1.1.1.37	56327|51735
bbr:BB3685	ncbi-geneid:2661162	4.1.3.30	51621
bbr:BB3686	ncbi-geneid:2661163	2.3.3.5	48256
bbr:BB3687	ncbi-geneid:2662010	4.2.1.3	53732|52016
bbr:BB3689	ncbi-geneid:2659303	4.2.1.79	103378
bbr:BB3691	ncbi-geneid:2659105	2.1.1.-	53335
bbr:BB3695	ncbi-geneid:2659493	6.2.1.1	56801
bbr:BB3703	ncbi-geneid:2659553	4.2.1.11	51604|54826
bbr:BB3705	ncbi-geneid:2659892	2.5.1.55	51569
bbr:BB3706	ncbi-geneid:2661376	6.3.4.2	52540|52317
bbr:BB3707	ncbi-geneid:2659804	3.4.11.9	55920|53092|53092
bbr:BB3709	ncbi-geneid:2659881	3.4.11.19	56266
bbr:BB3714	ncbi-geneid:2659533	3.4.19.5	56235
bbr:BB3716	ncbi-geneid:2660447	2.8.3.5	100950
bbr:BB3717	ncbi-geneid:2659574	2.8.3.5	100950
bbr:BB3718	ncbi-geneid:2661113	3.1.2.-	54637
bbr:BB3719	ncbi-geneid:2659323	1.5.5.1	51905|54373|54862
bbr:BB3723	ncbi-geneid:2660062	4.1.2.5	53383
bbr:BB3725	ncbi-geneid:2662112	6.2.1.1	56801
bbr:BB3728	ncbi-geneid:2659332	6.2.1.17	56801
bbr:BB3732	ncbi-geneid:2660851	1.2.1.27	53720
bbr:BB3736	ncbi-geneid:2661335	3.4.11.1	53187|52949
bbr:BB3737	ncbi-geneid:2661434	2.7.7.7	102400
bbr:BB3742	ncbi-geneid:2660784	4.2.3.1	53686
bbr:BB3746	ncbi-geneid:2660324	3.1.26.3	69065|54768
bbr:BB3747	ncbi-geneid:2659098	3.4.21.89	51306
bbr:BB3749	ncbi-geneid:2662021	3.4.21.-	50494|50156|50156
bbr:BB3754	ncbi-geneid:2661693	2.3.1.41|2.3.1.179	53901|53901
bbr:BB3756	ncbi-geneid:2662115	1.1.1.100	51735
bbr:BB3757	ncbi-geneid:2662046	2.3.1.39	52151|55048
bbr:BB3758	ncbi-geneid:2662047	2.3.1.41|2.3.1.180	53901
bbr:BB3759	ncbi-geneid:2662231	2.3.1.15	53659
bbr:BB3764	ncbi-geneid:2660692	3.5.1.28	55846|47090
bbr:BB3767	ncbi-geneid:2659505	3.1.3.18	56784
bbr:BB3768	ncbi-geneid:2661499	4.2.1.70|5.4.99.12	55120|55174
bbr:BB3769	ncbi-geneid:2660955	3.1.4.-|3.1.26.12	50249
bbr:BB3770	ncbi-geneid:2660956	3.5.1.24	56235
bbr:BB3773	ncbi-geneid:2660770	4.2.1.20	51366
bbr:BB3774	ncbi-geneid:2659579	4.2.1.20	53686
bbr:BB3775	ncbi-geneid:2661586	3.5.1.16	53187|55031
bbr:BB3776	ncbi-geneid:2661587	2.7.6.5	81301|109604|81271|55021
bbr:BB3780	ncbi-geneid:2659542	2.4.2.11	51690|54675
bbr:BB3782	ncbi-geneid:2661018	1.18.1.2	52343|63380
bbr:BB3783	ncbi-geneid:2661019	3.1.1.75	53474
bbr:BB3785	ncbi-geneid:2659030	4.2.99.18	48150
bbr:BB3792	ncbi-geneid:2660748	2.6.1.42	56752
bbr:BB3800	ncbi-geneid:2659826	1.8.4.11|1.8.4.12	51316
bbr:BB3803	ncbi-geneid:2660665	5.2.1.8	54534
bbr:BB3804	ncbi-geneid:2661129	6.5.1.2
bbr:BB3808	ncbi-geneid:2661520	2.7.7.7	52141
bbr:BB3809	ncbi-geneid:2661521	3.4.-.-	55729|53067|53067
bbr:BB3811	ncbi-geneid:2663913	2.7.13.3	55874|47384|158472
bbr:BB3812	ncbi-geneid:2660038	1.11.1.15	52833
bbr:BB3816	ncbi-geneid:2660042	4.6.1.12	69765
bbr:BB3817	ncbi-geneid:2660043	2.7.7.60	53448
bbr:BB3818	ncbi-geneid:2658990	3.6.4.-	52540|52540|52540|143517|52540|141259
bbr:BB3819	ncbi-geneid:2661949	3.1.3.3	56784
bbr:BB3822	ncbi-geneid:2661565	2.2.1.6	52518|52467|52518
bbr:BB3823	ncbi-geneid:2660743	1.1.1.100	51735
bbr:BB3833	ncbi-geneid:2661052	1.6.5.3	54862
bbr:BB3835	ncbi-geneid:2658980	1.6.5.3	53706|54862|54292|50692
bbr:BB3836	ncbi-geneid:2663003	1.6.5.3	142019|140490|142984
bbr:BB3837	ncbi-geneid:2663004	1.6.5.3	52833
bbr:BB3838	ncbi-geneid:2663890	1.6.5.3	56762
bbr:BB3839	ncbi-geneid:2660299	1.6.5.3	143243
bbr:BB3840	ncbi-geneid:2660300	1.6.5.3	56770
bbr:BB3858	ncbi-geneid:2661389	3.5.2.14	53067
bbr:BB3865	ncbi-geneid:2660411	4.4.1.8	53383
bbr:BB3867	ncbi-geneid:2660487	1.1.1.100	51735
bbr:BB3869	ncbi-geneid:2661133	4.3.2.1	48557
bbr:BB3872	ncbi-geneid:2661211	4.3.1.2	51604|54826
bbr:BB3876	ncbi-geneid:2658999	5.3.1.1	51351
bbr:BB3879	ncbi-geneid:2662855	4.3.1.19	53686
bbr:BB3881	ncbi-geneid:2662866	2.7.7.8	54211|54211|55666|55666|54791|50249|46915
bbr:BB3885	ncbi-geneid:2663891	1.1.1.86	51735|48179
bbr:BB3886	ncbi-geneid:2660921	2.2.1.6	55021|55021
bbr:BB3887	ncbi-geneid:2660605	2.2.1.6	52518|52518|52467
bbr:BB3891	ncbi-geneid:2659547	1.1.1.30	51735
bbr:BB3908	ncbi-geneid:2660699	6.1.1.11	55681|46589
bbr:BB3912	ncbi-geneid:2659287	1.8.1.9	51905
bbr:BB3918	ncbi-geneid:2663925	3.6.3.12	56784|81653|81665
bbr:BB3920	ncbi-geneid:2660356	2.7.13.3	55874|47384|52402|55781
bbr:BB3924	ncbi-geneid:2660371	1.1.1.41|1.1.1.42	53659
bbr:BB3930	ncbi-geneid:2661466	2.3.1.183	55729
bbr:BB3932	ncbi-geneid:2659954	3.4.24.-	63411|63411|63411|63411
bbr:BB3938	ncbi-geneid:2661349	4.99.1.1	53800
bbr:BB3940	ncbi-geneid:2660754	2.7.1.23	111331
bbr:BB3944	ncbi-geneid:2660417	1.3.1.26	51735|55347
bbr:BB3945	ncbi-geneid:2660802	1.1.1.158	56194|56176
bbr:BB3948	ncbi-geneid:2660870	4.1.3.6|4.1.3.34	51621
bbr:BB3949	ncbi-geneid:2662134	4.2.1.17	52096
bbr:BB3964	ncbi-geneid:2661299	2.3.2.2	56235
bbr:BB3973	ncbi-geneid:2659273	2.3.2.6	55729
bbr:BB3974	ncbi-geneid:2659274	2.3.2.8	55729
bbr:BB3975	ncbi-geneid:2662207	1.3.3.1	51395
bbr:BB3986	ncbi-geneid:2660694	2.6.1.42	56752
bbr:BB3991	ncbi-geneid:2661561	2.7.7.9	53448
bbr:BB3996	ncbi-geneid:2659912	3.4.11.9	55920|53092
bbr:BB3998	ncbi-geneid:2659964	1.14.13.-	51905
bbr:BB3999	ncbi-geneid:2659937	1.-.-.-	51395
bbr:BB4001	ncbi-geneid:2661375	3.5.4.10|2.1.2.3	53927|52335
bbr:BB4002	ncbi-geneid:2661543	3.1.22.4	53098
bbr:BB4004	ncbi-geneid:2660483	1.6.5.3|1.6.99.3	51735
bbr:BB4005	ncbi-geneid:2660484	4.3.1.19	53686
bbr:BB4006	ncbi-geneid:2661607	3.1.22.4	52540|46785
bbr:BB4007	ncbi-geneid:2660762	3.6.4.12	52540|52540|47819
bbr:BB4010	ncbi-geneid:2661011	2.7.13.3	55874|47384|158472
bbr:BB4013	ncbi-geneid:2662087	6.1.1.18	52374|50715
bbr:BB4019	ncbi-geneid:2658988	3.6.3.25	52540|52540
bbr:BB4022	ncbi-geneid:2660442	3.5.1.-	75304
bbr:BB4033	ncbi-geneid:2660547	2.6.1.85	56322
bbr:BB4034	ncbi-geneid:2660413	4.1.3.38	56752
bbr:BB4037	ncbi-geneid:2661447	2.3.1.86|6.2.1.-	56801
bbr:BB4042	ncbi-geneid:2661545	1.4.3.5	50475
bbr:BB4045	ncbi-geneid:2660426	3.5.1.10	53328|55021
bbr:BB4050	ncbi-geneid:2659620	2.3.2.2	56235
bbr:BB4054	ncbi-geneid:2660076	4.2.1.2	48557
bbr:BB4056	ncbi-geneid:2659017	3.5.1.28	53187
bbr:BB4059	ncbi-geneid:2660800	2.5.1.75	52540
bbr:BB4060	ncbi-geneid:2659440	6.3.3.1	56042|55326
bbr:BB4063	ncbi-geneid:2660567	2.7.7.19	81891|81301
bbr:BB4064	ncbi-geneid:2659835	2.7.6.3	55083
bbr:BB4070	ncbi-geneid:2662236	1.1.-.-	51735|48179
bbr:BB4071	ncbi-geneid:2662237	4.1.1.44	69118
bbr:BB4073	ncbi-geneid:2659366	1.1.1.30	51735
bbr:BB4074	ncbi-geneid:2659114	1.1.1.60	51735|48179
bbr:BB4078	ncbi-geneid:2662111	4.1.3.6|4.1.3.34	51621
bbr:BB4081	ncbi-geneid:2661091	4.2.1.2	117457
bbr:BB4082	ncbi-geneid:2661092	4.2.1.17	52096
bbr:BB4085	ncbi-geneid:2660607	4.2.1.33|4.2.1.35	53732
bbr:BB4086	ncbi-geneid:2661409	4.2.1.33|4.2.1.35	52016
bbr:BB4089	ncbi-geneid:2661313	6.1.1.14	55681
bbr:BB4090	ncbi-geneid:2661585	6.1.1.14	109604
bbr:BB4091	ncbi-geneid:2661080	3.1.3.-	56784
bbr:BB4092	ncbi-geneid:2660559	2.3.1.51	69593
bbr:BB4094	ncbi-geneid:2661371	4.4.1.5	54593
bbr:BB4095	ncbi-geneid:2660732	3.5.1.88	56420
bbr:BB4096	ncbi-geneid:2660859	1.3.99.-	56645|47203
bbr:BB4098	ncbi-geneid:2659299	2.7.1.40	51621|52935|50800
bbr:BB4099	ncbi-geneid:2659707	2.7.1.31	110738
bbr:BB4100	ncbi-geneid:2662224	2.1.1.182	53335
bbr:BB4101	ncbi-geneid:2662225	5.2.1.8	109998|54534|54534
bbr:BB4106	ncbi-geneid:2661176	4.2.1.96	55248
bbr:BB4108	ncbi-geneid:2660779	2.7.8.23	51621
bbr:BB4110	ncbi-geneid:2662602	2.6.1.77	53383
bbr:BB4111	ncbi-geneid:2659819	3.5.1.4	75304
bbr:BB4118	ncbi-geneid:2659452	4.1.1.-	51419|50621
bbr:BB4126	ncbi-geneid:2660400	1.14.12.10	54427
bbr:BB4131	ncbi-geneid:2659182	1.13.11.16	53213
bbr:BB4153	ncbi-geneid:2661142	3.2.2.20	48150
bbr:BB4174	ncbi-geneid:2660545	3.1.3.25	56655
bbr:BB4175	ncbi-geneid:2661130	6.2.1.3	56801
bbr:BB4176	ncbi-geneid:2660761	3.5.1.32	53187|55031
bbr:BB4179	ncbi-geneid:2659469	3.1.2.-	54637
bbr:BB4181	ncbi-geneid:2661317	2.3.1.-	56925
bbr:BB4184	ncbi-geneid:2659187	1.4.99.1	51905|54373
bbr:BB4185	ncbi-geneid:2659188	1.1.1.100	51735
bbr:BB4192	ncbi-geneid:2661983	3.5.1.-	54211|54211
bbr:BB4196	ncbi-geneid:2659775	6.3.2.4	56059|52440
bbr:BB4197	ncbi-geneid:2659249	6.3.2.8	53623|53244|51984
bbr:BB4198	ncbi-geneid:2659391	2.4.1.227	53756
bbr:BB4200	ncbi-geneid:2661413	6.3.2.9	53623|53244|51984
bbr:BB4202	ncbi-geneid:2662206	6.3.2.13|6.3.2.10	53623|53623|53244|53244|63418|63418
bbr:BB4203	ncbi-geneid:2662128	2.4.1.129	56601|56519
bbr:BB4205	ncbi-geneid:2660618	2.1.1.-	53335|81799
bbr:BB4208	ncbi-geneid:2659587	3.5.2.3	51556
bbr:BB4209	ncbi-geneid:2659842	3.5.1.32	53187|55031
bbr:BB4213	ncbi-geneid:2659784	1.13.11.27	54593
bbr:BB4214	ncbi-geneid:2662158	1.8.4.11	55068
bbr:BB4216	ncbi-geneid:2662002	4.2.1.9	143975|52016
bbr:BB4223	ncbi-geneid:2659650	2.3.2.2	56235
bbr:BB4224	ncbi-geneid:2659651	1.1.1.31	51735|48179
bbr:BB4225	ncbi-geneid:2661303	3.1.4.14|1.7.-.-	52218
bbr:BB4229	ncbi-geneid:2660198	2.7.13.3	55874|47384
bbr:BB4231	ncbi-geneid:2660975	3.6.1.-	55811
bbr:BB4232	ncbi-geneid:2660728	6.1.1.15	55681|55826|52954
bbr:BB4233	ncbi-geneid:2661122	3.1.2.-	54637
bbr:BB4241	ncbi-geneid:2659525	3.6.3.34	52540
bbr:BB4243	ncbi-geneid:2661003	2.3.2.2	56235
bbr:BB4245	ncbi-geneid:2660961	1.4.99.1	51905|54373
bbr:BB4249	ncbi-geneid:2661024	6.2.1.-	56801
bbr:BB4250	ncbi-geneid:2660764	2.3.1.9	53901|53901
bbr:BB4252	ncbi-geneid:2660499	1.3.99.-	56645
bbr:BB4255	ncbi-geneid:2659502	4.2.1.17	52096
bbr:BB4275	ncbi-geneid:2661029	2.7.7.7
bbr:BB4278	ncbi-geneid:2661551	3.1.26.4
bbr:BB4280	ncbi-geneid:2659410	3.1.2.6	56281
bbr:BB4281	ncbi-geneid:2659411	3.2.1.-	53955|54106|54106
bbr:BB4282	ncbi-geneid:2661304	1.3.1.10|1.3.1.9	51735
bbr:BB4286	ncbi-geneid:2661656	2.4.2.19	51690|54675
bbr:BB4290	ncbi-geneid:2659801	1.14.12.-	55961|50022
bbr:BB4301	ncbi-geneid:2660954	3.6.1.22	55811
bbr:BB4304	ncbi-geneid:2660296	1.6.5.5	51735|50129
bbr:BB4306	ncbi-geneid:2661740	4.2.1.55	52096
bbr:BB4316	ncbi-geneid:2660287	1.1.99.1	51905|54373
bbr:BB4317	ncbi-geneid:2660897	1.14.13.82	52343|63380|54292
bbr:BB4323	ncbi-geneid:2661104	3.5.1.5	51556|51338
bbr:BB4324	ncbi-geneid:2660423	3.5.1.5	51278
bbr:BB4326	ncbi-geneid:2661077	3.5.1.5	54111
bbr:BB4333	ncbi-geneid:2661153	2.8.3.15	89796
bbr:BB4337	ncbi-geneid:2662116	4.3.1.2	51604|54826
bbr:BB4344	ncbi-geneid:2660965	3.5.4.26|1.1.1.193	53597|53927
bbr:BB4345	ncbi-geneid:2661095	3.3.2.1	52499
bbr:BB4348	ncbi-geneid:2659781	2.1.2.1	53383
bbr:BB4350	ncbi-geneid:2660377	6.1.1.1	52374|55174
bbr:BB4352	ncbi-geneid:2661491	2.7.1.-	53067
bbr:BB4355	ncbi-geneid:2659806	1.2.1	51735|55347
bbr:BB4367	ncbi-geneid:2661618	3.6.4.13	52540|52540
bbr:BB4371	ncbi-geneid:2661098	6.1.1.17	52374|48163
bbr:BB4375	ncbi-geneid:2660098	1.2.7.8	53323|52518|52518
bbr:BB4376	ncbi-geneid:2659051	1.17.4.1	51998|48168
bbr:BB4377	ncbi-geneid:2660004	1.17.4.1	47240
bbr:BB4380	ncbi-geneid:2661121	6.1.1.13	56801
bbr:BB4384	ncbi-geneid:2662066	6.1.1.13	47336
bbr:BB4386	ncbi-geneid:2660072	2.7.1.20	53613
bbr:BB4388	ncbi-geneid:2662086	2.1.1.-	53335
bbr:BB4389	ncbi-geneid:2661935	6.4.1.2|6.3.4.14	56059|52440|51246
bbr:BB4390	ncbi-geneid:2662608	6.4.1.2	51230
bbr:BB4391	ncbi-geneid:2661123	4.2.1.10	52304
bbr:BB4393	ncbi-geneid:2661046	6.3.2.-	53623|53244|51984
bbr:BB4395	ncbi-geneid:2661450	3.1.13.1	50249
bbr:BB4397	ncbi-geneid:2660716	1.1.1.25	51735|53223
bbr:BB4398	ncbi-geneid:2660717	2.4.2.-|2.4.1.-	53955
bbr:BB4400	ncbi-geneid:2661042	3.6.1.41	56300
bbr:BB4401	ncbi-geneid:2659885	2.3.1.51	69593
bbr:BB4402	ncbi-geneid:2661296	3.5.2.3	51556|51338
bbr:BB4403	ncbi-geneid:2660325	2.1.3.2	53671
bbr:BB4404	ncbi-geneid:2660337	3.1.-.-	53098
bbr:BB4407	ncbi-geneid:2660525	2.7.4.7|2.7.1.49	53613
bbr:BB4408	ncbi-geneid:2660526	2.5.1.3	51391
bbr:BB4409	ncbi-geneid:2660569	5.4.3.8	53383
bbr:BB4412	ncbi-geneid:2660835	3.1.2.23	54637
bbr:BB4413	ncbi-geneid:2660844	6.2.1.32	56801
bbr:BB4414	ncbi-geneid:2660845	1.3.99.3	56645|47203
bbr:BB4415	ncbi-geneid:2659425	4.2.1.17	52096
bbr:BB4417	ncbi-geneid:2661403	1.14.13.40	51395|51905
bbr:BB4426	ncbi-geneid:2659614	2.3.1.35|2.3.1.1	56266
bbr:BB4428	ncbi-geneid:2659778	3.6.1.-	51391|55811
bbr:BB4434	ncbi-geneid:2662739	2.7.1.24	52540
bbr:BB4438	ncbi-geneid:2660362	6.3.2.1	52374
bbr:BB4442	ncbi-geneid:2661068	2.7.1.30	53067|53067
bbr:BB4445	ncbi-geneid:2661614	3.6.3.-	52540
bbr:BB4451	ncbi-geneid:2661541	3.5.1.44	64438
bbr:BB4452	ncbi-geneid:2660035	1.2.7.8	53323|52518|52518
bbr:BB4453	ncbi-geneid:2660036	3.2.2.-	48150|55811
bbr:BB4456	ncbi-geneid:2659721	2.1.1.13	56507|82282|51717|52242|47644
bbr:BB4460	ncbi-geneid:2662034	2.7.4.7|2.7.1.49	53613
bbr:BB4461	ncbi-geneid:2662035	2.1.1.77	53335
bbr:BB4468	ncbi-geneid:2662700	2.1.1	53335
bbr:BB4470	ncbi-geneid:2662722	2.7.13.3	55874|47384|55785
bbr:BB4472	ncbi-geneid:2662836	2.7.13.3	55874|47384|158472
bbr:BB4474	ncbi-geneid:2662893	1.1.1.95	51735|52283|55021
bbr:BB4482	ncbi-geneid:2663468	1.14.13.1	51905|54373
bbr:BB4483	ncbi-geneid:2663469	4.2.1.17	52096
bbr:BB4489	ncbi-geneid:2659582	4.3.1.19	53686|55021
bbr:BB4493	ncbi-geneid:2659497	2.4.2.7	53271
bbr:BB4500	ncbi-geneid:2663424	2.1.2.2	56059|52440|51246
bbr:BB4501	ncbi-geneid:2663425	5.3.1.13	53697
bbr:BB4502	ncbi-geneid:2663833	3.1.3.45	56784
bbr:BB4505	ncbi-geneid:2661087	3.6.3.-	52540
bbr:BB4507	ncbi-geneid:2661079	2.7.1.69	55804
bbr:BB4508	ncbi-geneid:2661069	2.7.1.-|2.7.11.-|2.7.4	53795|75138
bbr:BB4513	ncbi-geneid:2660902	2.1.1.63	46767|53155
bbr:BB4516	ncbi-geneid:2660635	5.-.-.-	53697
bbr:BB4520	ncbi-geneid:2660645	2.7.2	53633
bbr:BB4524	ncbi-geneid:2659960	1.1.1.27	89733
bbr:BB4530	ncbi-geneid:2658954	6.3.5.6|6.3.5.7	141000
bbr:BB4531	ncbi-geneid:2658955	6.3.5.6|6.3.5.7	75304
bbr:BB4532	ncbi-geneid:2659343	6.3.5.6|6.3.5.7	55931|89095
bbr:BB4533	ncbi-geneid:2658986	2.4.2.10	53271
bbr:BB4534	ncbi-geneid:2659095	3.1.11.2	56219
bbr:BB4535	ncbi-geneid:2661979	1.4.1.4	51735|53223
bbr:BB4539	ncbi-geneid:2659575	1.1.1.93|4.1.1.73|1.1.1.83	53659
bbr:BB4543	ncbi-geneid:2661108	2.7.13.3	55874|47384|158472
bbr:BB4545	ncbi-geneid:2660394	4.4.1.15	53686
bbr:BB4549	ncbi-geneid:2661613	3.6.3.-	52540
bbr:BB4550	ncbi-geneid:2659031	5.1.1.13	53681|53681
bbr:BB4554	ncbi-geneid:2660144	2.3.1.31	53474
bbr:BB4560	ncbi-geneid:2662627	6.3.2.2	55931
bbr:BB4565	ncbi-geneid:2661072	2.1.2.11	51621
bbr:BB4583	ncbi-geneid:2659845	1.1.1.157	51735|48179|48179
bbr:BB4585	ncbi-geneid:2659564	1.3.99.-	56645|47203
bbr:BB4587	ncbi-geneid:2661438	1.13.12.16
bbr:BB4588	ncbi-geneid:2659859	4.2.1.17	52096
bbr:BB4589	ncbi-geneid:2659860	4.2.1.17	52096
bbr:BB4599	ncbi-geneid:2660082	3.4.17.11	53187|55031
bbr:BB4600	ncbi-geneid:2661149	3.6.1.-|3.6.4.12	52540
bbr:BB4601	ncbi-geneid:2661995	3.6.4.-	52540|144020
bbr:BB4602	ncbi-geneid:2662137	4.1.1.37	51726
bbr:BB4604	ncbi-geneid:2661956	3.6.3.14	51344|46604
bbr:BB4605	ncbi-geneid:2662595	3.6.3.14	52540|47917|50615
bbr:BB4606	ncbi-geneid:2660928	3.6.3.14	52943
bbr:BB4607	ncbi-geneid:2659829	3.6.3.14	52540|47917|50615
bbr:BB4608	ncbi-geneid:2659905	3.6.3.14	47928
bbr:BB4609	ncbi-geneid:2659975	3.6.3.14	81573
bbr:BB4610	ncbi-geneid:2661518	3.6.3.14	81333
bbr:BB4611	ncbi-geneid:2659415	3.6.3.14	81336
bbr:BB4614	ncbi-geneid:2660456	4.2.1.17	52096
bbr:BB4617	ncbi-geneid:2661150	4.1.2.25	55620
bbr:BB4620	ncbi-geneid:2659018	5.3.4.1	52833
bbr:BB4622	ncbi-geneid:2662120	3.2.1.-	50685
bbr:BB4624	ncbi-geneid:2661148	5.1.3.1	51366
bbr:BB4625	ncbi-geneid:2659430	3.1.3.18	56784
bbr:BB4626	ncbi-geneid:2660469	4.1.3.27	56322
bbr:BB4627	ncbi-geneid:2660470	4.1.3.27	52317
bbr:BB4628	ncbi-geneid:2660440	2.4.2.18	52418|47648
bbr:BB4629	ncbi-geneid:2660481	4.1.1.48	51366
bbr:BB4641	ncbi-geneid:2660367	1.17.1.1	52343|54292|63380
bbr:BB4643	ncbi-geneid:2659038	1.2.1.3	53720
bbr:BB4644	ncbi-geneid:2661932	1.3.3.11	48613
bbr:BB4648	ncbi-geneid:2661264	4.3.1.12	51735
bbr:BB4659	ncbi-geneid:2659915	3.6.3.34	52540
bbr:BB4663	ncbi-geneid:2661358	2.1.1.63	46767|53155
bbr:BB4671	ncbi-geneid:2659597	2.6.1.45|2.6.1.44|2.6.1.51	53383
bbr:BB4674	ncbi-geneid:2660445	1.9.3.1	81442
bbr:BB4677	ncbi-geneid:2660911	3.8.1.2	56784
bbr:BB4684	ncbi-geneid:2660368	1.1.1.27	89733
bbr:BB4686	ncbi-geneid:2661650	1.1.1.100	51735
bbr:BB4695	ncbi-geneid:2659675	1.8.1.4	51905|55424
bbr:BB4701	ncbi-geneid:2663849	2.3.1.86|6.2.1.-	56801
bbr:BB4702	ncbi-geneid:2663911	1.3.99.3	56645|47203
bbr:BB4703	ncbi-geneid:2659372	2.3.1.12	52777|51230|47005
bbr:BB4704A	ncbi-geneid:2661323	1.2.4.1	52518|52922
bbr:BB4705	ncbi-geneid:2661526	1.2.4.1	52518
bbr:BB4710	ncbi-geneid:2659593	1.3.99.-	56645|47203
bbr:BB4711	ncbi-geneid:2660672	4.2.1.17	52096
bbr:BB4716	ncbi-geneid:2660673	1.3.99.-	56645|47203
bbr:BB4720	ncbi-geneid:2661875	4.2.1.52	51569
bbr:BB4722	ncbi-geneid:2661862	2.6.1.1	53383
bbr:BB4731	ncbi-geneid:2661870	1.1.1.95	51735|52283
bbr:BB4732	ncbi-geneid:2661852	3.5.1.68	53187
bbr:BB4734	ncbi-geneid:2661864	6.4.1.2	51230
bbr:BB4735	ncbi-geneid:2661865	6.3.4.14|6.4.1.2	56059|52440|51246
bbr:BB4736	ncbi-geneid:2661109	2.6.1.1	53383
bbr:BB4738	ncbi-geneid:2663952	2.7.9.3	56042|55326
bbr:BB4739	ncbi-geneid:2659982	2.9.1.-	52821
bbr:BB4750	ncbi-geneid:2658963	1.1.1.-	51735
bbr:BB4752	ncbi-geneid:2663940	1.3.99.-	56645|47203
bbr:BB4755	ncbi-geneid:2659026	4.2.1.17	52096
bbr:BB4756	ncbi-geneid:2659027	1.3.1.34	51395|51971|51905
bbr:BB4757	ncbi-geneid:2659094	4.2.1.17	52096
bbr:BB4764	ncbi-geneid:2661175	1.1.1.100	51735
bbr:BB4771	ncbi-geneid:2660321	3.7.1.-	53474
bbr:BB4772	ncbi-geneid:2659011	1.14.13.82	52343|54292|63380
bbr:BB4773	ncbi-geneid:2662146	1.14.-.-	55961|50022
bbr:BB4776	ncbi-geneid:2662240	3.6.3.30	52540|50331
bbr:BB4780	ncbi-geneid:2659375	1.1.1.100	51735
bbr:BB4781	ncbi-geneid:2659376	1.4.1.21	55347|51735
bbr:BB4787	ncbi-geneid:2660000	1.1.1.28	55103|56176
bbr:BB4788	ncbi-geneid:2660019	1.3.99.-	56645|47203
bbr:BB4789	ncbi-geneid:2659067	1.3.99.-	56645|47203
bbr:BB4791	ncbi-geneid:2662059	3.5.1.16	53187|55031
bbr:BB4797	ncbi-geneid:2662223	6.2.1.13	52210|56059|51735|52210
bbr:BB4802	ncbi-geneid:2659696	2.6.1.16	53697|56235
bbr:BB4804	ncbi-geneid:2659155	2.3.1.9	53901|53901
bbr:BB4805	ncbi-geneid:2659163	4.2.1.17|1.1.1.35	52096|51735|48179|48179
bbr:BB4815	ncbi-geneid:2662674	1.1.1.22	51735|52413|48179
bbr:BB4817	ncbi-geneid:2662672	2.7.7.23|2.3.1.157	53448|51161
bbr:BB4827	ncbi-geneid:2662647	1.9.3.1	81452
bbr:BB4830	ncbi-geneid:2662656	1.9.3.1	81442
bbr:BB4831	ncbi-geneid:2659799	1.9.3.1	49503|81464|46626
bbr:BB4837	ncbi-geneid:2659465	3.1.1.1|3.1.2.12
bbr:BB4838	ncbi-geneid:2659466	1.1.1.1|1.1.1.284	50129|51735|50129
bbr:BB4840	ncbi-geneid:2659521	1.4.1.13|1.4.1.14	51395|56235|69336
bbr:BB4841	ncbi-geneid:2659611	1.4.1.13|1.4.1.14	51971|46548|51971
bbr:BB4852	ncbi-geneid:2660990	2.5.1.7	55205
bbr:BB4853	ncbi-geneid:2660804	2.4.2.17	53850
bbr:BB4854	ncbi-geneid:2659705	1.1.1.23	53720
bbr:BB4855	ncbi-geneid:2659706	2.6.1.9	53383
bbr:BB4856	ncbi-geneid:2659669	4.2.1.19	54211|54211
bbr:BB4857	ncbi-geneid:2661580	2.4.2.-	52317
bbr:BB4858	ncbi-geneid:2661583	5.3.1.16	51366
bbr:BB4859	ncbi-geneid:2661584	4.1.3.-	51366
bbr:BB4860	ncbi-geneid:2659534	3.5.4.19	141734
bbr:BB4861	ncbi-geneid:2659535	3.6.1.31	101386
bbr:BB4867	ncbi-geneid:2660449	3.4.21.-	50494|50156
bbr:BB4870	ncbi-geneid:2660713	1.10.2.2	50022
bbr:BB4871	ncbi-geneid:2661040	1.10.2.2	81342|81648|81648
bbr:BB4872	ncbi-geneid:2659983	1.10.2.2	46626
bbr:BB4880	ncbi-geneid:2659149	1.8.1.9	51905
bbr:BB4890	ncbi-geneid:2662068	2.4.2.-	56399
bbr:BB4914	ncbi-geneid:2659146	3.6.4.13	52540
bbr:BB4924	ncbi-geneid:2661399	2.3.3.13	51569|110921|89000
bbr:BB4932	ncbi-geneid:2660798	3.6.3.20	52540|50331
bbr:BB4938	ncbi-geneid:2661661	6.1.1.19	52374|47323|55190
bbr:BB4941	ncbi-geneid:2661278	4.4.1.8	53383
bbr:BB4945	ncbi-geneid:2661822	1.3.99.10	56645|47203
bbr:BB4947	ncbi-geneid:2659957	2.3.1.9	53901|53901
bbr:BB4948	ncbi-geneid:2661546	6.4.1.4	52096|52096
bbr:BB4949	ncbi-geneid:2661547	6.4.1.4	56059|52440|51246|51230
bbr:BB4951	ncbi-geneid:2661599	2.6.1.17|2.6.1.11	53383
bbr:BB4958	ncbi-geneid:2661110	6.1.1.-	52374
bbr:BB4960	ncbi-geneid:2660796	5.99.1.2	56712
bbr:BB4964	ncbi-geneid:2660970	1.1.1.69	51735
bbr:BB4965	ncbi-geneid:2660301	1.2.1.3	53720
bbr:BB4966	ncbi-geneid:2660622	1.1.1.100	51735
bbr:BB4967	ncbi-geneid:2660048	2.2.1.6	52518|52518|52467
bbr:BB4971	ncbi-geneid:2663923	4.1.99.12	55821
bbr:BB4975	ncbi-geneid:2662904	1.1.1.169	48179|51735
bbr:BB4977	ncbi-geneid:2663481	2.3.1.-	55729
bbr:BB4980	ncbi-geneid:2659870	1.1.2.3	51395
bbr:BB4981	ncbi-geneid:2661391	3.6.1.7	54975
bbr:BB4983	ncbi-geneid:2659519	3.5.1.4	75304
bbr:BB4987	ncbi-geneid:2659578	5.99.1.3	56719|55874|54211
bbr:BB4988	ncbi-geneid:2660536	2.7.7.7	55979|55979|55979
bbr:BB4991	ncbi-geneid:2660873	3.1.26.5	54211
bbr:BB4994	ncbi-geneid:2660946	1.11.1.6	56634
bbr:BB4998	ncbi-geneid:2661013	1.14.11.17	51197
bbr:BB5008	ncbi-geneid:2661996	2.7.13.3	55874|47384
bbr:BB5012	ncbi-geneid:2661364	2.6.1.-	53383
