# Supplementary material for: Tracing the Repertoire of Promiscuous Enzymes along the Metabolic Pathways in Archaeal Organisms
Source: Life (Basel). 2017 Jul 13;7(3):30. doi: 10.3390/life7030030 (PMC5617955; doi:10.3390/life7030030)
Supplement: Supplementary file 1 [file life-07-00030-s001.zip › Table_S2/bbt.txt]

KEGGID	NCBIGI	ECs	SFamilyID
bbt:BBta_0002	ncbi-geneid:5149651	2.7.7.7	55979|55979|55979
bbt:BBta_0008	ncbi-geneid:5156080	5.99.1.3	56719|55874|54211
bbt:BBta_0011	ncbi-geneid:5155943	2.5.1.7	55205
bbt:BBta_0017	ncbi-geneid:5152373	3.5.1.46	56601
bbt:BBta_0020	ncbi-geneid:5149340	6.3.2.6	56104
bbt:BBta_0025	ncbi-geneid:5149344	3.1.3.18	56784
bbt:BBta_0026	ncbi-geneid:5152085	2.7.1.48	52540
bbt:BBta_0027	ncbi-geneid:5152086	2.1.3.-	53671
bbt:BBta_0028	ncbi-geneid:5152087	5.1.2.2|5.5.1.1	51604|54826
bbt:BBta_0029	ncbi-geneid:5152088	2.5.1.18	52833|47616
bbt:BBta_0032	ncbi-geneid:5152621	1.2.1.16	53720
bbt:BBta_0036	ncbi-geneid:5152624	2.7.1.20	53613
bbt:BBta_0038	ncbi-geneid:5154458	6.1.1.2	52374
bbt:BBta_0042	ncbi-geneid:5153459	3.4.24.57	53067
bbt:BBta_0043	ncbi-geneid:5153460	2.3.1.128	55729
bbt:BBta_0045	ncbi-geneid:5153462	3.-.-.-	56784
bbt:BBta_0050	ncbi-geneid:5153441	2.3.1.-	56317
bbt:BBta_0052	ncbi-geneid:5152429	3.4.17.11	53187|55031
bbt:BBta_0053	ncbi-geneid:5152430	2.1.1.33	53335
bbt:BBta_0059	ncbi-geneid:5153080	4.2.1.70|5.4.99.12	55120
bbt:BBta_0062	ncbi-geneid:5153082	2.7.7.8	54211|54211|55666|55666|54791|50249|46915
bbt:BBta_0066	ncbi-geneid:5151601	1.3.1.9	51735
bbt:BBta_0068	ncbi-geneid:5151996	2.3.1.41	53901|53901
bbt:BBta_0069	ncbi-geneid:5151997	4.2.1.60	54637
bbt:BBta_0073	ncbi-geneid:5152000	1.1.1.26	51735|52283
bbt:BBta_0080	ncbi-geneid:5148851	3.2.2.23|4.2.99.18	81624|46946|57716
bbt:BBta_0081	ncbi-geneid:5148852	2.1.1	53335
bbt:BBta_0082	ncbi-geneid:5148853	1.14.13.-	56112
bbt:BBta_0083	ncbi-geneid:5148854	6.3.2.5|4.1.1.36	102645|52507|47598
bbt:BBta_0084	ncbi-geneid:5155675	3.6.1.23	51283
bbt:BBta_0088	ncbi-geneid:5155679	2.7.7.13	53448
bbt:BBta_0090	ncbi-geneid:5155451	3.1.11.5	52540|52980
bbt:BBta_0092	ncbi-geneid:5155453	6.5.1.1	56091|50249
bbt:BBta_0094	ncbi-geneid:5148915	6.3.2.12|6.3.2.17	53623|53244
bbt:BBta_0096	ncbi-geneid:5148917	4.2.1.20	51366
bbt:BBta_0097	ncbi-geneid:5148918	4.2.1.20	53686
bbt:BBta_0098	ncbi-geneid:5148919	5.3.1.24	51366
bbt:BBta_0102	ncbi-geneid:5149596	3.4.21.-	52096
bbt:BBta_0104	ncbi-geneid:5149598	2.7.4.14	52540
bbt:BBta_0105	ncbi-geneid:5155296	2.5.1.19	55205
bbt:BBta_0110	ncbi-geneid:5149619	2.8.3.16	89796
bbt:BBta_0114	ncbi-geneid:5150192	3.6.3.20	52540|50331
bbt:BBta_0117	ncbi-geneid:5150195	2.3.1.-	55729
bbt:BBta_0119	ncbi-geneid:5149167	2.7.1.69	55804
bbt:BBta_0122	ncbi-geneid:5149049	3.6.3.-	52540
bbt:BBta_0125	ncbi-geneid:5149052	3.1.13.5
bbt:BBta_0132	ncbi-geneid:5149460	2.6.1.-	53383
bbt:BBta_0139	ncbi-geneid:5149510	2.7.3.-	55874|52172|47384|55785|52172
bbt:BBta_0140	ncbi-geneid:5149738	2.7.1.33	52540
bbt:BBta_0141	ncbi-geneid:5149739	3.6.1.31	101386
bbt:BBta_0142	ncbi-geneid:5149740	4.1.3.-	51366
bbt:BBta_0145	ncbi-geneid:5149957	5.3.1.16	51366
bbt:BBta_0146	ncbi-geneid:5149958	2.4.2.-	52317
bbt:BBta_0148	ncbi-geneid:5150075	4.2.1.19	54211|54211
bbt:BBta_0149	ncbi-geneid:5150076	3.4.25.1|3.4.25.2	56235
bbt:BBta_0151	ncbi-geneid:5150078	2.3.1.82	55729
bbt:BBta_0155	ncbi-geneid:5149928	3.2.1.-	50685
bbt:BBta_0158	ncbi-geneid:5149931	2.7.7.7
bbt:BBta_0159	ncbi-geneid:5149912	2.7.1.24	52540
bbt:BBta_0166	ncbi-geneid:5149182	2.1.1.170	53335
bbt:BBta_0169	ncbi-geneid:5149871	2.7.7.7	52540|48019
bbt:BBta_0171	ncbi-geneid:5150375	6.1.1.4	52374|50677|47323
bbt:BBta_0179	ncbi-geneid:5150807	3.1.11.2	56219
bbt:BBta_0180	ncbi-geneid:5150808	6.3.2.3	56059|52440
bbt:BBta_0184	ncbi-geneid:5149120	1.3.99.22	102114
bbt:BBta_0185	ncbi-geneid:5149121	3.6.1.15	52972
bbt:BBta_0186	ncbi-geneid:5150826	2.7.7.56	54211|55666
bbt:BBta_0189	ncbi-geneid:5150829	3.5.1	52499
bbt:BBta_0194	ncbi-geneid:5150939	1.5.1.29	52218
bbt:BBta_0195	ncbi-geneid:5150940	4.1.1.23	51366
bbt:BBta_0197	ncbi-geneid:5150942	1.3.1.26	51735|55347
bbt:BBta_0198	ncbi-geneid:5151067	5.4.2.1
bbt:BBta_0199	ncbi-geneid:5151068	2.1.1.63	46767|53155|46689
bbt:BBta_0201	ncbi-geneid:5150410	3.2.2.-|4.2.99.18	48150
bbt:BBta_0202	ncbi-geneid:5150411	2.3.1.74	53901|53901
bbt:BBta_0206	ncbi-geneid:5150614	3.6.3.4	56784|81653|81665|47240|47240
bbt:BBta_0210	ncbi-geneid:5150888	3.-.-.-	56281
bbt:BBta_0212	ncbi-geneid:5150890	6.1.1.20	56037|50249|55681|54991|46955
bbt:BBta_0214	ncbi-geneid:5151147	6.1.1.20	55681|46589
bbt:BBta_0222	ncbi-geneid:5151630	2.5.1.18	47616|52833
bbt:BBta_0224	ncbi-geneid:5151632	1.6.5.3|1.6.99.3	51735
bbt:BBta_0225	ncbi-geneid:5151556	1.1.1.100	51735
bbt:BBta_0226	ncbi-geneid:5151557	6.2.1.26	56801
bbt:BBta_0228	ncbi-geneid:5150479	1.3.5.1	81343
bbt:BBta_0229	ncbi-geneid:5150480	1.3.5.1	81343
bbt:BBta_0230	ncbi-geneid:5150481	1.3.5.1|1.3.99.1	51905|46977|56425
bbt:BBta_0231	ncbi-geneid:5151379	1.3.5.1|1.3.99.1	46548|54292
bbt:BBta_0238	ncbi-geneid:5151798	6.3.4.5	69864|52402
bbt:BBta_0241	ncbi-geneid:5151625	2.1.1.-	102114
bbt:BBta_0243	ncbi-geneid:5151735	1.1.1.1|1.6.5.5	51735|50129
bbt:BBta_0248	ncbi-geneid:5149845	4.2.1.96	55248
bbt:BBta_0250	ncbi-geneid:5149847	3.1.3.1	56300
bbt:BBta_0261	ncbi-geneid:5151917	1.4.3.4	51905|54373
bbt:BBta_0268	ncbi-geneid:5151863	3.6.1.1	50324
bbt:BBta_0269	ncbi-geneid:5151864	3.5.4.9|1.5.1.5	51735|53223
bbt:BBta_0273	ncbi-geneid:5152126	6.3.5.2	52317
bbt:BBta_0274	ncbi-geneid:5151451	1.1.1.100	51735
bbt:BBta_0276	ncbi-geneid:5151453	1.14.14.1	48264
bbt:BBta_0288	ncbi-geneid:5153206	4.2.1.75	69618
bbt:BBta_0289	ncbi-geneid:5153207	3.4.24.57	53067|53067
bbt:BBta_0290	ncbi-geneid:5153208	1.1.1.94	51735|48179
bbt:BBta_0297	ncbi-geneid:5153251	3.1.2.-	54637|54637
bbt:BBta_0298	ncbi-geneid:5153252	1.14.13.-	51905
bbt:BBta_0308	ncbi-geneid:5153185	2.4.2.11	51690|54675
bbt:BBta_0309	ncbi-geneid:5153347	3.5.1.4	75304
bbt:BBta_0313	ncbi-geneid:5153350	1.1.1.169	48179|51735
bbt:BBta_0314	ncbi-geneid:5153840	1.1.1.-	51735
bbt:BBta_0318	ncbi-geneid:5153666	2.5.1.18	52833|47616
bbt:BBta_0319	ncbi-geneid:5153667	3.5.1.46	56601
bbt:BBta_0321	ncbi-geneid:5153403	2.3.2.2	56235
bbt:BBta_0323	ncbi-geneid:5153405	2.1.2.3|3.5.4.10	53927|52335
bbt:BBta_0325	ncbi-geneid:5153292	2.1.1.-	53335|48013
bbt:BBta_0327	ncbi-geneid:5153294	2.7.1.25|2.7.7.4	52540|52540|50465|50447
bbt:BBta_0328	ncbi-geneid:5153295	2.7.7.4	52402
bbt:BBta_0333	ncbi-geneid:5153708	6.2.1.1	56801
bbt:BBta_0340	ncbi-geneid:5154264	1.1.1.85	53659
bbt:BBta_0344	ncbi-geneid:5148942	1.2.1.11	55347|51735
bbt:BBta_0346	ncbi-geneid:5154055	4.2.1.1	53056
bbt:BBta_0347	ncbi-geneid:5154056	4.1.3.34|4.1.3.6	51621
bbt:BBta_0351	ncbi-geneid:5154227	4.2.1.33|4.2.1.35	52016
bbt:BBta_0363	ncbi-geneid:5156140	4.2.1.33|4.2.1.35	53732
bbt:BBta_0365	ncbi-geneid:5152045	2.1.1.31	75217
bbt:BBta_0372	ncbi-geneid:5154441	5.1.1.7	54506|54506
bbt:BBta_0381	ncbi-geneid:5154365	3.6.3.41	52540
bbt:BBta_0382	ncbi-geneid:5154366	4.2.1.3	53732|52016
bbt:BBta_0385	ncbi-geneid:5154857	2.3.1.183	55729
bbt:BBta_0389	ncbi-geneid:5154853	3.1.1.5|3.1.2|3.1.2.-	52266
bbt:BBta_0390	ncbi-geneid:5154854	6.5.1.-	55144
bbt:BBta_0392	ncbi-geneid:5154257	1.1.1.37	56327|51735
bbt:BBta_0393	ncbi-geneid:5154258	6.2.1.5	56059|52210
bbt:BBta_0394	ncbi-geneid:5154259	6.2.1.5	52210|51735
bbt:BBta_0395	ncbi-geneid:5154260	1.2.4.2	52518|52518
bbt:BBta_0396	ncbi-geneid:5154510	2.3.1.61	52777|51230|47005
bbt:BBta_0398	ncbi-geneid:5154512	1.8.1.4	51905|55424
bbt:BBta_0402	ncbi-geneid:5155654	3.6.4.-	52540|52540|161219
bbt:BBta_0405	ncbi-geneid:5155648	3.6.3.14	47928
bbt:BBta_0406	ncbi-geneid:5155649	3.6.3.14	52540|47917|50615
bbt:BBta_0407	ncbi-geneid:5155650	3.6.3.14	52943
bbt:BBta_0408	ncbi-geneid:5155636	3.6.3.14	52540|47917|50615
bbt:BBta_0409	ncbi-geneid:5155637	3.6.3.14	51344
bbt:BBta_0410	ncbi-geneid:5155638	4.6.1.1	55073
bbt:BBta_0411	ncbi-geneid:5155426	3.6.1.-	55811
bbt:BBta_0412	ncbi-geneid:5155427	3.6.1.-	55811
bbt:BBta_0414	ncbi-geneid:5155429	3.4.21.102	52096|50156
bbt:BBta_0418	ncbi-geneid:5155401	2.7.7.18	52374
bbt:BBta_0419	ncbi-geneid:5155258	1.2.1.41	53720
bbt:BBta_0422	ncbi-geneid:5155127	2.7.2.11	53633|88697
bbt:BBta_0445	ncbi-geneid:5154743	3.1.3.11	56655
bbt:BBta_0446	ncbi-geneid:5154744	2.7.1.19	52540
bbt:BBta_0447	ncbi-geneid:5154919	2.2.1.1	52518|52518|52922
bbt:BBta_0448	ncbi-geneid:5154920	1.2.1.12	55347|51735
bbt:BBta_0449	ncbi-geneid:5154921	2.7.2.3	53748
bbt:BBta_0450	ncbi-geneid:5154922	4.1.2.13	51569
bbt:BBta_0451	ncbi-geneid:5154513	4.1.1.39	51649|54966
bbt:BBta_0452	ncbi-geneid:5154514	4.1.1.39	55239
bbt:BBta_0454	ncbi-geneid:5154516	5.1.3.1	51366
bbt:BBta_0455	ncbi-geneid:5154454	4.1.2.13	51569|54909
bbt:BBta_0456	ncbi-geneid:5154455	3.1.3.18	56784
bbt:BBta_0457	ncbi-geneid:5154456	3.1.3.18	56784
bbt:BBta_0460	ncbi-geneid:5154211	1.12.99.6	56770
bbt:BBta_0461	ncbi-geneid:5154212	1.12.99.6	56762
bbt:BBta_0473	ncbi-geneid:5153345	5.-.-.-	53697
bbt:BBta_0486	ncbi-geneid:5152389	4.2.1.44	51658
bbt:BBta_0487	ncbi-geneid:5152390	1.-.-.-|3.7.1.-	52518|52467|52518
bbt:BBta_0488	ncbi-geneid:5152391	1.1.1.18	51735|55347
bbt:BBta_0504	ncbi-geneid:5149272	1.1.1.-	50952
bbt:BBta_0512	ncbi-geneid:5156217	4.1.1.74	52518|52518|52467
bbt:BBta_0516	ncbi-geneid:5148975	2.7.3.-	55874|52172|47384|47226
bbt:BBta_0524	ncbi-geneid:5156096	2.7.3.-|2.7.13.3	55874|52172|47226|50341|47384|50341
bbt:BBta_0527	ncbi-geneid:5149302	2.1.1.80	53335|47757
bbt:BBta_0531	ncbi-geneid:5155892	2.7.3.-	55874|55785|55785|52172|55785|103190|47384
bbt:BBta_0539	ncbi-geneid:5156288	4.2.1.9	143975|52016
bbt:BBta_0542	ncbi-geneid:5148908	3.4.21.83	50993|53474
bbt:BBta_0544	ncbi-geneid:5148910	2.6.1.45|2.6.1.44|2.6.1.51	53383
bbt:BBta_0561	ncbi-geneid:5151049	4.6.1.1	55073|55781|158472
bbt:BBta_0563	ncbi-geneid:5153988	1.14.13.-	51905
bbt:BBta_0565	ncbi-geneid:5153990	3.5.2.6	56281
bbt:BBta_0566	ncbi-geneid:5153991	1.13.11.5	51182
bbt:BBta_0567	ncbi-geneid:5154633	3.7.1.2	56529|63433
bbt:BBta_0570	ncbi-geneid:5154636	1.13.11.27	54593
bbt:BBta_0571	ncbi-geneid:5149416	5.1.99.4	89796
bbt:BBta_0572	ncbi-geneid:5149417	1.2.99.2	56176|55447
bbt:BBta_0573	ncbi-geneid:5149418	1.17.1.4	56003|54665
bbt:BBta_0574	ncbi-geneid:5149419	1.2.99.2	47741|54292
bbt:BBta_0577	ncbi-geneid:5156059	3.1.3.12	56784
bbt:BBta_0578	ncbi-geneid:5156060	2.4.1.15	53756
bbt:BBta_0599	ncbi-geneid:5148989	3.1.6.1	53649
bbt:BBta_0613	ncbi-geneid:5149688	2.5.1.18	52833|47616
bbt:BBta_0616	ncbi-geneid:5150670	5.4.3.2	102114
bbt:BBta_0618	ncbi-geneid:5150576	2.6.1.42	56752
bbt:BBta_0622	ncbi-geneid:5150579	2.6.1.57	53383
bbt:BBta_0632	ncbi-geneid:5148971	4.1.1.20	51419|50621
bbt:BBta_0633	ncbi-geneid:5151281	2.5.1.47|4.2.1.22	53686
bbt:BBta_0647	ncbi-geneid:5151365	2.4.2.28	53167
bbt:BBta_0648	ncbi-geneid:5151366	5.3.1.23	100950
bbt:BBta_0649	ncbi-geneid:5151098	3.1.3.-	56784
bbt:BBta_0650	ncbi-geneid:5151099	3.4.21.-	50494
bbt:BBta_0651	ncbi-geneid:5151100	1.14.13.-	51905
bbt:BBta_0659	ncbi-geneid:5148873	3.5.1.49	141130
bbt:BBta_0667	ncbi-geneid:5151965	6.2.1.-	56801
bbt:BBta_0668	ncbi-geneid:5151966	1.3.99.3	56645|47203
bbt:BBta_0669	ncbi-geneid:5150725	1.3.99.-	56645|47203
bbt:BBta_0670	ncbi-geneid:5150726	2.5.1.18	52833|47616
bbt:BBta_0672	ncbi-geneid:5150728	3.6.3.8	81665|56784|81653|81660
bbt:BBta_0674	ncbi-geneid:5151674	6.2.1.26|6.2.1.3	56801
bbt:BBta_0675	ncbi-geneid:5151675	6.4.1.5	52096|52096
bbt:BBta_0676	ncbi-geneid:5151676	6.3.4.-|6.4.1.5	56059|52440|51246|51230
bbt:BBta_0681	ncbi-geneid:5151447	2.3.1.86|6.2.1.3	56801
bbt:BBta_0688	ncbi-geneid:5152270	3.5.2.3	51556|51338
bbt:BBta_0692	ncbi-geneid:5151969	3.1.3.5	56300|55816
bbt:BBta_0699	ncbi-geneid:5152353	3.4.21.26	53474|50993
bbt:BBta_0701	ncbi-geneid:5152263	4.1.1.44	69118
bbt:BBta_0702	ncbi-geneid:5152264	1.3.99.-	56645|47203
bbt:BBta_0703	ncbi-geneid:5152265	1.3.99.-	56645|47203
bbt:BBta_0711	ncbi-geneid:5152504	2.7.3.-	55874|52172|47384|55781
bbt:BBta_0721	ncbi-geneid:5152929	3.5.1.4|6.3.5.6|6.3.5.7	75304
bbt:BBta_0724	ncbi-geneid:5152701	3.5.1.4|3.5.1.54	75304
bbt:BBta_0726	ncbi-geneid:5152702	1.6.99.3	51905
bbt:BBta_0729	ncbi-geneid:5153393	1.14.-.-	48264
bbt:BBta_0742	ncbi-geneid:5153329	3.6.3.-	52540
bbt:BBta_0743	ncbi-geneid:5153330	3.5.3.11	52768
bbt:BBta_0746	ncbi-geneid:5152496	2.7.1.71	52540|47413
bbt:BBta_0747	ncbi-geneid:5152497	6.2.1.27	56801
bbt:BBta_0749	ncbi-geneid:5155748	4.2.1.17	52096|52096
bbt:BBta_0751	ncbi-geneid:5155750	1.1.1.-	51735
bbt:BBta_0757	ncbi-geneid:5153629	2.7.1.-|2.7.13.3	55874|47384
bbt:BBta_0759	ncbi-geneid:5153631	2.6.1.11|2.6.1.17	53383
bbt:BBta_0760	ncbi-geneid:5153632	2.1.3.3	53671
bbt:BBta_0768	ncbi-geneid:5153556	2.5.1.-	53383
bbt:BBta_0769	ncbi-geneid:5153415	3.5.4.13	51283|51283
bbt:BBta_0775	ncbi-geneid:5153311	2.1.1.63	46767|53155
bbt:BBta_0777	ncbi-geneid:5153774	1.1.1.69	51735
bbt:BBta_0779	ncbi-geneid:5153837	6.2.1.3	56801
bbt:BBta_0790	ncbi-geneid:5153781	6.1.1.6	52374|48163
bbt:BBta_0791	ncbi-geneid:5153782	4.2.1.1	51069
bbt:BBta_0793	ncbi-geneid:5154147	1.3.3.1	51395
bbt:BBta_0798	ncbi-geneid:5154054	6.5.1.1	56091|50249
bbt:BBta_0802	ncbi-geneid:5153421	3.6.4.-	52540|52540
bbt:BBta_0815	ncbi-geneid:5154309	1.3.99.-	56645|47203
bbt:BBta_0816	ncbi-geneid:5154310	2.3.1.9	53901|53901
bbt:BBta_0817	ncbi-geneid:5154311	1.1.1.35|4.2.1.17|5.1.2.3	52096|51735|48179|48179
bbt:BBta_0818	ncbi-geneid:5154312	2.5.1.18	47616|52833
bbt:BBta_0820	ncbi-geneid:5154139	6.3.2.2	55931
bbt:BBta_0824	ncbi-geneid:5154163	3.4.21.89	51306
bbt:BBta_0828	ncbi-geneid:5150280	1.9.3.1	49503|81464
bbt:BBta_0829	ncbi-geneid:5150281	1.9.3.1	81442
bbt:BBta_0833	ncbi-geneid:5155369	1.9.3.1	81452
bbt:BBta_0837	ncbi-geneid:5154765	4.1.1.44	69118
bbt:BBta_0839	ncbi-geneid:5154826	4.2.3.1	53686
bbt:BBta_0840	ncbi-geneid:5154827	3.4.24.-	63411|63411
bbt:BBta_0841	ncbi-geneid:5154828	2.3.1.128	55729
bbt:BBta_0843	ncbi-geneid:5154849	3.6.3.14	103657
bbt:BBta_0845	ncbi-geneid:5154851	3.6.3.14	81333
bbt:BBta_0846	ncbi-geneid:5154517	3.6.3.14	81336
bbt:BBta_0861	ncbi-geneid:5155295	2.3.1.37	53383
bbt:BBta_0870	ncbi-geneid:5154463	1.17.1.4	56003|54665
bbt:BBta_0871	ncbi-geneid:5154464	1.17.1.4	56176|55447
bbt:BBta_0872	ncbi-geneid:5154465	1.2.99.2	47741|54292
bbt:BBta_0877	ncbi-geneid:5154368	1.14.-.-	55961|50022
bbt:BBta_0878	ncbi-geneid:5154369	6.3.1.2	55931|54368
bbt:BBta_0879	ncbi-geneid:5154370	1.1.1.100	51735
bbt:BBta_0884	ncbi-geneid:5155239	1.1.1.56	51735
bbt:BBta_0892	ncbi-geneid:5152629	1.2.2.2|1.2.5.1	52518|52518|52467
bbt:BBta_0894	ncbi-geneid:5152184	1.8.1.9	51905|51206
bbt:BBta_0895	ncbi-geneid:5152185	2.5.1.7	55205
bbt:BBta_0897	ncbi-geneid:5152187	1.1.1.23	53720
bbt:BBta_0908	ncbi-geneid:5150672	2.1.1.64	53335
bbt:BBta_0920	ncbi-geneid:5149495	2.7.1.16	53067|53067
bbt:BBta_0921	ncbi-geneid:5149496	2.7.1.4	53613
bbt:BBta_0922	ncbi-geneid:5149497	2.7.7.27	53448|51161
bbt:BBta_0923	ncbi-geneid:5149498	2.4.1.21	53756
bbt:BBta_0924	ncbi-geneid:5149432	1.1.1.-	50129|51735
bbt:BBta_0926	ncbi-geneid:5149433	3.5.1.81	51556|51338
bbt:BBta_0928	ncbi-geneid:5149435	3.4.13.9	55920|53092
bbt:BBta_0929	ncbi-geneid:5148793	1.1.1.31	51735|48179
bbt:BBta_0931	ncbi-geneid:5148795	1.1.1.91	51430
bbt:BBta_0940	ncbi-geneid:5150204	1.1.1.100	51735
bbt:BBta_0943	ncbi-geneid:5150207	6.2.1.17	56801
bbt:BBta_0949	ncbi-geneid:5150185	2.7.1.39	56112
bbt:BBta_0950	ncbi-geneid:5150186	3.1.26.4
bbt:BBta_0951	ncbi-geneid:5150187	1.11.1.15	52833
bbt:BBta_0952	ncbi-geneid:5151462	2.3.1.86|6.2.1.3	56801
bbt:BBta_0953	ncbi-geneid:5151463	3.4.16.4	56601
bbt:BBta_0957	ncbi-geneid:5153917	3.6.1.31	101386
bbt:BBta_0972	ncbi-geneid:5155582	2.3.1.86|6.2.1.-	56801
bbt:BBta_0974	ncbi-geneid:5155584	1.13.12.16
bbt:BBta_0979	ncbi-geneid:5155252	6.3.1.5|6.3.5.1	52402|56317
bbt:BBta_1004	ncbi-geneid:5149732	2.4.1.198	53756
bbt:BBta_1006	ncbi-geneid:5149719	2.3.1.30	51161
bbt:BBta_1008	ncbi-geneid:5149721	2.3.1.30	51161
bbt:BBta_1010	ncbi-geneid:5150629	2.4.1.187	52091
bbt:BBta_1034	ncbi-geneid:5151093	2.7.10.2	52540
bbt:BBta_1036	ncbi-geneid:5151286	3.1.3.16	56300
bbt:BBta_1045	ncbi-geneid:5151279	2.6.1.-|5.4.3.8	53383
bbt:BBta_1046	ncbi-geneid:5151280	5.1.3.2	51735
bbt:BBta_1049	ncbi-geneid:5151257	5.1.3.13	51182
bbt:BBta_1070	ncbi-geneid:5152216	5.1.3.13	51182
bbt:BBta_1071	ncbi-geneid:5152217	4.2.1.46	51735
bbt:BBta_1072	ncbi-geneid:5152218	1.1.1.133	51735
bbt:BBta_1073	ncbi-geneid:5152271	2.7.7.24	53448
bbt:BBta_1082	ncbi-geneid:5151043	3.6.4.-	52540|52540|52540|143517|141259
bbt:BBta_1087	ncbi-geneid:5152792	1.2.1.31|5.1.1.12	56801|56801|56801|52777|52777|52777|52777|52777|52777|47336|47336|47336
bbt:BBta_1089	ncbi-geneid:5152794	5.1.1.12	56801|56801|56801|56801|52777|52777|52777|52777|52777|52777|52777|52777|52777|52777|53474|52777|52777|47336|47336|47336|47336
bbt:BBta_1090	ncbi-geneid:5152795	3.1.1.3	53474
bbt:BBta_1091	ncbi-geneid:5152636	3.6.3.31	52540|90123
bbt:BBta_1093	ncbi-geneid:5152638	1.13.12.-	51905|51905
bbt:BBta_1112	ncbi-geneid:5152718	6.-.-.-	56801
bbt:BBta_1115	ncbi-geneid:5152783	1.4.3.21	49998|54416|54416
bbt:BBta_1119	ncbi-geneid:5149481	3.-.-.-	53474
bbt:BBta_1128	ncbi-geneid:5153182	1.14.-.-	51679
bbt:BBta_1129	ncbi-geneid:5153387	3.5.1.59	52499
bbt:BBta_1130	ncbi-geneid:5153388	4.1.3.32|4.1.3.30	51621
bbt:BBta_1134	ncbi-geneid:5153480	3.2.2.21	48150
bbt:BBta_1135	ncbi-geneid:5153481	6.1.1.-	52374
bbt:BBta_1136	ncbi-geneid:5153482	2.7.3.-	55874|52172|47384
bbt:BBta_1139	ncbi-geneid:5153642	2.5.1.17	89028
bbt:BBta_1142	ncbi-geneid:5153574	1.1.1.35|1.1.1.157	51735|48179
bbt:BBta_1145	ncbi-geneid:5153815	4.3.2.1	48557
bbt:BBta_1147	ncbi-geneid:5153817	4.1.1.20	51419|50621
bbt:BBta_1151	ncbi-geneid:5154065	1.2.1	55347|51735
bbt:BBta_1152	ncbi-geneid:5154066	1.1.1.100	51735
bbt:BBta_1153	ncbi-geneid:5152474	1.6.5.5	50129|51735
bbt:BBta_1156	ncbi-geneid:5152477	3.1.-.-	52980
bbt:BBta_1159	ncbi-geneid:5153854	2.1.1.37	53335
bbt:BBta_1164	ncbi-geneid:5155698	3.1.4.-	56300
bbt:BBta_1167	ncbi-geneid:5154397	4.2.1.52	51569
bbt:BBta_1168	ncbi-geneid:5154398	3.6.3.36	52540
bbt:BBta_1171	ncbi-geneid:5153634	1.1.1.100	51735
bbt:BBta_1179	ncbi-geneid:5154932	2.3.1.51	69593
bbt:BBta_1182	ncbi-geneid:5154875	1.3.1.12	51735|48179
bbt:BBta_1183	ncbi-geneid:5154876	2.6.1.9	53383
bbt:BBta_1184	ncbi-geneid:5154877	5.4.99.5	48600
bbt:BBta_1186	ncbi-geneid:5154878	2.3.1.31	53474
bbt:BBta_1192	ncbi-geneid:5155666	3.4.11.5	53474
bbt:BBta_1202	ncbi-geneid:5155135	1.17.-.-|1.14.11.-	51197
bbt:BBta_1203	ncbi-geneid:5155136	3.4.17.11	53187|55031
bbt:BBta_1204	ncbi-geneid:5155003	2.1.1.63	46767|53155
bbt:BBta_1206	ncbi-geneid:5155005	2.5.1.18	52833|47616
bbt:BBta_1207	ncbi-geneid:5155006	5.3.3.-	56529
bbt:BBta_1210	ncbi-geneid:5155013	1.1.1.100	51735
bbt:BBta_1212	ncbi-geneid:5154915	1.1.1.100	51735
bbt:BBta_1213	ncbi-geneid:5154916	1.1.99.-	51905|54373
bbt:BBta_1214	ncbi-geneid:5154917	1.2.1.68	53720
bbt:BBta_1238	ncbi-geneid:5153399	3.1.21.3	52540|52540
bbt:BBta_1248	ncbi-geneid:5152119	2.6.1.1	53383
bbt:BBta_1249	ncbi-geneid:5152336	1.2.1.3	53720
bbt:BBta_1253	ncbi-geneid:5152066	2.2.1.6	52518|52467|52518
bbt:BBta_1258	ncbi-geneid:5151397	3.6.3.21	52540
bbt:BBta_1259	ncbi-geneid:5151398	1.4.99.1	51905|54373
bbt:BBta_1260	ncbi-geneid:5156294	3.6.3.28|3.6.3.21	52540
bbt:BBta_1262	ncbi-geneid:5156296	3.5.99.3	51556|51338|51338
bbt:BBta_1271	ncbi-geneid:5154994	3.5.2.10	102215
bbt:BBta_1275	ncbi-geneid:5150090	3.1.4.3	53649
bbt:BBta_1296	ncbi-geneid:5148957	2.5.1.16	53335
bbt:BBta_1323	ncbi-geneid:5151392	1.14.13.-	51905
bbt:BBta_1328	ncbi-geneid:5150396	3.6.3.-	56784|81653|81665
bbt:BBta_1335	ncbi-geneid:5152739	1.15.1.1	54719|46609
bbt:BBta_1348	ncbi-geneid:5156083	2.3.1.-	55729
bbt:BBta_1349	ncbi-geneid:5156084	4.1.1.17	51419|50621
bbt:BBta_1351	ncbi-geneid:5152667	3.4.15.5	55486
bbt:BBta_1355	ncbi-geneid:5156025	5.4.99.17	48239|48239
bbt:BBta_1357	ncbi-geneid:5156027	4.99.1.1	53800
bbt:BBta_1362	ncbi-geneid:5156300	5.3.1.13	53697
bbt:BBta_1363	ncbi-geneid:5156301	2.3.1.5	54001
bbt:BBta_1364	ncbi-geneid:5156218	2.3.1.118	54001
bbt:BBta_1366	ncbi-geneid:5156219	1.14.11.17	51197
bbt:BBta_1370	ncbi-geneid:5156183	1.4.1.14|1.4.1.13	51971|46548|51971
bbt:BBta_1371	ncbi-geneid:5156184	1.4.1.14|1.4.1.13	51395|56235|69336
bbt:BBta_1374	ncbi-geneid:5148950	3.1.1.5	53474
bbt:BBta_1383	ncbi-geneid:5149210	4.6.1.1	55073|48452
bbt:BBta_1384	ncbi-geneid:5148983	4.6.1.1	55073|48452
bbt:BBta_1389	ncbi-geneid:5149579	3.1.3.25	56655
bbt:BBta_1390	ncbi-geneid:5149580	3.5.1.68	53187
bbt:BBta_1411	ncbi-geneid:5150432	4.1.1.4	160104
bbt:BBta_1432	ncbi-geneid:5150636	3.6.3.14	52943
bbt:BBta_1433	ncbi-geneid:5148979	3.4.21.68	52540|47917
bbt:BBta_1435	ncbi-geneid:5148981	3.6.3.14	81333
bbt:BBta_1436	ncbi-geneid:5148982	3.6.3.14	81336
bbt:BBta_1439	ncbi-geneid:5149941	3.6.3.14	51344
bbt:BBta_1440	ncbi-geneid:5149942	3.6.3.14	52540|47917|50615
bbt:BBta_1442	ncbi-geneid:5149943	2.7.7.7	56672|100879
bbt:BBta_1451	ncbi-geneid:5151041	3.6.3.2	81665|56784|81660|81653
bbt:BBta_1533	ncbi-geneid:5152822	2.1.1.80	53335|47757
bbt:BBta_1568	ncbi-geneid:5153368	3.6.3.-	56784|81653
bbt:BBta_1580	ncbi-geneid:5152030	2.3.1.29	53383
bbt:BBta_1586	ncbi-geneid:5153112	5.4.2.1	64158|53649
bbt:BBta_1593	ncbi-geneid:5153339	1.18.1.3	52343|54292|63380
bbt:BBta_1594	ncbi-geneid:5153340	1.14.13.7|1.14.13.25	47240
bbt:BBta_1595	ncbi-geneid:5153341	1.14.13.7	56029
bbt:BBta_1596	ncbi-geneid:5153342	1.14.13.7	50022
bbt:BBta_1597	ncbi-geneid:5153062	1.14.13.7	110814
bbt:BBta_1598	ncbi-geneid:5153063	1.14.13.-	47240
bbt:BBta_1600	ncbi-geneid:5153065	1.1.1.100	51735
bbt:BBta_1602	ncbi-geneid:5153147	1.2.1.16	53720
bbt:BBta_1604	ncbi-geneid:5153149	2.7.9.2	52009
bbt:BBta_1605	ncbi-geneid:5153304	2.7.9.2	56059
bbt:BBta_1606	ncbi-geneid:5153305	1.14.-.-	48264
bbt:BBta_1609	ncbi-geneid:5153605	2.5.1.18	47616|52833
bbt:BBta_1610	ncbi-geneid:5153606	5.1.3.2	51735
bbt:BBta_1626	ncbi-geneid:5153795	5.1.3.2	51735
bbt:BBta_1628	ncbi-geneid:5153797	2.7.3.-	55781|55874
bbt:BBta_1641	ncbi-geneid:5154276	1.1.1.-	51735
bbt:BBta_1644	ncbi-geneid:5155821	4.1.1.7	52518|52518|52467
bbt:BBta_1647	ncbi-geneid:5154202	2.6.1.21	56752
bbt:BBta_1654	ncbi-geneid:5154014	3.8.1.2	56784
bbt:BBta_1660	ncbi-geneid:5154131	3.8.1.5	53474
bbt:BBta_1662	ncbi-geneid:5154133	1.1.3.15	56176|55103
bbt:BBta_1663	ncbi-geneid:5153495	1.1.3.15	56176|55103
bbt:BBta_1664	ncbi-geneid:5153496	1.1.3.15	54862
bbt:BBta_1680	ncbi-geneid:5154443	2.4.2.17	53850
bbt:BBta_1681	ncbi-geneid:5154444	2.4.2.17	55681
bbt:BBta_1682	ncbi-geneid:5154445	2.1.1.-	75217|88697
bbt:BBta_1688	ncbi-geneid:5154230	3.1.3.25	56655
bbt:BBta_1691	ncbi-geneid:5155585	2.-.-.-	53756
bbt:BBta_1692	ncbi-geneid:5155586	2.4.1.182|2.7.1.130	52540
bbt:BBta_1699	ncbi-geneid:5155019	6.3.4.13	56059|52440|51246
bbt:BBta_1700	ncbi-geneid:5155020	3.5.4.-	53927
bbt:BBta_1701	ncbi-geneid:5155021	4.2.1.70|5.4.99.12	55120|55174
bbt:BBta_1702	ncbi-geneid:5155022	2.1.1.171	53335
bbt:BBta_1707	ncbi-geneid:5154706	4.4.1.5	54593
bbt:BBta_1716	ncbi-geneid:5154806	6.1.1.5	52374|47323|50677
bbt:BBta_1717	ncbi-geneid:5154807	2.7.1.26|2.7.7.2	82114|52374
bbt:BBta_1722	ncbi-geneid:5154612	2.6.1.18	53383
bbt:BBta_1723	ncbi-geneid:5154702	2.1.1.72	53335
bbt:BBta_1724	ncbi-geneid:5154703	2.-.-.-	54690
bbt:BBta_1732	ncbi-geneid:5153423	3.1.27.1	55895
bbt:BBta_1736	ncbi-geneid:5152605	2.7.3.-|2.7.13.3	55874|47384
bbt:BBta_1739	ncbi-geneid:5152299	2.6.1.42	56752
bbt:BBta_1740	ncbi-geneid:5152300	6.1.1.21	55681|52954
bbt:BBta_1741	ncbi-geneid:5152301	5.3.2.-	55331
bbt:BBta_1743	ncbi-geneid:5151807	1.5.1.2	48179|51735
bbt:BBta_1745	ncbi-geneid:5156104	2.5.1.9|2.5.1.78	52121
bbt:BBta_1747	ncbi-geneid:5156106	1.2.99.2	56176|55447
bbt:BBta_1748	ncbi-geneid:5150648	1.2.99.2	47741|54292
bbt:BBta_1749	ncbi-geneid:5150649	1.2.99.2	56003|54665
bbt:BBta_1761	ncbi-geneid:5156165	2.7.6.1	53271
bbt:BBta_1768	ncbi-geneid:5156317	3.1.1.29	53178
bbt:BBta_1782	ncbi-geneid:5156222	3.1.-.-	52540|52540|46600
bbt:BBta_1788	ncbi-geneid:5150158	2.5.1.18	52833|47616
bbt:BBta_1789	ncbi-geneid:5150159	4.2.1.17	52096
bbt:BBta_1791	ncbi-geneid:5148933	3.1.3.-	56784
bbt:BBta_1796	ncbi-geneid:5150198	2.3.1.-	55729
bbt:BBta_1799	ncbi-geneid:5150181	5.2.1.2|2.5.1.18	47616|52833
bbt:BBta_1801	ncbi-geneid:5150183	2.6.1.1	53383
bbt:BBta_1809	ncbi-geneid:5155365	1.1.1.25	51735|53223
bbt:BBta_1816	ncbi-geneid:5150129	1.1.2.3	51395
bbt:BBta_1817	ncbi-geneid:5150130	5.4.2.10	53738|53738|53738|55957
bbt:BBta_1820	ncbi-geneid:5150052	2.5.1.18	47616|52833
bbt:BBta_1823	ncbi-geneid:5156146	1.1.1.274	51430
bbt:BBta_1825	ncbi-geneid:5156148	2.6.1.52	53383
bbt:BBta_1826	ncbi-geneid:5156149	1.1.1.95	51735|143548|52283|55021
bbt:BBta_1830	ncbi-geneid:5151776	1.5.3.1	51905
bbt:BBta_1831	ncbi-geneid:5151224	1.-.-.-	51905
bbt:BBta_1833	ncbi-geneid:5151226	1.-.-.-	51905|54373
bbt:BBta_1839	ncbi-geneid:5155553	3.4.24.-	52540|140990
bbt:BBta_1846	ncbi-geneid:5153077	3.6.3.2	81665|56784|81653
bbt:BBta_1849	ncbi-geneid:5151793	3.6.3.-	52540
bbt:BBta_1850	ncbi-geneid:5151794	6.3.4.4	52540
bbt:BBta_1855	ncbi-geneid:5155671	1.8.4.11|1.8.4.12	51316
bbt:BBta_1856	ncbi-geneid:5155672	1.8.4.11	55068
bbt:BBta_1862	ncbi-geneid:5154592	1.7.99.4	53706|50692
bbt:BBta_1866	ncbi-geneid:5156133	1.14.14.5	51679
bbt:BBta_1869	ncbi-geneid:5150166	1.5.1.29	50475
bbt:BBta_1881	ncbi-geneid:5149837	2.1.1.61|2.8.1.-	52402
bbt:BBta_1882	ncbi-geneid:5149838	2.1.1.71|2.1.1.17	53335
bbt:BBta_1889	ncbi-geneid:5148900	1.11.1.10	53474
bbt:BBta_1900	ncbi-geneid:5149564	5.3.2.-	55331
bbt:BBta_1909	ncbi-geneid:5150620	1.2.99.2	47741|54292
bbt:BBta_1910	ncbi-geneid:5150766	1.17.1.4	56003|54665
bbt:BBta_1911	ncbi-geneid:5150767	1.2.99.2	56176|55447
bbt:BBta_1916	ncbi-geneid:5150464	1.1.1.79|1.1.1.81	51735
bbt:BBta_1917	ncbi-geneid:5150465	1.5.3.1	51905
bbt:BBta_1918	ncbi-geneid:5149385	3.8.1.2	56784
bbt:BBta_1927	ncbi-geneid:5151337	1.5.3.1	51905
bbt:BBta_1928	ncbi-geneid:5151338	2.6.1.-	53383
bbt:BBta_1939	ncbi-geneid:5151645	3.7.1.2	56529
bbt:BBta_1942	ncbi-geneid:5151648	1.4.1.13|2.4.2.-	56235
bbt:BBta_1943	ncbi-geneid:5151753	1.4.1.13	69336
bbt:BBta_1944	ncbi-geneid:5151754	1.4.1.13	51395
bbt:BBta_1945	ncbi-geneid:5151755	6.3.1.2	55931|54368
bbt:BBta_1946	ncbi-geneid:5151756	1.5.3.1	103025
bbt:BBta_1947	ncbi-geneid:5151718	1.5.3.1	103025|51905|101790
bbt:BBta_1949	ncbi-geneid:5151720	1.5.3.1	51905|54373
bbt:BBta_1956	ncbi-geneid:5149398	3.6.3.-	52540
bbt:BBta_1957	ncbi-geneid:5149399	3.6.3.-	52540
bbt:BBta_1958	ncbi-geneid:5149400	3.5.1.4	56317
bbt:BBta_1961	ncbi-geneid:5151683	3.5.1.5	51278|54111
bbt:BBta_1962	ncbi-geneid:5151684	3.5.1.5	51556|51338
bbt:BBta_1966	ncbi-geneid:5151537	1.7.99.7	52540
bbt:BBta_1970	ncbi-geneid:5152153	3.1.2.-	53474
bbt:BBta_1974	ncbi-geneid:5152121	1.2.1.3	53720
bbt:BBta_1975	ncbi-geneid:5152122	3.6.3.-	52540
bbt:BBta_1980	ncbi-geneid:5151125	1.14.14.5	51679
bbt:BBta_1981	ncbi-geneid:5152231	1.3.99.-	56645|47203
bbt:BBta_1984	ncbi-geneid:5152234	4.1.1.44	69118
bbt:BBta_1985	ncbi-geneid:5151919	1.1.1.31	51735|48179
bbt:BBta_1989	ncbi-geneid:5151834	3.6.3.27	52540
bbt:BBta_1994	ncbi-geneid:5152128	1.12.99.6|1.12.7.2	56770
bbt:BBta_1995	ncbi-geneid:5152129	1.12.5.1	56762
bbt:BBta_1996	ncbi-geneid:5152130	1.12.99.6	56770
bbt:BBta_1997	ncbi-geneid:5152108	1.12.99.6	56762
bbt:BBta_1999	ncbi-geneid:5152110	3.4.24.-	53163
bbt:BBta_2013	ncbi-geneid:5152963	2.7.3.-	55874|55785|47384
bbt:BBta_2023	ncbi-geneid:5152747	1.3.99.16	56003|56003
bbt:BBta_2026	ncbi-geneid:5152883	6.2.1.-	56801
bbt:BBta_2028	ncbi-geneid:5152885	2.2.1.6	52518|52518|52467
bbt:BBta_2030	ncbi-geneid:5152947	1.10.3.-	49503|81464
bbt:BBta_2031	ncbi-geneid:5152948	1.10.3.-	81442
bbt:BBta_2032	ncbi-geneid:5152949	1.10.3.-	81452
bbt:BBta_2035	ncbi-geneid:5153121	2.7.3.-|2.7.13.3	55874|47384
bbt:BBta_2048	ncbi-geneid:5153051	1.-.-.-	56003|54665|47741|54292
bbt:BBta_2050	ncbi-geneid:5153053	3.5.99.3	51556|51338|51338
bbt:BBta_2060	ncbi-geneid:5153165	3.6.3.17	52540|52540
bbt:BBta_2068	ncbi-geneid:5153557	2.7.1.58	53067
bbt:BBta_2069	ncbi-geneid:5153558	4.1.2.21	51569
bbt:BBta_2072	ncbi-geneid:5151988	1.14.13.-|3.1.1	53474|51905|51905|51905
bbt:BBta_2073	ncbi-geneid:5151989	1.1.1.95	51735|52283|55021
bbt:BBta_2078	ncbi-geneid:5153579	3.6.3.29	52540|50331
bbt:BBta_2081	ncbi-geneid:5153500	3.5.1.4	75304
bbt:BBta_2082	ncbi-geneid:5153501	3.5.1.-	53187|55031
bbt:BBta_2086	ncbi-geneid:5153698	1.7.99.7	81452
bbt:BBta_2088	ncbi-geneid:5153569	1.7.99.7	46626
bbt:BBta_2089	ncbi-geneid:5153570	1.7.99.7	81442
bbt:BBta_2090	ncbi-geneid:5153571	1.7.99.7	52540
bbt:BBta_2091	ncbi-geneid:5153572	1.7.99.7	53300
bbt:BBta_2095	ncbi-geneid:5153998	3.5.1.77	56317
bbt:BBta_2098	ncbi-geneid:5154327	3.6.3.21	52540
bbt:BBta_2101	ncbi-geneid:5155447	3.8.1.-	51556|51338
bbt:BBta_2102	ncbi-geneid:5155448	2.4.2.9	53271
bbt:BBta_2105	ncbi-geneid:5155285	3.5.99.4|3.5.4.1	51556|51338
bbt:BBta_2106	ncbi-geneid:5155286	3.5.1.77	56317
bbt:BBta_2108	ncbi-geneid:5155194	3.5.2.2	51556|51338|51338
bbt:BBta_2109	ncbi-geneid:5155195	5.1.3.2	51735
bbt:BBta_2110	ncbi-geneid:5155196	1.1.1.100	51735
bbt:BBta_2118	ncbi-geneid:5154477	1.1.1.57	51735|48179
bbt:BBta_2123	ncbi-geneid:5154253	4.2.1.8	51658
bbt:BBta_2124	ncbi-geneid:5154254	1.1.1.264	50129|51735
bbt:BBta_2125	ncbi-geneid:5154255	2.7.1.45	53613
bbt:BBta_2126	ncbi-geneid:5154256	4.1.2.14|4.1.3.16	51569
bbt:BBta_2128	ncbi-geneid:5154602	3.6.3.17	52540|52540
bbt:BBta_2132	ncbi-geneid:5154582	4.2.1.9	143975|52016
bbt:BBta_2133	ncbi-geneid:5154583	4.2.1.52	51569
bbt:BBta_2134	ncbi-geneid:5154584	1.1.1.48	51735
bbt:BBta_2135	ncbi-geneid:5155430	5.1.3.3	74650
bbt:BBta_2136	ncbi-geneid:5155431	3.1.1.17	63829
bbt:BBta_2138	ncbi-geneid:5155433	3.6.3.17	52540|52540
bbt:BBta_2143	ncbi-geneid:5155310	2.7.3.-|2.7.13.3	55874|50341|47226|47384
bbt:BBta_2146	ncbi-geneid:5155396	2.1.1.80	53335|47757
bbt:BBta_2147	ncbi-geneid:5155397	3.5.1.44	64438
bbt:BBta_2148	ncbi-geneid:5155299	3.1.1.61	52738|52172
bbt:BBta_2164	ncbi-geneid:5155171	1.4.3.4	51905|54373
bbt:BBta_2170	ncbi-geneid:5155756	2.8.1.1	48403|52821
bbt:BBta_2173	ncbi-geneid:5155759	1.14.13.82	54292|63380|52343
bbt:BBta_2174	ncbi-geneid:5154979	1.13.11.8	53213|48076
bbt:BBta_2184	ncbi-geneid:5154490	1.14.13.82	55961|50022
bbt:BBta_2186	ncbi-geneid:5154492	1.14.12.7|1.14.13.82	52343|54292|63380
bbt:BBta_2188	ncbi-geneid:5153487	2.1.1.14	51726
bbt:BBta_2189	ncbi-geneid:5153488	2.7.2.1	53067|53067
bbt:BBta_2190	ncbi-geneid:5153489	1.1.99.1	51905|54373
bbt:BBta_2191	ncbi-geneid:5153490	2.5.1.61	53850|54782
bbt:BBta_2192	ncbi-geneid:5152355	4.1.1.37	51726
bbt:BBta_2197	ncbi-geneid:5151859	2.3.2.2	56235
bbt:BBta_2200	ncbi-geneid:5151860	5.2.1.8	54534
bbt:BBta_2211	ncbi-geneid:5149406	3.3.2.9	53474
bbt:BBta_2218	ncbi-geneid:5156325	3.1.2.-	54637
bbt:BBta_2221	ncbi-geneid:5150237	1.1.5.3	51905|54373
bbt:BBta_2240	ncbi-geneid:5149401	1.-.-.-	51395
bbt:BBta_2241	ncbi-geneid:5149402	1.1.-.-	51735
bbt:BBta_2244	ncbi-geneid:5149531	5.4.2.2	53738|53738|55957|53738
bbt:BBta_2247	ncbi-geneid:5149534	1.1.1.284	51735|50129
bbt:BBta_2250	ncbi-geneid:5156180	2.4.1.-	53448
bbt:BBta_2260	ncbi-geneid:5148814	3.5.1.32	53187|55031
bbt:BBta_2271	ncbi-geneid:5150101	3.6.3.-	52540
bbt:BBta_2275	ncbi-geneid:5150234	2.7.7.25	81891|81301
bbt:BBta_2279	ncbi-geneid:5150134	1.11.1.10	53474
bbt:BBta_2284	ncbi-geneid:5152599	1.1.1.14	50129|51735
bbt:BBta_2287	ncbi-geneid:5152809	1.3.99.16	54292|47741
bbt:BBta_2288	ncbi-geneid:5152810	1.3.99.16	56003|56003|54665
bbt:BBta_2295	ncbi-geneid:5153905	3.1.3.18	56784
bbt:BBta_2296	ncbi-geneid:5153906	1.3.3.3	102886
bbt:BBta_2297	ncbi-geneid:5153907	4.2.3.12	55620
bbt:BBta_2299	ncbi-geneid:5155186	2.1.1.-	75217
bbt:BBta_2300	ncbi-geneid:5155187	1.10.2.2	50022
bbt:BBta_2301	ncbi-geneid:5155620	1.10.2.2	81342|46626|81648
bbt:BBta_2303	ncbi-geneid:5155622	3.1.1.45	53474
bbt:BBta_2309	ncbi-geneid:5155618	4.1.3.27	56322|52317
bbt:BBta_2310	ncbi-geneid:5155619	2.4.2.7	53271
bbt:BBta_2321	ncbi-geneid:5155685	3.2.2.-	48150|55811
bbt:BBta_2328	ncbi-geneid:5155537	2.5.1.18	47616|52833
bbt:BBta_2332	ncbi-geneid:5148870	2.1.1.72	53335
bbt:BBta_2338	ncbi-geneid:5150308	2.7.9.1	56059|52009
bbt:BBta_2340	ncbi-geneid:5150310	4.1.2.22	52518|52518
bbt:BBta_2343	ncbi-geneid:5149592	3.1.26.4	53098
bbt:BBta_2345	ncbi-geneid:5149920	2.7.7.7	52141
bbt:BBta_2346	ncbi-geneid:5149921	1.5.5.1	51905|54373|54862
bbt:BBta_2348	ncbi-geneid:5149923	2.7.1.148	54211|55060
bbt:BBta_2349	ncbi-geneid:5149535	2.5.1.1|2.5.1.90	48576
bbt:BBta_2353	ncbi-geneid:5149538	3.4.21.-	52096
bbt:BBta_2355	ncbi-geneid:5150581	6.1.1.14	55681
bbt:BBta_2357	ncbi-geneid:5150583	6.1.1.14	109604
bbt:BBta_2360	ncbi-geneid:5150404	2.7.9.1	56059|51621|52009
bbt:BBta_2362	ncbi-geneid:5150263	1.4.3.16	51905|56425|46977
bbt:BBta_2374	ncbi-geneid:5150982	3.2.2.20	48150
bbt:BBta_2375	ncbi-geneid:5150778	2.1.2.10	103025
bbt:BBta_2376	ncbi-geneid:5150779	3.5.2.3	51556|51338
bbt:BBta_2385	ncbi-geneid:5150920	2.3.1.-	55729
bbt:BBta_2386	ncbi-geneid:5150921	1.1.2.4	56176|55103
bbt:BBta_2399	ncbi-geneid:5151266	2.7.3.-	55874|52172|47384|52172
bbt:BBta_2400	ncbi-geneid:5151267	3.5.1.4	75304
bbt:BBta_2405	ncbi-geneid:5151140	2.3.1.30	51161
bbt:BBta_2408	ncbi-geneid:5151499	3.5.1.46	56601
bbt:BBta_2411	ncbi-geneid:5151501	1.2.1.3	53720
bbt:BBta_2415	ncbi-geneid:5151692	3.5.1	52499
bbt:BBta_2423	ncbi-geneid:5151554	1.3.99.16	56003|56003|46626|46626|46626|54665
bbt:BBta_2424	ncbi-geneid:5151846	1.3.99.16	47741|54292
bbt:BBta_2433	ncbi-geneid:5151912	3.5.2.18	51556|51338
bbt:BBta_2437	ncbi-geneid:5151940	6.4.1.2|6.3.4.14	56059|52440|51246
bbt:BBta_2438	ncbi-geneid:5151941	6.3.4.6	50891|160467
bbt:BBta_2445	ncbi-geneid:5152006	1.1.1.274	51430
bbt:BBta_2448	ncbi-geneid:5151777	3.5.2.3	51556|51338
bbt:BBta_2449	ncbi-geneid:5151778	2.6.1.39	53383
bbt:BBta_2450	ncbi-geneid:5151779	4.1.2.-|3.5.4.25|4.1.99.12	55821|142695
bbt:BBta_2451	ncbi-geneid:5151780	1.3.99.7	56645|47203
bbt:BBta_2455	ncbi-geneid:5152195	2.3.1.86|6.2.1.-	56801
bbt:BBta_2462	ncbi-geneid:5152097	1.1.1.184	51735
bbt:BBta_2463	ncbi-geneid:5152098	1.4.3.5	50475
bbt:BBta_2468	ncbi-geneid:5151844	1.3.1.9	51735
bbt:BBta_2469	ncbi-geneid:5151845	5.4.2.1
bbt:BBta_2470	ncbi-geneid:5152219	4.2.3.5	103263
bbt:BBta_2471	ncbi-geneid:5152220	4.6.1.1	55073
bbt:BBta_2476	ncbi-geneid:5152968	2.1.1.-	53335
bbt:BBta_2479	ncbi-geneid:5152863	2.2.1.7	52518|52518|52922
bbt:BBta_2480	ncbi-geneid:5152864	3.1.11.6	116842
bbt:BBta_2481	ncbi-geneid:5152865	3.5.1.-	52768
bbt:BBta_2482	ncbi-geneid:5152950	3.1.3.5	56300|55816
bbt:BBta_2483	ncbi-geneid:5152951	3.5.2.6	56281
bbt:BBta_2484	ncbi-geneid:5152952	1.5.3.1	51905|54373
bbt:BBta_2485	ncbi-geneid:5152953	4.2.1.17	52096
bbt:BBta_2489	ncbi-geneid:5153088	1.11.1.6	47240|47240
bbt:BBta_2495	ncbi-geneid:5152955	3.2.2.-	53590
bbt:BBta_2498	ncbi-geneid:5153320	1.3.99.2	56645|47203
bbt:BBta_2500	ncbi-geneid:5153322	2.8.1.2|2.8.1.1	52821|52821
bbt:BBta_2503	ncbi-geneid:5153428	3.6.3.21	52540|161098
bbt:BBta_2505	ncbi-geneid:5153464	3.1.1.1	53474
bbt:BBta_2508	ncbi-geneid:5153467	1.14.11.9	51197
bbt:BBta_2509	ncbi-geneid:5153395	2.5.1.49	53383
bbt:BBta_2510	ncbi-geneid:5153396	4.2.1.109	53639
bbt:BBta_2511	ncbi-geneid:5153397	1.13.11.53|1.13.11.54	51182
bbt:BBta_2512	ncbi-geneid:5153398	3.1.3.77	56784
bbt:BBta_2527	ncbi-geneid:5153761	1.3.99.1	51905|56425|46977
bbt:BBta_2529	ncbi-geneid:5153762	1.14.13.-	51679
bbt:BBta_2538	ncbi-geneid:5153971	1.14.14.5	51679
bbt:BBta_2544	ncbi-geneid:5154100	3.6.3.-	52540
bbt:BBta_2548	ncbi-geneid:5154049	3.6.3.-	52540
bbt:BBta_2561	ncbi-geneid:5153820	3.5.1.4|6.3.5.6|6.3.5.7	75304
bbt:BBta_2562	ncbi-geneid:5153821	6.3.5.6|6.3.5.7	75304
bbt:BBta_2573	ncbi-geneid:5154199	1.14.14.5	51679
bbt:BBta_2574	ncbi-geneid:5154200	1.14.14.5	51679
bbt:BBta_2584	ncbi-geneid:5154086	1.3.99.-	56645|47203
bbt:BBta_2586	ncbi-geneid:5154330	2.8.1.1	52821|52821|52821
bbt:BBta_2588	ncbi-geneid:5154332	1.14.-.-	51679
bbt:BBta_2595	ncbi-geneid:5154503	3.5.1.87|3.5.1.6	53187|55031
bbt:BBta_2597	ncbi-geneid:5154505	2.7.1.82	56112
bbt:BBta_2598	ncbi-geneid:5155514	3.1.3.25	56655
bbt:BBta_2630	ncbi-geneid:5154486	4.2.1.17	52096
bbt:BBta_2631	ncbi-geneid:5154487	2.8.3.16	89796
bbt:BBta_2632	ncbi-geneid:5154488	3.7.1.2	56529
bbt:BBta_2633	ncbi-geneid:5154489	1.2.99.2	47741|54292
bbt:BBta_2634	ncbi-geneid:5154621	1.2.99.2	56003|54665
bbt:BBta_2635	ncbi-geneid:5154622	1.2.99.2	56176|55447
bbt:BBta_2637	ncbi-geneid:5154623	4.2.1.17	52096
bbt:BBta_2639	ncbi-geneid:5153526	6.2.1.-	56801
bbt:BBta_2641	ncbi-geneid:5153528	4.1.1.39	51649|54966
bbt:BBta_2642	ncbi-geneid:5153529	4.1.1.39	55239
bbt:BBta_2650	ncbi-geneid:5155993	3.6.1.-	55811|51391
bbt:BBta_2653	ncbi-geneid:5151373	1.3.1.9	51735
bbt:BBta_2655	ncbi-geneid:5151356	2.7.2.1	53067|53067
bbt:BBta_2656	ncbi-geneid:5151357	2.3.1.19	53659|54637
bbt:BBta_2663	ncbi-geneid:5156061	3.1.4.14|1.7.-.-	52218
bbt:BBta_2674	ncbi-geneid:5149609	4.2.1.9	143975|52016
bbt:BBta_2678	ncbi-geneid:5150214	1.1.1.35|1.1.1.157	51735|48179
bbt:BBta_2679	ncbi-geneid:5150215	1.5.1.28	48179|51735
bbt:BBta_2682	ncbi-geneid:5149249	4.2.1.17	52096
bbt:BBta_2683	ncbi-geneid:5149250	1.6.99.1|1.14.13.40	51395|51905
bbt:BBta_2684	ncbi-geneid:5149251	1.14.13.1	51905|54373
bbt:BBta_2688	ncbi-geneid:5149569	6.2.1.32	56801
bbt:BBta_2697	ncbi-geneid:5155646	4.2.1.83	51556
bbt:BBta_2698	ncbi-geneid:5150136	4.1.3.17	89562
bbt:BBta_2699	ncbi-geneid:5150137	1.1.1.-	51735|48179
bbt:BBta_2700	ncbi-geneid:5150138	3.1.1.57	51556
bbt:BBta_2701	ncbi-geneid:5150139	1.13.11.8	48076
bbt:BBta_2702	ncbi-geneid:5156290	1.13.11.8	53213
bbt:BBta_2703	ncbi-geneid:5156291	1.2.1.45	51735|55347
bbt:BBta_2704	ncbi-geneid:5156292	3.2.2.4	53167
bbt:BBta_2705	ncbi-geneid:5156293	3.1.26.11	56281
bbt:BBta_2708	ncbi-geneid:5149938	1.14.-.-	48264
bbt:BBta_2710	ncbi-geneid:5152139	1.14.13.2	51905|54373
bbt:BBta_2711	ncbi-geneid:5152140	3.1.1.73	53474
bbt:BBta_2713	ncbi-geneid:5152142	2.7.1.17	53067|53067
bbt:BBta_2714	ncbi-geneid:5153434	5.3.1.5	51658
bbt:BBta_2720	ncbi-geneid:5154751	4.2.1.60	54637
bbt:BBta_2727	ncbi-geneid:5154963	1.1.1.193	53597
bbt:BBta_2728	ncbi-geneid:5154964	1.4.3.4	51905|54373
bbt:BBta_2733	ncbi-geneid:5149063	1.13.11.8	48076
bbt:BBta_2734	ncbi-geneid:5149064	1.13.11.8	53213
bbt:BBta_2746	ncbi-geneid:5156135	2.3.1.9	53901|53901
bbt:BBta_2748	ncbi-geneid:5156137	1.1.1.-	50952
bbt:BBta_2749	ncbi-geneid:5148801	1.10.3.-	49503|81464
bbt:BBta_2750	ncbi-geneid:5148802	1.10.3.-	81452
bbt:BBta_2753	ncbi-geneid:5149369	3.4.21.-	50494|50156
bbt:BBta_2755	ncbi-geneid:5149370	3.3.2.1	52499
bbt:BBta_2765	ncbi-geneid:5149522	1.-.-.-	51905|51905|55424
bbt:BBta_2766	ncbi-geneid:5149539	1.3.99.16	56003|56003
bbt:BBta_2767	ncbi-geneid:5149540	1.3.99.16	47741|54292
bbt:BBta_2776	ncbi-geneid:5149668	2.8.1.6	102114
bbt:BBta_2777	ncbi-geneid:5150931	2.3.1.47	53383
bbt:BBta_2778	ncbi-geneid:5150932	6.3.3.3	52540
bbt:BBta_2779	ncbi-geneid:5150933	2.6.1.62	53383
bbt:BBta_2789	ncbi-geneid:5151035	2.7.3.-|2.7.13.3	55874|55785|55785|47384
bbt:BBta_2792	ncbi-geneid:5151038	1.9.3.1	81442
bbt:BBta_2793	ncbi-geneid:5151118	1.9.3.1	46626
bbt:BBta_2794	ncbi-geneid:5151119	1.9.3.1	46626|46626
bbt:BBta_2800	ncbi-geneid:5151165	2.4.1.21	53756
bbt:BBta_2801	ncbi-geneid:5151154	2.8.3.16	89796
bbt:BBta_2803	ncbi-geneid:5151155	1.1.1.1	50129|51735
bbt:BBta_2804	ncbi-geneid:5151156	1.1.1.85	53659
bbt:BBta_2805	ncbi-geneid:5151157	4.2.1.17	52096
bbt:BBta_2816	ncbi-geneid:5151415	1.13.11.1	49482
bbt:BBta_2821	ncbi-geneid:5151007	1.14.12.17	46458
bbt:BBta_2822	ncbi-geneid:5151008	1.7.1.1|1.7.1.4	51905
bbt:BBta_2823	ncbi-geneid:5151009	1.7.1.1|1.7.99.4	53706|50692
bbt:BBta_2827	ncbi-geneid:5151671	1.18.1.3	54292|52343|63380
bbt:BBta_2830	ncbi-geneid:5151871	1.2.4.1	52518|52518|52922
bbt:BBta_2831	ncbi-geneid:5151872	1.2.1.8|1.2.1.3	53720
bbt:BBta_2832	ncbi-geneid:5151873	3.1.1.17	63829
bbt:BBta_2833	ncbi-geneid:5151292	5.1.3.2	51735
bbt:BBta_2834	ncbi-geneid:5151293	4.2.1.9	143975|52016
bbt:BBta_2835	ncbi-geneid:5151294	4.2.1.17	52096
bbt:BBta_2836	ncbi-geneid:5151295	1.18.1.3	51905|55424
bbt:BBta_2837	ncbi-geneid:5152159	2.7.1.15	53613
bbt:BBta_2839	ncbi-geneid:5152161	1.4.1.3	51735|53223
bbt:BBta_2844	ncbi-geneid:5152170	1.14.-.-	48264
bbt:BBta_2852	ncbi-geneid:5151880	2.3.2.2	56235
bbt:BBta_2860	ncbi-geneid:5152515	3.3.2.9	53474
bbt:BBta_2870	ncbi-geneid:5152726	6.2.1.30	56801
bbt:BBta_2877	ncbi-geneid:5152924	3.5.1.4	75304
bbt:BBta_2878	ncbi-geneid:5152925	1.-.-.-	51735
bbt:BBta_2879	ncbi-geneid:5152874	1.1.1.83|1.1.1.93|4.1.1.73	53659
bbt:BBta_2880	ncbi-geneid:5152875	1.1.1.95	51735|52283
bbt:BBta_2881	ncbi-geneid:5152876	3.5.1.87	53187|55031
bbt:BBta_2896	ncbi-geneid:5151723	4.1.2.17	53639
bbt:BBta_2897	ncbi-geneid:5151724	1.1.1.31	51735|48179
bbt:BBta_2898	ncbi-geneid:5151725	5.3.1.-	51658
bbt:BBta_2913	ncbi-geneid:5154247	2.5.1.18	47616|52833
bbt:BBta_2917	ncbi-geneid:5154097	1.1.1.-	51735
bbt:BBta_2918	ncbi-geneid:5154098	4.2.1.17	52096
bbt:BBta_2921	ncbi-geneid:5154017	4.2.1.-	52096
bbt:BBta_2922	ncbi-geneid:5154018	1.3.99.2	56645|47203
bbt:BBta_2924	ncbi-geneid:5155804	2.3.1.86|6.2.1.-	56801
bbt:BBta_2926	ncbi-geneid:5155806	4.2.1.17	52096
bbt:BBta_2927	ncbi-geneid:5153896	6.2.1.3	56801
bbt:BBta_2928	ncbi-geneid:5153897	4.1.1.31	51621
bbt:BBta_2929	ncbi-geneid:5153898	3.1.1.17	63829
bbt:BBta_2930	ncbi-geneid:5153899	1.1.1.-	51735
bbt:BBta_2934	ncbi-geneid:5153715	3.5.1.4|6.3.5.6|6.3.5.7	75304
bbt:BBta_2936	ncbi-geneid:5155076	1.14.11.-	51197
bbt:BBta_2937	ncbi-geneid:5155077	2.2.1.6	52518|52518|52467
bbt:BBta_2938	ncbi-geneid:5155078	4.1.1.68|5.3.3.10	56529
bbt:BBta_2939	ncbi-geneid:5154959	1.2.1.60	53720
bbt:BBta_2940	ncbi-geneid:5154960	5.3.3.10	55331
bbt:BBta_2941	ncbi-geneid:5154961	4.2.1.-	56529
bbt:BBta_2943	ncbi-geneid:5155609	1.1.1.-	89733
bbt:BBta_2944	ncbi-geneid:5155610	4.1.2.-	51621
bbt:BBta_2953	ncbi-geneid:5155331	3.1.1.17	63829
bbt:BBta_2960	ncbi-geneid:5155279	3.5.4.16	55620
bbt:BBta_2966	ncbi-geneid:5155116	2.5.1.-	48576
bbt:BBta_2967	ncbi-geneid:5155117	2.5.1.32	48576
bbt:BBta_2968	ncbi-geneid:5155118	1.14.99.-	51905
bbt:BBta_2975	ncbi-geneid:5154650	2.6.1.13	53383
bbt:BBta_2981	ncbi-geneid:5154664	1.1.99.-	51905|54373
bbt:BBta_2982	ncbi-geneid:5154372	3.5.1.32	53187|55031
bbt:BBta_2983	ncbi-geneid:5154373	2.7.7.7	52141
bbt:BBta_2986	ncbi-geneid:5154585	2.7.7.7	56672
bbt:BBta_2987	ncbi-geneid:5154586	2.7.7.7	89550
bbt:BBta_2994	ncbi-geneid:5153522	3.5.1.-	56317
bbt:BBta_3005	ncbi-geneid:5152801	4.2.1.17	52096
bbt:BBta_3018	ncbi-geneid:5151444	3.4.19.3	53182
bbt:BBta_3019	ncbi-geneid:5151445	2.7.-.-	52540
bbt:BBta_3021	ncbi-geneid:5150999	5.4.99.2	51703|52242
bbt:BBta_3023	ncbi-geneid:5151001	5.4.99.2	51703|52242
bbt:BBta_3024	ncbi-geneid:5151002	2.7.6.3	55083
bbt:BBta_3025	ncbi-geneid:5150987	4.1.2.25	55620
bbt:BBta_3026	ncbi-geneid:5150988	2.5.1.15	51717
bbt:BBta_3032	ncbi-geneid:5156163	3.4.21.107	50494|50156
bbt:BBta_3039	ncbi-geneid:5149858	1.2.1.16	53720
bbt:BBta_3045	ncbi-geneid:5156118	2.7.3.-|2.7.13.3	55874|47384|55785
bbt:BBta_3051	ncbi-geneid:5149587	2.8.3.-	100950|100950
bbt:BBta_3056	ncbi-geneid:5149437	2.4.1.129|3.4|2.4.1.-	56601|53955
bbt:BBta_3062	ncbi-geneid:5149443	2.4.2.4	52418|54680|47648
bbt:BBta_3077	ncbi-geneid:5151519	3.4.21.-	50494|50156|50156
bbt:BBta_3086	ncbi-geneid:5154736	2.7.7.42	81301|81301|81593|81593
bbt:BBta_3089	ncbi-geneid:5155640	1.2.1.2	53706|50692|54862|54292
bbt:BBta_3090	ncbi-geneid:5155641	1.2.1.2	142019|140490|142984|52833
bbt:BBta_3091	ncbi-geneid:5155642	1.2.1.2	52833
bbt:BBta_3094	ncbi-geneid:5150866	2.7.13.3	55874|47384|55785|55785
bbt:BBta_3096	ncbi-geneid:5148964	1.6.5.5	51735|50129
bbt:BBta_3103	ncbi-geneid:5148784	1.3.99.2	56645|47203
bbt:BBta_3108	ncbi-geneid:5150243	2.8.3.16	89796
bbt:BBta_3113	ncbi-geneid:5149017	2.8.3.16	89796
bbt:BBta_3114	ncbi-geneid:5149018	4.1.1.8	52518|52518|52467
bbt:BBta_3118	ncbi-geneid:5149128	3.5.4.2	51556|51338
bbt:BBta_3119	ncbi-geneid:5149129	2.5.1.18	52833|47616
bbt:BBta_3129	ncbi-geneid:5149454	1.1.1.95	51735|52283
bbt:BBta_3131	ncbi-geneid:5149523	2.3.1.183	55729
bbt:BBta_3132	ncbi-geneid:5149524	4.1.1.17	53383|55904
bbt:BBta_3133	ncbi-geneid:5149525	2.4.2.21	52733
bbt:BBta_3134	ncbi-geneid:5149526	3.1.3.73
bbt:BBta_3136	ncbi-geneid:5149821	2.6.1.-	53383
bbt:BBta_3138	ncbi-geneid:5149823	6.3.5.10	52540|52317
bbt:BBta_3139	ncbi-geneid:5149865	2.5.1.17	52540
bbt:BBta_3140	ncbi-geneid:5149866	2.7.1.156|2.7.7.62	52540
bbt:BBta_3145	ncbi-geneid:5150271	1.14.13.83	55124|55124|56014|56014
bbt:BBta_3146	ncbi-geneid:5150272	5.4.1.2	63965
bbt:BBta_3147	ncbi-geneid:5150273	2.1.1.130|2.1.1.151	53790
bbt:BBta_3148	ncbi-geneid:5150274	2.1.1.131	53790
bbt:BBta_3150	ncbi-geneid:5149756	2.1.1.132	53790|53335
bbt:BBta_3152	ncbi-geneid:5149758	2.1.1.133	53790
bbt:BBta_3153	ncbi-geneid:5150572	2.1.1.-	111342
bbt:BBta_3154	ncbi-geneid:5150573	6.3.5.9|6.3.1	52540|52317
bbt:BBta_3155	ncbi-geneid:5150574	1.16.8.1|1.14.99.40	55469
bbt:BBta_3170	ncbi-geneid:5150717	1.1.1.62	51735|56281
bbt:BBta_3171	ncbi-geneid:5150718	1.10.3.-	81442
bbt:BBta_3176	ncbi-geneid:5150924	2.5.1.49	53383
bbt:BBta_3177	ncbi-geneid:5150925	1.6.99.-	55469
bbt:BBta_3183	ncbi-geneid:5150736	2.1.1.-	53335
bbt:BBta_3188	ncbi-geneid:5151657	3.6.3.-	52540|50331
bbt:BBta_3191	ncbi-geneid:5151660	6.3.1.2	55931|54368
bbt:BBta_3192	ncbi-geneid:5151454	1.14.12.-	55961|50022
bbt:BBta_3193	ncbi-geneid:5151455	1.14.12.-	54427
bbt:BBta_3195	ncbi-geneid:5151457	1.14.14.5	51679
bbt:BBta_3196	ncbi-geneid:5151633	3.1.1.73	53474
bbt:BBta_3205	ncbi-geneid:5149123	3.6.3.-	52540
bbt:BBta_3206	ncbi-geneid:5149124	3.6.3.-	52540
bbt:BBta_3207	ncbi-geneid:5149125	3.5.1.-	141130
bbt:BBta_3208	ncbi-geneid:5151947	3.5.-.-	56317|56317
bbt:BBta_3216	ncbi-geneid:5152555	1.14.99.-	143410
bbt:BBta_3223	ncbi-geneid:5152818	2.7.1.-	53067|53067
bbt:BBta_3230	ncbi-geneid:5152684	2.7.1.27	53067|53067
bbt:BBta_3231	ncbi-geneid:5152685	1.1.1.95	51735|52283
bbt:BBta_3232	ncbi-geneid:5152686	4.1.2.17	53639
bbt:BBta_3233	ncbi-geneid:5153468	1.1.5.3	51905|54373
bbt:BBta_3234	ncbi-geneid:5153469	1.14.13.82	52343|54292|63380
bbt:BBta_3235	ncbi-geneid:5153470	1.14.12.-	55961|50022
bbt:BBta_3236	ncbi-geneid:5153471	1.14.12.-	54427
bbt:BBta_3237	ncbi-geneid:5153331	6.2.1.26|6.3.2.-	56801
bbt:BBta_3238	ncbi-geneid:5153332	1.1.1.100	51735
bbt:BBta_3242	ncbi-geneid:5153431	1.2.7.8	52518|52518
bbt:BBta_3243	ncbi-geneid:5153432	1.13.11.4	51182
bbt:BBta_3244	ncbi-geneid:5153433	5.3.3.10	56529
bbt:BBta_3245	ncbi-geneid:5152332	3.1.2.23	54637
bbt:BBta_3258	ncbi-geneid:5153811	6.2.1.-	56801
bbt:BBta_3260	ncbi-geneid:5153813	1.3.99.16	47741|54292
bbt:BBta_3261	ncbi-geneid:5153814	1.3.99.16	56003|56003|54665
bbt:BBta_3265	ncbi-geneid:5153718	2.7.7.7	56672|100879
bbt:BBta_3268	ncbi-geneid:5153845	2.2.1.1	52518
bbt:BBta_3269	ncbi-geneid:5153846	2.2.1.1	52518|52922
bbt:BBta_3279	ncbi-geneid:5154178	1.14.11.17	51197
bbt:BBta_3287	ncbi-geneid:5154029	1.4.3.16	51905|46977
bbt:BBta_3289	ncbi-geneid:5154116	1.14.-.-	51679
bbt:BBta_3290	ncbi-geneid:5154117	1.6.99.-	55469
bbt:BBta_3292	ncbi-geneid:5148818	1.14.13.-	51679
bbt:BBta_3294	ncbi-geneid:5148820	2.3.1.30	51161
bbt:BBta_3300	ncbi-geneid:5154019	1.14.14.5	51679
bbt:BBta_3307	ncbi-geneid:5154296	1.3.99.-	56645|47203
bbt:BBta_3308	ncbi-geneid:5154321	1.14.14.5	51679
bbt:BBta_3352	ncbi-geneid:5153939	3.1.1.24	53474
bbt:BBta_3385	ncbi-geneid:5154692	1.16.1.1	51905|55424
bbt:BBta_3403	ncbi-geneid:5153001	1.-.-.-	51735
bbt:BBta_3409	ncbi-geneid:5152588	3.8.1.5	69118|53474
bbt:BBta_3436	ncbi-geneid:5149926	3.6.3.28	52540
bbt:BBta_3442	ncbi-geneid:5149585	3.6.3.-	56784|81653|81665
bbt:BBta_3456	ncbi-geneid:5155558	1.-.-.-	51395
bbt:BBta_3457	ncbi-geneid:5155559	2.6.1.9	53383
bbt:BBta_3460	ncbi-geneid:5152042	2.7.13.3	55874|47384
bbt:BBta_3463	ncbi-geneid:5155783	1.1.1.31	48179|51735
bbt:BBta_3472	ncbi-geneid:5148786	2.7.3.-	55874|47384
bbt:BBta_3482	ncbi-geneid:5149506	3.1.3.18	56784
bbt:BBta_3483	ncbi-geneid:5149796	5.3.1.6	100950|75445
bbt:BBta_3485	ncbi-geneid:5149798	1.8.1.7	51905|55424
bbt:BBta_3493	ncbi-geneid:5149326	2.5.1.54	51569
bbt:BBta_3495	ncbi-geneid:5149389	6.3.1.5	56317|52402
bbt:BBta_3498	ncbi-geneid:5149392	6.1.1.16	52374|47323
bbt:BBta_3500	ncbi-geneid:5150928	2.3.1.-	55729
bbt:BBta_3501	ncbi-geneid:5150929	2.3.3.13	51569|110921
bbt:BBta_3519	ncbi-geneid:5151031	2.3.1.41|2.3.1.179	53901|53901
bbt:BBta_3520	ncbi-geneid:5151032	2.3.1.41|2.3.1.179	53901|53901
bbt:BBta_3521	ncbi-geneid:5151033	4.2.1.-	54637
bbt:BBta_3528	ncbi-geneid:5151207	1.13.11.15	53213
bbt:BBta_3535	ncbi-geneid:5151559	3.1.6.1	53649|49899
bbt:BBta_3541	ncbi-geneid:5151419	1.14.11.-	51197
bbt:BBta_3549	ncbi-geneid:5150712	1.1.1.100	51735
bbt:BBta_3550	ncbi-geneid:5151506	1.1.1.100	51735
bbt:BBta_3551	ncbi-geneid:5151507	4.2.1.9	143975|52016
bbt:BBta_3558	ncbi-geneid:5151866	2.3.1.9	53901
bbt:BBta_3560	ncbi-geneid:5151868	3.4.21.53	81923|88697
bbt:BBta_3565	ncbi-geneid:5151680	2.8.3.16	89796
bbt:BBta_3566	ncbi-geneid:5151838	1.3.99.3	56645|47203
bbt:BBta_3570	ncbi-geneid:5151841	3.5.1.2	56601|51206|52091
bbt:BBta_3573	ncbi-geneid:5151527	6.4.1.3	52096|52096
bbt:BBta_3575	ncbi-geneid:5151529	2.3.1.9	53901|53901
bbt:BBta_3576	ncbi-geneid:5152017	4.2.1.17	52096
bbt:BBta_3578	ncbi-geneid:5152019	1.2.1.27	53720
bbt:BBta_3579	ncbi-geneid:5152020	1.3.99.-	56645|47203
bbt:BBta_3580	ncbi-geneid:5152564	4.2.1.17	52096
bbt:BBta_3581	ncbi-geneid:5152565	1.1.1.31	51735|48179
bbt:BBta_3582	ncbi-geneid:5152566	6.2.1.26|6.2.1.1	56801
bbt:BBta_3584	ncbi-geneid:5151954	1.1.1.100	51735
bbt:BBta_3595	ncbi-geneid:5152469	1.17.1.4|1.2.99.2	56003|54665
bbt:BBta_3596	ncbi-geneid:5152537	3.6.1.11|3.6.1.40	53067|53067
bbt:BBta_3597	ncbi-geneid:5152538	2.1.1.-	53335
bbt:BBta_3605	ncbi-geneid:5152829	2.4.1.12	53448
bbt:BBta_3610	ncbi-geneid:5153266	1.1.1.205	51412|54631
bbt:BBta_3613	ncbi-geneid:5152919	2.1.1.-	53335
bbt:BBta_3614	ncbi-geneid:5152920	6.3.5.2	52402|52317|54810
bbt:BBta_3627	ncbi-geneid:5152898	1.1.1.1	50129|51735
bbt:BBta_3630	ncbi-geneid:5152901	1.14.13.25	47240
bbt:BBta_3631	ncbi-geneid:5153142	1.18.1.3	52343|63380|54292
bbt:BBta_3632	ncbi-geneid:5153143	1.14.13.25	47240
bbt:BBta_3660	ncbi-geneid:5153486	3.6.3.-	52540|52540
bbt:BBta_3664	ncbi-geneid:5153727	1.2.1.2	53706|50692
bbt:BBta_3676	ncbi-geneid:5154292	1.-.-.-	56524|81296
bbt:BBta_3691	ncbi-geneid:5155547	2.7.7.7	53098
bbt:BBta_3692	ncbi-geneid:5155548	2.7.3.-	55874|52172|55785|55785|55785|47384|55785
bbt:BBta_3701	ncbi-geneid:5155231	5.1.1.11|1.2.1.31	56801|56801|56801|52777|52777|52777|52777|53474|52777|52777|52777|52777|47336|47336|47336
bbt:BBta_3702	ncbi-geneid:5155055	5.1.1.11	56801|47336
bbt:BBta_3705	ncbi-geneid:5155057	6.3.5.4	52402|56235
bbt:BBta_3707	ncbi-geneid:5153892	5.4.3.2	102114
bbt:BBta_3717	ncbi-geneid:5154985	3.5.1.16	53187|55031
bbt:BBta_3722	ncbi-geneid:5154958	1.-.-.-	51905|51905
bbt:BBta_3723	ncbi-geneid:5154786	1.8.1.8	52833
bbt:BBta_3730	ncbi-geneid:5154648	1.2.99.2	56176|55447
bbt:BBta_3731	ncbi-geneid:5154907	1.2.99.2	47741|54292
bbt:BBta_3732	ncbi-geneid:5154908	1.17.1.4|1.2.99.2	56003|54665
bbt:BBta_3742	ncbi-geneid:5154725	3.1.26.11	56281
bbt:BBta_3743	ncbi-geneid:5154142	3.1.4.46	51695
bbt:BBta_3744	ncbi-geneid:5154143	3.1.3.16	56300|52540|56091
bbt:BBta_3750	ncbi-geneid:5156004	2.5.1.18	47616|52833
bbt:BBta_3754	ncbi-geneid:5152183	1.20.4.1	52833
bbt:BBta_3766	ncbi-geneid:5156040	3.4.21.-	50494|50156
bbt:BBta_3771	ncbi-geneid:5155947	2.1.2.11	51621
bbt:BBta_3772	ncbi-geneid:5155948	6.2.1.26	56801
bbt:BBta_3786	ncbi-geneid:5150325	1.1.1.-	51735
bbt:BBta_3787	ncbi-geneid:5150326	2.4.2.14	53271|56235
bbt:BBta_3796	ncbi-geneid:5149698	3.5.1.4	75304
bbt:BBta_3799	ncbi-geneid:5149701	3.1.11.2	56219
bbt:BBta_3803	ncbi-geneid:5150278	2.5.1.19	55205
bbt:BBta_3807	ncbi-geneid:5155885	5.1.1.1	51419|50621
bbt:BBta_3808	ncbi-geneid:5156142	3.6.1.-|3.6.4.12	52540|48024
bbt:BBta_3810	ncbi-geneid:5156144	2.1.1.79	53335
bbt:BBta_3817	ncbi-geneid:5155482	2.3.1.39	52151|55048
bbt:BBta_3818	ncbi-geneid:5155483	1.1.1.100	51735
bbt:BBta_3820	ncbi-geneid:5155485	2.3.1.41|2.3.1.179	53901|53901
bbt:BBta_3823	ncbi-geneid:5156276	2.7.4.8	52540
bbt:BBta_3825	ncbi-geneid:5152259	1.1.1.1	50129|51735
bbt:BBta_3826	ncbi-geneid:5152260	2.1.1.182	53335
bbt:BBta_3827	ncbi-geneid:5152261	1.1.1.262	53659
bbt:BBta_3828	ncbi-geneid:5152262	5.2.1.8	109998
bbt:BBta_3832	ncbi-geneid:5154721	3.4.11.1	53187|52949
bbt:BBta_3833	ncbi-geneid:5150267	2.7.7.7	102400
bbt:BBta_3835	ncbi-geneid:5150269	3.6.3.-	52540|52540
bbt:BBta_3838	ncbi-geneid:5150372	2.7.4.6	54919
bbt:BBta_3841	ncbi-geneid:5149654	1.2.99.3|1.2.1.3	53720
bbt:BBta_3845	ncbi-geneid:5150014	1.2.1.-	53720
bbt:BBta_3848	ncbi-geneid:5150017	3.6.1.11|3.6.1.40	53067|53067|109604
bbt:BBta_3849	ncbi-geneid:5155506	2.7.4.1	56024|143724|56024|140356
bbt:BBta_3852	ncbi-geneid:5155509	6.3.3.1	56042|55326
bbt:BBta_3853	ncbi-geneid:5152773	2.1.2.2	53328
bbt:BBta_3861	ncbi-geneid:5150010	3.1.26.3|3.1.13.5	53098|47819|47819
bbt:BBta_3864	ncbi-geneid:5150013	6.1.1.12	55681|55261|50249
bbt:BBta_3876	ncbi-geneid:5149488	1.1.1.40	53659|51735|53223
bbt:BBta_3879	ncbi-geneid:5149150	3.5.1.-	88713
bbt:BBta_3880	ncbi-geneid:5149151	1.11.1.9	52833
bbt:BBta_3889	ncbi-geneid:5149025	3.5.1.16	53187|55031
bbt:BBta_3891	ncbi-geneid:5149027	2.3.1.-	55729
bbt:BBta_3916	ncbi-geneid:5149775	2.4.1.-	56601|53955
bbt:BBta_3919	ncbi-geneid:5149778	2.7.8.-	53448
bbt:BBta_3922	ncbi-geneid:5150545	4.4.1.8	53383
bbt:BBta_3926	ncbi-geneid:5149907	3.6.3.-	52540
bbt:BBta_3927	ncbi-geneid:5149908	2.5.1.47	53686
bbt:BBta_3928	ncbi-geneid:5150834	2.1.1.79	53335
bbt:BBta_3944	ncbi-geneid:5151055	2.1.1.77	53335
bbt:BBta_3947	ncbi-geneid:5151058	6.1.1.9	52374|50677|47323|46589
bbt:BBta_3948	ncbi-geneid:5151637	3.2.2.21	50486
bbt:BBta_3949	ncbi-geneid:5151638	2.8.1.8	102114
bbt:BBta_3953	ncbi-geneid:5151539	4.4.1.8	53383
bbt:BBta_3955	ncbi-geneid:5151541	3.4.24.-	51261
bbt:BBta_3956	ncbi-geneid:5151810	1.11.1.15	52833
bbt:BBta_3960	ncbi-geneid:5151474	6.1.1.1	52374|55174
bbt:BBta_3961	ncbi-geneid:5151475	2.7.1.-	53067
bbt:BBta_3962	ncbi-geneid:5151476	2.5.1.18	47616|52833
bbt:BBta_3965	ncbi-geneid:5151706	2.8.1.7	53383
bbt:BBta_3969	ncbi-geneid:5151531	2.8.1.7|4.4.1.16	53383
bbt:BBta_3974	ncbi-geneid:5151275	3.6.1.-	52540|52540
bbt:BBta_3977	ncbi-geneid:5151685	1.1.1.125	51735
bbt:BBta_3980	ncbi-geneid:5151688	5.99.1.-	56719|55874|54211
bbt:BBta_3983	ncbi-geneid:5151973	1.2.1	55347|51735
bbt:BBta_3984	ncbi-geneid:5151974	4.3.1.19	53686|55021
bbt:BBta_3988	ncbi-geneid:5152208	1.-.-.-	51735|55347
bbt:BBta_3992	ncbi-geneid:5152226	2.3.1.-	53474
bbt:BBta_3995	ncbi-geneid:5152292	2.6.1.-	53383
bbt:BBta_3996	ncbi-geneid:5152293	1.1.1.3	55347|51735|55021
bbt:BBta_3997	ncbi-geneid:5152294	3.1.3.11	56655
bbt:BBta_3998	ncbi-geneid:5152061	3.8.1.2	56784
bbt:BBta_4000	ncbi-geneid:5152063	3.1.-.-	64182
bbt:BBta_4006	ncbi-geneid:5150448	3.2.1.-	53955|47090
bbt:BBta_4013	ncbi-geneid:5149426	6.1.1.6	55681
bbt:BBta_4014	ncbi-geneid:5149427	5.4.3.2	102114
bbt:BBta_4018	ncbi-geneid:5151767	2.5.1.54	51569
bbt:BBta_4022	ncbi-geneid:5152472	2.5.1.47	53686
bbt:BBta_4023	ncbi-geneid:5152473	2.3.1.37	53383
bbt:BBta_4031	ncbi-geneid:5152585	2.5.1.18	47616|52833
bbt:BBta_4033	ncbi-geneid:5152587	4.4.1.5	54593
bbt:BBta_4037	ncbi-geneid:5152552	3.5.1.-	52467
bbt:BBta_4039	ncbi-geneid:5152842	3.6.3.-	52540
bbt:BBta_4047	ncbi-geneid:5152481	6.4.1.3|6.4.1.4	52096|52096
bbt:BBta_4048	ncbi-geneid:5153099	6.4.1.4	56059|52440|51246|51230
bbt:BBta_4049	ncbi-geneid:5153100	4.1.3.4	51569
bbt:BBta_4067	ncbi-geneid:5153386	4.6.1.12|2.7.7.60	69765|53448
bbt:BBta_4068	ncbi-geneid:5154345	1.-.-.-	51395
bbt:BBta_4069	ncbi-geneid:5154346	2.7.3.-|2.7.13.3	55874|47384|55785
bbt:BBta_4071	ncbi-geneid:5154348	2.7.3.-|2.7.13.3	55874|55785|47384|158472
bbt:BBta_4075	ncbi-geneid:5154280	2.2.1.6	52518|52518|52467
bbt:BBta_4079	ncbi-geneid:5150381	3.6.1.19	101386|101386
bbt:BBta_4084	ncbi-geneid:5155434	4.2.1.84	50090
bbt:BBta_4085	ncbi-geneid:5155435	4.2.1.84	56209
bbt:BBta_4086	ncbi-geneid:5155436	3.2.1.21	51445
bbt:BBta_4096	ncbi-geneid:5155153	2.3.1.86|6.2.1.-	56801
bbt:BBta_4099	ncbi-geneid:5155156	3.1.21.-	51556
bbt:BBta_4100	ncbi-geneid:5155083	6.1.1.10	52374|47323
bbt:BBta_4101	ncbi-geneid:5155084	2.7.7.7	52540
bbt:BBta_4102	ncbi-geneid:5155085	2.7.4.9	52540
bbt:BBta_4103	ncbi-geneid:5155086	3.4.16.4	56601|69189
bbt:BBta_4104	ncbi-geneid:5154887	3.3.2.9	53474
bbt:BBta_4109	ncbi-geneid:5154843	2.4.1.17	53756
bbt:BBta_4110	ncbi-geneid:5154677	5.1.1.11|1.2.1.31	56801|52777|51735|52777|47336
bbt:BBta_4121	ncbi-geneid:5154554	1.1.1.95	51735|52283
bbt:BBta_4123	ncbi-geneid:5154556	4.2.1.91	53850
bbt:BBta_4124	ncbi-geneid:5154657	3.2.2.21	57884|46689|46689
bbt:BBta_4127	ncbi-geneid:5154660	3.5.99.7	53686
bbt:BBta_4136	ncbi-geneid:5153494	1.8.1.2	63380|52343
bbt:BBta_4137	ncbi-geneid:5152343	1.7.7.1	56014|56014|55124|55124
bbt:BBta_4140	ncbi-geneid:5152346	2.-.-.-	102114
bbt:BBta_4143	ncbi-geneid:5151242	2.6.1.11|2.6.1.17	53383
bbt:BBta_4146	ncbi-geneid:5150952	1.6.5.5	51735|50129
bbt:BBta_4149	ncbi-geneid:5150291	1.14.13.-	51905
bbt:BBta_4157	ncbi-geneid:5149191	3.6.4.-	52540|52540|52540|143517|52540|141259
bbt:BBta_4159	ncbi-geneid:5149193	3.6.1.-|3.6.4.12	52540|52540|50249
bbt:BBta_4166	ncbi-geneid:5153412	2.6.1.16	53697|56235
bbt:BBta_4168	ncbi-geneid:5153414	2.7.7.23|2.3.1.157	51161|53448
bbt:BBta_4171	ncbi-geneid:5156047	3.2.1.58	51445
bbt:BBta_4173	ncbi-geneid:5156126	3.2.1.58|2.4.1.12	51445|53448
bbt:BBta_4188	ncbi-geneid:5152400	4.1.3.1	51621
bbt:BBta_4197	ncbi-geneid:5155711	2.4.2.9	53271
bbt:BBta_4199	ncbi-geneid:5155863	1.1.-.-	51735|48179
bbt:BBta_4201	ncbi-geneid:5155865	2.4.1.-|3.4	56601|53955
bbt:BBta_4202	ncbi-geneid:5148773	3.5.1.28	53187
bbt:BBta_4204	ncbi-geneid:5148775	3.1.4.-|3.1.26.12	50249
bbt:BBta_4206	ncbi-geneid:5148805	2.6.1.-	53383
bbt:BBta_4211	ncbi-geneid:5148891	1.3.99.1	51905|56425
bbt:BBta_4214	ncbi-geneid:5148894	4.2.1.10	52304
bbt:BBta_4215	ncbi-geneid:5150251	6.4.1.2	51230
bbt:BBta_4216	ncbi-geneid:5150252	6.3.4.14|6.4.1.2	56059|52440|51246
bbt:BBta_4217	ncbi-geneid:5150253	2.7.3.-	55874|47384
bbt:BBta_4219	ncbi-geneid:5149041	2.7.3.-	52172|55874
bbt:BBta_4220	ncbi-geneid:5149042	2.3.2.6	55729
bbt:BBta_4222	ncbi-geneid:5149044	1.1.1.-	51735
bbt:BBta_4223	ncbi-geneid:5149142	3.1.1.3	53474
bbt:BBta_4224	ncbi-geneid:5149143	2.6.1.57	53383
bbt:BBta_4237	ncbi-geneid:5149103	1.17.4.1	51998|75625
bbt:BBta_4241	ncbi-geneid:5149106	3.1.-.-	56300
bbt:BBta_4242	ncbi-geneid:5149107	1.1.1.100	51735
bbt:BBta_4249	ncbi-geneid:5149165	3.11.1.2	82057|57783
bbt:BBta_4257	ncbi-geneid:5150025	1.1.1.35|1.1.1.157	51735|48179
bbt:BBta_4275	ncbi-geneid:5149110	3.1.3.-	56784
bbt:BBta_4284	ncbi-geneid:5150653	1.1.1.79|1.1.1.81	51735|52283
bbt:BBta_4285	ncbi-geneid:5150654	3.5.1.16	53187|55031
bbt:BBta_4286	ncbi-geneid:5150655	2.6.1.19|2.6.1.22	53383
bbt:BBta_4290	ncbi-geneid:5150824	1.5.1.29	52218
bbt:BBta_4293	ncbi-geneid:5150300	1.3.99.3	56645|47203
bbt:BBta_4294	ncbi-geneid:5150301	3.6.3.-	52540
bbt:BBta_4298	ncbi-geneid:5149395	3.6.3.-	52540
bbt:BBta_4299	ncbi-geneid:5149396	1.14.14.5	51679
bbt:BBta_4308	ncbi-geneid:5150731	3.1.1.45	53474
bbt:BBta_4309	ncbi-geneid:5150732	3.6.3.-	52540|52540
bbt:BBta_4311	ncbi-geneid:5151203	6.3.1.2	55931|54368
bbt:BBta_4318	ncbi-geneid:5151757	3.2.-.-	52317
bbt:BBta_4322	ncbi-geneid:5151661	3.2.1.52	51445
bbt:BBta_4333	ncbi-geneid:5151144	1.18.1.3	52343|54292|63380
bbt:BBta_4344	ncbi-geneid:5152295	2.1.2.9	53328
bbt:BBta_4355	ncbi-geneid:5152758	2.7.3.-	55874|52172|55785|47384
bbt:BBta_4356	ncbi-geneid:5152759	2.7.11.1	52540|52540
bbt:BBta_4360	ncbi-geneid:5152543	2.5.1.47	53686
bbt:BBta_4363	ncbi-geneid:5152812	2.4.2.29	51713
bbt:BBta_4365	ncbi-geneid:5152814	1.2.1.11	55347|51735
bbt:BBta_4366	ncbi-geneid:5152815	2.4.2.29|5.-.-.-	111337
bbt:BBta_4367	ncbi-geneid:5152556	5.2.1.8	50891
bbt:BBta_4368	ncbi-geneid:5152557	5.2.1.8	50891
bbt:BBta_4369	ncbi-geneid:5152558	2.7.7.3	52374
bbt:BBta_4371	ncbi-geneid:5152934	5.99.1.3	56719|101904
bbt:BBta_4383	ncbi-geneid:5153282	3.1.3.18	56784
bbt:BBta_4389	ncbi-geneid:5152648	2.3.1.86|6.2.1.-	56801
bbt:BBta_4401	ncbi-geneid:5153106	1.14.11.17	51197
bbt:BBta_4403	ncbi-geneid:5153128	2.5.1.32	48576
bbt:BBta_4410	ncbi-geneid:5155390	2.1.1.77	53335
bbt:BBta_4412	ncbi-geneid:5155392	3.6.1.11|3.1.3.5|3.1.3.6	64167
bbt:BBta_4414	ncbi-geneid:5153625	6.1.1.11	55681|46589
bbt:BBta_4420	ncbi-geneid:5153793	3.2.1.52	51445
bbt:BBta_4423	ncbi-geneid:5153868	6.1.1.19	52374|47323|55190
bbt:BBta_4424	ncbi-geneid:5153869	3.1.5.1	109604
bbt:BBta_4427	ncbi-geneid:5153871	2.7.3.-	55874|52172|47384|55785
bbt:BBta_4438	ncbi-geneid:5154381	3.1.11.2	56219
bbt:BBta_4439	ncbi-geneid:5154382	3.5.2.6	56601
bbt:BBta_4442	ncbi-geneid:5150284	3.5.1.5	51556|51338|51338
bbt:BBta_4443	ncbi-geneid:5150285	3.5.1.5	51278|54111
bbt:BBta_4447	ncbi-geneid:5153830	3.5.1.4	75304
bbt:BBta_4456	ncbi-geneid:5155635	4.2.1.9	143975|52016
bbt:BBta_4458	ncbi-geneid:5155487	4.2.3.1	53686
bbt:BBta_4459	ncbi-geneid:5155488	1.8.1.4	51905|55424
bbt:BBta_4460	ncbi-geneid:5155489	2.3.1.12	52777|51230|47005
bbt:BBta_4462	ncbi-geneid:5155213	1.2.4.1	52518|52922|51230
bbt:BBta_4463	ncbi-geneid:5155214	1.2.4.1	52518
bbt:BBta_4468	ncbi-geneid:5154364	3.5.1.46	56601
bbt:BBta_4470	ncbi-geneid:5155575	1.-.-.-	50129|51735
bbt:BBta_4471	ncbi-geneid:5155576	4.2.1.11	51604|54826
bbt:BBta_4472	ncbi-geneid:5155577	1.7.1.13	55620
bbt:BBta_4474	ncbi-geneid:5155571	2.5.1.55	51569
bbt:BBta_4476	ncbi-geneid:5155573	6.3.4.2	52540|52317
bbt:BBta_4479	ncbi-geneid:5155234	2.3.1.-	55729
bbt:BBta_4480	ncbi-geneid:5155235	5.3.1.1	51351
bbt:BBta_4481	ncbi-geneid:5155188	5.2.1.8	109998|54534
bbt:BBta_4482	ncbi-geneid:5155189	2.4.2.18	52418|47648
bbt:BBta_4483	ncbi-geneid:5155190	4.1.1.48	51366
bbt:BBta_4487	ncbi-geneid:5155124	3.4.21.102	52096|50156
bbt:BBta_4489	ncbi-geneid:5155125	1.1.3.15	51395
bbt:BBta_4496	ncbi-geneid:5154771	3.4.21.88	51306|46785
bbt:BBta_4500	ncbi-geneid:5154830	6.1.1.18	52374|50715
bbt:BBta_4501	ncbi-geneid:5154831	6.1.1.17	52374|48163
bbt:BBta_4502	ncbi-geneid:5154832	2.3.3.1	48256
bbt:BBta_4503	ncbi-geneid:5154730	3.1.1.45	53474
bbt:BBta_4504	ncbi-geneid:5154731	2.4.1.182	53756
bbt:BBta_4506	ncbi-geneid:5154733	2.3.1.129	51161
bbt:BBta_4507	ncbi-geneid:5154541	4.2.1.-	54637
bbt:BBta_4508	ncbi-geneid:5154542	2.3.1.-	51161
bbt:BBta_4510	ncbi-geneid:5154544	3.4.24.-	50156
bbt:BBta_4511	ncbi-geneid:5154549	1.1.1.267	55347|51735|69055
bbt:BBta_4513	ncbi-geneid:5154551	2.5.1.31	64005
bbt:BBta_4515	ncbi-geneid:5152425	2.7.4.22	53633
bbt:BBta_4522	ncbi-geneid:5151438	2.7.7.7	160975|89550
bbt:BBta_4528	ncbi-geneid:5149987	1.1.1.1	50129|51735
bbt:BBta_4529	ncbi-geneid:5149988	3.6.3.-	52540
bbt:BBta_4531	ncbi-geneid:5149990	6.1.1.15	55681|52954
bbt:BBta_4543	ncbi-geneid:5155921	2.7.1.100	56112
bbt:BBta_4545	ncbi-geneid:5151815	5.1.99.1	54593
bbt:BBta_4547	ncbi-geneid:5151817	6.3.4.15	55681|50037
bbt:BBta_4553	ncbi-geneid:5150312	1.6.5.3	54862
bbt:BBta_4555	ncbi-geneid:5150314	1.6.5.3	53706|54862|54292
bbt:BBta_4556	ncbi-geneid:5151607	1.6.99.5|1.6.5.3	142019|140490|142984
bbt:BBta_4558	ncbi-geneid:5151609	1.6.5.3	52833
bbt:BBta_4560	ncbi-geneid:5153371	1.6.5.3	56762
bbt:BBta_4561	ncbi-geneid:5153372	1.6.5.3	143243
bbt:BBta_4562	ncbi-geneid:5153373	1.6.5.3	56770
bbt:BBta_4565	ncbi-geneid:5155777	3.4.11.4	53187|55031
bbt:BBta_4566	ncbi-geneid:5155778	2.1.1.-	53335
bbt:BBta_4570	ncbi-geneid:5155542	3.4.21.53	54211|52540|88697
bbt:BBta_4571	ncbi-geneid:5155543	3.4.21.92	52540|57716
bbt:BBta_4573	ncbi-geneid:5155544	3.4.21.92	52096
bbt:BBta_4577	ncbi-geneid:5155967	5.1.2.2|5.5.1.1	51604|54826
bbt:BBta_4581	ncbi-geneid:5155289	6.3.1.2	55931|54368
bbt:BBta_4584	ncbi-geneid:5155719	3.5.1.-	52317
bbt:BBta_4586	ncbi-geneid:5155721	3.5.1.-	53187|55031
bbt:BBta_4594	ncbi-geneid:5149160	4.2.1.17	52096
bbt:BBta_4596	ncbi-geneid:5149199	2.5.1.49	53383
bbt:BBta_4606	ncbi-geneid:5149414	2.-.-.-	53756
bbt:BBta_4607	ncbi-geneid:5149415	2.-.-.-	51735
bbt:BBta_4613	ncbi-geneid:5149029	3.5.1.-	141130
bbt:BBta_4614	ncbi-geneid:5149031	2.7.7.49	56672
bbt:BBta_4618	ncbi-geneid:5150915	1.1.1.-	51735
bbt:BBta_4623	ncbi-geneid:5150892	3.3.2.1	52499
bbt:BBta_4624	ncbi-geneid:5150893	3.6.3.17	52540|52540
bbt:BBta_4631	ncbi-geneid:5150565	2.3.1.41|2.3.1.180	53901
bbt:BBta_4632	ncbi-geneid:5149463	2.3.1.15	53659
bbt:BBta_4643	ncbi-geneid:5151821	2.7.4.16	56042|55326
bbt:BBta_4645	ncbi-geneid:5149075	2.5.1.9|2.5.1.78	52121
bbt:BBta_4646	ncbi-geneid:5149076	2.5.1.9	63380|63380
bbt:BBta_4647	ncbi-geneid:5149077	3.5.4.26|1.1.1.193	53597|53927
bbt:BBta_4649	ncbi-geneid:5151570	2.1.2.1	53383
bbt:BBta_4655	ncbi-geneid:5151946	4.2.1.24	51569
bbt:BBta_4657	ncbi-geneid:5151976	2.3.2.8	55729
bbt:BBta_4661	ncbi-geneid:5151951	4.6.1.1	55073
bbt:BBta_4662	ncbi-geneid:5151952	1.20.4.1	52833
bbt:BBta_4667	ncbi-geneid:5151857	5.99.1.-	56719|101904
bbt:BBta_4668	ncbi-geneid:5152176	1.11.1.10	53474
bbt:BBta_4671	ncbi-geneid:5152179	1.3.99.4	51905|56425
bbt:BBta_4672	ncbi-geneid:5152188	1.1.1.100	51735
bbt:BBta_4673	ncbi-geneid:5152189	2.5.1.18	47616|52833
bbt:BBta_4675	ncbi-geneid:5152191	1.3.99.1	51905
bbt:BBta_4676	ncbi-geneid:5150339	2.2.1.6	52518|52518
bbt:BBta_4683	ncbi-geneid:5152278	3.1.26.3	69065|54768
bbt:BBta_4684	ncbi-geneid:5151984	3.4.21.89	51306
bbt:BBta_4685	ncbi-geneid:5151985	2.7.8.7	56214
bbt:BBta_4686	ncbi-geneid:5151986	2.6.99.2	63892
bbt:BBta_4687	ncbi-geneid:5151987	2.7.6.5|3.1.7.2	109604|81301|81271|55021
bbt:BBta_4688	ncbi-geneid:5152073	2.7.7.6	63562
bbt:BBta_4691	ncbi-geneid:5152076	1.11.1.15	52833
bbt:BBta_4694	ncbi-geneid:5152681	4.2.1.52	51569
bbt:BBta_4695	ncbi-geneid:5152682	3.2.1.-	48435|53955
bbt:BBta_4709	ncbi-geneid:5152940	6.3.5.6|6.3.5.7	55931|89095
bbt:BBta_4711	ncbi-geneid:5152490	6.3.5.6|6.3.5.7	75304
bbt:BBta_4713	ncbi-geneid:5152492	6.3.5.6|6.3.5.7	141000
bbt:BBta_4714	ncbi-geneid:5152493	1.13.12.16
bbt:BBta_4715	ncbi-geneid:5152784	1.13.12.16
bbt:BBta_4719	ncbi-geneid:5153194	1.1.1.-	51430
bbt:BBta_4721	ncbi-geneid:5153196	3.1.-.-	53098
bbt:BBta_4725	ncbi-geneid:5151413	2.1.3.2	53671
bbt:BBta_4726	ncbi-geneid:5151414	3.5.2.3	51556|51338
bbt:BBta_4730	ncbi-geneid:5152199	1.1.1.-	51735
bbt:BBta_4733	ncbi-geneid:5153124	5.99.1.2	56712|57783
bbt:BBta_4734	ncbi-geneid:5153125	3.1.-.-	50249|50249
bbt:BBta_4737	ncbi-geneid:5153108	1.14.13.-|1.14.14.5	51679
bbt:BBta_4741	ncbi-geneid:5153360	5.1.1.13	53681|53681
bbt:BBta_4746	ncbi-geneid:5153619	3.1.1.61	55073|52172|52172
bbt:BBta_4749	ncbi-geneid:5153857	2.7.7.7	56672|100879
bbt:BBta_4752	ncbi-geneid:5153700	3.1.4.46	51695
bbt:BBta_4755	ncbi-geneid:5153703	2.4.2.19	51690|54675
bbt:BBta_4756	ncbi-geneid:5153848	1.4.3.16	51905|56425|46977
bbt:BBta_4757	ncbi-geneid:5153849	2.5.1.72	142754
bbt:BBta_4766	ncbi-geneid:5153646	3.5.5.7	56317
bbt:BBta_4772	ncbi-geneid:5154150	3.4.21.92	52540|52540|81923
bbt:BBta_4777	ncbi-geneid:5154166	3.4.16.4	56601
bbt:BBta_4783	ncbi-geneid:5155753	6.3.2.1	52374
bbt:BBta_4787	ncbi-geneid:5153965	2.5.1.18	52833|47616
bbt:BBta_4789	ncbi-geneid:5153967	1.1.1.274	51430
bbt:BBta_4792	ncbi-geneid:5155801	3.5.1.-	88713
bbt:BBta_4795	ncbi-geneid:5154195	1.4.99.1	51905
bbt:BBta_4797	ncbi-geneid:5154197	6.3.5.-	75304
bbt:BBta_4802	ncbi-geneid:5154037	3.1.4.14|1.7.-.-	52218
bbt:BBta_4803	ncbi-geneid:5154038	3.1.1.17	63829|52499
bbt:BBta_4824	ncbi-geneid:5155412	1.2.1.-	53720
bbt:BBta_4825	ncbi-geneid:5155413	1.1.1.-	50129|51735|50129
bbt:BBta_4826	ncbi-geneid:5155795	3.6.3.17	52540|52540
bbt:BBta_4828	ncbi-geneid:5155797	3.6.3.17|4.3.3.2	63829
bbt:BBta_4840	ncbi-geneid:5154924	1.14.11.17	51197
bbt:BBta_4857	ncbi-geneid:5154913	1.14.13.-	51679
bbt:BBta_4860	ncbi-geneid:5154538	1.14.14.5	51679
bbt:BBta_4864	ncbi-geneid:5154566	3.6.3.27	52540
bbt:BBta_4872	ncbi-geneid:5153447	1.3.99.1|1.4.3.16	51905|46977
bbt:BBta_4884	ncbi-geneid:5155894	1.3.99.1	51905|46977
bbt:BBta_4892	ncbi-geneid:5150217	2.3.1.181
bbt:BBta_4900	ncbi-geneid:5156035	3.6.1.7	54975
bbt:BBta_4902	ncbi-geneid:5149639	6.4.1.3	56059|52440|51246|51230
bbt:BBta_4905	ncbi-geneid:5149642	2.7.3.-	55874|55785|52172|55785|55785|47384
bbt:BBta_4906	ncbi-geneid:5156186	2.7.3.-	55874|47384
bbt:BBta_4914	ncbi-geneid:5156174	3.4.21.-	50494|50156
bbt:BBta_4916	ncbi-geneid:5156176	1.11.1.15	52833
bbt:BBta_4919	ncbi-geneid:5148842	3.6.4.13	52540
bbt:BBta_4932	ncbi-geneid:5155177	4.1.99.3	48173|52425
bbt:BBta_4958	ncbi-geneid:5154967	2.1.1.77	53335
bbt:BBta_5000	ncbi-geneid:5150248	2.7.3.-	55874|55785|55785|158472
bbt:BBta_5002	ncbi-geneid:5150250	4.2.1.52	51569
bbt:BBta_5003	ncbi-geneid:5150239	1.1.1.100	51735
bbt:BBta_5013	ncbi-geneid:5149079	1.2.7.8	53323|52518|52518
bbt:BBta_5020	ncbi-geneid:5149746	3.4.11.5	53474
bbt:BBta_5024	ncbi-geneid:5150458	6.4.1.3	52096|52096
bbt:BBta_5028	ncbi-geneid:5149623	3.5.2.6	56601
bbt:BBta_5034	ncbi-geneid:5150443	5.4.99.12	55120|55174
bbt:BBta_5035	ncbi-geneid:5150444	3.1.1.3	53474
bbt:BBta_5038	ncbi-geneid:5150468	3.4.21.-	50494|50156|50156
bbt:BBta_5040	ncbi-geneid:5150386	1.6.5.5	51735|50129
bbt:BBta_5043	ncbi-geneid:5150389	1.1.1.100	51735
bbt:BBta_5046	ncbi-geneid:5149761	2.7.7.6	56553|55257|47789
bbt:BBta_5049	ncbi-geneid:5150407	2.7.4.3	52540
bbt:BBta_5072	ncbi-geneid:5151665	3.6.5.3	52540|50465|50447
bbt:BBta_5080	ncbi-geneid:5151370	2.7.7.6	64484
bbt:BBta_5081	ncbi-geneid:5152013	2.7.7.6	64484
bbt:BBta_5085	ncbi-geneid:5152016	1.1.1.26	51735|52283
bbt:BBta_5093	ncbi-geneid:5151925	4.2.1.17	52096
bbt:BBta_5094	ncbi-geneid:5151926	6.2.1.14	56059|52210|51735|52210
bbt:BBta_5099	ncbi-geneid:5152106	5.4.2.1
bbt:BBta_5104	ncbi-geneid:5152619	2.7.10.-	56112
bbt:BBta_5105	ncbi-geneid:5152576	1.3.99.2	56645|47203
bbt:BBta_5109	ncbi-geneid:5152765	5.1.99.4	89796
bbt:BBta_5116	ncbi-geneid:5153085	2.4.1.18	51445|81296|51011
bbt:BBta_5123	ncbi-geneid:5153336	3.5.1.77	56317
bbt:BBta_5124	ncbi-geneid:5153337	1.2.1.-	53720
bbt:BBta_5125	ncbi-geneid:5153338	1.1.1.31	51735|48179
bbt:BBta_5134	ncbi-geneid:5153686	3.6.3.-	52540
bbt:BBta_5139	ncbi-geneid:5153454	1.3.99.-	56645|47203
bbt:BBta_5145	ncbi-geneid:5153518	1.1.1.-	51735
bbt:BBta_5146	ncbi-geneid:5153519	1.13.12.16
bbt:BBta_5147	ncbi-geneid:5153520	2.3.1.9	53901|53901
bbt:BBta_5148	ncbi-geneid:5153521	1.3.99.-	56645|47203
bbt:BBta_5149	ncbi-geneid:5151094	1.3.99.-	56645|47203
bbt:BBta_5150	ncbi-geneid:5151095	1.1.1.-	51735
bbt:BBta_5153	ncbi-geneid:5153652	6.2.1.3	56801
bbt:BBta_5155	ncbi-geneid:5153655	2.1.1.-	75217|55315
bbt:BBta_5173	ncbi-geneid:5153913	3.4.16.4	56601
bbt:BBta_5174	ncbi-geneid:5153914	3.4.16.-	53474
bbt:BBta_5176	ncbi-geneid:5154087	4.6.1.1|4.6.1.2	55073
bbt:BBta_5177	ncbi-geneid:5154088	2.7.1.23	111331
bbt:BBta_5182	ncbi-geneid:5154287	3.5.4.19	141734
bbt:BBta_5183	ncbi-geneid:5154288	3.5.4.16	55620
bbt:BBta_5204	ncbi-geneid:5154998	6.1.1.3|3.1.1	55681|55186|52954|81271
bbt:BBta_5221	ncbi-geneid:5155140	3.1.1.45	53474
bbt:BBta_5231	ncbi-geneid:5155035	2.3.1.30	51161
bbt:BBta_5237	ncbi-geneid:5154413	1.14.13.1	51905|54373
bbt:BBta_5240	ncbi-geneid:5154424	3.5.1.4	75304
bbt:BBta_5247	ncbi-geneid:5154354	2.5.1.18	47616|52833
bbt:BBta_5255	ncbi-geneid:5154673	3.4.17.11	53187|55031
bbt:BBta_5258	ncbi-geneid:5154676	3.6.3.-	52540|52540
bbt:BBta_5260	ncbi-geneid:5152317	3.5.1.32	53187|55031
bbt:BBta_5261	ncbi-geneid:5152318	3.5.1.4|6.3.5.6|6.3.5.7	75304
bbt:BBta_5262	ncbi-geneid:5152319	4.2.1.17	52096
bbt:BBta_5263	ncbi-geneid:5155311	1.6.5.5	51735|50129
bbt:BBta_5265	ncbi-geneid:5155313	2.5.1.18	47616|52833
bbt:BBta_5267	ncbi-geneid:5155314	2.1.1.14	51726
bbt:BBta_5270	ncbi-geneid:5151314	2.4.2.22	53271
bbt:BBta_5277	ncbi-geneid:5150830	1.-.-.-	51735
bbt:BBta_5297	ncbi-geneid:5149690	2.4.1.83	53448
bbt:BBta_5301	ncbi-geneid:5155879	3.1.1.73	53474
bbt:BBta_5302	ncbi-geneid:5155880	4.6.1.1	55073
bbt:BBta_5304	ncbi-geneid:5149574	3.6.3.-	52540
bbt:BBta_5308	ncbi-geneid:5149577	1.1.1.1	50129|51735
bbt:BBta_5317	ncbi-geneid:5151102	1.2.99.2	56176|55447
bbt:BBta_5318	ncbi-geneid:5151103	1.2.99.2	47741|54292
bbt:BBta_5320	ncbi-geneid:5151105	3.1.1.24	53474
bbt:BBta_5325	ncbi-geneid:5149348	3.6.3.-	52540
bbt:BBta_5326	ncbi-geneid:5155351	3.6.3.-	52540
bbt:BBta_5329	ncbi-geneid:5155354	2.7.3.-	55874|55785|52172|55785|47384
bbt:BBta_5332	ncbi-geneid:5155988	5.1.3.1	51366
bbt:BBta_5333	ncbi-geneid:5155989	3.5.3.19	51182
bbt:BBta_5334	ncbi-geneid:5151063	3.5.3.-	51182
bbt:BBta_5336	ncbi-geneid:5151065	2.7.11.-	56112|52402
bbt:BBta_5344	ncbi-geneid:5149635	3.3.2.9	53474
bbt:BBta_5353	ncbi-geneid:5150224	4.3.2.2	48557
bbt:BBta_5357	ncbi-geneid:5150117	3.4.24.-	52540|140990
bbt:BBta_5364	ncbi-geneid:5150115	3.5.1.32	53187|55031
bbt:BBta_5367	ncbi-geneid:5150220	1.1.1.1	51735|50129
bbt:BBta_5374	ncbi-geneid:5150179	6.3.2.4	56059|52440
bbt:BBta_5384	ncbi-geneid:5150063	5.1.1.3	53681|53681
bbt:BBta_5385	ncbi-geneid:5150064	4.1.2.-	51621
bbt:BBta_5390	ncbi-geneid:5148828	4.1.2.5	53383
bbt:BBta_5401	ncbi-geneid:5150048	6.3.5.3	56042|55326|55326|56042
bbt:BBta_5406	ncbi-geneid:5150149	6.3.5.3	52317
bbt:BBta_5408	ncbi-geneid:5150150	6.3.5.3	82697
bbt:BBta_5409	ncbi-geneid:5150151	6.3.2.6	56104
bbt:BBta_5412	ncbi-geneid:5149469	4.2.1.104	55234|47413
bbt:BBta_5413	ncbi-geneid:5149470	3.6.3.-	52540
bbt:BBta_5416	ncbi-geneid:5149458	2.8.1.1|2.8.1.2	52821|52821
bbt:BBta_5417	ncbi-geneid:5149459	1.3.99.-	56645|47203
bbt:BBta_5423	ncbi-geneid:5150536	3.6.3.-	52540|90123
bbt:BBta_5426	ncbi-geneid:5150538	2.1.1.-	75217
bbt:BBta_5427	ncbi-geneid:5150502	1.1.1.42	53659
bbt:BBta_5433	ncbi-geneid:5150515	4.2.1.9	143975|52016
bbt:BBta_5435	ncbi-geneid:5150517	4.6.1.1	55073
bbt:BBta_5448	ncbi-geneid:5149874	6.1.1.7	55681|101353|55186|50447
bbt:BBta_5449	ncbi-geneid:5149909	2.1.2.10	103025|101790
bbt:BBta_5451	ncbi-geneid:5149911	1.4.4.2	53383|53383
bbt:BBta_5473	ncbi-geneid:5149933	2.1.1.43
bbt:BBta_5482	ncbi-geneid:5151588	4.2.1.-	54637
bbt:BBta_5483	ncbi-geneid:5151589	4.2.1.2	117457
bbt:BBta_5488	ncbi-geneid:5151741	2.5.1.18	47616|52833
bbt:BBta_5491	ncbi-geneid:5151643	2.7.13.3	55874|52172|55785|47384|55785|55785
bbt:BBta_5500	ncbi-geneid:5152203	3.4.11.5	53474
bbt:BBta_5502	ncbi-geneid:5152204	1.1.99.-|1.1.2.8	50998|46626
bbt:BBta_5513	ncbi-geneid:5152245	4.1.1.77	56529
bbt:BBta_5514	ncbi-geneid:5152246	1.1.1.219	51735
bbt:BBta_5531	ncbi-geneid:5152289	4.1.1.-	53383
bbt:BBta_5538	ncbi-geneid:5152688	1.8.4.11|1.8.4.12	51316
bbt:BBta_5550	ncbi-geneid:5153545	1.8.1.9	51905
bbt:BBta_5551	ncbi-geneid:5153546	3.1.2.-	54637
bbt:BBta_5556	ncbi-geneid:5153020	3.6.3.-	52540
bbt:BBta_5558	ncbi-geneid:5153787	5.5.1.-	51604|54826
bbt:BBta_5562	ncbi-geneid:5153692	4.3.1.19	53686
bbt:BBta_5563	ncbi-geneid:5153693	3.6.1.-	56300
bbt:BBta_5564	ncbi-geneid:5153694	2.7.1.40	51621|52935|50800
bbt:BBta_5565	ncbi-geneid:5153695	1.1.1.83|4.1.1.73|1.1.1.93	53659
bbt:BBta_5568	ncbi-geneid:5153298	3.2.1.-	51445|81296|51011
bbt:BBta_5577	ncbi-geneid:5153922	1.20.4.1	52788
bbt:BBta_5584	ncbi-geneid:5154072	1.13.11.2	54593
bbt:BBta_5585	ncbi-geneid:5154073	1.14.13.-	51905
bbt:BBta_5587	ncbi-geneid:5153976	4.1.1.68|5.3.3.10	56529
bbt:BBta_5596	ncbi-geneid:5153889	3.3.2.1	52499
bbt:BBta_5597	ncbi-geneid:5153890	1.11.1.10	53474
bbt:BBta_5600	ncbi-geneid:5155808	2.7.4.7|2.7.1.49	53613
bbt:BBta_5607	ncbi-geneid:5155510	1.17.1.4|1.2.99.2	56003|54665
bbt:BBta_5615	ncbi-geneid:5155094	1.1.1.-	51735|55347
bbt:BBta_5620	ncbi-geneid:5154577	2.7.7.22|5.3.1.8	51182|53448
bbt:BBta_5621	ncbi-geneid:5154578	5.1.3.-	51735
bbt:BBta_5622	ncbi-geneid:5154579	1.1.1.132|1.1.1.-	51735|48179|52413
bbt:BBta_5624	ncbi-geneid:5153475	6.3.5.4	52402|56235
bbt:BBta_5631	ncbi-geneid:5156197	2.7.-.-	53613|52374
bbt:BBta_5632	ncbi-geneid:5153507	2.7.7.13	53448
bbt:BBta_5633	ncbi-geneid:5153508	5.1.3.2	51735
bbt:BBta_5634	ncbi-geneid:5153509	5.-.-.-	53697
bbt:BBta_5635	ncbi-geneid:5153510	4.2.1.46	51735
bbt:BBta_5636	ncbi-geneid:5153744	2.2.1.1	52518
bbt:BBta_5637	ncbi-geneid:5153745	2.2.1.1	52518|52922
bbt:BBta_5638	ncbi-geneid:5153746	1.1.1.1|1.2.1	51735|50129
bbt:BBta_5645	ncbi-geneid:5152581	2.3.1.-	52266
bbt:BBta_5657	ncbi-geneid:5151892	1.-.-.-	51735
bbt:BBta_5664	ncbi-geneid:5155832	2.-.-.-	53756
bbt:BBta_5668	ncbi-geneid:5150423	2.7.1.-|2.7.7	53613|52374
bbt:BBta_5669	ncbi-geneid:5150424	5.1.3.20	51735
bbt:BBta_5670	ncbi-geneid:5150425	2.4.-.-	53756
bbt:BBta_5671	ncbi-geneid:5156198	5.-.-.-	53697
bbt:BBta_5672	ncbi-geneid:5156199	3.1.3.-	56784
bbt:BBta_5673	ncbi-geneid:5156200	2.4.1.-	53756
bbt:BBta_5674	ncbi-geneid:5156201	5.1.3.2	51735
bbt:BBta_5676	ncbi-geneid:5156042	3.-.-.-	56529
bbt:BBta_5679	ncbi-geneid:5156044	1.14.11.-	51197
bbt:BBta_5688	ncbi-geneid:5149615	1.14.13.7	52833|51905|54373
bbt:BBta_5690	ncbi-geneid:5149617	1.14.-.-	51905
bbt:BBta_5692	ncbi-geneid:5149381	6.1.1.7	55186|50447
bbt:BBta_5698	ncbi-geneid:5149355	3.3.1.1	52283|51735
bbt:BBta_5699	ncbi-geneid:5149356	2.5.1.6	55973|55973|55973
bbt:BBta_5702	ncbi-geneid:5150093	2.1.1.14	51726
bbt:BBta_5709	ncbi-geneid:5156119	3.5.1.10	53328|55021
bbt:BBta_5710	ncbi-geneid:5156120	4.2.1.75	69618
bbt:BBta_5711	ncbi-geneid:5156121	5.1.3.-|1.1.1.271	51735
bbt:BBta_5712	ncbi-geneid:5156122	4.2.1.47	51735
bbt:BBta_5715	ncbi-geneid:5155440	6.2.1.3	56801
bbt:BBta_5719	ncbi-geneid:5155932	3.6.3.-	52540
bbt:BBta_5720	ncbi-geneid:5155933	6.2.1.30	56801
bbt:BBta_5721	ncbi-geneid:5156262	2.8.3.16	89796
bbt:BBta_5727	ncbi-geneid:5155845	4.2.1.17	52096
bbt:BBta_5728	ncbi-geneid:5155846	2.6.1.45|2.6.1.44|2.6.1.51	53383
bbt:BBta_5729	ncbi-geneid:5154935	2.6.1.45|2.6.1.44|2.6.1.51	53383
bbt:BBta_5731	ncbi-geneid:5154937	1.1.2.4	56176|55103|46548
bbt:BBta_5733	ncbi-geneid:5153538	1.-.-.-	51735
bbt:BBta_5736	ncbi-geneid:5153541	4.2.1.17	52096
bbt:BBta_5738	ncbi-geneid:5153136	6.2.1.20|2.3.1.40	56801|103473|69593
bbt:BBta_5740	ncbi-geneid:5153138	1.8.99.-	53706|50692
bbt:BBta_5755	ncbi-geneid:5156267	1.1.1.1	50129|51735
bbt:BBta_5757	ncbi-geneid:5156269	2.3.1.-	53474
bbt:BBta_5761	ncbi-geneid:5156032	2.8.3.16	89796
bbt:BBta_5810	ncbi-geneid:5149717	1.1.1.38|1.1.1.40	53223|51735
bbt:BBta_5811	ncbi-geneid:5149718	3.5.3.1	52768
bbt:BBta_5832	ncbi-geneid:5150539	3.4.21.88	51306|47413
bbt:BBta_5834	ncbi-geneid:5150541	1.6.5.5	51735|50129
bbt:BBta_5842	ncbi-geneid:5149768	3.-.-.-	51556|51338
bbt:BBta_5843	ncbi-geneid:5149769	3.6.3.-	52540
bbt:BBta_5844	ncbi-geneid:5149770	3.6.3.-	52540
bbt:BBta_5851	ncbi-geneid:5150784	3.6.3.-	52540|50331
bbt:BBta_5858	ncbi-geneid:5150900	3.6.3.28	52540
bbt:BBta_5860	ncbi-geneid:5150902	3.-.-.-	51338|51556
bbt:BBta_5862	ncbi-geneid:5151115	1.1.1.-	51735
bbt:BBta_5863	ncbi-geneid:5151116	1.11.1.15	52833
bbt:BBta_5864	ncbi-geneid:5151117	1.11.1.-	69118
bbt:BBta_5866	ncbi-geneid:5150415	2.4.2.-	51690|54675
bbt:BBta_5870	ncbi-geneid:5150819	1.5.5.-	51905|54373
bbt:BBta_5874	ncbi-geneid:5151612	2.3.1.30	51161
bbt:BBta_5875	ncbi-geneid:5151613	2.3.3.14	51569
bbt:BBta_5879	ncbi-geneid:5151567	1.18.6.1	52540
bbt:BBta_5881	ncbi-geneid:5149550	1.-.-.-	52833
bbt:BBta_5888	ncbi-geneid:5151461	3.1.1.45	53474
bbt:BBta_5895	ncbi-geneid:5151783	2.6.1.-	53383
bbt:BBta_5907	ncbi-geneid:5152395	2.8.1.7	53383
bbt:BBta_5914	ncbi-geneid:5149999	2.8.1.1|2.8.1.2	52821|52821
bbt:BBta_5921	ncbi-geneid:5152254	1.18.6.1	53807
bbt:BBta_5922	ncbi-geneid:5153006	1.18.6.1	53807
bbt:BBta_5923	ncbi-geneid:5153007	1.18.6.1	53807
bbt:BBta_5924	ncbi-geneid:5153008	1.18.6.1	53807
bbt:BBta_5925	ncbi-geneid:5153009	1.18.6.1	52540
bbt:BBta_5928	ncbi-geneid:5152249	2.8.1.7|4.4.1.16	53383
bbt:BBta_5930	ncbi-geneid:5153058	3.6.3.27	52540
bbt:BBta_5935	ncbi-geneid:5149996	1.1.1.-	51735
bbt:BBta_5938	ncbi-geneid:5153237	1.1.1.184	51735
bbt:BBta_5940	ncbi-geneid:5153239	2.7.3.-|2.7.13.3	55874|158472
bbt:BBta_5942	ncbi-geneid:5153213	3.1.2.12
bbt:BBta_5947	ncbi-geneid:5152304	3.6.3.-	52540
bbt:BBta_5957	ncbi-geneid:5152441	3.6.3.-	52540
bbt:BBta_5964	ncbi-geneid:5153599	1.1.2.8	50998
bbt:BBta_5970	ncbi-geneid:5153783	1.1.1.1|1.1.1.284	50129|51735|50129
bbt:BBta_5971	ncbi-geneid:5153784	4.4.1.22	51316
bbt:BBta_5972	ncbi-geneid:5153785	1.3.99.16	47741|54292
bbt:BBta_5973	ncbi-geneid:5153786	1.3.99.16	56003|56003
bbt:BBta_5975	ncbi-geneid:5154004	3.5.1.-	141130
bbt:BBta_5977	ncbi-geneid:5154006	3.-.-.-	56529
bbt:BBta_5980	ncbi-geneid:5154081	3.-.-.-	56529
bbt:BBta_5983	ncbi-geneid:5154135	3.6.3.-	52540
bbt:BBta_5986	ncbi-geneid:5154190	1.3.99.1	51905|56425
bbt:BBta_5987	ncbi-geneid:5154191	3.3.2.1	52499
bbt:BBta_5990	ncbi-geneid:5154281	4.1.3.32	51621
bbt:BBta_5991	ncbi-geneid:5154282	3.6.3.-	52540
bbt:BBta_5992	ncbi-geneid:5154283	3.6.3.-	52540
bbt:BBta_5997	ncbi-geneid:5154189	1.-.-.-	51395|51971|51905
bbt:BBta_5998	ncbi-geneid:5154237	4.2.1.33|4.2.1.35	53732
bbt:BBta_5999	ncbi-geneid:5154238	4.2.1.33|4.2.1.35	52016
bbt:BBta_6002	ncbi-geneid:5154103	1.5.99.8|1.5.1.12	53720|51730|81935
bbt:BBta_6008	ncbi-geneid:5150288	1.7.99.6|1.7.2.4	50974|49503
bbt:BBta_6015	ncbi-geneid:5155628	1.1.99.1	51905|54373
bbt:BBta_6016	ncbi-geneid:5155629	1.2.1.68	53720
bbt:BBta_6028	ncbi-geneid:5155017	3.5.1.87	53187|55031
bbt:BBta_6029	ncbi-geneid:5155018	3.5.2.2	51556|51338|51338
bbt:BBta_6035	ncbi-geneid:5154495	1.3.1.1|1.3.1.2	51395|54862
bbt:BBta_6036	ncbi-geneid:5154496	1.4.1.13|1.4.1.14	51971|46548|51971
bbt:BBta_6044	ncbi-geneid:5155007	2.3.3.13	51569|110921
bbt:BBta_6064	ncbi-geneid:5154615	2.7.4.-	52540
bbt:BBta_6068	ncbi-geneid:5155101	3.6.3.-	52540
bbt:BBta_6069	ncbi-geneid:5155102	3.6.3.-	52540
bbt:BBta_6077	ncbi-geneid:5154387	1.-.-.-	51735
bbt:BBta_6082	ncbi-geneid:5154710	1.1.1.86	51735|48179
bbt:BBta_6085	ncbi-geneid:5154713	2.2.1.6	55021|55021
bbt:BBta_6086	ncbi-geneid:5154813	4.3.1.19	53686
bbt:BBta_6087	ncbi-geneid:5154814	2.2.1.6	52518|52518|52467
bbt:BBta_6088	ncbi-geneid:5154815	2.5.1.75	52540
bbt:BBta_6089	ncbi-geneid:5154816	3.1.3.3	56784
bbt:BBta_6091	ncbi-geneid:5154638	1.5.1.29	52218
bbt:BBta_6094	ncbi-geneid:5153276	3.4.21.-	50494|50156|50156
bbt:BBta_6096	ncbi-geneid:5153278	3.4.-.-	117892
bbt:BBta_6097	ncbi-geneid:5153279	3.4.-.-	117892
bbt:BBta_6098	ncbi-geneid:5153030	1.5.1.3	53597
bbt:BBta_6099	ncbi-geneid:5153031	2.3.1.57	55729
bbt:BBta_6100	ncbi-geneid:5153032	2.1.1.45	55831
bbt:BBta_6106	ncbi-geneid:5152090	4.2.1.2	48557
bbt:BBta_6111	ncbi-geneid:5152609	1.6.5.2	52218
bbt:BBta_6113	ncbi-geneid:5152611	1.13.11.27	51658|54593
bbt:BBta_6114	ncbi-geneid:5156258	3.6.3.-	52540
bbt:BBta_6115	ncbi-geneid:5156259	3.6.3.-	52540
bbt:BBta_6119	ncbi-geneid:5151191	1.1.1.25	51735|53223
bbt:BBta_6122	ncbi-geneid:5156210	1.14.-.-	48264
bbt:BBta_6127	ncbi-geneid:5156213	1.13.-.-	53213
bbt:BBta_6133	ncbi-geneid:5150455	1.1.2.4	55103|56176
bbt:BBta_6134	ncbi-geneid:5150456	3.1.2.-	54637
bbt:BBta_6135	ncbi-geneid:5150457	3.5.-.-	75304
bbt:BBta_6141	ncbi-geneid:5156158	3.6.1.-|3.6.4.12	52540
bbt:BBta_6145	ncbi-geneid:5155705	1.1.1.219	51735
bbt:BBta_6149	ncbi-geneid:5149648	3.6.3.-	52540
bbt:BBta_6154	ncbi-geneid:5148954	3.6.3.17	52540|52540
bbt:BBta_6155	ncbi-geneid:5148955	3.6.3.17	53822
bbt:BBta_6157	ncbi-geneid:5155456	1.14.99.-	51905
bbt:BBta_6159	ncbi-geneid:5155457	2.1.1.-	53335
bbt:BBta_6160	ncbi-geneid:5155458	3.4.11.9	55920|53092
bbt:BBta_6162	ncbi-geneid:5155320	6.5.1.2
bbt:BBta_6165	ncbi-geneid:5155323	3.5.1.-	54211|54211
bbt:BBta_6169	ncbi-geneid:5152033	6.3.2.4	56059|52440
bbt:BBta_6170	ncbi-geneid:5152034	1.1.1.158	56176|56194
bbt:BBta_6171	ncbi-geneid:5152035	6.3.2.8	53623|53244|51984
bbt:BBta_6172	ncbi-geneid:5152036	4.2.1.1	53056
bbt:BBta_6174	ncbi-geneid:5151495	2.4.1.227	53756
bbt:BBta_6176	ncbi-geneid:5151497	6.3.2.9	53623|53244|51984
bbt:BBta_6178	ncbi-geneid:5153504	6.3.2.10	53623|53244|63418
bbt:BBta_6179	ncbi-geneid:5153505	6.3.2.13	53623|53244|63418
bbt:BBta_6180	ncbi-geneid:5153506	2.4.1.129	56601|56519
bbt:BBta_6182	ncbi-geneid:5154338	2.1.1.-	53335|81799
bbt:BBta_6183	ncbi-geneid:5154339	3.5.1.28	55846|47090
bbt:BBta_6202	ncbi-geneid:5156321	3.6.3.-	52540
bbt:BBta_6204	ncbi-geneid:5150027	1.17.1.4	56003|54665
bbt:BBta_6205	ncbi-geneid:5150028	1.17.1.4	56176|55447
bbt:BBta_6209	ncbi-geneid:5150085	2.6.1.-|5.4.3.8	53383
bbt:BBta_6211	ncbi-geneid:5148879	2.1.1.71|2.1.1.17	53335
bbt:BBta_6212	ncbi-geneid:5148880	2.4.1.-	53756
bbt:BBta_6222	ncbi-geneid:5150095	1.4.3.19	51971|54373
bbt:BBta_6225	ncbi-geneid:5149211	2.5.1.3	51391
bbt:BBta_6230	ncbi-geneid:5149224	2.5.1.18	47616|52833
bbt:BBta_6231	ncbi-geneid:5149225	3.2.2.-	52141
bbt:BBta_6236	ncbi-geneid:5149136	2.3.1.31	53474
bbt:BBta_6253	ncbi-geneid:5150640	1.1.1.95	51735|52283
bbt:BBta_6256	ncbi-geneid:5150521	2.8.1.2|2.8.1.1	52821|52821
bbt:BBta_6272	ncbi-geneid:5151159	1.1.99.1	51905|54373
bbt:BBta_6274	ncbi-geneid:5151161	3.1.1.17	63829
bbt:BBta_6278	ncbi-geneid:5150914	5.2.1.2|2.5.1.18	47616|52833
bbt:BBta_6282	ncbi-geneid:5149737	1.14.13.8	51905|51905
bbt:BBta_6295	ncbi-geneid:5151251	1.11.1.9	52833
bbt:BBta_6296	ncbi-geneid:5151826	3.5.1.4	75304
bbt:BBta_6297	ncbi-geneid:5151827	3.1.1.31	50974
bbt:BBta_6302	ncbi-geneid:5152484	1.3.3.11	48613
bbt:BBta_6305	ncbi-geneid:5151993	3.4.11.5	53474
bbt:BBta_6307	ncbi-geneid:5151995	1.4.1.13	51971|54862|51971
bbt:BBta_6308	ncbi-geneid:5151709	1.2.7.3	52518|53323|52922
bbt:BBta_6309	ncbi-geneid:5151710	1.2.7.3	52518
bbt:BBta_6315	ncbi-geneid:5152445	2.2.1.2|5.3.1.9	53697|51569
bbt:BBta_6316	ncbi-geneid:5152886	1.1.1.44	51735|48179
bbt:BBta_6317	ncbi-geneid:5152887	1.1.1.49	55347|51735
bbt:BBta_6318	ncbi-geneid:5152888	2.7.1.12|3.1.1.31	100950|52540
bbt:BBta_6321	ncbi-geneid:5152402	2.4.1.25	51445
bbt:BBta_6322	ncbi-geneid:5152403	5.4.99.16	51445|51011|56112
bbt:BBta_6323	ncbi-geneid:5152404	2.4.1.18	51445|81296|51011|81296
bbt:BBta_6324	ncbi-geneid:5153300	3.2.1.-	51445|81296|51011
bbt:BBta_6325	ncbi-geneid:5153301	3.2.1.141	51445|81296
bbt:BBta_6326	ncbi-geneid:5153302	5.4.99.15	51445
bbt:BBta_6329	ncbi-geneid:5152645	6.5.1.1	56091|50249
bbt:BBta_6335	ncbi-geneid:5152730	2.7.1.-|2.7.13.3	55874|47384|52402|55781
bbt:BBta_6337	ncbi-geneid:5153187	3.6.3.12	56784|81660|81653|81665
bbt:BBta_6344	ncbi-geneid:5149948	4.2.1.52	51569
bbt:BBta_6347	ncbi-geneid:5149950	2.8.1.-	64307
bbt:BBta_6354	ncbi-geneid:5153255	1.2.1.2	53706|50692|54862|54292
bbt:BBta_6355	ncbi-geneid:5153565	3.6.3.28	52540
bbt:BBta_6385	ncbi-geneid:5154243	3.4.21.66	52743|50494
bbt:BBta_6389	ncbi-geneid:5154175	1.11.1.6|1.11.1.7	48113|48113
bbt:BBta_6390	ncbi-geneid:5154176	3.2.1.-	53955
bbt:BBta_6394	ncbi-geneid:5153825	3.1.3	56784
bbt:BBta_6396	ncbi-geneid:5153827	4.1.1.39	55239
bbt:BBta_6397	ncbi-geneid:5154107	4.1.1.39	51649|54966
bbt:BBta_6398	ncbi-geneid:5154108	4.1.2.13	51569
bbt:BBta_6399	ncbi-geneid:5154109	2.2.1.1	52518|52518|52922
bbt:BBta_6400	ncbi-geneid:5154110	2.7.1.19	52540
bbt:BBta_6401	ncbi-geneid:5153621	3.1.3.11	56655
bbt:BBta_6403	ncbi-geneid:5153623	1.-.-.-	111126
bbt:BBta_6404	ncbi-geneid:5153624	1.14.13.81|4.-.-.-	102114
bbt:BBta_6405	ncbi-geneid:5154685	2.3.1.37	53383
bbt:BBta_6407	ncbi-geneid:5154687	1.14.13.81	47240
bbt:BBta_6413	ncbi-geneid:5154473	2.1.1.11	53335
bbt:BBta_6414	ncbi-geneid:5154249	1.18.-.-	52540
bbt:BBta_6416	ncbi-geneid:5154251	1.18.-.-	53807
bbt:BBta_6417	ncbi-geneid:5154252	1.18.-.-	53807
bbt:BBta_6424	ncbi-geneid:5155682	1.3.1.83	51905
bbt:BBta_6429	ncbi-geneid:5155474	1.14.99.3	48613
bbt:BBta_6435	ncbi-geneid:5155407	1.3.1.33|1.18	53807
bbt:BBta_6436	ncbi-geneid:5155408	1.18.1.-	53807
bbt:BBta_6437	ncbi-geneid:5155409	1.18.6.1|1.3.1	52540
bbt:BBta_6438	ncbi-geneid:5155339	1.-.-.-	50129|51735
bbt:BBta_6439	ncbi-geneid:5155340	2.1.1.-	53335|46785
bbt:BBta_6440	ncbi-geneid:5155341	2.5.1.10|2.5.1.29	48576
bbt:BBta_6441	ncbi-geneid:5155342	1.14.99.-	51905
bbt:BBta_6442	ncbi-geneid:5154641	4.2.1.-	159245
bbt:BBta_6444	ncbi-geneid:5154643	2.5.1.32	48576
bbt:BBta_6445	ncbi-geneid:5154644	1.14.99.-	51905
bbt:BBta_6446	ncbi-geneid:5154753	6.6.1.1	53474
bbt:BBta_6448	ncbi-geneid:5154755	6.6.1.1	53300|52540
bbt:BBta_6449	ncbi-geneid:5154756	6.6.1.1	52540
bbt:BBta_6450	ncbi-geneid:5154927	4.2.1.49	111326
bbt:BBta_6451	ncbi-geneid:5154928	4.3.1.3
bbt:BBta_6452	ncbi-geneid:5154929	3.5.2.7	51556|51338
bbt:BBta_6453	ncbi-geneid:5154930	3.5.3.13	51556|51338
bbt:BBta_6477	ncbi-geneid:5149430	3.2.1.21	51445
bbt:BBta_6478	ncbi-geneid:5149431	2.7.1.2	53067
bbt:BBta_6479	ncbi-geneid:5149296	2.7.1.11	53613
bbt:BBta_6481	ncbi-geneid:5149298	2.7.9.2	56059|51621|52009
bbt:BBta_6487	ncbi-geneid:5156242	4.2.1.41	51569
bbt:BBta_6488	ncbi-geneid:5156243	4.2.1.40	51604|54826
bbt:BBta_6489	ncbi-geneid:5156244	1.2.1.3	53720
bbt:BBta_6492	ncbi-geneid:5149305	3.1.1.17	63829
bbt:BBta_6497	ncbi-geneid:5155143	1.5.3.1	51905|54373
bbt:BBta_6498	ncbi-geneid:5155144	1.-.-.-	51905
bbt:BBta_6509	ncbi-geneid:5156015	2.3.2.2	56235
bbt:BBta_6511	ncbi-geneid:5155858	1.13.11.11	140959
bbt:BBta_6512	ncbi-geneid:5155859	3.7.1.3	53383
bbt:BBta_6519	ncbi-geneid:5156270	1.10.3.3	49503|49503
bbt:BBta_6524	ncbi-geneid:5151487	5.2.1.2	47616|52833
bbt:BBta_6526	ncbi-geneid:5151489	2.1.4.-	55909
bbt:BBta_6532	ncbi-geneid:5152148	3.6.3.14	52540
bbt:BBta_6534	ncbi-geneid:5153225	2.7.7.49	56672
bbt:BBta_6540	ncbi-geneid:5153117	1.-.-.-	51735
bbt:BBta_6542	ncbi-geneid:5154044	3.5.2.2	51556|51338
bbt:BBta_6550	ncbi-geneid:5154837	6.3.1.8	56059|52440
bbt:BBta_6554	ncbi-geneid:5154625	2.7.11.1	52540|52540
bbt:BBta_6555	ncbi-geneid:5154626	2.1.1.80	53335|47757
bbt:BBta_6556	ncbi-geneid:5154627	3.1.1.61	52738|52172
bbt:BBta_6559	ncbi-geneid:5153881	2.7.3.-|2.7.13.3	55874|52172|47226|50341|47384|50341
bbt:BBta_6561	ncbi-geneid:5153883	3.1.3.25	56655
bbt:BBta_6597	ncbi-geneid:5155901	3.4.21.92	52096
bbt:BBta_6611	ncbi-geneid:5156283	2.1.1.72	53335
bbt:BBta_6637	ncbi-geneid:5149358	6.2.1.25	56801
bbt:BBta_6638	ncbi-geneid:5149359	1.18.1.2	63380|52343|54862
bbt:BBta_6640	ncbi-geneid:5150079	4.2.1.17	52096|52096
bbt:BBta_6642	ncbi-geneid:5150081	2.7.1.71	52540|47413
bbt:BBta_6643	ncbi-geneid:5150082	3.1.1.3	53474
bbt:BBta_6644	ncbi-geneid:5150995	1.1.1.90	50129|51735
bbt:BBta_6645	ncbi-geneid:5150996	1.2.1.28	53720
bbt:BBta_6647	ncbi-geneid:5150998	2.1.1.77	53335
bbt:BBta_6653	ncbi-geneid:5151424	2.2.1.6	52518|52518
bbt:BBta_6658	ncbi-geneid:5152594	1.3.99.10	56645|47203
bbt:BBta_6659	ncbi-geneid:5152595	1.14.99.28	48264
bbt:BBta_6660	ncbi-geneid:5152986	1.14.99.28	48264
bbt:BBta_6662	ncbi-geneid:5152988	4.1.1.79	52518
bbt:BBta_6663	ncbi-geneid:5152989	1.3.99.10	56645|47203
bbt:BBta_6664	ncbi-geneid:5155926	2.8.3.16	89796
bbt:BBta_6666	ncbi-geneid:5155928	4.1.1.7	52467|52518|52518
bbt:BBta_6672	ncbi-geneid:5154319	1.1.1.100	51735
bbt:BBta_6677	ncbi-geneid:5154564	4.6.1.1	55073|54292|81343
bbt:BBta_6680	ncbi-geneid:5154408	2.8.3.16	89796
bbt:BBta_6685	ncbi-geneid:5154607	2.5.1.18	52833|47616
bbt:BBta_6692	ncbi-geneid:5154420	3.6.3.25	52540
bbt:BBta_6694	ncbi-geneid:5154422	2.7.13.3	55874|47384
bbt:BBta_6697	ncbi-geneid:5154784	1.2.99.2	56003|54665
bbt:BBta_6698	ncbi-geneid:5154785	4.2.1.52	51569
bbt:BBta_6703	ncbi-geneid:5155782	3.5.2.3|3.5.1.82	51556|51338
bbt:BBta_6704	ncbi-geneid:5155051	2.3.2.2	56235
bbt:BBta_6705	ncbi-geneid:5155052	1.1.99.1	51905|54373
bbt:BBta_6708	ncbi-geneid:5155791	1.1.1.47	51735
bbt:BBta_6709	ncbi-geneid:5155792	2.7.1.17	53067|53067
bbt:BBta_6710	ncbi-geneid:5155793	3.6.3.17	52540|52540
bbt:BBta_6715	ncbi-geneid:5155168	1.2.1.3	53720
bbt:BBta_6719	ncbi-geneid:5155358	1.11.1.6	56634
bbt:BBta_6721	ncbi-geneid:5155824	1.14.99.28	48264
bbt:BBta_6722	ncbi-geneid:5155825	2.7.3.-	55874|55785
bbt:BBta_6730	ncbi-geneid:5154303	3.1.1.61	52738|52172
bbt:BBta_6731	ncbi-geneid:5154304	2.1.1.80	53335|47757
bbt:BBta_6737	ncbi-geneid:5155460	2.7.13.3	55874|47226|50341|47384
bbt:BBta_6759	ncbi-geneid:5154111	5.4.99.12	55120|55174
bbt:BBta_6766	ncbi-geneid:5154307	1.1.1.-	51735
bbt:BBta_6776	ncbi-geneid:5152870	2.7.7.-	56731|57783
bbt:BBta_6789	ncbi-geneid:5154034	6.2.1.1	56801
bbt:BBta_6791	ncbi-geneid:5154036	6.3.5.5	52317|52021
bbt:BBta_6799	ncbi-geneid:5153656	6.3.5.5	56059|56059|52440|48108|52440|52335
bbt:BBta_6803	ncbi-geneid:5152156	1.8.1.9	51905
bbt:BBta_6805	ncbi-geneid:5152158	4.2.1.52	51569
bbt:BBta_6820	ncbi-geneid:5152855	2.7.3.-	55874|55785|47384
bbt:BBta_6824	ncbi-geneid:5152735	1.3.99.22	102114
bbt:BBta_6826	ncbi-geneid:5152737	1.7.2.1	49503|49503
bbt:BBta_6829	ncbi-geneid:5152407	2.8.3.-	100950
bbt:BBta_6830	ncbi-geneid:5152408	2.8.3.-	100950
bbt:BBta_6839	ncbi-geneid:5152568	1.1.5.3	51905
bbt:BBta_6848	ncbi-geneid:5152228	4.1.1.21|5.4.99.18	52255
bbt:BBta_6849	ncbi-geneid:5152229	4.1.1.21|6.3.4.18	56059|52440|51246
bbt:BBta_6856	ncbi-geneid:5151958	1.6.1.2	52467
bbt:BBta_6858	ncbi-geneid:5151960	1.6.1.2	52283|51735
bbt:BBta_6862	ncbi-geneid:5151543	3.4.24.-	55486
bbt:BBta_6869	ncbi-geneid:5150858	2.7.1.40	51621|52935|50800
bbt:BBta_6874	ncbi-geneid:5151772	3.4.24.-	52540|140990
bbt:BBta_6875	ncbi-geneid:5151590	6.3.4.-	52402
bbt:BBta_6889	ncbi-geneid:5151310	2.5.1.18	54909|52833|47616
bbt:BBta_6893	ncbi-geneid:5151108	1.1.1.100	51735
bbt:BBta_6900	ncbi-geneid:5151253	1.1.1.95	51735
bbt:BBta_6902	ncbi-geneid:5151255	2.5.1.18	47616|52833
bbt:BBta_6904	ncbi-geneid:5151325	3.1.2.-	54637
bbt:BBta_6905	ncbi-geneid:5151326	3.1.-.-	56300
bbt:BBta_6906	ncbi-geneid:5151327	3.1.22.4	52540|46785
bbt:BBta_6907	ncbi-geneid:5150798	3.5.4.-	53927
bbt:BBta_6909	ncbi-geneid:5150800	3.1.22.4	53098
bbt:BBta_6914	ncbi-geneid:5150366	6.3.3.2	100950
bbt:BBta_6917	ncbi-geneid:5150743	2.5.1.18	47616|52833
bbt:BBta_6923	ncbi-geneid:5150547	2.2.1.1	52518|52518|52922
bbt:BBta_6924	ncbi-geneid:5150548	3.6.1.-|3.6.4.12	52540|52540|47819
bbt:BBta_6925	ncbi-geneid:5150549	1.2.1.12	55347|51735
bbt:BBta_6926	ncbi-geneid:5150550	2.7.2.3	53748
bbt:BBta_6928	ncbi-geneid:5149817	4.1.2.13	51569
bbt:BBta_6929	ncbi-geneid:5149818	4.1.2.13	51569
bbt:BBta_6930	ncbi-geneid:5149819	2.5.1.3	51391
bbt:BBta_6931	ncbi-geneid:5150490	3.5.2.6	81901
bbt:BBta_6932	ncbi-geneid:5150491	3.1.3.25	56655
bbt:BBta_6936	ncbi-geneid:5150665	2.1.1.79	53335
bbt:BBta_6940	ncbi-geneid:5149682	2.3.1.-	55729
bbt:BBta_6942	ncbi-geneid:5149684	3.6.3.31	52540|90123
bbt:BBta_6946	ncbi-geneid:5149323	1.6.5.5	51735|50129
bbt:BBta_6949	ncbi-geneid:5155384	6.2.1.3|6.2.1.34	56801
bbt:BBta_6951	ncbi-geneid:5149215	3.6.3.27	52540
bbt:BBta_6959	ncbi-geneid:5149800	2.7.7.9	53448
bbt:BBta_6963	ncbi-geneid:5149187	1.1.1.100	51735
bbt:BBta_6964	ncbi-geneid:5149188	1.1.1.100	51735
bbt:BBta_6965	ncbi-geneid:5149189	1.14.11.-	51197
bbt:BBta_6971	ncbi-geneid:5149787	1.1.1.30	51735
bbt:BBta_6974	ncbi-geneid:5149790	3.6.3.25	52540|50331
bbt:BBta_6978	ncbi-geneid:5150354	1.8.4.8	52402
bbt:BBta_6980	ncbi-geneid:5149728	1.7.7.1|1.8.1.2	56014|56014|55124|55124
bbt:BBta_6982	ncbi-geneid:5149730	2.1.1.107|1.3.1.76|4.99.1.4	53790|75615|51735
bbt:BBta_6983	ncbi-geneid:5150343	2.7.7.4	52402
bbt:BBta_6984	ncbi-geneid:5150344	2.7.1.25|2.7.7.4	52540|52540|50465|50447
bbt:BBta_6985	ncbi-geneid:5150345	1.11.1.5	46626|46626
bbt:BBta_6991	ncbi-geneid:5150508	2.3.3.9	51645
bbt:BBta_7009	ncbi-geneid:5150794	3.5.1.5	51556|51338|51338
bbt:BBta_7010	ncbi-geneid:5150795	3.1.7.2	109604
bbt:BBta_7011	ncbi-geneid:5150796	3.5.1.5	51278
bbt:BBta_7012	ncbi-geneid:5150797	3.5.1.5	54111
bbt:BBta_7014	ncbi-geneid:5150964	3.6.3.-	52540
bbt:BBta_7015	ncbi-geneid:5150965	3.6.3.-	52540
bbt:BBta_7037	ncbi-geneid:5150764	3.5.1.87	53187|55031
bbt:BBta_7039	ncbi-geneid:5149611	3.4.11.1	53187
bbt:BBta_7057	ncbi-geneid:5152257	2.7.7.38	53448
bbt:BBta_7058	ncbi-geneid:5152258	4.2.1.51	53850|55021
bbt:BBta_7060	ncbi-geneid:5152010	1.5.1.20	51730
bbt:BBta_7061	ncbi-geneid:5152011	2.1.1.13	56507|82282|51717|52242|47644
bbt:BBta_7065	ncbi-geneid:5152508	2.5.1.18	52833|47616
bbt:BBta_7067	ncbi-geneid:5151352	2.7.1.30	53067|53067
bbt:BBta_7068	ncbi-geneid:5151353	1.1.1.184	51735
bbt:BBta_7070	ncbi-geneid:5151355	1.3.99.-	56645|47203
bbt:BBta_7071	ncbi-geneid:5151882	1.3.99.-	56645|47203
bbt:BBta_7072	ncbi-geneid:5151883	2.3.1.9	53901|53901
bbt:BBta_7073	ncbi-geneid:5151884	6.2.1.3	56801
bbt:BBta_7074	ncbi-geneid:5151885	4.2.1.17|1.1.1.35	52096|51735|48179|48179
bbt:BBta_7076	ncbi-geneid:5152805	3.6.3.-	52540
bbt:BBta_7077	ncbi-geneid:5152806	3.6.3.-	52540
bbt:BBta_7083	ncbi-geneid:5152890	1.1.1.81	82544
bbt:BBta_7088	ncbi-geneid:5149764	1.1.1.25	51735|53223
bbt:BBta_7090	ncbi-geneid:5149766	3.1.2.23	54637
bbt:BBta_7091	ncbi-geneid:5153095	1.1.1.35	51735
bbt:BBta_7092	ncbi-geneid:5153096	6.2.1.26|6.2.1.34	56801
bbt:BBta_7093	ncbi-geneid:5153097	4.2.1.17	52096
bbt:BBta_7111	ncbi-geneid:5153604	4.2.1.17	52096
bbt:BBta_7116	ncbi-geneid:5153609	1.3.99.-	56645|47203
bbt:BBta_7117	ncbi-geneid:5153610	1.3.99.-	56645|47203
bbt:BBta_7118	ncbi-geneid:5153611	1.3.99.-	56645|47203
bbt:BBta_7119	ncbi-geneid:5153612	6.2.1.34	56801
bbt:BBta_7120	ncbi-geneid:5151902	4.2.1.17	52096
bbt:BBta_7121	ncbi-geneid:5151903	1.1.1.35	51735
bbt:BBta_7123	ncbi-geneid:5151905	2.3.1.9	53901|53901
bbt:BBta_7124	ncbi-geneid:5153984	2.3.1.86|6.2.1.-	56801
bbt:BBta_7125	ncbi-geneid:5153985	3.3.2.9	53474
bbt:BBta_7130	ncbi-geneid:5153934	3.5.1.4	75304
bbt:BBta_7131	ncbi-geneid:5153935	1.1.1.1|1.1.1.284	50129|51735|50129
bbt:BBta_7132	ncbi-geneid:5154126	1.3.99.10	56645|47203
bbt:BBta_7134	ncbi-geneid:5154128	1.1.1.100	51735
bbt:BBta_7141	ncbi-geneid:5153733	3.6.3.-	52540|90123
bbt:BBta_7145	ncbi-geneid:5154207	6.3.5.6|6.3.5.7	75304
bbt:BBta_7147	ncbi-geneid:5154209	3.6.3.-	52540
bbt:BBta_7152	ncbi-geneid:5150359	4.6.1.1	55073
bbt:BBta_7157	ncbi-geneid:5155519	3.6.3.-	52540
bbt:BBta_7159	ncbi-geneid:5155521	3.-.-.-	53474
bbt:BBta_7164	ncbi-geneid:5155764	3.4.11.-	144052
bbt:BBta_7169	ncbi-geneid:5155527	1.1.1.-	51735
bbt:BBta_7170	ncbi-geneid:5155528	3.6.3.-	52540
bbt:BBta_7171	ncbi-geneid:5155529	3.6.3.-	52540
bbt:BBta_7175	ncbi-geneid:5155330	3.1.1.45	53474|54427
bbt:BBta_7187	ncbi-geneid:5155176	3.5.-.-	75304
bbt:BBta_7188	ncbi-geneid:5155161	1.-.-.-	51735
bbt:BBta_7192	ncbi-geneid:5154766	3.6.3.-	52540|50331
bbt:BBta_7198	ncbi-geneid:5154394	6.3.5.6|6.3.5.7	75304
bbt:BBta_7200	ncbi-geneid:5154817	3.5.2.17	49472
bbt:BBta_7204	ncbi-geneid:5154573	3.5.4.1	51556|51338
bbt:BBta_7205	ncbi-geneid:5154574	6.3.-.-	55931
bbt:BBta_7206	ncbi-geneid:5154575	6.3.5.4	52402|56235
bbt:BBta_7207	ncbi-geneid:5154576	6.3.5.2	56235
bbt:BBta_7211	ncbi-geneid:5154536	6.3.5.2	52317
bbt:BBta_7216	ncbi-geneid:5152367	3.1.3.18	56784
bbt:BBta_7226	ncbi-geneid:5156018	1.1.1.-	51430
bbt:BBta_7238	ncbi-geneid:5150418	2.6.1.9	53383
bbt:BBta_7246	ncbi-geneid:5149365	2.8.1.1|2.8.1.2	52821|52821
bbt:BBta_7251	ncbi-geneid:5149337	2.8.1.2|2.8.1.1	52821|52821
bbt:BBta_7259	ncbi-geneid:5150141	3.6.3.3|3.6.3.5	56784|81660|81653|81665
bbt:BBta_7292	ncbi-geneid:5148992	2.3.1.-	53474
bbt:BBta_7293	ncbi-geneid:5148993	2.3.1.19	53659|54637
bbt:BBta_7294	ncbi-geneid:5148994	2.7.2.1	53067|53067
bbt:BBta_7296	ncbi-geneid:5149083	3.6.3.3|3.6.3.5	56784|81653|81665
bbt:BBta_7325	ncbi-geneid:5151060	3.1.26.5	54211
bbt:BBta_7329	ncbi-geneid:5150356	2.7.2	53633
bbt:BBta_7333	ncbi-geneid:5149516	3.5.1.18	53187|55031
bbt:BBta_7335	ncbi-geneid:5149518	5.4.99.12	55120
bbt:BBta_7336	ncbi-geneid:5149889	2.1.2.9	53328|50486
bbt:BBta_7337	ncbi-geneid:5149890	3.5.1.88	56420
bbt:BBta_7346	ncbi-geneid:5148778	2.7.7.7	52540|48019
bbt:BBta_7348	ncbi-geneid:5149066	3.6.1.22	55811
bbt:BBta_7350	ncbi-geneid:5149068	5.4.2.8|5.4.2.2	53738|53738|53738|55957
bbt:BBta_7352	ncbi-geneid:5149195	3.6.4.13	52540
bbt:BBta_7353	ncbi-geneid:5149196	1.1.1.22	51735|52413|48179
bbt:BBta_7355	ncbi-geneid:5149198	1.6.5.5	51735|50129
bbt:BBta_7357	ncbi-geneid:5149500	2.7.7.7	56672|88723|53098|47807
bbt:BBta_7359	ncbi-geneid:5149502	2.5.1.18	47616|52833
bbt:BBta_7360	ncbi-geneid:5149832	2.4.2.10	53271
bbt:BBta_7363	ncbi-geneid:5149835	2.4.1.1	53756
bbt:BBta_7365	ncbi-geneid:5150320	4.1.1.49	53795|68923
bbt:BBta_7368	ncbi-geneid:5150335	2.7.3.-|2.7.13.3	55874|47384
bbt:BBta_7369	ncbi-geneid:5150336	2.7.4.-|2.7.1.-	53795
bbt:BBta_7371	ncbi-geneid:5150337	2.7.1.69	53062
bbt:BBta_7377	ncbi-geneid:5150641	3.4.24.-	55166
bbt:BBta_7381	ncbi-geneid:5151166	3.4.11.18	55920
bbt:BBta_7382	ncbi-geneid:5151167	1.13.11.-	49482
bbt:BBta_7421	ncbi-geneid:5155724	3.6.3.3|3.6.3.5	56784|81653|55008|81665
bbt:BBta_7436	ncbi-geneid:5151307	3.2.1.-	53955
bbt:BBta_7472	ncbi-geneid:5152850	1.18.1.3	52343|63380|54292
bbt:BBta_7479	ncbi-geneid:5153036	1.1.1.-	51735|52283
bbt:BBta_7483	ncbi-geneid:5153040	3.5.2.10	102215
bbt:BBta_7494	ncbi-geneid:5153316	2.3.1.86|6.2.1.-	56801
bbt:BBta_7495	ncbi-geneid:5153317	1.18.1.2	52343|63380
bbt:BBta_7500	ncbi-geneid:5153012	5.2.1.2|2.5.1.18	47616|52833
bbt:BBta_7501	ncbi-geneid:5153013	1.13.11.4	51182
bbt:BBta_7510	ncbi-geneid:5153775	1.11.1.5	46626|46626
bbt:BBta_7513	ncbi-geneid:5153778	3.6.1.-|3.6.4.12	52540
bbt:BBta_7515	ncbi-geneid:5153861	2.3.1.31	53474
bbt:BBta_7516	ncbi-geneid:5153862	1.14.14.3	51679
bbt:BBta_7524	ncbi-geneid:5153543	2.5.1.16	53335
bbt:BBta_7533	ncbi-geneid:5153707	1.3.1.-|1.1.1.-	51735
bbt:BBta_7534	ncbi-geneid:5148924	1.3.99.-	47203|56645
bbt:BBta_7535	ncbi-geneid:5148925	1.3.99.-	56645|47203
bbt:BBta_7536	ncbi-geneid:5148926	5.3.3.8|4.2.1.17	52096
bbt:BBta_7538	ncbi-geneid:5155549	4.2.1.17	52096
bbt:BBta_7561	ncbi-geneid:5154415	1.14.-.-	51679
bbt:BBta_7562	ncbi-geneid:5154416	1.6.99.1	51395
bbt:BBta_7564	ncbi-geneid:5154418	6.6.1.2	53300
bbt:BBta_7565	ncbi-geneid:5155597	6.6.1.2	52540
bbt:BBta_7567	ncbi-geneid:5155599	2.3.3.1	48256
bbt:BBta_7568	ncbi-geneid:5155600	2.3.3.1	48256
bbt:BBta_7572	ncbi-geneid:5155541	4.2.3.4	56796
bbt:BBta_7573	ncbi-geneid:5155787	2.7.1.71	52540
bbt:BBta_7576	ncbi-geneid:5155790	6.4.1.2	52096
bbt:BBta_7581	ncbi-geneid:5155023	1.1.5.2	50998
bbt:BBta_7585	ncbi-geneid:5155079	2.3.1.86|6.2.1.-	56801
bbt:BBta_7586	ncbi-geneid:5155080	3.1.4.46	51695
bbt:BBta_7589	ncbi-geneid:5155157	5.2.1.8	54534|109998
bbt:BBta_7590	ncbi-geneid:5155158	2.3.1.1|2.3.1.35	56266
bbt:BBta_7592	ncbi-geneid:5155160	3.6.1.-	55811
bbt:BBta_7596	ncbi-geneid:5155771	3.5.1.77	56317
bbt:BBta_7600	ncbi-geneid:5154748	2.1.1.64	53335
bbt:BBta_7602	ncbi-geneid:5154822	2.7.2.4	53633|55021|55021
bbt:BBta_7603	ncbi-geneid:5154823	2.7.3.9	51621|47831|52009|55781
bbt:BBta_7605	ncbi-geneid:5154426	2.1.1.-	53335
bbt:BBta_7609	ncbi-geneid:5154429	3.1.2.6	56281
bbt:BBta_7613	ncbi-geneid:5154548	1.1.1.100|1.1.1.36	51735
bbt:BBta_7614	ncbi-geneid:5154557	2.3.1.9	53901|53901
bbt:BBta_7620	ncbi-geneid:5152512	2.4.2.-|2.4.1.-	53955
bbt:BBta_7621	ncbi-geneid:5152513	2.5.1.10	48576
bbt:BBta_7627	ncbi-geneid:5151800	2.3.2.2	56235
bbt:BBta_7631	ncbi-geneid:5151440	2.6.1.18	53383
bbt:BBta_7639	ncbi-geneid:5150852	1.13.11.1	49482
bbt:BBta_7640	ncbi-geneid:5150853	2.3.1.174	53901|53901
bbt:BBta_7648	ncbi-geneid:5149882	2.7.7.59	81301|81891|55021|81593|55021
bbt:BBta_7653	ncbi-geneid:5155626	2.4.1.129	56601|53955
bbt:BBta_7656	ncbi-geneid:5156066	3.1.1.75	53474
bbt:BBta_7659	ncbi-geneid:5155463	2.7.3.-|2.7.13.3	55874|47384
bbt:BBta_7663	ncbi-geneid:5151130	4.3.1.17	53686
bbt:BBta_7674	ncbi-geneid:5152102	3.1.1.-	53474|53474
bbt:BBta_7675	ncbi-geneid:5152103	1.14.14.-|1.14.13.107	51679
bbt:BBta_7679	ncbi-geneid:5153982	1.14.13.-	48264
bbt:BBta_7693	ncbi-geneid:5153024	2.7.8.7	56214
bbt:BBta_7737	ncbi-geneid:5149057	3.2.1.-	53955
bbt:BBta_7760	ncbi-geneid:5149247	6.2.1.13	52210|56059|52210|51735|55729
bbt:BBta_7764	ncbi-geneid:5149792	1.1.1.100	51735
bbt:BBta_7769	ncbi-geneid:5149287	2.7.4.3	52540
bbt:BBta_7778	ncbi-geneid:5149695	2.3.1.-	53474
bbt:BBta_7782	ncbi-geneid:5150746	6.5.1.1	56091|50249
bbt:BBta_7794	ncbi-geneid:5149485	3.4.21.53	54211|52540|88697
bbt:BBta_7798	ncbi-geneid:5150590	1.8.1.8	52833
bbt:BBta_7802	ncbi-geneid:5151016	3.4.24.-	52540|140990
bbt:BBta_7809	ncbi-geneid:5150842	3.4.21.-	50494|50156|50156
bbt:BBta_7811	ncbi-geneid:5149849	3.4.24.64	63411|63411
bbt:BBta_7825	ncbi-geneid:5150708	2.7.1.15	53613
bbt:BBta_7826	ncbi-geneid:5151219	5.1.3.-	102546
bbt:BBta_7827	ncbi-geneid:5151220	1.2.1.3	53720|53720
bbt:BBta_7828	ncbi-geneid:5151221	4.1.2.4	51569
bbt:BBta_7832	ncbi-geneid:5151245	3.6.3.17	52540|52540
bbt:BBta_7833	ncbi-geneid:5151246	3.1.1.61	52738|52172
bbt:BBta_7834	ncbi-geneid:5151247	2.1.1.80	53335|47757
bbt:BBta_7839	ncbi-geneid:5151577	2.7.13.3	55874|50341|47226|47384
bbt:BBta_7841	ncbi-geneid:5151579	1.3.99.3	56645|47203
bbt:BBta_7849	ncbi-geneid:5152376	3.6.3.-	52540|52540
bbt:BBta_7856	ncbi-geneid:5151053	2.5.1.31	64005
bbt:BBta_7864	ncbi-geneid:5151980	6.2.1.-	56801
bbt:BBta_7865	ncbi-geneid:5151981	1.14.-.-	48264
bbt:BBta_7867	ncbi-geneid:5151983	1.3.99.16	56003|56003
bbt:BBta_7870	ncbi-geneid:5152165	3.1.1.45	53474
bbt:BBta_7872	ncbi-geneid:5152167	1.8.4.11	55068
