# Supplementary material for: Tracing the Repertoire of Promiscuous Enzymes along the Metabolic Pathways in Archaeal Organisms
Source: Life (Basel). 2017 Jul 13;7(3):30. doi: 10.3390/life7030030 (PMC5617955; doi:10.3390/life7030030)
Supplement: Supplementary file 1 [file life-07-00030-s001.zip › Table_S2/bbu.txt]

KEGGID	NCBIGI	ECs	SFamilyID
bbu:BB_0005	ncbi-geneid:1194841	6.1.1.2	52374
bbu:BB_0012	ncbi-geneid:1194848	5.4.99.12	55120
bbu:BB_0014	ncbi-geneid:1194850	3.6.4.-	52540
bbu:BB_0015	ncbi-geneid:1194851	2.7.1.48	52540
bbu:BB_0018	ncbi-geneid:1194854	5.4.99.12	55120
bbu:BB_0020	ncbi-geneid:1194856	2.7.1.90	53784
bbu:BB_0021	ncbi-geneid:11493322	5.-.-.-	111337
bbu:BB_0022	ncbi-geneid:1194858	3.1.22.4	52540|46785
bbu:BB_0026	ncbi-geneid:1194862	1.5.1.5|3.5.4.9	51735|53223
bbu:BB_0031	ncbi-geneid:1194867	3.4.21.89	51306
bbu:BB_0035	ncbi-geneid:1194871	5.99.1.-	56719
bbu:BB_0036	ncbi-geneid:1194872	5.99.1.-	56719|55874|54211
bbu:BB_0037	ncbi-geneid:1194873	2.3.1.51	69593
bbu:BB_0040	ncbi-geneid:1194876	2.1.1.80	53335|47757
bbu:BB_0046	ncbi-geneid:1194882	3.1.26.4	53098
bbu:BB_0052	ncbi-geneid:1194888	2.1.1.-	75217
bbu:BB_0053	ncbi-geneid:1194889	3.2.2.-	52141
bbu:BB_0055	ncbi-geneid:1194891	5.3.1.1	51351
bbu:BB_0056	ncbi-geneid:1194892	2.7.2.3	53748
bbu:BB_0057	ncbi-geneid:1194893	1.2.1.12	55347|51735
bbu:BB_0065	ncbi-geneid:1194901	3.5.1.88	56420
bbu:BB_0067	ncbi-geneid:1194903	3.4.11.9	55920|53092
bbu:BB_0069	ncbi-geneid:1194905	3.4.11.-	144052
bbu:BB_0080	ncbi-geneid:1194916	3.6.3.-	52540
bbu:BB_0084	ncbi-geneid:1194920	2.8.1.7	53383
bbu:BB_0087	ncbi-geneid:1194923	1.1.1.27	51735|56327
bbu:BB_0090	ncbi-geneid:1194926	3.6.3.14	81333
bbu:BB_0093	ncbi-geneid:1194929	3.6.3.14	52540
bbu:BB_0094	ncbi-geneid:1194930	3.6.3.14	52540|50615
bbu:BB_0099	ncbi-geneid:1194935	3.6.1.-	52540
bbu:BB_0100	ncbi-geneid:1194936	5.1.1.3	53681|53681
bbu:BB_0101	ncbi-geneid:1194937	6.1.1.22	55681|50249
bbu:BB_0104	ncbi-geneid:1194940	3.4.21.-	50494|50156|50156
bbu:BB_0111	ncbi-geneid:1194947	3.6.4.12	52540|48024
bbu:BB_0116	ncbi-geneid:1194952	2.7.1.69	55604|47240
bbu:BB_0118	ncbi-geneid:1194954	3.4.24.-	50156|50156
bbu:BB_0120	ncbi-geneid:1194955	2.5.1.31	64005
bbu:BB_0128	ncbi-geneid:1194963	2.7.4.14	52540
bbu:BB_0129	ncbi-geneid:1194964	5.4.99.12	55120|55174
bbu:BB_0135	ncbi-geneid:1194970	6.1.1.21	55681|52954
bbu:BB_0136	ncbi-geneid:1194971	2.4.1.129	56601|56519|54184
bbu:BB_0137	ncbi-geneid:1194972	6.2.1.3	56801
bbu:BB_0146	ncbi-geneid:1194981	3.6.3.32	52540
bbu:BB_0152	ncbi-geneid:1194987	3.5.99.6	100950
bbu:BB_0153	ncbi-geneid:1194988	1.15.1.1	54719|46609
bbu:BB_0160	ncbi-geneid:1194995	5.1.1.1	51419|50621
bbu:BB_0166	ncbi-geneid:1195001	2.4.1.25	51445
bbu:BB_0176	ncbi-geneid:1195011	3.6.3.-	52540
bbu:BB_0177	ncbi-geneid:1195012	2.1.1.170	53335
bbu:BB_0194	ncbi-geneid:1195029	3.1.21.-	51556
bbu:BB_0201	ncbi-geneid:1195036	6.3.2.13	53623|53244|63418
bbu:BB_0203	ncbi-geneid:1195039	3.4.-.-	117892
bbu:BB_0204	ncbi-geneid:1195040	3.4.-.-	117892
bbu:BB_0207	ncbi-geneid:1195044	2.7.7.9	53448
bbu:BB_0218	ncbi-geneid:1195055	3.6.3.27	52540
bbu:BB_0220	ncbi-geneid:1195057	6.1.1.7	55681|101353|55186
bbu:BB_0222	ncbi-geneid:1195059	3.1.1.31	100950
bbu:BB_0225	ncbi-geneid:1195062	1.-.-.-	51395
bbu:BB_0226	ncbi-geneid:1195063	6.1.1.11	55681|46589
bbu:BB_0237	ncbi-geneid:1195074	2.3.1.-	56317
bbu:BB_0241	ncbi-geneid:1195078	2.7.1.30	53067|53067
bbu:BB_0243	ncbi-geneid:1195080	1.1.5.3	51905
bbu:BB_0247	ncbi-geneid:1195084	3.6.1.15	52972
bbu:BB_0248	ncbi-geneid:1195085	3.4.24.-	55486
bbu:BB_0251	ncbi-geneid:1195088	6.1.1.4	52374|50677|47323
bbu:BB_0253	ncbi-geneid:1195090	3.4.21.53	54211|52540|88697
bbu:BB_0254	ncbi-geneid:1195091	3.1.-.-	64182|64182
bbu:BB_0259	ncbi-geneid:1195096	3.2.1.-	53955
bbu:BB_0263	ncbi-geneid:1195100	3.4.21.89	51306
bbu:BB_0288	ncbi-geneid:1195125	3.6.3.14	52540
bbu:BB_0296	ncbi-geneid:1195133	3.4.25.2	56235
bbu:BB_0304	ncbi-geneid:1195141	6.3.2.10	53623|53244|63418
bbu:BB_0306	ncbi-geneid:1195143	2.1.1.-	53335|81799
bbu:BB_0311	ncbi-geneid:1195148	2.7.1.23	111331
bbu:BB_0313	ncbi-geneid:1195150	2.1.1.-	53335
bbu:BB_0314	ncbi-geneid:1195151	2.5.1.90	48576
bbu:BB_0318	ncbi-geneid:1195155	3.6.3.17	52540|52540
bbu:BB_0327	ncbi-geneid:1195164	2.3.1.15	69593
bbu:BB_0337	ncbi-geneid:1195174	4.2.1.11	51604|54826
bbu:BB_0341	ncbi-geneid:1195178	6.3.5.6|6.3.5.7	55931|89095
bbu:BB_0342	ncbi-geneid:1195179	6.3.5.6|6.3.5.7	75304
bbu:BB_0343	ncbi-geneid:1195180	6.3.5.6|6.3.5.7	141000
bbu:BB_0344	ncbi-geneid:1195181	3.6.4.12	52540
bbu:BB_0348	ncbi-geneid:1195185	2.7.1.40	51621|52935|50800
bbu:BB_0358	ncbi-geneid:1195195	2.1.1.-	75217|88697
bbu:BB_0359	ncbi-geneid:1195196	3.4.21.102	52096|50156
bbu:BB_0364	ncbi-geneid:1195201	4.2.3.3	52335
bbu:BB_0366	ncbi-geneid:1195203	3.4.11.-	53187|101821
bbu:BB_0368	ncbi-geneid:1195205	1.1.1.94	51735|48179
bbu:BB_0370	ncbi-geneid:1195207	6.1.1.1	52374|55174
bbu:BB_0371	ncbi-geneid:1195208	6.1.1.14	55681|52954
bbu:BB_0372	ncbi-geneid:1195209	6.1.1.17	52374|48163
bbu:BB_0375	ncbi-geneid:1195212	3.2.2.9	53167
bbu:BB_0376	ncbi-geneid:1195213	2.5.1.6	55973|55973|55973
bbu:BB_0377	ncbi-geneid:1195214	4.4.1.21	63411
bbu:BB_0388	ncbi-geneid:1195225	2.7.7.6	64484
bbu:BB_0389	ncbi-geneid:1195226	2.7.7.6	64484
bbu:BB_0402	ncbi-geneid:1195240	6.1.1.15	55681|52954|64586
bbu:BB_0407	ncbi-geneid:1195245	5.3.1.8	51182
bbu:BB_0408	ncbi-geneid:1195246	2.7.1.69	52794|55804
bbu:BB_0414	ncbi-geneid:1195252	2.1.1.80	53335|47757
bbu:BB_0415	ncbi-geneid:1195253	3.1.1.61	52738|52172
bbu:BB_0420	ncbi-geneid:1195258	2.7.13.3	55874|52172|53850|47384|53850|53850|47226
bbu:BB_0422	ncbi-geneid:1195264	3.2.2.21	50486
bbu:BB_0435	ncbi-geneid:1195280	5.99.1.3	56719|101904
bbu:BB_0436	ncbi-geneid:1195281	5.99.1.3	56719|55874|54211
bbu:BB_0438	ncbi-geneid:1195283	2.7.7.7	55979|55979|55979
bbu:BB_0441	ncbi-geneid:1195286	3.1.26.5	54211
bbu:BB_0444	ncbi-geneid:1195289	5.1.3.-	51735
bbu:BB_0445	ncbi-geneid:1195290	4.1.2.13	51569
bbu:BB_0446	ncbi-geneid:1195291	6.1.1.12	55681|55261|50249
bbu:BB_0455	ncbi-geneid:1195300	2.7.7.7	48019|52540
bbu:BB_0461	ncbi-geneid:1195307	2.7.7.7	52540|48019
bbu:BB_0463	ncbi-geneid:1195309	2.7.4.6	54919
bbu:BB_0466	ncbi-geneid:1195312	3.6.3.-	52540
bbu:BB_0472	ncbi-geneid:1195318	2.5.1.7	55205
bbu:BB_0476	ncbi-geneid:1195322	3.6.5.3	52540|50447|50465
bbu:BB_0502	ncbi-geneid:1195348	2.7.7.6	55257|56553|47789
bbu:BB_0513	ncbi-geneid:1195359	6.1.1.20	55681
bbu:BB_0514	ncbi-geneid:1195360	6.1.1.20	55681|46955
bbu:BB_0515	ncbi-geneid:1195361	1.8.1.9	51905
bbu:BB_0516	ncbi-geneid:11493328	2.1.1.-	75217
bbu:BB_0524	ncbi-geneid:1195370	3.1.3.25	56655
bbu:BB_0527	ncbi-geneid:1195373	2.7.1.33
bbu:BB_0536	ncbi-geneid:1195382	3.4.24.-	63411|63411|63411|63411
bbu:BB_0544	ncbi-geneid:1195391	2.7.6.1	53271
bbu:BB_0547	ncbi-geneid:1195394	2.7.1.24	52540
bbu:BB_0548	ncbi-geneid:1195395	2.7.7.7	56672|88723|53098|47807
bbu:BB_0552	ncbi-geneid:1195399	6.5.1.2
bbu:BB_0558	ncbi-geneid:1195405	2.7.3.9	51621|52009|47831
bbu:BB_0559	ncbi-geneid:1195406	2.7.1.69	51261
bbu:BB_0561	ncbi-geneid:1195408	1.1.1.44	48179|51735
bbu:BB_0567	ncbi-geneid:1195414	2.7.13.3	55874|50341|47226|47384
bbu:BB_0568	ncbi-geneid:1195415	3.1.1.61	52738
bbu:BB_0571	ncbi-geneid:1195418	2.7.4.22	53633
bbu:BB_0575	ncbi-geneid:1195422	6.3.4.2	52540|52317
bbu:BB_0579	ncbi-geneid:1195426	2.7.7.7	89550
bbu:BB_0581	ncbi-geneid:1195428	3.6.4.12	52540|52540|50249
bbu:BB_0585	ncbi-geneid:1195432	6.3.2.9	53623|53244|51984
bbu:BB_0587	ncbi-geneid:1195434	6.1.1.10	52374|47323|50249|57770
bbu:BB_0588	ncbi-geneid:1195435	3.2.2.9	53167
bbu:BB_0590	ncbi-geneid:1195437	2.1.1.182	53335
bbu:BB_0593	ncbi-geneid:1195440	6.2.1.3	56801
bbu:BB_0594	ncbi-geneid:1195441	6.1.1.19	52374|47323|55190
bbu:BB_0598	ncbi-geneid:1195445	1.1.1.158	56176|56194
bbu:BB_0599	ncbi-geneid:1195446	6.1.1.16	52374|47323
bbu:BB_0601	ncbi-geneid:1195448	2.1.2.1	53383
bbu:BB_0605	ncbi-geneid:1195452	3.4.16.4	56601|69189
bbu:BB_0606	ncbi-geneid:1195453	3.5.1.44	64438
bbu:BB_0607	ncbi-geneid:1195454	3.6.4.12	52540
bbu:BB_0608	ncbi-geneid:1195455	3.4.13.3	53187
bbu:BB_0611	ncbi-geneid:1195460	3.4.21.92	52096
bbu:BB_0613	ncbi-geneid:1195462	3.4.21.53	54211|52540|88697
bbu:BB_0622	ncbi-geneid:1195472	2.7.2.1	53067|53067
bbu:BB_0623	ncbi-geneid:1195473	3.6.4.-	52540|52540|52540|143517|141259|52540
bbu:BB_0625	ncbi-geneid:1195475	3.5.1.28	53187|54106|54106|54106|54106|54106
bbu:BB_0626	ncbi-geneid:1195477	3.1.26.8	110455
bbu:BB_0627	ncbi-geneid:1195478	3.4.11.-	53187|101821
bbu:BB_0629	ncbi-geneid:1195480	2.7.1.69	52794|55804
bbu:BB_0632	ncbi-geneid:1195484	3.1.11.5	52540
bbu:BB_0633	ncbi-geneid:1195485	3.1.11.5	52540|52980
bbu:BB_0634	ncbi-geneid:11493332	3.1.11.5	52540|52540
bbu:BB_0635	ncbi-geneid:1195487	2.4.2.11	51690|54675
bbu:BB_0636	ncbi-geneid:1195488	1.1.1.49	55347|51735
bbu:BB_0642	ncbi-geneid:1195494	3.6.3.31	52540|50331
bbu:BB_0644	ncbi-geneid:1195496	5.1.3.9	51366
bbu:BB_0645	ncbi-geneid:1195497	2.7.1.69	55604
bbu:BB_0656	ncbi-geneid:1195508	1.3.99.22	102114
bbu:BB_0657	ncbi-geneid:1195509	5.3.1.6	100950|75445
bbu:BB_0658	ncbi-geneid:1195510	5.4.2.1
bbu:BB_0659	ncbi-geneid:1195511	6.1.1.6	52374|48163
bbu:BB_0666	ncbi-geneid:1195518	3.5.1.28	53187
bbu:BB_0669	ncbi-geneid:1195521	2.7.13.3
bbu:BB_0676	ncbi-geneid:1195528	3.1.3.18	56784
bbu:BB_0677	ncbi-geneid:1195529	3.6.3.17	52540|52540
bbu:BB_0682	ncbi-geneid:1195534	2.1.1.61|2.8.1.-	52402
bbu:BB_0683	ncbi-geneid:1195535	2.3.3.10	53901|53901
bbu:BB_0684	ncbi-geneid:1195536	5.3.3.2	51395
bbu:BB_0685	ncbi-geneid:1195537	1.1.1.88	56542|55035
bbu:BB_0686	ncbi-geneid:1195538	4.1.1.33	54211|55060
bbu:BB_0687	ncbi-geneid:1195539	2.7.4.2	54211
bbu:BB_0698	ncbi-geneid:1195551	2.1.1.31	75217
bbu:BB_0702	ncbi-geneid:1195555	2.7.7.3	52374
bbu:BB_0705	ncbi-geneid:1195558	3.1.26.3	69065|54768
bbu:BB_0706	ncbi-geneid:1195559	2.7.7.72|3.1.3.-|3.1.4	81301|81891
bbu:BB_0710	ncbi-geneid:11493333	2.7.7.-	56731|57783
bbu:BB_0720	ncbi-geneid:1195574	6.1.1.3	55681|55186|52954
bbu:BB_0723	ncbi-geneid:1195577	4.6.1.1	55154
bbu:BB_0727	ncbi-geneid:1195581	2.7.1.90	53784
bbu:BB_0730	ncbi-geneid:1195584	5.3.1.9	53697
bbu:BB_0732	ncbi-geneid:1195586	2.4.1.-|3.4	56601|53955
bbu:BB_0738	ncbi-geneid:1195592	6.1.1.9	52374|50677|47323|46589
bbu:BB_0745	ncbi-geneid:1195601	4.2.99.18	48150
bbu:BB_0755	ncbi-geneid:1195611	3.1.26.11	56281
bbu:BB_0757	ncbi-geneid:1195613	3.4.21.92	52096
bbu:BB_0764	ncbi-geneid:1195621	2.7.13.3	55874|47384|55785
bbu:BB_0767	ncbi-geneid:1195624	2.4.1.227	53756
bbu:BB_0768	ncbi-geneid:1195625	2.7.1.35	53613
bbu:BB_0769	ncbi-geneid:1195626	3.4.24.57	53067|53067
bbu:BB_0777	ncbi-geneid:1195634	2.4.2.7	53271
bbu:BB_0782	ncbi-geneid:1195639	2.7.7.18	52374
bbu:BB_0787	ncbi-geneid:1195645	3.1.1.29	53178
bbu:BB_0788	ncbi-geneid:1195646	6.3.4.-	52402
bbu:BB_0789	ncbi-geneid:1195647	3.4.24.-	52540|140990
bbu:BB_0803	ncbi-geneid:1195661	5.4.99.12	55120
bbu:BB_0805	ncbi-geneid:1195663	2.7.7.8	54211|54211|55666|55666|54791|50249
bbu:BB_0809	ncbi-geneid:1195667	2.4.2.29	51713
bbu:BB_0812	ncbi-geneid:1195670	4.1.1.36|6.3.2.5	102645|52507
bbu:BB_0815	ncbi-geneid:1195673	5.4.99.12	55120|55174
bbu:BB_0817	ncbi-geneid:1195675	6.3.2.8	53623|53244|51984
bbu:BB_0819	ncbi-geneid:1195677	2.7.4.14	52540
bbu:BB_0828	ncbi-geneid:1195686	5.99.1.2	56712
bbu:BB_0833	ncbi-geneid:1195691	6.1.1.5	52374|47323|50677|47323
bbu:BB_0835	ncbi-geneid:1195693	5.4.2.8	53738|53738|53738|55957
bbu:BB_0841	ncbi-geneid:1195699	3.5.3.6	55909
bbu:BB_0842	ncbi-geneid:1195700	2.1.3.3	53671
