# Supplementary material for: Tracing the Repertoire of Promiscuous Enzymes along the Metabolic Pathways in Archaeal Organisms
Source: Life (Basel). 2017 Jul 13;7(3):30. doi: 10.3390/life7030030 (PMC5617955; doi:10.3390/life7030030)
Supplement: Supplementary file 1 [file life-07-00030-s001.zip › Table_S2/bcc.txt]

KEGGID	NCBIGI	ECs	SFamilyID
bcc:BCc_002	ncbi-geneid:4440642	5.99.1.3	56719|55874|54211
bcc:BCc_003	ncbi-geneid:4440643	2.7.7.7	55979|55979|55979
bcc:BCc_006	ncbi-geneid:4440646	3.1.26.5	54211
bcc:BCc_014	ncbi-geneid:4440654	2.1.1.171	53335
bcc:BCc_016	ncbi-geneid:4440656	2.7.7.6	88946|88659
bcc:BCc_017	ncbi-geneid:4440657	2.1.1.14	51726|51726
bcc:BCc_018	ncbi-geneid:4440658	2.7.7.6	64484
bcc:BCc_019	ncbi-geneid:4440659	2.7.7.6	64484
bcc:BCc_030	ncbi-geneid:4440705	1.5.1.20	51730
bcc:BCc_031	ncbi-geneid:4440706	2.7.2	53633
bcc:BCc_032	ncbi-geneid:4440707	6.3.4.5	69864|52402
bcc:BCc_033	ncbi-geneid:4440708	4.3.2.1	48557
bcc:BCc_035	ncbi-geneid:4440710	2.7.7.-	56731|57783|117023
bcc:BCc_037	ncbi-geneid:4440712	3.4.24.57	53067|53067
bcc:BCc_038	ncbi-geneid:4440713	2.7.7.25|2.7.7.21|2.7.7.72|3.1.3.-|3.1.4	81891|81301
bcc:BCc_039	ncbi-geneid:4440714	6.5.1.2	56091|47781|50249
bcc:BCc_042	ncbi-geneid:4440970	6.1.1.17	52374|48163
bcc:BCc_046	ncbi-geneid:4440974	3.6.3.14	52540
bcc:BCc_053	ncbi-geneid:4440893	3.6.1.1	50324
bcc:BCc_056	ncbi-geneid:4440896	2.3.1.41	53901|53901
bcc:BCc_057	ncbi-geneid:4440897	2.2.1.2	51569
bcc:BCc_058	ncbi-geneid:4440762	2.2.1.1	52518|52518|52922
bcc:BCc_059	ncbi-geneid:4440763	3.5.1.18	53187|55031
bcc:BCc_060	ncbi-geneid:4440764	4.2.1.52	51569
bcc:BCc_061	ncbi-geneid:4440765	4.2.3.5	103263
bcc:BCc_063	ncbi-geneid:4440767	2.4.2.17	53850|54913
bcc:BCc_064	ncbi-geneid:4440768	1.1.1.23	53720
bcc:BCc_065	ncbi-geneid:4440769	2.6.1.9	53383
bcc:BCc_066	ncbi-geneid:4440770	4.2.1.19|3.1.3.15	56784|54211|54211
bcc:BCc_067	ncbi-geneid:4440771	2.4.2.-	52317
bcc:BCc_068	ncbi-geneid:4440772	5.3.1.16	51366
bcc:BCc_069	ncbi-geneid:4440773	2.4.2.-|4.1.3.-	51366
bcc:BCc_070	ncbi-geneid:4440774	3.6.1.31|3.5.4.19	141734|101386
bcc:BCc_071	ncbi-geneid:4440775	1.1.1.44	48179|51735
bcc:BCc_072	ncbi-geneid:4440776	6.1.1.10	52374|47323|57770
bcc:BCc_073	ncbi-geneid:4440777	6.3.4.-	52402|56037|82829
bcc:BCc_075	ncbi-geneid:4440779	6.1.1.1	52374|55174
bcc:BCc_077	ncbi-geneid:4440622	2.5.1.54	51569
bcc:BCc_078	ncbi-geneid:4440623	6.1.1.3	55681|55186|52954
bcc:BCc_082	ncbi-geneid:4440627	6.1.1.20	55681|46589
bcc:BCc_083	ncbi-geneid:4440628	6.1.1.20	55681|56037|54991|46955|46955
bcc:BCc_085	ncbi-geneid:4440630	6.1.1.14	109604
bcc:BCc_086	ncbi-geneid:4440631	6.1.1.14	55681
bcc:BCc_087	ncbi-geneid:4440632	3.1.21.2	51658
bcc:BCc_089	ncbi-geneid:4440634	2.1.1.182	53335
bcc:BCc_090	ncbi-geneid:4440635	6.3.5.5	56059|56059|52440|48108|52440|52335
bcc:BCc_091	ncbi-geneid:4440636	6.3.5.5	52021|52317
bcc:BCc_092	ncbi-geneid:4440637	1.3.1.26	51735|55347
bcc:BCc_093	ncbi-geneid:4440638	6.1.1.5	52374|47323|50677
bcc:BCc_098	ncbi-geneid:4440808	1.6.5.3	56770
bcc:BCc_099	ncbi-geneid:4440809	1.6.99.5|1.6.5.3	56762|143243
bcc:BCc_100	ncbi-geneid:4440810	1.6.5.3	52833
bcc:BCc_101	ncbi-geneid:4440811	1.6.5.3	142019|140490|142984
bcc:BCc_102	ncbi-geneid:4440812	1.6.5.3	53706|54862|54292
bcc:BCc_104	ncbi-geneid:4440814	1.6.5.3	54862
bcc:BCc_110	ncbi-geneid:4440820	2.7.6.1	53271
bcc:BCc_112	ncbi-geneid:4440822	1.3.3.-|2.1.1.-	53335
bcc:BCc_114	ncbi-geneid:4440824	2.7.2.1	53067|53067
bcc:BCc_115	ncbi-geneid:4440825	2.3.1.8	53659
bcc:BCc_116	ncbi-geneid:4440826	5.99.1.3	56719|101904
bcc:BCc_117	ncbi-geneid:4440827	1.8.1.-|1.11.1.15	52833
bcc:BCc_118	ncbi-geneid:4440828	3.2.2.-	52141
bcc:BCc_122	ncbi-geneid:4440832	3.1.13.-
bcc:BCc_123	ncbi-geneid:4440833	3.1.1.29	53178
bcc:BCc_125	ncbi-geneid:4440835	4.2.3.1	53686
bcc:BCc_126	ncbi-geneid:4440836	2.7.1.39	54211|55060
bcc:BCc_127	ncbi-geneid:4440837	2.7.2.4|1.1.1.3	53633|55347|51735|55021
bcc:BCc_128	ncbi-geneid:4440838	2.4.2.11|2.7.7.19	81301|81891
bcc:BCc_129	ncbi-geneid:4440839	4.2.1.70|5.4.99.12	55120
bcc:BCc_131	ncbi-geneid:4440841	1.2.4.1	52518|52518|52922
bcc:BCc_132	ncbi-geneid:4440842	2.3.1.12	52777|51230|47005
bcc:BCc_133	ncbi-geneid:4440843	1.8.1.4	51905|55424
bcc:BCc_137	ncbi-geneid:4440878	2.1.1.-	53335|81799
bcc:BCc_138	ncbi-geneid:4440879	2.2.1.6	55021|55021
bcc:BCc_139	ncbi-geneid:4440880	2.2.1.6	52518|52467|52518
bcc:BCc_140	ncbi-geneid:4440881	2.3.1.117	51161
bcc:BCc_141	ncbi-geneid:4440882	3.4.11.18	55920
bcc:BCc_144	ncbi-geneid:4440885	2.7.4.22	53633
bcc:BCc_147	ncbi-geneid:4440888	4.2.1.-	54637
bcc:BCc_148	ncbi-geneid:4440889	2.7.7.7	89550
bcc:BCc_149	ncbi-geneid:4440890	6.1.1.15	55681|52954
bcc:BCc_152	ncbi-geneid:4440620	6.1.1.19	52374|47323|55190
bcc:BCc_156	ncbi-geneid:4441003	2.7.7.7
bcc:BCc_160	ncbi-geneid:4441007	3.5.4.-	53927
bcc:BCc_161	ncbi-geneid:4441008	2.7.8.7	56214
bcc:BCc_163	ncbi-geneid:4441010	3.1.26.3	69065|54768
bcc:BCc_164	ncbi-geneid:4441011	3.4.21.89|3.4.23.36	51306
bcc:BCc_166	ncbi-geneid:4441013	2.1.1.61|2.8.1.-	52402
bcc:BCc_168	ncbi-geneid:4440915	3.1.13.1	50249|50249|50249|50249
bcc:BCc_169	ncbi-geneid:4440780	2.3.1.181
bcc:BCc_170	ncbi-geneid:4440781	2.8.1.8	102114
bcc:BCc_171	ncbi-geneid:4440782	3.4.21.-	52096|52096
bcc:BCc_172	ncbi-geneid:4440783	3.1.2.-	54637
bcc:BCc_174	ncbi-geneid:4440785	5.4.99.12	55120|55174
bcc:BCc_175	ncbi-geneid:4440786	3.1.3.25	56655
bcc:BCc_176	ncbi-geneid:4440787	2.1.1.-	102114
bcc:BCc_177	ncbi-geneid:4440788	6.1.1.21	55681
bcc:BCc_178	ncbi-geneid:4440789	2.1.2.1	53383
bcc:BCc_180	ncbi-geneid:4440791	3.6.1.-|3.6.4.-	52540|52540|143517|141259
bcc:BCc_181	ncbi-geneid:4440792	1.2.1.12	55347|51735
bcc:BCc_184	ncbi-geneid:4440795	1.2.4.2	52518|52518
bcc:BCc_185	ncbi-geneid:4440796	2.3.1.61	52777|51230
bcc:BCc_186	ncbi-geneid:4440797	5.4.2.1
bcc:BCc_187	ncbi-geneid:4440798	2.7.1.11	53784
bcc:BCc_188	ncbi-geneid:4440682	5.3.1.1	51351
bcc:BCc_191	ncbi-geneid:4440685	2.5.1.19	55205
bcc:BCc_192	ncbi-geneid:4440686	2.6.1.52	53383
bcc:BCc_193	ncbi-geneid:4440687	6.1.1.11	55681|46589
bcc:BCc_194	ncbi-geneid:4440688	1.8.1.9	51905
bcc:BCc_196	ncbi-geneid:4440716	6.1.1.12	55681|50249|55261
bcc:BCc_198	ncbi-geneid:4440718	2.7.1.40	51621|52935|50800
bcc:BCc_199	ncbi-geneid:4440719	1.1.1.49	55347|51735
bcc:BCc_202	ncbi-geneid:4440722	3.4.-.-	53067|53067
bcc:BCc_206	ncbi-geneid:4440726	2.1.1.172	53335
bcc:BCc_214	ncbi-geneid:4440985	4.2.1.70|5.4.99.12	55120|55174
bcc:BCc_217	ncbi-geneid:4440988	1.1.1.100	51735
bcc:BCc_219	ncbi-geneid:4440990	2.7.7.7	52540|48019
bcc:BCc_220	ncbi-geneid:4440991	3.1.21.-	51556
bcc:BCc_221	ncbi-geneid:4440992	6.1.1.22	55681|50249
bcc:BCc_223	ncbi-geneid:4440994	6.1.1.9	52374|50677|47323|46589
bcc:BCc_224	ncbi-geneid:4440799	2.1.3.3	53671
bcc:BCc_226	ncbi-geneid:4440801	3.6.4.13	52540
bcc:BCc_227	ncbi-geneid:4440802	2.7.7.8	54211|54211|55666|54791|55666|50249|46915
bcc:BCc_229	ncbi-geneid:4440804	4.2.1.70|5.4.99.12	55120
bcc:BCc_235	ncbi-geneid:4440694	3.4.24.-	52540|140990
bcc:BCc_236	ncbi-geneid:4440695	2.1.1.-	53335
bcc:BCc_244	ncbi-geneid:4440748	5.4.99.5|4.2.1.51	53850|48600
bcc:BCc_248	ncbi-geneid:4440752	2.1.1.31	75217
bcc:BCc_251	ncbi-geneid:4440755	4.2.1.10	52304
bcc:BCc_253	ncbi-geneid:4440757	4.2.1.70|5.4.99.12	55120|55174
bcc:BCc_254	ncbi-geneid:4440758	6.1.1.7	55681|101353|55186|50447
bcc:BCc_259	ncbi-geneid:4440845	5.3.1.6	100950|75445
bcc:BCc_263	ncbi-geneid:4440849	6.1.1.18	52374|50715
bcc:BCc_264	ncbi-geneid:4440850	4.2.1.11	51604|54826
bcc:BCc_265	ncbi-geneid:4440851	2.7.7.7	56672|88723|47807|53098
bcc:BCc_270	ncbi-geneid:4440856	6.1.1.6	55681|50249
bcc:BCc_271	ncbi-geneid:4440857	4.1.1.20	51419|50621
bcc:BCc_274	ncbi-geneid:4440936	6.1.1.4	52374|50677|47323
bcc:BCc_276	ncbi-geneid:4440938	2.8.1.-	64307
bcc:BCc_277	ncbi-geneid:4440939	1.2.1.11	55347|51735
bcc:BCc_278	ncbi-geneid:4440940	2.7.2.3	53748
bcc:BCc_279	ncbi-geneid:4440941	4.1.2.13	51569
bcc:BCc_281	ncbi-geneid:4440943	3.1.11.5	52980|52540|52540
bcc:BCc_282	ncbi-geneid:4440944	3.1.11.5	52540|52980
bcc:BCc_283	ncbi-geneid:4440945	3.1.11.5	52540|52540
bcc:BCc_289	ncbi-geneid:4440951	1.10.3.-	81452
bcc:BCc_290	ncbi-geneid:4440952	1.10.3.-	81442
bcc:BCc_291	ncbi-geneid:4440898	1.10.3.-	49503|81464
bcc:BCc_293	ncbi-geneid:4440900	3.4.21.92	52096
bcc:BCc_295	ncbi-geneid:4440902	3.4.21.53	54211|52540|88697
bcc:BCc_300	ncbi-geneid:4440907	2.7.7.7	52540|48019
bcc:BCc_303	ncbi-geneid:4440910	2.7.4.3	52540
bcc:BCc_305	ncbi-geneid:4440912	1.5.1.5|3.5.4.9	51735|53223
bcc:BCc_306	ncbi-geneid:4440913	6.1.1.16	52374|47323
bcc:BCc_312	ncbi-geneid:4440670	1.1.1.25	51735|53223
bcc:BCc_313	ncbi-geneid:4440671	3.5.1.27|3.5.1.31|3.5.1.88	56420
bcc:BCc_314	ncbi-geneid:4440672	2.1.2.9	53328|50486
bcc:BCc_316	ncbi-geneid:4440674	2.7.7.6	56553|55257|47789
bcc:BCc_343	ncbi-geneid:4440935	3.6.5.3	52540|50465|50447
bcc:BCc_344	ncbi-geneid:4440728	3.6.5.3	52540|54211|50447|54980|54980
bcc:BCc_349	ncbi-geneid:4440733	2.8.1.-	75169
bcc:BCc_350	ncbi-geneid:4440734	6.1.1.2	52374
bcc:BCc_351	ncbi-geneid:4440735	5.1.3.1	51366
bcc:BCc_352	ncbi-geneid:4440736	4.2.3.4	56796
bcc:BCc_353	ncbi-geneid:4440737	2.7.1.71	52540
bcc:BCc_358	ncbi-geneid:4440742	1.-.-.-	51395
bcc:BCc_359	ncbi-geneid:4440743	3.6.1.-|3.6.4.12	52540|48024
bcc:BCc_360	ncbi-geneid:4440744	3.1.-.-	53098
bcc:BCc_361	ncbi-geneid:4440745	1.3.99.22	102114
bcc:BCc_362	ncbi-geneid:4440953	3.2.2.-	48150|55811
bcc:BCc_364	ncbi-geneid:4440955	3.1.11.1	53098
bcc:BCc_371	ncbi-geneid:4440962	2.5.1.75	52540
bcc:BCc_372	ncbi-geneid:4440963	5.3.1.9	53697
bcc:BCc_373	ncbi-geneid:4440964	3.1.-.-
bcc:BCc_376	ncbi-geneid:4440967	3.4.25.2	56235
bcc:BCc_378	ncbi-geneid:4440860	1.18.1.2	52343|63380
bcc:BCc_380	ncbi-geneid:4440862	5.1.1.7	54506|54506
bcc:BCc_386	ncbi-geneid:4440868	1.8.1.9	52833
bcc:BCc_387	ncbi-geneid:4440869	3.6.1.-|3.6.4.12	52540
bcc:BCc_388	ncbi-geneid:4440870	1.1.1.86	51735|48179|48179
bcc:BCc_389	ncbi-geneid:4440871	4.2.1.9	143975|52016
bcc:BCc_391	ncbi-geneid:4440873	2.8.1.4|4.4.1|2.8.1.7	53383
