# Supplementary material for: Tracing the Repertoire of Promiscuous Enzymes along the Metabolic Pathways in Archaeal Organisms
Source: Life (Basel). 2017 Jul 13;7(3):30. doi: 10.3390/life7030030 (PMC5617955; doi:10.3390/life7030030)
Supplement: Supplementary file 1 [file life-07-00030-s001.zip › Table_S2/bci.txt]

KEGGID	NCBIGI	ECs	SFamilyID
bci:BCI_0001	ncbi-geneid:4056343	1.1.5.4	51905
bci:BCI_0002	ncbi-geneid:4056392	6.3.5.3	52317|55326|55326|56042|56042|82697|109736
bci:BCI_0004	ncbi-geneid:4056441	2.1.2.1	53383
bci:BCI_0005	ncbi-geneid:4056695	3.1.3.25	56655
bci:BCI_0006	ncbi-geneid:4056294	2.8.1.7	53383
bci:BCI_0007	ncbi-geneid:4056603	2.7.4.6	54919
bci:BCI_0008	ncbi-geneid:4056151	1.17.7.1	56014|51717
bci:BCI_0009	ncbi-geneid:4056180	6.1.1.21	55681|52954
bci:BCI_0012	ncbi-geneid:4056412	5.3.1.9	53697
bci:BCI_0013	ncbi-geneid:4056747	4.1.1.49	53795|68923
bci:BCI_0014	ncbi-geneid:4056251	3.6.1.-	55811
bci:BCI_0015	ncbi-geneid:4056337	2.5.1.6	55973|55973|55973
bci:BCI_0017	ncbi-geneid:4056528	2.1.1.14	51726|51726
bci:BCI_0019	ncbi-geneid:4056678	2.3.1.46	52317
bci:BCI_0020	ncbi-geneid:4056612	2.3.1.15	69593
bci:BCI_0021	ncbi-geneid:4056123	6.1.1.2	52374
bci:BCI_0022	ncbi-geneid:4056437	5.1.3.1	51366
bci:BCI_0023	ncbi-geneid:4056233	4.2.3.4	56796
bci:BCI_0024	ncbi-geneid:4056421	2.7.1.71	52540
bci:BCI_0025	ncbi-geneid:4056651	2.7.8.8	56024|56024
bci:BCI_0028	ncbi-geneid:4056362	2.5.1.7	55205
bci:BCI_0029	ncbi-geneid:4056218	3.4.21.-	50494|50156|50156
bci:BCI_0035	ncbi-geneid:4056143	2.1.2.3|3.5.4.10	53927|52335
bci:BCI_0036	ncbi-geneid:4056174	6.3.4.13	56059|52440|51246
bci:BCI_0042	ncbi-geneid:4056568	2.5.1.3	51391
bci:BCI_0043	ncbi-geneid:4056521	2.7.7.-	69572
bci:BCI_0050	ncbi-geneid:4056442	4.2.1.10	52304
bci:BCI_0052	ncbi-geneid:4056157	6.4.1.2|6.3.4.14	56059|52440|51246
bci:BCI_0054	ncbi-geneid:4056541	3.4.24.70	55486
bci:BCI_0060	ncbi-geneid:4056762	1.5.1.29|1.16.1.3	52343|63380
bci:BCI_0061	ncbi-geneid:4056543	2.5.1.61	53850|54782
bci:BCI_0062	ncbi-geneid:4056306	4.2.1.75	69618
bci:BCI_0063	ncbi-geneid:4056655	2.3.1.-	56317
bci:BCI_0066	ncbi-geneid:4056211	6.5.1.2
bci:BCI_0068	ncbi-geneid:4056267	2.5.1.47	53686
bci:BCI_0069	ncbi-geneid:4056630	2.7.1.69	55594
bci:BCI_0070	ncbi-geneid:4056627	2.7.3.9	51621|52009|47831
bci:BCI_0071	ncbi-geneid:4056564	6.3.2.6	56104
bci:BCI_0072	ncbi-geneid:4056301	6.3.3.1	56042|55326
bci:BCI_0073	ncbi-geneid:4056740	2.1.2.2	53328
bci:BCI_0074	ncbi-geneid:4056679	2.7.4.1	56024|56024|143724|140356
bci:BCI_0075	ncbi-geneid:4056481	2.2.1.1	52518|52518|52922
bci:BCI_0076	ncbi-geneid:4056478	2.2.1.2	51569
bci:BCI_0079	ncbi-geneid:4056173	3.6.3.25	52540|50331
bci:BCI_0081	ncbi-geneid:4056291	6.1.1.1	52374|55174
bci:BCI_0082	ncbi-geneid:4056190	1.4.3.5	50475
bci:BCI_0085	ncbi-geneid:4056330	3.1.13.-
bci:BCI_0087	ncbi-geneid:4056334	2.5.1.9	63380|63380
bci:BCI_0094	ncbi-geneid:4056539	6.1.1.18	52374|50715
bci:BCI_0097	ncbi-geneid:4056318	6.2.1.5	56059|52210
bci:BCI_0098	ncbi-geneid:4056139	6.2.1.5	52210|51735
bci:BCI_0102	ncbi-geneid:4056510	2.5.1.72	142754
bci:BCI_0103	ncbi-geneid:4056225	6.3.4.-	52402|56037|82829
bci:BCI_0110	ncbi-geneid:4056446	2.7.4.8	52540
bci:BCI_0111	ncbi-geneid:4056606	2.7.7.6	63562
bci:BCI_0112	ncbi-geneid:4056742	3.6.4.12	52540|52540|50249
bci:BCI_0114	ncbi-geneid:4056632	2.7.7.7	88723|47807
bci:BCI_0115	ncbi-geneid:4056299	2.7.7.7	52540|48019
bci:BCI_0118	ncbi-geneid:4056162	2.7.4.3	52540
bci:BCI_0119	ncbi-geneid:4056365	4.1.1.21|6.3.4.18	56059|51246|52440
bci:BCI_0120	ncbi-geneid:4056618	4.1.1.21|5.4.99.18	52255
bci:BCI_0121	ncbi-geneid:4056652	6.1.1.16	52374|47323
bci:BCI_0122	ncbi-geneid:4056701	1.5.1.5|3.5.4.9	51735|53223
bci:BCI_0125	ncbi-geneid:4056212	5.1.1.7	54506|54506
bci:BCI_0127	ncbi-geneid:4056127	3.6.4.12	52540
bci:BCI_0131	ncbi-geneid:4056389	5.99.1.3	56719|55874|54211
bci:BCI_0132	ncbi-geneid:4056738	2.7.7.7	55979|55979|55979
bci:BCI_0134	ncbi-geneid:4056675	3.1.26.5	54211
bci:BCI_0138	ncbi-geneid:4056463	2.6.1.16	53697|56235
bci:BCI_0139	ncbi-geneid:4056403	2.7.7.23|2.3.1.157	53448|51161
bci:BCI_0140	ncbi-geneid:4056310	3.6.3.14	51344|46604
bci:BCI_0141	ncbi-geneid:4056537	3.6.3.14	52540|47917|50615
bci:BCI_0142	ncbi-geneid:4056353	3.6.3.14	52943
bci:BCI_0143	ncbi-geneid:4056368	3.6.3.14	52540|47917|50615
bci:BCI_0144	ncbi-geneid:4056607	3.6.3.14	47928
bci:BCI_0145	ncbi-geneid:4056381	3.6.3.14	81573
bci:BCI_0146	ncbi-geneid:4056530	3.6.3.14	81333
bci:BCI_0147	ncbi-geneid:4056358	3.6.3.14	81336
bci:BCI_0150	ncbi-geneid:4056341	3.1.-.-	64182
bci:BCI_0152	ncbi-geneid:4056523	6.1.1.6	55681|50249
bci:BCI_0153	ncbi-geneid:4056525	5.1.1.3	53681|53681
bci:BCI_0160	ncbi-geneid:4056628	6.1.1.14	109604
bci:BCI_0161	ncbi-geneid:4056185	6.1.1.14	55681
bci:BCI_0162	ncbi-geneid:4056342	1.5.1.20	51730
bci:BCI_0163	ncbi-geneid:4056215	2.5.1.48	53383
bci:BCI_0166	ncbi-geneid:4056135	3.6.4.-	52540
bci:BCI_0167	ncbi-geneid:4056283	3.4.25.2	56235
bci:BCI_0169	ncbi-geneid:4056146	5.3.1.1	51351
bci:BCI_0171	ncbi-geneid:4056734	2.7.1.11	53784
bci:BCI_0172	ncbi-geneid:4056494	2.3.1.30	51161
bci:BCI_0173	ncbi-geneid:4056265	1.1.1.94	48179|51735
bci:BCI_0176	ncbi-geneid:4056168	2.7.7.3	52374
bci:BCI_0177	ncbi-geneid:4056650	3.2.2.23|4.2.99.18	81624|46946|57716
bci:BCI_0181	ncbi-geneid:4056424	2.4.2.10	53271
bci:BCI_0182	ncbi-geneid:4056526	3.6.1.23	51283
bci:BCI_0183	ncbi-geneid:4056131	4.1.1.36|6.3.2.5	102645|52507
bci:BCI_0191	ncbi-geneid:4056572	2.5.1.54	51569
bci:BCI_0193	ncbi-geneid:4056439	5.4.99.12	55120|55174
bci:BCI_0196	ncbi-geneid:4056378	2.1.1.31	75217
bci:BCI_0201	ncbi-geneid:4056732	6.3.2.2	55931
bci:BCI_0205	ncbi-geneid:4056745	6.1.1.7	55681|101353|55186|50447
bci:BCI_0210	ncbi-geneid:4056419	4.6.1.12	69765
bci:BCI_0211	ncbi-geneid:4056500	2.7.7.60	53448
bci:BCI_0212	ncbi-geneid:4056228	2.7.1.25	52540
bci:BCI_0213	ncbi-geneid:4056125	2.7.7.4	52540|50465|50447
bci:BCI_0214	ncbi-geneid:4056340	2.7.7.4	52402
bci:BCI_0215	ncbi-geneid:4056195	2.1.1.107|1.3.1.76|4.99.1.4	53790|75615|51735
bci:BCI_0216	ncbi-geneid:4056286	1.8.4.8	52402
bci:BCI_0217	ncbi-geneid:4056488	1.8.1.2	56014|56014|55124|55124
bci:BCI_0218	ncbi-geneid:4056751	1.8.1.2	63380|52343|52218
bci:BCI_0219	ncbi-geneid:4056466	4.2.3.12	55620
bci:BCI_0221	ncbi-geneid:4056182	4.2.1.11	51604|54826
bci:BCI_0222	ncbi-geneid:4056160	6.3.4.2	52540|52317
bci:BCI_0224	ncbi-geneid:4056346	3.2.2.9	53167
bci:BCI_0228	ncbi-geneid:4056374	2.7.7.19	81891|81301
bci:BCI_0229	ncbi-geneid:4056192	2.7.6.3	55083
bci:BCI_0230	ncbi-geneid:4056431	2.1.2.11	51621
bci:BCI_0231	ncbi-geneid:4056175	6.3.2.1	52374
bci:BCI_0232	ncbi-geneid:4056741	6.1.1.4	52374|50677|47323
bci:BCI_0233	ncbi-geneid:4056449	2.7.7.7	52540|48019
bci:BCI_0234	ncbi-geneid:4056216	2.7.7.18	52374
bci:BCI_0237	ncbi-geneid:4056671	2.3.1.181
bci:BCI_0238	ncbi-geneid:4056404	2.8.1.8	102114
bci:BCI_0245	ncbi-geneid:4056407	2.6.1.62	53383
bci:BCI_0246	ncbi-geneid:4056501	2.8.1.6	102114
bci:BCI_0247	ncbi-geneid:4056492	2.3.1.47	53383
bci:BCI_0249	ncbi-geneid:4056355	6.3.3.3	52540
bci:BCI_0251	ncbi-geneid:4056147	5.4.2.1
bci:BCI_0252	ncbi-geneid:4056641	2.6.1.52	53383
bci:BCI_0253	ncbi-geneid:4056445	2.5.1.19	55205
bci:BCI_0254	ncbi-geneid:4056235	2.7.4.14	52540
bci:BCI_0257	ncbi-geneid:4056398	5.3.4.1	52833
bci:BCI_0258	ncbi-geneid:4056548	2.1.3.2	53671
bci:BCI_0259	ncbi-geneid:4056516	2.1.3.2	54893|57825
bci:BCI_0263	ncbi-geneid:4056604	3.4.21.53	54211|88697|52540
bci:BCI_0265	ncbi-geneid:4056546	3.4.21.92	52096
bci:BCI_0266	ncbi-geneid:4056681	5.2.1.8	109998|102735|54534
bci:BCI_0267	ncbi-geneid:4056514	1.10.3.-	49503|81464
bci:BCI_0268	ncbi-geneid:4056354	1.10.3.-	81442
bci:BCI_0269	ncbi-geneid:4056507	1.10.3.-	81452
bci:BCI_0272	ncbi-geneid:4056133	1.1.1.169	51735|48179
bci:BCI_0274	ncbi-geneid:4056609	2.5.1.10	48576
bci:BCI_0275	ncbi-geneid:4056487	2.2.1.7	52518|52518|52922
bci:BCI_0276	ncbi-geneid:4056684	6.1.1.19	52374|47323|55190
bci:BCI_0278	ncbi-geneid:4056440	2.7.8.7	56214
bci:BCI_0279	ncbi-geneid:4056676	2.6.99.2	63892
bci:BCI_0281	ncbi-geneid:4056467	3.1.26.3	69065|54768
bci:BCI_0282	ncbi-geneid:4056396	3.4.21.89	51306
bci:BCI_0285	ncbi-geneid:4056347	6.1.1.9	52374|47323|50677|46589
bci:BCI_0286	ncbi-geneid:4056193	2.7.7.7	102400
bci:BCI_0287	ncbi-geneid:4056138	3.4.11.1	53187|52949
bci:BCI_0288	ncbi-geneid:4056665	6.3.1.5	52402
bci:BCI_0289	ncbi-geneid:4056631	2.1.1.-	53335
bci:BCI_0292	ncbi-geneid:4056578	2.7.1.148	54211|55060
bci:BCI_0293	ncbi-geneid:4056475	2.7.6.1	53271
bci:BCI_0294	ncbi-geneid:4056704	3.1.1.29	53178
bci:BCI_0296	ncbi-geneid:4056717	1.3.1.9	51735
bci:BCI_0297	ncbi-geneid:4056277	3.1.13.1	50249|50249|50249|50249
bci:BCI_0298	ncbi-geneid:4056551	4.1.1.23	51366
bci:BCI_0300	ncbi-geneid:4056242	3.5.4.25	142695
bci:BCI_0302	ncbi-geneid:4056153	5.99.1.2	56712|57783|57783|57783
bci:BCI_0305	ncbi-geneid:4056191	2.7.8.-	56024|56024
bci:BCI_0308	ncbi-geneid:4056677	1.16.3.1	47240
bci:BCI_0309	ncbi-geneid:4056688	1.1.1.49	55347|51735
bci:BCI_0310	ncbi-geneid:4056224	2.7.1.40	51621|52935|50800
bci:BCI_0312	ncbi-geneid:4056653	3.1.22.4	52540|46785
bci:BCI_0314	ncbi-geneid:4056344	3.1.22.4	53098
bci:BCI_0315	ncbi-geneid:4056450	6.1.1.12	55681|55261|50249
bci:BCI_0318	ncbi-geneid:4056311	6.1.1.11	55681|46589
bci:BCI_0321	ncbi-geneid:4056400	1.8.1.9	51905
bci:BCI_0323	ncbi-geneid:4056620	3.6.3.-	52540
bci:BCI_0353	ncbi-geneid:4056659	2.7.7.6	56553|55257|47789
bci:BCI_0359	ncbi-geneid:4056256	2.7.1.33	52540
bci:BCI_0360	ncbi-geneid:4056371	2.1.1.72	53335
bci:BCI_0361	ncbi-geneid:4056493	4.2.3.5	103263
bci:BCI_0362	ncbi-geneid:4056461	2.3.1.41	53901|53901
bci:BCI_0363	ncbi-geneid:4056566	1.1.1.290	51735|52283
bci:BCI_0364	ncbi-geneid:4056136	5.4.99.12	55120
bci:BCI_0366	ncbi-geneid:4056314	6.3.2.17|6.3.2.12	53623|53244
bci:BCI_0368	ncbi-geneid:4056448	2.4.2.14	56235|53271
bci:BCI_0374	ncbi-geneid:4056364	1.6.5.3	54862
bci:BCI_0376	ncbi-geneid:4056240	1.6.5.3	53706|54862|54292|50692
bci:BCI_0377	ncbi-geneid:4056699	1.6.5.3	142019|140490|142984
bci:BCI_0378	ncbi-geneid:4056227	1.6.5.3	52833
bci:BCI_0379	ncbi-geneid:4056317	1.6.99.5|1.6.5.3	56762|143243
bci:BCI_0380	ncbi-geneid:4056188	1.6.5.3	56770
bci:BCI_0382	ncbi-geneid:4056550	2.7.2.1	53067|53067
bci:BCI_0383	ncbi-geneid:4056288	2.3.1.8	53659|52540|75138
bci:BCI_0385	ncbi-geneid:4056519	1.17.4.1	47240
bci:BCI_0386	ncbi-geneid:4056505	1.17.4.1	51998|48168
bci:BCI_0387	ncbi-geneid:4056713	5.99.1.3	56719|101904
bci:BCI_0388	ncbi-geneid:4056458	6.3.2.4	56059|52440
bci:BCI_0392	ncbi-geneid:4056197	3.1.21.2	51658
bci:BCI_0394	ncbi-geneid:4056702	3.5.4.16	55620
bci:BCI_0395	ncbi-geneid:4056385	3.5.4.13	51283
bci:BCI_0396	ncbi-geneid:4056275	6.1.1.10	52374|47323|57770
bci:BCI_0397	ncbi-geneid:4056637	1.1.1.44	48179|51735
bci:BCI_0398	ncbi-geneid:4056245	3.5.4.19|3.6.1.31	141734|101386
bci:BCI_0399	ncbi-geneid:4056748	4.1.3.-	51366
bci:BCI_0400	ncbi-geneid:4056710	5.3.1.16	51366
bci:BCI_0401	ncbi-geneid:4056357	2.4.2.-	52317
bci:BCI_0402	ncbi-geneid:4056379	4.2.1.19|3.1.3.15	56784|54211|54211
bci:BCI_0403	ncbi-geneid:4056522	2.6.1.9	53383
bci:BCI_0404	ncbi-geneid:4056743	1.1.1.23	53720
bci:BCI_0405	ncbi-geneid:4056730	2.4.2.17	53850|54913
bci:BCI_0407	ncbi-geneid:4056366	2.6.1.57|2.6.1.1	53383
bci:BCI_0408	ncbi-geneid:4056737	6.1.1.22	55681|50249
bci:BCI_0409	ncbi-geneid:4056320	1.3.3.1	51395
bci:BCI_0410	ncbi-geneid:4056128	4.2.1.60	54637
bci:BCI_0411	ncbi-geneid:4056339	3.4.21.-	54211
bci:BCI_0413	ncbi-geneid:4056718	2.8.1.-	69721
bci:BCI_0415	ncbi-geneid:4056561	2.1.2.9	53328|50486
bci:BCI_0416	ncbi-geneid:4056394	3.5.1.88	56420
bci:BCI_0418	ncbi-geneid:4056645	1.1.1.25	51735|53223
bci:BCI_0419	ncbi-geneid:4056279	1.2.7.-	52518|52518|53323|52922|54862
bci:BCI_0420	ncbi-geneid:4056535	4.2.1.2	48557
bci:BCI_0422	ncbi-geneid:4056428	2.1.1.61|2.8.1.-	52402
bci:BCI_0423	ncbi-geneid:4056648	4.3.2.2	48557
bci:BCI_0425	ncbi-geneid:4056660	3.6.3.-	52540
bci:BCI_0429	ncbi-geneid:4056697	3.1.21.-	51556
bci:BCI_0430	ncbi-geneid:4056329	2.7.7.7	52540|48019
bci:BCI_0431	ncbi-geneid:4056513	2.7.4.9	52540
bci:BCI_0432	ncbi-geneid:4056232	4.1.3.38	56752
bci:BCI_0434	ncbi-geneid:4056506	1.1.1.100	51735
bci:BCI_0435	ncbi-geneid:4056252	2.3.1.39	52151|55048
bci:BCI_0436	ncbi-geneid:4056581	2.3.1.41|2.3.1.180	53901
bci:BCI_0439	ncbi-geneid:4056497	5.4.99.12	55120|55174
bci:BCI_0440	ncbi-geneid:4056293	3.1.26.12	50249
bci:BCI_0441	ncbi-geneid:4056295	3.5.2.3	51556
bci:BCI_0442	ncbi-geneid:4056186	3.4.21.-	52096|52096
bci:BCI_0443	ncbi-geneid:4056687	1.2.1.12	55347|51735
bci:BCI_0447	ncbi-geneid:4056666	3.4.-.-	53067|53067
bci:BCI_0451	ncbi-geneid:4056527	2.7.1.69	52728|53062
bci:BCI_0453	ncbi-geneid:4056763	2.6.1.85	56322
bci:BCI_0456	ncbi-geneid:4056690	6.1.1.17	52374|48163
bci:BCI_0462	ncbi-geneid:4056413	4.4.1.16|2.8.1.7	53383
bci:BCI_0467	ncbi-geneid:4056453	6.1.1.20	56037|55681|54991|50249|46955
bci:BCI_0468	ncbi-geneid:4056312	6.1.1.20	55681|46589
bci:BCI_0472	ncbi-geneid:4056409	6.1.1.3	55681|55186|52954|81271
bci:BCI_0473	ncbi-geneid:4056476	2.7.7.7
bci:BCI_0474	ncbi-geneid:4056438	3.1.26.4
bci:BCI_0475	ncbi-geneid:4056189	3.1.2.6	56281
bci:BCI_0477	ncbi-geneid:4056605	3.2.1.-	53955
bci:BCI_0479	ncbi-geneid:4056622	1.3.99.22	102114
bci:BCI_0482	ncbi-geneid:4056348	6.3.2.3	56059|52440
bci:BCI_0483	ncbi-geneid:4056386	1.15.1.1	54719|46609
bci:BCI_0489	ncbi-geneid:4056259	2.8.1.-	75169
bci:BCI_0495	ncbi-geneid:4056643	3.6.5.3	52540|50465|50447
bci:BCI_0502	ncbi-geneid:4056383	2.7.7.6	64484
bci:BCI_0503	ncbi-geneid:4056405	2.7.7.6	64484
bci:BCI_0504	ncbi-geneid:4056636	1.1.1.158	56194|56176
bci:BCI_0505	ncbi-geneid:4056540	6.3.4.15	55681
bci:BCI_0510	ncbi-geneid:4056118	1.8.1.4	51905|55424
bci:BCI_0511	ncbi-geneid:4056485	2.3.1.12	52777|47005
bci:BCI_0512	ncbi-geneid:4056538	1.2.4.1	52518|52518|52922
bci:BCI_0513	ncbi-geneid:4056303	2.4.2.19	51690|54675
bci:BCI_0514	ncbi-geneid:4056219	2.7.1.24	52540
bci:BCI_0518	ncbi-geneid:4056731	6.3.2.8	53623|53244|51984
bci:BCI_0519	ncbi-geneid:4056736	2.4.1.227	53756
bci:BCI_0520	ncbi-geneid:4056451	6.3.2.9	53623|53244|51984
bci:BCI_0522	ncbi-geneid:4056238	6.3.2.10	53623|53244|63418
bci:BCI_0523	ncbi-geneid:4056222	6.3.2.13	53623|53244|63418
bci:BCI_0524	ncbi-geneid:4056420	2.1.1.-	53335|81799
bci:BCI_0525	ncbi-geneid:4056410	3.5.4.16|1.7.1.13	55620
bci:BCI_0526	ncbi-geneid:4056584	3.4.11.18	55920
bci:BCI_0529	ncbi-geneid:4056601	2.7.4.22	53633
bci:BCI_0531	ncbi-geneid:4056432	1.1.1.267	55347|51735|69055
bci:BCI_0532	ncbi-geneid:4056401	2.5.1.31	64005
bci:BCI_0534	ncbi-geneid:4056670	3.4.24.-	50156|50156
bci:BCI_0537	ncbi-geneid:4056746	4.2.1.-	54637
bci:BCI_0538	ncbi-geneid:4056716	2.7.7.7	89550
bci:BCI_0539	ncbi-geneid:4056479	6.4.1.2	52096
bci:BCI_0540	ncbi-geneid:4056290	4.4.1.8	53383
bci:BCI_0542	ncbi-geneid:4056693	3.6.1.-	55811
bci:BCI_0544	ncbi-geneid:4056574	2.1.1.45	55831
bci:BCI_0545	ncbi-geneid:4056166	3.1.11.5	52540|52540|52980
bci:BCI_0546	ncbi-geneid:4056359	3.1.11.5	52540|52980
bci:BCI_0547	ncbi-geneid:4056579	3.1.11.5
bci:BCI_0549	ncbi-geneid:4056509	2.6.1.85	52317
bci:BCI_0550	ncbi-geneid:4056126	3.6.4.12	52540|48024
bci:BCI_0555	ncbi-geneid:4056165	2.7.1.26|2.7.7.2	82114|52374
bci:BCI_0556	ncbi-geneid:4056571	6.1.1.5	52374|47323|50677
bci:BCI_0559	ncbi-geneid:4056426	6.3.5.5	52317|52021
bci:BCI_0560	ncbi-geneid:4056610	6.3.5.5	56059|56059|48108|52440|52440|52335
bci:BCI_0561	ncbi-geneid:4056547	1.5.1.3	53597
bci:BCI_0562	ncbi-geneid:4056411	3.6.1.41	56300
bci:BCI_0563	ncbi-geneid:4056349	2.1.1.182	53335
bci:BCI_0564	ncbi-geneid:4056217	1.1.1.262	53659
bci:BCI_0565	ncbi-geneid:4056257	5.2.1.8	109998|54534|54534
bci:BCI_0570	ncbi-geneid:4056613	3.1.3.7	56655
bci:BCI_0575	ncbi-geneid:4056577	2.1.1.-	75217|55315
bci:BCI_0576	ncbi-geneid:4056692	3.1.-.-	50249|50249|50249|50249
bci:BCI_0577	ncbi-geneid:4056248	6.3.4.4	52540
bci:BCI_0578	ncbi-geneid:4056234	3.4.-.-	117892|117892
bci:BCI_0579	ncbi-geneid:4056515	3.4.-.-	117892
bci:BCI_0583	ncbi-geneid:4056468	2.5.1.75	52540|52540
bci:BCI_0585	ncbi-geneid:4056705	3.5.1.28	53187
bci:BCI_0586	ncbi-geneid:4056465	3.1.-.-
bci:BCI_0588	ncbi-geneid:4056657	6.1.1.6	55681
bci:BCI_0593	ncbi-geneid:4056289	4.3.1.1	48557
bci:BCI_0595	ncbi-geneid:4056321	1.11.1.15	52833
bci:BCI_0596	ncbi-geneid:4056369	5.-.-.-	111337
bci:BCI_0597	ncbi-geneid:4056144	2.4.2.29	51713
bci:BCI_0601	ncbi-geneid:4056247	3.5.4.26|1.1.1.193	53597|53927
bci:BCI_0602	ncbi-geneid:4056274	2.5.1.78	52121
bci:BCI_0604	ncbi-geneid:4056372	2.7.4.16	56042|55326
bci:BCI_0605	ncbi-geneid:4056454	3.1.3.27	101307
bci:BCI_0608	ncbi-geneid:4056184	3.6.1.1	50324
bci:BCI_0609	ncbi-geneid:4056150	6.1.1.15	55681|52954|55826
bci:BCI_0611	ncbi-geneid:4056503	2.7.1.23	111331
bci:BCI_0613	ncbi-geneid:4056415	3.2.2.-	52141
bci:BCI_0614	ncbi-geneid:4056715	1.4.3.16	51905|56425|46977
bci:BCI_0617	ncbi-geneid:4056608	2.7.7.-	56731|117023|57783
bci:BCI_0619	ncbi-geneid:4056367	3.4.24.57	53067
bci:BCI_0620	ncbi-geneid:4056316	4.1.2.25	55620
bci:BCI_0622	ncbi-geneid:4056331	2.7.7.25|2.7.7.21|2.7.7.72|3.1.3.-|3.1.4	81891|81301
bci:BCI_0623	ncbi-geneid:4056350	4.1.99.12	55821
bci:BCI_0624	ncbi-geneid:4056649	2.3.1.51	69593
bci:BCI_0625	ncbi-geneid:4056565	2.7.7.7	102220
bci:BCI_0626	ncbi-geneid:4056686	3.6.4.13	52540
bci:BCI_0627	ncbi-geneid:4056300	2.7.7.8	54211|54211|55666|55666|50249|54791|46915
bci:BCI_0629	ncbi-geneid:4056266	4.2.1.70|5.4.99.12	55120|88697
bci:BCI_0636	ncbi-geneid:4056122	5.4.2.10	53738|53738|53738|55957
bci:BCI_0637	ncbi-geneid:4056370	2.5.1.15	51717
bci:BCI_0638	ncbi-geneid:4056395	3.4.24.-	52540|140990
bci:BCI_0639	ncbi-geneid:4056230	2.1.1.-	53335
bci:BCI_0641	ncbi-geneid:4056276	3.4.16.4|3.4.21	56601
bci:BCI_0645	ncbi-geneid:4056376	2.7.2.3	53748
bci:BCI_0646	ncbi-geneid:4056580	4.1.2.13	51569
bci:BCI_0647	ncbi-geneid:4056455	5.3.1.6	100950|75445
bci:BCI_0648	ncbi-geneid:4056615	6.3.3.2	100950
bci:BCI_0649	ncbi-geneid:4056662	2.7.4.7|2.7.1.49	53613
bci:BCI_0650	ncbi-geneid:4056377	6.3.5.2	52402|52317|54810
bci:BCI_0650	ncbi-geneid:4056377	6.3.5.2	52402|52317|54810
