# Supplementary material for: Tracing the Repertoire of Promiscuous Enzymes along the Metabolic Pathways in Archaeal Organisms
Source: Life (Basel). 2017 Jul 13;7(3):30. doi: 10.3390/life7030030 (PMC5617955; doi:10.3390/life7030030)
Supplement: Supplementary file 1 [file life-07-00030-s001.zip › Table_S2/bcl.txt]

KEGGID	NCBIGI	ECs	SFamilyID
bcl:ABC0002	ncbi-geneid:3202327	2.7.7.7	55979|55979|55979
bcl:ABC0006	ncbi-geneid:3204560	5.99.1.3	56719|55874|54211
bcl:ABC0007	ncbi-geneid:3204559	5.99.1.3	56719|101904
bcl:ABC0011	ncbi-geneid:3204555	1.1.1.205	51412|54631
bcl:ABC0012	ncbi-geneid:3203880	3.4.16.4	56601|69189
bcl:ABC0013	ncbi-geneid:3200685	6.1.1.11	55681|46589
bcl:ABC0017	ncbi-geneid:3201522	2.6.1.13	53383
bcl:ABC0020	ncbi-geneid:3203911	3.4.13.9	55920|53092
bcl:ABC0021	ncbi-geneid:3203912	2.5.1.48	53383
bcl:ABC0022	ncbi-geneid:3203913	3.5.1.-	53187|55031
bcl:ABC0023	ncbi-geneid:3203914	1.1.1.3	55347|51735
bcl:ABC0024	ncbi-geneid:3203915	1.2.1.9	53720
bcl:ABC0028	ncbi-geneid:3203919	3.6.3.-	52540
bcl:ABC0035	ncbi-geneid:3203926	3.4.21.92	52096
bcl:ABC0037	ncbi-geneid:3202328	2.7.7.7	52540|48019
bcl:ABC0042	ncbi-geneid:3203930	1.1.1.202	56796
bcl:ABC0044	ncbi-geneid:3203932	2.7.13.3	55874|55781|47384|55785
bcl:ABC0046	ncbi-geneid:3201690	1.1.1.1	50129|51735
bcl:ABC0047	ncbi-geneid:3202312	1.2.1.3	53720
bcl:ABC0049	ncbi-geneid:3203935	4.1.1.18	53383|55904
bcl:ABC0050	ncbi-geneid:3203426	2.7.4.9	52540
bcl:ABC0061	ncbi-geneid:3204439	6.1.1.10	52374|47323|50249
bcl:ABC0063	ncbi-geneid:3202094	4.2.2.2	51126
bcl:ABC0067	ncbi-geneid:3203948	3.1.21.-	51556
bcl:ABC0069	ncbi-geneid:3201519	3.1.26.8	110455
bcl:ABC0070	ncbi-geneid:3204050	2.1.1.182	53335
bcl:ABC0074	ncbi-geneid:3204037	2.7.1.148	54211|55060
bcl:ABC0078	ncbi-geneid:3202190	2.7.7.23|2.3.1.157	53448|51161
bcl:ABC0079	ncbi-geneid:3202782	2.7.6.1	53271
bcl:ABC0081	ncbi-geneid:3202790	3.1.1.29	53178
bcl:ABC0083	ncbi-geneid:3204440	3.6.4.-	52540|52540|52540|143517|52540|141259
bcl:ABC0086	ncbi-geneid:3204498	2.4.1.227	53756
bcl:ABC0092	ncbi-geneid:3203959	1.1.1.215	51735|52283
bcl:ABC0093	ncbi-geneid:3203960	2.3.1.128	55729
bcl:ABC0094	ncbi-geneid:3203961	1.8.1.9	51905
bcl:ABC0101	ncbi-geneid:3200723	3.1.3.16	81606
bcl:ABC0103	ncbi-geneid:3203968	2.7.11.1	56112
bcl:ABC0104	ncbi-geneid:3203969	6.3.4.-	52402|56037|82829
bcl:ABC0105	ncbi-geneid:3201298	2.4.2.8	53271
bcl:ABC0106	ncbi-geneid:3202172	3.4.24.-	52540|140990
bcl:ABC0107	ncbi-geneid:3203970	2.7.1.33
bcl:ABC0109	ncbi-geneid:3203876	2.5.1.47	53686
bcl:ABC0110	ncbi-geneid:3202068	2.6.1.85	56322
bcl:ABC0111	ncbi-geneid:3202067	2.6.1.85	52317
bcl:ABC0112	ncbi-geneid:3202069	4.1.3.38	56752
bcl:ABC0113	ncbi-geneid:3203401	2.5.1.15	51717
bcl:ABC0114	ncbi-geneid:3202161	4.1.2.25	55620
bcl:ABC0115	ncbi-geneid:3202164	2.7.6.3	55083
bcl:ABC0117	ncbi-geneid:3204085	6.1.1.6	55681|50249
bcl:ABC0120	ncbi-geneid:3204431	2.7.3.-	55931
bcl:ABC0125	ncbi-geneid:3204036	2.7.7.60	53448
bcl:ABC0126	ncbi-geneid:3204038	4.6.1.12	69765
bcl:ABC0127	ncbi-geneid:3204534	6.1.1.17|6.1.1.24	52374|48163
bcl:ABC0128	ncbi-geneid:3203873	2.3.1.30	51161
bcl:ABC0129	ncbi-geneid:3203878	6.1.1.16	52374|47323
bcl:ABC0131	ncbi-geneid:3203975	2.1.1.-	75217|55315
bcl:ABC0133	ncbi-geneid:3200692	2.7.7.6	88946|88659
bcl:ABC0141	ncbi-geneid:3203977	2.1.1.172	53335
bcl:ABC0142	ncbi-geneid:3201560	2.7.7.6	64484
bcl:ABC0143	ncbi-geneid:3201561	2.7.7.6	64484
bcl:ABC0148	ncbi-geneid:3203573	3.6.5.3	52540|50465|50447
bcl:ABC0171	ncbi-geneid:3201692	2.7.4.3	52540
bcl:ABC0172	ncbi-geneid:3204094	3.4.11.18	55920
bcl:ABC0177	ncbi-geneid:3201559	2.7.7.6	56553|55257|47789
bcl:ABC0182	ncbi-geneid:3203567	4.2.1.70|5.4.99.12	55120
bcl:ABC0192	ncbi-geneid:3203868	3.5.1.28	53187
bcl:ABC0194	ncbi-geneid:3202791	2.7.1.69	51261|55604
bcl:ABC0220	ncbi-geneid:3202236	1.1.1.95	51735|52283
bcl:ABC0222	ncbi-geneid:3202238	4.2.1.52	51569
bcl:ABC0224	ncbi-geneid:3202240	3.6.3.4	56784|81653|55008|55008|81665
bcl:ABC0243	ncbi-geneid:3202213	5.4.2.2|5.4.2.10	53738|53738|55957|53738
bcl:ABC0245	ncbi-geneid:3204519	2.6.1.16	53697|56235
bcl:ABC0247	ncbi-geneid:3202259	1.5.99.8	51730
bcl:ABC0251	ncbi-geneid:3202263	2.4.1.-	53756
bcl:ABC0263	ncbi-geneid:3202275	6.1.1.17	52374
bcl:ABC0264	ncbi-geneid:3202095	3.5.2.6	56601
bcl:ABC0269	ncbi-geneid:3202280	3.6.1.-|3.6.3.3|3.6.3.5	56784|81653|81665|55008
bcl:ABC0271	ncbi-geneid:3202281	2.3.1.128	55729
bcl:ABC0274	ncbi-geneid:3202284	6.1.1.2	52374
bcl:ABC0282	ncbi-geneid:3202291	3.6.1.13	55811
bcl:ABC0283	ncbi-geneid:3202292	2.3.1.128	55729
bcl:ABC0290	ncbi-geneid:3202299	1.16.3.1	47240
bcl:ABC0298	ncbi-geneid:3204155	3.2.1.20	51445|74650|51011
bcl:ABC0306	ncbi-geneid:3204163	1.1.1.262	53659
bcl:ABC0311	ncbi-geneid:3204167	4.2.-.-	53697
bcl:ABC0312	ncbi-geneid:3204168	2.7.1.69	55604
bcl:ABC0315	ncbi-geneid:3204171	3.2.1.21	51445
bcl:ABC0320	ncbi-geneid:3204176	3.2.1.78	51445
bcl:ABC0323	ncbi-geneid:3204179	3.1.3.-	56784
bcl:ABC0327	ncbi-geneid:3204183	1.1.1.202	56796
bcl:ABC0329	ncbi-geneid:3204185	3.5.1.2	56601
bcl:ABC0331	ncbi-geneid:3204187	1.2.1.16	53720
bcl:ABC0334	ncbi-geneid:3202342	2.3.1.178	55729
bcl:ABC0335	ncbi-geneid:3202343	2.6.1.76	53383
bcl:ABC0336	ncbi-geneid:3202344	4.2.1.108	51182
bcl:ABC0343	ncbi-geneid:3204196	6.2.1.-	56801
bcl:ABC0344	ncbi-geneid:3204197	2.3.1.86|6.2.1.-	56801
bcl:ABC0345	ncbi-geneid:3204198	2.3.1.9	53901
bcl:ABC0346	ncbi-geneid:3204199	1.1.1.100	51735
bcl:ABC0350	ncbi-geneid:3201291	1.14.12.17	46458|52343|63380
bcl:ABC0351	ncbi-geneid:3204203	3.1.4.46	51695|51695|74853|74853
bcl:ABC0352	ncbi-geneid:3204204	3.6.3.20	52540|50331
bcl:ABC0356	ncbi-geneid:3204208	3.1.4.46	51695
bcl:ABC0363	ncbi-geneid:3204215	3.1.4.46	51695
bcl:ABC0368	ncbi-geneid:3204220	1.1.1.100	51735
bcl:ABC0371	ncbi-geneid:3204223	3.5.3.8	52768
bcl:ABC0374	ncbi-geneid:3204226	5.3.1.14|2.7.1.5	51658|53067|53067
bcl:ABC0376	ncbi-geneid:3204228	5.1.3.-	54909
bcl:ABC0397	ncbi-geneid:3203522	3.2.1.55	51445|51011
bcl:ABC0406	ncbi-geneid:3201707	5.1.3.4	53639
bcl:ABC0407	ncbi-geneid:3201706	2.7.1.16	53067|53067
bcl:ABC0408	ncbi-geneid:3201705	5.3.1.4	53743|50443
bcl:ABC0412	ncbi-geneid:3201190	3.2.1.22	56327|51735
bcl:ABC0422	ncbi-geneid:3201317	1.2.1.27	53720
bcl:ABC0423	ncbi-geneid:3201318	5.3.1.-
bcl:ABC0424	ncbi-geneid:3201319	2.7.1.92	53613
bcl:ABC0425	ncbi-geneid:3201320	3.7.1.-	52518|52467|52518
bcl:ABC0426	ncbi-geneid:3201321	4.2.1.44	51658
bcl:ABC0427	ncbi-geneid:3201776	1.1.1.18	51735|55347
bcl:ABC0428	ncbi-geneid:3203898	4.1.2.13|4.1.2.29	51569
bcl:ABC0429	ncbi-geneid:3201199	1.1.1.18	51735|55347
bcl:ABC0432	ncbi-geneid:3201202	2.5.1.49	53383
bcl:ABC0438	ncbi-geneid:3201208	1.1.1.-	50129|51735
bcl:ABC0443	ncbi-geneid:3203584	1.1.1.58	51735|48179
bcl:ABC0445	ncbi-geneid:3201214	4.1.2.13	51569
bcl:ABC0446	ncbi-geneid:3201215	2.7.1.69	55804
bcl:ABC0447	ncbi-geneid:3201216	2.7.1.69	52794
bcl:ABC0451	ncbi-geneid:3201220	4.-.-.-	51366
bcl:ABC0452	ncbi-geneid:3201221	2.6.-.-	52317
bcl:ABC0470	ncbi-geneid:3201852	1.2.1.3	53720
bcl:ABC0471	ncbi-geneid:3201853	4.2.1.41	51569
bcl:ABC0481	ncbi-geneid:3201863	2.7.1.69	52794
bcl:ABC0483	ncbi-geneid:3204068	2.7.1.69	46973
bcl:ABC0484	ncbi-geneid:3201865	3.2.1.21	51445
bcl:ABC0501	ncbi-geneid:3201880	1.3.3.3|1.3.99.22	102114
bcl:ABC0508	ncbi-geneid:3201887	5.1.3.2	51735
bcl:ABC0522	ncbi-geneid:3204043	2.7.1.45	53613
bcl:ABC0523	ncbi-geneid:3201901	4.1.2.14|4.1.3.16	51569
bcl:ABC0524	ncbi-geneid:3201902	4.2.1.6	51604|54826
bcl:ABC0536	ncbi-geneid:3201723	4.2.1.10	51569
bcl:ABC0545	ncbi-geneid:3201922	2.8.3.16	89796
bcl:ABC0547	ncbi-geneid:3201924	4.1.3.4	51569
bcl:ABC0554	ncbi-geneid:3203598	3.2.1.37	75005|49899
bcl:ABC0555	ncbi-geneid:3201931	3.2.1.139	51445|55545
bcl:ABC0560	ncbi-geneid:3201936	1.1.1.6	56796
bcl:ABC0570	ncbi-geneid:3204647	3.5.1.18	53187|55031
bcl:ABC0572	ncbi-geneid:3203595	5.3.1.5	51658
bcl:ABC0573	ncbi-geneid:3203596	2.7.1.17	53067|53067
bcl:ABC0574	ncbi-geneid:3204649	5.1.3.3	74650
bcl:ABC0586	ncbi-geneid:3204660	5.3.2.-	55331
bcl:ABC0589	ncbi-geneid:3204663	2.3.1.86|6.2.1.-	56801
bcl:ABC0597	ncbi-geneid:3204671	1.5.1.29	52218
bcl:ABC0599	ncbi-geneid:3203398	1.14.14.5	51679
bcl:ABC0611	ncbi-geneid:3204683	1.8.4.8	52402
bcl:ABC0612	ncbi-geneid:3200667	2.7.7.4	52374|88697
bcl:ABC0614	ncbi-geneid:3204684	2.7.1.25	52540
bcl:ABC0615	ncbi-geneid:3204685	2.1.1.107|4.2.1.75	53790|69618
bcl:ABC0617	ncbi-geneid:3204687	2.1.1.107|1.3.1.76|4.99.1.4	75615|51735
bcl:ABC0618	ncbi-geneid:3203874	1.8.1.2	63380|52343|52218
bcl:ABC0619	ncbi-geneid:3203875	1.8.1.2	56014|56014|55124|55124
bcl:ABC0628	ncbi-geneid:3204696	1.1.1.85	53659
bcl:ABC0630	ncbi-geneid:3204698	1.1.1.-	50129|51735
bcl:ABC0631	ncbi-geneid:3203586	4.2.1.8	51658
bcl:ABC0632	ncbi-geneid:3204699	1.-.-.-	51735
bcl:ABC0633	ncbi-geneid:3204700	4.1.1.-	52507
bcl:ABC0638	ncbi-geneid:3204704	3.5.1.-	52467
bcl:ABC0640	ncbi-geneid:3204706	2.7.1.69	52794
bcl:ABC0641	ncbi-geneid:3204707	2.7.1.69	46973
bcl:ABC0643	ncbi-geneid:3204709	3.2.1.86	56327|51735
bcl:ABC0646	ncbi-geneid:3204712	3.2.1.14	51445|54556|49265|51055
bcl:ABC0650	ncbi-geneid:3204716	2.1.1.-	102114
bcl:ABC0651	ncbi-geneid:3204717	3.7.1.3	53383
bcl:ABC0653	ncbi-geneid:3204719	1.13.11.11	140959
bcl:ABC0660	ncbi-geneid:3204723	1.1.1.262	53659
bcl:ABC0668	ncbi-geneid:3204730	3.5.1.16	53187|55031
bcl:ABC0669	ncbi-geneid:3203407	3.5.99.2	48613
bcl:ABC0681	ncbi-geneid:3204253	1.1.1.5|1.1.1.4|1.1.1.303	51735
bcl:ABC0683	ncbi-geneid:3204255	3.6.3.34	52540
bcl:ABC0710	ncbi-geneid:3204282	2.3.1.128	55729
bcl:ABC0712	ncbi-geneid:3204284	5.1.3.9	51366
bcl:ABC0713	ncbi-geneid:3204285	2.7.1.69	55604
bcl:ABC0714	ncbi-geneid:3202096	3.4.11.4	53187|55031
bcl:ABC0715	ncbi-geneid:3204512	1.7.99.4	53706|50692
bcl:ABC0717	ncbi-geneid:3204515	1.7.99.4	89155
bcl:ABC0718	ncbi-geneid:3204514	1.7.99.4	103501
bcl:ABC0720	ncbi-geneid:3202046	2.7.13.3	55874|55785
bcl:ABC0732	ncbi-geneid:3204434	3.2.1.22	56327|51735
bcl:ABC0735	ncbi-geneid:3202307	2.7.13.3	55874
bcl:ABC0742	ncbi-geneid:3204302	2.3.1.-	55729
bcl:ABC0743	ncbi-geneid:3204303	3.4.11.18	55920
bcl:ABC0745	ncbi-geneid:3204305	2.7.1.31	110738
bcl:ABC0749	ncbi-geneid:3204309	5.2.1.8	50891
bcl:ABC0751	ncbi-geneid:3204311	3.1.3.15	89550
bcl:ABC0752	ncbi-geneid:3204312	3.4.21.-	52743|52025
bcl:ABC0753	ncbi-geneid:3200700	3.4.-.-	51306
bcl:ABC0755	ncbi-geneid:3204314	3.2.2.20	48150
bcl:ABC0756	ncbi-geneid:3204315	3.5.99.2	48613
bcl:ABC0761	ncbi-geneid:3201703	3.4.21.62	52743|54897
bcl:ABC0765	ncbi-geneid:3204323	2.8.1.1|2.8.1.2	52821|52821
bcl:ABC0767	ncbi-geneid:3201697	1.4.1.1	52283|51735
bcl:ABC0768	ncbi-geneid:3204325	3.1.1.31	51004
bcl:ABC0770	ncbi-geneid:3204524	3.6.3.-	52540
bcl:ABC0775	ncbi-geneid:3204328	2.7.13.3	55874
bcl:ABC0781	ncbi-geneid:3204329	3.4.17.13	52317|141986
bcl:ABC0801	ncbi-geneid:3203180	3.4.16.4	55166
bcl:ABC0802	ncbi-geneid:3203181	3.1.6.-	53649
bcl:ABC0805	ncbi-geneid:3203535	2.7.8.7	56214
bcl:ABC0807	ncbi-geneid:3203884	5.1.1.1	51419|50621
bcl:ABC0815	ncbi-geneid:3200660	2.7.11.1	55874
bcl:ABC0817	ncbi-geneid:3200661	3.1.3.3	81606
bcl:ABC0822	ncbi-geneid:3203191	2.1.1.72	53335
bcl:ABC0834	ncbi-geneid:3203201	4.4.1.5	54593
bcl:ABC0837	ncbi-geneid:3201730	1.20.4.1	52788
bcl:ABC0838	ncbi-geneid:3203204	4.1.1.2	51182
bcl:ABC0841	ncbi-geneid:3203207	1.1.1.93|4.1.1.73|1.1.1.83	53659
bcl:ABC0858	ncbi-geneid:3203222	4.1.2.13	51569
bcl:ABC0860	ncbi-geneid:3203521	2.7.7.-	81631|81301
bcl:ABC0866	ncbi-geneid:3203228	4.4.1.1	53383
bcl:ABC0867	ncbi-geneid:3203416	2.7.4.16	55326|56042
bcl:ABC0870	ncbi-geneid:3203231	2.3.1.128	55729
bcl:ABC0871	ncbi-geneid:3202191	3.4.24.57	53067
bcl:ABC0879	ncbi-geneid:3203238	1.1.-.-	56796
bcl:ABC0885	ncbi-geneid:3203242	2.7.1.69	52794
bcl:ABC0889	ncbi-geneid:3203246	3.2.2.23|4.2.99.18	81624|46946|57716
bcl:ABC0890	ncbi-geneid:3203247	1.14.13.3	56645|47203
bcl:ABC0897	ncbi-geneid:3204461	2.-.-.-	54690
bcl:ABC0900	ncbi-geneid:3203249	1.2.1.2	53706|50692|54292|54862
bcl:ABC0913	ncbi-geneid:3203260	3.6.3.21	52540
bcl:ABC0915	ncbi-geneid:3203262	2.7.13.3	103190|55874|55890|55785
bcl:ABC0918	ncbi-geneid:3203264	1.1.1.38	51735|53223
bcl:ABC0927	ncbi-geneid:3203867	3.5.1.28	53187|110997
bcl:ABC0933	ncbi-geneid:3204346	3.6.3.-	52540
bcl:ABC0936	ncbi-geneid:3204554	6.3.5.2	52402|52317|54810
bcl:ABC0945	ncbi-geneid:3204357	2.7.1.69	55804|63520|52794
bcl:ABC0948	ncbi-geneid:3204360	2.2.1.1	52518|52518|52922
bcl:ABC0952	ncbi-geneid:3204364	2.7.1.-	82549
bcl:ABC0953	ncbi-geneid:3204365	2.7.1.-	101473
bcl:ABC0963	ncbi-geneid:3204374	1.5.99.8	51730
bcl:ABC0965	ncbi-geneid:3204376	1.5.1.12	53720
bcl:ABC0969	ncbi-geneid:3204380	3.3.2.1	52499
bcl:ABC0972	ncbi-geneid:3203871	1.14.-.-	48264
bcl:ABC0979	ncbi-geneid:3202189	1.1.1.1	56796
bcl:ABC0980	ncbi-geneid:3202188	1.2.1.8	53720
bcl:ABC0993	ncbi-geneid:3204046	1.1.1.125	51735
bcl:ABC0994	ncbi-geneid:3204047	5.3.1.17	51182
bcl:ABC0995	ncbi-geneid:3203585	5.3.1.12	51556
bcl:ABC0998	ncbi-geneid:3201748	2.3.1.74	53901
bcl:ABC1011	ncbi-geneid:3203822	2.7.13.3	103190|55874|55890|55785
bcl:ABC1024	ncbi-geneid:3202809	4.1.1.21|5.4.99.18	52255
bcl:ABC1025	ncbi-geneid:3202812	4.1.1.21|6.3.4.18	56059|52440|51246
bcl:ABC1026	ncbi-geneid:3202806	4.3.2.2	48557
bcl:ABC1027	ncbi-geneid:3202807	6.3.2.6	56104
bcl:ABC1028	ncbi-geneid:3202818	6.3.5.3	82697
bcl:ABC1029	ncbi-geneid:3202816	6.3.5.3	52317
bcl:ABC1030	ncbi-geneid:3202813	6.3.5.3	55326|56042|55326|56042
bcl:ABC1031	ncbi-geneid:3202810	2.4.2.14	53271|56235
bcl:ABC1032	ncbi-geneid:3202814	6.3.3.1	56042|55326
bcl:ABC1033	ncbi-geneid:3202815	2.1.2.2	53328
bcl:ABC1034	ncbi-geneid:3202811	3.5.4.10|2.1.2.3	53927|52335
bcl:ABC1035	ncbi-geneid:3202808	6.3.4.13	56059|52440|51246
bcl:ABC1036	ncbi-geneid:3204424	3.4.17.11	53187|55031
bcl:ABC1038	ncbi-geneid:3204426	1.1.1.125	51735
bcl:ABC1039	ncbi-geneid:3204558	1.1.1.14	50129|51735
bcl:ABC1041	ncbi-geneid:3201775	1.1.1.125	51735
bcl:ABC1043	ncbi-geneid:3201778	2.3.1.-	55729
bcl:ABC1071	ncbi-geneid:3202059	3.6.3.32	52540|54631
bcl:ABC1075	ncbi-geneid:3201807	3.5.4.2	51338|51556
bcl:ABC1077	ncbi-geneid:3201689	3.5.4.2	51556|51338
bcl:ABC1084	ncbi-geneid:3202132	3.6.3.34	52540
bcl:ABC1085	ncbi-geneid:3202088	2.5.1.-	51395
bcl:ABC1086	ncbi-geneid:3202087	3.6.4.12	52540
bcl:ABC1087	ncbi-geneid:3204072	6.5.1.2
bcl:ABC1090	ncbi-geneid:3201814	3.6.3.17	52540|52540
bcl:ABC1096	ncbi-geneid:3202187	6.3.5.6|6.3.5.7	141000
bcl:ABC1097	ncbi-geneid:3202185	6.3.5.6|6.3.5.7	75304
bcl:ABC1098	ncbi-geneid:3202186	6.3.5.6|6.3.5.7	55931|89095
bcl:ABC1101	ncbi-geneid:3201822	2.1.1.-	53335|50249
bcl:ABC1104	ncbi-geneid:3201825	2.7.1.69	52794
bcl:ABC1106	ncbi-geneid:3201827	2.2.1.1	52518|52518|52922
bcl:ABC1113	ncbi-geneid:3201833	4.2.1.52	51569
bcl:ABC1114	ncbi-geneid:3201834	1.2.1.3	53720
bcl:ABC1116	ncbi-geneid:3201836	3.6.3.-	52540
bcl:ABC1141	ncbi-geneid:3201017	4.2.2.2	81853
bcl:ABC1148	ncbi-geneid:3201023	3.2.1.55|3.2.1.37	75005|49899
bcl:ABC1154	ncbi-geneid:3201028	1.1.1.58	51735|48179
bcl:ABC1159	ncbi-geneid:3201032	2.7.1.69	141530
bcl:ABC1160	ncbi-geneid:3201033	1.1.1.140	51735
bcl:ABC1168	ncbi-geneid:3201041	1.1.1.23	53720
bcl:ABC1175	ncbi-geneid:3201048	3.4.16.4	56601
bcl:ABC1176	ncbi-geneid:3201049	2.7.3.-	55874|47384
bcl:ABC1178	ncbi-geneid:3201051	3.5.3.11	52768
bcl:ABC1181	ncbi-geneid:3201053	4.3.1.19	53686
bcl:ABC1182	ncbi-geneid:3201054	4.3.1.12	51735
bcl:ABC1186	ncbi-geneid:3201058	1.11.1.6	47240
bcl:ABC1216	ncbi-geneid:3201087	2.3.1.128	55729
bcl:ABC1221	ncbi-geneid:3201092	2.5.1.19	55205
bcl:ABC1223	ncbi-geneid:3201094	1.1.3.15	56176|55103
bcl:ABC1229	ncbi-geneid:3200917	3.6.3.25	52540|50331
bcl:ABC1243	ncbi-geneid:3200931	3.4.11.5	53474
bcl:ABC1247	ncbi-geneid:3200935	1.5.1.2	51735|48179
bcl:ABC1252	ncbi-geneid:3200940	3.6.4.12	52540
bcl:ABC1255	ncbi-geneid:3204048	2.7.3.-|2.7.13.3	55874|47384
bcl:ABC1256	ncbi-geneid:3204527	2.7.1.30	53067|53067
bcl:ABC1257	ncbi-geneid:3204525	1.1.5.3	51905|54373
bcl:ABC1262	ncbi-geneid:3200945	2.3.2.2	56235
bcl:ABC1263	ncbi-geneid:3203433	2.7.1.69	55604
bcl:ABC1264	ncbi-geneid:3203432	3.2.1.93	51445|51011
bcl:ABC1266	ncbi-geneid:3201762	1.11.1.9	52833
bcl:ABC1267	ncbi-geneid:3200946	1.14.13.39	56512
bcl:ABC1270	ncbi-geneid:3202168	2.7.1.56	53613
bcl:ABC1271	ncbi-geneid:3202167	2.7.1.69	55804|52794
bcl:ABC1279	ncbi-geneid:3200954	1.2.1.3	53720
bcl:ABC1283	ncbi-geneid:3200958	1.11.1.6	56634
bcl:ABC1284	ncbi-geneid:3200959	3.4.24.-	55486
bcl:ABC1293	ncbi-geneid:3200968	5.4.2.1
bcl:ABC1300	ncbi-geneid:3200975	2.1.1.-	53335|50249
bcl:ABC1309	ncbi-geneid:3200984	3.2.2.-	48150|55811
bcl:ABC1310	ncbi-geneid:3200985	1.1.1.100	51735
bcl:ABC1313	ncbi-geneid:3202124	1.3.1.-	51735
bcl:ABC1316	ncbi-geneid:3200990	3.6.3.-	52540|90123
bcl:ABC1318	ncbi-geneid:3204550	5.4.3.8	53383
bcl:ABC1319	ncbi-geneid:3200992	1.11.1.15	52833
bcl:ABC1351	ncbi-geneid:3203590	3.5.1.28	55846|47090|47090
bcl:ABC1387	ncbi-geneid:3204639	3.3.2.9	53474
bcl:ABC1389	ncbi-geneid:3204641	1.11.1.1	51905|55424|51905
bcl:ABC1405	ncbi-geneid:3203277	3.2.1.23	51445|52317
bcl:ABC1407	ncbi-geneid:3203279	3.5.2.3	51556|51338
bcl:ABC1413	ncbi-geneid:3203285	2.9.1.1	53383
bcl:ABC1415	ncbi-geneid:3203287	1.1.1.122	51430
bcl:ABC1422	ncbi-geneid:3203293	3.1.1.5	53474
bcl:ABC1426	ncbi-geneid:3203297	3.5.3.1	52768
bcl:ABC1428	ncbi-geneid:3203299	6.1.1.11	55681|46589
bcl:ABC1431	ncbi-geneid:3203302	5.4.2.1
bcl:ABC1440	ncbi-geneid:3203310	3.1.4.46	51695
bcl:ABC1443	ncbi-geneid:3203591	2.4.2.22	53271
bcl:ABC1445	ncbi-geneid:3203314	3.1.3.5	56300|55816|55816|51055|51055
bcl:ABC1449	ncbi-geneid:3204436	2.1.1.14	51726|51726
bcl:ABC1452	ncbi-geneid:3202178	1.2.1.16	53720
bcl:ABC1453	ncbi-geneid:3203319	2.7.1.69	55604
bcl:ABC1454	ncbi-geneid:3203320	3.2.1.21	51445|52279
bcl:ABC1455	ncbi-geneid:3200665	3.2.1.26	75005|49899
bcl:ABC1463	ncbi-geneid:3203328	3.2.1.-	53187|101821
bcl:ABC1467	ncbi-geneid:3202057	2.1.1.63	46767|53155
bcl:ABC1470	ncbi-geneid:3203854	2.1.1.-	75217
bcl:ABC1474	ncbi-geneid:3202122	2.7.11.1	52540
bcl:ABC1475	ncbi-geneid:3200699	3.4.21.89	51306
bcl:ABC1484	ncbi-geneid:3203343	1.-.-.-	51735
bcl:ABC1487	ncbi-geneid:3203346	4.3.2.1	48557
bcl:ABC1489	ncbi-geneid:3204509	3.5.1.25	51556|51338
bcl:ABC1490	ncbi-geneid:3204510	3.5.99.6	100950
bcl:ABC1491	ncbi-geneid:3202038	1.-.-.-	55469
bcl:ABC1492	ncbi-geneid:3204488	2.6.1.-	53383
bcl:ABC1494	ncbi-geneid:3203349	3.1.4.46	51695
bcl:ABC1498	ncbi-geneid:3203353	1.1.5.3	51905
bcl:ABC1499	ncbi-geneid:3203354	5.4.2.8|5.4.2.2	53738|53738|53738|55957
bcl:ABC1506	ncbi-geneid:3203698	1.3.99.2	56645|47203
bcl:ABC1507	ncbi-geneid:3203699	6.4.1.2|6.3.4.14	56059|52440|51246
bcl:ABC1508	ncbi-geneid:3203700	6.4.1.2	51230
bcl:ABC1509	ncbi-geneid:3203701	4.2.1.17	52096
bcl:ABC1510	ncbi-geneid:3203702	6.4.1.3	52096|52096
bcl:ABC1524	ncbi-geneid:3203857	2.7.13.3	55874|47384
bcl:ABC1527	ncbi-geneid:3202783	5.2.1.8	54534|109998
bcl:ABC1531	ncbi-geneid:3200684	2.6.1.52	53383
bcl:ABC1538	ncbi-geneid:3204569	4.1.1.37	51726
bcl:ABC1539	ncbi-geneid:3204570	4.99.1.1	53800
bcl:ABC1540	ncbi-geneid:3204574	1.3.3.4	51905|54373
bcl:ABC1543	ncbi-geneid:3202104	5.4.99.5	55021
bcl:ABC1544	ncbi-geneid:3202103	4.2.1.51	53850|55021
bcl:ABC1546	ncbi-geneid:3202040	4.4.1.-|2.8.1.7	53383
bcl:ABC1547	ncbi-geneid:3204505	1.4.3.16	51905|56425|46977
bcl:ABC1548	ncbi-geneid:3204506	2.4.2.19	51690|54675
bcl:ABC1549	ncbi-geneid:3204504	1.4.3.16|2.5.1.72	142754
bcl:ABC1555	ncbi-geneid:3200664	3.1.22.4	52540|46785
bcl:ABC1557	ncbi-geneid:3202840	5.-.-.-	111337
bcl:ABC1558	ncbi-geneid:3203410	2.4.2.29	51713
bcl:ABC1568	ncbi-geneid:3202855	3.1.-.-	64182
bcl:ABC1569	ncbi-geneid:3201704	2.4.2.7	53271
bcl:ABC1570	ncbi-geneid:3202861	2.7.6.5	109604|81301|81271|55021
bcl:ABC1571	ncbi-geneid:3203732	3.1.-.-	69500
bcl:ABC1576	ncbi-geneid:3201289	6.1.1.21	55681|52954
bcl:ABC1577	ncbi-geneid:3201736	6.1.1.12	55681|55261|50249
bcl:ABC1578	ncbi-geneid:3203737	1.1.1.3	55347|51735
bcl:ABC1585	ncbi-geneid:3201238	2.8.1.7	53383
bcl:ABC1586	ncbi-geneid:3203437	2.1.1.61|2.8.1.-	52402
bcl:ABC1588	ncbi-geneid:3201240	3.1.11.5	52540|52540
bcl:ABC1592	ncbi-geneid:3201695	6.1.1.7	55681|101353|55186|50447
bcl:ABC1594	ncbi-geneid:3201245	3.1.-.-	53098
bcl:ABC1597	ncbi-geneid:3201248	2.1.1.104	53335
bcl:ABC1598	ncbi-geneid:3203576	2.7.1.48	52540
bcl:ABC1601	ncbi-geneid:3201250	6.5.1.1	56091
bcl:ABC1603	ncbi-geneid:3204484	3.2.2.16|3.2.2.9	53167
bcl:ABC1611	ncbi-geneid:3201259	3.2.1.1	51445
bcl:ABC1613	ncbi-geneid:3201261	2.7.7.63	55681|82649
bcl:ABC1615	ncbi-geneid:3201263	3.5.1.-	53187|55031
bcl:ABC1620	ncbi-geneid:3202035	2.1.1.107	53790
bcl:ABC1621	ncbi-geneid:3202033	1.7.1.4	56014|51905|51905|55124
bcl:ABC1622	ncbi-geneid:3202034	1.7.1.4	50022
bcl:ABC1623	ncbi-geneid:3204518	1.7.1.4	51905|51905|55124
bcl:ABC1624	ncbi-geneid:3202032	1.7.99.4	53706|50692
bcl:ABC1627	ncbi-geneid:3201267	2.7.4.7|2.7.1.49	53613
bcl:ABC1638	ncbi-geneid:3201724	1.1.1.25	51735|53223
bcl:ABC1640	ncbi-geneid:3204507	2.7.7.18	52374
bcl:ABC1647	ncbi-geneid:3203839	3.5.4.12	53927
bcl:ABC1650	ncbi-geneid:3201292	2.7.7.7	52540|48019
bcl:ABC1652	ncbi-geneid:3204544	3.4.24.78	53163
bcl:ABC1656	ncbi-geneid:3204572	1.3.3.3|1.3.99.22	102114
bcl:ABC1661	ncbi-geneid:3201284	2.1.1.-	53335
bcl:ABC1662	ncbi-geneid:3201285	2.1.1.-	75217|88697
bcl:ABC1666	ncbi-geneid:3202335	4.1.2.4	51569
bcl:ABC1667	ncbi-geneid:3203900	1.1.1.-	51430
bcl:ABC1680	ncbi-geneid:3201770	3.5.4.5	53927
bcl:ABC1684	ncbi-geneid:3204538	6.1.1.14	55681
bcl:ABC1685	ncbi-geneid:3204539	6.1.1.14	109604
bcl:ABC1689	ncbi-geneid:3202323	2.7.7.-	56731|57783|48024
bcl:ABC1698	ncbi-geneid:3201116	3.1.21.2	51658
bcl:ABC1700	ncbi-geneid:3201118	2.7.3.-	55874|47384
bcl:ABC1702	ncbi-geneid:3201120	3.6.3.-	52540
bcl:ABC1708	ncbi-geneid:3201125	1.17.7.1	51717|56014
bcl:ABC1715	ncbi-geneid:3200706	1.15.1.1	54719|46609
bcl:ABC1722	ncbi-geneid:3201136	6.3.3.2	100950
bcl:ABC1731	ncbi-geneid:3202210	2.7.1.2	53067
bcl:ABC1732	ncbi-geneid:3201701	4.3.1.1	48557
bcl:ABC1733	ncbi-geneid:3203412	2.5.1.3	51391
bcl:ABC1736	ncbi-geneid:3204543	1.4.3.19	51905|54373
bcl:ABC1737	ncbi-geneid:3201143	2.7.4.7|2.7.1.49	53613
bcl:ABC1746	ncbi-geneid:3203819	4.2.1.2	48557
bcl:ABC1747	ncbi-geneid:3201152	1.8.4.11|1.8.4.12	51316
bcl:ABC1748	ncbi-geneid:3204482	1.8.4.11	55068
bcl:ABC1752	ncbi-geneid:3201156	4.4.1.5|5.1.99.1	54593
bcl:ABC1763	ncbi-geneid:3201166	2.7.2.4	53633|55021|55021
bcl:ABC1765	ncbi-geneid:3202779	1.5.1.2	51735|48179
bcl:ABC1766	ncbi-geneid:3202777	1.2.1.41	53720
bcl:ABC1767	ncbi-geneid:3202778	2.7.2.11	53633|88697
bcl:ABC1768	ncbi-geneid:3201734	6.3.5.4	52402|56235
bcl:ABC1769	ncbi-geneid:3201763	3.1.1.41	53474
bcl:ABC1773	ncbi-geneid:3201171	2.7.1.69	51261
bcl:ABC1775	ncbi-geneid:3204489	4.1.1.39|3.1.3.77	51649|54966
bcl:ABC1778	ncbi-geneid:3202050	3.6.1.13	55811
bcl:ABC1783	ncbi-geneid:3202336	5.4.2.7	53649|143856
bcl:ABC1784	ncbi-geneid:3202093	2.4.2.2	52418|54680|47648
bcl:ABC1792	ncbi-geneid:3203883	3.4.16.4	56601|69189
bcl:ABC1794	ncbi-geneid:3200721	2.7.11.1	55874
bcl:ABC1801	ncbi-geneid:3204084	4.1.1.20	51419|50621
bcl:ABC1802	ncbi-geneid:3202118	5.2.1.8	50891
bcl:ABC1805	ncbi-geneid:3204449	2.3.3.1	48256
bcl:ABC1806	ncbi-geneid:3204450	4.2.1.79	103378
bcl:ABC1807	ncbi-geneid:3202961	2.7.8.23	51621
bcl:ABC1808	ncbi-geneid:3202962	1.1.1.31	51735|48179
bcl:ABC1809	ncbi-geneid:3202963	1.2.1.27	53720
bcl:ABC1810	ncbi-geneid:3202964	4.2.1.17	52096
bcl:ABC1811	ncbi-geneid:3201510	2.5.1.9	63380|63380
bcl:ABC1812	ncbi-geneid:3201509	3.5.4.25|4.1.99.12	55821|142695
bcl:ABC1813	ncbi-geneid:3201513	2.5.1.9|2.5.1.78	52121
bcl:ABC1818	ncbi-geneid:3202967	1.2.1.3	53720
bcl:ABC1819	ncbi-geneid:3200707	1.15.1.1	54719|46609
bcl:ABC1820	ncbi-geneid:3202968	2.7.8.-	56024|56024
bcl:ABC1828	ncbi-geneid:3203881	3.4.16.4	56601
bcl:ABC1831	ncbi-geneid:3201516	4.2.1.70|5.4.99.12	55120|55174
bcl:ABC1836	ncbi-geneid:3201507	2.7.13.3	55874|47384|158472|55785
bcl:ABC1838	ncbi-geneid:3202975	3.6.3.34	52540
bcl:ABC1842	ncbi-geneid:3202979	1.6.99.3	51905|55424
bcl:ABC1843	ncbi-geneid:3200683	1.1.1.95	51735|52283|143548|55021
bcl:ABC1846	ncbi-geneid:3202859	3.6.4.12	52540
bcl:ABC1853	ncbi-geneid:3202987	2.4.1.-	53756
bcl:ABC1855	ncbi-geneid:3202989	3.5.1.-	53187|55031
bcl:ABC1862	ncbi-geneid:3204557	1.4.1.2	51735|53223
bcl:ABC1863	ncbi-geneid:3202996	1.8.1.9	51905
bcl:ABC1864	ncbi-geneid:3201702	3.5.1.1	53774
bcl:ABC1867	ncbi-geneid:3204437	2.5.1.48	53383
bcl:ABC1868	ncbi-geneid:3202999	2.1.1.10|1.5.1.20	82282|51730
bcl:ABC1869	ncbi-geneid:3203000	2.1.1.13	82282|56507|51717|52242|47644
bcl:ABC1870	ncbi-geneid:3200701	3.5.1.28	47090
bcl:ABC1872	ncbi-geneid:3203831	2.7.4.14	52540
bcl:ABC1873	ncbi-geneid:3202111	2.3.1.51	69593
bcl:ABC1878	ncbi-geneid:3204545	1.1.1.94	48179|51735
bcl:ABC1883	ncbi-geneid:3204490	3.5.4.16	55620
bcl:ABC1886	ncbi-geneid:3204435	2.1.1	53335
bcl:ABC1889	ncbi-geneid:3204575	2.5.1.30	48576
bcl:ABC1890	ncbi-geneid:3202037	2.7.4.6	54919
bcl:ABC1891	ncbi-geneid:3203811	2.1.1.80	53335|47757
bcl:ABC1892	ncbi-geneid:3201726	4.2.3.5	103263
bcl:ABC1893	ncbi-geneid:3201722	4.2.3.4	56796
bcl:ABC1894	ncbi-geneid:3201727	5.4.99.5	55298
bcl:ABC1895	ncbi-geneid:3203564	4.1.3.27	56322
bcl:ABC1896	ncbi-geneid:3203563	2.4.2.18	52418|47648
bcl:ABC1897	ncbi-geneid:3203562	4.1.1.48	51366
bcl:ABC1898	ncbi-geneid:3203565	5.3.1.24	51366
bcl:ABC1899	ncbi-geneid:3203561	4.2.1.20	53686
bcl:ABC1900	ncbi-geneid:3203560	4.2.1.20	51366
bcl:ABC1901	ncbi-geneid:3204578	2.6.1.9	53383
bcl:ABC1902	ncbi-geneid:3203574	1.3.1.12	51735|48179|55021
bcl:ABC1903	ncbi-geneid:3201725	2.5.1.19	55205
bcl:ABC1907	ncbi-geneid:3202833	1.10.2.-	50022
bcl:ABC1908	ncbi-geneid:3202834	1.10.2.-	81342
bcl:ABC1909	ncbi-geneid:3202835	1.10.2.-	81648|46626
bcl:ABC1916	ncbi-geneid:3203886	1.3.1.26	55347|51735
bcl:ABC1917	ncbi-geneid:3204441	4.2.3.3	52335
bcl:ABC1924	ncbi-geneid:3203600	1.1.1.49	55347|51735
bcl:ABC1926	ncbi-geneid:3203028	1.1.1.44	48179|51735
bcl:ABC1931	ncbi-geneid:3203033	2.6.1.42	56752
bcl:ABC1936	ncbi-geneid:3203038	3.2.2.21	50486
bcl:ABC1937	ncbi-geneid:3203039	4.1.1.18	102405
bcl:ABC1944	ncbi-geneid:3203044	2.5.1.47	53686
bcl:ABC1945	ncbi-geneid:3203045	2.5.1.48	53383
bcl:ABC1949	ncbi-geneid:3203049	2.3.1.86|6.2.1.-	56801
bcl:ABC1953	ncbi-geneid:3203053	3.1.3.15	56784
bcl:ABC1954	ncbi-geneid:3202337	4.3.1.18	53686
bcl:ABC1955	ncbi-geneid:3202351	3.1.11.2	56219
bcl:ABC1974	ncbi-geneid:3203070	3.4.11.5	53474
bcl:ABC1978	ncbi-geneid:3203074	2.3.1.28	52777
bcl:ABC1988	ncbi-geneid:3202074	5.99.1.-	56719|101904
bcl:ABC1989	ncbi-geneid:3202075	5.99.1.-	56719|55874|54211
bcl:ABC1993	ncbi-geneid:3203085	1.3.1.34	51735
bcl:ABC1995	ncbi-geneid:3203087	3.4.17.19	55486
bcl:ABC2000	ncbi-geneid:3204541	2.7.1.12	53067|53067
bcl:ABC2008	ncbi-geneid:3203099	4.1.1.44	69118
bcl:ABC2009	ncbi-geneid:3203100	2.2.1.6	52518|52518|52467
bcl:ABC2011	ncbi-geneid:3203102	2.1.1.-	53335
bcl:ABC2014	ncbi-geneid:3203105	3.1.26.4
bcl:ABC2020	ncbi-geneid:3203111	3.4.24.-	55486
bcl:ABC2030	ncbi-geneid:3203120	4.2.1.52	51569
bcl:ABC2034	ncbi-geneid:3204531	1.4.1.13|1.4.1.14	51971|46548
bcl:ABC2035	ncbi-geneid:3204530	1.4.1.13|1.4.7.1	51395|56235|69336
bcl:ABC2047	ncbi-geneid:3203134	3.1.26.11	56281
bcl:ABC2048	ncbi-geneid:3201004	3.2.-.-	52317
bcl:ABC2049	ncbi-geneid:3201309	4.3.1.19	53686|55021
bcl:ABC2055	ncbi-geneid:3202116	2.4.2.-|3.4|2.4.1.-	56601|53955|49265
bcl:ABC2057	ncbi-geneid:3202049	4.2.99.18	48150
bcl:ABC2059	ncbi-geneid:3201735	6.1.1.22	55681|50249
bcl:ABC2062	ncbi-geneid:3203608	3.5.4.28	51556|51338
bcl:ABC2063	ncbi-geneid:3202314	3.6.4.12	53098|52540
bcl:ABC2065	ncbi-geneid:3202073	4.1.1.11	50692
bcl:ABC2066	ncbi-geneid:3202072	6.3.2.1	52374
bcl:ABC2067	ncbi-geneid:3202071	2.1.2.11	51621
bcl:ABC2068	ncbi-geneid:3201753	6.3.4.15	55681|46785
bcl:ABC2069	ncbi-geneid:3201766	2.7.7.25|2.7.7.21|2.7.7.72|3.1.3.-|3.1.4	81891|81301
bcl:ABC2074	ncbi-geneid:3203614	1.11.1.6	47240
bcl:ABC2075	ncbi-geneid:3203615	3.5.1.28	53187
bcl:ABC2078	ncbi-geneid:3203618	3.2.1.122	56327|51735
bcl:ABC2080	ncbi-geneid:3203620	2.7.1.69	55604
bcl:ABC2086	ncbi-geneid:3203626	4.3.2.2	48557
bcl:ABC2109	ncbi-geneid:3203649	3.6.4.12	52540|46785|47819
bcl:ABC2113	ncbi-geneid:3202056	2.3.1.61	52777|51230|47005
bcl:ABC2114	ncbi-geneid:3202055	1.2.4.2	52518|52518
bcl:ABC2119	ncbi-geneid:3203657	5.99.1.2	56712
bcl:ABC2126	ncbi-geneid:3203664	3.5.4.16|1.7.1.13	55620
bcl:ABC2128	ncbi-geneid:3203666	4.2.3.12	55620
bcl:ABC2130	ncbi-geneid:3201700	3.4.11.-	144052
bcl:ABC2132	ncbi-geneid:3203669	3.6.1.7	54975
bcl:ABC2135	ncbi-geneid:3202838	1.9.3.-	81452
bcl:ABC2136	ncbi-geneid:3202837	1.9.3.-	81442
bcl:ABC2137	ncbi-geneid:3202836	1.9.3.-	49503|81464
bcl:ABC2140	ncbi-geneid:3203673	1.8.4.11	55068
bcl:ABC2143	ncbi-geneid:3203675	3.4.13.19	51556
bcl:ABC2149	ncbi-geneid:3203681	2.3.1.46	52317
bcl:ABC2151	ncbi-geneid:3204508	6.3.1.5	52402
bcl:ABC2152	ncbi-geneid:3203683	3.1.2.-	54637
bcl:ABC2157	ncbi-geneid:3203817	4.2.1.3	53732|52016
bcl:ABC2164	ncbi-geneid:3203424	2.2.1.1	52518|52518|52922
bcl:ABC2167	ncbi-geneid:3204066	3.4.21.88	51306|46785
bcl:ABC2169	ncbi-geneid:3204099	2.7.7.7	56672|100879
bcl:ABC2173	ncbi-geneid:3204103	4.1.1.68	56529
bcl:ABC2174	ncbi-geneid:3204104	2.3.3.9	51645
bcl:ABC2175	ncbi-geneid:3204105	1.1.3.15	56176|55103
bcl:ABC2176	ncbi-geneid:3204106	1.1.3.15	54862
bcl:ABC2177	ncbi-geneid:3204107	1.1.3.15	56176|55103
bcl:ABC2179	ncbi-geneid:3204520	6.3.1.2	55931|54368
bcl:ABC2184	ncbi-geneid:3204442	2.5.1.75	52540
bcl:ABC2200	ncbi-geneid:3203893	3.6.4.13	52540
bcl:ABC2206	ncbi-geneid:3204124	1.1.1.100	51735
bcl:ABC2213	ncbi-geneid:3204129	3.1.-.-	56281
bcl:ABC2214	ncbi-geneid:3203885	4.2.1.52	51569
bcl:ABC2215	ncbi-geneid:3203889	2.7.2.4	53633|55021|55021
bcl:ABC2216	ncbi-geneid:3201732	1.2.1.11	55347|51735
bcl:ABC2220	ncbi-geneid:3204445	3.4.99.-	63411|63411
bcl:ABC2222	ncbi-geneid:3202113	2.7.7.8	54211|54211|55666|55666|54791|50249
bcl:ABC2224	ncbi-geneid:3201511	2.7.7.2|2.7.1.26	82114|52374
bcl:ABC2225	ncbi-geneid:3203568	4.2.1.70|5.4.99.12	55120
bcl:ABC2233	ncbi-geneid:3202115	2.7.7.7	53098|50249
bcl:ABC2234	ncbi-geneid:3202780	6.1.1.15	55681|55826|52954
bcl:ABC2235	ncbi-geneid:3204136	3.4.24.-	50156
bcl:ABC2236	ncbi-geneid:3202338	1.1.1.267	55347|51735|69055
bcl:ABC2238	ncbi-geneid:3203579	2.5.1.31	64005
bcl:ABC2240	ncbi-geneid:3200702	2.7.4.22	53633
bcl:ABC2245	ncbi-geneid:3203810	3.5.1.44	64438
bcl:ABC2247	ncbi-geneid:3201774	3.1.1.61	52738
bcl:ABC2266	ncbi-geneid:3202151	3.6.3.14	52540
bcl:ABC2275	ncbi-geneid:3203828	3.4.25.2	56235
bcl:ABC2278	ncbi-geneid:3203428	5.99.1.2	56712|57783
bcl:ABC2280	ncbi-geneid:3203400	6.2.1.5	52210|51735
bcl:ABC2281	ncbi-geneid:3203399	6.2.1.5	56059|52210
bcl:ABC2284	ncbi-geneid:3201518	3.1.26.4	53098
bcl:ABC2286	ncbi-geneid:3200698	3.4.21.89	51306
bcl:ABC2288	ncbi-geneid:3204147	6.1.1.19	52374|47323|55190
bcl:ABC2289	ncbi-geneid:3203436	2.1.1.31	75217
bcl:ABC2299	ncbi-geneid:3201517	3.1.26.3	69065|54768
bcl:ABC2301	ncbi-geneid:3202354	1.1.1.100	51735
bcl:ABC2302	ncbi-geneid:3202352	2.3.1.39	52151|55048
bcl:ABC2303	ncbi-geneid:3202112	2.3.1.15	53659
bcl:ABC2305	ncbi-geneid:3202854	3.6.4.12	52540|52540|50249
bcl:ABC2307	ncbi-geneid:3200673	4.3.1.17	143548|55021
bcl:ABC2313	ncbi-geneid:3201524	5.1.3.1	51366
bcl:ABC2314	ncbi-geneid:3202356	3.6.1.-	52540|50249
bcl:ABC2315	ncbi-geneid:3204584	2.7.11.1	56112|54184
bcl:ABC2316	ncbi-geneid:3202781	3.1.3.16	81606
bcl:ABC2317	ncbi-geneid:3202357	2.1.1.-	53335|48013
bcl:ABC2318	ncbi-geneid:3202160	2.1.2.9	53328|50486
bcl:ABC2319	ncbi-geneid:3202121	3.6.4.-	52540|52540
bcl:ABC2320	ncbi-geneid:3202358	4.1.1.36|6.3.2.5	102645|52507
bcl:ABC2321	ncbi-geneid:3202359	2.7.7.6	63562
bcl:ABC2322	ncbi-geneid:3204540	2.7.4.8	52540
bcl:ABC2324	ncbi-geneid:3202361	3.6.1.-|3.6.3.8	81665|56784|81660|81653
bcl:ABC2329	ncbi-geneid:3202828	2.4.2.10	53271
bcl:ABC2330	ncbi-geneid:3202829	4.1.1.23	51366
bcl:ABC2331	ncbi-geneid:3202826	1.3.3.1	51395
bcl:ABC2332	ncbi-geneid:3202827	1.3.5.2	52343|63380
bcl:ABC2333	ncbi-geneid:3202823	6.3.5.5	56059|56059|52440|52440|48108|52335
bcl:ABC2334	ncbi-geneid:3202822	6.3.5.5	52317|52021
bcl:ABC2335	ncbi-geneid:3202825	3.5.2.3	51556|51338
bcl:ABC2336	ncbi-geneid:3202824	2.1.3.2	53671
bcl:ABC2338	ncbi-geneid:3202832	2.4.2.9	53271
bcl:ABC2339	ncbi-geneid:3202366	4.2.1.70|5.4.99.12	55120|55174
bcl:ABC2342	ncbi-geneid:3201308	6.1.1.5	52374|47323|50677
bcl:ABC2357	ncbi-geneid:3204495	6.3.2.9	53623|53244|51984
bcl:ABC2359	ncbi-geneid:3204497	6.3.2.10	53623|53244|63418
bcl:ABC2360	ncbi-geneid:3204496	6.3.2.13	53623|53244|63418
bcl:ABC2364	ncbi-geneid:3202375	2.1.1.-	53335|81799
bcl:ABC2368	ncbi-geneid:3202379	1.1.1.169	48179|51735
bcl:ABC2377	ncbi-geneid:3203833	2.7.7.3	52374
bcl:ABC2391	ncbi-geneid:3203863	1.9.3.1	81452
bcl:ABC2392	ncbi-geneid:3203862	1.9.3.1	81442
bcl:ABC2393	ncbi-geneid:3203861	1.9.3.1	49503|81464|46626
bcl:ABC2395	ncbi-geneid:3202820	6.4.1.1	51569|56059|89000|52440|51246|51230
bcl:ABC2403	ncbi-geneid:3201605	1.1.1.31	51735|48179
bcl:ABC2404	ncbi-geneid:3201606	3.1.3.25	56655
bcl:ABC2407	ncbi-geneid:3200709	4.1.1.19	53383|55904
bcl:ABC2417	ncbi-geneid:3202092	1.8.1.4	51905|55424
bcl:ABC2418	ncbi-geneid:3202091	2.3.1.12	52777|51230|47005
bcl:ABC2419	ncbi-geneid:3202090	1.2.4.1	52518|52922
bcl:ABC2420	ncbi-geneid:3202089	1.2.4.1	52518
bcl:ABC2423	ncbi-geneid:3201620	3.5.1.88	56420
bcl:ABC2425	ncbi-geneid:3201622	3.1.-.-	56281
bcl:ABC2431	ncbi-geneid:3201628	3.5.1.47	53187|55031
bcl:ABC2432	ncbi-geneid:3201629	2.6.1.11	53383
bcl:ABC2433	ncbi-geneid:3203887	2.3.1.117	51161
bcl:ABC2442	ncbi-geneid:3201638	2.3.1.128	55729
bcl:ABC2449	ncbi-geneid:3201756	2.3.1.168	52777|51230|47005
bcl:ABC2450	ncbi-geneid:3201755	1.2.4.4	52518|52922
bcl:ABC2451	ncbi-geneid:3201754	1.2.4.4	52518
bcl:ABC2452	ncbi-geneid:3204079	1.8.1.4	51905|55424
bcl:ABC2453	ncbi-geneid:3201747	1.4.1.9	51735|53223
bcl:ABC2458	ncbi-geneid:3203371	3.4.21.116	50156|50494
bcl:ABC2462	ncbi-geneid:3202339	2.2.1.7	52518|52518|52922
bcl:ABC2463	ncbi-geneid:3203901	2.5.1.10|2.5.1.29	48576
bcl:ABC2464	ncbi-geneid:3203594	3.1.11.6	116842
bcl:ABC2468	ncbi-geneid:3203526	6.4.1.2|6.3.4.14	56059|52440|51246
bcl:ABC2469	ncbi-geneid:3203525	6.4.1.2	51230
bcl:ABC2481	ncbi-geneid:3201728	2.7.1.71	52540
bcl:ABC2483	ncbi-geneid:3201651	3.4.13.9	55920|53092
bcl:ABC2489	ncbi-geneid:3203890	2.6.1.21	56752
bcl:ABC2490	ncbi-geneid:3204563	3.6.4.12	52540
bcl:ABC2491	ncbi-geneid:3201655	2.7.7.63
bcl:ABC2493	ncbi-geneid:3202194	1.4.4.2	53383
bcl:ABC2494	ncbi-geneid:3202193	1.4.4.2	53383
bcl:ABC2495	ncbi-geneid:3202195	2.1.2.10	103025|101790
bcl:ABC2509	ncbi-geneid:3201667	3.6.4.12	52540
bcl:ABC2517	ncbi-geneid:3202123	1.3.1.10|1.3.1.9	51735
bcl:ABC2518	ncbi-geneid:3201675	4.2.1.70|5.4.99.12	55120
bcl:ABC2519	ncbi-geneid:3201676	2.7.1.23	111331
bcl:ABC2520	ncbi-geneid:3201677	2.7.6.5	81301
bcl:ABC2528	ncbi-geneid:3201942	1.20.4.1	52833
bcl:ABC2535	ncbi-geneid:3203566	6.1.1.2	52374
bcl:ABC2539	ncbi-geneid:3203832	2.7.1.33	52540
bcl:ABC2541	ncbi-geneid:3204001	3.5.1.28	54106
bcl:ABC2546	ncbi-geneid:3202353	2.3.1.41|2.3.1.179	53901|53901
bcl:ABC2547	ncbi-geneid:3202604	2.3.1.41|2.3.1.180	53901
bcl:ABC2552	ncbi-geneid:3201716	2.1.3.3	53671
bcl:ABC2553	ncbi-geneid:3201765	6.3.5.5	56059|56059|52440|48108|52440
bcl:ABC2554	ncbi-geneid:3201764	6.3.5.5	52317|52021
bcl:ABC2555	ncbi-geneid:3201715	2.6.1.11	53383
bcl:ABC2556	ncbi-geneid:3201713	2.7.2	53633
bcl:ABC2557	ncbi-geneid:3201719	2.3.1.35|2.3.1.1	56266
bcl:ABC2558	ncbi-geneid:3201714	1.2.1	55347|51735
bcl:ABC2572	ncbi-geneid:3204024	6.4.1.3	52096|52096
bcl:ABC2580	ncbi-geneid:3201733	6.3.5.4	52402|56235
bcl:ABC2582	ncbi-geneid:3201773	2.7.13.3
bcl:ABC2587	ncbi-geneid:3202786	3.6.3.27	52540
bcl:ABC2588	ncbi-geneid:3202785	3.6.3.27	52540
bcl:ABC2595	ncbi-geneid:3204738	1.4.99.1	51905|54373
bcl:ABC2596	ncbi-geneid:3204739	2.7.7.7	52141
bcl:ABC2603	ncbi-geneid:3204744	3.1.26.-	50249
bcl:ABC2609	ncbi-geneid:3204748	3.2.-.-	52317
bcl:ABC2617	ncbi-geneid:3204749	3.4.19.1	53474|82171
bcl:ABC2620	ncbi-geneid:3202162	6.3.2.17|6.3.2.12	53623|53244
bcl:ABC2621	ncbi-geneid:3203587	6.1.1.9	52374|47323|50677|46589
bcl:ABC2627	ncbi-geneid:3204571	5.4.3.8	53383
bcl:ABC2628	ncbi-geneid:3204566	4.2.1.24	51569
bcl:ABC2629	ncbi-geneid:3204568	4.2.1.75	69618
bcl:ABC2630	ncbi-geneid:3204567	2.5.1.61	53850|54782
bcl:ABC2632	ncbi-geneid:3204564	1.2.1.70	69742|51735|69075
bcl:ABC2634	ncbi-geneid:3204077	3.4.21.53	54211|52540|88697
bcl:ABC2635	ncbi-geneid:3204078	3.4.21.-	52540|54211
bcl:ABC2639	ncbi-geneid:3204059	4.2.1.33|4.2.1.35	52016
bcl:ABC2640	ncbi-geneid:3204058	4.2.1.33|4.2.1.35	53732
bcl:ABC2641	ncbi-geneid:3204057	1.1.1.85	53659
bcl:ABC2642	ncbi-geneid:3204056	2.3.3.13	51569|110921
bcl:ABC2643	ncbi-geneid:3201311	1.1.1.86	51735|48179
bcl:ABC2644	ncbi-geneid:3201313	2.2.1.6	55021|55021
bcl:ABC2645	ncbi-geneid:3201310	2.2.1.6	52518|52518|52467
bcl:ABC2646	ncbi-geneid:3201312	4.2.1.9	143975|52016
bcl:ABC2651	ncbi-geneid:3204761	3.6.1.15	52972
bcl:ABC2652	ncbi-geneid:3201525	2.7.7.56	54211|55666
bcl:ABC2656	ncbi-geneid:3202841	5.1.1.3	53681|53681
bcl:ABC2658	ncbi-geneid:3202793	2.7.3.9	51621|52009|47831
bcl:ABC2661	ncbi-geneid:3204765	3.1.2.-	54637
bcl:ABC2662	ncbi-geneid:3200675	1.3.99.1	46548|54292
bcl:ABC2663	ncbi-geneid:3200674	1.3.5.1|1.3.99.1	51905|46977|56425
bcl:ABC2664	ncbi-geneid:3200676	1.3.99.1	81343
bcl:ABC2671	ncbi-geneid:3204768	4.2.1.17	52096
bcl:ABC2673	ncbi-geneid:3204053	6.2.1.3	56801
bcl:ABC2679	ncbi-geneid:3202106	6.1.1.20	56037|55681|50249|54991|46955
bcl:ABC2680	ncbi-geneid:3202105	6.1.1.20	55681|46589
bcl:ABC2683	ncbi-geneid:3202215	3.2.1.6	53187|101821
bcl:ABC2694	ncbi-geneid:3203882	3.4.16.4|3.4.21	56601
bcl:ABC2697	ncbi-geneid:3203420	6.1.1.3	55681|55186|52954|81271
bcl:ABC2704	ncbi-geneid:3200711	4.1.1.50	56276
bcl:ABC2705	ncbi-geneid:3202184	1.2.1.12	55347|51735
bcl:ABC2706	ncbi-geneid:3203834	2.7.1.24	52540
bcl:ABC2708	ncbi-geneid:3204501	3.2.2.23|4.2.99.18	81624|46946|57716
bcl:ABC2709	ncbi-geneid:3202114	2.7.7.7	56672|88723|53098|47807
bcl:ABC2710	ncbi-geneid:3202110	2.7.13.3	55874|47384|55785|158472
bcl:ABC2713	ncbi-geneid:3204432	1.1.1.37	56327|51735
bcl:ABC2714	ncbi-geneid:3203818	1.1.1.41	53659
bcl:ABC2715	ncbi-geneid:3203824	2.3.3.5|2.3.3.1	48256
bcl:ABC2718	ncbi-geneid:3202821	2.7.1.40	51621|52935|52009|50800
bcl:ABC2719	ncbi-geneid:3202098	2.7.1.11	53784
bcl:ABC2720	ncbi-geneid:3203524	6.4.1.2	52096
bcl:ABC2721	ncbi-geneid:3203527	6.4.1.2	52096
bcl:ABC2723	ncbi-geneid:3202873	1.1.1.38	51735|53223
bcl:ABC2724	ncbi-geneid:3202322	2.7.7.7	89550|50249
bcl:ABC2732	ncbi-geneid:3202881	3.4.13.9	55920|53092
bcl:ABC2734	ncbi-geneid:3202883	1.1.1.100	51735
bcl:ABC2736	ncbi-geneid:3201718	4.3.2.1	48557
bcl:ABC2737	ncbi-geneid:3201717	6.3.4.5	69864|52402
bcl:ABC2740	ncbi-geneid:3203528	2.7.2.1	53067|53067
bcl:ABC2741	ncbi-geneid:3202887	2.1.1.72	53335
bcl:ABC2742	ncbi-geneid:3203431	1.11.1.15	52833
bcl:ABC2747	ncbi-geneid:3203387	3.4.21.-	52096
bcl:ABC2750	ncbi-geneid:3202041	4.4.1.-|2.8.1.7	53383
bcl:ABC2752	ncbi-geneid:3201288	3.1.3.15	89550
bcl:ABC2758	ncbi-geneid:3203575	6.1.1.1	52374|55174
bcl:ABC2760	ncbi-geneid:3203536	6.2.1.1	56801
bcl:ABC2761	ncbi-geneid:3203537	2.3.1.-	55729
bcl:ABC2765	ncbi-geneid:3201721	5.4.99.5|2.5.1.54	51569
bcl:ABC2768	ncbi-geneid:3204494	6.3.2.8	53623|53244|51984
bcl:ABC2770	ncbi-geneid:3202901	6.1.1.20	50249
bcl:ABC2776	ncbi-geneid:3202907	3.2.1.6	53187|101821
bcl:ABC2778	ncbi-geneid:3202909	2.1.1.33	53335
bcl:ABC2781	ncbi-geneid:3202819	3.5.1.10	53328|55021
bcl:ABC2782	ncbi-geneid:3202912	1.-.-.-	51735
bcl:ABC2784	ncbi-geneid:3203531	2.3.1.12	52777|51230|47005
bcl:ABC2785	ncbi-geneid:3203530	1.2.4.1	52518|52922
bcl:ABC2786	ncbi-geneid:3203529	1.2.4.1	52518
bcl:ABC2787	ncbi-geneid:3203532	1.8.1.4	55424|51905
bcl:ABC2792	ncbi-geneid:3202917	2.5.1.47	53686
bcl:ABC2796	ncbi-geneid:3202165	2.5.1.-	54593
bcl:ABC2798	ncbi-geneid:3202922	4.2.1.70|5.4.99.12	55120|55174
bcl:ABC2804	ncbi-geneid:3202928	3.5.1.-	53187|55031
bcl:ABC2809	ncbi-geneid:3204073	6.5.1.1	56091|50249
bcl:ABC2815	ncbi-geneid:3202938	3.5.1.28	53187|47090|47090
bcl:ABC2847	ncbi-geneid:3204793	3.6.1.23	51283
bcl:ABC2849	ncbi-geneid:3204795	2.1.1.37	53335
bcl:ABC2871	ncbi-geneid:3204060	6.1.1.4	52374|50677|47323
bcl:ABC2872	ncbi-geneid:3204054	1.1.1.27	56327|51735
bcl:ABC2875	ncbi-geneid:3204819	4.2.1.1	53056
bcl:ABC2876	ncbi-geneid:3204820	3.1.1.5	53474
bcl:ABC2878	ncbi-geneid:3204438	2.5.1.6	55973|55973|55973
bcl:ABC2879	ncbi-geneid:3202085	4.1.1.49	53795|68923
bcl:ABC2888	ncbi-geneid:3202076	2.6.1.-|4.4.1.8	53383
bcl:ABC2889	ncbi-geneid:3202310	2.7.1.113	52540
bcl:ABC2890	ncbi-geneid:3203891	2.7.1.113	52540
bcl:ABC2893	ncbi-geneid:3204832	3.6.3.34	52540
bcl:ABC2903	ncbi-geneid:3202117	3.6.1.1	64182
bcl:ABC2906	ncbi-geneid:3202099	5.3.1.9	53697
bcl:ABC2907	ncbi-geneid:3203892	6.3.2.4	56059|52440
bcl:ABC2908	ncbi-geneid:3204843	1.1.1.-	56796
bcl:ABC2912	ncbi-geneid:3203415	2.7.1.50	53613
bcl:ABC2913	ncbi-geneid:3201696	2.6.1.-	53383
bcl:ABC2915	ncbi-geneid:3204083	3.13.1.-|4.4.1.21	63411
bcl:ABC2920	ncbi-geneid:3200827	3.4.11.1	53187|52949
bcl:ABC2924	ncbi-geneid:3200831	1.6.99.3	51905
bcl:ABC2925	ncbi-geneid:3200832	1.8.1.9	51905
bcl:ABC2926	ncbi-geneid:3204485	1.1.1.17	48179|51735
bcl:ABC2927	ncbi-geneid:3200833	2.7.1.69	55804
bcl:ABC2929	ncbi-geneid:3200834	2.7.1.69	52794|52794
bcl:ABC2934	ncbi-geneid:3203888	5.1.1.7	54506
bcl:ABC2937	ncbi-geneid:3200841	1.6.99.3	51905|46689
bcl:ABC2940	ncbi-geneid:3203418	2.7.1.39	55060|54211
bcl:ABC2941	ncbi-geneid:3203419	4.2.3.1	53686
bcl:ABC2942	ncbi-geneid:3201294	1.1.1.3	55347|51735|55021
bcl:ABC2945	ncbi-geneid:3200846	3.1.3.41	56784
bcl:ABC2950	ncbi-geneid:3204075	2.8.1.8	102114
bcl:ABC2954	ncbi-geneid:3202309	1.5.1.3	53597
bcl:ABC2955	ncbi-geneid:3203422	2.1.1.45	55831
bcl:ABC2957	ncbi-geneid:3200855	3.1.3.5	56300|55816
bcl:ABC2973	ncbi-geneid:3200871	4.1.3.1	51621
bcl:ABC2976	ncbi-geneid:3203852	2.8.1.7|4.4.1.16	53383
bcl:ABC2987	ncbi-geneid:3200883	1.20.4.1	52833
bcl:ABC2988	ncbi-geneid:3200884	1.3.99.-	56645|47203
bcl:ABC2989	ncbi-geneid:3200885	2.3.1.9|2.3.1.16	53901|53901
bcl:ABC2990	ncbi-geneid:3200886	1.1.1.35	51735|52096|48179|48179
bcl:ABC2996	ncbi-geneid:3204074	3.1.1.3	53474
bcl:ABC2997	ncbi-geneid:3202179	2.6.1.19	53383
bcl:ABC3004	ncbi-geneid:3201521	3.1.-.-	50249|50249|50249|50249
bcl:ABC3005	ncbi-geneid:3200897	3.1.1.1	53474
bcl:ABC3006	ncbi-geneid:3200898	3.1.1.1	53474
bcl:ABC3013	ncbi-geneid:3200904	5.5.1.1	51604|54826
bcl:ABC3014	ncbi-geneid:3200905	1.2.1.3	53720
bcl:ABC3015	ncbi-geneid:3200906	4.2.1.52	51569
bcl:ABC3017	ncbi-geneid:3202346	4.2.1.11	51604|54826
bcl:ABC3018	ncbi-geneid:3202101	5.4.2.1	64158|53649
bcl:ABC3019	ncbi-geneid:3203430	5.3.1.1	51351
bcl:ABC3020	ncbi-geneid:3202100	2.7.2.3	53748
bcl:ABC3021	ncbi-geneid:3202183	1.2.1.12	55347|51735
bcl:ABC3026	ncbi-geneid:3203827	3.4.21.92	52096
bcl:ABC3037	ncbi-geneid:3203744	3.6.1.-	55811
bcl:ABC3038	ncbi-geneid:3203570	1.8.1.9	51905
bcl:ABC3043	ncbi-geneid:3204583	3.6.1.31|3.5.4.19	141734|101386
bcl:ABC3044	ncbi-geneid:3204580	4.1.3.-	51366
bcl:ABC3045	ncbi-geneid:3204576	5.3.1.16	51366
bcl:ABC3046	ncbi-geneid:3204582	2.4.2.-	52317
bcl:ABC3047	ncbi-geneid:3204577	4.2.1.19	54211|54211
bcl:ABC3048	ncbi-geneid:3204579	1.1.1.23	53720
bcl:ABC3049	ncbi-geneid:3204581	2.4.2.17	53850
bcl:ABC3050	ncbi-geneid:3201290	6.1.1.21	55681
bcl:ABC3052	ncbi-geneid:3201297	3.6.1.1	56784
bcl:ABC3055	ncbi-geneid:3201296	2.7.1.-|3.1.3|2.7.11.-|2.7.4	53795|75138
bcl:ABC3062	ncbi-geneid:3203754	3.4.21.102	52096|50156|47090
bcl:ABC3087	ncbi-geneid:3203894	2.7.13.3	55874
bcl:ABC3089	ncbi-geneid:3202086	3.4.19.3	53182
bcl:ABC3097	ncbi-geneid:3203774	3.2.1.96	50044|50044|50044|50044|50044|50044|50044|50044|50044
bcl:ABC3098	ncbi-geneid:3203775	2.7.7.9	53448
bcl:ABC3101	ncbi-geneid:3203402	2.7.7.39	52374
bcl:ABC3103	ncbi-geneid:3203779	2.7.8.12	53756
bcl:ABC3108	ncbi-geneid:3202042	1.17.4.1	51998|48168
bcl:ABC3109	ncbi-geneid:3202043	1.17.4.1	47240
bcl:ABC3111	ncbi-geneid:3203784	3.5.1.19	52499
bcl:ABC3115	ncbi-geneid:3203788	3.2.1.26	75005|49899
bcl:ABC3116	ncbi-geneid:3203789	3.2.1.65	75005|49899
bcl:ABC3126	ncbi-geneid:3203799	3.2.1.52	51445
bcl:ABC3136	ncbi-geneid:3203809	4.1.2.14|4.1.3.16	51569
bcl:ABC3141	ncbi-geneid:3202399	2.7.13.3	55781|55874
bcl:ABC3144	ncbi-geneid:3202402	5.-.-.-	111337
bcl:ABC3150	ncbi-geneid:3202407	2.7.6.1	53271
bcl:ABC3152	ncbi-geneid:3201698	3.2.2.21	48150|55945
bcl:ABC3153	ncbi-geneid:3201687	2.1.1.-	57884|46689|46689
bcl:ABC3154	ncbi-geneid:3201688	2.1.1.63	46767|53155
bcl:ABC3167	ncbi-geneid:3202419	1.1.1.22	51735|52413|48179
bcl:ABC3174	ncbi-geneid:3202426	1.15.1.1	54719|46609
bcl:ABC3178	ncbi-geneid:3202430	3.5.1.-	53187|55031
bcl:ABC3182	ncbi-geneid:3202434	4.2.1.1	51069
bcl:ABC3183	ncbi-geneid:3202435	4.2.3.1	53686
bcl:ABC3193	ncbi-geneid:3202444	3.1.3.27	101307
bcl:ABC3195	ncbi-geneid:3202446	4.1.2.13	51569
bcl:ABC3196	ncbi-geneid:3202447	2.7.1.69	55804
bcl:ABC3197	ncbi-geneid:3202448	2.7.1.69	52794
bcl:ABC3198	ncbi-geneid:3202449	2.7.1.56	53613
bcl:ABC3205	ncbi-geneid:3202456	3.2.2.1	53590
bcl:ABC3209	ncbi-geneid:3202460	3.5.4.2	51556|51338
bcl:ABC3216	ncbi-geneid:3204556	1.7.1.7	51412
bcl:ABC3219	ncbi-geneid:3202181	2.7.1.6	54211|55060
bcl:ABC3225	ncbi-geneid:3202472	2.7.1.4	53067
bcl:ABC3228	ncbi-geneid:3202475	2.7.13.3	55874|47384
bcl:ABC3231	ncbi-geneid:3202478	3.6.3.4	56784|81653|55008|55008|81665
bcl:ABC3234	ncbi-geneid:3202481	2.7.1.69	141530
bcl:ABC3247	ncbi-geneid:3200738	1.1.3.15	46548
bcl:ABC3248	ncbi-geneid:3200739	1.1.3.15	56176|55103
bcl:ABC3253	ncbi-geneid:3204093	5.3.1.8	51182
bcl:ABC3255	ncbi-geneid:3200745	6.2.1.1	56801
bcl:ABC3262	ncbi-geneid:3200752	3.6.3.30	52540|50331
bcl:ABC3292	ncbi-geneid:3200781	2.6.1.51	53383|55729
bcl:ABC3295	ncbi-geneid:3200784	3.5.1.28	53187
bcl:ABC3306	ncbi-geneid:3200792	2.1.1.51|2.1.1.187	53335
bcl:ABC3310	ncbi-geneid:3200796	6.1.1.21	55681|52954
bcl:ABC3319	ncbi-geneid:3200805	2.7.11.1	56112
bcl:ABC3328	ncbi-geneid:3200814	3.5.1.87	53187|55031
bcl:ABC3329	ncbi-geneid:3201303	3.5.2.7	51556|51338
bcl:ABC3330	ncbi-geneid:3201304	4.2.1.49	111326
bcl:ABC3337	ncbi-geneid:3204511	2.7.1.69	55604
bcl:ABC3342	ncbi-geneid:3203136	1.1.1.14	50129|51735
bcl:ABC3344	ncbi-geneid:3203138	1.1.1.14	50129|51735
bcl:ABC3346	ncbi-geneid:3203140	2.7.1.69	52794
bcl:ABC3347	ncbi-geneid:3203141	2.7.1.69	55804
bcl:ABC3349	ncbi-geneid:3203143	3.6.3.3|3.6.3.5	56784|81660|81653|81665
bcl:ABC3351	ncbi-geneid:3201305	4.1.2.43	51366
bcl:ABC3352	ncbi-geneid:3203145	2.7.1.45	53613
bcl:ABC3353	ncbi-geneid:3203146	5.3.1.6	100950|75445
bcl:ABC3354	ncbi-geneid:3201306	5.3.1.27	53697
bcl:ABC3362	ncbi-geneid:3203153	3.2.1.4	53187|101821
bcl:ABC3365	ncbi-geneid:3203156	3.6.3.40	52540
bcl:ABC3368	ncbi-geneid:3203158	3.6.1.-	81665|56784|81660|81653
bcl:ABC3371	ncbi-geneid:3203592	3.2.1.55	51445|51011
bcl:ABC3384	ncbi-geneid:3204528	2.7.1.30	53067|53067
bcl:ABC3387	ncbi-geneid:3203174	1.15.1.1	49329
bcl:ABC3388	ncbi-geneid:3202163	1.5.1.5|3.5.4.9	51735|53223
bcl:ABC3392	ncbi-geneid:3202546	1.4.1.4	51735|53223
bcl:ABC3395	ncbi-geneid:3202606	1.14.14.5	51679
bcl:ABC3398	ncbi-geneid:3202609	1.14.13.-	51679
bcl:ABC3399	ncbi-geneid:3202610	1.5.1.29	52218
bcl:ABC3411	ncbi-geneid:3202621	4.2.1.75	69618
bcl:ABC3413	ncbi-geneid:3202623	1.2.1.1|1.1.1.284	50129|51735
bcl:ABC3415	ncbi-geneid:3202625	1.11.1.6	47240
bcl:ABC3420	ncbi-geneid:3202630	3.6.3.34	52540
bcl:ABC3425	ncbi-geneid:3202635	1.14.99.3	54909
bcl:ABC3428	ncbi-geneid:3201691	1.2.1.1|1.1.1.284	50129|51735
bcl:ABC3434	ncbi-geneid:3201750	1.1.1.30	51735
bcl:ABC3450	ncbi-geneid:3202499	3.4.24.-	55486
bcl:ABC3454	ncbi-geneid:3203902	3.4.21.-	52743
bcl:ABC3462	ncbi-geneid:3202510	6.3.2.13	53623|53244|63418
bcl:ABC3477	ncbi-geneid:3202525	1.1.1.274	51430
bcl:ABC3481	ncbi-geneid:3202528	3.5.2.6	56601
bcl:ABC3483	ncbi-geneid:3202530	3.5.1.87	53187|55031
bcl:ABC3489	ncbi-geneid:3202533	1.14.11.-	51197
bcl:ABC3499	ncbi-geneid:3202542	3.1.1.-	53474
bcl:ABC3502	ncbi-geneid:3202547	2.7.1.11	53784
bcl:ABC3503	ncbi-geneid:3202548	2.7.1.69	52794
bcl:ABC3505	ncbi-geneid:3202550	4.1.2.13	51569
bcl:ABC3508	ncbi-geneid:3202552	2.1.1.48|2.1.1.184	53335
bcl:ABC3511	ncbi-geneid:3202555	6.3.5.5	56059
bcl:ABC3516	ncbi-geneid:3204051	3.2.1.23	51445|52317
bcl:ABC3517	ncbi-geneid:3202560	3.2.1.89	51445
bcl:ABC3532	ncbi-geneid:3202573	1.1.1.100	51735
bcl:ABC3546	ncbi-geneid:3202846	3.6.3.17	52540|52540
bcl:ABC3547	ncbi-geneid:3202849	5.-.-.-	102546
bcl:ABC3548	ncbi-geneid:3202850	2.7.1.15	53613
bcl:ABC3550	ncbi-geneid:3202584	3.2.2.1	53590
bcl:ABC3568	ncbi-geneid:3202602	4.1.2.13|4.1.2.40	51569
bcl:ABC3569	ncbi-geneid:3202603	1.1.1.251	50129|51735
bcl:ABC3571	ncbi-geneid:3201943	2.7.1.69	52794
bcl:ABC3572	ncbi-geneid:3201944	2.7.1.69	55804
bcl:ABC3580	ncbi-geneid:3204092	2.7.1.69	55604
bcl:ABC3581	ncbi-geneid:3204535	3.2.1.122	56327|51735
bcl:ABC3586	ncbi-geneid:3201955	2.7.13.3	55874|158472
bcl:ABC3598	ncbi-geneid:3202842	5.1.1.13	53681|53681
bcl:ABC3603	ncbi-geneid:3201971	2.7.1.15	53613
bcl:ABC3607	ncbi-geneid:3201975	4.2.1.52	51569
bcl:ABC3608	ncbi-geneid:3201976	3.1.3.11	56655
bcl:ABC3609	ncbi-geneid:3201977	2.7.1.-	101473
bcl:ABC3610	ncbi-geneid:3201978	2.7.1.-	82549
bcl:ABC3611	ncbi-geneid:3201979	5.3.1.6	89623
bcl:ABC3617	ncbi-geneid:3201985	2.3.1.9	53901|53901
bcl:ABC3618	ncbi-geneid:3201986	6.2.1.3	56801
bcl:ABC3620	ncbi-geneid:3201988	1.1.1.100	51735
bcl:ABC3627	ncbi-geneid:3201995	1.11.1.6	47240
bcl:ABC3628	ncbi-geneid:3201996	2.7.7.-	81631|81301
bcl:ABC3643	ncbi-geneid:3202011	2.7.1.15	53613
bcl:ABC3649	ncbi-geneid:3202017	3.6.3.30	52540|50331
bcl:ABC3665	ncbi-geneid:3202645	2.7.1.69	46973
bcl:ABC3666	ncbi-geneid:3202646	2.7.1.69	52794
bcl:ABC3669	ncbi-geneid:3204069	3.2.1.86	56327|51735
bcl:ABC3682	ncbi-geneid:3202661	1.6.99.-	52218
bcl:ABC3686	ncbi-geneid:3202665	1.1.1.22	51735|52413|48179
bcl:ABC3688	ncbi-geneid:3203389	1.1.1.133	51735
bcl:ABC3689	ncbi-geneid:3203388	4.2.1.46	51735
bcl:ABC3690	ncbi-geneid:3203390	5.1.3.13	51182
bcl:ABC3691	ncbi-geneid:3202667	2.7.7.24	53448
bcl:ABC3698	ncbi-geneid:3204553	2.7.7.9	53448
bcl:ABC3700	ncbi-geneid:3202844	3.1.-.-	48452
bcl:ABC3709	ncbi-geneid:3202680	2.1.1.-	53335
bcl:ABC3722	ncbi-geneid:3202804	2.4.2.1	53167
bcl:ABC3731	ncbi-geneid:3202698	3.5.1.4	75304
bcl:ABC3732	ncbi-geneid:3202800	3.5.2.5	51556|51338
bcl:ABC3734	ncbi-geneid:3202802	3.5.2.17	49472
bcl:ABC3735	ncbi-geneid:3202700	1.7.3.3	55620|55620
bcl:ABC3736	ncbi-geneid:3202701	1.7.3.3	158694
bcl:ABC3738	ncbi-geneid:3202801	3.5.3.9	53187|55031
bcl:ABC3739	ncbi-geneid:3202799	2.6.1.-	53383
bcl:ABC3740	ncbi-geneid:3202794	1.17.1.4	47741|54292
bcl:ABC3741	ncbi-geneid:3202795	1.17.1.4	56003|54665
bcl:ABC3742	ncbi-geneid:3202796	1.17.1.4	56176|55447
bcl:ABC3743	ncbi-geneid:3202797	1.17.1.4	53448
bcl:ABC3762	ncbi-geneid:3202719	1.1.1.100	51735
bcl:ABC3764	ncbi-geneid:3202721	2.7.1.69	55604
bcl:ABC3765	ncbi-geneid:3202722	3.2.1.26	75005|49899
bcl:ABC3767	ncbi-geneid:3202724	1.-.-.-	55469
bcl:ABC3769	ncbi-geneid:3202726	2.3.1.183	55729
bcl:ABC3781	ncbi-geneid:3201326	1.4.1.13|1.4.1.14	51971|46548
bcl:ABC3782	ncbi-geneid:3201327	1.3.1.1	51395|54862
bcl:ABC3783	ncbi-geneid:3201328	3.5.2.2	51556|51338
bcl:ABC3785	ncbi-geneid:3201330	3.5.1.87	53187|55031
bcl:ABC3786	ncbi-geneid:3201331	2.6.1.62	53383
bcl:ABC3790	ncbi-geneid:3201752	2.7.1.69	51261|55604
bcl:ABC3792	ncbi-geneid:3201751	3.2.1.21	51445
bcl:ABC3810	ncbi-geneid:3201352	1.2.1.3	53720
bcl:ABC3811	ncbi-geneid:3201353	1.1.1.31	51735|48179
bcl:ABC3814	ncbi-geneid:3201356	3.1.3.48	89550
bcl:ABC3815	ncbi-geneid:3201357	2.7.1.112|2.7.10.-	52540
bcl:ABC3819	ncbi-geneid:3202196	3.5.4.3	53927
bcl:ABC3822	ncbi-geneid:3202180	5.1.3.2	51735
bcl:ABC3826	ncbi-geneid:3201365	2.7.7.7	56672|100879
bcl:ABC3830	ncbi-geneid:3201368	2.3.1.82	55729
bcl:ABC3832	ncbi-geneid:3201370	4.2.1.-	54637
bcl:ABC3834	ncbi-geneid:3201372	3.1.4.14|1.7.-.-	52218
bcl:ABC3847	ncbi-geneid:3204492	2.5.1.7	55205
bcl:ABC3850	ncbi-geneid:3201739	3.6.3.14	51344|46604
bcl:ABC3851	ncbi-geneid:3201740	3.6.3.14	52540|47917|50615
bcl:ABC3852	ncbi-geneid:3201743	3.6.3.14	52943
bcl:ABC3853	ncbi-geneid:3201737	3.6.3.14	52540|47917|50615
bcl:ABC3854	ncbi-geneid:3201744	3.6.3.14	47928
bcl:ABC3855	ncbi-geneid:3201742	3.6.3.14	81573
bcl:ABC3856	ncbi-geneid:3201741	3.6.3.14	81333
bcl:ABC3857	ncbi-geneid:3201738	3.6.3.14	81336
bcl:ABC3860	ncbi-geneid:3203589	3.4.21.-	52743|52025
bcl:ABC3862	ncbi-geneid:3203578	2.4.2.9	53271
bcl:ABC3863	ncbi-geneid:3204537	2.1.2.1	53383
bcl:ABC3865	ncbi-geneid:3201384	5.3.1.6	89623
bcl:ABC3867	ncbi-geneid:3201386	3.1.3.48	52788
bcl:ABC3873	ncbi-geneid:3201391	2.1.1.-	53335
bcl:ABC3875	ncbi-geneid:3201392	1.6.-.-	51905|55424
bcl:ABC3877	ncbi-geneid:3203406	2.7.1.21	52540|57716
bcl:ABC3880	ncbi-geneid:3201394	3.1.3.11	56655
bcl:ABC3881	ncbi-geneid:3204499	2.5.1.7	55205
bcl:ABC3882	ncbi-geneid:3201395	2.2.1.2	51569
bcl:ABC3883	ncbi-geneid:3202125	4.1.2.13	51569
bcl:ABC3886	ncbi-geneid:3202830	6.3.4.2	52540|52317
bcl:ABC3889	ncbi-geneid:3204448	1.3.99.-	56645|47203
bcl:ABC3890	ncbi-geneid:3204447	1.1.1.157	51735|48179
bcl:ABC3891	ncbi-geneid:3204446	2.3.1.9	53901|53901
bcl:ABC3893	ncbi-geneid:3201399	2.7.8.-	56024|56024
bcl:ABC3895	ncbi-geneid:3201720	6.1.1.19	52374|47323|55190
bcl:ABC3897	ncbi-geneid:3200710	3.5.3.11	52768
bcl:ABC3898	ncbi-geneid:3200712	2.5.1.16	53335
bcl:ABC3901	ncbi-geneid:3201403	3.4.24.-	55486
bcl:ABC3905	ncbi-geneid:3201407	5.3.2.-	55331
bcl:ABC3910	ncbi-geneid:3202789	2.3.1.8	53659
bcl:ABC3911	ncbi-geneid:3201411	4.2.1.17	52096
bcl:ABC3930	ncbi-geneid:3203577	3.2.2.-	52141
bcl:ABC3932	ncbi-geneid:3203413	2.7.4.7|2.7.1.35	53613
bcl:ABC3933	ncbi-geneid:3201302	4.3.1.3
bcl:ABC3938	ncbi-geneid:3201435	4.4.1.11	53383
bcl:ABC3940	ncbi-geneid:3201437	6.3.1.2	55931|54368
bcl:ABC3950	ncbi-geneid:3201446	3.4.11.18	55920
bcl:ABC3952	ncbi-geneid:3202107	3.1.3.1	53649
bcl:ABC3953	ncbi-geneid:3203429	5.99.1.2	56712
bcl:ABC3954	ncbi-geneid:3201448	2.1.1.-	53335|88697
bcl:ABC3966	ncbi-geneid:3201456	2.4.2.11	51690|54675
bcl:ABC3969	ncbi-geneid:3204041	1.11.1.6	56634
bcl:ABC3971	ncbi-geneid:3204493	1.1.1.158	56176|56194
bcl:ABC3978	ncbi-geneid:3203421	6.1.1.3	55681|55186|52954|81271
bcl:ABC3987	ncbi-geneid:3201512	3.5.4.26|1.1.1.193	53597|53927
bcl:ABC3996	ncbi-geneid:3201481	2.7.13.3	103190|55874|55890
bcl:ABC3998	ncbi-geneid:3201483	3.2.2.1	53590
bcl:ABC4006	ncbi-geneid:3201490	4.2.1.96	55248
bcl:ABC4021	ncbi-geneid:3203896	2.4.2.1	53167
bcl:ABC4023	ncbi-geneid:3203451	4.1.1.-	50475|143968|143968
bcl:ABC4024	ncbi-geneid:3200669	2.8.3.5	100950
bcl:ABC4025	ncbi-geneid:3200668	2.8.3.5	100950
bcl:ABC4032	ncbi-geneid:3203458	3.5.4.1	51556|51338
bcl:ABC4036	ncbi-geneid:3203462	1.1.3.15	46548
bcl:ABC4037	ncbi-geneid:3203463	1.1.3.15	55103|56176
bcl:ABC4043	ncbi-geneid:3203816	2.3.3.1	48256
bcl:ABC4048	ncbi-geneid:3203472	1.1.1.154	89733
bcl:ABC4058	ncbi-geneid:3204088	2.7.13.3	55874|55781
bcl:ABC4070	ncbi-geneid:3204061	2.7.1.69	53062
bcl:ABC4071	ncbi-geneid:3204062	2.7.1.69	52728
bcl:ABC4076	ncbi-geneid:3203491	4.1.2.17	53639
bcl:ABC4080	ncbi-geneid:3203495	1.1.1.14	50129|51735
bcl:ABC4086	ncbi-geneid:3203501	3.1.21.-	51556
bcl:ABC4094	ncbi-geneid:3203508	3.4.21.-	50494|50156
bcl:ABC4098	ncbi-geneid:3203512	2.7.13.3	55874|47384|55785|158472
bcl:ABC4100	ncbi-geneid:3202805	6.3.4.4	52540
bcl:ABC4101	ncbi-geneid:3202320	3.6.4.12	52540|48024
bcl:ABC4115	ncbi-geneid:3202209	2.1.1.170	53335
bcl:ABC4120	ncbi-geneid:3201520	3.1.26.5	54211
