# Supplementary material for: Tracing the Repertoire of Promiscuous Enzymes along the Metabolic Pathways in Archaeal Organisms
Source: Life (Basel). 2017 Jul 13;7(3):30. doi: 10.3390/life7030030 (PMC5617955; doi:10.3390/life7030030)
Supplement: Supplementary file 1 [file life-07-00030-s001.zip › Table_S2/bcv.txt]

KEGGID	NCBIGI	ECs	SFamilyID
bcv:Bcav_0002	ncbi-geneid:7858202	2.7.7.7	55979|55979|55979
bcv:Bcav_0003	ncbi-geneid:7858203	1.1.1.44	48179|51735
bcv:Bcav_0006	ncbi-geneid:7858206	5.99.1.3	56719|55874|54211
bcv:Bcav_0007	ncbi-geneid:7858207	5.99.1.3	56719|101904
bcv:Bcav_0014	ncbi-geneid:7858216	5.1.1.1	53822|47413
bcv:Bcav_0019	ncbi-geneid:7858221	5.2.1.8	50891
bcv:Bcav_0025	ncbi-geneid:7858227	4.1.3.27|2.6.1.85	52317
bcv:Bcav_0026	ncbi-geneid:7858228	2.7.11.1	56112
bcv:Bcav_0027	ncbi-geneid:7858229	2.7.11.1	56112
bcv:Bcav_0028	ncbi-geneid:7858230	2.4.1.129	56601
bcv:Bcav_0030	ncbi-geneid:7858232	3.1.3.16	81606
bcv:Bcav_0037	ncbi-geneid:7858240	3.2.1.25	51445|49785|49303
bcv:Bcav_0048	ncbi-geneid:7858251	3.4.17.13	52317|141986
bcv:Bcav_0065	ncbi-geneid:7858268	3.2.1.55	51445|51011
bcv:Bcav_0076	ncbi-geneid:7858279	2.7.9.2	56059|52009
bcv:Bcav_0097	ncbi-geneid:7859262	1.17.4.1	51998|48168
bcv:Bcav_0099	ncbi-geneid:7859264	1.17.4.1	47240
bcv:Bcav_0115	ncbi-geneid:7859280	3.1.3.48	52788
bcv:Bcav_0122	ncbi-geneid:7859287	1.1.1.100	51735
bcv:Bcav_0131	ncbi-geneid:7859296	2.7.6.1	53271
bcv:Bcav_0132	ncbi-geneid:7859297	3.2.2.20	48150
bcv:Bcav_0140	ncbi-geneid:7859305	3.6.3.34	52540
bcv:Bcav_0157	ncbi-geneid:7859322	1.5.99.11	51679
bcv:Bcav_0174	ncbi-geneid:7862046	4.2.2.1	48230|74650|49863
bcv:Bcav_0181	ncbi-geneid:7862053	3.2.1.55	51445|51011
bcv:Bcav_0195	ncbi-geneid:7862067	3.2.1.55	51445|51011
bcv:Bcav_0196	ncbi-geneid:7862068	4.2.1.9	143975|52016
bcv:Bcav_0208	ncbi-geneid:7860002	4.1.2.4	51569
bcv:Bcav_0209	ncbi-geneid:7860003	1.2.1.8	53720
bcv:Bcav_0228	ncbi-geneid:7860022	3.6.4.13	52540
bcv:Bcav_0231	ncbi-geneid:7860025	3.1.1.17	63829
bcv:Bcav_0238	ncbi-geneid:7860032	1.5.1.20	51730
bcv:Bcav_0239	ncbi-geneid:7860033	2.1.1.14	51726|51726
bcv:Bcav_0240	ncbi-geneid:7860034	3.6.3.-	56784|81653|81665
bcv:Bcav_0243	ncbi-geneid:7860037	1.2.1.2	81342
bcv:Bcav_0270	ncbi-geneid:7860064	6.3.-.-	55931
bcv:Bcav_0272	ncbi-geneid:7860066	6.5.1.1	56091|50249|117018
bcv:Bcav_0279	ncbi-geneid:7858586	2.7.1.15	53613
bcv:Bcav_0280	ncbi-geneid:7858971	5.1.1.1	53822|47413
bcv:Bcav_0287	ncbi-geneid:7858979	2.7.13.3	55874
bcv:Bcav_0292	ncbi-geneid:7858984	5.3.1.9	53697
bcv:Bcav_0313	ncbi-geneid:7859005	3.2.-.-	101478
bcv:Bcav_0327	ncbi-geneid:7859019	2.7.1.39	56112
bcv:Bcav_0329	ncbi-geneid:7859021	4.1.2.5	53383
bcv:Bcav_0333	ncbi-geneid:7859025	2.1.1.77	53335
bcv:Bcav_0346	ncbi-geneid:7859038	1.4.1.4	51735|53223
bcv:Bcav_0365	ncbi-geneid:7859058	2.7.1.12	52540
bcv:Bcav_0367	ncbi-geneid:7859060	1.2.2.2|1.2.5.1	52518|52518|52467
bcv:Bcav_0370	ncbi-geneid:7859063	4.2.-.-	53697
bcv:Bcav_0373	ncbi-geneid:7859066	5.4.2.2	53738|53738|55957|53738
bcv:Bcav_0377	ncbi-geneid:7859070	4.2.1.51	53850|55021
bcv:Bcav_0379	ncbi-geneid:7859072	6.1.1.11	55681|46589
bcv:Bcav_0391	ncbi-geneid:7859084	2.3.1.81	110710
bcv:Bcav_0427	ncbi-geneid:7860686	1.5.1.29	52218
bcv:Bcav_0437	ncbi-geneid:7860696	5.1.3.9	51366
bcv:Bcav_0454	ncbi-geneid:7860714	2.7.7.47	81301
bcv:Bcav_0464	ncbi-geneid:7860724	2.3.2.2	56235
bcv:Bcav_0480	ncbi-geneid:7861864	6.5.1.1	56091|50249
bcv:Bcav_0496	ncbi-geneid:7857860	3.6.1.7	54975
bcv:Bcav_0497	ncbi-geneid:7857861	1.4.3.5	50475
bcv:Bcav_0502	ncbi-geneid:7857866	3.1.21.3	52540
bcv:Bcav_0504	ncbi-geneid:7857868	3.1.21.3	116734|116734
bcv:Bcav_0505	ncbi-geneid:7857869	2.1.1.72	53335
bcv:Bcav_0507	ncbi-geneid:7857871	1.8.1.4	51905|55424
bcv:Bcav_0508	ncbi-geneid:7857872	2.8.1.7	53383
bcv:Bcav_0513	ncbi-geneid:7857877	2.5.1.-	53383
bcv:Bcav_0515	ncbi-geneid:7857879	2.4.2.9	53271
bcv:Bcav_0543	ncbi-geneid:7857909	3.5.1.32	53187|55031
bcv:Bcav_0548	ncbi-geneid:7857914	2.7.7.7	52540|48019
bcv:Bcav_0559	ncbi-geneid:7857925	2.7.2.4	53633|55021|55021
bcv:Bcav_0560	ncbi-geneid:7857926	1.2.1.11	55347|51735
bcv:Bcav_0562	ncbi-geneid:7857928	4.4.1.8	53383
bcv:Bcav_0567	ncbi-geneid:7857933	4.2.1.79	103378
bcv:Bcav_0568	ncbi-geneid:7857934	4.1.3.30	51621
bcv:Bcav_0574	ncbi-geneid:7861037	2.3.3.1	48256
bcv:Bcav_0576	ncbi-geneid:7861039	2.5.1.54	51569
bcv:Bcav_0577	ncbi-geneid:7861040	2.5.1.47	53686
bcv:Bcav_0583	ncbi-geneid:7861046	2.7.2.2	53633
bcv:Bcav_0591	ncbi-geneid:7861054	3.5.99.6	100950
bcv:Bcav_0592	ncbi-geneid:7861055	3.5.1.25	51556|51338
bcv:Bcav_0593	ncbi-geneid:7861056	5.1.1.1	53822|47413
bcv:Bcav_0601	ncbi-geneid:7861064	1.1.1.57	51735|48179
bcv:Bcav_0611	ncbi-geneid:7861075	6.2.1.1	56801
bcv:Bcav_0630	ncbi-geneid:7858431	6.1.1.19	52374|47323|55190
bcv:Bcav_0642	ncbi-geneid:7858443	1.1.1.125	51735
bcv:Bcav_0643	ncbi-geneid:7858444	5.3.1.17	51182
bcv:Bcav_0653	ncbi-geneid:7858454	6.5.1.1	56091|50249
bcv:Bcav_0657	ncbi-geneid:7858458	5.99.1.2	56712
bcv:Bcav_0661	ncbi-geneid:7858462	2.7.4.9	52540
bcv:Bcav_0662	ncbi-geneid:7858463	2.7.7.7	52540
bcv:Bcav_0683	ncbi-geneid:7858485	3.1.4.46	51695
bcv:Bcav_0691	ncbi-geneid:7861789	2.3.1.31	53474
bcv:Bcav_0692	ncbi-geneid:7861790	2.5.1.49	53383
bcv:Bcav_0696	ncbi-geneid:7861794	3.6.1.1	50324
bcv:Bcav_0697	ncbi-geneid:7861795	3.4.16.4|3.4.21	56601
bcv:Bcav_0700	ncbi-geneid:7861798	6.3.4.-	52402|82829
bcv:Bcav_0701	ncbi-geneid:7861799	2.4.2.8	53271
bcv:Bcav_0702	ncbi-geneid:7861800	3.6.4.3|3.4.24.-	52540|140990
bcv:Bcav_0703	ncbi-geneid:7861801	3.5.4.16	55620
bcv:Bcav_0704	ncbi-geneid:7861802	2.5.1.15	51717
bcv:Bcav_0705	ncbi-geneid:7861803	2.7.6.3	55083|55620
bcv:Bcav_0716	ncbi-geneid:7861814	6.3.2.1	52374|51735|48179
bcv:Bcav_0720	ncbi-geneid:7861818	6.1.1.6	55681|50249
bcv:Bcav_0725	ncbi-geneid:7861823	2.7.1.92	53613
bcv:Bcav_0728	ncbi-geneid:7861826	3.7.1.-	52518|52467|52518
bcv:Bcav_0729	ncbi-geneid:7861827	1.2.1.27	53720
bcv:Bcav_0730	ncbi-geneid:7861828	4.2.1.44	51658
bcv:Bcav_0731	ncbi-geneid:7861829	1.1.1.18	51735|55347
bcv:Bcav_0732	ncbi-geneid:7861830	5.4.2.1
bcv:Bcav_0733	ncbi-geneid:7861831	3.1.6.1	53649
bcv:Bcav_0735	ncbi-geneid:7861833	1.2.1.24|1.2.1.16	53720
bcv:Bcav_0762	ncbi-geneid:7859093	3.1.6.1	53649
bcv:Bcav_0770	ncbi-geneid:7859101	2.7.13.3	55874|47384
bcv:Bcav_0774	ncbi-geneid:7859105	2.7.7.60	53448
bcv:Bcav_0775	ncbi-geneid:7859106	4.6.1.12	69765
bcv:Bcav_0779	ncbi-geneid:7859110	2.1.1.63	46767|53155
bcv:Bcav_0780	ncbi-geneid:7859111	6.1.1.16	52374|47323
bcv:Bcav_0781	ncbi-geneid:7859112	2.1.1.-	75217|55315
bcv:Bcav_0786	ncbi-geneid:7859117	1.2.1.4	53720
bcv:Bcav_0788	ncbi-geneid:7859119	4.2.1.41	51569
bcv:Bcav_0794	ncbi-geneid:7859125	5.1.1.1	53822|47413
bcv:Bcav_0795	ncbi-geneid:7859126	3.1.3.12	56784
bcv:Bcav_0796	ncbi-geneid:7859127	2.4.1.15	53756
bcv:Bcav_0813	ncbi-geneid:7859145	3.2.2.-	52141
bcv:Bcav_0816	ncbi-geneid:7859148	1.1.5.4	51905
bcv:Bcav_0826	ncbi-geneid:7859158	3.2.1.26	75005
bcv:Bcav_0835	ncbi-geneid:7859384	1.1.1.103	50129|51735
bcv:Bcav_0836	ncbi-geneid:7860200	2.3.1.29	53383
bcv:Bcav_0839	ncbi-geneid:7860203	2.7.13.3	55874|47384|158472
bcv:Bcav_0844	ncbi-geneid:7860208	6.3.5.2	52317
bcv:Bcav_0846	ncbi-geneid:7860210	3.6.4.12	52540|52540
bcv:Bcav_0857	ncbi-geneid:7860221	2.7.13.3	55874|55785|47384
bcv:Bcav_0858	ncbi-geneid:7860222	4.1.1.19	56271
bcv:Bcav_0860	ncbi-geneid:7860224	5.3.1.8	51182
bcv:Bcav_0867	ncbi-geneid:7860231	1.2.1.60	53720
bcv:Bcav_0868	ncbi-geneid:7860232	4.2.1.52	51569
bcv:Bcav_0869	ncbi-geneid:7860233	5.3.3.10	56529|89562
bcv:Bcav_0870	ncbi-geneid:7860234	1.14.13.3	56645|47203
bcv:Bcav_0880	ncbi-geneid:7860244	2.6.1.52	53383
bcv:Bcav_0881	ncbi-geneid:7860245	2.3.3.1	48256
bcv:Bcav_0886	ncbi-geneid:7860250	2.6.1.13	53383
bcv:Bcav_0893	ncbi-geneid:7860258	3.1.4.46	51695
bcv:Bcav_0903	ncbi-geneid:7860268	3.5.1.11	56235
bcv:Bcav_0906	ncbi-geneid:7860271	2.3.1.128	55729
bcv:Bcav_0943	ncbi-geneid:7858164	3.2.1.22	51445
bcv:Bcav_0947	ncbi-geneid:7858168	3.2.1.52	51445|55545
bcv:Bcav_0952	ncbi-geneid:7858173	2.7.10.2	52540
bcv:Bcav_0958	ncbi-geneid:7858179	3.5.1	52499
bcv:Bcav_0959	ncbi-geneid:7858180	2.6.1.-	53383
bcv:Bcav_0960	ncbi-geneid:7858181	1.13.11.11	140959
bcv:Bcav_0969	ncbi-geneid:7858190	5.3.3.2	55811
bcv:Bcav_0970	ncbi-geneid:7858191	2.5.1.1|2.5.1.10|2.5.1.29	48576
bcv:Bcav_0971	ncbi-geneid:7858192	6.1.1.10	52374|47323|57770
bcv:Bcav_0972	ncbi-geneid:7858193	3.1.21.-	51556
bcv:Bcav_0975	ncbi-geneid:7858196	2.1.1.182	53335
bcv:Bcav_0976	ncbi-geneid:7858197	2.7.1.148	54211|55060
bcv:Bcav_0978	ncbi-geneid:7858199	3.1.3.48	52788
bcv:Bcav_0986	ncbi-geneid:7859759	2.7.7.23|2.3.1.157	53448|51161
bcv:Bcav_0987	ncbi-geneid:7859760	2.7.6.1	53271
bcv:Bcav_0990	ncbi-geneid:7859763	3.1.1.29	53178
bcv:Bcav_0992	ncbi-geneid:7859765	2.7.7.39	52374
bcv:Bcav_1003	ncbi-geneid:7859776	2.7.10.2	52540
bcv:Bcav_1006	ncbi-geneid:7859779	1.1.1.22	51735|52413|48179
bcv:Bcav_1007	ncbi-geneid:7859780	2.4.1.83	53448
bcv:Bcav_1013	ncbi-geneid:7859786	3.6.4.-	52540|52540|52540|143517|141259|52540
bcv:Bcav_1016	ncbi-geneid:7859789	5.4.2.1
bcv:Bcav_1017	ncbi-geneid:7859790	3.6.1.19	101386
bcv:Bcav_1018	ncbi-geneid:7859791	4.2.1.11	51604|54826
bcv:Bcav_1021	ncbi-geneid:7859794	2.7.7.7	56672|100879
bcv:Bcav_1022	ncbi-geneid:7859795	3.6.1.11|3.6.1.40	53067|53067
bcv:Bcav_1029	ncbi-geneid:7859802	1.6.99.3	51905
bcv:Bcav_1036	ncbi-geneid:7859810	2.7.7.7	56672|100879
bcv:Bcav_1041	ncbi-geneid:7859815	2.7.7.7	56672
bcv:Bcav_1043	ncbi-geneid:7859817	3.6.3.4	56784|81653|81665
bcv:Bcav_1054	ncbi-geneid:7859828	4.2.1.22	53686|54631
bcv:Bcav_1055	ncbi-geneid:7859829	2.5.1.48|4.4.1.1	53383
bcv:Bcav_1058	ncbi-geneid:7858972	3.1.1.41	53474
bcv:Bcav_1060	ncbi-geneid:7859914	5.2.1.8	54534
bcv:Bcav_1074	ncbi-geneid:7859928	1.8.4.11	55068
bcv:Bcav_1075	ncbi-geneid:7859929	4.3.1.19	53686
bcv:Bcav_1084	ncbi-geneid:7859938	2.5.1.31|2.5.1.68	64005
bcv:Bcav_1086	ncbi-geneid:7859940	1.8.1.7	51905|55424
bcv:Bcav_1087	ncbi-geneid:7859941	1.4.99.1	51971|54373
bcv:Bcav_1088	ncbi-geneid:7859942	4.99.1.1	53800
bcv:Bcav_1094	ncbi-geneid:7859948	4.2.1.1	53056
bcv:Bcav_1099	ncbi-geneid:7859953	2.7.1.4	53613
bcv:Bcav_1100	ncbi-geneid:7859954	3.1.11.6	116842
bcv:Bcav_1130	ncbi-geneid:7859984	2.3.3.1	48256
bcv:Bcav_1132	ncbi-geneid:7859986	2.3.1.117	51161
bcv:Bcav_1137	ncbi-geneid:7859991	6.3.4.14	56059|52440|51246|51230
bcv:Bcav_1150	ncbi-geneid:7860609	2.7.4.7|2.7.1.35	53613
bcv:Bcav_1152	ncbi-geneid:7860611	6.4.1.3	52096|52096
bcv:Bcav_1153	ncbi-geneid:7860612	6.3.4.15	55681
bcv:Bcav_1154	ncbi-geneid:7860613	4.6.1.1	55073
bcv:Bcav_1158	ncbi-geneid:7860617	4.1.1.21|6.3.4.18	56059|52440|51246
bcv:Bcav_1159	ncbi-geneid:7860618	4.1.1.21|5.4.99.18	52255
bcv:Bcav_1161	ncbi-geneid:7860620	2.4.1.212	53448
bcv:Bcav_1163	ncbi-geneid:7860622	1.1.1.22	51735|52413|48179
bcv:Bcav_1171	ncbi-geneid:7860630	5.4.99.9	51971|54373
bcv:Bcav_1172	ncbi-geneid:7860631	5.3.1.8	51182
bcv:Bcav_1185	ncbi-geneid:7860644	2.3.1.129	51161
bcv:Bcav_1187	ncbi-geneid:7860646	1.1.99.2	51905
bcv:Bcav_1189	ncbi-geneid:7858845	4.2.1.46	51735
bcv:Bcav_1190	ncbi-geneid:7858846	2.7.7.24	53448
bcv:Bcav_1195	ncbi-geneid:7858851	1.1.1.-	51735|48179|52413
bcv:Bcav_1196	ncbi-geneid:7858852	5.1.3.14	53756
bcv:Bcav_1198	ncbi-geneid:7858854	5.1.3.2	51735
bcv:Bcav_1209	ncbi-geneid:7858865	1.1.1.133	51735
bcv:Bcav_1216	ncbi-geneid:7858872	6.1.1.3	55681|52954
bcv:Bcav_1217	ncbi-geneid:7858873	3.1.4.46	51695
bcv:Bcav_1227	ncbi-geneid:7858883	3.6.3.32	52540|54631
bcv:Bcav_1233	ncbi-geneid:7858889	3.6.3.29	52540|50331
bcv:Bcav_1234	ncbi-geneid:7858890	3.3.1.1	52283|51735
bcv:Bcav_1241	ncbi-geneid:7859552	2.7.13.3	55874|47384|158472
bcv:Bcav_1252	ncbi-geneid:7859563	3.2.1.8	51445|49785|49344|49344
bcv:Bcav_1262	ncbi-geneid:7859573	3.6.1.-	52540
bcv:Bcav_1263	ncbi-geneid:7859574	2.5.1.19	55205
bcv:Bcav_1274	ncbi-geneid:7859585	1.2.4.2	52518|52777|52518
bcv:Bcav_1280	ncbi-geneid:7858743	4.1.1.20	51419|50621
bcv:Bcav_1281	ncbi-geneid:7858744	1.1.1.3	55347|51735|55021
bcv:Bcav_1282	ncbi-geneid:7858745	4.2.3.1	53686
bcv:Bcav_1283	ncbi-geneid:7858746	2.7.1.39	54211|55060
bcv:Bcav_1287	ncbi-geneid:7858750	2.1.1.-	53335
bcv:Bcav_1293	ncbi-geneid:7858756	3.2.1.52	51445|55545
bcv:Bcav_1294	ncbi-geneid:7858757	3.1.3.1	56300
bcv:Bcav_1301	ncbi-geneid:7858764	3.6.3.14	81336
bcv:Bcav_1302	ncbi-geneid:7858765	3.6.3.14	81333
bcv:Bcav_1303	ncbi-geneid:7858766	3.6.3.14	81573
bcv:Bcav_1305	ncbi-geneid:7858768	3.6.3.14	52540|47917|50615
bcv:Bcav_1306	ncbi-geneid:7858769	3.6.3.14	52943
bcv:Bcav_1307	ncbi-geneid:7858770	3.6.3.14	52540|47917|50615
bcv:Bcav_1308	ncbi-geneid:7858771	3.6.3.14	51344
bcv:Bcav_1314	ncbi-geneid:7858777	3.5.1.25	51556|51338
bcv:Bcav_1316	ncbi-geneid:7858779	3.2.1.23	51445|52317
bcv:Bcav_1318	ncbi-geneid:7858781	3.2.1.21	51445|52279|50405
bcv:Bcav_1334	ncbi-geneid:7861634	2.4.1.18	51445|51011|81296
bcv:Bcav_1336	ncbi-geneid:7861636	5.4.99.16	51445|51011
bcv:Bcav_1338	ncbi-geneid:7861638	2.4.1.1	53756
bcv:Bcav_1340	ncbi-geneid:7861640	6.1.1.2	52374
bcv:Bcav_1345	ncbi-geneid:7861645	3.2.1.-	51445|81296|51011
bcv:Bcav_1351	ncbi-geneid:7861651	3.6.3.17	52540|52540
bcv:Bcav_1361	ncbi-geneid:7861661	2.8.1.7	53383
bcv:Bcav_1363	ncbi-geneid:7861663	2.1.1.61|2.8.1.-	52402
bcv:Bcav_1375	ncbi-geneid:7861675	6.5.1.2
bcv:Bcav_1383	ncbi-geneid:7861683	6.3.5.6|6.3.5.7	141000
bcv:Bcav_1384	ncbi-geneid:7861684	6.3.5.6|6.3.5.7	75304
bcv:Bcav_1385	ncbi-geneid:7861685	6.3.5.6|6.3.5.7	55931|89095
bcv:Bcav_1402	ncbi-geneid:7861702	3.2.1.52	51445
bcv:Bcav_1404	ncbi-geneid:7861704	4.2.1.9	143975|52016
bcv:Bcav_1406	ncbi-geneid:7861706	4.2.1.9	143975|52016
bcv:Bcav_1407	ncbi-geneid:7861707	4.2.1.96	55248
bcv:Bcav_1408	ncbi-geneid:7860877	2.2.1.6	52518|52467|52518
bcv:Bcav_1409	ncbi-geneid:7860878	2.2.1.6	55021|55021
bcv:Bcav_1410	ncbi-geneid:7860879	1.1.1.86	51735|48179
bcv:Bcav_1412	ncbi-geneid:7860881	4.2.99.18	48150
bcv:Bcav_1417	ncbi-geneid:7860886	1.1.1.85	53659
bcv:Bcav_1418	ncbi-geneid:7860887	2.6.1.42	56752
bcv:Bcav_1422	ncbi-geneid:7860891	2.3.3.13	51569|110921
bcv:Bcav_1435	ncbi-geneid:7860904	4.2.1.52	51569
bcv:Bcav_1440	ncbi-geneid:7860909	3.2.1.18	50939
bcv:Bcav_1447	ncbi-geneid:7860916	3.2.1.51	51445
bcv:Bcav_1448	ncbi-geneid:7860917	2.1.1.-	53335
bcv:Bcav_1451	ncbi-geneid:7860920	3.5.99.4	51556|51338
bcv:Bcav_1461	ncbi-geneid:7860930	3.1.3.5	56300|55816
bcv:Bcav_1466	ncbi-geneid:7860935	2.7.11.1	52540|52540
bcv:Bcav_1472	ncbi-geneid:7860941	3.2.-.-	101478
bcv:Bcav_1473	ncbi-geneid:7860942	3.2.-.-	101478
bcv:Bcav_1474	ncbi-geneid:7860943	5.1.1.1	53822|47413
bcv:Bcav_1479	ncbi-geneid:7860948	4.1.1.68	56529
bcv:Bcav_1484	ncbi-geneid:7861593	4.1.2.13	160964|161098
bcv:Bcav_1487	ncbi-geneid:7861596	4.2.1.11	51604|54826
bcv:Bcav_1490	ncbi-geneid:7861599	4.2.1.9	143975|52016
bcv:Bcav_1495	ncbi-geneid:7861604	2.1.1.72	53335
bcv:Bcav_1496	ncbi-geneid:7861605	3.1.21.3	116734|116734
bcv:Bcav_1497	ncbi-geneid:7861606	3.1.21.3	52540
bcv:Bcav_1502	ncbi-geneid:7861611	3.1.3.1	56300
bcv:Bcav_1503	ncbi-geneid:7861612	1.1.1.261	56796
bcv:Bcav_1505	ncbi-geneid:7861614	5.3.1.6	89623
bcv:Bcav_1509	ncbi-geneid:7861618	3.1.4.46	51695
bcv:Bcav_1535	ncbi-geneid:7859691	5.1.1.1	53822|47413|47413
bcv:Bcav_1539	ncbi-geneid:7859695	3.2.1.37	51445|51011
bcv:Bcav_1540	ncbi-geneid:7859696	1.1.1.274	51430
bcv:Bcav_1545	ncbi-geneid:7859701	1.1.1.157	51735|48179
bcv:Bcav_1547	ncbi-geneid:7859703	2.7.1.29	82549|101473
bcv:Bcav_1548	ncbi-geneid:7859704	5.3.1.6	89623
bcv:Bcav_1549	ncbi-geneid:7859705	5.3.1.1	51351
bcv:Bcav_1550	ncbi-geneid:7859706	3.1.3.25	56655
bcv:Bcav_1564	ncbi-geneid:7859720	4.1.1.68	56529
bcv:Bcav_1565	ncbi-geneid:7859721	6.1.1.17	52374|48163
bcv:Bcav_1573	ncbi-geneid:7859731	4.2.1.33|4.2.1.35	53732
bcv:Bcav_1574	ncbi-geneid:7859732	4.2.1.33|4.2.1.35	52016
bcv:Bcav_1575	ncbi-geneid:7859733	1.4.1.2	51735|53223
bcv:Bcav_1587	ncbi-geneid:7859745	2.7.13.3	55874
bcv:Bcav_1590	ncbi-geneid:7859748	1.1.1.94	48179|51735
bcv:Bcav_1594	ncbi-geneid:7859752	4.4.1.1|2.5.1.48	53383
bcv:Bcav_1595	ncbi-geneid:7860361	6.3.2.4	56059|52440
bcv:Bcav_1597	ncbi-geneid:7858793	2.7.4.16	55326|56042
bcv:Bcav_1600	ncbi-geneid:7858796	3.6.4.12	52540|52540|50249
bcv:Bcav_1604	ncbi-geneid:7858800	2.1.1.171	53335
bcv:Bcav_1605	ncbi-geneid:7858801	2.7.7.3	52374
bcv:Bcav_1609	ncbi-geneid:7858805	3.1.26.3	69065|54768
bcv:Bcav_1610	ncbi-geneid:7858806	3.2.2.23|4.2.99.18	81624|46946|57716
bcv:Bcav_1618	ncbi-geneid:7858814	3.1.26.12	50249
bcv:Bcav_1625	ncbi-geneid:7858821	2.7.2.11	53633|88697
bcv:Bcav_1626	ncbi-geneid:7858822	2.7.1.45	53613
bcv:Bcav_1627	ncbi-geneid:7858823	4.1.2.14|4.1.3.16	51569
bcv:Bcav_1634	ncbi-geneid:7858830	3.5.4.4|2.7.7.18	52374
bcv:Bcav_1636	ncbi-geneid:7858832	3.1.4.46	51695
bcv:Bcav_1638	ncbi-geneid:7858834	5.4.2.1
bcv:Bcav_1659	ncbi-geneid:7859601	1.1.1.18	51735|55347
bcv:Bcav_1667	ncbi-geneid:7859609	2.1.1.-	53335
bcv:Bcav_1670	ncbi-geneid:7859612	3.5.4.3	53927
bcv:Bcav_1675	ncbi-geneid:7859617	1.2.99.2	47741|54292
bcv:Bcav_1676	ncbi-geneid:7859618	1.17.1.4	56176|55447
bcv:Bcav_1677	ncbi-geneid:7859619	1.5.99.11	51679
bcv:Bcav_1678	ncbi-geneid:7859620	1.5.1.28	48179|51735
bcv:Bcav_1679	ncbi-geneid:7859621	3.5.99.3	51556|51338
bcv:Bcav_1683	ncbi-geneid:7859625	3.5.4.1	51556
bcv:Bcav_1686	ncbi-geneid:7859628	1.1.1.95	51735|52283
bcv:Bcav_1693	ncbi-geneid:7859635	2.-.-.-	54690
bcv:Bcav_1703	ncbi-geneid:7859645	5.1.3.-	102546
bcv:Bcav_1704	ncbi-geneid:7859646	5.3.1.13	53697
bcv:Bcav_1705	ncbi-geneid:7859647	2.7.1.15	53613
bcv:Bcav_1725	ncbi-geneid:7859667	1.5.1.29	52218
bcv:Bcav_1730	ncbi-geneid:7859672	6.1.1.4	52374|50677|47323
bcv:Bcav_1739	ncbi-geneid:7861247	2.7.7.7	48019
bcv:Bcav_1745	ncbi-geneid:7861253	1.3.99.22	102114
bcv:Bcav_1760	ncbi-geneid:7861268	3.6.3.-	52540
bcv:Bcav_1764	ncbi-geneid:7861272	2.3.3.13	51569|110921|89000
bcv:Bcav_1765	ncbi-geneid:7861273	2.5.1.9	63380|63380
bcv:Bcav_1767	ncbi-geneid:7861275	2.5.1.31	64005
bcv:Bcav_1774	ncbi-geneid:7861282	3.6.3.-	52540
bcv:Bcav_1776	ncbi-geneid:7861284	6.1.1.14	55681|52954
bcv:Bcav_1780	ncbi-geneid:7861288	5.1.1.1	53822|47413
bcv:Bcav_1782	ncbi-geneid:7861290	4.1.2.13	160964|161098
bcv:Bcav_1785	ncbi-geneid:7861293	3.2.1.20	51445
bcv:Bcav_1786	ncbi-geneid:7861294	3.1.5.1	109604
bcv:Bcav_1788	ncbi-geneid:7861296	2.7.7.-	56731|57783
bcv:Bcav_1799	ncbi-geneid:7861309	3.5.1.88	56420
bcv:Bcav_1804	ncbi-geneid:7861314	2.3.1.179	53901|53901
bcv:Bcav_1806	ncbi-geneid:7861316	2.3.1.41|2.3.1.180	53901
bcv:Bcav_1807	ncbi-geneid:7861317	2.3.1.39	52151|55048
bcv:Bcav_1810	ncbi-geneid:7860431	1.2.4.1	52518|52518|52922
bcv:Bcav_1830	ncbi-geneid:7860452	2.4.2.10	53271
bcv:Bcav_1835	ncbi-geneid:7860457	3.5.3.8	52768
bcv:Bcav_1837	ncbi-geneid:7860459	4.3.1.3
bcv:Bcav_1838	ncbi-geneid:7860460	4.2.1.49	111326
bcv:Bcav_1839	ncbi-geneid:7860461	3.5.2.7	51556|51338
bcv:Bcav_1845	ncbi-geneid:7860467	2.7.1.63	53067
bcv:Bcav_1847	ncbi-geneid:7860469	2.1.2.11	51621
bcv:Bcav_1848	ncbi-geneid:7860470	6.3.5.1	52402|56317
bcv:Bcav_1849	ncbi-geneid:7860471	6.3.1.2	55931|54368
bcv:Bcav_1850	ncbi-geneid:7860472	2.7.7.42	81301|81301|81593|81593
bcv:Bcav_1855	ncbi-geneid:7860477	6.3.1.2	55931|54368
bcv:Bcav_1858	ncbi-geneid:7860480	2.8.1.8	102114
bcv:Bcav_1862	ncbi-geneid:7860484	2.3.1.61	52777|51230|51230|47005
bcv:Bcav_1863	ncbi-geneid:7860485	1.8.1.4	51905|55424
bcv:Bcav_1874	ncbi-geneid:7860496	3.4.11.1	53187|52949
bcv:Bcav_1877	ncbi-geneid:7860499	1.3.3.1	51395
bcv:Bcav_1882	ncbi-geneid:7860504	2.7.1.31	110738
bcv:Bcav_1884	ncbi-geneid:7860506	5.2.1.8	54534
bcv:Bcav_1885	ncbi-geneid:7860507	1.9.3.1	49503|81464
bcv:Bcav_1886	ncbi-geneid:7860508	1.9.3.1	81442
bcv:Bcav_1888	ncbi-geneid:7860510	1.15.1.1	54719|46609
bcv:Bcav_1892	ncbi-geneid:7858285	1.9.3.1	81452
bcv:Bcav_1894	ncbi-geneid:7858287	2.4.2.18	52418|47648
bcv:Bcav_1896	ncbi-geneid:7858289	1.2.1.16	53720
bcv:Bcav_1899	ncbi-geneid:7858292	1.1.3.8	56176
bcv:Bcav_1900	ncbi-geneid:7858293	2.7.7.7	53098|82771
bcv:Bcav_1901	ncbi-geneid:7858294	6.2.1.3	56801
bcv:Bcav_1902	ncbi-geneid:7858295	2.7.1.2	53067
bcv:Bcav_1904	ncbi-geneid:7858297	2.3.1.51	69593
bcv:Bcav_1905	ncbi-geneid:7858298	2.7.1.90	53784
bcv:Bcav_1906	ncbi-geneid:7858299	2.5.1.54	51569
bcv:Bcav_1908	ncbi-geneid:7858301	2.7.11.1	56112
bcv:Bcav_1911	ncbi-geneid:7858304	2.5.1.1|2.5.1.10|2.5.1.29	48576
bcv:Bcav_1914	ncbi-geneid:7858307	2.1.2.10	103025|101790
bcv:Bcav_1916	ncbi-geneid:7858309	1.3.1.74|1.4.4.2	53383|53383
bcv:Bcav_1922	ncbi-geneid:7858315	5.99.1.3	56719|55874|54211
bcv:Bcav_1928	ncbi-geneid:7858321	5.99.1.3	56719|101904
bcv:Bcav_1932	ncbi-geneid:7858325	2.7.1.21	52540|57716
bcv:Bcav_1934	ncbi-geneid:7858327	3.1.3.25	56655
bcv:Bcav_1937	ncbi-geneid:7858330	3.6.1.23	51283
bcv:Bcav_1945	ncbi-geneid:7858338	3.6.3.-	81665|56784|81653
bcv:Bcav_1946	ncbi-geneid:7858339	4.2.1.3	53732|52016
bcv:Bcav_1951	ncbi-geneid:7858344	1.1.1.37|1.1.1.205	51412|54631
bcv:Bcav_1958	ncbi-geneid:7858351	2.2.1.7	52518|52518|52922
bcv:Bcav_1961	ncbi-geneid:7858354	2.3.1.16	53901|53901
bcv:Bcav_1962	ncbi-geneid:7858355	3.1.13.5	53098|47819
bcv:Bcav_1964	ncbi-geneid:7858357	3.1.3.71	142823
bcv:Bcav_1971	ncbi-geneid:7858587	3.2.1.141	51445|81296
bcv:Bcav_1972	ncbi-geneid:7858588	5.4.99.15	51445
bcv:Bcav_1973	ncbi-geneid:7858589	3.2.1.-	51445|81296|51011
bcv:Bcav_1977	ncbi-geneid:7858596	2.6.1.42	56752
bcv:Bcav_1978	ncbi-geneid:7858597	4.2.1.52	51569
bcv:Bcav_1979	ncbi-geneid:7858599	6.1.1.3	55681|55186|52954
bcv:Bcav_1983	ncbi-geneid:7858603	2.4.1.57	53756
bcv:Bcav_1986	ncbi-geneid:7858606	4.-.-.-	51366
bcv:Bcav_1988	ncbi-geneid:7858608	2.6.-.-	52317
bcv:Bcav_1992	ncbi-geneid:7858612	3.1.22.4	53098
bcv:Bcav_1998	ncbi-geneid:7858618	2.4.2.7	53271
bcv:Bcav_1999	ncbi-geneid:7858619	2.7.6.5	109604|81301|81271|55021
bcv:Bcav_2002	ncbi-geneid:7858622	5.2.1.8	50891
bcv:Bcav_2003	ncbi-geneid:7858623	6.1.1.21	55681|52954
bcv:Bcav_2005	ncbi-geneid:7858625	3.6.4.13	52540
bcv:Bcav_2007	ncbi-geneid:7858627	6.1.1.12	55681|55261|50249
bcv:Bcav_2014	ncbi-geneid:7858634	6.1.1.7	55681|101353|55186|50447
bcv:Bcav_2015	ncbi-geneid:7858635	3.1.-.-	53098
bcv:Bcav_2017	ncbi-geneid:7858637	1.1.1.25	51735|53223
bcv:Bcav_2019	ncbi-geneid:7858639	4.2.3.5	103263
bcv:Bcav_2020	ncbi-geneid:7858640	2.7.1.71	52540
bcv:Bcav_2021	ncbi-geneid:7858641	4.2.3.4	56796
bcv:Bcav_2033	ncbi-geneid:7858653	2.4.2.9	53271
bcv:Bcav_2034	ncbi-geneid:7858654	2.1.3.2	53671
bcv:Bcav_2035	ncbi-geneid:7858655	3.5.2.3	51556|51338
bcv:Bcav_2037	ncbi-geneid:7858657	6.3.5.5	52021|52317
bcv:Bcav_2038	ncbi-geneid:7858658	6.3.5.5	56059|56059|52440|48108|52440|52335
bcv:Bcav_2039	ncbi-geneid:7858659	4.1.1.23	51366
bcv:Bcav_2042	ncbi-geneid:7858662	2.7.4.8	52540
bcv:Bcav_2043	ncbi-geneid:7858663	2.7.7.6	63562
bcv:Bcav_2044	ncbi-geneid:7858664	4.1.1.36|6.3.2.5	102645|52507
bcv:Bcav_2045	ncbi-geneid:7858665	2.5.1.6	55973|55973|55973
bcv:Bcav_2048	ncbi-geneid:7859328	2.1.2.9	53328|50486
bcv:Bcav_2049	ncbi-geneid:7859329	2.1.1.-	53335|48013
bcv:Bcav_2050	ncbi-geneid:7859330	5.1.3.1	51366
bcv:Bcav_2053	ncbi-geneid:7859333	3.6.1.31	101386
bcv:Bcav_2054	ncbi-geneid:7859334	2.4.2.17	53850|54913
bcv:Bcav_2063	ncbi-geneid:7859343	3.6.4.-	52540
bcv:Bcav_2064	ncbi-geneid:7859344	2.3.1.-	56317
bcv:Bcav_2065	ncbi-geneid:7859345	2.4.1.83	53448
bcv:Bcav_2095	ncbi-geneid:7859375	3.1.6.1	53649
bcv:Bcav_2111	ncbi-geneid:7859471	2.7.7.9	53448
bcv:Bcav_2112	ncbi-geneid:7859472	3.1.26.4
bcv:Bcav_2113	ncbi-geneid:7859473	6.5.1.-	55144
bcv:Bcav_2116	ncbi-geneid:7859476	2.4.1.230	48208|74650
bcv:Bcav_2122	ncbi-geneid:7859482	3.1.3.1	56300
bcv:Bcav_2125	ncbi-geneid:7859485	2.3.1.79	51161
bcv:Bcav_2130	ncbi-geneid:7859490	3.1.1.1	53474
bcv:Bcav_2134	ncbi-geneid:7859494	1.2.1.12	55347|51735
bcv:Bcav_2138	ncbi-geneid:7859498	1.6.99.3	51905|51905
bcv:Bcav_2140	ncbi-geneid:7859500	2.1.1.37	53335
bcv:Bcav_2144	ncbi-geneid:7859505	4.2.1.52	51569
bcv:Bcav_2149	ncbi-geneid:7859510	2.3.1.51	69593
bcv:Bcav_2150	ncbi-geneid:7859511	2.7.4.14	52540
bcv:Bcav_2151	ncbi-geneid:7859512	1.3.1.12	51735|48179|55021
bcv:Bcav_2153	ncbi-geneid:7859514	5.4.99.12	55120|55174
bcv:Bcav_2161	ncbi-geneid:7859522	2.2.1.1	52518|52518|52922
bcv:Bcav_2162	ncbi-geneid:7859523	2.2.1.2	51569
bcv:Bcav_2163	ncbi-geneid:7859524	1.1.1.49	55347|51735
bcv:Bcav_2169	ncbi-geneid:7859530	5.3.1.1	51351
bcv:Bcav_2170	ncbi-geneid:7859531	2.7.2.3	53748
bcv:Bcav_2171	ncbi-geneid:7859532	1.2.1.12	55347|51735
bcv:Bcav_2186	ncbi-geneid:7861381	2.7.1.48	52540
bcv:Bcav_2187	ncbi-geneid:7861382	2.7.1.24	52540|81301
bcv:Bcav_2191	ncbi-geneid:7861386	3.4.19.3	53182
bcv:Bcav_2199	ncbi-geneid:7861394	2.7.1.-	53067
bcv:Bcav_2200	ncbi-geneid:7861395	2.7.7.7	56672|88723|53098|47807
bcv:Bcav_2215	ncbi-geneid:7861411	2.7.1.40	51621|52935|50800
bcv:Bcav_2216	ncbi-geneid:7861412	1.4.1.13|1.4.1.14	51971|46548
bcv:Bcav_2217	ncbi-geneid:7861413	1.4.7.1|1.4.1.13|1.4.1.14	51395|56235|69336
bcv:Bcav_2219	ncbi-geneid:7861415	4.2.1.20	51366
bcv:Bcav_2220	ncbi-geneid:7861416	4.2.1.20	53686
bcv:Bcav_2221	ncbi-geneid:7861417	4.1.1.48	51366
bcv:Bcav_2227	ncbi-geneid:7861423	4.1.3.27	56322
bcv:Bcav_2228	ncbi-geneid:7861424	3.5.4.19	141734
bcv:Bcav_2235	ncbi-geneid:7861431	4.1.3.-	51366
bcv:Bcav_2236	ncbi-geneid:7861432	5.2.1.8	54534
bcv:Bcav_2237	ncbi-geneid:7861433	6.3.2.-	56235
bcv:Bcav_2238	ncbi-geneid:7861434	3.4.25.1	56235
bcv:Bcav_2243	ncbi-geneid:7861439	2.1.1.36	53335
bcv:Bcav_2247	ncbi-geneid:7861443	6.1.1.16	52374
bcv:Bcav_2254	ncbi-geneid:7861450	3.4.15.5	55486
bcv:Bcav_2275	ncbi-geneid:7861887	5.1.1.1	53822|47413
bcv:Bcav_2276	ncbi-geneid:7861888	3.1.1.45	53474
bcv:Bcav_2277	ncbi-geneid:7861889	2.3.1.65	53474
bcv:Bcav_2282	ncbi-geneid:7861894	2.1.1.-	75217
bcv:Bcav_2287	ncbi-geneid:7861899	2.7.7.7	89550|160975
bcv:Bcav_2295	ncbi-geneid:7861907	3.6.3.34	52540
bcv:Bcav_2308	ncbi-geneid:7861920	2.1.1.-	75217|55315
bcv:Bcav_2315	ncbi-geneid:7861927	3.6.3.34	52540
bcv:Bcav_2318	ncbi-geneid:7861930	2.7.7.27	53448|51161
bcv:Bcav_2319	ncbi-geneid:7861931	3.1.3.3	56784
bcv:Bcav_2320	ncbi-geneid:7861932	3.1.3.-
bcv:Bcav_2321	ncbi-geneid:7861933	1.3.1.9	51735
bcv:Bcav_2322	ncbi-geneid:7861934	1.1.1.100	51735
bcv:Bcav_2336	ncbi-geneid:7861948	4.4.1.16|2.8.1.7	53383
bcv:Bcav_2348	ncbi-geneid:7858897	3.6.1.13	55811
bcv:Bcav_2349	ncbi-geneid:7858898	6.3.4.2	52540|52317
bcv:Bcav_2356	ncbi-geneid:7858905	2.7.1.23	111331
bcv:Bcav_2362	ncbi-geneid:7858915	6.1.1.1	52374|55174
bcv:Bcav_2363	ncbi-geneid:7858916	3.2.2.21	50486
bcv:Bcav_2366	ncbi-geneid:7858919	4.3.2.1	48557
bcv:Bcav_2367	ncbi-geneid:7858920	6.3.4.5	69864|52402
bcv:Bcav_2369	ncbi-geneid:7858922	2.1.3.3	53671
bcv:Bcav_2370	ncbi-geneid:7858923	2.6.1.11	53383
bcv:Bcav_2371	ncbi-geneid:7858924	2.7.2	53633
bcv:Bcav_2372	ncbi-geneid:7858925	2.3.1.1|2.3.1.35	56266
bcv:Bcav_2373	ncbi-geneid:7858926	1.2.1	55347|51735
bcv:Bcav_2374	ncbi-geneid:7858927	1.6.5.5	51735|50129
bcv:Bcav_2377	ncbi-geneid:7858930	6.1.1.20	56037|50249|55681|54991|46955
bcv:Bcav_2378	ncbi-geneid:7858931	6.1.1.20	55681|46589
bcv:Bcav_2389	ncbi-geneid:7858942	5.3.1.16|5.3.1.24	51366
bcv:Bcav_2390	ncbi-geneid:7858943	2.4.2.-	52317
bcv:Bcav_2392	ncbi-geneid:7858945	4.2.1.19	54211|54211
bcv:Bcav_2393	ncbi-geneid:7858946	2.6.1.9	53383
bcv:Bcav_2394	ncbi-geneid:7858947	3.6.4.12	52540|53271
bcv:Bcav_2396	ncbi-geneid:7858949	1.1.1.23	53720|52540
bcv:Bcav_2399	ncbi-geneid:7858952	2.7.7.7	89550
bcv:Bcav_2401	ncbi-geneid:7858954	3.2.1.17|5.4.99.12	55120
bcv:Bcav_2409	ncbi-geneid:7858962	6.3.2.8	53623|53244|51984
bcv:Bcav_2410	ncbi-geneid:7858963	2.4.1.227	53756
bcv:Bcav_2412	ncbi-geneid:7858965	6.3.2.9	53623|53244|51984
bcv:Bcav_2414	ncbi-geneid:7858967	6.3.2.10	53623|53244|63418
bcv:Bcav_2415	ncbi-geneid:7858968	6.3.2.13	53623|53244|63418
bcv:Bcav_2416	ncbi-geneid:7858969	2.4.1.129	56601|56519
bcv:Bcav_2418	ncbi-geneid:7861853	2.1.1.-	53335|81799
bcv:Bcav_2420	ncbi-geneid:7861954	3.6.3.-	52540
bcv:Bcav_2424	ncbi-geneid:7861958	2.7.7.7	56672|100879
bcv:Bcav_2429	ncbi-geneid:7861963	1.1.1.95	51735|52283|55021
bcv:Bcav_2433	ncbi-geneid:7861967	3.4.21.88	51306|46785
bcv:Bcav_2434	ncbi-geneid:7861968	1.1.1.27	56327|51735
bcv:Bcav_2435	ncbi-geneid:7861969	3.6.4.12	52540
bcv:Bcav_2438	ncbi-geneid:7861972	5.1.1.7	54506|54506
bcv:Bcav_2439	ncbi-geneid:7861973	2.5.1.75	52540|52540
bcv:Bcav_2442	ncbi-geneid:7861976	1.3.1.74	102114
bcv:Bcav_2443	ncbi-geneid:7861977	3.6.3.-	52540
bcv:Bcav_2448	ncbi-geneid:7861982	3.6.3.8	52540|54752
bcv:Bcav_2453	ncbi-geneid:7861987	3.6.4.-	52540
bcv:Bcav_2454	ncbi-geneid:7861988	3.2.2.-|4.2.99.18	81624|46946|57716
bcv:Bcav_2465	ncbi-geneid:7861999	3.1.-.-	56281
bcv:Bcav_2466	ncbi-geneid:7862000	4.2.1.52	51569
bcv:Bcav_2472	ncbi-geneid:7862006	1.3.1.26	55347|51735
bcv:Bcav_2474	ncbi-geneid:7862008	1.1.1.100	51735
bcv:Bcav_2478	ncbi-geneid:7862012	2.7.7.8	54211|54211|55666|55666|54791|46915|50249
bcv:Bcav_2486	ncbi-geneid:7862020	2.7.1.26|2.7.7.2	82114|52374
bcv:Bcav_2487	ncbi-geneid:7862021	5.4.99.12	55120|88697
bcv:Bcav_2494	ncbi-geneid:7862028	6.1.1.15	55681|52954|55826
bcv:Bcav_2498	ncbi-geneid:7862032	1.17.7.1	56014|51717
bcv:Bcav_2499	ncbi-geneid:7860598	3.4.24.-	50156
bcv:Bcav_2500	ncbi-geneid:7857792	1.1.1.267	55347|51735|69055
bcv:Bcav_2502	ncbi-geneid:7857794	2.1.1.-	102114
bcv:Bcav_2505	ncbi-geneid:7857797	2.7.4.22	53633
bcv:Bcav_2534	ncbi-geneid:7857826	3.1.26.4	53098
bcv:Bcav_2535	ncbi-geneid:7857827	3.4.21.89	51306
bcv:Bcav_2537	ncbi-geneid:7857829	2.1.1.31	75217|55729
bcv:Bcav_2545	ncbi-geneid:7857837	2.7.7.59	109604|81301
bcv:Bcav_2558	ncbi-geneid:7857850	2.7.4.6	54919
bcv:Bcav_2563	ncbi-geneid:7860595	2.7.1.-	101473
bcv:Bcav_2567	ncbi-geneid:7860734	6.3.2.12|6.3.2.17	53623|53244
bcv:Bcav_2568	ncbi-geneid:7860735	6.1.1.5	52374|47323|50677
bcv:Bcav_2578	ncbi-geneid:7860745	3.5.2.2	51556|51338|51338
bcv:Bcav_2579	ncbi-geneid:7860746	3.5.1.53	56317
bcv:Bcav_2581	ncbi-geneid:7860748	1.1.1.274	51430
bcv:Bcav_2584	ncbi-geneid:7860751	3.6.3.34	52540
bcv:Bcav_2586	ncbi-geneid:7860753	6.3.2.31|6.3.2.34	144010
bcv:Bcav_2588	ncbi-geneid:7860755	3.2.1.86	56327|51735
bcv:Bcav_2593	ncbi-geneid:7860760	6.1.1.9	52374|47323|50677
bcv:Bcav_2594	ncbi-geneid:7860761	6.2.1.3	56801
bcv:Bcav_2595	ncbi-geneid:7860762	5.4.99.5	48600
bcv:Bcav_2597	ncbi-geneid:7860764	3.4.21.92	52096
bcv:Bcav_2598	ncbi-geneid:7860765	3.4.21.92	52096
bcv:Bcav_2609	ncbi-geneid:7860778	2.5.1.47	53686
bcv:Bcav_2610	ncbi-geneid:7860779	2.3.1.30	51161
bcv:Bcav_2612	ncbi-geneid:7860781	3.4.11.1	53187|52949
bcv:Bcav_2614	ncbi-geneid:7860783	3.2.2.23|4.2.99.18	46946|81624|57716
bcv:Bcav_2620	ncbi-geneid:7860789	5.3.1.6	89623
bcv:Bcav_2621	ncbi-geneid:7860790	3.4.24.-	55486
bcv:Bcav_2630	ncbi-geneid:7861512	3.4.11.2	55486|63737
bcv:Bcav_2632	ncbi-geneid:7861514	2.7.1.69	51261
bcv:Bcav_2633	ncbi-geneid:7861515	2.4.1.25	51445
bcv:Bcav_2635	ncbi-geneid:7861517	2.7.1.69	55604
bcv:Bcav_2636	ncbi-geneid:7861518	2.7.3.9	51621|52009|47831
bcv:Bcav_2638	ncbi-geneid:7861520	3.1.2.-	54637|54637
bcv:Bcav_2639	ncbi-geneid:7861521	3.1.2.-	54637
bcv:Bcav_2652	ncbi-geneid:7861535	2.8.1.1|2.8.1.2	52821|52821
bcv:Bcav_2653	ncbi-geneid:7861536	3.1.4.46	51695
bcv:Bcav_2655	ncbi-geneid:7861538	3.1.-.-
bcv:Bcav_2672	ncbi-geneid:7861557	1.11.1.15	52833
bcv:Bcav_2685	ncbi-geneid:7861571	3.1.21.2	51658
bcv:Bcav_2699	ncbi-geneid:7861585	4.2.1.40	51604|54826
bcv:Bcav_2716	ncbi-geneid:7860154	3.2.1.21	51445|52279
bcv:Bcav_2720	ncbi-geneid:7860158	5.1.1.1	53822|47413
bcv:Bcav_2733	ncbi-geneid:7860171	3.6.1.15	52972
bcv:Bcav_2734	ncbi-geneid:7860172	2.7.7.56	54211|55666
bcv:Bcav_2735	ncbi-geneid:7860173	4.1.1.31	51621
bcv:Bcav_2737	ncbi-geneid:7860175	5.1.1.3	53681|53681
bcv:Bcav_2742	ncbi-geneid:7860180	2.4.2.11	51690|54675
bcv:Bcav_2745	ncbi-geneid:7860183	3.1.1.1	53474
bcv:Bcav_2746	ncbi-geneid:7860184	3.1.4.46	51695
bcv:Bcav_2749	ncbi-geneid:7860187	3.5.99.6	100950
bcv:Bcav_2770	ncbi-geneid:7861178	2.7.9.1	56059|51621|52009
bcv:Bcav_2773	ncbi-geneid:7861181	2.8.1.7	53383
bcv:Bcav_2774	ncbi-geneid:7861182	2.4.2.19	51690|54675
bcv:Bcav_2775	ncbi-geneid:7861183	1.4.3.16	51905|56425|46977
bcv:Bcav_2776	ncbi-geneid:7861184	2.1.1.63|2.5.1.72	142754
bcv:Bcav_2783	ncbi-geneid:7861191	1.6.1.2	52283|51735
bcv:Bcav_2784	ncbi-geneid:7861192	1.6.1.2	52467
bcv:Bcav_2796	ncbi-geneid:7861204	4.2.1.75	69618|46894
bcv:Bcav_2797	ncbi-geneid:7861205	2.1.1.107|1.3.1.76|4.99.1.4	53790|51735
bcv:Bcav_2798	ncbi-geneid:7861206	1.7.1.4	50022
bcv:Bcav_2799	ncbi-geneid:7861207	1.7.1.4	56014|51905|55124|51905
bcv:Bcav_2800	ncbi-geneid:7861208	1.7.1.4	51905|51905
bcv:Bcav_2801	ncbi-geneid:7861209	1.7.99.4	53706|50692
bcv:Bcav_2803	ncbi-geneid:7861211	1.7.99.4	53706|50692
bcv:Bcav_2804	ncbi-geneid:7861212	1.7.99.4	54862
bcv:Bcav_2805	ncbi-geneid:7861213	1.7.99.4	89155
bcv:Bcav_2806	ncbi-geneid:7861214	1.7.99.4	103501
bcv:Bcav_2813	ncbi-geneid:7861221	2.6.1.17	53383
bcv:Bcav_2816	ncbi-geneid:7861224	3.2.1.22	51445
bcv:Bcav_2840	ncbi-geneid:7860371	3.2.1.21	51445
bcv:Bcav_2841	ncbi-geneid:7860372	5.1.1.1	53822|47413
bcv:Bcav_2842	ncbi-geneid:7860373	3.1.4.46	51695|74853
bcv:Bcav_2845	ncbi-geneid:7860376	3.6.3.20	52540|50331
bcv:Bcav_2850	ncbi-geneid:7860381	1.5.99.8|1.5.1.12	53720|51730
bcv:Bcav_2852	ncbi-geneid:7860383	2.3.1.183	55729
bcv:Bcav_2863	ncbi-geneid:7860394	2.7.1.31	110738
bcv:Bcav_2864	ncbi-geneid:7860395	2.1.1.45	55831
bcv:Bcav_2865	ncbi-geneid:7860396	1.5.1.3	53597
bcv:Bcav_2867	ncbi-geneid:7860398	5.1.1.1	53822|47413
bcv:Bcav_2870	ncbi-geneid:7860401	3.6.3.-	52540
bcv:Bcav_2873	ncbi-geneid:7860404	3.2.2.23|4.2.99.18	46946|81624|57716
bcv:Bcav_2877	ncbi-geneid:7860408	5.1.1.1	53822|47413
bcv:Bcav_2879	ncbi-geneid:7860410	1.1.3.41	56176
bcv:Bcav_2896	ncbi-geneid:7860428	3.1.3.1	56300
bcv:Bcav_2897	ncbi-geneid:7860429	3.6.4.12	52540|47819
bcv:Bcav_2899	ncbi-geneid:7861239	3.6.1.22	55811
bcv:Bcav_2901	ncbi-geneid:7861320	3.6.4.12	52540
bcv:Bcav_2910	ncbi-geneid:7861329	3.4.11.9	55920|53092
bcv:Bcav_2919	ncbi-geneid:7861338	3.4.21.-	50494|50156
bcv:Bcav_2924	ncbi-geneid:7861343	3.4.11.1	53187|52949
bcv:Bcav_2929	ncbi-geneid:7861348	3.5.1.18	53187|55031
bcv:Bcav_2932	ncbi-geneid:7861351	1.8.1.4	51905|55424
bcv:Bcav_2933	ncbi-geneid:7861352	2.4.2.1	53167
bcv:Bcav_2934	ncbi-geneid:7861353	5.4.2.8	53738|53738|53738|55957
bcv:Bcav_2936	ncbi-geneid:7861355	3.5.4.4	51556
bcv:Bcav_2940	ncbi-geneid:7861359	2.4.2.2|2.4.2.4	52418|54680|47648
bcv:Bcav_2943	ncbi-geneid:7861362	3.5.4.5	53927
bcv:Bcav_2946	ncbi-geneid:7861365	3.6.3.17	52540|52540
bcv:Bcav_2948	ncbi-geneid:7861367	3.5.1.32	53187|55031
bcv:Bcav_2949	ncbi-geneid:7861368	2.7.7.22	53448|159283
bcv:Bcav_2952	ncbi-geneid:7861371	1.3.5.1|1.3.99.1	51905|46977|56425
bcv:Bcav_2953	ncbi-geneid:7861372	1.3.99.1	46548|54292
bcv:Bcav_2957	ncbi-geneid:7860280	6.1.1.2	52374
bcv:Bcav_2959	ncbi-geneid:7860070	2.7.7.12	54197|54197
bcv:Bcav_2960	ncbi-geneid:7860071	2.7.1.6	54211|55060
bcv:Bcav_2971	ncbi-geneid:7860082	5.1.3.13	51182
bcv:Bcav_2975	ncbi-geneid:7860086	4.2.1.52	51569
bcv:Bcav_2984	ncbi-geneid:7860095	1.1.1.100	51735
bcv:Bcav_2985	ncbi-geneid:7860096	3.1.11.2	56219
bcv:Bcav_2988	ncbi-geneid:7860099	3.5.4.9|1.5.1.5	51735|53223
bcv:Bcav_2989	ncbi-geneid:7860100	2.1.2.1	53383
bcv:Bcav_2993	ncbi-geneid:7860104	3.5.1.10	53328|55021
bcv:Bcav_2994	ncbi-geneid:7860105	3.6.3.17	52540
bcv:Bcav_2999	ncbi-geneid:7860110	3.2.1.24	88713|74650|88688
bcv:Bcav_3006	ncbi-geneid:7860117	1.1.1.37|1.1.1.82	56327|51735
bcv:Bcav_3007	ncbi-geneid:7860118	1.1.1.42	53659
bcv:Bcav_3011	ncbi-geneid:7860122	2.1.2.3|3.5.4.10	53927|52335
bcv:Bcav_3013	ncbi-geneid:7860124	2.1.2.2	53328
bcv:Bcav_3016	ncbi-geneid:7860127	6.2.1.5	52210|51735
bcv:Bcav_3017	ncbi-geneid:7860128	6.2.1.5	56059|52210
bcv:Bcav_3026	ncbi-geneid:7860137	3.6.4.12	52540
bcv:Bcav_3032	ncbi-geneid:7860143	4.2.1.10	52304
bcv:Bcav_3038	ncbi-geneid:7858498	6.3.5.2	52402|52317|54810
bcv:Bcav_3047	ncbi-geneid:7858507	4.1.2.22	52518|52518
bcv:Bcav_3048	ncbi-geneid:7858508	2.3.1.8	53659|75138|52540
bcv:Bcav_3049	ncbi-geneid:7858509	2.7.2.1	53067|53067
bcv:Bcav_3051	ncbi-geneid:7858511	4.2.1.2	48557
bcv:Bcav_3053	ncbi-geneid:7858513	1.1.1.205	51412
bcv:Bcav_3054	ncbi-geneid:7858514	2.7.7.7
bcv:Bcav_3055	ncbi-geneid:7858515	1.1.1.37|1.1.1.205	51412|54631
bcv:Bcav_3061	ncbi-geneid:7858521	6.3.-.-	55931
bcv:Bcav_3068	ncbi-geneid:7858528	3.4.24.57	53067
bcv:Bcav_3069	ncbi-geneid:7858529	2.8.1.1|2.8.1.2	52821|52821
bcv:Bcav_3070	ncbi-geneid:7858530	2.3.1.128	55729
bcv:Bcav_3073	ncbi-geneid:7858533	5.1.1.1	51419|50621
bcv:Bcav_3075	ncbi-geneid:7858535	5.1.1.1	53822|47413
bcv:Bcav_3076	ncbi-geneid:7858536	3.2.1.23	51445|52317
bcv:Bcav_3078	ncbi-geneid:7858538	4.1.2.13	160964|161098
bcv:Bcav_3080	ncbi-geneid:7858540	3.2.1.89	51445
bcv:Bcav_3084	ncbi-geneid:7858544	2.7.8.7	56214
bcv:Bcav_3088	ncbi-geneid:7858548	2.4.2.28	53167
bcv:Bcav_3089	ncbi-geneid:7858549	5.1.3.2	51735
bcv:Bcav_3096	ncbi-geneid:7858556	2.6.1.16	53697|56235
bcv:Bcav_3100	ncbi-geneid:7858560	2.7.1.33	52540
bcv:Bcav_3103	ncbi-geneid:7859387	3.5.1.88	56420
bcv:Bcav_3104	ncbi-geneid:7859388	5.4.2.10	53738|53738|53738|55957
bcv:Bcav_3109	ncbi-geneid:7859393	5.4.99.12	55120
bcv:Bcav_3110	ncbi-geneid:7859394	2.7.1.63	53067
bcv:Bcav_3113	ncbi-geneid:7859397	2.7.7.6	56553|55257|47789
bcv:Bcav_3121	ncbi-geneid:7859405	3.4.11.18	55920
bcv:Bcav_3122	ncbi-geneid:7859406	2.7.4.3	52540
bcv:Bcav_3145	ncbi-geneid:7859429	2.7.7.4	52540|50465|50447
bcv:Bcav_3154	ncbi-geneid:7859438	2.7.7.6	64484
bcv:Bcav_3155	ncbi-geneid:7859439	2.7.7.6	64484
bcv:Bcav_3164	ncbi-geneid:7859449	2.6.1.1	53383
bcv:Bcav_3173	ncbi-geneid:7859458	3.5.4.4	51556
bcv:Bcav_3178	ncbi-geneid:7859463	1.1.1.158	56176|56194
bcv:Bcav_3195	ncbi-geneid:7857952	1.18.1.2	51971
bcv:Bcav_3215	ncbi-geneid:7857972	2.5.1.30	48576
bcv:Bcav_3221	ncbi-geneid:7857978	1.6.5.3	54862
bcv:Bcav_3223	ncbi-geneid:7857980	1.6.5.3	53706|54862|54292|50692
bcv:Bcav_3224	ncbi-geneid:7857981	1.6.99.5|1.6.5.3	142019|140490|142984
bcv:Bcav_3225	ncbi-geneid:7857982	1.6.5.3	52833
bcv:Bcav_3226	ncbi-geneid:7857983	1.6.99.5|1.6.5.3	56762
bcv:Bcav_3227	ncbi-geneid:7857984	1.6.5.3	143243
bcv:Bcav_3228	ncbi-geneid:7857985	1.6.5.3|1.6.99.5	56770
bcv:Bcav_3232	ncbi-geneid:7857989	2.1.1	53335
bcv:Bcav_3233	ncbi-geneid:7857990	5.4.4.2	56322
bcv:Bcav_3234	ncbi-geneid:7857991	1.3.1.74|3.4.21.-	50494|50156
bcv:Bcav_3235	ncbi-geneid:7861591	2.2.1.9	52518|52518
bcv:Bcav_3236	ncbi-geneid:7861708	4.2.1.113	51604
bcv:Bcav_3238	ncbi-geneid:7861710	1.11.1.6	56634
bcv:Bcav_3243	ncbi-geneid:7861715	4.1.3.36	52096
bcv:Bcav_3247	ncbi-geneid:7861719	6.2.1.26	56801
bcv:Bcav_3260	ncbi-geneid:7861732	2.5.1.7	55205|47413
bcv:Bcav_3261	ncbi-geneid:7861733	3.2.1.55	51445|51011
bcv:Bcav_3272	ncbi-geneid:7861744	5.3.1.4	53743|50443
bcv:Bcav_3273	ncbi-geneid:7861745	5.1.3.4	53639
bcv:Bcav_3274	ncbi-geneid:7861746	2.7.1.16	53067|53067
bcv:Bcav_3275	ncbi-geneid:7861747	5.1.1.1	53822|47413
bcv:Bcav_3276	ncbi-geneid:7861748	1.5.1.2	48179|51735
bcv:Bcav_3279	ncbi-geneid:7861751	2.1.1.63	52540|54211
bcv:Bcav_3282	ncbi-geneid:7861754	3.2.2.-	48150
bcv:Bcav_3287	ncbi-geneid:7861759	2.3.1.1	55729
bcv:Bcav_3289	ncbi-geneid:7861761	1.1.5.3	51905
bcv:Bcav_3291	ncbi-geneid:7861763	2.7.1.30	53067|53067
bcv:Bcav_3293	ncbi-geneid:7861765	1.1.2.3	51395
bcv:Bcav_3297	ncbi-geneid:7861769	2.7.1.48	52540
bcv:Bcav_3298	ncbi-geneid:7861770	3.2.1.23	51445|52317
bcv:Bcav_3306	ncbi-geneid:7861778	2.7.1.17	53067|53067
bcv:Bcav_3307	ncbi-geneid:7861779	5.3.1.5	51658
bcv:Bcav_3312	ncbi-geneid:7861784	5.3.1.12	51556
bcv:Bcav_3313	ncbi-geneid:7861785	5.1.1.1	53822|47413
bcv:Bcav_3317	ncbi-geneid:7860283	1.1.1.57	51735|48179
bcv:Bcav_3319	ncbi-geneid:7860285	5.1.1.1	53822|47413
bcv:Bcav_3322	ncbi-geneid:7860288	3.2.1.23	51445|52317
bcv:Bcav_3326	ncbi-geneid:7860292	3.2.1.21	51445|52279
bcv:Bcav_3340	ncbi-geneid:7860306	3.1.3.26	53850
bcv:Bcav_3346	ncbi-geneid:7860312	2.6.1.50	53383
bcv:Bcav_3347	ncbi-geneid:7860313	2.6.1.50	53383
bcv:Bcav_3352	ncbi-geneid:7860318	3.5.1.25	51556
bcv:Bcav_3353	ncbi-geneid:7860319	3.5.99.6	100950
bcv:Bcav_3354	ncbi-geneid:7860320	5.1.3.8	48208
bcv:Bcav_3378	ncbi-geneid:7860344	2.7.13.3	55874|55781
bcv:Bcav_3379	ncbi-geneid:7860345	3.2.1.23	51445|74650|49785|49303|49303
bcv:Bcav_3384	ncbi-geneid:7860350	5.1.1.1	53822|47413
bcv:Bcav_3392	ncbi-geneid:7860358	4.2.1.6	51604|54826
bcv:Bcav_3398	ncbi-geneid:7859171	3.2.1.23	51445
bcv:Bcav_3409	ncbi-geneid:7859182	3.1.-.-	69500
bcv:Bcav_3423	ncbi-geneid:7859196	3.6.3.27	52540
bcv:Bcav_3428	ncbi-geneid:7859201	2.7.4.1	143724|56024|56024|140356
bcv:Bcav_3437	ncbi-geneid:7859210	2.5.1.49	53383
bcv:Bcav_3481	ncbi-geneid:7858373	1.8.4.11|1.8.4.12	51316
bcv:Bcav_3494	ncbi-geneid:7858386	3.1.3.5	64167
bcv:Bcav_3495	ncbi-geneid:7858387	5.1.3.2	51735
bcv:Bcav_3515	ncbi-geneid:7858410	6.3.3.1	56042|55326
bcv:Bcav_3516	ncbi-geneid:7858411	2.4.2.14	53271|56235
bcv:Bcav_3528	ncbi-geneid:7858423	3.6.1.-	52540
bcv:Bcav_3529	ncbi-geneid:7858424	1.1.1.38	51735|53223
bcv:Bcav_3530	ncbi-geneid:7858425	4.3.1.1	48557
bcv:Bcav_3536	ncbi-geneid:7860800	4.1.2.13|4.1.2.40	51569
bcv:Bcav_3537	ncbi-geneid:7860801	2.7.1.144	53613
bcv:Bcav_3538	ncbi-geneid:7860802	2.7.1.2	53067
bcv:Bcav_3540	ncbi-geneid:7860804	3.2.1.51	51445
bcv:Bcav_3545	ncbi-geneid:7860809	6.3.5.3	55326|56042|55326|56042
bcv:Bcav_3558	ncbi-geneid:7860822	5.3.1.22	51658
bcv:Bcav_3560	ncbi-geneid:7860824	1.1.1.60	51735|48179
bcv:Bcav_3562	ncbi-geneid:7860826	1.8.1.4	51905|55424
bcv:Bcav_3564	ncbi-geneid:7860828	1.3.99.1	54292|46548
bcv:Bcav_3565	ncbi-geneid:7860829	1.3.99.1	51905|46977|56425
bcv:Bcav_3568	ncbi-geneid:7860832	1.3.3.6	47203|56645|47203
bcv:Bcav_3574	ncbi-geneid:7860838	3.6.3.17	161098
bcv:Bcav_3577	ncbi-geneid:7860841	3.2.1.21	51445|52279
bcv:Bcav_3578	ncbi-geneid:7860842	1.14.16.2|1.14.16.1	56534
bcv:Bcav_3585	ncbi-geneid:7860849	2.3.1.9	53901|53901
bcv:Bcav_3586	ncbi-geneid:7860850	1.1.1.100	51735|51735
bcv:Bcav_3591	ncbi-geneid:7860855	6.3.5.3	52317
bcv:Bcav_3592	ncbi-geneid:7860856	6.3.5.3	82697
bcv:Bcav_3594	ncbi-geneid:7860858	6.3.2.6	56104
bcv:Bcav_3598	ncbi-geneid:7860862	1.1.1.44	48179|51735
bcv:Bcav_3600	ncbi-geneid:7860864	6.3.4.13	56059|52440|51246
bcv:Bcav_3601	ncbi-geneid:7860865	4.1.1.32	53795|68923
bcv:Bcav_3612	ncbi-geneid:7860954	5.1.3.-	54909
bcv:Bcav_3616	ncbi-geneid:7860958	5.3.1.4	53743|50443
bcv:Bcav_3620	ncbi-geneid:7860962	3.2.1.40	48208
bcv:Bcav_3624	ncbi-geneid:7860966	5.3.1.14	51658
bcv:Bcav_3626	ncbi-geneid:7860968	2.7.1.5	53067|53067
bcv:Bcav_3635	ncbi-geneid:7860977	6.3.4.4	52540
bcv:Bcav_3640	ncbi-geneid:7860982	4.1.2.13	51569
bcv:Bcav_3646	ncbi-geneid:7860988	2.4.2.10	53271
bcv:Bcav_3648	ncbi-geneid:7860990	3.1.11.2	56219
bcv:Bcav_3657	ncbi-geneid:7860999	3.1.3.26	53850
bcv:Bcav_3663	ncbi-geneid:7861005	1.1.1.1	50129|51735
bcv:Bcav_3664	ncbi-geneid:7861006	5.4.2.1
bcv:Bcav_3669	ncbi-geneid:7861011	3.5.1.4	75304
bcv:Bcav_3695	ncbi-geneid:7859835	3.4.21.26	53474|50993
bcv:Bcav_3699	ncbi-geneid:7859839	3.4.21.92	52096
bcv:Bcav_3700	ncbi-geneid:7859840	3.4.21.92	52096
bcv:Bcav_3709	ncbi-geneid:7859849	1.3.1.74	53067|100920|53067|100934
bcv:Bcav_3719	ncbi-geneid:7859859	4.2.1.8	51658
bcv:Bcav_3730	ncbi-geneid:7859870	1.2.1.41	53720
bcv:Bcav_3746	ncbi-geneid:7859886	2.7.1.72	56112
bcv:Bcav_3747	ncbi-geneid:7859887	2.3.3.1	48256|46955
bcv:Bcav_3748	ncbi-geneid:7859888	2.3.3.1	48256
bcv:Bcav_3752	ncbi-geneid:7859892	2.5.1.68	64005
bcv:Bcav_3769	ncbi-geneid:7859909	5.1.3.9	51366
bcv:Bcav_3770	ncbi-geneid:7859910	2.7.1.2	53067
bcv:Bcav_3771	ncbi-geneid:7859911	4.2.1.52	51569
bcv:Bcav_3777	ncbi-geneid:7860516	3.2.1.52	51445
bcv:Bcav_3779	ncbi-geneid:7860518	2.7.13.3	55874|47384|52402
bcv:Bcav_3781	ncbi-geneid:7860520	3.6.3.12	56784|81653|81660|81665
bcv:Bcav_3790	ncbi-geneid:7860529	1.4.3.5	50475
bcv:Bcav_3807	ncbi-geneid:7860546	3.6.3.30	52540|50331
bcv:Bcav_3823	ncbi-geneid:7860562	3.5.4.13	51283
bcv:Bcav_3837	ncbi-geneid:7860577	3.2.1.20	51445|74650|51011
bcv:Bcav_3845	ncbi-geneid:7860585	2.3.1.9	53901|53901
bcv:Bcav_3846	ncbi-geneid:7860586	2.8.3.5	100950
bcv:Bcav_3847	ncbi-geneid:7860587	2.8.3.5	100950
bcv:Bcav_3848	ncbi-geneid:7860588	4.1.3.6|4.1.3.34	51621
bcv:Bcav_3851	ncbi-geneid:7860591	6.3.4.14	56059|52440|51246|51230
bcv:Bcav_3852	ncbi-geneid:7860592	6.4.1.3	52096|52096
bcv:Bcav_3853	ncbi-geneid:7860593	2.3.1.12	52777|51230|47005
bcv:Bcav_3864	ncbi-geneid:7858677	3.4.11.18	55920
bcv:Bcav_3865	ncbi-geneid:7858678	3.6.1.-	55811
bcv:Bcav_3869	ncbi-geneid:7858682	1.3.1.74	103473
bcv:Bcav_3872	ncbi-geneid:7858685	1.14.99.3	48613
bcv:Bcav_3877	ncbi-geneid:7858690	3.6.3.34	52540
bcv:Bcav_3906	ncbi-geneid:7858719	3.1.21.3	52540|52540
bcv:Bcav_3914	ncbi-geneid:7858727	3.1.21.3	116734|116734
bcv:Bcav_3915	ncbi-geneid:7858728	2.1.1.72	53335
bcv:Bcav_3940	ncbi-geneid:7858003	4.2.1.52	51569
bcv:Bcav_3951	ncbi-geneid:7858014	3.4.21.26	50993|53474
bcv:Bcav_3957	ncbi-geneid:7858020	3.6.3.-	52540
bcv:Bcav_3965	ncbi-geneid:7858028	2.3.1.12	52777|51230|47005
bcv:Bcav_3966	ncbi-geneid:7858029	1.2.4.1	52518|52922
bcv:Bcav_3967	ncbi-geneid:7858030	1.2.4.1	52518
bcv:Bcav_3969	ncbi-geneid:7858032	2.6.1.9	53383
bcv:Bcav_3976	ncbi-geneid:7858039	4.3.2.2	48557
bcv:Bcav_3980	ncbi-geneid:7858043	3.1.6.8	53649
bcv:Bcav_3986	ncbi-geneid:7858049	3.1.3.1	56300
bcv:Bcav_4005	ncbi-geneid:7861103	1.3.3.5	49503|49503|49503
bcv:Bcav_4009	ncbi-geneid:7861107	1.2.1.70	69742|51735|69075
bcv:Bcav_4010	ncbi-geneid:7861108	4.1.1.37	51726
bcv:Bcav_4011	ncbi-geneid:7861109	1.3.3.4	51905|54373
bcv:Bcav_4012	ncbi-geneid:7861110	2.5.1.61	53850|54782
bcv:Bcav_4014	ncbi-geneid:7861112	4.2.1.24	51569
bcv:Bcav_4015	ncbi-geneid:7861113	5.4.3.8	53383|53383
bcv:Bcav_4018	ncbi-geneid:7861116	3.6.3.4	56784|81653|55008|81665
bcv:Bcav_4029	ncbi-geneid:7861127	1.1.1.169	48179|51735
bcv:Bcav_4035	ncbi-geneid:7861133	4.2.1.6	51604|54826
bcv:Bcav_4036	ncbi-geneid:7861134	3.1.1.1	53474
bcv:Bcav_4044	ncbi-geneid:7861142	3.2.1.21	51445|52279
bcv:Bcav_4054	ncbi-geneid:7861152	2.1.1.63	46767|53155
bcv:Bcav_4056	ncbi-geneid:7861154	3.1.1.41	53474
bcv:Bcav_4062	ncbi-geneid:7861160	4.2.2.1	74650|48230|49863
bcv:Bcav_4072	ncbi-geneid:7861170	1.1.1.107|1.1.1.122	51430
bcv:Bcav_4074	ncbi-geneid:7861460	4.1.1.68	56529
bcv:Bcav_4083	ncbi-geneid:7861469	2.1.1.144	53335
bcv:Bcav_4086	ncbi-geneid:7861472	1.6.5.5	50129|51735
bcv:Bcav_4087	ncbi-geneid:7861473	1.4.1.9	51735|53223
bcv:Bcav_4090	ncbi-geneid:7861476	6.1.1.4	52374|50677|47323
bcv:Bcav_4108	ncbi-geneid:7861494	3.1.6.1	53649|49899
bcv:Bcav_4122	ncbi-geneid:7861508	4.1.1.44	69118
bcv:Bcav_4126	ncbi-geneid:7858054	1.1.1.274	51430
bcv:Bcav_4134	ncbi-geneid:7858062	3.1.6.1	53649|49899
bcv:Bcav_4171	ncbi-geneid:7858099	6.1.1.23	55681|50249
bcv:Bcav_4175	ncbi-geneid:7858103	3.6.4.12	52540|48024
bcv:Bcav_4183	ncbi-geneid:7858111	1.2.1.27	53720
bcv:Bcav_4187	ncbi-geneid:7858115	1.1.1.14	50129|51735
bcv:Bcav_4193	ncbi-geneid:7858121	1.1.1.100	51735
bcv:Bcav_4201	ncbi-geneid:7858129	5.5.1.4	51735|55347
bcv:Bcav_4212	ncbi-geneid:7858566	1.8.1.9	51905
bcv:Bcav_4215	ncbi-geneid:7858569	6.3.2.4	56059|52440
bcv:Bcav_4220	ncbi-geneid:7858574	2.1.1.170	53335
bcv:Bcav_4224	ncbi-geneid:7858578	3.1.26.5	54211
