# Supplementary material for: Tracing the Repertoire of Promiscuous Enzymes along the Metabolic Pathways in Archaeal Organisms
Source: Life (Basel). 2017 Jul 13;7(3):30. doi: 10.3390/life7030030 (PMC5617955; doi:10.3390/life7030030)
Supplement: Supplementary file 1 [file life-07-00030-s001.zip › Table_S2/bcy.txt]

KEGGID	NCBIGI	ECs	SFamilyID
bcy:Bcer98_0002	ncbi-geneid:5344952	2.7.7.7	55979|55979|55979
bcy:Bcer98_0005	ncbi-geneid:5344960	5.99.1.3	56719|55874|54211
bcy:Bcer98_0006	ncbi-geneid:5344962	5.99.1.3	56719|101904
bcy:Bcer98_0008	ncbi-geneid:5344979	1.1.1.37|1.1.1.205	51412|51412
bcy:Bcer98_0009	ncbi-geneid:5344981	3.4.16.4	56601|69189
bcy:Bcer98_0010	ncbi-geneid:5344984	4.-.-.-	51366
bcy:Bcer98_0011	ncbi-geneid:5344989	2.6.-.-	52317
bcy:Bcer98_0012	ncbi-geneid:5344991	6.1.1.11	55681|46589
bcy:Bcer98_0018	ncbi-geneid:5347284	2.7.7.7	52540|48019
bcy:Bcer98_0025	ncbi-geneid:5345045	2.7.4.9	52540
bcy:Bcer98_0026	ncbi-geneid:5345048	2.7.7.7	52540
bcy:Bcer98_0033	ncbi-geneid:5344213	6.1.1.10	52374|47323|50249
bcy:Bcer98_0034	ncbi-geneid:5344215	3.1.21.-	51556
bcy:Bcer98_0035	ncbi-geneid:5344216	3.1.26.8	110455
bcy:Bcer98_0036	ncbi-geneid:5344217	2.1.1.48|2.1.1.182	53335
bcy:Bcer98_0040	ncbi-geneid:5344222	2.7.1.148	54211|55060
bcy:Bcer98_0044	ncbi-geneid:5344231	2.7.7.23|2.3.1.157	53448|51161
bcy:Bcer98_0045	ncbi-geneid:5344232	2.7.6.1	53271
bcy:Bcer98_0046	ncbi-geneid:5344881	3.1.1.29	53178
bcy:Bcer98_0048	ncbi-geneid:5344241	3.6.4.-	52540|52540|52540|143517|52540|141259
bcy:Bcer98_0057	ncbi-geneid:5344266	3.1.3.16	81606
bcy:Bcer98_0058	ncbi-geneid:5344268	6.3.4.-	52402|56037|82829
bcy:Bcer98_0059	ncbi-geneid:5344276	2.4.2.8	53271
bcy:Bcer98_0060	ncbi-geneid:5344278	3.6.4.3|3.4.24.-	52540|140990
bcy:Bcer98_0061	ncbi-geneid:5344279	2.7.1.33
bcy:Bcer98_0063	ncbi-geneid:5344281	2.5.1.47	53686
bcy:Bcer98_0064	ncbi-geneid:5344283	4.1.3.27|2.6.1.85	56322
bcy:Bcer98_0065	ncbi-geneid:5344284	2.6.1.85	52317
bcy:Bcer98_0066	ncbi-geneid:5344285	4.1.3.38	56752
bcy:Bcer98_0067	ncbi-geneid:5344286	2.5.1.15	51717
bcy:Bcer98_0068	ncbi-geneid:5344288	4.1.2.25	55620
bcy:Bcer98_0069	ncbi-geneid:5344289	2.7.6.3	55083
bcy:Bcer98_0072	ncbi-geneid:5344294	6.1.1.6	55681|50249
bcy:Bcer98_0075	ncbi-geneid:5344336	2.7.3.-	55931
bcy:Bcer98_0077	ncbi-geneid:5344339	2.1.1.63	52540|54211
bcy:Bcer98_0080	ncbi-geneid:5344347	2.7.7.60	53448
bcy:Bcer98_0081	ncbi-geneid:5344348	4.6.1.12	69765
bcy:Bcer98_0082	ncbi-geneid:5344349	6.1.1.24	52374|48163
bcy:Bcer98_0083	ncbi-geneid:5344350	2.3.1.30	51161
bcy:Bcer98_0084	ncbi-geneid:5344352	6.1.1.16	52374|47323
bcy:Bcer98_0086	ncbi-geneid:5344354	2.1.1.-	75217|55315
bcy:Bcer98_0095	ncbi-geneid:5344369	2.1.1.172	53335
bcy:Bcer98_0097	ncbi-geneid:5346890	2.7.7.6	64484
bcy:Bcer98_0125	ncbi-geneid:5344411	2.7.4.3	52540
bcy:Bcer98_0126	ncbi-geneid:5344412	3.4.11.18	55920
bcy:Bcer98_0131	ncbi-geneid:5344427	2.7.7.6	56553|55257|47789
bcy:Bcer98_0136	ncbi-geneid:5344436	5.4.99.12	55120
bcy:Bcer98_0140	ncbi-geneid:5344442	3.5.1.28	53187
bcy:Bcer98_0146	ncbi-geneid:5344469	2.7.1.31	110738
bcy:Bcer98_0147	ncbi-geneid:5344470	3.5.3.1	52768
bcy:Bcer98_0150	ncbi-geneid:5344478	5.4.2.10	53738|53738|53738|55957
bcy:Bcer98_0152	ncbi-geneid:5344480	2.6.1.16	53697|56235
bcy:Bcer98_0196	ncbi-geneid:5344549	1.1.1.274	51430
bcy:Bcer98_0197	ncbi-geneid:5344554	1.5.1.2	51735|48179
bcy:Bcer98_0202	ncbi-geneid:5344566	2.3.1.51	69593
bcy:Bcer98_0204	ncbi-geneid:5344571	1.3.1.76|4.99.1.4	51735|75615
bcy:Bcer98_0206	ncbi-geneid:5344574	2.1.1.107|4.2.1.75	53790|69618
bcy:Bcer98_0207	ncbi-geneid:5344578	1.7.1.4	50022
bcy:Bcer98_0208	ncbi-geneid:5344580	1.7.1.4	56014|51905|51905|55124
bcy:Bcer98_0228	ncbi-geneid:5344609	1.13.11.27	54593
bcy:Bcer98_0230	ncbi-geneid:5344612	1.13.11.5	51182
bcy:Bcer98_0232	ncbi-geneid:5344614	6.3.2.4	56059|52440
bcy:Bcer98_0233	ncbi-geneid:5344615	6.3.2.10	53623|53244|63418
bcy:Bcer98_0234	ncbi-geneid:5344617	3.6.4.13	52540
bcy:Bcer98_0236	ncbi-geneid:5344619	2.7.8.7	56214
bcy:Bcer98_0238	ncbi-geneid:5344622	5.1.1.1	51419|50621
bcy:Bcer98_0245	ncbi-geneid:5344653	2.3.1.128	55729
bcy:Bcer98_0246	ncbi-geneid:5344655	3.4.24.57	53067|53067
bcy:Bcer98_0253	ncbi-geneid:5344663	6.3.5.2	52402|52317|54810
bcy:Bcer98_0256	ncbi-geneid:5344668	2.7.3.-	55874|47384|158472
bcy:Bcer98_0267	ncbi-geneid:5344694	4.1.1.21|5.4.99.18	52255
bcy:Bcer98_0268	ncbi-geneid:5344695	4.1.1.21|6.3.4.18	56059|52440|51246
bcy:Bcer98_0269	ncbi-geneid:5344697	4.3.2.2	48557
bcy:Bcer98_0270	ncbi-geneid:5344698	6.3.2.6	56104
bcy:Bcer98_0271	ncbi-geneid:5344699	6.3.5.3	82697
bcy:Bcer98_0272	ncbi-geneid:5344700	6.3.5.3	52317
bcy:Bcer98_0273	ncbi-geneid:5344702	6.3.5.3	56042|55326|55326|56042
bcy:Bcer98_0274	ncbi-geneid:5344703	2.4.2.14	53271|56235
bcy:Bcer98_0275	ncbi-geneid:5344704	6.3.3.1	56042|55326
bcy:Bcer98_0276	ncbi-geneid:5344705	2.1.2.2	53328
bcy:Bcer98_0277	ncbi-geneid:5344707	3.5.4.10|2.1.2.3	53927|52335
bcy:Bcer98_0278	ncbi-geneid:5344708	6.3.4.13	56059|52440|51246
bcy:Bcer98_0284	ncbi-geneid:5344720	2.5.1.-	51395
bcy:Bcer98_0285	ncbi-geneid:5347467	3.6.4.12	52540
bcy:Bcer98_0286	ncbi-geneid:5344721	6.5.1.2
bcy:Bcer98_0289	ncbi-geneid:5347272	1.5.1.12	53720
bcy:Bcer98_0290	ncbi-geneid:5344731	3.3.2.1	52499
bcy:Bcer98_0297	ncbi-geneid:5345506	6.3.5.6|6.3.5.7	141000
bcy:Bcer98_0298	ncbi-geneid:5344747	6.3.5.6|6.3.5.7	75304
bcy:Bcer98_0299	ncbi-geneid:5344748	6.3.5.6|6.3.5.7	55931|89095
bcy:Bcer98_0301	ncbi-geneid:5345538	2.1.1.79	53335
bcy:Bcer98_0302	ncbi-geneid:5344751	3.1.3.18	56784
bcy:Bcer98_0303	ncbi-geneid:5344752	2.6.1.19|2.6.1.22	53383
bcy:Bcer98_0306	ncbi-geneid:5344755	1.2.1.16	53720
bcy:Bcer98_0308	ncbi-geneid:5344763	3.4.11.-	144052
bcy:Bcer98_0311	ncbi-geneid:5344766	2.1.1.-	53335|50249
bcy:Bcer98_0314	ncbi-geneid:5344769	1.6.4.-	51905|52833|52833
bcy:Bcer98_0315	ncbi-geneid:5344770	1.11.1.15	52833
bcy:Bcer98_0320	ncbi-geneid:5344778	3.6.3.-	52540
bcy:Bcer98_0331	ncbi-geneid:5343779	1.8.1.9	51905
bcy:Bcer98_0345	ncbi-geneid:5344807	3.6.3.21	52540
bcy:Bcer98_0348	ncbi-geneid:5344812	3.5.3.6	55909
bcy:Bcer98_0349	ncbi-geneid:5344813	2.1.3.3	53671
bcy:Bcer98_0351	ncbi-geneid:5344815	2.7.2.2	53633
bcy:Bcer98_0354	ncbi-geneid:5343692	3.2.1.20	51445|51011
bcy:Bcer98_0355	ncbi-geneid:5344821	2.7.1.69	55604
bcy:Bcer98_0358	ncbi-geneid:5347188	5.99.1.2	56712
bcy:Bcer98_0361	ncbi-geneid:5344836	3.6.3.34	52540
bcy:Bcer98_0363	ncbi-geneid:5344837	2.7.1.50	53613
bcy:Bcer98_0364	ncbi-geneid:5344839	2.5.1.3	51391
bcy:Bcer98_0373	ncbi-geneid:5344849	3.2.1.14	51445|49384|54556|49265
bcy:Bcer98_0382	ncbi-geneid:5344859	6.1.1.15	55681|52954|64586
bcy:Bcer98_0393	ncbi-geneid:5344872	3.1.3.2|3.1.3.48	52788
bcy:Bcer98_0397	ncbi-geneid:5344876	3.6.3.3|3.6.3.5	56784|81653|81665
bcy:Bcer98_0400	ncbi-geneid:5345426	3.4.21.89	51306
bcy:Bcer98_0409	ncbi-geneid:5344890	4.2.1.2	117457
bcy:Bcer98_0411	ncbi-geneid:5344893	3.2.2.21	48150
bcy:Bcer98_0412	ncbi-geneid:5345800	2.1.1.-	53335|50249
bcy:Bcer98_0421	ncbi-geneid:5346691	5.4.99.12	55120
bcy:Bcer98_0426	ncbi-geneid:5344798	3.5.1.2	56601
bcy:Bcer98_0427	ncbi-geneid:5344912	2.7.1.69	55604
bcy:Bcer98_0429	ncbi-geneid:5346612	1.1.1.22	51735|48179|52413
bcy:Bcer98_0430	ncbi-geneid:5344915	5.1.3.2	51735
bcy:Bcer98_0431	ncbi-geneid:5344916	2.3.1.54	51998
bcy:Bcer98_0432	ncbi-geneid:5344917	1.97.1.4	102114
bcy:Bcer98_0433	ncbi-geneid:5344918	2.4.1.157	53756
bcy:Bcer98_0443	ncbi-geneid:5344932	3.2.2.-	48150|55811
bcy:Bcer98_0450	ncbi-geneid:5344942	3.6.3.-	52540|90123
bcy:Bcer98_0452	ncbi-geneid:5344944	1.4.7.1|1.4.1.13|1.4.1.14	51395|56235|69336
bcy:Bcer98_0453	ncbi-geneid:5344945	5.4.3.8	53383
bcy:Bcer98_0458	ncbi-geneid:5344957	1.11.1.15	52833
bcy:Bcer98_0470	ncbi-geneid:5345039	2.1.1.-	75217
bcy:Bcer98_0486	ncbi-geneid:5345068	3.4.24.3	89260|49299
bcy:Bcer98_0496	ncbi-geneid:5345080	2.7.13.3	103190|55874|55890|55785
bcy:Bcer98_0499	ncbi-geneid:5345083	1.1.1.38	51735|53223
bcy:Bcer98_0502	ncbi-geneid:5345088	2.7.13.3	55874|47384|158472
bcy:Bcer98_0505	ncbi-geneid:5345092	1.2.1.2	53706|50692|54292|54862
bcy:Bcer98_0507	ncbi-geneid:5345094	3.1.4.46	51695
bcy:Bcer98_0509	ncbi-geneid:5345097	1.4.1.1	52283|51735
bcy:Bcer98_0512	ncbi-geneid:5345101	3.6.3.3|3.6.3.5	56784|81653|81665|55008|55008
bcy:Bcer98_0513	ncbi-geneid:5345102	2.4.2.11	51690|54675
bcy:Bcer98_0515	ncbi-geneid:5345104	3.4.24.27	55486
bcy:Bcer98_0518	ncbi-geneid:5345109	3.6.3.4	56784|81653|55008|55008|81665
bcy:Bcer98_0526	ncbi-geneid:5345120	4.3.1.1	48557
bcy:Bcer98_0531	ncbi-geneid:5345126	3.1.3.1	103473
bcy:Bcer98_0533	ncbi-geneid:5345129	2.3.1.29	53383
bcy:Bcer98_0540	ncbi-geneid:5345139	3.6.3.-	52540
bcy:Bcer98_0546	ncbi-geneid:5345146	2.7.13.3	55874|47384|158472
bcy:Bcer98_0560	ncbi-geneid:5345165	2.7.1.15	53613
bcy:Bcer98_0561	ncbi-geneid:5345166	5.-.-.-	102546
bcy:Bcer98_0562	ncbi-geneid:5345167	3.6.3.17	52540|52540
bcy:Bcer98_0564	ncbi-geneid:5345170	3.6.3.17	53822
bcy:Bcer98_0565	ncbi-geneid:5345171	2.2.1.2	51569
bcy:Bcer98_0567	ncbi-geneid:5345174	3.1.4.3	48537
bcy:Bcer98_0568	ncbi-geneid:5345176	3.1.4.12	56219
bcy:Bcer98_0570	ncbi-geneid:5345178	1.1.3.8	56176
bcy:Bcer98_0589	ncbi-geneid:5345205	1.9.3.-	81452
bcy:Bcer98_0590	ncbi-geneid:5345207	1.9.3.-	81442
bcy:Bcer98_0591	ncbi-geneid:5345208	1.9.3.-	49503|81464
bcy:Bcer98_0594	ncbi-geneid:5345212	3.5.1.-	53187|55031
bcy:Bcer98_0612	ncbi-geneid:5345343	3.5.99.2	48613
bcy:Bcer98_0617	ncbi-geneid:5345990	1.4.3.19	51905|54373
bcy:Bcer98_0621	ncbi-geneid:5345995	2.7.1.49|2.7.4.7	53613
bcy:Bcer98_0625	ncbi-geneid:5346001	3.6.3.12	56784|81653|81665
bcy:Bcer98_0627	ncbi-geneid:5346004	2.7.13.3	52402
bcy:Bcer98_0653	ncbi-geneid:5345808	3.6.3.-	52540
bcy:Bcer98_0670	ncbi-geneid:5346089	4.2.-.-	53697
bcy:Bcer98_0671	ncbi-geneid:5346090	2.7.1.69	55604
bcy:Bcer98_0684	ncbi-geneid:5346112	1.2.1.9	53720
bcy:Bcer98_0689	ncbi-geneid:5346119	3.6.3.21	52540
bcy:Bcer98_0696	ncbi-geneid:5346122	2.7.13.3	55874|50156
bcy:Bcer98_0703	ncbi-geneid:5346137	3.2.2.21	50486
bcy:Bcer98_0706	ncbi-geneid:5346142	1.3.99.22	102114
bcy:Bcer98_0721	ncbi-geneid:5346180	4.2.1.17	52096
bcy:Bcer98_0724	ncbi-geneid:5346182	3.5.1.28	53187
bcy:Bcer98_0725	ncbi-geneid:5346184	3.5.1.28	53187
bcy:Bcer98_0752	ncbi-geneid:5346226	2.1.1.37	53335
bcy:Bcer98_0765	ncbi-geneid:5346248	4.1.1.73|1.1.1.93|1.1.1.83	53659
bcy:Bcer98_0768	ncbi-geneid:5346252	1.1.1.1	50129|51735
bcy:Bcer98_0770	ncbi-geneid:5346255	1.1.1.157	51735|48179
bcy:Bcer98_0777	ncbi-geneid:5346264	4.2.1.45	51735
bcy:Bcer98_0778	ncbi-geneid:5346265	2.7.7.33	53448
bcy:Bcer98_0784	ncbi-geneid:5346274	2.7.1.69	51261|55604
bcy:Bcer98_0785	ncbi-geneid:5346276	3.2.1.21	51445
bcy:Bcer98_0787	ncbi-geneid:5346278	2.7.1.29	82549|101473
bcy:Bcer98_0807	ncbi-geneid:5346306	2.7.1.30	53067|53067
bcy:Bcer98_0808	ncbi-geneid:5346307	1.1.5.3	51905|54373
bcy:Bcer98_0809	ncbi-geneid:5346309	5.2.1.8	54534|109998
bcy:Bcer98_0824	ncbi-geneid:5346328	4.1.1.37	51726
bcy:Bcer98_0825	ncbi-geneid:5346330	4.99.1.1	53800
bcy:Bcer98_0826	ncbi-geneid:5346331	1.3.3.4	51905|54373
bcy:Bcer98_0837	ncbi-geneid:5346347	5.1.1.1	53822|47413
bcy:Bcer98_0839	ncbi-geneid:5346349	2.7.7.63	55681|82649
bcy:Bcer98_0840	ncbi-geneid:5346350	6.2.1.3	56801
bcy:Bcer98_0853	ncbi-geneid:5346368	2.3.3.9	51645
bcy:Bcer98_0854	ncbi-geneid:5346369	4.1.3.1	51621
bcy:Bcer98_0858	ncbi-geneid:5346375	3.4.21.89	51306
bcy:Bcer98_0868	ncbi-geneid:5346388	5.3.3.10	56529
bcy:Bcer98_0869	ncbi-geneid:5346390	2.6.1.13	53383
bcy:Bcer98_0872	ncbi-geneid:5346392	6.3.5.4	52402|56235
bcy:Bcer98_0873	ncbi-geneid:5346394	4.99.1.1	53800
bcy:Bcer98_0874	ncbi-geneid:5346395	1.11.1.6	56634
bcy:Bcer98_0875	ncbi-geneid:5346396	3.2.1.-	51445|51011
bcy:Bcer98_0878	ncbi-geneid:5346399	5.2.1.8	54534|109998
bcy:Bcer98_0890	ncbi-geneid:5346418	2.3.1.41|2.3.1.180	53901
bcy:Bcer98_0891	ncbi-geneid:5346419	2.3.1.179	53901|53901
bcy:Bcer98_0894	ncbi-geneid:5346429	6.1.1.2	52374
bcy:Bcer98_0907	ncbi-geneid:5346445	2.7.8.-	56024|56024
bcy:Bcer98_0909	ncbi-geneid:5346448	3.4.24.-	55486
bcy:Bcer98_0914	ncbi-geneid:5346455	2.7.6.5	81301
bcy:Bcer98_0915	ncbi-geneid:5346456	2.7.1.23	111331
bcy:Bcer98_0916	ncbi-geneid:5346457	3.2.1.17|5.4.99.12	55120
bcy:Bcer98_0918	ncbi-geneid:5346460	3.1.3.16	56300
bcy:Bcer98_0920	ncbi-geneid:5346463	1.3.1.9	51735
bcy:Bcer98_0930	ncbi-geneid:5346482	2.1.1.101	53335
bcy:Bcer98_0937	ncbi-geneid:5346493	2.7.7.24	53448
bcy:Bcer98_0938	ncbi-geneid:5346494	5.1.3.13	51182
bcy:Bcer98_0939	ncbi-geneid:5346495	4.2.1.46	51735
bcy:Bcer98_0940	ncbi-geneid:5346497	1.1.1.133	51735
bcy:Bcer98_0943	ncbi-geneid:5346501	3.6.4.12	52540
bcy:Bcer98_0955	ncbi-geneid:5346518	1.6.-.-	51905|55424
bcy:Bcer98_0960	ncbi-geneid:5346524	2.3.1.61	52777|51230|47005
bcy:Bcer98_0961	ncbi-geneid:5346526	1.2.4.2	52518|52518
bcy:Bcer98_0964	ncbi-geneid:5346529	4.2.1.52	51569
bcy:Bcer98_0965	ncbi-geneid:5346531	1.2.1.60	53720
bcy:Bcer98_0966	ncbi-geneid:5346532	1.14.13.3	56645|47203
bcy:Bcer98_0968	ncbi-geneid:5346535	2.7.7.2	52374
bcy:Bcer98_0971	ncbi-geneid:5346539	4.1.1.68|5.3.3	56529
bcy:Bcer98_0972	ncbi-geneid:5346540	4.1.1.68|5.3.3	56529
bcy:Bcer98_0973	ncbi-geneid:5346542	5.3.3.10	55331
bcy:Bcer98_0998	ncbi-geneid:5344043	3.4.16.4	56601
bcy:Bcer98_0999	ncbi-geneid:5344044	3.4.-.-	51306
bcy:Bcer98_1005	ncbi-geneid:5344054	3.4.24.-	55486
bcy:Bcer98_1006	ncbi-geneid:5344056	1.2.1.3	53720
bcy:Bcer98_1007	ncbi-geneid:5344057	3.6.3.31	52540|50331
bcy:Bcer98_1009	ncbi-geneid:5344063	2.1.3.3	161098
bcy:Bcer98_1014	ncbi-geneid:5344070	3.2.1.17|5.4.99.12	55120
bcy:Bcer98_1018	ncbi-geneid:5344080	1.1.3.15	56176|55103
bcy:Bcer98_1022	ncbi-geneid:5344086	2.7.13.3	55874|47384|158472
bcy:Bcer98_1028	ncbi-geneid:5344096	3.1.4.46	51695
bcy:Bcer98_1043	ncbi-geneid:5344115	1.1.1.36	51735
bcy:Bcer98_1044	ncbi-geneid:5344117	2.3.1.-	53474
bcy:Bcer98_1049	ncbi-geneid:5344125	3.6.3.30	52540|50331
bcy:Bcer98_1051	ncbi-geneid:5344127	3.11.1.1	56784
bcy:Bcer98_1052	ncbi-geneid:5344129	2.6.1.37	53383
bcy:Bcer98_1059	ncbi-geneid:5344137	2.7.13.3	55874|47384
bcy:Bcer98_1065	ncbi-geneid:5344148	4.2.3.12	55620
bcy:Bcer98_1067	ncbi-geneid:5344150	1.7.1.13	55620
bcy:Bcer98_1070	ncbi-geneid:5344155	2.3.1.-	55729
bcy:Bcer98_1074	ncbi-geneid:5344166	1.17.4.1	48168|51998
bcy:Bcer98_1075	ncbi-geneid:5344169	1.17.4.1	51998
bcy:Bcer98_1076	ncbi-geneid:5344171	1.17.4.1	47240
bcy:Bcer98_1087	ncbi-geneid:5345046	3.4.17.13	52317|141986
bcy:Bcer98_1088	ncbi-geneid:5344209	1.13.12.16
bcy:Bcer98_1090	ncbi-geneid:5344219	6.1.1.13	47336
bcy:Bcer98_1092	ncbi-geneid:5344233	6.1.1.13	56801
bcy:Bcer98_1094	ncbi-geneid:5344250	3.5.1.-	53187|55031
bcy:Bcer98_1120	ncbi-geneid:5344443	2.2.1.6	52518|52518|52467
bcy:Bcer98_1121	ncbi-geneid:5344449	2.2.1.6	55021|55021
bcy:Bcer98_1122	ncbi-geneid:5344457	1.1.1.86	51735|48179
bcy:Bcer98_1123	ncbi-geneid:5344462	2.3.3.13	51569|110921
bcy:Bcer98_1124	ncbi-geneid:5344468	1.1.1.85	53659
bcy:Bcer98_1125	ncbi-geneid:5344477	4.2.1.33|4.2.1.35	53732
bcy:Bcer98_1126	ncbi-geneid:5344482	4.2.1.33|4.2.1.35	52016
bcy:Bcer98_1128	ncbi-geneid:5344496	2.4.2.17	53850
bcy:Bcer98_1129	ncbi-geneid:5344501	1.1.1.23	53720
bcy:Bcer98_1130	ncbi-geneid:5344506	4.2.1.19	54211|54211
bcy:Bcer98_1131	ncbi-geneid:5344760	2.4.2.-	52317
bcy:Bcer98_1132	ncbi-geneid:5344516	5.3.1.16	51366
bcy:Bcer98_1133	ncbi-geneid:5344521	4.1.3.-	51366
bcy:Bcer98_1134	ncbi-geneid:5344533	3.5.4.19	141734
bcy:Bcer98_1135	ncbi-geneid:5344540	3.6.1.31	101386
bcy:Bcer98_1141	ncbi-geneid:5344587	4.1.1.20	51419|50621
bcy:Bcer98_1143	ncbi-geneid:5344600	1.8.4.8	52402
bcy:Bcer98_1144	ncbi-geneid:5344606	2.7.7.4	52374|88697
bcy:Bcer98_1145	ncbi-geneid:5344611	2.7.1.25	52540
bcy:Bcer98_1146	ncbi-geneid:5344616	1.7.7.1	56014|56014|55124|55124
bcy:Bcer98_1148	ncbi-geneid:5344627	2.1.1.107	53790
bcy:Bcer98_1159	ncbi-geneid:5344685	2.7.13.3	55874
bcy:Bcer98_1170	ncbi-geneid:5344754	2.7.1.69	55804|52794
bcy:Bcer98_1171	ncbi-geneid:5344762	5.3.1.8	51182
bcy:Bcer98_1174	ncbi-geneid:5344780	1.14.12.17	46458|52343|63380
bcy:Bcer98_1187	ncbi-geneid:5344850	2.4.2.1	53167
bcy:Bcer98_1189	ncbi-geneid:5344861	2.3.2.3	55729
bcy:Bcer98_1192	ncbi-geneid:5344874	1.15.1.1	54719|46609
bcy:Bcer98_1193	ncbi-geneid:5344879	3.4.16.4	56601
bcy:Bcer98_1196	ncbi-geneid:5344892	5.4.99.12	55120|55174
bcy:Bcer98_1201	ncbi-geneid:5344914	2.7.13.3	55874|47384|158472|55785
bcy:Bcer98_1208	ncbi-geneid:5344955	3.6.4.12	52540
bcy:Bcer98_1214	ncbi-geneid:5345021	1.4.1.2	51735|53223
bcy:Bcer98_1216	ncbi-geneid:5345043	3.5.1.28	55846
bcy:Bcer98_1217	ncbi-geneid:5345054	1.8.1.9	51905
bcy:Bcer98_1218	ncbi-geneid:5345058	3.5.1.1	53774
bcy:Bcer98_1220	ncbi-geneid:5345069	2.7.4.14	52540
bcy:Bcer98_1222	ncbi-geneid:5345079	5.3.3.2	51395
bcy:Bcer98_1228	ncbi-geneid:5345111	1.1.1.94	51735|48179
bcy:Bcer98_1234	ncbi-geneid:5345143	3.5.4.16	55620
bcy:Bcer98_1236	ncbi-geneid:5345154	2.1.1	53335
bcy:Bcer98_1237	ncbi-geneid:5345159	2.5.1.30	48576
bcy:Bcer98_1238	ncbi-geneid:5345164	2.7.4.6	54919
bcy:Bcer98_1239	ncbi-geneid:5345169	4.2.3.5	103263
bcy:Bcer98_1240	ncbi-geneid:5345175	4.2.3.4	56796
bcy:Bcer98_1241	ncbi-geneid:5345180	2.6.1.9	53383
bcy:Bcer98_1242	ncbi-geneid:5345185	2.5.1.19	55205
bcy:Bcer98_1246	ncbi-geneid:5345209	1.10.2.-	50022
bcy:Bcer98_1247	ncbi-geneid:5345214	1.10.2.-	81342
bcy:Bcer98_1248	ncbi-geneid:5345220	1.10.2.-	81648|46626
bcy:Bcer98_1253	ncbi-geneid:5345945	2.7.7.7	52141
bcy:Bcer98_1256	ncbi-geneid:5345960	1.3.1.26	55347|51735
bcy:Bcer98_1257	ncbi-geneid:5345986	4.2.3.3	52335
bcy:Bcer98_1260	ncbi-geneid:5346002	2.7.7.72|3.1.3.-|3.1.4	81891|81301
bcy:Bcer98_1261	ncbi-geneid:5346007	6.3.4.15	55681|46785|50037
bcy:Bcer98_1262	ncbi-geneid:5346020	2.1.2.11	51621
bcy:Bcer98_1263	ncbi-geneid:5346025	6.3.2.1	52374
bcy:Bcer98_1264	ncbi-geneid:5346049	4.1.1.11	50692
bcy:Bcer98_1265	ncbi-geneid:5346055	2.7.7.7|3.6.4.12	53098|52540
bcy:Bcer98_1268	ncbi-geneid:5346072	2.6.1.1	53383
bcy:Bcer98_1270	ncbi-geneid:5346083	4.2.99.18	48150
bcy:Bcer98_1272	ncbi-geneid:5346094	2.4.1.-|3.4	56601|53955|49265
bcy:Bcer98_1282	ncbi-geneid:5343974	2.1.1.-	53335
bcy:Bcer98_1300	ncbi-geneid:5346275	3.6.4.12	52540
bcy:Bcer98_1301	ncbi-geneid:5346279	3.4.17.19	55486
bcy:Bcer98_1302	ncbi-geneid:5346286	2.4.2.22	53271
bcy:Bcer98_1310	ncbi-geneid:5346329	2.8.1.1|2.8.1.2	52821|52821
bcy:Bcer98_1313	ncbi-geneid:5346346	6.3.1.8	56059|52440
bcy:Bcer98_1321	ncbi-geneid:5346389	3.1.26.4
bcy:Bcer98_1324	ncbi-geneid:5346404	3.1.26.4
bcy:Bcer98_1333	ncbi-geneid:5346458	3.1.-.-	56281
bcy:Bcer98_1336	ncbi-geneid:5346480	1.-.-.-	55469
bcy:Bcer98_1343	ncbi-geneid:5346520	2.7.13.3
bcy:Bcer98_1347	ncbi-geneid:5346541	2.1.1.80	53335
bcy:Bcer98_1362	ncbi-geneid:5344100	3.6.3.14	52540
bcy:Bcer98_1400	ncbi-geneid:5344835	1.-.-.-	51735
bcy:Bcer98_1402	ncbi-geneid:5344871	3.4.16.4	56601
bcy:Bcer98_1407	ncbi-geneid:5344993	6.3.5.4	52402|56235
bcy:Bcer98_1415	ncbi-geneid:5345195	4.2.1.2	48557
bcy:Bcer98_1420	ncbi-geneid:5345999	3.4.13.21	52317
bcy:Bcer98_1424	ncbi-geneid:5346117	2.7.11.1	52540|52540
bcy:Bcer98_1427	ncbi-geneid:5346202	6.3.1.1	55681
bcy:Bcer98_1430	ncbi-geneid:5346272	2.7.2.4	53633|55021|55021
bcy:Bcer98_1436	ncbi-geneid:5346401	3.1.3.26	53850
bcy:Bcer98_1438	ncbi-geneid:5346451	2.5.1.47	53686
bcy:Bcer98_1443	ncbi-geneid:5344028	1.8.4.11	55068
bcy:Bcer98_1444	ncbi-geneid:5344055	2.6.1.42	56752
bcy:Bcer98_1446	ncbi-geneid:5344108	4.2.1.9	143975|52016
bcy:Bcer98_1447	ncbi-geneid:5344131	4.3.1.19	53686|55021
bcy:Bcer98_1460	ncbi-geneid:5346017	3.5.4.28	51556|51338
bcy:Bcer98_1469	ncbi-geneid:5344938	4.1.2.4	51569
bcy:Bcer98_1470	ncbi-geneid:5346080	3.5.4.5	53927
bcy:Bcer98_1472	ncbi-geneid:5344774	5.99.1.2	56712
bcy:Bcer98_1476	ncbi-geneid:5345978	1.2.1.8	53720
bcy:Bcer98_1477	ncbi-geneid:5343387	1.1.1.1	56796
bcy:Bcer98_1478	ncbi-geneid:5345628	1.7.-.-	52218
bcy:Bcer98_1484	ncbi-geneid:5347359	1.1.1.27	56327|51735
bcy:Bcer98_1490	ncbi-geneid:5345478	3.4.16.4	56601
bcy:Bcer98_1491	ncbi-geneid:5346854	2.7.8.-	56214|56214
bcy:Bcer98_1494	ncbi-geneid:5345756	1.1.1.100	51735
bcy:Bcer98_1496	ncbi-geneid:5346565	1.1.1.3	55347|51735|55021
bcy:Bcer98_1497	ncbi-geneid:5346191	4.2.3.1	53686
bcy:Bcer98_1498	ncbi-geneid:5346192	2.7.1.39	55060|54211
bcy:Bcer98_1510	ncbi-geneid:5345892	6.3.1.5	52402
bcy:Bcer98_1513	ncbi-geneid:5345859	3.4.21.-	52743
bcy:Bcer98_1525	ncbi-geneid:5345912	2.3.1.57	55729
bcy:Bcer98_1529	ncbi-geneid:5345792	1.6.99.3	51395
bcy:Bcer98_1530	ncbi-geneid:5345795	2.1.1.63	46767|53155
bcy:Bcer98_1532	ncbi-geneid:5345853	3.1.3.26	53850
bcy:Bcer98_1533	ncbi-geneid:5345854	2.5.1.-	54593
bcy:Bcer98_1542	ncbi-geneid:5347410	3.1.2.20	54637
bcy:Bcer98_1543	ncbi-geneid:5343718	2.7.8.-	56024|56024
bcy:Bcer98_1545	ncbi-geneid:5347346	1.1.1.100	51735
bcy:Bcer98_1557	ncbi-geneid:5345789	3.4.16.4	55166
bcy:Bcer98_1563	ncbi-geneid:5345784	5.1.1.1	51419|50621
bcy:Bcer98_1593	ncbi-geneid:5345645	6.3.4.3	52540
bcy:Bcer98_1597	ncbi-geneid:5344260	1.11.1.9	52833
bcy:Bcer98_1599	ncbi-geneid:5343534	3.4.24.28	55486
bcy:Bcer98_1604	ncbi-geneid:5345235	3.1.3.48|1.20.4.1	52788
bcy:Bcer98_1610	ncbi-geneid:5345226	3.5.1.28	53187
bcy:Bcer98_1620	ncbi-geneid:5347124	6.1.1.19	52374|47323|55190
bcy:Bcer98_1621	ncbi-geneid:5346866	3.4.24.28	55486
bcy:Bcer98_1623	ncbi-geneid:5346584	3.4.11.5	53474
bcy:Bcer98_1639	ncbi-geneid:5347186	2.1.1.45	55831
bcy:Bcer98_1640	ncbi-geneid:5345738	1.5.1.3	53597
bcy:Bcer98_1641	ncbi-geneid:5347187	2.4.1.129	56601|56519|54427
bcy:Bcer98_1642	ncbi-geneid:5347236	1.6.5.2	52218
bcy:Bcer98_1643	ncbi-geneid:5347237	2.3.1.51	69593
bcy:Bcer98_1652	ncbi-geneid:5346665	6.3.5.4	52402|56235
bcy:Bcer98_1655	ncbi-geneid:5347388	2.6.1.21	56752
bcy:Bcer98_1663	ncbi-geneid:5345559	2.7.1.12	53067|53067
bcy:Bcer98_1665	ncbi-geneid:5343819	1.1.1.44	51735|48179
bcy:Bcer98_1668	ncbi-geneid:5344713	1.7.1.6	52218
bcy:Bcer98_1676	ncbi-geneid:5347116	1.7.99.1	56821
bcy:Bcer98_1682	ncbi-geneid:5347433	2.6.1.-	53383
bcy:Bcer98_1683	ncbi-geneid:5346960	2.8.3.8	100950
bcy:Bcer98_1684	ncbi-geneid:5346961	2.8.3.5|2.8.3.8	100950
bcy:Bcer98_1685	ncbi-geneid:5345489	3.5.1.16	53187|55031
bcy:Bcer98_1688	ncbi-geneid:5346623	5.4.3.2	102114
bcy:Bcer98_1698	ncbi-geneid:5347438	2.7.11.1	56112
bcy:Bcer98_1722	ncbi-geneid:5347002	2.4.1.-|3.4	56601|53955
bcy:Bcer98_1724	ncbi-geneid:5344146	2.3.3.1	48256
bcy:Bcer98_1725	ncbi-geneid:5344147	4.2.1.79	103378
bcy:Bcer98_1727	ncbi-geneid:5347071	1.3.99.-	56645|47203
bcy:Bcer98_1728	ncbi-geneid:5345362	1.1.1.31	51735|48179
bcy:Bcer98_1729	ncbi-geneid:5345355	1.2.1.27	53720
bcy:Bcer98_1732	ncbi-geneid:5346052	4.2.1.17	52096
bcy:Bcer98_1737	ncbi-geneid:5344775	3.1.3.1	103473|103473
bcy:Bcer98_1752	ncbi-geneid:5346187	4.1.1.44	69118
bcy:Bcer98_1754	ncbi-geneid:5346812	1.3.1.28	51735
bcy:Bcer98_1755	ncbi-geneid:5346813	5.4.4.2	56322
bcy:Bcer98_1756	ncbi-geneid:5346757	2.7.7.58	56801
bcy:Bcer98_1757	ncbi-geneid:5346758	3.3.2.1	52499|47336
bcy:Bcer98_1761	ncbi-geneid:5346684	2.7.8.-	56214|56214
bcy:Bcer98_1767	ncbi-geneid:5346730	6.1.1.3	55681|55186|52954|81271
bcy:Bcer98_1774	ncbi-geneid:5343460	1.3.3.4	51905|54373
bcy:Bcer98_1783	ncbi-geneid:5345310	2.7.6.5	109604
bcy:Bcer98_1789	ncbi-geneid:5344059	2.7.1.69	52794
bcy:Bcer98_1794	ncbi-geneid:5347306	5.4.2.1
bcy:Bcer98_1799	ncbi-geneid:5345300	2.7.7.-	81631|81301
bcy:Bcer98_1800	ncbi-geneid:5343861	3.4.13.3	53187
bcy:Bcer98_1803	ncbi-geneid:5345282	6.4.1.2|6.3.4.14	56059|52440|51246
bcy:Bcer98_1805	ncbi-geneid:5345539	4.1.3.4	51569
bcy:Bcer98_1806	ncbi-geneid:5346786	4.2.1.17	52096
bcy:Bcer98_1807	ncbi-geneid:5346787	6.4.1.3	52096|52096
bcy:Bcer98_1808	ncbi-geneid:5345582	6.2.1.1	56801
bcy:Bcer98_1813	ncbi-geneid:5345457	3.4.16.4	56601
bcy:Bcer98_1814	ncbi-geneid:5345364	2.7.3.-	55874|47384
bcy:Bcer98_1818	ncbi-geneid:5345717	3.2.2.9	53167
bcy:Bcer98_1823	ncbi-geneid:5344026	2.3.1.41|2.3.1.180	53901
bcy:Bcer98_1832	ncbi-geneid:5346650	2.7.8.-	56214|56214
bcy:Bcer98_1840	ncbi-geneid:5347399	3.5.1.28	54106|54106
bcy:Bcer98_1841	ncbi-geneid:5347400	3.4.24.-	55486
bcy:Bcer98_1848	ncbi-geneid:5347189	1.4.99.1	51905|54373
bcy:Bcer98_1856	ncbi-geneid:5347313	3.6.1.-	55811
bcy:Bcer98_1875	ncbi-geneid:5345641	2.7.11.1	56112
bcy:Bcer98_1877	ncbi-geneid:5347528	5.1.1.13	53681|53681
bcy:Bcer98_1885	ncbi-geneid:5347462	1.14.-.-	48264
bcy:Bcer98_1892	ncbi-geneid:5345838	3.5.99.2	48613
bcy:Bcer98_1897	ncbi-geneid:5345661	3.5.1.28	47090
bcy:Bcer98_1901	ncbi-geneid:5347063	1.13.11.11	140959
bcy:Bcer98_1903	ncbi-geneid:5345277	3.7.1.3	53383
bcy:Bcer98_1908	ncbi-geneid:5346722	3.6.3.32	52540|54631
bcy:Bcer98_1910	ncbi-geneid:5345564	3.4.21.92	52096
bcy:Bcer98_1919	ncbi-geneid:5346851	3.6.4.12	52540|46785|47819
bcy:Bcer98_1924	ncbi-geneid:5345867	3.6.1.1	64182
bcy:Bcer98_1928	ncbi-geneid:5347068	1.6.5.5	51735|50129
bcy:Bcer98_1933	ncbi-geneid:5344164	2.7.1.48	52540
bcy:Bcer98_1935	ncbi-geneid:5347338	3.1.3.26	53850
bcy:Bcer98_1982	ncbi-geneid:5347539	3.2.2.1	53590
bcy:Bcer98_1989	ncbi-geneid:5345240	2.7.1.33	53067
bcy:Bcer98_1990	ncbi-geneid:5345241	3.6.4.12	52540
bcy:Bcer98_1997	ncbi-geneid:5345271	1.14.14.5	51679
bcy:Bcer98_2002	ncbi-geneid:5347335	2.3.1.81	110710
bcy:Bcer98_2008	ncbi-geneid:5347513	3.5.1.-	88713
bcy:Bcer98_2010	ncbi-geneid:5347295	2.7.1.69	52794
bcy:Bcer98_2014	ncbi-geneid:5347493	2.5.1.54|5.4.99.5	51569|48600
bcy:Bcer98_2017	ncbi-geneid:5347191	4.3.1.18	53686
bcy:Bcer98_2018	ncbi-geneid:5347112	4.4.1.5	54593
bcy:Bcer98_2032	ncbi-geneid:5346947	2.3.1.128	55729
bcy:Bcer98_2039	ncbi-geneid:5343443	1.3.1.45	51735
bcy:Bcer98_2042	ncbi-geneid:5343949	4.3.1.12	51735
bcy:Bcer98_2046	ncbi-geneid:5344257	3.1.3.16	56300
bcy:Bcer98_2056	ncbi-geneid:5344298	3.4.19.3	53182
bcy:Bcer98_2061	ncbi-geneid:5343844	6.3.4.6	50891
bcy:Bcer98_2064	ncbi-geneid:5345913	3.4.21.89	51306
bcy:Bcer98_2073	ncbi-geneid:5345237	4.4.1.5	54593
bcy:Bcer98_2075	ncbi-geneid:5346900	2.7.7.9	53448
bcy:Bcer98_2076	ncbi-geneid:5345648	1.1.1.22	51735|48179|52413
bcy:Bcer98_2085	ncbi-geneid:5346778	1.1.1.95	51735|52283|55021
bcy:Bcer98_2086	ncbi-geneid:5346779	2.6.1.52	53383
bcy:Bcer98_2107	ncbi-geneid:5346919	3.5.1.46	56601
bcy:Bcer98_2128	ncbi-geneid:5347258	1.1.1.267	55347|51735|69055
bcy:Bcer98_2135	ncbi-geneid:5346954	1.1.5.4	51905
bcy:Bcer98_2187	ncbi-geneid:5345263	2.3.1.41|2.3.1.180	53901
bcy:Bcer98_2200	ncbi-geneid:5345398	2.3.1.118	54001
bcy:Bcer98_2201	ncbi-geneid:5345399	3.4.24.-	55486
bcy:Bcer98_2205	ncbi-geneid:5345554	3.1.4.46	51695
bcy:Bcer98_2215	ncbi-geneid:5345658	1.1.2.4	56176|55103
bcy:Bcer98_2224	ncbi-geneid:5346749	4.3.2.1	48557
bcy:Bcer98_2226	ncbi-geneid:5346838	3.2.2.1	53590
bcy:Bcer98_2229	ncbi-geneid:5346989	1.2.1.3	53720
bcy:Bcer98_2232	ncbi-geneid:5343430	5.4.99.17	48239|48239
bcy:Bcer98_2246	ncbi-geneid:5344019	5.99.1.-	56719|101904
bcy:Bcer98_2247	ncbi-geneid:5344020	5.99.1.-	56719|55874|54211
bcy:Bcer98_2249	ncbi-geneid:5343960	1.3.1.74	50494|50156
bcy:Bcer98_2251	ncbi-geneid:5343933	1.97.1.4	102114
bcy:Bcer98_2252	ncbi-geneid:5343934	1.17.4.2	51998
bcy:Bcer98_2255	ncbi-geneid:5344552	3.1.2.-	54637
bcy:Bcer98_2260	ncbi-geneid:5346041	2.7.7.7
bcy:Bcer98_2264	ncbi-geneid:5346608	4.2.1.3	53732|52016
bcy:Bcer98_2273	ncbi-geneid:5343615	6.2.1.-	56801
bcy:Bcer98_2303	ncbi-geneid:5347393	3.5.1.28	55846
bcy:Bcer98_2309	ncbi-geneid:5345659	3.5.3.8	52768
bcy:Bcer98_2310	ncbi-geneid:5345660	3.5.2.7	51556|51338
bcy:Bcer98_2311	ncbi-geneid:5345758	4.2.1.49	111326
bcy:Bcer98_2312	ncbi-geneid:5345759	4.3.1.3
bcy:Bcer98_2319	ncbi-geneid:5345749	3.5.1.-	53187|55031
bcy:Bcer98_2329	ncbi-geneid:5345480	3.5.1.28	55846
bcy:Bcer98_2336	ncbi-geneid:5344718	2.2.1.1	52518|52518|52922
bcy:Bcer98_2341	ncbi-geneid:5343965	3.1.4.16	56300|55816
bcy:Bcer98_2344	ncbi-geneid:5343758	3.4.21.88	51306|46785
bcy:Bcer98_2370	ncbi-geneid:5346898	6.1.1.2	52374
bcy:Bcer98_2381	ncbi-geneid:5347228	6.3.1.2	55931|54368
bcy:Bcer98_2391	ncbi-geneid:5343829	2.5.1.75	52540|52540
bcy:Bcer98_2394	ncbi-geneid:5345676	2.7.1.69	55804|52794
bcy:Bcer98_2395	ncbi-geneid:5344121	2.7.1.56	53613
bcy:Bcer98_2406	ncbi-geneid:5346792	3.6.3.34	52540
bcy:Bcer98_2411	ncbi-geneid:5346926	3.4.11.4	53187|55031
bcy:Bcer98_2424	ncbi-geneid:5343532	1.3.1.74	102114
bcy:Bcer98_2425	ncbi-geneid:5343533	1.2.7.3	52518
bcy:Bcer98_2426	ncbi-geneid:5343568	1.2.7.3	52518|53323|52922
bcy:Bcer98_2427	ncbi-geneid:5343569	3.4.13.19	51556
bcy:Bcer98_2431	ncbi-geneid:5347470	3.6.3.8	52540|54752
bcy:Bcer98_2437	ncbi-geneid:5347522	1.1.1.100	51735
bcy:Bcer98_2442	ncbi-geneid:5343698	3.6.3.17	52540|52540
bcy:Bcer98_2449	ncbi-geneid:5345937	3.1.-.-	56281
bcy:Bcer98_2451	ncbi-geneid:5343547	4.2.1.52	51569
bcy:Bcer98_2452	ncbi-geneid:5343841	2.7.2.4	53633|55021|55021
bcy:Bcer98_2453	ncbi-geneid:5343842	1.2.1.11	55347|51735
bcy:Bcer98_2459	ncbi-geneid:5344005	2.7.7.8	54211|54211|55666|55666|54791|50249
bcy:Bcer98_2461	ncbi-geneid:5344075	2.7.1.26|2.7.7.2	82114|52374
bcy:Bcer98_2462	ncbi-geneid:5344180	5.4.99.12	55120
bcy:Bcer98_2470	ncbi-geneid:5344454	2.7.7.7	53098|50249
bcy:Bcer98_2471	ncbi-geneid:5344345	6.1.1.15	55681|55826|52954
bcy:Bcer98_2472	ncbi-geneid:5344346	3.4.24.-	50156
bcy:Bcer98_2473	ncbi-geneid:5343914	1.1.1.267	55347|51735|69055
bcy:Bcer98_2475	ncbi-geneid:5345671	2.5.1.31	64005
bcy:Bcer98_2477	ncbi-geneid:5344522	2.7.4.22	53633
bcy:Bcer98_2482	ncbi-geneid:5345444	3.4.25.2	56235
bcy:Bcer98_2485	ncbi-geneid:5345967	5.99.1.2	56712|57783
bcy:Bcer98_2487	ncbi-geneid:5345257	6.2.1.5	52210|51735
bcy:Bcer98_2488	ncbi-geneid:5345258	6.2.1.5	56059|52210
bcy:Bcer98_2489	ncbi-geneid:5345713	3.1.26.4	53098
bcy:Bcer98_2491	ncbi-geneid:5343897	3.4.21.89	51306
bcy:Bcer98_2493	ncbi-geneid:5345965	2.1.1.31	75217
bcy:Bcer98_2501	ncbi-geneid:5346706	3.1.26.3	69065|54768
bcy:Bcer98_2503	ncbi-geneid:5345841	1.1.1.100	51735
bcy:Bcer98_2504	ncbi-geneid:5345842	2.3.1.39	52151|55048
bcy:Bcer98_2505	ncbi-geneid:5346842	2.3.1.15	53659
bcy:Bcer98_2507	ncbi-geneid:5346844	3.6.4.12	52540|52540|50249
bcy:Bcer98_2511	ncbi-geneid:5346885	2.7.6.2	63999|63862
bcy:Bcer98_2512	ncbi-geneid:5346886	5.1.3.1	51366
bcy:Bcer98_2513	ncbi-geneid:5347206	3.6.1.-	52540|50249
bcy:Bcer98_2514	ncbi-geneid:5347207	2.7.11.1	56112
bcy:Bcer98_2515	ncbi-geneid:5345788	3.1.3.16	81606
bcy:Bcer98_2516	ncbi-geneid:5346037	2.1.1.-	102114
bcy:Bcer98_2517	ncbi-geneid:5347351	2.1.1.-	53335|48013
bcy:Bcer98_2518	ncbi-geneid:5347352	2.1.2.9	53328|50486
bcy:Bcer98_2519	ncbi-geneid:5343626	3.5.1.88	56420
bcy:Bcer98_2520	ncbi-geneid:5343627	3.6.4.-	52540|52540
bcy:Bcer98_2521	ncbi-geneid:5347072	4.1.1.36|6.3.2.5	102645|52507
bcy:Bcer98_2522	ncbi-geneid:5347073	2.7.7.6	63562
bcy:Bcer98_2523	ncbi-geneid:5343590	2.7.4.8	52540
bcy:Bcer98_2526	ncbi-geneid:5343576	3.6.3.8	81665|56784|81660|81653
bcy:Bcer98_2531	ncbi-geneid:5343385	2.4.2.10	53271
bcy:Bcer98_2532	ncbi-geneid:5343386	4.1.1.23	51366
bcy:Bcer98_2533	ncbi-geneid:5343666	1.3.3.1	51395
bcy:Bcer98_2535	ncbi-geneid:5343851	6.3.5.5	56059|56059|52440|52440|48108|52335
bcy:Bcer98_2536	ncbi-geneid:5343852	6.3.5.5	52317|52021
bcy:Bcer98_2537	ncbi-geneid:5344008	3.5.2.3	51556|51338
bcy:Bcer98_2538	ncbi-geneid:5344009	2.1.3.2	53671
bcy:Bcer98_2540	ncbi-geneid:5343993	2.4.2.9	53271
bcy:Bcer98_2541	ncbi-geneid:5344021	3.2.1.17|5.4.99.12	55120|55174
bcy:Bcer98_2544	ncbi-geneid:5345294	6.1.1.5	52374|47323|50677
bcy:Bcer98_2559	ncbi-geneid:5345579	1.1.1.158	56176|56194
bcy:Bcer98_2560	ncbi-geneid:5345580	2.4.1.227	53756
bcy:Bcer98_2562	ncbi-geneid:5344536	6.3.2.9	53623|53244|51984
bcy:Bcer98_2564	ncbi-geneid:5346603	6.3.2.13	53623|53244|63418
bcy:Bcer98_2565	ncbi-geneid:5346624	2.4.1.129	56601|56519|54184
bcy:Bcer98_2566	ncbi-geneid:5346625	2.4.1.129	56601|56519|54184|54184
bcy:Bcer98_2568	ncbi-geneid:5346835	2.1.1.-	53335|81799
bcy:Bcer98_2570	ncbi-geneid:5343411	1.1.1.169	48179|51735
bcy:Bcer98_2581	ncbi-geneid:5343953	3.5.1.28	55846
bcy:Bcer98_2612	ncbi-geneid:5345543	3.6.1.23	51283
bcy:Bcer98_2632	ncbi-geneid:5343497	2.7.7.3	52374
bcy:Bcer98_2637	ncbi-geneid:5345447	5.4.2.1
bcy:Bcer98_2644	ncbi-geneid:5347414	1.9.3.1	81452
bcy:Bcer98_2645	ncbi-geneid:5345909	1.9.3.1	81442
bcy:Bcer98_2646	ncbi-geneid:5346038	1.9.3.1	49503|81464|46626
bcy:Bcer98_2649	ncbi-geneid:5347023	6.4.1.1	51569|56059|89000|52440|51246|51230
bcy:Bcer98_2660	ncbi-geneid:5346995	3.1.3.25	56655
bcy:Bcer98_2664	ncbi-geneid:5345549	4.1.1.18	53383|55904
bcy:Bcer98_2671	ncbi-geneid:5347409	1.8.1.4	51905|55424
bcy:Bcer98_2672	ncbi-geneid:5347042	2.3.1.168|2.3.1.12	52777|51230|47005
bcy:Bcer98_2673	ncbi-geneid:5347043	1.2.4.1	52518|52922
bcy:Bcer98_2674	ncbi-geneid:5347463	1.2.4.1	52518
bcy:Bcer98_2676	ncbi-geneid:5346169	3.5.1.88	56420
bcy:Bcer98_2679	ncbi-geneid:5347205	3.1.-.-	56281
bcy:Bcer98_2682	ncbi-geneid:5344016	3.5.1.14|3.5.1.47	53187|55031
bcy:Bcer98_2683	ncbi-geneid:5344017	2.3.1.89	51161
bcy:Bcer98_2695	ncbi-geneid:5347360	2.7.4.1	56024|143724|56024|140356
bcy:Bcer98_2696	ncbi-geneid:5347361	3.6.1.11|3.6.1.40	53067|53067|109604
bcy:Bcer98_2704	ncbi-geneid:5345245	2.1.1.14	51726|51726
bcy:Bcer98_2708	ncbi-geneid:5345321	2.7.13.3	55874|47384
bcy:Bcer98_2710	ncbi-geneid:5345285	2.6.1.-	53383
bcy:Bcer98_2711	ncbi-geneid:5345473	5.1.1.1	53822|47413
bcy:Bcer98_2716	ncbi-geneid:5345419	3.2.1.10	51445|51011
bcy:Bcer98_2722	ncbi-geneid:5346040	2.3.1.9	53901|53901
bcy:Bcer98_2729	ncbi-geneid:5345865	1.1.1.30	51735
bcy:Bcer98_2731	ncbi-geneid:5345762	5.3.1.23	100950
bcy:Bcer98_2732	ncbi-geneid:5345763	2.7.1.100	56112
bcy:Bcer98_2734	ncbi-geneid:5345740	2.6.1.-	53383
bcy:Bcer98_2735	ncbi-geneid:5343893	4.1.1.39|3.1.3.77	51649|54966
bcy:Bcer98_2736	ncbi-geneid:5343894	3.1.3.77	56784
bcy:Bcer98_2737	ncbi-geneid:5346189	4.2.1.109	53639
bcy:Bcer98_2738	ncbi-geneid:5346190	1.13.11.53|1.13.11.54	51182
bcy:Bcer98_2747	ncbi-geneid:5343797	2.7.3.9	51621|52009|47831
bcy:Bcer98_2749	ncbi-geneid:5344193	2.7.1.69	51261|55604
bcy:Bcer98_2753	ncbi-geneid:5344182	3.5.99.6	100950
bcy:Bcer98_2754	ncbi-geneid:5344183	3.5.1.25	51556|51338
bcy:Bcer98_2760	ncbi-geneid:5344256	5.2.1.8	50891
bcy:Bcer98_2772	ncbi-geneid:5344236	2.7.11.1	55874
bcy:Bcer98_2774	ncbi-geneid:5343942	3.4.16.4	56601|69189
bcy:Bcer98_2784	ncbi-geneid:5343786	2.4.2.2	52418|54680|47648
bcy:Bcer98_2785	ncbi-geneid:5347508	2.4.2.1	53167
bcy:Bcer98_2786	ncbi-geneid:5347509	5.4.2.7	53649|143856
bcy:Bcer98_2793	ncbi-geneid:5343566	3.6.1.13	55811
bcy:Bcer98_2796	ncbi-geneid:5344568	1.1.1.274	51430
bcy:Bcer98_2799	ncbi-geneid:5344311	3.1.3.5	56300|55816
bcy:Bcer98_2808	ncbi-geneid:5347256	3.5.4.26|1.1.1.193	53597|53927
bcy:Bcer98_2809	ncbi-geneid:5343863	2.5.1.9	63380|63380
bcy:Bcer98_2810	ncbi-geneid:5343864	3.5.4.25|4.1.99.12	55821|142695
bcy:Bcer98_2811	ncbi-geneid:5343853	2.5.1.9|2.5.1.78	52121
bcy:Bcer98_2813	ncbi-geneid:5343487	2.8.1.6	102114
bcy:Bcer98_2815	ncbi-geneid:5343869	3.1.1.1	53474
bcy:Bcer98_2816	ncbi-geneid:5343870	2.3.1.47	53383
bcy:Bcer98_2817	ncbi-geneid:5343875	6.3.3.3	52540
bcy:Bcer98_2818	ncbi-geneid:5343876	2.6.1.62	53383
bcy:Bcer98_2821	ncbi-geneid:5343670	3.1.4.16	56300|55816
bcy:Bcer98_2825	ncbi-geneid:5343638	2.1.3.3	53671
bcy:Bcer98_2826	ncbi-geneid:5343683	2.6.1.11	53383
bcy:Bcer98_2827	ncbi-geneid:5343684	2.7.2	53633
bcy:Bcer98_2828	ncbi-geneid:5343639	2.3.1.1|2.3.1.35	56266
bcy:Bcer98_2829	ncbi-geneid:5343640	1.2.1	55347|51735
bcy:Bcer98_2833	ncbi-geneid:5343632	1.5.1.2	48179|51735
bcy:Bcer98_2835	ncbi-geneid:5343571	4.3.1.17	143548|55021
bcy:Bcer98_2837	ncbi-geneid:5343522	3.1.26.11	56281
bcy:Bcer98_2840	ncbi-geneid:5343787	2.7.7.7	56672|100879
bcy:Bcer98_2842	ncbi-geneid:5343765	2.3.1.128	55729
bcy:Bcer98_2847	ncbi-geneid:5343688	3.6.3.21	52540
bcy:Bcer98_2854	ncbi-geneid:5343415	2.3.1.168	52777|51230|47005
bcy:Bcer98_2855	ncbi-geneid:5343416	1.2.4.4	52518|52922
bcy:Bcer98_2856	ncbi-geneid:5343579	1.2.4.4	52518
bcy:Bcer98_2857	ncbi-geneid:5343580	1.8.1.4	51905|55424
bcy:Bcer98_2858	ncbi-geneid:5343775	2.7.2.7	53067|53067
bcy:Bcer98_2859	ncbi-geneid:5343776	1.4.1.9	51735|53223
bcy:Bcer98_2860	ncbi-geneid:5347444	2.3.1.19	53659
bcy:Bcer98_2863	ncbi-geneid:5347497	3.1.4.46	51695
bcy:Bcer98_2866	ncbi-geneid:5347529	3.4.21.116	50156|50494
bcy:Bcer98_2870	ncbi-geneid:5343748	2.2.1.7	52518|52518|52922
bcy:Bcer98_2871	ncbi-geneid:5343749	2.5.1.1|2.5.1.10|2.5.1.29	48576
bcy:Bcer98_2872	ncbi-geneid:5347281	3.1.11.6	116842
bcy:Bcer98_2874	ncbi-geneid:5347145	3.5.4.9|1.5.1.5	51735|53223
bcy:Bcer98_2877	ncbi-geneid:5347348	6.4.1.2|6.3.4.14	56059|52440|51246
bcy:Bcer98_2893	ncbi-geneid:5343610	4.2.1.10	52304
bcy:Bcer98_2913	ncbi-geneid:5347262	1.4.4.2	53383
bcy:Bcer98_2914	ncbi-geneid:5347128	1.4.4.2	53383
bcy:Bcer98_2915	ncbi-geneid:5347129	2.1.2.10	103025|101790
bcy:Bcer98_2922	ncbi-geneid:5346930	2.7.1.71	52540
bcy:Bcer98_2931	ncbi-geneid:5346695	3.5.1.28	51445
bcy:Bcer98_2983	ncbi-geneid:5345430	2.1.1.13	82282|56507|51717|52242|47644
bcy:Bcer98_2984	ncbi-geneid:5345431	2.1.1.10	82282|51730
bcy:Bcer98_2985	ncbi-geneid:5347285	2.5.1.48	53383
bcy:Bcer98_2986	ncbi-geneid:5347286	2.5.1.48|4.4.1.8	53383
bcy:Bcer98_2991	ncbi-geneid:5343964	2.7.1.2	53067
bcy:Bcer98_2993	ncbi-geneid:5345606	6.3.3.2	100950
bcy:Bcer98_2995	ncbi-geneid:5345351	2.7.7.13|5.4.2.8	53448|51161|53738
bcy:Bcer98_2997	ncbi-geneid:5347067	3.6.3.27	52540
bcy:Bcer98_3003	ncbi-geneid:5343413	1.15.1.1	54719|46609
bcy:Bcer98_3006	ncbi-geneid:5343826	1.17.7.1	51717|56014
bcy:Bcer98_3009	ncbi-geneid:5345534	3.6.3.-	52540
bcy:Bcer98_3012	ncbi-geneid:5343982	3.1.21.2	51658
bcy:Bcer98_3020	ncbi-geneid:5347486	2.7.7.-	56731|57783
bcy:Bcer98_3036	ncbi-geneid:5347457	1.3.1.74	102114
bcy:Bcer98_3037	ncbi-geneid:5347458	2.1.1.-	75217|88697
bcy:Bcer98_3038	ncbi-geneid:5345305	2.1.1.-	53335
bcy:Bcer98_3040	ncbi-geneid:5345303	1.3.1.74	53067|100920|53067|100934
bcy:Bcer98_3043	ncbi-geneid:5347013	1.3.99.22	102114
bcy:Bcer98_3045	ncbi-geneid:5345496	3.2.-.-	52317
bcy:Bcer98_3048	ncbi-geneid:5345906	3.4.24.78	53163
bcy:Bcer98_3050	ncbi-geneid:5344420	2.7.7.7	52540|48019
bcy:Bcer98_3052	ncbi-geneid:5346999	3.5.4.12	53927
bcy:Bcer98_3054	ncbi-geneid:5347417	1.5.1.2	51735|48179
bcy:Bcer98_3058	ncbi-geneid:5347404	3.5.4.4|2.7.7.18	52374
bcy:Bcer98_3060	ncbi-geneid:5346628	1.1.1.25	51735|53223
bcy:Bcer98_3061	ncbi-geneid:5346629	1.14.13.39	52540
bcy:Bcer98_3069	ncbi-geneid:5347535	3.1.3.1	53649
bcy:Bcer98_3076	ncbi-geneid:5343886	1.14.16.1	56534
bcy:Bcer98_3077	ncbi-geneid:5343887	4.2.1.96	55248
bcy:Bcer98_3082	ncbi-geneid:5345905	5.1.1.1	53822|47413
bcy:Bcer98_3084	ncbi-geneid:5345462	2.5.1.48|4.4.1.8	53383
bcy:Bcer98_3085	ncbi-geneid:5345626	2.5.1.47	53686
bcy:Bcer98_3086	ncbi-geneid:5345627	3.2.2.9	53167
bcy:Bcer98_3093	ncbi-geneid:5343799	2.7.1.48	52540
bcy:Bcer98_3099	ncbi-geneid:5343746	3.1.-.-	53098
bcy:Bcer98_3101	ncbi-geneid:5344187	6.1.1.7	55681|101353|55186|50447
bcy:Bcer98_3106	ncbi-geneid:5343849	3.1.11.5	52540
bcy:Bcer98_3108	ncbi-geneid:5343859	2.1.1.61|2.8.1.-	52402
bcy:Bcer98_3109	ncbi-geneid:5343860	2.8.1.7	53383
bcy:Bcer98_3118	ncbi-geneid:5346047	6.1.1.12	55681|55261|50249
bcy:Bcer98_3119	ncbi-geneid:5343446	6.1.1.21	55681|52954
bcy:Bcer98_3122	ncbi-geneid:5345268	3.1.-.-	69500
bcy:Bcer98_3123	ncbi-geneid:5345339	2.7.6.5	109604|81301|81271|55021
bcy:Bcer98_3124	ncbi-geneid:5345340	2.4.2.7	53271
bcy:Bcer98_3125	ncbi-geneid:5347095	3.1.-.-	64182
bcy:Bcer98_3132	ncbi-geneid:5343483	1.1.1.47	51735
bcy:Bcer98_3134	ncbi-geneid:5343650	2.4.2.29	51713
bcy:Bcer98_3135	ncbi-geneid:5343607	5.-.-.-	111337
bcy:Bcer98_3143	ncbi-geneid:5344330	2.5.1.72	142754
bcy:Bcer98_3144	ncbi-geneid:5344331	2.4.2.19	51690|54675
bcy:Bcer98_3145	ncbi-geneid:5344000	1.4.3.16	51905|56425|46977
bcy:Bcer98_3146	ncbi-geneid:5344001	2.8.1.7	53383
bcy:Bcer98_3149	ncbi-geneid:5345857	4.2.1.51	53850|55021
bcy:Bcer98_3153	ncbi-geneid:5345527	2.7.3.-	55874
bcy:Bcer98_3160	ncbi-geneid:5345468	3.1.26.-	50249
bcy:Bcer98_3169	ncbi-geneid:5345523	2.7.7.49	56672
bcy:Bcer98_3173	ncbi-geneid:5346951	6.3.2.12|6.3.2.17	53623|53244
bcy:Bcer98_3174	ncbi-geneid:5346952	6.1.1.9	52374|47323|50677|46589
bcy:Bcer98_3177	ncbi-geneid:5347240	5.4.3.8	53383
bcy:Bcer98_3178	ncbi-geneid:5347241	4.2.1.24	51569
bcy:Bcer98_3179	ncbi-geneid:5343447	4.2.1.75	69618
bcy:Bcer98_3180	ncbi-geneid:5343538	2.5.1.61	53850|54782
bcy:Bcer98_3182	ncbi-geneid:5343752	1.2.1.70	69742|51735|69075
bcy:Bcer98_3184	ncbi-geneid:5345971	3.4.21.53	54211|52540|88697
bcy:Bcer98_3185	ncbi-geneid:5345972	3.4.21.-	52540|54211
bcy:Bcer98_3191	ncbi-geneid:5346936	2.7.8.-	56214|56214
bcy:Bcer98_3201	ncbi-geneid:5343714	3.6.1.15	52972
bcy:Bcer98_3202	ncbi-geneid:5343715	2.7.7.56	54211|55666
bcy:Bcer98_3204	ncbi-geneid:5343603	5.1.1.3	53681|53681
bcy:Bcer98_3214	ncbi-geneid:5343967	3.1.2.-	54637
bcy:Bcer98_3215	ncbi-geneid:5343968	1.3.99.1	46548|54292
bcy:Bcer98_3216	ncbi-geneid:5346029	1.3.99.1	51905|46977|56425
bcy:Bcer98_3224	ncbi-geneid:5346765	4.2.1.17	52096
bcy:Bcer98_3226	ncbi-geneid:5346837	6.2.1.3	56801
bcy:Bcer98_3236	ncbi-geneid:5347232	2.1.1.-	53335|88697
bcy:Bcer98_3238	ncbi-geneid:5346934	5.4.99.12	55120|55174
bcy:Bcer98_3244	ncbi-geneid:5343478	3.1.26.4	53098
bcy:Bcer98_3247	ncbi-geneid:5343770	6.1.1.22	55681|50249
bcy:Bcer98_3248	ncbi-geneid:5347085	6.1.1.20	56037|55681|50249|54991|46955
bcy:Bcer98_3249	ncbi-geneid:5347086	6.1.1.20	55681|46589
bcy:Bcer98_3257	ncbi-geneid:5345590	3.2.1.4	53187|101821
bcy:Bcer98_3262	ncbi-geneid:5345319	6.1.1.3	55681|55186|52954|81271
bcy:Bcer98_3267	ncbi-geneid:5346012	4.1.1.50	56276
bcy:Bcer98_3268	ncbi-geneid:5345902	1.2.1.12	55347|51735
bcy:Bcer98_3269	ncbi-geneid:5345903	2.7.1.24	52540
bcy:Bcer98_3271	ncbi-geneid:5345810	3.2.2.23|4.2.99.18	81624|46946|57716
bcy:Bcer98_3272	ncbi-geneid:5345881	2.7.7.7	56672|88723|53098|47807
bcy:Bcer98_3273	ncbi-geneid:5345882	2.7.13.3	55874|47384|55785|158472
bcy:Bcer98_3276	ncbi-geneid:5345777	1.1.1.37	56327|51735
bcy:Bcer98_3277	ncbi-geneid:5345778	1.1.1.42	53659
bcy:Bcer98_3278	ncbi-geneid:5345373	2.3.3.1	48256
bcy:Bcer98_3282	ncbi-geneid:5343946	2.7.1.40	51621|52935|52009|50800
bcy:Bcer98_3283	ncbi-geneid:5343947	2.7.1.11	53784
bcy:Bcer98_3284	ncbi-geneid:5343939	2.7.7.25|6.4.1.2	52096
bcy:Bcer98_3285	ncbi-geneid:5343940	6.4.1.2	52096
bcy:Bcer98_3287	ncbi-geneid:5343461	1.1.1.38	51735|53223
bcy:Bcer98_3288	ncbi-geneid:5345595	2.7.7.7	89550
bcy:Bcer98_3295	ncbi-geneid:5344238	3.4.13.9	55920|53092
bcy:Bcer98_3299	ncbi-geneid:5344575	1.4.1.1	52283|51735
bcy:Bcer98_3300	ncbi-geneid:5344576	1.1.1.100	51735
bcy:Bcer98_3305	ncbi-geneid:5343910	4.3.2.1	48557
bcy:Bcer98_3306	ncbi-geneid:5343911	6.3.4.5	69864|52402
bcy:Bcer98_3310	ncbi-geneid:5343751	2.7.2.1	53067|53067
bcy:Bcer98_3311	ncbi-geneid:5343731	2.1.1.72	53335
bcy:Bcer98_3312	ncbi-geneid:5343732	1.11.1.15	52833
bcy:Bcer98_3315	ncbi-geneid:5343475	2.7.1.23	111331
bcy:Bcer98_3317	ncbi-geneid:5347514	6.2.1.1	56801
bcy:Bcer98_3320	ncbi-geneid:5347177	2.8.1.7	53383
bcy:Bcer98_3326	ncbi-geneid:5346817	4.4.1.1|4.4.1.11	53383
bcy:Bcer98_3333	ncbi-geneid:5343513	6.1.1.1	52374|55174
bcy:Bcer98_3335	ncbi-geneid:5343514	6.2.1.1	56801
bcy:Bcer98_3336	ncbi-geneid:5347242	2.3.1.-	55729
bcy:Bcer98_3343	ncbi-geneid:5343818	2.5.1.54|5.4.99.5	51569
bcy:Bcer98_3346	ncbi-geneid:5343585	3.4.11.-	144052
bcy:Bcer98_3348	ncbi-geneid:5343925	2.3.1.-	55729
bcy:Bcer98_3349	ncbi-geneid:5343882	6.3.2.8	53623|53244|51984
bcy:Bcer98_3350	ncbi-geneid:5343586	2.4.2.11	51690|54675
bcy:Bcer98_3359	ncbi-geneid:5343822	3.4.11.7	53187|101821
bcy:Bcer98_3362	ncbi-geneid:5346616	2.1.1.33	53335
bcy:Bcer98_3365	ncbi-geneid:5345514	3.2.1.41	51445|81296
bcy:Bcer98_3366	ncbi-geneid:5345515	6.5.1.-	55144
bcy:Bcer98_3367	ncbi-geneid:5344844	3.5.1.18	53187|55031
bcy:Bcer98_3369	ncbi-geneid:5347540	5.4.99.12	55120|55174
bcy:Bcer98_3392	ncbi-geneid:5345816	2.-.-.-	54690
bcy:Bcer98_3399	ncbi-geneid:5347416	1.7.99.4	53706|50692
bcy:Bcer98_3400	ncbi-geneid:5343833	1.7.99.4	54862
bcy:Bcer98_3401	ncbi-geneid:5343834	1.7.99.4	89155
bcy:Bcer98_3402	ncbi-geneid:5346636	1.7.99.4	103501
bcy:Bcer98_3407	ncbi-geneid:5343384	2.3.1.31	53474
bcy:Bcer98_3415	ncbi-geneid:5346829	6.1.1.4	52374|50677|47323
bcy:Bcer98_3426	ncbi-geneid:5346711	5.1.1.13	53681|53681
bcy:Bcer98_3430	ncbi-geneid:5347037	3.1.1.5	53474
bcy:Bcer98_3437	ncbi-geneid:5345384	2.5.1.6	55973|55973|55973
bcy:Bcer98_3438	ncbi-geneid:5343644	4.1.1.49	53795|68923
bcy:Bcer98_3449	ncbi-geneid:5345670	3.5.1.28	55846
bcy:Bcer98_3461	ncbi-geneid:5343619	4.4.1.21	63411
bcy:Bcer98_3463	ncbi-geneid:5347025	4.2.1.1	53056
bcy:Bcer98_3479	ncbi-geneid:5343592	2.4.2.8	53271
bcy:Bcer98_3489	ncbi-geneid:5343601	4.2.1.113	51604|54826
bcy:Bcer98_3490	ncbi-geneid:5346577	6.2.1.26	56801
bcy:Bcer98_3491	ncbi-geneid:5347248	4.1.3.36	52096
bcy:Bcer98_3492	ncbi-geneid:5346755	4.2.99.20	53474
bcy:Bcer98_3493	ncbi-geneid:5346756	2.2.1.9	52518|52518|52467
bcy:Bcer98_3494	ncbi-geneid:5343595	5.4.4.2	56322
bcy:Bcer98_3499	ncbi-geneid:5343652	3.1.1.3	53474
bcy:Bcer98_3500	ncbi-geneid:5343381	2.4.1.1	53756
bcy:Bcer98_3501	ncbi-geneid:5343414	2.4.1.21	53756
bcy:Bcer98_3502	ncbi-geneid:5343803	2.7.7.27	53448|51161
bcy:Bcer98_3503	ncbi-geneid:5343804	2.7.7.27	53448|51161
bcy:Bcer98_3504	ncbi-geneid:5347533	2.4.1.18	51445|51011
bcy:Bcer98_3505	ncbi-geneid:5345565	1.1.1.27	56327|51735
bcy:Bcer98_3509	ncbi-geneid:5347131	5.3.1.9	53697
bcy:Bcer98_3512	ncbi-geneid:5347194	2.6.1.-	53383
bcy:Bcer98_3514	ncbi-geneid:5347195	1.1.1.215	51735|52283
bcy:Bcer98_3517	ncbi-geneid:5346621	4.4.1.8	53383
bcy:Bcer98_3518	ncbi-geneid:5345703	1.15.1.1	49329
bcy:Bcer98_3524	ncbi-geneid:5345414	6.1.1.14	55681|52954
bcy:Bcer98_3529	ncbi-geneid:5347219	2.7.7.9	53448
bcy:Bcer98_3530	ncbi-geneid:5343873	5.4.2.2|5.4.2.8	53738|53738|53738|55957
bcy:Bcer98_3532	ncbi-geneid:5343661	3.4.11.1	53187|52949
bcy:Bcer98_3538	ncbi-geneid:5347291	1.6.99.3	51905|51905
bcy:Bcer98_3539	ncbi-geneid:5343932	1.8.1.9	51905
bcy:Bcer98_3545	ncbi-geneid:5343491	5.1.1.7	54506
bcy:Bcer98_3548	ncbi-geneid:5343658	1.6.99.3	51905
bcy:Bcer98_3549	ncbi-geneid:5343394	3.11.1.2	82057|57783
bcy:Bcer98_3557	ncbi-geneid:5347543	3.1.3.41	56784
bcy:Bcer98_3560	ncbi-geneid:5347162	3.1.3.11	56655
bcy:Bcer98_3568	ncbi-geneid:5346172	2.8.1.8	102114
bcy:Bcer98_3577	ncbi-geneid:5346693	2.8.1.7|4.4.1.16	53383
bcy:Bcer98_3587	ncbi-geneid:5343494	1.20.4.1	52833
bcy:Bcer98_3591	ncbi-geneid:5346978	1.1.1.27	56327|51735
bcy:Bcer98_3596	ncbi-geneid:5347075	2.3.1.16	53901|53901
bcy:Bcer98_3597	ncbi-geneid:5346723	1.1.1.35	51735|52096|48179|48179
bcy:Bcer98_3599	ncbi-geneid:5345721	3.4.16.4	56601
bcy:Bcer98_3600	ncbi-geneid:5346724	1.5.99.8	51730
bcy:Bcer98_3622	ncbi-geneid:5347135	3.4.24.-	55486
bcy:Bcer98_3646	ncbi-geneid:5347389	1.6.99.3	51905
bcy:Bcer98_3647	ncbi-geneid:5346008	1.1.1.158	56176|56194
bcy:Bcer98_3663	ncbi-geneid:5343527	1.14.-.-	48264
bcy:Bcer98_3673	ncbi-geneid:5343710	3.1.-.-	50249|50249|50249|50249
bcy:Bcer98_3674	ncbi-geneid:5344561	3.1.1.1	53474
bcy:Bcer98_3678	ncbi-geneid:5347367	4.2.1.11	51604|54826
bcy:Bcer98_3679	ncbi-geneid:5347364	5.4.2.1	64158|53649
bcy:Bcer98_3680	ncbi-geneid:5345410	5.3.1.1	51351
bcy:Bcer98_3681	ncbi-geneid:5347365	2.7.2.3	53748
bcy:Bcer98_3682	ncbi-geneid:5347302	1.2.1.12	55347|51735
bcy:Bcer98_3694	ncbi-geneid:5347318	3.4.21.92	52096
bcy:Bcer98_3699	ncbi-geneid:5347322	3.6.1.-	55811
bcy:Bcer98_3701	ncbi-geneid:5343928	1.8.1.9	51905
bcy:Bcer98_3704	ncbi-geneid:5343906	3.6.1.1	56784
bcy:Bcer98_3706	ncbi-geneid:5347329	2.7.11.-|2.7.4	53795|75138
bcy:Bcer98_3721	ncbi-geneid:5346932	3.4.21.102	52096|50156|47090
bcy:Bcer98_3744	ncbi-geneid:5346941	5.1.3.14	53756
bcy:Bcer98_3751	ncbi-geneid:5346906	3.2.1.86	56327|51735
bcy:Bcer98_3752	ncbi-geneid:5345466	2.7.1.69	46973
bcy:Bcer98_3754	ncbi-geneid:5343871	2.7.1.69	52794
bcy:Bcer98_3755	ncbi-geneid:5346907	2.7.1.69	46973
bcy:Bcer98_3767	ncbi-geneid:5347209	2.6.1.21	56752
bcy:Bcer98_3777	ncbi-geneid:5346666	2.7.11.1	52540|52540
bcy:Bcer98_3783	ncbi-geneid:5347082	2.7.7.6	88659|88946
bcy:Bcer98_3789	ncbi-geneid:5346740	3.5.1.28	53187
bcy:Bcer98_3793	ncbi-geneid:5346827	2.7.3.-	55874|47384|158472
bcy:Bcer98_3797	ncbi-geneid:5347330	4.2.1.-	54637
bcy:Bcer98_3806	ncbi-geneid:5347474	2.5.1.7	55205
bcy:Bcer98_3814	ncbi-geneid:5346769	1.6.5.3	54862
bcy:Bcer98_3816	ncbi-geneid:5346593	1.6.99.5|1.6.5.3	56762
bcy:Bcer98_3817	ncbi-geneid:5346594	1.6.5.3	143243
bcy:Bcer98_3818	ncbi-geneid:5345500	1.6.99.5|1.6.5.3	56770
bcy:Bcer98_3824	ncbi-geneid:5346719	3.6.3.14	51344|46604
bcy:Bcer98_3825	ncbi-geneid:5346672	3.6.3.14	52540|47917|50615
bcy:Bcer98_3826	ncbi-geneid:5346720	3.6.3.14	52943
bcy:Bcer98_3827	ncbi-geneid:5346714	3.6.3.14	52540|47917|50615
bcy:Bcer98_3828	ncbi-geneid:5345557	3.6.3.14	47928
bcy:Bcer98_3829	ncbi-geneid:5346715	3.6.3.14	81573
bcy:Bcer98_3830	ncbi-geneid:5346702	3.6.3.14	81333
bcy:Bcer98_3831	ncbi-geneid:5347156	3.6.3.14	81336
bcy:Bcer98_3834	ncbi-geneid:5346567	2.4.2.9	53271
bcy:Bcer98_3835	ncbi-geneid:5346699	2.1.2.1	53383
bcy:Bcer98_3837	ncbi-geneid:5345256	5.3.1.6	89623
bcy:Bcer98_3838	ncbi-geneid:5346697	3.1.3.48	52788
bcy:Bcer98_3841	ncbi-geneid:5347537	2.7.1.69	51261
bcy:Bcer98_3849	ncbi-geneid:5346776	2.1.1.-	53335
bcy:Bcer98_3851	ncbi-geneid:5346777	2.7.1.21	52540|57716
bcy:Bcer98_3854	ncbi-geneid:5344527	3.1.3.11	56655
bcy:Bcer98_3855	ncbi-geneid:5345705	2.5.1.7	55205
bcy:Bcer98_3856	ncbi-geneid:5345279	4.1.2.13	51569
bcy:Bcer98_3859	ncbi-geneid:5347446	6.3.4.2	52540|52317
bcy:Bcer98_3863	ncbi-geneid:5345588	1.3.99.-	56645|47203
bcy:Bcer98_3864	ncbi-geneid:5345589	1.1.1.157	51735|48179
bcy:Bcer98_3865	ncbi-geneid:5345621	2.3.1.9	53901|53901
bcy:Bcer98_3867	ncbi-geneid:5345625	2.7.8.-	56024|56024
bcy:Bcer98_3872	ncbi-geneid:5345313	2.7.13.3	55874
bcy:Bcer98_3875	ncbi-geneid:5343881	3.4.11.18	55920
bcy:Bcer98_3878	ncbi-geneid:5347434	6.1.1.19	52374|47323|55190
bcy:Bcer98_3883	ncbi-geneid:5345586	3.5.3.11	52768
bcy:Bcer98_3884	ncbi-geneid:5346826	2.5.1.16	53335
bcy:Bcer98_3887	ncbi-geneid:5344076	3.1.4.46	51695
bcy:Bcer98_3899	ncbi-geneid:5345470	5.3.2.-	55331
bcy:Bcer98_3902	ncbi-geneid:5345437	3.6.3.34	52540
bcy:Bcer98_3908	ncbi-geneid:5346175	2.3.1.8	53659
bcy:Bcer98_3910	ncbi-geneid:5345451	3.4.16.4	56601|69189
bcy:Bcer98_3919	ncbi-geneid:5345546	3.2.2.-	52141
bcy:Bcer98_3923	ncbi-geneid:5345812	1.1.1.3	55347|51735|55021
bcy:Bcer98_3924	ncbi-geneid:5344200	2.3.1.46	52317
bcy:Bcer98_3925	ncbi-geneid:5345699	2.5.1.47|2.5.1.49	53383
bcy:Bcer98_3927	ncbi-geneid:5343801	2.7.1.35	53613
bcy:Bcer98_3935	ncbi-geneid:5345635	2.4.1.-	53756
bcy:Bcer98_3954	ncbi-geneid:5344321	1.8.4.11|1.8.4.12	55068|51316
bcy:Bcer98_3959	ncbi-geneid:5344395	2.7.13.3	55874|55781
bcy:Bcer98_3961	ncbi-geneid:5347536	1.14.13.39	56512
bcy:Bcer98_3962	ncbi-geneid:5344035	1.15.1.1	54719|46609
bcy:Bcer98_3965	ncbi-geneid:5346671	5.1.3.2	51735
bcy:Bcer98_3971	ncbi-geneid:5345526	1.7.1.7	51412
bcy:Bcer98_3991	ncbi-geneid:5343880	2.1.1.72	53335
bcy:Bcer98_4001	ncbi-geneid:5343422	1.3.1.74	50494|50156
bcy:Bcer98_4005	ncbi-geneid:5347483	2.7.13.3	55874|47384|55785|158472
bcy:Bcer98_4007	ncbi-geneid:5343599	6.3.4.4	52540
bcy:Bcer98_4008	ncbi-geneid:5343675	3.6.4.12	52540|48024
bcy:Bcer98_4022	ncbi-geneid:5343655	2.1.1.170	53335
bcy:Bcer98_4027	ncbi-geneid:5343745	3.1.26.5	54211
