# Supplementary material for: Tracing the Repertoire of Promiscuous Enzymes along the Metabolic Pathways in Archaeal Organisms
Source: Life (Basel). 2017 Jul 13;7(3):30. doi: 10.3390/life7030030 (PMC5617955; doi:10.3390/life7030030)
Supplement: Supplementary file 1 [file life-07-00030-s001.zip › Table_S2/bde.txt]

KEGGID	NCBIGI	ECs	SFamilyID
bde:BDP_0002	ncbi-geneid:8690832	2.7.7.7	55979|55979|55979
bde:BDP_0005	ncbi-geneid:8690835	5.99.1.3	56719|55874|54211
bde:BDP_0006	ncbi-geneid:8690836	5.99.1.3	56719|101904
bde:BDP_0008	ncbi-geneid:8690838	1.4.1.2|1.4.1.4	51735|53223
bde:BDP_0012	ncbi-geneid:8690842	2.7.1.4|2.7.1.45	53613
bde:BDP_0013	ncbi-geneid:8690843	4.1.1.85|4.1.2.43	51366
bde:BDP_0014	ncbi-geneid:8690844	2.7.1.2|5.3.1.27	53697
bde:BDP_0020	ncbi-geneid:8690852	4.2.1.1	53056
bde:BDP_0023	ncbi-geneid:8690854	4.1.1.31	51621
bde:BDP_0026	ncbi-geneid:8690857	6.1.1.2	52374
bde:BDP_0029	ncbi-geneid:8690860	2.4.1.1	53756
bde:BDP_0032	ncbi-geneid:8690861	3.4.21.105	144091
bde:BDP_0037	ncbi-geneid:8690866	2.6.1.85	52317
bde:BDP_0038	ncbi-geneid:8690867	2.7.11.1	56112
bde:BDP_0039	ncbi-geneid:8690868	2.7.11.1	56112
bde:BDP_0040	ncbi-geneid:8690869	2.4.1.129	56601|56519
bde:BDP_0042	ncbi-geneid:8690871	3.1.3.16	81606
bde:BDP_0043	ncbi-geneid:8690872	3.1.3.16	49879
bde:BDP_0045	ncbi-geneid:8690874	3.4.19.1|3.4.14.5	53474|82171
bde:BDP_0049	ncbi-geneid:8690877	3.1.1.5	53474
bde:BDP_0050	ncbi-geneid:8690878	4.4.1.14|4.4.1.8	53383
bde:BDP_0056	ncbi-geneid:8690883	2.4.2.29	51713
bde:BDP_0057	ncbi-geneid:8690884	3.4.21.-	50494|50156
bde:BDP_0058	ncbi-geneid:8690885	3.6.3.-	56784|81653|81665|81660
bde:BDP_0059	ncbi-geneid:8690886	3.1.1.47|3.5.1.1	53774
bde:BDP_0062	ncbi-geneid:8690889	1.4.1.13|1.18.1.2	51971
bde:BDP_0071	ncbi-geneid:8690899	1.5.8.2	51395
bde:BDP_0072	ncbi-geneid:8690900	1.1.1.64	51735
bde:BDP_0087	ncbi-geneid:8690911	4.1.2.13	51569
bde:BDP_0088	ncbi-geneid:8690912	3.2.1.8	88713
bde:BDP_0089	ncbi-geneid:8690913	6.3.4.4	52540
bde:BDP_0098	ncbi-geneid:8690919	3.6.3.30	52540
bde:BDP_0099	ncbi-geneid:8690920	3.6.3.30	52540
bde:BDP_0103	ncbi-geneid:8690924	4.1.3.38	56752
bde:BDP_0106	ncbi-geneid:8690927	3.5.1.54	50891|50891|160467
bde:BDP_0107	ncbi-geneid:8690928	6.3.4.14	56059|52440|51246|51230
bde:BDP_0109	ncbi-geneid:8690930	3.2.1.54|2.4.1.7	51445|51011
bde:BDP_0111	ncbi-geneid:8690932	2.4.1.25|5.4.99.16	51445|51011
bde:BDP_0118	ncbi-geneid:8690939	1.1.1.86	51735|48179
bde:BDP_0119	ncbi-geneid:8690940	1.1.1.86	51735|48179
bde:BDP_0122	ncbi-geneid:8690943	3.1.1.53	52266
bde:BDP_0124	ncbi-geneid:8690945	3.2.1.85|3.2.1.21	51445
bde:BDP_0128	ncbi-geneid:8690949	3.2.1.152|3.2.1.25	51445|49785|49303
bde:BDP_0131	ncbi-geneid:8690951	3.2.1.8	75005
bde:BDP_0134	ncbi-geneid:8690954	3.2.1.22	51445
bde:BDP_0148	ncbi-geneid:8690968	2.7.7.-	69572
bde:BDP_0151	ncbi-geneid:8690970	1.1.1.149	51430
bde:BDP_0153	ncbi-geneid:8690972	3.6.3.44	52540|90123
bde:BDP_0154	ncbi-geneid:8690973	3.6.3.44	52540|90123
bde:BDP_0161	ncbi-geneid:8690979	3.2.1.40	48208
bde:BDP_0168	ncbi-geneid:8690986	3.6.3.31	52540
bde:BDP_0172	ncbi-geneid:8690990	3.6.3.17	52540|52540
bde:BDP_0175	ncbi-geneid:8690993	5.-.-.-	102546
bde:BDP_0185	ncbi-geneid:8691004	2.4.1.212	53448
bde:BDP_0191	ncbi-geneid:8691010	2.7.7.59	81301|109604
bde:BDP_0192	ncbi-geneid:8691011	3.6.4.12	52540|48024
bde:BDP_0193	ncbi-geneid:8691012	6.3.2.29	53623
bde:BDP_0201	ncbi-geneid:8691020	3.1.4.46	51695
bde:BDP_0202	ncbi-geneid:8691021	2.4.2.9	53271
bde:BDP_0205	ncbi-geneid:8691024	2.7.4.1	56024|143724|56024|140356
bde:BDP_0208	ncbi-geneid:8691026	3.2.1.52|3.2.1.21	51445|52279
bde:BDP_0220	ncbi-geneid:8691038	3.2.1.21	51445|52279
bde:BDP_0222	ncbi-geneid:8691040	3.2.1.31|3.2.1.23	51445|49785|49303
bde:BDP_0227	ncbi-geneid:8691045	3.2.1.22	51445
bde:BDP_0228	ncbi-geneid:8691046	2.7.7.7	52540|48019
bde:BDP_0230	ncbi-geneid:8691048	2.7.2.4	53633
bde:BDP_0231	ncbi-geneid:8691049	2.7.2.4	55021|55021
bde:BDP_0232	ncbi-geneid:8691050	1.2.1.11	51735|55347
bde:BDP_0235	ncbi-geneid:8691053	2.3.3.13	51569|110921|89000
bde:BDP_0236	ncbi-geneid:8691054	3.2.1.99	75005
bde:BDP_0237	ncbi-geneid:8691055	3.2.1.55	75005
bde:BDP_0239	ncbi-geneid:8691057	3.2.1.55	75005
bde:BDP_0244	ncbi-geneid:8691062	2.4.1.129	56601|53955
bde:BDP_0245	ncbi-geneid:8691063	5.5.1.4	51735|55347
bde:BDP_0246	ncbi-geneid:8691064	5.4.99.9	51971|54373
bde:BDP_0249	ncbi-geneid:8691066	5.99.1.2	56712
bde:BDP_0250	ncbi-geneid:8691067	2.7.4.9	52540
bde:BDP_0251	ncbi-geneid:8691068	2.7.7.7	52540
bde:BDP_0253	ncbi-geneid:8691070	2.7.3.9	55594
bde:BDP_0254	ncbi-geneid:8691071	2.7.3.9	51621|52009|47831
bde:BDP_0257	ncbi-geneid:8691074	6.3.4.3	52540
bde:BDP_0265	ncbi-geneid:8691082	6.1.1.17	52374|48163
bde:BDP_0268	ncbi-geneid:8691087	4.2.1.33|4.2.1.35	53732
bde:BDP_0269	ncbi-geneid:8691088	4.2.1.33|4.2.1.35	52016
bde:BDP_0273	ncbi-geneid:8691092	2.7.13.3	55874
bde:BDP_0274	ncbi-geneid:8691093	1.3.3.1	51395
bde:BDP_0275	ncbi-geneid:8691094	2.5.1.7	55205
bde:BDP_0282	ncbi-geneid:8691101	1.1.1.94	48179|51735
bde:BDP_0283	ncbi-geneid:8691102	6.3.2.4	56059|52440
bde:BDP_0287	ncbi-geneid:8691106	3.6.3.20	52540|50331
bde:BDP_0294	ncbi-geneid:8691113	2.6.1.1	53383
bde:BDP_0295	ncbi-geneid:8691114	1.1.1.44	51735|48179
bde:BDP_0297	ncbi-geneid:8691116	2.7.1.12	52540
bde:BDP_0300	ncbi-geneid:8691119	3.1.1.3	53474
bde:BDP_0305	ncbi-geneid:8691124	3.6.4.12	52540|52540|50249
bde:BDP_0306	ncbi-geneid:8691125	2.1.1.171	53335
bde:BDP_0307	ncbi-geneid:8691126	2.1.1.31	75217
bde:BDP_0309	ncbi-geneid:8691127	4.2.1.2|4.3.1.1	48557
bde:BDP_0315	ncbi-geneid:8691134	6.1.1.16	52374|47323
bde:BDP_0316	ncbi-geneid:8691135	6.3.5.2	52317
bde:BDP_0317	ncbi-geneid:8691136	3.6.3.41	52540|52540
bde:BDP_0318	ncbi-geneid:8691137	2.2.1.6	55021|55021
bde:BDP_0319	ncbi-geneid:8691138	1.2.3.3|2.2.1.6	52518|52518|52467
bde:BDP_0320	ncbi-geneid:8691139	3.1.26.3	69065|54768
bde:BDP_0324	ncbi-geneid:8691143	2.7.7.3	52374
bde:BDP_0326	ncbi-geneid:8691145	1.1.1.91	51430
bde:BDP_0328	ncbi-geneid:8691147	2.4.2.11	51690|54675
bde:BDP_0329	ncbi-geneid:8691149	2.7.7.56	54211|55666
bde:BDP_0331	ncbi-geneid:8691150	3.6.1.15	52972
bde:BDP_0333	ncbi-geneid:8691154	2.7.7.13|2.7.7.22	53448|159283
bde:BDP_0335	ncbi-geneid:8691155	5.3.1.9	53697
bde:BDP_0337	ncbi-geneid:8691157	3.4.21.89	51306
bde:BDP_0338	ncbi-geneid:8691158	3.1.26.4	53098
bde:BDP_0339	ncbi-geneid:8691159	3.6.3.36	52540
bde:BDP_0343	ncbi-geneid:8691162	3.5.1.16|3.5.1.18	53187|55031
bde:BDP_0344	ncbi-geneid:8691163	3.1.26.12	50249
bde:BDP_0348	ncbi-geneid:8691167	2.7.2.11	53633|88697
bde:BDP_0349	ncbi-geneid:8691168	4.4.1.14	53383
bde:BDP_0360	ncbi-geneid:8691179	6.3.4.14	56059|52440|51246|51230
bde:BDP_0361	ncbi-geneid:8691180	4.1.1.70	52096|52096
bde:BDP_0362	ncbi-geneid:8691181	2.3.1.-	53901|52151|53901|54637|51412|52151|51735
bde:BDP_0363	ncbi-geneid:8691182	2.7.8.7	56214
bde:BDP_0364	ncbi-geneid:8691183	2.4.1.25|2.4.1.4	51445|51011
bde:BDP_0367	ncbi-geneid:8691187	2.7.7.8	54211|54211|55666|55666|54791|46915|50249
bde:BDP_0370	ncbi-geneid:8691190	1.1.1.188	51430
bde:BDP_0372	ncbi-geneid:8691192	2.6.1.5	53383|46785
bde:BDP_0375	ncbi-geneid:8691195	3.4.-.-	51366
bde:BDP_0377	ncbi-geneid:8691197	2.7.7.60	53448
bde:BDP_0378	ncbi-geneid:8691198	3.4.19.3	53182
bde:BDP_0380	ncbi-geneid:8691200	3.4.22.40	54001
bde:BDP_0381	ncbi-geneid:8691201	2.5.1.54	51569
bde:BDP_0382	ncbi-geneid:8691202	2.5.1.54	51569
bde:BDP_0383	ncbi-geneid:8691203	2.4.2.1|3.2.2.9	53167
bde:BDP_0385	ncbi-geneid:8691205	2.7.13.3	55874|47384
bde:BDP_0386	ncbi-geneid:8691206	2.7.7.65	52172|46894
bde:BDP_0387	ncbi-geneid:8691207	3.1.3.1	53850
bde:BDP_0391	ncbi-geneid:8691211	3.6.3.27	52540
bde:BDP_0402	ncbi-geneid:8691222	6.3.3.2	100950
bde:BDP_0403	ncbi-geneid:8691223	2.3.1.128	55729
bde:BDP_0406	ncbi-geneid:8691226	2.5.1.48|4.4.1.11	53383
bde:BDP_0408	ncbi-geneid:8691231	1.1.1.158	56176|56194
bde:BDP_0410	ncbi-geneid:8691233	1.18.1.2	54862
bde:BDP_0411	ncbi-geneid:8691234	2.6.1.5	53383
bde:BDP_0412	ncbi-geneid:8691235	2.7.7.7	56672|100879
bde:BDP_0418	ncbi-geneid:8691242	2.4.1.25	51445
bde:BDP_0421	ncbi-geneid:8691245	2.4.1.18|3.2.1.-	51445|81296|51011
bde:BDP_0423	ncbi-geneid:8691246	1.1.1.9	50129|51735
bde:BDP_0425	ncbi-geneid:8691248	5.1.3.14	53067|53067|46785
bde:BDP_0426	ncbi-geneid:8691250	1.2.1.10|1.1.1.1	56796|53720
bde:BDP_0452	ncbi-geneid:8691274	2.7.4.3	52540
bde:BDP_0457	ncbi-geneid:8691279	2.7.7.6	56553|55257|47789
bde:BDP_0459	ncbi-geneid:8691281	5.4.99.12	55120
bde:BDP_0465	ncbi-geneid:8691287	2.7.7.4	52540|52156|50447|50447
bde:BDP_0467	ncbi-geneid:8691289	5.4.99.12	55120
bde:BDP_0468	ncbi-geneid:8691290	2.7.7.2|2.7.1.26	82114|52374
bde:BDP_0469	ncbi-geneid:8691291	3.6.3.30	52540
bde:BDP_0473	ncbi-geneid:8691295	3.5.4.28	51556|51338
bde:BDP_0474	ncbi-geneid:8691296	3.3.1.1	52283|51735
bde:BDP_0477	ncbi-geneid:8691299	5.3.1.6	100950|75445
bde:BDP_0478	ncbi-geneid:8691300	3.1.26.4
bde:BDP_0479	ncbi-geneid:8691301	2.7.13.3	55874
bde:BDP_0481	ncbi-geneid:8691303	2.7.1.106|5.4.2.2	53738|53738|55957|53738
bde:BDP_0482	ncbi-geneid:8691304	2.7.1.69	51261|55604
bde:BDP_0485	ncbi-geneid:8691307	6.1.1.11	55681|46589
bde:BDP_0487	ncbi-geneid:8691310	3.2.1.22	51445
bde:BDP_0497	ncbi-geneid:8691319	4.1.1.64	53383
bde:BDP_0499	ncbi-geneid:8691321	3.1.1.61	52172|46894
bde:BDP_0500	ncbi-geneid:8691322	2.7.13.3	55874
bde:BDP_0504	ncbi-geneid:8691326	3.6.3.44	52540|90123
bde:BDP_0505	ncbi-geneid:8691327	3.6.3.44	52540|90123
bde:BDP_0507	ncbi-geneid:8691330	3.1.1.61	52172
bde:BDP_0511	ncbi-geneid:8691333	3.2.1.21	51445|52279
bde:BDP_0513	ncbi-geneid:8691335	6.1.1.6	55681|50249
bde:BDP_0516	ncbi-geneid:8691337	5.4.2.1
bde:BDP_0519	ncbi-geneid:8691340	2.7.13.3	55874|47384
bde:BDP_0521	ncbi-geneid:8691342	5.3.1.8	51182
bde:BDP_0522	ncbi-geneid:8691343	2.6.1.52	53383
bde:BDP_0523	ncbi-geneid:8691344	3.5.1.28	54001
bde:BDP_0527	ncbi-geneid:8691348	2.1.1.45	55831
bde:BDP_0528	ncbi-geneid:8691349	1.5.1.3	53597
bde:BDP_0529	ncbi-geneid:8691350	3.1.3.2|3.1.3.48	52788
bde:BDP_0531	ncbi-geneid:8691354	5.1.3.3|5.1.3.2	51735
bde:BDP_0532	ncbi-geneid:8691356	2.1.1.33	53335
bde:BDP_0538	ncbi-geneid:8691364	1.2.1.10|1.1.1.77	56796
bde:BDP_0541	ncbi-geneid:8691365	2.4.1.212	53448
bde:BDP_0544	ncbi-geneid:8691368	3.6.3.20	52540
bde:BDP_0546	ncbi-geneid:8691370	3.4.16.4|3.4.21	56601
bde:BDP_0547	ncbi-geneid:8691371	2.4.2.8|6.3.4.-	52402|82829
bde:BDP_0548	ncbi-geneid:8691372	2.4.2.8	53271
bde:BDP_0549	ncbi-geneid:8691373	3.6.4.6|3.4.24.-	52540|140990
bde:BDP_0550	ncbi-geneid:8691374	3.5.4.16	55620
bde:BDP_0551	ncbi-geneid:8691375	4.1.2.25|2.5.1.15	51717
bde:BDP_0552	ncbi-geneid:8691376	2.5.1.15|4.1.2.25|2.7.6.3	55083|55620|55083
bde:BDP_0554	ncbi-geneid:8691378	3.1.2.-	54637|54637
bde:BDP_0555	ncbi-geneid:8691379	3.6.3.41	52540|52540
bde:BDP_0557	ncbi-geneid:8691381	3.5.1.88	56420
bde:BDP_0560	ncbi-geneid:8691384	2.5.1.48|2.5.1.49	53383
bde:BDP_0561	ncbi-geneid:8691385	5.3.1.5	51658
bde:BDP_0562	ncbi-geneid:8691386	3.2.1.37	75005
bde:BDP_0568	ncbi-geneid:8691391	3.2.1.37	75005|49899
bde:BDP_0569	ncbi-geneid:8691392	2.3.1.18|2.3.1.79	51161
bde:BDP_0571	ncbi-geneid:8691394	3.6.3.17	52540|52540
bde:BDP_0575	ncbi-geneid:8691398	2.7.1.30|2.7.1.17	53067|53067
bde:BDP_0576	ncbi-geneid:8691399	5.1.3.14	53067|46785|53067
bde:BDP_0604	ncbi-geneid:8691427	2.1.1.-	53335
bde:BDP_0608	ncbi-geneid:8691431	3.6.3.31	52540
bde:BDP_0609	ncbi-geneid:8691432	3.6.3.30	52540
bde:BDP_0621	ncbi-geneid:8691443	1.1.1.205	51412|54631
bde:BDP_0624	ncbi-geneid:8691446	3.2.1.54|3.2.1.20	51445
bde:BDP_0626	ncbi-geneid:8691448	3.1.-.-
bde:BDP_0627	ncbi-geneid:8691449	3.1.3.18	56784
bde:BDP_0628	ncbi-geneid:8691450	3.1.11.5
bde:BDP_0630	ncbi-geneid:8691452	6.1.1.15	55681|52954|55826
bde:BDP_0632	ncbi-geneid:8691454	3.4.24.-	55486
bde:BDP_0634	ncbi-geneid:8691456	3.4.11.18	55920
bde:BDP_0635	ncbi-geneid:8691457	2.3.3.1	48256
bde:BDP_0641	ncbi-geneid:8691462	3.6.3.30	52540
bde:BDP_0643	ncbi-geneid:8691464	3.5.1.28	54001
bde:BDP_0648	ncbi-geneid:8691469	3.6.3.20|3.6.3.21	52540
bde:BDP_0650	ncbi-geneid:8691470	2.6.1.16	53697|56235
bde:BDP_0657	ncbi-geneid:8691477	3.2.1.23	51445|52317
bde:BDP_0658	ncbi-geneid:8691478	3.2.1.55	51445|51011
bde:BDP_0661	ncbi-geneid:8691481	2.7.1.33
bde:BDP_0662	ncbi-geneid:8691482	4.1.1.36|6.3.2.5	102645|52507
bde:BDP_0666	ncbi-geneid:8691486	3.6.3.32	52540
bde:BDP_0667	ncbi-geneid:8691487	3.6.3.20	52540
bde:BDP_0670	ncbi-geneid:8691489	2.5.1.52|4.2.1.22	53686
bde:BDP_0671	ncbi-geneid:8691490	2.5.1.48	53383
bde:BDP_0672	ncbi-geneid:8691491	2.5.1.48	53383
bde:BDP_0673	ncbi-geneid:8691492	3.6.4.12	52540|47819|46785
bde:BDP_0675	ncbi-geneid:8691494	4.4.1.21	63411
bde:BDP_0678	ncbi-geneid:8691497	5.1.1.1	51419|50621
bde:BDP_0680	ncbi-geneid:8691499	2.7.7.-	56731|57783
bde:BDP_0689	ncbi-geneid:8691512	3.6.3.20	52540
bde:BDP_0690	ncbi-geneid:8691513	4.2.1.91	53850
bde:BDP_0691	ncbi-geneid:8691514	1.1.1.169	48179|51735
bde:BDP_0693	ncbi-geneid:8691516	3.6.3.32	52540
bde:BDP_0696	ncbi-geneid:8691519	2.6.1.-	53383
bde:BDP_0697	ncbi-geneid:8691520	2.5.1.48|4.4.1.8	53383
bde:BDP_0699	ncbi-geneid:8691522	4.2.1.91	53850
bde:BDP_0701	ncbi-geneid:8691524	1.2.1.10	56796
bde:BDP_0702	ncbi-geneid:8691525	3.6.3.30	52540|55021
bde:BDP_0706	ncbi-geneid:8691529	1.1.-.-	56796
bde:BDP_0709	ncbi-geneid:8691532	3.6.3.20	52540
bde:BDP_0712	ncbi-geneid:8691535	2.2.1.7	52518|52518|52922
bde:BDP_0713	ncbi-geneid:8691536	2.3.1.94	51735|50129
bde:BDP_0714	ncbi-geneid:8691537	4.1.1.21|5.4.99.18	52255
bde:BDP_0715	ncbi-geneid:8691538	4.1.1.21|6.3.4.18	56059|52440|51246
bde:BDP_0718	ncbi-geneid:8691541	6.3.3.1|6.3.4.13	56059|52440|51246
bde:BDP_0719	ncbi-geneid:8691542	6.3.3.1	56042|55326
bde:BDP_0720	ncbi-geneid:8691543	2.4.2.14	53271|56235
bde:BDP_0721	ncbi-geneid:8691544	2.7.7.7	56672
bde:BDP_0725	ncbi-geneid:8691547	6.3.5.3	52317|56042|55326|55326
bde:BDP_0726	ncbi-geneid:8691548	6.3.2.6	56104
bde:BDP_0727	ncbi-geneid:8691549	4.1.1.21|2.1.2.2	56059|52440|51246
bde:BDP_0729	ncbi-geneid:8691551	4.1.2.5	53383
bde:BDP_0733	ncbi-geneid:8691556	2.7.7.4	52540|54211|50447|54980|54980
bde:BDP_0734	ncbi-geneid:8691557	2.7.7.4	50465|50447|52540
bde:BDP_0738	ncbi-geneid:8691560	6.3.5.5	52021|52317
bde:BDP_0739	ncbi-geneid:8691561	6.3.5.5	56059|56059|52440|52440|48108|52335
bde:BDP_0740	ncbi-geneid:8691562	4.1.1.23	51366
bde:BDP_0741	ncbi-geneid:8691563	2.7.4.8	52540
bde:BDP_0744	ncbi-geneid:8691566	4.2.1.9	143975|52016
bde:BDP_0745	ncbi-geneid:8691567	2.7.7.6	63562
bde:BDP_0746	ncbi-geneid:8691568	2.5.1.6	55973|55973|55973
bde:BDP_0748	ncbi-geneid:8691570	3.8.1.2	56784
bde:BDP_0749	ncbi-geneid:8691571	2.1.2.9	53328|50486
bde:BDP_0750	ncbi-geneid:8691572	3.1.3.3	56784
bde:BDP_0751	ncbi-geneid:8691573	3.6.4.6	52540
bde:BDP_0753	ncbi-geneid:8691575	3.1.3.25	56655
bde:BDP_0760	ncbi-geneid:8691582	4.2.1.2|4.3.2.2	48557
bde:BDP_0769	ncbi-geneid:8691591	3.6.3.-	52540
bde:BDP_0770	ncbi-geneid:8691592	3.2.2.-	52141
bde:BDP_0775	ncbi-geneid:8691597	3.1.1.61	52172|46894
bde:BDP_0776	ncbi-geneid:8691598	2.7.13.3	55874|47384|158472
bde:BDP_0784	ncbi-geneid:8691605	6.1.1.21	55681|52954
bde:BDP_0785	ncbi-geneid:8691606	6.1.1.12	55681|55261|50249
bde:BDP_0786	ncbi-geneid:8691607	4.2.1.91	53850|161098
bde:BDP_0787	ncbi-geneid:8691608	3.6.3.31|3.6.3.21	52540
bde:BDP_0789	ncbi-geneid:8691610	3.6.3.-	52540
bde:BDP_0795	ncbi-geneid:8691616	3.4.21.53	48019|52540
bde:BDP_0798	ncbi-geneid:8691619	3.4.21.92	52096
bde:BDP_0799	ncbi-geneid:8691620	3.4.21.92	52096
bde:BDP_0803	ncbi-geneid:8691626	1.3.99.1	46548|54292
bde:BDP_0804	ncbi-geneid:8691627	1.4.3.16|1.3.99.1	51905|56425|46977
bde:BDP_0806	ncbi-geneid:8691629	6.6.1.1	54211|52540
bde:BDP_0809	ncbi-geneid:8691631	2.7.1.35	53613
bde:BDP_0810	ncbi-geneid:8691633	2.5.1.48|2.5.1.49	53383
bde:BDP_0813	ncbi-geneid:8691635	3.6.3.30	52540|52540
bde:BDP_0816	ncbi-geneid:8691638	3.6.3.20	52540
bde:BDP_0818	ncbi-geneid:8691640	3.1.1.61	52172|46894
bde:BDP_0819	ncbi-geneid:8691641	2.7.13.3	55874
bde:BDP_0820	ncbi-geneid:8691642	3.4.11.5	53474
bde:BDP_0821	ncbi-geneid:8691643	1.5.1.2	51735|48179
bde:BDP_0836	ncbi-geneid:8691658	5.4.2.1
bde:BDP_0838	ncbi-geneid:8691660	1.1.1.276	51735
bde:BDP_0839	ncbi-geneid:8691661	2.7.11.22	52540
bde:BDP_0841	ncbi-geneid:8691663	3.6.3.30	52540
bde:BDP_0846	ncbi-geneid:8691667	3.4.13.21	52317
bde:BDP_0847	ncbi-geneid:8691668	1.1.1.44	48179|51735
bde:BDP_0850	ncbi-geneid:8691671	1.1.1.49	55347|51735
bde:BDP_0851	ncbi-geneid:8691672	1.1.1.193	53597
bde:BDP_0853	ncbi-geneid:8691673	1.1.1.64	51735
bde:BDP_0854	ncbi-geneid:8691674	3.1.21.7|2.1.1.63	46767|53155
bde:BDP_0860	ncbi-geneid:8691678	2.3.1.18	51161
bde:BDP_0861	ncbi-geneid:8691679	1.6.5.2	52218
bde:BDP_0867	ncbi-geneid:8691685	2.3.1.183	55729
bde:BDP_0868	ncbi-geneid:8691686	3.1.1.29	53178
bde:BDP_0869	ncbi-geneid:8691687	3.6.4.-	52540|52540|52540|143517|141259
bde:BDP_0870	ncbi-geneid:8691688	4.2.1.11	51604|54826
bde:BDP_0873	ncbi-geneid:8691691	3.6.1.40|3.6.1.11	53067|53067
bde:BDP_0875	ncbi-geneid:8691694	4.3.1.17	143548
bde:BDP_0876	ncbi-geneid:8691695	5.2.1.8	54534
bde:BDP_0879	ncbi-geneid:8691698	2.7.13.3	55874|55785
bde:BDP_0889	ncbi-geneid:8691707	5.4.2.8	56784
bde:BDP_0891	ncbi-geneid:8691709	2.7.13.3	55874|47384|158472
bde:BDP_0892	ncbi-geneid:8691710	3.1.1.61	52172|46894
bde:BDP_0893	ncbi-geneid:8691711	2.4.1.18	51445|81296|51011|81296
bde:BDP_0895	ncbi-geneid:8691713	2.7.7.60|4.6.1.12	69765
bde:BDP_0897	ncbi-geneid:8691715	3.6.3.30	52540
bde:BDP_0899	ncbi-geneid:8691717	3.5.4.9|1.5.1.5	51735|53223
bde:BDP_0900	ncbi-geneid:8691718	1.17.1.2	50249|50249|50249|50249
bde:BDP_0901	ncbi-geneid:8691719	2.7.1.24	52540
bde:BDP_0904	ncbi-geneid:8691722	2.7.1.40	51621|52935|50800
bde:BDP_0906	ncbi-geneid:8691723	3.6.1.13	55811
bde:BDP_0937	ncbi-geneid:8691750	2.7.7.7
bde:BDP_0949	ncbi-geneid:8691761	3.2.1.85|3.2.1.21	51445
bde:BDP_0983	ncbi-geneid:8691793	3.5.1.28	54001|54001|53955
bde:BDP_0990	ncbi-geneid:8691798	3.1.1.61	52172
bde:BDP_0991	ncbi-geneid:8691799	2.7.7.7	56672|88723|47807|53098
bde:BDP_0993	ncbi-geneid:8691801	3.6.1.13	55811
bde:BDP_0994	ncbi-geneid:8691802	2.4.1.18|3.2.1.-	51445|81296|51011
bde:BDP_0996	ncbi-geneid:8691805	2.5.1.19	55205
bde:BDP_1003	ncbi-geneid:8691812	2.7.13.3	55874
bde:BDP_1005	ncbi-geneid:8691814	6.3.5.2	52402|52317|54810
bde:BDP_1006	ncbi-geneid:8691815	4.1.2.22	52518|52518|52922
bde:BDP_1007	ncbi-geneid:8691816	2.3.1.19|2.3.1.8	53659
bde:BDP_1008	ncbi-geneid:8691817	2.7.2.1	53067|53067
bde:BDP_1011	ncbi-geneid:8691820	2.4.2.22	53271
bde:BDP_1012	ncbi-geneid:8691821	3.1.11.5|3.6.4.12	52540
bde:BDP_1015	ncbi-geneid:8691824	3.6.3.30	52540
bde:BDP_1018	ncbi-geneid:8691827	5.4.2.1
bde:BDP_1021	ncbi-geneid:8691830	6.1.1.7	55681|101353|55186|50447
bde:BDP_1022	ncbi-geneid:8691831	3.1.-.-	53098
bde:BDP_1025	ncbi-geneid:8691834	4.2.3.5	103263
bde:BDP_1026	ncbi-geneid:8691835	2.7.1.71|4.2.3.4	56796|52540
bde:BDP_1027	ncbi-geneid:8691836	4.2.1.10	52304
bde:BDP_1029	ncbi-geneid:8691837	3.2.1.41	51445|51445|51011|81296|49452|49452
bde:BDP_1030	ncbi-geneid:8691838	6.3.4.2	52540|52317
bde:BDP_1033	ncbi-geneid:8691841	3.6.3.20	52540
bde:BDP_1034	ncbi-geneid:8691842	4.4.1.16|2.8.1.7	53383
bde:BDP_1037	ncbi-geneid:8691845	2.7.7.27	53448|51161
bde:BDP_1038	ncbi-geneid:8691846	2.1.1.-	75217|55315
bde:BDP_1039	ncbi-geneid:8691848	2.1.1.-	75217|88697
bde:BDP_1040	ncbi-geneid:8691849	3.6.1.17
bde:BDP_1047	ncbi-geneid:8691854	6.2.1.12|6.2.1.3	56801
bde:BDP_1048	ncbi-geneid:8691855	1.4.1.1|1.6.1.2	52283|51735
bde:BDP_1050	ncbi-geneid:8691857	1.6.1.2	52467
bde:BDP_1053	ncbi-geneid:8691860	3.2.1.3	51445|74650|51011
bde:BDP_1056	ncbi-geneid:8691863	1.1.1.188	51430
bde:BDP_1059	ncbi-geneid:8691865	3.6.3.30	52540
bde:BDP_1065	ncbi-geneid:8691871	2.6.1.81|2.6.1.11|2.6.1.17	53383
bde:BDP_1067	ncbi-geneid:8691873	1.2.1.10	56796
bde:BDP_1073	ncbi-geneid:8691878	2.6.1.42	56752
bde:BDP_1076	ncbi-geneid:8691881	2.7.7.4	52540|54980|50447|54980
bde:BDP_1077	ncbi-geneid:8691882	1.3.99.22	102114
bde:BDP_1078	ncbi-geneid:8691883	1.4.7.1|1.4.1.13|1.4.1.14	51395|56235|69336
bde:BDP_1079	ncbi-geneid:8691884	1.3.1.2|1.4.1.13|1.4.1.14	51971|46548|51971
bde:BDP_1081	ncbi-geneid:8691886	2.4.1.56	53756
bde:BDP_1082	ncbi-geneid:8691887	3.6.3.36|3.6.3.34	52540
bde:BDP_1083	ncbi-geneid:8691888	2.1.1.77|2.1.1.36	53335
bde:BDP_1084	ncbi-geneid:8691889	3.1.3.-
bde:BDP_1085	ncbi-geneid:8691890	2.1.1.14	51726|51726
bde:BDP_1086	ncbi-geneid:8691891	1.5.1.20	51730
bde:BDP_1087	ncbi-geneid:8691892	2.7.7.42	81301|81301|81593|81593
bde:BDP_1090	ncbi-geneid:8691895	2.1.3.2	53671
bde:BDP_1091	ncbi-geneid:8691896	2.1.3.2	54893|57825
bde:BDP_1092	ncbi-geneid:8691897	3.5.2.3	51556|51338
bde:BDP_1093	ncbi-geneid:8691898	4.1.1.23	51366
bde:BDP_1094	ncbi-geneid:8691899	1.6.2.2	52343|63380
bde:BDP_1095	ncbi-geneid:8691900	1.3.3.1	51395
bde:BDP_1096	ncbi-geneid:8691901	2.4.2.10	53271
bde:BDP_1099	ncbi-geneid:8691902	3.8.1.2	56784
bde:BDP_1100	ncbi-geneid:8691903	6.3.5.2	52317
bde:BDP_1102	ncbi-geneid:8691905	3.6.3.31	52540
bde:BDP_1105	ncbi-geneid:8691908	3.6.3.31	52540
bde:BDP_1106	ncbi-geneid:8691911	3.5.1.24	56235
bde:BDP_1109	ncbi-geneid:8691913	1.1.1.73|1.1.1.1	50129|51735
bde:BDP_1110	ncbi-geneid:8691914	4.1.1.44	69118
bde:BDP_1111	ncbi-geneid:8691915	2.1.1.14	51726
bde:BDP_1114	ncbi-geneid:8691918	3.6.3.41	52540|52540
bde:BDP_1117	ncbi-geneid:8691920	3.5.1	52499
bde:BDP_1118	ncbi-geneid:8691921	3.6.3.44	52540
bde:BDP_1119	ncbi-geneid:8691922	1.1.1.38	53223|51735
bde:BDP_1131	ncbi-geneid:8691932	3.6.3.28	52540|52540
bde:BDP_1133	ncbi-geneid:8691934	2.7.1.71|1.1.1.25	51735|53223
bde:BDP_1136	ncbi-geneid:8691937	2.7.2.3	53748
bde:BDP_1139	ncbi-geneid:8691940	2.7.2.3|5.3.1.1	51351
bde:BDP_1141	ncbi-geneid:8691942	3.1.3.18	56784
bde:BDP_1143	ncbi-geneid:8691943	2.6.1.5|2.6.1.66|2.6.1.2	53383
bde:BDP_1144	ncbi-geneid:8691944	2.2.1.2	51569
bde:BDP_1145	ncbi-geneid:8691945	2.2.1.1	52518|52518|52922
bde:BDP_1158	ncbi-geneid:8691961	3.1.3.18	56784
bde:BDP_1160	ncbi-geneid:8691963	3.6.4.-	52540
bde:BDP_1163	ncbi-geneid:8691966	2.7.7.9	53448
bde:BDP_1165	ncbi-geneid:8691969	6.3.2.1	52540|52540|52540
bde:BDP_1166	ncbi-geneid:8691970	5.4.99.12	55120|55174
bde:BDP_1169	ncbi-geneid:8691972	3.5.4.10|2.1.2.3	53927|52335
bde:BDP_1171	ncbi-geneid:8691974	6.2.1.5	52210|51735
bde:BDP_1172	ncbi-geneid:8691975	6.2.1.5	56059|52210
bde:BDP_1173	ncbi-geneid:8691976	2.4.2.7	53271
bde:BDP_1177	ncbi-geneid:8691980	3.1.22.4	53098
bde:BDP_1179	ncbi-geneid:8691982	2.4.1.57	53756
bde:BDP_1182	ncbi-geneid:8691985	6.1.1.3	55681|55186|52954
bde:BDP_1187	ncbi-geneid:8691990	2.4.2.17	53850|54913
bde:BDP_1188	ncbi-geneid:8691991	3.6.1.31	101386
bde:BDP_1189	ncbi-geneid:8691992	5.1.3.1	51366
bde:BDP_1191	ncbi-geneid:8691994	4.2.1.20	51366
bde:BDP_1192	ncbi-geneid:8691995	4.2.1.20	53686|51366
bde:BDP_1193	ncbi-geneid:8691996	4.1.3.27	56322
bde:BDP_1194	ncbi-geneid:8691997	3.6.1.31|3.5.4.19	141734
bde:BDP_1195	ncbi-geneid:8691998	5.3.1.16|4.1.3.-	51366
bde:BDP_1196	ncbi-geneid:8691999	2.1.1.-	102114
bde:BDP_1199	ncbi-geneid:8692002	2.7.4.22	53633
bde:BDP_1203	ncbi-geneid:8692005	3.5.1.88	56420
bde:BDP_1204	ncbi-geneid:8692006	6.2.1.3	56801
bde:BDP_1206	ncbi-geneid:8692008	1.1.1.205	51412
bde:BDP_1207	ncbi-geneid:8692009	1.1.1.85|1.1.1.42	53659
bde:BDP_1209	ncbi-geneid:8692011	1.13.12.7|6.2.1.3	56801
bde:BDP_1212	ncbi-geneid:8692015	3.4.24.57	53067
bde:BDP_1213	ncbi-geneid:8692016	2.3.1.88|2.3.1.128	55729
bde:BDP_1214	ncbi-geneid:8692017	3.4.24.57	53067
bde:BDP_1216	ncbi-geneid:8692019	2.7.7.7	48019
bde:BDP_1220	ncbi-geneid:8692022	6.1.1.4	52374|50677|47323
bde:BDP_1223	ncbi-geneid:8692025	3.1.3.73|5.4.2.1
bde:BDP_1226	ncbi-geneid:8692028	3.1.1.61	52172|46894
bde:BDP_1229	ncbi-geneid:8692032	3.1.3.73|5.4.2.1
bde:BDP_1231	ncbi-geneid:8692034	2.7.7.23|2.3.1.157	53448|51161
bde:BDP_1260	ncbi-geneid:8692058	2.7.6.1	53271|53271
bde:BDP_1261	ncbi-geneid:8692059	2.7.7.18	52374
bde:BDP_1263	ncbi-geneid:8692061	1.2.1.41	53720
bde:BDP_1264	ncbi-geneid:8692062	2.1.2.1	53383
bde:BDP_1265	ncbi-geneid:8692063	4.2.3.1	53686
bde:BDP_1275	ncbi-geneid:8692073	3.1.3.18	56784
bde:BDP_1277	ncbi-geneid:8692075	2.7.1.23	111331
bde:BDP_1281	ncbi-geneid:8692079	3.1.3.41	56784
bde:BDP_1284	ncbi-geneid:8692082	6.1.1.1	52374|55174
bde:BDP_1289	ncbi-geneid:8692086	4.3.2.1	48557
bde:BDP_1290	ncbi-geneid:8692087	6.3.4.5	69864|52402
bde:BDP_1292	ncbi-geneid:8692089	2.1.3.3	53671
bde:BDP_1293	ncbi-geneid:8692090	2.6.1.81|2.6.1.11	53383
bde:BDP_1294	ncbi-geneid:8692091	2.7.2	53633
bde:BDP_1295	ncbi-geneid:8692092	2.3.1.1|2.3.1.35	56266
bde:BDP_1296	ncbi-geneid:8692093	1.2.1	51735|55347
bde:BDP_1298	ncbi-geneid:8692095	6.1.1.20	56037|55681|50249|54991|46955
bde:BDP_1299	ncbi-geneid:8692096	6.1.1.20	55681|46589
bde:BDP_1300	ncbi-geneid:8692097	2.1.1.66	75217|55315
bde:BDP_1302	ncbi-geneid:8692099	3.6.3.36	52540
bde:BDP_1303	ncbi-geneid:8692100	3.4.13.20	53187
bde:BDP_1305	ncbi-geneid:8692102	1.8.1.4	51905|55424
bde:BDP_1308	ncbi-geneid:8692104	6.3.1.2	55931|54368
bde:BDP_1316	ncbi-geneid:8692110	3.1.1.79	53474
bde:BDP_1327	ncbi-geneid:8692119	3.6.3.17	52540|52540
bde:BDP_1330	ncbi-geneid:8692122	6.5.1.2
bde:BDP_1334	ncbi-geneid:8692126	3.6.3.20	52540
bde:BDP_1335	ncbi-geneid:8692127	4.4.1.14	53383
bde:BDP_1336	ncbi-geneid:8692128	2.7.1.4|2.7.1.63	53067
bde:BDP_1338	ncbi-geneid:8692130	3.6.3.17	52540|52540
bde:BDP_1339	ncbi-geneid:8692131	3.5.2.7	51556|51338
bde:BDP_1341	ncbi-geneid:8692133	2.5.1.3|3.5.99.2	48613
bde:BDP_1343	ncbi-geneid:8692135	3.4.22.40	54001
bde:BDP_1344	ncbi-geneid:8692136	3.6.1.19	101386
bde:BDP_1348	ncbi-geneid:8692140	1.1.1.290	51735|52283
bde:BDP_1350	ncbi-geneid:8692142	3.1.-.-	69500
bde:BDP_1353	ncbi-geneid:8692145	1.-.-.-	51735
bde:BDP_1355	ncbi-geneid:8692147	1.1.1.255|1.1.1.1	51735|50129
bde:BDP_1357	ncbi-geneid:8692149	3.1.-.-	69500
bde:BDP_1358	ncbi-geneid:8692150	3.5.4.4	51556
bde:BDP_1359	ncbi-geneid:8692151	3.6.1.15	52949
bde:BDP_1361	ncbi-geneid:8692152	2.3.1.31	53474
bde:BDP_1367	ncbi-geneid:8692157	6.3.5.2	55729
bde:BDP_1368	ncbi-geneid:8692158	1.1.1.157	48179
bde:BDP_1371	ncbi-geneid:8692161	2.7.7.7
bde:BDP_1373	ncbi-geneid:8692163	3.1.13.5	53098|47819
bde:BDP_1375	ncbi-geneid:8692165	1.97.1.4	102114
bde:BDP_1376	ncbi-geneid:8692166	2.3.1.54	51998
bde:BDP_1377	ncbi-geneid:8692167	2.7.1.31	110738
bde:BDP_1381	ncbi-geneid:8692171	6.3.1.5|6.3.5.1	52402|56317
bde:BDP_1382	ncbi-geneid:8692172	3.5.1.32	53187|55031
bde:BDP_1384	ncbi-geneid:8692174	3.6.3.32	52540
bde:BDP_1386	ncbi-geneid:8692176	3.1.3.18	56784
bde:BDP_1397	ncbi-geneid:8692185	5.2.1.8	50891
bde:BDP_1398	ncbi-geneid:8692186	2.7.6.5	109604|81301|81271|55021
bde:BDP_1399	ncbi-geneid:8692187	3.6.1.23	51283
bde:BDP_1404	ncbi-geneid:8692191	5.99.1.3	56719|101904
bde:BDP_1405	ncbi-geneid:8692192	3.6.4.-	52540
bde:BDP_1410	ncbi-geneid:8692197	5.99.1.3	56719|55874|54211
bde:BDP_1413	ncbi-geneid:8692200	2.5.1.30|2.5.1.1|2.5.1.10|2.5.1.29	48576
bde:BDP_1414	ncbi-geneid:8692201	2.7.11.1	56112
bde:BDP_1415	ncbi-geneid:8692202	2.3.1.51	69593
bde:BDP_1417	ncbi-geneid:8692204	2.4.2.18	52418|47648
bde:BDP_1427	ncbi-geneid:8692214	3.2.1.78	51445|49785|49785
bde:BDP_1429	ncbi-geneid:8692216	2.5.1.75	52540
bde:BDP_1431	ncbi-geneid:8692218	2.7.6.5	81301
bde:BDP_1435	ncbi-geneid:8692222	3.1.1.61	52172|46894
bde:BDP_1436	ncbi-geneid:8692223	2.7.13.3	55874
bde:BDP_1438	ncbi-geneid:8692224	3.6.3.30	52540
bde:BDP_1443	ncbi-geneid:8692228	2.3.1.18|2.3.1.79	51161
bde:BDP_1445	ncbi-geneid:8692230	4.2.1.3	53732|52016
bde:BDP_1477	ncbi-geneid:8692256	3.2.1.17	51445
bde:BDP_1479	ncbi-geneid:8692258	2.1.1.37	53335|46955
bde:BDP_1482	ncbi-geneid:8692261	3.6.3.-	81665|56784|81653|81660
bde:BDP_1484	ncbi-geneid:8692263	2.1.1.-	53335|50249
bde:BDP_1487	ncbi-geneid:8692266	4.2.99.18|3.1.11.2	56219
bde:BDP_1489	ncbi-geneid:8692267	3.6.3.30	52540|52540
bde:BDP_1495	ncbi-geneid:8692273	3.6.3.30	52540
bde:BDP_1498	ncbi-geneid:8692276	1.3.1.43|1.3.1.12	51735|48179
bde:BDP_1499	ncbi-geneid:8692277	5.4.99.5|4.2.1.51	53850|55021
bde:BDP_1501	ncbi-geneid:8692279	2.7.7.4	52540|50447|54980|54980
bde:BDP_1506	ncbi-geneid:8692283	3.6.1.13	55811|46785
bde:BDP_1512	ncbi-geneid:8692289	2.4.2.14|6.3.5.4	52402|56235
bde:BDP_1513	ncbi-geneid:8692290	2.7.6.2	63999|63862
bde:BDP_1514	ncbi-geneid:8692291	1.2.1.12	55347|51735
bde:BDP_1518	ncbi-geneid:8692294	5.1.3.3	74650
bde:BDP_1521	ncbi-geneid:8692297	6.3.2.13	53623|53244|63418
bde:BDP_1522	ncbi-geneid:8692298	6.3.2.13	53623|53244|63418
bde:BDP_1524	ncbi-geneid:8692300	5.1.1.13	53681|53681
bde:BDP_1525	ncbi-geneid:8692301	6.3.2.13|6.3.2.12|6.3.2.17	53623|53244
bde:BDP_1527	ncbi-geneid:8692302	3.4.13.9|3.4.11.9	55920|53092
bde:BDP_1529	ncbi-geneid:8692304	3.6.3.20	52540|52540
bde:BDP_1533	ncbi-geneid:8692308	2.7.1.55	53067|46785
bde:BDP_1534	ncbi-geneid:8692309	2.7.1.4	53613
bde:BDP_1541	ncbi-geneid:8692314	6.3.2.8	53623|53244|51984
bde:BDP_1542	ncbi-geneid:8692315	2.4.1.227	53756
bde:BDP_1544	ncbi-geneid:8692317	6.3.2.9	53623|53244|51984
bde:BDP_1546	ncbi-geneid:8692319	6.3.2.8|6.3.2.10	53623|53244|63418
bde:BDP_1548	ncbi-geneid:8692321	2.4.1.129	56601|56519
bde:BDP_1550	ncbi-geneid:8692323	2.1.1.-	53335|81799
bde:BDP_1553	ncbi-geneid:8692326	1.1.1.290|1.1.1.95	51735|52283|55021
bde:BDP_1556	ncbi-geneid:8692329	3.4.21.88	51306
bde:BDP_1558	ncbi-geneid:8692331	1.1.1.27|1.1.1.37	56327|51735
bde:BDP_1561	ncbi-geneid:8692334	3.6.1.15|3.6.4.13	52540
bde:BDP_1564	ncbi-geneid:8692337	6.3.1.2	55931|54368
bde:BDP_1572	ncbi-geneid:8692345	3.4.21.96	52743
bde:BDP_1577	ncbi-geneid:8692350	3.4.21.48	52743
bde:BDP_1578	ncbi-geneid:8692351	5.3.1.16|5.3.1.24	51366
bde:BDP_1579	ncbi-geneid:8692352	6.3.5.3|2.4.2.-	52317
bde:BDP_1581	ncbi-geneid:8692354	4.2.1.19	54211|54211
bde:BDP_1582	ncbi-geneid:8692355	2.6.1.9	53383
bde:BDP_1583	ncbi-geneid:8692356	1.1.1.23	53720
bde:BDP_1585	ncbi-geneid:8692358	2.7.7.7	89550
bde:BDP_1587	ncbi-geneid:8692360	5.4.99.12	55120
bde:BDP_1594	ncbi-geneid:8692367	6.1.1.14	55681|52954
bde:BDP_1595	ncbi-geneid:8692368	1.1.1.64	51430
bde:BDP_1597	ncbi-geneid:8692370	2.7.1.50	53613
bde:BDP_1598	ncbi-geneid:8692371	2.5.1.3	51391
bde:BDP_1599	ncbi-geneid:8692372	2.5.1.3|2.7.1.49|2.7.4.7	53613
bde:BDP_1603	ncbi-geneid:8692376	2.4.1.243|3.2.1.26	75005|49899
bde:BDP_1611	ncbi-geneid:8692382	3.2.2.3	53590
bde:BDP_1613	ncbi-geneid:8692384	2.5.1.31	64005
bde:BDP_1616	ncbi-geneid:8692387	1.17.7.1	56014|51717
bde:BDP_1617	ncbi-geneid:8692388	1.1.1.267	55347|51735|69055
bde:BDP_1622	ncbi-geneid:8692394	3.4.21.53	54211
bde:BDP_1624	ncbi-geneid:8692396	3.1.11.5|3.6.4.12	52540
bde:BDP_1629	ncbi-geneid:8692401	5.1.1.7	54506|54506
bde:BDP_1630	ncbi-geneid:8692402	5.1.1.3	53681|53681
bde:BDP_1633	ncbi-geneid:8692404	3.2.2.21	50486
bde:BDP_1645	ncbi-geneid:8692417	6.1.1.5	52374|47323|50677
bde:BDP_1647	ncbi-geneid:8692419	3.2.1.23	51445|74650|49785|49303|49303
bde:BDP_1652	ncbi-geneid:8692424	3.6.3.44	52540|90123
bde:BDP_1654	ncbi-geneid:8692426	3.6.3.44	52540|90123
bde:BDP_1656	ncbi-geneid:8692428	2.3.1.18|2.3.1.79	51161
bde:BDP_1657	ncbi-geneid:8692429	3.2.1.37|3.2.1.21	51445|52279
bde:BDP_1659	ncbi-geneid:8692431	1.1.1.179	51735|55347
bde:BDP_1662	ncbi-geneid:8692434	1.1.1.36	51735
bde:BDP_1671	ncbi-geneid:8692443	3.2.1.37|3.2.1.21	51445|52279
bde:BDP_1676	ncbi-geneid:8692448	3.2.1.21	51445|52279
bde:BDP_1677	ncbi-geneid:8692449	3.2.1.37	75005|49899
bde:BDP_1678	ncbi-geneid:8692450	3.2.1.4	51445
bde:BDP_1679	ncbi-geneid:8692451	3.2.1.4	51445
bde:BDP_1680	ncbi-geneid:8692452	3.2.1.45	51445|51011
bde:BDP_1683	ncbi-geneid:8692455	3.2.1.23	51445|52317
bde:BDP_1687	ncbi-geneid:8692459	1.1.1.36|1.1.1.125	51735
bde:BDP_1690	ncbi-geneid:8692461	6.3.2.2	55931
bde:BDP_1693	ncbi-geneid:8692465	1.97.1.4	102114
bde:BDP_1694	ncbi-geneid:8692466	1.17.4.2	51998
bde:BDP_1698	ncbi-geneid:8692470	3.1.11.6	116842
bde:BDP_1701	ncbi-geneid:8692474	3.2.1.35	48208|49785|49785
bde:BDP_1713	ncbi-geneid:8692486	3.6.1.40|3.6.1.11	53067|53067
bde:BDP_1714	ncbi-geneid:8692487	4.4.1.14	53383
bde:BDP_1716	ncbi-geneid:8692489	1.1.1.179	51735|55347
bde:BDP_1718	ncbi-geneid:8692491	3.1.21.3	52540|56024
bde:BDP_1723	ncbi-geneid:8692496	3.2.1.21	52279
bde:BDP_1749	ncbi-geneid:8692523	4.1.1.15	53383
bde:BDP_1751	ncbi-geneid:8692525	3.5.1.88	56420
bde:BDP_1752	ncbi-geneid:8692526	5.4.2.10	53738|53738|53738|55957
bde:BDP_1753	ncbi-geneid:8692527	3.4.11.1|3.4.11.2	55486|63737
bde:BDP_1754	ncbi-geneid:8692528	3.1.-.-	56281
bde:BDP_1756	ncbi-geneid:8692529	4.2.1.52	51569
bde:BDP_1759	ncbi-geneid:8692532	3.6.3.12|3.6.3.4	56784|81653|81660|81665|49503|47240
bde:BDP_1762	ncbi-geneid:8692535	1.3.1.26	55347|51735
bde:BDP_1767	ncbi-geneid:8692539	3.1.11.5|3.6.4.12	52540
bde:BDP_1772	ncbi-geneid:8692544	2.7.12.2	56112
bde:BDP_1773	ncbi-geneid:8692545	3.2.1.14	49265
bde:BDP_1774	ncbi-geneid:8692546	3.6.3.-	52540
bde:BDP_1777	ncbi-geneid:8692549	3.1.3.16	81606
bde:BDP_1781	ncbi-geneid:8692553	2.7.7.6	64484
bde:BDP_1782	ncbi-geneid:8692554	2.7.7.6	64484
bde:BDP_1784	ncbi-geneid:8692556	4.2.99.18|3.2.2.-	48150
bde:BDP_1785	ncbi-geneid:8692557	2.1.1.-	75217
bde:BDP_1790	ncbi-geneid:8692562	5.1.3.1	51366
bde:BDP_1791	ncbi-geneid:8692564	2.7.1.55	53067
bde:BDP_1794	ncbi-geneid:8692566	2.7.1.6	54211|55060
bde:BDP_1795	ncbi-geneid:8692567	2.7.7.12	54197|54197
bde:BDP_1797	ncbi-geneid:8692569	2.4.1.83	53448
bde:BDP_1799	ncbi-geneid:8692570	1.3.3.1	51395
bde:BDP_1801	ncbi-geneid:8692572	2.4.1.129	53955|56601
bde:BDP_1802	ncbi-geneid:8692573	3.1.1.5	51206|46785
bde:BDP_1805	ncbi-geneid:8692576	1.1.1.85	53659
bde:BDP_1806	ncbi-geneid:8692577	3.4.21.83	50993|53474
bde:BDP_1810	ncbi-geneid:8692581	3.6.1.22	55811
bde:BDP_1811	ncbi-geneid:8692582	2.3.1.12	53474
bde:BDP_1812	ncbi-geneid:8692584	5.3.4.1	52833
bde:BDP_1816	ncbi-geneid:8692586	3.1.3.48	52788
bde:BDP_1819	ncbi-geneid:8692589	2.4.1.52	53756
bde:BDP_1821	ncbi-geneid:8692591	2.4.1.212	53448
bde:BDP_1823	ncbi-geneid:8692593	2.4.1.212	53448
bde:BDP_1825	ncbi-geneid:8692595	2.3.1.30	51161
bde:BDP_1832	ncbi-geneid:8692602	2.4.1.212	53448
bde:BDP_1836	ncbi-geneid:8692605	2.4.1.212	53448
bde:BDP_1839	ncbi-geneid:8692608	2.4.1.212	53448
bde:BDP_1843	ncbi-geneid:8692611	2.4.1.212	53448
bde:BDP_1844	ncbi-geneid:8692612	2.4.1.212	53448
bde:BDP_1845	ncbi-geneid:8692613	2.4.1.56	53756
bde:BDP_1848	ncbi-geneid:8692616	2.4.1.212	53448
bde:BDP_1849	ncbi-geneid:8692617	2.4.1.212	53448
bde:BDP_1853	ncbi-geneid:8692621	2.3.1.18	51161
bde:BDP_1854	ncbi-geneid:8692622	2.7.10.2	52540
bde:BDP_1859	ncbi-geneid:8692627	2.7.10.2	52540
bde:BDP_1860	ncbi-geneid:8692628	2.7.7.13|2.7.7.24	53448
bde:BDP_1862	ncbi-geneid:8692629	4.2.1.47|4.2.1.46	51735
bde:BDP_1864	ncbi-geneid:8692631	2.4.1.-	53756
bde:BDP_1867	ncbi-geneid:8692635	1.3.1.38	51735
bde:BDP_1868	ncbi-geneid:8692636	4.1.1.71|2.2.1.9	52518|52518
bde:BDP_1889	ncbi-geneid:8692655	3.6.3.31	52540
bde:BDP_1897	ncbi-geneid:8692663	3.1.3.2|3.1.3.48	52788
bde:BDP_1908	ncbi-geneid:8692673	3.2.1.23	51445|52317
bde:BDP_1913	ncbi-geneid:8692678	2.6.-.-	52317
bde:BDP_1914	ncbi-geneid:8692679	4.-.-.-	51366
bde:BDP_1915	ncbi-geneid:8692680	3.6.3.44	52540|52540|90123|90123
bde:BDP_1917	ncbi-geneid:8692681	6.2.1.3	56801
bde:BDP_1920	ncbi-geneid:8692684	3.2.2.3|3.2.2.8	53590
bde:BDP_1922	ncbi-geneid:8692685	5.3.1.4	53743|50443
bde:BDP_1923	ncbi-geneid:8692686	4.1.2.17|5.1.3.4	53639
bde:BDP_1924	ncbi-geneid:8692687	2.7.1.30	53067|53067
bde:BDP_1927	ncbi-geneid:8692689	3.6.1.13	52972|55811|52972
bde:BDP_1928	ncbi-geneid:8692690	2.7.1.39	54211|55060
bde:BDP_1929	ncbi-geneid:8692691	2.7.2.4|1.1.1.3	55347|51735|55021
bde:BDP_1930	ncbi-geneid:8692692	2.7.1.69	51261
bde:BDP_1931	ncbi-geneid:8692693	4.1.1.17|4.1.1.20	50621|51419|51419
bde:BDP_1932	ncbi-geneid:8692694	6.1.1.19	52374|47323|55190
bde:BDP_1936	ncbi-geneid:8692699	1.8.1.9	52833|48452
bde:BDP_1940	ncbi-geneid:8692702	5.2.1.8	54534
bde:BDP_1946	ncbi-geneid:8692708	3.6.3.36	52540
bde:BDP_1952	ncbi-geneid:8692716	3.6.3.14	51344
bde:BDP_1953	ncbi-geneid:8692717	3.6.3.14	52540|47917|50615
bde:BDP_1954	ncbi-geneid:8692718	3.6.3.14	52943
bde:BDP_1955	ncbi-geneid:8692719	3.6.3.14	52540|47917|50615
bde:BDP_1957	ncbi-geneid:8692721	3.6.3.14	81573
bde:BDP_1958	ncbi-geneid:8692722	3.6.3.14	81333
bde:BDP_1959	ncbi-geneid:8692723	3.6.3.14	81336
bde:BDP_1961	ncbi-geneid:8692724	2.3.1.46	52317
bde:BDP_1963	ncbi-geneid:8692726	2.8.3.16	89796
bde:BDP_1966	ncbi-geneid:8692728	4.1.2.38|4.1.1.8	52518|52467|52518
bde:BDP_1968	ncbi-geneid:8692730	3.2.1.10	51445
bde:BDP_1969	ncbi-geneid:8692731	3.6.1.1	50324
bde:BDP_1974	ncbi-geneid:8692736	4.2.99.18	48150
bde:BDP_1976	ncbi-geneid:8692738	6.1.1.9	52374|50677|47323
bde:BDP_1979	ncbi-geneid:8692741	5.4.99.5	48600
bde:BDP_1987	ncbi-geneid:8692747	2.3.1.57	55729
bde:BDP_1988	ncbi-geneid:8692748	6.1.1.18|6.3.5.6|6.3.5.7	55931|89095
bde:BDP_1989	ncbi-geneid:8692749	3.5.1.4|6.3.5.6|6.3.5.7	75304
bde:BDP_1990	ncbi-geneid:8692750	6.3.5.6|6.3.5.7	141000
bde:BDP_1992	ncbi-geneid:8692752	2.1.1.34	75217|75217
bde:BDP_1996	ncbi-geneid:8692756	3.6.4.3	52540|52540|81923
bde:BDP_1997	ncbi-geneid:8692757	5.3.3.10	56529
bde:BDP_2005	ncbi-geneid:8692764	6.1.1.17	52374
bde:BDP_2009	ncbi-geneid:8692768	3.6.3.20	52540
bde:BDP_2016	ncbi-geneid:8692773	3.6.3.41	52540
bde:BDP_2023	ncbi-geneid:8692781	2.7.6.1	53271
bde:BDP_2024	ncbi-geneid:8692782	2.7.1.56|2.7.1.15	53613
bde:BDP_2026	ncbi-geneid:8692784	3.2.2.3	53590
bde:BDP_2030	ncbi-geneid:8692788	2.4.1.-	53448
bde:BDP_2032	ncbi-geneid:8692790	2.4.1.57	53756
bde:BDP_2033	ncbi-geneid:8692791	1.1.1.132|1.1.1.22	51735|48179|52413
bde:BDP_2040	ncbi-geneid:8692798	2.4.1.69	53448
bde:BDP_2045	ncbi-geneid:8692803	3.2.1.96	69360
bde:BDP_2047	ncbi-geneid:8692805	3.6.3.30	52540
bde:BDP_2049	ncbi-geneid:8692807	5.1.3.12	51735
bde:BDP_2050	ncbi-geneid:8692808	2.7.7.60	53448
bde:BDP_2054	ncbi-geneid:8692812	3.2.1.89	51445|51445|69360
bde:BDP_2056	ncbi-geneid:8692814	3.2.1.96	52266|69360|69360
bde:BDP_2061	ncbi-geneid:8692819	3.2.1.96	51445|69360
bde:BDP_2062	ncbi-geneid:8692820	3.1.1.53	52266
bde:BDP_2069	ncbi-geneid:8692827	3.6.3.17	52540|52540
bde:BDP_2071	ncbi-geneid:8692829	5.1.3.9	53067|46785
bde:BDP_2072	ncbi-geneid:8692830	3.6.3.17	52540
bde:BDP_2073	ncbi-geneid:8692831	3.5.2.3|3.5.1.25	51556|51338
bde:BDP_2078	ncbi-geneid:8692833	3.1.21.3	52540|52540|52980
bde:BDP_2083	ncbi-geneid:8692840	3.6.3.28	52540
bde:BDP_2089	ncbi-geneid:8692844	3.1.21.-	51556
bde:BDP_2091	ncbi-geneid:8692846	3.2.1.55	51445
bde:BDP_2098	ncbi-geneid:8692852	3.6.3.17	52540|52540
bde:BDP_2099	ncbi-geneid:8692853	2.7.1.-	53067
bde:BDP_2102	ncbi-geneid:8692855	3.2.1.22	51445
bde:BDP_2112	ncbi-geneid:8692865	3.2.1.23|3.2.1.31	51445|49785|49303
bde:BDP_2113	ncbi-geneid:8692866	3.6.3.44	52540|90123
bde:BDP_2114	ncbi-geneid:8692867	3.6.3.44	52540|90123
bde:BDP_2117	ncbi-geneid:8692870	3.2.1.152	51445|49785|49303
bde:BDP_2119	ncbi-geneid:8692872	6.1.1.10	52374|47323|57770
bde:BDP_2126	ncbi-geneid:8692877	3.2.1.78	51445
bde:BDP_2129	ncbi-geneid:8692879	3.2.1.8	53474|53474
bde:BDP_2133	ncbi-geneid:8692883	1.2.1.16	53720
bde:BDP_2138	ncbi-geneid:8692888	3.6.3.31	52540|50331
bde:BDP_2140	ncbi-geneid:8692890	2.7.4.7|3.5.99.2	48613
bde:BDP_2141	ncbi-geneid:8692891	1.2.1.10	56796
bde:BDP_2142	ncbi-geneid:8692892	4.1.1.64|2.6.1.19|2.6.1.22	53383
bde:BDP_2144	ncbi-geneid:8692894	5.1.3.9	53067
bde:BDP_2145	ncbi-geneid:8692895	3.2.1.23	51445|52317
bde:BDP_2146	ncbi-geneid:8692896	3.2.1.37	75005|49899
bde:BDP_2147	ncbi-geneid:8692897	3.2.1.4	51445
bde:BDP_2148	ncbi-geneid:8692898	3.2.1.4	51445|81296
bde:BDP_2149	ncbi-geneid:8692899	3.2.1.3	51445|74650|51011
bde:BDP_2151	ncbi-geneid:8692900	3.2.1.37|3.2.1.21	51445|52279
bde:BDP_2152	ncbi-geneid:8692901	3.2.1.51	51445
bde:BDP_2158	ncbi-geneid:8692907	3.2.1.3	51445|74650|51011
bde:BDP_2170	ncbi-geneid:8692919	2.4.1.243|3.2.1.26	75005|49899
bde:BDP_2175	ncbi-geneid:8692924	3.1.3.18	56784
bde:BDP_2180	ncbi-geneid:8692929	1.4.1.2	100920|53067|53067|100934
bde:BDP_2181	ncbi-geneid:8692930	3.1.3.39|3.1.3.1	53649
bde:BDP_2182	ncbi-geneid:8692931	3.2.1.3	51445|51011
bde:BDP_2195	ncbi-geneid:8692944	2.4.1.18|3.2.1.41	51445|81296
bde:BDP_2200	ncbi-geneid:8692948	3.2.1.54|5.4.99.16	51445
bde:BDP_2201	ncbi-geneid:8692949	2.4.1.25	51445
bde:BDP_2202	ncbi-geneid:8692950	3.2.1.54|3.2.1.20	51445
bde:BDP_2208	ncbi-geneid:8692956	5.4.2.1
bde:BDP_2211	ncbi-geneid:8692959	3.2.1.23	51445|49785|49303
bde:BDP_2213	ncbi-geneid:8692961	3.2.1.21	51445|52279
bde:BDP_2216	ncbi-geneid:8692964	1.-.-.-	55469
bde:BDP_2219	ncbi-geneid:8692969	2.4.2.31|3.5.1.-	52467
bde:BDP_2220	ncbi-geneid:8692970	4.3.1.19	53686|55021
bde:BDP_2221	ncbi-geneid:8692971	3.2.1.54|3.2.1.10	51445|51011
bde:BDP_2227	ncbi-geneid:8692977	2.7.1.4	53067|46785
bde:BDP_2229	ncbi-geneid:8692978	3.2.1.22	51445
bde:BDP_2230	ncbi-geneid:8692979	3.5.4.3	53927
bde:BDP_2233	ncbi-geneid:8692982	3.5.4.13	51283
bde:BDP_2234	ncbi-geneid:8692983	3.6.3.8	81665|56784|81660|81653
bde:BDP_2236	ncbi-geneid:8692985	2.1.1.-	75217|55315
bde:BDP_2238	ncbi-geneid:8692987	3.6.3.20	52540|50331
bde:BDP_2243	ncbi-geneid:8692991	3.5.1.4	75304|54427
bde:BDP_2244	ncbi-geneid:8692992	3.6.3.20	52540
bde:BDP_2247	ncbi-geneid:8692995	3.5.1.49	141130
bde:BDP_2249	ncbi-geneid:8692997	2.3.1.18	51161
bde:BDP_2250	ncbi-geneid:8692998	4.4.1.14|2.6.1.-	53383
bde:BDP_2253	ncbi-geneid:8693001	3.2.1.37|3.2.1.21	51445|52279
bde:BDP_2254	ncbi-geneid:8693002	3.2.1.21	51445|52279
bde:BDP_2259	ncbi-geneid:8693007	3.2.1.52|3.2.1.21	51445|52279
bde:BDP_2260	ncbi-geneid:8693008	2.7.11.17	56112
bde:BDP_2261	ncbi-geneid:8693009	2.7.11.1	52833
bde:BDP_2263	ncbi-geneid:8693012	2.1.1.48|2.1.1.182	53335
bde:BDP_2264	ncbi-geneid:8693013	2.7.1.148	54211|55060
bde:BDP_2266	ncbi-geneid:8693015	2.7.7.25|2.7.7.19	81891|81301
bde:BDP_2267	ncbi-geneid:8693016	3.6.1.13	55811
bde:BDP_2270	ncbi-geneid:8693019	1.2.3.3|2.2.1.6	52518|52518|52467
bde:BDP_2271	ncbi-geneid:8693020	1.8.1.9	51905
bde:BDP_2273	ncbi-geneid:8693022	1.18.6.1	52540
bde:BDP_2274	ncbi-geneid:8693023	2.1.1.170	53335
bde:BDP_2277	ncbi-geneid:8693026	3.1.26.5	54211
