# Supplementary material for: Tracing the Repertoire of Promiscuous Enzymes along the Metabolic Pathways in Archaeal Organisms
Source: Life (Basel). 2017 Jul 13;7(3):30. doi: 10.3390/life7030030 (PMC5617955; doi:10.3390/life7030030)
Supplement: Supplementary file 1 [file life-07-00030-s001.zip › Table_S2/bdu.txt]

KEGGID	NCBIGI	ECs	SFamilyID
bdu:BDU_61	ncbi-geneid:6918145	1.2.1.12	55347|51735|109998|102735|54534|52096|52540|54211|52540|88697|55174|161111|55729
bdu:BDU_69	ncbi-geneid:6918153	3.5.1.88	56420|54211|54211|55060|55797|47240|52540|50447|54980|54980|54211|53067|53067|46785|52540|47446|54565|54814
bdu:BDU_87	ncbi-geneid:6918171	2.8.1.7|4.4.1.16	53383
bdu:BDU_93	ncbi-geneid:6918177	3.6.3.14	81333
bdu:BDU_96	ncbi-geneid:6918180	3.6.3.14	52540
bdu:BDU_97	ncbi-geneid:6918181	3.6.3.14	52540|47917|50615
bdu:BDU_99	ncbi-geneid:6918183	3.6.3.14	160527
bdu:BDU_119	ncbi-geneid:6918203	2.7.1.69	55604
bdu:BDU_121	ncbi-geneid:6918205	3.4.24.-	50156|50156
bdu:BDU_123	ncbi-geneid:6918207	2.5.1.31	64005
bdu:BDU_132	ncbi-geneid:6918216	2.7.4.14	52540
bdu:BDU_133	ncbi-geneid:6918217	4.2.1.70|5.4.99.12	55120|55174
bdu:BDU_139	ncbi-geneid:6918223	6.1.1.21	55681|52954
bdu:BDU_141	ncbi-geneid:6918225	6.2.1.3	56801
bdu:BDU_149	ncbi-geneid:6918233	3.6.3.32	52540
bdu:BDU_152	ncbi-geneid:6918236	3.5.1.25	51556|51338
bdu:BDU_153	ncbi-geneid:6918237	3.5.99.6	100950
bdu:BDU_154	ncbi-geneid:6918238	1.15.1.1	54719|46609
bdu:BDU_159	ncbi-geneid:6918243	5.1.1.1	51419|50621
bdu:BDU_165	ncbi-geneid:6918249	2.4.1.25	51445
bdu:BDU_175	ncbi-geneid:6918259	3.6.3.-	52540
bdu:BDU_176	ncbi-geneid:6918260	2.1.1.170	53335
bdu:BDU_192	ncbi-geneid:6918276	3.1.21.-	51556
bdu:BDU_195	ncbi-geneid:6918279	2.1.1.-	53335
bdu:BDU_196	ncbi-geneid:6918280	3.1.7.2|2.7.6.5	109604|81301|81271
bdu:BDU_198	ncbi-geneid:6918282	6.3.2.4	56059|52440
bdu:BDU_199	ncbi-geneid:6918283	6.3.2.13	53623|53244|63418
bdu:BDU_207	ncbi-geneid:6918291	2.7.7.9	53448
bdu:BDU_219	ncbi-geneid:6918303	3.6.3.27	52540
bdu:BDU_221	ncbi-geneid:6918305	6.1.1.7	55681|101353|55186
bdu:BDU_225	ncbi-geneid:6918309	1.-.-.-	51395
bdu:BDU_226	ncbi-geneid:6918310	6.1.1.11	55681|46589
bdu:BDU_237	ncbi-geneid:6918321	2.3.1.-	56317
bdu:BDU_239	ncbi-geneid:6918323	2.7.1.74	52540
bdu:BDU_241	ncbi-geneid:6918325	2.7.1.30	53067|53067
bdu:BDU_243	ncbi-geneid:6918327	3.1.4.46	51695
bdu:BDU_244	ncbi-geneid:6918328	1.1.5.3	51905
bdu:BDU_248	ncbi-geneid:6918332	3.6.1.15	52972
bdu:BDU_249	ncbi-geneid:6918333	3.4.24.-	55486
bdu:BDU_253	ncbi-geneid:6918337	6.1.1.4	52374|50677|47323
bdu:BDU_255	ncbi-geneid:6918339	3.4.21.53	54211|52540|88697
bdu:BDU_257	ncbi-geneid:6918341	3.1.-.-	64182|64182
bdu:BDU_266	ncbi-geneid:6918350	3.4.21.89	51306
bdu:BDU_291	ncbi-geneid:6918375	3.6.3.14	52540
bdu:BDU_299	ncbi-geneid:6918383	3.4.25.1|3.4.25.2	56235
bdu:BDU_307	ncbi-geneid:6918391	6.3.2.10	53623|53244|63418
bdu:BDU_309	ncbi-geneid:6918393	2.1.1.-	53335|81799
bdu:BDU_314	ncbi-geneid:6918398	2.7.1.23	111331
bdu:BDU_316	ncbi-geneid:6918400	2.1.1.-	53335
bdu:BDU_317	ncbi-geneid:6918401	2.5.1.90	48576
bdu:BDU_321	ncbi-geneid:6918405	3.6.3.17	52540|52540
bdu:BDU_328	ncbi-geneid:6918412	2.3.1.15	69593
bdu:BDU_336	ncbi-geneid:6918420	4.2.1.11	51604|54826
bdu:BDU_340	ncbi-geneid:6918424	6.3.5.6|6.3.5.7	55931|89095
bdu:BDU_341	ncbi-geneid:6918425	6.3.5.6|6.3.5.7	75304
bdu:BDU_342	ncbi-geneid:6918426	6.3.5.6|6.3.5.7	141000
bdu:BDU_343	ncbi-geneid:6918427	3.6.1.-|3.6.4.12	52540
bdu:BDU_347	ncbi-geneid:6918431	2.7.1.40	51621|52935|50800
bdu:BDU_355	ncbi-geneid:6918439	2.1.1.-	75217|88697
bdu:BDU_356	ncbi-geneid:6918440	3.4.21.102	52096|50156
bdu:BDU_361	ncbi-geneid:6918445	3.4.11.-	53187|101821
bdu:BDU_363	ncbi-geneid:6918447	1.1.1.94	51735|48179
bdu:BDU_365	ncbi-geneid:6918449	6.1.1.1	52374|55174
bdu:BDU_366	ncbi-geneid:6918450	6.1.1.14	55681|52954
bdu:BDU_367	ncbi-geneid:6918451	6.1.1.17	52374|48163
bdu:BDU_370	ncbi-geneid:6918454	3.2.2.16|3.2.2.9	53167
bdu:BDU_371	ncbi-geneid:6918455	2.5.1.6	55973|55973|55973
bdu:BDU_372	ncbi-geneid:6918456	4.4.1.21	63411
bdu:BDU_382	ncbi-geneid:6918466	2.7.7.6	64484
bdu:BDU_383	ncbi-geneid:6918467	2.7.7.6	64484
bdu:BDU_398	ncbi-geneid:6918482	6.1.1.15	55681|52954|64586
bdu:BDU_404	ncbi-geneid:6918488	3.1.30.-	54060
bdu:BDU_408	ncbi-geneid:6918492	2.1.1.80	53335|47757
bdu:BDU_409	ncbi-geneid:6918493	3.1.1.61	52738|52172
bdu:BDU_411	ncbi-geneid:6918495	2.7.4.3	52540
bdu:BDU_414	ncbi-geneid:6918498	2.7.3.-|2.7.13.3	55874|52172|53850|47384|53850|53850|47226
bdu:BDU_418	ncbi-geneid:6918502	2.4.2.8	53271
bdu:BDU_419	ncbi-geneid:6918503	6.3.4.4	52540
bdu:BDU_420	ncbi-geneid:6918504	4.3.2.2	48557
bdu:BDU_421	ncbi-geneid:6918505	3.2.2.21	50486
bdu:BDU_428	ncbi-geneid:6918512	3.4.13.9	54211
bdu:BDU_432	ncbi-geneid:6918516	5.99.1.3	56719|101904
bdu:BDU_433	ncbi-geneid:6918517	5.99.1.3	56719|55874|54211
bdu:BDU_435	ncbi-geneid:6918519	2.7.7.7	55979|55979|55979
bdu:BDU_439	ncbi-geneid:6918523	3.1.26.5	54211
bdu:BDU_442	ncbi-geneid:6918526	5.1.3.-	51735
bdu:BDU_443	ncbi-geneid:6918527	4.1.2.13	51569
bdu:BDU_445	ncbi-geneid:6918529	6.1.1.12	55681|55261|50249
bdu:BDU_454	ncbi-geneid:6918538	2.7.7.7	52540|48019
bdu:BDU_463	ncbi-geneid:6918547	2.7.7.7	52540|48019
bdu:BDU_466	ncbi-geneid:6918550	2.7.4.6	54919
bdu:BDU_467	ncbi-geneid:6918551	2.1.1.72	53335
bdu:BDU_470	ncbi-geneid:6918554	3.6.3.-	52540
bdu:BDU_476	ncbi-geneid:6918560	2.5.1.7	55205
bdu:BDU_479	ncbi-geneid:6918563	3.6.5.3	52540|50447|50465
bdu:BDU_505	ncbi-geneid:6917731	2.7.7.6	55257|56553|47789
bdu:BDU_515	ncbi-geneid:6917741	6.1.1.20	55681
bdu:BDU_516	ncbi-geneid:6917742	6.1.1.20	55681|46955
bdu:BDU_517	ncbi-geneid:6917743	1.8.1.9	51905
bdu:BDU_518	ncbi-geneid:6917744	2.1.1.-	75217
bdu:BDU_522	ncbi-geneid:6917748	6.3.5.1	52402|56317
bdu:BDU_523	ncbi-geneid:6917749	3.1.3.3	52172|81606
bdu:BDU_526	ncbi-geneid:6917752	2.7.1.33
bdu:BDU_531	ncbi-geneid:6917757	3.1.11.2	56219
bdu:BDU_533	ncbi-geneid:6917759	3.4.99.-|3.4.24.-	63411|63411|63411|63411
bdu:BDU_541	ncbi-geneid:6917767	3.6.5.3	52540|54211|50447|54980|54980
bdu:BDU_546	ncbi-geneid:6917772	2.7.6.1	53271|53271
bdu:BDU_549	ncbi-geneid:6917775	2.7.1.24	52540
bdu:BDU_550	ncbi-geneid:6917776	2.7.7.7	56672|88723|53098|47807
bdu:BDU_554	ncbi-geneid:6917780	6.5.1.2
bdu:BDU_560	ncbi-geneid:6917786	2.7.3.9	51621|52009|47831
bdu:BDU_561	ncbi-geneid:6917787	2.7.1.69	51261
bdu:BDU_563	ncbi-geneid:6917789	1.1.1.44	48179|51735
bdu:BDU_569	ncbi-geneid:6917795	2.7.3.-|2.7.13.3	55874|50341|47226|47384
bdu:BDU_570	ncbi-geneid:6917796	3.1.1.61	52738
bdu:BDU_575	ncbi-geneid:6917801	2.7.4.22	53633
bdu:BDU_576	ncbi-geneid:6917802	2.4.1.-	53448
bdu:BDU_579	ncbi-geneid:6917805	6.3.4.2	52540|52317
bdu:BDU_582	ncbi-geneid:6917808	2.7.7.7	89550|160975
bdu:BDU_584	ncbi-geneid:6917810	3.6.1.-|3.6.4.12	52540|52540|50249
bdu:BDU_585	ncbi-geneid:6917811	3.4.16.4	55166
bdu:BDU_587	ncbi-geneid:6917813	6.3.2.9	53623|53244|51984
bdu:BDU_589	ncbi-geneid:6917815	6.1.1.10	52374|47323|50249|57770
bdu:BDU_590	ncbi-geneid:6917816	2.3.1.8	53659
bdu:BDU_591	ncbi-geneid:6917817	2.1.1.182	53335
bdu:BDU_594	ncbi-geneid:6917820	6.2.1.3	56801
bdu:BDU_595	ncbi-geneid:6917821	6.1.1.19	52374|47323|55190
bdu:BDU_599	ncbi-geneid:6917825	1.1.1.158	56176|56194
bdu:BDU_606	ncbi-geneid:6917832	3.4.16.4	56601
bdu:BDU_607	ncbi-geneid:6917833	3.5.1.44	64438
bdu:BDU_608	ncbi-geneid:6917834	3.4.13.3	53187
bdu:BDU_614	ncbi-geneid:6917840	3.4.21.92	52096
bdu:BDU_616	ncbi-geneid:6917842	3.4.21.53	54211|52540|88697
bdu:BDU_621	ncbi-geneid:6917847	3.5.4.5	53927
bdu:BDU_623	ncbi-geneid:6917849	3.2.1.21|3.2.1.52	51445
bdu:BDU_626	ncbi-geneid:6917852	2.7.2.1	53067|53067
bdu:BDU_627	ncbi-geneid:6917853	3.6.4.-	52540|52540|52540|143517|141259|52540
bdu:BDU_629	ncbi-geneid:6917855	3.5.1.28	53187|54106|54106|54106|54106|54106
bdu:BDU_631	ncbi-geneid:6917857	3.4.11.-	53187|101821
bdu:BDU_633	ncbi-geneid:6917859	2.7.1.69	52794|55804
bdu:BDU_634	ncbi-geneid:6917860	2.7.1.56	53613
bdu:BDU_636	ncbi-geneid:6917862	3.1.11.5	52540
bdu:BDU_637	ncbi-geneid:6917863	3.1.11.5	52540|52980
bdu:BDU_638	ncbi-geneid:6917864	3.1.11.5	52540|52540
bdu:BDU_639	ncbi-geneid:6917865	2.4.2.11	51690|54675
bdu:BDU_640	ncbi-geneid:6917866	1.1.1.49	55347|51735
bdu:BDU_645	ncbi-geneid:6917871	3.6.3.31	52540|50331
bdu:BDU_647	ncbi-geneid:6917873	5.1.3.9	51366
bdu:BDU_648	ncbi-geneid:6917874	2.7.1.69	55604
bdu:BDU_660	ncbi-geneid:6917886	5.3.1.6	100950|75445
bdu:BDU_661	ncbi-geneid:6917887	5.4.2.1
bdu:BDU_662	ncbi-geneid:6917888	6.1.1.6	52374|48163
bdu:BDU_669	ncbi-geneid:6917895	3.5.1.28	53187
bdu:BDU_672	ncbi-geneid:6917898	2.7.3.-|2.7.13.3
bdu:BDU_679	ncbi-geneid:6917905	3.1.3.18	56784
bdu:BDU_680	ncbi-geneid:6917906	3.6.3.17	52540|52540
bdu:BDU_685	ncbi-geneid:6917911	2.8.1.-	52402
bdu:BDU_686	ncbi-geneid:6917912	2.3.3.10	53901|53901
bdu:BDU_687	ncbi-geneid:6917913	5.3.3.2	51395
bdu:BDU_689	ncbi-geneid:6917915	4.1.1.33	54211|55060
bdu:BDU_690	ncbi-geneid:6917916	2.7.4.2	54211
bdu:BDU_691	ncbi-geneid:6917917	2.7.1.36	54211|55060
bdu:BDU_695	ncbi-geneid:6917921	3.6.5.3	52540|50447|54980|54980|54211
bdu:BDU_704	ncbi-geneid:6917930	2.7.7.3	52374
bdu:BDU_707	ncbi-geneid:6917933	3.1.26.3	69065|54768
bdu:BDU_708	ncbi-geneid:6917934	2.7.7.25|2.7.7.21|2.7.7.72|3.1.3.-|3.1.4	81891|81301
bdu:BDU_714	ncbi-geneid:6917940	2.7.7.-	56731|57783
bdu:BDU_723	ncbi-geneid:6917949	6.1.1.3	55681|55186|52954
bdu:BDU_726	ncbi-geneid:6917952	4.6.1.1	55154
bdu:BDU_730	ncbi-geneid:6917956	2.7.1.90	53784
bdu:BDU_731	ncbi-geneid:6917957	1.6.-.-	51905|55424
bdu:BDU_733	ncbi-geneid:6917959	5.3.1.9	53697
bdu:BDU_735	ncbi-geneid:6917961	2.4.2.-|3.4|2.4.1.-	56601|53955
bdu:BDU_740	ncbi-geneid:6917966	3.6.4.12	52540
bdu:BDU_742	ncbi-geneid:6917968	6.1.1.9	52374|50677|47323|46589
bdu:BDU_750	ncbi-geneid:6917976	4.2.99.18	48150
bdu:BDU_759	ncbi-geneid:6917985	3.1.26.11	56281
bdu:BDU_761	ncbi-geneid:6917987	3.4.21.92	52096
bdu:BDU_768	ncbi-geneid:6917994	2.7.3.-	55874|47384
bdu:BDU_771	ncbi-geneid:6917997	2.4.1.227	53756
bdu:BDU_772	ncbi-geneid:6917998	2.7.1.35	53613
bdu:BDU_773	ncbi-geneid:6917999	3.4.24.57	53067
bdu:BDU_782	ncbi-geneid:6918008	2.4.2.7	53271
bdu:BDU_787	ncbi-geneid:6918013	2.7.7.18	52374
bdu:BDU_793	ncbi-geneid:6918019	3.1.1.29	53178
bdu:BDU_794	ncbi-geneid:6918020	6.3.4.-	52402
bdu:BDU_795	ncbi-geneid:6918021	3.4.24.-	52540|140990
bdu:BDU_797	ncbi-geneid:6918023	3.4.21.-	50494|50156
bdu:BDU_798	ncbi-geneid:6918024	2.7.1.21	52540
bdu:BDU_811	ncbi-geneid:6918037	4.2.1.70|5.4.99.12	55120
bdu:BDU_813	ncbi-geneid:6918039	2.7.7.8	54211|54211|55666|55666|54791|46915|50249
bdu:BDU_817	ncbi-geneid:6918043	2.4.2.29	51713
bdu:BDU_820	ncbi-geneid:6918046	6.3.2.5|4.1.1.36	102645|52507
bdu:BDU_822	ncbi-geneid:6918048	5.4.99.12	55120|55174
bdu:BDU_824	ncbi-geneid:6918050	6.3.2.8	53623|53244|51984
bdu:BDU_829	ncbi-geneid:6918055	6.3.2.8	53623|53244|51984
bdu:BDU_831	ncbi-geneid:6918057	2.7.4.14	52540
bdu:BDU_833	ncbi-geneid:6918059	2.5.1.75	52540
bdu:BDU_838	ncbi-geneid:6918064	2.7.1.69	55604
bdu:BDU_840	ncbi-geneid:6918066	5.99.1.2	56712
bdu:BDU_846	ncbi-geneid:6918072	6.1.1.5	52374|47323|50677
bdu:BDU_848	ncbi-geneid:6918074	5.4.2.8	53738|53738|53738|55957
bdu:BDU_854	ncbi-geneid:6918080	3.5.3.6	55909
bdu:BDU_855	ncbi-geneid:6918081	2.1.3.3	53671
bdu:BDU_857	ncbi-geneid:6918083	2.7.2.2	53633
