# Supplementary material for: Tracing the Repertoire of Promiscuous Enzymes along the Metabolic Pathways in Archaeal Organisms
Source: Life (Basel). 2017 Jul 13;7(3):30. doi: 10.3390/life7030030 (PMC5617955; doi:10.3390/life7030030)
Supplement: Supplementary file 1 [file life-07-00030-s001.zip › Table_S2/bfa.txt]

KEGGID	NCBIGI	ECs	SFamilyID
bfa:Bfae_00020	ncbi-geneid:8398553	2.7.7.7	55979|55979|55979
bfa:Bfae_00060	ncbi-geneid:8398556	3.5.4.26|1.1.1.193	53597|53927
bfa:Bfae_00070	ncbi-geneid:8398557	2.5.1.9	63380|63380
bfa:Bfae_00080	ncbi-geneid:8398558	4.1.99.12|3.5.4.25	55821|142695
bfa:Bfae_00090	ncbi-geneid:8398559	2.5.1.9|2.5.1.78	52121
bfa:Bfae_00100	ncbi-geneid:8398560	5.99.1.3	56719|55874|54211
bfa:Bfae_00110	ncbi-geneid:8398561	5.99.1.3	56719|101904
bfa:Bfae_00270	ncbi-geneid:8398577	1.15.1.1	54719|46609
bfa:Bfae_00340	ncbi-geneid:8398584	1.3.3.4	52218
bfa:Bfae_00350	ncbi-geneid:8398585	4.-.-.-	51366
bfa:Bfae_00410	ncbi-geneid:8398591	1.2.4.1	52518
bfa:Bfae_00420	ncbi-geneid:8398592	1.2.4.1	52518|52922
bfa:Bfae_00430	ncbi-geneid:8398593	2.3.1.12	52777|51230|47005
bfa:Bfae_00440	ncbi-geneid:8398594	6.4.1.4	52096|52096
bfa:Bfae_00450	ncbi-geneid:8398595	6.3.4.14	56059|52440|51246|51230
bfa:Bfae_00470	ncbi-geneid:8398597	4.1.3.6|4.1.3.34	51621
bfa:Bfae_00520	ncbi-geneid:8398602	5.3.1.1	51351
bfa:Bfae_00530	ncbi-geneid:8398603	5.3.1.6	89623
bfa:Bfae_00540	ncbi-geneid:8398604	2.7.1.29	82549|101473
bfa:Bfae_00580	ncbi-geneid:8398608	1.1.1.157	51735|48179
bfa:Bfae_00610	ncbi-geneid:8398611	1.1.-.-	51735|48179
bfa:Bfae_00650	ncbi-geneid:8398615	5.1.3.-	54909
bfa:Bfae_00660	ncbi-geneid:8398616	1.1.1.122	51430
bfa:Bfae_00800	ncbi-geneid:8398630	3.2.1.51	51445
bfa:Bfae_00820	ncbi-geneid:8398632	1.1.1.274	51430
bfa:Bfae_00830	ncbi-geneid:8398633	3.2.1.86	51735|56327
bfa:Bfae_00990	ncbi-geneid:8398649	3.5.4.1	53927
bfa:Bfae_01030	ncbi-geneid:8398653	3.6.3.17	52540|52540
bfa:Bfae_01050	ncbi-geneid:8398655	3.6.3.17	52540|52540
bfa:Bfae_01180	ncbi-geneid:8398668	2.7.1.-	82549
bfa:Bfae_01190	ncbi-geneid:8398669	2.7.1.-	101473
bfa:Bfae_01360	ncbi-geneid:8398686	3.2.1.25	51445|49785|49303
bfa:Bfae_01440	ncbi-geneid:8398694	2.7.1.45	53613
bfa:Bfae_01450	ncbi-geneid:8398695	4.1.2.14|4.1.3.16	51569
bfa:Bfae_01600	ncbi-geneid:8398710	3.2.1.21	51445|52279
bfa:Bfae_01660	ncbi-geneid:8398716	3.1.1.41	53474
bfa:Bfae_01690	ncbi-geneid:8398719	5.3.1.5	51658
bfa:Bfae_01700	ncbi-geneid:8398720	2.7.1.17	53067|53067
bfa:Bfae_01740	ncbi-geneid:8398724	1.4.3.19	51905|54373
bfa:Bfae_01770	ncbi-geneid:8398725	1.1.1.100	51735
bfa:Bfae_01780	ncbi-geneid:8398726	1.14.13.-	51679
bfa:Bfae_01960	ncbi-geneid:8398744	3.1.3.11	56655
bfa:Bfae_02040	ncbi-geneid:8398752	1.1.1.22	51735|52413|48179
bfa:Bfae_02060	ncbi-geneid:8398754	6.1.1.17	52374
bfa:Bfae_02090	ncbi-geneid:8398757	5.2.1.8	50891
bfa:Bfae_02130	ncbi-geneid:8398761	3.4.19.3	53182
bfa:Bfae_02260	ncbi-geneid:8398774	3.6.3.21	52540
bfa:Bfae_02380	ncbi-geneid:8398786	3.1.31.1	50199
bfa:Bfae_02520	ncbi-geneid:8398800	1.2.5.1	52518|52518|52467
bfa:Bfae_02540	ncbi-geneid:8398802	5.3.1.8	51182
bfa:Bfae_02560	ncbi-geneid:8398804	1.2.1.3	53720
bfa:Bfae_02680	ncbi-geneid:8398816	2.7.7.39	52374
bfa:Bfae_02690	ncbi-geneid:8398817	1.5.1.20	51730
bfa:Bfae_02700	ncbi-geneid:8398818	2.1.1.14	51726|51726
bfa:Bfae_02720	ncbi-geneid:8398820	2.7.7.24	53448
bfa:Bfae_02730	ncbi-geneid:8398821	4.2.1.46	51735
bfa:Bfae_02740	ncbi-geneid:8398822	1.1.1.133|5.1.3.13	51735|51182
bfa:Bfae_02750	ncbi-geneid:8398823	3.1.3.15	89550
bfa:Bfae_02770	ncbi-geneid:8398825	1.1.1.103	50129|51735
bfa:Bfae_02780	ncbi-geneid:8398826	2.3.1.29	53383
bfa:Bfae_02860	ncbi-geneid:8398834	3.1.3.48	52788
bfa:Bfae_03060	ncbi-geneid:8398854	3.6.4.12	52540|48024
bfa:Bfae_03200	ncbi-geneid:8398868	2.7.11.1	56112
bfa:Bfae_03300	ncbi-geneid:8398878	3.5.1.5	51556|51338
bfa:Bfae_03310	ncbi-geneid:8398879	3.5.1.5	51278
bfa:Bfae_03320	ncbi-geneid:8398880	3.5.1.5	54111
bfa:Bfae_03330	ncbi-geneid:8398881	2.4.2.9	53271
bfa:Bfae_03450	ncbi-geneid:8398893	3.2.1.8	51445
bfa:Bfae_03460	ncbi-geneid:8398894	3.4.21.83	50993|53474
bfa:Bfae_03590	ncbi-geneid:8398907	2.8.1.1|2.8.1.2	52821|52821
bfa:Bfae_03600	ncbi-geneid:8398908	3.5.1.1	53774
bfa:Bfae_03620	ncbi-geneid:8398910	2.1.1.-	53335
bfa:Bfae_03650	ncbi-geneid:8398913	3.6.4.13	52540
bfa:Bfae_03750	ncbi-geneid:8398923	2.5.1.72	142754
bfa:Bfae_03760	ncbi-geneid:8398924	1.4.3.16	51905|56425|46977
bfa:Bfae_03770	ncbi-geneid:8398925	2.4.2.19	51690|54675
bfa:Bfae_03780	ncbi-geneid:8398926	2.8.1.7	53383
bfa:Bfae_03810	ncbi-geneid:8398929	4.1.3.38	56752
bfa:Bfae_03830	ncbi-geneid:8398931	2.7.1.69	55804
bfa:Bfae_03850	ncbi-geneid:8398933	1.1.1.274	51430
bfa:Bfae_03900	ncbi-geneid:8398938	3.5.2.6	56601
bfa:Bfae_03980	ncbi-geneid:8398946	3.2.1.89	51445
bfa:Bfae_03990	ncbi-geneid:8398947	3.2.1.23	51445|52317
bfa:Bfae_04100	ncbi-geneid:8398958	3.2.1.89	51445
bfa:Bfae_04160	ncbi-geneid:8398964	3.2.1.23	51445|49785
bfa:Bfae_04360	ncbi-geneid:8398984	3.6.3.34	52540
bfa:Bfae_04470	ncbi-geneid:8398995	2.5.1.1|2.5.1.10|2.5.1.29	48576
bfa:Bfae_04480	ncbi-geneid:8398996	5.3.3.2	55811
bfa:Bfae_04550	ncbi-geneid:8399003	2.3.1.74	53901|53901
bfa:Bfae_04650	ncbi-geneid:8399013	4.2.1.17	52096
bfa:Bfae_04660	ncbi-geneid:8399014	1.1.1.-	51735
bfa:Bfae_04670	ncbi-geneid:8399015	1.3.99.-	56645|47203
bfa:Bfae_04860	ncbi-geneid:8399034	4.3.2.1	48557|53613
bfa:Bfae_04870	ncbi-geneid:8399035	6.3.5.6|6.3.5.7	75304
bfa:Bfae_05010	ncbi-geneid:8399049	3.2.1.22	56327|51735
bfa:Bfae_05120	ncbi-geneid:8399060	3.2.1.51	51445
bfa:Bfae_05140	ncbi-geneid:8399062	1.1.1.28	55103|56176
bfa:Bfae_05370	ncbi-geneid:8399085	2.1.1.72	53335
bfa:Bfae_05380	ncbi-geneid:8399086	3.1.21.5	52540
bfa:Bfae_05540	ncbi-geneid:8399102	1.14.11.-	51197
bfa:Bfae_05650	ncbi-geneid:8399113	2.7.1.17	53067|53067
bfa:Bfae_05660	ncbi-geneid:8399114	3.2.1.21	51445|52279
bfa:Bfae_05770	ncbi-geneid:8399125	4.2.1.3	53732|52016
bfa:Bfae_05780	ncbi-geneid:8399126	2.5.1.54	51569
bfa:Bfae_05890	ncbi-geneid:8399137	2.7.1.15	53613
bfa:Bfae_06100	ncbi-geneid:8399158	3.5.4.3	53927
bfa:Bfae_06110	ncbi-geneid:8399159	1.3.1.34	51395|51971|51905
bfa:Bfae_06120	ncbi-geneid:8399160	3.5.1	52499
bfa:Bfae_06240	ncbi-geneid:8399172	2.7.11.1	56112
bfa:Bfae_06330	ncbi-geneid:8399181	2.7.13.3	55874
bfa:Bfae_06480	ncbi-geneid:8399196	2.8.1.1|2.8.1.2	52821|52821
bfa:Bfae_06520	ncbi-geneid:8399200	3.2.2.9	53167
bfa:Bfae_06550	ncbi-geneid:8399203	6.1.1.19	52374|47323|55190
bfa:Bfae_06630	ncbi-geneid:8399211	4.3.1.12	51735
bfa:Bfae_06680	ncbi-geneid:8399216	3.5.1.2	56601
bfa:Bfae_06790	ncbi-geneid:8399227	4.2.1.51	53850|55021
bfa:Bfae_06830	ncbi-geneid:8399231	6.1.1.11	55681|46589
bfa:Bfae_06910	ncbi-geneid:8399239	3.2.1.1	51445|51011
bfa:Bfae_07030	ncbi-geneid:8399251	2.7.3.9	51621|52009|47831
bfa:Bfae_07050	ncbi-geneid:8399253	1.1.1.17	48179|51735
bfa:Bfae_07060	ncbi-geneid:8399254	2.7.1.69	55804|52794
bfa:Bfae_07110	ncbi-geneid:8399259	6.5.1.1	56091|50249
bfa:Bfae_07230	ncbi-geneid:8399271	1.11.1.15	52833
bfa:Bfae_07290	ncbi-geneid:8399277	3.6.3.21	52540
bfa:Bfae_07300	ncbi-geneid:8399278	4.1.1.31	51621
bfa:Bfae_07350	ncbi-geneid:8399283	3.1.3.48	52788
bfa:Bfae_07370	ncbi-geneid:8399285	5.4.2.2	53738|53738|55957|53738
bfa:Bfae_07480	ncbi-geneid:8399296	3.2.1.22	51445
bfa:Bfae_07490	ncbi-geneid:8399297	2.6.1.66|2.6.1.2	53383
bfa:Bfae_07500	ncbi-geneid:8399298	1.18.1.2	51971|51971
bfa:Bfae_07580	ncbi-geneid:8399306	3.2.2.-	52141
bfa:Bfae_07850	ncbi-geneid:8399333	1.1.1.1	50129|51735
bfa:Bfae_07860	ncbi-geneid:8399334	3.1.26.4
bfa:Bfae_07900	ncbi-geneid:8399338	2.7.13.3	55874|47384|158472
bfa:Bfae_07930	ncbi-geneid:8399341	3.6.4.12	52540|52540
bfa:Bfae_07950	ncbi-geneid:8399343	1.1.1.44	48179|51735
bfa:Bfae_08030	ncbi-geneid:8399351	4.4.1.8	53383
bfa:Bfae_08050	ncbi-geneid:8399353	2.7.8.-	56024|56024
bfa:Bfae_08080	ncbi-geneid:8399356	2.7.1.49|2.7.4.7	53613
bfa:Bfae_08090	ncbi-geneid:8399357	3.2.1.52	51445
bfa:Bfae_08100	ncbi-geneid:8399358	3.4.21.26	53474|50993
bfa:Bfae_08130	ncbi-geneid:8399361	3.5.2.5	51556|51338
bfa:Bfae_08140	ncbi-geneid:8399362	2.7.1.31	110738
bfa:Bfae_08150	ncbi-geneid:8399363	4.1.1.47	52518|52518|52467
bfa:Bfae_08160	ncbi-geneid:8399364	1.1.1.60	51735|48179
bfa:Bfae_08170	ncbi-geneid:8399365	5.3.1.22	51658
bfa:Bfae_08180	ncbi-geneid:8399366	3.5.3.-	51182
bfa:Bfae_08200	ncbi-geneid:8399368	2.3.3.9	51645
bfa:Bfae_08210	ncbi-geneid:8399369	1.1.1.38	51735|53223
bfa:Bfae_08230	ncbi-geneid:8399371	1.2.4.1	52518|52518|52922
bfa:Bfae_08250	ncbi-geneid:8399373	1.7.3.3	55620|55620
bfa:Bfae_08260	ncbi-geneid:8399374	3.5.2.17	49472
bfa:Bfae_08280	ncbi-geneid:8399376	1.11.1.15	52833
bfa:Bfae_08300	ncbi-geneid:8399378	3.2.1.18	50939
bfa:Bfae_08310	ncbi-geneid:8399379	5.1.3.9	51366
bfa:Bfae_08320	ncbi-geneid:8399380	2.7.1.2	53067
bfa:Bfae_08330	ncbi-geneid:8399381	4.2.1.52	51569
bfa:Bfae_08400	ncbi-geneid:8399388	1.8.4.11	55068
bfa:Bfae_08430	ncbi-geneid:8399391	3.6.3.-	52540
bfa:Bfae_08600	ncbi-geneid:8399408	2.-.-.-	54690
bfa:Bfae_08690	ncbi-geneid:8399417	1.1.1.205	51412|54631
bfa:Bfae_08720	ncbi-geneid:8399420	2.7.7.7
bfa:Bfae_08740	ncbi-geneid:8399422	1.1.1.205	51412
bfa:Bfae_08750	ncbi-geneid:8399423	1.14.99.3	48613
bfa:Bfae_08760	ncbi-geneid:8399424	2.7.2.1	53067|53067
bfa:Bfae_08770	ncbi-geneid:8399425	2.3.1.8	53659|75138|52540
bfa:Bfae_08800	ncbi-geneid:8399428	6.3.5.2	52402|52317|54810
bfa:Bfae_08870	ncbi-geneid:8399435	5.4.2.1
bfa:Bfae_08890	ncbi-geneid:8399437	3.1.-.-	69500
bfa:Bfae_08920	ncbi-geneid:8399440	6.3.4.4	52540
bfa:Bfae_08960	ncbi-geneid:8399444	2.4.2.14	53271|56235
bfa:Bfae_08970	ncbi-geneid:8399445	6.3.3.1	56042|55326
bfa:Bfae_09040	ncbi-geneid:8399452	3.6.4.12	52540
bfa:Bfae_09090	ncbi-geneid:8399457	6.2.1.5	56059|52210
bfa:Bfae_09100	ncbi-geneid:8399458	6.2.1.5	52210|51735
bfa:Bfae_09150	ncbi-geneid:8399463	2.1.1.187	53335
bfa:Bfae_09170	ncbi-geneid:8399465	1.8.1.7	51905|55424
bfa:Bfae_09190	ncbi-geneid:8399467	1.1.1.205	51412|54631
bfa:Bfae_09200	ncbi-geneid:8399468	5.1.3.2	51735
bfa:Bfae_09210	ncbi-geneid:8399469	4.3.1.19	53686
bfa:Bfae_09220	ncbi-geneid:8399470	4.6.1.12	69765
bfa:Bfae_09230	ncbi-geneid:8399471	2.7.1.69	52794
bfa:Bfae_09240	ncbi-geneid:8399472	2.7.7.60	53448
bfa:Bfae_09300	ncbi-geneid:8399478	2.7.13.3	55874|47384
bfa:Bfae_09340	ncbi-geneid:8399482	2.1.1.33	53335
bfa:Bfae_09360	ncbi-geneid:8399484	3.5.1.88	56420
bfa:Bfae_09470	ncbi-geneid:8399495	2.1.1.63	46767|53155
bfa:Bfae_09480	ncbi-geneid:8399496	3.2.2.21	57884|48150|55945|46689
bfa:Bfae_09490	ncbi-geneid:8399497	2.1.1.-	53335
bfa:Bfae_09550	ncbi-geneid:8399503	3.4.21.92	52096
bfa:Bfae_09560	ncbi-geneid:8399504	3.4.21.92	52096
bfa:Bfae_09580	ncbi-geneid:8399506	5.4.99.5	48600
bfa:Bfae_09590	ncbi-geneid:8399507	1.2.1.2	53706
bfa:Bfae_09600	ncbi-geneid:8399508	1.2.1.2	53706|50692
bfa:Bfae_09610	ncbi-geneid:8399509	1.2.1.2	54862
bfa:Bfae_09630	ncbi-geneid:8399511	2.7.9.3	56042|55326
bfa:Bfae_09650	ncbi-geneid:8399513	2.9.1.1	53383
bfa:Bfae_09690	ncbi-geneid:8399517	6.1.1.9	52374|47323|50677
bfa:Bfae_09720	ncbi-geneid:8399520	2.7.7.63	55681
bfa:Bfae_09860	ncbi-geneid:8399534	6.1.1.5	52374|47323|50677
bfa:Bfae_09900	ncbi-geneid:8399538	6.3.2.12|6.3.2.17	53623|53244
bfa:Bfae_09920	ncbi-geneid:8399540	2.7.4.6	54919
bfa:Bfae_10010	ncbi-geneid:8399549	2.1.1.31	75217
bfa:Bfae_10030	ncbi-geneid:8399551	3.4.21.89	51306
bfa:Bfae_10040	ncbi-geneid:8399552	3.4.21.89	51306
bfa:Bfae_10050	ncbi-geneid:8399553	3.1.26.4	53098
bfa:Bfae_10140	ncbi-geneid:8399562	2.7.4.22	53633
bfa:Bfae_10170	ncbi-geneid:8399565	2.1.1.-	102114
bfa:Bfae_10200	ncbi-geneid:8399568	1.1.1.267	55347|51735|69055
bfa:Bfae_10210	ncbi-geneid:8399569	3.4.24.-	50156
bfa:Bfae_10220	ncbi-geneid:8399570	1.17.7.1	56014|51717
bfa:Bfae_10270	ncbi-geneid:8399575	6.1.1.15	55681|52954|55826
bfa:Bfae_10340	ncbi-geneid:8399582	5.4.99.12	55120|88697
bfa:Bfae_10360	ncbi-geneid:8399584	2.7.1.26|2.7.7.2	82114|52374
bfa:Bfae_10380	ncbi-geneid:8399586	2.7.7.8	54211|54211|55666|55666|54791|46915|50249
bfa:Bfae_10400	ncbi-geneid:8399588	1.3.1.26	51735|55347
bfa:Bfae_10450	ncbi-geneid:8399593	6.3.5.4	56235|52402|144010
bfa:Bfae_10460	ncbi-geneid:8399594	4.2.1.52	51569
bfa:Bfae_10470	ncbi-geneid:8399595	3.1.-.-	56281
bfa:Bfae_10570	ncbi-geneid:8399605	2.5.1.75	52540
bfa:Bfae_10580	ncbi-geneid:8399606	5.1.1.7	54506|54506
bfa:Bfae_10610	ncbi-geneid:8399609	3.6.4.12	52540
bfa:Bfae_10620	ncbi-geneid:8399610	3.4.21.88	51306|46785
bfa:Bfae_10700	ncbi-geneid:8399618	2.7.7.7	56672|100879
bfa:Bfae_10730	ncbi-geneid:8399621	2.1.1.-	53335|81799
bfa:Bfae_10750	ncbi-geneid:8399623	2.4.1.129	56601|56519
bfa:Bfae_10760	ncbi-geneid:8399624	6.3.2.13	53623|53244|63418
bfa:Bfae_10770	ncbi-geneid:8399625	6.3.2.10	53623|53244|63418
bfa:Bfae_10790	ncbi-geneid:8399627	6.3.2.9	53623|53244|51984
bfa:Bfae_10810	ncbi-geneid:8399629	2.4.1.227	53756
bfa:Bfae_10820	ncbi-geneid:8399630	6.3.2.8	53623|53244|51984
bfa:Bfae_10900	ncbi-geneid:8399638	5.4.99.12	55120|55174
bfa:Bfae_10940	ncbi-geneid:8399642	3.2.1.24	88713|74650|88688
bfa:Bfae_10990	ncbi-geneid:8399647	2.7.7.7	89550
bfa:Bfae_11020	ncbi-geneid:8399650	2.7.1.11	53784
bfa:Bfae_11040	ncbi-geneid:8399652	5.3.1.9	53697
bfa:Bfae_11150	ncbi-geneid:8399663	2.3.3.1	48256
bfa:Bfae_11210	ncbi-geneid:8399669	3.5.1.18	53187|55031
bfa:Bfae_11300	ncbi-geneid:8399678	3.4.11.9	55920|53092
bfa:Bfae_11370	ncbi-geneid:8399685	3.6.4.12	52540|52980
bfa:Bfae_11390	ncbi-geneid:8399687	3.6.1.22	55811
bfa:Bfae_11400	ncbi-geneid:8399688	3.6.4.12	52540|47819
bfa:Bfae_11500	ncbi-geneid:8399698	2.4.1.1	53756
bfa:Bfae_11520	ncbi-geneid:8399700	3.1.2.-	54637|54637
bfa:Bfae_11530	ncbi-geneid:8399701	3.1.2.-	54637
bfa:Bfae_11560	ncbi-geneid:8399704	3.4.11.2	55486|63737
bfa:Bfae_11660	ncbi-geneid:8399714	5.3.1.6	89623
bfa:Bfae_11670	ncbi-geneid:8399715	3.2.2.-|4.2.99.18	46946|81624|57716
bfa:Bfae_11700	ncbi-geneid:8399718	3.2.1.55	51445|51011
bfa:Bfae_11710	ncbi-geneid:8399719	3.4.11.5	53474
bfa:Bfae_11790	ncbi-geneid:8399726	3.4.24.-	55486
bfa:Bfae_11990	ncbi-geneid:8399746	4.2.1.9	143975|52016
bfa:Bfae_12000	ncbi-geneid:8399747	1.1.2.3	51395
bfa:Bfae_12020	ncbi-geneid:8399749	2.3.3.1	48256
bfa:Bfae_12030	ncbi-geneid:8399750	2.7.8.23|4.1.3.30	51621
bfa:Bfae_12040	ncbi-geneid:8399751	4.2.1.79	103378
bfa:Bfae_12120	ncbi-geneid:8399759	3.5.1.49	141130
bfa:Bfae_12220	ncbi-geneid:8399769	2.4.1.157	53756
bfa:Bfae_12260	ncbi-geneid:8399773	3.2.1.20	51445
bfa:Bfae_12310	ncbi-geneid:8399778	6.1.1.2	52374
bfa:Bfae_12320	ncbi-geneid:8399779	2.5.1.47	53686
bfa:Bfae_12330	ncbi-geneid:8399780	2.3.1.30	51161
bfa:Bfae_12340	ncbi-geneid:8399781	3.5.1.-	52467
bfa:Bfae_12360	ncbi-geneid:8399783	3.5.3.6	55909
bfa:Bfae_12380	ncbi-geneid:8399785	2.1.2.10	103025|101790
bfa:Bfae_12400	ncbi-geneid:8399787	1.4.4.2	53383|53383
bfa:Bfae_12410	ncbi-geneid:8399788	2.1.1.14	51726
bfa:Bfae_12420	ncbi-geneid:8399789	2.4.1.-	53756
bfa:Bfae_12490	ncbi-geneid:8399796	3.1.3.48	52788
bfa:Bfae_12500	ncbi-geneid:8399797	3.5.1.4	75304
bfa:Bfae_12550	ncbi-geneid:8399802	6.1.1.4	52374|50677|47323
bfa:Bfae_12570	ncbi-geneid:8399804	4.1.1.11	50692
bfa:Bfae_12590	ncbi-geneid:8399806	4.3.1.17	143548
bfa:Bfae_12630	ncbi-geneid:8399810	6.2.1.1	56801
bfa:Bfae_12690	ncbi-geneid:8399816	6.1.1.16	52374|47323
bfa:Bfae_12700	ncbi-geneid:8399817	2.1.1.-	75217|55315
bfa:Bfae_12740	ncbi-geneid:8399821	3.5.1.88	56420
bfa:Bfae_12760	ncbi-geneid:8399823	3.6.1.1	50324
bfa:Bfae_12770	ncbi-geneid:8399824	3.4.16.4|3.4.21	56601
bfa:Bfae_12780	ncbi-geneid:8399825	6.3.4.-	52402|82829
bfa:Bfae_12790	ncbi-geneid:8399826	2.4.2.8	53271
bfa:Bfae_12800	ncbi-geneid:8399827	3.4.24.-	52540|140990
bfa:Bfae_12810	ncbi-geneid:8399828	3.5.4.16	55620
bfa:Bfae_12820	ncbi-geneid:8399829	2.5.1.15	51717
bfa:Bfae_12830	ncbi-geneid:8399830	4.1.2.25|2.7.6.3	55083|55620
bfa:Bfae_12880	ncbi-geneid:8399835	6.3.2.1	52374
bfa:Bfae_12890	ncbi-geneid:8399836	6.1.1.6	55681|50249
bfa:Bfae_12960	ncbi-geneid:8399843	1.1.5.4	51905
bfa:Bfae_12980	ncbi-geneid:8399845	3.2.1.51	51445
bfa:Bfae_13010	ncbi-geneid:8399848	3.2.1.51	51445
bfa:Bfae_13050	ncbi-geneid:8399852	2.3.1.1	55729
bfa:Bfae_13060	ncbi-geneid:8399853	3.2.2.-	48150
bfa:Bfae_13100	ncbi-geneid:8399857	6.3.3.2	100950
bfa:Bfae_13110	ncbi-geneid:8399858	2.3.1.128	55729
bfa:Bfae_13150	ncbi-geneid:8399862	3.1.3.25	56655
bfa:Bfae_13180	ncbi-geneid:8399865	3.2.1.4	51989
bfa:Bfae_13210	ncbi-geneid:8399868	4.4.1.21	63411
bfa:Bfae_13220	ncbi-geneid:8399869	2.4.1.25	51445
bfa:Bfae_13290	ncbi-geneid:8399876	3.1.21.-	51556
bfa:Bfae_13300	ncbi-geneid:8399877	2.1.1.182	53335
bfa:Bfae_13310	ncbi-geneid:8399878	2.7.1.148	54211|55060
bfa:Bfae_13380	ncbi-geneid:8399885	2.7.7.23|2.3.1.157	53448|51161
bfa:Bfae_13390	ncbi-geneid:8399886	2.7.6.1	53271
bfa:Bfae_13420	ncbi-geneid:8399889	3.1.1.29	53178
bfa:Bfae_13430	ncbi-geneid:8399890	3.6.4.-	52540|52540|52540|143517|141259
bfa:Bfae_13440	ncbi-geneid:8399891	3.6.1.19	101386
bfa:Bfae_13450	ncbi-geneid:8399892	4.2.1.11	51604|54826
bfa:Bfae_13480	ncbi-geneid:8399895	3.6.1.11|3.6.1.40	53067|53067
bfa:Bfae_13490	ncbi-geneid:8399896	1.6.99.3	51905|51905
bfa:Bfae_13500	ncbi-geneid:8399897	3.5.99.6	100950
bfa:Bfae_13530	ncbi-geneid:8399900	2.6.1.52	53383
bfa:Bfae_13540	ncbi-geneid:8399901	2.1.1	53335
bfa:Bfae_13580	ncbi-geneid:8399905	3.2.1.21	51445|52279|50405
bfa:Bfae_13660	ncbi-geneid:8399913	2.7.1.23	111331
bfa:Bfae_13730	ncbi-geneid:8399920	6.3.4.2	52540|52317
bfa:Bfae_13740	ncbi-geneid:8399921	3.6.1.13	55811
bfa:Bfae_13750	ncbi-geneid:8399922	3.1.13.5	53098|47819
bfa:Bfae_13770	ncbi-geneid:8399924	1.8.4.11|1.8.4.12	51316
bfa:Bfae_13810	ncbi-geneid:8399928	3.2.1.141	51445|81296
bfa:Bfae_13820	ncbi-geneid:8399929	5.4.99.15	51445
bfa:Bfae_13830	ncbi-geneid:8399930	3.2.1.-	51445|81296|51011
bfa:Bfae_13900	ncbi-geneid:8399937	6.1.1.3	55681|55186|52954
bfa:Bfae_13940	ncbi-geneid:8399941	3.1.22.4	53098
bfa:Bfae_14000	ncbi-geneid:8399947	2.4.2.7	53271
bfa:Bfae_14010	ncbi-geneid:8399948	2.7.6.5	109604|81301|81271|55021
bfa:Bfae_14040	ncbi-geneid:8399951	6.1.1.21	55681|52954
bfa:Bfae_14060	ncbi-geneid:8399953	3.6.4.13	52540
bfa:Bfae_14070	ncbi-geneid:8399954	6.1.1.12	55681|55261|50249
bfa:Bfae_14120	ncbi-geneid:8399959	1.9.3.1	49503|81464
bfa:Bfae_14130	ncbi-geneid:8399960	1.9.3.1	81442
bfa:Bfae_14190	ncbi-geneid:8399966	1.9.3.1	81452
bfa:Bfae_14200	ncbi-geneid:8399967	2.4.2.18	52418|47648
bfa:Bfae_14220	ncbi-geneid:8399969	2.7.7.7	53098|82771
bfa:Bfae_14230	ncbi-geneid:8399970	6.2.1.3	56801
bfa:Bfae_14240	ncbi-geneid:8399971	2.7.1.2	53067
bfa:Bfae_14260	ncbi-geneid:8399973	3.1.1.1	53474
bfa:Bfae_14270	ncbi-geneid:8399974	2.3.1.51	69593
bfa:Bfae_14280	ncbi-geneid:8399975	2.5.1.54	51569
bfa:Bfae_14290	ncbi-geneid:8399976	2.7.11.1	56112
bfa:Bfae_14310	ncbi-geneid:8399978	2.5.1.1|2.5.1.10|2.5.1.29	48576
bfa:Bfae_14330	ncbi-geneid:8399980	2.3.1.31	53474
bfa:Bfae_14380	ncbi-geneid:8399985	5.99.1.3	56719|55874|54211
bfa:Bfae_14390	ncbi-geneid:8399986	4.1.3.-	51366
bfa:Bfae_14410	ncbi-geneid:8399988	5.1.3.15	74650
bfa:Bfae_14430	ncbi-geneid:8399990	5.99.1.3	56719|101904
bfa:Bfae_14500	ncbi-geneid:8399997	3.6.1.23	51283
bfa:Bfae_14530	ncbi-geneid:8400000	2.1.1.-	53335|50249
bfa:Bfae_14540	ncbi-geneid:8400001	4.2.1.3	53732|52016
bfa:Bfae_14550	ncbi-geneid:8400002	2.2.1.7	52518|52518|52922
bfa:Bfae_14560	ncbi-geneid:8400003	3.4.11.18	55920
bfa:Bfae_14670	ncbi-geneid:8400014	1.4.1.1	52283|51735
bfa:Bfae_14720	ncbi-geneid:8400019	2.4.2.9	53271
bfa:Bfae_14730	ncbi-geneid:8400020	2.1.3.2	53671
bfa:Bfae_14740	ncbi-geneid:8400021	3.5.2.3	51556|51338
bfa:Bfae_14760	ncbi-geneid:8400023	6.3.5.5	52021|52317
bfa:Bfae_14770	ncbi-geneid:8400024	6.3.5.5	56059|56059|52440|52440|48108|52335
bfa:Bfae_14780	ncbi-geneid:8400025	4.1.1.23	51366
bfa:Bfae_14800	ncbi-geneid:8400027	2.7.4.8	52540
bfa:Bfae_14810	ncbi-geneid:8400028	2.7.7.6	63562
bfa:Bfae_14820	ncbi-geneid:8400029	4.1.1.36|6.3.2.5	102645|52507
bfa:Bfae_14830	ncbi-geneid:8400030	2.5.1.6	55973|55973|55973
bfa:Bfae_14840	ncbi-geneid:8400031	3.5.4.19	141734
bfa:Bfae_14850	ncbi-geneid:8400032	4.1.3.27	56322
bfa:Bfae_14890	ncbi-geneid:8400036	4.1.1.48	51366
bfa:Bfae_14900	ncbi-geneid:8400037	4.2.1.20	53686
bfa:Bfae_14910	ncbi-geneid:8400038	4.2.1.20	51366
bfa:Bfae_14930	ncbi-geneid:8400040	2.7.1.40	51621|52935|50800
bfa:Bfae_14980	ncbi-geneid:8400045	2.7.7.7	56672|88723|47807|53098
bfa:Bfae_15010	ncbi-geneid:8400048	4.2.3.5	103263
bfa:Bfae_15020	ncbi-geneid:8400049	2.7.1.71	52540
bfa:Bfae_15030	ncbi-geneid:8400050	4.2.3.4	56796
bfa:Bfae_15040	ncbi-geneid:8400051	4.2.1.10	51569
bfa:Bfae_15060	ncbi-geneid:8400053	2.7.1.24	52540
bfa:Bfae_15130	ncbi-geneid:8400060	2.7.7.7	56672
bfa:Bfae_15200	ncbi-geneid:8400067	1.2.1.12	55347|51735
bfa:Bfae_15210	ncbi-geneid:8400068	2.7.2.3	53748
bfa:Bfae_15220	ncbi-geneid:8400069	5.3.1.1	51351
bfa:Bfae_15250	ncbi-geneid:8400072	1.1.1.49	55347|51735
bfa:Bfae_15260	ncbi-geneid:8400073	2.2.1.2	51569
bfa:Bfae_15270	ncbi-geneid:8400074	2.2.1.1	52518|52518|52922
bfa:Bfae_15310	ncbi-geneid:8400078	5.4.99.12	55120|55174
bfa:Bfae_15320	ncbi-geneid:8400079	1.3.1.12	51735|48179|55021
bfa:Bfae_15420	ncbi-geneid:8400089	3.5.1.10	53328|55021
bfa:Bfae_15450	ncbi-geneid:8400092	2.6.1.46|2.6.1.76	53383
bfa:Bfae_15460	ncbi-geneid:8400093	3.4.13.9	55920|53092
bfa:Bfae_15470	ncbi-geneid:8400094	1.2.1.16	53720
bfa:Bfae_15740	ncbi-geneid:8400121	2.7.7.7	89550
bfa:Bfae_15800	ncbi-geneid:8400127	1.1.1.9	50129|51735
bfa:Bfae_15820	ncbi-geneid:8400129	2.1.1.-	75217|55315
bfa:Bfae_15830	ncbi-geneid:8400130	3.6.3.34	52540
bfa:Bfae_15870	ncbi-geneid:8400134	2.7.7.27	53448|51161
bfa:Bfae_15880	ncbi-geneid:8400135	3.1.3.3	56784
bfa:Bfae_15890	ncbi-geneid:8400136	3.1.3.-
bfa:Bfae_15900	ncbi-geneid:8400137	1.1.1.100	51735
bfa:Bfae_15940	ncbi-geneid:8400141	3.1.4.46	51695
bfa:Bfae_15970	ncbi-geneid:8400144	2.4.1.83	53448
bfa:Bfae_15980	ncbi-geneid:8400145	2.3.1.-	56317
bfa:Bfae_16000	ncbi-geneid:8400147	3.6.4.-	52540
bfa:Bfae_16070	ncbi-geneid:8400154	2.4.2.17	53850|54913
bfa:Bfae_16080	ncbi-geneid:8400155	3.6.1.31	101386
bfa:Bfae_16110	ncbi-geneid:8400157	5.1.3.1	51366
bfa:Bfae_16120	ncbi-geneid:8400158	2.1.1.-	53335|48013
bfa:Bfae_16130	ncbi-geneid:8400159	2.1.2.9	53328|50486
bfa:Bfae_16150	ncbi-geneid:8400161	5.2.1.8	54534
bfa:Bfae_16160	ncbi-geneid:8400162	5.2.1.8	54534
bfa:Bfae_16210	ncbi-geneid:8400167	2.1.1.36	53335
bfa:Bfae_16240	ncbi-geneid:8400170	6.1.1.16	52374
bfa:Bfae_16300	ncbi-geneid:8400176	2.1.1.-	75217
bfa:Bfae_16330	ncbi-geneid:8400179	1.1.1.25	53223|51735
bfa:Bfae_16350	ncbi-geneid:8400181	3.1.-.-	53098
bfa:Bfae_16360	ncbi-geneid:8400182	6.1.1.7	55681|101353|55186|50447
bfa:Bfae_16390	ncbi-geneid:8400185	1.3.3.1	51395
bfa:Bfae_16420	ncbi-geneid:8400188	3.4.11.1	53187|52949
bfa:Bfae_16430	ncbi-geneid:8400189	1.8.1.4	51905|55424
bfa:Bfae_16440	ncbi-geneid:8400190	2.3.1.61	52777|51230|51230|47005
bfa:Bfae_16470	ncbi-geneid:8400193	2.8.1.8	102114
bfa:Bfae_16500	ncbi-geneid:8400196	6.3.1.2	55931|54368
bfa:Bfae_16560	ncbi-geneid:8400202	2.7.7.42	81301|81301|81593|81593
bfa:Bfae_16570	ncbi-geneid:8400203	6.3.1.2	55931|54368
bfa:Bfae_16600	ncbi-geneid:8400206	2.1.2.11	51621
bfa:Bfae_16620	ncbi-geneid:8400208	3.4.11.18	55920
bfa:Bfae_16630	ncbi-geneid:8400209	2.7.1.63	53067
bfa:Bfae_16680	ncbi-geneid:8400214	4.4.1.16|2.8.1.7	53383
bfa:Bfae_16730	ncbi-geneid:8400219	1.2.4.1	52518|52518|52922
bfa:Bfae_16740	ncbi-geneid:8400220	2.3.1.39	52151|55048
bfa:Bfae_16750	ncbi-geneid:8400221	2.3.1.180	53901
bfa:Bfae_16770	ncbi-geneid:8400223	2.3.1.179	53901|53901
bfa:Bfae_16790	ncbi-geneid:8400225	3.5.1.88	56420
bfa:Bfae_16970	ncbi-geneid:8400243	2.7.7.-	56731|57783
bfa:Bfae_16980	ncbi-geneid:8400244	3.1.5.1	109604
bfa:Bfae_17050	ncbi-geneid:8400251	3.2.1.23	51445|52317
bfa:Bfae_17070	ncbi-geneid:8400253	6.1.1.14	55681|52954
bfa:Bfae_17090	ncbi-geneid:8400255	3.6.3.-	52540
bfa:Bfae_17130	ncbi-geneid:8400259	2.5.1.31	64005
bfa:Bfae_17160	ncbi-geneid:8400262	6.5.1.-
bfa:Bfae_17170	ncbi-geneid:8400263	2.1.1.144	53335
bfa:Bfae_17210	ncbi-geneid:8400267	2.3.3.13	51569|110921|89000
bfa:Bfae_17280	ncbi-geneid:8400274	2.1.1.-	75217|88697
bfa:Bfae_17330	ncbi-geneid:8400279	1.3.99.22	102114
bfa:Bfae_17400	ncbi-geneid:8400286	2.7.7.7	48019
bfa:Bfae_17460	ncbi-geneid:8400292	2.3.1.180	53901
bfa:Bfae_17490	ncbi-geneid:8400295	2.7.1.21	52540|57716
bfa:Bfae_17510	ncbi-geneid:8400297	1.5.99.8|1.5.1.12	53720|51730
bfa:Bfae_17530	ncbi-geneid:8400299	2.7.7.9	53448
bfa:Bfae_17560	ncbi-geneid:8400302	6.1.1.10	52374|47323|57770
bfa:Bfae_17580	ncbi-geneid:8400304	2.2.1.1	52518|52518|52922
bfa:Bfae_17690	ncbi-geneid:8400315	2.5.1.7	55205|47413
bfa:Bfae_17900	ncbi-geneid:8400336	3.2.1.65	75005|49899
bfa:Bfae_17970	ncbi-geneid:8400343	3.6.4.12	52540|52540|47819
bfa:Bfae_18140	ncbi-geneid:8400360	3.6.3.29	52540|50331
bfa:Bfae_18180	ncbi-geneid:8400364	5.4.2.1
bfa:Bfae_18210	ncbi-geneid:8400367	2.7.7.18	52374
bfa:Bfae_18230	ncbi-geneid:8400369	1.2.1.41	53720
bfa:Bfae_18240	ncbi-geneid:8400370	2.7.2.11	53633|88697
bfa:Bfae_18280	ncbi-geneid:8400374	3.1.26.12	50249
bfa:Bfae_18350	ncbi-geneid:8400381	3.2.2.23|4.2.99.18	81624|46946|57716
bfa:Bfae_18360	ncbi-geneid:8400382	3.1.26.3	69065|54768
bfa:Bfae_18380	ncbi-geneid:8400384	2.7.7.3	52374
bfa:Bfae_18420	ncbi-geneid:8400388	2.1.1.171	53335
bfa:Bfae_18430	ncbi-geneid:8400389	3.6.4.12	52540|52540|50249
bfa:Bfae_18470	ncbi-geneid:8400393	1.-.-.-	50129|51735
bfa:Bfae_18480	ncbi-geneid:8400394	2.7.4.16	55326|56042
bfa:Bfae_18500	ncbi-geneid:8400396	6.3.2.4	56059|52440
bfa:Bfae_18510	ncbi-geneid:8400397	1.1.1.94	48179|51735
bfa:Bfae_18540	ncbi-geneid:8400400	2.5.1.7	55205
bfa:Bfae_18550	ncbi-geneid:8400401	4.2.1.33|4.2.1.35	52016
bfa:Bfae_18560	ncbi-geneid:8400402	4.2.1.33|4.2.1.35	53732
bfa:Bfae_18620	ncbi-geneid:8400408	6.1.1.17	52374|48163
bfa:Bfae_18690	ncbi-geneid:8400415	1.7.99.4	103501
bfa:Bfae_18700	ncbi-geneid:8400416	1.7.99.4	89155
bfa:Bfae_18710	ncbi-geneid:8400417	1.7.99.4	54862
bfa:Bfae_18720	ncbi-geneid:8400418	1.7.99.4	53706|50692
bfa:Bfae_18750	ncbi-geneid:8400421	2.3.3.13	51569|110921
bfa:Bfae_18760	ncbi-geneid:8400422	2.6.1.42	56752
bfa:Bfae_18770	ncbi-geneid:8400423	1.1.1.85	53659
bfa:Bfae_18780	ncbi-geneid:8400424	1.1.1.95	51735|52283|143548|55021
bfa:Bfae_18790	ncbi-geneid:8400425	1.1.1.86	51735|48179
bfa:Bfae_18800	ncbi-geneid:8400426	2.2.1.6	55021|55021
bfa:Bfae_18810	ncbi-geneid:8400427	2.2.1.6	52518|52518|52467
bfa:Bfae_18820	ncbi-geneid:8400428	1.7.1.4	56014|51905|51905|55124
bfa:Bfae_18850	ncbi-geneid:8400431	4.2.1.9	143975|52016
bfa:Bfae_18870	ncbi-geneid:8400433	6.3.5.6|6.3.5.7	55931|89095
bfa:Bfae_18880	ncbi-geneid:8400434	6.3.5.6|6.3.5.7	75304
bfa:Bfae_18890	ncbi-geneid:8400435	6.3.5.6|6.3.5.7	141000
bfa:Bfae_18920	ncbi-geneid:8400438	3.6.4.12	52540|53271
bfa:Bfae_18930	ncbi-geneid:8400439	6.5.1.2
bfa:Bfae_18950	ncbi-geneid:8400441	2.8.1.-	52402
bfa:Bfae_18960	ncbi-geneid:8400442	2.8.1.7	53383
bfa:Bfae_19020	ncbi-geneid:8400448	3.6.3.-	52540
bfa:Bfae_19030	ncbi-geneid:8400449	3.2.1.-	51445|81296|51011
bfa:Bfae_19050	ncbi-geneid:8400451	2.4.1.18	51445|81296|51011|81296
bfa:Bfae_19100	ncbi-geneid:8400456	3.5.1.25	51556|51338
bfa:Bfae_19120	ncbi-geneid:8400458	3.6.3.14	51344
bfa:Bfae_19130	ncbi-geneid:8400459	3.6.3.14	52540|47917|50615
bfa:Bfae_19140	ncbi-geneid:8400460	3.6.3.14	52943
bfa:Bfae_19150	ncbi-geneid:8400461	3.6.3.14	52540|47917|50615
bfa:Bfae_19170	ncbi-geneid:8400463	3.6.3.14	81573
bfa:Bfae_19180	ncbi-geneid:8400464	3.6.3.14	81333
bfa:Bfae_19190	ncbi-geneid:8400465	3.6.3.14	81336
bfa:Bfae_19230	ncbi-geneid:8400469	2.1.1.-	53335
bfa:Bfae_19320	ncbi-geneid:8400478	2.7.1.39	54211|55060
bfa:Bfae_19330	ncbi-geneid:8400479	4.2.3.1	53686
bfa:Bfae_19340	ncbi-geneid:8400480	1.1.1.3	55347|51735|55021
bfa:Bfae_19350	ncbi-geneid:8400481	4.1.1.20	51419|50621
bfa:Bfae_19360	ncbi-geneid:8400482	3.1.3.12	53756|56784
bfa:Bfae_19380	ncbi-geneid:8400484	3.4.24.57	53067|53067
bfa:Bfae_19420	ncbi-geneid:8400488	1.2.4.2	52518|52777|52518
bfa:Bfae_19470	ncbi-geneid:8400493	2.5.1.19	55205
bfa:Bfae_19480	ncbi-geneid:8400494	3.6.1.-	52540
bfa:Bfae_19500	ncbi-geneid:8400496	2.7.1.90	53784
bfa:Bfae_19570	ncbi-geneid:8400503	1.15.1.1	54719|46609
bfa:Bfae_19580	ncbi-geneid:8400504	3.6.4.-	52540
bfa:Bfae_19590	ncbi-geneid:8400505	3.2.2.-|4.2.99.18	81624|46946|57716
bfa:Bfae_19640	ncbi-geneid:8400510	3.6.3.34	52540
bfa:Bfae_19670	ncbi-geneid:8400513	1.4.1.16	55347|51735
bfa:Bfae_19710	ncbi-geneid:8400517	2.1.2.10	103025|101790
bfa:Bfae_19720	ncbi-geneid:8400518	1.5.1.20	51730
bfa:Bfae_19800	ncbi-geneid:8400526	3.6.3.4	56784|81653|55008|81665
bfa:Bfae_19840	ncbi-geneid:8400530	1.-.-.-	51735
bfa:Bfae_19910	ncbi-geneid:8400537	3.5.1.32	53187|55031
bfa:Bfae_20020	ncbi-geneid:8400548	5.4.2.1
bfa:Bfae_20040	ncbi-geneid:8400550	3.6.1.15	52972
bfa:Bfae_20050	ncbi-geneid:8400551	2.7.7.56	54211|55666
bfa:Bfae_20070	ncbi-geneid:8400553	5.1.1.3	53681|53681
bfa:Bfae_20100	ncbi-geneid:8400556	2.4.2.11	51690|54675
bfa:Bfae_20210	ncbi-geneid:8400567	1.1.1.38	51735|53223
bfa:Bfae_20230	ncbi-geneid:8400569	3.6.4.13	52540
bfa:Bfae_20270	ncbi-geneid:8400573	3.2.1.21	51445|52279
bfa:Bfae_20350	ncbi-geneid:8400581	2.7.1.31	110738
bfa:Bfae_20640	ncbi-geneid:8400610	2.7.13.3	55874|47384|158472
bfa:Bfae_20690	ncbi-geneid:8400615	3.6.3.-	52540
bfa:Bfae_20740	ncbi-geneid:8400620	5.4.2.8	53738|53738|53738|55957|158997
bfa:Bfae_20800	ncbi-geneid:8400626	6.3.2.31|6.3.2.34	144010
bfa:Bfae_20850	ncbi-geneid:8400631	5.4.99.9	51971|54373
bfa:Bfae_20950	ncbi-geneid:8400641	5.1.3.14	53756
bfa:Bfae_21010	ncbi-geneid:8400647	6.3.5.4	52402|56235
bfa:Bfae_21060	ncbi-geneid:8400652	4.1.1.21|5.4.99.18	52255
bfa:Bfae_21070	ncbi-geneid:8400653	6.3.4.18	56059|52440|51246
bfa:Bfae_21100	ncbi-geneid:8400656	4.6.1.1	55073
bfa:Bfae_21110	ncbi-geneid:8400657	6.3.4.15	55681
bfa:Bfae_21120	ncbi-geneid:8400658	6.4.1.3	52096|52096
bfa:Bfae_21160	ncbi-geneid:8400662	6.4.1.1|6.3.4.14	56059|52440|51246|51230
bfa:Bfae_21170	ncbi-geneid:8400663	1.8.1.4	51905|55424
bfa:Bfae_21180	ncbi-geneid:8400664	2.4.2.1	53167
bfa:Bfae_21190	ncbi-geneid:8400665	5.4.2.8	53738|53738|53738|55957
bfa:Bfae_21200	ncbi-geneid:8400666	4.1.2.4	51569
bfa:Bfae_21210	ncbi-geneid:8400667	1.1.1.264	50129|51735
bfa:Bfae_21220	ncbi-geneid:8400668	2.7.1.48	55811|52540
bfa:Bfae_21230	ncbi-geneid:8400669	2.4.2.2|2.4.2.4	52418|54680|47648
bfa:Bfae_21240	ncbi-geneid:8400670	3.5.4.5	53927
bfa:Bfae_21270	ncbi-geneid:8400673	3.6.3.17	52540|52540
bfa:Bfae_21300	ncbi-geneid:8400676	2.7.7.22	53448|159283
bfa:Bfae_21330	ncbi-geneid:8400679	1.3.5.1|1.3.99.1	51905|56425|46977
bfa:Bfae_21340	ncbi-geneid:8400680	1.3.99.1	46548|54292
bfa:Bfae_21350	ncbi-geneid:8400681	3.1.11.2	56219
bfa:Bfae_21360	ncbi-geneid:8400682	3.5.4.9|1.5.1.5	51735|53223
bfa:Bfae_21370	ncbi-geneid:8400683	2.1.2.1	53383
bfa:Bfae_21380	ncbi-geneid:8400684	1.1.1.158	56194|56176
bfa:Bfae_21560	ncbi-geneid:8400702	3.1.3.16	81606
bfa:Bfae_21600	ncbi-geneid:8400706	3.6.3.-	52540
bfa:Bfae_21620	ncbi-geneid:8400708	2.5.1.30	48576
bfa:Bfae_21660	ncbi-geneid:8400712	6.1.1.1	52374|55174
bfa:Bfae_21670	ncbi-geneid:8400713	4.3.2.1	48557
bfa:Bfae_21680	ncbi-geneid:8400714	6.3.4.5	69864|52402
bfa:Bfae_21700	ncbi-geneid:8400716	2.1.3.3	53671
bfa:Bfae_21710	ncbi-geneid:8400717	2.6.1.11	53383
bfa:Bfae_21720	ncbi-geneid:8400718	2.7.2	53633
bfa:Bfae_21730	ncbi-geneid:8400719	2.3.1.35|2.3.1.1	56266
bfa:Bfae_21740	ncbi-geneid:8400720	1.2.1	55347|51735
bfa:Bfae_21820	ncbi-geneid:8400728	3.2.1.52	51445
bfa:Bfae_21840	ncbi-geneid:8400730	6.1.1.20	56037|55681|54991|50249|46955
bfa:Bfae_21850	ncbi-geneid:8400731	6.1.1.20	55681|46589
bfa:Bfae_21860	ncbi-geneid:8400732	1.1.1.306	50129|56281|51735|50129
bfa:Bfae_21950	ncbi-geneid:8400741	5.3.1.24|5.3.1.16	51366
bfa:Bfae_21970	ncbi-geneid:8400743	2.4.2.-	52317
bfa:Bfae_21990	ncbi-geneid:8400745	4.2.1.19	54211|54211
bfa:Bfae_22000	ncbi-geneid:8400746	2.6.1.9	53383
bfa:Bfae_22020	ncbi-geneid:8400748	1.1.1.23	53720
bfa:Bfae_22050	ncbi-geneid:8400751	1.1.1.42	53659
bfa:Bfae_22150	ncbi-geneid:8400761	1.14.12.17	46458|52343|63380
bfa:Bfae_22170	ncbi-geneid:8400763	1.11.1.15	52833
bfa:Bfae_22210	ncbi-geneid:8400767	4.1.2.9	52518|52518|52922
bfa:Bfae_22230	ncbi-geneid:8400769	3.6.1.7	54975
bfa:Bfae_22310	ncbi-geneid:8400777	2.7.1.56	53613
bfa:Bfae_22320	ncbi-geneid:8400778	2.7.1.69	55804|52794
bfa:Bfae_22350	ncbi-geneid:8400781	2.7.1.21	52540|57716
bfa:Bfae_22360	ncbi-geneid:8400782	3.2.2.-	52141
bfa:Bfae_22470	ncbi-geneid:8400793	5.2.1.8	109998
bfa:Bfae_22530	ncbi-geneid:8400799	1.2.1.8	53720
bfa:Bfae_22590	ncbi-geneid:8400805	3.2.1.20	51445
bfa:Bfae_22600	ncbi-geneid:8400806	3.1.6.6	53649
bfa:Bfae_22650	ncbi-geneid:8400811	4.2.1.96	55248
bfa:Bfae_22740	ncbi-geneid:8400820	3.6.3.-	52540
bfa:Bfae_22770	ncbi-geneid:8400823	5.4.99.12	55120|55174
bfa:Bfae_22790	ncbi-geneid:8400825	3.11.1.2	82057|57783
bfa:Bfae_22980	ncbi-geneid:8400844	3.1.11.6	116842
bfa:Bfae_23000	ncbi-geneid:8400846	2.7.1.4	53613
bfa:Bfae_23010	ncbi-geneid:8400847	4.2.1.2	48557
bfa:Bfae_23040	ncbi-geneid:8400850	2.5.1.68	64005
bfa:Bfae_23130	ncbi-geneid:8400859	2.3.1.128	55729
bfa:Bfae_23160	ncbi-geneid:8400862	5.1.1.1	51419|50621
bfa:Bfae_23180	ncbi-geneid:8400864	2.7.8.7	56214
bfa:Bfae_23190	ncbi-geneid:8400865	2.6.1.16	53697|56235
bfa:Bfae_23200	ncbi-geneid:8400866	2.7.1.33	52540
bfa:Bfae_23210	ncbi-geneid:8400867	5.4.2.10	53738|53738|53738|55957
bfa:Bfae_23260	ncbi-geneid:8400872	5.4.99.12	55120
bfa:Bfae_23300	ncbi-geneid:8400876	6.3.4.13	56059|52440|51246
bfa:Bfae_23310	ncbi-geneid:8400877	6.3.2.6	56104
bfa:Bfae_23360	ncbi-geneid:8400881	2.1.1.77	53335
bfa:Bfae_23380	ncbi-geneid:8400883	6.3.5.3	82697
bfa:Bfae_23390	ncbi-geneid:8400884	6.3.5.3	52317
bfa:Bfae_23400	ncbi-geneid:8400885	2.1.1.172	53335
bfa:Bfae_23440	ncbi-geneid:8400889	3.2.-.-	53590
bfa:Bfae_23470	ncbi-geneid:8400892	1.1.1.100	51735|51735
bfa:Bfae_23480	ncbi-geneid:8400893	2.3.1.9	53901|53901
bfa:Bfae_23500	ncbi-geneid:8400895	1.3.3.6	56645|47203|47203
bfa:Bfae_23510	ncbi-geneid:8400896	6.3.5.3	55326|56042|55326|56042
bfa:Bfae_23530	ncbi-geneid:8400898	2.7.7.6	56553|55257|47789
bfa:Bfae_23580	ncbi-geneid:8400903	3.4.11.18	55920
bfa:Bfae_23590	ncbi-geneid:8400904	2.7.4.3	52540
bfa:Bfae_23920	ncbi-geneid:8400937	2.7.7.6	64484
bfa:Bfae_23930	ncbi-geneid:8400938	2.7.7.6	64484
bfa:Bfae_23940	ncbi-geneid:8400939	3.4.21.96	52743|52025
bfa:Bfae_24020	ncbi-geneid:8400947	2.6.1.1	53383
bfa:Bfae_24030	ncbi-geneid:8400948	3.5.4.4	51556
bfa:Bfae_24040	ncbi-geneid:8400949	2.7.1.6	54211|55060
bfa:Bfae_24080	ncbi-geneid:8400953	4.3.1.1	48557
bfa:Bfae_24100	ncbi-geneid:8400955	2.1.2.3|3.5.4.10	53927|52335
bfa:Bfae_24110	ncbi-geneid:8400956	2.1.2.2	53328
bfa:Bfae_24140	ncbi-geneid:8400959	5.4.4.2	56322
bfa:Bfae_24150	ncbi-geneid:8400960	3.4.21.-	50494|50156
bfa:Bfae_24160	ncbi-geneid:8400961	2.2.1.9	52518|52518
bfa:Bfae_24170	ncbi-geneid:8400962	4.2.1.113	51604
bfa:Bfae_24180	ncbi-geneid:8400963	4.1.3.36	52096
bfa:Bfae_24190	ncbi-geneid:8400964	6.2.1.26	56801
bfa:Bfae_24360	ncbi-geneid:8400981	1.5.1.2	51735|48179
bfa:Bfae_24490	ncbi-geneid:8400994	3.6.3.3|3.6.3.5	56784|81653|81665
bfa:Bfae_24560	ncbi-geneid:8401001	3.1.1.45	53474
bfa:Bfae_24570	ncbi-geneid:8401002	3.6.3.32	52540|54631
bfa:Bfae_24650	ncbi-geneid:8401010	3.2.1.20	51445
bfa:Bfae_24800	ncbi-geneid:8401025	2.3.1.178	55729
bfa:Bfae_24810	ncbi-geneid:8401026	2.6.1.46|2.6.1.76	53383
bfa:Bfae_24820	ncbi-geneid:8401027	4.2.1.108	51182
bfa:Bfae_24870	ncbi-geneid:8401032	1.17.4.1	47240
bfa:Bfae_24910	ncbi-geneid:8401036	1.17.4.1	51998|48168
bfa:Bfae_24950	ncbi-geneid:8401040	2.3.1.51	69593
bfa:Bfae_24970	ncbi-geneid:8401042	1.11.1.6	56634
bfa:Bfae_24990	ncbi-geneid:8401044	1.1.1.100	51735
bfa:Bfae_25140	ncbi-geneid:8401059	6.3.4.3	52540
bfa:Bfae_25230	ncbi-geneid:8401068	3.5.4.13	51283
bfa:Bfae_25300	ncbi-geneid:8401075	2.5.1.49	53383
bfa:Bfae_25320	ncbi-geneid:8401077	4.2.-.-	53697
bfa:Bfae_25380	ncbi-geneid:8401083	2.3.1.12	52777|51230|47005
bfa:Bfae_25390	ncbi-geneid:8401084	1.2.4.1	52518|52922
bfa:Bfae_25400	ncbi-geneid:8401085	1.2.4.1	52518
bfa:Bfae_25410	ncbi-geneid:8401086	2.7.1.-	53067
bfa:Bfae_25420	ncbi-geneid:8401087	3.2.1.52	51445
bfa:Bfae_25490	ncbi-geneid:8401094	2.6.1.9	53383
bfa:Bfae_25520	ncbi-geneid:8401097	2.4.1.4	51445|51011
bfa:Bfae_25530	ncbi-geneid:8401098	4.3.2.2	48557
bfa:Bfae_25590	ncbi-geneid:8401104	3.6.3.27	52540
bfa:Bfae_25740	ncbi-geneid:8401119	4.1.2.13	51569
bfa:Bfae_25780	ncbi-geneid:8401123	2.4.2.10	53271
bfa:Bfae_25800	ncbi-geneid:8401125	3.1.11.2	56219
bfa:Bfae_26030	ncbi-geneid:8401148	2.1.1.37	53335
bfa:Bfae_26120	ncbi-geneid:8401157	5.99.1.2	56712
bfa:Bfae_26170	ncbi-geneid:8401162	2.7.4.9	52540
bfa:Bfae_26180	ncbi-geneid:8401163	2.7.7.7	52540
bfa:Bfae_26220	ncbi-geneid:8401167	4.2.99.18	48150
bfa:Bfae_26320	ncbi-geneid:8401177	3.2.1.52	51445|55545
bfa:Bfae_26410	ncbi-geneid:8401186	2.7.7.60	53448
bfa:Bfae_26520	ncbi-geneid:8401197	3.6.3.34	52540|63380
bfa:Bfae_26640	ncbi-geneid:8401209	3.2.1.23	51445|74650|49785|49303|49303
bfa:Bfae_26670	ncbi-geneid:8401212	2.4.2.29	51713
bfa:Bfae_26700	ncbi-geneid:8401215	3.4.11.21	53187|101821
bfa:Bfae_26740	ncbi-geneid:8401219	1.2.1.70	69742|51735|69075
bfa:Bfae_26750	ncbi-geneid:8401220	4.1.1.37	51726
bfa:Bfae_26760	ncbi-geneid:8401221	1.3.3.4	51905|54373
bfa:Bfae_26780	ncbi-geneid:8401223	4.99.1.1	53800
bfa:Bfae_26790	ncbi-geneid:8401224	2.5.1.61	53850|54782
bfa:Bfae_26800	ncbi-geneid:8401225	2.1.1.107|4.2.1.75	69618
bfa:Bfae_26810	ncbi-geneid:8401226	4.2.1.24	51569
bfa:Bfae_26820	ncbi-geneid:8401227	5.4.3.8	53383
bfa:Bfae_26880	ncbi-geneid:8401233	3.13.1.1	51735
bfa:Bfae_26890	ncbi-geneid:8401234	2.5.1.15	51717
bfa:Bfae_26950	ncbi-geneid:8401240	3.1.3.16	81606
bfa:Bfae_26970	ncbi-geneid:8401242	2.4.1.129	56601|56519
bfa:Bfae_26980	ncbi-geneid:8401243	2.7.11.1	56112
bfa:Bfae_26990	ncbi-geneid:8401244	2.7.11.1	56112
bfa:Bfae_27000	ncbi-geneid:8401245	2.6.1.85	52317
bfa:Bfae_27110	ncbi-geneid:8401256	2.5.1.26	56176|55103
bfa:Bfae_27120	ncbi-geneid:8401257	2.3.1.51	69593
bfa:Bfae_27170	ncbi-geneid:8401262	3.6.3.21	52540
bfa:Bfae_27290	ncbi-geneid:8401274	2.3.1.180	53901
bfa:Bfae_27340	ncbi-geneid:8401278	2.7.1.49|2.7.4.7	53613|48613
bfa:Bfae_27360	ncbi-geneid:8401280	2.7.1.50	53613
bfa:Bfae_27370	ncbi-geneid:8401281	2.5.1.3	51391
bfa:Bfae_27380	ncbi-geneid:8401282	1.2.1.24|1.2.1.16	53720
bfa:Bfae_27390	ncbi-geneid:8401283	1.8.1.4	55424|51905
bfa:Bfae_27430	ncbi-geneid:8401287	1.6.99.3	51905
bfa:Bfae_27460	ncbi-geneid:8401290	3.6.3.-	52540
bfa:Bfae_27780	ncbi-geneid:8401322	1.14.14.5	51679
bfa:Bfae_27790	ncbi-geneid:8401323	2.5.1.49	53383
bfa:Bfae_27840	ncbi-geneid:8401328	1.14.14.5	51679
bfa:Bfae_27890	ncbi-geneid:8401333	2.7.7.39|2.7.7.15	52374
bfa:Bfae_27910	ncbi-geneid:8401335	1.1.1.94	48179|51735
bfa:Bfae_27920	ncbi-geneid:8401336	1.1.1.-	51735|48179|52413
bfa:Bfae_27960	ncbi-geneid:8401340	5.1.3.14	53756
bfa:Bfae_28020	ncbi-geneid:8401346	3.1.4.46	51695
bfa:Bfae_28040	ncbi-geneid:8401348	3.6.3.30	52540
bfa:Bfae_28100	ncbi-geneid:8401354	1.17.4.1	47240
bfa:Bfae_28150	ncbi-geneid:8401359	2.3.1.-	55729
bfa:Bfae_28190	ncbi-geneid:8401363	1.1.1.14	50129|51735
bfa:Bfae_28230	ncbi-geneid:8401367	3.5.4.4	51556
bfa:Bfae_28240	ncbi-geneid:8401368	2.7.1.6	54211|55060
bfa:Bfae_28250	ncbi-geneid:8401369	2.7.7.24	53448
bfa:Bfae_28260	ncbi-geneid:8401370	5.4.2.8	53738|53738|55957
bfa:Bfae_28310	ncbi-geneid:8401375	1.2.1.11	55347|51735
bfa:Bfae_28320	ncbi-geneid:8401376	2.7.2.4	53633|55021|55021
bfa:Bfae_28340	ncbi-geneid:8401378	3.2.1.40	48208
bfa:Bfae_28360	ncbi-geneid:8401380	6.3.5.1	52402|56317
bfa:Bfae_28470	ncbi-geneid:8401391	2.7.7.7	52540|48019
bfa:Bfae_28590	ncbi-geneid:8401403	1.7.99.7	81442
bfa:Bfae_28630	ncbi-geneid:8401407	1.2.1.3	53720
bfa:Bfae_28680	ncbi-geneid:8401412	3.2.1.55	75005
bfa:Bfae_28860	ncbi-geneid:8401430	6.1.1.1	52374|55174
bfa:Bfae_28930	ncbi-geneid:8401437	1.5.1.29	52218
bfa:Bfae_29160	ncbi-geneid:8401460	3.1.-.-	56281
bfa:Bfae_29290	ncbi-geneid:8401473	3.2.1.55	51445|51011
bfa:Bfae_29300	ncbi-geneid:8401474	3.2.1.55	51445|51011
bfa:Bfae_29370	ncbi-geneid:8401481	2.1.1.45	55831
bfa:Bfae_29380	ncbi-geneid:8401482	1.5.1.3	53597
bfa:Bfae_29510	ncbi-geneid:8401495	5.1.3.4	53639
bfa:Bfae_29550	ncbi-geneid:8401499	5.3.1.4	53743|50443
bfa:Bfae_29560	ncbi-geneid:8401500	1.1.3.41	56176
bfa:Bfae_29620	ncbi-geneid:8401506	5.1.3.-	54909
bfa:Bfae_29650	ncbi-geneid:8401509	2.7.1.5	53067|53067
bfa:Bfae_29800	ncbi-geneid:8401524	5.3.1.6	89623
bfa:Bfae_29810	ncbi-geneid:8401525	2.7.1.29	82549|101473
bfa:Bfae_29860	ncbi-geneid:8401530	2.7.1.17	53067|53067
bfa:Bfae_29920	ncbi-geneid:8401536	2.7.1.30	53067|53067
bfa:Bfae_29940	ncbi-geneid:8401538	1.1.5.3	51905
bfa:Bfae_30040	ncbi-geneid:8401548	3.6.3.25	52540
bfa:Bfae_30100	ncbi-geneid:8401554	2.7.1.35	53613
bfa:Bfae_30230	ncbi-geneid:8401567	2.5.1.47	53686
bfa:Bfae_30270	ncbi-geneid:8401571	1.3.99.7	56645|47203
bfa:Bfae_30280	ncbi-geneid:8401572	2.3.1.9	53901|53901
bfa:Bfae_30330	ncbi-geneid:8401577	1.4.3.5	50475
bfa:Bfae_30350	ncbi-geneid:8401579	6.3.5.2	52317
bfa:Bfae_30390	ncbi-geneid:8401583	1.11.1.9	52833
bfa:Bfae_30490	ncbi-geneid:8401593	1.1.1.274	51430
bfa:Bfae_30510	ncbi-geneid:8401595	3.6.3.34	52540
bfa:Bfae_30660	ncbi-geneid:8401610	1.1.1.100	51735
bfa:Bfae_30680	ncbi-geneid:8401612	4.3.1.3
bfa:Bfae_30700	ncbi-geneid:8401614	3.5.2.7	51556|51338
bfa:Bfae_30710	ncbi-geneid:8401615	4.2.1.49	111326
bfa:Bfae_30730	ncbi-geneid:8401617	3.5.3.8	52768
bfa:Bfae_30790	ncbi-geneid:8401623	1.4.1.4	53223|51735
bfa:Bfae_30810	ncbi-geneid:8401625	3.1.4.46	51695
bfa:Bfae_30830	ncbi-geneid:8401627	3.1.4.46	51695
bfa:Bfae_30880	ncbi-geneid:8401632	1.16.3.1	47240
bfa:Bfae_30930	ncbi-geneid:8401637	3.1.11.2	56219
bfa:Bfae_30960	ncbi-geneid:8401640	3.4.21.-	52096|69304|82171|50156
bfa:Bfae_31020	ncbi-geneid:8401646	2.7.1.12	53067|53067
bfa:Bfae_31040	ncbi-geneid:8401648	1.1.1.57	51735|48179
bfa:Bfae_31050	ncbi-geneid:8401649	5.3.1.12	51556
bfa:Bfae_31290	ncbi-geneid:8401673	2.3.1.9	53901|53901
bfa:Bfae_31400	ncbi-geneid:8401684	3.6.3.4	56784|81653|81665
bfa:Bfae_31420	ncbi-geneid:8401686	4.2.1.1	53056
bfa:Bfae_31460	ncbi-geneid:8401690	2.6.1.85|4.1.3.38	56322|56752
bfa:Bfae_31560	ncbi-geneid:8401700	3.2.-.-	52317
bfa:Bfae_31580	ncbi-geneid:8401702	5.1.1.4	54506
bfa:Bfae_31630	ncbi-geneid:8401707	1.2.1.-	53720
bfa:Bfae_31640	ncbi-geneid:8401708	4.2.1.52	51569
bfa:Bfae_31810	ncbi-geneid:8401726	1.11.1.6	56634|52317
bfa:Bfae_31890	ncbi-geneid:8401734	1.8.1.9	51905
bfa:Bfae_31930	ncbi-geneid:8401738	2.1.1.170	53335
bfa:Bfae_31970	ncbi-geneid:8401742	3.1.26.5	54211
