# Supplementary material for: Tracing the Repertoire of Promiscuous Enzymes along the Metabolic Pathways in Archaeal Organisms
Source: Life (Basel). 2017 Jul 13;7(3):30. doi: 10.3390/life7030030 (PMC5617955; doi:10.3390/life7030030)
Supplement: Supplementary file 1 [file life-07-00030-s001.zip › Table_S2/bfl.txt]

KEGGID	NCBIGI	ECs	SFamilyID
bfl:Bfl002	ncbi-geneid:1499202	3.6.3.14	81336
bfl:Bfl003	ncbi-geneid:1499203	3.6.3.14	81333
bfl:Bfl004	ncbi-geneid:1499204	3.6.3.14	81573
bfl:Bfl005	ncbi-geneid:1499205	3.6.3.14	47928
bfl:Bfl006	ncbi-geneid:1499206	3.6.3.14	52540|47917|50615
bfl:Bfl007	ncbi-geneid:1499207	3.6.3.14	52943
bfl:Bfl008	ncbi-geneid:1499208	3.6.3.14	52540|47917|50615
bfl:Bfl009	ncbi-geneid:1499209	3.6.3.14	51344|46604
bfl:Bfl010	ncbi-geneid:1499210	2.7.7.23|2.3.1.157	53448|51161
bfl:Bfl014	ncbi-geneid:1499214	3.1.26.5	54211
bfl:Bfl016	ncbi-geneid:1499216	2.7.7.7	55979|55979|55979
bfl:Bfl017	ncbi-geneid:1499217	5.99.1.3	56719|55874|54211
bfl:Bfl020	ncbi-geneid:1499220	6.1.1.14	55681
bfl:Bfl021	ncbi-geneid:1499221	6.1.1.14	109604|47323
bfl:Bfl022	ncbi-geneid:1499222	1.15.1.1	54719|46609
bfl:Bfl023	ncbi-geneid:1499223	3.4.24.70	55486
bfl:Bfl027	ncbi-geneid:1499227	3.6.1.-|3.6.4.12	52540|48024
bfl:Bfl032	ncbi-geneid:1499232	2.1.3.3	53671
bfl:Bfl033	ncbi-geneid:1499233	6.1.1.9	52374|47323|50677
bfl:Bfl034	ncbi-geneid:1499234	2.7.7.7	102400
bfl:Bfl035	ncbi-geneid:1499235	3.4.11.1	53187|52949
bfl:Bfl042	ncbi-geneid:1499242	3.6.3.-	52540
bfl:Bfl046	ncbi-geneid:1499246	2.5.1.7	55205
bfl:Bfl047	ncbi-geneid:1499247	3.4.21.-	50494|50156|50156
bfl:Bfl057	ncbi-geneid:1499257	2.7.7.-	56731|117023|57783
bfl:Bfl059	ncbi-geneid:1499259	3.4.24.57	53067|53067
bfl:Bfl061	ncbi-geneid:1499261	4.1.2.25	55620
bfl:Bfl062	ncbi-geneid:1499262	2.7.7.25|2.7.7.21|2.7.7.72|3.1.3.-|3.1.4	81891|81301
bfl:Bfl063	ncbi-geneid:1499263	2.7.1.-|2.7.7	53613|52374
bfl:Bfl065	ncbi-geneid:1499265	4.1.99.12	55821
bfl:Bfl066	ncbi-geneid:1499266	2.3.1.51	69593
bfl:Bfl067	ncbi-geneid:1499267	4.4.1.8	53383
bfl:Bfl075	ncbi-geneid:1499275	3.1.-.-
bfl:Bfl078	ncbi-geneid:1499278	3.5.1.28	53187
bfl:Bfl079	ncbi-geneid:1499279	2.5.1.75	52540
bfl:Bfl081	ncbi-geneid:1499281	3.4.-.-	117892
bfl:Bfl082	ncbi-geneid:1499282	3.4.-.-	117892|117892
bfl:Bfl083	ncbi-geneid:1499283	6.3.4.4	52540
bfl:Bfl084	ncbi-geneid:1499284	2.1.1.-	75217|55315
bfl:Bfl091	ncbi-geneid:1499291	3.6.1.1	50324
bfl:Bfl092	ncbi-geneid:1499292	2.5.1.90	48576
bfl:Bfl097	ncbi-geneid:1499297	2.1.1.-	53335
bfl:Bfl098	ncbi-geneid:1499298	3.4.24.-	52540|140990
bfl:Bfl099	ncbi-geneid:1499299	2.5.1.15	51717
bfl:Bfl100	ncbi-geneid:1499300	5.4.2.2|5.4.2.10	53738|53738|53738|55957
bfl:Bfl106	ncbi-geneid:1499306	4.2.1.70|5.4.99.12	55120
bfl:Bfl108	ncbi-geneid:1499308	2.7.7.8	54211|54211|55666|55666|50249|46915|54791
bfl:Bfl109	ncbi-geneid:1499309	3.6.4.13	52540
bfl:Bfl110	ncbi-geneid:1499310	2.7.7.7	102220
bfl:Bfl111	ncbi-geneid:1499311	2.7.2.4|1.1.1.13|1.1.1.3	53633|55347|51735|55021|55021
bfl:Bfl112	ncbi-geneid:1499312	2.7.1.39	54211|55060
bfl:Bfl113	ncbi-geneid:1499313	4.2.3.1	53686
bfl:Bfl117	ncbi-geneid:1499317	2.7.1.26|2.7.7.2	82114|52374
bfl:Bfl118	ncbi-geneid:1499318	6.1.1.5	52374|47323|50677
bfl:Bfl121	ncbi-geneid:1499321	1.3.1.26	51735|55347
bfl:Bfl122	ncbi-geneid:1499322	6.3.5.5	52021|52317
bfl:Bfl123	ncbi-geneid:1499323	6.3.5.5	56059|56059|48108|52440|52440|52335
bfl:Bfl124	ncbi-geneid:1499324	1.5.1.3	53597
bfl:Bfl125	ncbi-geneid:1499325	3.6.1.41	56300
bfl:Bfl126	ncbi-geneid:1499326	2.1.1.182	53335
bfl:Bfl127	ncbi-geneid:1499327	1.1.1.262	53659
bfl:Bfl128	ncbi-geneid:1499328	5.2.1.8	109998|54534|54534
bfl:Bfl130	ncbi-geneid:1499330	4.2.1.33|4.2.1.35	52016
bfl:Bfl131	ncbi-geneid:1499331	4.2.1.33|4.2.1.35	53732
bfl:Bfl132	ncbi-geneid:1499332	1.1.1.85	53659
bfl:Bfl133	ncbi-geneid:1499333	2.3.3.13	51569|110921
bfl:Bfl134	ncbi-geneid:1499334	2.1.1.-	53335|81799
bfl:Bfl136	ncbi-geneid:1499336	2.4.1.129	56601|56519
bfl:Bfl137	ncbi-geneid:1499337	6.3.2.13	53623|53244|63418
bfl:Bfl138	ncbi-geneid:1499338	6.3.2.10	53623|53244|63418
bfl:Bfl140	ncbi-geneid:1499340	6.3.2.9	53623|53244|51984
bfl:Bfl142	ncbi-geneid:1499342	2.4.1.227	53756
bfl:Bfl143	ncbi-geneid:1499343	6.3.2.8	53623|53244|51984
bfl:Bfl147	ncbi-geneid:1499347	3.5.1.-	54211|54211
bfl:Bfl150	ncbi-geneid:1499350	2.7.6.3	55083
bfl:Bfl151	ncbi-geneid:1499351	1.8.1.4	51905|55424
bfl:Bfl152	ncbi-geneid:1499352	2.3.1.12	52777|51230|47005
bfl:Bfl153	ncbi-geneid:1499353	1.2.4.1	52518|52518|52922
bfl:Bfl154	ncbi-geneid:1499354	2.4.2.-|3.4|2.4.1.129	56601|53955
bfl:Bfl156	ncbi-geneid:1499356	6.3.4.2	52540|52317
bfl:Bfl157	ncbi-geneid:1499357	4.2.1.11	51604|54826
bfl:Bfl158	ncbi-geneid:1499358	1.8.1.2	63380|52343|52218
bfl:Bfl159	ncbi-geneid:1499359	1.8.1.2	56014|56014|55124|55124
bfl:Bfl160	ncbi-geneid:1499360	1.8.4.8	52402
bfl:Bfl161	ncbi-geneid:1499361	1.-.-.-|4.99.1.-|2.1.1.107|1.3.1.76|4.99.1.4	53790|75615|51735
bfl:Bfl162	ncbi-geneid:1499362	2.7.7.4	52402
bfl:Bfl163	ncbi-geneid:1499363	2.7.7.4	52540|50465|50447
bfl:Bfl164	ncbi-geneid:1499364	2.7.1.25	52540
bfl:Bfl168	ncbi-geneid:1499368	6.1.1.7	55681|101353|55186|50447
bfl:Bfl175	ncbi-geneid:1499375	2.1.1.31	75217
bfl:Bfl177	ncbi-geneid:1499377	2.5.1.54	51569
bfl:Bfl178	ncbi-geneid:1499378	5.4.99.5|1.3.1.12	48179|51735|48600
bfl:Bfl179	ncbi-geneid:1499379	5.4.99.5|4.2.1.51	53850
bfl:Bfl181	ncbi-geneid:1499381	4.2.1.70|5.4.99.12	55120|55174
bfl:Bfl183	ncbi-geneid:1499383	1.1.1.158	56194|56176
bfl:Bfl184	ncbi-geneid:1499384	6.3.4.15
bfl:Bfl216	ncbi-geneid:1499416	2.7.7.6	56553|55257|47789
bfl:Bfl218	ncbi-geneid:1499418	2.1.2.9	53328|50486
bfl:Bfl219	ncbi-geneid:1499419	3.5.1.31|3.5.1.88	56420
bfl:Bfl221	ncbi-geneid:1499421	1.1.1.25	51735|53223
bfl:Bfl223	ncbi-geneid:1499423	3.1.2.6	56281
bfl:Bfl224	ncbi-geneid:1499424	3.1.26.4
bfl:Bfl225	ncbi-geneid:1499425	2.7.7.7
bfl:Bfl228	ncbi-geneid:1499428	1.11.1.15	52833
bfl:Bfl229	ncbi-geneid:1499429	5.-.-.-	111337
bfl:Bfl230	ncbi-geneid:1499430	2.4.2.29	51713
bfl:Bfl234	ncbi-geneid:1499434	3.5.4.26|1.1.1.193	53597|53927
bfl:Bfl235	ncbi-geneid:1499435	2.5.1.9|2.5.1.78	52121
bfl:Bfl237	ncbi-geneid:1499437	3.1.3.27	101307
bfl:Bfl238	ncbi-geneid:1499438	2.2.1.7	52518|52518|52922
bfl:Bfl243	ncbi-geneid:1499443	1.10.3.-	81452
bfl:Bfl244	ncbi-geneid:1499444	1.10.3.-	81442
bfl:Bfl245	ncbi-geneid:1499445	1.10.3.-	49503|81464
bfl:Bfl246	ncbi-geneid:1499446	3.4.21.92	52096
bfl:Bfl249	ncbi-geneid:1499449	3.2.2.-	48150
bfl:Bfl250	ncbi-geneid:1499450	3.1.-.-	53098
bfl:Bfl252	ncbi-geneid:1499452	2.5.1.6	55973|55973|55973
bfl:Bfl253	ncbi-geneid:1499453	3.5.3.11	52768
bfl:Bfl254	ncbi-geneid:1499454	2.7.2.3	53748
bfl:Bfl255	ncbi-geneid:1499455	4.1.2.13	51569
bfl:Bfl256	ncbi-geneid:1499456	5.3.1.6	100950|75445
bfl:Bfl257	ncbi-geneid:1499457	6.3.3.2	100950
bfl:Bfl259	ncbi-geneid:1499459	1.14.13.-	51905
bfl:Bfl262	ncbi-geneid:1499462	6.1.1.6	55681|50249
bfl:Bfl263	ncbi-geneid:1499463	4.1.1.20	51419|50621
bfl:Bfl264	ncbi-geneid:1499464	3.6.1.-	55811
bfl:Bfl266	ncbi-geneid:1499466	3.1.11.5	52540|52980|52540
bfl:Bfl267	ncbi-geneid:1499467	3.1.11.5
bfl:Bfl268	ncbi-geneid:1499468	3.1.11.5	52540|52980
bfl:Bfl269	ncbi-geneid:1499469	2.3.1.117	51161
bfl:Bfl270	ncbi-geneid:1499470	3.4.11.18	55920
bfl:Bfl273	ncbi-geneid:1499473	2.7.4.22	53633
bfl:Bfl275	ncbi-geneid:1499475	1.1.1.267	55347|51735|69055
bfl:Bfl276	ncbi-geneid:1499476	2.5.1.31	64005
bfl:Bfl278	ncbi-geneid:1499478	3.4.24.-	50156|50156
bfl:Bfl281	ncbi-geneid:1499481	2.3.1.-	51161
bfl:Bfl282	ncbi-geneid:1499482	4.2.1.-	54637
bfl:Bfl283	ncbi-geneid:1499483	2.3.1.129	51161
bfl:Bfl284	ncbi-geneid:1499484	2.4.1.182	53756
bfl:Bfl285	ncbi-geneid:1499485	3.1.26.4	53098
bfl:Bfl286	ncbi-geneid:1499486	2.7.7.7	89550
bfl:Bfl287	ncbi-geneid:1499487	6.4.1.2	52096
bfl:Bfl288	ncbi-geneid:1499488	6.3.4.-	52402|56037|82829
bfl:Bfl289	ncbi-geneid:1499489	6.1.1.15	55681|52954
bfl:Bfl291	ncbi-geneid:1499491	6.3.4.14|6.4.1.2	56059|52440|51246
bfl:Bfl293	ncbi-geneid:1499493	4.2.1.10	52304
bfl:Bfl299	ncbi-geneid:1499499	3.4.21.53	54211|52540|88697
bfl:Bfl300	ncbi-geneid:1499500	2.4.2.7	53271
bfl:Bfl301	ncbi-geneid:1499501	2.7.7.7	52540|48019
bfl:Bfl302	ncbi-geneid:1499502	2.7.4.3	52540
bfl:Bfl303	ncbi-geneid:1499503	3.6.1.-	56300
bfl:Bfl304	ncbi-geneid:1499504	6.1.1.16	52374|47323
bfl:Bfl305	ncbi-geneid:1499505	1.5.1.5|3.5.4.9	51735|53223
bfl:Bfl311	ncbi-geneid:1499511	2.7.7.7	52540|48019
bfl:Bfl313	ncbi-geneid:1499513	6.1.1.4	52374|50677|47323
bfl:Bfl314	ncbi-geneid:1499514	2.3.1.-	56317|90123
bfl:Bfl318	ncbi-geneid:1499518	1.14.13.-	51905
bfl:Bfl322	ncbi-geneid:1499522	3.5.1.25	51556|51338
bfl:Bfl323	ncbi-geneid:1499523	3.5.99.6	100950
bfl:Bfl324	ncbi-geneid:1499524	6.1.1.18	52374|50715
bfl:Bfl326	ncbi-geneid:1499526	5.4.2.2	53738|53738|55957|53738
bfl:Bfl327	ncbi-geneid:1499527	1.3.99.1	81343
bfl:Bfl328	ncbi-geneid:1499528	1.3.99.1	81343
bfl:Bfl329	ncbi-geneid:1499529	1.3.99.1	51905|46977|56425
bfl:Bfl331	ncbi-geneid:1499531	1.2.4.2	52518|52518
bfl:Bfl332	ncbi-geneid:1499532	2.3.1.61	52777|51230|47005
bfl:Bfl333	ncbi-geneid:1499533	6.2.1.5	56059|52210
bfl:Bfl334	ncbi-geneid:1499534	6.2.1.5	52210|51735
bfl:Bfl342	ncbi-geneid:1499542	5.4.2.1
bfl:Bfl345	ncbi-geneid:1499545	3.1.1.29	53178
bfl:Bfl346	ncbi-geneid:1499546	2.7.6.1	53271
bfl:Bfl349	ncbi-geneid:1499549	2.1.1.-	53335
bfl:Bfl350	ncbi-geneid:1499550	2.5.1.55	51569
bfl:Bfl351	ncbi-geneid:1499551	6.1.1.3	55681|52954
bfl:Bfl355	ncbi-geneid:1499555	6.1.1.20	55681|46589
bfl:Bfl356	ncbi-geneid:1499556	6.1.1.20	56037|55681|50249|54991|46955
bfl:Bfl357	ncbi-geneid:1499557	6.-.-.-|2.7.7.63	55681|82649
bfl:Bfl362	ncbi-geneid:1499562	4.4.1.16|2.8.1.7	53383
bfl:Bfl366	ncbi-geneid:1499566	2.5.1.9	63380|63380
bfl:Bfl368	ncbi-geneid:1499568	3.1.13.-
bfl:Bfl370	ncbi-geneid:1499570	1.4.3.5	50475
bfl:Bfl371	ncbi-geneid:1499571	6.1.1.1	52374|55174
bfl:Bfl372	ncbi-geneid:1499572	4.2.99.18	48150
bfl:Bfl373	ncbi-geneid:1499573	4.2.1.2	48557
bfl:Bfl375	ncbi-geneid:1499575	4.1.1.-	52507
bfl:Bfl376	ncbi-geneid:1499576	2.7.7.38	53448
bfl:Bfl378	ncbi-geneid:1499578	2.7.1.130	52540
bfl:Bfl379	ncbi-geneid:1499579	3.6.3.-	52540|90123
bfl:Bfl381	ncbi-geneid:1499581	2.7.4.14	52540
bfl:Bfl382	ncbi-geneid:1499582	2.5.1.19	55205
bfl:Bfl383	ncbi-geneid:1499583	2.6.1.52	53383
bfl:Bfl384	ncbi-geneid:1499584	6.1.1.11	55681|46589
bfl:Bfl387	ncbi-geneid:1499587	1.8.1.9	51905
bfl:Bfl391	ncbi-geneid:1499591	3.2.1.-	53955
bfl:Bfl392	ncbi-geneid:1499592	2.1.1.61|2.8.1.-	52402
bfl:Bfl393	ncbi-geneid:1499593	4.3.2.2	48557
bfl:Bfl395	ncbi-geneid:1499595	3.6.3.-	52540
bfl:Bfl399	ncbi-geneid:1499599	3.1.21.-	51556
bfl:Bfl400	ncbi-geneid:1499600	2.7.7.7	52540|48019
bfl:Bfl401	ncbi-geneid:1499601	2.7.4.9	52540
bfl:Bfl402	ncbi-geneid:1499602	4.1.3.38	56752
bfl:Bfl404	ncbi-geneid:1499604	1.1.1.100	51735
bfl:Bfl405	ncbi-geneid:1499605	2.3.1.39	52151|55048
bfl:Bfl406	ncbi-geneid:1499606	2.3.1.41|2.3.1.180	53901
bfl:Bfl407	ncbi-geneid:1499607	2.3.1.15	53659
bfl:Bfl409	ncbi-geneid:1499609	4.2.1.70|5.4.99.12	55120|55174
bfl:Bfl410	ncbi-geneid:1499610	3.1.4.-|3.1.26.12	50249
bfl:Bfl418	ncbi-geneid:1499618	1.8.99.3|2.8.1.-	69721
bfl:Bfl420	ncbi-geneid:1499620	4.2.1.60	54637
bfl:Bfl421	ncbi-geneid:1499621	6.1.1.22	55681|50249
bfl:Bfl422	ncbi-geneid:1499622	2.6.1.57|2.6.1.1	53383
bfl:Bfl424	ncbi-geneid:1499624	1.3.1.9	51735
bfl:Bfl425	ncbi-geneid:1499625	3.5.4.25	142695
bfl:Bfl426	ncbi-geneid:1499626	4.1.3.27	56322
bfl:Bfl427	ncbi-geneid:1499627	4.1.3.27	52317
bfl:Bfl428	ncbi-geneid:1499628	2.4.2.18	52418|47648
bfl:Bfl429	ncbi-geneid:1499629	4.1.1.48|5.3.1.24	51366|51366
bfl:Bfl430	ncbi-geneid:1499630	4.2.1.20	53686
bfl:Bfl431	ncbi-geneid:1499631	4.2.1.20	51366
bfl:Bfl433	ncbi-geneid:1499633	2.7.8.-	56024|56024
bfl:Bfl434	ncbi-geneid:1499634	2.7.1.21	52540|57716
bfl:Bfl435	ncbi-geneid:1499635	3.1.11.2	56219
bfl:Bfl436	ncbi-geneid:1499636	3.4.21.-	52096|52096
bfl:Bfl437	ncbi-geneid:1499637	1.2.1.12	55347|51735
bfl:Bfl442	ncbi-geneid:1499642	3.4.-.-	53067|53067
bfl:Bfl443	ncbi-geneid:1499643	4.1.3.-|2.6.1.85	56322
bfl:Bfl445	ncbi-geneid:1499645	2.7.1.69	52728|53062
bfl:Bfl449	ncbi-geneid:1499649	1.1.1.49	55347|51735
bfl:Bfl450	ncbi-geneid:1499650	2.7.1.40	51621|52935|50800
bfl:Bfl452	ncbi-geneid:1499652	6.1.1.12	55681|50249|55261
bfl:Bfl453	ncbi-geneid:1499653	6.1.1.19	52374|47323|55190
bfl:Bfl461	ncbi-geneid:1499661	3.1.11.1	53098
bfl:Bfl462	ncbi-geneid:1499662	2.4.2.17	53850|54913
bfl:Bfl463	ncbi-geneid:1499663	1.1.1.23	53720
bfl:Bfl464	ncbi-geneid:1499664	2.6.1.9	53383
bfl:Bfl465	ncbi-geneid:1499665	4.2.1.19|3.1.3.15	56784|54211|54211
bfl:Bfl466	ncbi-geneid:1499666	2.4.2.-	52317
bfl:Bfl467	ncbi-geneid:1499667	5.3.1.16	51366
bfl:Bfl468	ncbi-geneid:1499668	4.1.3.-	51366
bfl:Bfl469	ncbi-geneid:1499669	3.6.1.31|3.5.4.19	141734|101386
bfl:Bfl470	ncbi-geneid:1499670	1.1.1.44	48179|51735
bfl:Bfl471	ncbi-geneid:1499671	6.1.1.10	52374|47323|57770
bfl:Bfl472	ncbi-geneid:1499672	3.5.4.16	55620
bfl:Bfl474	ncbi-geneid:1499674	6.3.2.4	56059|52440
bfl:Bfl476	ncbi-geneid:1499676	5.99.1.3	56719|101904
bfl:Bfl477	ncbi-geneid:1499677	2.1.1.64	53335
bfl:Bfl478	ncbi-geneid:1499678	1.17.4.1	51998|48168
bfl:Bfl479	ncbi-geneid:1499679	1.17.4.1	47240
bfl:Bfl486	ncbi-geneid:1499686	1.6.5.3	54862
bfl:Bfl488	ncbi-geneid:1499688	1.6.5.3	53706|54862|54292
bfl:Bfl489	ncbi-geneid:1499689	1.6.5.3	142019|140490|142984
bfl:Bfl490	ncbi-geneid:1499690	1.6.5.3	52833
bfl:Bfl491	ncbi-geneid:1499691	1.6.99.5|1.6.5.3	56762|143243
bfl:Bfl492	ncbi-geneid:1499692	1.6.5.3	56770
bfl:Bfl494	ncbi-geneid:1499694	6.3.2.12|6.3.2.17	53623|53244
bfl:Bfl496	ncbi-geneid:1499696	5.4.99.12	55120
bfl:Bfl497	ncbi-geneid:1499697	1.1.1.290	51735|52283
bfl:Bfl498	ncbi-geneid:1499698	2.3.1.41	53901|53901
bfl:Bfl499	ncbi-geneid:1499699	2.1.1.72	53335
bfl:Bfl500	ncbi-geneid:1499700	4.2.3.5	103263
bfl:Bfl504	ncbi-geneid:1499704	6.1.1.17	52374|48163
bfl:Bfl507	ncbi-geneid:1499707	6.5.1.2	56091|47781|50249
bfl:Bfl508	ncbi-geneid:1499708	2.5.1.47	53686
bfl:Bfl510	ncbi-geneid:1499710	2.7.3.9	51621|52009|47831
bfl:Bfl511	ncbi-geneid:1499711	3.6.3.25	52540
bfl:Bfl515	ncbi-geneid:1499715	2.2.1.2	51569
bfl:Bfl516	ncbi-geneid:1499716	2.2.1.1	52518|52518|52922
bfl:Bfl517	ncbi-geneid:1499717	3.5.1.18	53187|55031
bfl:Bfl518	ncbi-geneid:1499718	4.2.1.52	51569
bfl:Bfl519	ncbi-geneid:1499719	1.11.1.7|1.11.1.15	52833
bfl:Bfl520	ncbi-geneid:1499720	2.4.2.9	53271
bfl:Bfl523	ncbi-geneid:1499723	3.5.1.5	51556|51338|51338
bfl:Bfl524	ncbi-geneid:1499724	3.5.1.5	51278
bfl:Bfl525	ncbi-geneid:1499725	3.5.1.5	54111
bfl:Bfl527	ncbi-geneid:1499727	6.3.5.2	54810|52402|52317
bfl:Bfl528	ncbi-geneid:1499728	1.1.1.205	51412|54631
bfl:Bfl529	ncbi-geneid:1499729	1.1.5.4	51905
bfl:Bfl531	ncbi-geneid:1499731	6.1.1.21	55681|52954
bfl:Bfl533	ncbi-geneid:1499733	2.7.4.6	54919
bfl:Bfl534	ncbi-geneid:1499734	4.4.1.-|2.8.1.7	53383
bfl:Bfl535	ncbi-geneid:1499735	3.1.3.25	56655
bfl:Bfl536	ncbi-geneid:1499736	2.1.2.1	53383
bfl:Bfl537	ncbi-geneid:1499737	3.5.4.-	53927
bfl:Bfl538	ncbi-geneid:1499738	2.7.8.7	56214
bfl:Bfl539	ncbi-geneid:1499739	2.6.99.2	63892
bfl:Bfl540	ncbi-geneid:1499740	3.1.26.3	69065|54768
bfl:Bfl541	ncbi-geneid:1499741	3.4.21.89	51306
bfl:Bfl543	ncbi-geneid:1499743	3.2.2.-	52141
bfl:Bfl545	ncbi-geneid:1499745	2.7.1.23	111331
bfl:Bfl551	ncbi-geneid:1499751	2.7.8.8	56024|56024
bfl:Bfl555	ncbi-geneid:1499755	3.5.4.10|2.1.2.3	53927|52335
bfl:Bfl556	ncbi-geneid:1499756	2.7.7.6	64484
bfl:Bfl557	ncbi-geneid:1499757	2.7.7.6	64484
bfl:Bfl564	ncbi-geneid:1499764	3.6.5.3	52540|50465|50447
bfl:Bfl568	ncbi-geneid:1499768	4.1.3.-|2.6.1.85	52317
bfl:Bfl569	ncbi-geneid:1499769	6.1.1.2	52374
bfl:Bfl570	ncbi-geneid:1499770	5.1.3.1	51366
bfl:Bfl571	ncbi-geneid:1499771	4.2.3.4	56796
bfl:Bfl572	ncbi-geneid:1499772	2.7.1.71	52540
bfl:Bfl574	ncbi-geneid:1499774	1.2.1.11	55347|51735
bfl:Bfl579	ncbi-geneid:1499779	5.1.1.7	54506|54506
bfl:Bfl580	ncbi-geneid:1499780	2.5.1.61	53850|54782
bfl:Bfl581	ncbi-geneid:1499781	4.2.1.75	69618
bfl:Bfl588	ncbi-geneid:1499788	1.1.1.86	51735|48179|48179
bfl:Bfl589	ncbi-geneid:1499789	4.3.1.19	53686|55021
bfl:Bfl590	ncbi-geneid:1499790	4.2.1.9	143975|52016
bfl:Bfl591	ncbi-geneid:1499791	2.6.1.42	56752
bfl:Bfl593	ncbi-geneid:1499793	2.2.1.6	52518|52518|52467
bfl:Bfl597	ncbi-geneid:1499797	1.5.1.20	51730
bfl:Bfl598	ncbi-geneid:1499798	2.5.1.48	53383
bfl:Bfl600	ncbi-geneid:1499800	1.18.1.2	52343|63380
bfl:Bfl601	ncbi-geneid:1499801	5.3.1.1	51351
bfl:Bfl602	ncbi-geneid:1499802	2.7.1.11	53784
bfl:Bfl603	ncbi-geneid:1499803	2.3.1.30	51161
bfl:Bfl604	ncbi-geneid:1499804	1.1.1.94	48179|51735
bfl:Bfl607	ncbi-geneid:1499807	5.1.3.20	51735
bfl:Bfl608	ncbi-geneid:1499808	2.4.-.-	53756
bfl:Bfl609	ncbi-geneid:1499809	2.4.-.-	53756
bfl:Bfl610	ncbi-geneid:1499810	2.-.-.-	53756
bfl:Bfl613	ncbi-geneid:1499813	3.6.1.23	51283
bfl:Bfl616	ncbi-geneid:1499816	2.7.4.8	52540
bfl:Bfl617	ncbi-geneid:1499817	2.7.7.6	63562
bfl:Bfl618	ncbi-geneid:1499818	6.3.1.2	55931|54368
bfl:Bfl619	ncbi-geneid:1499819	2.7.7.7	56672|88723|47807|53098
bfl:Bfl620	ncbi-geneid:1499820	4.1.1.-	50475|143968
bfl:Bfl622	ncbi-geneid:1499822	2.1.1	53335
bfl:Bfl624	ncbi-geneid:1499824	2.4.2.3	53167
bfl:Bfl625	ncbi-geneid:1499825	2.1.1.14	51726|51726
bfl:Bfl628	ncbi-geneid:1499828	2.1.1.171	53335
bfl:Bfl629	ncbi-geneid:1499829	5.3.1.9	53697
bfl:Bfl629	ncbi-geneid:1499829	5.3.1.9	53697
