# Supplementary material for: Tracing the Repertoire of Promiscuous Enzymes along the Metabolic Pathways in Archaeal Organisms
Source: Life (Basel). 2017 Jul 13;7(3):30. doi: 10.3390/life7030030 (PMC5617955; doi:10.3390/life7030030)
Supplement: Supplementary file 1 [file life-07-00030-s001.zip › Table_S2/bfr.txt]

KEGGID	NCBIGI	ECs	SFamilyID
bfr:BF0017	ncbi-geneid:3081499	3.1.6.1	53649
bfr:BF0022	ncbi-geneid:3081850	1.4.3.16	51905|56425|46977
bfr:BF0024	ncbi-geneid:3081211	1.8.1.4	51905|55424
bfr:BF0025	ncbi-geneid:3081161	3.4.16.4|3.4.21	56601
bfr:BF0026	ncbi-geneid:3081880	2.8.3.-	100950|100950
bfr:BF0057	ncbi-geneid:3082444	5.4.99.12	55120
bfr:BF0058	ncbi-geneid:3081611	5.-.-.-	111337
bfr:BF0059	ncbi-geneid:3081612	2.7.6.3	55083
bfr:BF0061	ncbi-geneid:3081580	2.5.1.6	55973|55973|55973
bfr:BF0065	ncbi-geneid:3081311	3.1.26.5	54211
bfr:BF0067	ncbi-geneid:3082442	3.1.21.-	51556
bfr:BF0068	ncbi-geneid:3082443	6.1.1.1	52374|55174
bfr:BF0071	ncbi-geneid:3081647	5.3.1.17	51182
bfr:BF0072	ncbi-geneid:3082255	1.1.1.69	51735
bfr:BF0079	ncbi-geneid:3081163	3.6.3.-	52540
bfr:BF0084	ncbi-geneid:3081416	6.3.4.13	56059|52440|51246
bfr:BF0086	ncbi-geneid:3081895	2.1.1.-	53335
bfr:BF0087	ncbi-geneid:3081896	2.3.1.30	51161
bfr:BF0091	ncbi-geneid:3081501	2.7.7.7	56672|88723|53098|47807
bfr:BF0092	ncbi-geneid:3082380	2.5.1.90	48576
bfr:BF0095	ncbi-geneid:3081112	4.1.2.4	51569
bfr:BF0097	ncbi-geneid:3081658	3.1.-.-	69500
bfr:BF0099	ncbi-geneid:3082203	2.4.2.7	53271
bfr:BF0163	ncbi-geneid:3081866	3.1.22.4	52540|46785
bfr:BF0169	ncbi-geneid:3081362	3.6.4.13	52540
bfr:BF0171	ncbi-geneid:3081364	2.7.1.4	53613
bfr:BF0172	ncbi-geneid:3081587	5.3.1.13	53697
bfr:BF0174	ncbi-geneid:3081212	3.4.99.-	63411|63411
bfr:BF0177	ncbi-geneid:3081718	4.2.1.8	51658
bfr:BF0178	ncbi-geneid:3081719	1.1.1.131	51735
bfr:BF0180	ncbi-geneid:3081383	3.4.21.89	51306
bfr:BF0181	ncbi-geneid:3081249	3.4.21.89	51306|51306
bfr:BF0182	ncbi-geneid:3081250	1.3.1.26	55347|51735
bfr:BF0188	ncbi-geneid:3082219	2.3.1.129	51161
bfr:BF0192	ncbi-geneid:3081765	3.2.1.23	51445|74650|49785|49303|49303
bfr:BF0196	ncbi-geneid:3081869	6.1.1.16	52374|47323
bfr:BF0210	ncbi-geneid:3081888	2.7.3.-	55874|47384|158472
bfr:BF0211	ncbi-geneid:3081867	3.6.3.2	81665|81660|56784|81653
bfr:BF0215	ncbi-geneid:3081196	2.8.1.-	52402
bfr:BF0217	ncbi-geneid:3081666	2.7.1.11	53784
bfr:BF0218	ncbi-geneid:3081841	3.1.26.3	69065|54768
bfr:BF0219	ncbi-geneid:3081842	2.3.1.179	53901|53901
bfr:BF0221	ncbi-geneid:3081831	2.1.2.2	53328
bfr:BF0222	ncbi-geneid:3081832	1.1.1.290	51735|52283
bfr:BF0225	ncbi-geneid:3082308	2.4.1.58	53448
bfr:BF0231	ncbi-geneid:3081541	3.1.26.4
bfr:BF0235	ncbi-geneid:3081730	2.7.1.71	52540
bfr:BF0239	ncbi-geneid:3081620	4.1.1.19	51419|50621
bfr:BF0240	ncbi-geneid:3082382	2.7.2	53633
bfr:BF0253	ncbi-geneid:3082267	5.3.1.25	53743|50443
bfr:BF0254	ncbi-geneid:3082268	1.1.1.77	56796
bfr:BF0256	ncbi-geneid:3082678	2.7.1.5	53067|53067
bfr:BF0269	ncbi-geneid:3081352	2.8.1.7|4.4.1.16	53383
bfr:BF0287	ncbi-geneid:3081637	3.2.1.22	51445
bfr:BF0290	ncbi-geneid:3082650	3.1.26.4	53098
bfr:BF0292	ncbi-geneid:3082644	5.4.2.1	64158|53649
bfr:BF0297	ncbi-geneid:3081766	5.99.1.3	56719|55874|54211
bfr:BF0305	ncbi-geneid:3081139	6.3.2.8	53623|53244|51984
bfr:BF0306	ncbi-geneid:3082635	2.4.1.227	53756
bfr:BF0308	ncbi-geneid:3081736	6.3.2.9	53623|53244|51984
bfr:BF0310	ncbi-geneid:3081738	6.3.2.13	53623|53244|63418
bfr:BF0311	ncbi-geneid:3085678	2.4.1.129	56601|56519|54184
bfr:BF0313	ncbi-geneid:3085680	2.1.1.-	53335|81799
bfr:BF0323	ncbi-geneid:3082611	3.1.5.1	109604
bfr:BF0324	ncbi-geneid:3082612	3.6.1.23	51283
bfr:BF0330	ncbi-geneid:3082610	3.2.1.21	51445|56988
bfr:BF0339	ncbi-geneid:3081394	3.2.1.24	74650|88713|88688|49785
bfr:BF0344	ncbi-geneid:3082541	3.2.1.99	75005
bfr:BF0352	ncbi-geneid:3081572	5.1.3.3	74650
bfr:BF0373	ncbi-geneid:3082301	6.2.1.3	56801
bfr:BF0381	ncbi-geneid:3081576	3.2.1.52	51445|55545
bfr:BF0392	ncbi-geneid:3082582	3.2.1.21	51445|52279
bfr:BF0411	ncbi-geneid:3081548	5.99.1.-	56719
bfr:BF0412	ncbi-geneid:3081549	6.1.1.14	55681|52954
bfr:BF0420	ncbi-geneid:3081639	1.7.2.2	48695
bfr:BF0426	ncbi-geneid:3081773	4.2.-.-	53697
bfr:BF0444	ncbi-geneid:3081361	1.2.1.11	55347|51735
bfr:BF0447	ncbi-geneid:3082434	3.6.3.-	52540
bfr:BF0451	ncbi-geneid:3082664	6.3.2.10	53623|53244|63418
bfr:BF0454	ncbi-geneid:3082265	4.1.1.15	53383
bfr:BF0455	ncbi-geneid:3081825	3.5.1.2	56601
bfr:BF0457	ncbi-geneid:3081827	2.5.1.15	51717
bfr:BF0478	ncbi-geneid:3081698	2.3.1.8	53659
bfr:BF0479	ncbi-geneid:3081699	2.7.2.1	53067|53067
bfr:BF0480	ncbi-geneid:3081700	3.1.3.1	53649
bfr:BF0482	ncbi-geneid:3081750	3.6.1.-	56300
bfr:BF0489	ncbi-geneid:3081107	5.4.99.12	55120|55174
bfr:BF0490	ncbi-geneid:3081108	6.3.2.4	56059|52440
bfr:BF0494	ncbi-geneid:3081680	2.1.3.11	53671
bfr:BF0498	ncbi-geneid:3082671	1.2.1.41	53720
bfr:BF0499	ncbi-geneid:3082672	2.7.2.11	53633|88697
bfr:BF0501	ncbi-geneid:3082494	5.1.1.3	53681|53681
bfr:BF0505	ncbi-geneid:3082652	2.5.1.31	64005
bfr:BF0507	ncbi-geneid:3082252	3.5.4.26|1.1.1.193	53927|53597
bfr:BF0508	ncbi-geneid:3082253	2.1.1.-	53335
bfr:BF0510	ncbi-geneid:3082256	2.4.2.10	53271
bfr:BF0512	ncbi-geneid:3082258	4.3.2.1	48557
bfr:BF0528	ncbi-geneid:3082295	6.2.1.1	56801
bfr:BF0530	ncbi-geneid:3082297	1.5.1.2	51735|48179
bfr:BF0531	ncbi-geneid:3082617	2.6.1.11	53383
bfr:BF0532	ncbi-geneid:3082618	1.2.1	51735|55347
bfr:BF0533	ncbi-geneid:3082619	6.3.4.5	69864|52402
bfr:BF0541	ncbi-geneid:3081277	1.1.1.37	56327|51735
bfr:BF0550	ncbi-geneid:3081519	3.2.1.22	51445
bfr:BF0562	ncbi-geneid:3081236	2.7.1.2	53067
bfr:BF0576	ncbi-geneid:3081492	2.7.2.4	53633|55021|55021
bfr:BF0579	ncbi-geneid:3081495	3.6.3.12	56784|81653|81665
bfr:BF0594	ncbi-geneid:3081713	4.1.99.12|3.5.4.25	55821|142695
bfr:BF0595	ncbi-geneid:3081952	2.6.1.1	53383
bfr:BF0596	ncbi-geneid:3081953	3.2.1.40	48208
bfr:BF0598	ncbi-geneid:3082471	2.3.1.46	52317
bfr:BF0599	ncbi-geneid:3082472	3.4.-.-	51395
bfr:BF0607	ncbi-geneid:3081839	3.5.1.1	53774
bfr:BF0608	ncbi-geneid:3081840	2.7.2.4|1.1.1.3	53633|55347|51735|55021|55021
bfr:BF0609	ncbi-geneid:3081157	5.4.2.1	53649
bfr:BF0610	ncbi-geneid:3081158	4.2.3.1	53686
bfr:BF0659	ncbi-geneid:3081847	2.7.1.21	52540|57716
bfr:BF0674	ncbi-geneid:3081779	3.4.11.2	55486|63737
bfr:BF0676	ncbi-geneid:3081781	4.2.1.2	117457
bfr:BF0688	ncbi-geneid:3081775	3.6.1.-	52540|50249
bfr:BF0697	ncbi-geneid:3081557	2.7.4.22	53633
bfr:BF0704	ncbi-geneid:3081934	6.3.4.15
bfr:BF0712	ncbi-geneid:3082511	2.7.7.7	89550|160975
bfr:BF0721	ncbi-geneid:3082421	3.6.3.-	52540
bfr:BF0737	ncbi-geneid:3081172	2.5.1.19	55205
bfr:BF0740	ncbi-geneid:3081175	3.2.1.52	51445|55545
bfr:BF0743	ncbi-geneid:3081116	4.2.3.4	56796
bfr:BF0746	ncbi-geneid:3081153	2.7.8.-	56024|56024
bfr:BF0750	ncbi-geneid:3081143	3.1.11.5	52540
bfr:BF0761	ncbi-geneid:3081614	6.1.1.7	55681|101353|55186|50447
bfr:BF0764	ncbi-geneid:3081408	2.7.6.5	109604|81301|81271|55021
bfr:BF0765	ncbi-geneid:3081409	3.2.1.-	53955|54106
bfr:BF0770	ncbi-geneid:3082987	3.1.3.2|3.1.3.5	64167
bfr:BF0771	ncbi-geneid:3082988	2.4.1.182	53756
bfr:BF0774	ncbi-geneid:3083056	3.4.24.-	52540|140990
bfr:BF0778	ncbi-geneid:3083060	2.1.1.182	53335
bfr:BF0780	ncbi-geneid:3082517	3.4.13.3	53187|55031
bfr:BF0789	ncbi-geneid:3081287	2.7.-.-	52540
bfr:BF0805	ncbi-geneid:3082304	2.7.7.24	53448
bfr:BF0806	ncbi-geneid:3082305	5.1.3.13	51182
bfr:BF0807	ncbi-geneid:3082306	4.2.1.46	51735
bfr:BF0822	ncbi-geneid:3081275	2.3.1.180	53901
bfr:BF0841	ncbi-geneid:3081506	3.2.1.21	51445|52279
bfr:BF0846	ncbi-geneid:3082530	3.2.1.78	51445
bfr:BF0865	ncbi-geneid:3081200	1.6.5.3	54862
bfr:BF0867	ncbi-geneid:3081202	1.6.5.3	56762|143243
bfr:BF0868	ncbi-geneid:3082431	1.6.5.3	56770
bfr:BF0873	ncbi-geneid:3081652	2.2.1.7	52518|52518|52922
bfr:BF0877	ncbi-geneid:3081704	3.1.3.18	56784
bfr:BF0892	ncbi-geneid:3081531	5.1.1.1|6.3.2.10	51419|50621|53623|53244|63418
bfr:BF0903	ncbi-geneid:3082842	2.5.1.75	52540|52540
bfr:BF0905	ncbi-geneid:3082844	2.3.1.129	51161
bfr:BF0906	ncbi-geneid:3082877	4.2.1.-|3.5.1.-	54637|54211|54211
bfr:BF0907	ncbi-geneid:3082878	2.3.1.-	51161
bfr:BF0909	ncbi-geneid:3082880	4.1.1.23	51366
bfr:BF0911	ncbi-geneid:3082882	6.3.3.1	56042|55326
bfr:BF0916	ncbi-geneid:3082927	1.1.1.25	51735|53223
bfr:BF0917	ncbi-geneid:3082928	2.1.1	53335
bfr:BF0918	ncbi-geneid:3083016	6.3.2.6	56104
bfr:BF0925	ncbi-geneid:3083040	5.4.99.12	55120
bfr:BF0929	ncbi-geneid:3082753	3.2.1.23	51445|74650|49785|49303|49303
bfr:BF0956	ncbi-geneid:3081218	2.5.1.78	52121
bfr:BF0962	ncbi-geneid:3082552	6.3.3.2	100950
bfr:BF0964	ncbi-geneid:3081165	3.5.4.12	53927
bfr:BF0966	ncbi-geneid:3081167	3.4.15.5	55486
bfr:BF0967	ncbi-geneid:3081168	1.2.1.12	55347|51735
bfr:BF0969	ncbi-geneid:3082542	6.3.5.2	52402|54810|52317
bfr:BF0976	ncbi-geneid:3081276	2.8.1.8	102114
bfr:BF0977	ncbi-geneid:3081668	3.4.14.5	53474|82171
bfr:BF0984	ncbi-geneid:3081514	3.5.99.6	100950
bfr:BF0990	ncbi-geneid:3081568	4.4.1.8	53383
bfr:BF1000	ncbi-geneid:3081881	3.2.1.1	88713
bfr:BF1002	ncbi-geneid:3081883	2.4.1.21	53756
bfr:BF1003	ncbi-geneid:3081884	6.3.2.1	52374
bfr:BF1004	ncbi-geneid:3081885	4.1.1.11	50692
bfr:BF1005	ncbi-geneid:3081621	1.4.1.13|1.4.1.14	51971|46548|52343|63380
bfr:BF1007	ncbi-geneid:3081623	6.1.1.11	55681|46589
bfr:BF1014	ncbi-geneid:3081923	3.1.3.18	56784
bfr:BF1018	ncbi-geneid:3081724	3.4.24.-	63411|63411|63411|63411
bfr:BF1019	ncbi-geneid:3081725	2.5.1.55	51569
bfr:BF1021	ncbi-geneid:3081727	2.5.1.75	52540|52540
bfr:BF1025	ncbi-geneid:3081890	2.1.1.-	75217|88697
bfr:BF1030	ncbi-geneid:3081186	2.1.1.-	53335|88697
bfr:BF1035	ncbi-geneid:3081191	1.8.1.9	51905
bfr:BF1036	ncbi-geneid:3081897	3.2.1.52	51445|55545
bfr:BF1040	ncbi-geneid:3081476	6.3.1.2	55931
bfr:BF1044	ncbi-geneid:3081792	3.1.26.11	56281
bfr:BF1048	ncbi-geneid:3081796	3.6.1.19	101386|101386
bfr:BF1050	ncbi-geneid:3081910	6.1.1.9	52374|50677|47323|46589
bfr:BF1072	ncbi-geneid:3082713	2.7.1.33
bfr:BF1078	ncbi-geneid:3082719	2.1.1.-	102114
bfr:BF1080	ncbi-geneid:3082692	1.1.1.262	53659
bfr:BF1094	ncbi-geneid:3081391	2.7.7.24	53448
bfr:BF1100	ncbi-geneid:3081808	5.1.3.14	53756
bfr:BF1108	ncbi-geneid:3081317	5.1.3.14	53756
bfr:BF1119	ncbi-geneid:3081491	2.4.2.8	53271
bfr:BF1120	ncbi-geneid:3081739	2.7.4.3	52540
bfr:BF1131	ncbi-geneid:3082281	2.7.7.7	56672|100879
bfr:BF1141	ncbi-geneid:3082232	5.4.99.12	55120
bfr:BF1142	ncbi-geneid:3082233	3.1.21.5	52540
bfr:BF1145	ncbi-geneid:3082706	1.-.-.-	51735
bfr:BF1174	ncbi-geneid:3082849	2.7.7.7
bfr:BF1175	ncbi-geneid:3082850	2.4.2.3	53167
bfr:BF1188	ncbi-geneid:3082934	4.2.1.11	51604|54826
bfr:BF1196	ncbi-geneid:3082979	3.1.1.29	53178
bfr:BF1202	ncbi-geneid:3082985	2.7.1.24	52540
bfr:BF1214	ncbi-geneid:3083048	1.11.1.15	52833
bfr:BF1215	ncbi-geneid:3083049	1.5.1.7	51735
bfr:BF1241	ncbi-geneid:3082778	3.1.21.2	51658
bfr:BF1242	ncbi-geneid:3082779	4.2.1.20	53686
bfr:BF1245	ncbi-geneid:3082781	1.11.1.6	56634
bfr:BF1250	ncbi-geneid:3082786	3.5.2.6	56601
bfr:BF1258	ncbi-geneid:3082794	1.6.4.-	51905|52833|52833
bfr:BF1259	ncbi-geneid:3082795	1.11.1.15	52833
bfr:BF1265	ncbi-geneid:3082807	4.3.1.17	143548
bfr:BF1290	ncbi-geneid:3081368	1.1.1.1	50129|51735
bfr:BF1291	ncbi-geneid:3081369	2.1.1.-	75217|55315
bfr:BF1296	ncbi-geneid:3082744	3.6.3.3|3.6.3.5	56784|81653|81665
bfr:BF1301	ncbi-geneid:3082749	2.4.2.14	53271|56235
bfr:BF1302	ncbi-geneid:3082750	3.4.11.4	53187|55031
bfr:BF1303	ncbi-geneid:3082751	2.1.2.10	103025|101790
bfr:BF1310	ncbi-geneid:3081432	1.1.1.133	51735
bfr:BF1315	ncbi-geneid:3081692	5.4.4.2	56322
bfr:BF1316	ncbi-geneid:3081693	2.2.1.9	52518|52518
bfr:BF1318	ncbi-geneid:3082354	4.1.3.36	52096
bfr:BF1321	ncbi-geneid:3081694	6.2.1.26	56801
bfr:BF1338	ncbi-geneid:3081377	1.97.1.4	102114
bfr:BF1339	ncbi-geneid:3081378	2.3.1.54	51998
bfr:BF1349	ncbi-geneid:3082321	2.1.1.37	53335
bfr:BF1397	ncbi-geneid:3082901	3.2.1.20	51445|51011
bfr:BF1406	ncbi-geneid:3082627	2.5.1.49	53383
bfr:BF1407	ncbi-geneid:3082628	2.1.1.61|2.8.1.-	52402
bfr:BF1414	ncbi-geneid:3081752	2.4.1.-	56601|53955
bfr:BF1416	ncbi-geneid:3081754	6.3.4.-	52402|56037
bfr:BF1436	ncbi-geneid:3082470	2.7.7.13	53448|54631
bfr:BF1441	ncbi-geneid:3082371	1.1.1.-	51735|52413|48179
bfr:BF1450	ncbi-geneid:3082376	4.4.1.5	54593
bfr:BF1453	ncbi-geneid:3082379	1.4.3.5	50475
bfr:BF1459	ncbi-geneid:3082365	1.1.1.28	51735|52283
bfr:BF1466	ncbi-geneid:3082339	1.7.1.13	55620
bfr:BF1469	ncbi-geneid:3082270	2.4.2.19	51690|54675
bfr:BF1474	ncbi-geneid:3082275	1.3.1.-
bfr:BF1475	ncbi-geneid:3082276	1.4.1.1	52283|51735
bfr:BF1478	ncbi-geneid:3082241	5.4.2.8	53738|53738|53738|55957
bfr:BF1485	ncbi-geneid:3082248	3.2.1.22	51445|51011|49313
bfr:BF1489	ncbi-geneid:3082524	3.6.1.22	55811|55811
bfr:BF1494	ncbi-geneid:3082863	3.5.4.5	53927
bfr:BF1517	ncbi-geneid:3082892	2.6.1.1|4.1.1.12	53383
bfr:BF1534	ncbi-geneid:3082967	2.7.7.33	53448
bfr:BF1536	ncbi-geneid:3082969	4.2.1.45	51735
bfr:BF1552	ncbi-geneid:3083029	3.1.26.-	50249
bfr:BF1554	ncbi-geneid:3082720	3.2.2.-	48150|55811
bfr:BF1575	ncbi-geneid:3082569	2.7.13.3	55874|47384
bfr:BF1583	ncbi-geneid:3082577	3.1.3.15	89550
bfr:BF1588	ncbi-geneid:3082497	2.6.1.1	53383
bfr:BF1599	ncbi-geneid:3082798	1.6.99.3	51905
bfr:BF1600	ncbi-geneid:3082799	6.3.3.3	52540
bfr:BF1602	ncbi-geneid:3082801	2.3.1.47	53383
bfr:BF1603	ncbi-geneid:3082802	2.6.1.62	53383|102114
bfr:BF1611	ncbi-geneid:3082066	6.4.1.3	52096|52096
bfr:BF1612	ncbi-geneid:3082067	6.4.1.2|6.3.4.14	56059|52440|51246
bfr:BF1618	ncbi-geneid:3081225	1.8.1.4	51905|55424
bfr:BF1619	ncbi-geneid:3081226	2.7.7.63
bfr:BF1621	ncbi-geneid:3081228	2.3.1.61	52777|51230|47005
bfr:BF1622	ncbi-geneid:3081229	1.2.4.4	52518|52518|52922
bfr:BF1624	ncbi-geneid:3082073	2.1.1.-	53335
bfr:BF1645	ncbi-geneid:3082906	1.2.7.3	53323
bfr:BF1646	ncbi-geneid:3082907	1.2.7.3	52518
bfr:BF1648	ncbi-geneid:3082909	1.2.7.7|1.2.7.3	52518|52922
bfr:BF1649	ncbi-geneid:3082910	1.2.7.3	54862
bfr:BF1651	ncbi-geneid:3081122	5.3.1.6	89623
bfr:BF1652	ncbi-geneid:3081123	2.2.1.1	52518|52518|52922
bfr:BF1653	ncbi-geneid:3081124	2.7.1.6	54211|55060
bfr:BF1655	ncbi-geneid:3081126	5.1.3.3	74650
bfr:BF1656	ncbi-geneid:3081127	5.3.1.8	51182
bfr:BF1660	ncbi-geneid:3081131	3.6.4.13	52540
bfr:BF1661	ncbi-geneid:3081132	1.-.-.-	51735
bfr:BF1664	ncbi-geneid:3081135	3.2.1.23	51445|49785|49303
bfr:BF1667	ncbi-geneid:3082328	2.7.1.25	52540
bfr:BF1668	ncbi-geneid:3082329	2.7.7.4	52402
bfr:BF1669	ncbi-geneid:3082330	2.7.7.4	52540|50465|50447
bfr:BF1683	ncbi-geneid:3081305	3.1.-.-	53098
bfr:BF1684	ncbi-geneid:3081306	3.5.1.88	56420
bfr:BF1687	ncbi-geneid:3081309	6.1.1.3	55681|55186|52954|81271
bfr:BF1692	ncbi-geneid:3082484	2.4.2.22	53271
bfr:BF1693	ncbi-geneid:3082485	6.2.1.30	56801
bfr:BF1694	ncbi-geneid:3082486	1.2.7.8	53323
bfr:BF1695	ncbi-geneid:3082487	1.2.7.8	52518|52518
bfr:BF1706	ncbi-geneid:3082593	4.1.3.3	51569
bfr:BF1707	ncbi-geneid:3082594	5.1.3.8	48208
bfr:BF1720	ncbi-geneid:3082947	3.2.1.51	51445
bfr:BF1729	ncbi-geneid:3082956	3.2.1.18	50939
bfr:BF1732	ncbi-geneid:3082959	3.1.1.53	52266|52266
bfr:BF1733	ncbi-geneid:3082960	3.2.1.25	51445|49785|49303|49303|49303
bfr:BF1734	ncbi-geneid:3082961	3.2.1.52	51445|55545|49785
bfr:BF1736	ncbi-geneid:3082963	3.2.1.52	51445|55545
bfr:BF1738	ncbi-geneid:3082965	3.2.1.23	51445|49785|49303|49373
bfr:BF1750	ncbi-geneid:3083002	4.6.1.13	51695
bfr:BF1751	ncbi-geneid:3083003	2.7.1.2	53067
bfr:BF1808	ncbi-geneid:3082399	3.1.4.16	56300|55816
bfr:BF1819	ncbi-geneid:3084429	3.1.3.11	56300
bfr:BF1821	ncbi-geneid:3084431	6.2.1.3	56801
bfr:BF1822	ncbi-geneid:3084432	1.1.1.271	51735
bfr:BF1823	ncbi-geneid:3084433	4.2.1.47	51735
bfr:BF1832	ncbi-geneid:3084442	5.4.2.9	51621|52374
bfr:BF1833	ncbi-geneid:3084443	4.1.1.82	52518|52518
bfr:BF1838	ncbi-geneid:3084448	5.1.3.-	51735
bfr:BF1839	ncbi-geneid:3084449	1.1.1.22	51735|52413|48179
bfr:BF1844.1	ncbi-geneid:3084455	5.1.3.14	53756
bfr:BF1853	ncbi-geneid:3084464	1.1.1.44	48179|51735
bfr:BF1854	ncbi-geneid:3084465	1.1.1.49	55347|51735
bfr:BF1855	ncbi-geneid:3084466	3.1.1.31	100950
bfr:BF1863	ncbi-geneid:3084402	3.4.21.-	51306
bfr:BF1880	ncbi-geneid:3084419	1.3.99.22	102114
bfr:BF1882	ncbi-geneid:3084421	1.1.1.29	51735|52283
bfr:BF1896	ncbi-geneid:3084361	2.4.1.-	53955
bfr:BF1907	ncbi-geneid:3084372	4.1.1.44	69118|51182
bfr:BF1908	ncbi-geneid:3084373	2.3.1.-	51161
bfr:BF1913	ncbi-geneid:3084378	1.3.3.4	51905|54373
bfr:BF1914	ncbi-geneid:3084379	1.3.99.22	102114
bfr:BF2010	ncbi-geneid:3084310	3.4.22.40	54001
bfr:BF2016	ncbi-geneid:3084316	1.6.5.-	63380|52343|54292
bfr:BF2018	ncbi-geneid:3084318	2.6.1.52	53383
bfr:BF2019	ncbi-geneid:3084319	1.1.1.95	51735|52283
bfr:BF2021	ncbi-geneid:3084321	5.2.1.8	54534
bfr:BF2025	ncbi-geneid:3084252	1.4.4.2	53383|53383
bfr:BF2027	ncbi-geneid:3084254	2.1.1.170	53335
bfr:BF2032	ncbi-geneid:3084259	3.6.3.4	56784|81653|55008|81665
bfr:BF2034	ncbi-geneid:3084261	2.3.1.181
bfr:BF2055	ncbi-geneid:3084210	2.3.1.57	55729
bfr:BF2081	ncbi-geneid:3084236	4.4.1.8	53383
bfr:BF2132	ncbi-geneid:3084206	4.2.1.46	51735
bfr:BF2133	ncbi-geneid:3084207	2.7.13.3	52172|55874|47384
bfr:BF2136	ncbi-geneid:3084137	3.2.1.52	51445|55545
bfr:BF2141	ncbi-geneid:3084142	3.6.3.-	52540
bfr:BF2147	ncbi-geneid:3084148	1.7.-.-	56821
bfr:BF2156	ncbi-geneid:3084157	3.6.3.-	52540
bfr:BF2161	ncbi-geneid:3084162	1.3.3.1	51395
bfr:BF2163	ncbi-geneid:3084164	2.1.2.11	51621
bfr:BF2166	ncbi-geneid:3084167	2.7.6.5	81301|109604|81271|55021
bfr:BF2170	ncbi-geneid:3084098	2.1.2.2	56059|52440|51246
bfr:BF2171	ncbi-geneid:3084099	3.6.3.14	52540|47917|50615
bfr:BF2172	ncbi-geneid:3084100	3.6.3.14	51344
bfr:BF2174	ncbi-geneid:3084102	3.6.3.14	81336
bfr:BF2175	ncbi-geneid:3084103	3.6.3.14	81333
bfr:BF2177	ncbi-geneid:3084105	3.6.3.14	47928
bfr:BF2178	ncbi-geneid:3084106	3.6.3.14	52540|47917|50615
bfr:BF2179	ncbi-geneid:3084107	3.6.3.14	52943
bfr:BF2191	ncbi-geneid:3084119	2.1.1.130|2.1.1.151	53790
bfr:BF2194	ncbi-geneid:3084122	3.6.3.34	52540
bfr:BF2195	ncbi-geneid:3084123	1.1.1.133	51735
bfr:BF2202	ncbi-geneid:3084130	6.3.4.3	52540
bfr:BF2204	ncbi-geneid:3084132	2.1.2.1	53383
bfr:BF2207	ncbi-geneid:3084135	2.1.3.2	54893|57825
bfr:BF2208	ncbi-geneid:3084062	2.1.3.2	53671
bfr:BF2223	ncbi-geneid:3084077	2.7.7.38	53448
bfr:BF2227	ncbi-geneid:3084081	2.4.1.-|3.4	56601|53955
bfr:BF2231	ncbi-geneid:3084085	2.7.6.1	53271
bfr:BF2239	ncbi-geneid:3084093	2.6.1.85	56322
bfr:BF2240	ncbi-geneid:3084094	4.1.3.38	56752
bfr:BF2243	ncbi-geneid:3084025	2.4.1.18	51445|81296|51011
bfr:BF2249	ncbi-geneid:3084031	6.3.1.2	55931|54368
bfr:BF2256	ncbi-geneid:3084038	6.2.1.5	52210|51735
bfr:BF2257	ncbi-geneid:3084039	6.2.1.5	56059|52210
bfr:BF2258	ncbi-geneid:3084040	2.3.1.39	52151|55048
bfr:BF2259	ncbi-geneid:3084041	2.7.1.49|2.7.4.7	53613
bfr:BF2261	ncbi-geneid:3084043	2.7.1.17	53067|53067
bfr:BF2262	ncbi-geneid:3084044	5.3.1.5	51658
bfr:BF2266	ncbi-geneid:3084048	1.11.1.15	52833
bfr:BF2268	ncbi-geneid:3084050	1.11.1.5	46626|46626|48695
bfr:BF2275	ncbi-geneid:3084057	6.1.1.5	52374|47323|50677
bfr:BF2293	ncbi-geneid:3083995	5.3.1.12	51556
bfr:BF2296	ncbi-geneid:3083998	5.1.3.13	51182
bfr:BF2297	ncbi-geneid:3083999	1.1.1.22	51735|52413|48179
bfr:BF2300	ncbi-geneid:3084002	3.1.3.3	56784|55021|55021
bfr:BF2303	ncbi-geneid:3084005	2.4.2.29	51713
bfr:BF2304	ncbi-geneid:3084006	3.4.21.53	54211|52540|88697
bfr:BF2377	ncbi-geneid:3083935	2.3.1.47	53383
bfr:BF2379	ncbi-geneid:3083937	6.1.1.12	55681|50249|55261
bfr:BF2381	ncbi-geneid:3083939	3.5.1.53	56317
bfr:BF2387	ncbi-geneid:3083945	4.4.1.5	54593
bfr:BF2395	ncbi-geneid:3083872	3.2.2.4	53167
bfr:BF2396	ncbi-geneid:3083873	2.7.7.7	52540
bfr:BF2400	ncbi-geneid:3083877	1.3.3.1	51395
bfr:BF2402	ncbi-geneid:3083879	2.1.1.31	75217
bfr:BF2403	ncbi-geneid:3083880	6.5.1.2
bfr:BF2404	ncbi-geneid:3083881	4.2.1.52	51569
bfr:BF2405	ncbi-geneid:3083882	2.3.1.28	52777
bfr:BF2411	ncbi-geneid:3083888	5.99.1.3	56719|101904
bfr:BF2422	ncbi-geneid:3083899	3.6.3.-	52540
bfr:BF2425	ncbi-geneid:3083902	2.-.-.-	102114
bfr:BF2431	ncbi-geneid:3083908	3.4.24.57	53067|53067
bfr:BF2434	ncbi-geneid:3083839	6.1.1.15	55681|52954|64586
bfr:BF2437	ncbi-geneid:3083842	3.4.21.-	52096|69304|82171|50156
bfr:BF2485	ncbi-geneid:3083817	2.7.1.156|2.7.7.62	52540
bfr:BF2486	ncbi-geneid:3083818	2.4.2.21	52733
bfr:BF2490	ncbi-geneid:3083822	4.1.1.81	53383
bfr:BF2491	ncbi-geneid:3083823	6.3.5.10	52540|52317
bfr:BF2503	ncbi-geneid:3083835	6.3.5.9|6.3.1	52540|52317
bfr:BF2511	ncbi-geneid:3083769	4.99.1.3	53800
bfr:BF2519	ncbi-geneid:3083777	2.1.1.132	53790|53335
bfr:BF2525	ncbi-geneid:3083783	4.1.1.-	51419|50621
bfr:BF2526	ncbi-geneid:3083784	3.6.4.12	52540
bfr:BF2527	ncbi-geneid:3083785	1.15.1.1	54719|46609
bfr:BF2529	ncbi-geneid:3083787	2.5.1.3	51391
bfr:BF2538	ncbi-geneid:3083722	2.7.9.1	56059|51621|52009
bfr:BF2539	ncbi-geneid:3083723	2.1.1.-	53335|50249
bfr:BF2551	ncbi-geneid:3083735	3.4.11.18	55920
bfr:BF2560	ncbi-geneid:3083744	3.1.11.2	56219
bfr:BF2565	ncbi-geneid:3083749	6.1.1.20	56037|50249|55681|54991|46955
bfr:BF2569.1	ncbi-geneid:3083754	5.1.3.14	53756
bfr:BF2577	ncbi-geneid:3083762	4.1.1.82	52518|52518
bfr:BF2578	ncbi-geneid:3083683	5.4.2.9	51621|52374
bfr:BF2583	ncbi-geneid:3083688	2.7.7.24	53448
bfr:BF2588	ncbi-geneid:3083693	3.6.4.12	52540|48024
bfr:BF2589	ncbi-geneid:3083694	2.7.1.148	54211|55060
bfr:BF2592	ncbi-geneid:3083697	5.1.3.2	51735
bfr:BF2602	ncbi-geneid:3083707	6.3.4.2	52540|52317
bfr:BF2619	ncbi-geneid:3083644	6.2.1.30	56801
bfr:BF2635	ncbi-geneid:3083660	6.3.5.5	56059|56059|48108|52440|52440|52335
bfr:BF2636	ncbi-geneid:3083661	6.3.5.5	52317|52021
bfr:BF2638	ncbi-geneid:3083663	2.6.1.16	56235
bfr:BF2639	ncbi-geneid:3083664	6.3.5.4	52402|56235
bfr:BF2640	ncbi-geneid:3083665	3.1.4.46	51695
bfr:BF2642	ncbi-geneid:3083667	5.1.1.7	54506|54506
bfr:BF2643	ncbi-geneid:3083668	2.6.1.83	53383
bfr:BF2645	ncbi-geneid:3083670	2.7.4.1	56024|143724|56024|140356
bfr:BF2646	ncbi-geneid:3083671	3.6.1.11|3.6.1.40	53067|53067
bfr:BF2647	ncbi-geneid:3083672	1.1.-.-	56796
bfr:BF2650	ncbi-geneid:3083675	4.2.1.20	53686
bfr:BF2651	ncbi-geneid:3083676	4.1.3.27	56322
bfr:BF2652	ncbi-geneid:3083677	4.1.3.27	52317
bfr:BF2653	ncbi-geneid:3083678	2.4.2.18	52418|47648
bfr:BF2654	ncbi-geneid:3083679	4.1.1.48	51366
bfr:BF2655	ncbi-geneid:3083680	5.3.1.24	51366
bfr:BF2656	ncbi-geneid:3083681	4.2.1.20	51366
bfr:BF2658	ncbi-geneid:3083610	3.5.1.1	53774
bfr:BF2666	ncbi-geneid:3083618	2.1.2.3	53927
bfr:BF2693	ncbi-geneid:3083573	1.17.4.1	51998|48168
bfr:BF2694	ncbi-geneid:3083574	1.17.4.1	47240
bfr:BF2699	ncbi-geneid:3083579	4.1.2.14|4.1.3.16	51569
bfr:BF2700	ncbi-geneid:3083580	2.7.1.45	53613
bfr:BF2723	ncbi-geneid:3083603	3.6.3.31	52540|50331|50331
bfr:BF2726	ncbi-geneid:3083606	2.4.1.1	53756
bfr:BF2728	ncbi-geneid:3083608	3.6.3.14	81333|81333
bfr:BF2731	ncbi-geneid:3083530	3.6.3.14	52540
bfr:BF2732	ncbi-geneid:3083531	3.6.3.14	52540|47917
bfr:BF2735	ncbi-geneid:3083534	3.5.1.25	51556|51338
bfr:BF2744	ncbi-geneid:3083543	3.4.21.-	50494|50156|50156
bfr:BF2752	ncbi-geneid:3083551	2.5.1.9	63380|63380
bfr:BF2754	ncbi-geneid:3083553	3.6.3.27	52540
bfr:BF2758	ncbi-geneid:3083557	6.1.1.18	52374|50715
bfr:BF2763	ncbi-geneid:3083562	1.11.1.15	52833
bfr:BF2770	ncbi-geneid:3083569	3.5.1.28	55846
bfr:BF2935	ncbi-geneid:3083361	2.7.7.22	53448|159283
bfr:BF2937	ncbi-geneid:3083363	6.4.1.1	51569|89000|51230
bfr:BF2950	ncbi-geneid:3083375	1.3.3.1	51395
bfr:BF2974	ncbi-geneid:3083325	6.3.2.12|6.3.2.17	53623|53244
bfr:BF2977	ncbi-geneid:3083328	2.1.1.-	75217|55315
bfr:BF2979	ncbi-geneid:3083330	4.1.1.36|6.3.2.5	102645|52507
bfr:BF2980	ncbi-geneid:3083331	2.7.7.7
bfr:BF2981	ncbi-geneid:3083332	2.7.7.7	55979|55979|55979
bfr:BF2985	ncbi-geneid:3083336	1.1.1.158	56194|56176
bfr:BF2988	ncbi-geneid:3083339	2.3.1.29	53383
bfr:BF3026	ncbi-geneid:3083302	3.6.3.34	52540
bfr:BF3048	ncbi-geneid:3083244	1.16.3.1	47240
bfr:BF3049	ncbi-geneid:3083245	4.1.1.20	51419|50621
bfr:BF3050	ncbi-geneid:3083246	2.7.2.4	53633|55021|55021
bfr:BF3052	ncbi-geneid:3083248	3.6.1.31|3.5.4.19	141734|101386
bfr:BF3053	ncbi-geneid:3083249	4.1.3.-	51366
bfr:BF3054	ncbi-geneid:3083250	5.3.1.16	51366
bfr:BF3055	ncbi-geneid:3083251	2.4.2.-	52317
bfr:BF3077	ncbi-geneid:3083200	3.6.1.-	55811
bfr:BF3081	ncbi-geneid:3083204	2.1.1.181	53335
bfr:BF3100	ncbi-geneid:3083223	2.7.1.90	53784
bfr:BF3115	ncbi-geneid:3083165	3.5.1.25	51556|51338
bfr:BF3116	ncbi-geneid:3083166	3.5.99.6	100950|102588
bfr:BF3127	ncbi-geneid:3083177	3.6.4.-	52540|52540|52540|143517|141259
bfr:BF3128	ncbi-geneid:3083178	2.4.1.83	53448
bfr:BF3129	ncbi-geneid:3083179	3.5.2.3	51556|51338
bfr:BF3148	ncbi-geneid:3083124	2.3.1.51	69593
bfr:BF3181	ncbi-geneid:3083083	3.4.15.5	55486
bfr:BF3182	ncbi-geneid:3083084	6.3.1.5|6.3.5.1	52402|56317
bfr:BF3187	ncbi-geneid:3083089	4.2.1.19|3.1.3.15	54211|56784|54211
bfr:BF3188	ncbi-geneid:3083090	2.6.1.9	53383
bfr:BF3189	ncbi-geneid:3083091	1.1.1.23	53720
bfr:BF3190	ncbi-geneid:3083092	2.4.2.17	53850|54913
bfr:BF3195	ncbi-geneid:3083097	2.7.1.48	52540
bfr:BF3199	ncbi-geneid:3083101	2.1.1.13	82282|51717|52242|47644
bfr:BF3208	ncbi-geneid:3083110	2.3.1.41|2.3.1.180	53901
bfr:BF3209	ncbi-geneid:3083111	3.2.1.1	51445|51011
bfr:BF3219	ncbi-geneid:3083121	1.5.1.5|3.5.4.9	51735|53223
bfr:BF3231	ncbi-geneid:3082031	2.7.7.7	52540|48019
bfr:BF3239	ncbi-geneid:3082039	3.4.13.3	53187|55031
bfr:BF3242	ncbi-geneid:3082042	2.2.1.2	51569
bfr:BF3243	ncbi-geneid:3082043	3.2.1.51	51445|49785
bfr:BF3244	ncbi-geneid:3082044	3.2.1.23	51445|74650|49785|49303|49303
bfr:BF3246	ncbi-geneid:3082045	3.2.1.52	51445|55545
bfr:BF3249	ncbi-geneid:3082048	3.2.1.52	51445|55545
bfr:BF3251	ncbi-geneid:3082050	4.1.2.13	51569
bfr:BF3252	ncbi-geneid:3082051	5.4.2.1
bfr:BF3261	ncbi-geneid:3082060	3.2.1.41	51445|81296
bfr:BF3262	ncbi-geneid:3082107	3.1.22.4	53098
bfr:BF3266	ncbi-geneid:3082111	6.1.1.20	55681|46589
bfr:BF3268	ncbi-geneid:3082113	4.2.99.18	48150
bfr:BF3269	ncbi-geneid:3082114	2.7.2.3	53748
bfr:BF3286	ncbi-geneid:3082131	4.2.1.1	53056
bfr:BF3288	ncbi-geneid:3082133	5.1.99.1	54593
bfr:BF3299	ncbi-geneid:3082144	4.1.2.13	51569
bfr:BF3310	ncbi-geneid:3082155	2.4.1.8	48208|74650
bfr:BF3315	ncbi-geneid:3082160	6.3.5.3	52317|55326|55326|56042|56042|82697|109736
bfr:BF3332	ncbi-geneid:3082177	1.2.7.-	52518|53323|52518|52922|54862
bfr:BF3336	ncbi-geneid:3081974	3.6.3.32	52540|54631
bfr:BF3340	ncbi-geneid:3081978	2.7.1.4	53613
bfr:BF3342	ncbi-geneid:3081980	3.2.1.65	75005|49899
bfr:BF3374	ncbi-geneid:3082012	1.3.99.-	158494|56645|47203
bfr:BF3375	ncbi-geneid:3082013	3.2.1.23	51445|74650|49785|49785|49303|49303
bfr:BF3384	ncbi-geneid:3084467	4.1.2.5	53383
bfr:BF3389	ncbi-geneid:3084472	1.2.5.1	52518|52518|52467
bfr:BF3416	ncbi-geneid:3084498	6.1.1.21	55681|52954
bfr:BF3420	ncbi-geneid:3084502	3.2.1.51	51445
bfr:BF3421	ncbi-geneid:3084503	6.3.4.4	52540
bfr:BF3427	ncbi-geneid:3084509	3.6.4.12	52540|46785|47819
bfr:BF3430	ncbi-geneid:3084512	2.5.1.47	53686
bfr:BF3444	ncbi-geneid:3084526	1.1.1.85	53659
bfr:BF3445	ncbi-geneid:3084527	2.3.1.182	51569|110921
bfr:BF3446	ncbi-geneid:3084528	4.2.1.33|4.2.1.35	52016
bfr:BF3447	ncbi-geneid:3084529	4.2.1.33|4.2.1.35	53732
bfr:BF3448	ncbi-geneid:3084530	2.3.3.13	51569|110921
bfr:BF3451	ncbi-geneid:3084533	3.4.21.-	52096|52096
bfr:BF3452	ncbi-geneid:3084534	2.7.1.130	52540
bfr:BF3453	ncbi-geneid:3084535	2.4.2.1	53167
bfr:BF3454	ncbi-geneid:3084536	2.7.4.16	55326|56042
bfr:BF3488	ncbi-geneid:3084570	2.3.1.18	51161
bfr:BF3493	ncbi-geneid:3084575	3.1.1.53	52266|49785
bfr:BF3503	ncbi-geneid:3084585	3.2.2.-	52141
bfr:BF3524	ncbi-geneid:3084606	2.4.2.11	51690|54675
bfr:BF3529	ncbi-geneid:3084611	6.4.1.2|6.3.4.14	56059|52440|51246
bfr:BF3536	ncbi-geneid:3084618	1.1.1.205	51412|54631
bfr:BF3545	ncbi-geneid:3084627	2.5.1.49	53383
bfr:BF3546	ncbi-geneid:3084628	3.5.1.28	53187
bfr:BF3573	ncbi-geneid:3084655	1.8.4.11|1.8.4.12	55068|51316
bfr:BF3591	ncbi-geneid:3084673	2.7.1.35	53613
bfr:BF3596	ncbi-geneid:3084678	4.2.3.12	55620
bfr:BF3598	ncbi-geneid:3084680	3.2.2.9	53167
bfr:BF3605	ncbi-geneid:3084687	1.1.1.40	51735|53659|53223
bfr:BF3607	ncbi-geneid:3084689	1.4.1.4	51735|53223
bfr:BF3635	ncbi-geneid:3084717	1.4.1.4	51735|53223
bfr:BF3640	ncbi-geneid:3084722	2.7.7.19	81891|81301
bfr:BF3656	ncbi-geneid:3084738	5.1.3.14	53756
bfr:BF3664	ncbi-geneid:3084746	2.7.7.24	53448
bfr:BF3677	ncbi-geneid:3084759	5.3.1.6	100950|75445
bfr:BF3681	ncbi-geneid:3084763	2.1.1.37	53335
bfr:BF3683	ncbi-geneid:3084765	3.1.-.-	52980
bfr:BF3685	ncbi-geneid:3084767	2.3.1.183	55729
bfr:BF3690	ncbi-geneid:3084772	1.4.1.16	55347|51735
bfr:BF3692	ncbi-geneid:3084774	1.17.4.2	51998
bfr:BF3695	ncbi-geneid:3084777	2.6.1.37	53383
bfr:BF3696	ncbi-geneid:3084778	3.11.1.1	56784
bfr:BF3698	ncbi-geneid:3084780	3.4.24.-	50156|50156
bfr:BF3699	ncbi-geneid:3084781	1.1.1.267	55347|51735|69055
bfr:BF3702	ncbi-geneid:3084784	2.5.1.7	55205
bfr:BF3707	ncbi-geneid:3084789	2.7.4.8	52540
bfr:BF3708	ncbi-geneid:3084790	2.7.7.18	52374
bfr:BF3711	ncbi-geneid:3084793	4.2.1.46	51735
bfr:BF3712	ncbi-geneid:3084794	2.7.7.24	53448
bfr:BF3714	ncbi-geneid:3084796	2.7.4.1	56024|56024|143724|140356
bfr:BF3733	ncbi-geneid:3084814	2.7.8.-	56024|56024
bfr:BF3734	ncbi-geneid:3084815	2.1.1.45	55831
bfr:BF3735	ncbi-geneid:3084816	1.5.1.3	53597
bfr:BF3743	ncbi-geneid:3084824	3.1.21.-	51556
bfr:BF3745	ncbi-geneid:3084826	2.5.1.1|2.5.1.10|2.5.1.29	48576
bfr:BF3747	ncbi-geneid:3084828	2.7.4.14	52540
bfr:BF3749	ncbi-geneid:3084830	2.7.1.11	53784
bfr:BF3753	ncbi-geneid:3084834	2.3.3.5|2.3.3.1	48256
bfr:BF3754	ncbi-geneid:3084835	1.1.1.42	53659
bfr:BF3755	ncbi-geneid:3084836	4.2.1.3	53732|52016
bfr:BF3758	ncbi-geneid:3084839	1.1.1.86	48179|51735
bfr:BF3761	ncbi-geneid:3084842	2.2.1.6	55021|55021
bfr:BF3762	ncbi-geneid:3084843	2.2.1.6	52518|52518|52467
bfr:BF3763	ncbi-geneid:3084844	4.2.1.9	143975|52016
bfr:BF3770	ncbi-geneid:3084851	5.2.1.8	54534
bfr:BF3792	ncbi-geneid:3084873	4.2.3.5	103263
bfr:BF3794	ncbi-geneid:3084875	3.5.1.24	56235
bfr:BF3798	ncbi-geneid:3084879	5.99.1.2	56712
bfr:BF3800	ncbi-geneid:3084881	5.4.99.2	51703|52242
bfr:BF3801	ncbi-geneid:3084882	5.4.99.2	51703|52242
bfr:BF3810	ncbi-geneid:3084891	6.1.1.6	55681|50249
bfr:BF3811	ncbi-geneid:3084892	1.1.1.94	48179|51735
bfr:BF3812	ncbi-geneid:3084893	5.3.1.9	53697
bfr:BF3815	ncbi-geneid:3084896	6.3.1.1	55681
bfr:BF3816	ncbi-geneid:3084897	3.2.2.-	52141
bfr:BF3823	ncbi-geneid:3084904	3.5.1.28	53187
bfr:BF3826	ncbi-geneid:3084907	1.-.-.-	55469
bfr:BF3827	ncbi-geneid:3084908	1.17.4.1	51998
bfr:BF3828	ncbi-geneid:3084909	2.4.1.25	51445|49452|49452
bfr:BF3830	ncbi-geneid:3084911	4.1.2.25	55620
bfr:BF3839	ncbi-geneid:3084920	3.5.4.4	51556
bfr:BF3853	ncbi-geneid:3084934	4.2.3.3	52335
bfr:BF3857	ncbi-geneid:3084938	6.2.1.3	56801
bfr:BF3865	ncbi-geneid:3084946	2.7.3.-	55874|47384
bfr:BF3869	ncbi-geneid:3084950	1.3.99.22	102114
bfr:BF3884	ncbi-geneid:3084965	5.-.-.-	111337
bfr:BF3886	ncbi-geneid:3084967	1.11.1.9	52833
bfr:BF3893	ncbi-geneid:3084974	2.8.1.6	102114
bfr:BF3897	ncbi-geneid:3084978	3.2.1.23	51445|49785|49785
bfr:BF3898	ncbi-geneid:3084979	5.4.2.8	53738|55957|53738|53738
bfr:BF3902	ncbi-geneid:3084983	5.1.3.1	51366
bfr:BF3903	ncbi-geneid:3084984	2.1.2.9	53328|50486
bfr:BF3906	ncbi-geneid:3084987	3.1.2.-	54637
bfr:BF3920	ncbi-geneid:3085001	1.1.1.22	51735|52413|48179
bfr:BF3921	ncbi-geneid:3085002	5.1.3.-	51735
bfr:BF3930	ncbi-geneid:3085011	3.2.2.20	48150
bfr:BF3932	ncbi-geneid:3085013	3.1.-.-	64182
bfr:BF3933	ncbi-geneid:3085014	3.6.4.12	52540
bfr:BF3936	ncbi-geneid:3085017	3.2.1.18	50939
bfr:BF3940	ncbi-geneid:3085021	4.1.3.3	51569
bfr:BF3942	ncbi-geneid:3085023	4.2.1.51	53850|55021
bfr:BF3943	ncbi-geneid:3085024	2.6.1.-	53383
bfr:BF3944	ncbi-geneid:3085025	5.4.99.5	51569|48600
bfr:BF3945	ncbi-geneid:3085026	1.3.1.12|5.4.99.5	51735|48179
bfr:BF3947	ncbi-geneid:3085028	2.7.7.-	56731|57783
bfr:BF3954	ncbi-geneid:3085035	3.5.4.16	55620
bfr:BF3956	ncbi-geneid:3085037	5.3.1.1	51351
bfr:BF3960	ncbi-geneid:3085041	2.7.4.6	54919
bfr:BF3961	ncbi-geneid:3085042	3.6.4.12	52540|52540|50249
bfr:BF3962	ncbi-geneid:3085043	2.7.7.60	53448
bfr:BF3967	ncbi-geneid:3085048	2.6.99.2	63892
bfr:BF3968	ncbi-geneid:3085049	2.7.1.23	111331
bfr:BF3978	ncbi-geneid:3085059	1.1.1.37	51735|56327
bfr:BF3995	ncbi-geneid:3085076	2.1.1.33	53335
bfr:BF3997	ncbi-geneid:3085078	2.6.1.42	56752
bfr:BF3998	ncbi-geneid:3085079	3.1.11.6	116842
bfr:BF4001	ncbi-geneid:3085082	2.8.1.-	52402
bfr:BF4006	ncbi-geneid:3085087	4.6.1.12	69765
bfr:BF4016	ncbi-geneid:3085095	6.1.1.22	55681|50249
bfr:BF4017	ncbi-geneid:3085096	5.4.99.12	55120|55174
bfr:BF4018	ncbi-geneid:3085097	4.3.2.2	48557
bfr:BF4019	ncbi-geneid:3085098	3.2.1.23	51445|49785|49785
bfr:BF4020	ncbi-geneid:3085099	2.3.1.79	51161
bfr:BF4022	ncbi-geneid:3085101	3.2.1.35	51445|140657|55545
bfr:BF4035	ncbi-geneid:3085114	6.3.5.5	56059|56059|52440|52440|48108|52335
bfr:BF4036	ncbi-geneid:3085115	6.1.1.2	52374
bfr:BF4072	ncbi-geneid:3085153	5.2.1.8	54534|109998|54534
bfr:BF4075	ncbi-geneid:3085156	1.1.1.205	51412|54631
bfr:BF4076	ncbi-geneid:3085157	3.6.4.12	52540|46785|47819
bfr:BF4078	ncbi-geneid:3085159	3.4.21.92	52096
bfr:BF4083	ncbi-geneid:3085164	3.6.3.-	52540
bfr:BF4089	ncbi-geneid:3085170	2.3.1.41|2.3.1.180	53901
bfr:BF4092	ncbi-geneid:3085173	1.5.1.20	51730
bfr:BF4101	ncbi-geneid:3085182	3.5.4.10|2.1.2.3	53927|52335
bfr:BF4102	ncbi-geneid:3085183	3.4.24.-	55486
bfr:BF4113	ncbi-geneid:3085194	5.2.1.8	50891|50891
bfr:BF4117	ncbi-geneid:3085198	5.4.99.12	55120
bfr:BF4118	ncbi-geneid:3085199	1.1.1.100	51735
bfr:BF4144	ncbi-geneid:3085225	4.3.1.3
bfr:BF4146	ncbi-geneid:3085227	3.5.2.7	51556|51338
bfr:BF4147	ncbi-geneid:3085228	2.1.2.5	55116|55116
bfr:BF4148	ncbi-geneid:3085229	4.2.1.49	111326
bfr:BF4155	ncbi-geneid:3085236	2.7.7.6	56553|55257|47789
bfr:BF4160	ncbi-geneid:3085242	3.4.11.18	55920
bfr:BF4191	ncbi-geneid:3085273	2.7.7.6	64484
bfr:BF4192	ncbi-geneid:3085274	2.7.7.6	64484
bfr:BF4199	ncbi-geneid:3085281	3.6.5.3	52540|50465|50447
bfr:BF4203	ncbi-geneid:3085285	3.4.11.9	55920|53092
bfr:BF4205	ncbi-geneid:3085287	2.-.-.-	53756
bfr:BF4206	ncbi-geneid:3085288	6.1.1.17	52374|48163
bfr:BF4208	ncbi-geneid:3085290	3.1.3.48	52788
bfr:BF4210	ncbi-geneid:3085292	3.6.4.-	52540
bfr:BF4213	ncbi-geneid:3085295	4.3.1.1	48557
bfr:BF4215	ncbi-geneid:3085297	3.5.1.1	53774
bfr:BF4242	ncbi-geneid:3085323	3.2.1.18	50939
bfr:BF4250	ncbi-geneid:3085331	3.2.1.52	51445|55545
bfr:BF4251	ncbi-geneid:3085332	3.2.1.73	49899
bfr:BF4292	ncbi-geneid:3085371	3.6.1.13	55811
bfr:BF4300	ncbi-geneid:3085379	2.3.1.18	51161
bfr:BF4302	ncbi-geneid:3085381	2.1.1.63	46767|53155
bfr:BF4306	ncbi-geneid:3085385	2.2.1.7	52518|52518|52922
bfr:BF4322	ncbi-geneid:3085399	2.7.7.22	53448|159283
bfr:BF4326	ncbi-geneid:3085403	2.7.7.8	54211|54211|55666|55666|46915|50249|54791
bfr:BF4336	ncbi-geneid:3085413	2.7.2.7	53067|53067
bfr:BF4337	ncbi-geneid:3085414	2.3.1.19	53659
bfr:BF4339	ncbi-geneid:3085416	3.4.17.13	52317|141986
bfr:BF4346	ncbi-geneid:3085423	2.7.1.26|2.7.7.2	82114|52374
bfr:BF4360	ncbi-geneid:3085437	3.4.11.9	55920|53092
bfr:BF4364	ncbi-geneid:3085441	5.4.99.18	52255
bfr:BF4365	ncbi-geneid:3085442	1.17.7.1	56014
bfr:BF4372	ncbi-geneid:3085449	3.2.1.21	51445|52279
bfr:BF4374	ncbi-geneid:3085451	3.4.21.102	52096|50156
bfr:BF4382	ncbi-geneid:3085459	1.97.1.4	102114
bfr:BF4383	ncbi-geneid:3085460	2.3.1.54	51998
bfr:BF4385	ncbi-geneid:3085462	5.1.3.3	74650
bfr:BF4389	ncbi-geneid:3085466	3.1.3.25	56655
bfr:BF4391	ncbi-geneid:3085468	3.2.1.22	51445|51011
bfr:BF4419	ncbi-geneid:3085496	5.99.1.2	56712
bfr:BF4421	ncbi-geneid:3085498	6.1.1.19	52374|47323|55190
bfr:BF4440	ncbi-geneid:3085516	1.2.7.3	52518|53323|52922
bfr:BF4441	ncbi-geneid:3085517	1.2.7.3	52518
bfr:BF4444	ncbi-geneid:3085520	3.1.4.46	51695
bfr:BF4445	ncbi-geneid:3085521	2.4.2.9	53271
bfr:BF4446	ncbi-geneid:3085522	4.1.1.49	53795|68923
bfr:BF4466	ncbi-geneid:3085542	2.3.1.86|6.2.1.-	56801
bfr:BF4468	ncbi-geneid:3085544	3.3.1.1	52283|51735
bfr:BF4481	ncbi-geneid:3085557	2.1.1.-	53335
bfr:BF4482	ncbi-geneid:3085558	2.7.1.40	51621|52935|50800
bfr:BF4483	ncbi-geneid:3085559	4.2.1.10	52304
bfr:BF4503	ncbi-geneid:3085579	6.1.1.10	52374|47323|50249|57770
bfr:BF4509	ncbi-geneid:3085585	5.1.3.14	53756
bfr:BF4510	ncbi-geneid:3085586	1.1.1.-	51735|48179|52413
bfr:BF4513	ncbi-geneid:3085589	3.5.1.-	52467
bfr:BF4514	ncbi-geneid:3085590	5.2.1.8	54534
bfr:BF4523	ncbi-geneid:3085599	3.4.13.22	55166
bfr:BF4545	ncbi-geneid:3085621	5.99.1.-	56719|55874|54211
bfr:BF4546	ncbi-geneid:3085622	2.7.7.3	52374
bfr:BF4547	ncbi-geneid:3085623	3.4.21.102	52096|50156
bfr:BF4552	ncbi-geneid:3085628	1.3.5.1|1.3.99.1	51905|46977|56425
bfr:BF4553	ncbi-geneid:3085629	1.3.99.1	54292|46548
bfr:BF4563	ncbi-geneid:3085639	3.1.2.-	54637
bfr:BF4564	ncbi-geneid:3085640	3.4.-.-	51658
bfr:BF4570	ncbi-geneid:3085646	3.1.-.-	50249|50249|50249
bfr:BF4576	ncbi-geneid:3085652	2.5.1.47	53686
bfr:BF4582	ncbi-geneid:3085658	2.3.1.28	52777
bfr:BF4586	ncbi-geneid:3085662	6.1.1.4	52374|50677|47323
bfr:BF4588	ncbi-geneid:3085664	3.6.1.15	52972
bfr:BF4590	ncbi-geneid:3085666	2.5.1.72	142754
