# Supplementary material for: Tracing the Repertoire of Promiscuous Enzymes along the Metabolic Pathways in Archaeal Organisms
Source: Life (Basel). 2017 Jul 13;7(3):30. doi: 10.3390/life7030030 (PMC5617955; doi:10.3390/life7030030)
Supplement: Supplementary file 1 [file life-07-00030-s001.zip › Table_S2/bga.txt]

KEGGID	NCBIGI	ECs	SFamilyID
bga:BG0002	ncbi-geneid:2957836	3.2.1.52	51445
bga:BG0004	ncbi-geneid:2957341	5.4.2.2	53738|53738
bga:BG0005	ncbi-geneid:2957736	6.1.1.2	52374
bga:BG0010	ncbi-geneid:2957930	2.7.8.7	56214
bga:BG0012	ncbi-geneid:2957468	5.4.99.12	55120
bga:BG0014	ncbi-geneid:2957928	3.6.4.-	52540
bga:BG0015	ncbi-geneid:2957927	2.7.1.48	52540
bga:BG0018	ncbi-geneid:2957605	5.4.99.12	55120
bga:BG0020	ncbi-geneid:2957509	2.7.1.90	53784
bga:BG0021	ncbi-geneid:2957477	5.-.-.-	111337
bga:BG0022	ncbi-geneid:2957993	3.1.22.4	52540|46785
bga:BG0026	ncbi-geneid:2957612	1.5.1.5|3.5.4.9	51735|53223
bga:BG0031	ncbi-geneid:2957616	3.4.21.89	51306
bga:BG0035	ncbi-geneid:2957933	5.99.1.-	56719
bga:BG0036	ncbi-geneid:2957619	5.99.1.-	56719|55874|54211
bga:BG0037	ncbi-geneid:2957945	2.3.1.51	69593
bga:BG0040	ncbi-geneid:2957656	2.1.1.80	53335|47757
bga:BG0045	ncbi-geneid:2957615	3.1.26.4	53098
bga:BG0051	ncbi-geneid:2957632	2.1.1.-	75217
bga:BG0052	ncbi-geneid:2957874	3.2.2.-	52141
bga:BG0054	ncbi-geneid:2957633	5.3.1.1	51351
bga:BG0055	ncbi-geneid:2957894	2.7.2.3	53748
bga:BG0056	ncbi-geneid:2957866	1.2.1.12	55347|51735
bga:BG0063	ncbi-geneid:2957645	2.1.2.9	53328|50486
bga:BG0064	ncbi-geneid:2957647	3.5.1.88	56420
bga:BG0066	ncbi-geneid:2957644	3.4.11.9	55920|53092
bga:BG0068	ncbi-geneid:2957650	3.4.11.-	144052
bga:BG0078	ncbi-geneid:2957668	3.6.3.-	52540
bga:BG0088	ncbi-geneid:2957681	1.1.1.27	56327|51735
bga:BG0091	ncbi-geneid:2957887	3.6.3.14	81333
bga:BG0094	ncbi-geneid:2957463	3.6.3.14	52540
bga:BG0095	ncbi-geneid:2957476	3.6.3.14	52540|50615|47917
bga:BG0100	ncbi-geneid:2957453	3.6.1.-	52540
bga:BG0101	ncbi-geneid:2957454	5.1.1.3	53681|53681
bga:BG0102	ncbi-geneid:2957176	6.1.1.22	55681|50249
bga:BG0105	ncbi-geneid:2957448	3.4.21.-	50494|50156|50156
bga:BG0106	ncbi-geneid:2957271	3.4.11.18	55920
bga:BG0110	ncbi-geneid:2957180	2.3.1.9	53901|53901
bga:BG0112	ncbi-geneid:2957189	3.6.4.12	52540|48024
bga:BG0117	ncbi-geneid:2957315	2.7.1.69	55604|47240
bga:BG0119	ncbi-geneid:2957585	3.4.24.-	50156|50156
bga:BG0121	ncbi-geneid:2957186	2.5.1.31	64005
bga:BG0130	ncbi-geneid:2957248	2.7.4.14	52540
bga:BG0131	ncbi-geneid:2957455	5.4.99.12	55120|55174
bga:BG0137	ncbi-geneid:2957207	6.1.1.21	55681|52954
bga:BG0138	ncbi-geneid:2957421	2.4.1.129	56601|56519|54184
bga:BG0139	ncbi-geneid:2957519	6.2.1.3	56801
bga:BG0146	ncbi-geneid:2957400	3.6.3.32	52540
bga:BG0149	ncbi-geneid:2957362	3.5.1.25	51556|51338
bga:BG0150	ncbi-geneid:2957532	3.5.99.6	100950
bga:BG0151	ncbi-geneid:2957282	1.15.1.1	54719|46609
bga:BG0158	ncbi-geneid:2957370	5.1.1.1	51419|50621
bga:BG0164	ncbi-geneid:2957578	2.4.1.25	51445
bga:BG0175	ncbi-geneid:2957444	3.6.3.-	52540
bga:BG0176	ncbi-geneid:2957279	2.1.1.170	53335
bga:BG0192	ncbi-geneid:2957287	3.1.21.-	51556
bga:BG0196	ncbi-geneid:2957301	3.1.7.2	109604|81301|81271
bga:BG0199	ncbi-geneid:2957253	6.3.2.4	56059|52440
bga:BG0200	ncbi-geneid:2957178	6.3.2.13	53623|53244|63418
bga:BG0203	ncbi-geneid:2957245	3.4.-.-	117892
bga:BG0204	ncbi-geneid:2957303	3.4.-.-	117892
bga:BG0209	ncbi-geneid:2957219	2.7.7.9	53448
bga:BG0221	ncbi-geneid:2957325	3.6.3.27	52540
bga:BG0223	ncbi-geneid:2957270	6.1.1.7	55681|101353|55186
bga:BG0228	ncbi-geneid:2957514	1.-.-.-	51395
bga:BG0229	ncbi-geneid:2957515	6.1.1.11	55681|46589
bga:BG0240	ncbi-geneid:2957352	2.3.1.-	56317
bga:BG0242	ncbi-geneid:2957355	2.7.1.74	52540
bga:BG0244	ncbi-geneid:2957503	2.7.1.30	53067|53067
bga:BG0245	ncbi-geneid:2957504	1.1.5.3	51905
bga:BG0249	ncbi-geneid:2957474	3.6.1.15	52972
bga:BG0250	ncbi-geneid:2957490	3.4.24.-	55486
bga:BG0254	ncbi-geneid:2957256	6.1.1.4	52374|50677|47323
bga:BG0256	ncbi-geneid:2957369	3.4.21.53	54211|52540|88697
bga:BG0257	ncbi-geneid:2957309	3.1.-.-	64182|64182
bga:BG0266	ncbi-geneid:2957336	3.4.21.89	51306
bga:BG0291	ncbi-geneid:2957382	3.6.3.14	52540
bga:BG0299	ncbi-geneid:2957194	3.4.25.2	56235
bga:BG0308	ncbi-geneid:2957545	6.3.2.10	53623|53244|63418
bga:BG0310	ncbi-geneid:2957410	2.1.1.-	53335|81799
bga:BG0314	ncbi-geneid:2957418	2.7.1.23	111331
bga:BG0316	ncbi-geneid:2957413	2.1.1.-	53335
bga:BG0317	ncbi-geneid:2957201	2.5.1.90	48576
bga:BG0328	ncbi-geneid:2957420	2.3.1.15	69593
bga:BG0338	ncbi-geneid:2957276	4.2.1.11	51604|54826
bga:BG0342	ncbi-geneid:2957239	6.3.5.6|6.3.5.7	55931|89095
bga:BG0343	ncbi-geneid:2957240	6.3.5.6|6.3.5.7	75304
bga:BG0344	ncbi-geneid:2957436	6.3.5.6|6.3.5.7	141000
bga:BG0345	ncbi-geneid:2957535	3.6.4.12	52540
bga:BG0349	ncbi-geneid:2957437	2.7.1.40	51621|52935|50800
bga:BG0358	ncbi-geneid:2957475	2.1.1.-	75217|88697
bga:BG0359	ncbi-geneid:2957226	3.4.21.102	52096|50156
bga:BG0363	ncbi-geneid:2957171	4.2.3.3	52335
bga:BG0365	ncbi-geneid:2957317	3.4.11.-	53187|101821
bga:BG0367	ncbi-geneid:2957213	1.1.1.94	51735|48179
bga:BG0369	ncbi-geneid:2957409	6.1.1.1	52374|55174
bga:BG0370	ncbi-geneid:2957156	6.1.1.14	55681|52954
bga:BG0371	ncbi-geneid:2957485	6.1.1.17	52374|48163
bga:BG0374	ncbi-geneid:2957392	3.2.2.9	53167
bga:BG0375	ncbi-geneid:2957498	2.5.1.6	55973|55973|55973
bga:BG0376	ncbi-geneid:2957157	4.4.1.21	63411
bga:BG0389	ncbi-geneid:2957150	2.7.7.6	64484
bga:BG0390	ncbi-geneid:2957177	2.7.7.6	64484
bga:BG0405	ncbi-geneid:2957143	6.1.1.15	55681|52954|64586
bga:BG0409	ncbi-geneid:2957881	5.3.1.8	51182
bga:BG0410	ncbi-geneid:2957530	2.7.1.69	52794|55804
bga:BG0416	ncbi-geneid:2957886	2.1.1.80	53335|47757
bga:BG0418	ncbi-geneid:2957875	3.1.1.61	52738|52172
bga:BG0420	ncbi-geneid:2957295	2.7.4.3	52540|57774
bga:BG0423	ncbi-geneid:2957342	2.7.13.3	55874|52172|53850|47384|53850|53850|47226
bga:BG0429	ncbi-geneid:2957903	3.2.2.21	50486
bga:BG0438	ncbi-geneid:2957564	3.4.13.9	54211
bga:BG0442	ncbi-geneid:2957946	5.99.1.3	56719|101904
bga:BG0443	ncbi-geneid:2957949	5.99.1.3	56719|55874|54211
bga:BG0445	ncbi-geneid:2957989	2.7.7.7	55979|55979|55979
bga:BG0448	ncbi-geneid:2957951	3.1.26.5	54211
bga:BG0452	ncbi-geneid:2957941	5.1.3.-	51735
bga:BG0453	ncbi-geneid:2957942	4.1.2.13	51569
bga:BG0454	ncbi-geneid:2957979	6.1.1.12	55681|55261|50249
bga:BG0464	ncbi-geneid:2957976	2.7.7.7	48019
bga:BG0474	ncbi-geneid:2957980	2.7.7.7	52540|48019
bga:BG0476	ncbi-geneid:2957595	2.7.4.6	54919
bga:BG0479	ncbi-geneid:2957603	3.6.3.-	52540
bga:BG0484	ncbi-geneid:2957968	2.5.1.7	55205
bga:BG0487	ncbi-geneid:2957964	3.6.5.3	52540|50447|50465
bga:BG0514	ncbi-geneid:2957563	2.7.7.6	55257|56553|47789
bga:BG0524	ncbi-geneid:2957709	6.1.1.20	55681
bga:BG0525	ncbi-geneid:2957705	6.1.1.20	55681|46955
bga:BG0526	ncbi-geneid:2957706	1.8.1.9	51905
bga:BG0527	ncbi-geneid:2957718	2.1.1.-	75217|55315
bga:BG0531	ncbi-geneid:2957720	6.3.5.1	52402|56317
bga:BG0536	ncbi-geneid:2957785	2.7.1.33
bga:BG0542	ncbi-geneid:2957798	3.1.11.2	56219
bga:BG0544	ncbi-geneid:2957799	3.4.24.-	63411|63411|63411
bga:BG0554	ncbi-geneid:2957913	2.7.6.1	53271
bga:BG0557	ncbi-geneid:2957910	2.7.1.24	52540
bga:BG0558	ncbi-geneid:2957902	2.7.7.7	56672|88723|53098|47807
bga:BG0562	ncbi-geneid:2957884	6.5.1.2
bga:BG0568	ncbi-geneid:2957389	2.7.3.9	51621|52009|47831
bga:BG0569	ncbi-geneid:2957390	2.7.1.69	51261
bga:BG0571	ncbi-geneid:2957345	1.1.1.44	48179|51735
bga:BG0577	ncbi-geneid:2957620	2.7.13.3	55874|50341|47226|47384
bga:BG0578	ncbi-geneid:2957569	3.1.1.61	52738
bga:BG0582	ncbi-geneid:2957643	2.7.4.22	53633
bga:BG0586	ncbi-geneid:2957695	6.3.4.2	52540|52317
bga:BG0591	ncbi-geneid:2957727	2.7.7.7	89550
bga:BG0593	ncbi-geneid:2957735	3.6.4.12	52540|52540|50249
bga:BG0598	ncbi-geneid:2957769	6.3.2.9	53623|53244|51984
bga:BG0600	ncbi-geneid:2957737	6.1.1.10	52374|47323|50249|57770
bga:BG0601	ncbi-geneid:2957358	3.2.2.9	53167
bga:BG0602	ncbi-geneid:2957781	2.3.1.8	53659
bga:BG0603	ncbi-geneid:2957791	2.1.1.182	53335
bga:BG0606	ncbi-geneid:2957801	6.2.1.3	56801
bga:BG0607	ncbi-geneid:2957800	6.1.1.19	52374|47323|55190
bga:BG0611	ncbi-geneid:2957815	1.1.1.158	56176|56194
bga:BG0612	ncbi-geneid:2957814	6.1.1.16	52374|47323
bga:BG0614	ncbi-geneid:2957830	2.1.2.1	53383
bga:BG0618	ncbi-geneid:2957825	3.4.16.4	56601|69189
bga:BG0619	ncbi-geneid:2957839	3.5.1.44	64438
bga:BG0620	ncbi-geneid:2957835	3.6.4.12	52540
bga:BG0621	ncbi-geneid:2957834	3.4.13.3	53187
bga:BG0627	ncbi-geneid:2957855	3.4.21.92	52096
bga:BG0629	ncbi-geneid:2957856	3.4.21.53	54211|52540|88697
bga:BG0636	ncbi-geneid:2957847	3.5.4.5	53927
bga:BG0641	ncbi-geneid:2957780	2.7.2.1	53067|53067
bga:BG0642	ncbi-geneid:2957821	3.6.4.-	52540|52540|52540|143517|141259
bga:BG0646	ncbi-geneid:2957779	3.1.26.8	110455
bga:BG0648	ncbi-geneid:2957290	3.4.11.-	53187|101821
bga:BG0650	ncbi-geneid:2957502	2.7.1.69	52794|55804
bga:BG0651	ncbi-geneid:2957749	2.7.1.56	53613
bga:BG0654	ncbi-geneid:2957522	3.1.11.5	52540
bga:BG0655	ncbi-geneid:2957523	3.1.11.5	52540|52980
bga:BG0656	ncbi-geneid:2957299	3.1.11.5	52540|52540
bga:BG0657	ncbi-geneid:2957368	2.4.2.11	51690|54675
bga:BG0658	ncbi-geneid:2957173	1.1.1.49	55347|51735
bga:BG0665	ncbi-geneid:2957525	3.6.3.31	52540|50331
bga:BG0667	ncbi-geneid:2957774	5.1.3.9	51366
bga:BG0668	ncbi-geneid:2957775	2.7.1.69	55604
bga:BG0679	ncbi-geneid:2957760	1.3.99.22	102114
bga:BG0680	ncbi-geneid:2957761	5.3.1.6	100950|75445
bga:BG0681	ncbi-geneid:2957699	5.4.2.1
bga:BG0682	ncbi-geneid:2957658	6.1.1.6	52374|48163
bga:BG0689	ncbi-geneid:2957698	3.5.1.28	53187
bga:BG0692	ncbi-geneid:2957663	2.7.13.3
bga:BG0699	ncbi-geneid:2958004	3.1.3.18	56784
bga:BG0700	ncbi-geneid:2958005	3.6.3.17	52540|52540
bga:BG0705	ncbi-geneid:2958000	2.1.1.61|2.8.1.-	52402
bga:BG0706	ncbi-geneid:2957920	2.3.3.10	53901|53901
bga:BG0707	ncbi-geneid:2957917	5.3.3.2	51395
bga:BG0708	ncbi-geneid:2957918	1.1.1.88	56542|55035
bga:BG0709	ncbi-geneid:2957923	4.1.1.33	54211|55060
bga:BG0710	ncbi-geneid:2957924	2.7.4.2	54211
bga:BG0711	ncbi-geneid:2957929	2.7.1.36	54211|55060
bga:BG0721	ncbi-geneid:2957212	2.1.1.31	75217
bga:BG0724	ncbi-geneid:2957752	2.7.7.3	52374
bga:BG0727	ncbi-geneid:2957805	3.1.26.3	69065|54768
bga:BG0728	ncbi-geneid:2957818	2.7.7.72|3.1.3.-|3.1.4	81301|81891
bga:BG0733	ncbi-geneid:2957838	2.7.7.-	56731|57783
bga:BG0742	ncbi-geneid:2957754	6.1.1.3	55681|55186|52954
bga:BG0745	ncbi-geneid:2957714	4.6.1.1	55154
bga:BG0749	ncbi-geneid:2957649	2.7.1.90	53784
bga:BG0750	ncbi-geneid:2957553	1.6.-.-	51905|55424
bga:BG0752	ncbi-geneid:2957575	5.3.1.9	53697
bga:BG0754	ncbi-geneid:2957538	2.4.1.-|3.4	56601|53955
bga:BG0759	ncbi-geneid:2957319	6.1.1.9	52374|50677|47323|46589
bga:BG0768	ncbi-geneid:2957958	4.2.99.18	48150
bga:BG0777	ncbi-geneid:2957857	3.1.26.11	56281
bga:BG0779	ncbi-geneid:2957879	3.4.21.92	52096
bga:BG0787	ncbi-geneid:2957251	2.7.13.3	55874|47384|55785
bga:BG0790	ncbi-geneid:2957493	2.4.1.227	53756
bga:BG0791	ncbi-geneid:2957223	2.7.1.35	53613
bga:BG0792	ncbi-geneid:2957312	3.4.24.57	53067|53067
bga:BG0801	ncbi-geneid:2957397	2.4.2.7	53271
bga:BG0806	ncbi-geneid:2957459	2.7.7.18	52374
bga:BG0812	ncbi-geneid:2957492	3.1.1.29	53178
bga:BG0813	ncbi-geneid:2957363	6.3.4.-	52402
bga:BG0814	ncbi-geneid:2957561	3.4.24.-	52540|140990
bga:BG0816	ncbi-geneid:2957555	2.7.1.21	52540
bga:BG0819	ncbi-geneid:2957587	2.7.4.9	52540
bga:BG0829	ncbi-geneid:2957576	5.4.99.12	55120
bga:BG0831	ncbi-geneid:2957582	2.7.7.8	54211|54211|55666|55666|54791|50249
bga:BG0835	ncbi-geneid:2957596	2.4.2.29	51713
bga:BG0838	ncbi-geneid:2957628	4.1.1.36|6.3.2.5	102645|52507
bga:BG0840	ncbi-geneid:2957622	5.4.99.12	55120|55174
bga:BG0842	ncbi-geneid:2957638	6.3.2.8	53623|53244|51984
bga:BG0844	ncbi-geneid:2957682	2.7.4.14	52540
bga:BG0846	ncbi-geneid:2957636	2.5.1.75	52540
bga:BG0853	ncbi-geneid:2957712	5.99.1.2	56712
bga:BG0858	ncbi-geneid:2957738	6.1.1.5	52374|47323|50677|47323
bga:BG0860	ncbi-geneid:2957729	5.4.2.8	53738|53738|53738|55957
bga:BG0868	ncbi-geneid:2957797	3.5.3.6	55909
bga:BG0869	ncbi-geneid:2957777	2.1.3.3	53671
