# Supplementary material for: Tracing the Repertoire of Promiscuous Enzymes along the Metabolic Pathways in Archaeal Organisms
Source: Life (Basel). 2017 Jul 13;7(3):30. doi: 10.3390/life7030030 (PMC5617955; doi:10.3390/life7030030)
Supplement: Supplementary file 1 [file life-07-00030-s001.zip › Table_S2/bge.txt]

KEGGID	NCBIGI	ECs	SFamilyID
bge:BC1002_0002	ncbi-geneid:9087663	2.7.7.7	55979|55979|55979
bge:BC1002_0003	ncbi-geneid:9087664	5.99.1.3	56719|55874|54211
bge:BC1002_0007	ncbi-geneid:9087668	3.6.3.3|3.6.3.5	56784|81653|81665|55008
bge:BC1002_0010	ncbi-geneid:9087671	3.6.4.13	52540
bge:BC1002_0019	ncbi-geneid:9087681	1.1.1.95	51735|52283
bge:BC1002_0020	ncbi-geneid:9087682	4.1.1.32	53795|68923
bge:BC1002_0022	ncbi-geneid:9087684	5.99.1.2	56712
bge:BC1002_0025	ncbi-geneid:9087687	3.5.1.88	56420
bge:BC1002_0026	ncbi-geneid:9087688	2.1.2.9	53328|50486
bge:BC1002_0029	ncbi-geneid:9087691	2.1.1.-	53335|48013
bge:BC1002_0035	ncbi-geneid:9087698	4.2.3.12	55620
bge:BC1002_0036	ncbi-geneid:9087699	4.1.2.20	51621
bge:BC1002_0039	ncbi-geneid:9087702	2.4.1.129	56601|56519
bge:BC1002_0043	ncbi-geneid:9087706	6.3.5.6|6.3.5.7	141000
bge:BC1002_0044	ncbi-geneid:9087707	6.3.5.6|6.3.5.7	75304
bge:BC1002_0045	ncbi-geneid:9087708	6.3.5.6|6.3.5.7	55931|89095
bge:BC1002_0047	ncbi-geneid:9087710	4.2.99.18|3.1.11.2	56219
bge:BC1002_0051	ncbi-geneid:9087714	2.3.1.31	53474
bge:BC1002_0054	ncbi-geneid:9087717	2.7.2	53633
bge:BC1002_0057	ncbi-geneid:9087720	2.7.13.3	55874
bge:BC1002_0060	ncbi-geneid:9087723	3.4.25.2	56235
bge:BC1002_0063	ncbi-geneid:9087726	2.1.1.-	53335|88697
bge:BC1002_0066	ncbi-geneid:9087729	5.1.1.7	54506
bge:BC1002_0068	ncbi-geneid:9087731	2.5.1.6	55973|55973|55973
bge:BC1002_0070	ncbi-geneid:9087733	1.14.11.18	51197
bge:BC1002_0087	ncbi-geneid:9087750	1.2.99.2	56176|55447
bge:BC1002_0089	ncbi-geneid:9087752	1.2.99.2	47741|54292
bge:BC1002_0093	ncbi-geneid:9087756	1.18.1.2	52343|63380
bge:BC1002_0100	ncbi-geneid:9087763	3.4.21.53	52540
bge:BC1002_0104	ncbi-geneid:9087767	3.1.1.45	53474
bge:BC1002_0105	ncbi-geneid:9087768	1.13.12.16
bge:BC1002_0119	ncbi-geneid:9087782	5.-.-.-	53697
bge:BC1002_0163	ncbi-geneid:9087828	1.2.7.8	53323|52518|52518
bge:BC1002_0168	ncbi-geneid:9087833	2.7.1.4	53613
bge:BC1002_0175	ncbi-geneid:9087840	5.4.99.2	51703|52540|52242
bge:BC1002_0177	ncbi-geneid:9087842	3.8.1.3	53474
bge:BC1002_0184	ncbi-geneid:9087849	4.1.3.4	51569
bge:BC1002_0185	ncbi-geneid:9087850	1.1.1.79|1.1.1.81	51735
bge:BC1002_0188	ncbi-geneid:9087853	2.8.1.6	102114
bge:BC1002_0189	ncbi-geneid:9087854	6.3.3.3	52540
bge:BC1002_0190	ncbi-geneid:9087855	2.3.1.47	53383
bge:BC1002_0191	ncbi-geneid:9087856	2.6.1.62	53383
bge:BC1002_0196	ncbi-geneid:9087861	2.3.1.9	53901|53901
bge:BC1002_0208	ncbi-geneid:9087873	6.1.1.19	52374|47323|55190
bge:BC1002_0211	ncbi-geneid:9087876	2.1.1.13	56507|51717|52242|47644
bge:BC1002_0212	ncbi-geneid:9087877	2.1.1.13	82282
bge:BC1002_0214	ncbi-geneid:9087879	3.1.1.24	53474
bge:BC1002_0220	ncbi-geneid:9087885	4.2.1.17	52096
bge:BC1002_0225	ncbi-geneid:9087890	2.7.1.33
bge:BC1002_0226	ncbi-geneid:9087891	6.3.4.15	55681|50037
bge:BC1002_0234	ncbi-geneid:9087899	3.4.16.4	56601
bge:BC1002_0235	ncbi-geneid:9087900	2.6.1.21	56752
bge:BC1002_0240	ncbi-geneid:9087905	2.8.1.8	102114
bge:BC1002_0243	ncbi-geneid:9087908	3.1.4.46	51695
bge:BC1002_0245	ncbi-geneid:9087910	2.7.13.3	55874|103190|47384
bge:BC1002_0254	ncbi-geneid:9087919	6.3.2.3	56059|52440
bge:BC1002_0255	ncbi-geneid:9087920	2.7.1.69	53062
bge:BC1002_0257	ncbi-geneid:9087922	2.7.3.9	51621|52009|47831
bge:BC1002_0259	ncbi-geneid:9087924	3.4.21.102	52096|50156
bge:BC1002_0260	ncbi-geneid:9087925	5.4.2.4|5.4.2.1
bge:BC1002_0264	ncbi-geneid:9087929	1.1.1.94	48179|51735
bge:BC1002_0266	ncbi-geneid:9087931	2.1.1.-	75217
bge:BC1002_0270	ncbi-geneid:9087935	1.9.3.1	49503|81464|46626|103088
bge:BC1002_0271	ncbi-geneid:9087936	1.9.3.1	81442
bge:BC1002_0274	ncbi-geneid:9087939	1.9.3.1	81452
bge:BC1002_0285	ncbi-geneid:9087950	3.5.1.25	51556|51338
bge:BC1002_0286	ncbi-geneid:9087951	2.6.1.16	53697
bge:BC1002_0287	ncbi-geneid:9087952	2.7.1.69|2.7.3.9	51621|51261|52009|47831|55594
bge:BC1002_0288	ncbi-geneid:9087953	2.7.1.69	55604|55604
bge:BC1002_0294	ncbi-geneid:9087959	3.1.-.-	56925
bge:BC1002_0299	ncbi-geneid:9087964	5.2.1.2	47616|52833
bge:BC1002_0301	ncbi-geneid:9087966	2.1.1.52	53335
bge:BC1002_0302	ncbi-geneid:9087967	2.7.7.3	52374
bge:BC1002_0307	ncbi-geneid:9087972	2.6.1.9	53383
bge:BC1002_0308	ncbi-geneid:9087973	3.1.1.29	53178
bge:BC1002_0310	ncbi-geneid:9087975	2.7.6.1	53271
bge:BC1002_0311	ncbi-geneid:9087977	2.7.1.148	54211|55060
bge:BC1002_0314	ncbi-geneid:9087980	3.2.2.23|4.2.99.18	81624|46946|57716
bge:BC1002_0315	ncbi-geneid:9087981	3.2.2.-	48150|55811
bge:BC1002_0318	ncbi-geneid:9087984	2.7.11.-|2.7.4	53795|75138
bge:BC1002_0319	ncbi-geneid:9087985	2.7.1.69	55804
bge:BC1002_0322	ncbi-geneid:9087988	3.6.3.-	52540
bge:BC1002_0326	ncbi-geneid:9087992	5.3.1.13	53697
bge:BC1002_0328	ncbi-geneid:9087994	2.4.2.7	53271
bge:BC1002_0331	ncbi-geneid:9087997	3.5.1.10	53328|55021
bge:BC1002_0341	ncbi-geneid:9088007	1.9.3.1	81442
bge:BC1002_0342	ncbi-geneid:9088008	1.9.3.1	49503
bge:BC1002_0344	ncbi-geneid:9088010	1.1.99.3	46626|46626|46626
bge:BC1002_0359	ncbi-geneid:9088025	4.3.1.18	51419
bge:BC1002_0361	ncbi-geneid:9088027	3.5.1.81	51556|51338
bge:BC1002_0363	ncbi-geneid:9088029	1.7.1.13	55620
bge:BC1002_0365	ncbi-geneid:9088031	4.3.1.19	53686|55021
bge:BC1002_0369	ncbi-geneid:9088035	2.1.1	53335
bge:BC1002_0376	ncbi-geneid:9088042	6.1.1.12	55681|55261|50249
bge:BC1002_0377	ncbi-geneid:9088043	3.6.1.-	55811
bge:BC1002_0378	ncbi-geneid:9088044	2.7.8.-	56024|56024
bge:BC1002_0380	ncbi-geneid:9088046	1.3.99.-	56645|47203
bge:BC1002_0381	ncbi-geneid:9088047	1.1.1.35	51735|52096|48179|48179
bge:BC1002_0382	ncbi-geneid:9088048	2.3.1.16	53901|53901
bge:BC1002_0383	ncbi-geneid:9088049	4.2.1.17	52096
bge:BC1002_0388	ncbi-geneid:9088054	3.1.2.-	54637
bge:BC1002_0393	ncbi-geneid:9088059	5.2.1.8	109998|54534|54534
bge:BC1002_0394	ncbi-geneid:9088060	1.1.1.262	53659
bge:BC1002_0395	ncbi-geneid:9088061	2.1.1.182	53335
bge:BC1002_0397	ncbi-geneid:9088063	4.4.1.5	54593
bge:BC1002_0404	ncbi-geneid:9088070	2.3.1.51	69593
bge:BC1002_0405	ncbi-geneid:9088071	3.1.3.-	56784
bge:BC1002_0406	ncbi-geneid:9088072	6.1.1.14	109604
bge:BC1002_0407	ncbi-geneid:9088073	6.1.1.14	55681
bge:BC1002_0428	ncbi-geneid:9088094	2.3.1.51	69593
bge:BC1002_0450	ncbi-geneid:9088116	3.1.11.5	52540|52540
bge:BC1002_0456	ncbi-geneid:9088122	2.8.1.-	52402
bge:BC1002_0458	ncbi-geneid:9088124	1.6.1.2	52283|51735
bge:BC1002_0460	ncbi-geneid:9088126	1.6.1.2	52467
bge:BC1002_0464	ncbi-geneid:9088130	2.1.1.-	53335
bge:BC1002_0476	ncbi-geneid:9088142	2.4.2.29	51713
bge:BC1002_0477	ncbi-geneid:9088143	5.-.-.-	111337
bge:BC1002_0478	ncbi-geneid:9088144	3.6.4.12	52540|52540|50249
bge:BC1002_0481	ncbi-geneid:9088147	1.11.1.6	56634
bge:BC1002_0485	ncbi-geneid:9088151	1.5.1.2	51735|48179
bge:BC1002_0489	ncbi-geneid:9088155	1.1.3.15	55103|56176
bge:BC1002_0490	ncbi-geneid:9088156	1.1.2.4	56176|55103
bge:BC1002_0491	ncbi-geneid:9088157	2.5.1.17	89028
bge:BC1002_0494	ncbi-geneid:9088160	2.5.1.54	51569
bge:BC1002_0496	ncbi-geneid:9088162	3.5.5.1	56317
bge:BC1002_0498	ncbi-geneid:9088164	2.7.7.42	81301|81301|81593|81593
bge:BC1002_0500	ncbi-geneid:9088166	2.7.1.23	111331
bge:BC1002_0502	ncbi-geneid:9088168	4.99.1.1	53800
bge:BC1002_0507	ncbi-geneid:9088173	2.6.1.85|4.1.3.38	56322|56752
bge:BC1002_0508	ncbi-geneid:9088174	2.1.2.11	51621
bge:BC1002_0510	ncbi-geneid:9088176	2.7.6.3	55083
bge:BC1002_0511	ncbi-geneid:9088177	2.7.7.19	81891|81301
bge:BC1002_0514	ncbi-geneid:9088180	6.3.3.1	56042|55326
bge:BC1002_0515	ncbi-geneid:9088181	2.5.1.8|2.5.1.75	52540
bge:BC1002_0528	ncbi-geneid:9088195	3.1.2.-	54637
bge:BC1002_0530	ncbi-geneid:9088197	2.1.2.1	53383
bge:BC1002_0540	ncbi-geneid:9088207	1.11.1.7	52833
bge:BC1002_0541	ncbi-geneid:9088208	1.3.99.7	56645|47203
bge:BC1002_0545	ncbi-geneid:9088212	1.13.11.5	51182
bge:BC1002_0546	ncbi-geneid:9088213	3.7.1.2	56529|63433
bge:BC1002_0553	ncbi-geneid:9088220	4.2.1.17	52096
bge:BC1002_0555	ncbi-geneid:9088222	1.1.1.28	51735|52283
bge:BC1002_0570	ncbi-geneid:9088237	1.17.1.4	56176|55447|47741|54292
bge:BC1002_0571	ncbi-geneid:9088238	1.17.1.4	56003|54665
bge:BC1002_0581	ncbi-geneid:9088248	4.1.3.4	51569
bge:BC1002_0586	ncbi-geneid:9088253	5.3.1.8	51182|53448
bge:BC1002_0589	ncbi-geneid:9088256	2.7.10.2	52540
bge:BC1002_0595	ncbi-geneid:9088262	2.7.1.25	52540
bge:BC1002_0597	ncbi-geneid:9088264	2.7.1.49|2.7.4.7	53613
bge:BC1002_0601	ncbi-geneid:9088268	3.1.-.-	53098
bge:BC1002_0602	ncbi-geneid:9088269	2.4.2.9	53271
bge:BC1002_0603	ncbi-geneid:9088270	2.1.3.2	53671
bge:BC1002_0604	ncbi-geneid:9088271	3.5.2.3	51556|51338
bge:BC1002_0605	ncbi-geneid:9088272	2.3.1.51	69593
bge:BC1002_0606	ncbi-geneid:9088273	3.6.1.41	56300
bge:BC1002_0608	ncbi-geneid:9088275	4.2.1.46	51735
bge:BC1002_0609	ncbi-geneid:9088276	2.7.7.24	53448
bge:BC1002_0610	ncbi-geneid:9088277	5.1.3.13	51182
bge:BC1002_0611	ncbi-geneid:9088278	1.1.1.133	51735
bge:BC1002_0615	ncbi-geneid:9088282	6.2.1.30	56801
bge:BC1002_0617	ncbi-geneid:9088284	5.1.3.14	53756
bge:BC1002_0619	ncbi-geneid:9088286	2.4.1.-	53756
bge:BC1002_0631	ncbi-geneid:9088298	5.4.2.1
bge:BC1002_0637	ncbi-geneid:9088304	5.1.3.2	51735
bge:BC1002_0651	ncbi-geneid:9088318	5.1.3.2	51735
bge:BC1002_0655	ncbi-geneid:9088322	5.4.2.8|5.4.2.2	53738|53738|53738|55957
bge:BC1002_0656	ncbi-geneid:9088323	2.4.-.-	53756
bge:BC1002_0658	ncbi-geneid:9088325	2.-.-.-	53756
bge:BC1002_0663	ncbi-geneid:9088330	3.5.1.5	51556|51338|51338
bge:BC1002_0664	ncbi-geneid:9088331	3.5.1.5	51278
bge:BC1002_0665	ncbi-geneid:9088332	3.5.1.5	54111
bge:BC1002_0680	ncbi-geneid:9088347	2.1.1.77	53335
bge:BC1002_0682	ncbi-geneid:9088349	3.6.3.17	52540|52540
bge:BC1002_0693	ncbi-geneid:9088360	1.7.7.1|1.8.1.2	56014|56014|55124|55124
bge:BC1002_0695	ncbi-geneid:9088362	1.8.4.8	52402
bge:BC1002_0696	ncbi-geneid:9088363	2.7.7.4	52402
bge:BC1002_0697	ncbi-geneid:9088364	2.7.7.4	52540|50465|50447
bge:BC1002_0699	ncbi-geneid:9088366	4.99.1.3	53800
bge:BC1002_0702	ncbi-geneid:9088369	3.4.11.1	53187|52949
bge:BC1002_0703	ncbi-geneid:9088370	2.7.7.7	102400
bge:BC1002_0706	ncbi-geneid:9088373	4.2.1.9	143975|52016
bge:BC1002_0715	ncbi-geneid:9088383	3.6.3.34	52540
bge:BC1002_0716	ncbi-geneid:9088384	2.4.2.21	52733
bge:BC1002_0722	ncbi-geneid:9088390	2.7.7.62|2.7.1.156	52540
bge:BC1002_0723	ncbi-geneid:9088391	6.3.5.10	52540|52317
bge:BC1002_0726	ncbi-geneid:9088394	4.1.1.11	50692
bge:BC1002_0727	ncbi-geneid:9088395	6.3.2.1	52374
bge:BC1002_0732	ncbi-geneid:9088400	6.1.1.10	52374|47323|50249|57770
bge:BC1002_0735	ncbi-geneid:9088403	1.15.1.1	49329
bge:BC1002_0736	ncbi-geneid:9088404	3.5.4.13	51283
bge:BC1002_0737	ncbi-geneid:9088405	4.1.1.18|4.1.1.19	53383|55904
bge:BC1002_0740	ncbi-geneid:9088408	2.7.1.2	53067|53697|46689
bge:BC1002_0742	ncbi-geneid:9088410	1.1.1.49	55347|51735
bge:BC1002_0748	ncbi-geneid:9088416	2.5.1.18	47616|52833
bge:BC1002_0750	ncbi-geneid:9088418	1.8.1.9	51905
bge:BC1002_0757	ncbi-geneid:9088425	6.1.1.11	55681|46589
bge:BC1002_0759	ncbi-geneid:9088428	3.4.11.18	55920
bge:BC1002_0766	ncbi-geneid:9088435	2.4.-.-	53756
bge:BC1002_0771	ncbi-geneid:9088440	4.3.2.1	48557
bge:BC1002_0773	ncbi-geneid:9088442	4.1.1.31	51621
bge:BC1002_0774	ncbi-geneid:9088443	2.5.1.61	53850|54782
bge:BC1002_0775	ncbi-geneid:9088444	2.1.1.107|4.2.1.75	69618
bge:BC1002_0785	ncbi-geneid:9088454	1.2.1.3	53720
bge:BC1002_0791	ncbi-geneid:9088460	1.1.1.100	51735
bge:BC1002_0792	ncbi-geneid:9088461	1.2.1.3	53720
bge:BC1002_0793	ncbi-geneid:9088462	3.6.1.1	50324
bge:BC1002_0797	ncbi-geneid:9088466	6.3.5.1	52402|56317
bge:BC1002_0800	ncbi-geneid:9088469	3.6.3.21	52540
bge:BC1002_0807	ncbi-geneid:9088476	2.7.13.3	55874|47384
bge:BC1002_0820	ncbi-geneid:9088489	2.4.1.15	53756
bge:BC1002_0823	ncbi-geneid:9088492	3.1.-.-	52980
bge:BC1002_0824	ncbi-geneid:9088493	2.1.1.37	53335
bge:BC1002_0828	ncbi-geneid:9088497	2.5.1.18	47616|52833
bge:BC1002_0834	ncbi-geneid:9088504	5.99.1.-	56719|55874|54211
bge:BC1002_0835	ncbi-geneid:9088505	5.99.1.-	56719|101904
bge:BC1002_0845	ncbi-geneid:9088515	4.1.3.40	64288
bge:BC1002_0850	ncbi-geneid:9088520	1.1.1.42	53659
bge:BC1002_0856	ncbi-geneid:9088526	2.2.1.2	51569
bge:BC1002_0863	ncbi-geneid:9088533	4.2.99.18	48150
bge:BC1002_0866	ncbi-geneid:9088536	3.1.1.75	53474
bge:BC1002_0873	ncbi-geneid:9088543	4.1.1.21|2.1.2.2	56059|52440|51246
bge:BC1002_0876	ncbi-geneid:9088546	2.2.1.6	52518|52518|52467
bge:BC1002_0879	ncbi-geneid:9088549	6.1.1.-	52374
bge:BC1002_0881	ncbi-geneid:9088551	2.7.7.7	89550
bge:BC1002_0883	ncbi-geneid:9088553	3.6.3.-	52540|90123
bge:BC1002_0904	ncbi-geneid:9088574	3.1.26.-	50249
bge:BC1002_0908	ncbi-geneid:9088578	2.7.7.18	52374
bge:BC1002_0909	ncbi-geneid:9088579	1.3.3.3	102886
bge:BC1002_0910	ncbi-geneid:9088580	6.3.4.13	56059|52440|51246
bge:BC1002_0913	ncbi-geneid:9088583	2.4.2.9	53271
bge:BC1002_0914	ncbi-geneid:9088584	1.1.1.100	51735
bge:BC1002_0915	ncbi-geneid:9088585	4.2.3.3	52335
bge:BC1002_0916	ncbi-geneid:9088586	1.6.5.5	51735|50129
bge:BC1002_0920	ncbi-geneid:9088590	3.6.3.12	56784|81660|81653|81665
bge:BC1002_0922	ncbi-geneid:9088592	2.7.13.3	55874|47384|52402|55781
bge:BC1002_0941	ncbi-geneid:9088611	2.2.1.6	52518|52467|52518
bge:BC1002_0942	ncbi-geneid:9088612	2.2.1.6	55021|55021
bge:BC1002_0943	ncbi-geneid:9088613	1.1.1.86	51735|48179
bge:BC1002_0946	ncbi-geneid:9088616	2.3.3.13	51569|110921
bge:BC1002_0948	ncbi-geneid:9088618	4.2.1.1	53056
bge:BC1002_0952	ncbi-geneid:9088622	2.7.7.8	54211|54211|55666|55666|54791|50249|46915
bge:BC1002_0954	ncbi-geneid:9088624	5.3.1.1	51351
bge:BC1002_0957	ncbi-geneid:9088628	1.6.5.3	56770
bge:BC1002_0958	ncbi-geneid:9088629	1.6.99.5|1.6.5.3	143243
bge:BC1002_0959	ncbi-geneid:9088630	1.6.99.3|1.6.5.3	56762
bge:BC1002_0960	ncbi-geneid:9088631	1.6.5.3	52833
bge:BC1002_0961	ncbi-geneid:9088632	1.6.99.5|1.6.5.3	142019|140490|142984
bge:BC1002_0962	ncbi-geneid:9088633	1.6.5.3	53706|54862|54292
bge:BC1002_0964	ncbi-geneid:9088635	1.6.99.3|1.6.5.3	54862
bge:BC1002_0971	ncbi-geneid:9088642	3.6.1.13	55811
bge:BC1002_0978	ncbi-geneid:9088649	4.2.1.17	54637
bge:BC1002_0979	ncbi-geneid:9088650	2.5.1.18	47616|52833
bge:BC1002_0980	ncbi-geneid:9088651	1.3.99.3	56645|47203
bge:BC1002_0982	ncbi-geneid:9088653	5.4.2.1
bge:BC1002_0983	ncbi-geneid:9088654	4.2.1.17	52096
bge:BC1002_0984	ncbi-geneid:9088655	1.1.1.157	51735|48179|48179
bge:BC1002_0985	ncbi-geneid:9088656	2.5.1.18	52833|47616
bge:BC1002_0986	ncbi-geneid:9088657	2.6.1.-	53383
bge:BC1002_1002	ncbi-geneid:9088678	1.1.1.133	51735
bge:BC1002_1010	ncbi-geneid:9088686	1.1.1.30	51735
bge:BC1002_1012	ncbi-geneid:9088688	2.6.1.57	53383
bge:BC1002_1028	ncbi-geneid:9088704	5.1.1.3	53681|53681
bge:BC1002_1030	ncbi-geneid:9088706	4.2.1.2	117457
bge:BC1002_1033	ncbi-geneid:9088709	6.2.1.1	56801
bge:BC1002_1052	ncbi-geneid:9088729	1.1.1.100	51735
bge:BC1002_1054	ncbi-geneid:9088731	5.1.1.13	53681|53681|53681|53681
bge:BC1002_1057	ncbi-geneid:9088734	5.1.3.13	51182
bge:BC1002_1062	ncbi-geneid:9088739	3.2.1.4	48208
bge:BC1002_1067	ncbi-geneid:9088744	2.4.1.12	53448|141371
bge:BC1002_1073	ncbi-geneid:9088750	3.5.1.32	53187|55031
bge:BC1002_1079	ncbi-geneid:9088756	1.9.3.1	81452
bge:BC1002_1080	ncbi-geneid:9088757	1.9.3.1	81452
bge:BC1002_1081	ncbi-geneid:9088758	1.9.3.1	81442
bge:BC1002_1082	ncbi-geneid:9088759	1.9.3.1	49503|46626
bge:BC1002_1091	ncbi-geneid:9088768	4.3.1.3
bge:BC1002_1093	ncbi-geneid:9088770	4.2.1.49	111326
bge:BC1002_1095	ncbi-geneid:9088772	3.5.2.7	51556|51338
bge:BC1002_1096	ncbi-geneid:9088773	3.5.3.13	51556|51338
bge:BC1002_1097	ncbi-geneid:9088774	3.5.1.68	53187
bge:BC1002_1103	ncbi-geneid:9088780	2.7.1.35	53613
bge:BC1002_1104	ncbi-geneid:9088781	2.4.1.21	53756
bge:BC1002_1105	ncbi-geneid:9088782	2.7.7.27	53448|51161
bge:BC1002_1114	ncbi-geneid:9088791	1.14.14.3	51679
bge:BC1002_1121	ncbi-geneid:9088798	3.6.3.21	52540
bge:BC1002_1123	ncbi-geneid:9088800	2.6.1.11|2.6.1.17	53383
bge:BC1002_1124	ncbi-geneid:9088801	2.3.1.109	55729
bge:BC1002_1125	ncbi-geneid:9088802	2.3.1.109	55729
bge:BC1002_1126	ncbi-geneid:9088803	1.2.1.71	53720
bge:BC1002_1127	ncbi-geneid:9088804	3.5.3.23	55909
bge:BC1002_1128	ncbi-geneid:9088805	3.5.1.96	53187
bge:BC1002_1169	ncbi-geneid:9088846	3.1.11.5	52540|52540|52980
bge:BC1002_1170	ncbi-geneid:9088847	3.1.11.5	52540|52980
bge:BC1002_1171	ncbi-geneid:9088848	3.1.11.5	52540|52540
bge:BC1002_1186	ncbi-geneid:9088863	5.4.99.12	55120|55174
bge:BC1002_1191	ncbi-geneid:9088868	5.4.99.12	55120|88697
bge:BC1002_1197	ncbi-geneid:9088874	1.2.4.2	52518|52518
bge:BC1002_1198	ncbi-geneid:9088875	2.3.1.61	52777|51230|47005
bge:BC1002_1199	ncbi-geneid:9088876	1.8.1.4	51905|55424
bge:BC1002_1214	ncbi-geneid:9088891	2.3.1.9	53901|53901
bge:BC1002_1216	ncbi-geneid:9088893	1.1.1.100	51735
bge:BC1002_1217	ncbi-geneid:9088894	1.3.99.-	56645|47203
bge:BC1002_1248	ncbi-geneid:9088925	3.2.1.-	51445|81296|51011
bge:BC1002_1249	ncbi-geneid:9088926	2.4.1.1	53756
bge:BC1002_1266	ncbi-geneid:9088943	1.1.2.8	50998
bge:BC1002_1280	ncbi-geneid:9088959	3.1.-.-	50249|50249|50249
bge:BC1002_1281	ncbi-geneid:9088960	2.1.1.-	75217|55315
bge:BC1002_1288	ncbi-geneid:9088967	5.3.1.6	100950|75445
bge:BC1002_1293	ncbi-geneid:9088972	3.2.1.25	51445|49785|49303
bge:BC1002_1301	ncbi-geneid:9088980	2.7.7.13	51182|53448
bge:BC1002_1307	ncbi-geneid:9088986	1.3.3.1	51395
bge:BC1002_1308	ncbi-geneid:9088987	2.3.2.8	55729
bge:BC1002_1309	ncbi-geneid:9088988	2.3.2.6	55729
bge:BC1002_1319	ncbi-geneid:9088999	4.2.1.17	52096
bge:BC1002_1321	ncbi-geneid:9089001	1.14.14.5	51679
bge:BC1002_1329	ncbi-geneid:9089010	1.-.-.-	51395
bge:BC1002_1343	ncbi-geneid:9089024	3.4.21.88	51306|46785
bge:BC1002_1347	ncbi-geneid:9089028	3.6.3.25	52540|50331
bge:BC1002_1351	ncbi-geneid:9089032	3.5.1.1	53774
bge:BC1002_1353	ncbi-geneid:9089034	5.3.1.22	51658
bge:BC1002_1354	ncbi-geneid:9089035	4.1.1.47	52518|52518|52467
bge:BC1002_1362	ncbi-geneid:9089043	3.6.4.12	52540|48024
bge:BC1002_1368	ncbi-geneid:9089049	1.11.1.15	52833
bge:BC1002_1371	ncbi-geneid:9089052	2.1.2.9	53328|50486
bge:BC1002_1372	ncbi-geneid:9089053	2.7.8.30	53448
bge:BC1002_1373	ncbi-geneid:9089054	2.6.1.50	53383
bge:BC1002_1377	ncbi-geneid:9089058	2.6.1.66|2.6.1.2	53383
bge:BC1002_1378	ncbi-geneid:9089059	1.1.1.3	55347|51735|55021
bge:BC1002_1379	ncbi-geneid:9089060	4.2.3.1	53686
bge:BC1002_1382	ncbi-geneid:9089063	2.-.-.-	54690
bge:BC1002_1395	ncbi-geneid:9089077	2.7.7.7	52540|48019
bge:BC1002_1398	ncbi-geneid:9089080	2.8.3.16	89796
bge:BC1002_1402	ncbi-geneid:9089084	1.6.5.5	51735|50129
bge:BC1002_1403	ncbi-geneid:9089085	3.1.3.5	64167
bge:BC1002_1404	ncbi-geneid:9089086	2.1.1.77	53335
bge:BC1002_1408	ncbi-geneid:9089090	2.1.1.-	53335|50249
bge:BC1002_1410	ncbi-geneid:9089092	5.4.99.12	55120|55174
bge:BC1002_1412	ncbi-geneid:9089094	2.3.1.-	53474
bge:BC1002_1413	ncbi-geneid:9089095	2.3.1.9	53901|53901
bge:BC1002_1414	ncbi-geneid:9089096	1.1.1.36	51735
bge:BC1002_1416	ncbi-geneid:9089098	1.-.-.-	51395
bge:BC1002_1417	ncbi-geneid:9089099	2.-.-.-	102114
bge:BC1002_1418	ncbi-geneid:9089100	2.7.1.45	53613
bge:BC1002_1419	ncbi-geneid:9089101	2.3.1.9	53901|53901
bge:BC1002_1421	ncbi-geneid:9089103	4.4.1.8	53383
bge:BC1002_1422	ncbi-geneid:9089104	3.1.3.3	56784
bge:BC1002_1425	ncbi-geneid:9089107	6.5.1.1	56091|50249|56747
bge:BC1002_1439	ncbi-geneid:9089121	4.3.1.19	53686
bge:BC1002_1440	ncbi-geneid:9089122	3.5.1.16	53187|55031
bge:BC1002_1441	ncbi-geneid:9089123	3.6.4.-	52540|52540|52540|143517|52540|141259
bge:BC1002_1442	ncbi-geneid:9089124	2.7.7.60	53448
bge:BC1002_1443	ncbi-geneid:9089125	4.6.1.12	69765
bge:BC1002_1444	ncbi-geneid:9089126	1.11.1.15	52833
bge:BC1002_1445	ncbi-geneid:9089127	2.7.13.3	55874|47384
bge:BC1002_1450	ncbi-geneid:9089132	2.5.1.32	48576
bge:BC1002_1453	ncbi-geneid:9089136	2.7.1.31	110738
bge:BC1002_1455	ncbi-geneid:9089138	3.4.21.92	52096
bge:BC1002_1457	ncbi-geneid:9089140	3.4.21.53	54211|88697|52540
bge:BC1002_1459	ncbi-geneid:9089144	5.2.1.8	54534|109998
bge:BC1002_1461	ncbi-geneid:9089146	3.1.1.5|3.1.2.-	52266
bge:BC1002_1463	ncbi-geneid:9089148	5.3.1.9	53697
bge:BC1002_1465	ncbi-geneid:9089150	1.4.99.1	51905
bge:BC1002_1466	ncbi-geneid:9089151	6.3.5.3	52317|55326|55326|56042|56042|82697|109736
bge:BC1002_1467	ncbi-geneid:9089152	5.2.1.8	54534|109998
bge:BC1002_1470	ncbi-geneid:9089155	1.8.4.12	51316
bge:BC1002_1472	ncbi-geneid:9089157	6.2.1.-	56801
bge:BC1002_1473	ncbi-geneid:9089158	1.1.1.35	52096|51735|48179|48179
bge:BC1002_1474	ncbi-geneid:9089159	2.3.1.16|2.3.1.9	53901|53901
bge:BC1002_1485	ncbi-geneid:9089170	2.7.4.9	52540
bge:BC1002_1487	ncbi-geneid:9089172	2.3.1.183	55729
bge:BC1002_1488	ncbi-geneid:9089173	3.1.21.-	51556
bge:BC1002_1492	ncbi-geneid:9089177	2.4.1.15	53756
bge:BC1002_1499	ncbi-geneid:9089184	2.7.7.13	51182|53448
bge:BC1002_1501	ncbi-geneid:9089186	1.1.1.22	51735|52413|48179
bge:BC1002_1502	ncbi-geneid:9089187	3.1.3.48	52788
bge:BC1002_1504	ncbi-geneid:9089189	2.7.10.2	52540
bge:BC1002_1510	ncbi-geneid:9089195	2.7.13.3	55874|47226|158472
bge:BC1002_1515	ncbi-geneid:9089200	4.2.1.47	51735
bge:BC1002_1528	ncbi-geneid:9089213	2.7.7.9	53448
bge:BC1002_1529	ncbi-geneid:9089214	2.3.3.9	51645
bge:BC1002_1532	ncbi-geneid:9089217	2.1.1.107	53790
bge:BC1002_1533	ncbi-geneid:9089218	1.7.1.4	56014|51905|55124|51905
bge:BC1002_1540	ncbi-geneid:9089225	2.1.1.144	53335
bge:BC1002_1542	ncbi-geneid:9089227	2.5.1.18	47616|52833
bge:BC1002_1545	ncbi-geneid:9089230	2.4.1.-|3.4	56601|53955
bge:BC1002_1549	ncbi-geneid:9089234	1.7.-.-	52218
bge:BC1002_1564	ncbi-geneid:9089249	1.13.12.16
bge:BC1002_1580	ncbi-geneid:9089265	1.2.1.8|1.2.1.39	53720
bge:BC1002_1587	ncbi-geneid:9089272	1.4.99.4|1.4.99.3	57561
bge:BC1002_1590	ncbi-geneid:9089275	1.4.99.4|1.4.99.3	50969
bge:BC1002_1594	ncbi-geneid:9089279	1.1.1.1	50129|51735
bge:BC1002_1595	ncbi-geneid:9089280	1.11.1.6|1.11.1.7	48113|48113
bge:BC1002_1609	ncbi-geneid:9089294	6.3.4.5	69864|52402
bge:BC1002_1612	ncbi-geneid:9089297	3.11.1.1	56784
bge:BC1002_1613	ncbi-geneid:9089298	2.6.1.37	53383
bge:BC1002_1615	ncbi-geneid:9089300	1.1.1.100	51735
bge:BC1002_1626	ncbi-geneid:9089311	2.4.1.80	53448
bge:BC1002_1629	ncbi-geneid:9089314	2.7.13.3	55874|47384
bge:BC1002_1632	ncbi-geneid:9089317	2.4.1.80	53448
bge:BC1002_1636	ncbi-geneid:9089321	1.2.1.16	53720
bge:BC1002_1639	ncbi-geneid:9089324	5.3.1.17	51182
bge:BC1002_1640	ncbi-geneid:9089325	1.1.1.125	51735
bge:BC1002_1648	ncbi-geneid:9089333	1.14.13.2	51905|54373
bge:BC1002_1649	ncbi-geneid:9089334	4.3.1.19	53686|55021
bge:BC1002_1652	ncbi-geneid:9089337	2.3.2.3	55729
bge:BC1002_1661	ncbi-geneid:9089346	1.8.1.9	51905
bge:BC1002_1675	ncbi-geneid:9089360	2.7.1.15	53613
bge:BC1002_1678	ncbi-geneid:9089363	3.6.3.17	52540|52540
bge:BC1002_1691	ncbi-geneid:9089376	1.1.1.215	51735|52283
bge:BC1002_1693	ncbi-geneid:9089378	2.7.1.45	53613
bge:BC1002_1697	ncbi-geneid:9089382	2.5.1.18	47616|52833
bge:BC1002_1708	ncbi-geneid:9089393	2.4.1.-|3.4	56601|53955
bge:BC1002_1723	ncbi-geneid:9089408	1.1.1.60	51735|48179
bge:BC1002_1728	ncbi-geneid:9089413	3.6.3.17	52540|52540
bge:BC1002_1730	ncbi-geneid:9089415	3.5.99.3	51556|51338
bge:BC1002_1731	ncbi-geneid:9089416	3.5.2.17	49472
bge:BC1002_1735	ncbi-geneid:9089420	3.5.3.19	51182
bge:BC1002_1736	ncbi-geneid:9089421	3.5.3.4	49785|49785
bge:BC1002_1738	ncbi-geneid:9089423	3.5.1.41	88713
bge:BC1002_1742	ncbi-geneid:9089427	3.4.17.13	141986|52317
bge:BC1002_1745	ncbi-geneid:9089430	6.5.1.-	55144
bge:BC1002_1747	ncbi-geneid:9089432	6.3.5.2	52402|52317|54810
bge:BC1002_1749	ncbi-geneid:9089434	1.1.1.205	51412|54631
bge:BC1002_1756	ncbi-geneid:9089441	2.7.9.2	56059|51621|52009
bge:BC1002_1759	ncbi-geneid:9089444	3.1.26.4	53098
bge:BC1002_1760	ncbi-geneid:9089445	2.4.1.182	53756
bge:BC1002_1761	ncbi-geneid:9089446	2.3.1.129	51161
bge:BC1002_1762	ncbi-geneid:9089447	4.2.1.-	54637
bge:BC1002_1763	ncbi-geneid:9089448	2.3.1.-	51161
bge:BC1002_1766	ncbi-geneid:9089451	3.4.24.-	50156|50156
bge:BC1002_1767	ncbi-geneid:9089452	1.1.1.267	55347|51735|69055
bge:BC1002_1769	ncbi-geneid:9089454	2.5.1.31	64005
bge:BC1002_1771	ncbi-geneid:9089456	2.7.4.22	53633
bge:BC1002_1774	ncbi-geneid:9089459	3.4.11.18	55920
bge:BC1002_1775	ncbi-geneid:9089460	2.7.7.59	81301|109604|55021|81593|55021
bge:BC1002_1777	ncbi-geneid:9089462	3.5.1.88	56420
bge:BC1002_1778	ncbi-geneid:9089463	6.5.1.2
bge:BC1002_1782	ncbi-geneid:9089467	2.6.1.17	53383
bge:BC1002_1783	ncbi-geneid:9089468	2.3.1.117	51161
bge:BC1002_1785	ncbi-geneid:9089470	3.5.1.18	53187|55031
bge:BC1002_1786	ncbi-geneid:9089471	2.1.1.72	53335
bge:BC1002_1787	ncbi-geneid:9089472	2.7.8.-	56024|56024
bge:BC1002_1788	ncbi-geneid:9089473	1.11.1.15|1.11.1.9	52833
bge:BC1002_1793	ncbi-geneid:9089478	5.1.1.1	51419|50621
bge:BC1002_1795	ncbi-geneid:9089480	2.7.1.49|2.7.4.7	53613
bge:BC1002_1797	ncbi-geneid:9089482	2.7.7.7	52141
bge:BC1002_1798	ncbi-geneid:9089483	2.3.1.128	55729
bge:BC1002_1799	ncbi-geneid:9089484	3.4.-.-	53067|53067
bge:BC1002_1802	ncbi-geneid:9089487	4.1.3.1	51621
bge:BC1002_1805	ncbi-geneid:9089490	3.8.1.2	56784
bge:BC1002_1806	ncbi-geneid:9089491	2.3.3.9	51645
bge:BC1002_1810	ncbi-geneid:9089500	6.1.1.17	52374|48163
bge:BC1002_1819	ncbi-geneid:9089510	2.7.2.4	53633|55021|55021
bge:BC1002_1820	ncbi-geneid:9089511	6.3.4.-	52402|56037|82829
bge:BC1002_1821	ncbi-geneid:9089512	6.4.1.2	52096
bge:BC1002_1822	ncbi-geneid:9089513	3.2.2.21	48150
bge:BC1002_1823	ncbi-geneid:9089514	6.1.1.16	52374|47323
bge:BC1002_1825	ncbi-geneid:9089516	5.2.1.8	50891
bge:BC1002_1826	ncbi-geneid:9089517	5.2.1.8	50891
bge:BC1002_1827	ncbi-geneid:9089518	3.6.1.-	56300
bge:BC1002_1828	ncbi-geneid:9089519	2.3.1.30	51161
bge:BC1002_1829	ncbi-geneid:9089520	2.1.1.-	75217
bge:BC1002_1830	ncbi-geneid:9089521	3.1.3.25	56655
bge:BC1002_1836	ncbi-geneid:9089527	3.6.4.12	52540
bge:BC1002_1842	ncbi-geneid:9089533	6.3.4.4	52540
bge:BC1002_1845	ncbi-geneid:9089536	3.4.-.-	117892
bge:BC1002_1846	ncbi-geneid:9089537	3.4.-.-	117892
bge:BC1002_1852	ncbi-geneid:9089543	6.1.1.21	55681|52954
bge:BC1002_1855	ncbi-geneid:9089546	2.1.1.-	102114
bge:BC1002_1856	ncbi-geneid:9089547	2.7.4.6	54919
bge:BC1002_1860	ncbi-geneid:9089551	4.2.1.52	51569
bge:BC1002_1862	ncbi-geneid:9089553	6.1.1.2	52374
bge:BC1002_1872	ncbi-geneid:9089563	4.2.1.11	51604|54826
bge:BC1002_1873	ncbi-geneid:9089564	2.5.1.55	51569
bge:BC1002_1874	ncbi-geneid:9089565	6.3.4.2	52540|52317
bge:BC1002_1877	ncbi-geneid:9089568	3.1.21.-	51556
bge:BC1002_1878	ncbi-geneid:9089569	3.6.3.-	52540
bge:BC1002_1881	ncbi-geneid:9089572	3.1.-.-	64182
bge:BC1002_1883	ncbi-geneid:9089574	6.1.1.6	55681|50249
bge:BC1002_1891	ncbi-geneid:9089582	2.8.1.7	53383
bge:BC1002_1893	ncbi-geneid:9089584	3.1.3.48	52788
bge:BC1002_1899	ncbi-geneid:9089590	3.4.21.-	56601
bge:BC1002_1901	ncbi-geneid:9089592	1.8.1.4	51905|55424|51230
bge:BC1002_1902	ncbi-geneid:9089593	2.3.1.12	52777|51230|51230|47005
bge:BC1002_1903	ncbi-geneid:9089594	1.2.4.1	52518|52518|52922
bge:BC1002_1906	ncbi-geneid:9089597	1.5.1.5|3.5.4.9	51735|53223
bge:BC1002_1907	ncbi-geneid:9089598	3.4.24.70	55486
bge:BC1002_1908	ncbi-geneid:9089599	3.5.4.1	51556|51338
bge:BC1002_1909	ncbi-geneid:9089600	5.1.1.13	53681|53681
bge:BC1002_1910	ncbi-geneid:9089602	3.1.11.2	56219
bge:BC1002_1911	ncbi-geneid:9089603	3.4.21.26	53474|50993
bge:BC1002_1913	ncbi-geneid:9089605	2.7.13.3	55874|47384|55785
bge:BC1002_1914	ncbi-geneid:9089606	6.3.1.2	55931|54368
bge:BC1002_1921	ncbi-geneid:9089613	3.6.4.13	52540
bge:BC1002_1922	ncbi-geneid:9089614	2.3.1.1	53633|55729
bge:BC1002_1929	ncbi-geneid:9089621	1.16.1.1	51905|55424
bge:BC1002_1935	ncbi-geneid:9089627	1.2.1.2	53706|50692
bge:BC1002_1951	ncbi-geneid:9089644	2.7.13.3	55874
bge:BC1002_1954	ncbi-geneid:9089647	1.3.1.34	51395|51971|51905
bge:BC1002_1973	ncbi-geneid:9089666	2.3.3.13	51569|110921|89000
bge:BC1002_1977	ncbi-geneid:9089670	4.2.1.17	52096|52096
bge:BC1002_1978	ncbi-geneid:9089671	2.7.1.71	52540|47413
bge:BC1002_1980	ncbi-geneid:9089673	6.2.1.25	56801
bge:BC1002_1985	ncbi-geneid:9089678	6.2.1.1	56801
bge:BC1002_1988	ncbi-geneid:9089681	1.1.1.35	52096|51735|48179|48179
bge:BC1002_1995	ncbi-geneid:9089689	6.1.1.20	56037|50249|55681|46955|54991
bge:BC1002_1996	ncbi-geneid:9089690	6.1.1.20	55681|46589
bge:BC1002_2000	ncbi-geneid:9089694	6.1.1.3	55681|55186|52954|81271
bge:BC1002_2001	ncbi-geneid:9089696	2.7.6.5	81301|109604|81271|55021
bge:BC1002_2004	ncbi-geneid:9089699	2.8.3.5	100950
bge:BC1002_2005	ncbi-geneid:9089700	2.8.3.5	100950
bge:BC1002_2007	ncbi-geneid:9089702	3.1.2.-	54637
bge:BC1002_2009	ncbi-geneid:9089704	1.5.5.1	51905|54373|54862
bge:BC1002_2010	ncbi-geneid:9089705	4.2.3.5	103263
bge:BC1002_2011	ncbi-geneid:9089706	2.3.1.51	69593|103473
bge:BC1002_2013	ncbi-geneid:9089708	2.5.1.49	53383
bge:BC1002_2035	ncbi-geneid:9089730	6.2.1.17	56801
bge:BC1002_2036	ncbi-geneid:9089731	3.2.2.9	53167
bge:BC1002_2037	ncbi-geneid:9089732	3.6.4.12	52540
bge:BC1002_2038	ncbi-geneid:9089733	6.1.1.9	52374|50677|47323|46589
bge:BC1002_2039	ncbi-geneid:9089734	2.7.7.9	53448
bge:BC1002_2041	ncbi-geneid:9089736	1.1.1.18	51735|55347
bge:BC1002_2042	ncbi-geneid:9089737	1.1.1.18	51735|55347
bge:BC1002_2046	ncbi-geneid:9089741	3.6.3.17	52540
bge:BC1002_2047	ncbi-geneid:9089742	2.7.1.92	53613
bge:BC1002_2048	ncbi-geneid:9089743	3.7.1.-	52518|52467|52518
bge:BC1002_2049	ncbi-geneid:9089744	4.2.1.44	51658
bge:BC1002_2055	ncbi-geneid:9089750	3.1.2.-	54637
bge:BC1002_2058	ncbi-geneid:9089753	4.1.2.5	53383
bge:BC1002_2061	ncbi-geneid:9089756	6.1.1.7	55681|101353|55186|50447
bge:BC1002_2064	ncbi-geneid:9089759	2.3.2.2	56235
bge:BC1002_2065	ncbi-geneid:9089760	6.1.1.18	52374|50715
bge:BC1002_2079	ncbi-geneid:9089776	3.1.3.-
bge:BC1002_2081	ncbi-geneid:9089778	3.6.1.40|3.6.1.11	109604|53067|53067
bge:BC1002_2082	ncbi-geneid:9089779	2.7.4.1	56024|143724|56024|140356
bge:BC1002_2083	ncbi-geneid:9089780	2.7.13.3	55874|47384|55785
bge:BC1002_2086	ncbi-geneid:9089783	3.6.3.27	52540
bge:BC1002_2090	ncbi-geneid:9089787	5.4.2.10	53738|53738|53738|55957
bge:BC1002_2091	ncbi-geneid:9089788	2.5.1.15	51717
bge:BC1002_2092	ncbi-geneid:9089789	3.6.4.3|3.4.24.-	52540|140990
bge:BC1002_2093	ncbi-geneid:9089790	2.1.1.-	53335
bge:BC1002_2097	ncbi-geneid:9089794	6.3.5.5	56059|56059|52440|48108|52440|52335
bge:BC1002_2098	ncbi-geneid:9089795	6.3.5.5	52317|52021
bge:BC1002_2100	ncbi-geneid:9089797	3.2.1.-	53955|54106|54106
bge:BC1002_2101	ncbi-geneid:9089798	3.1.2.6	56281
bge:BC1002_2103	ncbi-geneid:9089800	3.1.26.4
bge:BC1002_2104	ncbi-geneid:9089801	2.7.7.7
bge:BC1002_2111	ncbi-geneid:9089809	2.4.1.15	53756
bge:BC1002_2112	ncbi-geneid:9089810	3.1.3.12	56784
bge:BC1002_2125	ncbi-geneid:9089826	3.2.1.52	51445
bge:BC1002_2126	ncbi-geneid:9089827	2.7.8.7	56214
bge:BC1002_2127	ncbi-geneid:9089828	2.6.99.2	63892
bge:BC1002_2130	ncbi-geneid:9089831	3.1.26.3	69065|54768
bge:BC1002_2131	ncbi-geneid:9089832	3.4.21.89	51306
bge:BC1002_2134	ncbi-geneid:9089835	3.4.21.108	50494|50156|50156
bge:BC1002_2139	ncbi-geneid:9089840	2.3.1.179	53901|53901
bge:BC1002_2141	ncbi-geneid:9089842	1.1.1.100	51735
bge:BC1002_2142	ncbi-geneid:9089843	2.3.1.39	52151|55048
bge:BC1002_2143	ncbi-geneid:9089844	2.3.1.41|2.3.1.180	53901
bge:BC1002_2144	ncbi-geneid:9089845	2.3.1.15	53659
bge:BC1002_2149	ncbi-geneid:9089850	3.4.21.-	52096
bge:BC1002_2151	ncbi-geneid:9089852	3.1.3.18	56784
bge:BC1002_2152	ncbi-geneid:9089853	5.4.99.12	55120|55174
bge:BC1002_2154	ncbi-geneid:9089855	3.1.26.12	50249
bge:BC1002_2163	ncbi-geneid:9089864	2.4.2.11	51690|54675
bge:BC1002_2170	ncbi-geneid:9089873	3.6.4.12	52540
bge:BC1002_2178	ncbi-geneid:9089881	4.2.1.2	48557
bge:BC1002_2183	ncbi-geneid:9089886	2.1.1.45	55831
bge:BC1002_2194	ncbi-geneid:9089897	1.5.1.3	53597
bge:BC1002_2198	ncbi-geneid:9089901	3.1.-.-
bge:BC1002_2200	ncbi-geneid:9089903	3.6.1.-	52540|50249
bge:BC1002_2205	ncbi-geneid:9089908	2.1.1.31	75217
bge:BC1002_2212	ncbi-geneid:9089915	1.4.99.1	51905|54373
bge:BC1002_2219	ncbi-geneid:9089922	3.1.1.23	53474
bge:BC1002_2220	ncbi-geneid:9089923	4.2.1.17	52096
bge:BC1002_2223	ncbi-geneid:9089926	2.5.1.47	53686
bge:BC1002_2225	ncbi-geneid:9089928	5.1.3.20	51735
bge:BC1002_2227	ncbi-geneid:9089930	1.1.1.22	51735|52413|48179
bge:BC1002_2232	ncbi-geneid:9089935	2.7.4.14	52540
bge:BC1002_2233	ncbi-geneid:9089936	2.5.1.19	55205
bge:BC1002_2234	ncbi-geneid:9089937	1.3.1.12	51735|48179
bge:BC1002_2235	ncbi-geneid:9089938	2.6.1.9	53383
bge:BC1002_2236	ncbi-geneid:9089939	5.4.99.5|4.2.1.51	53850|55021|48600
bge:BC1002_2237	ncbi-geneid:9089940	2.6.1.52	53383
bge:BC1002_2239	ncbi-geneid:9089942	5.99.1.3	56719|101904
bge:BC1002_2241	ncbi-geneid:9089944	2.1.1.64	53335
bge:BC1002_2242	ncbi-geneid:9089945	3.1.3.18	56784
bge:BC1002_2246	ncbi-geneid:9089950	1.2.1.2	52833
bge:BC1002_2247	ncbi-geneid:9089951	1.6.99.5|1.2.1.2	142019|140490|142984|52833
bge:BC1002_2248	ncbi-geneid:9089952	1.2.1.2	53706|50692|54862|54292
bge:BC1002_2257	ncbi-geneid:9089961	6.3.5.6|6.3.5.7	75304
bge:BC1002_2259	ncbi-geneid:9089963	1.17.1.4	56176|47741|55447|54292
bge:BC1002_2260	ncbi-geneid:9089964	1.17.1.4	56003|54665
bge:BC1002_2262	ncbi-geneid:9089966	3.5.4.4	51556
bge:BC1002_2263	ncbi-geneid:9089967	3.5.4.3	51556|51338
bge:BC1002_2265	ncbi-geneid:9089969	2.3.1.41	53901|53901
bge:BC1002_2266	ncbi-geneid:9089970	2.3.1.179	53901|53901
bge:BC1002_2267	ncbi-geneid:9089971	1.1.1.100	51735
bge:BC1002_2269	ncbi-geneid:9089973	2.3.1.41	53901|53901
bge:BC1002_2272	ncbi-geneid:9089976	3.1.2.-	54637
bge:BC1002_2273	ncbi-geneid:9089977	4.3.1.3
bge:BC1002_2283	ncbi-geneid:9089987	3.4.11.2	55486|63737
bge:BC1002_2284	ncbi-geneid:9089988	3.1.3.11	56655
bge:BC1002_2288	ncbi-geneid:9089993	2.7.7.7	53098|82771
bge:BC1002_2294	ncbi-geneid:9090001	2.7.6.5	109604|81301|81271|55021
bge:BC1002_2295	ncbi-geneid:9090002	2.7.7.6	63562
bge:BC1002_2296	ncbi-geneid:9090003	2.7.4.8	52540
bge:BC1002_2298	ncbi-geneid:9090005	2.7.7.56	54211|55666
bge:BC1002_2299	ncbi-geneid:9090006	3.6.1.15	52972
bge:BC1002_2300	ncbi-geneid:9090007	1.3.99.22	102114
bge:BC1002_2308	ncbi-geneid:9090016	5.4.3.8	53383
bge:BC1002_2309	ncbi-geneid:9090017	1.1.1.193|3.5.4.26	53597|53927
bge:BC1002_2310	ncbi-geneid:9090018	2.5.1.9	63380|63380
bge:BC1002_2313	ncbi-geneid:9090021	1.13.11.1	49482
bge:BC1002_2314	ncbi-geneid:9090022	5.3.3.4	54909
bge:BC1002_2315	ncbi-geneid:9090023	5.5.1.1	51604|54826
bge:BC1002_2321	ncbi-geneid:9090029	4.1.99.12|3.5.4.25	55821|142695
bge:BC1002_2322	ncbi-geneid:9090030	2.5.1.9|2.5.1.78	52121
bge:BC1002_2326	ncbi-geneid:9090034	4.1.1.-	50475|143968
bge:BC1002_2328	ncbi-geneid:9090036	4.3.1.19	53686
bge:BC1002_2335	ncbi-geneid:9090044	2.1.1.33	53335
bge:BC1002_2339	ncbi-geneid:9090048	1.3.99.22	102114
bge:BC1002_2368	ncbi-geneid:9090078	3.4.11.19	56266
bge:BC1002_2373	ncbi-geneid:9090083	3.4.19.5	56235
bge:BC1002_2376	ncbi-geneid:9090086	5.4.99.12	55120|55174
bge:BC1002_2379	ncbi-geneid:9090089	1.17.1.1	52343|54292|63380
bge:BC1002_2380	ncbi-geneid:9090090	2.6.1.11|2.6.1.17	53383
bge:BC1002_2389	ncbi-geneid:9090099	5.2.1.8	54534
bge:BC1002_2393	ncbi-geneid:9090103	1.4.3.16	51905|56425|46977
bge:BC1002_2394	ncbi-geneid:9090104	2.4.2.19	51690|54675
bge:BC1002_2395	ncbi-geneid:9090105	2.5.1.72	142754
bge:BC1002_2398	ncbi-geneid:9090108	2.1.1.-	53335
bge:BC1002_2399	ncbi-geneid:9090109	2.1.2.2	53328
bge:BC1002_2400	ncbi-geneid:9090110	2.7.1.26|2.7.7.2	82114|52374
bge:BC1002_2401	ncbi-geneid:9090111	6.1.1.5	52374|47323|50677
bge:BC1002_2403	ncbi-geneid:9090113	6.3.2.5|4.1.1.36	102645|52507
bge:BC1002_2405	ncbi-geneid:9090115	3.6.1.23	51283
bge:BC1002_2409	ncbi-geneid:9090119	1.1.1.42	53659
bge:BC1002_2410	ncbi-geneid:9090120	5.4.99.12	55120
bge:BC1002_2422	ncbi-geneid:9090132	2.6.1.66|2.6.1.2	53383
bge:BC1002_2423	ncbi-geneid:9090134	6.3.2.4	56059|52440
bge:BC1002_2442	ncbi-geneid:9090153	2.3.3.1	48256|46955
bge:BC1002_2448	ncbi-geneid:9090159	3.4.21.92	52096
bge:BC1002_2452	ncbi-geneid:9090163	1.15.1.1	54719|46609
bge:BC1002_2454	ncbi-geneid:9090165	2.7.1.130	52540
bge:BC1002_2456	ncbi-geneid:9090167	2.7.7.38	53448
bge:BC1002_2457	ncbi-geneid:9090168	2.7.4.3	52540
bge:BC1002_2463	ncbi-geneid:9090174	2.1.3.3	53671
bge:BC1002_2464	ncbi-geneid:9090175	1.1.1.158	56194|56176
bge:BC1002_2470	ncbi-geneid:9090181	2.1.1.63	46767|53155
bge:BC1002_2473	ncbi-geneid:9090184	3.5.1.28	53187
bge:BC1002_2478	ncbi-geneid:9090189	1.4.3.5	50475
bge:BC1002_2479	ncbi-geneid:9090190	2.1.1.79	53335
bge:BC1002_2481	ncbi-geneid:9090192	1.8.4.11	55068
bge:BC1002_2485	ncbi-geneid:9090196	3.7.1.3	53383
bge:BC1002_2486	ncbi-geneid:9090197	1.13.11.11	140959
bge:BC1002_2491	ncbi-geneid:9090202	2.7.1.17	53067|53067
bge:BC1002_2494	ncbi-geneid:9090205	3.6.3.17	52540|52540
bge:BC1002_2497	ncbi-geneid:9090208	1.1.1.11	51735|48179
bge:BC1002_2498	ncbi-geneid:9090209	2.7.1.17	53067|53067
bge:BC1002_2512	ncbi-geneid:9090223	3.1.2.12
bge:BC1002_2514	ncbi-geneid:9090225	2.7.1.17	53067|53067
bge:BC1002_2525	ncbi-geneid:9090236	3.4.21.108	50494|50156|50156
bge:BC1002_2528	ncbi-geneid:9090239	3.4.16.4|3.4.21	56601
bge:BC1002_2532	ncbi-geneid:9090243	4.1.1.21|6.3.4.18	56059|52440|51246
bge:BC1002_2533	ncbi-geneid:9090244	4.1.1.21|5.4.99.18	52255
bge:BC1002_2534	ncbi-geneid:9090245	6.3.2.6	56104
bge:BC1002_2535	ncbi-geneid:9090246	4.1.2.13	51569
bge:BC1002_2536	ncbi-geneid:9090247	2.7.1.40	51621|52935|50800
bge:BC1002_2537	ncbi-geneid:9090248	2.7.2.3	53748
bge:BC1002_2540	ncbi-geneid:9090251	2.6.1.42	56752
bge:BC1002_2542	ncbi-geneid:9090253	2.4.-.-	53756
bge:BC1002_2552	ncbi-geneid:9090263	6.2.1.5	52210|51735
bge:BC1002_2553	ncbi-geneid:9090264	6.2.1.5	56059|52210
bge:BC1002_2558	ncbi-geneid:9090269	2.7.13.3	55874|47384
bge:BC1002_2567	ncbi-geneid:9090279	6.3.4.6	56059|52440|51246|50891|50891|51230|160467
bge:BC1002_2568	ncbi-geneid:9090280	3.5.1.54	75304
bge:BC1002_2573	ncbi-geneid:9090285	4.2.1.6	51604|54826
bge:BC1002_2578	ncbi-geneid:9090290	1.1.99.3	46626|46626|46626
bge:BC1002_2580	ncbi-geneid:9090292	3.6.4.13	52540
bge:BC1002_2584	ncbi-geneid:9090296	2.3.2.2	56235
bge:BC1002_2589	ncbi-geneid:9090301	1.1.5.3	51905
bge:BC1002_2590	ncbi-geneid:9090302	2.7.1.30	53067|53067
bge:BC1002_2592	ncbi-geneid:9090304	4.1.99.12	55821
bge:BC1002_2602	ncbi-geneid:9090314	2.3.1.-	56317
bge:BC1002_2603	ncbi-geneid:9090315	2.5.1.18	47616|52833
bge:BC1002_2604	ncbi-geneid:9090316	3.4.11.9	55920|53092
bge:BC1002_2605	ncbi-geneid:9090317	1.14.13.-	51905
bge:BC1002_2606	ncbi-geneid:9090318	1.-.-.-	51395
bge:BC1002_2608	ncbi-geneid:9090320	3.5.4.10|2.1.2.3	53927|52335
bge:BC1002_2610	ncbi-geneid:9090322	3.1.22.4	53098
bge:BC1002_2614	ncbi-geneid:9090326	5.4.2.1
bge:BC1002_2615	ncbi-geneid:9090327	3.1.-.-	69500
bge:BC1002_2616	ncbi-geneid:9090328	6.1.1.1	52374|55174
bge:BC1002_2617	ncbi-geneid:9090329	2.7.1.-	53067
bge:BC1002_2624	ncbi-geneid:9090337	3.5.2.3	51556
bge:BC1002_2626	ncbi-geneid:9090339	3.6.3.-	52540
bge:BC1002_2630	ncbi-geneid:9090343	1.4.1.3	51735|53223
bge:BC1002_2632	ncbi-geneid:9090345	4.3.2.2	48557
bge:BC1002_2633	ncbi-geneid:9090346	2.7.1.12	52540
bge:BC1002_2635	ncbi-geneid:9090348	4.1.2.14|4.1.3.16	51569
bge:BC1002_2636	ncbi-geneid:9090349	4.2.1.12	143975|52016
bge:BC1002_2639	ncbi-geneid:9090352	1.2.1.41	53720
bge:BC1002_2640	ncbi-geneid:9090353	2.7.7.7	52540|48019
bge:BC1002_2642	ncbi-geneid:9090355	6.1.1.4	52374|50677|47323
bge:BC1002_2645	ncbi-geneid:9090358	1.3.1.26	51735|55347
bge:BC1002_2648	ncbi-geneid:9090361	3.5.3.19	51182
bge:BC1002_2649	ncbi-geneid:9090362	3.5.3.4	49785|49785
bge:BC1002_2652	ncbi-geneid:9090365	1.2.1.12	55347|51735
bge:BC1002_2653	ncbi-geneid:9090366	2.2.1.1	52518|52518|52922
bge:BC1002_2655	ncbi-geneid:9090368	2.1.1.-	75217|88697
bge:BC1002_2658	ncbi-geneid:9090371	2.3.1.8|1.1.1.40	53659|51735|53223
bge:BC1002_2659	ncbi-geneid:9090372	2.7.4.16	56042|55326
bge:BC1002_2660	ncbi-geneid:9090373	3.1.3.27	101307
bge:BC1002_2663	ncbi-geneid:9090376	4.1.1.23	51366
bge:BC1002_2665	ncbi-geneid:9090378	3.1.1.15	63829
bge:BC1002_2668	ncbi-geneid:9090381	3.6.3.17	52540|52540
bge:BC1002_2671	ncbi-geneid:9090384	4.1.2.21	51569
bge:BC1002_2672	ncbi-geneid:9090385	2.7.1.58	53067
bge:BC1002_2674	ncbi-geneid:9090387	2.4.1.-	53955
bge:BC1002_2675	ncbi-geneid:9090388	1.1.1.25	51735|53223
bge:BC1002_2676	ncbi-geneid:9090389	3.1.13.1	50249
bge:BC1002_2678	ncbi-geneid:9090391	6.3.2.-	53623|53244|51984
bge:BC1002_2681	ncbi-geneid:9090394	4.2.1.10	52304
bge:BC1002_2683	ncbi-geneid:9090396	6.4.1.2|6.3.4.14	56059|52440|51246
bge:BC1002_2684	ncbi-geneid:9090397	2.1.1.-	53335
bge:BC1002_2686	ncbi-geneid:9090399	1.11.1.15	52833
bge:BC1002_2687	ncbi-geneid:9090400	2.7.1.20	53613
bge:BC1002_2691	ncbi-geneid:9090404	1.17.4.1	47240
bge:BC1002_2692	ncbi-geneid:9090405	1.17.4.1	51998|48168
bge:BC1002_2697	ncbi-geneid:9090410	2.4.2.8	53271
bge:BC1002_2699	ncbi-geneid:9090412	6.1.1.15	55681|55826|52954
bge:BC1002_2700	ncbi-geneid:9090413	3.6.1.-	55811
bge:BC1002_2702	ncbi-geneid:9090415	2.7.2.11	53633|88697
bge:BC1002_2706	ncbi-geneid:9090419	2.5.1.30|2.5.1.90	48576
bge:BC1002_2711	ncbi-geneid:9090425	2.7.1.24	52540
bge:BC1002_2714	ncbi-geneid:9090428	3.6.1.-	55811
bge:BC1002_2716	ncbi-geneid:9090430	2.3.1.1|2.3.1.35	56266
bge:BC1002_2720	ncbi-geneid:9090434	3.5.1.-	54211|54211
bge:BC1002_2725	ncbi-geneid:9090439	6.3.2.4	56059|52440
bge:BC1002_2726	ncbi-geneid:9090440	6.3.2.8	53623|53244|51984
bge:BC1002_2727	ncbi-geneid:9090441	2.4.1.227	53756
bge:BC1002_2731	ncbi-geneid:9090445	6.3.2.9	53623|53244|51984
bge:BC1002_2733	ncbi-geneid:9090447	6.3.2.10	53623|53244|63418
bge:BC1002_2734	ncbi-geneid:9090448	6.3.2.13	53623|53244|63418
bge:BC1002_2735	ncbi-geneid:9090449	2.4.1.129	56601|56519
bge:BC1002_2737	ncbi-geneid:9090451	2.1.1.-	53335|81799
bge:BC1002_2739	ncbi-geneid:9090453	1.14.13.-	47240
bge:BC1002_2741	ncbi-geneid:9090455	6.2.1.3	56801
bge:BC1002_2743	ncbi-geneid:9090457	3.5.1.32	53187|55031
bge:BC1002_2744	ncbi-geneid:9090463	4.2.1.17	52096
bge:BC1002_2746	ncbi-geneid:9090465	4.2.1.17	52096
bge:BC1002_2748	ncbi-geneid:9090467	6.2.1.30	56801
bge:BC1002_2749	ncbi-geneid:9090468	3.2.1.-	50685
bge:BC1002_2752	ncbi-geneid:9090471	5.1.3.1	51366
bge:BC1002_2753	ncbi-geneid:9090472	3.1.3.18	56784
bge:BC1002_2754	ncbi-geneid:9090473	4.1.3.27	56322
bge:BC1002_2755	ncbi-geneid:9090474	4.1.3.27	52317
bge:BC1002_2756	ncbi-geneid:9090475	2.4.2.18	52418|47648
bge:BC1002_2757	ncbi-geneid:9090476	4.1.1.48	51366
bge:BC1002_2759	ncbi-geneid:9090478	3.2.2.-	52141
bge:BC1002_2760	ncbi-geneid:9090479	1.7.-.-	52218
bge:BC1002_2762	ncbi-geneid:9090481	5.3.4.1	52833|54423
bge:BC1002_2770	ncbi-geneid:9090489	3.6.3.20	52540|50331
bge:BC1002_2771	ncbi-geneid:9090490	3.6.3.25	52540|52540
bge:BC1002_2773	ncbi-geneid:9090492	3.8.1.2	56784
bge:BC1002_2774	ncbi-geneid:9090493	3.4.11.9	55920|53092
bge:BC1002_2777	ncbi-geneid:9090496	1.2.1.70	69742|51735|69075
bge:BC1002_2779	ncbi-geneid:9090498	2.1.1.-	53335
bge:BC1002_2781	ncbi-geneid:9090500	4.1.1.-	52507
bge:BC1002_2801	ncbi-geneid:9090521	1.10.2.2	46626
bge:BC1002_2802	ncbi-geneid:9090522	1.10.2.2	81342|81648|81648
bge:BC1002_2803	ncbi-geneid:9090523	1.10.2.2	50022
bge:BC1002_2805	ncbi-geneid:9090525	3.4.21.-	50494|50156
bge:BC1002_2811	ncbi-geneid:9090531	3.6.1.31	101386
bge:BC1002_2812	ncbi-geneid:9090532	3.5.4.19	141734
bge:BC1002_2813	ncbi-geneid:9090533	4.1.3.-	51366
bge:BC1002_2814	ncbi-geneid:9090534	5.3.1.16	51366
bge:BC1002_2815	ncbi-geneid:9090535	2.4.2.-	52317
bge:BC1002_2816	ncbi-geneid:9090536	4.2.1.19	54211|54211
bge:BC1002_2817	ncbi-geneid:9090537	2.6.1.9	53383
bge:BC1002_2818	ncbi-geneid:9090538	1.1.1.23	53720
bge:BC1002_2819	ncbi-geneid:9090539	2.4.2.17	53850
bge:BC1002_2820	ncbi-geneid:9090540	2.5.1.7	55205
bge:BC1002_2830	ncbi-geneid:9090550	2.5.1.3	51391
bge:BC1002_2833	ncbi-geneid:9090553	1.4.3.19	51905
bge:BC1002_2843	ncbi-geneid:9090563	2.7.13.3	55874|47384|158472
bge:BC1002_2845	ncbi-geneid:9090565	1.4.1.13|1.4.1.14	51971|46548|51971
bge:BC1002_2846	ncbi-geneid:9090566	1.4.7.1|1.4.1.13|1.4.1.14	51395|56235|69336
bge:BC1002_2850	ncbi-geneid:9090570	3.1.5.1	109604
bge:BC1002_2851	ncbi-geneid:9090571	4.2.3.4	56796
bge:BC1002_2852	ncbi-geneid:9090572	2.7.1.71	52540
bge:BC1002_2857	ncbi-geneid:9090577	2.4.1.-|3.4	56601|53955
bge:BC1002_2860	ncbi-geneid:9090580	4.1.1.20	51419|50621
bge:BC1002_2867	ncbi-geneid:9090587	4.2.1.24	51569
bge:BC1002_2868	ncbi-geneid:9090588	1.8.1.8	74863|52833
bge:BC1002_2871	ncbi-geneid:9090591	2.7.7.6	56553|55257|47789
bge:BC1002_2903	ncbi-geneid:9090623	3.6.4.12	52540|52540|47819
bge:BC1002_2904	ncbi-geneid:9090624	2.7.7.6	64484
bge:BC1002_2905	ncbi-geneid:9090625	2.7.7.6	64484
bge:BC1002_2924	ncbi-geneid:9090653	1.13.11.27	54593
bge:BC1002_2926	ncbi-geneid:9090655	1.2.7.8	53323|52518|52518
bge:BC1002_2927	ncbi-geneid:9090656	2.3.1.8|1.1.1.40	51735|53659|53223
bge:BC1002_2929	ncbi-geneid:9090658	2.4.2.10	53271
bge:BC1002_2933	ncbi-geneid:9090662	1.2.1	55347|51735
bge:BC1002_2947	ncbi-geneid:9090676	2.6.1.16	53697|56235
bge:BC1002_2948	ncbi-geneid:9090677	2.3.1.157|2.7.7.23	53448|51161
bge:BC1002_2950	ncbi-geneid:9090679	4.1.2.25	55620
bge:BC1002_2954	ncbi-geneid:9090683	2.7.7.72|3.1.3.-|3.1.4	81891|81301
bge:BC1002_2955	ncbi-geneid:9090684	2.5.1.18	47616|52833
bge:BC1002_2956	ncbi-geneid:9090685	1.6.5.3|1.6.99.3	51735
bge:BC1002_2957	ncbi-geneid:9090686	3.2.1.-	48435|53955
bge:BC1002_2961	ncbi-geneid:9090690	6.3.4.6	50891
bge:BC1002_2972	ncbi-geneid:9090701	1.5.1.20	51730
bge:BC1002_2974	ncbi-geneid:9090703	3.3.1.1	52283|51735
bge:BC1002_2980	ncbi-geneid:9090709	1.2.1.68	53720
bge:BC1002_2995	ncbi-geneid:9090724	3.6.3.14	52540
bge:BC1002_3044	ncbi-geneid:9090773	3.1.1.61	52738|52172
bge:BC1002_3045	ncbi-geneid:9090774	3.5.1.44	64438
bge:BC1002_3046	ncbi-geneid:9090775	2.1.1.80	53335|47757
bge:BC1002_3049	ncbi-geneid:9090778	2.7.13.3	55874|47226|50341|55052|47384
bge:BC1002_3062	ncbi-geneid:9090791	3.2.2.20	48150
bge:BC1002_3072	ncbi-geneid:9090801	2.3.1.180	53901
bge:BC1002_3082	ncbi-geneid:9090812	3.6.4.12	52540
bge:BC1002_3085	ncbi-geneid:9090815	2.1.2.10	103025|101790
bge:BC1002_3087	ncbi-geneid:9090817	1.4.4.2	53383|53383
bge:BC1002_3089	ncbi-geneid:9090819	4.3.1.17	143548
bge:BC1002_3090	ncbi-geneid:9090820	2.2.1.6	52518|52518|52467
bge:BC1002_3092	ncbi-geneid:9090822	1.5.99.8|1.5.1.12	53720|51730|81935|47598
bge:BC1002_3096	ncbi-geneid:9090826	3.6.4.-	52540
bge:BC1002_3097	ncbi-geneid:9090827	4.1.1.37	51726
bge:BC1002_3098	ncbi-geneid:9090828	4.2.1.51	53850
bge:BC1002_3099	ncbi-geneid:9090829	6.2.1.-	56801
bge:BC1002_3100	ncbi-geneid:9090830	3.6.3.14	51344|46604
bge:BC1002_3101	ncbi-geneid:9090831	3.6.3.14	52540|47917|50615
bge:BC1002_3102	ncbi-geneid:9090832	3.6.3.14	52943
bge:BC1002_3103	ncbi-geneid:9090833	3.6.3.14	52540|47917|50615
bge:BC1002_3104	ncbi-geneid:9090834	3.6.3.14	47928
bge:BC1002_3105	ncbi-geneid:9090835	3.6.3.14	81573
bge:BC1002_3106	ncbi-geneid:9090836	3.6.3.14	81333
bge:BC1002_3107	ncbi-geneid:9090837	3.6.3.14	81336
bge:BC1002_3111	ncbi-geneid:9090841	2.1.1.170	53335
bge:BC1002_3124	ncbi-geneid:9090854	1.2.1.27	53720
bge:BC1002_3128	ncbi-geneid:9090858	1.14.16.1	56534
bge:BC1002_3129	ncbi-geneid:9090859	4.2.1.96	55248
bge:BC1002_3135	ncbi-geneid:9090865	6.3.5.2	52317
bge:BC1002_3137	ncbi-geneid:9090867	6.3.-.-	55931
bge:BC1002_3160	ncbi-geneid:9090890	6.3.2.2	55931
bge:BC1002_3161	ncbi-geneid:9090891	3.2.2.21	48150|55945
bge:BC1002_3162	ncbi-geneid:9090892	2.1.1.63	57884|46767|53155|46689
bge:BC1002_3169	ncbi-geneid:9090899	3.6.3.17	52540|52540
bge:BC1002_3176	ncbi-geneid:9090906	2.7.7.65	55073|52172
bge:BC1002_3184	ncbi-geneid:9090914	3.1.26.5	54211
bge:BC1002_3193	ncbi-geneid:9112496	1.3.3.11	48613
bge:BC1002_3195	ncbi-geneid:9112498	3.4.11.5	53474
bge:BC1002_3197	ncbi-geneid:9112500	1.2.99.5	69336
bge:BC1002_3198	ncbi-geneid:9112501	2.3.1.101	55112|55112
bge:BC1002_3199	ncbi-geneid:9112502	1.2.99.5	51556|51338|51338
bge:BC1002_3201	ncbi-geneid:9112504	5.3.1.16	51366
bge:BC1002_3207	ncbi-geneid:9112510	4.1.1.39	51649|54966
bge:BC1002_3208	ncbi-geneid:9112511	4.1.1.39	55239
bge:BC1002_3210	ncbi-geneid:9112513	3.1.3.11	56655
bge:BC1002_3211	ncbi-geneid:9112514	2.7.1.19	52540
bge:BC1002_3212	ncbi-geneid:9112515	2.2.1.3|2.2.1.1	52518|52518|52922
bge:BC1002_3213	ncbi-geneid:9112516	4.1.2.13	51569
bge:BC1002_3214	ncbi-geneid:9112517	5.1.3.1	51366
bge:BC1002_3218	ncbi-geneid:9112521	4.1.2.25	55620
bge:BC1002_3220	ncbi-geneid:9112523	4.3.-.-	54211
bge:BC1002_3223	ncbi-geneid:9112526	3.5.4.27
bge:BC1002_3225	ncbi-geneid:9112528	1.5.1.-	53223|51735
bge:BC1002_3227	ncbi-geneid:9112530	4.2.1.96	55248
bge:BC1002_3270	ncbi-geneid:9112573	4.1.1.44	69118|69118
bge:BC1002_3279	ncbi-geneid:9112582	1.14.11.17	51197
bge:BC1002_3286	ncbi-geneid:9112589	2.7.7.7	52141
bge:BC1002_3291	ncbi-geneid:9112594	1.14.13.82	55961|50022
bge:BC1002_3292	ncbi-geneid:9112595	1.14.12.7|1.14.13.82	54292|52343|63380
bge:BC1002_3295	ncbi-geneid:9112598	1.9.3.1	49503|46626
bge:BC1002_3296	ncbi-geneid:9112599	1.9.3.1	81442
bge:BC1002_3297	ncbi-geneid:9112600	1.9.3.1	81452
bge:BC1002_3299	ncbi-geneid:9112602	1.1.99.3	46626|46626|46626
bge:BC1002_3309	ncbi-geneid:9112612	4.2.1.83	51556
bge:BC1002_3310	ncbi-geneid:9112613	4.1.3.17	89562
bge:BC1002_3314	ncbi-geneid:9112617	2.7.10.2	52540
bge:BC1002_3321	ncbi-geneid:9112624	5.3.1.8	51182|53448
bge:BC1002_3331	ncbi-geneid:9112634	4.1.1.73|1.1.1.93|1.1.1.83	53659
bge:BC1002_3338	ncbi-geneid:9112641	2.3.3.5	48256
bge:BC1002_3339	ncbi-geneid:9112642	4.2.1.3	53732|52016
bge:BC1002_3347	ncbi-geneid:9112650	1.1.1.25	51735|53223
bge:BC1002_3355	ncbi-geneid:9112658	3.4.24.-	52540|140990
bge:BC1002_3359	ncbi-geneid:9112662	3.1.1.73	53474
bge:BC1002_3374	ncbi-geneid:9112677	2.2.1.6	52518|52518|52467
bge:BC1002_3375	ncbi-geneid:9112678	2.8.3.16	89796
bge:BC1002_3382	ncbi-geneid:9112685	1.2.1.8	53720
bge:BC1002_3383	ncbi-geneid:9112686	1.1.1.169	48179|51735
bge:BC1002_3391	ncbi-geneid:9112694	2.4.1.129	56601|56519
bge:BC1002_3393	ncbi-geneid:9112696	5.4.2.9	51621|53448
bge:BC1002_3395	ncbi-geneid:9112698	2.6.1.37	53383
bge:BC1002_3398	ncbi-geneid:9112701	6.2.1.-	56801
bge:BC1002_3400	ncbi-geneid:9112703	1.17.1.4	56003|54665
bge:BC1002_3401	ncbi-geneid:9112704	1.17.1.4	56176|55447
bge:BC1002_3411	ncbi-geneid:9112714	2.5.1.16	53335
bge:BC1002_3412	ncbi-geneid:9112715	3.11.1.2	82057|57783
bge:BC1002_3413	ncbi-geneid:9112716	3.1.11.2	56219
bge:BC1002_3424	ncbi-geneid:9112727	1.1.1.44	48179|51735
bge:BC1002_3429	ncbi-geneid:9112732	4.1.2.5	53383
bge:BC1002_3431	ncbi-geneid:9112734	2.4.1.1	53756
bge:BC1002_3441	ncbi-geneid:9112744	2.3.1.-	53474
bge:BC1002_3445	ncbi-geneid:9112748	1.6.5.5	51735|50129
bge:BC1002_3446	ncbi-geneid:9112749	1.14.11.17	51197
bge:BC1002_3456	ncbi-geneid:9112759	4.2.1.9|4.2.1.25	143975|52016
bge:BC1002_3473	ncbi-geneid:9112776	2.7.4.23	52540
bge:BC1002_3475	ncbi-geneid:9112778	3.5.1.32	53187|55031
bge:BC1002_3478	ncbi-geneid:9112781	1.1.1.31	48179|51735
bge:BC1002_3481	ncbi-geneid:9112784	5.3.1.22	51658
bge:BC1002_3483	ncbi-geneid:9112786	2.3.1.174	53901|53901
bge:BC1002_3493	ncbi-geneid:9112796	1.6.5.2	52218
bge:BC1002_3495	ncbi-geneid:9112798	2.1.3.2	53671
bge:BC1002_3496	ncbi-geneid:9112799	4.2.1.52	51569
bge:BC1002_3504	ncbi-geneid:9112807	1.1.1.27	56327|51735
bge:BC1002_3515	ncbi-geneid:9112818	3.2.1.21	51445
bge:BC1002_3527	ncbi-geneid:9112830	6.3.1.2	55931|54368
bge:BC1002_3530	ncbi-geneid:9112833	1.3.99.1	51905|56425
bge:BC1002_3531	ncbi-geneid:9112834	1.6.99.5|1.6.5.3	142019|140490|142984
bge:BC1002_3533	ncbi-geneid:9112836	2.3.2.2	56235
bge:BC1002_3544	ncbi-geneid:9112847	2.7.13.3	55874|47384
bge:BC1002_3545	ncbi-geneid:9112848	2.7.7.7	56672|100879
bge:BC1002_3555	ncbi-geneid:9112858	2.7.13.3	55874|47384|158472
bge:BC1002_3562	ncbi-geneid:9112865	3.2.1.4	48208
bge:BC1002_3564	ncbi-geneid:9112867	2.4.1.12	53448|141371
bge:BC1002_3570	ncbi-geneid:9112873	4.1.3.39|4.1.2.-	51621
bge:BC1002_3571	ncbi-geneid:9112874	4.2.1.-	56529
bge:BC1002_3572	ncbi-geneid:9112875	5.3.3.10	55331
bge:BC1002_3573	ncbi-geneid:9112876	1.13.11.15	53213
bge:BC1002_3574	ncbi-geneid:9112877	1.2.1.8|1.2.1.60	53720
bge:BC1002_3575	ncbi-geneid:9112878	5.3.3.10|4.1.1.68	56529
bge:BC1002_3576	ncbi-geneid:9112879	5.3.3.10|4.1.1.68	56529
bge:BC1002_3582	ncbi-geneid:9112885	4.2.1.10	52304
bge:BC1002_3587	ncbi-geneid:9112890	3.3.2.1	52499
bge:BC1002_3593	ncbi-geneid:9112896	2.7.13.3	55874|52172|47384|47226
bge:BC1002_3597	ncbi-geneid:9112900	1.14.12.7	54292|63380|52343
bge:BC1002_3618	ncbi-geneid:9112921	6.3.1.5	52402
bge:BC1002_3634	ncbi-geneid:9112942	3.1.2.1	100950|100950
bge:BC1002_3639	ncbi-geneid:9112947	1.-.-.-	55469
bge:BC1002_3642	ncbi-geneid:9112950	3.6.3.17	52540|52540
bge:BC1002_3649	ncbi-geneid:9112957	2.3.1.39	52151|55048
bge:BC1002_3663	ncbi-geneid:9112971	2.3.1.118	54001
bge:BC1002_3673	ncbi-geneid:9112981	1.1.3.6	51905|53474
bge:BC1002_3680	ncbi-geneid:9112988	1.11.1.10	53474
bge:BC1002_3686	ncbi-geneid:9112994	1.1.1.60	51735|48179
bge:BC1002_3687	ncbi-geneid:9112995	4.1.2.20	51621
bge:BC1002_3688	ncbi-geneid:9112996	1.2.1.4	53720
bge:BC1002_3691	ncbi-geneid:9112999	4.2.1.41	51569
bge:BC1002_3699	ncbi-geneid:9113007	5.3.2.-	55331
bge:BC1002_3706	ncbi-geneid:9113014	2.3.1.183	55729
bge:BC1002_3728	ncbi-geneid:9113036	4.3.1.12	51735
bge:BC1002_3729	ncbi-geneid:9113037	1.1.1.49	55347|51735
bge:BC1002_3732	ncbi-geneid:9113040	1.-.-.-	50129|51735
bge:BC1002_3738	ncbi-geneid:9113046	2.7.13.3	55874|47384|158472
bge:BC1002_3750	ncbi-geneid:9113058	1.17.4.1	51998
bge:BC1002_3758	ncbi-geneid:9113066	1.3.99.16	47741|54292
bge:BC1002_3759	ncbi-geneid:9113067	1.3.99.16	56003|56003
bge:BC1002_3760	ncbi-geneid:9113068	1.1.99.3	46626|46626|46626
bge:BC1002_3777	ncbi-geneid:9113085	3.2.2.21	50486
bge:BC1002_3780	ncbi-geneid:9113088	3.5.4.25	142695
bge:BC1002_3788	ncbi-geneid:9113096	1.11.1.6	56634
bge:BC1002_3795	ncbi-geneid:9113103	1.14.99.40	55469
bge:BC1002_3796	ncbi-geneid:9113104	6.3.5.9|6.3.1	52540|52317
bge:BC1002_3797	ncbi-geneid:9113105	2.5.1.17	52540
bge:BC1002_3801	ncbi-geneid:9113109	6.6.1.1	52540
bge:BC1002_3808	ncbi-geneid:9113121	1.10.3.-	49503|81464
bge:BC1002_3809	ncbi-geneid:9113122	1.9.3.1|1.10.3.-	81442
bge:BC1002_3810	ncbi-geneid:9113123	1.10.3.-	81452
bge:BC1002_3816	ncbi-geneid:9113129	2.7.7.13	51182|53448
bge:BC1002_3828	ncbi-geneid:9113141	1.5.1.-	50475
bge:BC1002_3836	ncbi-geneid:9113149	3.6.3.32	52540|54631
bge:BC1002_3840	ncbi-geneid:9113153	4.3.1.17	143548
bge:BC1002_3841	ncbi-geneid:9113154	1.5.3.1	51905
bge:BC1002_3843	ncbi-geneid:9113156	1.5.3.1	103025|51905|101790
bge:BC1002_3844	ncbi-geneid:9113157	1.5.3.1	103025
bge:BC1002_3846	ncbi-geneid:9113159	3.5.2.6	56601
bge:BC1002_3847	ncbi-geneid:9113160	1.2.1.46	51735|50129
bge:BC1002_3849	ncbi-geneid:9113162	2.1.2.1	53383
bge:BC1002_3850	ncbi-geneid:9113163	3.4.13.19	51556
bge:BC1002_3859	ncbi-geneid:9113172	3.5.1.10	53328|55021
bge:BC1002_3861	ncbi-geneid:9113174	2.5.1.18	47616|52833
bge:BC1002_3870	ncbi-geneid:9113183	3.4.21.108	50494|50156|50156
bge:BC1002_3880	ncbi-geneid:9113193	2.7.2.1	53067|53067
bge:BC1002_3881	ncbi-geneid:9113194	4.1.2.9	52518|52518
bge:BC1002_3885	ncbi-geneid:9113198	1.1.1.44	51735|48179
bge:BC1002_3891	ncbi-geneid:9113204	4.1.2.13	51569
bge:BC1002_3898	ncbi-geneid:9113211	3.2.1.-	51445|81296|51011
bge:BC1002_3900	ncbi-geneid:9113213	1.17.1.4	56003|54665
bge:BC1002_3901	ncbi-geneid:9113214	1.17.1.4	56176|55447
bge:BC1002_3904	ncbi-geneid:9113217	1.-.-.-	51735
bge:BC1002_3906	ncbi-geneid:9113219	6.5.1.1	56091|50249
bge:BC1002_3909	ncbi-geneid:9113222	1.2.5.1	52518|52518|52467
bge:BC1002_3919	ncbi-geneid:9113232	1.6.99.3	52833|52833
bge:BC1002_3922	ncbi-geneid:9113235	2.2.1.1	52518|52518|52922
bge:BC1002_3933	ncbi-geneid:9113246	2.5.1.18	52833|47616
bge:BC1002_3942	ncbi-geneid:9113255	3.1.3.5	64167
bge:BC1002_3945	ncbi-geneid:9113258	4.2.1.1	53056
bge:BC1002_3948	ncbi-geneid:9113261	2.1.1.133	53790
bge:BC1002_3951	ncbi-geneid:9113264	2.1.1.132	53790|53335
bge:BC1002_3952	ncbi-geneid:9113265	1.14.13.83	56014|55124|55124|56014
bge:BC1002_3953	ncbi-geneid:9113266	5.4.1.2	63965
bge:BC1002_3954	ncbi-geneid:9113267	2.1.1.130|2.1.1.151	53790
bge:BC1002_3955	ncbi-geneid:9113268	2.1.1.131	53790|159672
bge:BC1002_3962	ncbi-geneid:9113275	1.14.13.-	51905
bge:BC1002_3966	ncbi-geneid:9113279	1.1.1.169	48179|51735
bge:BC1002_3968	ncbi-geneid:9113281	2.6.1.1|2.6.1.57	53383
bge:BC1002_3972	ncbi-geneid:9113285	3.1.1.61	52738
bge:BC1002_3973	ncbi-geneid:9113286	2.1.1.80	53335|47757
bge:BC1002_3975	ncbi-geneid:9113288	1.11.1.6	56634|52317
bge:BC1002_3977	ncbi-geneid:9113290	1.8.4.11	55068
bge:BC1002_3979	ncbi-geneid:9113292	3.5.99.7	53686
bge:BC1002_3985	ncbi-geneid:9113298	1.6.4.-	51905|52833|52833
bge:BC1002_3986	ncbi-geneid:9113299	1.11.1.15	52833
bge:BC1002_3997	ncbi-geneid:9113310	2.4.2.12|2.4.2.11	51690
bge:BC1002_4023	ncbi-geneid:9113336	3.2.-.-	52317
bge:BC1002_4025	ncbi-geneid:9113338	5.99.1.2	56349|55869
bge:BC1002_4032	ncbi-geneid:9113345	1.4.99.1	51905|54373
bge:BC1002_4040	ncbi-geneid:9113353	3.6.4.-	52540
bge:BC1002_4041	ncbi-geneid:9113354	3.1.4.52	141868|55073|55785
bge:BC1002_4042	ncbi-geneid:9113355	1.1.1.-	89733
bge:BC1002_4048	ncbi-geneid:9113361	1.11.1.15	82784
bge:BC1002_4050	ncbi-geneid:9113363	4.1.1.44	69118
bge:BC1002_4059	ncbi-geneid:9113372	1.2.1.16	53720
bge:BC1002_4061	ncbi-geneid:9113374	4.2.1.17	52096
bge:BC1002_4068	ncbi-geneid:9113381	2.3.1.9	53901|53901
bge:BC1002_4075	ncbi-geneid:9113388	4.2.1.17	52096
bge:BC1002_4078	ncbi-geneid:9113391	2.3.1.16|2.3.1.9	53901|53901
bge:BC1002_4086	ncbi-geneid:9113399	3.3.2.9	53474
bge:BC1002_4092	ncbi-geneid:9113405	5.1.1.4	54506
bge:BC1002_4096	ncbi-geneid:9113409	2.3.3.1	48256
bge:BC1002_4113	ncbi-geneid:9113426	4.1.3.39	51569|89000
bge:BC1002_4114	ncbi-geneid:9113427	1.2.1.10	55347|51735
bge:BC1002_4115	ncbi-geneid:9113428	4.2.1.80	56529
bge:BC1002_4131	ncbi-geneid:9113444	1.1.1.1	50129
bge:BC1002_4154	ncbi-geneid:9113468	1.2.1.24|1.2.1.16	53720
bge:BC1002_4155	ncbi-geneid:9113469	4.2.1.52	51569
bge:BC1002_4156	ncbi-geneid:9113470	4.3.1.12	51735
bge:BC1002_4167	ncbi-geneid:9113481	1.14.13.82	55961|50022
bge:BC1002_4168	ncbi-geneid:9113482	1.14.13.82	52343|54292|63380
bge:BC1002_4181	ncbi-geneid:9113495	1.14.13.-	51905
bge:BC1002_4182	ncbi-geneid:9113496	1.13.11.5	51182
bge:BC1002_4205	ncbi-geneid:9113519	4.2.1.17	52096
bge:BC1002_4206	ncbi-geneid:9113520	4.2.1.17	52096
bge:BC1002_4207	ncbi-geneid:9113521	1.1.1.31	51735|48179
bge:BC1002_4208	ncbi-geneid:9113522	1.2.1.27	53720
bge:BC1002_4209	ncbi-geneid:9113523	6.2.1.1	56801
bge:BC1002_4233	ncbi-geneid:9113547	3.6.3.17	52540|52540
bge:BC1002_4235	ncbi-geneid:9113549	5.1.3.-	54909
bge:BC1002_4238	ncbi-geneid:9113552	4.2.1.90	51604|54826
bge:BC1002_4239	ncbi-geneid:9113553	1.1.1.100	51735
bge:BC1002_4247	ncbi-geneid:9113561	1.5.1.29	52218
bge:BC1002_4250	ncbi-geneid:9113564	3.6.1.26	54197
bge:BC1002_4264	ncbi-geneid:9113578	1.1.1.25	51735|53223
bge:BC1002_4265	ncbi-geneid:9113579	2.8.3.16	89796
bge:BC1002_4268	ncbi-geneid:9113582	1.1.1.169	48179|51735
bge:BC1002_4271	ncbi-geneid:9113585	1.1.1.69	51735
bge:BC1002_4300	ncbi-geneid:9113614	6.4.1.4	56059|52440|51246|51230
bge:BC1002_4301	ncbi-geneid:9113615	4.2.1.18	52096
bge:BC1002_4302	ncbi-geneid:9113616	6.4.1.4	52096|52096
bge:BC1002_4303	ncbi-geneid:9113617	1.3.99.10	56645|47203
bge:BC1002_4306	ncbi-geneid:9113620	2.5.1.54	51569
bge:BC1002_4316	ncbi-geneid:9113630	3.5.1.94	52317
bge:BC1002_4317	ncbi-geneid:9113631	6.3.1.11|6.3.1.2	55931|54368
bge:BC1002_4318	ncbi-geneid:9113632	2.6.1.-	53383
bge:BC1002_4323	ncbi-geneid:9113637	4.1.1.7	52467|52518|52518
bge:BC1002_4326	ncbi-geneid:9113640	2.7.7.7	56672|53098
bge:BC1002_4328	ncbi-geneid:9113642	3.6.3.4	56784|81653|81665|47240
bge:BC1002_4332	ncbi-geneid:9113646	4.2.1.33|4.2.1.35	53732|52016
bge:BC1002_4345	ncbi-geneid:9113659	1.13.11.8	48076
bge:BC1002_4346	ncbi-geneid:9113660	1.13.11.8	53213
bge:BC1002_4364	ncbi-geneid:9113678	3.2.1.23	51445|52317|51011
bge:BC1002_4365	ncbi-geneid:9113679	3.6.3.19	52540|50331
bge:BC1002_4374	ncbi-geneid:9113688	4.2.1.52	51569
bge:BC1002_4375	ncbi-geneid:9113689	1.4.3.-	51905
bge:BC1002_4378	ncbi-geneid:9113692	1.1.1.25	51735|53223
bge:BC1002_4379	ncbi-geneid:9113693	4.2.1.10	52304
bge:BC1002_4380	ncbi-geneid:9113694	1.13.11.27	51658|54593
bge:BC1002_4388	ncbi-geneid:9113702	5.1.1.8	54506
bge:BC1002_4395	ncbi-geneid:9113709	5.1.3.-	102546
bge:BC1002_4416	ncbi-geneid:9113730	1.4.1.2	51735|53223
bge:BC1002_4433	ncbi-geneid:9113747	3.1.2.-	54637
bge:BC1002_4445	ncbi-geneid:9113759	1.4.99.1	51905|54373
bge:BC1002_4448	ncbi-geneid:9113762	1.14.11.-	51197
bge:BC1002_4451	ncbi-geneid:9113765	2.7.13.3	55874
bge:BC1002_4454	ncbi-geneid:9113768	3.1.6.1	53649
bge:BC1002_4458	ncbi-geneid:9113772	2.7.8.-	56024|56024
bge:BC1002_4465	ncbi-geneid:9113779	5.2.1.8	54534
bge:BC1002_4485	ncbi-geneid:9113799	1.1.1.169	48179|51735
bge:BC1002_4528	ncbi-geneid:9113842	1.4.99.1	51905|54373
bge:BC1002_4530	ncbi-geneid:9113844	4.3.1.12	51735
bge:BC1002_4542	ncbi-geneid:9113856	3.8.1.2	56784
bge:BC1002_4545	ncbi-geneid:9113859	1.1.1.79|1.1.1.81	51735|52283
bge:BC1002_4548	ncbi-geneid:9113862	4.1.1.73|1.1.1.93|1.1.1.83	53659
bge:BC1002_4549	ncbi-geneid:9113863	1.2.1.24|1.2.1.16	53720
bge:BC1002_4551	ncbi-geneid:9113865	4.3.1.19	53686
bge:BC1002_4552	ncbi-geneid:9113866	4.3.1.12	51735
bge:BC1002_4555	ncbi-geneid:9113869	2.6.1.18	53383
bge:BC1002_4568	ncbi-geneid:9113882	4.1.1.44	69118
bge:BC1002_4569	ncbi-geneid:9113883	3.1.1.24	53474
bge:BC1002_4570	ncbi-geneid:9113884	5.5.1.2	48557
bge:BC1002_4571	ncbi-geneid:9113885	2.8.3.6	100950
bge:BC1002_4572	ncbi-geneid:9113886	2.8.3.6	100950
bge:BC1002_4574	ncbi-geneid:9113888	3.5.4.16	55620
bge:BC1002_4582	ncbi-geneid:9113896	3.4.21.108	50494|50156
bge:BC1002_4596	ncbi-geneid:9113910	4.2.1.9	143975|52016
bge:BC1002_4601	ncbi-geneid:9113915	3.1.1.17	63829
bge:BC1002_4605	ncbi-geneid:9113919	2.3.1.184	55729
bge:BC1002_4627	ncbi-geneid:9113941	1.11.1.6	56634
bge:BC1002_4637	ncbi-geneid:9113951	1.1.99.3	46626|46626|46626
bge:BC1002_4649	ncbi-geneid:9113963	1.11.1.10	53474
bge:BC1002_4658	ncbi-geneid:9113972	4.2.1.9	143975|52016
bge:BC1002_4665	ncbi-geneid:9113979	2.1.1.63	46767|53155
bge:BC1002_4698	ncbi-geneid:9114012	4.2.1.83	51556
bge:BC1002_4702	ncbi-geneid:9114016	4.1.3.17	89562
bge:BC1002_4705	ncbi-geneid:9114019	3.1.1.45	53474
bge:BC1002_4708	ncbi-geneid:9114022	5.2.1.8	54534|109998
bge:BC1002_4709	ncbi-geneid:9114023	3.2.1.21	51445|52279
bge:BC1002_4710	ncbi-geneid:9114024	4.2.1.40	51604|54826
bge:BC1002_4714	ncbi-geneid:9114028	1.1.1.42	53659
bge:BC1002_4718	ncbi-geneid:9114032	3.7.1.-	53474
bge:BC1002_4720	ncbi-geneid:9114034	4.1.3.39	51569|89000
bge:BC1002_4721	ncbi-geneid:9114035	1.2.1.10	55347|51735
bge:BC1002_4722	ncbi-geneid:9114036	4.2.1.80	56529
bge:BC1002_4723	ncbi-geneid:9114037	1.13.11.16	53213
bge:BC1002_4724	ncbi-geneid:9114038	1.14.13.-	51905
bge:BC1002_4728	ncbi-geneid:9114042	2.7.13.3	55874|47384
bge:BC1002_4739	ncbi-geneid:9114053	2.5.1.21	48576
bge:BC1002_4740	ncbi-geneid:9114054	2.7.11.1	52540|52540
bge:BC1002_4748	ncbi-geneid:9114062	3.1.3.16	81606
bge:BC1002_4763	ncbi-geneid:9114077	1.1.1.47	51735
bge:BC1002_4775	ncbi-geneid:9114089	3.2.1.21	51445|52279
bge:BC1002_4814	ncbi-geneid:9114128	3.6.3.17	52540|52540
bge:BC1002_4820	ncbi-geneid:9114134	4.4.1.15	53686
bge:BC1002_4826	ncbi-geneid:9114141	1.9.3.1	49503
bge:BC1002_4827	ncbi-geneid:9114142	1.9.3.1	81442|81452
bge:BC1002_4837	ncbi-geneid:9114152	3.6.3.21	52540
bge:BC1002_4838	ncbi-geneid:9114153	3.4.13.9	55920|53092
bge:BC1002_4845	ncbi-geneid:9114160	1.2.1.24|1.2.1.16	53720
bge:BC1002_4848	ncbi-geneid:9114163	4.3.1.12	51735
bge:BC1002_4849	ncbi-geneid:9114164	4.3.1.19	53686
bge:BC1002_4871	ncbi-geneid:9114186	2.5.1.49	53383
bge:BC1002_4887	ncbi-geneid:9114202	1.11.1.6	56634
bge:BC1002_4935	ncbi-geneid:9114250	1.14.13.1	51905|54373
bge:BC1002_4938	ncbi-geneid:9114253	3.1.2.6	56281|52821
bge:BC1002_4939	ncbi-geneid:9114254	1.11.1.7	52833
bge:BC1002_4942	ncbi-geneid:9114257	1.11.1.6|1.11.1.7	48113|48113
bge:BC1002_4962	ncbi-geneid:9114277	1.11.1.10	53474
bge:BC1002_4965	ncbi-geneid:9114280	1.7.-.-	52218
bge:BC1002_4971	ncbi-geneid:9114286	1.14.13.40	51395|51905
bge:BC1002_4974	ncbi-geneid:9114289	4.2.1.17	52096
bge:BC1002_4976	ncbi-geneid:9114291	3.1.2.23	54637
bge:BC1002_4978	ncbi-geneid:9114293	6.2.1.32	56801
bge:BC1002_4979	ncbi-geneid:9114294	3.1.1.45	53474|54427
bge:BC1002_4988	ncbi-geneid:9114303	2.3.1.57	55729
bge:BC1002_5008	ncbi-geneid:9114323	1.14.99.-	143410
bge:BC1002_5012	ncbi-geneid:9114327	1.14.11.-	51197
bge:BC1002_5018	ncbi-geneid:9114333	2.7.1.63	53067
bge:BC1002_5019	ncbi-geneid:9114334	1.1.1.49	55347|51735
bge:BC1002_5022	ncbi-geneid:9114337	4.2.1.52	51569
bge:BC1002_5026	ncbi-geneid:9114341	4.1.1.20	51419|50621
bge:BC1002_5035	ncbi-geneid:9114350	2.5.1.18	47616|52833
bge:BC1002_5049	ncbi-geneid:9114364	4.1.1.73|1.1.1.93|1.1.1.83	53659
bge:BC1002_5071	ncbi-geneid:9114386	3.6.1.7	54975
bge:BC1002_5072	ncbi-geneid:9114387	1.1.1.219	51735
bge:BC1002_5086	ncbi-geneid:9114401	5.4.99.17	48239|48239
bge:BC1002_5088	ncbi-geneid:9114403	2.5.1.32	48576
bge:BC1002_5102	ncbi-geneid:9114417	1.20.4.1	52833
bge:BC1002_5110	ncbi-geneid:9114425	2.3.1.29	53383
bge:BC1002_5111	ncbi-geneid:9114426	1.1.1.103	50129|51735
bge:BC1002_5118	ncbi-geneid:9114433	1.14.13.82	54292|52343|63380
bge:BC1002_5122	ncbi-geneid:9114437	5.3.2.-	55331
bge:BC1002_5128	ncbi-geneid:9114443	1.1.1.100	51735
bge:BC1002_5140	ncbi-geneid:9114455	4.1.3.4	51569
bge:BC1002_5143	ncbi-geneid:9114458	2.6.1.44|2.6.1.45|2.6.1.51	53383
bge:BC1002_5146	ncbi-geneid:9114461	1.1.2.4	55103|56176|46548
bge:BC1002_5152	ncbi-geneid:9114467	1.8.1.9	51905|51206
bge:BC1002_5165	ncbi-geneid:9114480	1.1.1.107	51430
bge:BC1002_5168	ncbi-geneid:9114483	5.3.3.10	56529
bge:BC1002_5172	ncbi-geneid:9114487	5.3.1.8	48208
bge:BC1002_5178	ncbi-geneid:9114493	1.1.1.157	51735|48179
bge:BC1002_5181	ncbi-geneid:9114496	2.5.1.18	52833|47616
bge:BC1002_5183	ncbi-geneid:9114498	3.6.3.4	56784|81653|55008|55008|81665
bge:BC1002_5190	ncbi-geneid:9114505	4.2.1.3	53732|52016
bge:BC1002_5191	ncbi-geneid:9114506	4.2.1.79	103378
bge:BC1002_5193	ncbi-geneid:9114508	2.3.3.5	48256
bge:BC1002_5194	ncbi-geneid:9114509	4.1.3.6|4.1.3.34	51621
bge:BC1002_5195	ncbi-geneid:9114510	1.1.1.37	56327|51735
bge:BC1002_5199	ncbi-geneid:9114514	1.3.99.1	51905|46977|56425
bge:BC1002_5200	ncbi-geneid:9114515	1.3.5.1|1.3.99.1	46548|54292
bge:BC1002_5202	ncbi-geneid:9114517	2.3.3.1	48256
bge:BC1002_5203	ncbi-geneid:9114518	4.2.1.33|4.2.1.35	53732
bge:BC1002_5205	ncbi-geneid:9114520	4.2.1.33|4.2.1.35	52016
bge:BC1002_5206	ncbi-geneid:9114521	1.1.1.85	53659
bge:BC1002_5207	ncbi-geneid:9114522	1.2.1.11	55347|51735
bge:BC1002_5209	ncbi-geneid:9114524	5.4.99.12	55120
bge:BC1002_5210	ncbi-geneid:9114525	5.3.1.24	51366
bge:BC1002_5211	ncbi-geneid:9114526	4.2.1.20	53686
bge:BC1002_5212	ncbi-geneid:9114527	2.1.1.72	53335
bge:BC1002_5213	ncbi-geneid:9114528	4.2.1.20	51366
bge:BC1002_5215	ncbi-geneid:9114530	6.3.2.12|6.3.2.17	53623|53244
bge:BC1002_5218	ncbi-geneid:9114533	2.4.2.14	53271|56235
bge:BC1002_5221	ncbi-geneid:9114536	5.2.1.8	54534
bge:BC1002_5224	ncbi-geneid:9114539	5.4.99.15	51445
bge:BC1002_5225	ncbi-geneid:9114540	2.4.1.25	51445
bge:BC1002_5226	ncbi-geneid:9114541	3.2.1.141	51445|81296
bge:BC1002_5227	ncbi-geneid:9114542	3.2.1.-	51445|81296|51011
bge:BC1002_5228	ncbi-geneid:9114543	2.4.1.18	51445|51011|81296|81296
bge:BC1002_5229	ncbi-geneid:9114544	5.4.99.16	51445|51011|56112
bge:BC1002_5234	ncbi-geneid:9114549	1.1.99.3	46626|46626|46626
bge:BC1002_5235	ncbi-geneid:9114550	3.1.3.16	56300
bge:BC1002_5242	ncbi-geneid:9114557	1.20.4.1	52788
bge:BC1002_5249	ncbi-geneid:9114564	3.6.3.29	52540
bge:BC1002_5256	ncbi-geneid:9114571	4.1.99.3	48173|52425
bge:BC1002_5260	ncbi-geneid:9114575	2.7.1.39	56112
bge:BC1002_5262	ncbi-geneid:9114577	3.2.2.4	53167
bge:BC1002_5265	ncbi-geneid:9114580	2.7.7.7	56672|88723|53098|47807
bge:BC1002_5266	ncbi-geneid:9114581	1.6.99.3	51905
bge:BC1002_5267	ncbi-geneid:9114582	3.1.1.45	53474
bge:BC1002_5268	ncbi-geneid:9114583	2.8.1.1|2.8.1.2	52821|52821
bge:BC1002_5270	ncbi-geneid:9114585	3.1.11.6	116842
bge:BC1002_5271	ncbi-geneid:9114586	2.5.1.1|2.5.1.10	48576
bge:BC1002_5272	ncbi-geneid:9114587	2.2.1.7	52518|52518|52922
bge:BC1002_5274	ncbi-geneid:9114589	3.4.24.57	53067|53067
bge:BC1002_5278	ncbi-geneid:9114593	2.7.7.-	56731|57783
bge:BC1002_5288	ncbi-geneid:9114604	1.13.11.3	49482
bge:BC1002_5289	ncbi-geneid:9114605	1.13.11.3	49482
bge:BC1002_5291	ncbi-geneid:9114607	1.13.11.27	54593
bge:BC1002_5294	ncbi-geneid:9114610	1.1.2.4	55103|56176|46548
bge:BC1002_5299	ncbi-geneid:9114615	5.1.3.3	74650
bge:BC1002_5301	ncbi-geneid:9114617	5.3.1.5	51658
bge:BC1002_5303	ncbi-geneid:9114619	3.6.3.17	52540|52540
bge:BC1002_5305	ncbi-geneid:9114621	1.3.99.16	56003|56003
bge:BC1002_5306	ncbi-geneid:9114622	1.3.99.16	47741|54292
bge:BC1002_5313	ncbi-geneid:9114629	2.7.11.1	52540|52540
bge:BC1002_5319	ncbi-geneid:9114640	1.14.12.17	46458|52343|63380
bge:BC1002_5322	ncbi-geneid:9114643	1.3.99.3	56645|47203
bge:BC1002_5325	ncbi-geneid:9114646	4.1.3.6|4.1.3.34	51621
bge:BC1002_5326	ncbi-geneid:9114647	3.2.1.37	75005|49899
bge:BC1002_5332	ncbi-geneid:9114653	1.2.1.3	53720
bge:BC1002_5340	ncbi-geneid:9114667	2.7.1.29	82549|101473
bge:BC1002_5344	ncbi-geneid:9114671	2.7.9.3	56042|55326
bge:BC1002_5346	ncbi-geneid:9114673	1.2.1.2	53706
bge:BC1002_5347	ncbi-geneid:9114674	1.2.1.2	53706|50692
bge:BC1002_5348	ncbi-geneid:9114675	1.2.1.2	54862
bge:BC1002_5349	ncbi-geneid:9114676	1.2.1.2	81342
bge:BC1002_5351	ncbi-geneid:9114678	2.9.1.1	53383
bge:BC1002_5359	ncbi-geneid:9114686	4.1.3.6|4.1.3.34	51621
bge:BC1002_5371	ncbi-geneid:9114698	1.2.4.1	52518|52518|52922
bge:BC1002_5385	ncbi-geneid:9114712	1.7.99.4|1.2.1.2	53706|50692
bge:BC1002_5397	ncbi-geneid:9114724	1.1.1.100	51735
bge:BC1002_5411	ncbi-geneid:9114738	2.7.13.3	55874|47384
bge:BC1002_5420	ncbi-geneid:9114747	2.3.1.128	55729
bge:BC1002_5439	ncbi-geneid:9114766	2.3.1.-	55729
bge:BC1002_5457	ncbi-geneid:9114784	5.1.1.13	53681|53681
bge:BC1002_5478	ncbi-geneid:9114805	4.6.1.1	55073
bge:BC1002_5486	ncbi-geneid:9114813	2.4.1.-	53756
bge:BC1002_5501	ncbi-geneid:9114832	1.1.2.3	51395
bge:BC1002_5512	ncbi-geneid:9114843	1.1.99.3	46626|46626|46626
bge:BC1002_5515	ncbi-geneid:9114846	2.7.1.69|2.7.3.9	51621|51261|52009|47831|55594
bge:BC1002_5518	ncbi-geneid:9114849	3.2.-.-	52317
bge:BC1002_5523	ncbi-geneid:9114854	4.2.1.17	52096
bge:BC1002_5525	ncbi-geneid:9114856	6.2.1.34	56801
bge:BC1002_5542	ncbi-geneid:9114873	2.3.1.8	53659
bge:BC1002_5543	ncbi-geneid:9114874	2.7.2.1	53067|53067
bge:BC1002_5544	ncbi-geneid:9114875	1.3.1.9	51735
bge:BC1002_5557	ncbi-geneid:9114888	3.1.3.18	56784
bge:BC1002_5566	ncbi-geneid:9090943	1.1.99.3	46626|46626|46626
bge:BC1002_5581	ncbi-geneid:9090958	3.1.1.17	63829
bge:BC1002_5586	ncbi-geneid:9090963	2.7.1.17	53067|53067
bge:BC1002_5589	ncbi-geneid:9090966	1.1.1.9	50129|51735
bge:BC1002_5601	ncbi-geneid:9090978	1.1.1.28	55103|56176
bge:BC1002_5612	ncbi-geneid:9090989	1.1.5.2	50998
bge:BC1002_5625	ncbi-geneid:9091002	1.1.1.25	53223|51735
bge:BC1002_5628	ncbi-geneid:9091005	2.5.1.18	52833|47616
bge:BC1002_5636	ncbi-geneid:9091013	3.5.5.7	56317
bge:BC1002_5644	ncbi-geneid:9091021	5.4.99.2	51703|52242
bge:BC1002_5652	ncbi-geneid:9091029	2.3.1.9	53901|53901
bge:BC1002_5672	ncbi-geneid:9091049	1.14.11.17	51197
bge:BC1002_5696	ncbi-geneid:9091074	3.4.13.22	55166
bge:BC1002_5707	ncbi-geneid:9091085	2.3.2.2	56235
bge:BC1002_5745	ncbi-geneid:9091123	1.2.99.2	47741|54292
bge:BC1002_5746	ncbi-geneid:9091124	1.2.99.2	56176|55447
bge:BC1002_5748	ncbi-geneid:9091126	4.1.1.-	52507
bge:BC1002_5754	ncbi-geneid:9091132	3.4.11.9	55920|53092
bge:BC1002_5766	ncbi-geneid:9091144	4.2.1.17	52096
bge:BC1002_5768	ncbi-geneid:9091146	1.4.3.16	51905|46977
bge:BC1002_5778	ncbi-geneid:9091156	1.5.3.1	51905
bge:BC1002_5799	ncbi-geneid:9091177	4.1.2.-	51621
bge:BC1002_5803	ncbi-geneid:9091181	1.13.11.16	53213
bge:BC1002_5806	ncbi-geneid:9091184	1.14.13.-	51905
bge:BC1002_5810	ncbi-geneid:9091188	5.3.3.10	56529
bge:BC1002_5811	ncbi-geneid:9091189	1.14.13.-	51905
bge:BC1002_5817	ncbi-geneid:9091195	4.1.3.4	51569
bge:BC1002_5820	ncbi-geneid:9091198	1.14.13.84	51905
bge:BC1002_5840	ncbi-geneid:9091218	1.14.14.5	51679
bge:BC1002_5847	ncbi-geneid:9091225	1.14.14.5	51679
bge:BC1002_5858	ncbi-geneid:9091236	1.14.14.5	51679
bge:BC1002_5901	ncbi-geneid:9091279	2.3.1.8|1.1.1.40	53659|51735|53223
bge:BC1002_5918	ncbi-geneid:9091296	1.1.1.284|1.1.1.1	50129|51735|50129
bge:BC1002_5933	ncbi-geneid:9091311	6.1.1.2	52374
bge:BC1002_5935	ncbi-geneid:9091313	4.2.1.9	143975|52016
bge:BC1002_5941	ncbi-geneid:9091319	2.3.1.168|2.3.1.12	52777|51230|47005
bge:BC1002_5942	ncbi-geneid:9091320	1.2.4.1	52518|52922
bge:BC1002_5943	ncbi-geneid:9091321	1.2.4.1	52518
bge:BC1002_5946	ncbi-geneid:9091324	4.2.1.10	52304
bge:BC1002_5954	ncbi-geneid:9091332	4.2.1.1	53056
bge:BC1002_5962	ncbi-geneid:9091340	1.1.1.274	51430
bge:BC1002_5976	ncbi-geneid:9091354	2.5.1.18	52833|47616
bge:BC1002_6000	ncbi-geneid:9091378	3.5.1.16	53187|55031
bge:BC1002_6020	ncbi-geneid:9091398	1.1.1.100	51735
bge:BC1002_6027	ncbi-geneid:9091405	1.4.99.1	51905|54373
bge:BC1002_6031	ncbi-geneid:9091409	3.2.1.23	51445|49785
bge:BC1002_6042	ncbi-geneid:9091420	1.8.1.2	56014|56014|55124|55124
bge:BC1002_6043	ncbi-geneid:9091421	1.8.1.2	63380|52218|52343
bge:BC1002_6052	ncbi-geneid:9091430	1.8.1.9	51905|51206
bge:BC1002_6053	ncbi-geneid:9091431	2.7.7.53	54197
bge:BC1002_6067	ncbi-geneid:9091445	4.6.1.13	51695
bge:BC1002_6070	ncbi-geneid:9091448	1.1.1.36	51735
bge:BC1002_6090	ncbi-geneid:9091468	4.2.1.3	53732|52016|74778
bge:BC1002_6124	ncbi-geneid:9091502	2.2.1.1	52518
bge:BC1002_6125	ncbi-geneid:9091503	2.2.1.1	52518|52922
bge:BC1002_6131	ncbi-geneid:9091509	1.1.1.36	51735
bge:BC1002_6141	ncbi-geneid:9091519	1.1.1.1	50129|51735
bge:BC1002_6152	ncbi-geneid:9091530	1.1.99.31	51395
bge:BC1002_6155	ncbi-geneid:9091533	1.1.1.58	51735|48179
bge:BC1002_6168	ncbi-geneid:9091546	3.2.1.28	48208
bge:BC1002_6177	ncbi-geneid:9091555	1.3.1.25	51735
bge:BC1002_6179	ncbi-geneid:9091557	1.14.12.10	54427
bge:BC1002_6180	ncbi-geneid:9091558	1.14.12.10	55961|50022
bge:BC1002_6186	ncbi-geneid:9091564	3.6.3.21	52540
bge:BC1002_6195	ncbi-geneid:9091573	1.13.11.1	49482
bge:BC1002_6203	ncbi-geneid:9091581	3.5.1.32	53187|55031
bge:BC1002_6209	ncbi-geneid:9091587	3.6.1.7	54975
bge:BC1002_6218	ncbi-geneid:9091596	3.8.1.2	56784
bge:BC1002_6222	ncbi-geneid:9091600	3.2.1.28	48208
bge:BC1002_6280	ncbi-geneid:9091657	3.5.3.6	55909
bge:BC1002_6285	ncbi-geneid:9091662	2.3.2.2	56235
bge:BC1002_6293	ncbi-geneid:9091670	3.2.1.8	51445
bge:BC1002_6300	ncbi-geneid:9091677	3.2.1.21	51445
bge:BC1002_6301	ncbi-geneid:9091678	3.6.3.19	52540|50331
bge:BC1002_6309	ncbi-geneid:9091686	3.2.1.21	51445|52279
bge:BC1002_6314	ncbi-geneid:9091691	4.2.1.9	143975|52016
bge:BC1002_6316	ncbi-geneid:9091693	1.2.1.3	53720
bge:BC1002_6325	ncbi-geneid:9091702	1.11.1.5	46626|46626
bge:BC1002_6342	ncbi-geneid:9091719	3.3.2.1	52499
bge:BC1002_6346	ncbi-geneid:9091723	4.2.1.52	51569
bge:BC1002_6348	ncbi-geneid:9091725	2.7.1.15	53613
bge:BC1002_6350	ncbi-geneid:9091727	3.5.1.87	53187|55031
bge:BC1002_6351	ncbi-geneid:9091728	1.4.1.13|1.4.1.14	51971|46548|51971
bge:BC1002_6354	ncbi-geneid:9091731	3.5.2.2	51556|51338|51338
bge:BC1002_6366	ncbi-geneid:9091743	1.1.5.2	50998
bge:BC1002_6373	ncbi-geneid:9091750	1.11.1.6	47240
bge:BC1002_6374	ncbi-geneid:9091751	1.14.12.17	46458|52343|63380
bge:BC1002_6377	ncbi-geneid:9091754	3.1.1.73	53474
bge:BC1002_6382	ncbi-geneid:9091759	1.2.1.2	53706|50692
bge:BC1002_6385	ncbi-geneid:9091762	1.3.5.1|1.3.99.1	46548|54292
bge:BC1002_6401	ncbi-geneid:9091778	2.7.1.-	101473
bge:BC1002_6402	ncbi-geneid:9091779	2.7.1.-	82549
bge:BC1002_6429	ncbi-geneid:9091806	6.2.1.-	56801
bge:BC1002_6432	ncbi-geneid:9091809	1.97.1.2|1.7.2.3	53706|50692
bge:BC1002_6435	ncbi-geneid:9091812	3.5.1.97|3.5.1.11	56235
bge:BC1002_6455	ncbi-geneid:9091832	2.1.1.14	51726|51726
bge:BC1002_6459	ncbi-geneid:9091836	4.2.1.46	51735
bge:BC1002_6463	ncbi-geneid:9091840	2.1.3.-	53067
bge:BC1002_6472	ncbi-geneid:9091849	2.1.1.80|3.1.1.61	52738|53335|55874|52172|55785|47384|47757|55785|55785
bge:BC1002_6473	ncbi-geneid:9091850	3.1.1.61	52738
bge:BC1002_6474	ncbi-geneid:9091851	2.1.1.80|3.1.1.61	52738|53335|55781|47757|55785
bge:BC1002_6479	ncbi-geneid:9091856	6.3.1.5	52402
bge:BC1002_6481	ncbi-geneid:9091858	2.1.1.77	159501|53335
bge:BC1002_6492	ncbi-geneid:9091869	5.4.99.9	51971|54373
bge:BC1002_6498	ncbi-geneid:9091875	4.2.1.40	51604|54826
bge:BC1002_6503	ncbi-geneid:9091880	5.4.99.16	51445|51011
bge:BC1002_6504	ncbi-geneid:9091881	3.2.1.20	51445|51011
bge:BC1002_6572	ncbi-geneid:9091949	3.3.2.8	54427
bge:BC1002_6585	ncbi-geneid:9091962	1.1.3.9	50965|50370|81296
bge:BC1002_6612	ncbi-geneid:9091989	1.14.13.7	52833|51905|54373
bge:BC1002_6621	ncbi-geneid:9091997	1.14.13.-	51905
bge:BC1002_6623	ncbi-geneid:9091999	1.6.5.5	50129|51735
bge:BC1002_6630	ncbi-geneid:9092006	1.6.99.3	51905
bge:BC1002_6647	ncbi-geneid:9092023	2.6.1.37	53383
bge:BC1002_6661	ncbi-geneid:9092037	1.-.-.-	51395
bge:BC1002_6669	ncbi-geneid:9092045	1.2.4.1	52518
bge:BC1002_6670	ncbi-geneid:9092046	1.2.4.1	52518|52922
bge:BC1002_6671	ncbi-geneid:9092047	2.3.1.12	53474|51230
bge:BC1002_6672	ncbi-geneid:9092048	2.8.1.8	102114
bge:BC1002_6678	ncbi-geneid:9092054	5.1.1.13	53681|53681|53681|53681
bge:BC1002_6679	ncbi-geneid:9092055	4.3.1.1	48557
bge:BC1002_6680	ncbi-geneid:9092056	3.5.1.1	53774
bge:BC1002_6692	ncbi-geneid:9092068	2.7.9.2	56059|52009
bge:BC1002_6700	ncbi-geneid:9092076	4.1.99.1	53383
bge:BC1002_6705	ncbi-geneid:9092081	1.13.11.27	54593
bge:BC1002_6707	ncbi-geneid:9092083	2.6.1.57	53383
bge:BC1002_6720	ncbi-geneid:9092096	6.2.1.30	56801
bge:BC1002_6721	ncbi-geneid:9092097	1.1.1.157	51735|48179|48179
bge:BC1002_6722	ncbi-geneid:9092098	2.3.1.174	53901|53901
bge:BC1002_6758	ncbi-geneid:9092134	1.4.3.-	51905
bge:BC1002_6767	ncbi-geneid:9092144	1.9.3.1	49503|46626
bge:BC1002_6768	ncbi-geneid:9092145	1.9.3.1	81442|81452
