# Supplementary material for: Tracing the Repertoire of Promiscuous Enzymes along the Metabolic Pathways in Archaeal Organisms
Source: Life (Basel). 2017 Jul 13;7(3):30. doi: 10.3390/life7030030 (PMC5617955; doi:10.3390/life7030030)
Supplement: Supplementary file 1 [file life-07-00030-s001.zip › Table_S2/bgl.txt]

KEGGID	NCBIGI	ECs	SFamilyID
bgl:bglu_1g00020	ncbi-geneid:7905426	2.7.7.7	55979|55979|55979
bgl:bglu_1g00030	ncbi-geneid:7905427	5.99.1.3	56719|55874|54211
bgl:bglu_1g00120	ncbi-geneid:7905436	1.11.1.6	56634
bgl:bglu_1g00150	ncbi-geneid:7905438	3.1.21.5	52540|52540
bgl:bglu_1g00160	ncbi-geneid:7905439	2.1.1.72	53335
bgl:bglu_1g00440	ncbi-geneid:7905463	6.3.-.-	55931
bgl:bglu_1g00460	ncbi-geneid:7905465	6.3.5.2	52317
bgl:bglu_1g00520	ncbi-geneid:7905470	4.2.1.96	55248
bgl:bglu_1g00530	ncbi-geneid:7905471	1.14.16.1	56534
bgl:bglu_1g00660	ncbi-geneid:7905482	2.1.1.170	53335
bgl:bglu_1g00710	ncbi-geneid:7905627	3.6.3.14	81336
bgl:bglu_1g00720	ncbi-geneid:7905628	3.6.3.14	81333
bgl:bglu_1g00730	ncbi-geneid:7905629	3.6.3.14	81573
bgl:bglu_1g00740	ncbi-geneid:7905630	3.6.3.14	47928
bgl:bglu_1g00750	ncbi-geneid:7905631	3.6.3.14	52540|47917|50615
bgl:bglu_1g00760	ncbi-geneid:7905632	3.6.3.14	52943
bgl:bglu_1g00770	ncbi-geneid:7908200	3.6.3.14	52540|47917|50615
bgl:bglu_1g00780	ncbi-geneid:7905633	3.6.3.14	51344|46604
bgl:bglu_1g00790	ncbi-geneid:7908201	6.2.1.-	56801
bgl:bglu_1g00820	ncbi-geneid:7908202	4.1.1.37	51726
bgl:bglu_1g00840	ncbi-geneid:7905637	3.6.4.-	52540
bgl:bglu_1g00850	ncbi-geneid:7905638	1.5.99.8|1.5.1.12	53720|51730|81935|47598
bgl:bglu_1g00910	ncbi-geneid:7905644	3.6.3.3|3.6.3.5	56784|81653|81665|55008
bgl:bglu_1g00950	ncbi-geneid:7905648	1.2.1.3	53720
bgl:bglu_1g00980	ncbi-geneid:7905651	2.2.1.6	52518|52518|52467
bgl:bglu_1g00990	ncbi-geneid:7905652	4.3.1.17	143548
bgl:bglu_1g01010	ncbi-geneid:7908203	1.4.4.2	53383|53383
bgl:bglu_1g01030	ncbi-geneid:7905655	2.1.2.10	103025|101790
bgl:bglu_1g01070	ncbi-geneid:7905658	3.6.4.12	52540
bgl:bglu_1g01510	ncbi-geneid:7905075	2.1.1.37	53335
bgl:bglu_1g01520	ncbi-geneid:7905076	3.1.-.-	52980
bgl:bglu_1g01530	ncbi-geneid:7908127	3.1.5.1	109604
bgl:bglu_1g01570	ncbi-geneid:7905080	3.5.5.1	56317
bgl:bglu_1g01640	ncbi-geneid:7905087	2.3.1.180	53901
bgl:bglu_1g01660	ncbi-geneid:7905089	2.3.1.180	53901
bgl:bglu_1g01730	ncbi-geneid:7905096	3.2.2.20	48150
bgl:bglu_1g01830	ncbi-geneid:7905105	2.7.13.3	55874|47226|50341|55052|47384
bgl:bglu_1g01860	ncbi-geneid:7905108	2.1.1.80	53335|47757
bgl:bglu_1g01870	ncbi-geneid:7905109	3.5.1.44	64438
bgl:bglu_1g01880	ncbi-geneid:7905110	3.1.1.61	52738|52172
bgl:bglu_1g01990	ncbi-geneid:7905119	3.3.1.1	52283|51735
bgl:bglu_1g02010	ncbi-geneid:7908131	1.5.1.20	51730
bgl:bglu_1g02030	ncbi-geneid:7905122	3.1.1.45	53474
bgl:bglu_1g02150	ncbi-geneid:7905132	5.-.-.-	53697
bgl:bglu_1g02180	ncbi-geneid:7905135	2.7.7.65	55073|52172
bgl:bglu_1g02260	ncbi-geneid:7905143	1.2.1	55347|51735
bgl:bglu_1g02280	ncbi-geneid:7907359	2.4.2.10	53271
bgl:bglu_1g02290	ncbi-geneid:7905696	1.1.1.40	53659|51735|53223
bgl:bglu_1g02300	ncbi-geneid:7905697	1.2.7.8	53323|52518|52518
bgl:bglu_1g02320	ncbi-geneid:7905699	1.13.11.27	54593
bgl:bglu_1g02500	ncbi-geneid:7905720	2.7.7.6	64484
bgl:bglu_1g02510	ncbi-geneid:7905721	2.7.7.6	64484
bgl:bglu_1g02520	ncbi-geneid:7905722	3.6.4.12	52540|52540|47819
bgl:bglu_1g02840	ncbi-geneid:7905749	2.7.7.6	56553|55257|47789
bgl:bglu_1g02870	ncbi-geneid:7905752	1.8.1.8	74863|52833
bgl:bglu_1g02880	ncbi-geneid:7905753	4.2.1.24	51569
bgl:bglu_1g02950	ncbi-geneid:7905760	4.1.1.20	51419|50621
bgl:bglu_1g02980	ncbi-geneid:7905762	2.4.1.-|3.4	56601|53955
bgl:bglu_1g03030	ncbi-geneid:7907639	2.7.1.71	52540
bgl:bglu_1g03040	ncbi-geneid:7907640	4.2.3.4	56796
bgl:bglu_1g03050	ncbi-geneid:7907641	3.1.5.1	109604
bgl:bglu_1g03090	ncbi-geneid:7907645	3.6.3.20	52540|50331
bgl:bglu_1g03100	ncbi-geneid:7907646	3.1.4.46	51695
bgl:bglu_1g03140	ncbi-geneid:7907649	1.4.1.13|1.4.1.14	51971|46548|51971
bgl:bglu_1g03160	ncbi-geneid:7907651	1.4.3.19	51905
bgl:bglu_1g03190	ncbi-geneid:7907654	2.5.1.3	51391
bgl:bglu_1g03290	ncbi-geneid:7907662	2.5.1.7	55205
bgl:bglu_1g03300	ncbi-geneid:7907663	2.4.2.17	53850
bgl:bglu_1g03310	ncbi-geneid:7908499	1.1.1.23	53720
bgl:bglu_1g03320	ncbi-geneid:7907664	2.6.1.9	53383
bgl:bglu_1g03330	ncbi-geneid:7907665	4.2.1.19	54211|54211
bgl:bglu_1g03350	ncbi-geneid:7907667	2.4.2.-	52317
bgl:bglu_1g03360	ncbi-geneid:7907668	5.3.1.16	51366
bgl:bglu_1g03370	ncbi-geneid:7907669	4.1.3.-	51366
bgl:bglu_1g03380	ncbi-geneid:7907670	3.5.4.19	141734
bgl:bglu_1g03390	ncbi-geneid:7907671	3.6.1.31	101386
bgl:bglu_1g03450	ncbi-geneid:7907675	3.4.21.-	50494|50156
bgl:bglu_1g03470	ncbi-geneid:7907677	1.10.2.2	50022
bgl:bglu_1g03480	ncbi-geneid:7907678	1.10.2.2	81342|81648
bgl:bglu_1g03490	ncbi-geneid:7907679	1.10.2.2	46626
bgl:bglu_1g04170	ncbi-geneid:7907047	4.1.1.-	52507
bgl:bglu_1g04190	ncbi-geneid:7907049	2.1.1.-	53335
bgl:bglu_1g04210	ncbi-geneid:7907051	1.2.1.70	69742|51735|69075
bgl:bglu_1g04240	ncbi-geneid:7907054	3.4.11.9	55920|53092|53092
bgl:bglu_1g04250	ncbi-geneid:7907055	3.8.1.2	56784
bgl:bglu_1g04260	ncbi-geneid:7907056	3.6.3.25	52540|52540
bgl:bglu_1g04310	ncbi-geneid:7907061	5.3.4.1	52833|54423
bgl:bglu_1g04330	ncbi-geneid:7907063	1.7.-.-	52218
bgl:bglu_1g04340	ncbi-geneid:7908407	3.2.2.-	52141
bgl:bglu_1g04360	ncbi-geneid:7907065	4.1.1.48	51366
bgl:bglu_1g04370	ncbi-geneid:7907066	2.4.2.18	52418|47648
bgl:bglu_1g04380	ncbi-geneid:7907067	4.1.3.27	52317
bgl:bglu_1g04400	ncbi-geneid:7907069	4.1.3.27	56322
bgl:bglu_1g04410	ncbi-geneid:7907070	3.1.3.18	56784
bgl:bglu_1g04420	ncbi-geneid:7907071	5.1.3.1	51366
bgl:bglu_1g04450	ncbi-geneid:7907074	3.2.1.-	50685
bgl:bglu_1g04460	ncbi-geneid:7907075	6.2.1.30	56801
bgl:bglu_1g04480	ncbi-geneid:7908408	4.2.1.17	52096
bgl:bglu_1g04500	ncbi-geneid:7907078	4.2.1.17	52096
bgl:bglu_1g04510	ncbi-geneid:7907082	6.2.1.3	56801
bgl:bglu_1g04520	ncbi-geneid:7907083	1.14.13.-	47240
bgl:bglu_1g04540	ncbi-geneid:7906457	2.1.1.-	53335|81799
bgl:bglu_1g04560	ncbi-geneid:7906459	2.4.1.129	56601|56519
bgl:bglu_1g04570	ncbi-geneid:7906460	6.3.2.13	53623|53244|63418
bgl:bglu_1g04580	ncbi-geneid:7906461	6.3.2.10	53623|53244|63418
bgl:bglu_1g04600	ncbi-geneid:7908323	6.3.2.9	53623|53244|51984
bgl:bglu_1g04620	ncbi-geneid:7906464	2.4.1.227	53756
bgl:bglu_1g04630	ncbi-geneid:7906465	6.3.2.8	53623|53244|51984
bgl:bglu_1g04640	ncbi-geneid:7908324	6.3.2.4	56059|52440
bgl:bglu_1g04690	ncbi-geneid:7906469	3.5.1.-	54211|54211
bgl:bglu_1g04720	ncbi-geneid:7906472	2.3.1.35|2.3.1.1	56266
bgl:bglu_1g04740	ncbi-geneid:7906474	3.6.1.-	55811
bgl:bglu_1g04770	ncbi-geneid:7906477	2.7.1.24	52540
bgl:bglu_1g04820	ncbi-geneid:7906483	2.5.1.90	48576
bgl:bglu_1g04860	ncbi-geneid:7908327	2.7.2.11	53633|88697
bgl:bglu_1g04880	ncbi-geneid:7906487	3.6.1.-	55811
bgl:bglu_1g04890	ncbi-geneid:7906488	6.1.1.15	55681|55826|52954
bgl:bglu_1g04910	ncbi-geneid:7906490	2.4.2.8	53271
bgl:bglu_1g04960	ncbi-geneid:7906494	1.17.4.1	51998|48168
bgl:bglu_1g04970	ncbi-geneid:7908329	1.17.4.1	47240
bgl:bglu_1g05020	ncbi-geneid:7906497	2.7.1.20	53613
bgl:bglu_1g05030	ncbi-geneid:7906498	1.11.1.15	52833
bgl:bglu_1g05050	ncbi-geneid:7906500	2.1.1.-	53335
bgl:bglu_1g05060	ncbi-geneid:7906501	6.4.1.2|6.3.4.14	56059|52440|51246
bgl:bglu_1g05080	ncbi-geneid:7906503	4.2.1.10	52304
bgl:bglu_1g05110	ncbi-geneid:7906506	6.3.2.-	53623|53244|51984
bgl:bglu_1g05130	ncbi-geneid:7906508	3.1.13.1	50249
bgl:bglu_1g05140	ncbi-geneid:7906509	1.1.1.25	51735|53223
bgl:bglu_1g05150	ncbi-geneid:7906510	2.4.1.-	53955
bgl:bglu_1g05170	ncbi-geneid:7906512	2.7.1.58	53067
bgl:bglu_1g05180	ncbi-geneid:7906513	4.1.2.21	51569
bgl:bglu_1g05210	ncbi-geneid:7906514	3.6.3.17	52540|52540
bgl:bglu_1g05250	ncbi-geneid:7906518	4.1.1.23	51366
bgl:bglu_1g05270	ncbi-geneid:7906520	3.1.3.27	101307
bgl:bglu_1g05280	ncbi-geneid:7906521	2.7.4.16	55326|56042
bgl:bglu_1g05290	ncbi-geneid:7906522	1.1.1.40	53659|51735|53223
bgl:bglu_1g05320	ncbi-geneid:7906948	2.1.1.-	75217|88697
bgl:bglu_1g05340	ncbi-geneid:7906950	2.5.1.16	53335
bgl:bglu_1g05350	ncbi-geneid:7908390	2.2.1.1	52518|52518|52922
bgl:bglu_1g05360	ncbi-geneid:7908391	1.2.1.12	55347|51735
bgl:bglu_1g05390	ncbi-geneid:7906953	3.5.3.4	49785|49785
bgl:bglu_1g05400	ncbi-geneid:7906954	3.5.3.19	51182
bgl:bglu_1g05430	ncbi-geneid:7906957	1.3.1.26	51735|55347
bgl:bglu_1g05460	ncbi-geneid:7906960	6.1.1.4	52374|50677|47323
bgl:bglu_1g05480	ncbi-geneid:7906962	2.7.7.7	52540|48019
bgl:bglu_1g05490	ncbi-geneid:7906963	1.2.1.41	53720
bgl:bglu_1g05520	ncbi-geneid:7906966	4.2.1.12	143975|52016
bgl:bglu_1g05530	ncbi-geneid:7906967	4.1.2.14|4.1.3.16	51569
bgl:bglu_1g05550	ncbi-geneid:7906969	2.7.1.12	52540
bgl:bglu_1g05560	ncbi-geneid:7906970	4.3.2.2	48557
bgl:bglu_1g05580	ncbi-geneid:7906971	1.4.1.3	51735|53223
bgl:bglu_1g05620	ncbi-geneid:7906975	3.6.3.-	52540
bgl:bglu_1g05640	ncbi-geneid:7906977	3.5.2.3	51556
bgl:bglu_1g05720	ncbi-geneid:7908394	2.7.1.-	53067
bgl:bglu_1g05730	ncbi-geneid:7906984	6.1.1.1	52374|55174
bgl:bglu_1g05740	ncbi-geneid:7906985	3.1.-.-	69500
bgl:bglu_1g05750	ncbi-geneid:7906986	5.4.2.1
bgl:bglu_1g05800	ncbi-geneid:7906990	3.1.22.4	53098
bgl:bglu_1g05810	ncbi-geneid:7908396	2.1.2.3|3.5.4.10	53927|52335
bgl:bglu_1g05830	ncbi-geneid:7906992	1.-.-.-	51395
bgl:bglu_1g05840	ncbi-geneid:7906993	1.14.13.-	51905
bgl:bglu_1g05850	ncbi-geneid:7906994	3.4.11.9	55920|53092
bgl:bglu_1g05860	ncbi-geneid:7906995	2.5.1.18	47616|52833
bgl:bglu_1g05880	ncbi-geneid:7906997	2.8.1.-	52402
bgl:bglu_1g05900	ncbi-geneid:7906999	1.6.1.2	52283|51735
bgl:bglu_1g05920	ncbi-geneid:7908397	1.6.1.2	52467
bgl:bglu_1g05950	ncbi-geneid:7907003	2.1.1.-	53335
bgl:bglu_1g06070	ncbi-geneid:7907013	2.4.2.29	51713
bgl:bglu_1g06080	ncbi-geneid:7907014	5.-.-.-	111337
bgl:bglu_1g06090	ncbi-geneid:7907015	3.6.4.12	52540|52540|50249
bgl:bglu_1g06130	ncbi-geneid:7906597	1.5.1.2	51735|48179
bgl:bglu_1g06170	ncbi-geneid:7906601	1.1.3.15	55103|56176
bgl:bglu_1g06180	ncbi-geneid:7906602	1.1.2.4	56176|55103
bgl:bglu_1g06200	ncbi-geneid:7906604	2.5.1.17	89028
bgl:bglu_1g06210	ncbi-geneid:7906605	1.14.12.17	46458|52343|63380
bgl:bglu_1g06220	ncbi-geneid:7908344	2.5.1.54	51569
bgl:bglu_1g06240	ncbi-geneid:7906607	3.5.5.1	56317
bgl:bglu_1g06260	ncbi-geneid:7906608	2.7.7.42	81301|81301|81593|81593
bgl:bglu_1g06280	ncbi-geneid:7906610	2.7.1.23	111331
bgl:bglu_1g06300	ncbi-geneid:7906612	4.99.1.1	53800
bgl:bglu_1g06360	ncbi-geneid:7906617	2.6.1.85|4.1.3.38	56322|56752
bgl:bglu_1g06370	ncbi-geneid:7906618	2.1.2.11	51621
bgl:bglu_1g06390	ncbi-geneid:7906619	2.7.6.3	55083
bgl:bglu_1g06400	ncbi-geneid:7906620	2.7.7.19	81891|81301
bgl:bglu_1g06430	ncbi-geneid:7906623	6.3.3.1	56042|55326
bgl:bglu_1g06440	ncbi-geneid:7906624	2.5.1.75	52540
bgl:bglu_1g06550	ncbi-geneid:7906635	4.2.1.47	51735
bgl:bglu_1g06570	ncbi-geneid:7906637	2.4.1.-	53756
bgl:bglu_1g06660	ncbi-geneid:7908349	3.5.1.-	54211|54211
bgl:bglu_1g06750	ncbi-geneid:7906654	3.1.2.-	54637
bgl:bglu_1g06780	ncbi-geneid:7906656	2.1.2.1	53383
bgl:bglu_1g06890	ncbi-geneid:7908352	1.3.99.7	56645|47203
bgl:bglu_1g06950	ncbi-geneid:7905222	1.14.99.40	55469
bgl:bglu_1g06990	ncbi-geneid:7905226	1.17.1.4	56176|55447|47741|54292
bgl:bglu_1g07000	ncbi-geneid:7905227	1.17.1.4	56003|54665
bgl:bglu_1g07120	ncbi-geneid:7905236	2.7.1.29	82549|101473
bgl:bglu_1g07130	ncbi-geneid:7905237	2.9.1.-	52821
bgl:bglu_1g07160	ncbi-geneid:7905240	2.7.1.49|2.7.4.7	53613
bgl:bglu_1g07200	ncbi-geneid:7905244	3.1.-.-	53098
bgl:bglu_1g07210	ncbi-geneid:7908146	2.4.2.9	53271
bgl:bglu_1g07220	ncbi-geneid:7905245	2.1.3.2	53671
bgl:bglu_1g07230	ncbi-geneid:7905246	3.5.2.3	51556|51338
bgl:bglu_1g07240	ncbi-geneid:7908147	2.3.1.51	69593
bgl:bglu_1g07250	ncbi-geneid:7905247	3.6.1.41	56300
bgl:bglu_1g07260	ncbi-geneid:7905248	4.2.1.46	51735
bgl:bglu_1g07270	ncbi-geneid:7908148	2.7.7.24	53448
bgl:bglu_1g07280	ncbi-geneid:7905249	5.1.3.13	51182
bgl:bglu_1g07290	ncbi-geneid:7905250	1.1.1.133	51735
bgl:bglu_1g07300	ncbi-geneid:7905251	2.4.1.-	53448
bgl:bglu_1g07400	ncbi-geneid:7905261	5.1.3.2	51735
bgl:bglu_1g07440	ncbi-geneid:7905265	5.1.3.2	51735
bgl:bglu_1g07490	ncbi-geneid:7908150	2.4.-.-	53756
bgl:bglu_1g07510	ncbi-geneid:7905270	2.-.-.-	53756
bgl:bglu_1g07550	ncbi-geneid:7905274	3.5.1.5	51556|51338|51338
bgl:bglu_1g07560	ncbi-geneid:7905275	3.5.1.5	51278
bgl:bglu_1g07570	ncbi-geneid:7905276	3.5.1.5	54111
bgl:bglu_1g07660	ncbi-geneid:7908151	2.1.1.77	53335
bgl:bglu_1g07680	ncbi-geneid:7905286	1.3.99.22	102114
bgl:bglu_1g07720	ncbi-geneid:7907223	2.1.1.33	53335
bgl:bglu_1g07890	ncbi-geneid:7907240	4.1.1.-	50475|143968
bgl:bglu_1g07930	ncbi-geneid:7907244	2.5.1.78	52121
bgl:bglu_1g07940	ncbi-geneid:7907245	4.1.99.12|3.5.4.25	55821|142695
bgl:bglu_1g07960	ncbi-geneid:7907247	4.1.1.2	51182
bgl:bglu_1g07990	ncbi-geneid:7907250	2.5.1.9	63380|63380
bgl:bglu_1g08000	ncbi-geneid:7907251	3.5.4.26|1.1.1.193	53597|53927
bgl:bglu_1g08010	ncbi-geneid:7908435	5.4.3.8	53383
bgl:bglu_1g08040	ncbi-geneid:7907254	2.7.1.2	53067|53697|46689
bgl:bglu_1g08060	ncbi-geneid:7907256	1.1.1.49	55347|51735
bgl:bglu_1g08120	ncbi-geneid:7907262	1.8.1.9	51905
bgl:bglu_1g08160	ncbi-geneid:7908436	6.1.1.11	55681|46589
bgl:bglu_1g08260	ncbi-geneid:7907275	1.3.99.22	102114
bgl:bglu_1g08270	ncbi-geneid:7908439	3.6.1.15	52972
bgl:bglu_1g08280	ncbi-geneid:7907276	2.7.7.56	54211|55666
bgl:bglu_1g08300	ncbi-geneid:7907278	2.7.4.8	52540
bgl:bglu_1g08310	ncbi-geneid:7907279	2.7.7.6	63562
bgl:bglu_1g08320	ncbi-geneid:7907280	2.7.6.5	109604|81301|81271|55021
bgl:bglu_1g08370	ncbi-geneid:7907285	2.7.7.7	53098|82771
bgl:bglu_1g08380	ncbi-geneid:7907286	5.4.99.5	48600
bgl:bglu_1g08410	ncbi-geneid:7907289	3.1.3.11	56655
bgl:bglu_1g08430	ncbi-geneid:7907291	2.1.1.14	51726|51726
bgl:bglu_1g08440	ncbi-geneid:7908454	3.4.11.2	55486|63737
bgl:bglu_1g08460	ncbi-geneid:7908559	3.5.4.3	51556|51338
bgl:bglu_1g08480	ncbi-geneid:7908058	3.5.4.4	51556
bgl:bglu_1g08510	ncbi-geneid:7908061	6.3.5.6|6.3.5.7	75304
bgl:bglu_1g08580	ncbi-geneid:7908561	1.2.1.2	53706|50692|54862|54292
bgl:bglu_1g08590	ncbi-geneid:7908562	1.2.1.2	142019|140490|142984
bgl:bglu_1g08600	ncbi-geneid:7908068	1.2.1.2	52833
bgl:bglu_1g08650	ncbi-geneid:7908072	4.1.1.19	53383|55904
bgl:bglu_1g08690	ncbi-geneid:7908076	3.1.3.18	56784
bgl:bglu_1g08700	ncbi-geneid:7908077	2.1.1.64	53335
bgl:bglu_1g08730	ncbi-geneid:7908080	5.99.1.3	56719|101904
bgl:bglu_1g08750	ncbi-geneid:7908082	2.6.1.52	53383
bgl:bglu_1g08760	ncbi-geneid:7908083	5.4.99.5|4.2.1.51	53850|55021|48600
bgl:bglu_1g08770	ncbi-geneid:7908084	1.3.1.12	51735|48179
bgl:bglu_1g08780	ncbi-geneid:7908564	2.5.1.19	55205
bgl:bglu_1g08790	ncbi-geneid:7908085	2.7.4.14	52540
bgl:bglu_1g08840	ncbi-geneid:7908089	1.1.1.22	51735|52413|48179
bgl:bglu_1g08860	ncbi-geneid:7908091	5.1.3.20	51735
bgl:bglu_1g08880	ncbi-geneid:7908093	2.5.1.47	53686
bgl:bglu_1g08980	ncbi-geneid:7908103	1.4.99.1	51905|54373
bgl:bglu_1g09050	ncbi-geneid:7908568	2.1.1.31	75217
bgl:bglu_1g09100	ncbi-geneid:7908112	3.6.1.-	52540|50249
bgl:bglu_1g09120	ncbi-geneid:7908114	3.1.-.-
bgl:bglu_1g09160	ncbi-geneid:7908118	1.5.1.3	53597
bgl:bglu_1g09170	ncbi-geneid:7908119	2.1.1.45	55831
bgl:bglu_1g09220	ncbi-geneid:7908124	4.2.1.2	48557
bgl:bglu_1g09300	ncbi-geneid:7905152	2.4.2.11	51690|54675
bgl:bglu_1g09400	ncbi-geneid:7905161	3.1.26.12	50249
bgl:bglu_1g09410	ncbi-geneid:7905162	5.4.99.12	55120|55174
bgl:bglu_1g09420	ncbi-geneid:7905163	3.1.3.18	56784
bgl:bglu_1g09440	ncbi-geneid:7905165	3.4.21.-	52096
bgl:bglu_1g09500	ncbi-geneid:7905171	2.3.1.15	53659
bgl:bglu_1g09510	ncbi-geneid:7905172	2.3.1.180	53901
bgl:bglu_1g09520	ncbi-geneid:7905173	2.3.1.39	52151|55048
bgl:bglu_1g09530	ncbi-geneid:7905174	1.1.1.100	51735
bgl:bglu_1g09550	ncbi-geneid:7905176	2.3.1.179	53901|53901
bgl:bglu_1g09630	ncbi-geneid:7905183	3.4.21.89	51306
bgl:bglu_1g09640	ncbi-geneid:7905184	3.1.26.3	69065|54768
bgl:bglu_1g09670	ncbi-geneid:7905187	2.6.99.2	63892
bgl:bglu_1g09680	ncbi-geneid:7905188	2.7.8.7	56214
bgl:bglu_1g09690	ncbi-geneid:7908138	3.2.1.52	51445
bgl:bglu_1g09880	ncbi-geneid:7905206	3.1.3.12	56784
bgl:bglu_1g09890	ncbi-geneid:7905207	2.4.1.15	53756
bgl:bglu_1g09980	ncbi-geneid:7905216	2.7.1.35	53613
bgl:bglu_1g09990	ncbi-geneid:7908308	1.14.14.3	51679
bgl:bglu_1g10000	ncbi-geneid:7906390	2.4.1.80	53448
bgl:bglu_1g10080	ncbi-geneid:7906397	3.6.3.21	52540
bgl:bglu_1g10100	ncbi-geneid:7908309	2.6.1.11|2.6.1.17	53383
bgl:bglu_1g10110	ncbi-geneid:7906399	2.3.1.109	55729
bgl:bglu_1g10120	ncbi-geneid:7906400	2.3.1.109	55729
bgl:bglu_1g10130	ncbi-geneid:7906401	1.2.1.71	53720
bgl:bglu_1g10140	ncbi-geneid:7906402	3.5.3.23	55909
bgl:bglu_1g10150	ncbi-geneid:7906403	3.5.1.96	53187
bgl:bglu_1g10350	ncbi-geneid:7906421	3.1.11.5	52540|52980
bgl:bglu_1g10360	ncbi-geneid:7908312	3.1.11.5	52540|52540
bgl:bglu_1g10380	ncbi-geneid:7906423	4.1.1.12	53383
bgl:bglu_1g10580	ncbi-geneid:7906439	1.2.4.1	52518|52518|52922
bgl:bglu_1g10600	ncbi-geneid:7906441	3.1.3.25	56655
bgl:bglu_1g10630	ncbi-geneid:7906444	4.2.1.52	51569
bgl:bglu_1g10700	ncbi-geneid:7906449	2.5.1.18	47616|52833
bgl:bglu_1g10840	ncbi-geneid:7906325	2.1.1.79	53335
bgl:bglu_1g10900	ncbi-geneid:7906330	6.5.1.1	56091|50249
bgl:bglu_1g10960	ncbi-geneid:7908301	1.2.1.27	53720
bgl:bglu_1g11130	ncbi-geneid:7906350	4.1.1.32	53795|68923
bgl:bglu_1g11220	ncbi-geneid:7906357	2.3.1.39	52151|55048
bgl:bglu_1g11290	ncbi-geneid:7906364	2.7.7.7
bgl:bglu_1g11300	ncbi-geneid:7906365	3.1.26.4
bgl:bglu_1g11320	ncbi-geneid:7906367	3.1.2.6	56281
bgl:bglu_1g11330	ncbi-geneid:7906368	3.2.1.-	53955|54106|54106
bgl:bglu_1g11350	ncbi-geneid:7906369	6.3.5.5	52317|52021
bgl:bglu_1g11370	ncbi-geneid:7906371	6.3.5.5	56059|56059|52440|48108|52440|52335
bgl:bglu_1g11410	ncbi-geneid:7906375	2.1.1.-	53335
bgl:bglu_1g11420	ncbi-geneid:7906376	3.4.24.-	52540|140990
bgl:bglu_1g11430	ncbi-geneid:7906377	2.5.1.15	51717
bgl:bglu_1g11440	ncbi-geneid:7906378	5.4.2.10	53738|53738|53738|55957
bgl:bglu_1g11480	ncbi-geneid:7906382	3.6.3.27	52540
bgl:bglu_1g11510	ncbi-geneid:7908305	2.7.13.3	55874|47384|55785
bgl:bglu_1g11520	ncbi-geneid:7908306	2.7.4.1	56024|143724|56024|140356
bgl:bglu_1g11530	ncbi-geneid:7906385	3.6.1.11|3.6.1.40	109604|53067|53067
bgl:bglu_1g11760	ncbi-geneid:7908457	3.1.1.61	52738
bgl:bglu_1g11770	ncbi-geneid:7907375	2.1.1.80	53335|47757
bgl:bglu_1g11850	ncbi-geneid:7907384	3.1.3.-
bgl:bglu_1g11900	ncbi-geneid:7908458	6.2.1.1	56801
bgl:bglu_1g12180	ncbi-geneid:7908462	3.6.3.-	52540
bgl:bglu_1g12210	ncbi-geneid:7907416	6.1.1.9	52374|50677|47323
bgl:bglu_1g12350	ncbi-geneid:7908463	1.7.2.3	53706|50692
bgl:bglu_1g12360	ncbi-geneid:7906808	6.1.1.17	52374|48163
bgl:bglu_1g12400	ncbi-geneid:7906820	3.8.1.2	56784
bgl:bglu_1g12420	ncbi-geneid:7906822	4.1.3.1	51621
bgl:bglu_1g12450	ncbi-geneid:7906825	3.4.-.-	53067|53067
bgl:bglu_1g12460	ncbi-geneid:7906826	2.3.1.128	55729
bgl:bglu_1g12470	ncbi-geneid:7906827	2.7.7.7	52141
bgl:bglu_1g12490	ncbi-geneid:7906829	2.7.1.49|2.7.4.7	53613
bgl:bglu_1g12510	ncbi-geneid:7906831	5.1.1.1	51419|50621
bgl:bglu_1g12550	ncbi-geneid:7906834	1.11.1.9	52833
bgl:bglu_1g12560	ncbi-geneid:7906835	2.7.8.-	56024|56024
bgl:bglu_1g12570	ncbi-geneid:7906836	2.1.1.72	53335
bgl:bglu_1g12580	ncbi-geneid:7906837	3.5.1.18	53187|55031
bgl:bglu_1g12600	ncbi-geneid:7906839	2.3.1.117	51161
bgl:bglu_1g12610	ncbi-geneid:7906840	2.6.1.17	53383
bgl:bglu_1g12650	ncbi-geneid:7906844	6.5.1.2
bgl:bglu_1g12660	ncbi-geneid:7908371	3.5.1.88	56420
bgl:bglu_1g12680	ncbi-geneid:7906845	5.4.99.12	55120|55174
bgl:bglu_1g12700	ncbi-geneid:7906846	2.7.7.59	81301|109604|55021|81593|55021
bgl:bglu_1g12710	ncbi-geneid:7908372	3.4.11.18	55920
bgl:bglu_1g12740	ncbi-geneid:7906849	2.7.4.22	53633
bgl:bglu_1g12760	ncbi-geneid:7906851	2.5.1.31	64005
bgl:bglu_1g12780	ncbi-geneid:7906852	1.1.1.267	55347|51735|69055
bgl:bglu_1g12790	ncbi-geneid:7906853	3.4.24.-	50156|50156
bgl:bglu_1g12830	ncbi-geneid:7908375	2.3.1.-	51161
bgl:bglu_1g12840	ncbi-geneid:7906856	4.2.1.-	54637
bgl:bglu_1g12850	ncbi-geneid:7906857	2.3.1.129	51161
bgl:bglu_1g12860	ncbi-geneid:7906858	2.4.1.182	53756
bgl:bglu_1g12870	ncbi-geneid:7906859	3.1.26.4	53098
bgl:bglu_1g12900	ncbi-geneid:7906862	2.7.9.2	56059|51621|52009
bgl:bglu_1g12980	ncbi-geneid:7906868	1.1.1.205	51412|54631
bgl:bglu_1g13000	ncbi-geneid:7906870	6.3.5.2	52402|52317|54810
bgl:bglu_1g13030	ncbi-geneid:7906873	1.1.1.49	55347|51735
bgl:bglu_1g13050	ncbi-geneid:7906875	4.1.2.17	53639
bgl:bglu_1g13080	ncbi-geneid:7906877	3.4.17.13	141986|52317
bgl:bglu_1g13140	ncbi-geneid:7907158	3.5.3.4	49785|49785
bgl:bglu_1g13150	ncbi-geneid:7908423	3.5.3.19	51182
bgl:bglu_1g13180	ncbi-geneid:7907162	3.5.2.17	49472
bgl:bglu_1g13210	ncbi-geneid:7908425	3.5.99.3	51556|51338
bgl:bglu_1g13280	ncbi-geneid:7907169	2.4.1.-|3.4	56601|53955
bgl:bglu_1g13290	ncbi-geneid:7907170	4.3.1.19	53686
bgl:bglu_1g13300	ncbi-geneid:7907171	3.5.1.16	53187|55031
bgl:bglu_1g13320	ncbi-geneid:7907172	3.6.4.-	52540|52540|52540|143517|52540|141259
bgl:bglu_1g13330	ncbi-geneid:7907173	2.7.7.60	53448
bgl:bglu_1g13340	ncbi-geneid:7907174	4.6.1.12	69765
bgl:bglu_1g13350	ncbi-geneid:7907175	2.7.13.3	55874|47384
bgl:bglu_1g13400	ncbi-geneid:7908426	2.5.1.32	48576
bgl:bglu_1g13480	ncbi-geneid:7907187	2.7.1.31	110738
bgl:bglu_1g13500	ncbi-geneid:7907189	3.4.21.92	52096
bgl:bglu_1g13520	ncbi-geneid:7907191	3.4.21.53	54211|88697|52540
bgl:bglu_1g13560	ncbi-geneid:7907197	5.2.1.8	109998|54534
bgl:bglu_1g13570	ncbi-geneid:7908428	3.1.2.-|3.1.1.5	52266
bgl:bglu_1g13590	ncbi-geneid:7907198	5.3.1.9	53697
bgl:bglu_1g13610	ncbi-geneid:7907200	1.4.99.1	51905
bgl:bglu_1g13620	ncbi-geneid:7907201	6.3.5.3	52317|55326|55326|56042|56042|82697|109736
bgl:bglu_1g13630	ncbi-geneid:7908430	4.2.1.9	143975|52016
bgl:bglu_1g13650	ncbi-geneid:7907203	5.2.1.8	54534|109998
bgl:bglu_1g13680	ncbi-geneid:7907206	1.8.4.12	51316
bgl:bglu_1g13700	ncbi-geneid:7907208	6.2.1.-	56801
bgl:bglu_1g13710	ncbi-geneid:7907209	1.1.1.35	52096|51735|48179|48179
bgl:bglu_1g13720	ncbi-geneid:7907210	3.5.1	52499
bgl:bglu_1g13730	ncbi-geneid:7907211	2.3.1.9	53901|53901
bgl:bglu_1g13790	ncbi-geneid:7907216	2.7.4.9	52540
bgl:bglu_1g13810	ncbi-geneid:7908432	3.1.21.-	51556
bgl:bglu_1g13890	ncbi-geneid:7906185	3.5.1.1	53774
bgl:bglu_1g13910	ncbi-geneid:7906187	5.3.1.22	51658
bgl:bglu_1g13920	ncbi-geneid:7906188	4.1.1.47	52518|52518|52467
bgl:bglu_1g13980	ncbi-geneid:7906193	3.6.4.12	52540|48024
bgl:bglu_1g14050	ncbi-geneid:7906200	1.11.1.15	52833
bgl:bglu_1g14080	ncbi-geneid:7906202	2.1.2.9	53328|50486
bgl:bglu_1g14090	ncbi-geneid:7906203	2.7.8.30	53448
bgl:bglu_1g14140	ncbi-geneid:7906207	2.6.1.66|2.6.1.2	53383
bgl:bglu_1g14150	ncbi-geneid:7906208	1.1.1.3	55347|51735|55021
bgl:bglu_1g14160	ncbi-geneid:7906209	4.2.3.1	53686
bgl:bglu_1g14190	ncbi-geneid:7906212	2.-.-.-	54690
bgl:bglu_1g14350	ncbi-geneid:7906226	2.7.7.7	52540|48019
bgl:bglu_1g14390	ncbi-geneid:7906229	3.1.3.5	64167
bgl:bglu_1g14400	ncbi-geneid:7906230	2.1.1.77	53335
bgl:bglu_1g14450	ncbi-geneid:7906235	2.1.1.-	53335|50249
bgl:bglu_1g14470	ncbi-geneid:7906236	2.7.4.6	54919
bgl:bglu_1g14480	ncbi-geneid:7906237	2.1.1.-	102114
bgl:bglu_1g14510	ncbi-geneid:7908286	6.1.1.21	55681|52954
bgl:bglu_1g14570	ncbi-geneid:7906244	3.4.-.-	117892
bgl:bglu_1g14580	ncbi-geneid:7906245	3.4.-.-	117892
bgl:bglu_1g14610	ncbi-geneid:7906248	6.3.4.4	52540
bgl:bglu_1g14670	ncbi-geneid:7905973	3.6.4.12	52540
bgl:bglu_1g14690	ncbi-geneid:7905975	5.4.99.12	55120|55174
bgl:bglu_1g14710	ncbi-geneid:7905977	2.3.1.-	53474
bgl:bglu_1g14720	ncbi-geneid:7905978	2.3.1.9	53901|53901
bgl:bglu_1g14730	ncbi-geneid:7905979	1.1.1.36	51735
bgl:bglu_1g14800	ncbi-geneid:7905984	1.1.1.100	51735
bgl:bglu_1g14880	ncbi-geneid:7905991	1.9.3.1	81442|81452
bgl:bglu_1g14890	ncbi-geneid:7905992	1.9.3.1	49503
bgl:bglu_1g14940	ncbi-geneid:7908254	1.2.1.2	53706|50692
bgl:bglu_1g14960	ncbi-geneid:7905998	4.2.1.46	51735
bgl:bglu_1g15000	ncbi-geneid:7906001	2.1.3.-	53067
bgl:bglu_1g15110	ncbi-geneid:7906011	2.7.1.50	53613
bgl:bglu_1g15910	ncbi-geneid:7905804	2.-.-.-	102114
bgl:bglu_1g15920	ncbi-geneid:7905805	2.7.1.45	53613
bgl:bglu_1g15930	ncbi-geneid:7905806	2.3.1.9	53901|53901
bgl:bglu_1g15950	ncbi-geneid:7905808	4.4.1.8	53383
bgl:bglu_1g15960	ncbi-geneid:7905809	3.1.3.3	56784
bgl:bglu_1g16230	ncbi-geneid:7907430	2.7.1.45	53613
bgl:bglu_1g16250	ncbi-geneid:7907432	1.1.1.215	51735|52283
bgl:bglu_1g16470	ncbi-geneid:7907450	2.3.2.3	55729
bgl:bglu_1g16570	ncbi-geneid:7907458	2.7.7.7	52141
bgl:bglu_1g16580	ncbi-geneid:7907459	2.4.1.21	53756
bgl:bglu_1g16590	ncbi-geneid:7908470	3.4.21.-	52743
bgl:bglu_1g16760	ncbi-geneid:7907474	3.1.2.-	54637
bgl:bglu_1g16790	ncbi-geneid:7908473	1.18.1.2	52343|63380
bgl:bglu_1g16880	ncbi-geneid:7907485	3.4.24.70	55486
bgl:bglu_1g16970	ncbi-geneid:7907493	1.14.11.17	51197
bgl:bglu_1g17110	ncbi-geneid:7905909	2.1.1.72	53335
bgl:bglu_1g17610	ncbi-geneid:7905951	2.1.1.79	53335
bgl:bglu_1g17630	ncbi-geneid:7905953	3.11.1.2	82057|57783
bgl:bglu_1g17640	ncbi-geneid:7905954	2.5.1.16	53335
bgl:bglu_1g17670	ncbi-geneid:7905957	3.6.3.19	52540|50331
bgl:bglu_1g17680	ncbi-geneid:7905958	3.2.1.23	51445|52317|51011
bgl:bglu_1g17770	ncbi-geneid:7905967	1.1.1.274	51430
bgl:bglu_1g17820	ncbi-geneid:7908549	3.6.3.17	52540|52540
bgl:bglu_1g17840	ncbi-geneid:7907989	1.1.1.46	51735
bgl:bglu_1g17850	ncbi-geneid:7907990	4.2.1.43	51569
bgl:bglu_1g17870	ncbi-geneid:7907992	4.2.1.25	143975|52016
bgl:bglu_1g17970	ncbi-geneid:7908001	5.1.3.-	54909
bgl:bglu_1g17980	ncbi-geneid:7908002	1.1.1.100	51735
bgl:bglu_1g18000	ncbi-geneid:7908004	3.4.11.2	55486|63737
bgl:bglu_1g18020	ncbi-geneid:7908006	4.3.1.3
bgl:bglu_1g18030	ncbi-geneid:7908007	3.6.3.-	52540
bgl:bglu_1g18390	ncbi-geneid:7908036	2.5.1.18	47616|52833
bgl:bglu_1g18400	ncbi-geneid:7908037	2.1.1.133	53790
bgl:bglu_1g18420	ncbi-geneid:7908039	2.1.1.132	53790|53335
bgl:bglu_1g18430	ncbi-geneid:7908040	1.14.13.83	55124|56014|55124|56014
bgl:bglu_1g18440	ncbi-geneid:7908558	5.4.1.2	63965
bgl:bglu_1g18450	ncbi-geneid:7908041	2.1.1.130|2.1.1.151	53790
bgl:bglu_1g18460	ncbi-geneid:7908042	2.1.1.131	159672|53790
bgl:bglu_1g18510	ncbi-geneid:7908047	6.6.1.1	52540
bgl:bglu_1g18550	ncbi-geneid:7908051	2.5.1.17	52540
bgl:bglu_1g18560	ncbi-geneid:7908052	6.3.5.9|6.3.1	52540|52317
bgl:bglu_1g18640	ncbi-geneid:7905556	2.7.1.15	53613
bgl:bglu_1g18670	ncbi-geneid:7905559	3.6.3.17	52540|52540
bgl:bglu_1g18700	ncbi-geneid:7905562	3.6.3.25	52540|50331
bgl:bglu_1g18740	ncbi-geneid:7905566	3.4.21.88	51306|46785
bgl:bglu_1g18850	ncbi-geneid:7905577	1.-.-.-	51395
bgl:bglu_1g19430	ncbi-geneid:7905289	1.14.14.5	51679
bgl:bglu_1g19520	ncbi-geneid:7905297	2.3.2.6	55729
bgl:bglu_1g19530	ncbi-geneid:7905298	2.3.2.8	55729
bgl:bglu_1g19540	ncbi-geneid:7905299	1.3.3.1	51395
bgl:bglu_1g19590	ncbi-geneid:7905303	5.3.1.6	100950|75445
bgl:bglu_1g19600	ncbi-geneid:7905304	3.5.1.28	55846|47090
bgl:bglu_1g19610	ncbi-geneid:7905305	2.1.1.-	75217|55315
bgl:bglu_1g19620	ncbi-geneid:7905306	3.1.-.-	50249|50249|50249
bgl:bglu_1g19680	ncbi-geneid:7905313	6.2.1.3	56801
bgl:bglu_1g19920	ncbi-geneid:7905337	1.8.1.4	51905|55424
bgl:bglu_1g19930	ncbi-geneid:7905338	2.3.1.61	52777|51230|47005
bgl:bglu_1g19940	ncbi-geneid:7905339	1.2.4.2	52518|52518
bgl:bglu_1g20000	ncbi-geneid:7905343	5.4.99.12	55120|88697
bgl:bglu_1g20050	ncbi-geneid:7908161	5.4.99.12	55120|55174
bgl:bglu_1g20230	ncbi-geneid:7905363	2.1.1.72	53335
bgl:bglu_1g20880	ncbi-geneid:7905419	2.1.1.37	53335
bgl:bglu_1g21390	ncbi-geneid:7907608	2.6.1.42	56752
bgl:bglu_1g21470	ncbi-geneid:7907615	6.1.1.20	56037|50249|55681|46955|54991
bgl:bglu_1g21480	ncbi-geneid:7907616	6.1.1.20	55681|46589
bgl:bglu_1g21520	ncbi-geneid:7907620	6.1.1.3	55681|55186|52954|81271
bgl:bglu_1g21530	ncbi-geneid:7907622	2.7.6.5	81301|109604|81271|55021
bgl:bglu_1g21560	ncbi-geneid:7907624	2.8.3.5	100950
bgl:bglu_1g21570	ncbi-geneid:7907625	2.8.3.5	100950
bgl:bglu_1g21590	ncbi-geneid:7907627	3.1.2.-	54637
bgl:bglu_1g21610	ncbi-geneid:7907628	1.5.5.1	51905|54373|54862
bgl:bglu_1g21620	ncbi-geneid:7907629	4.2.3.5	103263
bgl:bglu_1g21630	ncbi-geneid:7907630	2.3.1.51	69593|103473
bgl:bglu_1g21800	ncbi-geneid:7907926	4.2.1.52	51569
bgl:bglu_1g21880	ncbi-geneid:7907934	3.2.2.9	53167
bgl:bglu_1g21890	ncbi-geneid:7907935	3.6.4.12	52540
bgl:bglu_1g21900	ncbi-geneid:7907936	6.1.1.9	52374|50677|47323|46589
bgl:bglu_1g21910	ncbi-geneid:7907937	2.7.7.9	53448
bgl:bglu_1g21980	ncbi-geneid:7908541	1.1.1.18	51735|55347
bgl:bglu_1g21990	ncbi-geneid:7907943	1.1.1.18	51735|55347
bgl:bglu_1g22030	ncbi-geneid:7907946	3.6.3.17	52540
bgl:bglu_1g22040	ncbi-geneid:7907947	2.7.1.92	53613
bgl:bglu_1g22050	ncbi-geneid:7907948	3.7.1.-	52518|52467|52518
bgl:bglu_1g22060	ncbi-geneid:7907949	4.2.1.44	51658
bgl:bglu_1g22080	ncbi-geneid:7907951	3.1.2.-	54637
bgl:bglu_1g22140	ncbi-geneid:7907957	3.6.3.17	52540|52540
bgl:bglu_1g22170	ncbi-geneid:7907959	5.1.3.3	74650
bgl:bglu_1g22220	ncbi-geneid:7907962	6.1.1.7	55681|101353|55186|50447
bgl:bglu_1g22250	ncbi-geneid:7907965	6.1.1.18	52374|50715
bgl:bglu_1g22270	ncbi-geneid:7907967	1.11.1.5	46626|46626
bgl:bglu_1g22290	ncbi-geneid:7907969	2.7.13.3	55874|47384
bgl:bglu_1g22570	ncbi-geneid:7906742	1.6.99.3	51905
bgl:bglu_1g22600	ncbi-geneid:7906745	3.4.13.21	52317
bgl:bglu_1g22650	ncbi-geneid:7906750	1.11.1.6	56634
bgl:bglu_1g22680	ncbi-geneid:7906753	1.1.99.31	51395
bgl:bglu_1g22690	ncbi-geneid:7906754	3.5.1.11	56235
bgl:bglu_1g22940	ncbi-geneid:7906776	2.7.13.3	55874|52172|47384|47226|55785
bgl:bglu_1g22950	ncbi-geneid:7906777	2.3.1.179	53901|53901
bgl:bglu_1g22960	ncbi-geneid:7906778	4.2.1.1	53056
bgl:bglu_1g23070	ncbi-geneid:7906786	4.2.1.22	53686
bgl:bglu_1g23100	ncbi-geneid:7906789	1.11.1.5	46626|46626
bgl:bglu_1g23170	ncbi-geneid:7906796	3.6.3.-	52540
bgl:bglu_1g23580	ncbi-geneid:7907519	2.7.2.4	53633|55021|55021
bgl:bglu_1g23590	ncbi-geneid:7907520	6.3.4.-	52402|56037|82829
bgl:bglu_1g23600	ncbi-geneid:7907521	6.4.1.2	52096
bgl:bglu_1g23610	ncbi-geneid:7907522	3.2.2.21	48150
bgl:bglu_1g23620	ncbi-geneid:7907523	6.1.1.16	52374|47323
bgl:bglu_1g23640	ncbi-geneid:7907525	5.2.1.8	50891
bgl:bglu_1g23650	ncbi-geneid:7907526	5.2.1.8	50891
bgl:bglu_1g23660	ncbi-geneid:7907527	3.6.1.-	56300
bgl:bglu_1g23670	ncbi-geneid:7907528	2.3.1.30	51161
bgl:bglu_1g23680	ncbi-geneid:7907529	2.1.1.-	75217
bgl:bglu_1g23690	ncbi-geneid:7907530	3.1.3.25	56655
bgl:bglu_1g24090	ncbi-geneid:7907566	3.6.4.12	52540|57783
bgl:bglu_1g24160	ncbi-geneid:7906119	5.99.1.2	56712
bgl:bglu_1g24390	ncbi-geneid:7906139	4.2.1.52	51569
bgl:bglu_1g24410	ncbi-geneid:7906141	6.1.1.2	52374
bgl:bglu_1g24510	ncbi-geneid:7906149	4.2.1.11	51604|54826
bgl:bglu_1g24520	ncbi-geneid:7906150	2.5.1.55	51569
bgl:bglu_1g24530	ncbi-geneid:7906151	6.3.4.2	52540|52317
bgl:bglu_1g24560	ncbi-geneid:7908274	3.1.21.-	51556
bgl:bglu_1g24570	ncbi-geneid:7906154	3.6.3.-	52540
bgl:bglu_1g24600	ncbi-geneid:7906156	3.1.-.-	64182
bgl:bglu_1g24620	ncbi-geneid:7906158	6.1.1.6	55681|50249
bgl:bglu_1g24700	ncbi-geneid:7906166	2.8.1.7	53383
bgl:bglu_1g24720	ncbi-geneid:7906167	3.1.3.48	52788
bgl:bglu_1g24770	ncbi-geneid:7906172	3.4.21.-	56601
bgl:bglu_1g24790	ncbi-geneid:7906174	1.8.1.4	51905|55424|51230
bgl:bglu_1g24800	ncbi-geneid:7906175	2.3.1.12	52777|51230|51230|47005
bgl:bglu_1g24810	ncbi-geneid:7906176	1.2.4.1	52518|52518|52922
bgl:bglu_1g24840	ncbi-geneid:7906179	1.5.1.5|3.5.4.9	51735|53223
bgl:bglu_1g24850	ncbi-geneid:7908277	3.4.24.70	55486
bgl:bglu_1g24860	ncbi-geneid:7906180	2.7.7.7	56672|100879
bgl:bglu_1g24880	ncbi-geneid:7906182	2.7.1.25	52540
bgl:bglu_1g24960	ncbi-geneid:7906673	3.1.11.2	56219
bgl:bglu_1g24970	ncbi-geneid:7906674	3.4.21.26	50993|53474
bgl:bglu_1g24990	ncbi-geneid:7906676	2.7.13.3	55874|47384|55785
bgl:bglu_1g25000	ncbi-geneid:7906677	6.3.1.2	55931|54368
bgl:bglu_1g25060	ncbi-geneid:7906683	3.6.4.13	52540|51679
bgl:bglu_1g25070	ncbi-geneid:7906684	2.3.1.1	53633|55729
bgl:bglu_1g25100	ncbi-geneid:7906688	2.6.1.-	53383
bgl:bglu_1g25110	ncbi-geneid:7906689	6.3.1.2	55931|54368
bgl:bglu_1g25140	ncbi-geneid:7906692	1.2.1.-	53720
bgl:bglu_1g25150	ncbi-geneid:7908353	3.5.1.68	53187
bgl:bglu_1g25160	ncbi-geneid:7906693	3.5.3.13	51556|51338
bgl:bglu_1g25170	ncbi-geneid:7906694	3.5.2.7	51556|51338
bgl:bglu_1g25190	ncbi-geneid:7906695	4.2.1.49	111326
bgl:bglu_1g25210	ncbi-geneid:7906696	4.3.1.3
bgl:bglu_1g25220	ncbi-geneid:7906697	2.7.8.-	56214|56214
bgl:bglu_1g25230	ncbi-geneid:7906698	4.1.99.3	48173|52425
bgl:bglu_1g25250	ncbi-geneid:7906699	1.2.1.16	53720
bgl:bglu_1g25360	ncbi-geneid:7906710	6.2.1.1	56801
bgl:bglu_1g25390	ncbi-geneid:7906711	4.2.1.2	117457
bgl:bglu_1g25410	ncbi-geneid:7906713	5.1.1.3	53681|53681
bgl:bglu_1g25550	ncbi-geneid:7906726	2.6.1.57	53383
bgl:bglu_1g25680	ncbi-geneid:7907090	2.6.1.-	53383
bgl:bglu_1g25690	ncbi-geneid:7907091	2.5.1.18	52833|47616
bgl:bglu_1g25700	ncbi-geneid:7907092	4.2.1.17	52096
bgl:bglu_1g25710	ncbi-geneid:7908413	5.4.2.1
bgl:bglu_1g25730	ncbi-geneid:7907094	1.3.99.3	56645|47203
bgl:bglu_1g25790	ncbi-geneid:7907100	3.6.1.13	55811
bgl:bglu_1g25860	ncbi-geneid:7907106	1.6.5.3	54862
bgl:bglu_1g25880	ncbi-geneid:7907108	1.6.5.3	53706|54862|54292
bgl:bglu_1g25890	ncbi-geneid:7907109	1.6.5.3	142019|140490|142984
bgl:bglu_1g25900	ncbi-geneid:7907110	1.6.5.3	52833
bgl:bglu_1g25910	ncbi-geneid:7907111	1.6.5.3	56762
bgl:bglu_1g25920	ncbi-geneid:7907112	1.6.5.3	143243
bgl:bglu_1g25930	ncbi-geneid:7908415	1.6.5.3	56770
bgl:bglu_1g25960	ncbi-geneid:7907116	5.3.1.1	51351
bgl:bglu_1g25980	ncbi-geneid:7907118	2.7.7.8	54211|54211|55666|55666|54791|50249|46915
bgl:bglu_1g26010	ncbi-geneid:7907121	4.2.1.1	53056
bgl:bglu_1g26030	ncbi-geneid:7907123	2.3.3.13	51569|110921
bgl:bglu_1g26060	ncbi-geneid:7907125	1.1.1.86	51735|48179
bgl:bglu_1g26070	ncbi-geneid:7907126	2.2.1.6	55021|55021
bgl:bglu_1g26080	ncbi-geneid:7907127	2.2.1.6	52518|52467|52518
bgl:bglu_1g26250	ncbi-geneid:7907140	2.7.13.3	55874|47384|52402|55781
bgl:bglu_1g26270	ncbi-geneid:7907142	3.6.3.12	56784|81653|81665
bgl:bglu_1g26300	ncbi-geneid:7908421	1.6.5.5	51735|50129
bgl:bglu_1g26320	ncbi-geneid:7907146	4.2.3.3	52335
bgl:bglu_1g26330	ncbi-geneid:7907147	1.1.1.100	51735
bgl:bglu_1g26340	ncbi-geneid:7907148	2.4.2.9	53271
bgl:bglu_1g26360	ncbi-geneid:7907149	6.3.4.13	56059|52440|51246
bgl:bglu_1g26370	ncbi-geneid:7907150	1.3.3.3	102886
bgl:bglu_1g26380	ncbi-geneid:7907151	2.7.7.18	52374
bgl:bglu_1g26420	ncbi-geneid:7906045	3.1.26.-	50249
bgl:bglu_1g26490	ncbi-geneid:7908261	3.6.3.-	52540|90123
bgl:bglu_1g26530	ncbi-geneid:7906054	2.4.-.-	53756
bgl:bglu_1g26540	ncbi-geneid:7906055	2.7.7.7	89550
bgl:bglu_1g26560	ncbi-geneid:7908262	6.1.1.-	52374
bgl:bglu_1g26600	ncbi-geneid:7906060	2.1.2.2	56059|52440|51246
bgl:bglu_1g26660	ncbi-geneid:7906066	3.1.1.75	53474
bgl:bglu_1g26690	ncbi-geneid:7906068	4.2.99.18	48150
bgl:bglu_1g26770	ncbi-geneid:7908265	2.2.1.2	51569
bgl:bglu_1g26810	ncbi-geneid:7906078	4.1.3.40	64288
bgl:bglu_1g26920	ncbi-geneid:7906088	5.99.1.-	56719|101904
bgl:bglu_1g26930	ncbi-geneid:7906089	5.99.1.-	56719|55874|54211
bgl:bglu_1g27560	ncbi-geneid:7908337	3.4.21.-	56601
bgl:bglu_1g27670	ncbi-geneid:7906567	2.4.1.15	53756
bgl:bglu_1g27740	ncbi-geneid:7906574	2.7.13.3	55874|47384
bgl:bglu_1g27800	ncbi-geneid:7906578	3.6.3.21	52540
bgl:bglu_1g27840	ncbi-geneid:7906581	6.3.5.1	52402|56317
bgl:bglu_1g27870	ncbi-geneid:7906584	3.6.1.1	50324
bgl:bglu_1g27880	ncbi-geneid:7906585	1.2.1.3	53720
bgl:bglu_1g27890	ncbi-geneid:7906586	1.1.1.100	51735
bgl:bglu_1g27920	ncbi-geneid:7906589	2.1.1.107|4.2.1.75	69618|69618
bgl:bglu_1g27930	ncbi-geneid:7906590	2.5.1.61	53850|54782
bgl:bglu_1g27940	ncbi-geneid:7906591	4.1.1.31	51621
bgl:bglu_1g27960	ncbi-geneid:7908342	4.3.2.1	48557
bgl:bglu_1g27980	ncbi-geneid:7906594	4.1.1.19	53383|55904
bgl:bglu_1g27990	ncbi-geneid:7908517	3.5.4.13	51283
bgl:bglu_1g28000	ncbi-geneid:7907783	1.15.1.1	49329
bgl:bglu_1g28030	ncbi-geneid:7907786	6.1.1.10	52374|47323|50249|57770
bgl:bglu_1g28080	ncbi-geneid:7908518	6.3.2.1	52374
bgl:bglu_1g28090	ncbi-geneid:7907791	4.1.1.11	50692
bgl:bglu_1g28120	ncbi-geneid:7907794	6.3.5.10	52540|52317
bgl:bglu_1g28130	ncbi-geneid:7907795	2.7.1.156|2.7.7.62	52540
bgl:bglu_1g28190	ncbi-geneid:7907801	2.4.2.21	52733
bgl:bglu_1g28200	ncbi-geneid:7907802	3.6.3.34	52540|81345
bgl:bglu_1g28290	ncbi-geneid:7907810	2.7.7.7	102400
bgl:bglu_1g28300	ncbi-geneid:7907811	3.4.11.1	53187|52949
bgl:bglu_1g28330	ncbi-geneid:7907812	4.99.1.3	53800
bgl:bglu_1g28340	ncbi-geneid:7907813	2.1.1.107	53790
bgl:bglu_1g28350	ncbi-geneid:7908522	2.7.7.4	52540|50465|50447
bgl:bglu_1g28360	ncbi-geneid:7908523	2.7.7.4	52402
bgl:bglu_1g28370	ncbi-geneid:7907814	1.8.4.8	52402
bgl:bglu_1g28390	ncbi-geneid:7907816	1.8.1.2	56014|56014|55124|55124
bgl:bglu_1g28550	ncbi-geneid:7908525	5.4.99.12	55120|55174
bgl:bglu_1g28580	ncbi-geneid:7907834	1.17.1.1	52343|63380|54292
bgl:bglu_1g28590	ncbi-geneid:7907835	2.6.1.11|2.6.1.17	53383
bgl:bglu_1g28660	ncbi-geneid:7907842	5.2.1.8	54534
bgl:bglu_1g28700	ncbi-geneid:7907846	1.4.3.16	51905|56425|46977
bgl:bglu_1g28710	ncbi-geneid:7907847	2.4.2.19	51690|54675
bgl:bglu_1g28720	ncbi-geneid:7907848	2.5.1.72	142754
bgl:bglu_1g28740	ncbi-geneid:7907850	2.1.1.-	53335
bgl:bglu_1g28750	ncbi-geneid:7907851	2.1.2.2	53328
bgl:bglu_1g28760	ncbi-geneid:7907852	2.7.1.26|2.7.7.2	82114|52374
bgl:bglu_1g28770	ncbi-geneid:7905831	6.1.1.5	52374|47323|50677
bgl:bglu_1g28790	ncbi-geneid:7905833	4.1.1.36|6.3.2.5	102645|52507
bgl:bglu_1g28800	ncbi-geneid:7905834	3.6.1.23	51283
bgl:bglu_1g28890	ncbi-geneid:7905843	2.7.13.3	55874|47226|158472
bgl:bglu_1g28910	ncbi-geneid:7905845	1.1.1.42	53659
bgl:bglu_1g28920	ncbi-geneid:7905846	1.1.1.42	53659
bgl:bglu_1g28930	ncbi-geneid:7905847	5.4.99.12	55120
bgl:bglu_1g29040	ncbi-geneid:7905857	1.1.1.169	48179|51735
bgl:bglu_1g29070	ncbi-geneid:7905860	1.15.1.1	54719|46609
bgl:bglu_1g29090	ncbi-geneid:7908234	2.7.1.130	52540
bgl:bglu_1g29110	ncbi-geneid:7905863	2.7.7.38	53448
bgl:bglu_1g29120	ncbi-geneid:7905864	2.7.4.3	52540
bgl:bglu_1g29190	ncbi-geneid:7908236	1.1.1.158	56194|56176
bgl:bglu_1g29270	ncbi-geneid:7905876	3.5.1.28	53187
bgl:bglu_1g29320	ncbi-geneid:7905879	1.4.3.5	50475
bgl:bglu_1g29330	ncbi-geneid:7905880	2.1.1.79	53335
bgl:bglu_1g29350	ncbi-geneid:7905882	1.8.4.11	55068
bgl:bglu_1g29390	ncbi-geneid:7908240	3.7.1.3	53383
bgl:bglu_1g29400	ncbi-geneid:7905886	1.13.11.11	140959
bgl:bglu_1g29420	ncbi-geneid:7905888	1.1.1.11	51735|48179
bgl:bglu_1g29430	ncbi-geneid:7905889	2.7.1.17	53067|53067
bgl:bglu_1g29500	ncbi-geneid:7905896	2.7.1.144	51569
bgl:bglu_1g29510	ncbi-geneid:7905897	2.7.1.4	53613
bgl:bglu_1g29570	ncbi-geneid:7906252	3.1.2.12
bgl:bglu_1g29580	ncbi-geneid:7906253	1.1.1.284|1.1.1.1	50129|51735|50129
bgl:bglu_1g29690	ncbi-geneid:7906264	3.4.16.4|3.4.21	56601
bgl:bglu_1g29730	ncbi-geneid:7906268	6.3.4.18	56059|52440|51246
bgl:bglu_1g29740	ncbi-geneid:7906269	5.4.99.18	52255
bgl:bglu_1g29750	ncbi-geneid:7906270	6.3.2.6	56104
bgl:bglu_1g29760	ncbi-geneid:7906271	4.1.2.13	51569
bgl:bglu_1g29770	ncbi-geneid:7906272	2.7.1.40	51621|52935|50800
bgl:bglu_1g29780	ncbi-geneid:7906273	2.7.2.3	53748
bgl:bglu_1g29820	ncbi-geneid:7906276	2.4.-.-	53756
bgl:bglu_1g29930	ncbi-geneid:7906284	6.2.1.5	52210|51735
bgl:bglu_1g29940	ncbi-geneid:7908292	6.2.1.5	56059|52210
bgl:bglu_1g29990	ncbi-geneid:7906289	2.7.13.3	55874|47384
bgl:bglu_1g30120	ncbi-geneid:7906300	2.7.13.3	55874|47384
bgl:bglu_1g30290	ncbi-geneid:7906316	4.2.1.6	51604|54826
bgl:bglu_1g30340	ncbi-geneid:7906321	3.6.4.13	52540
bgl:bglu_1g30370	ncbi-geneid:7906879	2.3.2.2	56235
bgl:bglu_1g30410	ncbi-geneid:7906882	1.1.5.3	51905
bgl:bglu_1g30420	ncbi-geneid:7906883	2.7.1.30	53067|53067
bgl:bglu_1g30510	ncbi-geneid:7906890	2.3.1.-	56317
bgl:bglu_1g30530	ncbi-geneid:7906891	6.1.1.14	55681
bgl:bglu_1g30540	ncbi-geneid:7906892	6.1.1.14	109604
bgl:bglu_1g30550	ncbi-geneid:7906893	3.1.3.-	56784
bgl:bglu_1g30560	ncbi-geneid:7906894	2.3.1.51	69593
bgl:bglu_1g30580	ncbi-geneid:7906896	4.4.1.5	54593
bgl:bglu_1g30590	ncbi-geneid:7908383	2.1.1.182	53335
bgl:bglu_1g30600	ncbi-geneid:7906897	1.1.1.262	53659
bgl:bglu_1g30610	ncbi-geneid:7906898	5.2.1.8	109998|54534|54534
bgl:bglu_1g30660	ncbi-geneid:7906903	3.1.2.-	54637
bgl:bglu_1g30690	ncbi-geneid:7906905	4.2.1.17	52096
bgl:bglu_1g30700	ncbi-geneid:7906906	2.3.1.16	53901|53901
bgl:bglu_1g30710	ncbi-geneid:7906907	1.1.1.35	51735|52096|48179|48179
bgl:bglu_1g30720	ncbi-geneid:7906908	1.3.99.-	56645|47203
bgl:bglu_1g30740	ncbi-geneid:7906910	2.7.8.-	56024|56024
bgl:bglu_1g30750	ncbi-geneid:7906911	3.6.1.-	55811
bgl:bglu_1g30760	ncbi-geneid:7906912	6.1.1.12	55681|55261|50249
bgl:bglu_1g30830	ncbi-geneid:7906919	2.1.1	53335
bgl:bglu_1g30870	ncbi-geneid:7906923	4.3.1.19	53686|55021
bgl:bglu_1g30880	ncbi-geneid:7906924	1.7.1.13	55620
bgl:bglu_1g30900	ncbi-geneid:7906926	3.5.1.81	51556|51338
bgl:bglu_1g30920	ncbi-geneid:7908385	4.3.1.18	51419
bgl:bglu_1g30930	ncbi-geneid:7906928	3.2.-.-	52317
bgl:bglu_1g31110	ncbi-geneid:7906943	3.5.1.10	53328|55021
bgl:bglu_1g31140	ncbi-geneid:7906945	2.4.2.7	53271
bgl:bglu_1g31160	ncbi-geneid:7905487	5.3.1.13	53697
bgl:bglu_1g31170	ncbi-geneid:7908181	3.1.3.45	56784
bgl:bglu_1g31200	ncbi-geneid:7905489	3.6.3.-	52540
bgl:bglu_1g31230	ncbi-geneid:7905492	2.7.1.69	55804
bgl:bglu_1g31240	ncbi-geneid:7905493	2.7.11.-|2.7.4	53795|75138
bgl:bglu_1g31270	ncbi-geneid:7905496	3.2.2.-	48150|55811
bgl:bglu_1g31280	ncbi-geneid:7905497	3.2.2.23|4.2.99.18	81624|46946|57716
bgl:bglu_1g31310	ncbi-geneid:7905500	2.7.1.148	54211|55060
bgl:bglu_1g31320	ncbi-geneid:7905502	2.7.6.1	53271
bgl:bglu_1g31340	ncbi-geneid:7905504	3.1.1.29	53178
bgl:bglu_1g31350	ncbi-geneid:7905505	2.6.1.9	53383
bgl:bglu_1g31380	ncbi-geneid:7905508	2.7.7.3	52374
bgl:bglu_1g31420	ncbi-geneid:7905512	2.3.3.13	51569|89000
bgl:bglu_1g31490	ncbi-geneid:7905519	2.7.1.69	55604|55604
bgl:bglu_1g31500	ncbi-geneid:7905520	2.7.1.69|2.7.3.9	51621|51261|52009|47831|55594
bgl:bglu_1g31510	ncbi-geneid:7908183	2.6.1.16	53697
bgl:bglu_1g31520	ncbi-geneid:7905521	3.5.1.25	51556|51338
bgl:bglu_1g31640	ncbi-geneid:7905531	1.9.3.1	81452
bgl:bglu_1g31680	ncbi-geneid:7905533	1.9.3.1	81442
bgl:bglu_1g31690	ncbi-geneid:7905534	1.9.3.1	49503|81464|46626|103088
bgl:bglu_1g31730	ncbi-geneid:7905537	2.1.1.-	75217
bgl:bglu_1g31750	ncbi-geneid:7905539	1.1.1.94	48179|51735
bgl:bglu_1g31790	ncbi-geneid:7908190	5.4.2.1
bgl:bglu_1g31800	ncbi-geneid:7905542	3.4.21.102	52096|50156
bgl:bglu_1g31820	ncbi-geneid:7905544	2.7.3.9	51621|52009|47831
bgl:bglu_1g31840	ncbi-geneid:7908191	2.7.1.69	53062
bgl:bglu_1g31850	ncbi-geneid:7905546	6.3.2.3	56059|52440
bgl:bglu_1g31860	ncbi-geneid:7905547	6.3.2.2	56059
bgl:bglu_1g31940	ncbi-geneid:7905626	2.7.13.3	55874|103190|47384
bgl:bglu_1g31980	ncbi-geneid:7907707	1.1.1.35	52096|51735|48179|48179
bgl:bglu_1g32030	ncbi-geneid:7907711	2.8.1.8	102114
bgl:bglu_1g32080	ncbi-geneid:7907716	2.6.1.21	56752
bgl:bglu_1g32090	ncbi-geneid:7907717	3.4.16.4	56601
bgl:bglu_1g32170	ncbi-geneid:7907724	6.3.4.15	55681|50037
bgl:bglu_1g32180	ncbi-geneid:7907725	2.7.1.33
bgl:bglu_1g32230	ncbi-geneid:7907729	4.2.1.17	52096
bgl:bglu_1g32280	ncbi-geneid:7907732	2.1.1.13	82282
bgl:bglu_1g32290	ncbi-geneid:7907733	2.1.1.13	56507|51717|52242|47644
bgl:bglu_1g32310	ncbi-geneid:7907735	6.1.1.19	52374|47323|55190
bgl:bglu_1g32380	ncbi-geneid:7907741	4.2.1.1	53056
bgl:bglu_1g32390	ncbi-geneid:7907742	2.3.1.9	53901|53901
bgl:bglu_1g32430	ncbi-geneid:7907745	2.6.1.62	53383
bgl:bglu_1g32440	ncbi-geneid:7908514	2.3.1.47	53383
bgl:bglu_1g32450	ncbi-geneid:7907746	6.3.3.3	52540
bgl:bglu_1g32460	ncbi-geneid:7907747	2.8.1.6	102114
bgl:bglu_1g32540	ncbi-geneid:7907755	1.2.7.8	53323|52518|52518
bgl:bglu_1g32580	ncbi-geneid:7907759	1.1.1.79|1.1.1.81	51735
bgl:bglu_1g32590	ncbi-geneid:7907760	4.1.3.4	51569
bgl:bglu_1g32620	ncbi-geneid:7907763	3.8.1.3	53474
bgl:bglu_1g32710	ncbi-geneid:7907771	2.7.1.4	53613
bgl:bglu_1g32760	ncbi-geneid:7907854	4.1.2.25	55620
bgl:bglu_1g32780	ncbi-geneid:7907856	2.7.7.23|2.3.1.157	53448|51161
bgl:bglu_1g32790	ncbi-geneid:7907857	2.6.1.16	53697|56235
bgl:bglu_1g32850	ncbi-geneid:7907863	6.3.4.5	69864|52402
bgl:bglu_1g33000	ncbi-geneid:7907874	1.8.1.7	51905|55424
bgl:bglu_1g33210	ncbi-geneid:7907891	2.7.7.72|3.1.3.-|3.1.4	81891|81301
bgl:bglu_1g33220	ncbi-geneid:7907892	2.5.1.18	52833|47616
bgl:bglu_1g33240	ncbi-geneid:7907894	3.2.1.-	48435|53955
bgl:bglu_1g33250	ncbi-geneid:7907895	6.3.3.2	100950
bgl:bglu_1g33380	ncbi-geneid:7907906	3.4.21.53	52540
bgl:bglu_1g33410	ncbi-geneid:7907909	1.18.1.2	52343|63380
bgl:bglu_1g33550	ncbi-geneid:7907293	3.6.3.14	52540
bgl:bglu_1g33580	ncbi-geneid:7907296	1.1.99.-	51905|54373
bgl:bglu_1g33600	ncbi-geneid:7907298	1.2.1.68	53720
bgl:bglu_1g33660	ncbi-geneid:7908443	1.14.11.18	51197
bgl:bglu_1g33680	ncbi-geneid:7907304	2.5.1.6	55973|55973|55973
bgl:bglu_1g33700	ncbi-geneid:7908444	5.1.1.7	54506
bgl:bglu_1g33730	ncbi-geneid:7907308	2.1.1.-	53335|88697
bgl:bglu_1g33760	ncbi-geneid:7908445	3.4.25.2	56235
bgl:bglu_1g33790	ncbi-geneid:7907313	2.7.13.3	55874
bgl:bglu_1g33800	ncbi-geneid:7907314	2.7.2	53633
bgl:bglu_1g33830	ncbi-geneid:7908446	2.3.1.31	53474
bgl:bglu_1g33880	ncbi-geneid:7907320	1.-.-.-	50129|51735
bgl:bglu_1g33890	ncbi-geneid:7907321	3.1.11.2	56219
bgl:bglu_1g33910	ncbi-geneid:7907323	6.3.5.6|6.3.5.7	55931|89095
bgl:bglu_1g33920	ncbi-geneid:7908448	6.3.5.6|6.3.5.7	75304
bgl:bglu_1g33930	ncbi-geneid:7907324	6.3.5.6|6.3.5.7	141000
bgl:bglu_1g34000	ncbi-geneid:7907330	4.2.3.12	55620
bgl:bglu_1g34060	ncbi-geneid:7907335	2.1.1.-	53335|48013
bgl:bglu_1g34090	ncbi-geneid:7907338	2.1.2.9	53328|50486
bgl:bglu_1g34100	ncbi-geneid:7907339	3.5.1.88	56420
bgl:bglu_1g34130	ncbi-geneid:7907341	5.99.1.2	56712
bgl:bglu_1g34150	ncbi-geneid:7907343	1.1.1.95	51735|52283
bgl:bglu_1g34180	ncbi-geneid:7907347	6.3.2.2	55931
bgl:bglu_1g34190	ncbi-geneid:7907348	3.2.2.21	48150|55945
bgl:bglu_1g34200	ncbi-geneid:7907349	2.1.1.63	46767|53155|57884|46689
bgl:bglu_1g34400	ncbi-geneid:7907781	3.1.26.5	54211
bgl:bglu_2g00090	ncbi-geneid:7902969	2.3.1.29	53383
bgl:bglu_2g00100	ncbi-geneid:7902970	1.1.1.103	50129|51735
bgl:bglu_2g00150	ncbi-geneid:7902975	1.1.1.93|4.1.1.73|1.1.1.83	53659
bgl:bglu_2g00180	ncbi-geneid:7902978	4.2.1.40	51604|54826
bgl:bglu_2g00190	ncbi-geneid:7902979	4.2.1.41	51569
bgl:bglu_2g00220	ncbi-geneid:7904532	1.1.1.30	51735
bgl:bglu_2g00230	ncbi-geneid:7904533	4.1.1.4	160104
bgl:bglu_2g00310	ncbi-geneid:7904540	1.2.5.1	52518|52518|52467
bgl:bglu_2g00570	ncbi-geneid:7904566	2.3.1.30	51161
bgl:bglu_2g00590	ncbi-geneid:7904568	3.5.4.16	55620
bgl:bglu_2g00610	ncbi-geneid:7904570	1.14.13.2	51905|54373
bgl:bglu_2g00620	ncbi-geneid:7904571	2.8.3.6	100950
bgl:bglu_2g00630	ncbi-geneid:7904572	2.8.3.6	100950
bgl:bglu_2g00640	ncbi-geneid:7904573	5.5.1.2	48557
bgl:bglu_2g00650	ncbi-geneid:7904574	3.1.1.24	53474
bgl:bglu_2g00660	ncbi-geneid:7904575	4.1.1.44	69118
bgl:bglu_2g00690	ncbi-geneid:7904578	2.2.1.6	52518|52518
bgl:bglu_2g00750	ncbi-geneid:7904584	1.14.13.-	51905
bgl:bglu_2g00770	ncbi-geneid:7904586	1.2.1.16	53720
bgl:bglu_2g00870	ncbi-geneid:7904596	1.14.13.3	50475
bgl:bglu_2g00890	ncbi-geneid:7904598	1.1.1.100	51735
bgl:bglu_2g01010	ncbi-geneid:7903889	1.14.13.82	54292|52343|63380
bgl:bglu_2g01020	ncbi-geneid:7903298	4.3.1.12	51735
bgl:bglu_2g01320	ncbi-geneid:7903328	1.1.2.3	51395
bgl:bglu_2g01330	ncbi-geneid:7903329	1.2.5.1	52518|52518|52467
bgl:bglu_2g01620	ncbi-geneid:7903358	2.7.13.3	55874|52172|47226|47384
bgl:bglu_2g01780	ncbi-geneid:7903373	1.1.3.15	51395
bgl:bglu_2g01850	ncbi-geneid:7902805	1.7.2.3	53706|50692
bgl:bglu_2g01890	ncbi-geneid:7902809	1.1.1.57	51735|48179
bgl:bglu_2g01920	ncbi-geneid:7902812	1.1.1.-	50129|51735
bgl:bglu_2g01960	ncbi-geneid:7902816	5.1.3.3	74650
bgl:bglu_2g01980	ncbi-geneid:7902818	2.7.7.7	56672|53098
bgl:bglu_2g02020	ncbi-geneid:7902822	3.6.4.13	52540
bgl:bglu_2g02440	ncbi-geneid:7902864	3.6.3.14	52540
bgl:bglu_2g02640	ncbi-geneid:7904770	1.2.4.4	52518
bgl:bglu_2g02650	ncbi-geneid:7904771	1.2.4.4	52518|52922
bgl:bglu_2g02660	ncbi-geneid:7904772	2.3.1.168	52777|51230|47005
bgl:bglu_2g02670	ncbi-geneid:7904773	1.8.1.4	51905|55424
bgl:bglu_2g02740	ncbi-geneid:7904780	2.6.1.42	56752
bgl:bglu_2g02760	ncbi-geneid:7904782	1.2.1.10	55347|51735
bgl:bglu_2g02770	ncbi-geneid:7904783	4.1.3.39	51569|89000
bgl:bglu_2g02820	ncbi-geneid:7904788	1.1.1.31	51735|48179
bgl:bglu_2g02840	ncbi-geneid:7904790	4.2.1.52	51569
bgl:bglu_2g02870	ncbi-geneid:7904793	5.4.99.17	48239|48239
bgl:bglu_2g02920	ncbi-geneid:7904798	3.3.2.1	52499
bgl:bglu_2g02940	ncbi-geneid:7904800	2.5.1.18	47616|52833
bgl:bglu_2g02980	ncbi-geneid:7904804	1.1.1.133	51735
bgl:bglu_2g03010	ncbi-geneid:7904807	5.1.1.13	53681|53681|53681|53681
bgl:bglu_2g03030	ncbi-geneid:7904809	1.1.1.3	55347|51735
bgl:bglu_2g03100	ncbi-geneid:7904816	6.6.1.2	53300
bgl:bglu_2g03110	ncbi-geneid:7904817	6.6.1.2	52540
bgl:bglu_2g03190	ncbi-geneid:7904830	1.3.99.16	47741|54292
bgl:bglu_2g03200	ncbi-geneid:7904831	1.3.99.16	56003|56003
bgl:bglu_2g03260	ncbi-geneid:7904837	2.6.1.42	56752
bgl:bglu_2g03370	ncbi-geneid:7904529	1.2.1.16	53720
bgl:bglu_2g03380	ncbi-geneid:7903731	2.6.1.19	53383
bgl:bglu_2g03470	ncbi-geneid:7903740	2.7.9.3	56042|55326
bgl:bglu_2g03610	ncbi-geneid:7903754	1.1.1.56	51735
bgl:bglu_2g03630	ncbi-geneid:7903756	3.6.3.17	52540
bgl:bglu_2g03670	ncbi-geneid:7903760	2.4.1.80	53448
bgl:bglu_2g03710	ncbi-geneid:7903764	1.2.1.4	53720
bgl:bglu_2g03790	ncbi-geneid:7903772	5.1.1.8	54506
bgl:bglu_2g03850	ncbi-geneid:7903778	1.13.11.27	51658|54593
bgl:bglu_2g03860	ncbi-geneid:7903779	4.2.1.10	52304
bgl:bglu_2g03870	ncbi-geneid:7903780	1.1.1.25	51735|53223
bgl:bglu_2g03890	ncbi-geneid:7903782	2.6.1.37	53383
bgl:bglu_2g04030	ncbi-geneid:7903801	3.6.3.19	52540|50331
bgl:bglu_2g04090	ncbi-geneid:7903807	3.2.1.89	51445
bgl:bglu_2g04100	ncbi-geneid:7903808	3.5.3.11	52768
bgl:bglu_2g04180	ncbi-geneid:7904214	6.3.1.5	52402
bgl:bglu_2g04240	ncbi-geneid:7904220	1.2.1.3	53720
bgl:bglu_2g04260	ncbi-geneid:7904222	3.2.1.20	51445|74650|51011
bgl:bglu_2g04370	ncbi-geneid:7904233	3.6.3.17	52540|52540
bgl:bglu_2g04460	ncbi-geneid:7904242	3.6.3.17	52540|52540
bgl:bglu_2g04760	ncbi-geneid:7904269	1.5.1.29	52218
bgl:bglu_2g04770	ncbi-geneid:7904270	3.6.3.32	52540|54631
bgl:bglu_2g04830	ncbi-geneid:7904276	1.7.-.-	56821
bgl:bglu_2g04860	ncbi-geneid:7904279	5.3.1.22	51658
bgl:bglu_2g04900	ncbi-geneid:7904283	1.1.1.31	48179|51735
bgl:bglu_2g04920	ncbi-geneid:7904285	2.3.1.183	55729
bgl:bglu_2g04930	ncbi-geneid:7904286	2.1.1.14	51726|51726
bgl:bglu_2g04950	ncbi-geneid:7902723	2.3.2.2	56235
bgl:bglu_2g04980	ncbi-geneid:7903654	4.3.1.17	143548
bgl:bglu_2g04990	ncbi-geneid:7903655	1.5.3.1	51905
bgl:bglu_2g05010	ncbi-geneid:7903657	1.5.3.1	103025|51905|101790
bgl:bglu_2g05020	ncbi-geneid:7903658	1.5.3.1	103025
bgl:bglu_2g05030	ncbi-geneid:7903659	4.1.2.25	55620
bgl:bglu_2g05140	ncbi-geneid:7903670	1.11.1.10	53474
bgl:bglu_2g05290	ncbi-geneid:7903685	1.17.4.1	47240
bgl:bglu_2g05460	ncbi-geneid:7903702	3.2.1.51	51445|50370|49785
bgl:bglu_2g05540	ncbi-geneid:7903710	4.3.1.12	51735
bgl:bglu_2g05550	ncbi-geneid:7903711	4.3.1.19	53686
bgl:bglu_2g05620	ncbi-geneid:7903718	1.1.99.1	51905|54373
bgl:bglu_2g05630	ncbi-geneid:7903719	1.2.1.8	53720
bgl:bglu_2g05680	ncbi-geneid:7903724	2.4.1.-	53448
bgl:bglu_2g05720	ncbi-geneid:7903728	4.1.3.39	51569
bgl:bglu_2g05730	ncbi-geneid:7903729	1.3.3.11	48613
bgl:bglu_2g05740	ncbi-geneid:7903730	2.6.1.42	56752
bgl:bglu_2g05800	ncbi-geneid:7904454	1.2.1.46	51735|50129
bgl:bglu_2g05830	ncbi-geneid:7904457	3.4.13.19	51556
bgl:bglu_2g05930	ncbi-geneid:7904467	3.5.1.10	53328|55021
bgl:bglu_2g06130	ncbi-geneid:7904487	1.1.1.157	51735|48179
bgl:bglu_2g06140	ncbi-geneid:7904488	3.1.2.-	54637
bgl:bglu_2g06180	ncbi-geneid:7904492	1.4.99.1	51905
bgl:bglu_2g06270	ncbi-geneid:7904501	6.2.1.1	56801
bgl:bglu_2g06280	ncbi-geneid:7904502	1.2.1.27	53720
bgl:bglu_2g06290	ncbi-geneid:7904503	1.1.1.31	51735|48179
bgl:bglu_2g06300	ncbi-geneid:7904504	4.2.1.17	52096
bgl:bglu_2g06310	ncbi-geneid:7904505	4.2.1.17	52096
bgl:bglu_2g06410	ncbi-geneid:7904515	3.5.4.25	142695
bgl:bglu_2g06560	ncbi-geneid:7904292	4.2.1.17	52096
bgl:bglu_2g06570	ncbi-geneid:7904293	1.2.1.28	53720
bgl:bglu_2g06910	ncbi-geneid:7904327	4.1.1.50	56276
bgl:bglu_2g06930	ncbi-geneid:7904329	6.1.1.2	52374
bgl:bglu_2g07030	ncbi-geneid:7904339	4.3.1.12	51735
bgl:bglu_2g07050	ncbi-geneid:7904341	1.1.1.1	56796
bgl:bglu_2g07140	ncbi-geneid:7904350	5.5.1.1	51604|54826
bgl:bglu_2g07150	ncbi-geneid:7904351	5.3.3.4	54909
bgl:bglu_2g07160	ncbi-geneid:7904352	1.13.11.1	49482
bgl:bglu_2g07200	ncbi-geneid:7904356	3.2.1.-	51445|81296|51011
bgl:bglu_2g07230	ncbi-geneid:7904359	5.2.1.8	54534
bgl:bglu_2g07280	ncbi-geneid:7904364	2.8.1.7	53383
bgl:bglu_2g07300	ncbi-geneid:7904366	6.5.1.1	56091|50249|117018
bgl:bglu_2g07310	ncbi-geneid:7904367	3.6.4.-	52540
bgl:bglu_2g07500	ncbi-geneid:7903987	2.3.3.9	51645
bgl:bglu_2g07550	ncbi-geneid:7903992	3.4.21.100	52743|54897
bgl:bglu_2g07680	ncbi-geneid:7904005	1.1.1.44	48179|51735
bgl:bglu_2g07730	ncbi-geneid:7904010	3.1.1.3	53474
bgl:bglu_2g07860	ncbi-geneid:7904023	3.6.3.-	52540
bgl:bglu_2g07900	ncbi-geneid:7904027	1.1.1.100	51735
bgl:bglu_2g07930	ncbi-geneid:7904030	2.3.1.179	53901|53901
bgl:bglu_2g08170	ncbi-geneid:7902727	4.2.1.3	53732|52016
bgl:bglu_2g08180	ncbi-geneid:7902728	4.2.1.79	103378
bgl:bglu_2g08200	ncbi-geneid:7902730	4.1.3.6|4.1.3.34	51621
bgl:bglu_2g08210	ncbi-geneid:7902731	1.1.1.37	56327|51735
bgl:bglu_2g08250	ncbi-geneid:7902735	1.3.99.1	51905|46977|56425
bgl:bglu_2g08260	ncbi-geneid:7902736	1.3.99.1	46548|54292
bgl:bglu_2g08280	ncbi-geneid:7902738	2.3.3.1	48256
bgl:bglu_2g08310	ncbi-geneid:7902741	4.1.2.5	53383
bgl:bglu_2g08330	ncbi-geneid:7902743	4.2.1.33|4.2.1.35	53732
bgl:bglu_2g08350	ncbi-geneid:7902745	4.2.1.33|4.2.1.35	52016
bgl:bglu_2g08360	ncbi-geneid:7902746	1.1.1.85	53659
bgl:bglu_2g08380	ncbi-geneid:7902748	1.2.1.11	55347|51735
bgl:bglu_2g08400	ncbi-geneid:7902750	5.4.99.12	55120
bgl:bglu_2g08410	ncbi-geneid:7902751	5.3.1.24	51366
bgl:bglu_2g08420	ncbi-geneid:7902752	4.2.1.20	53686
bgl:bglu_2g08440	ncbi-geneid:7902754	4.2.1.20	51366
bgl:bglu_2g08460	ncbi-geneid:7902756	6.3.2.12|6.3.2.17	53623|53244
bgl:bglu_2g08490	ncbi-geneid:7902759	2.4.2.14	53271|56235
bgl:bglu_2g08500	ncbi-geneid:7902760	2.5.1.-	53383
bgl:bglu_2g08510	ncbi-geneid:7902761	4.2.1.47	51735
bgl:bglu_2g08580	ncbi-geneid:7902768	2.7.7.9	53448
bgl:bglu_2g08630	ncbi-geneid:7902773	1.2.1.2	53706
bgl:bglu_2g08640	ncbi-geneid:7902774	1.2.1.2	53706|50692
bgl:bglu_2g08650	ncbi-geneid:7902775	1.2.1.2	54862
bgl:bglu_2g08660	ncbi-geneid:7902776	1.2.1.2	81342
bgl:bglu_2g08680	ncbi-geneid:7902778	2.9.1.1	53383
bgl:bglu_2g08880	ncbi-geneid:7902799	4.2.1.52	51569
bgl:bglu_2g08900	ncbi-geneid:7902801	2.7.1.15	53613
bgl:bglu_2g08950	ncbi-geneid:7904372	2.5.1.19	55205
bgl:bglu_2g09120	ncbi-geneid:7904389	2.1.1.79	53335
bgl:bglu_2g09150	ncbi-geneid:7904392	3.5.4.16	55620
bgl:bglu_2g09250	ncbi-geneid:7904402	3.3.2.1	52499
bgl:bglu_2g09260	ncbi-geneid:7904403	2.6.1.86	56322|52317
bgl:bglu_2g09280	ncbi-geneid:7904405	1.4.3.5	50475
bgl:bglu_2g09310	ncbi-geneid:7904408	2.5.1.54	51569
bgl:bglu_2g09420	ncbi-geneid:7904419	1.2.1.16	53720
bgl:bglu_2g09510	ncbi-geneid:7904428	2.3.1.-	55729
bgl:bglu_2g09540	ncbi-geneid:7904431	1.1.1.169	48179|51735
bgl:bglu_2g09580	ncbi-geneid:7904435	1.1.1.25	51735|53223
bgl:bglu_2g09670	ncbi-geneid:7904444	4.2.1.104	55234|47413
bgl:bglu_2g09770	ncbi-geneid:7903895	3.6.3.34	52540
bgl:bglu_2g09990	ncbi-geneid:7903917	2.1.1.107	53790
bgl:bglu_2g10020	ncbi-geneid:7903920	1.7.1.4	56014|51905|51905|55124
bgl:bglu_2g10030	ncbi-geneid:7903921	1.7.1.4	50022
bgl:bglu_2g10170	ncbi-geneid:7903936	2.3.3.13	51569|110921|89000
bgl:bglu_2g10280	ncbi-geneid:7903947	1.2.1.16	53720
bgl:bglu_2g10310	ncbi-geneid:7903950	1.1.1.79|1.1.1.81	51735|52283
bgl:bglu_2g10340	ncbi-geneid:7903953	3.8.1.2	56784
bgl:bglu_2g10460	ncbi-geneid:7903965	3.5.1.32	53187|55031
bgl:bglu_2g10470	ncbi-geneid:7903966	4.-.-.-	51366
bgl:bglu_2g10500	ncbi-geneid:7904689	6.2.1.34	56801
bgl:bglu_2g10520	ncbi-geneid:7904051	4.2.1.17	52096
bgl:bglu_2g10540	ncbi-geneid:7904053	3.1.1.73	53474
bgl:bglu_2g10710	ncbi-geneid:7904070	3.6.3.-	56784|81342|81660|81653|81665
bgl:bglu_2g10740	ncbi-geneid:7904073	2.2.1.1	52518|52518|52922
bgl:bglu_2g10880	ncbi-geneid:7904087	3.1.3.18	56784
bgl:bglu_2g11270	ncbi-geneid:7904126	6.4.1.4	56059|52440|51246|51230
bgl:bglu_2g11280	ncbi-geneid:7904127	4.2.1.18	52096
bgl:bglu_2g11290	ncbi-geneid:7904128	6.4.1.4	52096|52096
bgl:bglu_2g11300	ncbi-geneid:7902642	1.3.99.10	56645|47203
bgl:bglu_2g11360	ncbi-geneid:7902649	2.5.1.78	52121
bgl:bglu_2g11410	ncbi-geneid:7902654	1.14.11.17	51197
bgl:bglu_2g11430	ncbi-geneid:7902656	3.1.2.23	54637
bgl:bglu_2g11450	ncbi-geneid:7902658	4.1.3.27	56322
bgl:bglu_2g11460	ncbi-geneid:7902659	6.2.1.25	56801
bgl:bglu_2g11480	ncbi-geneid:7902661	1.3.3.11	48613
bgl:bglu_2g11610	ncbi-geneid:7902674	1.13.11.27	54593
bgl:bglu_2g11970	ncbi-geneid:7902710	2.1.1.152	53790
bgl:bglu_2g11980	ncbi-geneid:7902711	2.7.1.63	53067
bgl:bglu_2g11990	ncbi-geneid:7902712	1.1.1.49	55347|51735
bgl:bglu_2g12030	ncbi-geneid:7902716	6.2.1.-	56801
bgl:bglu_2g12060	ncbi-geneid:7902719	1.13.11.3	49482
bgl:bglu_2g12070	ncbi-geneid:7902720	1.13.11.3	49482
bgl:bglu_2g12110	ncbi-geneid:7903810	4.1.1.44	69118
bgl:bglu_2g12380	ncbi-geneid:7903837	2.5.1.7	55205
bgl:bglu_2g12410	ncbi-geneid:7903840	2.4.1.-	56601|53955
bgl:bglu_2g12460	ncbi-geneid:7903845	1.2.5.1	52518|52518|52467
bgl:bglu_2g12520	ncbi-geneid:7903851	2.6.1.57	53383
bgl:bglu_2g12550	ncbi-geneid:7903854	1.11.1.5	46626|46626
bgl:bglu_2g12650	ncbi-geneid:7903864	1.1.5.2	50998
bgl:bglu_2g12710	ncbi-geneid:7903870	3.5.4.1	51556
bgl:bglu_2g12830	ncbi-geneid:7903882	2.3.1.-	55729
bgl:bglu_2g12840	ncbi-geneid:7903883	4.1.1.44	69118
bgl:bglu_2g12850	ncbi-geneid:7903884	2.1.3.-	53067
bgl:bglu_2g12930	ncbi-geneid:7902983	6.3.5.1	52402|56317
bgl:bglu_2g13080	ncbi-geneid:7902997	6.4.1.2|6.3.4.14	56059|52440|51246
bgl:bglu_2g13350	ncbi-geneid:7903024	2.6.1.18	53383
bgl:bglu_2g13460	ncbi-geneid:7903035	5.4.2.9	51621|53448
bgl:bglu_2g13480	ncbi-geneid:7903037	2.6.1.37	53383
bgl:bglu_2g13510	ncbi-geneid:7903040	3.4.11.5	53474
bgl:bglu_2g13540	ncbi-geneid:7903043	3.2.-.-	52317
bgl:bglu_2g13550	ncbi-geneid:7903044	5.99.1.2	56349|55869
bgl:bglu_2g13670	ncbi-geneid:7903056	1.11.1.15	52833
bgl:bglu_2g13680	ncbi-geneid:7903057	1.6.4.-	51905|52833|52833
bgl:bglu_2g13710	ncbi-geneid:7902980	1.1.1.264	50129|51735
bgl:bglu_2g13720	ncbi-geneid:7904848	1.1.1.69	51735
bgl:bglu_2g13730	ncbi-geneid:7904849	3.5.99.7	53686
bgl:bglu_2g13780	ncbi-geneid:7904854	4.1.2.-	51621
bgl:bglu_2g13790	ncbi-geneid:7904855	3.4.21.-	52743
bgl:bglu_2g13880	ncbi-geneid:7904864	1.2.1.2	53706|50692
bgl:bglu_2g14000	ncbi-geneid:7904876	3.5.2.6	56601
bgl:bglu_2g14110	ncbi-geneid:7904887	1.1.1.169	48179|51735
bgl:bglu_2g14160	ncbi-geneid:7904892	3.1.1.1	53474
bgl:bglu_2g14270	ncbi-geneid:7904903	2.3.1.128	55729
bgl:bglu_2g14380	ncbi-geneid:7904914	2.3.1.118	54001
bgl:bglu_2g14400	ncbi-geneid:7904916	3.5.1.4	75304
bgl:bglu_2g14440	ncbi-geneid:7904920	1.-.-.-	55469
bgl:bglu_2g14490	ncbi-geneid:7904925	2.3.1.184	55729
bgl:bglu_2g14500	ncbi-geneid:7904926	1.2.1	55347|51735
bgl:bglu_2g14520	ncbi-geneid:7903458	1.1.1.1	50129|51735
bgl:bglu_2g14540	ncbi-geneid:7903460	1.14.13.82	54292|52343|63380
bgl:bglu_2g14550	ncbi-geneid:7903461	1.14.13.82	55961|50022
bgl:bglu_2g14580	ncbi-geneid:7903464	3.5.4.25	142695
bgl:bglu_2g14660	ncbi-geneid:7903472	1.1.1.40	53659|51735|53223
bgl:bglu_2g14690	ncbi-geneid:7903475	2.1.3.2	53671
bgl:bglu_2g14710	ncbi-geneid:7903477	2.4.1.129	56601|56519
bgl:bglu_2g14740	ncbi-geneid:7903480	4.2.1.3	53732|74778|52016
bgl:bglu_2g14760	ncbi-geneid:7903482	3.5.1.-	52467
bgl:bglu_2g14790	ncbi-geneid:7903485	3.6.3.34	52540
bgl:bglu_2g15050	ncbi-geneid:7903511	4.3.1.19	53686|55021
bgl:bglu_2g15130	ncbi-geneid:7903519	4.2.1.52	51569
bgl:bglu_2g15180	ncbi-geneid:7903524	1.1.1.262	53659|142764
bgl:bglu_2g15200	ncbi-geneid:7903526	4.2.1.52	51569
bgl:bglu_2g15250	ncbi-geneid:7903531	3.6.4.-	52540
bgl:bglu_2g15310	ncbi-geneid:7903535	3.1.1.15	63829
bgl:bglu_2g15340	ncbi-geneid:7904131	3.2.2.20	48150
bgl:bglu_2g15370	ncbi-geneid:7904134	1.8.4.12	51316
bgl:bglu_2g15390	ncbi-geneid:7904136	1.8.4.11	55068
bgl:bglu_2g15400	ncbi-geneid:7904137	3.5.2.6	56601
bgl:bglu_2g15410	ncbi-geneid:7904138	2.1.1.63	46767|53155
bgl:bglu_2g15490	ncbi-geneid:7904147	4.2.1.9	143975|52016
bgl:bglu_2g15560	ncbi-geneid:7904154	5.4.99.16	51445|51011|56112
bgl:bglu_2g15570	ncbi-geneid:7904155	2.4.1.18	51445|51011|81296|81296
bgl:bglu_2g15580	ncbi-geneid:7904156	3.2.1.-	51445|81296|51011
bgl:bglu_2g15590	ncbi-geneid:7904157	3.2.1.141	51445|81296
bgl:bglu_2g15600	ncbi-geneid:7904158	2.4.1.25	51445
bgl:bglu_2g15610	ncbi-geneid:7904159	5.4.99.15	51445
bgl:bglu_2g15880	ncbi-geneid:7904187	2.7.7.-	56731|57783
bgl:bglu_2g15920	ncbi-geneid:7904191	3.4.24.57	53067|53067
bgl:bglu_2g15940	ncbi-geneid:7904193	2.2.1.7	52518|52518|52922
bgl:bglu_2g15950	ncbi-geneid:7904194	2.5.1.1|2.5.1.10	48576
bgl:bglu_2g15960	ncbi-geneid:7904195	3.1.11.6	116842
bgl:bglu_2g15980	ncbi-geneid:7904197	2.8.1.1|2.8.1.2	52821|52821
bgl:bglu_2g15990	ncbi-geneid:7904198	3.1.1.45	53474
bgl:bglu_2g16000	ncbi-geneid:7904199	1.6.99.3	51905
bgl:bglu_2g16010	ncbi-geneid:7904200	2.7.7.7	56672|88723|53098|47807
bgl:bglu_2g16160	ncbi-geneid:7903065	3.2.2.4	53167
bgl:bglu_2g16180	ncbi-geneid:7903067	2.7.1.39	56112
bgl:bglu_2g16310	ncbi-geneid:7903080	2.5.1.3	51391
bgl:bglu_2g16350	ncbi-geneid:7903084	2.5.1.18	52833|47616
bgl:bglu_2g16420	ncbi-geneid:7903091	5.2.1.8	54534
bgl:bglu_2g16510	ncbi-geneid:7903100	3.1.3.48	52788
bgl:bglu_2g16520	ncbi-geneid:7903101	1.1.1.22	51735|52413|48179
bgl:bglu_2g16890	ncbi-geneid:7903138	1.14.13.1	51905|54373
bgl:bglu_2g16940	ncbi-geneid:7903381	3.1.1.61	52738|52172
bgl:bglu_2g17020	ncbi-geneid:7903389	2.2.1.6	52518|52518|52467
bgl:bglu_2g17070	ncbi-geneid:7903394	2.7.13.3	55874|47384|158472
bgl:bglu_2g17100	ncbi-geneid:7903398	1.10.3.-	81452
bgl:bglu_2g17110	ncbi-geneid:7903399	1.10.3.-	81442
bgl:bglu_2g17120	ncbi-geneid:7903400	1.10.3.-	49503|81464
bgl:bglu_2g17140	ncbi-geneid:7903402	1.3.1.34	51395|51971|51905
bgl:bglu_2g17240	ncbi-geneid:7903412	3.5.4.5	53927
bgl:bglu_2g17360	ncbi-geneid:7903424	2.4.1.15	53756
bgl:bglu_2g17390	ncbi-geneid:7903427	1.7.99.4	53706|50692
bgl:bglu_2g17400	ncbi-geneid:7903428	1.7.99.4	54862
bgl:bglu_2g17410	ncbi-geneid:7903429	1.7.99.4	89155
bgl:bglu_2g17420	ncbi-geneid:7903430	1.7.99.4	103501
bgl:bglu_2g17480	ncbi-geneid:7903438	1.14.13.3	50475
bgl:bglu_2g17500	ncbi-geneid:7903440	2.7.1.49|2.7.4.7	53613
bgl:bglu_2g17520	ncbi-geneid:7903442	2.1.1.45	55831
bgl:bglu_2g17540	ncbi-geneid:7903444	3.6.1.-	55811
bgl:bglu_2g17560	ncbi-geneid:7903446	1.14.11.1	51197
bgl:bglu_2g17750	ncbi-geneid:7902889	5.1.1.1	51419|50621
bgl:bglu_2g18010	ncbi-geneid:7902915	3.2.1.28	48208
bgl:bglu_2g18150	ncbi-geneid:7902929	2.7.13.3	55874|47384
bgl:bglu_2g18170	ncbi-geneid:7902931	3.5.1.2	56601
bgl:bglu_2g18200	ncbi-geneid:7902934	3.5.1.1	53774
bgl:bglu_2g18260	ncbi-geneid:7902940	1.2.1.4	53720
bgl:bglu_2g18470	ncbi-geneid:7902961	3.6.3.17	52540|52540
bgl:bglu_2g18530	ncbi-geneid:7903542	1.1.1.58	51735|48179
bgl:bglu_2g18570	ncbi-geneid:7903546	1.18.1.3	51905|55424
bgl:bglu_2g18600	ncbi-geneid:7903549	5.2.1.2	47616|52833
bgl:bglu_2g18610	ncbi-geneid:7903550	3.7.1.2	56529|63433
bgl:bglu_2g18620	ncbi-geneid:7903551	1.13.11.5	51182
bgl:bglu_2g18750	ncbi-geneid:7903564	1.2.1.3	53720
bgl:bglu_2g18890	ncbi-geneid:7903578	2.1.1.79	53335
bgl:bglu_2g18940	ncbi-geneid:7903583	3.5.1.32	53187|55031
bgl:bglu_2g18970	ncbi-geneid:7903586	1.1.1.31	51735|48179
bgl:bglu_2g19110	ncbi-geneid:7903600	1.7.-.-	52218
bgl:bglu_2g19200	ncbi-geneid:7903609	3.2.1.21	51445|52279
bgl:bglu_2g19240	ncbi-geneid:7903613	1.1.1.27	89733
bgl:bglu_2g19260	ncbi-geneid:7903615	3.4.21.89	51306
bgl:bglu_2g19380	ncbi-geneid:7904701	1.1.1.100	51735
bgl:bglu_2g19420	ncbi-geneid:7904705	2.3.3.13	51569
bgl:bglu_2g19560	ncbi-geneid:7904719	4.4.1.11	53383
bgl:bglu_2g19570	ncbi-geneid:7904720	3.11.1.1	56784
bgl:bglu_2g19650	ncbi-geneid:7904728	1.11.1.6	56634|52317
bgl:bglu_2g19740	ncbi-geneid:7904737	4.4.1.8	53383
bgl:bglu_2g19750	ncbi-geneid:7904738	4.2.1.9	143975|52016
bgl:bglu_2g19770	ncbi-geneid:7904740	1.5.1.-	50475
bgl:bglu_2g19800	ncbi-geneid:7904743	2.5.1.18	52833|47616
bgl:bglu_2g19890	ncbi-geneid:7904752	2.7.13.3	55874|47226|50341|47384
bgl:bglu_2g19910	ncbi-geneid:7904754	2.1.1.80	53335|47757
bgl:bglu_2g19930	ncbi-geneid:7904756	3.1.1.61	52738|52172
bgl:bglu_2g19970	ncbi-geneid:7904760	3.1.4.3	53649
bgl:bglu_2g20070	ncbi-geneid:7904610	1.14.13.114	51905|54373
bgl:bglu_2g20110	ncbi-geneid:7904614	1.14.12.19	54427
bgl:bglu_2g20120	ncbi-geneid:7904615	1.14.12.19	55961|50022
bgl:bglu_2g20140	ncbi-geneid:7904617	3.1.2.-	54637
bgl:bglu_2g20290	ncbi-geneid:7904632	1.1.1.36	51735
bgl:bglu_2g20330	ncbi-geneid:7904636	2.3.1.8	53659
bgl:bglu_2g20340	ncbi-geneid:7904637	2.3.1.-	53474
bgl:bglu_2g20350	ncbi-geneid:7904638	2.7.2.1	53067|53067
bgl:bglu_2g20380	ncbi-geneid:7904641	1.1.1.1	50129|51735
bgl:bglu_2g20480	ncbi-geneid:7904651	1.1.1.1	50129|51735
bgl:bglu_2g20490	ncbi-geneid:7904652	1.2.1.16	53720
bgl:bglu_2g20530	ncbi-geneid:7904656	1.6.1.2	52283|51735
bgl:bglu_2g20650	ncbi-geneid:7904668	3.1.1.45	53474|54427
bgl:bglu_2g20870	ncbi-geneid:7903140	3.4.11.18	55920
bgl:bglu_2g20890	ncbi-geneid:7903142	3.5.1.32	53187|55031
bgl:bglu_2g21150	ncbi-geneid:7903168	1.14.-.-	48264
bgl:bglu_2g21180	ncbi-geneid:7903171	1.2.4.2	52518|52518
bgl:bglu_2g21290	ncbi-geneid:7903182	2.4.1.12	53448|141371
bgl:bglu_2g21310	ncbi-geneid:7903184	3.2.1.4	48208
bgl:bglu_2g21370	ncbi-geneid:7903190	1.11.1.6|1.11.1.7	48113|48113
bgl:bglu_2g21450	ncbi-geneid:7903198	4.1.2.5	53383
bgl:bglu_2g21520	ncbi-geneid:7903205	2.5.1.21	48576
bgl:bglu_2g21600	ncbi-geneid:7903213	1.14.99.-	143410
bgl:bglu_2g21610	ncbi-geneid:7903214	3.6.3.4	56784|81653|81660|55008|55008|55008|81665
bgl:bglu_2g21650	ncbi-geneid:7903651	5.3.1.8	48208
bgl:bglu_2g21690	ncbi-geneid:7903222	4.2.1.3	53732|52016
bgl:bglu_2g21700	ncbi-geneid:7903223	2.3.3.5	48256
bgl:bglu_2g21710	ncbi-geneid:7903224	4.1.3.30	51621
bgl:bglu_2g22130	ncbi-geneid:7903266	3.6.1.7	54975
bgl:bglu_2g22140	ncbi-geneid:7903267	1.1.1.219	51735
bgl:bglu_2g22320	ncbi-geneid:7903285	1.3.3.11	48613
bgl:bglu_2g22370	ncbi-geneid:7903290	2.4.1.-|3.4	56601|53955
bgl:bglu_2g22390	ncbi-geneid:7903292	2.3.1.-	55729
bgl:bglu_2g22630	ncbi-geneid:7903635	2.7.13.3	55874
bgl:bglu_2g22680	ncbi-geneid:7903640	4.1.1.44	69118
bgl:bglu_2g22720	ncbi-geneid:7903644	5.4.99.17	48239|48239
bgl:bglu_2g22730	ncbi-geneid:7903645	2.5.1.32	48576
