# Supplementary material for: Tracing the Repertoire of Promiscuous Enzymes along the Metabolic Pathways in Archaeal Organisms
Source: Life (Basel). 2017 Jul 13;7(3):30. doi: 10.3390/life7030030 (PMC5617955; doi:10.3390/life7030030)
Supplement: Supplementary file 1 [file life-07-00030-s001.zip › Table_S2/bgr.txt]

KEGGID	NCBIGI	ECs	SFamilyID
bgr:Bgr_00030	ncbi-geneid:7996979	1.1.1.25	51735|53223
bgr:Bgr_00040	ncbi-geneid:7996980	2.7.1.24	52540
bgr:Bgr_00050	ncbi-geneid:7996981	2.7.7.7
bgr:Bgr_00060	ncbi-geneid:7996982	2.7.7.7	56672|88723|53098|47807
bgr:Bgr_00110	ncbi-geneid:7996987	2.1.1.-	53335
bgr:Bgr_00160	ncbi-geneid:7996992	3.6.3.-	52540
bgr:Bgr_00170	ncbi-geneid:7996993	2.7.1.69	55804
bgr:Bgr_00190	ncbi-geneid:7996995	2.1.1.-	102114
bgr:Bgr_00220	ncbi-geneid:7996998	6.3.4.5	69864|52402
bgr:Bgr_00230	ncbi-geneid:7996999	6.1.1.6	52374|48163
bgr:Bgr_00300	ncbi-geneid:7997006	3.3.1.1	52283|51735
bgr:Bgr_00320	ncbi-geneid:7997008	6.3.2.12|6.3.2.17	53623|53244
bgr:Bgr_00330	ncbi-geneid:7997009	6.4.1.2	52096
bgr:Bgr_00350	ncbi-geneid:7997011	4.1.1.36|6.3.2.5	102645|52507|47598
bgr:Bgr_00370	ncbi-geneid:7997013	2.1.1	53335
bgr:Bgr_00380	ncbi-geneid:7997014	5.99.1.3	56719|55874|54211
bgr:Bgr_00500	ncbi-geneid:7997026	3.5.1.18	53187|55031
bgr:Bgr_00520	ncbi-geneid:7997028	1.3.99.22	102114
bgr:Bgr_00530	ncbi-geneid:7997029	3.6.1.15	52972
bgr:Bgr_00560	ncbi-geneid:7997032	6.5.1.-	55144
bgr:Bgr_00580	ncbi-geneid:7997034	2.7.1.69	53062
bgr:Bgr_00600	ncbi-geneid:7997036	2.7.13.3	55874|47384
bgr:Bgr_00660	ncbi-geneid:7997042	2.7.2	53633
bgr:Bgr_00690	ncbi-geneid:7997045	2.3.1.117	51161
bgr:Bgr_00710	ncbi-geneid:7997047	5.4.99.12	55120
bgr:Bgr_00720	ncbi-geneid:7997048	2.1.2.9	53328|50486
bgr:Bgr_00730	ncbi-geneid:7997049	3.5.1.88	56420
bgr:Bgr_00780	ncbi-geneid:7997054	2.5.1.19	55205
bgr:Bgr_00790	ncbi-geneid:7997055	2.7.4.14	52540
bgr:Bgr_00810	ncbi-geneid:7997057	2.4.1.-	48208|74650|74650|53448
bgr:Bgr_00820	ncbi-geneid:7997058	2.4.2.11	51690|54675
bgr:Bgr_00890	ncbi-geneid:7997065	6.1.1.20	56037|50249|55681|54991|46955
bgr:Bgr_00900	ncbi-geneid:7997066	6.1.1.20	55681|46589
bgr:Bgr_00930	ncbi-geneid:7997069	4.2.99.18	48150
bgr:Bgr_00970	ncbi-geneid:7997073	4.2.1.9	143975|52016
bgr:Bgr_00990	ncbi-geneid:7997075	1.1.1.40	51735|53659|53223
bgr:Bgr_01060	ncbi-geneid:7997082	2.6.1.11|2.6.1.17	53383
bgr:Bgr_01130	ncbi-geneid:7997089	3.6.3.41	52540
bgr:Bgr_01140	ncbi-geneid:7997090	4.2.1.3	53732|52016
bgr:Bgr_01170	ncbi-geneid:7997093	2.7.7.7	55979|55979|55979
bgr:Bgr_01190	ncbi-geneid:7997095	4.2.1.10	52304
bgr:Bgr_01200	ncbi-geneid:7997096	1.10.3.-	49503|81464
bgr:Bgr_01210	ncbi-geneid:7997097	1.10.3.-	81442
bgr:Bgr_01220	ncbi-geneid:7997098	1.10.3.-	81452
bgr:Bgr_01240	ncbi-geneid:7997100	1.1.1.94	48179|51735
bgr:Bgr_01270	ncbi-geneid:7997103	1.3.1.9	51735
bgr:Bgr_01280	ncbi-geneid:7997104	2.3.1.41	53901|53901
bgr:Bgr_01290	ncbi-geneid:7997105	4.2.1.60	54637
bgr:Bgr_01330	ncbi-geneid:7997109	6.3.4.3	52540
bgr:Bgr_01370	ncbi-geneid:7997113	5.3.1.9	53697
bgr:Bgr_01410	ncbi-geneid:7997117	2.7.1.69|2.7.3.9	51621|55804|52009|47831|55594
bgr:Bgr_01630	ncbi-geneid:7997139	3.6.1.11|3.6.1.40	53067|53067
bgr:Bgr_01640	ncbi-geneid:7997140	2.1.1.-	53335
bgr:Bgr_01660	ncbi-geneid:7997142	2.7.2.11	53633|88697
bgr:Bgr_01670	ncbi-geneid:7997143	1.2.1.41	53720
bgr:Bgr_01680	ncbi-geneid:7997144	2.7.7.18	52374
bgr:Bgr_01720	ncbi-geneid:7997148	3.4.21.102	52096|50156
bgr:Bgr_01730	ncbi-geneid:7997149	3.6.1.-	55811
bgr:Bgr_01770	ncbi-geneid:7997153	3.6.1.1	50324
bgr:Bgr_01810	ncbi-geneid:7997157	3.4.15.5	55486
bgr:Bgr_01840	ncbi-geneid:7997160	2.7.7.9	53448
bgr:Bgr_01890	ncbi-geneid:7997165	1.1.1.205	51412|54631
bgr:Bgr_01900	ncbi-geneid:7997166	2.1.1.-	53335
bgr:Bgr_01910	ncbi-geneid:7997167	6.3.5.2	52402|52317|54810
bgr:Bgr_01920	ncbi-geneid:7997168	3.1.4.46	51695
bgr:Bgr_01960	ncbi-geneid:7997172	3.6.3.20	52540|50331
bgr:Bgr_02040	ncbi-geneid:7997180	1.17.4.1	51998|48168
bgr:Bgr_02050	ncbi-geneid:7997181	1.17.4.1	47240
bgr:Bgr_02060	ncbi-geneid:7997182	2.1.1.-	53335
bgr:Bgr_02100	ncbi-geneid:7997186	5.2.1.8	54534|109998
bgr:Bgr_02110	ncbi-geneid:7997187	2.3.1.35|2.3.1.1	56266
bgr:Bgr_02120	ncbi-geneid:7997188	3.6.1.-	55811
bgr:Bgr_02140	ncbi-geneid:7997190	3.4.11.1	53187|52949
bgr:Bgr_02150	ncbi-geneid:7997191	2.7.1.33	52540
bgr:Bgr_02160	ncbi-geneid:7997192	3.5.1.1	53774
bgr:Bgr_02170	ncbi-geneid:7997193	3.4.25.2	56235
bgr:Bgr_02190	ncbi-geneid:7997195	2.1.1.172	53335
bgr:Bgr_02200	ncbi-geneid:7997196	2.7.7.8	54211|54211|55666|55666|54791|50249
bgr:Bgr_02230	ncbi-geneid:7997199	5.4.99.12	55120
bgr:Bgr_02290	ncbi-geneid:7997205	2.1.1.33	53335
bgr:Bgr_02300	ncbi-geneid:7997206	2.5.1.6	55973|55973|55973
bgr:Bgr_02320	ncbi-geneid:7997208	2.3.1.-	56317
bgr:Bgr_02370	ncbi-geneid:7997212	2.3.1.128	55729
bgr:Bgr_02420	ncbi-geneid:7997217	2.7.7.7	52540|48019
bgr:Bgr_02440	ncbi-geneid:7997219	4.2.1.51	53850|55021
bgr:Bgr_02450	ncbi-geneid:7997220	2.7.7.38	53448
bgr:Bgr_02500	ncbi-geneid:7997225	6.3.2.3	56059|52440
bgr:Bgr_02540	ncbi-geneid:7997229	3.6.3.27	52540
bgr:Bgr_02570	ncbi-geneid:7997232	3.4.11.-	144052
bgr:Bgr_02580	ncbi-geneid:7997233	3.2.2.23|4.2.99.18	81624|46946|57716
bgr:Bgr_02600	ncbi-geneid:7997235	3.1.13.5
bgr:Bgr_02710	ncbi-geneid:7997246	6.1.1.5	52374|47323|50677
bgr:Bgr_02740	ncbi-geneid:7997249	5.4.99.12	55120|55174
bgr:Bgr_02750	ncbi-geneid:7997250	2.1.1.171	53335
bgr:Bgr_02790	ncbi-geneid:7997254	3.1.3.25	56655
bgr:Bgr_02820	ncbi-geneid:7997257	2.-.-.-	53756
bgr:Bgr_02830	ncbi-geneid:7997258	2.7.1.130	52540
bgr:Bgr_02860	ncbi-geneid:7997261	3.5.4.13	51283|51283
bgr:Bgr_02870	ncbi-geneid:7997262	1.1.2.3	51395
bgr:Bgr_02920	ncbi-geneid:7997267	3.2.1.17	53955
bgr:Bgr_03220	ncbi-geneid:7997296	2.1.1.72	53335
bgr:Bgr_03280	ncbi-geneid:7997302	3.2.1.17	53955
bgr:Bgr_03850	ncbi-geneid:7997359	2.6.1.52	53383
bgr:Bgr_03860	ncbi-geneid:7997360	6.3.4.4	52540
bgr:Bgr_03890	ncbi-geneid:7997363	5.4.99.12	55120|55174
bgr:Bgr_03900	ncbi-geneid:7997364	1.2.1.3	53720
bgr:Bgr_03960	ncbi-geneid:7997370	1.3.3.1	51395
bgr:Bgr_04100	ncbi-geneid:7997384	2.1.1.72	53335
bgr:Bgr_04110	ncbi-geneid:7997385	3.1.21.5	52540
bgr:Bgr_04160	ncbi-geneid:7997390	1.3.99.22	102114
bgr:Bgr_04190	ncbi-geneid:7997393	6.3.1.2	55931|54368
bgr:Bgr_04200	ncbi-geneid:7997394	1.4.3.-	51905
bgr:Bgr_04210	ncbi-geneid:7997395	1.1.1.49	55347|51735
bgr:Bgr_04230	ncbi-geneid:7997397	4.2.1.12	143975|52016
bgr:Bgr_04240	ncbi-geneid:7997398	1.5.1.5|3.5.4.9	51735|53223
bgr:Bgr_04270	ncbi-geneid:7997401	2.1.1.-	75217|88697
bgr:Bgr_04280	ncbi-geneid:7997402	6.3.2.2	55931
bgr:Bgr_04340	ncbi-geneid:7997408	2.1.1.64	53335
bgr:Bgr_04350	ncbi-geneid:7997409	2.7.2.4	53633|55021|55021
bgr:Bgr_04430	ncbi-geneid:7997417	3.6.3.14	81336
bgr:Bgr_04440	ncbi-geneid:7997418	3.6.3.14	81333
bgr:Bgr_04470	ncbi-geneid:7997421	6.1.1.14	109604|47323
bgr:Bgr_04480	ncbi-geneid:7997422	6.1.1.14	55681
bgr:Bgr_04500	ncbi-geneid:7997424	2.5.1.90	48576
bgr:Bgr_04530	ncbi-geneid:7997427	2.7.1.148	54211|55060
bgr:Bgr_04540	ncbi-geneid:7997428	3.1.26.4	53098
bgr:Bgr_04590	ncbi-geneid:7997433	6.3.4.13	56059|52440|51246
bgr:Bgr_04610	ncbi-geneid:7997435	1.4.3.5	50475
bgr:Bgr_04630	ncbi-geneid:7997437	1.3.1.9	51735
bgr:Bgr_04640	ncbi-geneid:7997438	4.2.3.5	103263
bgr:Bgr_04650	ncbi-geneid:7997439	4.1.99.12|3.5.4.25	55821|142695
bgr:Bgr_04660	ncbi-geneid:7997440	3.1.11.6	116842
bgr:Bgr_04670	ncbi-geneid:7997441	2.2.1.7	52518|52518|52922
bgr:Bgr_04690	ncbi-geneid:7997443	2.1.1.-	53335
bgr:Bgr_04740	ncbi-geneid:7997448	2.7.1.39	56112
bgr:Bgr_04750	ncbi-geneid:7997449	3.1.26.4
bgr:Bgr_04800	ncbi-geneid:7997454	4.2.3.1	53686
bgr:Bgr_04870	ncbi-geneid:7997460	2.1.1.72	53335
bgr:Bgr_04880	ncbi-geneid:7997461	3.2.2.-	48150|55811
bgr:Bgr_04910	ncbi-geneid:7997464	2.7.9.1	56059|51621|52009
bgr:Bgr_04970	ncbi-geneid:7997470	3.4.21.83	50993|53474
bgr:Bgr_04980	ncbi-geneid:7997471	1.15.1.1	54719|46609
bgr:Bgr_05090	ncbi-geneid:7997482	2.4.1.-|3.4	56601|53955
bgr:Bgr_05200	ncbi-geneid:7997493	2.7.7.42	81301|81301|81593|81593
bgr:Bgr_05270	ncbi-geneid:7997500	3.6.3.-	52540
bgr:Bgr_05280	ncbi-geneid:7997501	2.7.7.19	81891|81301
bgr:Bgr_05290	ncbi-geneid:7997502	2.1.1.-	75217
bgr:Bgr_05300	ncbi-geneid:7997503	1.10.2.2	50022
bgr:Bgr_05310	ncbi-geneid:7997504	1.10.2.2	81342|81648
bgr:Bgr_05320	ncbi-geneid:7997505	1.10.2.2	46626
bgr:Bgr_05360	ncbi-geneid:7997509	3.1.1.29	53178
bgr:Bgr_05390	ncbi-geneid:7997512	2.7.6.1	53271
bgr:Bgr_05460	ncbi-geneid:7997519	2.7.13.3	55874|47384
bgr:Bgr_05550	ncbi-geneid:7997528	2.4.1.-	53756
bgr:Bgr_05570	ncbi-geneid:7997530	1.8.1.9	51905
bgr:Bgr_05590	ncbi-geneid:7997532	2.6.1.1	53383
bgr:Bgr_05610	ncbi-geneid:7997534	6.3.5.5	56059|56059|52440|48108|52440|52335
bgr:Bgr_05630	ncbi-geneid:7997536	2.1.1.63	46767|53155
bgr:Bgr_05640	ncbi-geneid:7997537	2.7.13.3	55874|47384|55785|55785
bgr:Bgr_05650	ncbi-geneid:7997538	3.4.11.2	55486|63737
bgr:Bgr_05660	ncbi-geneid:7997539	2.7.7.7	52141
bgr:Bgr_05670	ncbi-geneid:7997540	2.7.1.49|2.7.4.7	53613
bgr:Bgr_05680	ncbi-geneid:7997541	2.5.1.3	51391
bgr:Bgr_05710	ncbi-geneid:7997544	1.4.3.19	51971|54373
bgr:Bgr_05750	ncbi-geneid:7997548	3.6.3.34	52540
bgr:Bgr_05810	ncbi-geneid:7997554	3.2.1.-	48435|53955
bgr:Bgr_05820	ncbi-geneid:7997555	4.2.1.52	51569
bgr:Bgr_05860	ncbi-geneid:7997558	2.7.7.6	63562
bgr:Bgr_05870	ncbi-geneid:7997559	3.1.7.2	109604|81301|81271|55021
bgr:Bgr_05880	ncbi-geneid:7997560	2.4.2.10	53271
bgr:Bgr_05900	ncbi-geneid:7997562	2.7.8.7	56214
bgr:Bgr_05910	ncbi-geneid:7997563	3.4.21.89	51306
bgr:Bgr_05920	ncbi-geneid:7997564	3.1.26.3	69065|54768
bgr:Bgr_05950	ncbi-geneid:7997567	6.3.2.1	52374
bgr:Bgr_05960	ncbi-geneid:7997568	2.1.2.11	51621
bgr:Bgr_06000	ncbi-geneid:7997572	3.5.2.3	51556|51338
bgr:Bgr_06020	ncbi-geneid:7997574	6.1.1.16	52374|47323
bgr:Bgr_06080	ncbi-geneid:7997580	2.4.2.14	53271|56235
bgr:Bgr_06110	ncbi-geneid:7997583	3.6.4.12	52540|48024
bgr:Bgr_06170	ncbi-geneid:7997589	2.3.1.39	52151|55048
bgr:Bgr_06180	ncbi-geneid:7997590	1.1.1.100	51735
bgr:Bgr_06200	ncbi-geneid:7997592	2.3.1.179	53901|53901
bgr:Bgr_06220	ncbi-geneid:7997594	2.7.4.8	52540
bgr:Bgr_06230	ncbi-geneid:7997595	2.1.1.182	53335
bgr:Bgr_06240	ncbi-geneid:7997596	1.1.1.262	53659
bgr:Bgr_06250	ncbi-geneid:7997597	5.2.1.8	109998
bgr:Bgr_06290	ncbi-geneid:7997601	2.7.7.7	102400
bgr:Bgr_06360	ncbi-geneid:7997608	2.7.4.6	54919
bgr:Bgr_06430	ncbi-geneid:7997615	6.1.1.11	55681|46589
bgr:Bgr_06440	ncbi-geneid:7997616	2.1.1.77	53335
bgr:Bgr_06480	ncbi-geneid:7997620	2.5.1.32	48576
bgr:Bgr_06490	ncbi-geneid:7997621	5.2.1.8	109998|54534
bgr:Bgr_06500	ncbi-geneid:7997622	5.3.1.1	51351
bgr:Bgr_06520	ncbi-geneid:7997624	6.3.4.2	52540|52317
bgr:Bgr_06530	ncbi-geneid:7997625	2.5.1.55	51569
bgr:Bgr_06540	ncbi-geneid:7997626	4.2.1.11	51604|54826
bgr:Bgr_06580	ncbi-geneid:7997630	1.2.4.1	52518
bgr:Bgr_06590	ncbi-geneid:7997631	1.2.4.1	52518|52922|51230
bgr:Bgr_06600	ncbi-geneid:7997632	2.3.1.12	52777|51230|47005
bgr:Bgr_06610	ncbi-geneid:7997633	1.8.1.4	51905|55424
bgr:Bgr_06620	ncbi-geneid:7997634	2.8.1.8	102114
bgr:Bgr_06650	ncbi-geneid:7997637	2.7.7.60|4.6.1.12	69765|53448
bgr:Bgr_06670	ncbi-geneid:7997639	2.7.13.3	55874|47384|55785|158472
bgr:Bgr_06710	ncbi-geneid:7997643	3.4.21.92	52096
bgr:Bgr_06730	ncbi-geneid:7997645	3.4.21.53	54211|52540|88697
bgr:Bgr_06780	ncbi-geneid:7997650	6.3.5.6|6.3.5.7	55931|89095
bgr:Bgr_06820	ncbi-geneid:7997654	2.1.1.-	75217|55315
bgr:Bgr_06930	ncbi-geneid:7997665	2.7.7.6	64484
bgr:Bgr_06940	ncbi-geneid:7997666	2.7.7.6	64484
bgr:Bgr_06970	ncbi-geneid:7997669	4.3.1.17	143548
bgr:Bgr_07000	ncbi-geneid:7997672	3.4.16.4	56601|110997
bgr:Bgr_07080	ncbi-geneid:7997680	2.7.4.22	53633
bgr:Bgr_07110	ncbi-geneid:7997683	3.4.24.-	50156
bgr:Bgr_07130	ncbi-geneid:7997685	2.3.1.-	51161
bgr:Bgr_07140	ncbi-geneid:7997686	4.2.1.-	54637
bgr:Bgr_07150	ncbi-geneid:7997687	2.3.1.129	51161
bgr:Bgr_07170	ncbi-geneid:7997689	2.4.1.182	53756
bgr:Bgr_07230	ncbi-geneid:7997695	2.3.3.1	48256
bgr:Bgr_07240	ncbi-geneid:7997696	6.1.1.17	52374|48163
bgr:Bgr_07260	ncbi-geneid:7997698	5.3.1.6	100950|75445
bgr:Bgr_07280	ncbi-geneid:7997700	1.8.1.7	51905|55424
bgr:Bgr_07290	ncbi-geneid:7997701	2.5.1.54	51569
bgr:Bgr_07300	ncbi-geneid:7997702	6.3.1.5	52402|56317
bgr:Bgr_07310	ncbi-geneid:7997703	6.1.1.17	52374|48163
bgr:Bgr_07330	ncbi-geneid:7997705	2.7.1.23	111331
bgr:Bgr_08650	ncbi-geneid:7997837	3.2.1.17	53955
bgr:Bgr_09160	ncbi-geneid:7997886	2.1.1.72	53335
bgr:Bgr_09330	ncbi-geneid:7997903	5.4.2.1
bgr:Bgr_09340	ncbi-geneid:7997904	1.3.1.26	51735|55347
bgr:Bgr_09360	ncbi-geneid:7997906	2.5.1.18	47616|52833
bgr:Bgr_09390	ncbi-geneid:7997909	3.1.26.5	54211
bgr:Bgr_09420	ncbi-geneid:7997912	1.5.1.2	51735
bgr:Bgr_09470	ncbi-geneid:7997917	1.5.5.1	51905|54373|54862
bgr:Bgr_09620	ncbi-geneid:7997932	3.2.2.20	48150
bgr:Bgr_10230	ncbi-geneid:7997993	3.2.1.17	53955
bgr:Bgr_10330	ncbi-geneid:7998003	1.6.5.3	56770
bgr:Bgr_10340	ncbi-geneid:7998004	1.6.5.3	143243
bgr:Bgr_10350	ncbi-geneid:7998005	1.6.5.3	56762
bgr:Bgr_10360	ncbi-geneid:7998006	1.6.5.3	52833
bgr:Bgr_10370	ncbi-geneid:7998007	1.6.5.3	142019|140490|142984
bgr:Bgr_10380	ncbi-geneid:7998008	1.6.5.3	53706|54862|54292
bgr:Bgr_10400	ncbi-geneid:7998010	1.6.5.3	54862
bgr:Bgr_10460	ncbi-geneid:7998016	6.3.4.15	55681
bgr:Bgr_10480	ncbi-geneid:7998018	6.1.1.15	55681|52954
bgr:Bgr_10500	ncbi-geneid:7998020	3.6.3.-	52540
bgr:Bgr_10520	ncbi-geneid:7998022	3.6.4.-	52540|52540|52540|143517|52540|141259
bgr:Bgr_10550	ncbi-geneid:7998025	3.1.26.12	50249
bgr:Bgr_10560	ncbi-geneid:7998026	3.5.1.28	53187
bgr:Bgr_10570	ncbi-geneid:7998027	2.4.1.-|3.4	56601|53955
bgr:Bgr_10590	ncbi-geneid:7998029	1.11.1.15	52833
bgr:Bgr_10600	ncbi-geneid:7998030	6.1.1.1	52374|55174
bgr:Bgr_10620	ncbi-geneid:7998032	2.8.1.7	53383
bgr:Bgr_10660	ncbi-geneid:7998036	2.8.1.7|4.4.1.16	53383
bgr:Bgr_10710	ncbi-geneid:7998041	1.15.1.1	49329
bgr:Bgr_10740	ncbi-geneid:7998044	1.14.13.-	51905
bgr:Bgr_10760	ncbi-geneid:7998046	4.2.1.17	52096
bgr:Bgr_10800	ncbi-geneid:7998050	3.1.21.-	51556
bgr:Bgr_10810	ncbi-geneid:7998051	6.1.1.10	52374|47323
bgr:Bgr_10820	ncbi-geneid:7998052	2.7.7.7	52540
bgr:Bgr_10830	ncbi-geneid:7998053	2.7.4.9	52540
bgr:Bgr_10840	ncbi-geneid:7998054	3.4.16.4	56601|69189
bgr:Bgr_10890	ncbi-geneid:7998059	3.4.21.88	51306|46785
bgr:Bgr_10900	ncbi-geneid:7998060	2.-.-.-	102114
bgr:Bgr_10930	ncbi-geneid:7998063	5.1.1.3	53681|53681
bgr:Bgr_10940	ncbi-geneid:7998064	2.1.1.-	75217
bgr:Bgr_10960	ncbi-geneid:7998066	3.4.11.18	55920
bgr:Bgr_11070	ncbi-geneid:7998077	6.3.5.6|6.3.5.7	75304
bgr:Bgr_11080	ncbi-geneid:7998078	6.3.5.6|6.3.5.7	141000
bgr:Bgr_11090	ncbi-geneid:7998079	3.1.-.-	53098
bgr:Bgr_11110	ncbi-geneid:7998081	2.1.3.2	53671
bgr:Bgr_11120	ncbi-geneid:7998082	3.5.2.3	51556|51338
bgr:Bgr_11150	ncbi-geneid:7998085	5.99.1.2	56712|57783
bgr:Bgr_11160	ncbi-geneid:7998086	3.1.-.-	50249|50249
bgr:Bgr_11220	ncbi-geneid:7998092	2.4.2.21	52733
bgr:Bgr_11230	ncbi-geneid:7998093	1.-.-.-	51395
bgr:Bgr_11240	ncbi-geneid:7998094	1.1.5.3	51905
bgr:Bgr_11270	ncbi-geneid:7998097	6.4.1.2|6.3.4.14	56059|52440|51246
bgr:Bgr_11330	ncbi-geneid:7998103	3.5.4.16	55620
bgr:Bgr_11360	ncbi-geneid:7998106	6.1.1.3	55681|55186|52954|81271
bgr:Bgr_11400	ncbi-geneid:7998110	2.3.1.180	53901
bgr:Bgr_11410	ncbi-geneid:7998111	2.3.1.15	53659
bgr:Bgr_11450	ncbi-geneid:7998115	2.5.1.78	52121
bgr:Bgr_11460	ncbi-geneid:7998116	2.5.1.9	63380|63380
bgr:Bgr_11470	ncbi-geneid:7998117	3.5.4.26|1.1.1.193	53597|53927
bgr:Bgr_11490	ncbi-geneid:7998119	2.1.2.1	53383
bgr:Bgr_11500	ncbi-geneid:7998120	1.2.1	55347|51735
bgr:Bgr_11560	ncbi-geneid:7998126	1.1.1.40	53659|51735|53223
bgr:Bgr_11580	ncbi-geneid:7998128	2.3.1.179	53901|53901
bgr:Bgr_11590	ncbi-geneid:7998129	2.3.1.179	53901|53901
bgr:Bgr_11620	ncbi-geneid:7998132	3.6.1.19	101386|101386
bgr:Bgr_11700	ncbi-geneid:7998140	2.1.1.72	53335
bgr:Bgr_11890	ncbi-geneid:7998159	6.3.3.1	56042|55326
bgr:Bgr_11900	ncbi-geneid:7998160	2.1.2.2	53328
bgr:Bgr_11910	ncbi-geneid:7998161	2.7.13.3	55874|52172|47384|55785|55785
bgr:Bgr_11940	ncbi-geneid:7998164	1.16.8.1	50475
bgr:Bgr_11950	ncbi-geneid:7998165	5.1.3.1	51366
bgr:Bgr_11960	ncbi-geneid:7998166	4.3.2.2	48557
bgr:Bgr_11980	ncbi-geneid:7998168	6.3.2.6	56104
bgr:Bgr_11990	ncbi-geneid:7998169	6.3.5.3	82697
bgr:Bgr_12000	ncbi-geneid:7998170	6.3.5.3	52317
bgr:Bgr_12010	ncbi-geneid:7998171	6.3.5.3	56042|55326|55326|56042
bgr:Bgr_12050	ncbi-geneid:7998175	5.99.1.-	56719|101904
bgr:Bgr_12060	ncbi-geneid:7998176	6.1.1.12	55681|50249|55261
bgr:Bgr_12070	ncbi-geneid:7998177	3.1.13.5	53098|47819|47819
bgr:Bgr_12090	ncbi-geneid:7998179	3.6.1.11|3.6.1.40	53067|53067|109604
bgr:Bgr_12100	ncbi-geneid:7998180	2.7.4.1	56024|143724|56024|140356
bgr:Bgr_12120	ncbi-geneid:7998182	1.14.13.1	51905|54373
bgr:Bgr_12130	ncbi-geneid:7998183	2.7.7.7	89550
bgr:Bgr_12140	ncbi-geneid:7998184	3.6.4.12	52540|52540|50249
bgr:Bgr_12150	ncbi-geneid:7998185	2.6.1.16	53697|56235
bgr:Bgr_12160	ncbi-geneid:7998186	2.7.7.23|2.3.1.157	53448|51161
bgr:Bgr_12200	ncbi-geneid:7998190	3.1.5.1	109604
bgr:Bgr_12210	ncbi-geneid:7998191	6.1.1.19	52374|47323|55190
bgr:Bgr_12240	ncbi-geneid:7998194	2.6.1.42	56752
bgr:Bgr_12250	ncbi-geneid:7998195	3.1.3.11	56655
bgr:Bgr_12260	ncbi-geneid:7998196	1.1.1.3	55347|51735|55021
bgr:Bgr_12280	ncbi-geneid:7998198	1.1.1.42	53659
bgr:Bgr_12310	ncbi-geneid:7998201	2.4.2.29	51713
bgr:Bgr_12350	ncbi-geneid:7998204	5.2.1.8	50891
bgr:Bgr_12360	ncbi-geneid:7998205	2.7.7.3	52374
bgr:Bgr_12370	ncbi-geneid:7998206	5.99.1.3	56719|101904
bgr:Bgr_12420	ncbi-geneid:7998211	6.3.1.2	55931|54368
bgr:Bgr_12580	ncbi-geneid:7998226	4.3.1.3
bgr:Bgr_12630	ncbi-geneid:7998231	5.99.1.-	56719|55874|54211
bgr:Bgr_12640	ncbi-geneid:7998232	3.1.-.-	64182
bgr:Bgr_12730	ncbi-geneid:7998241	5.4.99.12	55120|55174
bgr:Bgr_12960	ncbi-geneid:7998264	6.1.1.7	55681|101353|55186|50447
bgr:Bgr_13020	ncbi-geneid:7998270	2.7.7.6	56553|55257|47789
bgr:Bgr_13050	ncbi-geneid:7998273	2.7.4.3	52540
bgr:Bgr_13320	ncbi-geneid:7998300	3.1.11.2	56219
bgr:Bgr_13360	ncbi-geneid:7998304	3.6.3.-	52540
bgr:Bgr_13390	ncbi-geneid:7998307	6.1.1.9	52374|47323|50677|46589
bgr:Bgr_13420	ncbi-geneid:7998310	2.1.1.77	53335
bgr:Bgr_13450	ncbi-geneid:7998313	3.6.4.13	52540
bgr:Bgr_13470	ncbi-geneid:7998315	4.3.1.19	53686|55021
bgr:Bgr_13600	ncbi-geneid:7998328	1.1.1.86	51735|48179
bgr:Bgr_13610	ncbi-geneid:7998329	2.6.99.2	63892
bgr:Bgr_13640	ncbi-geneid:7998332	1.1.1.95	51735|52283
bgr:Bgr_13670	ncbi-geneid:7998335	2.2.1.6	52518|52467|52518
bgr:Bgr_13680	ncbi-geneid:7998336	2.5.1.75	52540|52540
bgr:Bgr_13700	ncbi-geneid:7998338	3.4.-.-	117892
bgr:Bgr_13710	ncbi-geneid:7998339	3.4.-.-	117892
bgr:Bgr_13720	ncbi-geneid:7998340	1.5.1.3	53597
bgr:Bgr_13730	ncbi-geneid:7998341	2.1.1.45	55831
bgr:Bgr_13820	ncbi-geneid:7998350	3.6.4.12	52540
bgr:Bgr_13850	ncbi-geneid:7998353	2.1.1.-	53335
bgr:Bgr_13860	ncbi-geneid:7998354	3.4.11.9	55920|53092
bgr:Bgr_13870	ncbi-geneid:7998355	6.5.1.2
bgr:Bgr_13900	ncbi-geneid:7998358	3.5.1.-	54211|54211
bgr:Bgr_13940	ncbi-geneid:7998362	6.3.2.4	56059|52440
bgr:Bgr_13950	ncbi-geneid:7998363	1.1.1.158	56194|56176
bgr:Bgr_13960	ncbi-geneid:7998364	6.3.2.8	53623|53244|51984
bgr:Bgr_13970	ncbi-geneid:7998365	2.4.1.227	53756
bgr:Bgr_13990	ncbi-geneid:7998367	6.3.2.9	53623|53244|51984
bgr:Bgr_14010	ncbi-geneid:7998369	6.3.2.10	53623|53244|63418
bgr:Bgr_14020	ncbi-geneid:7998370	6.3.2.13	53623|53244|63418
bgr:Bgr_14030	ncbi-geneid:7998371	2.4.1.129	56601|56519
bgr:Bgr_14050	ncbi-geneid:7998373	2.1.1.-	53335|81799
bgr:Bgr_14140	ncbi-geneid:7998382	3.5.1	52499
bgr:Bgr_14240	ncbi-geneid:7998392	2.7.7.-	56731|57783
bgr:Bgr_14280	ncbi-geneid:7998396	4.1.3.40	64288
bgr:Bgr_14300	ncbi-geneid:7998398	6.3.5.5	52317|52021
bgr:Bgr_14380	ncbi-geneid:7998405	2.8.1.-	52402
bgr:Bgr_14760	ncbi-geneid:7998443	2.7.1.26|2.7.7.2	82114|52374
bgr:Bgr_15030	ncbi-geneid:7998470	6.1.1.2	52374
bgr:Bgr_15060	ncbi-geneid:7998473	3.11.1.2	82057|57783
bgr:Bgr_15070	ncbi-geneid:7998474	5.4.2.2	53738|55957|53738|53738
bgr:Bgr_15340	ncbi-geneid:7998499	6.1.1.21	55681|52954
bgr:Bgr_15350	ncbi-geneid:7998500	4.1.1.23	51366
bgr:Bgr_15560	ncbi-geneid:7998521	4.1.1.17	51419|50621
bgr:Bgr_15590	ncbi-geneid:7998524	4.1.2.14|4.1.3.16	51569
bgr:Bgr_15610	ncbi-geneid:7998526	1.18.1.2	52343|63380
bgr:Bgr_15620	ncbi-geneid:7998527	5.1.1.1	51419|50621
bgr:Bgr_15640	ncbi-geneid:7998529	1.4.4.2	53383|53383
bgr:Bgr_15660	ncbi-geneid:7998531	2.1.2.10	103025|101790
bgr:Bgr_15900	ncbi-geneid:7998555	1.2.1.11	55347|51735
bgr:Bgr_16000	ncbi-geneid:7998565	3.5.2.10	102215
bgr:Bgr_16130	ncbi-geneid:7998578	3.6.3.34	52540
bgr:Bgr_16230	ncbi-geneid:7998588	5.3.2.-	55331
bgr:Bgr_16390	ncbi-geneid:7998603	3.5.1.28	55846|47090
bgr:Bgr_17230	ncbi-geneid:7998687	5.4.99.18	52255
bgr:Bgr_17240	ncbi-geneid:7998688	6.3.4.18	56059|52440|51246
bgr:Bgr_17290	ncbi-geneid:7998693	6.3.3.2	100950
bgr:Bgr_17360	ncbi-geneid:7998700	2.5.1.7	55205
bgr:Bgr_17720	ncbi-geneid:7998736	3.2.1.17	53955
bgr:Bgr_17780	ncbi-geneid:7998742	4.2.1.2	48557
bgr:Bgr_17900	ncbi-geneid:7998754	3.6.1.23	51283
bgr:Bgr_18160	ncbi-geneid:7998780	5.4.2.10	53738|53738|53738|55957
bgr:Bgr_18170	ncbi-geneid:7998781	3.4.24.-	52540|140990
bgr:Bgr_18180	ncbi-geneid:7998782	6.3.4.-	52402
bgr:Bgr_18270	ncbi-geneid:7998791	3.1.2.-	54637
bgr:Bgr_18300	ncbi-geneid:7998794	3.1.22.4	53098
bgr:Bgr_18340	ncbi-geneid:7998798	2.5.1.3	51391
bgr:Bgr_18420	ncbi-geneid:7998806	3.1.3.25	56655
bgr:Bgr_18500	ncbi-geneid:7998814	4.1.2.13	51569
bgr:Bgr_18510	ncbi-geneid:7998815	2.7.2.3	53748
bgr:Bgr_18520	ncbi-geneid:7998816	1.2.1.12	55347|51735
bgr:Bgr_18530	ncbi-geneid:7998817	2.2.1.1	52518|52518|52922
bgr:Bgr_18560	ncbi-geneid:7998820	2.7.1.40	51621|52935|50800
bgr:Bgr_18590	ncbi-geneid:7998823	2.3.1.128	55729
bgr:Bgr_18630	ncbi-geneid:7998827	2.7.6.2	63999|63862
bgr:Bgr_18730	ncbi-geneid:7998836	2.5.1.1|2.5.1.10	48576
bgr:Bgr_18770	ncbi-geneid:7998840	1.17.7.1	56014
bgr:Bgr_18810	ncbi-geneid:7998844	3.6.3.14	51344
bgr:Bgr_18820	ncbi-geneid:7998845	3.6.3.14	52540|47917|50615
bgr:Bgr_18830	ncbi-geneid:7998846	3.6.3.14	52943
bgr:Bgr_18840	ncbi-geneid:7998847	3.6.3.14	52540|47917|50615
bgr:Bgr_18850	ncbi-geneid:7998848	3.6.3.14	47928
bgr:Bgr_18870	ncbi-geneid:7998850	3.6.4.-	52540|52540
bgr:Bgr_18880	ncbi-geneid:7998851	2.2.1.2	51569
bgr:Bgr_18900	ncbi-geneid:7998853	6.1.1.4	52374|50677|47323
bgr:Bgr_18920	ncbi-geneid:7998855	6.2.1.1	56801
bgr:Bgr_18970	ncbi-geneid:7998860	3.6.3.-	52540
bgr:Bgr_19000	ncbi-geneid:7998863	3.1.11.2	56219
bgr:Bgr_19040	ncbi-geneid:7998867	1.14.13.-	51905
bgr:Bgr_19360	ncbi-geneid:7998899	1.3.99.1	46548|54292
bgr:Bgr_19370	ncbi-geneid:7998900	1.3.99.1	51905|46977|56425
bgr:Bgr_19410	ncbi-geneid:7998904	2.1.1.31	75217
bgr:Bgr_19470	ncbi-geneid:7998910	6.6.1.2	52540
bgr:Bgr_19480	ncbi-geneid:7998911	6.6.1.2	53300
bgr:Bgr_19560	ncbi-geneid:7998919	2.1.2.3|3.5.4.10	53927|52335
bgr:Bgr_19590	ncbi-geneid:7998922	2.1.1.-	53335|48013
bgr:Bgr_19630	ncbi-geneid:7998926	5.4.99.5	48600
bgr:Bgr_19650	ncbi-geneid:7998928	4.2.1.1	53056
bgr:Bgr_19660	ncbi-geneid:7998929	1.4.1.2	51735|53223
bgr:Bgr_19680	ncbi-geneid:7998931	6.3.5.2	52317
bgr:Bgr_19710	ncbi-geneid:7998934	3.4.24.57	53067|53067
bgr:Bgr_19760	ncbi-geneid:7998939	4.1.1.20	51419|50621
bgr:Bgr_19780	ncbi-geneid:7998941	4.3.2.1	48557
bgr:Bgr_19830	ncbi-geneid:7998946	2.7.7.7	52540|48019
bgr:Bgr_19900	ncbi-geneid:7998953	2.7.1.49|2.7.4.7	53613
bgr:Bgr_19910	ncbi-geneid:7998954	2.3.1.51	69593
bgr:Bgr_19950	ncbi-geneid:7998958	6.4.1.2	52096
bgr:Bgr_19970	ncbi-geneid:7998960	2.7.1.71	52540
bgr:Bgr_19980	ncbi-geneid:7998961	4.2.3.4	56796
bgr:Bgr_20080	ncbi-geneid:7998971	4.1.1.-	51419|50621
bgr:Bgr_20100	ncbi-geneid:7998973	1.8.1.4	51905|55424
bgr:Bgr_20110	ncbi-geneid:7998974	2.3.1.61	52777|51230|47005
bgr:Bgr_20120	ncbi-geneid:7998975	1.2.4.2	52518|52518
bgr:Bgr_20130	ncbi-geneid:7998976	6.2.1.5	52210|51735
bgr:Bgr_20140	ncbi-geneid:7998977	6.2.1.5	56059|52210
bgr:Bgr_20150	ncbi-geneid:7998978	1.1.1.37	56327|51735
bgr:Bgr_20180	ncbi-geneid:7998981	5.1.1.7	54506|54506
bgr:Bgr_20220	ncbi-geneid:7998985	3.1.2.6	56281
bgr:Bgr_20280	ncbi-geneid:7998991	2.1.1.170	53335
