# Supplementary material for: Tracing the Repertoire of Promiscuous Enzymes along the Metabolic Pathways in Archaeal Organisms
Source: Life (Basel). 2017 Jul 13;7(3):30. doi: 10.3390/life7030030 (PMC5617955; doi:10.3390/life7030030)
Supplement: Supplementary file 1 [file life-07-00030-s001.zip › Table_S2/bha.txt]

KEGGID	NCBIGI	ECs	SFamilyID
bha:BH0002	ncbi-geneid:892491	2.7.7.7	55979|55979|55979
bha:BH0006	ncbi-geneid:892561	5.99.1.3	56719|55874|54211
bha:BH0007	ncbi-geneid:890514	5.99.1.3	56719|101904
bha:BH0020	ncbi-geneid:890466	1.1.1.205	51412|54631
bha:BH0021	ncbi-geneid:892676	3.4.16.4	56601|69189
bha:BH0022	ncbi-geneid:893677	4.-.-.-	51366
bha:BH0023	ncbi-geneid:891581	2.6.-.-	52317
bha:BH0024	ncbi-geneid:892669	6.1.1.11	55681|46589
bha:BH0025	ncbi-geneid:893673	3.5.1.4	141130
bha:BH0034	ncbi-geneid:891559	2.7.7.7	52540|48019
bha:BH0042	ncbi-geneid:891680	2.7.4.9	52540
bha:BH0044	ncbi-geneid:893666	2.7.7.7	52540
bha:BH0053	ncbi-geneid:892709	6.1.1.10	52374|47323|50249
bha:BH0054	ncbi-geneid:893655	3.1.21.-	51556
bha:BH0056	ncbi-geneid:891328	3.1.26.8	110455
bha:BH0057	ncbi-geneid:892695	2.1.1.182	53335
bha:BH0061	ncbi-geneid:893658	2.7.1.148	54211|55060
bha:BH0065	ncbi-geneid:892269	2.7.7.23|2.3.1.157	53448|51161
bha:BH0066	ncbi-geneid:892693	2.7.6.1	53271
bha:BH0068	ncbi-geneid:892331	3.1.1.29	53178
bha:BH0069	ncbi-geneid:892718	3.6.4.-	52540|52540|52540|143517|141259|52540
bha:BH0078	ncbi-geneid:890826	3.1.3.16	81606
bha:BH0080	ncbi-geneid:893644	2.7.11.1	56112
bha:BH0083	ncbi-geneid:893643	6.3.4.-	52402|56037|82829
bha:BH0084	ncbi-geneid:892072	2.4.2.8	53271
bha:BH0085	ncbi-geneid:892699	3.4.24.-	52540|140990
bha:BH0086	ncbi-geneid:893642	2.7.1.33
bha:BH0088	ncbi-geneid:891637	2.5.1.47	53686
bha:BH0090	ncbi-geneid:891906	4.1.3.-|2.6.1.85	56322
bha:BH0091	ncbi-geneid:892720	2.6.1.85	52317
bha:BH0092	ncbi-geneid:893635	4.1.3.38	56752
bha:BH0093	ncbi-geneid:891927	2.5.1.15	51717
bha:BH0094	ncbi-geneid:891158	4.1.2.25	55620
bha:BH0095	ncbi-geneid:892733	2.7.6.3	55083
bha:BH0098	ncbi-geneid:892726	6.1.1.6	55681|50249
bha:BH0102	ncbi-geneid:892749	2.7.3.-	55931
bha:BH0107	ncbi-geneid:891583	2.7.7.60	53448
bha:BH0108	ncbi-geneid:892763	4.6.1.12	69765
bha:BH0109	ncbi-geneid:893619	6.1.1.17|6.1.1.24	52374|48163
bha:BH0110	ncbi-geneid:891562	2.3.1.30	51161
bha:BH0111	ncbi-geneid:892757	6.1.1.16	52374|47323
bha:BH0113	ncbi-geneid:892436	2.1.1.-	75217|55315
bha:BH0115	ncbi-geneid:893621	2.7.7.6	88946|88659
bha:BH0124	ncbi-geneid:893611	2.1.1.172	53335
bha:BH0126	ncbi-geneid:892766	2.7.7.6	64484
bha:BH0127	ncbi-geneid:893610	2.7.7.6	64484
bha:BH0132	ncbi-geneid:892775	3.6.5.3	52540|50465|50447
bha:BH0155	ncbi-geneid:892776	2.7.4.3	52540
bha:BH0156	ncbi-geneid:893603	3.4.11.18	55920
bha:BH0162	ncbi-geneid:892794	2.7.7.6	56553|55257|47789
bha:BH0167	ncbi-geneid:893585	4.2.1.70|5.4.99.12	55120
bha:BH0172	ncbi-geneid:892047	3.6.3.21	52540
bha:BH0183	ncbi-geneid:891974	3.2.1.86	56327|51735
bha:BH0187	ncbi-geneid:891813	1.1.1.14	50129|51735
bha:BH0189	ncbi-geneid:891766	1.1.1.14	50129|51735
bha:BH0191	ncbi-geneid:891835	2.7.1.69	52794
bha:BH0192	ncbi-geneid:893565	2.7.1.69	55804
bha:BH0195	ncbi-geneid:891764	6.2.1.30	56801
bha:BH0201	ncbi-geneid:891836	4.2.1.17	52096
bha:BH0202	ncbi-geneid:893550	4.2.1.17	52096
bha:BH0203	ncbi-geneid:891745	1.2.1.8	53720
bha:BH0204	ncbi-geneid:893571	1.1.1.157	51735|48179
bha:BH0205	ncbi-geneid:891837	2.3.1.-	53901|53901
bha:BH0207	ncbi-geneid:891940	4.2.1.17	52096
bha:BH0213	ncbi-geneid:891768	1.2.4.1	52518
bha:BH0214	ncbi-geneid:893546	1.2.4.1	52518|52922
bha:BH0215	ncbi-geneid:891609	2.3.1.12	52777|51230|47005
bha:BH0216	ncbi-geneid:893539	1.8.1.4	51905|55424
bha:BH0218	ncbi-geneid:893554	1.4.1.20	53223|51735
bha:BH0221	ncbi-geneid:891765	2.7.1.69	55804
bha:BH0222	ncbi-geneid:893536	2.7.1.69	52794
bha:BH0226	ncbi-geneid:893529	3.5.2.10	102215
bha:BH0239	ncbi-geneid:892258	3.5.1.28	53187
bha:BH0252	ncbi-geneid:892125	3.5.1.5	54111
bha:BH0253	ncbi-geneid:893531	3.5.1.5	51278
bha:BH0254	ncbi-geneid:892359	3.5.1.5	51556|51338|51338
bha:BH0267	ncbi-geneid:894435	5.4.2.10	53738|53738|53738|55957
bha:BH0268	ncbi-geneid:892397	2.6.1.16	53697|56235
bha:BH0282	ncbi-geneid:891889	4.4.1.5	54593
bha:BH0284	ncbi-geneid:891718	2.4.2.21	52733
bha:BH0296	ncbi-geneid:891781	2.7.1.69	51261|55604
bha:BH0320	ncbi-geneid:892084	2.7.1.48	52540
bha:BH0322	ncbi-geneid:891628	2.7.7.-	81631|81301
bha:BH0352	ncbi-geneid:894519	3.4.17.11	53187|55031
bha:BH0360	ncbi-geneid:894514	4.2.1.1	51069
bha:BH0363	ncbi-geneid:892126	1.6.5.5	51735|50129
bha:BH0368	ncbi-geneid:894523	3.5.4.13	51283
bha:BH0373	ncbi-geneid:891802	2.7.3.-	55874|47384
bha:BH0380	ncbi-geneid:894527	2.1.1.184	53335
bha:BH0393	ncbi-geneid:891933	2.1.1.63	46767|53155
bha:BH0394	ncbi-geneid:893434	2.1.1.-	57884|46689|46689
bha:BH0397	ncbi-geneid:891758	2.7.13.3	103190|55874|55785
bha:BH0399	ncbi-geneid:893433	1.1.1.38	51735|53223
bha:BH0405	ncbi-geneid:891934	1.-.-.-	55469
bha:BH0413	ncbi-geneid:892065	3.2.1.1	51445
bha:BH0420	ncbi-geneid:894561	3.5.99.6	100950
bha:BH0421	ncbi-geneid:892066	3.5.1.25	51556|51338
bha:BH0422	ncbi-geneid:893420	2.7.1.69	55604
bha:BH0433	ncbi-geneid:891935	2.3.1.183	55729
bha:BH0438	ncbi-geneid:893412	2.1.1.14	51726|51726
bha:BH0492	ncbi-geneid:892054	1.1.1.58	51735|48179
bha:BH0494	ncbi-geneid:891545	4.2.2.9	51126
bha:BH0500	ncbi-geneid:892256	2.7.1.71	52540
bha:BH0501	ncbi-geneid:893381	1.17.4.1	51998|48168
bha:BH0502	ncbi-geneid:893380	1.17.4.1	47240
bha:BH0506	ncbi-geneid:894625	1.1.1.100	51735
bha:BH0512	ncbi-geneid:893368	3.6.3.30	52540|50331
bha:BH0518	ncbi-geneid:893359	2.7.8.7	56214
bha:BH0520	ncbi-geneid:893379	5.1.1.1	51419|50621
bha:BH0528	ncbi-geneid:893343	2.7.11.1	55874
bha:BH0530	ncbi-geneid:893337	3.1.3.3	81606
bha:BH0536	ncbi-geneid:893306	2.7.13.3	55874|55781|47384|55785
bha:BH0539	ncbi-geneid:893302	1.2.1.3	53720
bha:BH0542	ncbi-geneid:893299	2.5.1.48	53383
bha:BH0544	ncbi-geneid:893295	2.7.4.16	55326|56042
bha:BH0547	ncbi-geneid:893285	2.3.1.128	55729
bha:BH0548	ncbi-geneid:893283	3.4.24.57	53067|53067
bha:BH0555	ncbi-geneid:893269	2.7.1.31	110738
bha:BH0557	ncbi-geneid:893265	3.6.3.4	56784|81653|55008|55008|81665
bha:BH0582	ncbi-geneid:893219	2.7.13.3	55874
bha:BH0585	ncbi-geneid:893227	2.3.1.128	55729
bha:BH0595	ncbi-geneid:893200	2.7.1.69	51261|55604
bha:BH0596	ncbi-geneid:893198	3.2.1.21	51445
bha:BH0603	ncbi-geneid:893185	3.2.1.4	51445|81296
bha:BH0604	ncbi-geneid:893180	3.6.3.-	52540
bha:BH0607	ncbi-geneid:893175	6.3.5.2	52402|52317|54810
bha:BH0609	ncbi-geneid:893171	1.8.1.2	63380|52343|52218
bha:BH0610	ncbi-geneid:893170	1.8.1.2	56014|56014|55124|55124
bha:BH0613	ncbi-geneid:893166	1.7.1.4	56014|51905|55124
bha:BH0614	ncbi-geneid:891367	1.7.1.4	50022
bha:BH0615	ncbi-geneid:893153	1.7.99.4	53706|50692
bha:BH0617	ncbi-geneid:893151	2.3.1.74	53901|53901
bha:BH0623	ncbi-geneid:893140	5.4.99.18	52255
bha:BH0624	ncbi-geneid:893143	6.3.4.18	56059|52440|51246
bha:BH0625	ncbi-geneid:893146	4.3.2.2	48557
bha:BH0626	ncbi-geneid:893136	6.3.2.6	56104
bha:BH0627	ncbi-geneid:893132	6.3.5.3	82697
bha:BH0628	ncbi-geneid:893142	6.3.5.3	52317
bha:BH0629	ncbi-geneid:893127	6.3.5.3	56042|55326|55326|56042
bha:BH0630	ncbi-geneid:893134	2.4.2.14	53271|56235
bha:BH0631	ncbi-geneid:893125	6.3.3.1	56042|55326
bha:BH0632	ncbi-geneid:893124	2.1.2.2	53328
bha:BH0633	ncbi-geneid:893121	3.5.4.10|2.1.2.3	53927|52335
bha:BH0634	ncbi-geneid:893119	6.3.4.13	56059|52440|51246
bha:BH0637	ncbi-geneid:893114	3.5.4.2	51338|51556
bha:BH0640	ncbi-geneid:893109	3.5.4.2	51556|51338
bha:BH0647	ncbi-geneid:893094	2.5.1.-	51395
bha:BH0648	ncbi-geneid:893098	3.6.4.12	52540
bha:BH0649	ncbi-geneid:893092	6.5.1.2
bha:BH0654	ncbi-geneid:893081	3.5.3.1	52768
bha:BH0661	ncbi-geneid:893063	3.1.-.-	48452
bha:BH0665	ncbi-geneid:893056	6.3.5.6|6.3.5.7	141000
bha:BH0666	ncbi-geneid:893055	6.3.5.6|6.3.5.7	75304
bha:BH0667	ncbi-geneid:893061	6.3.5.6|6.3.5.7	55931|89095
bha:BH0673	ncbi-geneid:893046	2.7.1.69	55604
bha:BH0675	ncbi-geneid:893039	3.2.1.52	51445|52279|49373
bha:BH0681	ncbi-geneid:893029	1.2.1.3	53720
bha:BH0683	ncbi-geneid:893042	6.3.4.-|2.7.7.63	55681|82649
bha:BH0684	ncbi-geneid:893026	3.4.21.62	52743|54897
bha:BH0687	ncbi-geneid:893040	2.1.1.-	53335|50249
bha:BH0698	ncbi-geneid:892999	4.2.2.2	51126
bha:BH0699	ncbi-geneid:892997	2.3.1.128	55729
bha:BH0704	ncbi-geneid:892464	3.2.1.20	51445|74650|51011
bha:BH0705	ncbi-geneid:892987	5.3.1.12	51556
bha:BH0706	ncbi-geneid:892990	4.2.1.8	51658
bha:BH0707	ncbi-geneid:892466	1.-.-.-	51735
bha:BH0731	ncbi-geneid:892953	3.6.3.-	52540
bha:BH0739	ncbi-geneid:892921	1.9.3.1	81442
bha:BH0740	ncbi-geneid:892918	1.9.3.1	49503
bha:BH0744	ncbi-geneid:892933	3.6.3.3|3.6.3.5	56784|81653|81665
bha:BH0759	ncbi-geneid:892885	1.7.3.3	55620|55620
bha:BH0760	ncbi-geneid:892881	3.5.2.17	49472
bha:BH0762	ncbi-geneid:892887	2.6.1.-	53383
bha:BH0764	ncbi-geneid:892873	2.3.1.41|2.3.1.180	53901
bha:BH0773	ncbi-geneid:892853	2.7.1.69	141530
bha:BH0776	ncbi-geneid:892842	1.2.4.1	52518
bha:BH0777	ncbi-geneid:892915	1.2.4.1	52518|52922
bha:BH0778	ncbi-geneid:892840	2.3.1.12	52777|51230|47005|47005
bha:BH0779	ncbi-geneid:892838	1.8.1.4	51905|55424
bha:BH0782	ncbi-geneid:892831	2.6.1.62	53383
bha:BH0783	ncbi-geneid:892858	6.3.3.3	52540
bha:BH0789	ncbi-geneid:892817	3.2.1.24	74650|88713|88688
bha:BH0791	ncbi-geneid:892816	3.2.1.24	74650|88713|88688
bha:BH0797	ncbi-geneid:892380	2.7.1.2	53067
bha:BH0799	ncbi-geneid:893743	4.4.1.11	53383
bha:BH0804	ncbi-geneid:892178	1.1.1.262	53659
bha:BH0806	ncbi-geneid:892109	5.1.3.-	54909
bha:BH0810	ncbi-geneid:892301	3.5.1.28	53187|110997
bha:BH0823	ncbi-geneid:893755	1.14.13.39	56512
bha:BH0824	ncbi-geneid:892219	1.4.1.3	53223|51735
bha:BH0827	ncbi-geneid:893745	2.7.1.56	53613
bha:BH0828	ncbi-geneid:892088	2.7.1.69	55804|52794
bha:BH0831	ncbi-geneid:893767	3.4.21.-	52743|52025
bha:BH0834	ncbi-geneid:892340	6.1.1.19	52374|47323|55190
bha:BH0836	ncbi-geneid:892391	6.3.3.2	100950
bha:BH0844	ncbi-geneid:892408	2.7.1.69	51261|55604
bha:BH0855	ncbi-geneid:893797	3.4.21.62	52743|54897
bha:BH0863	ncbi-geneid:893801	3.1.26.4
bha:BH0865	ncbi-geneid:893800	1.2.1.3	53720
bha:BH0867	ncbi-geneid:893802	2.3.2.2	56235
bha:BH0871	ncbi-geneid:893806	3.4.24.-	55486
bha:BH0872	ncbi-geneid:891546	3.2.1.93	51445|51011
bha:BH0874	ncbi-geneid:891636	3.1.3.1	53649
bha:BH0887	ncbi-geneid:893823	1.5.1.2	51735|48179
bha:BH0894	ncbi-geneid:891744	4.2.1.2	117457
bha:BH0897	ncbi-geneid:893832	2.1.1.-	53335|50249
bha:BH0899	ncbi-geneid:893828	3.2.1.8	49899
bha:BH0906	ncbi-geneid:891763	1.11.1.6|1.11.1.7	48113|48113
bha:BH0907	ncbi-geneid:893846	3.5.1.-	52467
bha:BH0909	ncbi-geneid:893855	2.7.1.69	52794
bha:BH0910	ncbi-geneid:891831	2.7.1.69	46973
bha:BH0912	ncbi-geneid:891795	3.2.1.86	56327|51735
bha:BH0916	ncbi-geneid:891811	3.2.1.14	51445|54556|49265|51055
bha:BH0918	ncbi-geneid:891833	4.2.1.108	51182
bha:BH0919	ncbi-geneid:893843	2.6.1.76	53383
bha:BH0920	ncbi-geneid:891761	2.3.1.178	55729
bha:BH0931	ncbi-geneid:893880	3.2.2.-	48150|55811
bha:BH0932	ncbi-geneid:891887	1.1.1.100	51735
bha:BH0935	ncbi-geneid:893883	1.6.5.5	51735|50129
bha:BH0936	ncbi-geneid:891936	2.6.1.1	53383
bha:BH0938	ncbi-geneid:891886	1.3.1.-	51735
bha:BH0941	ncbi-geneid:893886	3.6.3.-	52540|90123
bha:BH0943	ncbi-geneid:893889	5.4.3.8	53383
bha:BH0948	ncbi-geneid:891971	1.11.1.15	52833
bha:BH0966	ncbi-geneid:893942	3.5.1.28	53187|47090|47090
bha:BH0991	ncbi-geneid:891955	2.6.1.19|2.6.1.22	53383
bha:BH0995	ncbi-geneid:892431	1.2.1.16	53720
bha:BH1005	ncbi-geneid:891721	1.2.1.3	53720
bha:BH1015	ncbi-geneid:891873	3.1.3.5	56300|55816|55816
bha:BH1021	ncbi-geneid:891958	2.1.1.63	46767|53155
bha:BH1023	ncbi-geneid:891895	2.1.1.-	75217
bha:BH1027	ncbi-geneid:892122	3.6.3.34	52540
bha:BH1030	ncbi-geneid:894011	3.4.21.89	51306
bha:BH1035	ncbi-geneid:892148	2.6.-.-	53383
bha:BH1039	ncbi-geneid:892121	3.6.3.34	52540
bha:BH1048	ncbi-geneid:894022	1.-.-.-	55469
bha:BH1058	ncbi-geneid:894032	1.14.12.17	46458|52343|63380
bha:BH1059	ncbi-geneid:892034	3.5.1.16	53187|55031
bha:BH1060	ncbi-geneid:894016	2.6.1.-	53383
bha:BH1061	ncbi-geneid:892150	3.2.1.139	51445|55545
bha:BH1063	ncbi-geneid:892310	4.2.1.8	51658
bha:BH1067	ncbi-geneid:892384	1.-.-.-	51735
bha:BH1068	ncbi-geneid:894040	3.2.1.37	51445|51011
bha:BH1070	ncbi-geneid:894052	1.1.1.93|4.1.1.73|1.1.1.83	53659
bha:BH1073	ncbi-geneid:892399	2.3.1.-	55729
bha:BH1076	ncbi-geneid:894054	3.6.3.20	52540|50331
bha:BH1080	ncbi-geneid:894059	3.1.4.46	51695
bha:BH1081	ncbi-geneid:892423	3.6.3.34	52540
bha:BH1084	ncbi-geneid:894056	2.4.1.1	53756
bha:BH1085	ncbi-geneid:892422	2.4.1.21	53756
bha:BH1086	ncbi-geneid:894063	2.7.7.27	53448|51161
bha:BH1087	ncbi-geneid:892001	2.7.7.27	53448|51161
bha:BH1093	ncbi-geneid:892059	2.7.1.30	53067|53067
bha:BH1095	ncbi-geneid:892058	1.1.5.3	51905|54373
bha:BH1097	ncbi-geneid:892003	4.1.1.50	56276
bha:BH1106	ncbi-geneid:894078	5.4.2.2|5.4.2.8	53738|53738|53738|55957
bha:BH1107	ncbi-geneid:892170	2.7.1.6	54211|55060
bha:BH1108	ncbi-geneid:894082	5.1.3.2	51735
bha:BH1124	ncbi-geneid:894098	1.16.3.1	47240
bha:BH1129	ncbi-geneid:891821	3.4.19.-	51556|51338
bha:BH1131	ncbi-geneid:891844	2.3.1.86|6.2.1.-	56801
bha:BH1132	ncbi-geneid:894101	6.4.1.2|6.3.4.14	56059|52440|51246
bha:BH1133	ncbi-geneid:892199	6.4.1.2	51230
bha:BH1134	ncbi-geneid:894097	4.1.3.4	51569
bha:BH1135	ncbi-geneid:891961	4.2.1.17	52096
bha:BH1137	ncbi-geneid:891962	6.2.1.1	56801
bha:BH1152	ncbi-geneid:894128	1.3.99.22	102114
bha:BH1173	ncbi-geneid:892167	2.7.13.3	55874|47384
bha:BH1177	ncbi-geneid:892390	5.2.1.8	54534|109998
bha:BH1188	ncbi-geneid:894167	2.6.1.52	53383
bha:BH1199	ncbi-geneid:892213	2.7.13.3	55874
bha:BH1202	ncbi-geneid:894178	4.1.1.37	51726
bha:BH1203	ncbi-geneid:892240	4.99.1.1	53800
bha:BH1204	ncbi-geneid:894184	1.3.3.4	51905|54373
bha:BH1205	ncbi-geneid:892334	1.13.12.16
bha:BH1214	ncbi-geneid:894194	5.4.99.5	55021
bha:BH1215	ncbi-geneid:891634	4.2.1.51	53850|55021
bha:BH1217	ncbi-geneid:891919	2.8.1.7	53383
bha:BH1218	ncbi-geneid:894195	1.4.3.16	51905|46977|56425
bha:BH1219	ncbi-geneid:891688	2.4.2.19	51690|54675
bha:BH1220	ncbi-geneid:894200	2.5.1.72	142754
bha:BH1225	ncbi-geneid:891686	3.1.22.4	52540|46785
bha:BH1227	ncbi-geneid:891724	5.-.-.-	111337
bha:BH1228	ncbi-geneid:894208	2.4.2.29	51713
bha:BH1240	ncbi-geneid:891793	3.1.-.-	64182
bha:BH1241	ncbi-geneid:894226	2.4.2.7	53271
bha:BH1242	ncbi-geneid:891979	2.7.6.5	109604|81301|81271|55021
bha:BH1243	ncbi-geneid:894225	3.1.-.-	69500
bha:BH1251	ncbi-geneid:894239	6.1.1.21	55681|52954
bha:BH1252	ncbi-geneid:892043	6.1.1.12	55681|55261|50249
bha:BH1253	ncbi-geneid:894240	1.1.1.3	55347|51735
bha:BH1260	ncbi-geneid:892044	2.8.1.7	53383
bha:BH1261	ncbi-geneid:894246	2.8.1.-	52402
bha:BH1267	ncbi-geneid:894263	6.1.1.7	55681|101353|55186|50447
bha:BH1269	ncbi-geneid:894273	3.1.-.-	53098
bha:BH1275	ncbi-geneid:894255	2.7.1.48	52540
bha:BH1279	ncbi-geneid:894286	3.2.2.9	53167
bha:BH1294	ncbi-geneid:891625	3.5.1.28	53187|110997
bha:BH1306	ncbi-geneid:892007	1.11.1.6	56634
bha:BH1324	ncbi-geneid:892076	1.1.1.25	51735|53223
bha:BH1326	ncbi-geneid:892155	2.7.7.18	52374
bha:BH1334	ncbi-geneid:892146	3.5.4.12	53927
bha:BH1337	ncbi-geneid:894332	2.7.7.7	52540|48019
bha:BH1340	ncbi-geneid:892156	3.4.24.78	53163
bha:BH1343	ncbi-geneid:894358	1.3.99.22	102114
bha:BH1349	ncbi-geneid:894345	2.1.1.-	53335
bha:BH1350	ncbi-geneid:892157	2.1.1.-	75217|88697
bha:BH1352	ncbi-geneid:892275	4.1.2.4	51569
bha:BH1366	ncbi-geneid:892426	3.5.4.5	53927
bha:BH1370	ncbi-geneid:892317	6.1.1.14	55681
bha:BH1371	ncbi-geneid:894388	6.1.1.14	109604
bha:BH1375	ncbi-geneid:894394	2.7.7.-	56731|57783|48024
bha:BH1386	ncbi-geneid:892396	3.1.21.2	51658
bha:BH1392	ncbi-geneid:891215	2.7.4.1	56024|143724|56024|140356
bha:BH1393	ncbi-geneid:891216	3.6.1.11|3.6.1.40	53067|53067|109604
bha:BH1394	ncbi-geneid:890992	3.6.3.-	52540
bha:BH1401	ncbi-geneid:890898	1.17.7.1	51717|56014
bha:BH1409	ncbi-geneid:890738	1.15.1.1	54719|46609
bha:BH1416	ncbi-geneid:890801	2.7.7.13	53448
bha:BH1417	ncbi-geneid:890799	6.3.3.2	100950
bha:BH1425	ncbi-geneid:890690	2.7.1.2	53067
bha:BH1426	ncbi-geneid:890781	4.3.1.1	48557
bha:BH1429	ncbi-geneid:890761	1.8.1.9	51905
bha:BH1431	ncbi-geneid:890782	2.5.1.3	51391
bha:BH1434	ncbi-geneid:891245	1.4.3.19	51905|54373
bha:BH1435	ncbi-geneid:890757	2.7.1.49|2.7.4.7	53613
bha:BH1445	ncbi-geneid:890532	4.2.1.2	48557
bha:BH1447	ncbi-geneid:890674	1.8.4.11|1.8.4.12	51316
bha:BH1448	ncbi-geneid:890990	1.8.4.11	55068
bha:BH1453	ncbi-geneid:890642	3.2.2.20	48150|55729
bha:BH1463	ncbi-geneid:891145	3.6.3.21	52540
bha:BH1472	ncbi-geneid:891178	2.7.7.7	56672|100879
bha:BH1481	ncbi-geneid:891006	1.-.-.-	51395
bha:BH1486	ncbi-geneid:890994	1.8.4.8	52402
bha:BH1487	ncbi-geneid:890521	2.7.7.4	52374|88697
bha:BH1489	ncbi-geneid:890544	2.7.1.25	52540
bha:BH1495	ncbi-geneid:890537	2.1.1.107|4.2.1.75	53790|69618
bha:BH1500	ncbi-geneid:890645	2.7.2.4	53633|55021|55021
bha:BH1503	ncbi-geneid:890886	1.5.1.2	48179|51735
bha:BH1504	ncbi-geneid:890633	1.2.1.41	53720
bha:BH1505	ncbi-geneid:891011	2.7.2.11	53633|88697
bha:BH1508	ncbi-geneid:890602	6.3.5.4	52402|56235
bha:BH1510	ncbi-geneid:891017	1.-.-.-	51735
bha:BH1511	ncbi-geneid:890634	1.-.-.-	51735
bha:BH1514	ncbi-geneid:890574	2.4.2.22	53271
bha:BH1515	ncbi-geneid:890569	2.7.1.69	51261
bha:BH1524	ncbi-geneid:890591	3.6.1.13	55811
bha:BH1530	ncbi-geneid:890958	5.4.2.7	53649|143856
bha:BH1531	ncbi-geneid:890963	2.4.2.1	53167
bha:BH1532	ncbi-geneid:890967	2.4.2.1	53167
bha:BH1533	ncbi-geneid:890968	2.4.2.2	52418|54680|47648
bha:BH1535	ncbi-geneid:890792	3.4.16.4	56601|69189
bha:BH1537	ncbi-geneid:890773	2.7.11.1	55874
bha:BH1544	ncbi-geneid:891095	4.1.1.20	51419|50621
bha:BH1545	ncbi-geneid:891014	5.2.1.8	50891
bha:BH1551	ncbi-geneid:891272	2.7.1.5	53067|53067
bha:BH1552	ncbi-geneid:891271	5.3.1.14	51658
bha:BH1554	ncbi-geneid:891246	3.5.4.26|1.1.1.193	53597|53927
bha:BH1555	ncbi-geneid:890999	2.5.1.9	63380|63380
bha:BH1556	ncbi-geneid:890936	3.5.4.25|4.1.99.12	55821|142695
bha:BH1557	ncbi-geneid:890897	2.5.1.9|2.5.1.78	52121
bha:BH1563	ncbi-geneid:890822	1.15.1.1	54719|46609
bha:BH1573	ncbi-geneid:890609	3.4.16.4	56601
bha:BH1576	ncbi-geneid:890468	4.2.1.70|5.4.99.12	55120|55174
bha:BH1581	ncbi-geneid:890729	2.7.13.3	55874|47384|158472|55785
bha:BH1587	ncbi-geneid:890683	3.6.3.34	52540
bha:BH1589	ncbi-geneid:890486	4.1.1.81	53383
bha:BH1590	ncbi-geneid:890739	2.7.1.156|2.7.7.62	52540
bha:BH1591	ncbi-geneid:890485	6.3.5.10	52540|52317
bha:BH1593	ncbi-geneid:890785	3.1.3.73
bha:BH1602	ncbi-geneid:890751	1.1.1.95	51735|143548|52283|55021
bha:BH1603	ncbi-geneid:890807	3.4.19.11	53187|54106
bha:BH1604	ncbi-geneid:890802	3.6.1.1	50324
bha:BH1607	ncbi-geneid:890791	3.6.4.12	52540
bha:BH1613	ncbi-geneid:894009	3.5.1.-	53187|55031
bha:BH1621	ncbi-geneid:891998	6.3.2.4	56059|52440
bha:BH1622	ncbi-geneid:892522	1.4.1.2	51735|53223
bha:BH1623	ncbi-geneid:892508	1.8.1.9	51905
bha:BH1624	ncbi-geneid:892516	3.5.1.1	53774
bha:BH1627	ncbi-geneid:892473	2.5.1.48	53383
bha:BH1628	ncbi-geneid:892502	4.4.1.8	53383
bha:BH1629	ncbi-geneid:892474	2.1.1.10	82282|51730
bha:BH1630	ncbi-geneid:892479	2.1.1.13	82282|56507|51717|52242|47644
bha:BH1631	ncbi-geneid:891408	3.5.1.28	47090
bha:BH1634	ncbi-geneid:892560	2.7.4.14	52540
bha:BH1635	ncbi-geneid:892544	2.3.1.51	69593
bha:BH1640	ncbi-geneid:892540	1.1.1.94	48179|51735
bha:BH1646	ncbi-geneid:893842	3.5.4.16	55620
bha:BH1649	ncbi-geneid:891710	2.1.1	53335
bha:BH1651	ncbi-geneid:893971	4.1.1.-	52507
bha:BH1653	ncbi-geneid:894038	2.5.1.30	48576
bha:BH1654	ncbi-geneid:892312	2.7.4.6	54919
bha:BH1655	ncbi-geneid:891486	2.1.1.80	53335|47757
bha:BH1656	ncbi-geneid:894147	4.2.3.5	103263
bha:BH1657	ncbi-geneid:892389	4.2.3.4	56796
bha:BH1658	ncbi-geneid:894152	5.4.99.5	55298
bha:BH1659	ncbi-geneid:891683	4.1.3.27	56322
bha:BH1660	ncbi-geneid:894186	2.4.2.18	52418|47648
bha:BH1661	ncbi-geneid:892336	4.1.1.48	51366
bha:BH1662	ncbi-geneid:894223	5.3.1.24	51366
bha:BH1663	ncbi-geneid:891883	4.2.1.20	53686
bha:BH1664	ncbi-geneid:894266	4.2.1.20	51366
bha:BH1665	ncbi-geneid:892439	2.6.1.9	53383
bha:BH1666	ncbi-geneid:894280	1.3.1.12	51735|48179|55021
bha:BH1667	ncbi-geneid:891569	2.5.1.19	55205
bha:BH1672	ncbi-geneid:894314	1.10.2.-	50022
bha:BH1673	ncbi-geneid:891990	1.10.2.-	81342
bha:BH1674	ncbi-geneid:894340	1.10.2.-	81648|46626
bha:BH1680	ncbi-geneid:890717	1.3.1.26	55347|51735
bha:BH1681	ncbi-geneid:892603	4.2.3.3	52335
bha:BH1684	ncbi-geneid:891992	2.7.7.25|2.7.7.21|2.7.7.72|3.1.3.-|3.1.4	81891|81301
bha:BH1685	ncbi-geneid:892477	6.3.4.15	55681|46785|50037
bha:BH1687	ncbi-geneid:891991	2.1.2.11	51621
bha:BH1688	ncbi-geneid:894254	6.3.2.1	52374
bha:BH1689	ncbi-geneid:892227	4.1.1.11	50692
bha:BH1691	ncbi-geneid:893730	3.6.4.12	53098|52540
bha:BH1692	ncbi-geneid:891851	3.5.4.28	51556|51338
bha:BH1695	ncbi-geneid:893728	2.6.1.1	53383
bha:BH1696	ncbi-geneid:892086	6.1.1.22	55681|50249
bha:BH1698	ncbi-geneid:893727	4.2.99.18	48150
bha:BH1702	ncbi-geneid:892494	2.4.1.-|3.4	56601|53955|49265
bha:BH1708	ncbi-geneid:892613	2.8.1.1|2.8.1.2	52821|52821
bha:BH1711	ncbi-geneid:891532	4.3.1.19	53686|55021
bha:BH1713	ncbi-geneid:893718	3.1.26.11	56281
bha:BH1728	ncbi-geneid:893712	1.4.7.1	51395|56235|69336
bha:BH1729	ncbi-geneid:891702	1.4.1.13|1.4.1.14	51971|46548|51971
bha:BH1736	ncbi-geneid:892631	2.5.1.48	53383
bha:BH1737	ncbi-geneid:893710	1.1.1.3	55347|51735
bha:BH1738	ncbi-geneid:891665	1.2.1.9	53720
bha:BH1739	ncbi-geneid:892636	3.4.13.9	55920|53092
bha:BH1742	ncbi-geneid:892642	4.2.1.52	51569
bha:BH1748	ncbi-geneid:892640	2.8.1.6	102114
bha:BH1749	ncbi-geneid:893700	3.2.2.21	48150
bha:BH1762	ncbi-geneid:891734	4.3.1.18	53686
bha:BH1763	ncbi-geneid:892652	1.1.1.169	48179|51735
bha:BH1770	ncbi-geneid:893689	3.1.26.4
bha:BH1771	ncbi-geneid:891616	2.1.1.-	53335
bha:BH1776	ncbi-geneid:893688	3.1.4.46	51695
bha:BH1778	ncbi-geneid:892658	2.5.1.-	54593
bha:BH1792	ncbi-geneid:892255	3.6.4.12	52540
bha:BH1795	ncbi-geneid:891928	3.6.3.16	52540
bha:BH1810	ncbi-geneid:891021	3.4.16.4	55166
bha:BH1822	ncbi-geneid:891184	1.2.4.1	52518
bha:BH1823	ncbi-geneid:890855	1.2.4.1	52518|52922
bha:BH1824	ncbi-geneid:894148	2.3.1.12	52777|51230|47005
bha:BH1825	ncbi-geneid:891806	1.8.1.4	51905|55424
bha:BH1828	ncbi-geneid:890860	2.1.1.-	53335
bha:BH1829	ncbi-geneid:890894	1.1.1.284|1.1.1.1	50129|51735
bha:BH1840	ncbi-geneid:892448	2.3.1.41|2.3.1.179	53901|53901|53901
bha:BH1842	ncbi-geneid:891195	1.1.1.100	51735
bha:BH1844	ncbi-geneid:891198	2.3.1.41|2.3.1.180	53901|53901
bha:BH1849	ncbi-geneid:891175	4.2.1.17	52096
bha:BH1850	ncbi-geneid:894412	4.2.1.-	54637
bha:BH1852	ncbi-geneid:891369	2.7.8.-	56214|56214
bha:BH1856	ncbi-geneid:890494	2.7.1.69	55604
bha:BH1857	ncbi-geneid:890542	2.7.1.4	53613
bha:BH1858	ncbi-geneid:890533	3.2.1.26	75005|49899
bha:BH1861	ncbi-geneid:890868	3.2.1.55	51445|51011
bha:BH1871	ncbi-geneid:891374	5.1.3.4	53639
bha:BH1872	ncbi-geneid:892471	2.7.1.16	53067|53067
bha:BH1873	ncbi-geneid:892470	5.3.1.4	53743|50443
bha:BH1874	ncbi-geneid:892569	3.2.1.55	51445|51011
bha:BH1898	ncbi-geneid:892713	6.3.5.9|6.3.1	52540|52317
bha:BH1908	ncbi-geneid:892728	3.2.1.21	51445|52279|49785
bha:BH1917	ncbi-geneid:892805	3.5.1.-	88713
bha:BH1923	ncbi-geneid:892574	3.2.1.21	51445
bha:BH1932	ncbi-geneid:891663	6.2.1.-	56801
bha:BH1967	ncbi-geneid:894535	1.7.-.-	52218
bha:BH1980	ncbi-geneid:891968	1.11.1.6	56634|52317
bha:BH1982	ncbi-geneid:892237	4.3.1.3
bha:BH1983	ncbi-geneid:894560	4.2.1.49	111326
bha:BH1984	ncbi-geneid:892067	3.5.2.7	51556|51338
bha:BH1985	ncbi-geneid:892016	3.5.3.8	52768
bha:BH1987	ncbi-geneid:892239	3.1.-.-	48452
bha:BH1995	ncbi-geneid:894590	1.1.1.157	51735|48179
bha:BH1997	ncbi-geneid:894555	2.3.1.9	53901|53901
bha:BH1999	ncbi-geneid:894631	3.1.2.-	54637
bha:BH2002	ncbi-geneid:892215	1.13.11.4	51182
bha:BH2004	ncbi-geneid:892298	1.13.11.4	51182
bha:BH2006	ncbi-geneid:892498	6.2.1.3	56801
bha:BH2010	ncbi-geneid:891691	1.2.1.3	53720
bha:BH2011	ncbi-geneid:894182	1.1.1.90	50129|51735
bha:BH2022	ncbi-geneid:890474	3.2.1.23	51445|52317
bha:BH2023	ncbi-geneid:890671	3.2.1.89	51445
bha:BH2029	ncbi-geneid:890694	2.3.1.9	53901|53901
bha:BH2041	ncbi-geneid:890603	1.4.3.19	51905|54373
bha:BH2064	ncbi-geneid:892547	1.10.3.-|1.9.3.-	49503|81464
bha:BH2065	ncbi-geneid:892472	1.10.3.-|1.9.3.-	81442
bha:BH2066	ncbi-geneid:891537	1.10.3.-|1.9.3.-	81452
bha:BH2080	ncbi-geneid:891497	3.4.21.-	52743
bha:BH2101	ncbi-geneid:891434	1.4.1.4	53223|51735
bha:BH2105	ncbi-geneid:891391	3.2.1.4	48208
bha:BH2114	ncbi-geneid:892562	3.2.1.37	48208
bha:BH2120	ncbi-geneid:891394	3.2.1.8	51445
bha:BH2130	ncbi-geneid:891169	3.4.-.-	51306
bha:BH2133	ncbi-geneid:891319	2.3.3.9	51645
bha:BH2134	ncbi-geneid:891286	1.1.3.15	56176|55103
bha:BH2139	ncbi-geneid:891575	5.99.1.-	56719|101904
bha:BH2140	ncbi-geneid:891577	5.99.1.-	56719|55874|54211
bha:BH2149	ncbi-geneid:892206	3.4.17.19	55486
bha:BH2156	ncbi-geneid:891910	2.6.1.42	56752
bha:BH2162	ncbi-geneid:892014	4.2.1.75	69618
bha:BH2166	ncbi-geneid:891911	5.3.1.17	51182
bha:BH2167	ncbi-geneid:891909	1.1.1.125	51735
bha:BH2183	ncbi-geneid:892183	3.4.21.-	52743
bha:BH2195	ncbi-geneid:891640	2.6.1.1	53383
bha:BH2200	ncbi-geneid:891772	6.1.1.2	52374
bha:BH2205	ncbi-geneid:891737	2.3.1.61	52777|51230|47005
bha:BH2206	ncbi-geneid:891738	1.2.4.2	52518|52518
bha:BH2209	ncbi-geneid:891749	6.5.1.1	56091|50249
bha:BH2211	ncbi-geneid:891839	5.-.-.-	111337
bha:BH2212	ncbi-geneid:891770	4.4.1.5	54593
bha:BH2216	ncbi-geneid:891892	2.7.1.69	55604
bha:BH2220	ncbi-geneid:891932	1.1.1.18	51735|55347
bha:BH2221	ncbi-geneid:892053	1.1.1.18	51735|55347
bha:BH2223	ncbi-geneid:892029	3.2.1.22	51445
bha:BH2228	ncbi-geneid:892073	3.2.1.22	56327|51735
bha:BH2236	ncbi-geneid:892142	1.-.-.-	55469
bha:BH2237	ncbi-geneid:892144	1.2.1.9	53720
bha:BH2238	ncbi-geneid:892143	3.1.3.48	52788
bha:BH2241	ncbi-geneid:892162	1.7.1.13	55620
bha:BH2243	ncbi-geneid:892323	4.2.3.12	55620
bha:BH2245	ncbi-geneid:892224	3.4.11.-	144052
bha:BH2249	ncbi-geneid:892349	1.8.4.11	55068
bha:BH2255	ncbi-geneid:891599	5.4.3.2	102114
bha:BH2258	ncbi-geneid:891632	2.8.3.-	100950
bha:BH2259	ncbi-geneid:891633	2.8.3.-	100950
bha:BH2260	ncbi-geneid:891728	2.6.-.-	53383
bha:BH2270	ncbi-geneid:892039	3.6.3.34	52540
bha:BH2280	ncbi-geneid:892274	2.3.1.46	52317
bha:BH2282	ncbi-geneid:892296	3.1.26.4
bha:BH2285	ncbi-geneid:891668	6.3.1.5	52402
bha:BH2288	ncbi-geneid:892363	3.1.2.-	54637
bha:BH2299	ncbi-geneid:891920	4.2.1.3	53732|52016
bha:BH2303	ncbi-geneid:891951	2.7.7.9	53448
bha:BH2304	ncbi-geneid:891952	5.1.3.-	51735
bha:BH2309	ncbi-geneid:892154	3.5.2.5	51556|51338
bha:BH2312	ncbi-geneid:892235	1.2.1.27	53720
bha:BH2314	ncbi-geneid:892203	4.1.2.29	51569
bha:BH2315	ncbi-geneid:892234	5.3.99.-	51658
bha:BH2316	ncbi-geneid:891847	1.1.1.18	51735|55347
bha:BH2317	ncbi-geneid:892233	4.2.1.44	51658
bha:BH2318	ncbi-geneid:892283	3.7.1.-	52518|52467|52518
bha:BH2319	ncbi-geneid:892285	2.7.1.92	53613
bha:BH2320	ncbi-geneid:892401	5.3.1.-	51182
bha:BH2322	ncbi-geneid:891696	3.6.3.17	52540|52540
bha:BH2329	ncbi-geneid:891693	1.4.1.1	52283|51735
bha:BH2352	ncbi-geneid:891922	2.2.1.1	52518|52518|52922
bha:BH2356	ncbi-geneid:891406	3.4.21.88	51306|46785
bha:BH2360	ncbi-geneid:892247	6.3.1.2	55931|54368
bha:BH2366	ncbi-geneid:891429	2.5.1.75	52540|52540
bha:BH2373	ncbi-geneid:892252	1.2.7.3	52518
bha:BH2374	ncbi-geneid:891553	1.2.7.3	52518|53323|52922
bha:BH2384	ncbi-geneid:892441	3.6.4.13	52540
bha:BH2391	ncbi-geneid:893129	1.1.1.100	51735
bha:BH2398	ncbi-geneid:891548	3.1.-.-	56281
bha:BH2399	ncbi-geneid:892404	4.2.1.52	51569
bha:BH2400	ncbi-geneid:891854	2.7.2.4	53633|55021|55021
bha:BH2401	ncbi-geneid:892395	1.2.1.11	55347|51735
bha:BH2405	ncbi-geneid:892590	3.4.99.-	63411|63411
bha:BH2407	ncbi-geneid:892596	2.7.7.8	54211|54211|55666|55666|54791|50249
bha:BH2409	ncbi-geneid:892601	2.7.7.2|2.7.1.26	82114|52374
bha:BH2410	ncbi-geneid:892598	5.4.99.12	55120
bha:BH2418	ncbi-geneid:891167	2.7.7.7	53098|50249
bha:BH2419	ncbi-geneid:890502	6.1.1.15	55681|55826|52954
bha:BH2420	ncbi-geneid:890669	3.4.24.-	50156
bha:BH2421	ncbi-geneid:890927	1.1.1.267	55347|51735|69055
bha:BH2423	ncbi-geneid:891047	2.5.1.31	64005
bha:BH2425	ncbi-geneid:890720	2.7.4.22	53633
bha:BH2433	ncbi-geneid:891414	3.5.1.44	64438
bha:BH2435	ncbi-geneid:890726	3.1.1.61	52738|52172
bha:BH2455	ncbi-geneid:892514	3.6.3.14	52540
bha:BH2464	ncbi-geneid:891338	3.4.25.2	56235
bha:BH2467	ncbi-geneid:891541	5.99.1.2	56712|57783
bha:BH2469	ncbi-geneid:891442	6.2.1.5	52210|51735
bha:BH2470	ncbi-geneid:891480	6.2.1.5	56059|52210
bha:BH2475	ncbi-geneid:892454	3.1.26.4	53098
bha:BH2479	ncbi-geneid:892450	2.1.1.31	75217
bha:BH2489	ncbi-geneid:891048	3.1.26.3	69065|54768
bha:BH2491	ncbi-geneid:891379	1.1.1.100	51735
bha:BH2492	ncbi-geneid:891383	2.3.1.39	52151|55048
bha:BH2493	ncbi-geneid:891301	2.3.1.15	53659
bha:BH2495	ncbi-geneid:891400	3.6.1.-|3.6.4.12	52540|52540|50249
bha:BH2497	ncbi-geneid:891397	4.3.1.17	143548|55021
bha:BH2502	ncbi-geneid:891435	5.1.3.1	51366
bha:BH2503	ncbi-geneid:890667	3.6.1.-	52540|50249
bha:BH2504	ncbi-geneid:891437	2.7.11.1	56112
bha:BH2505	ncbi-geneid:891436	3.1.3.16	81606
bha:BH2506	ncbi-geneid:891443	2.1.1.-	102114
bha:BH2507	ncbi-geneid:891441	2.1.1.-	53335|48013
bha:BH2508	ncbi-geneid:891440	2.1.2.9	53328|50486
bha:BH2509	ncbi-geneid:891447	3.6.4.-	52540|52540
bha:BH2510	ncbi-geneid:891446	4.1.1.36|6.3.2.5	102645|52507
bha:BH2511	ncbi-geneid:891451	2.7.7.6	63562
bha:BH2512	ncbi-geneid:891448	2.7.4.8	52540
bha:BH2515	ncbi-geneid:891459	3.6.1.-|3.6.3.8	81665|56784|81660|81653
bha:BH2530	ncbi-geneid:891484	1.2.1.2	53706|50692
bha:BH2532	ncbi-geneid:891489	2.4.2.10	53271
bha:BH2533	ncbi-geneid:891494	4.1.1.23	51366
bha:BH2534	ncbi-geneid:891493	1.3.3.1	51395
bha:BH2535	ncbi-geneid:891498	1.3.5.2	52343|63380
bha:BH2536	ncbi-geneid:891495	6.3.5.5	56059|56059|52440|48108|52440|52335
bha:BH2537	ncbi-geneid:891501	6.3.5.5	52021|52317
bha:BH2538	ncbi-geneid:891500	3.5.2.3	51556|51338
bha:BH2539	ncbi-geneid:891505	2.1.3.2	53671
bha:BH2541	ncbi-geneid:891509	2.4.2.9	53271
bha:BH2542	ncbi-geneid:891506	5.4.99.12	55120|55174
bha:BH2545	ncbi-geneid:891516	6.1.1.5	52374|47323|50677
bha:BH2564	ncbi-geneid:894513	1.1.1.158	56176|56194
bha:BH2565	ncbi-geneid:894450	2.4.1.227	53756
bha:BH2567	ncbi-geneid:892799	6.3.2.9	53623|53244|51984
bha:BH2570	ncbi-geneid:892675	6.3.2.10	53623|53244|63418
bha:BH2571	ncbi-geneid:893169	6.3.2.13	53623|53244|63418
bha:BH2575	ncbi-geneid:892703	2.1.1.-	53335|81799
bha:BH2579	ncbi-geneid:893716	1.1.1.169	48179|51735
bha:BH2582	ncbi-geneid:892859	4.2.1.17	52096
bha:BH2589	ncbi-geneid:890981	2.7.7.3	52374
bha:BH2597	ncbi-geneid:894408	3.-.-.-	51658
bha:BH2603	ncbi-geneid:891413	2.5.1.49	53383
bha:BH2613	ncbi-geneid:892530	1.9.3.1	81452
bha:BH2614	ncbi-geneid:892556	1.9.3.1	81442
bha:BH2615	ncbi-geneid:892567	1.9.3.1	49503|81464|46626
bha:BH2623	ncbi-geneid:892575	4.1.1.86	53383
bha:BH2624	ncbi-geneid:891453	2.6.1.76	53383
bha:BH2625	ncbi-geneid:892496	6.4.1.1	51569|56059|89000|52440|51246|51230
bha:BH2627	ncbi-geneid:892523	3.5.1.2	56601
bha:BH2634	ncbi-geneid:893833	1.1.1.31	51735|48179
bha:BH2635	ncbi-geneid:892577	3.1.3.25	56655
bha:BH2640	ncbi-geneid:892594	4.1.1.18	53383|55904
bha:BH2652	ncbi-geneid:894243	1.8.1.4	51905|55424
bha:BH2653	ncbi-geneid:894396	2.3.1.12	52777|51230|47005
bha:BH2654	ncbi-geneid:890621	1.2.4.1	52518|52922
bha:BH2655	ncbi-geneid:893737	1.2.4.1	52518
bha:BH2658	ncbi-geneid:893733	3.5.1.88	56420
bha:BH2662	ncbi-geneid:893723	3.1.-.-	56281
bha:BH2668	ncbi-geneid:893711	3.5.1.47	53187|55031
bha:BH2669	ncbi-geneid:893692	2.3.1.89	51161
bha:BH2674	ncbi-geneid:893681	1.1.1.44	51735|48179
bha:BH2676	ncbi-geneid:893679	2.7.1.12	53067|53067
bha:BH2677	ncbi-geneid:893670	4.1.3.1	51621
bha:BH2678	ncbi-geneid:893685	3.5.1.16	53187|55031
bha:BH2679	ncbi-geneid:893660	3.5.99.2	48613
bha:BH2713	ncbi-geneid:893562	2.5.1.19	55205
bha:BH2716	ncbi-geneid:893568	2.7.13.3	55874
bha:BH2717	ncbi-geneid:893579	3.5.1.2	56601
bha:BH2718	ncbi-geneid:893559	1.4.1.2	51735|53223
bha:BH2723	ncbi-geneid:893545	3.2.1.23	51445|74650|49785|49303|49303
bha:BH2730	ncbi-geneid:893532	1.1.3.15	56176|55103
bha:BH2734	ncbi-geneid:893551	2.7.11.1	56112|56112
bha:BH2737	ncbi-geneid:893516	1.5.1.12	53720
bha:BH2740	ncbi-geneid:893511	1.5.99.8	51730
bha:BH2741	ncbi-geneid:893508	2.7.7.7	56672|100879
bha:BH2748	ncbi-geneid:893495	1.6.99.-	52218
bha:BH2752	ncbi-geneid:893487	2.7.13.3	103190|55874|55785|55890
bha:BH2755	ncbi-geneid:893480	5.1.3.3	74650
bha:BH2756	ncbi-geneid:893506	2.7.1.17	53067|53067
bha:BH2757	ncbi-geneid:893475	5.3.1.5	51658
bha:BH2761	ncbi-geneid:893465	2.3.1.168	52777|51230|47005
bha:BH2762	ncbi-geneid:893462	1.2.4.4	52518|52922
bha:BH2763	ncbi-geneid:893467	1.2.4.4	52518
bha:BH2764	ncbi-geneid:893460	1.8.1.4	51905|55424
bha:BH2765	ncbi-geneid:893458	1.4.1.9	51735|53223
bha:BH2775	ncbi-geneid:893427	3.4.21.116	50156|50494
bha:BH2779	ncbi-geneid:893421	2.2.1.7	52518|52518|52922
bha:BH2781	ncbi-geneid:893428	2.5.1.1|2.5.1.10|2.5.1.29	48576
bha:BH2782	ncbi-geneid:893413	3.1.11.6	116842
bha:BH2784	ncbi-geneid:893408	1.5.1.5|3.5.4.9	51735|53223
bha:BH2787	ncbi-geneid:893403	6.4.1.2|6.3.4.14	56059|52440|51246
bha:BH2788	ncbi-geneid:893401	6.4.1.2	51230
bha:BH2800	ncbi-geneid:893367	3.4.-.-	55920|53092
bha:BH2801	ncbi-geneid:893371	4.2.1.10	52304
bha:BH2810	ncbi-geneid:893351	1.17.4.1	51998
bha:BH2811	ncbi-geneid:893346	2.6.1.21	56752
bha:BH2812	ncbi-geneid:893348	2.7.7.63
bha:BH2814	ncbi-geneid:893342	1.4.4.2	53383
bha:BH2815	ncbi-geneid:893340	1.4.4.2	53383
bha:BH2816	ncbi-geneid:893338	2.1.2.10	103025|101790
bha:BH2830	ncbi-geneid:893272	1.11.1.9	52833
bha:BH2834	ncbi-geneid:893270	3.6.4.12	52540
bha:BH2843	ncbi-geneid:893239	1.3.1.10|1.3.1.9	51735
bha:BH2845	ncbi-geneid:893255	3.6.1.41	56300
bha:BH2847	ncbi-geneid:893228	5.4.99.12	55120
bha:BH2848	ncbi-geneid:893237	2.7.1.23	111331
bha:BH2849	ncbi-geneid:893224	2.7.6.5	81301
bha:BH2853	ncbi-geneid:893211	1.2.1.2	53706|50692
bha:BH2856	ncbi-geneid:893217	3.4.24.-	55486
bha:BH2858	ncbi-geneid:893221	2.7.8.-	56024|56024
bha:BH2861	ncbi-geneid:893191	1.20.4.1	52833
bha:BH2870	ncbi-geneid:893181	6.1.1.2	52374
bha:BH2875	ncbi-geneid:893152	2.7.1.33	52540
bha:BH2877	ncbi-geneid:893154	3.4.16.4	56601
bha:BH2879	ncbi-geneid:893145	3.5.1.28	54106
bha:BH2881	ncbi-geneid:893135	2.7.7.19	81891|81301
bha:BH2882	ncbi-geneid:893148	2.3.1.179	53901|53901
bha:BH2883	ncbi-geneid:893128	2.3.1.41|2.3.1.180	53901
bha:BH2891	ncbi-geneid:893118	5.1.3.2	51735
bha:BH2894	ncbi-geneid:893113	2.1.3.3	53671
bha:BH2895	ncbi-geneid:893101	6.3.5.5	56059|56059|52440|48108|52440
bha:BH2896	ncbi-geneid:893107	6.3.5.5	52317|52021
bha:BH2897	ncbi-geneid:893097	2.6.1.11	53383
bha:BH2898	ncbi-geneid:893103	2.7.2	53633
bha:BH2899	ncbi-geneid:893093	2.3.1.35|2.3.1.1	56266
bha:BH2900	ncbi-geneid:893099	1.2.1	55347|51735
bha:BH2903	ncbi-geneid:893083	3.2.1.10	51445|51011
bha:BH2941	ncbi-geneid:893021	5.4.3.8	53383
bha:BH2952	ncbi-geneid:892976	4.-.-.-	102114|52242
bha:BH2954	ncbi-geneid:892972	2.7.-.-	52540
bha:BH2955	ncbi-geneid:892988	5.4.99.2	51703|52242
bha:BH2956	ncbi-geneid:892970	5.4.99.2	51703|52242
bha:BH2957	ncbi-geneid:892974	6.4.1.3	52096|52096
bha:BH2970	ncbi-geneid:892929	2.7.13.3
bha:BH2984	ncbi-geneid:892897	3.5.3.1	52768
bha:BH2991	ncbi-geneid:892890	3.6.3.27	52540
bha:BH2998	ncbi-geneid:892867	1.20.4.1	52788
bha:BH3001	ncbi-geneid:892869	2.3.1.79	51161
bha:BH3014	ncbi-geneid:892824	3.1.26.-	50249
bha:BH3019	ncbi-geneid:892822	2.-.-.-	54690
bha:BH3025	ncbi-geneid:892811	3.2.-.-	52317
bha:BH3037	ncbi-geneid:890713	6.3.2.17|6.3.2.12	53623|53244
bha:BH3038	ncbi-geneid:890899	6.1.1.9	52374|47323|50677|46589
bha:BH3043	ncbi-geneid:890911	5.4.3.8	53383
bha:BH3044	ncbi-geneid:890913	4.2.1.24	51569
bha:BH3045	ncbi-geneid:890915	4.2.1.75	69618
bha:BH3046	ncbi-geneid:890558	2.5.1.61	53850|54782
bha:BH3048	ncbi-geneid:890506	1.2.1.70	69742|51735|69075
bha:BH3050	ncbi-geneid:890487	3.4.21.53	54211|52540|88697
bha:BH3051	ncbi-geneid:890505	3.4.21.-	52540|54211
bha:BH3052	ncbi-geneid:890498	3.4.21.-	52540|57716
bha:BH3055	ncbi-geneid:890613	4.2.1.33|4.2.1.35	52016
bha:BH3056	ncbi-geneid:890665	4.2.1.33|4.2.1.35	53732
bha:BH3057	ncbi-geneid:891019	1.1.1.85	53659
bha:BH3058	ncbi-geneid:890524	2.3.3.13	51569|110921
bha:BH3059	ncbi-geneid:890538	1.1.1.86	51735|48179
bha:BH3060	ncbi-geneid:890555	2.2.1.6	55021|55021
bha:BH3061	ncbi-geneid:890880	2.2.1.6	52518|52467
bha:BH3062	ncbi-geneid:891012	4.2.1.9	143975|52016
bha:BH3067	ncbi-geneid:890587	3.6.1.15	52972
bha:BH3068	ncbi-geneid:890838	2.7.7.56	54211|55666
bha:BH3071	ncbi-geneid:890488	5.1.1.3	53681|53681
bha:BH3073	ncbi-geneid:890704	2.7.3.9	51621|47831|52009
bha:BH3090	ncbi-geneid:891075	3.1.2.-	54637
bha:BH3091	ncbi-geneid:890924	1.3.99.1	46548|54292
bha:BH3092	ncbi-geneid:891071	1.3.5.1|1.3.99.1	51905|46977|56425
bha:BH3093	ncbi-geneid:891076	1.3.99.1	81343
bha:BH3096	ncbi-geneid:891066	2.7.2.4	53633|55021|55021
bha:BH3101	ncbi-geneid:891064	4.2.1.17	52096
bha:BH3103	ncbi-geneid:891062	6.2.1.3	56801
bha:BH3104	ncbi-geneid:891059	6.2.1.3	56801
bha:BH3110	ncbi-geneid:891037	6.1.1.20	56037|55681|50249|54991|46955
bha:BH3111	ncbi-geneid:891051	6.1.1.20	55681|46589
bha:BH3118	ncbi-geneid:890470	3.4.21.92	52096
bha:BH3130	ncbi-geneid:890510	3.6.3.25	52540|50331
bha:BH3141	ncbi-geneid:890593	6.1.1.3	55681|55186|52954|81271
bha:BH3148	ncbi-geneid:890616	4.1.1.50	56276
bha:BH3149	ncbi-geneid:890615	1.2.1.12	55347|51735
bha:BH3150	ncbi-geneid:890618	2.7.1.24	52540
bha:BH3152	ncbi-geneid:890627	3.2.2.23|4.2.99.18	81624|46946|57716
bha:BH3153	ncbi-geneid:890619	2.7.7.7	56672|88723|53098|47807
bha:BH3154	ncbi-geneid:890636	3.4.-.-	117892
bha:BH3155	ncbi-geneid:890629	3.4.-.-	117892
bha:BH3156	ncbi-geneid:890637	2.7.13.3	55874|47384|55785|158472
bha:BH3158	ncbi-geneid:890638	1.1.1.37	56327|51735
bha:BH3159	ncbi-geneid:890641	1.1.1.41	53659
bha:BH3160	ncbi-geneid:890640	2.3.3.5|2.3.3.1	48256
bha:BH3163	ncbi-geneid:893758	2.7.1.40	51621|52935|52009|50800
bha:BH3164	ncbi-geneid:890651	2.7.1.11	53784
bha:BH3165	ncbi-geneid:893744	6.4.1.2	52096
bha:BH3166	ncbi-geneid:890652	6.4.1.2	52096
bha:BH3168	ncbi-geneid:890697	1.1.1.38	51735|53223
bha:BH3169	ncbi-geneid:890730	2.7.7.7	89550
bha:BH3179	ncbi-geneid:890964	3.4.13.9	55920|53092
bha:BH3180	ncbi-geneid:890953	1.4.1.1	52283|51735
bha:BH3182	ncbi-geneid:890957	1.1.1.100	51735
bha:BH3186	ncbi-geneid:890656	4.3.2.1	48557
bha:BH3187	ncbi-geneid:890779	6.3.4.5	69864|52402
bha:BH3192	ncbi-geneid:890818	2.7.2.1	53067|53067
bha:BH3194	ncbi-geneid:891279	1.11.1.15	52833
bha:BH3198	ncbi-geneid:891172	3.4.21.-	52096
bha:BH3199	ncbi-geneid:891192	2.7.1.23	111331
bha:BH3201	ncbi-geneid:891190	6.2.1.1	56801
bha:BH3204	ncbi-geneid:890755	2.8.1.7	53383
bha:BH3206	ncbi-geneid:891186	3.1.3.15	89550
bha:BH3228	ncbi-geneid:890495	6.1.1.1	52374|55174
bha:BH3232	ncbi-geneid:890846	3.2.1.73	49899|49899|49899
bha:BH3234	ncbi-geneid:890947	6.2.1.1	56801
bha:BH3235	ncbi-geneid:890891	2.3.1.-	55729
bha:BH3238	ncbi-geneid:890949	3.2.2.16|3.2.2.9	53167
bha:BH3242	ncbi-geneid:890982	2.5.1.54|5.4.99.5	51569
bha:BH3246	ncbi-geneid:891097	3.4.11.-	144052
bha:BH3248	ncbi-geneid:891104	6.3.2.8	53623|53244|51984
bha:BH3249	ncbi-geneid:891092	2.4.2.11	51690|54675
bha:BH3261	ncbi-geneid:891122	2.1.1.33	53335
bha:BH3264	ncbi-geneid:891026	3.2.1.41	51445|81296
bha:BH3265	ncbi-geneid:891124	3.5.1.10	53328|55021
bha:BH3270	ncbi-geneid:891103	6.5.1.-	55144
bha:BH3271	ncbi-geneid:890766	2.5.1.47	53686
bha:BH3272	ncbi-geneid:891084	3.5.1.18	53187|55031
bha:BH3273	ncbi-geneid:891099	5.4.99.12	55120|55174
bha:BH3281	ncbi-geneid:891254	6.1.1.4	52374|50677|47323
bha:BH3283	ncbi-geneid:891022	4.1.2.5	53383
bha:BH3286	ncbi-geneid:891093	4.2.1.1	53056
bha:BH3288	ncbi-geneid:891154	3.1.1.5	53474
bha:BH3292	ncbi-geneid:891147	3.6.3.34	52540
bha:BH3293	ncbi-geneid:891123	1.14.99.3	54909
bha:BH3295	ncbi-geneid:891117	3.6.3.34	52540
bha:BH3300	ncbi-geneid:891024	2.5.1.6	55973|55973|55973
bha:BH3302	ncbi-geneid:891020	4.1.1.49	53795|68923
bha:BH3313	ncbi-geneid:890517	4.4.1.8	53383
bha:BH3316	ncbi-geneid:890688	1.2.1.16	53720
bha:BH3321	ncbi-geneid:890575	1.5.1.29	52218
bha:BH3326	ncbi-geneid:891013	3.1.1.41	53474
bha:BH3343	ncbi-geneid:891275	5.3.1.9	53697
bha:BH3344	ncbi-geneid:890759	1.1.1.-	56796
bha:BH3349	ncbi-geneid:891270	2.7.1.50	53613
bha:BH3350	ncbi-geneid:890754	2.6.1.-	53383
bha:BH3353	ncbi-geneid:890843	4.4.1.21	63411
bha:BH3363	ncbi-geneid:890996	2.7.7.24	53448
bha:BH3364	ncbi-geneid:891242	4.2.1.46	51735
bha:BH3365	ncbi-geneid:890986	1.1.1.133	51735
bha:BH3366	ncbi-geneid:3248127	5.1.3.13	51182
bha:BH3379	ncbi-geneid:891336	5.1.3.2	51735
bha:BH3385	ncbi-geneid:891321	2.7.1.25	52540
bha:BH3386	ncbi-geneid:891323	2.7.7.4	52374|88697
bha:BH3387	ncbi-geneid:891313	5.99.1.2	56712
bha:BH3393	ncbi-geneid:891302	2.7.1.29	82549
bha:BH3396	ncbi-geneid:891300	2.7.1.-	101473
bha:BH3397	ncbi-geneid:891296	2.7.1.-	82549
bha:BH3401	ncbi-geneid:891285	3.4.11.1	53187|52949
bha:BH3407	ncbi-geneid:891005	1.6.99.3	51905
bha:BH3408	ncbi-geneid:891164	1.8.1.9	51905
bha:BH3412	ncbi-geneid:891156	5.1.1.7	54506
bha:BH3415	ncbi-geneid:894392	1.6.99.3	51905|46689|48498
bha:BH3420	ncbi-geneid:894385	2.7.1.39	55060|54211
bha:BH3421	ncbi-geneid:894384	4.2.3.1	53686
bha:BH3422	ncbi-geneid:894390	1.1.1.3	55347|51735|55021
bha:BH3431	ncbi-geneid:894407	3.1.3.11	56655
bha:BH3435	ncbi-geneid:894530	2.8.1.8	102114
bha:BH3447	ncbi-geneid:894212	2.7.13.3	55874|158472
bha:BH3450	ncbi-geneid:894361	1.5.1.3	53597
bha:BH3451	ncbi-geneid:894271	2.1.1.45	55831
bha:BH3469	ncbi-geneid:891549	2.8.1.7|4.4.1.16	53383
bha:BH3485	ncbi-geneid:893984	1.20.4.1	52833
bha:BH3487	ncbi-geneid:893981	2.3.1.9|2.3.1.16	53901|53901
bha:BH3488	ncbi-geneid:894230	1.1.1.35	51735|52096|48179|48179
bha:BH3508	ncbi-geneid:894482	2.1.1.37	53335
bha:BH3510	ncbi-geneid:894091	3.5.1.28	53187|110997
bha:BH3553	ncbi-geneid:894497	3.1.-.-	50249|50249|50249|50249
bha:BH3554	ncbi-geneid:894602	3.1.1.1	53474
bha:BH3556	ncbi-geneid:892463	4.2.1.11	51604|54826
bha:BH3557	ncbi-geneid:893795	5.4.2.1	64158|53649
bha:BH3558	ncbi-geneid:893935	5.3.1.1	51351
bha:BH3559	ncbi-geneid:890617	2.7.2.3	53748
bha:BH3560	ncbi-geneid:893827	1.2.1.12	55347|51735
bha:BH3564	ncbi-geneid:894331	3.4.21.92	52096
bha:BH3570	ncbi-geneid:893977	3.6.1.-	55811
bha:BH3571	ncbi-geneid:893963	1.8.1.9	51905
bha:BH3574	ncbi-geneid:893992	2.7.1.69	55604
bha:BH3575	ncbi-geneid:894125	4.2.-.-	53697
bha:BH3577	ncbi-geneid:893912	3.6.1.31|3.5.4.19	141734|101386
bha:BH3578	ncbi-geneid:893988	4.1.3.-	51366
bha:BH3579	ncbi-geneid:893784	5.3.1.16	51366
bha:BH3580	ncbi-geneid:893993	2.4.2.-	52317
bha:BH3581	ncbi-geneid:894060	4.2.1.19	54211|54211
bha:BH3582	ncbi-geneid:893911	1.1.1.23	53720
bha:BH3583	ncbi-geneid:893807	2.4.2.17	53850
bha:BH3584	ncbi-geneid:893798	6.1.1.21	55681
bha:BH3587	ncbi-geneid:893831	3.6.1.1	56784
bha:BH3590	ncbi-geneid:893908	2.7.11.-|2.7.4	53795|75138
bha:BH3599	ncbi-geneid:894221	3.4.21.102	52096|50156|47090
bha:BH3629	ncbi-geneid:893881	2.7.13.3	55874
bha:BH3631	ncbi-geneid:894205	3.4.19.3	53182
bha:BH3649	ncbi-geneid:893779	5.1.3.2	51735
bha:BH3652	ncbi-geneid:893933	2.7.7.9	53448
bha:BH3665	ncbi-geneid:894196	3.5.1.28	53187|47090|47090|47090|47090|47090
bha:BH3667	ncbi-geneid:893787	3.1.3.48	89550
bha:BH3673	ncbi-geneid:894213	3.6.3.-	52540
bha:BH3683	ncbi-geneid:893914	3.2.1.37	75005|49899
bha:BH3700	ncbi-geneid:894155	3.1.4.46	51695
bha:BH3701	ncbi-geneid:894171	3.2.1.23	51445|52317
bha:BH3706	ncbi-geneid:893909	3.1.-.-	48452
bha:BH3708	ncbi-geneid:893991	1.1.1.22	51735|48179|52413
bha:BH3709	ncbi-geneid:893875	5.1.3.-	51735
bha:BH3715	ncbi-geneid:894300	5.1.3.2	51735
bha:BH3717	ncbi-geneid:894310	2.7.7.9	53448
bha:BH3723	ncbi-geneid:893782	4.1.2.14|4.1.3.16	51569
bha:BH3724	ncbi-geneid:893931	2.7.1.45	53613
bha:BH3728	ncbi-geneid:894064	2.7.1.15	53613
bha:BH3729	ncbi-geneid:893786	5.-.-.-	102546
bha:BH3730	ncbi-geneid:894249	3.6.3.17	52540|52540
bha:BH3735	ncbi-geneid:890929	4.2.1.-	54637
bha:BH3741	ncbi-geneid:894270	2.7.7.7
bha:BH3749	ncbi-geneid:893913	2.5.1.7	55205
bha:BH3753	ncbi-geneid:894253	3.6.3.14	51344|46604
bha:BH3754	ncbi-geneid:893856	3.6.3.14	52540|47917|50615
bha:BH3755	ncbi-geneid:894087	3.6.3.14	52943
bha:BH3756	ncbi-geneid:892694	3.6.3.14	52540|47917|50615
bha:BH3757	ncbi-geneid:894215	3.6.3.14	47928
bha:BH3758	ncbi-geneid:892682	3.6.3.14	81573
bha:BH3759	ncbi-geneid:894224	3.6.3.14	81333
bha:BH3760	ncbi-geneid:892653	3.6.3.14	81336
bha:BH3764	ncbi-geneid:893907	2.4.2.9	53271
bha:BH3765	ncbi-geneid:894524	2.1.2.1	53383
bha:BH3767	ncbi-geneid:893973	5.3.1.6	89623
bha:BH3769	ncbi-geneid:894563	3.1.3.48	52788
bha:BH3774	ncbi-geneid:893937	2.1.1.-	53335
bha:BH3776	ncbi-geneid:893813	1.6.-.-	51905|55424
bha:BH3779	ncbi-geneid:893792	2.7.1.21	52540|57716
bha:BH3783	ncbi-geneid:893975	3.1.3.11	56655
bha:BH3784	ncbi-geneid:894582	2.5.1.7	55205
bha:BH3785	ncbi-geneid:893970	2.2.1.2	51569
bha:BH3786	ncbi-geneid:893870	4.1.2.13	51569
bha:BH3792	ncbi-geneid:890528	6.3.4.2	52540|52317
bha:BH3796	ncbi-geneid:890712	5.4.99.2	51703|52540|52242
bha:BH3798	ncbi-geneid:890556	1.3.99.-	56645|47203
bha:BH3799	ncbi-geneid:890676	1.3.99.-	56645|47203
bha:BH3800	ncbi-geneid:890592	1.1.1.157	51735|48179
bha:BH3801	ncbi-geneid:890600	2.3.1.9	53901|53901
bha:BH3803	ncbi-geneid:890576	2.7.8.-	56024|56024
bha:BH3808	ncbi-geneid:890595	6.1.1.19	52374|47323|55190
bha:BH3811	ncbi-geneid:890511	2.5.1.16	53335
bha:BH3814	ncbi-geneid:894139	5.3.2.-	55331
bha:BH3823	ncbi-geneid:894039	2.3.1.8	53659
bha:BH3824	ncbi-geneid:891510	4.2.1.17	52096
bha:BH3836	ncbi-geneid:894421	1.14.13.3	56645|47203
bha:BH3839	ncbi-geneid:891422	2.7.13.3	103190|55874|55890|55785
bha:BH3850	ncbi-geneid:894417	3.2.2.-	52141
bha:BH3851	ncbi-geneid:891479	1.1.1.17	51735|48179
bha:BH3852	ncbi-geneid:894419	2.7.1.69	55804
bha:BH3854	ncbi-geneid:892459	2.7.1.69	52794
bha:BH3859	ncbi-geneid:891399	1.-.-.-	55469
bha:BH3860	ncbi-geneid:891540	1.7.-.-	52218
bha:BH3864	ncbi-geneid:891284	5.4.2.6	56784
bha:BH3867	ncbi-geneid:890923	6.3.1.2	55931|54368
bha:BH3868	ncbi-geneid:891018	3.2.1.20	51445|51011
bha:BH3873	ncbi-geneid:891199	2.2.1.6	52518|52518|52467
bha:BH3885	ncbi-geneid:890909	1.6.99.-	52218
bha:BH3896	ncbi-geneid:890579	1.1.1.100	51735
bha:BH3907	ncbi-geneid:891070	2.3.1.47	53383
bha:BH3912	ncbi-geneid:890934	2.7.13.3	55874|47384
bha:BH3916	ncbi-geneid:890919	5.3.1.8	51182
bha:BH3918	ncbi-geneid:891267	3.2.1.21	51445
bha:BH3920	ncbi-geneid:891089	2.7.1.69	46973
bha:BH3921	ncbi-geneid:891077	2.7.1.69	52794
bha:BH3922	ncbi-geneid:891314	2.7.8.23	51621
bha:BH3923	ncbi-geneid:890974	4.2.1.79	103378
bha:BH3924	ncbi-geneid:890500	2.3.3.1	48256
bha:BH3930	ncbi-geneid:891155	4.1.1.-	50475|143968|143968
bha:BH3937	ncbi-geneid:891260	1.1.1.27	56327|51735
bha:BH3940	ncbi-geneid:891250	1.5.1.12	53720
bha:BH3942	ncbi-geneid:891129	1.4.1.2	51735|53223
bha:BH3943	ncbi-geneid:891262	2.6.1.13	53383
bha:BH3948	ncbi-geneid:894476	3.5.3.1	52768
bha:BH3957	ncbi-geneid:893069	1.5.1.7	51735
bha:BH3958	ncbi-geneid:892795	4.1.1.-	51419|50621
bha:BH3960	ncbi-geneid:893088	1.1.5.4	51905
bha:BH4003	ncbi-geneid:892780	2.1.1.72	53335
bha:BH4004	ncbi-geneid:894605	2.1.1.72	53335
bha:BH4014	ncbi-geneid:894619	3.1.-.-	48452
bha:BH4022	ncbi-geneid:894506	3.4.21.-	50494|50156
bha:BH4026	ncbi-geneid:892798	2.7.13.3	55874|47384|55785|158472|103190
bha:BH4028	ncbi-geneid:894569	6.3.4.4	52540
bha:BH4029	ncbi-geneid:894502	3.6.4.12	52540|48024
bha:BH4036	ncbi-geneid:892760	3.6.3.3|3.6.3.5	56784|81653|81665|55008
bha:BH4043	ncbi-geneid:894599	1.7.-.-	52218
bha:BH4060	ncbi-geneid:892716	2.1.1.170	53335
bha:BH4065	ncbi-geneid:892738	3.1.26.5	54211
