# Supplementary material for: Tracing the Repertoire of Promiscuous Enzymes along the Metabolic Pathways in Archaeal Organisms
Source: Life (Basel). 2017 Jul 13;7(3):30. doi: 10.3390/life7030030 (PMC5617955; doi:10.3390/life7030030)
Supplement: Supplementary file 1 [file life-07-00030-s001.zip › Table_S2/bhe.txt]

KEGGID	NCBIGI	ECs	SFamilyID
bhe:BH00030	ncbi-geneid:2866080	1.1.1.25	51735|53223
bhe:BH00040	ncbi-geneid:2865422	2.7.1.24	52540
bhe:BH00050	ncbi-geneid:2865139	2.7.7.7
bhe:BH00060	ncbi-geneid:2865517	2.7.7.7	56672|88723|53098|47807
bhe:BH00120	ncbi-geneid:2865990	2.1.1.-	53335
bhe:BH00170	ncbi-geneid:2865955	3.6.3.-	52540
bhe:BH00180	ncbi-geneid:2864765	2.7.1.69	55804
bhe:BH00200	ncbi-geneid:2865957	2.1.1.-	102114
bhe:BH00240	ncbi-geneid:2865606	6.1.1.6	52374|48163
bhe:BH00310	ncbi-geneid:2866066	3.3.1.1	52283|51735
bhe:BH00320	ncbi-geneid:2865964	1.6.5.3|1.6.99.3	51735
bhe:BH00330	ncbi-geneid:2866037	6.3.2.12|6.3.2.17	53623|53244
bhe:BH00340	ncbi-geneid:2866056	6.4.1.2	52096
bhe:BH00380	ncbi-geneid:2864511	4.1.1.36|6.3.2.5	102645|52507|47598
bhe:BH00400	ncbi-geneid:2864848	2.1.1	53335
bhe:BH00410	ncbi-geneid:2865344	5.99.1.3	56719|55874|54211
bhe:BH00520	ncbi-geneid:2864506	3.5.1.18	53187|55031
bhe:BH00530	ncbi-geneid:2865349	1.3.99.22	102114
bhe:BH00540	ncbi-geneid:2865975	3.6.1.15	52972
bhe:BH00570	ncbi-geneid:2865976	6.5.1.-	55144
bhe:BH00590	ncbi-geneid:2865977	2.7.1.69	53062
bhe:BH00610	ncbi-geneid:2865400	2.7.13.3	55874|47384
bhe:BH00690	ncbi-geneid:2866072	2.7.2	53633
bhe:BH00720	ncbi-geneid:2864854	2.3.1.117	51161
bhe:BH00740	ncbi-geneid:2865243	5.4.99.12	55120
bhe:BH00750	ncbi-geneid:2865898	2.1.2.9	53328|50486
bhe:BH00760	ncbi-geneid:2864510	3.5.1.88	56420
bhe:BH00810	ncbi-geneid:2865388	4.2.99.18	48150
bhe:BH00840	ncbi-geneid:2865126	6.1.1.20	55681|46589
bhe:BH00850	ncbi-geneid:2866035	6.1.1.20	56037|50249|55681|54991|46955
bhe:BH00910	ncbi-geneid:2865455	2.4.2.11	51690|54675
bhe:BH00920	ncbi-geneid:2864683	2.4.1.-	48208|74650|74650|53448
bhe:BH00940	ncbi-geneid:2865420	2.7.4.14	52540
bhe:BH00950	ncbi-geneid:2866077	2.5.1.19	55205
bhe:BH00980	ncbi-geneid:2865557	4.2.1.9	143975|52016
bhe:BH01010	ncbi-geneid:2865608	1.1.1.40	51735|53659|53223
bhe:BH01090	ncbi-geneid:2866074	2.6.1.17|2.6.1.11	53383
bhe:BH01150	ncbi-geneid:2865407	3.6.3.41	52540
bhe:BH01160	ncbi-geneid:2866057	4.2.1.3	53732|52016
bhe:BH01190	ncbi-geneid:2865138	2.7.7.7	55979|55979|55979
bhe:BH01210	ncbi-geneid:2866082	4.2.1.10	52304
bhe:BH01220	ncbi-geneid:2865438	1.10.3.-	49503|81464
bhe:BH01230	ncbi-geneid:2865439	1.10.3.-	81442
bhe:BH01240	ncbi-geneid:2865440	1.10.3.-	81452
bhe:BH01260	ncbi-geneid:2865051	1.1.1.94	48179|51735
bhe:BH01270	ncbi-geneid:2865165	1.3.1.10|1.3.1.9	51735
bhe:BH01280	ncbi-geneid:2865158	2.3.1.41	53901|53901
bhe:BH01290	ncbi-geneid:2865157	4.2.1.60	54637
bhe:BH01370	ncbi-geneid:2865049	5.3.1.9	53697
bhe:BH01540	ncbi-geneid:2865524	3.6.1.11|3.6.1.40	53067|53067
bhe:BH01550	ncbi-geneid:2864718	2.1.1.-	53335
bhe:BH01570	ncbi-geneid:2865531	2.7.2.11	53633|88697
bhe:BH01580	ncbi-geneid:2865530	1.2.1.41	53720
bhe:BH01590	ncbi-geneid:2865375	2.7.7.18	52374
bhe:BH01630	ncbi-geneid:2865429	3.4.21.102	52096|50156
bhe:BH01640	ncbi-geneid:2865562	3.6.1.-	55811
bhe:BH01690	ncbi-geneid:2865518	3.6.1.1	50324
bhe:BH01720	ncbi-geneid:2864508	3.4.15.5	55486
bhe:BH01750	ncbi-geneid:2864728	2.7.7.9	53448
bhe:BH01800	ncbi-geneid:2865342	1.1.1.205	51412|54631
bhe:BH01810	ncbi-geneid:2865201	2.1.1.-	53335
bhe:BH01820	ncbi-geneid:2865341	6.3.5.2	52402|52317|54810
bhe:BH01830	ncbi-geneid:2864612	3.1.4.46	51695
bhe:BH01840	ncbi-geneid:2865807	3.6.3.20	52540|50331
bhe:BH01940	ncbi-geneid:2865383	1.17.4.1	51998|48168
bhe:BH01950	ncbi-geneid:2865384	1.17.4.1	47240
bhe:BH01960	ncbi-geneid:2865348	2.1.1.-	53335
bhe:BH02010	ncbi-geneid:2866075	2.3.1.35|2.3.1.1	56266
bhe:BH02020	ncbi-geneid:2865372	3.6.1.-	55811
bhe:BH02040	ncbi-geneid:2865017	3.4.11.1	53187|52949
bhe:BH02050	ncbi-geneid:2865421	2.7.1.33	52540
bhe:BH02060	ncbi-geneid:2866071	3.5.1.1	53774
bhe:BH02070	ncbi-geneid:2865447	3.4.25.2	56235
bhe:BH02090	ncbi-geneid:2864583	2.1.1.172	53335
bhe:BH02100	ncbi-geneid:2865516	2.7.7.8	54211|54211|55666|55666|54791|50249
bhe:BH02130	ncbi-geneid:2865244	5.4.99.12	55120
bhe:BH02190	ncbi-geneid:2864622	2.1.1.33	53335
bhe:BH02200	ncbi-geneid:2865616	2.5.1.6	55973|55973|55973
bhe:BH02220	ncbi-geneid:2865592	2.3.1.-	56317
bhe:BH02270	ncbi-geneid:2864626	2.3.1.128	55729
bhe:BH02320	ncbi-geneid:2865140	2.7.7.7	52540|48019
bhe:BH02350	ncbi-geneid:2865030	4.2.1.51	53850|55021
bhe:BH02360	ncbi-geneid:2865568	2.7.7.38	53448
bhe:BH02420	ncbi-geneid:2865340	6.3.2.3	56059|52440
bhe:BH02460	ncbi-geneid:2865539	3.6.3.27	52540
bhe:BH02500	ncbi-geneid:2865256	3.4.11.-	144052
bhe:BH02510	ncbi-geneid:2865370	3.2.2.23|4.2.99.18	81624|46946|57716
bhe:BH02530	ncbi-geneid:2864809	3.1.13.5
bhe:BH02580	ncbi-geneid:2865553	6.1.1.5	52374|47323|50677
bhe:BH02610	ncbi-geneid:2865261	5.4.99.12	55120|55174
bhe:BH02620	ncbi-geneid:2865262	2.1.1.171	53335
bhe:BH02660	ncbi-geneid:2865569	2.-.-.-	53756
bhe:BH02670	ncbi-geneid:2865602	2.7.1.130	52540
bhe:BH02700	ncbi-geneid:2865266	3.5.4.13	51283|51283
bhe:BH02710	ncbi-geneid:2865591	1.1.2.3	51395
bhe:BH02950	ncbi-geneid:2865628	3.2.1.17	53955
bhe:BH03780	ncbi-geneid:2865182	2.6.1.52	53383
bhe:BH03790	ncbi-geneid:2864766	6.3.4.4	52540
bhe:BH03820	ncbi-geneid:2864807	5.4.99.12	55120|55174
bhe:BH03830	ncbi-geneid:2866068	1.2.1.3	53720
bhe:BH03870	ncbi-geneid:2864782	1.3.3.1	51395
bhe:BH03890	ncbi-geneid:2864742	6.3.1.2	55931|54368
bhe:BH03900	ncbi-geneid:2865657	1.4.3.-	51905
bhe:BH03910	ncbi-geneid:2864814	1.1.1.49	55347|51735
bhe:BH03930	ncbi-geneid:2865146	4.2.1.12	143975|52016
bhe:BH03940	ncbi-geneid:2866038	1.5.1.5|3.5.4.9	51735|53223
bhe:BH03960	ncbi-geneid:2865659	2.1.1.-	75217|88697
bhe:BH03970	ncbi-geneid:2865057	6.3.2.2	55931
bhe:BH04020	ncbi-geneid:2864849	2.1.1.64	53335
bhe:BH04030	ncbi-geneid:2865605	2.7.2.4	53633|55021|55021
bhe:BH04110	ncbi-geneid:2865389	3.6.3.14	81336
bhe:BH04120	ncbi-geneid:2865392	3.6.3.14	81333
bhe:BH04150	ncbi-geneid:2865804	6.1.1.14	109604|47323
bhe:BH04160	ncbi-geneid:2864756	6.1.1.14	55681
bhe:BH04180	ncbi-geneid:2865565	2.5.1.90	48576
bhe:BH04210	ncbi-geneid:2865219	2.7.1.148	54211|55060
bhe:BH04230	ncbi-geneid:2865994	3.1.26.4	53098
bhe:BH04270	ncbi-geneid:2864769	6.3.4.13	56059|52440|51246
bhe:BH04290	ncbi-geneid:2865013	1.4.3.5	50475
bhe:BH04310	ncbi-geneid:2865166	1.3.1.10|1.3.1.9	51735
bhe:BH04320	ncbi-geneid:2866079	4.2.3.5	103263
bhe:BH04330	ncbi-geneid:2864799	4.1.99.12|3.5.4.25	55821|142695
bhe:BH04340	ncbi-geneid:2865834	3.1.11.6	116842
bhe:BH04350	ncbi-geneid:2865144	2.2.1.7	52518|52518|52922
bhe:BH04370	ncbi-geneid:2865674	2.1.1.-	53335
bhe:BH04420	ncbi-geneid:2865220	2.7.1.39	56112
bhe:BH04430	ncbi-geneid:2865993	3.1.26.4
bhe:BH04480	ncbi-geneid:2865221	4.2.3.1	53686
bhe:BH04530	ncbi-geneid:2865410	2.1.1.72	53335
bhe:BH04540	ncbi-geneid:2865373	3.2.2.-	48150|55811
bhe:BH04570	ncbi-geneid:2865519	2.7.9.1	56059|51621|52009
bhe:BH04620	ncbi-geneid:2864763	3.4.21.83	50993|53474
bhe:BH04630	ncbi-geneid:2865188	1.15.1.1	54719|46609
bhe:BH04690	ncbi-geneid:2865626	2.4.1.-|3.4	56601|53955
bhe:BH04770	ncbi-geneid:2865540	3.4.21.-	50494|50156|50156
bhe:BH04800	ncbi-geneid:2864745	2.7.7.42	81301|81301|81593|81593
bhe:BH04820	ncbi-geneid:2865908	2.1.1.63	46767|53155
bhe:BH04830	ncbi-geneid:2865909	2.7.13.3	55874|47384|55785|55785
bhe:BH04840	ncbi-geneid:2865018	3.4.11.2	55486|63737
bhe:BH04850	ncbi-geneid:2865910	2.7.7.7	52141
bhe:BH04860	ncbi-geneid:2865212	2.7.1.49|2.7.4.7	53613
bhe:BH04870	ncbi-geneid:2865214	2.5.1.3	51391
bhe:BH04900	ncbi-geneid:2865218	1.4.3.19	51971|54373
bhe:BH04930	ncbi-geneid:2865356	3.6.3.34	52540
bhe:BH04990	ncbi-geneid:2865186	3.2.1.-	48435|53955
bhe:BH05000	ncbi-geneid:2864503	4.2.1.52	51569
bhe:BH05030	ncbi-geneid:2864561	2.7.7.6	63562
bhe:BH05040	ncbi-geneid:2865191	3.1.7.2	109604|81301|81271|55021
bhe:BH05050	ncbi-geneid:2864783	2.4.2.10	53271
bhe:BH05070	ncbi-geneid:2866060	2.7.8.7	56214
bhe:BH05080	ncbi-geneid:2865577	3.4.21.89	51306
bhe:BH05090	ncbi-geneid:2864808	3.1.26.3	69065|54768
bhe:BH05120	ncbi-geneid:2864997	6.3.2.1	52374
bhe:BH05130	ncbi-geneid:2864996	2.1.2.11	51621
bhe:BH05160	ncbi-geneid:2864780	3.5.2.3	51556|51338
bhe:BH05180	ncbi-geneid:2865443	6.1.1.16	52374|47323
bhe:BH05240	ncbi-geneid:2864771	2.4.2.14	53271|56235
bhe:BH05270	ncbi-geneid:2864587	3.6.4.12	52540|48024
bhe:BH05340	ncbi-geneid:2865159	2.3.1.39	52151|55048
bhe:BH05350	ncbi-geneid:2865163	1.1.1.100	51735
bhe:BH05370	ncbi-geneid:2865160	2.3.1.41|2.3.1.179	53901|53901
bhe:BH05390	ncbi-geneid:2865032	2.7.4.8	52540
bhe:BH05400	ncbi-geneid:2865576	2.1.1.182	53335
bhe:BH05410	ncbi-geneid:2865012	1.1.1.262	53659
bhe:BH05420	ncbi-geneid:2864952	5.2.1.8	109998
bhe:BH05460	ncbi-geneid:2864956	2.7.7.7	102400
bhe:BH05530	ncbi-geneid:2865377	2.7.4.6	54919
bhe:BH05610	ncbi-geneid:2865183	6.1.1.11	55681|46589
bhe:BH05620	ncbi-geneid:2865003	2.1.1.77	53335
bhe:BH05660	ncbi-geneid:2864967	2.5.1.32	48576
bhe:BH05670	ncbi-geneid:2865522	5.2.1.8	109998|54534
bhe:BH05680	ncbi-geneid:2865236	5.3.1.1	51351
bhe:BH05700	ncbi-geneid:2864785	6.3.4.2	52540|52317
bhe:BH05710	ncbi-geneid:2865567	2.5.1.55	51569
bhe:BH05720	ncbi-geneid:2865148	4.2.1.11	51604|54826
bhe:BH05750	ncbi-geneid:2865007	1.2.4.1	52518
bhe:BH05760	ncbi-geneid:2865008	1.2.4.1	52518|52922|51230
bhe:BH05770	ncbi-geneid:2865009	2.3.1.12	52777|51230|47005
bhe:BH05780	ncbi-geneid:2865010	1.8.1.4	51905|55424
bhe:BH05790	ncbi-geneid:2865584	2.8.1.8	102114
bhe:BH05820	ncbi-geneid:2864518	2.7.7.60|4.6.1.12	69765|53448
bhe:BH05840	ncbi-geneid:2864973	2.7.13.3	55874|55785|47384|158472
bhe:BH05880	ncbi-geneid:2865418	3.4.21.92	52096
bhe:BH05900	ncbi-geneid:2865595	3.4.21.53	54211|52540|88697
bhe:BH05950	ncbi-geneid:2864731	6.3.5.6|6.3.5.7	55931|89095
bhe:BH05990	ncbi-geneid:2864525	2.1.1.-	75217|55315
bhe:BH06020	ncbi-geneid:2864839	3.6.5.3	52540|50465|50447
bhe:BH06100	ncbi-geneid:2864852	2.7.7.6	64484
bhe:BH06110	ncbi-geneid:2864557	2.7.7.6	64484
bhe:BH06140	ncbi-geneid:2865889	4.3.1.17	143548
bhe:BH06160	ncbi-geneid:2865444	3.4.16.4	56601|110997
bhe:BH06240	ncbi-geneid:2864786	2.7.4.22	53633
bhe:BH06270	ncbi-geneid:2864535	3.4.24.-	50156
bhe:BH06290	ncbi-geneid:2865601	2.3.1.-	51161
bhe:BH06300	ncbi-geneid:2865167	4.2.1.-	54637
bhe:BH06310	ncbi-geneid:2865598	2.3.1.129	51161
bhe:BH06330	ncbi-geneid:2865599	2.4.1.182	53756
bhe:BH06340	ncbi-geneid:2864536	3.6.3.21	52540
bhe:BH06380	ncbi-geneid:2864749	2.3.3.1	48256
bhe:BH06390	ncbi-geneid:2864753	6.1.1.17	52374|48163
bhe:BH06410	ncbi-geneid:2865998	5.3.1.6	100950|75445
bhe:BH06430	ncbi-geneid:2865033	1.8.1.7	51905|55424
bhe:BH06440	ncbi-geneid:2864542	2.5.1.54	51569
bhe:BH06450	ncbi-geneid:2865376	6.3.1.5	52402|56317
bhe:BH06460	ncbi-geneid:2864754	6.1.1.17	52374|48163
bhe:BH06480	ncbi-geneid:2864544	2.7.1.23	111331
bhe:BH06500	ncbi-geneid:2865547	4.3.1.3
bhe:BH07410	ncbi-geneid:2865612	3.6.1.19	101386|101386
bhe:BH07440	ncbi-geneid:2865161	2.3.1.41|2.3.1.179	53901|53901
bhe:BH07450	ncbi-geneid:2865162	2.3.1.41|2.3.1.179	53901|53901
bhe:BH07470	ncbi-geneid:2865699	1.1.1.39	51735|53659|53223
bhe:BH07530	ncbi-geneid:2866073	1.2.1	55347|51735
bhe:BH07540	ncbi-geneid:2864755	2.1.2.1	53383
bhe:BH07560	ncbi-geneid:2864800	3.5.4.26|1.1.1.193	53597|53927
bhe:BH07570	ncbi-geneid:2864801	2.5.1.9	63380|63380
bhe:BH07580	ncbi-geneid:2864803	2.5.1.78	52121
bhe:BH07620	ncbi-geneid:2865451	2.3.1.15	53659
bhe:BH07630	ncbi-geneid:2865164	2.3.1.41|2.3.1.180	53901
bhe:BH07660	ncbi-geneid:2865222	6.1.1.3	55681|55186|52954|81271
bhe:BH07690	ncbi-geneid:2866039	3.5.4.16	55620
bhe:BH07830	ncbi-geneid:2864793	3.1.-.-	64182
bhe:BH07840	ncbi-geneid:2865002	5.99.1.-	56719|55874|54211
bhe:BH07850	ncbi-geneid:2865585	2.3.1.181
bhe:BH08050	ncbi-geneid:2866055	6.4.1.2|6.3.4.14	56059|52440|51246
bhe:BH08060	ncbi-geneid:2866054	6.4.1.2	51230
bhe:BH08080	ncbi-geneid:2864747	1.1.5.3	51905
bhe:BH08090	ncbi-geneid:2865288	1.-.-.-	51395
bhe:BH08100	ncbi-geneid:2865424	2.4.2.21	52733
bhe:BH08150	ncbi-geneid:2865813	3.1.-.-	50249|50249
bhe:BH08160	ncbi-geneid:2865235	5.99.1.2	56712|57783
bhe:BH08190	ncbi-geneid:2864781	3.5.2.3	51556|51338
bhe:BH08200	ncbi-geneid:2864779	2.1.3.2	53671
bhe:BH08220	ncbi-geneid:2865843	3.1.-.-	53098
bhe:BH08230	ncbi-geneid:2864732	6.3.5.6|6.3.5.7	141000
bhe:BH08240	ncbi-geneid:2864730	6.3.5.6|6.3.5.7	75304
bhe:BH08350	ncbi-geneid:2865611	3.4.11.18	55920
bhe:BH08370	ncbi-geneid:2865848	2.1.1.-	75217
bhe:BH08380	ncbi-geneid:2865368	5.1.1.3	53681|53681
bhe:BH08410	ncbi-geneid:2865850	2.-.-.-	102114
bhe:BH08420	ncbi-geneid:2865581	3.4.21.88	51306|46785
bhe:BH08450	ncbi-geneid:2865445	3.4.16.4	56601|69189
bhe:BH08460	ncbi-geneid:2865229	2.7.4.9	52540
bhe:BH08470	ncbi-geneid:2865132	2.7.7.7	52540
bhe:BH08480	ncbi-geneid:2865618	6.1.1.10	52374|47323
bhe:BH08490	ncbi-geneid:2865852	3.1.21.-	51556
bhe:BH08520	ncbi-geneid:2865855	4.2.1.17	52096
bhe:BH08540	ncbi-geneid:2864850	1.14.13.-	51905
bhe:BH08570	ncbi-geneid:2865189	1.15.1.1	49329
bhe:BH08610	ncbi-geneid:2865379	2.8.1.7|4.4.1.16	53383
bhe:BH08650	ncbi-geneid:2865380	2.8.1.7	53383
bhe:BH08670	ncbi-geneid:2864845	6.1.1.1	52374|55174
bhe:BH08680	ncbi-geneid:2865401	1.11.1.15	52833
bhe:BH08700	ncbi-geneid:2866032	2.4.1.-|3.4	56601|53955
bhe:BH08710	ncbi-geneid:2866070	3.5.1.28	53187
bhe:BH08720	ncbi-geneid:2865992	3.1.26.12	50249
bhe:BH08750	ncbi-geneid:2865619	3.6.4.-	52540|52540|52540|143517|52540|141259
bhe:BH08770	ncbi-geneid:2865594	3.6.3.-	52540
bhe:BH08790	ncbi-geneid:2865533	6.1.1.15	55681|52954
bhe:BH08810	ncbi-geneid:2865402	6.3.4.15	55681
bhe:BH08870	ncbi-geneid:2864982	1.6.5.3	54862
bhe:BH08890	ncbi-geneid:2864980	1.6.5.3	53706|54862|54292
bhe:BH08900	ncbi-geneid:2864979	1.6.5.3	142019|140490|142984
bhe:BH08910	ncbi-geneid:2864978	1.6.5.3	52833
bhe:BH08920	ncbi-geneid:2864977	1.6.5.3	56762
bhe:BH08930	ncbi-geneid:2864976	1.6.5.3	143243
bhe:BH08940	ncbi-geneid:2864975	1.6.5.3	56770
bhe:BH09240	ncbi-geneid:2864473	3.2.1.17	53955
bhe:BH09560	ncbi-geneid:2864775	6.3.3.1	56042|55326
bhe:BH09570	ncbi-geneid:2864776	2.1.2.2	53328
bhe:BH09640	ncbi-geneid:2864759	2.7.13.3	55874|52172|47384|55785|55785
bhe:BH09670	ncbi-geneid:2865381	1.16.8.1	50475
bhe:BH09680	ncbi-geneid:2865997	5.1.3.1	51366
bhe:BH09690	ncbi-geneid:2864767	4.3.2.2	48557
bhe:BH09710	ncbi-geneid:2864768	6.3.2.6	56104
bhe:BH09720	ncbi-geneid:2865294	6.3.5.3	82697
bhe:BH09730	ncbi-geneid:2864777	6.3.5.3	52317
bhe:BH09740	ncbi-geneid:2864774	6.3.5.3	56042|55326|55326|56042
bhe:BH09780	ncbi-geneid:2865001	5.99.1.-	56719|101904
bhe:BH09790	ncbi-geneid:2866084	6.1.1.12	55681|55261|50249
bhe:BH09800	ncbi-geneid:2864810	3.1.13.5	53098|47819|47819
bhe:BH09810	ncbi-geneid:2865298	3.6.1.11|3.6.1.40	53067|53067|109604
bhe:BH09820	ncbi-geneid:2865523	2.7.4.1	56024|143724|56024|140356
bhe:BH09840	ncbi-geneid:2865300	1.14.13.1	51905|54373
bhe:BH09850	ncbi-geneid:2865133	2.7.7.7	89550|160975
bhe:BH09860	ncbi-geneid:2864792	3.6.4.12	52540|52540|50249
bhe:BH09920	ncbi-geneid:2864740	2.6.1.16	53697|56235
bhe:BH09930	ncbi-geneid:2864741	2.7.7.23|2.3.1.157	53448|51161
bhe:BH09970	ncbi-geneid:2864512	3.1.5.1	109604
bhe:BH09980	ncbi-geneid:2866076	6.1.1.19	52374|47323|55190
bhe:BH10010	ncbi-geneid:2865558	2.6.1.42	56752
bhe:BH10020	ncbi-geneid:2864748	3.1.3.11	56655
bhe:BH10030	ncbi-geneid:2865617	1.1.1.3	55347|51735|55021
bhe:BH10050	ncbi-geneid:2865550	1.1.1.41|1.1.1.42	53659
bhe:BH10080	ncbi-geneid:2865209	2.4.2.29	51713
bhe:BH10090	ncbi-geneid:2865520	5.2.1.8	50891
bhe:BH10100	ncbi-geneid:2865521	5.2.1.8	50891
bhe:BH10110	ncbi-geneid:2865570	2.7.7.3	52374
bhe:BH10120	ncbi-geneid:2865343	5.99.1.3	56719|101904
bhe:BH10160	ncbi-geneid:2864743	6.3.1.2	55931|54368
bhe:BH10200	ncbi-geneid:2864806	5.4.99.12	55120|55174
bhe:BH10220	ncbi-geneid:2866067	6.1.1.7	55681|101353|55186|50447
bhe:BH10250	ncbi-geneid:2865541	3.4.21.-	50494|50156|50156
bhe:BH10270	ncbi-geneid:2864851	2.7.7.6	56553|55257|47789
bhe:BH10300	ncbi-geneid:2866065	2.7.4.3	52540
bhe:BH10530	ncbi-geneid:2864840	3.6.5.3	52540|50465|50447
bhe:BH10570	ncbi-geneid:2865835	3.1.11.2	56219
bhe:BH10610	ncbi-geneid:2864752	3.6.3.-	52540
bhe:BH10630	ncbi-geneid:2865814	6.1.1.9	52374|47323|50677|46589
bhe:BH10660	ncbi-geneid:2865004	2.1.1.77	53335
bhe:BH10750	ncbi-geneid:2864797	3.6.4.13	52540
bhe:BH10760	ncbi-geneid:2865554	4.3.1.19	53686|55021
bhe:BH10890	ncbi-geneid:2865556	1.1.1.86	51735|48179
bhe:BH10900	ncbi-geneid:2865014	2.6.99.2	63892
bhe:BH10910	ncbi-geneid:2865335	3.1.11.5	52540|52540
bhe:BH10920	ncbi-geneid:2865555	1.2.2.2|2.2.1.6	52518|52467|52518
bhe:BH10930	ncbi-geneid:2865621	2.5.1.75	52540|52540
bhe:BH10940	ncbi-geneid:2865542	3.4.21.-	50494|50156|50156
bhe:BH10950	ncbi-geneid:2865351	3.4.-.-	117892
bhe:BH10960	ncbi-geneid:2865352	3.4.-.-	117892
bhe:BH10970	ncbi-geneid:2866036	1.5.1.3	53597
bhe:BH10980	ncbi-geneid:2865223	2.1.1.45	55831
bhe:BH11070	ncbi-geneid:2865812	3.6.4.12	52540
bhe:BH11100	ncbi-geneid:2865529	2.1.1.-	53335
bhe:BH11110	ncbi-geneid:2865751	3.4.11.9	55920|53092
bhe:BH11140	ncbi-geneid:2865583	6.5.1.2
bhe:BH11170	ncbi-geneid:2865600	3.5.1.-	54211|54211
bhe:BH11210	ncbi-geneid:2864509	6.3.2.4	56059|52440
bhe:BH11220	ncbi-geneid:2865362	1.1.1.158	56194|56176
bhe:BH11230	ncbi-geneid:2865363	6.3.2.8	53623|53244|51984
bhe:BH11240	ncbi-geneid:2865367	2.4.1.227	53756
bhe:BH11260	ncbi-geneid:2865364	6.3.2.9	53623|53244|51984
bhe:BH11280	ncbi-geneid:2865366	6.3.2.10	53623|53244|63418
bhe:BH11290	ncbi-geneid:2865365	6.3.2.13	53623|53244|63418
bhe:BH11300	ncbi-geneid:2864717	2.4.1.129	56601|56519
bhe:BH11320	ncbi-geneid:2865755	2.1.1.-	53335|81799
bhe:BH11400	ncbi-geneid:2865454	3.5.1	52499
bhe:BH11540	ncbi-geneid:2865134	2.7.7.-	56731|57783
bhe:BH11580	ncbi-geneid:2864847	4.1.3.40	64288
bhe:BH11590	ncbi-geneid:2865404	6.3.5.5	52317|52021
bhe:BH11620	ncbi-geneid:2865405	6.3.5.5	56059|56059|52440|48108|52440|52335
bhe:BH11640	ncbi-geneid:2866052	2.6.1.1	53383
bhe:BH11660	ncbi-geneid:2864837	1.8.1.9	51905
bhe:BH11690	ncbi-geneid:2865597	2.4.1.-	53756
bhe:BH11760	ncbi-geneid:2865149	2.7.13.3	55874|47384
bhe:BH11830	ncbi-geneid:2865534	2.7.6.1	53271
bhe:BH11860	ncbi-geneid:2864762	3.1.1.29	53178
bhe:BH11920	ncbi-geneid:2865796	2.1.1.-	75217
bhe:BH11930	ncbi-geneid:2865005	2.7.7.19	81891|81301
bhe:BH11940	ncbi-geneid:2865797	3.6.3.-	52540
bhe:BH12020	ncbi-geneid:2865241	2.1.1.61|2.8.1.-	52402
bhe:BH12210	ncbi-geneid:2865204	3.2.2.20	48150
bhe:BH12310	ncbi-geneid:2866113	1.5.5.1	51905|54373|54862
bhe:BH12330	ncbi-geneid:2865532	1.5.1.2	51735
bhe:BH12400	ncbi-geneid:2865995	3.1.26.5	54211
bhe:BH12430	ncbi-geneid:2866120	2.5.1.18	47616|52833
bhe:BH12440	ncbi-geneid:2864853	1.3.1.26	51735|55347
bhe:BH12450	ncbi-geneid:2865050	5.4.2.1
bhe:BH12510	ncbi-geneid:2866124	3.5.1.28	55846|47090
bhe:BH12730	ncbi-geneid:2865462	4.1.1.17	51419|50621
bhe:BH12770	ncbi-geneid:2865145	4.1.2.14|4.1.3.16	51569
bhe:BH12780	ncbi-geneid:2866040	1.18.1.2	52343|63380
bhe:BH12810	ncbi-geneid:2866069	5.1.1.1	51419|50621
bhe:BH12820	ncbi-geneid:2864735	1.4.4.2	53383|53383
bhe:BH12840	ncbi-geneid:2864736	2.1.2.10	103025|101790
bhe:BH12890	ncbi-geneid:2866083	1.2.1.11	55347|51735
bhe:BH12970	ncbi-geneid:2865476	3.5.2.10	102215
bhe:BH13220	ncbi-geneid:2864802	2.7.1.26|2.7.7.2	82114|52374
bhe:BH13470	ncbi-geneid:2865242	6.1.1.2	52374
bhe:BH13500	ncbi-geneid:2865538	3.11.1.2	82057|57783
bhe:BH13550	ncbi-geneid:2864724	4.2.1.2	48557
bhe:BH13570	ncbi-geneid:2865022	5.4.2.2	55957|53738|53738|53738
bhe:BH13610	ncbi-geneid:2865355	6.1.1.21	55681|52954
bhe:BH13640	ncbi-geneid:2864784	4.1.1.23	51366
bhe:BH13940	ncbi-geneid:2864889	3.2.1.17	53955
bhe:BH14290	ncbi-geneid:2864770	5.4.99.18	52255
bhe:BH14300	ncbi-geneid:2864773	6.3.4.18	56059|52440|51246
bhe:BH14400	ncbi-geneid:2865105	6.3.3.2	100950
bhe:BH14420	ncbi-geneid:2865361	2.5.1.7	55205
bhe:BH14690	ncbi-geneid:2865143	3.6.1.23	51283
bhe:BH14740	ncbi-geneid:2866034	5.4.2.10	53738|53738|53738|55957
bhe:BH14750	ncbi-geneid:2864716	3.4.24.-	52540|140990
bhe:BH14760	ncbi-geneid:2865727	6.3.4.-	52402
bhe:BH14880	ncbi-geneid:2865734	3.1.2.-	54637
bhe:BH14890	ncbi-geneid:2864585	3.1.22.4	52540|46785
bhe:BH14910	ncbi-geneid:2864586	3.1.22.4	53098
bhe:BH14940	ncbi-geneid:2865215	2.5.1.3	51391
bhe:BH15030	ncbi-geneid:2865200	3.1.3.25	56655
bhe:BH15060	ncbi-geneid:2865168	4.1.2.13	51569
bhe:BH15070	ncbi-geneid:2865020	2.7.2.3	53748
bhe:BH15080	ncbi-geneid:2864729	1.2.1.12	55347|51735
bhe:BH15090	ncbi-geneid:2865225	2.2.1.1	52518|52518|52922
bhe:BH15120	ncbi-geneid:2864778	2.7.1.40	51621|52935|50800
bhe:BH15260	ncbi-geneid:2865564	2.5.1.1|2.5.1.10	48576
bhe:BH15270	ncbi-geneid:2864733	1.17.7.1	56014
bhe:BH15310	ncbi-geneid:2865390	3.6.3.14	51344
bhe:BH15320	ncbi-geneid:2865391	3.6.3.14	52540|47917|50615
bhe:BH15330	ncbi-geneid:2865395	3.6.3.14	52943
bhe:BH15340	ncbi-geneid:2866085	3.6.3.14	52540|47917|50615
bhe:BH15350	ncbi-geneid:2865396	3.6.3.14	47928
bhe:BH15360	ncbi-geneid:2865528	3.6.4.-	52540|52540
bhe:BH15370	ncbi-geneid:2865205	2.2.1.2	51569
bhe:BH15390	ncbi-geneid:2865580	6.1.1.4	52374|50677|47323
bhe:BH15410	ncbi-geneid:2866062	6.2.1.1	56801
bhe:BH15460	ncbi-geneid:2865073	3.6.3.-	52540
bhe:BH15490	ncbi-geneid:2865836	3.1.11.2	56219
bhe:BH15520	ncbi-geneid:2865077	1.14.13.-	51905
bhe:BH15770	ncbi-geneid:2865891	1.3.99.1	46548|54292
bhe:BH15780	ncbi-geneid:2865890	1.3.5.1|1.3.99.1	51905|46977|56425
bhe:BH15820	ncbi-geneid:2865240	2.1.1.31	75217
bhe:BH15880	ncbi-geneid:2865423	6.6.1.2	52540
bhe:BH15890	ncbi-geneid:2865425	6.6.1.2	53300
bhe:BH15970	ncbi-geneid:2864772	3.5.4.10|2.1.2.3	53927|52335
bhe:BH15990	ncbi-geneid:2865202	2.1.1.-	53335|48013
bhe:BH16030	ncbi-geneid:2864843	5.4.99.5	48600
bhe:BH16050	ncbi-geneid:2865437	4.2.1.1	53056
bhe:BH16060	ncbi-geneid:2865089	1.4.1.2	51735|53223
bhe:BH16080	ncbi-geneid:2864651	6.3.5.2	52317
bhe:BH16110	ncbi-geneid:2864654	3.4.24.57	53067|53067
bhe:BH16170	ncbi-geneid:2865604	4.1.1.20	51419|50621
bhe:BH16210	ncbi-geneid:2864844	1.3.1.12|1.3.1.43	51735|48179
bhe:BH16220	ncbi-geneid:2864663	2.7.7.7	52540|48019
bhe:BH16280	ncbi-geneid:2865213	2.7.1.49|2.7.4.7	53613
bhe:BH16290	ncbi-geneid:2865450	2.3.1.51	69593
bhe:BH16300	ncbi-geneid:2865446	3.4.16.4	56601
bhe:BH16340	ncbi-geneid:2866053	6.4.1.2	52096
bhe:BH16360	ncbi-geneid:2866081	2.7.1.71	52540
bhe:BH16370	ncbi-geneid:2866078	4.2.3.4	56796
bhe:BH16480	ncbi-geneid:2865387	4.1.1.-	51419|50621
bhe:BH16520	ncbi-geneid:2865011	1.8.1.4	51905|55424
bhe:BH16530	ncbi-geneid:2865197	2.3.1.61	52777|51230|47005
bhe:BH16540	ncbi-geneid:2865196	1.2.4.2	52518|52518
bhe:BH16550	ncbi-geneid:2865199	6.2.1.5	52210|51735
bhe:BH16560	ncbi-geneid:2865198	6.2.1.5	56059|52210
bhe:BH16570	ncbi-geneid:2865615	1.1.1.37	56327|51735
bhe:BH16600	ncbi-geneid:2864507	5.1.1.7	54506|54506
bhe:BH16640	ncbi-geneid:2864746	3.1.2.6	56281
bhe:BH16670	ncbi-geneid:2864739	2.1.1.170	53335
