# Supplementary material for: Tracing the Repertoire of Promiscuous Enzymes along the Metabolic Pathways in Archaeal Organisms
Source: Life (Basel). 2017 Jul 13;7(3):30. doi: 10.3390/life7030030 (PMC5617955; doi:10.3390/life7030030)
Supplement: Supplementary file 1 [file life-07-00030-s001.zip › Table_S2/bhr.txt]

KEGGID	NCBIGI	ECs	SFamilyID
bhr:BH0004	ncbi-geneid:6277021	5.4.2.8	53738
bhr:BH0005	ncbi-geneid:6276618	6.1.1.2	52374
bhr:BH0010	ncbi-geneid:6276550	2.7.8.7	56214
bhr:BH0012	ncbi-geneid:6277178	4.2.1.70|5.4.99.12	55120
bhr:BH0014	ncbi-geneid:6277250	3.6.4.-	52540
bhr:BH0015	ncbi-geneid:6277091	2.7.1.48	52540
bhr:BH0018	ncbi-geneid:6276623	4.2.1.70|5.4.99.12	55120
bhr:BH0020	ncbi-geneid:6277219	2.7.1.90	53784
bhr:BH0021	ncbi-geneid:6277141	5.-.-.-	111337
bhr:BH0026	ncbi-geneid:6276951	1.5.1.5|3.5.4.9	51735|53223
bhr:BH0031	ncbi-geneid:6276595	3.4.21.89	51306
bhr:BH0035	ncbi-geneid:6276587	5.99.1.-	56719
bhr:BH0036	ncbi-geneid:6276585	5.99.1.-	56719|55874|54211
bhr:BH0037	ncbi-geneid:6276617	2.3.1.51	69593
bhr:BH0040	ncbi-geneid:6276499	2.1.1.80	53335|47757
bhr:BH0046	ncbi-geneid:6276632	3.1.26.4	53098
bhr:BH0052	ncbi-geneid:6276549	2.1.1.34	75217
bhr:BH0053	ncbi-geneid:6277018	3.2.2.-	52141
bhr:BH0055	ncbi-geneid:6276641	5.3.1.1	51351
bhr:BH0056	ncbi-geneid:6276622	2.7.2.3	53748
bhr:BH0057	ncbi-geneid:6276610	1.2.1.12	55347|51735
bhr:BH0064	ncbi-geneid:6276608	2.1.2.9	53328|50486
bhr:BH0065	ncbi-geneid:6277020	3.5.1.88	56420
bhr:BH0067	ncbi-geneid:6276644	3.4.11.9	55920|53092
bhr:BH0069	ncbi-geneid:6276657	3.4.11.-	144052
bhr:BH0080	ncbi-geneid:6276656	3.6.3.-	52540
bhr:BH0084	ncbi-geneid:6277158	4.4.1.16|2.8.1.7	53383
bhr:BH0087	ncbi-geneid:6277067	1.1.1.27	51735|56327
bhr:BH0090	ncbi-geneid:6276583	3.6.3.15|3.6.3.14	81333
bhr:BH0093	ncbi-geneid:6276824	3.6.3.15|3.6.3.14	52540
bhr:BH0094	ncbi-geneid:6276989	3.6.3.15|3.6.3.14	52540|47917
bhr:BH0099	ncbi-geneid:6276584	3.6.1.-	52540
bhr:BH0100	ncbi-geneid:6276651	5.1.1.3	53681|53681
bhr:BH0101	ncbi-geneid:6277196	6.1.1.22	55681|50249
bhr:BH0104	ncbi-geneid:6276792	3.4.21.-	50494|50156|50156
bhr:BH0105	ncbi-geneid:6276782	3.4.11.18	55920
bhr:BH0109	ncbi-geneid:6276734	2.3.1.9	53901|53901
bhr:BH0111	ncbi-geneid:6276934	3.6.1.-|3.6.4.12	52540|48024
bhr:BH0116	ncbi-geneid:6276722	2.7.1.69	55604
bhr:BH0118	ncbi-geneid:6276753	3.4.24.-	50156|50156
bhr:BH0120	ncbi-geneid:6277148	2.5.1.31	64005
bhr:BH0128	ncbi-geneid:6276904	2.7.4.14	52540
bhr:BH0129	ncbi-geneid:6277004	4.2.1.70|5.4.99.12	55120|55174
bhr:BH0135	ncbi-geneid:6277160	6.1.1.21	55681|52954
bhr:BH0136	ncbi-geneid:6276711	2.4.1.129	56601|56519|54184
bhr:BH0137	ncbi-geneid:6276478	6.2.1.3	56801
bhr:BH0146	ncbi-geneid:6276896	3.6.3.32	52540
bhr:BH0151	ncbi-geneid:6276691	3.5.1.25	51556|51338
bhr:BH0152	ncbi-geneid:6276912	3.5.99.6	100950
bhr:BH0153	ncbi-geneid:6276884	1.15.1.1	54719|46609
bhr:BH0160	ncbi-geneid:6276909	5.1.1.1	51419|50621
bhr:BH0166	ncbi-geneid:6276866	2.4.1.25	51445
bhr:BH0176	ncbi-geneid:6276505	3.6.3.-	52540
bhr:BH0177	ncbi-geneid:6276494	2.1.1.170	53335
bhr:BH0185	ncbi-geneid:6276739	3.4.24.57	53067
bhr:BH0194	ncbi-geneid:6276497	3.1.21.-	51556
bhr:BH0197	ncbi-geneid:6276873	2.1.1.-	53335
bhr:BH0198	ncbi-geneid:6276723	3.1.7.2|2.7.6.5	109604|81301|81271
bhr:BH0200	ncbi-geneid:6276913	6.3.2.4	56059|52440
bhr:BH0201	ncbi-geneid:6277209	6.3.2.13	53623|53244|63418
bhr:BH0203	ncbi-geneid:6276887	3.4.-.-	117892
bhr:BH0204	ncbi-geneid:6277117	3.4.-.-	117892
bhr:BH0206	ncbi-geneid:6277202	2.1.1.-	53335
bhr:BH0207	ncbi-geneid:6277200	2.7.7.9	53448
bhr:BH0218	ncbi-geneid:6277221	3.6.3.27	52540
bhr:BH0220	ncbi-geneid:6277031	6.1.1.7	55681|101353|55186
bhr:BH0225	ncbi-geneid:6276590	1.-.-.-	51395
bhr:BH0226	ncbi-geneid:6276495	6.1.1.11	55681|46589
bhr:BH0237	ncbi-geneid:6277044	2.3.1.-	56317
bhr:BH0239	ncbi-geneid:6276484	2.7.1.113	52540
bhr:BH0241	ncbi-geneid:6277081	2.7.1.30	53067|53067|103473|51695
bhr:BH0241B	ncbi-geneid:6276532	3.1.4.46	51695
bhr:BH0243	ncbi-geneid:6276899	1.1.5.3	51905
bhr:BH0244	ncbi-geneid:6276825	1.1.1.158	158397
bhr:BH0247	ncbi-geneid:6277015	3.6.1.15	52972
bhr:BH0248	ncbi-geneid:6277074	3.4.24.-	55486
bhr:BH0251	ncbi-geneid:6277013	6.1.1.4	52374|50677|47323
bhr:BH0253	ncbi-geneid:6277054	3.4.21.53	54211|52540|88697|57863
bhr:BH0254	ncbi-geneid:6276441	3.1.-.-	64182|64182
bhr:BH0259	ncbi-geneid:6276867	3.2.1.-	53955|81901
bhr:BH0263	ncbi-geneid:6276868	3.4.21.89	51306
bhr:BH0288	ncbi-geneid:6276643	3.6.3.14	52540
bhr:BH0296	ncbi-geneid:6276997	3.4.25.1|3.4.25.2	56235
bhr:BH0304	ncbi-geneid:6277260	6.3.2.10	53623|53244|63418
bhr:BH0306	ncbi-geneid:6276905	2.1.1.-	53335|81799
bhr:BH0311	ncbi-geneid:6277226	2.7.1.23	111331
bhr:BH0313	ncbi-geneid:6276688	2.1.1.-	53335
bhr:BH0314	ncbi-geneid:6277214	2.5.1.1|2.5.1.10|2.5.1.29|2.5.1.90	48576
bhr:BH0318	ncbi-geneid:6277269	3.6.3.17	52540|52540
bhr:BH0327	ncbi-geneid:6277222	2.3.1.15	69593
bhr:BH0337	ncbi-geneid:6276983	4.2.1.11	51604|54826
bhr:BH0341	ncbi-geneid:6276673	6.3.5.6|6.3.5.7	55931|89095
bhr:BH0342	ncbi-geneid:6276678	6.3.5.6|6.3.5.7	75304
bhr:BH0343	ncbi-geneid:6276929	6.3.5.6|6.3.5.7	141000
bhr:BH0344	ncbi-geneid:6277001	3.6.1.-|3.6.4.12	52540
bhr:BH0348	ncbi-geneid:6276703	2.7.1.40	51621|52935|50800
bhr:BH0358	ncbi-geneid:6276735	2.1.1.-	75217
bhr:BH0359	ncbi-geneid:6277179	3.4.21.102	52096|50156
bhr:BH0366	ncbi-geneid:6276948	3.4.11.-	53187|101821
bhr:BH0368	ncbi-geneid:6276986	1.1.1.94	51735|48179
bhr:BH0370	ncbi-geneid:6276663	6.1.1.1	52374|55174
bhr:BH0371	ncbi-geneid:6276846	6.1.1.14	55681|52954
bhr:BH0372	ncbi-geneid:6276658	6.1.1.17	52374|48163
bhr:BH0375	ncbi-geneid:6276649	3.2.2.16|3.2.2.9	53167
bhr:BH0376	ncbi-geneid:6276668	2.5.1.6	55973|55973|55973
bhr:BH0377	ncbi-geneid:6276647	3.13.1.-|4.4.1.21	63411
bhr:BH0379	ncbi-geneid:6277188	3.6.1.17
bhr:BH0388	ncbi-geneid:6277150	2.7.7.6	64484
bhr:BH0389	ncbi-geneid:6277198	2.7.7.6	64484
bhr:BH0402	ncbi-geneid:6277058	6.1.1.15	55681|52954|64586
bhr:BH0407	ncbi-geneid:6277071	5.3.1.8	51182
bhr:BH0408	ncbi-geneid:6277070	2.7.1.69	52794|55804
bhr:BH0411	ncbi-geneid:6277075	3.1.30.-	54060
bhr:BH0413A	ncbi-geneid:6277098	5.2.1.8	50891|54534
bhr:BH0414	ncbi-geneid:6277085	2.1.1.80	53335|47757
bhr:BH0415	ncbi-geneid:6277094	3.1.1.61	52738|52172
bhr:BH0417	ncbi-geneid:6277090	2.7.4.3	52540
bhr:BH0420	ncbi-geneid:6276863	2.7.3.-|2.7.13.3	55874|52172|53850|47384|53850|53850|47226
bhr:BH0421A	ncbi-geneid:6277157	2.4.2.8	53271
bhr:BH0421B	ncbi-geneid:6277104	6.3.4.4	52540
bhr:BH0421C	ncbi-geneid:6277078	4.3.2.2	48557
bhr:BH0427	ncbi-geneid:6277111	2.1.1.-	53790
bhr:BH0435	ncbi-geneid:6277146	5.99.1.3	56719|101904
bhr:BH0436	ncbi-geneid:6277182	5.99.1.3	56719|55874|54211
bhr:BH0438	ncbi-geneid:6276727	2.7.7.7	55979|55979|55979|52540
bhr:BH0441	ncbi-geneid:6276527	3.1.26.5	54211
bhr:BH0444	ncbi-geneid:6276534	5.1.3.6	51735
bhr:BH0445	ncbi-geneid:6276542	4.1.2.13	51569|49764
bhr:BH0446	ncbi-geneid:6276553	6.1.1.12	55681|55261|50249
bhr:BH0454	ncbi-geneid:6276562	2.4.1.157	53756
bhr:BH0461	ncbi-geneid:6276575	2.7.7.7	52540|48019
bhr:BH0463	ncbi-geneid:6276765	2.7.4.6	54919|53335
bhr:BH0463A	ncbi-geneid:6276870	2.1.1.72	53335
bhr:BH0466	ncbi-geneid:6276804	3.6.3.-	52540
bhr:BH0472	ncbi-geneid:6276800	2.5.1.7	55205
bhr:BH0502	ncbi-geneid:6276785	2.7.7.6	55257|56553|47789
bhr:BH0511	ncbi-geneid:6276823	3.1.3.-	56784
bhr:BH0513	ncbi-geneid:6276822	6.1.1.20	55681
bhr:BH0514	ncbi-geneid:6276830	6.1.1.20	55681|46955
bhr:BH0515	ncbi-geneid:6276833	1.8.1.9	51905
bhr:BH0516	ncbi-geneid:6276827	2.1.1.-	75217
bhr:BH0519A	ncbi-geneid:6276837	1.11.1.9	52833
bhr:BH0522	ncbi-geneid:6276839	6.3.5.1	52402|56317|52172
bhr:BH0527	ncbi-geneid:6276429	2.7.1.33
bhr:BH0533	ncbi-geneid:6276431	3.-.-.-	56281
bhr:BH0534	ncbi-geneid:6276433	3.1.11.2	56219
bhr:BH0544	ncbi-geneid:6276448	2.7.6.1	53271
bhr:BH0545	ncbi-geneid:6276437	2.7.1.17	53067|53067
bhr:BH0547	ncbi-geneid:6276704	2.7.1.24	52540
bhr:BH0548	ncbi-geneid:6276721	2.7.7.7	56672|88723|53098|47807
bhr:BH0552	ncbi-geneid:6277183	6.5.1.2
bhr:BH0558	ncbi-geneid:6276689	2.7.3.9	51621|52009|47831
bhr:BH0559	ncbi-geneid:6276752	2.7.1.69	51261
bhr:BH0561	ncbi-geneid:6276699	1.1.1.44	48179|51735
bhr:BH0567	ncbi-geneid:6276751	2.7.3.-|2.7.13.3	55874|50341|47226|47384
bhr:BH0568	ncbi-geneid:6277155	3.1.1.61	52738
bhr:BH0570A	ncbi-geneid:6276460	3.4.13.3	53187|55031
bhr:BH0571	ncbi-geneid:6276459	2.7.4.22	53633
bhr:BH0575	ncbi-geneid:6276463	6.3.4.2	52540|52317
bhr:BH0579	ncbi-geneid:6277140	2.7.7.7	89550
bhr:BH0581	ncbi-geneid:6277151	3.6.1.-|3.6.4.12	52540|52540|50249
bhr:BH0582	ncbi-geneid:6277173	3.4.16.4	55166
bhr:BH0585	ncbi-geneid:6277168	6.3.2.9	53623|53244|51984
bhr:BH0586	ncbi-geneid:6277137	2.3.2.-	55729
bhr:BH0587	ncbi-geneid:6277009	6.1.1.10	52374|47323|50249|57770
bhr:BH0589	ncbi-geneid:6276458	2.3.1.8	53659
bhr:BH0590	ncbi-geneid:6276457	2.1.1.182	53335
bhr:BH0593	ncbi-geneid:6277030	6.2.1.3	56801
bhr:BH0594	ncbi-geneid:6276894	6.1.1.19	52374|47323|55190
bhr:BH0598	ncbi-geneid:6276749	1.1.1.158	56176|56194
bhr:BH0599	ncbi-geneid:6276869	6.1.1.16	52374|47323
bhr:BH0601	ncbi-geneid:6276467	2.1.2.1	53383
bhr:BH0606	ncbi-geneid:6277213	3.5.1.44	64438
bhr:BH0608	ncbi-geneid:6276988	3.4.13.3	53187
bhr:BH0610	ncbi-geneid:6276843	5.2.1.8	109998|102735|54534
bhr:BH0611	ncbi-geneid:6276465	3.4.21.92	52096
bhr:BH0613	ncbi-geneid:6276444	3.4.21.53	54211|52540|88697
bhr:BH0618	ncbi-geneid:6277093	3.5.4.5	53927
bhr:BH0620	ncbi-geneid:6276449	3.2.1.52	51445
bhr:BH0622	ncbi-geneid:6277108	2.7.2.1	53067|53067
bhr:BH0623	ncbi-geneid:6276805	3.6.4.-	52540|52540|52540|143517|141259|52540
bhr:BH0625	ncbi-geneid:6276480	3.5.1.28	53187|54106|54106|54106|54106|54106
bhr:BH0627	ncbi-geneid:6277175	3.4.11.-	53187|101821
bhr:BH0629	ncbi-geneid:6276841	2.7.1.69	52794|55804
bhr:BH0630	ncbi-geneid:6276777	2.7.1.56	53613
bhr:BH0632	ncbi-geneid:6276855	3.1.11.5	52540
bhr:BH0633	ncbi-geneid:6277277	3.1.11.5	52540|52980
bhr:BH0634	ncbi-geneid:6277272	3.1.11.5	52540|52540
bhr:BH0635	ncbi-geneid:6277265	2.4.2.11	51690|54675
bhr:BH0636	ncbi-geneid:6277258	1.1.1.49	55347|51735
bhr:BH0642	ncbi-geneid:6276903	3.6.3.31	52540|50331
bhr:BH0644	ncbi-geneid:6276990	5.1.3.9	51366
bhr:BH0645	ncbi-geneid:6276601	2.7.1.69	55604
bhr:BH0646	ncbi-geneid:6276860	3.1.1.1	53474
bhr:BH0656	ncbi-geneid:6276604	1.3.99.22	102114
bhr:BH0657	ncbi-geneid:6276619	5.3.1.6	100950|75445
bhr:BH0658	ncbi-geneid:6276964	5.4.2.1
bhr:BH0659	ncbi-geneid:6276514	6.1.1.6	52374|48163
bhr:BH0666	ncbi-geneid:6277274	3.5.1.28	53187
bhr:BH0669	ncbi-geneid:6277264	2.7.3.-|2.7.13.3
bhr:BH0671	ncbi-geneid:6277263	2.1.1.80	103039
bhr:BH0676	ncbi-geneid:6277154	3.1.3.18	56784
bhr:BH0677	ncbi-geneid:6276631	3.6.3.17	52540|52540
bhr:BH0682	ncbi-geneid:6277247	2.1.1.61|2.8.1.-	52402
bhr:BH0683	ncbi-geneid:6277245	2.3.3.10	53901|53901
bhr:BH0684	ncbi-geneid:6277241	5.3.3.2	51395
bhr:BH0685	ncbi-geneid:6276993	1.1.1.88	56542|55035
bhr:BH0686	ncbi-geneid:6277239	4.1.1.33	54211|55060
bhr:BH0687	ncbi-geneid:6276996	2.7.4.2	54211
bhr:BH0688	ncbi-geneid:6277237	2.7.1.36	54211|55060
bhr:BH0698	ncbi-geneid:6276625	2.1.1.31	75217
bhr:BH0702	ncbi-geneid:6276485	2.7.7.3	52374
bhr:BH0705	ncbi-geneid:6277131	3.1.26.3	69065|54768
bhr:BH0706	ncbi-geneid:6276862	2.7.7.19|2.7.7.25|2.7.7.72|3.1.3.-|3.1.4	81891|81301
bhr:BH0710	ncbi-geneid:6277266	2.7.7.-	56731|57783|48024
bhr:BH0720	ncbi-geneid:6276606	6.1.1.3	55681|55186|52954
bhr:BH0723	ncbi-geneid:6276653	4.6.1.1	55154
bhr:BH0727	ncbi-geneid:6276981	2.7.1.90	53784
bhr:BH0728	ncbi-geneid:6277028	1.6.99.3	51905|55424
bhr:BH0730	ncbi-geneid:6276633	5.3.1.9	53697
bhr:BH0732	ncbi-geneid:6276666	2.4.1.-|3.4	56601|53955
bhr:BH0735A	ncbi-geneid:6276961	3.6.4.12	52540
bhr:BH0738	ncbi-geneid:6276674	6.1.1.9	52374|50677|47323|46589
bhr:BH0740	ncbi-geneid:6276650	2.1.1.-
bhr:BH0745	ncbi-geneid:6276955	4.2.99.18	48150
bhr:BH0755	ncbi-geneid:6277049	3.1.26.11	56281
bhr:BH0756	ncbi-geneid:6277051	1.4.99.1	51905
bhr:BH0757	ncbi-geneid:6277046	3.4.21.92	52096
bhr:BH0764	ncbi-geneid:6276707	2.7.3.-	55874|47384
bhr:BH0767	ncbi-geneid:6277065	2.4.1.227	53756
bhr:BH0768	ncbi-geneid:6277073	2.7.1.35	53613
bhr:BH0769	ncbi-geneid:6277083	3.4.24.57	53067|53067
bhr:BH0777	ncbi-geneid:6277086	2.4.2.7	53271
bhr:BH0782	ncbi-geneid:6277110	2.7.7.18	52374
bhr:BH0787	ncbi-geneid:6276521	3.1.1.29	53178
bhr:BH0788	ncbi-geneid:6277142	6.3.4.-	52402
bhr:BH0789	ncbi-geneid:6276920	3.4.24.-	52540|140990
bhr:BH0790A	ncbi-geneid:6277144	3.4.21.-	50494|50156
bhr:BH0791	ncbi-geneid:6276523	2.7.1.21	52540
bhr:BH0793	ncbi-geneid:6277186	2.7.4.9	52540
bhr:BH0803	ncbi-geneid:6276561	4.2.1.70|5.4.99.12	55120
bhr:BH0805	ncbi-geneid:6277124	2.7.7.8	54211|54211|55666|55666|54791|50249
bhr:BH0809	ncbi-geneid:6276546	2.4.2.29	51713
bhr:BH0812	ncbi-geneid:6276543	6.3.2.5|4.1.1.36	102645|52507
bhr:BH0815	ncbi-geneid:6276893	4.2.1.70|5.4.99.12	55120|55174
bhr:BH0817	ncbi-geneid:6276593	6.3.2.8	53623|53244|51984
bhr:BH0819	ncbi-geneid:6277123	2.7.4.14	52540
bhr:BH0821	ncbi-geneid:6276577	2.5.1.75	52540
bhr:BH0826A	ncbi-geneid:6276767	2.7.1.69	55604
bhr:BH0827	ncbi-geneid:6276798	3.4.21.53	52540
bhr:BH0828	ncbi-geneid:6276787	5.99.1.2	56712
bhr:BH0829	ncbi-geneid:6276762	3.1.11.-	56300
bhr:BH0833	ncbi-geneid:6277128	6.1.1.5	52374|47323|50677|47323
bhr:BH0835	ncbi-geneid:6277136	5.4.2.2|5.4.2.8	53738|53738|53738|55957
bhr:BH0841	ncbi-geneid:6276768	3.5.3.6	55909
bhr:BH0842	ncbi-geneid:6276741	2.1.3.3	53671
bhr:BH0842	ncbi-geneid:6276741	2.1.3.3	53671
