# Supplementary material for: Tracing the Repertoire of Promiscuous Enzymes along the Metabolic Pathways in Archaeal Organisms
Source: Life (Basel). 2017 Jul 13;7(3):30. doi: 10.3390/life7030030 (PMC5617955; doi:10.3390/life7030030)
Supplement: Supplementary file 1 [file life-07-00030-s001.zip › Table_S2/bhy.txt]

KEGGID	NCBIGI	ECs	SFamilyID
bhy:BHWA1_00002	ncbi-geneid:7665109	5.1.3.1	51366
bhy:BHWA1_00009	ncbi-geneid:7665116	2.1.1.182	53335
bhy:BHWA1_00011	ncbi-geneid:7665118	2.7.1.40	51621|52935|50800
bhy:BHWA1_00036	ncbi-geneid:7665143	3.2.1.52	51445
bhy:BHWA1_00041	ncbi-geneid:7665148	3.6.3.-	52540
bhy:BHWA1_00045	ncbi-geneid:7665152	3.5.2.3	51556|51338
bhy:BHWA1_00046	ncbi-geneid:7665153	2.1.3.2	53671|57825
bhy:BHWA1_00047	ncbi-geneid:7665154	2.2.1.7	52518|52518|52922
bhy:BHWA1_00050	ncbi-geneid:7665157	2.4.1.-	56601|53955
bhy:BHWA1_00056	ncbi-geneid:7665163	2.8.1.6	102114
bhy:BHWA1_00061	ncbi-geneid:7665168	1.2.99.2	47741|54292
bhy:BHWA1_00063	ncbi-geneid:7665170	2.7.2.2	53633
bhy:BHWA1_00066	ncbi-geneid:7665173	4.3.1.15	53686
bhy:BHWA1_00069	ncbi-geneid:7665176	1.97.1.9	51971|46548|51395|46548
bhy:BHWA1_00074	ncbi-geneid:7665181	3.5.2.2	51556|51338
bhy:BHWA1_00076	ncbi-geneid:7665183	2.7.1.69	55604
bhy:BHWA1_00077	ncbi-geneid:7665184	3.2.1.26	75005|49899
bhy:BHWA1_00079	ncbi-geneid:7665186	2.4.1.21	53756
bhy:BHWA1_00080	ncbi-geneid:7665187	3.2.-.-	52317
bhy:BHWA1_00083	ncbi-geneid:7665190	2.7.7.27	53448|51161
bhy:BHWA1_00085	ncbi-geneid:7665192	3.2.1.21	51445|52279
bhy:BHWA1_00088	ncbi-geneid:7665195	2.5.1.55	51569
bhy:BHWA1_00091	ncbi-geneid:7665198	2.2.1.1	52518
bhy:BHWA1_00092	ncbi-geneid:7665199	2.2.1.1	52518|52922
bhy:BHWA1_00096	ncbi-geneid:7665203	2.1.1.-	53335|81799
bhy:BHWA1_00098	ncbi-geneid:7665205	2.7.11.-|2.7.4	53795|75138
bhy:BHWA1_00105	ncbi-geneid:7665212	2.7.7.7	52141
bhy:BHWA1_00110	ncbi-geneid:7665217	2.3.1.9	53901|53901
bhy:BHWA1_00111	ncbi-geneid:7665218	4.2.1.55	52096
bhy:BHWA1_00112	ncbi-geneid:7665219	1.1.1.157	51735|48179
bhy:BHWA1_00121	ncbi-geneid:7665228	6.1.1.20	55681|46589
bhy:BHWA1_00122	ncbi-geneid:7665229	6.1.1.20	56037|55681|50249|54991|46955
bhy:BHWA1_00131	ncbi-geneid:7665238	2.7.1.50	53613
bhy:BHWA1_00133	ncbi-geneid:7665240	1.1.1.6	56796
bhy:BHWA1_00134	ncbi-geneid:7665241	4.2.1.9	143975|52016
bhy:BHWA1_00136	ncbi-geneid:7665243	1.16.3.1	47240
bhy:BHWA1_00140	ncbi-geneid:7665247	1.4.1.4	51735|53223
bhy:BHWA1_00144	ncbi-geneid:7665251	1.1.1.271	51735
bhy:BHWA1_00145	ncbi-geneid:7665252	4.2.1.47	51735
bhy:BHWA1_00147	ncbi-geneid:7665254	3.2.1.-	53955|54106|54106
bhy:BHWA1_00150	ncbi-geneid:7665257	3.4.11.4	53187|55031
bhy:BHWA1_00153	ncbi-geneid:7665260	6.1.1.9	52374|47323|50677|46589
bhy:BHWA1_00157	ncbi-geneid:7665264	2.-.-.-	53756
bhy:BHWA1_00171	ncbi-geneid:7665278	2.1.1.45	55831
bhy:BHWA1_00172	ncbi-geneid:7665279	1.5.1.3	53597
bhy:BHWA1_00175	ncbi-geneid:7665282	3.6.3.-	52540
bhy:BHWA1_00176	ncbi-geneid:7665283	3.6.3.-	52540|90123
bhy:BHWA1_00180	ncbi-geneid:7665287	2.7.2.1	53067|53067
bhy:BHWA1_00183	ncbi-geneid:7665290	3.4.11.-	144052
bhy:BHWA1_00186	ncbi-geneid:7665293	2.7.4.22	53633
bhy:BHWA1_00188	ncbi-geneid:7665295	1.11.1.15	52833
bhy:BHWA1_00189	ncbi-geneid:7665296	2.3.1.39	52151|55048
bhy:BHWA1_00193	ncbi-geneid:7665300	6.3.2.9	53623|53244|51984
bhy:BHWA1_00197	ncbi-geneid:7665304	2.5.1.31	64005
bhy:BHWA1_00199	ncbi-geneid:7665306	5.3.1.8	51182
bhy:BHWA1_00202	ncbi-geneid:7665309	3.1.3.25	56655
bhy:BHWA1_00203	ncbi-geneid:7665310	3.6.3.14	52540|47917|50615
bhy:BHWA1_00211	ncbi-geneid:7665318	3.5.1	52499
bhy:BHWA1_00212	ncbi-geneid:7665319	2.1.1.63	46767|53155
bhy:BHWA1_00213	ncbi-geneid:7665320	2.3.1.128	55729
bhy:BHWA1_00227	ncbi-geneid:7665334	2.7.1.35	53613
bhy:BHWA1_00233	ncbi-geneid:7665340	2.1.1.-	53335
bhy:BHWA1_00246	ncbi-geneid:7665353	6.1.1.1	52374|55174
bhy:BHWA1_00264	ncbi-geneid:7665371	5.1.3.3	74650
bhy:BHWA1_00272	ncbi-geneid:7665379	2.7.1.69	55604
bhy:BHWA1_00289	ncbi-geneid:7665396	3.1.2.-	54637
bhy:BHWA1_00292	ncbi-geneid:7665399	2.3.1.41	53901
bhy:BHWA1_00294	ncbi-geneid:7665401	1.1.1.100	51735
bhy:BHWA1_00296	ncbi-geneid:7665403	5.-.-.-	53697
bhy:BHWA1_00299	ncbi-geneid:7665406	2.4.-.-	53756
bhy:BHWA1_00305	ncbi-geneid:7665412	2.3.1.8	53659
bhy:BHWA1_00309	ncbi-geneid:7665416	2.4.1.227	53756
bhy:BHWA1_00310	ncbi-geneid:7665417	6.3.2.8	53623|53244|51984
bhy:BHWA1_00311	ncbi-geneid:7665418	1.1.1.158	56176|56194
bhy:BHWA1_00340	ncbi-geneid:7665447	2.4.1.-|3.4	56601|53955
bhy:BHWA1_00355	ncbi-geneid:7665462	3.1.3.18	56784
bhy:BHWA1_00358	ncbi-geneid:7665465	1.1.1.3	55347|51735
bhy:BHWA1_00360	ncbi-geneid:7665467	2.9.1.1	53383
bhy:BHWA1_00375	ncbi-geneid:7665482	3.6.3.-	52540
bhy:BHWA1_00378	ncbi-geneid:7665485	5.1.1.3	53681|53681
bhy:BHWA1_00380	ncbi-geneid:7665487	6.4.1.1	51569|89000|51230
bhy:BHWA1_00400	ncbi-geneid:7665506	3.6.3.27	52540
bhy:BHWA1_00403	ncbi-geneid:7665509	1.17.4.1	51998|48168
bhy:BHWA1_00404	ncbi-geneid:7665510	1.17.4.1	47240
bhy:BHWA1_00406	ncbi-geneid:7665512	3.1.21.3	116734|116734
bhy:BHWA1_00411	ncbi-geneid:7665517	2.1.2.9	53328|50486
bhy:BHWA1_00416	ncbi-geneid:7665522	2.7.1.6	54211|55060
bhy:BHWA1_00420	ncbi-geneid:7665526	2.7.8.-	56024|56024
bhy:BHWA1_00425	ncbi-geneid:7665531	4.1.2.5	53383
bhy:BHWA1_00426	ncbi-geneid:7665532	4.3.2.2	48557
bhy:BHWA1_00427	ncbi-geneid:7665533	3.4.24.57	53067
bhy:BHWA1_00436	ncbi-geneid:7665542	2.1.1.72	53335
bhy:BHWA1_00438	ncbi-geneid:7665544	3.1.21.3	116734|116734|81301
bhy:BHWA1_00439	ncbi-geneid:7665545	3.1.21.3	52540|52540
bhy:BHWA1_00445	ncbi-geneid:7665551	2.9.1.-	52821|52540
bhy:BHWA1_00449	ncbi-geneid:7665555	6.1.1.2	52374
bhy:BHWA1_00451	ncbi-geneid:7665557	6.1.1.21	55681|52954
bhy:BHWA1_00456	ncbi-geneid:7665562	3.6.1.23	51283
bhy:BHWA1_00464	ncbi-geneid:7665570	2.1.1.13	82282|51717|52242|47644
bhy:BHWA1_00465	ncbi-geneid:7665571	2.1.1.13	56507
bhy:BHWA1_00469	ncbi-geneid:7665575	2.7.7.23|2.3.1.157	53448|51161
bhy:BHWA1_00473	ncbi-geneid:7665579	2.3.1.128	55729
bhy:BHWA1_00474	ncbi-geneid:7665580	6.1.1.15	55681|55826|52954
bhy:BHWA1_00476	ncbi-geneid:7665582	1.1.1.267	55347|51735|69055
bhy:BHWA1_00485	ncbi-geneid:7665591	6.3.5.1	52402|56317
bhy:BHWA1_00489	ncbi-geneid:7665595	2.7.13.3	55874|50341|47226|47384
bhy:BHWA1_00491	ncbi-geneid:7665597	2.1.1.80	53335|47757
bhy:BHWA1_00492	ncbi-geneid:7665598	3.5.1.44	64438
bhy:BHWA1_00493	ncbi-geneid:7665599	3.1.1.61	52738|52172
bhy:BHWA1_00495	ncbi-geneid:7665601	6.3.1.2	55931
bhy:BHWA1_00500	ncbi-geneid:7665606	1.1.1.94	48179|51735
bhy:BHWA1_00502	ncbi-geneid:7665608	3.2.1.93	51445|51011
bhy:BHWA1_00503	ncbi-geneid:7665609	2.7.1.69	51261|55604
bhy:BHWA1_00514	ncbi-geneid:7665620	2.7.1.2	53067|53067
bhy:BHWA1_00517	ncbi-geneid:7665623	2.7.1.45	53613
bhy:BHWA1_00518	ncbi-geneid:7665624	2.3.1.30	51161
bhy:BHWA1_00519	ncbi-geneid:7665625	2.5.1.47	53686
bhy:BHWA1_00520	ncbi-geneid:7665626	3.4.13.3	53187
bhy:BHWA1_00533	ncbi-geneid:7665639	5.4.99.12	55120|55174
bhy:BHWA1_00534	ncbi-geneid:7665640	2.5.1.17	89028
bhy:BHWA1_00535	ncbi-geneid:7665641	3.6.3.34	52540
bhy:BHWA1_00539	ncbi-geneid:7665645	1.2.1	55347|51735
bhy:BHWA1_00540	ncbi-geneid:7665646	2.3.1.35|2.3.1.1	56266
bhy:BHWA1_00541	ncbi-geneid:7665647	2.7.2	53633
bhy:BHWA1_00542	ncbi-geneid:7665648	2.6.1.11|2.6.1.17	53383
bhy:BHWA1_00552	ncbi-geneid:7665658	6.2.1.3	56801
bhy:BHWA1_00553	ncbi-geneid:7665659	2.1.1.-	75217
bhy:BHWA1_00561	ncbi-geneid:7665667	3.1.3.3	56784
bhy:BHWA1_00562	ncbi-geneid:7665668	1.1.1.95	51735|52283|143548|55021
bhy:BHWA1_00563	ncbi-geneid:7665669	2.6.1.-	53383
bhy:BHWA1_00566	ncbi-geneid:7665672	3.2.1.-	53955|48452
bhy:BHWA1_00567	ncbi-geneid:7665673	3.2.1.-	53955|81901
bhy:BHWA1_00568	ncbi-geneid:7665674	1.2.1.3	53720
bhy:BHWA1_00578	ncbi-geneid:7665683	2.5.1.54	51569
bhy:BHWA1_00579	ncbi-geneid:7665684	2.4.2.1	53167
bhy:BHWA1_00580	ncbi-geneid:7665685	2.3.1.183	55729
bhy:BHWA1_00581	ncbi-geneid:7665686	1.8.4.12	51316
bhy:BHWA1_00584	ncbi-geneid:7665689	2.7.7.7	89550|160975
bhy:BHWA1_00600	ncbi-geneid:7665705	3.6.4.12	52540|102712
bhy:BHWA1_00601	ncbi-geneid:7665706	5.99.1.3	56719|55874|54211
bhy:BHWA1_00602	ncbi-geneid:7665707	1.8.1.9	51905
bhy:BHWA1_00603	ncbi-geneid:7665708	2.7.1.69	52794
bhy:BHWA1_00605	ncbi-geneid:7665710	2.7.7.18	52374
bhy:BHWA1_00606	ncbi-geneid:7665711	3.1.4.16	56300|55816
bhy:BHWA1_00608	ncbi-geneid:7665713	3.4.24.-	55486
bhy:BHWA1_00610	ncbi-geneid:7665715	2.7.1.39	55060|54211
bhy:BHWA1_00611	ncbi-geneid:7665716	4.2.3.1	53686
bhy:BHWA1_00616	ncbi-geneid:7665721	5.4.99.12	55120
bhy:BHWA1_00617	ncbi-geneid:7665722	4.2.1.10	52304
bhy:BHWA1_00618	ncbi-geneid:7665723	3.4.11.9	55920|53092
bhy:BHWA1_00625	ncbi-geneid:7665730	3.2.2.-|4.2.99.18	48150
bhy:BHWA1_00626	ncbi-geneid:7665731	3.4.21.88	51306|46785
bhy:BHWA1_00628	ncbi-geneid:7665733	2.4.1.21	53756
bhy:BHWA1_00629	ncbi-geneid:7665734	6.3.2.13	53623|53244|63418
bhy:BHWA1_00631	ncbi-geneid:7665736	3.6.4.12	52540|48024
bhy:BHWA1_00634	ncbi-geneid:7665739	3.1.21.-	51556
bhy:BHWA1_00659	ncbi-geneid:7665764	3.1.-.-	50249|50249
bhy:BHWA1_00666	ncbi-geneid:7665770	3.6.3.14	52540
bhy:BHWA1_00671	ncbi-geneid:7665775	2.5.1.75	52540|52540
bhy:BHWA1_00673	ncbi-geneid:7665777	2.7.4.8	52540
bhy:BHWA1_00674	ncbi-geneid:7665778	6.1.1.24	52374|48163
bhy:BHWA1_00678	ncbi-geneid:7665782	5.1.3.20	51735
bhy:BHWA1_00686	ncbi-geneid:7665790	2.7.2.11	53633|88697
bhy:BHWA1_00687	ncbi-geneid:7665791	2.7.7.12	54197|54197
bhy:BHWA1_00689	ncbi-geneid:7665793	1.5.1.2	48179|51735
bhy:BHWA1_00694	ncbi-geneid:7665798	3.1.-.-	53098
bhy:BHWA1_00696	ncbi-geneid:7665800	3.6.3.-	52540
bhy:BHWA1_00699	ncbi-geneid:7665803	2.1.1.37	53335|53335
bhy:BHWA1_00712	ncbi-geneid:7665816	3.1.26.4
bhy:BHWA1_00720	ncbi-geneid:7665824	3.4.13.9	55920|53092
bhy:BHWA1_00727	ncbi-geneid:7665831	6.1.1.3	55681|55186|52954
bhy:BHWA1_00731	ncbi-geneid:7665835	4.1.2.13	51569
bhy:BHWA1_00736	ncbi-geneid:7665840	6.3.2.10	53623|53244|63418
bhy:BHWA1_00743	ncbi-geneid:7665847	2.7.1.4	53613
bhy:BHWA1_00744	ncbi-geneid:7665848	2.4.1.129	56601|56519|54184
bhy:BHWA1_00747	ncbi-geneid:7665851	1.1.1.28	51735|52283
bhy:BHWA1_00750	ncbi-geneid:7665854	3.6.4.12	52540
bhy:BHWA1_00758	ncbi-geneid:7665862	4.1.2.17	53639
bhy:BHWA1_00759	ncbi-geneid:7665863	2.3.2.2	56235
bhy:BHWA1_00766	ncbi-geneid:7665870	3.1.-.-	56281
bhy:BHWA1_00767	ncbi-geneid:7665871	3.4.21.-	52096
bhy:BHWA1_00772	ncbi-geneid:7665876	4.2.1.20	53686
bhy:BHWA1_00773	ncbi-geneid:7665877	3.4.21.89	51306
bhy:BHWA1_00774	ncbi-geneid:7665878	6.3.5.6|6.3.5.7	141000
bhy:BHWA1_00781	ncbi-geneid:7665885	6.5.1.-	55144
bhy:BHWA1_00785	ncbi-geneid:7665889	2.4.1.83	53448
bhy:BHWA1_00787	ncbi-geneid:7665891	2.1.1.-	102114
bhy:BHWA1_00789	ncbi-geneid:7665893	2.7.1.17	53067|53067
bhy:BHWA1_00791	ncbi-geneid:7665895	2.7.1.23	111331
bhy:BHWA1_00792	ncbi-geneid:7665896	2.3.1.51	69593
bhy:BHWA1_00798	ncbi-geneid:7665902	2.5.1.19	55205
bhy:BHWA1_00804	ncbi-geneid:7665908	3.5.2.7	51556|51338
bhy:BHWA1_00810	ncbi-geneid:7665914	1.97.1.4	102114
bhy:BHWA1_00812	ncbi-geneid:7665916	2.8.1.7	53383
bhy:BHWA1_00816	ncbi-geneid:7665920	2.4.1.157	53756
bhy:BHWA1_00818	ncbi-geneid:7665922	2.7.4.14	52540
bhy:BHWA1_00821	ncbi-geneid:7665925	2.7.7.12	54197|54197
bhy:BHWA1_00840	ncbi-geneid:7665944	4.4.1.8	53383
bhy:BHWA1_00847	ncbi-geneid:7665951	3.5.1.88	56420
bhy:BHWA1_00848	ncbi-geneid:7665952	3.1.3.18	56784
bhy:BHWA1_00870	ncbi-geneid:7665974	3.6.3.30	52540|50331
bhy:BHWA1_00882	ncbi-geneid:7665986	3.1.3.45	56784
bhy:BHWA1_00885	ncbi-geneid:7665989	5.4.99.12	55120
bhy:BHWA1_00890	ncbi-geneid:7665994	3.6.3.-	52540
bhy:BHWA1_00899	ncbi-geneid:7666003	6.3.4.2	52540|52317
bhy:BHWA1_00915	ncbi-geneid:7666019	3.6.3.-	52540
bhy:BHWA1_00918	ncbi-geneid:7666022	5.1.1.7	54506|54506
bhy:BHWA1_00919	ncbi-geneid:7666023	1.11.1.6	56634
bhy:BHWA1_00920	ncbi-geneid:7666024	4.99.1.1	53800
bhy:BHWA1_00923	ncbi-geneid:7666027	1.1.1.158	56176|56194
bhy:BHWA1_00930	ncbi-geneid:7666034	2.7.13.3	55874|47384
bhy:BHWA1_00933	ncbi-geneid:7666037	4.1.1.20	51419|50621
bhy:BHWA1_00944	ncbi-geneid:7666047	5.3.1.23	100950
bhy:BHWA1_00945	ncbi-geneid:7666048	2.7.1.100	56112
bhy:BHWA1_00946	ncbi-geneid:7666049	2.6.1.1	53383
bhy:BHWA1_00947	ncbi-geneid:7666050	2.6.1.1	53383
bhy:BHWA1_00949	ncbi-geneid:7666052	2.7.4.3	52540
bhy:BHWA1_00955	ncbi-geneid:7666057	5.4.99.12	55120
bhy:BHWA1_00960	ncbi-geneid:7666061	3.1.3.15	89550
bhy:BHWA1_00965	ncbi-geneid:7666066	2.7.1.24	52540
bhy:BHWA1_00972	ncbi-geneid:7666073	1.4.3.16	46977|51905
bhy:BHWA1_00973	ncbi-geneid:7666074	1.4.3.16	51905
bhy:BHWA1_00986	ncbi-geneid:7666087	2.7.7.-	56731|57783
bhy:BHWA1_00989	ncbi-geneid:7666090	3.4.21.89	51306
bhy:BHWA1_00995	ncbi-geneid:7666096	1.11.1.9	52833
bhy:BHWA1_00997	ncbi-geneid:7666098	1.11.1.15	52833
bhy:BHWA1_01001	ncbi-geneid:7666102	5.99.1.3	56719|101904
bhy:BHWA1_01006	ncbi-geneid:7666107	3.6.4.-	52540|52540|52540|143517|141259
bhy:BHWA1_01008	ncbi-geneid:7666109	2.7.1.56	53613
bhy:BHWA1_01009	ncbi-geneid:7666110	2.7.1.69	52794|55804
bhy:BHWA1_01019	ncbi-geneid:7666120	3.1.3.5	56300|55816
bhy:BHWA1_01024	ncbi-geneid:7666125	4.1.1.11	50692
bhy:BHWA1_01029	ncbi-geneid:7666129	6.3.5.6|6.3.5.7	75304
bhy:BHWA1_01034	ncbi-geneid:7666135	1.8.1.8	52833|74863
bhy:BHWA1_01037	ncbi-geneid:7666138	5.3.1.6	89623
bhy:BHWA1_01041	ncbi-geneid:7666142	1.1.1.85	53659
bhy:BHWA1_01042	ncbi-geneid:7666143	4.2.1.33|4.2.1.35	52016
bhy:BHWA1_01043	ncbi-geneid:7666144	4.2.1.33|4.2.1.35	53732
bhy:BHWA1_01044	ncbi-geneid:7666145	2.3.3.13	51569|110921
bhy:BHWA1_01045	ncbi-geneid:7666146	1.1.1.86	51735|48179
bhy:BHWA1_01046	ncbi-geneid:7666147	2.2.1.6	55021|55021
bhy:BHWA1_01047	ncbi-geneid:7666148	2.2.1.6	52518|52518|52467
bhy:BHWA1_01050	ncbi-geneid:7666151	5.2.1.8	50891
bhy:BHWA1_01051	ncbi-geneid:7666152	5.2.1.8	50891
bhy:BHWA1_01064	ncbi-geneid:7666165	3.6.1.-	52540|50249
bhy:BHWA1_01072	ncbi-geneid:7666173	2.1.1.-	53335
bhy:BHWA1_01073	ncbi-geneid:7666174	1.2.1.41	53720
bhy:BHWA1_01074	ncbi-geneid:7666175	2.7.1.69	55604
bhy:BHWA1_01075	ncbi-geneid:7666176	3.2.1.86	51445
bhy:BHWA1_01093	ncbi-geneid:7666194	2.7.1.26|2.7.7.2	82114|52374
bhy:BHWA1_01095	ncbi-geneid:7666196	2.7.7.8	54211|54211|55666|55666|50249|54791
bhy:BHWA1_01100	ncbi-geneid:7666201	4.1.1.32	53795|68923
bhy:BHWA1_01104	ncbi-geneid:7666205	2.7.1.-	56399
bhy:BHWA1_01117	ncbi-geneid:7666217	1.8.4.12	51316
bhy:BHWA1_01118	ncbi-geneid:7666218	1.8.4.11	55068
bhy:BHWA1_01122	ncbi-geneid:7666222	6.1.1.6	55681|50249
bhy:BHWA1_01137	ncbi-geneid:7666237	5.3.1.9	53697
bhy:BHWA1_01142	ncbi-geneid:7666242	3.2.1.22	56327|51735
bhy:BHWA1_01144	ncbi-geneid:7666244	3.2.1.1	88713|74650|88688
bhy:BHWA1_01145	ncbi-geneid:7666245	2.6.1.16	53697|56235
bhy:BHWA1_01146	ncbi-geneid:7666246	3.1.5.1	109604
bhy:BHWA1_01148	ncbi-geneid:7666248	2.4.2.14	56235|53271
bhy:BHWA1_01150	ncbi-geneid:7666250	6.3.2.6	56104
bhy:BHWA1_01151	ncbi-geneid:7666251	5.4.99.18	52255
bhy:BHWA1_01154	ncbi-geneid:7666254	6.1.1.14	55681
bhy:BHWA1_01161	ncbi-geneid:7666261	3.6.4.12	52540
bhy:BHWA1_01163	ncbi-geneid:7666263	1.17.7.1	56014|51366
bhy:BHWA1_01175	ncbi-geneid:7666275	1.1.1.25	51735|53223
bhy:BHWA1_01176	ncbi-geneid:7666276	4.2.1.10	51569
bhy:BHWA1_01186	ncbi-geneid:7666286	2.7.9.3	56042|55326
bhy:BHWA1_01187	ncbi-geneid:7666287	2.7.9.1	56059|51621|52009
bhy:BHWA1_01192	ncbi-geneid:7666292	2.1.1.72	53335
bhy:BHWA1_01206	ncbi-geneid:7666306	2.7.8.-	56214|56214
bhy:BHWA1_01208	ncbi-geneid:7666308	2.7.7.3	52374
bhy:BHWA1_01209	ncbi-geneid:7666309	3.1.2.-	54637
bhy:BHWA1_01211	ncbi-geneid:7666311	3.6.3.14	51344
bhy:BHWA1_01223	ncbi-geneid:7666323	4.1.3.3	51569
bhy:BHWA1_01224	ncbi-geneid:7666324	1.4.1.13|1.4.1.14	51971|46548
bhy:BHWA1_01232	ncbi-geneid:7666332	2.-.-.-	102114
bhy:BHWA1_01240	ncbi-geneid:7666340	4.2.99.18	48150
bhy:BHWA1_01242	ncbi-geneid:7666342	5.3.1.1	51351
bhy:BHWA1_01247	ncbi-geneid:7666347	2.4.-.-	53756
bhy:BHWA1_01258	ncbi-geneid:7666358	2.7.7.7	55979|55979|55979
bhy:BHWA1_01261	ncbi-geneid:7666361	1.3.99.22	102114
bhy:BHWA1_01264	ncbi-geneid:7666364	3.5.1.-	52172|54211|54211
bhy:BHWA1_01265	ncbi-geneid:7666365	6.1.1.14	109604
bhy:BHWA1_01267	ncbi-geneid:7666367	3.1.3.1	53649
bhy:BHWA1_01268	ncbi-geneid:7666368	2.7.1.49|2.7.4.7	53613
bhy:BHWA1_01285	ncbi-geneid:7666385	2.4.2.29	51713
bhy:BHWA1_01289	ncbi-geneid:7666389	2.1.1.170	53335
bhy:BHWA1_01292	ncbi-geneid:7666392	2.5.1.21	48576
bhy:BHWA1_01293	ncbi-geneid:7666393	4.6.1.12	69765
bhy:BHWA1_01297	ncbi-geneid:7666397	6.3.4.13	56059|52440|51246
bhy:BHWA1_01299	ncbi-geneid:7666399	2.5.1.1|2.5.1.10|2.5.1.29	48576
bhy:BHWA1_01321	ncbi-geneid:7666421	6.1.1.5	52374|47323|50677
bhy:BHWA1_01334	ncbi-geneid:7666433	2.1.1.80	53335|47757
bhy:BHWA1_01345	ncbi-geneid:7666444	3.4.24.-	52540|140990
bhy:BHWA1_01362	ncbi-geneid:7666461	6.3.4.-	52402|56037
bhy:BHWA1_01369	ncbi-geneid:7666468	2.7.1.69	55804
bhy:BHWA1_01370	ncbi-geneid:7666469	2.7.1.69	55804
bhy:BHWA1_01374	ncbi-geneid:7666473	2.3.1.-	51161
bhy:BHWA1_01385	ncbi-geneid:7666484	2.6.1.-	53383
bhy:BHWA1_01386	ncbi-geneid:7666483	2.3.1.117	51161
bhy:BHWA1_01387	ncbi-geneid:7666485	1.3.1.26	55347|51735
bhy:BHWA1_01388	ncbi-geneid:7666486	4.2.1.52	51569
bhy:BHWA1_01394	ncbi-geneid:7666492	2.4.2.9	53271
bhy:BHWA1_01410	ncbi-geneid:7666507	4.2.3.5	103263
bhy:BHWA1_01411	ncbi-geneid:7666508	2.7.7.19	81891|81301
bhy:BHWA1_01412	ncbi-geneid:7666509	2.7.1.33
bhy:BHWA1_01414	ncbi-geneid:7666511	2.7.3.9	51621|52009|47831
bhy:BHWA1_01415	ncbi-geneid:7666512	2.1.1.-	53335
bhy:BHWA1_01421	ncbi-geneid:7666518	2.4.2.11	51690|54675
bhy:BHWA1_01431	ncbi-geneid:7666528	4.1.1.36|6.3.2.5	102645|52507
bhy:BHWA1_01436	ncbi-geneid:7666532	2.5.1.56	51569|51269
bhy:BHWA1_01444	ncbi-geneid:7666540	2.1.2.2	53328
bhy:BHWA1_01445	ncbi-geneid:7666541	6.3.3.1	56042|55326
bhy:BHWA1_01449	ncbi-geneid:7666545	2.1.1.-	75217
bhy:BHWA1_01450	ncbi-geneid:7666546	4.2.1.2	117457
bhy:BHWA1_01463	ncbi-geneid:7666559	2.7.1.31	110738
bhy:BHWA1_01465	ncbi-geneid:7666561	4.2.1.19	54211|54211
bhy:BHWA1_01466	ncbi-geneid:7666562	2.4.2.-	52317
bhy:BHWA1_01467	ncbi-geneid:7666563	1.1.5.3	51905
bhy:BHWA1_01471	ncbi-geneid:7666567	3.4.11.1	53187|52949
bhy:BHWA1_01474	ncbi-geneid:7666570	1.-.-.-	51735
bhy:BHWA1_01477	ncbi-geneid:7666573	3.4.21.-	50494|50156|50156
bhy:BHWA1_01478	ncbi-geneid:7666574	6.1.1.7	55681|101353|55186|50447
bhy:BHWA1_01483	ncbi-geneid:7666579	2.3.1.180	53901
bhy:BHWA1_01490	ncbi-geneid:7666586	4.3.2.1	48557
bhy:BHWA1_01491	ncbi-geneid:7666587	6.3.4.5	69864|52402
bhy:BHWA1_01492	ncbi-geneid:7666588	2.1.3.3	53671
bhy:BHWA1_01510	ncbi-geneid:7666605	2.3.1.31	53474
bhy:BHWA1_01511	ncbi-geneid:7666606	2.5.1.49	53383
bhy:BHWA1_01513	ncbi-geneid:7666608	2.5.1.3	51391
bhy:BHWA1_01517	ncbi-geneid:7666612	6.1.1.16	52374|47323
bhy:BHWA1_01534	ncbi-geneid:7666629	3.1.22.4	53098
bhy:BHWA1_01536	ncbi-geneid:7666631	2.7.1.56	53613
bhy:BHWA1_01537	ncbi-geneid:7666632	5.1.3.2	51735
bhy:BHWA1_01544	ncbi-geneid:7666639	2.7.11.1	55874
bhy:BHWA1_01546	ncbi-geneid:7666641	4.1.2.4	51569
bhy:BHWA1_01547	ncbi-geneid:7666642	2.4.2.3	53167
bhy:BHWA1_01548	ncbi-geneid:7666643	2.4.2.3	53167
bhy:BHWA1_01553	ncbi-geneid:7666648	3.6.3.17	52540|52540
bhy:BHWA1_01565	ncbi-geneid:7666660	3.6.3.21	52540
bhy:BHWA1_01571	ncbi-geneid:7666666	1.18.1.2	52343|63380
bhy:BHWA1_01577	ncbi-geneid:7666672	2.7.7.60	53448
bhy:BHWA1_01586	ncbi-geneid:7666681	2.3.1.180	53901
bhy:BHWA1_01589	ncbi-geneid:7666684	6.1.1.10	52374|47323|50249
bhy:BHWA1_01592	ncbi-geneid:7666687	3.1.11.2	56219
bhy:BHWA1_01602	ncbi-geneid:7666697	3.1.-.-	64182|64182
bhy:BHWA1_01613	ncbi-geneid:7666708	1.1.1.40	51735|53223
bhy:BHWA1_01617	ncbi-geneid:7666712	6.1.1.11	55681|46589
bhy:BHWA1_01618	ncbi-geneid:7666713	1.-.-.-	50129|51735
bhy:BHWA1_01639	ncbi-geneid:7666734	2.7.4.9	52540
bhy:BHWA1_01648	ncbi-geneid:7666743	1.2.1.11	55347|51735
bhy:BHWA1_01658	ncbi-geneid:7666753	2.6.1.9	53383
bhy:BHWA1_01665	ncbi-geneid:7666760	2.1.1.33	53335
bhy:BHWA1_01668	ncbi-geneid:7666763	2.3.1.15	53659
bhy:BHWA1_01669	ncbi-geneid:7666764	2.3.1.180	53901|53901
bhy:BHWA1_01673	ncbi-geneid:7666768	2.7.4.16	55326|56042
bhy:BHWA1_01674	ncbi-geneid:7666769	2.3.1.9	53901|53901
bhy:BHWA1_01676	ncbi-geneid:7666771	2.3.1.35|2.3.1.1	56266
bhy:BHWA1_01680	ncbi-geneid:7666775	2.7.2.3	53748
bhy:BHWA1_01681	ncbi-geneid:7666776	1.2.1.12	55347|51735
bhy:BHWA1_01682	ncbi-geneid:7666777	6.3.5.6|6.3.5.7	55931|89095
bhy:BHWA1_01693	ncbi-geneid:7666788	1.1.1.-	51735|52413|48179
bhy:BHWA1_01698	ncbi-geneid:7666793	3.5.4.2	51556|51338
bhy:BHWA1_01701	ncbi-geneid:7666796	2.7.2.4	53633|55021|55021
bhy:BHWA1_01708	ncbi-geneid:7666803	3.1.3.11	56300
bhy:BHWA1_01721	ncbi-geneid:7666814	3.4.21.53	52540|54211|88697
bhy:BHWA1_01728	ncbi-geneid:7666821	5.1.1.1	51419|50621
bhy:BHWA1_01732	ncbi-geneid:7666825	2.5.1.7	55205
bhy:BHWA1_01740	ncbi-geneid:7666833	4.1.3.-	51366
bhy:BHWA1_01744	ncbi-geneid:7666837	4.2.1.46	51735
bhy:BHWA1_01746	ncbi-geneid:7666839	3.6.3.4	56784|81653|55008|81665
bhy:BHWA1_01750	ncbi-geneid:7666843	1.1.1.27	56327|51735
bhy:BHWA1_01755	ncbi-geneid:7666848	2.7.1.69	53062
bhy:BHWA1_01757	ncbi-geneid:7666850	4.2.-.-	53697
bhy:BHWA1_01759	ncbi-geneid:7666852	2.7.1.69	52728
bhy:BHWA1_01765	ncbi-geneid:7666858	1.5.1.5|3.5.4.9	51735|53223
bhy:BHWA1_01769	ncbi-geneid:7666862	4.1.2.13	51569
bhy:BHWA1_01771	ncbi-geneid:7666864	2.7.1.69	55804
bhy:BHWA1_01783	ncbi-geneid:7666876	6.1.1.19	52374|47323|55190
bhy:BHWA1_01803	ncbi-geneid:7666895	6.1.1.12	55681|55261|50249
bhy:BHWA1_01808	ncbi-geneid:7666900	3.6.4.12	52540
bhy:BHWA1_01809	ncbi-geneid:7666901	3.2.2.23|4.2.99.18	46946|81624
bhy:BHWA1_01817	ncbi-geneid:7666909	6.3.4.4	52540
bhy:BHWA1_01827	ncbi-geneid:7666919	1.1.1.1	56796
bhy:BHWA1_01863	ncbi-geneid:7666955	2.7.1.21	52540
bhy:BHWA1_01867	ncbi-geneid:7666959	3.4.-.-	51395
bhy:BHWA1_01869	ncbi-geneid:7666961	6.2.1.3	56801
bhy:BHWA1_01871	ncbi-geneid:7666963	6.3.2.4	56059|52440
bhy:BHWA1_01876	ncbi-geneid:7666968	3.4.21.102	52096|50156
bhy:BHWA1_01885	ncbi-geneid:7666977	5.4.2.1
bhy:BHWA1_01886	ncbi-geneid:7666978	2.7.7.38	53448
bhy:BHWA1_01890	ncbi-geneid:7666982	4.2.1.11	51604|54826
bhy:BHWA1_01893	ncbi-geneid:7666985	3.5.1.-	52467
bhy:BHWA1_01902	ncbi-geneid:7666994	2.7.1.69	53062
bhy:BHWA1_01908	ncbi-geneid:7667000	2.4.2.8	53271
bhy:BHWA1_01911	ncbi-geneid:7667003	1.3.99.2	56645|47203
bhy:BHWA1_01912	ncbi-geneid:7667004	3.6.3.14	160527
bhy:BHWA1_01914	ncbi-geneid:7667006	3.6.3.14	52540|47917
bhy:BHWA1_01915	ncbi-geneid:7667007	3.6.3.14	52540
bhy:BHWA1_01918	ncbi-geneid:7667010	3.6.3.14	81333|81333
bhy:BHWA1_01919	ncbi-geneid:7667011	4.1.99.1	53383
bhy:BHWA1_01921	ncbi-geneid:7667013	2.7.7.7	52540|48019
bhy:BHWA1_01922	ncbi-geneid:7667014	5.4.99.12	55120|55174
bhy:BHWA1_01924	ncbi-geneid:7667016	5.4.99.12	55120
bhy:BHWA1_01929	ncbi-geneid:7667021	2.1.1.31	75217
bhy:BHWA1_01937	ncbi-geneid:7667028	1.2.7.1	53323|46548
bhy:BHWA1_01938	ncbi-geneid:7667029	1.2.7.1	52518|52518|52922
bhy:BHWA1_01939	ncbi-geneid:7667030	3.4.11.4	53187|55031
bhy:BHWA1_01942	ncbi-geneid:7667033	1.2.7.3	54862
bhy:BHWA1_01943	ncbi-geneid:7667034	1.2.7.3	52518|52922
bhy:BHWA1_01944	ncbi-geneid:7667035	1.2.7.3	52518
bhy:BHWA1_01945	ncbi-geneid:7667036	1.2.7.3	53323
bhy:BHWA1_01957	ncbi-geneid:7667048	3.5.3.1	52768
bhy:BHWA1_01959	ncbi-geneid:7667050	1.1.5.3	51905
bhy:BHWA1_01960	ncbi-geneid:7667051	2.7.1.30	53067|53067
bhy:BHWA1_01968	ncbi-geneid:7667059	2.2.1.2	51569
bhy:BHWA1_01986	ncbi-geneid:7667077	6.5.1.2
bhy:BHWA1_01994	ncbi-geneid:7667085	5.1.3.8	48208
bhy:BHWA1_02007	ncbi-geneid:7667098	5.3.1.13	53697
bhy:BHWA1_02018	ncbi-geneid:7667109	1.6.-.-	51905|55424
bhy:BHWA1_02026	ncbi-geneid:7667117	3.5.4.26|1.1.1.193	53597|53927
bhy:BHWA1_02027	ncbi-geneid:7667118	2.5.1.9	63380|63380
bhy:BHWA1_02028	ncbi-geneid:7667119	4.1.99.12|3.5.4.25	55821|142695
bhy:BHWA1_02030	ncbi-geneid:7667121	2.5.1.78	52121
bhy:BHWA1_02056	ncbi-geneid:7667147	2.4.2.7	53271
bhy:BHWA1_02057	ncbi-geneid:7667148	2.7.1.17	53067|53067
bhy:BHWA1_02060	ncbi-geneid:7667151	2.6.1.62	53383
bhy:BHWA1_02061	ncbi-geneid:7667152	6.3.3.3	52540
bhy:BHWA1_02062	ncbi-geneid:7667153	2.8.1.6	102114
bhy:BHWA1_02063	ncbi-geneid:7667154	6.3.4.15	55681|46785
bhy:BHWA1_02068	ncbi-geneid:7667159	1.1.1.29	51735|52283
bhy:BHWA1_02069	ncbi-geneid:7667160	2.6.1.9	53383
bhy:BHWA1_02085	ncbi-geneid:7667175	3.1.1.41	53474
bhy:BHWA1_02087	ncbi-geneid:7667177	1.8.1.9	51905
bhy:BHWA1_02091	ncbi-geneid:7667181	4.1.3.6|4.1.3.34	51621
bhy:BHWA1_02092	ncbi-geneid:7667182	4.1.3.6|2.8.3.10	100950|100950
bhy:BHWA1_02097	ncbi-geneid:7667187	2.1.1.-	53335
bhy:BHWA1_02100	ncbi-geneid:7667190	3.4.17.13	52317|141986
bhy:BHWA1_02105	ncbi-geneid:7667195	3.4.24.-	50156|50156
bhy:BHWA1_02108	ncbi-geneid:7667198	3.5.1.28	55846|47090
bhy:BHWA1_02118	ncbi-geneid:7667208	3.6.1.31|3.5.4.19	141734|101386
bhy:BHWA1_02148	ncbi-geneid:7667238	2.7.7.6	56553|55257|47789
bhy:BHWA1_02153	ncbi-geneid:7667243	2.4.1.182	53756
bhy:BHWA1_02154	ncbi-geneid:7667244	2.3.1.129	51161
bhy:BHWA1_02155	ncbi-geneid:7667245	4.2.1.-	54637
bhy:BHWA1_02165	ncbi-geneid:7667255	3.4.25.2	56235
bhy:BHWA1_02168	ncbi-geneid:7667258	2.3.1.-	56317
bhy:BHWA1_02172	ncbi-geneid:7667262	2.7.1.148	54211|55060
bhy:BHWA1_02175	ncbi-geneid:7667265	2.7.7.22	53448|159283
bhy:BHWA1_02177	ncbi-geneid:7667267	3.6.4.-	52540|52540
bhy:BHWA1_02182	ncbi-geneid:7667272	6.3.2.1	52374
bhy:BHWA1_02188	ncbi-geneid:7667278	3.6.3.14	81336
bhy:BHWA1_02189	ncbi-geneid:7667279	3.6.3.14	81333
bhy:BHWA1_02190	ncbi-geneid:7667280	3.6.3.14	81573
bhy:BHWA1_02191	ncbi-geneid:7667281	3.6.3.14	47928|160527
bhy:BHWA1_02192	ncbi-geneid:7667282	3.6.3.14	47928
bhy:BHWA1_02193	ncbi-geneid:7667283	3.6.3.14	52540|47917|50615
bhy:BHWA1_02194	ncbi-geneid:7667284	3.6.3.14	52943
bhy:BHWA1_02203	ncbi-geneid:7667293	2.7.1.69	51261|55604
bhy:BHWA1_02207	ncbi-geneid:7667297	5.2.1.8	54534|109998
bhy:BHWA1_02208	ncbi-geneid:7667298	1.1.1.205	51412
bhy:BHWA1_02211	ncbi-geneid:7667301	1.15.1.1	54719|46609
bhy:BHWA1_02216	ncbi-geneid:7667306	3.1.26.4	53098
bhy:BHWA1_02221	ncbi-geneid:7667310	3.4.21.92	52096
bhy:BHWA1_02235	ncbi-geneid:7667324	2.7.7.24	53448
bhy:BHWA1_02238	ncbi-geneid:7667327	4.1.2.14|4.1.3.16	51569
bhy:BHWA1_02239	ncbi-geneid:7667328	5.3.1.12	51556
bhy:BHWA1_02240	ncbi-geneid:7667329	4.2.1.8	51658
bhy:BHWA1_02241	ncbi-geneid:7667330	1.1.1.57	51735|48179
bhy:BHWA1_02243	ncbi-geneid:7667332	3.2.1.31	51445|49785|49303
bhy:BHWA1_02253	ncbi-geneid:7667342	5.1.3.3	74650
bhy:BHWA1_02260	ncbi-geneid:7667349	6.1.1.4	52374|50677|47323
bhy:BHWA1_02263	ncbi-geneid:7667352	5.3.1.16	51366
bhy:BHWA1_02266	ncbi-geneid:7667355	3.4.11.18	55920
bhy:BHWA1_02268	ncbi-geneid:7667357	4.3.1.17	143548|55021
bhy:BHWA1_02269	ncbi-geneid:7667358	4.3.1.17	103378
bhy:BHWA1_02280	ncbi-geneid:7667370	6.3.3.2	100950
bhy:BHWA1_02283	ncbi-geneid:7667372	3.6.4.12	52540|52540|50249
bhy:BHWA1_02285	ncbi-geneid:7667374	5.4.2.8	53738|53738|53738|55957
bhy:BHWA1_02296	ncbi-geneid:7667385	2.7.7.7	52540
bhy:BHWA1_02305	ncbi-geneid:7667394	3.6.1.7	54975
bhy:BHWA1_02311	ncbi-geneid:7667400	2.7.1.15	53613
bhy:BHWA1_02325	ncbi-geneid:7667414	2.7.7.6	64484
bhy:BHWA1_02326	ncbi-geneid:7667415	2.7.7.6	64484
bhy:BHWA1_02328	ncbi-geneid:7667417	1.1.1.23	53720
bhy:BHWA1_02329	ncbi-geneid:7667418	2.4.2.17	53850
bhy:BHWA1_02332	ncbi-geneid:7667421	3.1.-.-	50249|50249
bhy:BHWA1_02336	ncbi-geneid:7667425	5.4.99.12	55120|55174
bhy:BHWA1_02342	ncbi-geneid:7667431	1.11.1.9	52833
bhy:BHWA1_02372	ncbi-geneid:7667461	3.6.3.31	52540|50331
bhy:BHWA1_02377	ncbi-geneid:7667466	5.4.2.7	53649|143856
bhy:BHWA1_02378	ncbi-geneid:7667467	3.5.99.6	100950
bhy:BHWA1_02380	ncbi-geneid:7667469	2.1.2.1	53383
bhy:BHWA1_02387	ncbi-geneid:7667476	6.3.4.3	52540
bhy:BHWA1_02392	ncbi-geneid:7667481	3.6.1.15	52972
bhy:BHWA1_02402	ncbi-geneid:7667491	2.4.1.1	53756
bhy:BHWA1_02403	ncbi-geneid:7667492	2.5.1.54	51569
bhy:BHWA1_02406	ncbi-geneid:7667495	6.3.5.5	56059|56059|52440|52440|48108|52335
bhy:BHWA1_02407	ncbi-geneid:7667496	6.3.5.5	52317|52021
bhy:BHWA1_02408	ncbi-geneid:7667497	5.2.1.8	109998|54534
bhy:BHWA1_02412	ncbi-geneid:7667501	3.2.1.23	51445|49785|49303
bhy:BHWA1_02419	ncbi-geneid:7667508	2.5.1.6	55973|55973|55973
bhy:BHWA1_02423	ncbi-geneid:7667512	5.4.99.5|4.2.1.51	53850|48600|55021
bhy:BHWA1_02424	ncbi-geneid:7667513	2.7.1.71	52540
bhy:BHWA1_02432	ncbi-geneid:7667521	3.4.19.3	53182
bhy:BHWA1_02433	ncbi-geneid:7667522	6.3.5.3	52317|55326|56042|55326|56042
bhy:BHWA1_02443	ncbi-geneid:7667532	2.7.1.-	101473
bhy:BHWA1_02444	ncbi-geneid:7667533	2.7.1.-	82549
bhy:BHWA1_02459	ncbi-geneid:7667548	2.7.1.11	53784
bhy:BHWA1_02481	ncbi-geneid:7667570	3.4.21.89	51306|51306
bhy:BHWA1_02483	ncbi-geneid:7667572	5.-.-.-	111337
bhy:BHWA1_02487	ncbi-geneid:7667576	3.4.13.19	51556
bhy:BHWA1_02491	ncbi-geneid:7667580	2.7.1.100	56112
bhy:BHWA1_02492	ncbi-geneid:7667581	5.3.1.23	100950
bhy:BHWA1_02498	ncbi-geneid:7667586	3.1.1.29	53178|54909
bhy:BHWA1_02502	ncbi-geneid:7667590	1.6.5.3	53920|54862|54292
bhy:BHWA1_02503	ncbi-geneid:7667591	1.6.5.3	142019|140490|52833|142984
bhy:BHWA1_02504	ncbi-geneid:7667592	1.6.5.3	52833
bhy:BHWA1_02509	ncbi-geneid:7667597	2.1.2.3|3.5.4.10	53927|52335
bhy:BHWA1_02511	ncbi-geneid:7667599	3.5.99.2	48613
bhy:BHWA1_02513	ncbi-geneid:7667601	2.7.1.69	46973
bhy:BHWA1_02516	ncbi-geneid:7667604	2.7.1.69	52794
bhy:BHWA1_02530	ncbi-geneid:7667618	3.6.3.2	81665|81660|56784|81653
bhy:BHWA1_02541	ncbi-geneid:7667629	3.1.3.-	56784
bhy:BHWA1_02542	ncbi-geneid:7667630	2.7.13.3
bhy:BHWA1_02543	ncbi-geneid:7667631	1.1.1.22	51735|52413|48179
bhy:BHWA1_02551	ncbi-geneid:7667639	3.6.3.17	52540|52540
bhy:BHWA1_02555	ncbi-geneid:7667643	4.2.3.4	56796
bhy:BHWA1_02564	ncbi-geneid:7667652	2.3.1.-	55729
bhy:BHWA1_02567	ncbi-geneid:7667655	6.3.4.15	55681
bhy:BHWA1_02580	ncbi-geneid:7667668	2.1.1.72	53335
bhy:BHWA1_02581	ncbi-geneid:7667669	6.3.5.2	52317|52402|54810
bhy:BHWA1_02587	ncbi-geneid:7667675	2.7.7.7	56672|88723|53098|47807
bhy:BHWA1_02589	ncbi-geneid:7667677	3.5.1.28	53187
bhy:BHWA1_02590	ncbi-geneid:7667678	5.99.1.2	56712|57783|57783
bhy:BHWA1_02595	ncbi-geneid:7667683	2.4.-.-	53756
bhy:BHWA1_02596	ncbi-geneid:7667684	2.3.1.28	52777
bhy:BHWA1_02605	ncbi-geneid:7667693	4.1.1.23	51366|53271
bhy:BHWA1_02606	ncbi-geneid:7667694	1.3.3.1	51395
bhy:BHWA1_02613	ncbi-geneid:7667701	2.8.1.-	52402
bhy:BHWA1_02618	ncbi-geneid:7667706	3.1.3.5|3.6.1.45	56300|55816
bhy:BHWA1_02619	ncbi-geneid:7667707	3.5.99.3	51556|51338
bhy:BHWA1_02624	ncbi-geneid:7667712	3.2.2.9	53167
bhy:BHWA1_02631	ncbi-geneid:7667718	3.5.1.25	51556|100950|51338
bhy:BHWA1_02632	ncbi-geneid:7667719	3.5.99.6	100950
bhy:BHWA1_02642	ncbi-geneid:7667730	2.3.1.179	53901|53901
bhy:BHWA1_02644	ncbi-geneid:7667732	1.1.1.100	51735
bhy:BHWA1_02645	ncbi-geneid:7667733	5.4.2.8	53738|55957|53738|53738
bhy:BHWA1_02647	ncbi-geneid:7667735	3.2.2.20	48150
bhy:BHWA1_02655	ncbi-geneid:7667742	2.7.1.6	54211|55060
bhy:BHWA1_02663	ncbi-geneid:7667751	3.6.3.-	52540
bhy:BHWA1_02665	ncbi-geneid:7667753	3.1.26.3	69065|54768
