# Supplementary material for: Tracing the Repertoire of Promiscuous Enzymes along the Metabolic Pathways in Archaeal Organisms
Source: Life (Basel). 2017 Jul 13;7(3):30. doi: 10.3390/life7030030 (PMC5617955; doi:10.3390/life7030030)
Supplement: Supplementary file 1 [file life-07-00030-s001.zip › Table_S2/bid.txt]

KEGGID	NCBIGI	ECs	SFamilyID
bid:Bind_0004	ncbi-geneid:6201463	3.1.22.4	53098
bid:Bind_0006	ncbi-geneid:6201650	3.4.24.57	53067|53067
bid:Bind_0007	ncbi-geneid:6201674	2.5.1.61	53850|54782
bid:Bind_0008	ncbi-geneid:6201675	4.2.1.75	69618
bid:Bind_0012	ncbi-geneid:6201496	1.11.1.15	52833
bid:Bind_0016	ncbi-geneid:6199409	1.2.1.68	53720
bid:Bind_0019	ncbi-geneid:6201421	2.1.1.72	53335
bid:Bind_0020	ncbi-geneid:6201445	6.1.1.1	52374|55174
bid:Bind_0021	ncbi-geneid:6201568	2.7.1.-	53067
bid:Bind_0024	ncbi-geneid:6198455	4.2.1.46	51735
bid:Bind_0047	ncbi-geneid:6201587	4.1.3.1	51621
bid:Bind_0050	ncbi-geneid:6199503	4.1.1.20	51419|50621
bid:Bind_0053	ncbi-geneid:6201433	6.2.1.1	56801
bid:Bind_0056	ncbi-geneid:6198837	1.8.1.9	51905
bid:Bind_0060	ncbi-geneid:6200130	1.3.3.3	102886
bid:Bind_0070	ncbi-geneid:6201636	2.7.7.4|2.7.1.25	52540|52540|50465|50447
bid:Bind_0071	ncbi-geneid:6201150	2.7.7.4	52402
bid:Bind_0079	ncbi-geneid:6201616	2.6.1.1	53383
bid:Bind_0083	ncbi-geneid:6200879	1.2.7.8	53323|52518|52518
bid:Bind_0092	ncbi-geneid:6201315	1.8.4.11	55068
bid:Bind_0097	ncbi-geneid:6201644	2.8.1.7	53383
bid:Bind_0101	ncbi-geneid:6200918	2.8.1.7|4.4.1.16	53383
bid:Bind_0104	ncbi-geneid:6201690	1.1.1.25	51735|53223
bid:Bind_0105	ncbi-geneid:6200772	1.3.1.74	103473
bid:Bind_0111	ncbi-geneid:6201716	1.3.1.74	50494|50156
bid:Bind_0119	ncbi-geneid:6201532	2.3.1.12	53474|51230
bid:Bind_0120	ncbi-geneid:6201614	1.2.4.1	52518|52922
bid:Bind_0121	ncbi-geneid:6201561	1.2.4.1	52518
bid:Bind_0125	ncbi-geneid:6201476	2.7.4.7|2.7.1.49	53613
bid:Bind_0128	ncbi-geneid:6201543	1.3.1.74	53067|53067|100920|100934
bid:Bind_0131	ncbi-geneid:6200053	4.1.1.23	51366
bid:Bind_0132	ncbi-geneid:6201446	1.3.1.26	51735|55347
bid:Bind_0138	ncbi-geneid:6198215	4.1.1.31	51621
bid:Bind_0146	ncbi-geneid:6198533	2.7.6.3	55083
bid:Bind_0147	ncbi-geneid:6201567	2.5.1.15	51717
bid:Bind_0150	ncbi-geneid:6199570	2.6.1.11|2.6.1.17	53383
bid:Bind_0153	ncbi-geneid:6200855	2.1.1.-	75217
bid:Bind_0154	ncbi-geneid:6199422	1.10.2.2	50022
bid:Bind_0155	ncbi-geneid:6198241	1.10.2.2	81342|81648
bid:Bind_0158	ncbi-geneid:6201002	2.4.2.28	53167
bid:Bind_0159	ncbi-geneid:6201455	2.4.2.7	53271
bid:Bind_0166	ncbi-geneid:6198373	3.1.3.48	52788
bid:Bind_0168	ncbi-geneid:6201390	1.16.8.1|1.14.99.40	55469
bid:Bind_0175	ncbi-geneid:6201819	1.2.1.27	53720
bid:Bind_0177	ncbi-geneid:6201327	2.7.1.17	53067|53067
bid:Bind_0184	ncbi-geneid:6200374	2.7.13.3	55874|103190|47384
bid:Bind_0199	ncbi-geneid:6200880	2.7.2.1	53067|53067
bid:Bind_0200	ncbi-geneid:6201082	2.3.1.19	53659
bid:Bind_0201	ncbi-geneid:6198948	1.3.1.9	51735
bid:Bind_0203	ncbi-geneid:6201074	1.11.1.5	46626|46626
bid:Bind_0206	ncbi-geneid:6198312	2.5.1.78	52121
bid:Bind_0208	ncbi-geneid:6198971	2.7.4.16	55326|56042
bid:Bind_0210	ncbi-geneid:6198639	2.7.7.24	53448
bid:Bind_0211	ncbi-geneid:6200720	2.3.1.30	51161
bid:Bind_0213	ncbi-geneid:6200824	2.5.1.47	53686
bid:Bind_0216	ncbi-geneid:6199891	4.2.1.33|4.2.1.35	52016
bid:Bind_0217	ncbi-geneid:6199397	3.6.3.14	51344
bid:Bind_0218	ncbi-geneid:6199812	3.6.3.14	52540|47917|50615
bid:Bind_0219	ncbi-geneid:6198337	3.6.3.14	52943
bid:Bind_0220	ncbi-geneid:6200538	3.4.21.68|3.6.3.14	52540|47917|50615
bid:Bind_0221	ncbi-geneid:6201163	3.6.3.14	47928
bid:Bind_0222	ncbi-geneid:6199276	2.7.7.7	52540|48019
bid:Bind_0225	ncbi-geneid:6198698	6.1.1.4	52374|50677|47323
bid:Bind_0241	ncbi-geneid:6199778	2.7.1.33	52540
bid:Bind_0242	ncbi-geneid:6199286	3.6.1.31	101386
bid:Bind_0243	ncbi-geneid:6200246	4.1.3.-	51366
bid:Bind_0246	ncbi-geneid:6200825	5.3.1.16	51366
bid:Bind_0247	ncbi-geneid:6200453	2.4.2.-	52317
bid:Bind_0249	ncbi-geneid:6198259	4.2.1.19	54211|54211
bid:Bind_0250	ncbi-geneid:6199568	3.4.25.2	56235
bid:Bind_0256	ncbi-geneid:6199517	2.7.7.7	52540|48019
bid:Bind_0257	ncbi-geneid:6198615	3.6.1.22	55811
bid:Bind_0260	ncbi-geneid:6198334	3.6.4.13	52540
bid:Bind_0262	ncbi-geneid:6199228	6.3.4.4	52540
bid:Bind_0267	ncbi-geneid:6198880	2.1.1.107|1.3.1.76|4.99.1.4	53790|75615|51735
bid:Bind_0269	ncbi-geneid:6199353	3.6.3.3|3.6.3.5	56784|81653|81665|55008
bid:Bind_0277	ncbi-geneid:6199603	3.1.2.-	54637
bid:Bind_0279	ncbi-geneid:6199054	2.4.2.-	51690|54675
bid:Bind_0283	ncbi-geneid:6200554	3.1.1.45	53474
bid:Bind_0294	ncbi-geneid:6198656	2.3.1.-	51161
bid:Bind_0296	ncbi-geneid:6199075	3.4.24.-	50156
bid:Bind_0297	ncbi-geneid:6198749	1.1.1.267	55347|51735|69055
bid:Bind_0299	ncbi-geneid:6199562	2.5.1.31	64005
bid:Bind_0301	ncbi-geneid:6198559	2.7.4.22	53633
bid:Bind_0302	ncbi-geneid:6198558	2.7.13.3	55874
bid:Bind_0307	ncbi-geneid:6198408	2.6.1.9	53383
bid:Bind_0308	ncbi-geneid:6199089	1.3.1.43	51735|48179
bid:Bind_0321	ncbi-geneid:6198427	1.6.99.3	51905
bid:Bind_0331	ncbi-geneid:6198451	1.3.1.9	51735
bid:Bind_0332	ncbi-geneid:6198964	2.3.1.41	53901|53901
bid:Bind_0333	ncbi-geneid:6199440	4.2.1.60	54637
bid:Bind_0346	ncbi-geneid:6199095	2.5.1.18	47616|52833
bid:Bind_0348	ncbi-geneid:6198477	3.2.1.17|5.4.99.12	55120|55174
bid:Bind_0354	ncbi-geneid:6198752	2.7.1.71|4.2.3.4	56796|52540
bid:Bind_0357	ncbi-geneid:6199289	3.4.16.4	56601
bid:Bind_0358	ncbi-geneid:6199298	1.1.1.4|1.1.1.303	51735
bid:Bind_0360	ncbi-geneid:6198594	6.1.1.2	52374
bid:Bind_0370	ncbi-geneid:6198449	3.4.24.-	55486
bid:Bind_0372	ncbi-geneid:6198954	3.6.4.-	52540
bid:Bind_0378	ncbi-geneid:6198407	1.1.5.3	51905
bid:Bind_0380	ncbi-geneid:6199560	2.7.1.30	53067|53067
bid:Bind_0382	ncbi-geneid:6199130	6.5.1.1	56091|50249
bid:Bind_0386	ncbi-geneid:6199534	2.5.1.17	52540
bid:Bind_0387	ncbi-geneid:6199098	6.3.5.10	52540|52317
bid:Bind_0403	ncbi-geneid:6199060	2.8.1.7	53383
bid:Bind_0412	ncbi-geneid:6200009	2.7.7.18	52374
bid:Bind_0413	ncbi-geneid:6200008	1.2.1.41	53720
bid:Bind_0414	ncbi-geneid:6199210	2.7.2.11	53633|88697
bid:Bind_0423	ncbi-geneid:6199285	2.5.1.1|2.5.1.10	48576
bid:Bind_0424	ncbi-geneid:6198425	2.4.1.-	53955
bid:Bind_0426	ncbi-geneid:6199025	1.1.1.36	51735
bid:Bind_0427	ncbi-geneid:6199299	2.3.1.9	53901|53901
bid:Bind_0430	ncbi-geneid:6198916	3.1.2.6	56281
bid:Bind_0433	ncbi-geneid:6199086	6.1.1.-	52374
bid:Bind_0434	ncbi-geneid:6200257	1.17.7.1	56014
bid:Bind_0435	ncbi-geneid:6199100	2.7.7.9	53448
bid:Bind_0439	ncbi-geneid:6198943	4.1.1.21|6.3.4.18	56059|52440|51246
bid:Bind_0440	ncbi-geneid:6199990	4.1.1.21|5.4.99.18	52255
bid:Bind_0444	ncbi-geneid:6198544	3.1.11.2	56219
bid:Bind_0450	ncbi-geneid:6198561	3.4.24.-	55166
bid:Bind_0452	ncbi-geneid:6199221	3.2.2.23|4.2.99.18	81624|46946|57716
bid:Bind_0456	ncbi-geneid:6199186	3.1.1.31	100950
bid:Bind_0458	ncbi-geneid:6199165	1.1.1.49	55347|51735
bid:Bind_0459	ncbi-geneid:6199317	1.1.1.44	51735|48179
bid:Bind_0460	ncbi-geneid:6198746	2.2.1.1	52518|52518|52922
bid:Bind_0461	ncbi-geneid:6198976	3.8.1.2	56784
bid:Bind_0462	ncbi-geneid:6198586	2.5.1.18	47616|52833
bid:Bind_0463	ncbi-geneid:6199174	4.2.1.1	53850|46785
bid:Bind_0473	ncbi-geneid:6199524	1.18.6.1	52540
bid:Bind_0474	ncbi-geneid:6200670	1.18.6.1	53807
bid:Bind_0475	ncbi-geneid:6198885	1.18.6.1	53807
bid:Bind_0476	ncbi-geneid:6200010	1.18.6.1	53807
bid:Bind_0477	ncbi-geneid:6200188	1.18.6.1	53807
bid:Bind_0485	ncbi-geneid:6198529	2.3.3.14	51569
bid:Bind_0489	ncbi-geneid:6199475	1.5.5.-	51905|54373
bid:Bind_0494	ncbi-geneid:6201443	5.4.2.1
bid:Bind_0496	ncbi-geneid:6201212	3.5.1.88	56420
bid:Bind_0497	ncbi-geneid:6198486	2.1.2.9	53328|50486
bid:Bind_0498	ncbi-geneid:6198728	5.4.99.12	55120
bid:Bind_0511	ncbi-geneid:6201280	1.1.1.26	51735|52283
bid:Bind_0514	ncbi-geneid:6200236	4.1.1.11	50692
bid:Bind_0521	ncbi-geneid:6199796	3.5.1.88	56420
bid:Bind_0535	ncbi-geneid:6200045	2.8.1.6	102114
bid:Bind_0538	ncbi-geneid:6200047	3.6.4.-	52540|52540
bid:Bind_0541	ncbi-geneid:6198550	3.4.17.19	55486
bid:Bind_0554	ncbi-geneid:6200593	1.14.11.17	51197
bid:Bind_0562	ncbi-geneid:6199394	5.2.1.2	52833|47616
bid:Bind_0568	ncbi-geneid:6199476	3.6.3.-	52540
bid:Bind_0572	ncbi-geneid:6200675	3.1.13.5
bid:Bind_0573	ncbi-geneid:6198614	2.3.1.31	53474
bid:Bind_0583	ncbi-geneid:6198740	3.6.1.1	50324
bid:Bind_0589	ncbi-geneid:6198899	3.3.1.1	52283|51735
bid:Bind_0596	ncbi-geneid:6200303	2.3.3.13	51569|110921
bid:Bind_0605	ncbi-geneid:6200529	2.4.1.-	56601|53955
bid:Bind_0612	ncbi-geneid:6199477	4.2.1.1	53056
bid:Bind_0613	ncbi-geneid:6198867	6.2.1.17	56801
bid:Bind_0614	ncbi-geneid:6199301	4.2.1.17	52096
bid:Bind_0615	ncbi-geneid:6198911	1.1.1.31	51735|48179
bid:Bind_0616	ncbi-geneid:6201442	4.2.1.17	52096
bid:Bind_0618	ncbi-geneid:6201853	1.2.1.27	53720
bid:Bind_0620	ncbi-geneid:6199518	1.1.1.69	51735
bid:Bind_0624	ncbi-geneid:6200680	5.1.1.1	53822|47413
bid:Bind_0625	ncbi-geneid:6199149	2.7.1.12	52540
bid:Bind_0629	ncbi-geneid:6199480	4.1.2.14|4.1.3.16	51569
bid:Bind_0630	ncbi-geneid:6198724	2.7.1.40	51621|52935|50800
bid:Bind_0649	ncbi-geneid:6200666	2.7.7.7	102400
bid:Bind_0650	ncbi-geneid:6201176	3.4.11.1	53187|52949
bid:Bind_0653	ncbi-geneid:6200793	5.2.1.8	109998
bid:Bind_0654	ncbi-geneid:6200092	2.1.1.182	53335
bid:Bind_0665	ncbi-geneid:6199265	5.3.1.23	100950
bid:Bind_0668	ncbi-geneid:6201470	1.1.1.23	53720
bid:Bind_0674	ncbi-geneid:6201314	1.6.5.5	51735|50129
bid:Bind_0684	ncbi-geneid:6201760	2.1.1.-	53335|81799
bid:Bind_0686	ncbi-geneid:6201789	2.4.1.129	56601|56519
bid:Bind_0687	ncbi-geneid:6201736	6.3.2.13	53623|53244|63418
bid:Bind_0688	ncbi-geneid:6201752	6.3.2.10	53623|53244|63418
bid:Bind_0690	ncbi-geneid:6201808	6.3.2.9	53623|53244|51984
bid:Bind_0692	ncbi-geneid:6201861	2.4.1.227	53756
bid:Bind_0693	ncbi-geneid:6199725	6.3.2.8	53623|53244|51984
bid:Bind_0694	ncbi-geneid:6198673	1.1.1.158	56176|56194
bid:Bind_0695	ncbi-geneid:6198336	6.3.2.4	56059|52440
bid:Bind_0706	ncbi-geneid:6200171	6.5.1.2
bid:Bind_0707	ncbi-geneid:6201056	3.1.1.61|2.1.1.80	53335|52738|55785|47757|55785|55785
bid:Bind_0713	ncbi-geneid:6199953	3.5.2.3	51556|51338
bid:Bind_0720	ncbi-geneid:6199478	2.3.1.128	55729
bid:Bind_0722	ncbi-geneid:6200074	4.2.3.1	53686
bid:Bind_0725	ncbi-geneid:6201798	1.9.3.1	81452
bid:Bind_0729	ncbi-geneid:6201832	1.9.3.1	81442
bid:Bind_0730	ncbi-geneid:6199085	1.9.3.1	49503|81464
bid:Bind_0733	ncbi-geneid:6199217	2.1.2.10	103025|101790
bid:Bind_0735	ncbi-geneid:6199453	1.4.4.2	53383
bid:Bind_0736	ncbi-geneid:6198826	1.4.4.2	53383
bid:Bind_0742	ncbi-geneid:6198593	3.6.3.14	81333
bid:Bind_0743	ncbi-geneid:6201107	3.6.3.14	81336
bid:Bind_0748	ncbi-geneid:6199695	3.2.2.-	48150|55811
bid:Bind_0750	ncbi-geneid:6199926	2.1.1.72	53335
bid:Bind_0751	ncbi-geneid:6200713	2.5.1.54	51569
bid:Bind_0753	ncbi-geneid:6198562	6.3.5.1|6.3.1.5	52402|56317
bid:Bind_0759	ncbi-geneid:6198813	2.1.1.-	102114
bid:Bind_0761	ncbi-geneid:6199069	3.1.-.-	52980
bid:Bind_0766	ncbi-geneid:6199266	2.1.1.37	53335
bid:Bind_0767	ncbi-geneid:6198434	3.1.2.1	100950|100950
bid:Bind_0769	ncbi-geneid:6198963	2.1.1.148	69796
bid:Bind_0774	ncbi-geneid:6200111	1.1.1.1	50129|51735
bid:Bind_0775	ncbi-geneid:6200041	1.2.1.16	53720
bid:Bind_0776	ncbi-geneid:6200107	2.1.1.-	53335
bid:Bind_0778	ncbi-geneid:6200287	2.7.7.56	54211|55666
bid:Bind_0779	ncbi-geneid:6201136	3.6.1.15	52972
bid:Bind_0787	ncbi-geneid:6201820	3.6.4.12	52540
bid:Bind_0791	ncbi-geneid:6201758	4.2.1.1	53850|46785
bid:Bind_0795	ncbi-geneid:6201101	1.1.1.22	51735|52413|48179
bid:Bind_0796	ncbi-geneid:6198411	5.1.3.-	51735
bid:Bind_0805	ncbi-geneid:6200647	3.5.4.9|1.5.1.5	51735|53223
bid:Bind_0812	ncbi-geneid:6201104	2.5.1.49	53383
bid:Bind_0813	ncbi-geneid:6200580	6.3.3.3	52540
bid:Bind_0814	ncbi-geneid:6200974	2.3.1.47	53383
bid:Bind_0815	ncbi-geneid:6200866	2.6.1.62	53383
bid:Bind_0819	ncbi-geneid:6200465	5.99.1.3	56719|55874|54211
bid:Bind_0825	ncbi-geneid:6201531	2.1.1.-	53335
bid:Bind_0832	ncbi-geneid:6200255	6.5.1.-	55144
bid:Bind_0849	ncbi-geneid:6199694	2.7.8.-	56214|56214
bid:Bind_0850	ncbi-geneid:6201336	3.4.11.2	55486|63737
bid:Bind_0854	ncbi-geneid:6201700	4.4.1.5	54593
bid:Bind_0855	ncbi-geneid:6201547	2.5.1.90	48576
bid:Bind_0858	ncbi-geneid:6200466	2.7.1.148	54211|55060
bid:Bind_0863	ncbi-geneid:6198306	2.7.1.23	111331
bid:Bind_0865	ncbi-geneid:6199623	3.2.1.52	51445
bid:Bind_0869	ncbi-geneid:6200289	6.3.5.5	56059|56059|52440|52440|48108|52335
bid:Bind_0877	ncbi-geneid:6201423	3.1.3.18	56784
bid:Bind_0879	ncbi-geneid:6198257	5.3.1.6	100950|75445
bid:Bind_0881	ncbi-geneid:6198894	1.8.1.7	51905|55424
bid:Bind_0890	ncbi-geneid:6201001	2.7.3.9	51621|47831|55781|52009
bid:Bind_0891	ncbi-geneid:6201817	2.7.2.4	53633|55021|55021
bid:Bind_0894	ncbi-geneid:6198242	3.6.4.-	52540|52540|143517|52540|52540|141259
bid:Bind_0905	ncbi-geneid:6199724	1.-.-.-	51395
bid:Bind_0908	ncbi-geneid:6201815	4.2.1.3	53732|52016
bid:Bind_0909	ncbi-geneid:6201824	1.1.1.1	50129|51735
bid:Bind_0915	ncbi-geneid:6201733	3.1.3.25	56655
bid:Bind_0921	ncbi-geneid:6201277	3.1.26.4	53098
bid:Bind_0923	ncbi-geneid:6201747	1.14.13.1	51905|54373
bid:Bind_0926	ncbi-geneid:6201732	2.3.1.30	51161
bid:Bind_0928	ncbi-geneid:6201066	4.1.1.17	53383|55904
bid:Bind_0929	ncbi-geneid:6200049	2.3.1.183	55729
bid:Bind_0931	ncbi-geneid:6201793	3.1.26.12	50249
bid:Bind_0933	ncbi-geneid:6199743	3.5.1.28	53187
bid:Bind_0934	ncbi-geneid:6199983	2.4.1.-|3.4	56601|53955
bid:Bind_0944	ncbi-geneid:6201273	4.1.99.12|3.5.4.25	55821|142695|47413
bid:Bind_0951	ncbi-geneid:6201745	1.6.5.5	51735|50129
bid:Bind_0973	ncbi-geneid:6200656	1.11.1.6|1.11.1.7	48113|48113
bid:Bind_0981	ncbi-geneid:6198844	3.5.1.49	141130
bid:Bind_0985	ncbi-geneid:6198761	4.1.1.2	51182
bid:Bind_0988	ncbi-geneid:6200684	1.2.1.2	52833
bid:Bind_0989	ncbi-geneid:6201436	1.6.99.5	142019|140490|142984|52833
bid:Bind_0990	ncbi-geneid:6198934	1.2.1.2	53706|50692|54862|54292
bid:Bind_0998	ncbi-geneid:6200161	1.-.-.-	51395
bid:Bind_1004	ncbi-geneid:6200816	2.5.1.32	48576
bid:Bind_1006	ncbi-geneid:6198502	6.1.1.5	52374|47323|50677
bid:Bind_1013	ncbi-geneid:6199754	6.3.4.13	56059|52440|51246
bid:Bind_1016	ncbi-geneid:6198176	1.-.-.-	51735
bid:Bind_1024	ncbi-geneid:6198914	5.1.3.1	51366
bid:Bind_1030	ncbi-geneid:6199559	3.1.3.-	56784
bid:Bind_1031	ncbi-geneid:6198576	2.7.1.-|2.7.7	53613|52374
bid:Bind_1032	ncbi-geneid:6198468	5.3.1.8	48208
bid:Bind_1036	ncbi-geneid:6198313	4.1.2.17	53639
bid:Bind_1037	ncbi-geneid:6200778	3.5.4.13	51283|51283
bid:Bind_1038	ncbi-geneid:6201851	2.5.1.-	53383
bid:Bind_1040	ncbi-geneid:6198842	3.5.1.16	53187|55031
bid:Bind_1041	ncbi-geneid:6199952	3.5.1.5	51556|51338|51338
bid:Bind_1045	ncbi-geneid:6199508	5.4.99.12	55120
bid:Bind_1053	ncbi-geneid:6199215	2.3.1.128	55729
bid:Bind_1055	ncbi-geneid:6198171	1.3.1.74	102114
bid:Bind_1059	ncbi-geneid:6198208	2.3.1.-	56317
bid:Bind_1062	ncbi-geneid:6200564	2.5.1.6	55973|55973|55973
bid:Bind_1063	ncbi-geneid:6200382	2.1.1.33	53335
bid:Bind_1065	ncbi-geneid:6199974	6.1.1.6	52374|48163
bid:Bind_1068	ncbi-geneid:6199300	1.3.3.1	51395
bid:Bind_1071	ncbi-geneid:6199686	6.5.1.1	56091|50249
bid:Bind_1080	ncbi-geneid:6200219	4.1.1.17	51419|50621
bid:Bind_1083	ncbi-geneid:6199385	3.5.2.10	102215
bid:Bind_1097	ncbi-geneid:6201270	3.6.3.12	56784|81653|81665
bid:Bind_1099	ncbi-geneid:6199837	2.7.13.3	55874|47384|52540
bid:Bind_1103	ncbi-geneid:6199331	1.3.1.9	51735
bid:Bind_1108	ncbi-geneid:6198659	1.4.3.5	50475
bid:Bind_1111	ncbi-geneid:6199704	2.3.1.47	53383
bid:Bind_1115	ncbi-geneid:6199690	2.5.1.18	52833|47616
bid:Bind_1119	ncbi-geneid:6198487	3.2.2.-	52141
bid:Bind_1122	ncbi-geneid:6201165	1.5.1.20	51730
bid:Bind_1123	ncbi-geneid:6198600	2.1.1.13	56507|82282|51717|52242|47644
bid:Bind_1131	ncbi-geneid:6199831	2.4.2.22	53271
bid:Bind_1133	ncbi-geneid:6200511	1.1.1.42	53659
bid:Bind_1134	ncbi-geneid:6201144	3.1.3.16	56300
bid:Bind_1137	ncbi-geneid:6200723	2.6.1.85	56322
bid:Bind_1138	ncbi-geneid:6201049	2.6.1.85	52317
bid:Bind_1139	ncbi-geneid:6198330	2.6.1.42	56752
bid:Bind_1141	ncbi-geneid:6199552	2.8.3.5	100950
bid:Bind_1142	ncbi-geneid:6199495	2.8.3.5	100950
bid:Bind_1144	ncbi-geneid:6200499	1.-.-.-	50129|51735
bid:Bind_1150	ncbi-geneid:6201680	1.12.99.6	56770
bid:Bind_1151	ncbi-geneid:6198504	1.12.99.6	56762
bid:Bind_1153	ncbi-geneid:6200398	3.4.24.-	53163
bid:Bind_1171	ncbi-geneid:6200980	3.1.11.6	116842
bid:Bind_1176	ncbi-geneid:6200563	3.2.2.20	48150
bid:Bind_1180	ncbi-geneid:6198389	3.6.3.41	52540
bid:Bind_1181	ncbi-geneid:6200326	4.2.1.3	53732|52016
bid:Bind_1182	ncbi-geneid:6201168	1.1.1.85	53659
bid:Bind_1186	ncbi-geneid:6199338	1.2.1.11	55347|51735
bid:Bind_1187	ncbi-geneid:6200486	4.2.1.1	53056
bid:Bind_1188	ncbi-geneid:6200632	4.1.3.34|4.1.3.6	51621
bid:Bind_1192	ncbi-geneid:6200567	2.7.7.22	51182|53448
bid:Bind_1204	ncbi-geneid:6201581	2.3.2.8	55729
bid:Bind_1206	ncbi-geneid:6199927	3.4.13.22	55166
bid:Bind_1208	ncbi-geneid:6201348	4.2.1.24	51569
bid:Bind_1209	ncbi-geneid:6198134	3.5.99.2	48613
bid:Bind_1215	ncbi-geneid:6200395	5.99.1.-	56719|55874|54211
bid:Bind_1216	ncbi-geneid:6200237	6.3.1.2	55931|54368
bid:Bind_1219	ncbi-geneid:6201343	2.8.1.1|2.8.1.2	52821|52821
bid:Bind_1220	ncbi-geneid:6198275	2.5.1.47	53686
bid:Bind_1225	ncbi-geneid:6198213	2.1.2.1	53383
bid:Bind_1226	ncbi-geneid:6198209	3.5.4.26|1.1.1.193	53927|53597
bid:Bind_1227	ncbi-geneid:6201784	2.5.1.9	63380|63380
bid:Bind_1231	ncbi-geneid:6199846	3.6.4.3|3.4.24.-	52540|140990
bid:Bind_1232	ncbi-geneid:6200904	2.8.1.7|4.4.1.16	53383
bid:Bind_1242	ncbi-geneid:6198258	2.6.1.18	53383
bid:Bind_1247	ncbi-geneid:6198742	3.3.2.1	52499
bid:Bind_1258	ncbi-geneid:6199946	1.5.1.2	51735|48179
bid:Bind_1261	ncbi-geneid:6201592	3.6.4.13	52540|52540
bid:Bind_1269	ncbi-geneid:6200198	1.1.1.95	51735|52283|143548|55021
bid:Bind_1270	ncbi-geneid:6199790	2.6.1.52	53383
bid:Bind_1271	ncbi-geneid:6201810	1.11.1.6	56634
bid:Bind_1273	ncbi-geneid:6199647	6.3.4.5	69864|52402
bid:Bind_1282	ncbi-geneid:6200162	3.1.2.-	54637
bid:Bind_1286	ncbi-geneid:6199997	2.1.1.170	53335
bid:Bind_1287	ncbi-geneid:6198704	3.5.4.10|2.1.2.3	53927|52335
bid:Bind_1290	ncbi-geneid:6200383	2.7.4.8	52540
bid:Bind_1292	ncbi-geneid:6200308	2.1.2.2	53328
bid:Bind_1293	ncbi-geneid:6201788	6.3.3.1	56042|55326
bid:Bind_1300	ncbi-geneid:6199050	2.3.1.31	53474
bid:Bind_1302	ncbi-geneid:6198537	3.5.1.4	75304
bid:Bind_1308	ncbi-geneid:6198881	1.6.5.3|1.6.99.3	51735
bid:Bind_1310	ncbi-geneid:6199979	3.8.1.2	56784
bid:Bind_1312	ncbi-geneid:6201583	5.4.99.12	55120|55174
bid:Bind_1313	ncbi-geneid:6199544	3.1.3.18	56784
bid:Bind_1315	ncbi-geneid:6201236	1.11.1.9	52833
bid:Bind_1317	ncbi-geneid:6199668	6.4.1.3	52096|52096
bid:Bind_1318	ncbi-geneid:6199593	6.4.1.3	56059|52440|51246|51230
bid:Bind_1319	ncbi-geneid:6200176	3.2.1.65	75005|49899
bid:Bind_1320	ncbi-geneid:6199792	3.6.4.12	52540|52540|50249
bid:Bind_1321	ncbi-geneid:6200249	6.3.2.1	52374
bid:Bind_1322	ncbi-geneid:6200283	3.6.1.7	54975
bid:Bind_1325	ncbi-geneid:6200920	2.1.1.-	75217
bid:Bind_1326	ncbi-geneid:6199823	5.1.1.3	53681|53681
bid:Bind_1327	ncbi-geneid:6200185	2.7.1.26|2.7.7.2	82114|52374
bid:Bind_1336	ncbi-geneid:6199581	2.1.1.-	75217|55315
bid:Bind_1338	ncbi-geneid:6201679	6.4.1.2|6.3.4.14	56059|52440|51246
bid:Bind_1347	ncbi-geneid:6199230	2.7.7.6	64484
bid:Bind_1348	ncbi-geneid:6200281	2.7.7.6	64484
bid:Bind_1375	ncbi-geneid:6200570	2.7.4.3	52540
bid:Bind_1380	ncbi-geneid:6200514	1.2.1	55347|51735
bid:Bind_1381	ncbi-geneid:6199496	2.3.1.-	53474
bid:Bind_1383	ncbi-geneid:6200998	6.3.4.13	56059|52440
bid:Bind_1386	ncbi-geneid:6200810	3.-.-.-	52499
bid:Bind_1387	ncbi-geneid:6199998	1.1.1.3	55347|51735|55021
bid:Bind_1388	ncbi-geneid:6200108	3.1.3.11	56655
bid:Bind_1389	ncbi-geneid:6198598	3.1.13.5	53098|47819|47819
bid:Bind_1396	ncbi-geneid:6199281	6.1.1.12	55681|55261|50249
bid:Bind_1402	ncbi-geneid:6200193	3.1.11.2	56219
bid:Bind_1405	ncbi-geneid:6200677	1.14.13.-	51905
bid:Bind_1407	ncbi-geneid:6200463	1.10.99.2	52218
bid:Bind_1409	ncbi-geneid:6199944	2.3.3.1	48256
bid:Bind_1410	ncbi-geneid:6201052	6.1.1.17	52374|48163
bid:Bind_1413	ncbi-geneid:6200599	6.3.5.2	52317
bid:Bind_1414	ncbi-geneid:6199357	5.4.2.1
bid:Bind_1416	ncbi-geneid:6201560	4.1.1.48	51366
bid:Bind_1419	ncbi-geneid:6200426	3.4.21.88	51306|46785
bid:Bind_1435	ncbi-geneid:6199003	3.5.2.6	56601
bid:Bind_1444	ncbi-geneid:6199358	2.4.2.18	52418|47648
bid:Bind_1445	ncbi-geneid:6201202	4.1.3.27	52317
bid:Bind_1447	ncbi-geneid:6199765	3.5.1.24	56235
bid:Bind_1448	ncbi-geneid:6199865	4.1.3.27	56322
bid:Bind_1449	ncbi-geneid:6200225	5.2.1.8	109998|54534
bid:Bind_1450	ncbi-geneid:6199876	5.3.1.1	51351
bid:Bind_1452	ncbi-geneid:6200399	6.3.4.2	52540|52317
bid:Bind_1463	ncbi-geneid:6201091	1.7.1.13	55620
bid:Bind_1466	ncbi-geneid:6200853	4.2.1.11	51604|54826
bid:Bind_1477	ncbi-geneid:6198404	1.6.5.5	50129|51735
bid:Bind_1488	ncbi-geneid:6200517	1.7.-.-	52218
bid:Bind_1503	ncbi-geneid:6199481	3.1.3.1	56300
bid:Bind_1505	ncbi-geneid:6201357	1.2.4.1	52518
bid:Bind_1506	ncbi-geneid:6200442	1.2.4.1	52518|52922|51230
bid:Bind_1507	ncbi-geneid:6200327	2.3.1.61|2.3.1.12	52777|51230|47005
bid:Bind_1508	ncbi-geneid:6201034	1.8.1.4	51905|55424
bid:Bind_1509	ncbi-geneid:6201039	2.8.1.8	102114
bid:Bind_1516	ncbi-geneid:6200887	2.7.7.60|4.6.1.12	69765|53448
bid:Bind_1518	ncbi-geneid:6201341	2.7.13.3	55874|47384|55785
bid:Bind_1520	ncbi-geneid:6199112	2.7.13.3	55874|47384|158472|55785
bid:Bind_1524	ncbi-geneid:6200317	2.6.1.21	56752
bid:Bind_1527	ncbi-geneid:6199761	3.6.1.19	101386|101386
bid:Bind_1529	ncbi-geneid:6200922	1.2.4.1	52518|52518|52922
bid:Bind_1533	ncbi-geneid:6200886	3.1.21.-	51556
bid:Bind_1534	ncbi-geneid:6201260	6.1.1.10	52374|47323
bid:Bind_1535	ncbi-geneid:6199482	2.7.7.7	52540
bid:Bind_1536	ncbi-geneid:6200937	2.7.4.9	52540
bid:Bind_1537	ncbi-geneid:6199662	3.4.16.4	56601|69189
bid:Bind_1545	ncbi-geneid:6201312	2.1.1.45	55831
bid:Bind_1553	ncbi-geneid:6200203	3.5.1.-	52467
bid:Bind_1554	ncbi-geneid:6199710	2.2.1.6	52518|52518
bid:Bind_1557	ncbi-geneid:6199108	2.1.3.-	53067
bid:Bind_1560	ncbi-geneid:6199393	4.1.1.48	51366
bid:Bind_1561	ncbi-geneid:6199689	1.15.1.1	49329
bid:Bind_1563	ncbi-geneid:6200852	3.1.-.-	64182
bid:Bind_1566	ncbi-geneid:6201193	2.7.1.48	52540
bid:Bind_1567	ncbi-geneid:6200410	3.6.1.11|3.6.1.40	53067|53067|109604
bid:Bind_1568	ncbi-geneid:6200982	2.7.4.1	56024|143724|56024|140356
bid:Bind_1570	ncbi-geneid:6201304	1.4.1.1	52283|51735
bid:Bind_1576	ncbi-geneid:6200944	3.5.4.16	55620
bid:Bind_1579	ncbi-geneid:6199262	3.5.4.19	141734
bid:Bind_1593	ncbi-geneid:6201272	3.5.1	52499
bid:Bind_1596	ncbi-geneid:6198805	2.7.7.7	89550
bid:Bind_1599	ncbi-geneid:6200116	3.6.3.-	52540
bid:Bind_1604	ncbi-geneid:6200952	4.4.1.8	53383
bid:Bind_1606	ncbi-geneid:6199680	2.3.1.183	55729
bid:Bind_1607	ncbi-geneid:6199794	1.18.6.1	53807
bid:Bind_1613	ncbi-geneid:6200339	1.11.1.5	46626|46626
bid:Bind_1627	ncbi-geneid:6199656	2.4.1.-|3.4	56601|53955
bid:Bind_1629	ncbi-geneid:6198385	2.3.1.-	55729
bid:Bind_1630	ncbi-geneid:6200549	2.5.1.19	55205
bid:Bind_1639	ncbi-geneid:6199903	2.7.13.3	55874|47384|55785
bid:Bind_1643	ncbi-geneid:6198766	1.8.4.11|1.8.4.12	51316
bid:Bind_1644	ncbi-geneid:6198859	3.4.21.83	50993|53474
bid:Bind_1646	ncbi-geneid:6199557	1.15.1.1	54719|46609
bid:Bind_1654	ncbi-geneid:6200473	6.3.4.3	52540
bid:Bind_1658	ncbi-geneid:6199770	3.4.19.3	53182
bid:Bind_1664	ncbi-geneid:6200081	1.4.3.4	51905|54373
bid:Bind_1670	ncbi-geneid:6199525	3.4.16.4	56601
bid:Bind_1672	ncbi-geneid:6201730	2.5.1.18	52833|47616
bid:Bind_1709	ncbi-geneid:6200967	2.7.6.1	53271
bid:Bind_1715	ncbi-geneid:6199666	2.-.-.-	54690
bid:Bind_1721	ncbi-geneid:6198524	1.1.1.81	82544
bid:Bind_1723	ncbi-geneid:6198939	6.1.1.9	52374|50677|47323|46589
bid:Bind_1726	ncbi-geneid:6199848	2.1.1.77	53335
bid:Bind_1729	ncbi-geneid:6200534	1.5.1.3	53597
bid:Bind_1730	ncbi-geneid:6199786	3.4.-.-	117892
bid:Bind_1731	ncbi-geneid:6201154	3.4.-.-	117892
bid:Bind_1733	ncbi-geneid:6199643	1.3.1.74	50494|50156|50156
bid:Bind_1735	ncbi-geneid:6199789	4.6.1.1	55073|54292|81343
bid:Bind_1748	ncbi-geneid:6201077	4.2.1.17	52096
bid:Bind_1750	ncbi-geneid:6198886	1.5.5.1	51905|54373|54862
bid:Bind_1755	ncbi-geneid:6200795	1.1.1.35	51735|52096|48179|48179
bid:Bind_1756	ncbi-geneid:6200767	2.3.1.16	53901|53901
bid:Bind_1757	ncbi-geneid:6200282	6.2.1.3	56801
bid:Bind_1761	ncbi-geneid:6200907	4.1.1.44	69118
bid:Bind_1769	ncbi-geneid:6201347	1.4.3.4	51905|54373
bid:Bind_1770	ncbi-geneid:6201164	1.-.-.-	50129|51735
bid:Bind_1771	ncbi-geneid:6200239	4.2.1.1	53850|46785
bid:Bind_1774	ncbi-geneid:6199501	2.4.2.17	53850
bid:Bind_1776	ncbi-geneid:6199119	6.1.1.21	55681|52954
bid:Bind_1778	ncbi-geneid:6199597	3.6.4.13	52540|52540
bid:Bind_1781	ncbi-geneid:6200766	1.14.11.-	51197
bid:Bind_1788	ncbi-geneid:6200819	1.1.1.31	51735|48179
bid:Bind_1790	ncbi-geneid:6199509	4.2.1.17	52096
bid:Bind_1794	ncbi-geneid:6198687	4.1.1.74	52518|52518|52467
bid:Bind_1795	ncbi-geneid:6198874	3.6.3.-	52540
bid:Bind_1797	ncbi-geneid:6200401	6.1.1.15	55681|52954
bid:Bind_1801	ncbi-geneid:6200964	2.6.1.16	53697|56235
bid:Bind_1802	ncbi-geneid:6201728	2.7.7.23|2.3.1.157	53448|51161
bid:Bind_1805	ncbi-geneid:6201524	2.4.1.-	53448
bid:Bind_1809	ncbi-geneid:6199368	2.7.9.1	56059|51621|52009
bid:Bind_1811	ncbi-geneid:6201246	2.2.1.7	52518|52518|52922
bid:Bind_1814	ncbi-geneid:6200298	2.1.1.-	53335|50249
bid:Bind_1820	ncbi-geneid:6201080	1.2.1.16	53720
bid:Bind_1833	ncbi-geneid:6200393	4.2.1.1	53850|46785
bid:Bind_1834	ncbi-geneid:6199510	1.-.-.-	51395
bid:Bind_1836	ncbi-geneid:6198454	3.6.3.4	56784|81653|81665|47240
bid:Bind_1864	ncbi-geneid:6200071	2.7.1.40	51621|52935|50800
bid:Bind_1866	ncbi-geneid:6201374	5.1.3.2	51735
bid:Bind_1868	ncbi-geneid:6198852	4.2.3.5	103263
bid:Bind_1870	ncbi-geneid:6199279	4.2.1.52	51569
bid:Bind_1871	ncbi-geneid:6199553	3.2.1.-	48435|53955
bid:Bind_1877	ncbi-geneid:6201083	6.3.5.6|6.3.5.7	55931|89095
bid:Bind_1878	ncbi-geneid:6199894	6.3.5.6|6.3.5.7	75304
bid:Bind_1879	ncbi-geneid:6200863	6.3.5.6|6.3.5.7	141000
bid:Bind_1891	ncbi-geneid:6199711	4.2.1.1	53056
bid:Bind_1895	ncbi-geneid:6201539	3.1.-.-	53098
bid:Bind_1898	ncbi-geneid:6199576	2.3.3.9	51645
bid:Bind_1899	ncbi-geneid:6200732	1.1.2.4|1.1.3.15	55103|56176
bid:Bind_1913	ncbi-geneid:6199957	2.3.3.13	51569|110921
bid:Bind_1914	ncbi-geneid:6200168	2.3.1.-	55729
bid:Bind_1915	ncbi-geneid:6199137	6.1.1.16	52374|47323
bid:Bind_1920	ncbi-geneid:6198819	3.5.1.24	56235
bid:Bind_1921	ncbi-geneid:6201191	2.1.1.-	53335
bid:Bind_1923	ncbi-geneid:6201849	1.1.1.37|1.1.1.205	51412|54631
bid:Bind_1926	ncbi-geneid:6200961	2.1.1.-	53335
bid:Bind_1927	ncbi-geneid:6200742	3.6.1.11|3.6.1.40	53067|53067
bid:Bind_1929	ncbi-geneid:6198804	2.7.13.3	55874|47384
bid:Bind_1938	ncbi-geneid:6199933	4.1.1.4	160104
bid:Bind_1940	ncbi-geneid:6200180	1.11.1.15	52833
bid:Bind_1944	ncbi-geneid:6200831	5.99.1.-	56719|101904
bid:Bind_1946	ncbi-geneid:6201199	3.1.6.1	53649
bid:Bind_1950	ncbi-geneid:6200476	2.3.2.6	55729
bid:Bind_1955	ncbi-geneid:6198970	1.17.4.1	51998|75625
bid:Bind_1956	ncbi-geneid:6198998	3.4.21.53	88697
bid:Bind_1958	ncbi-geneid:6200191	2.7.13.3	55874|52172|52172|55785|47226|47384
bid:Bind_1959	ncbi-geneid:6198941	2.5.1.18	52833|47616
bid:Bind_1963	ncbi-geneid:6199013	2.5.1.18	47616|52833
bid:Bind_1964	ncbi-geneid:6200350	2.7.11.1|2.1.4.1	55909
bid:Bind_1970	ncbi-geneid:6200926	1.7.1.4	56014|51905|50022|51905|55124
bid:Bind_1972	ncbi-geneid:6200376	1.14.12.17	46458|52343|63380
bid:Bind_1976	ncbi-geneid:6201088	3.1.3.12	56784
bid:Bind_1979	ncbi-geneid:6199250	6.1.1.14	55681
bid:Bind_1983	ncbi-geneid:6198546	2.7.13.3	55874|52172|47384|55785|55785
bid:Bind_1986	ncbi-geneid:6200457	6.3.2.17|6.3.2.12	53623|53244
bid:Bind_1988	ncbi-geneid:6198983	4.2.1.20	51366
bid:Bind_1990	ncbi-geneid:6200757	4.2.1.20	53686
bid:Bind_2000	ncbi-geneid:6198641	2.7.4.3	52540
bid:Bind_2003	ncbi-geneid:6201125	4.2.1.1	53056
bid:Bind_2006	ncbi-geneid:6199861	3.6.3.34	52540
bid:Bind_2011	ncbi-geneid:6200708	2.1.1.64	53335
bid:Bind_2017	ncbi-geneid:6200596	2.1.1.79	53335
bid:Bind_2020	ncbi-geneid:6201344	3.2.1.65	75005|49899
bid:Bind_2021	ncbi-geneid:6201278	2.4.1.10	75005
bid:Bind_2028	ncbi-geneid:6199942	2.7.7.7	52141
bid:Bind_2029	ncbi-geneid:6199598	2.4.2.21	52733
bid:Bind_2033	ncbi-geneid:6200408	2.7.13.3	55874|47384|55785|55785
bid:Bind_2039	ncbi-geneid:6200215	2.7.7.6	56553|55257|47789
bid:Bind_2041	ncbi-geneid:6198883	1.3.1.74	50494|50156|50156
bid:Bind_2045	ncbi-geneid:6200362	2.4.2.10	53271
bid:Bind_2051	ncbi-geneid:6200973	1.14.14.5	51679
bid:Bind_2063	ncbi-geneid:6201038	1.1.1.40|2.3.1.8	53659|51735|53223
bid:Bind_2067	ncbi-geneid:6201366	5.99.1.3	56719|101904
bid:Bind_2071	ncbi-geneid:6198354	2.1.1.-	53335|48013
bid:Bind_2085	ncbi-geneid:6199841	1.1.1.31	51735|48179
bid:Bind_2086	ncbi-geneid:6201293	5.3.1.22	51658
bid:Bind_2091	ncbi-geneid:6200518	1.13.12.16
bid:Bind_2097	ncbi-geneid:6200902	2.7.7.7	56672|100879
bid:Bind_2098	ncbi-geneid:6199375	2.3.1.-	53474
bid:Bind_2103	ncbi-geneid:6200272	4.2.1.33|4.2.1.35	53732
bid:Bind_2118	ncbi-geneid:6201042	2.1.1.63	57884|46767|53155|46689
bid:Bind_2125	ncbi-geneid:6199661	4.2.1.10	51569
bid:Bind_2126	ncbi-geneid:6200142	6.1.1.14	109604
bid:Bind_2139	ncbi-geneid:6199824	1.20.4.1	52788
bid:Bind_2141	ncbi-geneid:6200241	3.6.3.8	81665|56784|81653
bid:Bind_2143	ncbi-geneid:6199777	3.1.3.2	48317
bid:Bind_2155	ncbi-geneid:6199341	2.7.13.3	55874|47384
bid:Bind_2157	ncbi-geneid:6200899	6.1.1.20	55681|46589
bid:Bind_2159	ncbi-geneid:6199473	3.4.11.9	55920|53092
bid:Bind_2163	ncbi-geneid:6198589	2.5.1.3	51391
bid:Bind_2166	ncbi-geneid:6198706	1.4.3.19	51971|54373
bid:Bind_2178	ncbi-geneid:6200536	4.2.3.12	55620
bid:Bind_2182	ncbi-geneid:6201096	3.4.21.53	54211|52540|88697
bid:Bind_2184	ncbi-geneid:6201770	3.4.21.92	52096
bid:Bind_2198	ncbi-geneid:6199709	5.1.99.1	54593
bid:Bind_2199	ncbi-geneid:6200199	5.4.99.2	51703|52242
bid:Bind_2200	ncbi-geneid:6200214	5.4.99.2	51703|52242
bid:Bind_2201	ncbi-geneid:6201372	2.3.1.-	53474
bid:Bind_2202	ncbi-geneid:6201103	2.3.1.19|2.3.1.8	53659|54637
bid:Bind_2203	ncbi-geneid:6199114	3.6.3.2	81665|56784|81653|81660
bid:Bind_2204	ncbi-geneid:6199758	4.1.2.9	52518|52518
bid:Bind_2206	ncbi-geneid:6199474	3.1.6.1	53649
bid:Bind_2209	ncbi-geneid:6198660	1.1.1.81	82544
bid:Bind_2212	ncbi-geneid:6199337	4.2.1.17	52096
bid:Bind_2235	ncbi-geneid:6201155	1.3.1.74	50494|50156|50156
bid:Bind_2238	ncbi-geneid:6198398	2.7.7.42	81301|81301|81593|81593
bid:Bind_2249	ncbi-geneid:6198891	2.1.1.-	75217|88697
bid:Bind_2251	ncbi-geneid:6200498	6.3.2.2	55931
bid:Bind_2257	ncbi-geneid:6200843	3.6.3.25	52540|50331
bid:Bind_2261	ncbi-geneid:6199972	1.8.7.1|1.8.1.2	56014|56014|55124|55124
bid:Bind_2262	ncbi-geneid:6200547	1.8.4.8	52402
bid:Bind_2282	ncbi-geneid:6198661	3.6.3.29	52540|50331
bid:Bind_2290	ncbi-geneid:6198762	3.2.1.52	51445
bid:Bind_2295	ncbi-geneid:6199161	1.3.1.74|2.-.-.-	102114
bid:Bind_2297	ncbi-geneid:6200979	2.3.1.179	53901
bid:Bind_2299	ncbi-geneid:6199988	1.1.1.100	51735
bid:Bind_2300	ncbi-geneid:6198476	2.3.1.39	52151|55048
bid:Bind_2307	ncbi-geneid:6201008	3.6.4.12	52540|48024
bid:Bind_2308	ncbi-geneid:6199842	5.1.1.1	51419|50621
bid:Bind_2309	ncbi-geneid:6200505	2.1.1.63	52540|54211
bid:Bind_2311	ncbi-geneid:6201726	2.4.2.14	53271|56235
bid:Bind_2328	ncbi-geneid:6198733	3.6.3.34	52540
bid:Bind_2333	ncbi-geneid:6200733	3.1.26.4
bid:Bind_2334	ncbi-geneid:6198647	2.7.1.39	56112
bid:Bind_2335	ncbi-geneid:6199672	2.4.2.29	51713
bid:Bind_2336	ncbi-geneid:6201054	5.-.-.-	111337
bid:Bind_2337	ncbi-geneid:6200439	5.2.1.8	50891
bid:Bind_2341	ncbi-geneid:6200120	1.1.1.9	50129|51735
bid:Bind_2343	ncbi-geneid:6200425	5.2.1.8	50891
bid:Bind_2344	ncbi-geneid:6199264	2.7.7.3	52374
bid:Bind_2345	ncbi-geneid:6199143	1.8.1.9	51905
bid:Bind_2350	ncbi-geneid:6200331	3.5.1.28	55846|47090
bid:Bind_2356	ncbi-geneid:6199870	2.5.1.18	47616|52833
bid:Bind_2364	ncbi-geneid:6199239	2.3.1.-	55729
bid:Bind_2368	ncbi-geneid:6201169	6.1.1.3	55681|55186|52954|81271
bid:Bind_2375	ncbi-geneid:6198715	1.3.1.74	103473
bid:Bind_2376	ncbi-geneid:6199487	5.4.99.12	55120|55174
bid:Bind_2377	ncbi-geneid:6199902	5.3.3.10	56529
bid:Bind_2378	ncbi-geneid:6200565	2.1.1.171	53335
bid:Bind_2384	ncbi-geneid:6199889	6.3.4.15	55681|50037
bid:Bind_2390	ncbi-geneid:6199402	1.6.99.3|1.6.5.3	54862
bid:Bind_2392	ncbi-geneid:6200163	1.6.5.3	53706|54862|54292
bid:Bind_2394	ncbi-geneid:6201813	1.6.99.5|1.6.5.3	142019|140490|142984
bid:Bind_2395	ncbi-geneid:6201756	1.6.99.5|1.6.5.3	52833
bid:Bind_2396	ncbi-geneid:6200274	1.6.99.5|1.6.5.3	56762
bid:Bind_2397	ncbi-geneid:6201370	1.6.99.3|1.6.5.3	143243
bid:Bind_2398	ncbi-geneid:6200103	1.6.99.5|1.6.5.3	56770
bid:Bind_2403	ncbi-geneid:6200458	3.6.3.8	52540|54752
bid:Bind_2405	ncbi-geneid:6199545	6.1.1.7	55681|101353|55186|50447
bid:Bind_2408	ncbi-geneid:6200556	3.1.3.-
bid:Bind_2418	ncbi-geneid:6199835	1.1.1.86	51735|48179
bid:Bind_2419	ncbi-geneid:6200313	2.2.1.6	55021|55021
bid:Bind_2420	ncbi-geneid:6199548	2.2.1.6	52518|52518|52467
bid:Bind_2430	ncbi-geneid:6200002	1.11.1.15	52833
bid:Bind_2433	ncbi-geneid:6199118	2.7.4.6	54919
bid:Bind_2441	ncbi-geneid:6199543	3.1.26.3	69065|54768
bid:Bind_2442	ncbi-geneid:6199274	3.4.21.89	51306
bid:Bind_2443	ncbi-geneid:6199669	2.7.8.7	56214
bid:Bind_2444	ncbi-geneid:6200358	2.6.99.2	63892
bid:Bind_2445	ncbi-geneid:6199537	2.7.6.5	109604|81301|81271|55021
bid:Bind_2446	ncbi-geneid:6200364	2.7.7.6	63562
bid:Bind_2453	ncbi-geneid:6200502	2.3.1.8	53659
bid:Bind_2459	ncbi-geneid:6201699	1.1.1.67	51735|48179
bid:Bind_2464	ncbi-geneid:6200896	2.7.1.17	53067|53067
bid:Bind_2478	ncbi-geneid:6199885	1.6.99.5	56762|143243
bid:Bind_2483	ncbi-geneid:6201087	2.7.1.144	51569
bid:Bind_2486	ncbi-geneid:6200085	1.3.1.74	103473
bid:Bind_2495	ncbi-geneid:6199881	1.1.1.284|1.1.1.1	50129|51735|50129
bid:Bind_2496	ncbi-geneid:6199752	3.1.1.1|3.1.2.12
bid:Bind_2529	ncbi-geneid:6198892	1.15.1.1	54719|46609
bid:Bind_2534	ncbi-geneid:6199834	4.1.3.34|4.1.3.6	51621
bid:Bind_2545	ncbi-geneid:6199901	1.1.1.42	53659
bid:Bind_2560	ncbi-geneid:6198856	2.3.1.179	53901|53901
bid:Bind_2573	ncbi-geneid:6201032	1.11.1.5	46626|46626
bid:Bind_2580	ncbi-geneid:6200165	2.3.3.1	48256|46955
bid:Bind_2602	ncbi-geneid:6201271	2.3.1.74	53901
bid:Bind_2622	ncbi-geneid:6199141	1.1.2.3	51395
bid:Bind_2623	ncbi-geneid:6199457	3.2.-.-	52317
bid:Bind_2624	ncbi-geneid:6200392	1.14.14.5	51679
bid:Bind_2626	ncbi-geneid:6200800	5.3.3.10	56529
bid:Bind_2627	ncbi-geneid:6200634	4.1.99.12	55821
bid:Bind_2639	ncbi-geneid:6200960	1.1.1.22	51735|52413|48179
bid:Bind_2642	ncbi-geneid:6200360	2.7.7.22	51182|53448
bid:Bind_2643	ncbi-geneid:6200759	3.2.1.8	51445|53756
bid:Bind_2644	ncbi-geneid:6200707	2.7.10.2	52540
bid:Bind_2672	ncbi-geneid:6198658	2.1.1.72	53335
bid:Bind_2673	ncbi-geneid:6198858	3.1.21.3	116734|116734
bid:Bind_2674	ncbi-geneid:6200265	3.1.21.3	52540|52540
bid:Bind_2679	ncbi-geneid:6200338	3.6.3.4	56784|81653|55008|55008|81665
bid:Bind_2682	ncbi-geneid:6198503	4.3.2.2	48557
bid:Bind_2692	ncbi-geneid:6198777	1.14.14.5	51679
bid:Bind_2695	ncbi-geneid:6199817	4.1.1.4	160104
bid:Bind_2696	ncbi-geneid:6200062	1.1.1.30	51735
bid:Bind_2700	ncbi-geneid:6199522	2.1.1.77	53335
bid:Bind_2701	ncbi-geneid:6198773	3.1.3.5	64167
bid:Bind_2702	ncbi-geneid:6198532	6.1.1.11	55681|46589
bid:Bind_2710	ncbi-geneid:6198923	6.1.1.19	52374|47323|55190
bid:Bind_2711	ncbi-geneid:6198578	3.1.5.1	109604
bid:Bind_2717	ncbi-geneid:6199305	4.2.1.9	143975|52016
bid:Bind_2720	ncbi-geneid:6198750	2.5.1.7	55205
bid:Bind_2732	ncbi-geneid:6201085	3.1.2.-	54637|54637
bid:Bind_2735	ncbi-geneid:6201335	5.3.1.9	53697
bid:Bind_2738	ncbi-geneid:6199650	2.7.1.69	53062
bid:Bind_2740	ncbi-geneid:6200238	2.7.13.3	55874|47384|158472
bid:Bind_2744	ncbi-geneid:6200686	2.7.7.7	56672|53098|88723|47807
bid:Bind_2747	ncbi-geneid:6200532	1.3.5.1|1.3.99.1	46548|54292
bid:Bind_2749	ncbi-geneid:6200394	1.3.5.1|1.3.99.1	51905|46977|56425
bid:Bind_2756	ncbi-geneid:6201385	1.1.3.9	50965|81296
bid:Bind_2773	ncbi-geneid:6200693	3.6.3.14	52540|47917|50615
bid:Bind_2774	ncbi-geneid:6201641	3.6.3.14	51344
bid:Bind_2776	ncbi-geneid:6201643	3.6.3.14	81336
bid:Bind_2777	ncbi-geneid:6201749	3.6.3.14	81333
bid:Bind_2779	ncbi-geneid:6201751	3.6.3.14	52540|47917|50615
bid:Bind_2780	ncbi-geneid:6201425	3.6.3.14	52943
bid:Bind_2802	ncbi-geneid:6200419	2.7.7.7	89550
bid:Bind_2811	ncbi-geneid:6201516	3.6.3.14	52540
bid:Bind_2812	ncbi-geneid:6201517	1.5.99.8|1.5.1.12	53720|51730|81935
bid:Bind_2813	ncbi-geneid:6201518	3.5.3.1	52768
bid:Bind_2814	ncbi-geneid:6201058	2.6.1.13	53383
bid:Bind_2818	ncbi-geneid:6201738	4.2.1.1	53850|46785
bid:Bind_2820	ncbi-geneid:6201417	3.6.3.4	56784|81653
bid:Bind_2821	ncbi-geneid:6201418	4.2.1.9	143975|52016
bid:Bind_2823	ncbi-geneid:6199156	3.6.3.17	52540|52540
bid:Bind_2828	ncbi-geneid:6199012	1.1.1.18	51735|55347
bid:Bind_2829	ncbi-geneid:6201660	1.1.1.95	51735|52283
bid:Bind_2830	ncbi-geneid:6201661	4.1.2.-	51621
bid:Bind_2831	ncbi-geneid:6201662	1.2.1.16	53720
bid:Bind_2834	ncbi-geneid:6198993	3.7.1.-	52467|52518|52518
bid:Bind_2835	ncbi-geneid:6201576	4.2.1.44	51658
bid:Bind_2844	ncbi-geneid:6200672	3.6.3.-	52540
bid:Bind_2850	ncbi-geneid:6200261	1.18.1.3	51905|51905|55424
bid:Bind_2852	ncbi-geneid:6200263	1.2.1.3	53720
bid:Bind_2853	ncbi-geneid:6198729	2.5.1.75	52540|52540
bid:Bind_2858	ncbi-geneid:6199462	2.7.1.40	51621|52935|50800
bid:Bind_2863	ncbi-geneid:6198621	3.6.3.17	52540|52540
bid:Bind_2865	ncbi-geneid:6201510	5.1.3.-	102546
bid:Bind_2866	ncbi-geneid:6201511	2.7.1.4	53613
bid:Bind_2867	ncbi-geneid:6201512	1.1.1.49	55347|51735
bid:Bind_2868	ncbi-geneid:6198185	4.2.1.12	143975|52016
bid:Bind_2869	ncbi-geneid:6198186	4.1.3.16|4.1.2.14	51569
bid:Bind_2871	ncbi-geneid:6198188	4.1.2.21	51569
bid:Bind_2872	ncbi-geneid:6198189	2.7.1.58	53067
bid:Bind_2875	ncbi-geneid:6201714	4.2.1.9	143975|52016
bid:Bind_2876	ncbi-geneid:6201715	2.7.1.45	53613
bid:Bind_2891	ncbi-geneid:6198252	1.1.1.100	51735
bid:Bind_2895	ncbi-geneid:6198256	6.3.5.2	52402|54810|52317
bid:Bind_2897	ncbi-geneid:6200584	3.4.11.18	55920
bid:Bind_2904	ncbi-geneid:6199746	3.1.1.24	53474
bid:Bind_2907	ncbi-geneid:6198170	2.1.1	53335
bid:Bind_2910	ncbi-geneid:6198165	4.1.1.36|6.3.2.5	102645|52507
bid:Bind_2911	ncbi-geneid:6198173	3.6.1.23	51283
bid:Bind_2914	ncbi-geneid:6198309	2.7.1.69	55804
bid:Bind_2915	ncbi-geneid:6198310	2.7.1.2	53067
bid:Bind_2916	ncbi-geneid:6198311	4.2.1.2	117457
bid:Bind_2918	ncbi-geneid:6198290	6.4.1.2	52096
bid:Bind_2919	ncbi-geneid:6198291	1.3.99.16	56003|56003
bid:Bind_2920	ncbi-geneid:6198299	1.3.99.16	47741|54292
bid:Bind_2926	ncbi-geneid:6198370	5.3.1.24	51366
bid:Bind_2929	ncbi-geneid:6198361	3.4.21.-	52096
bid:Bind_2930	ncbi-geneid:6198362	3.6.1.-	55811
bid:Bind_2931	ncbi-geneid:6198363	3.4.21.102	52096|50156
bid:Bind_2938	ncbi-geneid:6198355	2.7.4.14	52540
bid:Bind_2943	ncbi-geneid:6199037	3.1.4.46	51695
bid:Bind_2946	ncbi-geneid:6198269	2.1.1.63	46767|53155
bid:Bind_2950	ncbi-geneid:6198393	3.3.2.1	52499
bid:Bind_2987	ncbi-geneid:6201399	3.6.1.1	50324
bid:Bind_3009	ncbi-geneid:6198248	1.1.1.30	51735
bid:Bind_3012	ncbi-geneid:6198245	2.3.1.47	53383
bid:Bind_3013	ncbi-geneid:6198246	2.4.1.15	53756
bid:Bind_3014	ncbi-geneid:6198238	5.4.99.16	51445|51011|56112
bid:Bind_3017	ncbi-geneid:6198235	2.3.1.41|2.3.1.180	53901
bid:Bind_3028	ncbi-geneid:6198226	1.6.5.5	51735|50129
bid:Bind_3029	ncbi-geneid:6198218	4.1.2.5	53383
bid:Bind_3031	ncbi-geneid:6198220	1.4.7.1|1.4.1.13|1.4.1.14	51395|56235|69336
bid:Bind_3032	ncbi-geneid:6198141	1.4.1.13|1.4.1.14	51971|46548|51971
bid:Bind_3036	ncbi-geneid:6198149	2.1.1.17	53335
bid:Bind_3037	ncbi-geneid:6198150	2.1.1.61|2.8.1.-	52402
bid:Bind_3040	ncbi-geneid:6198212	3.4.11.1	53187
bid:Bind_3045	ncbi-geneid:6198200	2.7.1.12	52540
bid:Bind_3046	ncbi-geneid:6198201	2.4.1.129	56601|53955
bid:Bind_3047	ncbi-geneid:6198196	2.7.7.7	55979|55979|55979
bid:Bind_3058	ncbi-geneid:6198140	2.3.1.9	53901|53901
bid:Bind_3069	ncbi-geneid:6198152	3.1.1.17	63829
bid:Bind_3076	ncbi-geneid:6201506	5.1.3.3	74650
bid:Bind_3077	ncbi-geneid:6201491	1.1.1.48	51735
bid:Bind_3078	ncbi-geneid:6201492	1.2.1.4	53720
bid:Bind_3080	ncbi-geneid:6199604	4.2.1.52	51569
bid:Bind_3081	ncbi-geneid:6199605	4.2.1.9	143975|52016
bid:Bind_3086	ncbi-geneid:6198814	1.14.11.17	51197
bid:Bind_3095	ncbi-geneid:6200716	2.7.9.1	56059|52009
bid:Bind_3099	ncbi-geneid:6198181	3.5.4.5	53927
bid:Bind_3102	ncbi-geneid:6200639	1.1.1.157	51735|48179
bid:Bind_3106	ncbi-geneid:6198262	4.2.99.18	48150
bid:Bind_3109	ncbi-geneid:6198345	5.1.1.1	51419|50621
bid:Bind_3112	ncbi-geneid:6198323	3.2.1.-	50685
bid:Bind_3119	ncbi-geneid:6198377	6.3.5.3	56042|55326|55326|56042
bid:Bind_3120	ncbi-geneid:6200838	6.3.5.3	52317
bid:Bind_3121	ncbi-geneid:6200839	6.3.5.3	82697
bid:Bind_3122	ncbi-geneid:6200840	6.3.2.6	56104
bid:Bind_3126	ncbi-geneid:6198280	6.3.2.3	56059|52440
bid:Bind_3127	ncbi-geneid:6198281	2.7.7.59	81301|81891|55021|81593|55021
bid:Bind_3139	ncbi-geneid:6201791	3.1.3.3	56784
bid:Bind_3147	ncbi-geneid:6200910	2.3.1.-	55729
bid:Bind_3152	ncbi-geneid:6201845	1.1.1.219	51735
bid:Bind_3154	ncbi-geneid:6201453	2.5.1.32	48576
bid:Bind_3156	ncbi-geneid:6201551	5.4.99.17	48239|48239
bid:Bind_3192	ncbi-geneid:6198522	2.7.7.8	54211|54211|55666|55666|54791|50249
bid:Bind_3196	ncbi-geneid:6199310	2.7.13.3	55874|47384
bid:Bind_3197	ncbi-geneid:6199311	2.7.1.24	52540
bid:Bind_3198	ncbi-geneid:6199312	2.7.7.7
bid:Bind_3202	ncbi-geneid:6201216	1.1.99.3	51905|54373
bid:Bind_3204	ncbi-geneid:6201218	4.4.1.5	54593
bid:Bind_3210	ncbi-geneid:6201210	2.3.1.37	53383
bid:Bind_3215	ncbi-geneid:6200159	2.6.1.13	53383
bid:Bind_3216	ncbi-geneid:6198624	3.1.3.25	56655
bid:Bind_3219	ncbi-geneid:6198981	1.1.1.94	51735|48179
bid:Bind_3223	ncbi-geneid:6199048	5.4.3.2	102114
bid:Bind_3224	ncbi-geneid:6198936	6.1.1.6	55681
bid:Bind_3226	ncbi-geneid:6198938	4.3.1.19	53686
bid:Bind_3234	ncbi-geneid:6198780	2.2.1.2	51569
bid:Bind_3242	ncbi-geneid:6198473	4.2.1.2	48557
bid:Bind_3243	ncbi-geneid:6198474	6.3.5.2	52317
bid:Bind_3247	ncbi-geneid:6198929	6.1.1.20	56037|50249|55681|54991|46955
bid:Bind_3255	ncbi-geneid:6198713	5.2.1.8	54534|109998
bid:Bind_3258	ncbi-geneid:6199189	3.4.15.5	55486
bid:Bind_3268	ncbi-geneid:6199016	1.5.5.1	51905|54373|54862
bid:Bind_3269	ncbi-geneid:6198583	1.1.1.35	51735|52096|48179|48179
bid:Bind_3273	ncbi-geneid:6198931	2.8.3.8	100950
bid:Bind_3274	ncbi-geneid:6198932	2.8.3.9|2.8.3.5	100950
bid:Bind_3275	ncbi-geneid:6200975	4.2.1.17	52096
bid:Bind_3293	ncbi-geneid:6199779	2.7.1.2	53067
bid:Bind_3294	ncbi-geneid:6199780	1.1.1.25	51735|53223
bid:Bind_3297	ncbi-geneid:6201608	2.1.2.11	51621
bid:Bind_3298	ncbi-geneid:6201609	2.7.7.-	56731|57783
bid:Bind_3307	ncbi-geneid:6201397	3.5.1.5	54111|51278
bid:Bind_3313	ncbi-geneid:6201509	2.5.1.18	47616|52833
bid:Bind_3318	ncbi-geneid:6199731	1.1.1.262	53659
bid:Bind_3321	ncbi-geneid:6199734	1.3.3.11	48613
bid:Bind_3323	ncbi-geneid:6200056	3.1.1.75	53474
bid:Bind_3324	ncbi-geneid:6200057	2.7.13.3	55874|47384
bid:Bind_3327	ncbi-geneid:6200151	3.1.26.5	54211
bid:Bind_3330	ncbi-geneid:6201545	2.7.2	53633
bid:Bind_3332	ncbi-geneid:6201693	2.3.1.117	51161
bid:Bind_3335	ncbi-geneid:6200459	2.7.7.7	52141
bid:Bind_3336	ncbi-geneid:6200460	3.5.1.18	53187|55031
bid:Bind_3339	ncbi-geneid:6200540	1.11.1.7	52833
bid:Bind_3342	ncbi-geneid:6200604	1.2.1.16	53720
bid:Bind_3354	ncbi-geneid:6199980	2.1.1.31	75217
bid:Bind_3356	ncbi-geneid:6199982	4.2.1.51	53850|55021
bid:Bind_3368	ncbi-geneid:6198854	1.3.99.16	47741|54292
bid:Bind_3369	ncbi-geneid:6198855	1.1.99.3	46626|46626|46626
bid:Bind_3379	ncbi-geneid:6198399	2.3.1.41|2.3.1.180	53901
bid:Bind_3380	ncbi-geneid:6198400	2.3.1.15	53659
bid:Bind_3389	ncbi-geneid:6201319	4.1.1.74	52518|52518|52467
bid:Bind_3396	ncbi-geneid:6201565	1.17.1.1	52343|63380|54292
bid:Bind_3397	ncbi-geneid:6200588	1.14.13.25	47240
bid:Bind_3398	ncbi-geneid:6200589	1.3.99.22	102114
bid:Bind_3399	ncbi-geneid:6200590	1.20.4.1	52833
bid:Bind_3404	ncbi-geneid:6201070	5.1.1.7	54506|54506
bid:Bind_3411	ncbi-geneid:6200970	3.6.3.27	52540
bid:Bind_3416	ncbi-geneid:6199004	3.1.-.-	50249|50249
bid:Bind_3417	ncbi-geneid:6199005	5.99.1.2	56712|57783
bid:Bind_3418	ncbi-geneid:6199006	2.1.3.2	53671
bid:Bind_3419	ncbi-geneid:6199008	3.5.2.3	51556|51338
bid:Bind_3426	ncbi-geneid:6198877	6.6.1.2	53300
bid:Bind_3427	ncbi-geneid:6201258	6.6.1.2	52540
bid:Bind_3431	ncbi-geneid:6201073	3.2.1.3	48208|74650
bid:Bind_3436	ncbi-geneid:6200873	6.2.1.3	56801
bid:Bind_3451	ncbi-geneid:6201691	1.1.1.28	55103|56176
bid:Bind_3457	ncbi-geneid:6201011	4.2.1.33|4.2.1.35	53732
bid:Bind_3458	ncbi-geneid:6201012	4.2.1.33|4.2.1.35	52016
bid:Bind_3459	ncbi-geneid:6200745	3.8.1.3	53474
bid:Bind_3461	ncbi-geneid:6201618	3.5.5.1	56317
bid:Bind_3466	ncbi-geneid:6199410	4.1.2.13	51569
bid:Bind_3467	ncbi-geneid:6199411	2.7.2.3	53748
bid:Bind_3468	ncbi-geneid:6199412	1.2.1.12	55347|51735
bid:Bind_3471	ncbi-geneid:6201676	6.3.3.2	100950
bid:Bind_3476	ncbi-geneid:6201099	4.99.1.1	53800
bid:Bind_3477	ncbi-geneid:6201100	3.1.2.-	54637
bid:Bind_3487	ncbi-geneid:6200372	2.3.1.179	53901|53901
bid:Bind_3489	ncbi-geneid:6201596	4.2.1.-	54637
bid:Bind_3491	ncbi-geneid:6200643	3.6.4.12	52540|46785|47819
bid:Bind_3492	ncbi-geneid:6200645	2.4.2.19	51690|54675
bid:Bind_3493	ncbi-geneid:6201619	1.4.3.16	51905|56425|46977
bid:Bind_3494	ncbi-geneid:6201620	2.1.1.63|2.5.1.72	142754
bid:Bind_3501	ncbi-geneid:6199194	1.1.1.133	51735
bid:Bind_3502	ncbi-geneid:6199195	4.2.1.46	51735
bid:Bind_3503	ncbi-geneid:6201629	5.1.3.13	51182
bid:Bind_3505	ncbi-geneid:6199414	3.1.11.5	52540
bid:Bind_3508	ncbi-geneid:6200403	1.14.13.83	55124|55124|56014|56014
bid:Bind_3509	ncbi-geneid:6200404	5.4.1.2	63965
bid:Bind_3510	ncbi-geneid:6199063	2.1.1.130|2.1.1.151	53790
bid:Bind_3511	ncbi-geneid:6199064	2.1.1.131	53790
bid:Bind_3513	ncbi-geneid:6200992	2.1.1.132	53790|53335
bid:Bind_3515	ncbi-geneid:6201513	2.1.1.133	53790
bid:Bind_3518	ncbi-geneid:6199051	6.3.5.9|6.3.1	52540|52317
bid:Bind_3522	ncbi-geneid:6199360	2.5.1.3	51391
bid:Bind_3524	ncbi-geneid:6199630	2.6.1.45|2.6.1.44|2.6.1.51	53383
bid:Bind_3531	ncbi-geneid:6200613	6.3.5.5	52317|52021
bid:Bind_3538	ncbi-geneid:6198850	1.6.1.2	52283|51735
bid:Bind_3540	ncbi-geneid:6198494	1.6.1.2	52467
bid:Bind_3545	ncbi-geneid:6201828	2.6.1.42	56752
bid:Bind_3547	ncbi-geneid:6199293	2.7.13.3	55874|47384
bid:Bind_3548	ncbi-geneid:6201437	2.8.1.-	64307
bid:Bind_3562	ncbi-geneid:6199527	2.3.1.51	69593
bid:Bind_3566	ncbi-geneid:6201538	1.11.1.6	56634
bid:Bind_3569	ncbi-geneid:6200878	4.1.1.37	51726
bid:Bind_3572	ncbi-geneid:6201485	1.1.1.25	51735|53223
bid:Bind_3575	ncbi-geneid:6200748	1.4.3.4	51905|54373
bid:Bind_3577	ncbi-geneid:6200750	4.1.2.25	55620
bid:Bind_3578	ncbi-geneid:6200915	4.2.1.96	55248
bid:Bind_3581	ncbi-geneid:6200957	3.1.1.29	53178
bid:Bind_3597	ncbi-geneid:6201317	2.7.1.156|2.7.7.62	52540
bid:Bind_3600	ncbi-geneid:6201521	2.6.1.1|2.6.1.57	53383
bid:Bind_3604	ncbi-geneid:6201778	1.1.1.37	56327|51735
bid:Bind_3605	ncbi-geneid:6201779	6.2.1.5	56059|52210
bid:Bind_3606	ncbi-geneid:6201780	6.2.1.5	52210|51735
bid:Bind_3607	ncbi-geneid:6198490	1.2.4.2	52518|52518
bid:Bind_3608	ncbi-geneid:6198491	2.3.1.61	52777|51230|47005
bid:Bind_3609	ncbi-geneid:6198492	1.8.1.4	51905|55424
bid:Bind_3623	ncbi-geneid:6200036	2.7.13.3	55874|47226|50341|47384
bid:Bind_3625	ncbi-geneid:6200038	2.1.1.80	53335|47757
bid:Bind_3626	ncbi-geneid:6200610	3.1.1.61	52738|52172
bid:Bind_3628	ncbi-geneid:6200984	3.5.1.44	64438
bid:Bind_3630	ncbi-geneid:6200986	2.3.1.51	69593
bid:Bind_3633	ncbi-geneid:6198634	2.3.2.2	56235
bid:Bind_3635	ncbi-geneid:6200664	5.4.2.10	53738|53738|53738|55957
bid:Bind_3637	ncbi-geneid:6200140	6.3.4.-	52402
bid:Bind_3638	ncbi-geneid:6200141	3.6.4.3|3.4.24.-	52540|140990
bid:Bind_3639	ncbi-geneid:6200953	1.1.2.8	50998
bid:Bind_3641	ncbi-geneid:6200955	3.1.1.5	53474
bid:Bind_3642	ncbi-geneid:6199607	3.1.3.25	56655
bid:Bind_3658	ncbi-geneid:6201500	3.6.1.-	55811
bid:Bind_3659	ncbi-geneid:6201501	2.3.1.1|2.3.1.35	56266
bid:Bind_3660	ncbi-geneid:6201502	3.1.1.73	53474|53474
bid:Bind_3673	ncbi-geneid:6199260	2.4.1.80	53448
bid:Bind_3674	ncbi-geneid:6199261	6.1.1.17	52374|48163
