# Supplementary material for: Tracing the Repertoire of Promiscuous Enzymes along the Metabolic Pathways in Archaeal Organisms
Source: Life (Basel). 2017 Jul 13;7(3):30. doi: 10.3390/life7030030 (PMC5617955; doi:10.3390/life7030030)
Supplement: Supplementary file 1 [file life-07-00030-s001.zip › Table_S2/bja.txt]

KEGGID	NCBIGI	ECs	SFamilyID
bja:bll0006	ncbi-geneid:1049317	1.17.4.1	47240
bja:bll0007	ncbi-geneid:1049454	1.17.4.1	51998|48168
bja:bll0026	ncbi-geneid:1050145	1.1.1.53	51735
bja:bll0068	ncbi-geneid:1049120	3.1.11.1	53098
bja:blr0092	ncbi-geneid:1048950	3.5.2.10	102215
bja:bll0100	ncbi-geneid:1048896	1.18.1.2	52343|63380
bja:blr0107	ncbi-geneid:1052455	6.2.1.1	56801
bja:bll0109	ncbi-geneid:1054074	5.2.1.2	47616|52833
bja:blr0110	ncbi-geneid:1049391	1.13.11.4	51182
bja:bll0116	ncbi-geneid:1049853	4.2.1.17|4.2.1.18	52096
bja:blr0117	ncbi-geneid:1048488	1.1.1.169	48179|51735
bja:blr0119	ncbi-geneid:1049897	1.3.99.3	56645
bja:blr0120	ncbi-geneid:1050245	1.3.99.3	47203|56645
bja:bll0125	ncbi-geneid:1050186	3.5.2.3	51556|51338
bja:bll0134	ncbi-geneid:1050219	1.1.1.169	48179|51735
bja:blr0138	ncbi-geneid:1051614	1.3.99.3	47203|56645
bja:blr0139	ncbi-geneid:1050796	1.3.99.-	56645|47203
bja:blr0140	ncbi-geneid:1053482	4.2.1.17	52096
bja:bll0143	ncbi-geneid:1049142	4.2.1.17	52096
bja:blr0149	ncbi-geneid:1054614	1.10.3.-	49503|81464
bja:blr0150	ncbi-geneid:1049814	1.10.3.-	81442
bja:blr0151	ncbi-geneid:1051554	1.10.3.-	81452
bja:blr0154	ncbi-geneid:1051519	2.7.13.3	55874|47384
bja:bll0178	ncbi-geneid:1053151	6.6.1.2	53300
bja:bll0180	ncbi-geneid:1049039	6.6.1.2	52540
bja:bll0182	ncbi-geneid:1052048	2.3.3.1	48256
bja:blr0183	ncbi-geneid:1049094	2.3.3.1	48256
bja:bll0187	ncbi-geneid:1049146	4.2.3.4	56796
bja:bll0188	ncbi-geneid:1052502	2.7.1.71	52540
bja:blr0191	ncbi-geneid:1053174	6.4.1.2	52096
bja:bll0198	ncbi-geneid:1051535	3.5.1.4	75304
bja:blr0206	ncbi-geneid:1049177	2.3.1.35|2.3.1.1	56266
bja:blr0207	ncbi-geneid:1053987	3.6.1.-	55811
bja:bll0214	ncbi-geneid:1054073	2.1.1.64	53335
bja:blr0216	ncbi-geneid:1048337	2.7.2.4	53633|55021|55021
bja:blr0217	ncbi-geneid:1051711	2.7.3.9	51621|47831|52009|55781
bja:blr0219	ncbi-geneid:1049158	2.1.1.-	53335
bja:blr0222	ncbi-geneid:1050902	3.1.2.6	56281
bja:bll0225	ncbi-geneid:1051123	1.1.1.36	51735
bja:bll0226	ncbi-geneid:1050635	2.3.1.9	53901|53901
bja:bll0229	ncbi-geneid:1049659	2.6.1.42	56752
bja:blr0230	ncbi-geneid:1049020	3.1.1.-	53474
bja:bll0236	ncbi-geneid:1049533	2.5.1.47	53686
bja:blr0241	ncbi-geneid:1050675	3.5.99.7	53686
bja:bll0242	ncbi-geneid:1053986	3.6.4.12	52540|52540|47819
bja:bll0244	ncbi-geneid:1049485	2.3.1.46	52317
bja:bll0245	ncbi-geneid:1050602	2.5.1.49	53383
bja:bll0246	ncbi-geneid:1050624	3.5.1.4	75304
bja:blr0253	ncbi-geneid:1050728	3.5.3.-	51182
bja:bll0263	ncbi-geneid:1049087	2.3.1.39	52151|55048
bja:bll0280	ncbi-geneid:1049192	1.2.1.2	53706|50692
bja:blr0281	ncbi-geneid:1049607	4.1.1.2	51182
bja:bll0284	ncbi-geneid:1050556	1.1.5.4	51905
bja:bll0286	ncbi-geneid:1048934	4.2.1.2	48557
bja:bll0292	ncbi-geneid:1050585	1.11.1.6	56634
bja:blr0315	ncbi-geneid:1052167	1.7.99.6|1.7.2.4	50974|49503
bja:bll0322	ncbi-geneid:1047884	2.4.1.15	53756
bja:bll0323	ncbi-geneid:1052141	3.1.3.12	56784
bja:bll0333	ncbi-geneid:1049919	1.1.99.-	50998
bja:blr0335	ncbi-geneid:1052115	1.2.99.2	47741|54292
bja:blr0337	ncbi-geneid:1051221	1.2.99.2	56176|55447
bja:blr0338	ncbi-geneid:1048962	5.1.99.4	89796
bja:bll0339	ncbi-geneid:1047721	1.13.11.27	54593
bja:bll0342	ncbi-geneid:1048878	3.7.1.2	56529|63433
bja:bll0343	ncbi-geneid:1053162	1.13.11.5	51182
bja:bll0346	ncbi-geneid:1049189	1.14.13.-	51905
bja:blr0367	ncbi-geneid:1048887	1.1.99.10	51905|54373
bja:blr0368	ncbi-geneid:1051589	3.1.1.31	50974
bja:blr0373	ncbi-geneid:1051105	2.6.1.44|2.6.1.45|2.6.1.51	53383
bja:blr0376	ncbi-geneid:1050876	3.4.21.83	50993|53474
bja:bll0378	ncbi-geneid:1051121	4.2.1.9	143975|52016
bja:bll0390	ncbi-geneid:1051442	2.1.1.80	53335|47757
bja:bll0393	ncbi-geneid:1051794	2.7.13.3	55874|52172|50341|47226|47384|50341
bja:bll0414	ncbi-geneid:1054690	1.1.1.85	53659
bja:bll0415	ncbi-geneid:1054682	4.2.1.33|4.2.1.35	52016
bja:bll0416	ncbi-geneid:1054611	4.2.1.33|4.2.1.35	53732
bja:blr0428	ncbi-geneid:1054409	2.7.2.11	53633|88697
bja:blr0429	ncbi-geneid:1054342	1.2.1.41	53720
bja:blr0430	ncbi-geneid:1054183	2.7.7.18	52374
bja:blr0434	ncbi-geneid:1054319	3.4.21.102	52096|50156
bja:blr0436	ncbi-geneid:1054262	3.6.1.-	55811
bja:blr0437	ncbi-geneid:1054438	3.6.1.-	55811
bja:bll0439	ncbi-geneid:1054430	3.6.3.14	51344
bja:bll0440	ncbi-geneid:1054445	3.6.3.14	52540|47917|50615
bja:bll0441	ncbi-geneid:1054507	3.6.3.14	52943
bja:bll0442	ncbi-geneid:1054453	3.6.3.14	52540|47917|50615
bja:bll0443	ncbi-geneid:1054498	3.6.3.14	47928
bja:bll0445	ncbi-geneid:1054692	3.6.4.-	52540|52540|161219
bja:bll0449	ncbi-geneid:1054753	1.8.1.4	51905|55424
bja:bll0451	ncbi-geneid:1054742	2.3.1.61	52777|51230|47005
bja:bll0452	ncbi-geneid:1049983	1.2.4.2	52518|52518
bja:bll0453	ncbi-geneid:1048258	6.2.1.5	52210|51735
bja:bll0455	ncbi-geneid:1047891	6.2.1.5	56059|52210
bja:bll0456	ncbi-geneid:1048520	1.1.1.37	56327|51735
bja:bll0458	ncbi-geneid:1048510	6.5.1.-	55144
bja:blr0463	ncbi-geneid:1054158	2.3.1.183	55729
bja:bll0466	ncbi-geneid:1052978	4.2.1.3	53732|52016
bja:blr0467	ncbi-geneid:1051912	3.6.3.41	52540
bja:bll0477	ncbi-geneid:1053475	5.1.1.7	54506|54506
bja:blr0486	ncbi-geneid:1049220	2.1.1.31	75217
bja:blr0488	ncbi-geneid:1049443	4.2.1.33|4.2.1.35	53732
bja:blr0495	ncbi-geneid:1054196	4.2.1.33|4.2.1.35	52016
bja:bll0498	ncbi-geneid:1054222	3.1.3.18	56784
bja:bll0499	ncbi-geneid:1054284	4.1.3.6|4.1.3.34	51621
bja:blr0500	ncbi-geneid:1054309	4.2.1.1	53056
bja:bll0501	ncbi-geneid:1047316	1.2.1.11	55347|51735
bja:bll0504	ncbi-geneid:1049819	1.1.1.85	53659
bja:blr0514	ncbi-geneid:1049770	1.3.5.1|1.3.99.1	51905|46977|56425
bja:blr0515	ncbi-geneid:1049811	1.3.99.1	46548|54292
bja:bll0522	ncbi-geneid:1049678	6.3.4.5	69864|52402
bja:bll0525	ncbi-geneid:1051591	2.1.1.-	102114
bja:bll0527	ncbi-geneid:1049781	1.1.1.-	51735
bja:blr0528	ncbi-geneid:1049681	1.6.5.5	51735|50129
bja:bll0532	ncbi-geneid:1049711	4.2.1.96	55248
bja:blr0534	ncbi-geneid:1049714	3.1.3.1	56300
bja:blr0541	ncbi-geneid:1049658	1.4.3.4	51905|54373
bja:blr0548	ncbi-geneid:1049685	3.6.1.1	50324
bja:bll0549	ncbi-geneid:1049627	1.5.1.5|3.5.4.9	51735|53223
bja:bll0552	ncbi-geneid:1049594	4.2.1.17	52096
bja:bll0553	ncbi-geneid:1049635	6.3.5.2	52317
bja:bll0566	ncbi-geneid:1049558	4.2.1.75	69618
bja:blr0567	ncbi-geneid:1049567	3.4.24.57	53067
bja:blr0568	ncbi-geneid:1049565	1.1.1.94	51735|48179
bja:bll0572	ncbi-geneid:1049566	5.99.1.2	56349|55869
bja:blr0573	ncbi-geneid:1049589	6.2.1.1	56801
bja:blr0579	ncbi-geneid:1049552	2.1.1.-	53335|48013
bja:blr0581	ncbi-geneid:1049554	3.5.4.10|2.1.2.3	53927|52335
bja:blr0583	ncbi-geneid:1049562	2.3.2.2	56235
bja:bll0585	ncbi-geneid:1049553	2.5.1.18	47616|52833
bja:blr0589	ncbi-geneid:1049525	1.1.1.169	48179|51735
bja:bll0593	ncbi-geneid:1049519	5.1.3.2	51735
bja:bll0603	ncbi-geneid:1049501	1.14.13.-	51905
bja:blr0604	ncbi-geneid:1049468	3.1.2.-	54637|54637
bja:blr0611	ncbi-geneid:1049456	3.4.21.92	52096
bja:blr0615	ncbi-geneid:1049442	2.6.1.1	53383
bja:blr0618	ncbi-geneid:1049451	3.1.11.2	56219
bja:blr0627	ncbi-geneid:1049413	6.1.1.4	52374|50677|47323
bja:blr0629	ncbi-geneid:1049390	2.7.7.7	52540|48019
bja:bll0632	ncbi-geneid:1049422	2.1.1.170	53335
bja:blr0639	ncbi-geneid:1049371	2.7.1.24	52540
bja:blr0640	ncbi-geneid:1049372	2.7.7.7
bja:blr0643	ncbi-geneid:1049405	3.2.1.-	50685
bja:bll0648	ncbi-geneid:1049346	2.3.1.82	55729
bja:bll0649	ncbi-geneid:1049357	3.4.25.1|3.4.25.2	56235
bja:blr0650	ncbi-geneid:1049345	4.2.1.19	54211|54211
bja:blr0652	ncbi-geneid:1049354	2.4.2.-	52317
bja:blr0653	ncbi-geneid:1049344	5.3.1.16	51366
bja:blr0654	ncbi-geneid:1049369	4.1.3.-	51366
bja:blr0655	ncbi-geneid:1049321	3.6.1.31	101386
bja:blr0656	ncbi-geneid:1049340	2.7.1.33	52540
bja:bll0668	ncbi-geneid:1049304	6.3.2.3	56059|52440
bja:bll0672	ncbi-geneid:1049281	1.3.99.22	102114
bja:bll0673	ncbi-geneid:1049315	3.6.1.15	52972
bja:bll0674	ncbi-geneid:1049284	2.7.7.56	54211|55666
bja:bll0677	ncbi-geneid:1049268	3.5.1	52499
bja:blr0683	ncbi-geneid:1049301	4.1.1.23	51366
bja:blr0685	ncbi-geneid:1049266	1.3.1.26	51735|55347
bja:blr0686	ncbi-geneid:1049264	5.4.2.1
bja:bll0687	ncbi-geneid:1049256	2.1.1.63	46767|53155|46689
bja:blr0689	ncbi-geneid:1054590	4.2.99.18	48150
bja:blr0698	ncbi-geneid:1054600	4.1.3.4	51569
bja:bll0700	ncbi-geneid:1050346	3.6.3.4	56784|81653|47240|81665
bja:bll0705	ncbi-geneid:1049296	6.1.1.20	56037|50249|55681|54991|46955
bja:bll0706	ncbi-geneid:1049230	6.1.1.20	55681|46589
bja:bll0715	ncbi-geneid:1049190	2.5.1.18	47616|52833
bja:bll0717	ncbi-geneid:1049201	1.6.5.3|1.6.99.3	51735
bja:blr0719	ncbi-geneid:1049191	3.1.13.5
bja:blr0722	ncbi-geneid:1049211	3.6.3.-	52540
bja:blr0725	ncbi-geneid:1049172	2.7.1.69	55804
bja:bll0730	ncbi-geneid:1054472	3.6.3.20	52540|50331
bja:blr0738	ncbi-geneid:1049147	2.5.1.19	55205
bja:blr0739	ncbi-geneid:1049140	2.7.4.14	52540
bja:blr0741	ncbi-geneid:1049110	3.4.21.-	52096
bja:blr0744	ncbi-geneid:1047874	5.3.1.24	51366
bja:blr0745	ncbi-geneid:1049136	4.2.1.20	53686
bja:blr0746	ncbi-geneid:1049740	4.2.1.20	51366
bja:blr0748	ncbi-geneid:1051686	6.3.2.12|6.3.2.17	53623|53244
bja:bll0758	ncbi-geneid:1049768	3.6.1.23	51283
bja:bll0759	ncbi-geneid:1054286	4.1.1.36|6.3.2.5	102645|52507|47598
bja:bll0761	ncbi-geneid:1049429	2.1.1	53335
bja:blr0762	ncbi-geneid:1050607	3.2.2.23|4.2.99.18	81624|46946|57716
bja:bll0766	ncbi-geneid:1051690	1.1.1.26	51735|52283
bja:blr0769	ncbi-geneid:1048953	4.2.1.60	54637
bja:blr0770	ncbi-geneid:1050564	2.3.1.41	53901|53901
bja:blr0771	ncbi-geneid:1051947	1.3.1.10|1.3.1.9	51735
bja:bll0773	ncbi-geneid:1050572	2.5.1.18	52833|47616
bja:blr0778	ncbi-geneid:1049955	1.11.1.6|1.11.1.7	48113|48113
bja:bll0779	ncbi-geneid:1048800	2.7.7.8	54211|54211|55666|55666|54791|50249|46915
bja:bll0781	ncbi-geneid:1050569	5.4.99.12	55120
bja:bll0788	ncbi-geneid:1051109	2.1.1.33	53335
bja:bll0789	ncbi-geneid:1052318	3.4.17.11	53187|55031
bja:bll0791	ncbi-geneid:1050256	2.3.1.-	56317
bja:bll0798	ncbi-geneid:1050751	2.3.1.128	55729
bja:bll0799	ncbi-geneid:1051463	3.4.-.-	53067
bja:bll0802	ncbi-geneid:1048862	6.1.1.2	52374
bja:blr0807	ncbi-geneid:1049575	1.2.1.16	53720
bja:bll0812	ncbi-geneid:1051356	6.3.2.6	56104
bja:bll0822	ncbi-geneid:1051136	2.5.1.7	55205
bja:bll0823	ncbi-geneid:1047796	5.99.1.3	56719|55874|54211
bja:bll0829	ncbi-geneid:1050625	2.7.7.7	55979|55979|55979
bja:blr0834	ncbi-geneid:1049129	1.8.4.11	55068
bja:bll0837	ncbi-geneid:1047987	3.1.1.45	53474
bja:bll0843	ncbi-geneid:1054062	6.2.1.-	56801
bja:blr0852	ncbi-geneid:1051672	2.5.1.31	64005
bja:blr0853	ncbi-geneid:1050910	1.97.1.4|4.-.-.-	102114
bja:bll0861	ncbi-geneid:1050631	2.7.7.7	56672|100879
bja:bll0894	ncbi-geneid:1048806	1.14.-.-	48264
bja:bll0895	ncbi-geneid:1049901	1.14.13.107	51679
bja:bll0896	ncbi-geneid:1051039	1.6.1.1	55424|51905
bja:blr0899	ncbi-geneid:1047868	3.1.1.-	53474|53474
bja:blr0901	ncbi-geneid:1047875	3.2.1.20	51445|51011
bja:bll0905	ncbi-geneid:1049886	2.7.13.3	55874|47384
bja:blr0908	ncbi-geneid:1049893	3.1.1.75	53474
bja:blr0915	ncbi-geneid:1049874	2.1.1.63	46767|53155
bja:bll0916	ncbi-geneid:1049859	2.7.7.59	81301|81891|55021|81593|55021
bja:blr0925	ncbi-geneid:1049845	2.3.1.174	53901|53901
bja:blr0927	ncbi-geneid:1049829	1.13.11.3	49482
bja:blr0928	ncbi-geneid:1049820	1.13.11.3	49482
bja:blr0937	ncbi-geneid:1053001	1.14.11.17	51197
bja:blr0939	ncbi-geneid:1049824	3.5.1.28	53187
bja:bll0941	ncbi-geneid:1051697	3.5.2.6	56601
bja:bll0946	ncbi-geneid:1048704	2.5.1.10	48576
bja:blr0947	ncbi-geneid:1051700	2.4.2.-|2.4.1.-	53955
bja:bll0958	ncbi-geneid:1048686	1.3.99.3	56645|47203
bja:blr0960	ncbi-geneid:1048928	2.4.2.28	53167
bja:blr0961	ncbi-geneid:1050587	5.3.1.23	100950
bja:blr0972	ncbi-geneid:1050955	3.5.1.49	141130
bja:blr0973	ncbi-geneid:1048871	3.5.1.4	56317
bja:bll0975	ncbi-geneid:1052176	6.2.1.1	56059|51735|52210|52210
bja:bll0980	ncbi-geneid:1055073	6.2.1.-	56801
bja:blr0981	ncbi-geneid:1048826	1.3.99.3	56645|47203
bja:blr0982	ncbi-geneid:1049761	1.3.99.-	56645|47203
bja:blr0986	ncbi-geneid:1049879	6.4.1.4|6.4.1.5	52096|52096
bja:blr0987	ncbi-geneid:1048819	6.4.1.4|6.4.1.5	56059|52440|51246|51230
bja:bll0994	ncbi-geneid:1054480	2.3.1.86|6.2.1.3	56801
bja:bll0995	ncbi-geneid:1049798	1.3.1.32	56796
bja:bll1016	ncbi-geneid:1053148	3.4.21.26	50993|53474
bja:bll1020	ncbi-geneid:1051563	4.1.1.44	69118
bja:blr1041	ncbi-geneid:1047752	3.5.1.4|6.3.5.6|6.3.5.7	75304
bja:bll1044	ncbi-geneid:1051638	3.5.1.4|3.5.1.54	75304
bja:blr1046	ncbi-geneid:1048820	6.2.1.3|6.2.1.34	56801
bja:bll1051	ncbi-geneid:1050793	1.6.99.3	51905
bja:bll1053	ncbi-geneid:1048247	1.13.11.27	51658|54593
bja:bll1059	ncbi-geneid:1053664	1.1.1.25	51735|53223
bja:bll1069	ncbi-geneid:1052495	6.3.1.2	55931|54368
bja:bll1070	ncbi-geneid:1055555	1.14.-.-	55961|50022
bja:bll1076	ncbi-geneid:1052547	2.7.1.71	52540|47413
bja:blr1077	ncbi-geneid:1048872	6.2.1.1|6.2.1.27	56801
bja:blr1080	ncbi-geneid:1049121	4.2.1.17	52096|52096
bja:bll1082	ncbi-geneid:1053156	1.1.1.125	51735
bja:blr1087	ncbi-geneid:1051963	3.8.1.5	53474
bja:blr1090	ncbi-geneid:1054289	2.7.13.3	55874|47384
bja:blr1094	ncbi-geneid:1053992	3.6.3.27	52540
bja:blr1098	ncbi-geneid:1049596	2.6.1.17|2.6.1.11	53383
bja:blr1099	ncbi-geneid:1048531	2.1.3.3	53671
bja:bll1105	ncbi-geneid:1050414	2.5.1.-	53383
bja:blr1106	ncbi-geneid:1048499	3.5.4.13	51283|51283
bja:bll1113	ncbi-geneid:1054179	2.1.1.63	46767|53155
bja:blr1116	ncbi-geneid:1049911	2.3.1.183	55729
bja:blr1119	ncbi-geneid:1049916	2.7.1.17	53067|53067
bja:blr1120	ncbi-geneid:1054407	5.3.1.5	51658
bja:blr1121	ncbi-geneid:1053096	3.6.3.17	52540
bja:blr1124	ncbi-geneid:1049896	1.1.1.122	51430
bja:blr1133	ncbi-geneid:1049864	6.1.1.6	52374|48163
bja:bll1137	ncbi-geneid:1049825	4.2.1.1	51069
bja:blr1140	ncbi-geneid:1049752	1.3.3.1	51395
bja:bll1144	ncbi-geneid:1049800	6.5.1.1	56091|50249
bja:blr1148	ncbi-geneid:1054035	3.6.4.-	52540
bja:blr1158	ncbi-geneid:1049713	1.3.99.-	56645|47203
bja:blr1159	ncbi-geneid:1049695	2.3.1.9	53901|53901
bja:blr1160	ncbi-geneid:1049675	1.1.1.35|4.2.1.17|5.1.2.3	52096|51735|48179|48179
bja:bll1162	ncbi-geneid:1051234	2.5.1.18	47616|52833
bja:blr1164	ncbi-geneid:1049683	6.3.2.2	55931
bja:bll1167	ncbi-geneid:1049964	3.4.21.89	51306
bja:blr1170	ncbi-geneid:1049656	1.9.3.1	49503|81464
bja:blr1171	ncbi-geneid:1049669	1.9.3.1	81442
bja:blr1175	ncbi-geneid:1049644	1.9.3.1	81452
bja:blr1181	ncbi-geneid:1049601	4.2.3.1	53686
bja:blr1182	ncbi-geneid:1049620	3.4.99.-	63411|63411
bja:blr1183	ncbi-geneid:1049615	2.3.1.128	55729
bja:bsl1187	ncbi-geneid:1049619	3.6.3.14	81333
bja:bll1188	ncbi-geneid:1049591	3.6.3.14	81336
bja:bll1200	ncbi-geneid:1049580	2.3.1.37	53383
bja:blr1201	ncbi-geneid:1049559	4.2.1.10	52304
bja:blr1228	ncbi-geneid:1049497	2.7.4.23	52540
bja:bll1230	ncbi-geneid:1049495	1.1.1.100	51735
bja:bll1235	ncbi-geneid:1049477	2.5.1.49	53383
bja:blr1240	ncbi-geneid:1047652	4.2.1.-	56529
bja:bll1244	ncbi-geneid:1048958	1.14.14.3	51679
bja:blr1248	ncbi-geneid:1053134	1.8.1.9	51905|51206
bja:blr1251	ncbi-geneid:1049434	1.11.1.10	53474
bja:blr1256	ncbi-geneid:1049433	1.1.1.23	53720
bja:bll1271	ncbi-geneid:1049364	2.3.1.39	52151|55048
bja:bll1286	ncbi-geneid:1049348	3.3.2.1	52499
bja:blr1288	ncbi-geneid:1049343	6.2.1.3	56801
bja:bll1293	ncbi-geneid:1049327	2.8.3.12	100950
bja:blr1304	ncbi-geneid:1049298	1.-.-.-	51735
bja:blr1309	ncbi-geneid:1047331	6.2.1.17	56801
bja:blr1315	ncbi-geneid:1049260	2.7.1.39	56112
bja:blr1316	ncbi-geneid:1049265	3.1.26.4
bja:bll1319	ncbi-geneid:1049253	2.3.1.86|6.2.1.3	56801
bja:bll1320	ncbi-geneid:1049235	3.4.16.4	56601
bja:blr1323	ncbi-geneid:1053380	3.6.1.31	101386
bja:blr1326	ncbi-geneid:1051908	4.3.1.1	48557
bja:bll1329	ncbi-geneid:1049236	2.3.1.86|6.2.1.-	56801
bja:blr1345	ncbi-geneid:1055085	3.1.2.-	54637
bja:blr1365	ncbi-geneid:1055110	3.2.1.21	51445
bja:bll1371	ncbi-geneid:1055116	3.2.2.21	48150
bja:blr1372	ncbi-geneid:1055117	6.1.1.-	52374
bja:blr1379	ncbi-geneid:1055124	1.1.1.157	51735|48179
bja:blr1381	ncbi-geneid:1055126	4.3.2.1	48557
bja:blr1383	ncbi-geneid:1055128	4.1.1.20	51419|50621
bja:bll1384	ncbi-geneid:1055129	1.1.1.-	51735|48179
bja:bll1385	ncbi-geneid:1055130	4.1.1.44	69118
bja:blr1393	ncbi-geneid:1055138	2.3.1.51	69593
bja:bll1396	ncbi-geneid:1055141	1.3.1.12	51735|48179
bja:bll1397	ncbi-geneid:1055142	2.6.1.9	53383
bja:blr1399	ncbi-geneid:1055144	2.3.1.31	53474
bja:blr1410	ncbi-geneid:1055160	2.7.1.30	53067|53067
bja:bll1413	ncbi-geneid:1055163	4.3.1.19	53686
bja:bll1418	ncbi-geneid:1055168	2.1.1.13	56507|82282|51717|52242|47644
bja:bll1419	ncbi-geneid:1055169	1.5.1.20	51730
bja:bll1421	ncbi-geneid:1055171	4.2.1.51	53850|55021
bja:bll1422	ncbi-geneid:1055172	2.7.7.38	53448
bja:bll1431	ncbi-geneid:1055181	3.4.11.1	53187
bja:bll1447	ncbi-geneid:1055197	3.6.4.13	52540
bja:blr1454	ncbi-geneid:1055204	3.5.1.5	54111
bja:blr1455	ncbi-geneid:1055205	3.5.1.5	51278
bja:blr1457	ncbi-geneid:1055207	3.5.1.5	51556|51338|51338
bja:bll1474	ncbi-geneid:1055224	2.3.3.9	51645
bja:bll1475	ncbi-geneid:1055225	2.7.7.4|2.7.1.25	52540|52540|50465|50447
bja:bll1476	ncbi-geneid:1055226	2.7.7.4	52402
bja:blr1477	ncbi-geneid:1055227	2.1.1.107|1.3.1.76|4.99.1.4	53790|75615|51735
bja:blr1479	ncbi-geneid:1055229	1.7.7.1|1.8.1.2	56014|56014|55124|55124
bja:blr1481	ncbi-geneid:1055231	1.8.4.8	52402
bja:blr1485	ncbi-geneid:1055235	3.6.3.25	52540|50331
bja:blr1488	ncbi-geneid:1055238	1.1.1.30	51735
bja:bll1493	ncbi-geneid:1055243	1.14.11.-	51197
bja:blr1495	ncbi-geneid:1055245	1.1.1.100	51735
bja:blr1499	ncbi-geneid:1055249	2.7.7.9	53448
bja:bll1509	ncbi-geneid:1055259	2.3.1.-	55729
bja:blr1512	ncbi-geneid:1055262	2.1.1.79	53335
bja:bll1517	ncbi-geneid:1055267	3.1.3.25	56655
bja:bll1519	ncbi-geneid:1055269	2.5.1.3	51391
bja:bll1520	ncbi-geneid:1055270	4.1.2.13	51569
bja:bll1521	ncbi-geneid:1055271	4.1.2.13	51569
bja:bll1522	ncbi-geneid:1055272	2.7.2.3	53748
bja:bll1523	ncbi-geneid:1055273	1.2.1.12	55347|51735
bja:bll1524	ncbi-geneid:1055274	2.2.1.1	52518|52518|52922
bja:blr1527	ncbi-geneid:1055277	6.3.3.2	100950
bja:bll1530	ncbi-geneid:1055280	1.3.99.16	56003|56003
bja:bll1531	ncbi-geneid:1055281	1.3.99.16	47741|54292
bja:blr1535	ncbi-geneid:1055285	3.1.22.4	53098
bja:blr1537	ncbi-geneid:1055287	3.1.22.4	52540|46785
bja:blr1626	ncbi-geneid:1054670	2.1.2.11	51621
bja:bll1630	ncbi-geneid:1054951	1.1.1.271	51735
bja:bll1631	ncbi-geneid:1055308	4.2.1.47	51735
bja:blr1632	ncbi-geneid:1053361	2.6.1.16	53697|56235
bja:bll1715	ncbi-geneid:1054898	2.7.3.-	55874|55785|55785|55785|55785|47384
bja:blr1720	ncbi-geneid:1054852	1.12.99.6	56770
bja:blr1721	ncbi-geneid:1053302	1.12.99.6	56762
bja:blr1738	ncbi-geneid:1054823	1.4.1.1	52283|51735
bja:blr1743	ncbi-geneid:1054811	1.18.6.1	53807
bja:blr1744	ncbi-geneid:1053632	1.18.6.1	53807
bja:blr1756	ncbi-geneid:1054906	2.8.1.7	53383
bja:blr1769	ncbi-geneid:1054829	1.18.6.1	52540
bja:blr1774	ncbi-geneid:1054853	1.5.5.-	51905|54373
bja:bll1777	ncbi-geneid:1054807	1.11.1.15	52833
bja:bll1780	ncbi-geneid:1054667	3.6.3.29	52540|50331
bja:bll1792	ncbi-geneid:1054526	3.4.99.-	63411
bja:bll1793	ncbi-geneid:1054675	3.4.99.-	63411
bja:bll1794	ncbi-geneid:1054676	3.4.99.-	63411
bja:bll1795	ncbi-geneid:1054622	3.4.99.-	63411
bja:blr1816	ncbi-geneid:1053625	3.6.3.14	52540
bja:blr1892	ncbi-geneid:1053931	2.7.1.15	53613
bja:blr1893	ncbi-geneid:1053641	1.1.1.100	51735
bja:blr1993	ncbi-geneid:1055086	3.2.1.15	51126
bja:blr1994	ncbi-geneid:1055078	3.1.1.11	51126
bja:bll2007	ncbi-geneid:1055538	1.3.99.22	102114
bja:blr2025	ncbi-geneid:1055522	2.3.1.-	55729
bja:blr2026	ncbi-geneid:1055520	3.5.1.-	88713
bja:blr2027	ncbi-geneid:1055519	2.4.1.-	53448
bja:blr2028	ncbi-geneid:1055518	2.1.1.-	53335
bja:blr2034	ncbi-geneid:1055513	2.1.3.-	53067
bja:bll2049	ncbi-geneid:1055504	2.4.2.18	52418|47648
bja:bll2065	ncbi-geneid:1055487	4.2.1.1	53056
bja:blr2068	ncbi-geneid:1055481	2.1.1.14	51726|51726
bja:blr2077	ncbi-geneid:1055472	2.6.1.37	53383
bja:blr2078	ncbi-geneid:1055470	2.5.1.49	53383
bja:blr2079	ncbi-geneid:1055471	2.5.1.49	53383
bja:bll2091	ncbi-geneid:1055476	2.6.1.85	52317
bja:bll2092	ncbi-geneid:1055457	2.6.1.85	56322
bja:blr2095	ncbi-geneid:1055459	2.8.1.6	102114
bja:blr2096	ncbi-geneid:1055452	4.1.1.11	50692
bja:blr2097	ncbi-geneid:1055450	2.3.1.47	53383
bja:blr2098	ncbi-geneid:1055454	6.3.3.3	52540
bja:blr2099	ncbi-geneid:1055448	2.6.1.62	53383
bja:blr2101	ncbi-geneid:1055446	2.1.2.11	51621
bja:blr2102	ncbi-geneid:1055455	6.3.2.1	52374
bja:blr2106	ncbi-geneid:1055443	4.2.1.108	51182
bja:bll2125	ncbi-geneid:1055424	1.14.11.17	51197
bja:blr2136	ncbi-geneid:1055413	2.6.1.-	53383
bja:blr2144	ncbi-geneid:1055403	1.14.14.-	48264
bja:blr2145	ncbi-geneid:1055406	1.14.14.-	48264
bja:blr2146	ncbi-geneid:1055404	1.-.-.-	51735
bja:blr2147	ncbi-geneid:1055402	1.14.14.-	48264
bja:blr2148	ncbi-geneid:1055401	2.5.1.1|2.5.1.10	48576
bja:blr2168	ncbi-geneid:1055381	2.2.1.1	52518
bja:blr2169	ncbi-geneid:1055379	2.2.1.1	52518|52922
bja:blr2174	ncbi-geneid:1055373	1.2.1.18	53720
bja:blr2192	ncbi-geneid:1055355	2.7.13.3	55874|52172|50341|47226|47384|50341
bja:blr2195	ncbi-geneid:1055352	3.1.1.61	52738|52172
bja:blr2196	ncbi-geneid:1055360	2.1.1.80	53335|47757
bja:blr2201	ncbi-geneid:1055351	3.6.3.14	52540
bja:blr2205	ncbi-geneid:1055344	1.6.99.3	51905
bja:blr2218	ncbi-geneid:1055329	1.17.1.4	56176|55447
bja:blr2221	ncbi-geneid:1055327	2.6.1.18	53383
bja:blr2222	ncbi-geneid:1055326	1.4.99.1	51905|54373
bja:blr2226	ncbi-geneid:1055322	3.6.3.21	52540
bja:blr2230	ncbi-geneid:1055333	4.2.1.17	52096
bja:blr2233	ncbi-geneid:1055315	3.4.-.-	63829
bja:bll2236	ncbi-geneid:1055313	2.7.8.-	56214|56214
bja:bll2241	ncbi-geneid:1051728	3.2.1.8	51445
bja:blr2257	ncbi-geneid:1051695	1.1.1.25	51735|53223
bja:blr2264	ncbi-geneid:1051721	4.6.1.1	55073
bja:blr2270	ncbi-geneid:1051688	3.6.3.17	52540|52540
bja:bsr2313	ncbi-geneid:1051089	2.8.1.-	64307
bja:blr2316	ncbi-geneid:1051108	1.6.5.3	142019|52833|140490|142984
bja:blr2317	ncbi-geneid:1051103	1.2.1.2	53706|50692|54292|54862
bja:bll2324	ncbi-geneid:1051100	6.2.1.20|2.3.1.40	56801|103473|69593
bja:bll2327	ncbi-geneid:1050912	2.4.2.11	51690|54675
bja:bll2329	ncbi-geneid:1050853	1.14.13.-	51905
bja:blr2333	ncbi-geneid:1050846	1.13.11.3	49482
bja:blr2334	ncbi-geneid:1050804	1.13.11.3	49482
bja:blr2337	ncbi-geneid:1050828	1.14.13.2	51905|54373
bja:bll2338	ncbi-geneid:1050836	4.6.1.1	55073
bja:blr2343	ncbi-geneid:1050824	2.7.13.3	55874|50341|47384|47226
bja:blr2348	ncbi-geneid:1050872	2.1.1.80	53335|47757
bja:blr2349	ncbi-geneid:1050759	3.1.1.61	52738|52172
bja:bll2356	ncbi-geneid:1050753	3.1.3.16	56300
bja:blr2382	ncbi-geneid:1050640	5.1.3.-	51735
bja:blr2383	ncbi-geneid:1050618	1.1.1.22	51735|52413|48179
bja:blr2389	ncbi-geneid:1050580	5.4.2.2	53738|53738|55957|53738
bja:blr2390	ncbi-geneid:1050609	1.14.13.82	55961|50022
bja:blr2392	ncbi-geneid:1050604	1.14.13.82	52343|54292|63380
bja:blr2397	ncbi-geneid:1050592	1.1.99.1	51905|54373
bja:blr2398	ncbi-geneid:1050608	2.5.1.61	53850|54782
bja:bll2399	ncbi-geneid:1050589	4.1.1.37	51726
bja:blr2404	ncbi-geneid:1050576	2.3.2.2	56235
bja:blr2405	ncbi-geneid:1050595	5.2.1.8	54534
bja:blr2426	ncbi-geneid:1050516	1.3.99.-	56645|47203
bja:blr2427	ncbi-geneid:1050504	2.3.1.9	53901|53901
bja:blr2428	ncbi-geneid:1050522	1.1.1.35|4.2.1.17|5.1.2.3	52096|51735|48179|48179
bja:blr2430	ncbi-geneid:1050537	3.1.2.-	54637
bja:blr2436	ncbi-geneid:1050520	1.1.5.3	51905|54373
bja:bll2445	ncbi-geneid:1050511	1.-.-.-	51395
bja:blr2455	ncbi-geneid:1050444	4.1.3.1	51621
bja:bll2465	ncbi-geneid:1050436	3.6.3.-	52540
bja:blr2469	ncbi-geneid:1050416	2.7.7.19	81891|81301
bja:bll2481	ncbi-geneid:1050400	1.3.3.3	102886
bja:bll2482	ncbi-geneid:1050412	4.2.3.12	55620
bja:bll2484	ncbi-geneid:1050383	2.1.1.-	75217
bja:blr2485	ncbi-geneid:1050391	1.10.2.2	50022
bja:blr2486	ncbi-geneid:1050396	1.10.2.2	81342|46626|81648
bja:blr2489	ncbi-geneid:1050388	4.1.3.27	56322|52317
bja:blr2490	ncbi-geneid:1050398	2.4.2.7	53271
bja:blr2499	ncbi-geneid:1050354	3.2.2.-	48150|55811
bja:blr2503	ncbi-geneid:1050359	2.5.1.18	52833|47616
bja:bll2508	ncbi-geneid:1050364	2.5.1.18	47616|52833
bja:bll2509	ncbi-geneid:1050338	2.1.1.72	53335
bja:bll2512	ncbi-geneid:1050366	2.3.1.-	55729|46785
bja:bll2515	ncbi-geneid:1050342	2.7.9.1	56059|52009
bja:bll2517	ncbi-geneid:1050334	2.7.2.1	53067|53067
bja:bll2518	ncbi-geneid:1050352	4.1.2.-	52518|52518
bja:blr2521	ncbi-geneid:1050309	3.1.26.4	53098
bja:bll2523	ncbi-geneid:1050286	2.7.7.7	52141
bja:blr2524	ncbi-geneid:1050293	1.5.5.1	51905|54373|54862
bja:blr2526	ncbi-geneid:1050340	2.7.1.148	54211|55060
bja:bll2529	ncbi-geneid:1050291	2.3.1.41|2.3.1.179	53901|53901
bja:bll2532	ncbi-geneid:1050331	2.5.1.90	48576
bja:blr2535	ncbi-geneid:1050258	6.1.1.14	55681
bja:blr2536	ncbi-geneid:1050287	6.1.1.14	109604
bja:blr2538	ncbi-geneid:1050248	2.7.9.1	56059|51621|52009
bja:bll2540	ncbi-geneid:1050230	2.4.2.19	51690|54675
bja:bll2541	ncbi-geneid:1050241	1.4.3.16	51905|56425|46977
bja:bll2542	ncbi-geneid:1050223	2.5.1.72	142754
bja:bll2553	ncbi-geneid:1050227	3.2.2.20	48150
bja:blr2555	ncbi-geneid:1050193	3.5.2.3	51556|51338
bja:blr2556	ncbi-geneid:1050169	2.8.1.1|2.8.1.2	52821|52821
bja:bll2562	ncbi-geneid:1050206	3.6.1.-	55811
bja:blr2573	ncbi-geneid:1050164	3.6.1.13	55811
bja:blr2576	ncbi-geneid:1050176	3.5.-.-	56317
bja:blr2581	ncbi-geneid:1049653	3.1.3.11	56655
bja:blr2582	ncbi-geneid:1049679	2.7.1.19	52540
bja:blr2583	ncbi-geneid:1050155	2.2.1.1	52518|52518|52922
bja:blr2584	ncbi-geneid:1048618	4.1.2.13	51569
bja:blr2585	ncbi-geneid:1049510	4.1.1.39	51649|54966
bja:blr2586	ncbi-geneid:1049535	4.1.1.39	55239
bja:blr2588	ncbi-geneid:1049439	5.1.3.1	51366
bja:blr2591	ncbi-geneid:1049576	3.4.21.-	50494|50156|50156
bja:blr2606	ncbi-geneid:1049137	1.13.12.16
bja:blr2609	ncbi-geneid:1051071	1.1.1.-	51430
bja:bll2612	ncbi-geneid:1054017	2.6.1.-	53383
bja:blr2615	ncbi-geneid:1050005	4.1.99.12|3.5.4.25	55821|142695
bja:blr2616	ncbi-geneid:1049070	1.3.99.7	56645|47203
bja:bll2619	ncbi-geneid:1051087	2.3.1.86|6.2.1.-	56801
bja:bll2624	ncbi-geneid:1051429	1.4.3.5	50475
bja:blr2629	ncbi-geneid:1048940	1.3.1.10|1.3.1.9	51735
bja:blr2631	ncbi-geneid:1048968	4.2.3.5	103263
bja:blr2632	ncbi-geneid:1053476	4.6.1.1	55073
bja:bll2643	ncbi-geneid:1055549	4.2.1.17	52096
bja:bll2648	ncbi-geneid:1055561	2.1.1.-	53335
bja:bll2651	ncbi-geneid:1048765	2.2.1.7	52518|52518|52922
bja:bsl2652	ncbi-geneid:1048632	3.1.11.6	116842
bja:bll2654	ncbi-geneid:1048748	3.1.3.5	56300|55816
bja:bll2655	ncbi-geneid:1047243	4.2.1.17	52096
bja:bll2657	ncbi-geneid:1054554	1.3.99.-	56645|47203
bja:bll2662	ncbi-geneid:1054490	3.1.6.1	53649
bja:bll2677	ncbi-geneid:1054361	3.6.3.17	52540|52540
bja:bll2678	ncbi-geneid:1054360	1.1.2.4	55103|56176
bja:bll2679	ncbi-geneid:1054349	1.13.11.37	49482
bja:bll2680	ncbi-geneid:1054346	1.1.1.-	51735|48179
bja:blr2689	ncbi-geneid:1054314	4.1.1.7	52467|52518
bja:blr2696	ncbi-geneid:1054281	1.11.1.5	46626|46626
bja:blr2714	ncbi-geneid:1054160	1.10.3.-	49503|81464
bja:blr2715	ncbi-geneid:1054159	1.10.3.-	81442
bja:blr2716	ncbi-geneid:1054157	1.10.3.-	81452
bja:blr2721	ncbi-geneid:1054151	3.4.21.-	50494|50156
bja:bll2723	ncbi-geneid:1054148	1.2.7.8	53323|52518|52518
bja:bll2736	ncbi-geneid:1054134	1.3.99.16	56003|56003
bja:bll2737	ncbi-geneid:1054133	1.3.99.16	47741|54292
bja:blr2741	ncbi-geneid:1054129	1.1.1.85	53659
bja:bll2747	ncbi-geneid:1054123	1.1.1.100	51735
bja:blr2748	ncbi-geneid:1054122	2.1.1.144	53335
bja:bll2760	ncbi-geneid:1054108	2.7.13.3	55874|55785|55785|47384
bja:blr2763	ncbi-geneid:1054103	1.9.3.1	81442
bja:blr2764	ncbi-geneid:1054102	1.9.3.1	46626
bja:blr2766	ncbi-geneid:1054100	1.9.3.1	46626|46626
bja:blr2769	ncbi-geneid:1054097	3.6.3.4	56784|81653|55008|81665|81660
bja:bll2778	ncbi-geneid:1054079	2.4.1.21	53756
bja:blr2780	ncbi-geneid:1054075	1.1.1.1	50129|51735
bja:blr2781	ncbi-geneid:1054070	1.1.1.85	53659
bja:bll2783	ncbi-geneid:1054066	4.2.1.17	52096
bja:bll2792	ncbi-geneid:1054054	1.6.99.3	51905
bja:blr2808	ncbi-geneid:1054014	1.7.1.4	51905
bja:blr2809	ncbi-geneid:1053957	1.7.99.4	53706|50692
bja:blr2815	ncbi-geneid:1053930	1.2.4.1	52518|52518|52922
bja:blr2816	ncbi-geneid:1053928	1.2.1.3	53720
bja:bll2817	ncbi-geneid:1053926	3.1.1.17	63829
bja:blr2826	ncbi-geneid:1053912	4.2.1.9	143975|52016
bja:bll2830	ncbi-geneid:1053904	4.2.1.17	52096
bja:blr2831	ncbi-geneid:1053902	1.18.1.3	51905|55424
bja:bll2832	ncbi-geneid:1053895	2.7.1.15	53613
bja:bll2850	ncbi-geneid:1053842	2.7.1.11	53784
bja:bll2851	ncbi-geneid:1053838	4.1.2.13|3.1.3.11	111249
bja:bll2853	ncbi-geneid:1053829	4.6.1.1	55073|158472
bja:bll2855	ncbi-geneid:1053825	2.6.1.13	53383
bja:bll2856	ncbi-geneid:1053815	1.14.-.-	48264
bja:blr2858	ncbi-geneid:1053813	4.1.1.-	52518
bja:bll2872	ncbi-geneid:1053725	2.3.2.2	56235
bja:blr2882	ncbi-geneid:1053715	1.14.14.1|1.6.2.4	48264|63380|52343|52218
bja:blr2885	ncbi-geneid:1053712	2.3.1.-	53474
bja:blr2897	ncbi-geneid:1053700	6.2.1.30	56801
bja:bll2905	ncbi-geneid:1053692	1.14.-.-	48264
bja:bll2910	ncbi-geneid:1053687	2.6.1.-	53383
bja:bll2914	ncbi-geneid:1053683	3.5.1.4	75304
bja:blr2916	ncbi-geneid:1053681	1.1.1.93|4.1.1.73|1.1.1.83	53659
bja:bll2917	ncbi-geneid:1053680	1.1.1.-	89733
bja:bll2918	ncbi-geneid:1053679	1.1.1.29	51735|52283
bja:bll2919	ncbi-geneid:1053678	3.5.1.6	53187|55031
bja:blr2929	ncbi-geneid:1053668	5.3.1.22	51658
bja:blr2938	ncbi-geneid:1053600	1.14.13.22	51905|51905
bja:bll2940	ncbi-geneid:1053598	1.3.99.3	56645|47203
bja:bll2942	ncbi-geneid:1053596	1.1.1.-	51735
bja:blr2943	ncbi-geneid:1053595	4.2.1.17	52096
bja:bll2946	ncbi-geneid:1053592	4.2.1.-	52096
bja:blr2947	ncbi-geneid:1053591	1.3.99.3	56645|47203
bja:bll2948	ncbi-geneid:1053590	2.3.1.86|6.2.1.-	56801
bja:bll2949	ncbi-geneid:1053589	1.1.1.-	51735
bja:blr2950	ncbi-geneid:1053588	4.2.1.17	52096
bja:blr2951	ncbi-geneid:1053587	6.2.1.3	56801
bja:blr2952	ncbi-geneid:1053586	4.2.1.17	52096
bja:blr2955	ncbi-geneid:1053583	4.1.1.31	51621
bja:bll2956	ncbi-geneid:1053582	3.1.1.17	63829
bja:blr2960	ncbi-geneid:1053578	3.5.1.4|6.3.5.6|6.3.5.7	75304
bja:blr2963	ncbi-geneid:1053575	1.14.11.-	51197
bja:bll2965	ncbi-geneid:1053540	2.2.1.6	52518|52518|52467
bja:bll2967	ncbi-geneid:1053473	1.13.11.2	54593
bja:bll2968	ncbi-geneid:1053471	1.2.1.60	53720
bja:bll2969	ncbi-geneid:1053469	5.3.3.10	55331
bja:bll2970	ncbi-geneid:1053468	4.2.1.-	56529
bja:blr2973	ncbi-geneid:1053465	4.1.2.-	51621
bja:blr2989	ncbi-geneid:1053426	1.3.99.2|1.3.99.3	56645|47203
bja:blr3002	ncbi-geneid:1053393	2.5.1.32	48576
bja:blr3004	ncbi-geneid:1053386	5.4.99.17	48239|48239
bja:blr3010	ncbi-geneid:1053352	2.6.1.13	53383
bja:blr3021	ncbi-geneid:1053321	3.5.1.32	53187|55031
bja:bll3023	ncbi-geneid:1053319	2.7.7.7	52141
bja:blr3026	ncbi-geneid:1053315	2.7.7.7	89550
bja:bll3028	ncbi-geneid:1053311	1.1.1.100	51735
bja:bll3036	ncbi-geneid:1053299	4.2.1.17	52096
bja:blr3044	ncbi-geneid:1053287	3.4.24.-	52743
bja:bll3047	ncbi-geneid:1053281	3.4.19.3	53182
bja:bll3048	ncbi-geneid:1053280	2.7.-.-	52540
bja:bll3054	ncbi-geneid:1053269	5.4.99.2	51703|52242
bja:bll3056	ncbi-geneid:1053264	5.4.99.2	51703|52242
bja:bll3057	ncbi-geneid:1053262	2.7.6.3	55083
bja:bll3058	ncbi-geneid:1053258	4.1.2.25	55620
bja:bll3059	ncbi-geneid:1053257	2.5.1.15	51717
bja:blr3071	ncbi-geneid:1053235	2.7.13.3	55874|47384|55785
bja:blr3079	ncbi-geneid:1053133	1.6.5.5	51735|50129
bja:bll3084	ncbi-geneid:1053118	1.20.4.1	52833
bja:blr3099	ncbi-geneid:1053090	3.6.3.21	52540
bja:bll3102	ncbi-geneid:1053084	2.4.1.-|3.4	56601|53955
bja:bll3112	ncbi-geneid:1053071	2.4.1.83	53448
bja:bll3116	ncbi-geneid:1053058	2.7.6.1	53271|53271
bja:bll3117	ncbi-geneid:1053061	2.4.2.4	52418|54680|47648
bja:blr3130	ncbi-geneid:1053035	3.4.21.-	50494|50156|50156
bja:blr3133	ncbi-geneid:1053028	2.7.7.42	81301|81301|81593|81593
bja:bll3136	ncbi-geneid:1053023	1.2.1.2	53706|50692|54862|54292
bja:bll3137	ncbi-geneid:1053022	1.2.1.2	142019|140490|142984|52833
bja:bll3138	ncbi-geneid:1053021	1.2.1.2	52833
bja:bll3140	ncbi-geneid:1053011	2.7.13.3	55874|47384|55785|55785
bja:bll3142	ncbi-geneid:1052995	1.6.5.5	51735|50129
bja:bll3143	ncbi-geneid:1052994	1.13.12.16
bja:bll3147	ncbi-geneid:1052989	1.1.1.169	48179|51735
bja:bll3156	ncbi-geneid:1052980	2.8.3.16	89796
bja:bll3157	ncbi-geneid:1052979	4.1.1.8	52518|52518|52467
bja:blr3165	ncbi-geneid:1052969	3.5.4.2	51556|51338
bja:blr3166	ncbi-geneid:1052968	4.1.1.47	52518|52518|52467
bja:blr3167	ncbi-geneid:1052967	5.3.1.22	51658
bja:blr3168	ncbi-geneid:1052966	1.1.1.60	51735|48179
bja:bll3172	ncbi-geneid:1052962	4.1.1.-	52518
bja:blr3173	ncbi-geneid:1052961	1.1.1.95	51735|52283
bja:bll3176	ncbi-geneid:1052958	2.3.1.183	55729
bja:bll3177	ncbi-geneid:1052956	4.1.1.17|4.1.1.19	53383|55904
bja:blr3179	ncbi-geneid:1052954	1.4.1.1	52283|51735
bja:bll3180	ncbi-geneid:1052953	1.14.13.84	51905
bja:bll3182	ncbi-geneid:1052950	2.3.1.86|6.2.1.-	56801
bja:blr3195	ncbi-geneid:1052936	1.18.1.2	52343|63380
bja:blr3201	ncbi-geneid:1052930	3.6.3.17	52540|52540
bja:blr3205	ncbi-geneid:1052926	1.1.1.48	51735
bja:blr3206	ncbi-geneid:1052924	5.1.3.3	74650
bja:blr3212	ncbi-geneid:1052917	1.7.99.7	81452
bja:blr3214	ncbi-geneid:1052915	1.7.99.7	46626
bja:blr3215	ncbi-geneid:1052914	1.7.99.7	81442
bja:blr3216	ncbi-geneid:1052913	1.7.99.7	52540
bja:blr3217	ncbi-geneid:1052910	1.7.99.7	53300
bja:blr3226	ncbi-geneid:1052898	2.7.1.47	53067|53067
bja:blr3227	ncbi-geneid:1052897	2.7.1.4	53613
bja:blr3229	ncbi-geneid:1052895	6.3.5.6|6.3.5.7	75304
bja:bll3254	ncbi-geneid:1052868	1.14.99.40	55469
bja:bll3256	ncbi-geneid:1052866	2.7.7.-|2.7.1.156|2.7.7.62	52540
bja:bll3259	ncbi-geneid:1052862	6.3.5.10	52540|52317
bja:bll3260	ncbi-geneid:1052861	2.5.1.17	52540
bja:blr3264	ncbi-geneid:1052857	1.14.13.83	55124|56014
bja:blr3265	ncbi-geneid:1052856	5.4.1.2	63965
bja:blr3266	ncbi-geneid:1052855	2.1.1.130|2.1.1.151	53790
bja:blr3267	ncbi-geneid:1052854	2.1.1.131	53790
bja:blr3269	ncbi-geneid:1052851	2.1.1.132	53790|53335
bja:blr3271	ncbi-geneid:1052849	2.1.1.133	53790
bja:blr3272	ncbi-geneid:1052848	6.3.5.9|6.3.1	52540|52317
bja:blr3273	ncbi-geneid:1052847	2.1.1.107	53790
bja:blr3275	ncbi-geneid:1052845	2.1.1.152	53790
bja:blr3276	ncbi-geneid:1052844	2.4.2.21	52733
bja:bll3281	ncbi-geneid:1052834	6.3.5.6|6.3.5.7	75304
bja:blr3288	ncbi-geneid:1050351	6.3.5.-	75304
bja:blr3295	ncbi-geneid:1050382	3.5.2.2	51556|51338|51338
bja:bll3299	ncbi-geneid:1050402	1.3.99.-	56645|47203
bja:blr3302	ncbi-geneid:1050408	4.2.1.52	51569
bja:blr3304	ncbi-geneid:1050421	1.3.99.3	56645|47203
bja:blr3307	ncbi-geneid:1050429	4.2.1.52	51569
bja:blr3311	ncbi-geneid:1050449	3.6.3.21	52540
bja:blr3322	ncbi-geneid:1050474	2.6.1.1	53383
bja:blr3324	ncbi-geneid:1050478	1.5.1.-	50475
bja:blr3328	ncbi-geneid:1050483	2.6.1.-	53383
bja:blr3329	ncbi-geneid:1050484	2.3.1.86|6.2.1.-	56801
bja:blr3330	ncbi-geneid:1050486	3.5.-.-	56317
bja:blr3333	ncbi-geneid:1050490	3.5.2.2	51556|51338|51338
bja:blr3349	ncbi-geneid:1050517	3.5.2.3	51556|51338
bja:blr3350	ncbi-geneid:1050518	1.2.99.2	56003|54665
bja:blr3351	ncbi-geneid:1050521	1.2.99.2	56176
bja:blr3352	ncbi-geneid:1050523	1.2.99.2	47741|54292|55961
bja:blr3367	ncbi-geneid:1050603	3.2.1.4	51445
bja:bll3368	ncbi-geneid:1050612	3.1.4.14|1.7.-.-	52218
bja:bll3369	ncbi-geneid:1050614	3.1.1.17	63829|52499
bja:blr3397	ncbi-geneid:1050691	3.5.5.1	56317
bja:blr3399	ncbi-geneid:1050694	1.14.13.82	52343|54292|63380
bja:blr3402	ncbi-geneid:1050698	6.3.2.-	56801
bja:blr3403	ncbi-geneid:1050700	1.1.1.100	51735
bja:blr3405	ncbi-geneid:1050703	6.3.2.4	56059|52440
bja:bll3411	ncbi-geneid:1050717	1.2.7.8	52518|52518
bja:blr3412	ncbi-geneid:1050721	1.13.11.4	51182
bja:blr3414	ncbi-geneid:1050727	3.1.2.23	54637
bja:blr3433	ncbi-geneid:1050779	6.3.2.-|6.2.1.-	56801
bja:blr3436	ncbi-geneid:1050782	1.14.13.40	51395|51905
bja:blr3437	ncbi-geneid:1050784	1.3.99.2|1.3.99.3	56645|47203
bja:blr3445	ncbi-geneid:1050798	4.2.1.17	52096
bja:blr3446	ncbi-geneid:1050799	6.2.1.14	56059|52210|51735|52210
bja:blr3448	ncbi-geneid:1050803	1.3.99.2	56645|47203
bja:blr3457	ncbi-geneid:1050832	2.3.1.8	53659
bja:blr3458	ncbi-geneid:1050839	2.7.2.1	53067|53067
bja:blr3459	ncbi-geneid:1050841	1.3.1.10|1.3.1.9	51735
bja:bll3461	ncbi-geneid:1050843	2.8.3.8	100950
bja:blr3474	ncbi-geneid:1050870	4.1.1.19	53383|55904
bja:blr3477	ncbi-geneid:1050877	2.6.1.1|4.1.1.12	53383
bja:blr3530	ncbi-geneid:1050960	4.1.1.-	52507
bja:blr3533	ncbi-geneid:1050963	1.2.99.2	56003|54665|55961
bja:blr3534	ncbi-geneid:1050964	1.2.99.2	56176|55447
bja:blr3535	ncbi-geneid:1050966	1.2.99.2	47741|54292
bja:blr3536	ncbi-geneid:1050967	6.2.1.-	56801
bja:blr3537	ncbi-geneid:1050968	4.2.1.-	52096
bja:blr3542	ncbi-geneid:1050975	4.1.2.17	53639
bja:blr3543	ncbi-geneid:1050978	1.1.1.25	51735|53223
bja:blr3552	ncbi-geneid:1050988	5.4.3.8	53383
bja:blr3572	ncbi-geneid:1051013	2.7.1.-	101473
bja:blr3575	ncbi-geneid:1051017	2.7.3.9	51621|47831|52009
bja:blr3577	ncbi-geneid:1051020	2.7.1.-	82549
bja:blr3603	ncbi-geneid:1051067	3.1.3.16	81606
bja:blr3619	ncbi-geneid:1051144	2.6.1.1	53383
bja:blr3621	ncbi-geneid:1051150	3.5.2.14	53067
bja:blr3627	ncbi-geneid:1051170	2.6.1.1	53383
bja:bll3638	ncbi-geneid:1048033	6.4.1.2|6.3.4.14	56059|52440|51246
bja:blr3642	ncbi-geneid:1051193	4.1.3.17	89562
bja:bll3660	ncbi-geneid:1051215	1.1.1.25	51735|53223
bja:blr3667	ncbi-geneid:1051350	3.1.21.2	51658
bja:blr3669	ncbi-geneid:1051363	1.3.99.4	51905|56425
bja:blr3675	ncbi-geneid:1051394	1.1.1.1	50129|51735
bja:blr3677	ncbi-geneid:1051404	1.14.13.25	47240
bja:bll3707	ncbi-geneid:1052000	3.6.3.-	52540
bja:bll3717	ncbi-geneid:1052093	2.8.1.8	102114
bja:blr3721	ncbi-geneid:1052188	2.3.1.12	52777|51230|51230|47005
bja:blr3722	ncbi-geneid:1052191	1.8.1.4	51905|55424|51230
bja:blr3724	ncbi-geneid:1052201	2.3.1.9	53901|53901
bja:blr3725	ncbi-geneid:1052205	1.1.1.36	51735
bja:blr3726	ncbi-geneid:1052208	1.1.1.39|1.1.1.40	53659|51735|53223
bja:blr3727	ncbi-geneid:1052210	1.6.99.3	51905
bja:blr3730	ncbi-geneid:1052586	2.7.13.3	55874|103190|47384
bja:blr3732	ncbi-geneid:1052601	2.3.1.-	53474
bja:blr3734	ncbi-geneid:1052608	1.-.-.-	51395
bja:bll3738	ncbi-geneid:1052635	2.7.13.3	55874|47384
bja:bll3740	ncbi-geneid:1052651	1.1.1.31	51735|48179
bja:bll3749	ncbi-geneid:1052677	3.4.17.11	53187|55031
bja:bll3754	ncbi-geneid:1052705	3.1.3.18	56784
bja:blr3755	ncbi-geneid:1052707	5.3.1.6	100950|75445
bja:blr3757	ncbi-geneid:1052725	1.8.1.7	51905|55424
bja:bll3764	ncbi-geneid:1052752	6.3.-.-	55931
bja:blr3776	ncbi-geneid:1052826	1.2.1.3	53720
bja:blr3778	ncbi-geneid:1052832	2.5.1.54	51569
bja:blr3780	ncbi-geneid:1052886	6.3.1.5	52402|56317
bja:bll3782	ncbi-geneid:1052911	1.9.3.1	81452
bja:bll3783	ncbi-geneid:1052955	1.9.3.1	81452
bja:bll3784	ncbi-geneid:1053034	1.9.3.1	81442
bja:bll3785	ncbi-geneid:1053041	1.9.3.1	49503|81464
bja:blr3790	ncbi-geneid:1053062	6.1.1.16	52374|47323
bja:blr3791	ncbi-geneid:1053089	2.3.1.-	55729
bja:blr3792	ncbi-geneid:1053110	2.3.3.13	51569|110921
bja:bll3808	ncbi-geneid:1053307	2.3.1.41|2.3.1.179	53901|53901
bja:bll3809	ncbi-geneid:1053313	2.3.1.41|2.3.1.179	53901|53901
bja:bll3810	ncbi-geneid:1053329	4.2.1.-	54637
bja:blr3815	ncbi-geneid:1053346	3.6.3.8	81665|56784|81653|81660
bja:blr3819	ncbi-geneid:1053353	1.13.11.2	54593
bja:blr3831	ncbi-geneid:1053499	1.18.1.2	52343|63380
bja:blr3832	ncbi-geneid:1053500	1.14.-.-	48264
bja:blr3842	ncbi-geneid:1053515	4.1.3.17	89562
bja:bll3846	ncbi-geneid:1053520	3.5.4.1	51556|51338
bja:bll3847	ncbi-geneid:1053521	3.5.4.1	51556|51338
bja:bll3855	ncbi-geneid:1053532	1.3.99.2	56645|47203
bja:bll3856	ncbi-geneid:1053534	6.2.1.-	56801
bja:blr3857	ncbi-geneid:1053535	1.14.13.22	51905
bja:blr3858	ncbi-geneid:1053537	1.1.1.25	51735|53223
bja:bll3874	ncbi-geneid:1053559	3.5.1.4	75304
bja:blr3880	ncbi-geneid:1053566	3.5.4.3	51556|51338|51338
bja:blr3882	ncbi-geneid:1053569	3.1.26.11	56281
bja:blr3884	ncbi-geneid:1053727	4.2.1.52	51569
bja:blr3887	ncbi-geneid:1053741	1.1.1.262	53659
bja:blr3900	ncbi-geneid:1053809	3.1.6.1	53649|49899
bja:blr3905	ncbi-geneid:1053831	1.14.11.-	51197
bja:bll3913	ncbi-geneid:1053848	1.1.1.100	51735
bja:bll3915	ncbi-geneid:1053851	4.2.1.9	143975|52016
bja:blr3922	ncbi-geneid:1053882	2.7.1.45	53613
bja:blr3923	ncbi-geneid:1053884	4.1.2.14|4.1.3.16	51569
bja:blr3924	ncbi-geneid:1053885	2.3.1.9	53901
bja:bll3935	ncbi-geneid:1053915	3.5.1.2	56601|51206|52091
bja:blr3940	ncbi-geneid:1053929	6.4.1.3	52096|52096
bja:blr3945	ncbi-geneid:1053940	4.1.1.4	160104
bja:bll3949	ncbi-geneid:1053947	2.3.1.9	53901|53901
bja:bll3950	ncbi-geneid:1053948	4.2.1.17	52096
bja:blr3954	ncbi-geneid:1053955	1.2.1.27	53720
bja:blr3955	ncbi-geneid:1053956	1.3.99.2	56645|47203
bja:blr3956	ncbi-geneid:1053958	4.2.1.17	52096
bja:blr3957	ncbi-geneid:1053959	1.1.1.31	51735|48179
bja:blr3958	ncbi-geneid:1053960	6.2.1.1	56801
bja:bll3968	ncbi-geneid:1054301	1.2.99.2	56003|54665
bja:blr3969	ncbi-geneid:1054307	3.6.1.11|3.6.1.40	53067|53067
bja:blr3970	ncbi-geneid:1054313	2.1.1.-	53335
bja:blr3972	ncbi-geneid:1054318	1.1.1.205	51412|54631
bja:bll3978	ncbi-geneid:1051005	3.6.3.21	52540
bja:blr3985	ncbi-geneid:1048963	2.1.1.-	53335
bja:blr3989	ncbi-geneid:1051699	6.3.5.2	52402|52317|54810
bja:bll3998	ncbi-geneid:1049054	1.2.1.16	53720
bja:blr3999	ncbi-geneid:1051681	3.5.1.46	56601
bja:bll4001	ncbi-geneid:1051716	3.1.1.1	53474
bja:bll4005	ncbi-geneid:1051673	3.5.1.88	56420
bja:bll4016	ncbi-geneid:1048770	4.1.2.5	53383
bja:bsl4019	ncbi-geneid:1049790	5.3.2.-	55331
bja:bll4020	ncbi-geneid:1051784	1.1.1.100	51735
bja:blr4023	ncbi-geneid:1049805	2.2.1.6	52518|52518|52467
bja:blr4031	ncbi-geneid:1048795	2.5.1.18	47616|52833
bja:blr4048	ncbi-geneid:1048697	2.1.2.11	51621
bja:blr4049	ncbi-geneid:1049703	6.2.1.26	56801
bja:bll4060	ncbi-geneid:1051375	2.4.2.14	53271|56235
bja:bll4069	ncbi-geneid:1047699	3.1.11.2	56219
bja:bll4070	ncbi-geneid:1050137	5.1.1.1	51419|50621
bja:bll4071	ncbi-geneid:3399564	3.6.4.12	52540|48024
bja:bll4072	ncbi-geneid:1050591	2.1.1.79	53335
bja:blr4082	ncbi-geneid:1049778	2.3.1.39	52151|55048
bja:blr4083	ncbi-geneid:1051967	1.1.1.100	51735
bja:blr4085	ncbi-geneid:1048913	2.3.1.41|2.3.1.179	53901|53901
bja:blr4088	ncbi-geneid:1048138	2.7.4.8	52540
bja:bll4101	ncbi-geneid:1048981	1.1.1.1	50129|51735
bja:bll4102	ncbi-geneid:1049747	2.1.1.182	53335
bja:bll4103	ncbi-geneid:1049759	1.1.1.262	53659
bja:bll4104	ncbi-geneid:1049537	5.2.1.8	109998
bja:blr4108	ncbi-geneid:1049452	3.4.11.1	53187|52949
bja:blr4109	ncbi-geneid:1052122	2.7.7.7	102400
bja:blr4117	ncbi-geneid:1048909	2.7.7.7
bja:blr4119	ncbi-geneid:1049263	2.7.4.6	54919
bja:bll4121	ncbi-geneid:1049741	3.6.1.11|3.6.1.40	53067|53067|109604
bja:bll4122	ncbi-geneid:1049516	2.7.4.1	56024|143724|56024|140356
bja:blr4125	ncbi-geneid:1048046	6.3.3.1	56042|55326
bja:blr4126	ncbi-geneid:1049949	2.1.2.2	53328
bja:bll4135	ncbi-geneid:1049481	3.1.13.5	53098|47819|47819
bja:blr4143	ncbi-geneid:1054376	6.1.1.12	55681|55261|50249
bja:blr4145	ncbi-geneid:1049476	1.1.1.40	53659|51735|53223
bja:bll4149	ncbi-geneid:1049247	1.11.1.9	52833
bja:blr4156	ncbi-geneid:1054287	3.5.1.16	53187|55031
bja:blr4158	ncbi-geneid:1054353	1.13.11.11	140959
bja:blr4159	ncbi-geneid:1054219	3.7.1.3	53383
bja:bll4164	ncbi-geneid:1054337	1.1.1.100	51735
bja:blr4169	ncbi-geneid:1054220	6.3.1.2	55931|54368
bja:bll4185	ncbi-geneid:1054010	3.1.4.46	51695
bja:bll4189	ncbi-geneid:1053999	3.1.1.-	53474
bja:blr4199	ncbi-geneid:1053962	5.1.3.-	160631
bja:bll4200	ncbi-geneid:1053938	3.1.1.73	53474
bja:blr4222	ncbi-geneid:1053760	1.14.13.7	52833|51905|54373
bja:blr4233	ncbi-geneid:1053766	2.7.1.35	53613
bja:bll4239	ncbi-geneid:1053527	3.11.1.2	82057|57783
bja:bll4266	ncbi-geneid:1053217	3.1.11.5	52540|52540
bja:bll4274	ncbi-geneid:1053203	1.17.4.1	51998|75625
bja:bll4282	ncbi-geneid:1053204	6.2.1.16	56801|47336|55729
bja:bll4284	ncbi-geneid:1053195	3.1.1.-	53474
bja:bll4286	ncbi-geneid:1053210	2.3.2.6	55729
bja:bll4290	ncbi-geneid:1053189	6.4.1.2|6.3.4.14	56059|52440|51246
bja:bll4292	ncbi-geneid:1053165	4.2.1.10	52304
bja:bll4301	ncbi-geneid:1053152	1.4.99.1	51905
bja:bll4305	ncbi-geneid:1053099	3.1.26.12	50249
bja:blr4306	ncbi-geneid:1053052	3.5.1.28	53187
bja:blr4307	ncbi-geneid:1052952	2.4.1.-|3.4	56601|53955
bja:bll4324	ncbi-geneid:1052562	1.11.1.15	52833
bja:bll4330	ncbi-geneid:1052357	6.1.1.1	52374|55174
bja:blr4331	ncbi-geneid:1052252	2.7.1.-	53067
bja:blr4332	ncbi-geneid:1052503	2.5.1.18	47616|52833
bja:blr4338	ncbi-geneid:1052107	2.8.1.7	53383
bja:blr4342	ncbi-geneid:1052365	2.8.1.7|4.4.1.16	53383
bja:bll4346	ncbi-geneid:1052147	4.2.1.60	54637
bja:bll4353	ncbi-geneid:1052027	1.1.1.125	51735
bja:bll4355	ncbi-geneid:1052126	5.99.1.-	56719|55874|54211
bja:bll4360	ncbi-geneid:1051882	2.3.1.-	53474
bja:blr4361	ncbi-geneid:1051934	2.6.1.-	53383
bja:blr4362	ncbi-geneid:1052011	1.1.1.3	55347|51735|55021
bja:blr4363	ncbi-geneid:1051901	3.1.3.11	56655
bja:blr4364	ncbi-geneid:1051911	3.8.1.2	56784
bja:blr4369	ncbi-geneid:1051766	4.2.1.17	52096
bja:blr4374	ncbi-geneid:1051974	1.1.1.262	53659
bja:blr4377	ncbi-geneid:1051744	3.1.-.-	64182
bja:blr4387	ncbi-geneid:1052827	6.1.1.6	55681
bja:blr4388	ncbi-geneid:1052824	5.4.3.2	102114
bja:bll4389	ncbi-geneid:1052822	2.5.1.54	51569
bja:bll4399	ncbi-geneid:1052805	4.4.1.5	54593
bja:bll4403	ncbi-geneid:1052797	3.4.11.5	53474
bja:blr4409	ncbi-geneid:1052789	3.5.1.-	52467
bja:blr4419	ncbi-geneid:1052767	1.3.99.10	56645|47203
bja:blr4420	ncbi-geneid:1052765	6.4.1.4	52096|52096
bja:blr4421	ncbi-geneid:1052764	6.4.1.4	56059|52440|51246|51230
bja:blr4422	ncbi-geneid:1052763	4.1.3.4	51569
bja:bll4423	ncbi-geneid:1052761	4.2.1.52	51569
bja:blr4439	ncbi-geneid:1052739	2.4.1.-	56601|53955
bja:bll4445	ncbi-geneid:1052727	4.4.1.8	53383
bja:blr4449	ncbi-geneid:1052721	3.6.3.-	52540
bja:bll4453	ncbi-geneid:1052710	2.5.1.47	53686
bja:blr4464	ncbi-geneid:1052693	3.6.3.21	52540|161098
bja:blr4472	ncbi-geneid:1052682	2.1.1.77	53335
bja:blr4475	ncbi-geneid:1052674	6.1.1.9	52374|50677|47323|46589
bja:bll4476	ncbi-geneid:1052673	3.2.2.21	50486
bja:blr4477	ncbi-geneid:1052669	2.8.1.8	102114
bja:bll4480	ncbi-geneid:1052663	1.9.3.1	81442
bja:bll4481	ncbi-geneid:1052660	1.9.3.1	49503
bja:bll4485	ncbi-geneid:1052654	2.7.7.60|4.6.1.12	69765|53448
bja:blr4487	ncbi-geneid:1052650	2.7.13.3	55874|47384|55785
bja:blr4489	ncbi-geneid:1052647	2.7.13.3	55874|55785|47384|158472
bja:bll4493	ncbi-geneid:1052643	2.3.1.-	55729
bja:bll4494	ncbi-geneid:1052642	3.6.1.19	101386|101386
bja:bll4497	ncbi-geneid:1052637	4.2.1.84	50090
bja:bll4498	ncbi-geneid:1052636	4.2.1.84	56209
bja:blr4513	ncbi-geneid:1052603	2.3.1.86|6.2.1.-	56801
bja:bll4515	ncbi-geneid:1052600	3.1.21.-	51556
bja:bll4516	ncbi-geneid:1052598	6.1.1.10	52374|47323
bja:bll4517	ncbi-geneid:1052597	2.7.7.7	52540
bja:bll4518	ncbi-geneid:1052595	2.7.4.9	52540
bja:bll4519	ncbi-geneid:1052592	3.4.16.4	56601|69189
bja:bll4536	ncbi-geneid:1052560	4.2.1.9	143975|52016
bja:bll4547	ncbi-geneid:1052545	6.3.1.5|6.3.5.1	52402|56317
bja:bll4549	ncbi-geneid:1052542	3.5.1	52499
bja:blr4550	ncbi-geneid:1052541	2.7.1.2	53067
bja:bll4570	ncbi-geneid:1052512	1.8.1.2	52343|63380
bja:bll4571	ncbi-geneid:1052511	1.7.7.1	56014|56014|55124|55124
bja:blr4575	ncbi-geneid:1052506	2.-.-.-	102114
bja:bsl4577	ncbi-geneid:1052501	4.1.1.44	69118
bja:blr4582	ncbi-geneid:1052493	2.6.1.17|2.6.1.11	53383
bja:bll4583	ncbi-geneid:1052492	1.6.5.5	51735|50129
bja:blr4586	ncbi-geneid:1052489	1.14.13.-	51905
bja:bll4600	ncbi-geneid:1052472	4.1.1.44	69118
bja:bll4601	ncbi-geneid:1052471	3.6.4.-	52540|52540|52540|143517|52540|141259
bja:blr4603	ncbi-geneid:1052467	3.6.4.12	52540|52540|50249
bja:bll4604	ncbi-geneid:1052466	1.1.1.169	48179|51735
bja:bll4607	ncbi-geneid:1052463	2.6.1.16	53697|56235
bja:bll4608	ncbi-geneid:1052462	2.7.7.23|2.3.1.157	53448|51161
bja:blr4655	ncbi-geneid:1052408	2.7.9.2	56059|51621|52009
bja:blr4657	ncbi-geneid:1052406	3.2.1.21	51445
bja:blr4658	ncbi-geneid:1052405	2.7.1.2	53067
bja:blr4659	ncbi-geneid:1052404	2.7.1.11	53613
bja:bll4667	ncbi-geneid:1052394	3.6.4.-	52540|52540|52540|143517|52540|141259
bja:blr4674	ncbi-geneid:1052387	6.2.1.1|6.2.1.16	56801
bja:bll4682	ncbi-geneid:1052377	2.5.1.47	53686
bja:bll4683	ncbi-geneid:1052376	2.4.2.29	51713
bja:blr4687	ncbi-geneid:1052371	1.2.1.11	55347|51735
bja:bll4689	ncbi-geneid:1052368	5.-.-.-	111337
bja:bll4690	ncbi-geneid:1052367	5.2.1.8	50891
bja:bll4692	ncbi-geneid:1052364	5.2.1.8	50891
bja:bll4693	ncbi-geneid:1052363	2.7.7.3	52374
bja:bll4696	ncbi-geneid:1052360	5.99.1.3	56719|101904
bja:blr4704	ncbi-geneid:1052350	3.1.3.18	56784
bja:bll4711	ncbi-geneid:1052341	2.3.1.86|6.2.1.-	56801
bja:bll4731	ncbi-geneid:1052316	4.3.1.19	53686
bja:bll4732	ncbi-geneid:1052314	2.5.1.32	48576
bja:bll4746	ncbi-geneid:1052297	3.1.3.2|3.1.3.5	64167
bja:bll4748	ncbi-geneid:1052294	6.1.1.11	55681|46589
bja:bll4754	ncbi-geneid:1052285	3.2.1.52	51445
bja:bll4757	ncbi-geneid:1052280	6.1.1.19	52374|55190
bja:bll4758	ncbi-geneid:1052279	3.1.5.1	109604
bja:blr4761	ncbi-geneid:1052276	3.1.11.2	56219
bja:bll4763	ncbi-geneid:1052274	4.2.1.9	143975|52016
bja:bll4777	ncbi-geneid:1052256	4.2.3.1	53686
bja:bll4778	ncbi-geneid:1052255	1.8.1.4	51905|55424
bja:bll4779	ncbi-geneid:1052251	2.3.1.12	52777|51230|47005
bja:bll4780	ncbi-geneid:1052250	3.5.4.1	53927
bja:bll4782	ncbi-geneid:1052242	1.2.4.1	52518|52922|51230
bja:bll4783	ncbi-geneid:1052241	1.2.4.1	52518
bja:bll4784	ncbi-geneid:1052240	1.2.1.3	53720
bja:bll4794	ncbi-geneid:1052228	4.2.1.11	51604|54826
bja:blr4796	ncbi-geneid:1052225	1.7.1.13	55620
bja:bll4798	ncbi-geneid:1052223	3.5.1.2	56601|51206|52091
bja:bll4800	ncbi-geneid:1052221	2.5.1.55	51569
bja:bll4805	ncbi-geneid:1052216	6.3.4.2	52540|52317
bja:bll4807	ncbi-geneid:1052213	5.3.1.1	51351
bja:blr4808	ncbi-geneid:1052212	5.2.1.8	109998|54534
bja:blr4809	ncbi-geneid:1052207	2.4.2.18	52418|47648
bja:blr4810	ncbi-geneid:1052206	4.1.1.48	51366
bja:bll4822	ncbi-geneid:1052161	3.4.21.102	52096|50156
bja:blr4826	ncbi-geneid:1052157	3.4.21.88	51306|46785
bja:blr4835	ncbi-geneid:1052145	6.3.1.2	55931|54368
bja:bll4837	ncbi-geneid:1052143	6.1.1.18	52374|50715
bja:blr4838	ncbi-geneid:1052142	6.1.1.17	52374|48163
bja:blr4839	ncbi-geneid:1052140	2.3.3.1	48256
bja:bll4847	ncbi-geneid:1052130	2.4.1.182	53756
bja:bll4849	ncbi-geneid:1052125	2.3.1.129	51161
bja:bll4851	ncbi-geneid:1052123	4.2.1.-	54637
bja:bll4852	ncbi-geneid:1052119	2.3.1.-	51161
bja:bll4854	ncbi-geneid:1052117	3.4.24.-	50156
bja:bll4855	ncbi-geneid:1052114	1.1.1.267	55347|51735|69055
bja:bll4857	ncbi-geneid:1052112	2.5.1.31	64005
bja:bll4859	ncbi-geneid:1052108	2.7.4.22	53633
bja:bll4863	ncbi-geneid:1052103	4.2.1.1	53056
bja:bll4865	ncbi-geneid:1052101	4.2.1.1	53056
bja:bll4866	ncbi-geneid:1052100	2.7.7.7	89550|160975
bja:bll4871	ncbi-geneid:1052095	3.4.11.18	55920
bja:blr4874	ncbi-geneid:1052090	1.1.1.1	50129|51735
bja:bll4875	ncbi-geneid:1052089	3.6.3.-	52540
bja:bll4877	ncbi-geneid:1052086	6.1.1.15	55681|52954
bja:bll4898	ncbi-geneid:1052063	2.7.1.100	56112
bja:bll4903	ncbi-geneid:1052056	6.3.4.15	55681|50037
bja:bll4909	ncbi-geneid:1052050	1.6.5.3	54862
bja:bll4911	ncbi-geneid:1052046	1.6.5.3	53706|54862|54292
bja:bll4912	ncbi-geneid:1052045	1.6.5.3	142019|140490|142984
bja:bll4914	ncbi-geneid:1052043	1.6.5.3	52833
bja:bll4916	ncbi-geneid:1052040	1.6.5.3	56762
bja:bll4917	ncbi-geneid:1052038	1.6.5.3	143243
bja:bll4918	ncbi-geneid:1052037	1.6.5.3	56770
bja:blr4922	ncbi-geneid:1052030	1.14.12.-	55961|50022
bja:blr4926	ncbi-geneid:1052020	3.4.11.4	53187|55031
bja:bll4942	ncbi-geneid:1051989	3.4.21.53	54211|52540|88697
bja:bll4944	ncbi-geneid:1051986	3.4.21.92	52096
bja:blr4949	ncbi-geneid:1051981	6.3.1.2	55931|54368
bja:bll4950	ncbi-geneid:1051979	3.5.1.1	53774
bja:bsl4953	ncbi-geneid:1051972	5.3.2.-	55331
bja:blr4965	ncbi-geneid:1051953	4.2.1.17	52096
bja:blr4967	ncbi-geneid:1051948	2.5.1.49	53383
bja:blr4977	ncbi-geneid:1051929	1.14.13.1	51905
bja:bll5009	ncbi-geneid:1051884	3.5.4.13	51283
bja:bll5012	ncbi-geneid:1051879	3.1.21.3	52540
bja:bll5014	ncbi-geneid:1051876	2.1.1.72	53335
bja:bll5020	ncbi-geneid:1051870	2.3.1.41|2.3.1.180	53901
bja:bll5021	ncbi-geneid:1051868	2.3.1.15	53659
bja:bll5027	ncbi-geneid:1051862	2.7.4.16	56042|55326
bja:bll5029	ncbi-geneid:1051859	2.5.1.78	52121
bja:bll5030	ncbi-geneid:1051858	2.5.1.9	63380|63380
bja:bll5031	ncbi-geneid:1051857	3.5.4.26|1.1.1.193	53597|53927
bja:bll5033	ncbi-geneid:1051853	2.1.2.1	53383
bja:blr5037	ncbi-geneid:1051848	4.2.1.24	51569
bja:blr5039	ncbi-geneid:1051846	2.3.2.8	55729
bja:bll5046	ncbi-geneid:1051839	4.6.1.1	55073
bja:bll5057	ncbi-geneid:1051823	5.99.1.-	56719|101904
bja:bll5061	ncbi-geneid:1051815	3.1.26.3	69065|54768
bja:bll5062	ncbi-geneid:1051814	3.4.21.89	51306
bja:bll5063	ncbi-geneid:1051811	2.7.8.7	56214
bja:bll5064	ncbi-geneid:1051810	2.6.99.2	63892
bja:bll5065	ncbi-geneid:1051809	3.1.7.2	109604|81301|81271|55021
bja:bll5066	ncbi-geneid:1051808	2.7.7.6	63562
bja:bll5072	ncbi-geneid:1051802	4.2.1.52	51569
bja:blr5073	ncbi-geneid:1051801	3.2.1.-	48435|53955
bja:bll5074	ncbi-geneid:1051798	3.1.6.1	53649
bja:bll5087	ncbi-geneid:1051781	6.3.5.6|6.3.5.7	55931|89095
bja:bll5089	ncbi-geneid:1051779	6.3.5.6|6.3.5.7	75304
bja:bsl5090	ncbi-geneid:1051778	6.3.5.6|6.3.5.7	141000
bja:bll5092	ncbi-geneid:1051774	1.13.12.16
bja:blr5094	ncbi-geneid:1051772	3.1.-.-	53098
bja:bll5098	ncbi-geneid:1051767	3.4.13.22	55166
bja:blr5099	ncbi-geneid:1051765	2.1.3.2	53671
bja:blr5100	ncbi-geneid:1051763	3.5.2.3	51556|51338
bja:blr5106	ncbi-geneid:1051754	1.7.-.-	52218
bja:blr5111	ncbi-geneid:1051707	5.99.1.2	56712|57783
bja:blr5112	ncbi-geneid:1051689	3.1.-.-	50249|50249
bja:blr5126	ncbi-geneid:1051641	2.7.7.7	56672|100879
bja:bll5145	ncbi-geneid:1051609	5.3.1.8	51182
bja:blr5147	ncbi-geneid:1051607	3.1.3.18	56784
bja:blr5156	ncbi-geneid:1051586	3.4.16.4	56601
bja:blr5162	ncbi-geneid:1051570	6.3.2.1	52374
bja:bll5167	ncbi-geneid:1051559	2.5.1.18	52833|47616
bja:blr5182	ncbi-geneid:1051538	6.5.1.1	56091
bja:blr5210	ncbi-geneid:1051486	1.17.1.4	56176|55447
bja:blr5211	ncbi-geneid:1051484	1.17.1.4	56003|54665
bja:blr5213	ncbi-geneid:1051482	6.5.1.1	56091|50249
bja:blr5235	ncbi-geneid:1051453	3.4.21.107	50494|50156
bja:blr5257	ncbi-geneid:1051422	2.3.1.181
bja:bll5259	ncbi-geneid:1051420	5.3.2.-	55331
bja:bsl5265	ncbi-geneid:1051411	3.6.1.7	54975
bja:bll5267	ncbi-geneid:1051408	6.4.1.3	56059|52440|51246|51230
bja:blr5277	ncbi-geneid:1051392	1.1.1.69	51735
bja:blr5278	ncbi-geneid:1051390	1.1.1.264	50129|51735
bja:blr5284	ncbi-geneid:1051382	1.14.13.-	51905
bja:blr5292	ncbi-geneid:1051369	3.5.2.6	56601
bja:blr5310	ncbi-geneid:1051339	4.1.99.3	48173|52425
bja:bll5331	ncbi-geneid:1051317	4.2.1.52	51569
bja:bll5335	ncbi-geneid:1051313	2.3.1.9	53901|53901
bja:bll5338	ncbi-geneid:1051310	1.2.7.8	53323|52518|52518
bja:blr5350	ncbi-geneid:1051298	2.5.1.18	47616|52833
bja:bll5351	ncbi-geneid:1051297	2.1.1.77	53335
bja:bll5356	ncbi-geneid:1051292	6.4.1.3	52096|52096
bja:bll5360	ncbi-geneid:1051288	3.5.2.6	56601
bja:bll5366	ncbi-geneid:1051281	4.2.1.70|5.4.99.12	55120|55174
bja:bll5368	ncbi-geneid:1051279	3.4.21.-	50494|50156|50156
bja:bll5376	ncbi-geneid:1051270	2.7.7.6	56553|55257|47789
bja:bll5379	ncbi-geneid:1051267	2.7.4.3	52540
bja:bll5402	ncbi-geneid:1051230	3.6.5.3	52540|50465|50447
bja:bll5409	ncbi-geneid:1048726	2.7.7.6	64484
bja:bll5410	ncbi-geneid:1047500	2.7.7.6	64484
bja:blr5421	ncbi-geneid:1047592	5.1.3.2	51735
bja:blr5423	ncbi-geneid:1053015	4.2.1.46	51735
bja:blr5426	ncbi-geneid:1047432	2.2.1.1	52518
bja:blr5427	ncbi-geneid:1047417	2.2.1.1	52518|52922
bja:blr5449	ncbi-geneid:1047260	3.5.1.16	53187|55031
bja:bll5455	ncbi-geneid:1047319	1.3.99.2	56645|47203
bja:bll5464	ncbi-geneid:1048752	1.1.1.271	51735
bja:bll5465	ncbi-geneid:1047702	4.2.1.47	51735
bja:bll5475	ncbi-geneid:1048509	1.2.1.2	81342
bja:bll5476	ncbi-geneid:1048518	1.2.1.2	54862
bja:bll5478	ncbi-geneid:1048517	1.2.1.2	53706
bja:blr5493	ncbi-geneid:1049922	3.6.4.12	52540
bja:blr5499	ncbi-geneid:1054914	2.1.1.-	75217|55315
bja:bll5504	ncbi-geneid:1047688	1.1.2.6	50998|46626
bja:blr5515	ncbi-geneid:1050136	2.7.1.23	111331
bja:bll5521	ncbi-geneid:1047710	3.5.4.19	141734
bja:bll5522	ncbi-geneid:1051113	3.5.4.16	55620
bja:bll5527	ncbi-geneid:1047731	1.14.13.82	63380|54292|52343
bja:blr5537	ncbi-geneid:1053008	6.1.1.3	55681|55186|52954|81271
bja:bll5562	ncbi-geneid:1053027	3.6.4.13	52540
bja:bll5566	ncbi-geneid:1053055	1.1.1.14	50129|51735
bja:bll5586	ncbi-geneid:1053176	2.3.1.30	51161
bja:blr5591	ncbi-geneid:1053188	1.14.13.1	51905|54373
bja:blr5597	ncbi-geneid:1053226	3.4.17.11	53187|55031
bja:blr5602	ncbi-geneid:1053265	3.5.1.32	53187|55031
bja:blr5603	ncbi-geneid:1053371	3.5.1.4|6.3.5.6|6.3.5.7	75304
bja:blr5604	ncbi-geneid:1053385	4.2.1.17	52096
bja:bll5605	ncbi-geneid:1053312	1.6.5.5	51735|50129
bja:bll5607	ncbi-geneid:1053373	2.5.1.18	47616|52833
bja:blr5608	ncbi-geneid:1053384	2.1.1.14	51726
bja:bll5610	ncbi-geneid:1053388	2.4.2.22	53271
bja:bll5628	ncbi-geneid:1053441	3.4.21.89	51306
bja:blr5634	ncbi-geneid:1053458	1.1.1.100	51735
bja:bll5639	ncbi-geneid:1050281	2.4.1.83	53448
bja:bll5647	ncbi-geneid:1053739	4.6.1.1	55073
bja:bll5655	ncbi-geneid:1053817	1.1.1.1	50129|51735
bja:bll5664	ncbi-geneid:1053858	1.2.99.2	56176|55447
bja:bll5665	ncbi-geneid:1053857	1.2.99.2	47741|54292
bja:blr5667	ncbi-geneid:1050271	5.5.1.2	48557
bja:blr5668	ncbi-geneid:1053867	3.1.1.24	53474
bja:blr5669	ncbi-geneid:1047286	4.1.1.44	69118
bja:blr5680	ncbi-geneid:1054495	5.1.3.1	51366
bja:blr5690	ncbi-geneid:1050267	4.3.2.2	48557
bja:blr5691	ncbi-geneid:1050269	3.5.1.32	53187|55031
bja:bll5697	ncbi-geneid:1047969	2.3.1.86|6.2.1.-	56801
bja:blr5702	ncbi-geneid:1048660	5.1.1.3	53681|53681
bja:blr5703	ncbi-geneid:1048643	4.1.2.-	51621
bja:blr5707	ncbi-geneid:1048634	4.1.2.5	53383
bja:bll5719	ncbi-geneid:1048615	6.3.5.3	56042|55326|55326|56042
bja:bll5723	ncbi-geneid:1054232	6.3.5.3	52317
bja:bsl5728	ncbi-geneid:1054234	6.3.5.3	82697
bja:bll5729	ncbi-geneid:1048812	6.3.2.6	56104
bja:bll5731	ncbi-geneid:1048798	4.2.1.104	55234|47413
bja:bll5736	ncbi-geneid:1048582	2.8.1.1|2.8.1.2	52821|52821
bja:bll5737	ncbi-geneid:1050203	1.3.99.-	56645|47203
bja:blr5742	ncbi-geneid:1049341	1.6.5.5	51735|50129
bja:bll5746	ncbi-geneid:1049722	2.1.1.-	75217
bja:blr5747	ncbi-geneid:1048549	1.1.1.41|1.1.1.42	53659
bja:bll5750	ncbi-geneid:1048553	6.1.1.7	55681|101353|55186|50447
bja:blr5751	ncbi-geneid:1049872	2.1.2.10	103025|101790
bja:blr5753	ncbi-geneid:1049974	1.4.4.2	53383|53383
bja:blr5775	ncbi-geneid:1048464	1.8.1.8	52833
bja:bll5784	ncbi-geneid:1048462	3.6.3.17	52540|52540
bja:bll5785	ncbi-geneid:1048512	2.7.1.17	53067|53067
bja:bll5796	ncbi-geneid:1050812	4.2.1.2	117457
bja:bll5800	ncbi-geneid:1055039	2.5.1.18	47616|52833
bja:bll5806	ncbi-geneid:1050977	3.5.1.4	75304
bja:bll5808	ncbi-geneid:1051036	2.7.13.3	55874|52172|55785|47384|55785|55785
bja:bll5831	ncbi-geneid:1048430	4.2.1.-	56529
bja:bll5833	ncbi-geneid:1048427	1.1.1.219	51735
bja:bll5855	ncbi-geneid:1055026	1.8.4.11|1.8.4.12	51316
bja:blr5871	ncbi-geneid:1051035	4.2.1.41	51569
bja:blr5872	ncbi-geneid:1055020	4.2.1.40	51604|54826
bja:blr5873	ncbi-geneid:1048403	1.2.1.3	53720
bja:bll5883	ncbi-geneid:1055017	1.8.1.9	51905
bja:blr5884	ncbi-geneid:1048400	3.1.2.-	54637
bja:bll5900	ncbi-geneid:1048392	5.1.3.-	102546
bja:bll5902	ncbi-geneid:1050920	4.3.1.19	53686
bja:bll5905	ncbi-geneid:1048397	2.7.4.7|2.7.1.49	53613
bja:bll5911	ncbi-geneid:1055010	4.4.1.11	53383
bja:bll5914	ncbi-geneid:1048384	1.2.99.2	56003|54665
bja:bll5919	ncbi-geneid:1050224	2.7.7.22	51182|53448
bja:bll5920	ncbi-geneid:1048381	5.1.3.-	51735
bja:bll5923	ncbi-geneid:1048380	5.1.3.2	51735
bja:bll5927	ncbi-geneid:1055004	2.7.1.-|2.7.7	53613|52374
bja:bll5928	ncbi-geneid:1050192	5.1.3.20	51735
bja:blr5929	ncbi-geneid:1050184	2.4.-.-	53756
bja:bll5930	ncbi-geneid:1050135	2.4.1.-	53756
bja:blr5931	ncbi-geneid:1050228	5.1.3.2	51735
bja:bll5935	ncbi-geneid:1048339	1.14.11.-	51197
bja:bsr5938	ncbi-geneid:1053127	5.3.2.-	55331
bja:bll5944	ncbi-geneid:1054354	3.3.1.1	52283|51735
bja:bll5945	ncbi-geneid:1048336	2.5.1.6	55973|55973|55973
bja:bll5948	ncbi-geneid:1050002	2.1.1.14	51726
bja:bll5955	ncbi-geneid:1053100	3.5.1.10	53328|55021
bja:blr5963	ncbi-geneid:1048319	6.2.1.3	56801
bja:bll5968	ncbi-geneid:1051107	5.3.1.8	48208
bja:blr5969	ncbi-geneid:1048320	6.2.1.30	56801
bja:blr5971	ncbi-geneid:1054990	2.5.1.56	51569|51658|51269
bja:blr5972	ncbi-geneid:1047537	2.7.7.43	53448
bja:bll5979	ncbi-geneid:1054989	4.2.1.45	51735
bja:bll5980	ncbi-geneid:1047966	2.7.7.33	53448
bja:blr5989	ncbi-geneid:1049957	5.1.3.2	51735
bja:blr5992	ncbi-geneid:1049963	2.5.1.56	51569|51269
bja:blr6004	ncbi-geneid:1048211	4.2.1.46	51735
bja:bll6007	ncbi-geneid:1054802	5.1.3.2	51735
bja:bll6010	ncbi-geneid:1054606	6.3.5.4	56235|52402
bja:bll6036	ncbi-geneid:1050813	4.2.1.17	52096
bja:bll6037	ncbi-geneid:1052630	2.6.1.44|2.6.1.45|2.6.1.51	53383
bja:bll6039	ncbi-geneid:1052621	2.6.1.44|2.6.1.45|2.6.1.51	53383
bja:bll6043	ncbi-geneid:1050840	4.2.1.17	52096
bja:blr6052	ncbi-geneid:1052197	4.6.1.1	55073|103190
bja:blr6070	ncbi-geneid:1051851	1.1.1.1	50129|51735
bja:bll6073	ncbi-geneid:1051724	2.3.1.-	53474
bja:bll6076	ncbi-geneid:1051669	6.2.1.1|6.2.1.32	56801
bja:bll6081	ncbi-geneid:1050965	4.2.1.17	52096
bja:blr6087	ncbi-geneid:1051530	1.1.1.157	51735|48179
bja:bll6092	ncbi-geneid:1051240	4.2.1.9	143975|52016
bja:bll6122	ncbi-geneid:1048019	3.5.3.1	52768
bja:bll6137	ncbi-geneid:1050892	1.6.5.5	51735|50129
bja:bll6142	ncbi-geneid:1050985	3.5.4.2	51556|51338
bja:blr6144	ncbi-geneid:1052311	3.5.1.49	56317
bja:bll6147	ncbi-geneid:1052347	3.5.1.87|3.5.3.9	53187|55031
bja:blr6152	ncbi-geneid:1051110	3.6.3.17	52540|52540
bja:blr6155	ncbi-geneid:1055057	3.6.3.17	52540|52540
bja:bll6159	ncbi-geneid:1048904	3.5.99.3	51556|51338|51338
bja:bll6170	ncbi-geneid:1047276	4.1.2.17	53639
bja:blr6174	ncbi-geneid:1052609	3.4.21.53	54211|52540|88697
bja:bll6176	ncbi-geneid:1049854	2.3.1.9	53901|53901
bja:bll6177	ncbi-geneid:1050353	3.2.1.21	51445
bja:bll6180	ncbi-geneid:1052190	1.-.-.-	51395
bja:bll6184	ncbi-geneid:1050670	2.7.13.3	55874
bja:blr6186	ncbi-geneid:1050681	3.1.2.12
bja:blr6207	ncbi-geneid:1047792	1.1.99.-|1.1.2.8	50998
bja:blr6215	ncbi-geneid:1053906	1.1.1.284|1.1.1.1	50129|51735|50129
bja:blr6216	ncbi-geneid:1049025	4.4.1.22	51316
bja:blr6218	ncbi-geneid:1050131	1.3.99.16	47741|54292
bja:blr6219	ncbi-geneid:1048269	1.3.99.16	56003|56003
bja:bll6223	ncbi-geneid:1053006	1.1.1.157	51735|48179
bja:blr6225	ncbi-geneid:1053013	2.6.1.9	53383
bja:blr6230	ncbi-geneid:1054582	3.5.2.6	56281
bja:bll6237	ncbi-geneid:1054574	1.2.99.2	56003|54665
bja:bll6239	ncbi-geneid:1054572	1.2.99.2	56176|55447
bja:bll6241	ncbi-geneid:1054570	4.2.1.49	111326
bja:bll6242	ncbi-geneid:1054568	4.3.1.3
bja:bll6243	ncbi-geneid:1054564	3.5.2.7	51556|51338
bja:blr6251	ncbi-geneid:1054516	1.11.1.6	56634
bja:bll6260	ncbi-geneid:1048367	1.8.4.11	55068
bja:bll6263	ncbi-geneid:1048360	4.2.1.17	52096
bja:bll6273	ncbi-geneid:1048343	1.7.2.3	53706|50692
bja:bll6278	ncbi-geneid:1048331	2.6.1.42	56752
bja:bll6280	ncbi-geneid:1048318	2.3.1.46	52317
bja:bll6281	ncbi-geneid:1048316	2.5.1.49	53383
bja:bll6283	ncbi-geneid:1048313	1.3.99.3	56645|47203
bja:blr6285	ncbi-geneid:1048298	2.3.1.86|6.2.1.-	56801
bja:blr6288	ncbi-geneid:1048262	1.1.1.100	51735
bja:blr6296	ncbi-geneid:1048222	1.1.1.132	51735|48179|52413
bja:blr6298	ncbi-geneid:1048216	6.3.5.4	52402|56235
bja:blr6312	ncbi-geneid:1048147	5.1.3.2	51735
bja:bll6321	ncbi-geneid:1048069	1.1.1.85	53659
bja:bll6322	ncbi-geneid:1048086	1.2.1.3	53720
bja:bll6323	ncbi-geneid:1048048	1.1.1.31	51735|48179
bja:blr6331	ncbi-geneid:1047980	1.2.4.4	52518
bja:blr6332	ncbi-geneid:1047972	1.2.4.4	52518|52922
bja:blr6333	ncbi-geneid:1047958	2.3.1.168	52777|51230|47005
bja:blr6334	ncbi-geneid:1047963	1.8.1.4	51905|55424
bja:bll6350	ncbi-geneid:1047842	4.1.2.40	51569
bja:bll6359	ncbi-geneid:1047809	1.1.1.100	51735
bja:bll6363	ncbi-geneid:1047784	1.3.99.3	56645|47203
bja:bll6364	ncbi-geneid:1047778	4.1.3.4	51569
bja:bll6365	ncbi-geneid:1047779	4.2.1.17	52096
bja:bll6374	ncbi-geneid:1047764	2.3.3.1	48256
bja:bll6377	ncbi-geneid:1047743	1.3.99.3	56645|47203
bja:bll6386	ncbi-geneid:1047693	4.2.1.10	52304
bja:bll6387	ncbi-geneid:1047689	3.6.3.21	52540
bja:bll6391	ncbi-geneid:1047671	1.1.1.25	51735|53223
bja:bll6392	ncbi-geneid:1047685	1.1.1.25	51735|53223
bja:bll6396	ncbi-geneid:1047665	1.1.1.169	48179|51735
bja:bll6401	ncbi-geneid:1047646	1.1.99.31	51395
bja:bll6402	ncbi-geneid:1047648	3.5.5.7	56317
bja:bll6413	ncbi-geneid:1047621	3.5.1.-	75304
bja:blr6416	ncbi-geneid:1047608	4.1.1.7	52467|52518|52518
bja:blr6420	ncbi-geneid:1047585	1.14.13.2	51905|54373
bja:bll6421	ncbi-geneid:1047591	5.1.3.2	51735
bja:bll6435	ncbi-geneid:1047531	2.3.3.13	51569|110921
bja:blr6437	ncbi-geneid:1047509	3.1.1.17	63829
bja:blr6438	ncbi-geneid:1047518	6.3.2.4	56059|52440
bja:bll6451	ncbi-geneid:1047461	1.1.-.-|1.14.14.5	51679
bja:blr6458	ncbi-geneid:1047446	2.7.7.27	53448|51161
bja:blr6459	ncbi-geneid:1047442	2.4.1.21	53756
bja:blr6465	ncbi-geneid:1047423	1.14.99.-	53474|51905|51905|51905
bja:bll6497	ncbi-geneid:1047317	1.1.1.86	51735|48179
bja:bll6501	ncbi-geneid:1047292	2.2.1.6	55021|55021
bja:bll6502	ncbi-geneid:1047306	4.3.1.19	53686
bja:bll6503	ncbi-geneid:1047253	1.2.2.2|2.2.1.6	52518|52467|52518
bja:bll6504	ncbi-geneid:1047281	2.5.1.75	52540|52540
bja:blr6505	ncbi-geneid:1047269	3.1.3.3	56784
bja:bll6506	ncbi-geneid:1047265	3.4.21.-	50494|50156|50156
bja:bll6508	ncbi-geneid:1054804	3.4.-.-	117892
bja:bll6509	ncbi-geneid:1054589	3.4.-.-	117892
bja:bll6510	ncbi-geneid:1054593	1.5.1.3	53597
bja:bll6512	ncbi-geneid:1054597	2.1.1.45	55831
bja:blr6519	ncbi-geneid:1054478	4.2.1.2	48557
bja:blr6532	ncbi-geneid:1053379	1.1.1.-	50129|51735
bja:bll6537	ncbi-geneid:1054455	1.14.-.-	48264
bja:bll6549	ncbi-geneid:1054022	1.1.1.95	51735|52283
bja:bll6558	ncbi-geneid:1053975	1.1.2.4	55103|56176
bja:blr6559	ncbi-geneid:1047550	3.1.2.-	54637
bja:blr6561	ncbi-geneid:1050887	3.6.4.12	52540
bja:blr6564	ncbi-geneid:1054422	1.1.1.219	51735
bja:bll6567	ncbi-geneid:1050893	1.4.1.21	55347|51735
bja:blr6570	ncbi-geneid:1050196	1.1.1.93|4.1.1.73|1.1.1.83	53659
bja:blr6584	ncbi-geneid:1051838	3.1.4.46	51695
bja:blr6588	ncbi-geneid:1054418	2.1.1.-	53335
bja:blr6589	ncbi-geneid:1047502	3.4.11.9	55920|53092
bja:bll6591	ncbi-geneid:1052344	6.5.1.2
bja:bll6595	ncbi-geneid:1047780	3.5.1.-	54211|54211
bja:bll6599	ncbi-geneid:1051158	6.3.2.4	56059|52440
bja:bll6600	ncbi-geneid:1051152	1.1.1.158	56176|56194
bja:bll6601	ncbi-geneid:1052468	6.3.2.8	53623|53244|51984
bja:bll6602	ncbi-geneid:1051154	2.4.1.227	53756
bja:bll6604	ncbi-geneid:1051159	6.3.2.9	53623|53244|51984
bja:bll6606	ncbi-geneid:1051145	6.3.2.10	53623|53244|63418
bja:bll6607	ncbi-geneid:1051127	6.3.2.13	53623|53244|63418
bja:bll6608	ncbi-geneid:1050906	2.4.1.129	56601|56519
bja:bll6610	ncbi-geneid:1052612	2.1.1.-	53335|81799
bja:blr6611	ncbi-geneid:1050976	3.5.1.28	55846|47090
bja:bll6634	ncbi-geneid:1052195	2.1.1.17	53335
bja:blr6655	ncbi-geneid:1054328	1.4.3.19	51971|54373
bja:blr6658	ncbi-geneid:1054201	2.5.1.3	51391
bja:blr6661	ncbi-geneid:1054161	3.2.2.-	52141
bja:bll6662	ncbi-geneid:1052181	1.1.1.56	51735
bja:blr6664	ncbi-geneid:1053396	2.5.1.18	47616|52833
bja:blr6677	ncbi-geneid:1048933	2.3.1.31	53474
bja:bll6690	ncbi-geneid:1053316	2.8.1.1|2.8.1.2	52821|52821
bja:bll6697	ncbi-geneid:1050393	3.1.1.17	63829
bja:bll6702	ncbi-geneid:1052182	2.5.1.18	47616|52833
bja:bll6710	ncbi-geneid:1047297	1.1.1.79|1.1.1.81	51735|52283
bja:bll6732	ncbi-geneid:1050023	1.11.1.9	52833
bja:bll6733	ncbi-geneid:1051732	3.5.1.4	75304
bja:blr6737	ncbi-geneid:1049991	1.3.3.11	48613
bja:blr6740	ncbi-geneid:1051065	3.4.11.5	53474
bja:blr6743	ncbi-geneid:1049618	1.2.7.3	52518|53323|52922
bja:blr6744	ncbi-geneid:1051051	1.2.7.3	52518
bja:blr6758	ncbi-geneid:1050822	5.3.1.9|2.2.1.2	53697|51569
bja:blr6759	ncbi-geneid:1050770	1.1.1.44	51735|48179
bja:blr6760	ncbi-geneid:1051371	1.1.1.49	55347|51735
bja:blr6761	ncbi-geneid:1050787	3.1.1.31	100950
bja:blr6762	ncbi-geneid:1050775	2.7.1.12	52540
bja:bll6765	ncbi-geneid:1050754	2.4.1.25	51445
bja:blr6767	ncbi-geneid:1052211	5.4.99.16	51445|51011|56112
bja:blr6768	ncbi-geneid:1050831	2.4.1.18	51445|51011|81296
bja:blr6769	ncbi-geneid:1050807	3.2.1.-	51445|81296|51011
bja:blr6771	ncbi-geneid:1054406	5.4.99.15	51445
bja:bll6773	ncbi-geneid:1050858	6.5.1.1	56091|50249
bja:bll6776	ncbi-geneid:1050848	2.7.13.3	55874|47384|52402|55781
bja:bll6778	ncbi-geneid:1050834	3.6.3.12	56784|81653|81665
bja:blr6784	ncbi-geneid:1053130	4.2.1.52	51569
bja:blr6788	ncbi-geneid:1049918	2.4.2.9	53271
bja:blr6789	ncbi-geneid:1052795	2.3.1.86|6.2.1.-	56801
bja:bll6791	ncbi-geneid:1050741	1.3.99.3	56645|47203
bja:blr6797	ncbi-geneid:1049746	4.1.3.6|4.1.3.34	51621
bja:bll6812	ncbi-geneid:1049735	1.4.99.1	51905|54373
bja:bll6813	ncbi-geneid:1051351	2.2.1.6	52518|52518|52467
bja:bll6830	ncbi-geneid:1047810	4.2.1.8	51658
bja:blr6836	ncbi-geneid:1047383	1.1.1.57	51735|48179
bja:bll6841	ncbi-geneid:1049416	3.1.1.45	53474
bja:blr6885	ncbi-geneid:1048701	3.6.3.14	52540
bja:bll6911	ncbi-geneid:1048628	3.6.3.21	52540
bja:bll6926	ncbi-geneid:1048617	2.7.3.-	52096|53328|50486
bja:bll6939	ncbi-geneid:1048596	3.4.24.-	53163
bja:bll6941	ncbi-geneid:1048593	1.12.99.6	56762
bja:bll6942	ncbi-geneid:1048581	1.12.99.6	56770
bja:bll6944	ncbi-geneid:1047466	1.12.7.2	56770
bja:bll6950	ncbi-geneid:1050859	2.4.2.-	51690|54675
bja:blr6953	ncbi-geneid:1048566	3.6.3.29	52540|50331
bja:blr6960	ncbi-geneid:1048564	3.1.1.2	53474
bja:bll6981	ncbi-geneid:1048371	3.6.3.-	52540
bja:blr6984	ncbi-geneid:1048290	1.14.13.22	51905|51905
bja:bll6994	ncbi-geneid:1048234	2.1.1.17	53335
bja:bll6995	ncbi-geneid:1048240	2.1.1.61|2.8.1.-	52402
bja:blr7006	ncbi-geneid:1047279	3.4.17.11	53187|55031
bja:bll7010	ncbi-geneid:1053337	1.14.14.5	51679
bja:bll7012	ncbi-geneid:1048221	1.14.-.-	48264
bja:blr7028	ncbi-geneid:1048031	4.1.1.4	160104
bja:blr7029	ncbi-geneid:1048067	1.1.1.30	51735
bja:blr7038	ncbi-geneid:1048006	1.7.99.4	53706|50692
bja:blr7041	ncbi-geneid:1048017	3.1.11.5	52540
bja:blr7043	ncbi-geneid:1050776	1.8.4.11	55068
bja:blr7044	ncbi-geneid:1047290	1.8.4.11|1.8.4.12	51316
bja:bll7052	ncbi-geneid:1048009	6.3.4.4	52540
bja:blr7053	ncbi-geneid:1047482	3.6.3.2	81665|56784|81653
bja:blr7063	ncbi-geneid:1054190	1.1.1.215	51735|52283
bja:blr7079	ncbi-geneid:1047835	3.6.3.34	52540
bja:bll7086	ncbi-geneid:1047805	1.3.99.22	102114
bja:blr7089	ncbi-geneid:1047817	1.7.2.1	49503|49503
bja:bll7092	ncbi-geneid:1047815	2.8.3.5	100950
bja:bll7093	ncbi-geneid:1047791	2.8.3.5	100950
bja:bll7106	ncbi-geneid:1047759	1.1.5.3	51905
bja:blr7114	ncbi-geneid:1054205	5.4.99.18	52255
bja:blr7115	ncbi-geneid:1054203	6.3.4.18	56059|52440|51246
bja:bll7124	ncbi-geneid:1050718	1.6.1.2	52467
bja:bll7126	ncbi-geneid:1047738	1.6.1.2	52283|51735
bja:bll7129	ncbi-geneid:1047709	3.4.24.-	55486
bja:blr7138	ncbi-geneid:1054206	2.7.1.40	51621|52935|50800
bja:bll7146	ncbi-geneid:1047614	3.4.24.-	52540|140990
bja:bll7147	ncbi-geneid:1047603	6.3.4.-	52402
bja:blr7156	ncbi-geneid:1047459	2.3.2.2	56235
bja:bll7157	ncbi-geneid:1047479	1.1.1.47	51735
bja:bll7158	ncbi-geneid:1047566	2.3.1.30	51161
bja:bll7185	ncbi-geneid:1047318	1.1.1.47	51735
bja:bll7190	ncbi-geneid:1054397	1.5.3.1	51905
bja:bll7204	ncbi-geneid:1054382	3.6.3.21	52540
bja:bll7207	ncbi-geneid:1054214	3.5.1.77	56317
bja:bll7212	ncbi-geneid:1054369	3.1.2.-	54637
bja:bll7231	ncbi-geneid:1053238	2.2.1.6	52518|52518
bja:bll7236	ncbi-geneid:1048364	4.2.3.1	53686
bja:blr7239	ncbi-geneid:1050651	2.4.2.9	53271
bja:blr7245	ncbi-geneid:1048456	1.3.99.-	56645|47203
bja:blr7248	ncbi-geneid:1054766	4.1.1.7	52467|52518|52518
bja:blr7256	ncbi-geneid:1054229	4.6.1.1	55073|54292|81343
bja:blr7261	ncbi-geneid:1048468	1.5.1.12|1.5.99.8	53720|51730|81935
bja:blr7268	ncbi-geneid:1048473	4.2.1.17	52096
bja:blr7270	ncbi-geneid:1054769	1.3.99.3	56645|47203
bja:bll7271	ncbi-geneid:1048490	1.2.99.2	56003|54665
bja:bll7272	ncbi-geneid:1048475	4.2.1.52	51569
bja:bll7276	ncbi-geneid:1048493	3.5.4.1	51556|51338
bja:blr7282	ncbi-geneid:1054773	3.5.2.12	75304
bja:bll7286	ncbi-geneid:1048494	1.2.2.2|1.2.5.1	52518|52518|52467
bja:bll7287	ncbi-geneid:1048497	4.1.2.21	51569
bja:bll7288	ncbi-geneid:1048503	2.7.1.58	53067
bja:blr7290	ncbi-geneid:1048495	1.14.13.3	50475
bja:bll7293	ncbi-geneid:1053443	2.3.1.86|6.2.1.-	56801
bja:bll7304	ncbi-geneid:1054701	3.5.1.82	51556|51338
bja:bll7310	ncbi-geneid:1053651	3.5.3.6	55909
bja:blr7336	ncbi-geneid:1054747	5.4.99.12	55120|55174
bja:bll7350	ncbi-geneid:1054778	2.7.7.-	56731|57783
bja:bll7367	ncbi-geneid:1054602	6.2.1.1	56801
bja:blr7371	ncbi-geneid:1054607	6.3.5.5	52317|52021
bja:blr7377	ncbi-geneid:1049234	6.3.5.5	56059|56059|52440|48108|52440|52335
bja:blr7381	ncbi-geneid:1054496	1.8.1.9	51905
bja:blr7382	ncbi-geneid:1054499	4.2.1.52	51569
bja:bll7388	ncbi-geneid:1054503	3.5.99.2	48613
bja:bll7400	ncbi-geneid:1054250	2.3.1.9	53901|53901
bja:bll7401	ncbi-geneid:1054248	1.1.1.95	51735|52283|143548|55021
bja:bll7404	ncbi-geneid:1054253	2.5.1.18	47616|52833
bja:bll7408	ncbi-geneid:1049934	5.4.2.10	53738|53738|53738|55957
bja:blr7409	ncbi-geneid:1054735	1.1.2.3	51395
bja:bll7412	ncbi-geneid:1049931	1.1.1.25	51735|53223
bja:bll7416	ncbi-geneid:1054731	2.6.1.1	53383
bja:blr7418	ncbi-geneid:1054254	2.5.1.18	47616|52833
bja:bll7440	ncbi-geneid:1054703	3.1.1.29	53178
bja:blr7448	ncbi-geneid:1047268	2.7.6.1	53271
bja:bll7452	ncbi-geneid:1047922	2.5.1.9|2.5.1.78	52121
bja:blr7454	ncbi-geneid:1047930	1.5.1.2	48179|51735
bja:bsl7456	ncbi-geneid:1047926	5.3.2.-	55331
bja:bll7457	ncbi-geneid:1054697	6.1.1.21	55681|52954
bja:bll7459	ncbi-geneid:1054257	2.6.1.42	56752
bja:blr7462	ncbi-geneid:1047890	2.7.13.3	55874|47384
bja:blr7473	ncbi-geneid:1054263	2.-.-.-	54690
bja:blr7474	ncbi-geneid:1054267	2.1.1.72	53335
bja:blr7480	ncbi-geneid:1054271	2.7.1.26|2.7.7.2	82114|52374
bja:blr7481	ncbi-geneid:1054266	6.1.1.5	52374|47323|50677
bja:blr7484	ncbi-geneid:1054272	3.4.99.-	63411|63411
bja:blr7485	ncbi-geneid:1054277	3.4.99.-	63411|63411
bja:blr7489	ncbi-geneid:1054311	4.4.1.5	54593
bja:bll7494	ncbi-geneid:1049967	2.1.1.171	53335
bja:bll7495	ncbi-geneid:1054322	5.4.99.12	55120|55174
bja:bll7497	ncbi-geneid:1054326	3.8.1.3	53474
bja:bll7498	ncbi-geneid:1054325	6.3.4.13	56059|52440|51246
bja:bll7514	ncbi-geneid:1054508	2.7.1.130	52540
bja:bll7515	ncbi-geneid:1053387	2.-.-.-	53756
bja:bll7518	ncbi-geneid:1048253	3.1.3.25	56655
bja:blr7523	ncbi-geneid:1047301	2.1.1.-	75217|88697
bja:blr7525	ncbi-geneid:1049046	2.4.2.17	53850
bja:bll7543	ncbi-geneid:1047267	1.1.3.15	55103|56176
bja:bll7559	ncbi-geneid:1047354	1.15.1.1	54719|46609
bja:blr7560	ncbi-geneid:1047349	3.8.1.2	56784
bja:blr7578	ncbi-geneid:1047394	5.1.3.2	51735
bja:blr7581	ncbi-geneid:1047411	1.1.1.-	89733
bja:blr7582	ncbi-geneid:1047413	1.14.13.-	51679
bja:blr7589	ncbi-geneid:1047439	1.2.7.8	53323|52518|52518|52922
bja:bll7596	ncbi-geneid:1047476	2.6.1.21	56752
bja:bll7597	ncbi-geneid:1047495	3.6.3.-	52540
bja:bll7603	ncbi-geneid:1047512	4.1.1.7	52518|52518|52467
bja:bll7607	ncbi-geneid:1047514	1.2.1.3	53720
bja:blr7615	ncbi-geneid:1047538	3.5.2.2	51556|51338|51338
bja:blr7625	ncbi-geneid:1047552	5.1.2.2	51604|54826
bja:blr7629	ncbi-geneid:1047570	4.1.1.-	50475|143968
bja:blr7630	ncbi-geneid:1047575	4.1.1.-	52507
bja:bll7639	ncbi-geneid:1047595	1.1.99.8	50998
bja:bll7647	ncbi-geneid:1047615	3.6.1.1	50324
bja:bll7664	ncbi-geneid:1047663	4.6.1.1	55073|48439
bja:blr7665	ncbi-geneid:1047672	2.1.1.-	53335|46785
bja:blr7675	ncbi-geneid:1047696	1.6.5.5	50129|51735
bja:blr7731	ncbi-geneid:1047919	3.1.3.25	56655
bja:bll7739	ncbi-geneid:1047935	3.1.1.5	53474
bja:blr7743	ncbi-geneid:1047954	1.4.1.13|1.4.1.14	51395|56235|69336
bja:blr7744	ncbi-geneid:1047962	1.4.1.13|1.4.1.14	51971|46548|51971
bja:blr7746	ncbi-geneid:1047970	5.3.1.13	53697
bja:bll7752	ncbi-geneid:1047995	4.99.1.1	53800
bja:bll7756	ncbi-geneid:1048008	3.4.15.5	55486
bja:blr7759	ncbi-geneid:1048016	4.1.1.17	51419|50621
bja:bll7763	ncbi-geneid:1048044	4.1.1.4	160104
bja:bll7774	ncbi-geneid:1048105	1.15.1.1	54719|46609
bja:bll7782	ncbi-geneid:1048176	1.1.1.100	51735
bja:bll7785	ncbi-geneid:1048203	2.3.1.86|6.2.1.-	56801
bja:bll7801	ncbi-geneid:1048294	1.3.99.-	56645|47203
bja:bll7802	ncbi-geneid:1048355	6.2.1.34	56801
bja:bll7803	ncbi-geneid:1048382	4.2.1.17	52096
bja:blr7806	ncbi-geneid:1048467	2.3.1.9	53901|53901
bja:blr7807	ncbi-geneid:1048445	2.3.1.86|6.2.1.3	56801
bja:bll7808	ncbi-geneid:1048561	2.1.1.63	46767|53155
bja:blr7814	ncbi-geneid:1048669	1.14.11.-	51197
bja:bll7817	ncbi-geneid:1048716	1.3.99.-	56645|47203
bja:bll7818	ncbi-geneid:1048769	1.3.99.-	56645|47203
bja:bll7819	ncbi-geneid:1048725	2.3.1.9	53901|53901
bja:bll7820	ncbi-geneid:1048807	6.2.1.3	56801
bja:bll7821	ncbi-geneid:1048845	1.1.1.35	52096|51735|48179|48179
bja:blr7830	ncbi-geneid:1049037	1.1.1.81	82544
bja:bll7838	ncbi-geneid:1049138	1.14.13.2	51905|54373
bja:blr7844	ncbi-geneid:1049222	4.2.1.17	52096
bja:blr7845	ncbi-geneid:1049275	6.2.1.34	56801
bja:blr7847	ncbi-geneid:1049347	3.1.2.23	54637
bja:blr7857	ncbi-geneid:1049606	4.2.1.55	52096
bja:bll7859	ncbi-geneid:1049682	2.5.1.18	52833|47616
bja:bll7862	ncbi-geneid:1049794	2.3.1.31	53474
bja:bll7864	ncbi-geneid:1049802	2.3.1.86|6.2.1.-	56801
bja:blr7871	ncbi-geneid:1049926	3.6.3.17	52540|52540
bja:bll7880	ncbi-geneid:1049994	1.1.1.100	51735
bja:blr7884	ncbi-geneid:1050043	1.2.1.68	53720
bja:bll7886	ncbi-geneid:1050064	1.1.1.100	51735
bja:blr7888	ncbi-geneid:1050075	1.1.1.100	51735
bja:blr7890	ncbi-geneid:1050077	3.5.2.6	56281
bja:blr7896	ncbi-geneid:1050124	3.5.1.4	75304
bja:bll7898	ncbi-geneid:1050167	1.1.1.284|1.1.1.1	50129|51735|50129
bja:bll7899	ncbi-geneid:1050153	1.3.99.-	56645|47203
bja:blr7901	ncbi-geneid:1050216	4.2.1.17	52096
bja:bll7912	ncbi-geneid:1050195	3.2.2.4	53167
bja:bll7917	ncbi-geneid:1050221	6.3.5.6|6.3.5.7	75304
bja:bll7923	ncbi-geneid:1050166	4.6.1.1	55073
bja:bll7928	ncbi-geneid:1050116	6.2.1.3	56801
bja:bll7941	ncbi-geneid:1050103	3.4.11.-	144052
bja:bll7942	ncbi-geneid:1050105	5.5.1.2	48557
bja:bll7953	ncbi-geneid:1050092	4.2.1.52	51569
bja:bll7955	ncbi-geneid:1050056	4.2.1.17	52096
bja:bll7962	ncbi-geneid:1050071	3.1.1.73	53474
bja:bll7965	ncbi-geneid:1050038	1.1.1.95	51735|52283|55021
bja:bll7969	ncbi-geneid:1050028	4.2.1.52	51569
bja:blr7995	ncbi-geneid:1049941	1.4.1.2	51735|53223
bja:blr7998	ncbi-geneid:1049915	1.18.1.3	54292|63380|52343
bja:bll8013	ncbi-geneid:1049906	5.3.1.24	51366
bja:blr8018	ncbi-geneid:1049840	2.7.7.7
bja:blr8022	ncbi-geneid:1049850	6.5.1.1	56091|50249
bja:blr8031	ncbi-geneid:1049816	6.5.1.1	56091|50249
bja:bll8044	ncbi-geneid:1049609	3.2.-.-	52317
bja:bll8046	ncbi-geneid:1049622	3.1.3.18	56784
bja:bll8053	ncbi-geneid:1049529	2.4.1.-	53448
bja:bll8073	ncbi-geneid:1049396	1.15.1.1	54719|52821|46609
bja:blr8097	ncbi-geneid:1049184	3.1.26.5	54211
bja:blr8101	ncbi-geneid:1049115	2.7.2	53633
bja:blr8106	ncbi-geneid:1049065	3.5.1.18	53187|55031
bja:bll8107	ncbi-geneid:1049068	5.4.99.12	55120
bja:bll8108	ncbi-geneid:1049079	2.1.2.9	53328|50486
bja:bll8109	ncbi-geneid:1049081	3.5.1.88	56420
bja:bll8116	ncbi-geneid:1049035	2.7.7.7	52540|48019
bja:blr8119	ncbi-geneid:1049045	3.6.3.21	52540
bja:blr8121	ncbi-geneid:1049060	5.5.1.1	51604|54826
bja:blr8123	ncbi-geneid:1048970	3.6.1.22	55811
bja:bll8126	ncbi-geneid:1049014	5.4.2.2	53738|53738|53738|55957
bja:bll8128	ncbi-geneid:1049011	3.6.4.13	52540
bja:bll8129	ncbi-geneid:1048955	1.1.1.22	51735|52413|48179
bja:blr8131	ncbi-geneid:1049030	2.7.7.7	56672|88723|53098|47807
bja:bll8133	ncbi-geneid:1048841	2.5.1.18	47616|52833
bja:blr8134	ncbi-geneid:1048846	2.4.2.10	53271
bja:blr8139	ncbi-geneid:1048954	2.4.1.1	53756
bja:bll8141	ncbi-geneid:1048767	4.1.1.49	53795|68923
bja:blr8145	ncbi-geneid:1048810	2.7.13.3	55874|47384
bja:blr8147	ncbi-geneid:1048830	2.7.1.69	53062
bja:blr8158	ncbi-geneid:1048648	3.4.24.-	55166
bja:blr8162	ncbi-geneid:1048673	3.6.3.29	52540
bja:blr8170	ncbi-geneid:1048619	3.4.11.18	55920
bja:bll8231	ncbi-geneid:1048241	2.3.2.2	56235
