# Supplementary material for: Tracing the Repertoire of Promiscuous Enzymes along the Metabolic Pathways in Archaeal Organisms
Source: Life (Basel). 2017 Jul 13;7(3):30. doi: 10.3390/life7030030 (PMC5617955; doi:10.3390/life7030030)
Supplement: Supplementary file 1 [file life-07-00030-s001.zip › Table_S2/blc.txt]

KEGGID	NCBIGI	ECs	SFamilyID
blc:Balac_0002	ncbi-geneid:8007993	2.7.7.7	55979|55979|55979
blc:Balac_0005	ncbi-geneid:8007996	5.99.1.3	56719|55874|54211
blc:Balac_0006	ncbi-geneid:8007997	5.99.1.3	56719|101904
blc:Balac_0010	ncbi-geneid:8008001	1.4.1.4	51735|53223
blc:Balac_0020	ncbi-geneid:8008009	3.6.4.12	46785|46785
blc:Balac_0034	ncbi-geneid:8008023	2.1.1.37	53335
blc:Balac_0049	ncbi-geneid:8008038	3.2.1.21	51445|52279
blc:Balac_0052	ncbi-geneid:8008041	3.2.1.45	51445
blc:Balac_0053	ncbi-geneid:8008042	3.2.1.23	51445|52317
blc:Balac_0058	ncbi-geneid:8008047	4.2.1.1	53056
blc:Balac_0062	ncbi-geneid:8008051	3.6.3.17	52540
blc:Balac_0065	ncbi-geneid:8008054	3.2.1.55	51445|51011
blc:Balac_0067	ncbi-geneid:8008056	5.1.3.4	53639
blc:Balac_0068	ncbi-geneid:8008057	5.3.1.4	53743|50443
blc:Balac_0070	ncbi-geneid:8008059	4.1.1.31	51621
blc:Balac_0073	ncbi-geneid:8008062	6.1.1.2	52374
blc:Balac_0076	ncbi-geneid:8008065	2.4.1.1	53756
blc:Balac_0083	ncbi-geneid:8008072	2.6.1.85	52317
blc:Balac_0084	ncbi-geneid:8008073	2.7.11.1	56112
blc:Balac_0085	ncbi-geneid:8008074	2.7.11.1	56112
blc:Balac_0086	ncbi-geneid:8008075	2.4.1.129	56601|56519
blc:Balac_0088	ncbi-geneid:8008077	3.1.3.16	81606
blc:Balac_0091	ncbi-geneid:8008080	3.4.14.5	53474|82171
blc:Balac_0093	ncbi-geneid:8008082	3.1.1.5	53474
blc:Balac_0095	ncbi-geneid:8008084	2.1.1.187	53335
blc:Balac_0099	ncbi-geneid:8009560	1.18.1.2	51971
blc:Balac_0100	ncbi-geneid:8008088	3.6.3.-	56784|81653|81665
blc:Balac_0101	ncbi-geneid:8008089	3.4.21.-	50494|50156
blc:Balac_0104	ncbi-geneid:8008092	2.4.2.29	51713
blc:Balac_0112	ncbi-geneid:8008099	2.1.1.63	46767|53155
blc:Balac_0114	ncbi-geneid:8008101	4.1.1.44	69118
blc:Balac_0125	ncbi-geneid:8008112	1.1.1.1	50129|51735
blc:Balac_0128	ncbi-geneid:8008115	4.1.2.13	51569
blc:Balac_0129	ncbi-geneid:8008116	6.3.4.4	52540
blc:Balac_0138	ncbi-geneid:8008125	2.4.1.7	51445|51011
blc:Balac_0141	ncbi-geneid:8008128	6.3.4.14	56059|51246
blc:Balac_0148	ncbi-geneid:8008135	1.1.1.86	51735|48179
blc:Balac_0149	ncbi-geneid:8008136	3.1.1.53	52266
blc:Balac_0151	ncbi-geneid:8008138	3.2.1.21	51445
blc:Balac_0173	ncbi-geneid:8008160	2.3.1.18	51161
blc:Balac_0192	ncbi-geneid:8008178	2.7.7.59	109604|81301
blc:Balac_0194	ncbi-geneid:8008180	3.6.4.12	52540|48024
blc:Balac_0200	ncbi-geneid:8008186	2.4.2.9	53271
blc:Balac_0203	ncbi-geneid:8008189	2.7.4.1	56024|143724|56024|140356
blc:Balac_0211	ncbi-geneid:8008197	2.7.7.7	52540|48019
blc:Balac_0213	ncbi-geneid:8008199	2.7.2.4	53633
blc:Balac_0214	ncbi-geneid:8008200	2.7.2.4	55021|55021
blc:Balac_0215	ncbi-geneid:8008201	1.2.1.11	55347|51735
blc:Balac_0217	ncbi-geneid:8008203	2.3.3.13	51569|110921|89000
blc:Balac_0219	ncbi-geneid:8008205	5.5.1.4	51735|55347
blc:Balac_0221	ncbi-geneid:8008207	5.99.1.2	56712
blc:Balac_0222	ncbi-geneid:8008208	2.7.4.9	52540
blc:Balac_0223	ncbi-geneid:8008209	2.7.7.7	52540
blc:Balac_0228	ncbi-geneid:8008214	6.3.4.3	52540
blc:Balac_0236	ncbi-geneid:8008222	6.1.1.17	52374|48163
blc:Balac_0241	ncbi-geneid:8008225	4.2.1.33|4.2.1.35	53732
blc:Balac_0242	ncbi-geneid:8008226	4.2.1.33|4.2.1.35	52016
blc:Balac_0245	ncbi-geneid:8008229	2.5.1.7	55205
blc:Balac_0247	ncbi-geneid:8008231	1.1.1.94	48179|51735
blc:Balac_0248	ncbi-geneid:8008232	6.3.2.4	56059|52440
blc:Balac_0255	ncbi-geneid:8008239	2.6.1.1	53383
blc:Balac_0260	ncbi-geneid:8008244	3.6.4.12	52540|52540|50249
blc:Balac_0263	ncbi-geneid:8008247	2.1.1.171	53335
blc:Balac_0264	ncbi-geneid:8008248	2.1.1.31	75217
blc:Balac_0268	ncbi-geneid:8008252	3.2.1.23	74650|51445|49785|49303|49303
blc:Balac_0272	ncbi-geneid:8008256	6.1.1.16	52374|47323
blc:Balac_0275	ncbi-geneid:8008259	2.2.1.6	55021|55021
blc:Balac_0276	ncbi-geneid:8008260	2.2.1.6	52518|52518|52467
blc:Balac_0277	ncbi-geneid:8008261	3.1.26.3	69065|54768
blc:Balac_0281	ncbi-geneid:8008265	2.7.7.3	52374
blc:Balac_0284	ncbi-geneid:8008268	2.4.2.11	51690|54675
blc:Balac_0286	ncbi-geneid:8008270	2.7.7.56	54211|55666
blc:Balac_0287	ncbi-geneid:8008271	3.6.1.15	52972
blc:Balac_0288	ncbi-geneid:8008272	2.3.2.-	55729|55729
blc:Balac_0292	ncbi-geneid:8009566	2.7.7.22	53448|159283
blc:Balac_0293	ncbi-geneid:8008275	5.3.1.9	53697
blc:Balac_0295	ncbi-geneid:8008277	3.4.21.89	51306
blc:Balac_0296	ncbi-geneid:8008278	3.1.26.4	53098
blc:Balac_0300	ncbi-geneid:8008282	3.5.1.18	53187|55031
blc:Balac_0301	ncbi-geneid:8008283	3.1.26.12	50249
blc:Balac_0305	ncbi-geneid:8008287	2.7.2.11	53633|88697
blc:Balac_0306	ncbi-geneid:8008288	2.6.1.1	53383
blc:Balac_0313	ncbi-geneid:8008294	6.3.4.15	55681
blc:Balac_0315	ncbi-geneid:8008296	6.3.4.14	56059|52440|51246|51230
blc:Balac_0317	ncbi-geneid:8008298	2.3.1.-	53901|52151|53901|54637|51412|52151|51735
blc:Balac_0318	ncbi-geneid:8008299	2.7.8.7	56214
blc:Balac_0321	ncbi-geneid:8008301	1.1.1.27	56327|51735
blc:Balac_0323	ncbi-geneid:8008303	2.7.7.8	54211|54211|55666|55666|54791|50249|46915
blc:Balac_0326	ncbi-geneid:8008306	1.17.4.1	47240
blc:Balac_0327	ncbi-geneid:8008307	1.17.4.1	51998|48168
blc:Balac_0334	ncbi-geneid:8008314	3.4.19.3	53182
blc:Balac_0336	ncbi-geneid:8008316	3.4.22.40	54001
blc:Balac_0337	ncbi-geneid:8008317	2.5.1.54	51569
blc:Balac_0339	ncbi-geneid:8008319	2.5.1.54	51569
blc:Balac_0340	ncbi-geneid:8008320	3.2.2.9	53167
blc:Balac_0341	ncbi-geneid:8008321	2.7.13.3	55874|47384
blc:Balac_0346	ncbi-geneid:8008326	3.6.3.27	52540
blc:Balac_0356	ncbi-geneid:8008336	6.3.3.2	100950
blc:Balac_0357	ncbi-geneid:8008337	2.3.1.128	55729
blc:Balac_0364	ncbi-geneid:8008341	1.1.1.158	56176|56194
blc:Balac_0367	ncbi-geneid:8008344	2.6.1.17	53383
blc:Balac_0368	ncbi-geneid:8008345	2.7.7.7	56672|100879
blc:Balac_0373	ncbi-geneid:8008349	2.4.1.25	51445
blc:Balac_0376	ncbi-geneid:8008352	3.2.1.-	51445|81296|51011
blc:Balac_0378	ncbi-geneid:8008354	1.2.1.10|1.1.1.1	56796|53720
blc:Balac_0403	ncbi-geneid:8008379	2.7.4.3	52540
blc:Balac_0408	ncbi-geneid:8008384	2.7.7.6	56553|55257|47789
blc:Balac_0410	ncbi-geneid:8008386	5.4.99.12	55120
blc:Balac_0416	ncbi-geneid:8008391	5.4.99.12	55120
blc:Balac_0417	ncbi-geneid:8008392	2.7.1.26|2.7.7.2	82114|52374
blc:Balac_0420	ncbi-geneid:8008395	5.3.1.6	100950|75445
blc:Balac_0421	ncbi-geneid:8008396	3.1.26.4
blc:Balac_0423	ncbi-geneid:8009574	6.1.1.11	55681|46589
blc:Balac_0425	ncbi-geneid:8008399	5.4.2.2	53738|53738|55957|53738
blc:Balac_0433	ncbi-geneid:8008407	4.4.1.8	53383
blc:Balac_0437	ncbi-geneid:8009575	6.1.1.6	55681|50249
blc:Balac_0441	ncbi-geneid:8008414	3.4.22.40	54001
blc:Balac_0446	ncbi-geneid:8008419	5.4.2.1
blc:Balac_0448	ncbi-geneid:8008421	5.3.1.8	51182
blc:Balac_0451	ncbi-geneid:8008424	2.6.1.52	53383
blc:Balac_0457	ncbi-geneid:8008430	2.1.1.45	55831
blc:Balac_0458	ncbi-geneid:8008431	1.5.1.3	53597
blc:Balac_0459	ncbi-geneid:8008432	3.1.3.48	52788
blc:Balac_0460	ncbi-geneid:8008433	5.1.3.2	51735
blc:Balac_0461	ncbi-geneid:8008434	2.1.1.33	53335
blc:Balac_0464	ncbi-geneid:8008436	3.1.3.5	56784
blc:Balac_0476	ncbi-geneid:8008448	3.2.1.23	51445|74650|49785|49303|49303
blc:Balac_0478	ncbi-geneid:8008450	3.8.1.2	56784
blc:Balac_0484	ncbi-geneid:8008456	3.2.1.23	51445|52317
blc:Balac_0496	ncbi-geneid:8008465	3.4.16.4|3.4.21	56601
blc:Balac_0497	ncbi-geneid:8008466	6.3.4.-	52402|82829
blc:Balac_0498	ncbi-geneid:8008467	2.4.2.8	53271
blc:Balac_0499	ncbi-geneid:8008468	3.4.24.-	52540|140990
blc:Balac_0502	ncbi-geneid:8008471	3.1.2.-	54637|54637
blc:Balac_0504	ncbi-geneid:8008473	3.5.1.88	56420
blc:Balac_0505	ncbi-geneid:8008474	2.5.1.49	53383
blc:Balac_0511	ncbi-geneid:8008479	5.3.1.5	51658
blc:Balac_0517	ncbi-geneid:8008485	3.2.1.37	75005|49899
blc:Balac_0518	ncbi-geneid:8008486	3.1.1.53	52266|49785
blc:Balac_0519	ncbi-geneid:8008487	3.1.1.1	53474
blc:Balac_0521	ncbi-geneid:8008489	2.7.1.17	53067|53067
blc:Balac_0525	ncbi-geneid:8008493	2.1.1.-	53335
blc:Balac_0528	ncbi-geneid:8008496	1.1.1.205	51412|54631
blc:Balac_0529	ncbi-geneid:8008497	3.1.-.-
blc:Balac_0533	ncbi-geneid:8008501	6.1.1.15	55681|52954|55826
blc:Balac_0535	ncbi-geneid:8008503	3.4.24.-	55486
blc:Balac_0537	ncbi-geneid:8008505	3.4.11.18	55920
blc:Balac_0538	ncbi-geneid:8008506	2.3.3.1	48256
blc:Balac_0551	ncbi-geneid:8008519	3.6.3.21	52540
blc:Balac_0554	ncbi-geneid:8008522	2.6.1.16	53697|56235
blc:Balac_0557	ncbi-geneid:8008525	2.7.1.33
blc:Balac_0563	ncbi-geneid:8008531	2.5.1.48	53383
blc:Balac_0564	ncbi-geneid:8008532	4.2.1.22	53686
blc:Balac_0565	ncbi-geneid:8008533	3.6.4.12	52540|47819|46785
blc:Balac_0573	ncbi-geneid:8008541	3.6.1.-	55811
blc:Balac_0581	ncbi-geneid:8008549	1.1.-.-	56796
blc:Balac_0582	ncbi-geneid:8008550	4.4.1.21	63411
blc:Balac_0584	ncbi-geneid:8008552	5.1.1.1	51419|50621
blc:Balac_0585	ncbi-geneid:8008553	2.7.7.-	56731|57783
blc:Balac_0588	ncbi-geneid:8009581	2.2.1.7	52518|52518|52922
blc:Balac_0589	ncbi-geneid:8008556	5.4.99.18	52255
blc:Balac_0590	ncbi-geneid:8008557	4.1.1.21|6.3.4.18	56059|52440|51246
blc:Balac_0594	ncbi-geneid:8008561	6.3.4.13	56059|52440|51246
blc:Balac_0595	ncbi-geneid:8008562	6.3.3.1	56042|55326
blc:Balac_0596	ncbi-geneid:8008563	2.4.2.14	53271|56235
blc:Balac_0610	ncbi-geneid:8008577	6.3.5.3	52317|56042|55326|55326|56042
blc:Balac_0611	ncbi-geneid:8008578	6.3.2.6	56104
blc:Balac_0612	ncbi-geneid:8008579	2.1.2.2	56059|52440|51246
blc:Balac_0614	ncbi-geneid:8008581	4.1.2.5	53383
blc:Balac_0620	ncbi-geneid:8008586	3.6.5.3	52540|50465|50447
blc:Balac_0625	ncbi-geneid:8008591	6.3.5.5	52021|52317
blc:Balac_0626	ncbi-geneid:8008592	6.3.5.5	56059|56059|52440|52440|48108|52335
blc:Balac_0627	ncbi-geneid:8008593	4.1.1.23	51366
blc:Balac_0628	ncbi-geneid:8008594	2.7.4.8	52540
blc:Balac_0629	ncbi-geneid:8008595	4.2.1.9	143975|52016
blc:Balac_0630	ncbi-geneid:8008596	2.7.7.6	63562
blc:Balac_0631	ncbi-geneid:8008597	2.5.1.6	55973|55973|55973
blc:Balac_0632	ncbi-geneid:8008598	2.1.1.79	53335
blc:Balac_0634	ncbi-geneid:8008600	2.1.2.9	53328|50486
blc:Balac_0635	ncbi-geneid:8008601	3.1.3.3	56784
blc:Balac_0639	ncbi-geneid:8008605	3.1.3.25	56655
blc:Balac_0644	ncbi-geneid:8008610	4.3.2.2	48557
blc:Balac_0652	ncbi-geneid:8008618	3.6.3.-	52540
blc:Balac_0653	ncbi-geneid:8008619	3.2.2.-	52141
blc:Balac_0660	ncbi-geneid:8008626	2.7.13.3	55874|47384|158472
blc:Balac_0666	ncbi-geneid:8008632	6.1.1.12	55681|55261|50249
blc:Balac_0667	ncbi-geneid:8008633	6.1.1.21	55681|52954
blc:Balac_0670	ncbi-geneid:8008636	3.6.3.-	52540
blc:Balac_0678	ncbi-geneid:8008644	6.2.1.3	56801
blc:Balac_0685	ncbi-geneid:8008651	3.5.99.2	48613
blc:Balac_0690	ncbi-geneid:8008656	2.7.1.63	53067
blc:Balac_0695	ncbi-geneid:8008661	6.5.1.2
blc:Balac_0698	ncbi-geneid:8008664	6.3.1.2	55931|54368
blc:Balac_0700	ncbi-geneid:8008666	1.8.1.4	51905|55424
blc:Balac_0716	ncbi-geneid:8008682	6.1.1.20	55681|46589
blc:Balac_0717	ncbi-geneid:8008683	6.1.1.20	56037|55681|54991|50249|46955
blc:Balac_0719	ncbi-geneid:8008685	1.2.1	51735|55347
blc:Balac_0720	ncbi-geneid:8008686	2.3.1.35|2.3.1.1	56266
blc:Balac_0721	ncbi-geneid:8008687	2.7.2	53633
blc:Balac_0722	ncbi-geneid:8008688	2.6.1.11	53383
blc:Balac_0723	ncbi-geneid:8008689	2.1.3.3	53671
blc:Balac_0725	ncbi-geneid:8008691	6.3.4.5	69864|52402
blc:Balac_0726	ncbi-geneid:8008692	4.3.2.1	48557
blc:Balac_0727	ncbi-geneid:8008693	1.1.1.4|1.1.1.303	51735
blc:Balac_0729	ncbi-geneid:8008695	6.1.1.1	52374|55174
blc:Balac_0735	ncbi-geneid:8008701	2.7.1.23	111331
blc:Balac_0738	ncbi-geneid:8008704	4.2.3.1	53686
blc:Balac_0739	ncbi-geneid:8008705	1.2.1.41	53720
blc:Balac_0741	ncbi-geneid:8008707	2.7.7.18	52374
blc:Balac_0742	ncbi-geneid:8008708	2.7.6.1	53271
blc:Balac_0744	ncbi-geneid:8009583	2.7.7.23|2.3.1.157	53448|51161
blc:Balac_0746	ncbi-geneid:8008711	5.4.2.1
blc:Balac_0751	ncbi-geneid:8008714	5.4.2.1
blc:Balac_0754	ncbi-geneid:8008717	6.1.1.4	52374|50677|47323
blc:Balac_0757	ncbi-geneid:8008720	2.7.7.7	48019|52540
blc:Balac_0760	ncbi-geneid:8008723	2.3.1.128	55729
blc:Balac_0761	ncbi-geneid:8008724	3.4.24.57	53067
blc:Balac_0768	ncbi-geneid:8008729	1.1.1.41|1.1.1.42	53659
blc:Balac_0769	ncbi-geneid:8008730	1.1.1.205	51412
blc:Balac_0771	ncbi-geneid:8008732	6.2.1.3	56801
blc:Balac_0772	ncbi-geneid:8008733	3.5.1.88	56420
blc:Balac_0775	ncbi-geneid:8008736	2.7.4.22	53633
blc:Balac_0778	ncbi-geneid:8008739	2.1.1.-	102114
blc:Balac_0782	ncbi-geneid:8008743	4.1.3.-	51366
blc:Balac_0783	ncbi-geneid:8008744	3.5.4.19	141734
blc:Balac_0784	ncbi-geneid:8008745	4.1.3.27	56322
blc:Balac_0788	ncbi-geneid:8008749	4.2.1.20	53686|51366
blc:Balac_0789	ncbi-geneid:8008750	4.2.1.20	51366
blc:Balac_0791	ncbi-geneid:8008752	5.1.3.1	51366
blc:Balac_0792	ncbi-geneid:8008753	3.6.1.31	101386
blc:Balac_0793	ncbi-geneid:8008754	2.4.2.17	53850|54913
blc:Balac_0803	ncbi-geneid:8008764	3.1.3.18	56784
blc:Balac_0805	ncbi-geneid:8008766	3.6.4.-	52540
blc:Balac_0808	ncbi-geneid:8008769	2.7.7.9	53448
blc:Balac_0811	ncbi-geneid:8008771	5.4.99.12	55120|55174
blc:Balac_0814	ncbi-geneid:8008774	3.5.4.10|2.1.2.3	53927|52335
blc:Balac_0816	ncbi-geneid:8008776	6.2.1.5	52210|51735
blc:Balac_0817	ncbi-geneid:8008777	6.2.1.5	56059|52210
blc:Balac_0818	ncbi-geneid:8008778	2.4.2.7	53271
blc:Balac_0820	ncbi-geneid:8008780	3.6.1.-	52540|46785
blc:Balac_0822	ncbi-geneid:8008782	3.1.22.4	53098
blc:Balac_0824	ncbi-geneid:8008784	2.4.1.57	53756
blc:Balac_0827	ncbi-geneid:8008787	6.1.1.3	55681|55186|52954
blc:Balac_0842	ncbi-geneid:8008797	2.2.1.1	52518|52518|52922
blc:Balac_0843	ncbi-geneid:8008798	2.2.1.2	51569
blc:Balac_0845	ncbi-geneid:8008800	2.6.1.-	53383
blc:Balac_0847	ncbi-geneid:8008802	2.6.1.66|2.6.1.2	53383|47413
blc:Balac_0850	ncbi-geneid:8008805	5.3.1.1	51351
blc:Balac_0851	ncbi-geneid:8008806	2.7.2.3	53748
blc:Balac_0854	ncbi-geneid:8008809	1.1.1.25	51735|53223
blc:Balac_0863	ncbi-geneid:8008818	3.5.1.24	56235
blc:Balac_0865	ncbi-geneid:8008820	1.11.1.15	52833
blc:Balac_0866	ncbi-geneid:8008821	1.8.1.9	51905|52833|52833
blc:Balac_0870	ncbi-geneid:8008825	3.2.-.-	101478
blc:Balac_0874	ncbi-geneid:8008829	2.4.2.10	53271
blc:Balac_0875	ncbi-geneid:8008830	1.3.3.1	51395
blc:Balac_0877	ncbi-geneid:8008832	4.1.1.23	51366
blc:Balac_0878	ncbi-geneid:8008833	3.5.2.3	51556|51338
blc:Balac_0879	ncbi-geneid:8008834	2.1.3.2	54893|57825
blc:Balac_0880	ncbi-geneid:8008835	2.1.3.2	53671
blc:Balac_0882	ncbi-geneid:8008837	2.7.7.42	81301|81301|81593|81593
blc:Balac_0883	ncbi-geneid:8008838	1.5.1.20	51730
blc:Balac_0884	ncbi-geneid:8008839	2.1.1.14	51726|51726
blc:Balac_0885	ncbi-geneid:8008840	3.1.3.-
blc:Balac_0886	ncbi-geneid:8008841	2.1.1.36	53335
blc:Balac_0887	ncbi-geneid:8008842	3.6.3.34	52540
blc:Balac_0889	ncbi-geneid:8008844	1.11.1.15	52833
blc:Balac_0891	ncbi-geneid:8008846	1.4.1.13|1.4.1.14	51971|46548|51971
blc:Balac_0892	ncbi-geneid:8008847	1.4.1.13|1.4.1.14	51395|56235|69336
blc:Balac_0893	ncbi-geneid:8008848	1.3.99.22	102114
blc:Balac_0897	ncbi-geneid:8008852	2.6.1.42	56752
blc:Balac_0900	ncbi-geneid:8008855	1.6.1.2	52467
blc:Balac_0902	ncbi-geneid:8008857	1.6.1.2	52283|51735
blc:Balac_0903	ncbi-geneid:8008858	6.2.1.3	56801
blc:Balac_0909	ncbi-geneid:8008864	2.1.1.-	75217|88697
blc:Balac_0911	ncbi-geneid:8009594	2.1.1.-	75217|55315
blc:Balac_0913	ncbi-geneid:8008867	2.7.7.27	53448|51161
blc:Balac_0916	ncbi-geneid:8008870	2.8.1.7|4.4.1.16	53383
blc:Balac_0922	ncbi-geneid:8008876	6.3.4.2	52540|52317
blc:Balac_0933	ncbi-geneid:8008887	4.2.1.10	52304
blc:Balac_0934	ncbi-geneid:8008888	4.2.3.4|2.7.1.71	56796|52540
blc:Balac_0935	ncbi-geneid:8008889	4.2.3.5	103263
blc:Balac_0938	ncbi-geneid:8008892	3.1.-.-	53098
blc:Balac_0939	ncbi-geneid:8008893	6.1.1.7	55681|101353|55186|50447
blc:Balac_0942	ncbi-geneid:8008896	5.4.2.1
blc:Balac_0945	ncbi-geneid:8008899	3.6.4.12	52540
blc:Balac_0946	ncbi-geneid:8008900	2.4.2.22	53271
blc:Balac_0950	ncbi-geneid:8008904	4.4.1.8	53383
blc:Balac_0952	ncbi-geneid:8008906	3.2.1.1	51445
blc:Balac_0959	ncbi-geneid:8008913	3.5.4.4	51556
blc:Balac_0961	ncbi-geneid:8008915	4.1.3.-	48600
blc:Balac_0970	ncbi-geneid:8008924	6.3.5.2	52402|52317|54810
blc:Balac_0971	ncbi-geneid:8008925	4.2.1.22|4.1.2.22	52518|52518
blc:Balac_0972	ncbi-geneid:8008926	2.3.1.8	53659
blc:Balac_0973	ncbi-geneid:8008927	2.7.2.1	53067|53067
blc:Balac_0974	ncbi-geneid:8008928	2.5.1.19	55205
blc:Balac_0977	ncbi-geneid:8008930	3.2.1.-	51445|81296|51011
blc:Balac_0980	ncbi-geneid:8008933	2.7.7.7	56672|88723|47807|53098
blc:Balac_0982	ncbi-geneid:8008935	3.6.1.13	55811
blc:Balac_0984	ncbi-geneid:8009596	2.7.1.40	51621|52935|50800
blc:Balac_0987	ncbi-geneid:8008939	2.7.1.24	52540
blc:Balac_0989	ncbi-geneid:8008941	1.5.1.5|3.5.4.9	51735|53223
blc:Balac_0993	ncbi-geneid:8008945	4.6.1.12	69765
blc:Balac_0995	ncbi-geneid:8008947	2.4.1.18	51445|51011|81296|81296
blc:Balac_1010	ncbi-geneid:8008962	5.2.1.8	54534
blc:Balac_1011	ncbi-geneid:8008963	4.3.1.17	143548
blc:Balac_1014	ncbi-geneid:8009597	3.6.1.11|3.6.1.40	53067|53067
blc:Balac_1017	ncbi-geneid:8008968	4.2.1.11	51604|54826
blc:Balac_1021	ncbi-geneid:8008972	3.6.4.-	52540|52540|52540|143517|141259|52540
blc:Balac_1022	ncbi-geneid:8008973	3.1.1.29	53178
blc:Balac_1023	ncbi-geneid:8008974	2.3.1.183	55729
blc:Balac_1025	ncbi-geneid:8008976	3.2.1.52	51445
blc:Balac_1034	ncbi-geneid:8008985	4.3.1.1	48557
blc:Balac_1038	ncbi-geneid:8008989	1.1.1.49	55347|51735
blc:Balac_1040	ncbi-geneid:8008991	3.1.1.31	100950
blc:Balac_1041	ncbi-geneid:8008992	1.1.1.44	48179|51735
blc:Balac_1042	ncbi-geneid:8008993	3.4.13.21	52317
blc:Balac_1044	ncbi-geneid:8008995	1.8.4.11|1.8.4.12	55068|51316
blc:Balac_1045	ncbi-geneid:8008996	3.6.3.4	56784|81653|81665|49503|47240
blc:Balac_1054	ncbi-geneid:8009005	1.5.1.2	48179|51735
blc:Balac_1063	ncbi-geneid:8009014	2.5.1.49	53383
blc:Balac_1064	ncbi-geneid:8009015	2.7.1.35	53613
blc:Balac_1068	ncbi-geneid:8009019	1.3.99.1	51905|56425|46977
blc:Balac_1069	ncbi-geneid:8009020	1.3.99.1	46548|54292
blc:Balac_1073	ncbi-geneid:8009024	4.4.1.8	53383
blc:Balac_1077	ncbi-geneid:8009026	3.4.21.92	52096
blc:Balac_1078	ncbi-geneid:8009027	3.4.21.92	52096
blc:Balac_1081	ncbi-geneid:8009030	3.1.13.5	53098|47819
blc:Balac_1082	ncbi-geneid:8009031	1.97.1.4	102114
blc:Balac_1083	ncbi-geneid:8009032	2.3.1.54	51998
blc:Balac_1085	ncbi-geneid:8009034	6.3.5.1	52402|56317
blc:Balac_1090	ncbi-geneid:8009039	5.2.1.8	50891
blc:Balac_1091	ncbi-geneid:8009040	2.7.6.5	109604|81301|81271|55021
blc:Balac_1092	ncbi-geneid:8009041	3.6.1.23	51283
blc:Balac_1096	ncbi-geneid:8009045	5.99.1.3	56719|101904
blc:Balac_1098	ncbi-geneid:8009047	3.6.4.-	52540
blc:Balac_1102	ncbi-geneid:8009051	5.99.1.3	56719|55874|54211
blc:Balac_1105	ncbi-geneid:8009054	2.5.1.1|2.5.1.10|2.5.1.29	48576
blc:Balac_1106	ncbi-geneid:8009055	2.7.11.1	56112
blc:Balac_1107	ncbi-geneid:8009056	2.3.1.51	69593
blc:Balac_1109	ncbi-geneid:8009058	2.4.2.18	52418|47648
blc:Balac_1120	ncbi-geneid:8009069	2.5.1.75	52540
blc:Balac_1124	ncbi-geneid:8009073	1.3.1.26	51735
blc:Balac_1132	ncbi-geneid:8009081	2.3.1.79	51161
blc:Balac_1134	ncbi-geneid:8009083	4.2.1.3	53732|52016
blc:Balac_1135	ncbi-geneid:8009084	3.6.3.-	81665|56784|81653
blc:Balac_1137	ncbi-geneid:8009086	2.1.1.-	53335|50249
blc:Balac_1140	ncbi-geneid:8009089	3.1.11.2	56219
blc:Balac_1150	ncbi-geneid:8009099	1.3.1.12	51735|48179
blc:Balac_1151	ncbi-geneid:8009100	4.2.1.51	53850|53850|55021
blc:Balac_1161	ncbi-geneid:8009110	2.7.6.2	63999|63862
blc:Balac_1162	ncbi-geneid:8009111	1.2.1.12	51735|55347
blc:Balac_1168	ncbi-geneid:8009117	6.3.2.13	53623|53244
blc:Balac_1170	ncbi-geneid:8009119	6.3.2.12|6.3.2.17	53623|53244
blc:Balac_1174	ncbi-geneid:8009123	3.4.11.9	55920|53092
blc:Balac_1177	ncbi-geneid:8009126	2.7.1.4	53613
blc:Balac_1178	ncbi-geneid:8009127	3.1.-.-	69500
blc:Balac_1197	ncbi-geneid:8009146	6.3.2.8	53623|53244|51984
blc:Balac_1198	ncbi-geneid:8009147	2.4.1.227	53756
blc:Balac_1200	ncbi-geneid:8009149	6.3.2.9	53623|53244|51984
blc:Balac_1202	ncbi-geneid:8009151	6.3.2.10	53623|63418|53244
blc:Balac_1204	ncbi-geneid:8009153	2.4.1.129	56601|56519
blc:Balac_1206	ncbi-geneid:8009155	2.1.1.-	53335|81799
blc:Balac_1209	ncbi-geneid:8009158	1.1.1.95	51735|52283|55021
blc:Balac_1212	ncbi-geneid:8009161	3.4.21.88	51306|46785
blc:Balac_1214	ncbi-geneid:8009163	1.1.1.27	56327|51735
blc:Balac_1217	ncbi-geneid:8009166	3.6.4.13	52540
blc:Balac_1218	ncbi-geneid:8009167	6.3.1.2	55931|54368
blc:Balac_1220	ncbi-geneid:8009169	5.3.1.16|5.3.1.24	51366
blc:Balac_1221	ncbi-geneid:8009170	2.4.2.-	52317
blc:Balac_1223	ncbi-geneid:8009172	4.2.1.19	54211|54211
blc:Balac_1224	ncbi-geneid:8009173	2.6.1.9	53383
blc:Balac_1225	ncbi-geneid:8009174	1.1.1.23	53720
blc:Balac_1226	ncbi-geneid:8009175	2.7.7.7	89550
blc:Balac_1228	ncbi-geneid:8009177	5.4.99.12	55120|55174
blc:Balac_1235	ncbi-geneid:8009184	6.1.1.14	55681|52954
blc:Balac_1236	ncbi-geneid:8009185	2.7.1.50	53613
blc:Balac_1237	ncbi-geneid:8009186	2.7.1.49|2.7.4.7|2.5.1.3	53613|51391
blc:Balac_1241	ncbi-geneid:8009190	3.2.1.26	75005|49899
blc:Balac_1246	ncbi-geneid:8009195	2.5.1.31	64005
blc:Balac_1249	ncbi-geneid:8009198	1.17.7.1	56014|51717
blc:Balac_1250	ncbi-geneid:8009199	1.1.1.267	55347|51735|69055
blc:Balac_1257	ncbi-geneid:8009205	3.6.4.12	52540
blc:Balac_1262	ncbi-geneid:8009210	5.1.1.7	54506|54506
blc:Balac_1263	ncbi-geneid:8009211	5.1.1.3	53681|53681
blc:Balac_1270	ncbi-geneid:8009218	2.6.1.-	53383
blc:Balac_1274	ncbi-geneid:8009222	1.1.1.169	48179|51735
blc:Balac_1276	ncbi-geneid:8009224	2.7.7.7
blc:Balac_1291	ncbi-geneid:8009234	6.1.1.5	52374|47323|50677
blc:Balac_1300	ncbi-geneid:8009243	3.1.-.-	52980
blc:Balac_1309	ncbi-geneid:8009252	6.3.2.2	55931
blc:Balac_1314	ncbi-geneid:8009257	1.97.1.4	102114
blc:Balac_1315	ncbi-geneid:8009258	1.17.4.2	51998
blc:Balac_1317	ncbi-geneid:8009260	3.1.11.6	116842
blc:Balac_1322	ncbi-geneid:8009264	3.1.-.-	52980
blc:Balac_1325	ncbi-geneid:8009267	3.5.1.88	56420
blc:Balac_1326	ncbi-geneid:8009268	5.4.2.10	53738|53738|53738|55957
blc:Balac_1327	ncbi-geneid:8009269	3.4.11.2	55486|63737
blc:Balac_1328	ncbi-geneid:8009270	3.1.-.-	56281
blc:Balac_1329	ncbi-geneid:8009271	4.2.1.52	51569
blc:Balac_1330	ncbi-geneid:8009272	1.3.1.26	55347|51735
blc:Balac_1333	ncbi-geneid:8009275	3.6.4.12	52540
blc:Balac_1337	ncbi-geneid:8009279	3.6.3.-	52540
blc:Balac_1342	ncbi-geneid:8009284	2.7.7.6	64484
blc:Balac_1343	ncbi-geneid:8009285	2.7.7.6	64484
blc:Balac_1345	ncbi-geneid:8009287	3.2.2.-	48150
blc:Balac_1346	ncbi-geneid:8009288	2.1.1.-	75217
blc:Balac_1351	ncbi-geneid:8009293	2.7.1.6	54211|55060
blc:Balac_1352	ncbi-geneid:8009294	2.7.7.12	54197|54197
blc:Balac_1354	ncbi-geneid:8009296	2.4.1.83	53448
blc:Balac_1355	ncbi-geneid:8009297	1.3.3.1	51395
blc:Balac_1362	ncbi-geneid:8009304	1.1.1.85	53659
blc:Balac_1363	ncbi-geneid:8009305	3.4.21.83	50993|53474
blc:Balac_1366	ncbi-geneid:8009308	3.6.1.22	55811
blc:Balac_1376	ncbi-geneid:8009318	2.7.7.24	53448
blc:Balac_1377	ncbi-geneid:8009319	1.1.1.133|5.1.3.13	51735|51182
blc:Balac_1378	ncbi-geneid:8009320	4.2.1.46	51735
blc:Balac_1386	ncbi-geneid:8009328	2.4.1.-	53448
blc:Balac_1388	ncbi-geneid:8009330	1.1.1.22	51735|48179|52413
blc:Balac_1397	ncbi-geneid:8009339	4.-.-.-	51366
blc:Balac_1398	ncbi-geneid:8009340	2.6.-.-	52317
blc:Balac_1403	ncbi-geneid:8009345	2.4.1.-	53448
blc:Balac_1406	ncbi-geneid:8009348	6.2.1.3	56801
blc:Balac_1408	ncbi-geneid:8009350	3.1.3.48	52788
blc:Balac_1414	ncbi-geneid:8009356	2.7.1.39	54211|55060
blc:Balac_1415	ncbi-geneid:8009357	1.1.1.3	55347|51735|55021
blc:Balac_1416	ncbi-geneid:8009358	4.1.1.20	50621|51419|51419
blc:Balac_1417	ncbi-geneid:8009359	6.1.1.19	52374|47323|55190
blc:Balac_1418	ncbi-geneid:8009360	3.2.1.45	51445
blc:Balac_1426	ncbi-geneid:8009367	5.2.1.8	54534
blc:Balac_1428	ncbi-geneid:8009369	3.6.3.14	51344
blc:Balac_1429	ncbi-geneid:8009370	3.6.3.14	52540|47917|50615
blc:Balac_1430	ncbi-geneid:8009371	3.6.3.14	52943
blc:Balac_1431	ncbi-geneid:8009372	3.6.3.14	52540|47917|50615
blc:Balac_1433	ncbi-geneid:8009374	3.6.3.14	81573
blc:Balac_1434	ncbi-geneid:8009375	3.6.3.14	81333
blc:Balac_1435	ncbi-geneid:8009376	3.6.3.14	81336
blc:Balac_1436	ncbi-geneid:8009377	2.3.1.46	52317
blc:Balac_1438	ncbi-geneid:8009379	3.2.2.1	53590
blc:Balac_1449	ncbi-geneid:8009389	2.8.3.16	89796
blc:Balac_1453	ncbi-geneid:8009393	4.1.1.8	52467|52518|52518
blc:Balac_1459	ncbi-geneid:8009399	3.6.1.1	50324
blc:Balac_1462	ncbi-geneid:8009402	4.2.99.18	48150
blc:Balac_1465	ncbi-geneid:8009405	6.1.1.9	52374|47323|50677
blc:Balac_1467	ncbi-geneid:8009407	5.4.99.5	48600
blc:Balac_1473	ncbi-geneid:8009413	6.3.5.6|6.3.5.7	55931|89095
blc:Balac_1474	ncbi-geneid:8009414	6.3.5.6|6.3.5.7	75304
blc:Balac_1475	ncbi-geneid:8009415	6.3.5.6|6.3.5.7	141000
blc:Balac_1488	ncbi-geneid:8009428	6.1.1.17	52374
blc:Balac_1500	ncbi-geneid:8009439	2.7.6.1	53271
blc:Balac_1501	ncbi-geneid:8009440	2.7.1.15	53613
blc:Balac_1508	ncbi-geneid:8009612	5.4.99.9	51971|54373
blc:Balac_1536	ncbi-geneid:8009471	3.1.21.-	51556
blc:Balac_1537	ncbi-geneid:8009472	3.2.1.22	51445
blc:Balac_1542	ncbi-geneid:8009476	6.1.1.10	52374|47323|57770
blc:Balac_1551	ncbi-geneid:8009484	3.2.1.21	51445|52279
blc:Balac_1562	ncbi-geneid:8009495	3.2.1.41	51445|81296
blc:Balac_1566	ncbi-geneid:8009499	5.4.99.16	51445|51011
blc:Balac_1567	ncbi-geneid:8009500	2.4.1.25	51445
blc:Balac_1573	ncbi-geneid:8009506	3.2.1.20	51445
blc:Balac_1574	ncbi-geneid:8009507	5.4.2.1
blc:Balac_1576	ncbi-geneid:8009509	1.-.-.-	55469
blc:Balac_1591	ncbi-geneid:8009518	3.5.1.-	52467
blc:Balac_1592	ncbi-geneid:8009519	4.3.1.19	53686
blc:Balac_1593	ncbi-geneid:8009520	3.2.1.10	51445|51011
blc:Balac_1601	ncbi-geneid:8009528	3.2.1.22	51445
blc:Balac_1606	ncbi-geneid:8009533	3.5.4.13	51283
blc:Balac_1608	ncbi-geneid:8009535	2.1.1.-	75217|55315
blc:Balac_1616	ncbi-geneid:8009542	2.1.1.182	53335
blc:Balac_1617	ncbi-geneid:8009543	2.7.1.148	54211|55060
blc:Balac_1619	ncbi-geneid:8009545	2.7.7.19	81891|81301
blc:Balac_1623	ncbi-geneid:8009549	1.8.1.9	51905
blc:Balac_1626	ncbi-geneid:8009552	2.1.1.170	53335
blc:Balac_1630	ncbi-geneid:8009556	3.1.26.5	54211
