# Supplementary material for: Tracing the Repertoire of Promiscuous Enzymes along the Metabolic Pathways in Archaeal Organisms
Source: Life (Basel). 2017 Jul 13;7(3):30. doi: 10.3390/life7030030 (PMC5617955; doi:10.3390/life7030030)
Supplement: Supplementary file 1 [file life-07-00030-s001.zip › Table_S2/bli.txt]

KEGGID	NCBIGI	ECs	SFamilyID
bli:BL00077	ncbi-geneid:3028818	2.7.7.7	55979|55979|55979
bli:BL00081	ncbi-geneid:3029557	5.99.1.3	56719|55874|54211
bli:BL00082	ncbi-geneid:3030508	5.99.1.3	56719|101904
bli:BL02350	ncbi-geneid:3029344	1.1.1.205	51412|51412
bli:BL02352	ncbi-geneid:3029420	3.4.16.4	56601|69189
bli:BL02353	ncbi-geneid:3028791	4.-.-.-	51366
bli:BL02354	ncbi-geneid:3029321	2.6.-.-	52317
bli:BL02355	ncbi-geneid:3028243	6.1.1.11	55681|46589
bli:BL02363	ncbi-geneid:3029457	2.7.1.31	110738
bli:BL02357	ncbi-geneid:3029518	2.7.7.7	52540|48019
bli:BL02509	ncbi-geneid:3028185	2.7.4.9	52540
bli:BL00541	ncbi-geneid:3027465	2.7.7.7	52540
bli:BL00533	ncbi-geneid:3029273	6.1.1.10	52374|47323|50249
bli:BL00532	ncbi-geneid:3028957	3.1.21.-	51556
bli:BL00530	ncbi-geneid:3029026	3.1.26.8	110455
bli:BL00529	ncbi-geneid:3028653	2.1.1.182	53335
bli:BL00525	ncbi-geneid:3027307	2.7.1.148	54211|55060
bli:BL00520	ncbi-geneid:3028080	2.7.7.23|2.3.1.157	53448|51161
bli:BL00519	ncbi-geneid:3027285	2.7.6.1	53271
bli:BL00517	ncbi-geneid:3027753	3.1.1.29	53178
bli:BL00515	ncbi-geneid:3027284	3.6.4.-	52540|52540|52540|143517|52540|141259
bli:BL00506	ncbi-geneid:3029251	3.1.3.16	81606
bli:BL00504	ncbi-geneid:3028556	2.7.11.1	56112
bli:BL00503	ncbi-geneid:3029360	6.3.4.-	52402|56037|82829
bli:BL05003	ncbi-geneid:3027769	2.4.2.8	53271
bli:BL00852	ncbi-geneid:3027764	3.4.24.-	52540|140990
bli:BL00853	ncbi-geneid:3027839	2.7.1.33
bli:BL00857	ncbi-geneid:3027530	2.5.1.47	53686
bli:BL00858	ncbi-geneid:3028309	2.6.1.85	56322
bli:BL00859	ncbi-geneid:3029017	2.6.1.85	52317
bli:BL00860	ncbi-geneid:3027640	4.1.3.38	56752
bli:BL00861	ncbi-geneid:3028455	2.5.1.15	51717
bli:BL00862	ncbi-geneid:3027892	4.1.2.25	55620
bli:BL05004	ncbi-geneid:3029145	2.7.6.3	55083
bli:BL03312	ncbi-geneid:3028123	6.1.1.6	55681|50249
bli:BL03260	ncbi-geneid:3029412	2.7.3.-	55931
bli:BL03265	ncbi-geneid:3028811	2.7.7.60	53448
bli:BL03266	ncbi-geneid:3028340	4.6.1.12	69765
bli:BL03267	ncbi-geneid:3027316	6.1.1.24	52374|48163
bli:BL03268	ncbi-geneid:3028219	2.3.1.30	51161
bli:BL03269	ncbi-geneid:3028867	6.1.1.16	52374|47323
bli:BL03271	ncbi-geneid:3028808	2.1.1.-	75217|55315
bli:BL02799	ncbi-geneid:3028909	2.1.1.172	53335
bli:BL02798	ncbi-geneid:3028434	2.7.7.6	64484
bli:BL02626	ncbi-geneid:3028827	2.7.7.6	64484
bli:BL01030	ncbi-geneid:3029349	2.7.4.3	52540
bli:BL01029	ncbi-geneid:3027767	3.4.11.18	55920
bli:BL01025	ncbi-geneid:3028074	2.7.7.6	56553|55257|47789
bli:BL01020	ncbi-geneid:3029093	5.4.99.12	55120
bli:BL01016	ncbi-geneid:3028584	3.5.1.28	53187
bli:BL02716	ncbi-geneid:3027354	3.2.1.52	51445|52279
bli:BL02718	ncbi-geneid:3027492	2.7.1.69	55604
bli:BL02720	ncbi-geneid:3027350	4.2.-.-	53697
bli:BL02698	ncbi-geneid:3029263	3.5.3.1	52768
bli:BL02703	ncbi-geneid:3028093	5.4.2.10	53738|53738|55957|53738
bli:BL02704	ncbi-geneid:3029128	2.6.1.16	53697|56235
bli:BL02710	ncbi-geneid:3029103	2.7.7.-	81631|81301
bli:BL02712	ncbi-geneid:3028638	3.8.1.2	56784
bli:BL00910	ncbi-geneid:3028775	2.7.13.3	55874|103190|55890|55785
bli:BL00136	ncbi-geneid:3029121	6.1.1.3	55681|55186|52954|81271
bli:BL00169	ncbi-geneid:3028986	1.1.-.-	56796
bli:BL01781	ncbi-geneid:3027910	2.1.1.10	82282
bli:BL01637	ncbi-geneid:3029039	2.7.1.69	55604
bli:BL01786	ncbi-geneid:3027975	3.5.1.2	56601
bli:BL01640	ncbi-geneid:3027386	2.7.13.3	55874
bli:BL01787	ncbi-geneid:3029002	2.3.1.128	55729
bli:BL01642	ncbi-geneid:3027611	3.5.2.6	56601
bli:BL01643	ncbi-geneid:3027455	3.1.3.1	56300
bli:BL01645	ncbi-geneid:3028847	4.2.1.41	51569
bli:BL01646	ncbi-geneid:3028054	1.2.1.3	53720
bli:BL01649	ncbi-geneid:3028850	4.2.1.40	51604|54826
bli:BL01678	ncbi-geneid:3029350	1.1.1.100	51735
bli:BL01796	ncbi-geneid:3029043	3.4.24.-	55486
bli:BL01799	ncbi-geneid:3027290	1.1.3.15	56176|55103
bli:BL01800	ncbi-geneid:3027495	2.7.1.69	52794
bli:BL01801	ncbi-geneid:3029237	2.7.1.69	46973
bli:BL01803	ncbi-geneid:3029320	3.2.1.86	56327|51735
bli:BL01685	ncbi-geneid:3027570	3.2.1.14	51445|54556|49265|51055
bli:BL01804	ncbi-geneid:3028461	3.4.21.19	50494
bli:BL01687	ncbi-geneid:3027438	1.1.1.47	51735
bli:BL01805	ncbi-geneid:3028122	2.8.1.1|2.8.1.2	52821|52821
bli:BL01703	ncbi-geneid:3029440	1.1.1.27	56327|51735
bli:BL01706	ncbi-geneid:3028255	6.3.1.5	52402
bli:BL01707	ncbi-geneid:3029308	2.7.1.71	52540
bli:BL01709	ncbi-geneid:3028778	1.5.99.8	51730
bli:BL01710	ncbi-geneid:3027308	1.5.1.12	53720
bli:BL01713	ncbi-geneid:3031566	3.1.1.41	53474
bli:BL01718	ncbi-geneid:3029759	3.2.1.21	51445
bli:BL01719	ncbi-geneid:3029766	2.7.11.1	56112
bli:BL01720	ncbi-geneid:3029849	3.5.2.14	53067
bli:BL01729	ncbi-geneid:3029686	3.1.2.-	53474
bli:BL01825	ncbi-geneid:3029695	2.7.8.-	56214|56214
bli:BL01827	ncbi-geneid:3029730	3.6.3.21	52540
bli:BL01737	ncbi-geneid:3029826	2.6.1.13	53383
bli:BL01739	ncbi-geneid:3029661	3.5.3.1	52768
bli:BL01740	ncbi-geneid:3029647	4.1.1.-	52507
bli:BL01744	ncbi-geneid:3029582	2.7.13.3	55874|158472
bli:BL01749	ncbi-geneid:3029604	3.2.1.23	51445|52317
bli:BL01844	ncbi-geneid:3029606	3.1.3.8	50956
bli:BL01851	ncbi-geneid:3029916	2.7.2.4	53633|55021|55021
bli:BL01759	ncbi-geneid:3029929	3.6.3.34	52540
bli:BL01762	ncbi-geneid:3029993	2.6.1.19|2.6.1.22	53383
bli:BL01765	ncbi-geneid:3029999	1.2.1.16	53720
bli:BL01767	ncbi-geneid:3030069	1.7.1.4	51905|51905|56014|55124
bli:BL01768	ncbi-geneid:3030074	1.7.99.4	53706|50692
bli:BL01769	ncbi-geneid:3030075	1.7.1.4	56014|51905|51905|55124
bli:BL01770	ncbi-geneid:3030076	1.7.1.4	50022
bli:BL01771	ncbi-geneid:3030084	2.1.1.107|4.2.1.75	53790|69618
bli:BL01775	ncbi-geneid:3030117	2.7.1.69	52794
bli:BL01777	ncbi-geneid:3030121	2.2.1.1	52518
bli:BL05028	ncbi-geneid:3030122	2.2.1.1	52518|52922
bli:BL02815	ncbi-geneid:3030175	1.1.1.17	51735|48179
bli:BL02817	ncbi-geneid:3030184	1.-.-.-	51735
bli:BL02823	ncbi-geneid:3030214	5.99.1.2	56712
bli:BL00146	ncbi-geneid:3030248	1.2.3.3	52518|52467|52518
bli:BL02922	ncbi-geneid:3030290	4.3.1.1	48557
bli:BL02193	ncbi-geneid:3030394	6.3.2.4	56059|52440
bli:BL02194	ncbi-geneid:3030395	6.3.2.10	53623|53244|63418
bli:BL02201	ncbi-geneid:3030423	5.1.1.1	51419|50621
bli:BL02207	ncbi-geneid:3030460	2.7.11.1	55874
bli:BL02209	ncbi-geneid:3030466	3.1.3.3	81606
bli:BL02695	ncbi-geneid:3030570	3.5.3.1	52768
bli:BL00841	ncbi-geneid:3030714	2.7.4.16	55326|56042
bli:BL00843	ncbi-geneid:3030720	3.4.-.-	53067|53067
bli:BL00844	ncbi-geneid:3030726	2.3.1.128	55729
bli:BL00845	ncbi-geneid:3030735	3.4.24.57	53067|53067
bli:BL01065	ncbi-geneid:3030850	2.7.9.2	56059|52009
bli:BL01061	ncbi-geneid:3030872	1.-.-.-	51735
bli:BL01300	ncbi-geneid:3030876	3.1.1.1	53474
bli:BL00499	ncbi-geneid:3031010	3.2.1.1	51445|51011
bli:BL00492	ncbi-geneid:3031033	2.4.1.8	48208|74650
bli:BL00491	ncbi-geneid:3031032	3.2.1.10	51445|51011
bli:BL00490	ncbi-geneid:3031035	5.4.2.6	56784
bli:BL00484	ncbi-geneid:3031036	6.1.1.1	52374|55174
bli:BL00487	ncbi-geneid:3031062	3.4.21.89	51306
bli:BL01189	ncbi-geneid:3031094	3.6.3.-	52540
bli:BL00920	ncbi-geneid:3031104	6.3.5.2	52402|52317|54810
bli:BL01476	ncbi-geneid:3031114	5.4.99.18	52255
bli:BL01477	ncbi-geneid:3031116	6.3.4.18	56059|52440|51246
bli:BL01478	ncbi-geneid:3031117	4.3.2.2	48557
bli:BL01479	ncbi-geneid:3031143	6.3.2.6	56104
bli:BL01480	ncbi-geneid:3031146	6.3.5.3	82697
bli:BL01481	ncbi-geneid:3031149	6.3.5.3	52317
bli:BL01482	ncbi-geneid:3031158	6.3.5.3	55326|56042|55326|56042
bli:BL01483	ncbi-geneid:3031167	2.4.2.14	53271|56235
bli:BL01484	ncbi-geneid:3031170	6.3.3.1	56042|55326
bli:BL01485	ncbi-geneid:3031173	2.1.2.2	53328
bli:BL01486	ncbi-geneid:3031180	2.1.2.3|3.5.4.10	53927|52335
bli:BL01487	ncbi-geneid:3031181	6.3.4.13	56059|52440|51246
bli:BL01488	ncbi-geneid:3031195	1.14.-.-	48264
bli:BL01492	ncbi-geneid:3031221	3.5.4.2	51338|51556
bli:BL00587	ncbi-geneid:3031237	2.5.1.-	51395
bli:BL00588	ncbi-geneid:3031243	3.6.4.12	52540
bli:BL00589	ncbi-geneid:3031245	6.5.1.2
bli:BL00599	ncbi-geneid:3031290	3.5.99.6	100950
bli:BL00600	ncbi-geneid:3031303	6.3.5.6|6.3.5.7	141000
bli:BL00601	ncbi-geneid:3031305	6.3.5.6|6.3.5.7	75304
bli:BL00602	ncbi-geneid:3031310	6.3.5.6|6.3.5.7	55931|89095
bli:BL02628	ncbi-geneid:3031355	2.3.1.128	55729
bli:BL02627	ncbi-geneid:3031357	3.2.2.1	53590
bli:BL02629	ncbi-geneid:3031352	2.1.1.-	53335|50249
bli:BL02330	ncbi-geneid:3031362	2.1.1.72	53335
bli:BL02331	ncbi-geneid:3031364	3.1.21.3	116734|116734
bli:BL02332	ncbi-geneid:3031376	3.1.21.3	52540|52540
bli:BL02334	ncbi-geneid:3031383	2.7.1.69	51261|55604
bli:BL02335	ncbi-geneid:3031385	3.2.1.86	51445
bli:BL02337	ncbi-geneid:3031389	3.1.-.-	48452
bli:BL02341	ncbi-geneid:3031436	1.2.1.3	53720
bli:BL00953	ncbi-geneid:3031525	2.6.1.62	53383
bli:BL00954	ncbi-geneid:3029552	2.3.1.47	53383
bli:BL00955	ncbi-geneid:3029556	6.3.3.3	52540
bli:BL00956	ncbi-geneid:3029555	2.8.1.6	102114
bli:BL00957	ncbi-geneid:3029567	1.14.-.-	48264
bli:BL03064	ncbi-geneid:3029586	1.14.13.39	56512
bli:BL03100	ncbi-geneid:3029590	3.6.1.7	54975
bli:BL03102	ncbi-geneid:3029596	3.4.11.18	55920
bli:BL03068	ncbi-geneid:3029601	2.7.1.69	55604
bli:BL03069	ncbi-geneid:3029603	3.2.1.93	51445|51011
bli:BL03079	ncbi-geneid:3029621	1.-.-.-	55469
bli:BL03110	ncbi-geneid:3029622	3.1.4.16|3.1.3.6	56300|56300|55816|55816
bli:BL03081	ncbi-geneid:3029627	3.1.3.48	52788
bli:BL03088	ncbi-geneid:3029640	3.-.-.-	88713
bli:BL03089	ncbi-geneid:3029641	1.1.1.6	56796
bli:BL03090	ncbi-geneid:3029644	3.2.2.21	48150
bli:BL03091	ncbi-geneid:3029653	2.1.1.-	53335|50249
bli:BL00914	ncbi-geneid:3029648	2.7.1.69	55604
bli:BL03012	ncbi-geneid:3029664	1.2.4.1	52518
bli:BL03013	ncbi-geneid:3029665	1.2.4.1	52518|52922
bli:BL03014	ncbi-geneid:3029672	2.3.1.12	52777|51230|47005
bli:BL03015	ncbi-geneid:3029668	1.8.1.4	51905|55424
bli:BL03017	ncbi-geneid:3029671	3.2.1.122	56327|51735
bli:BL03019	ncbi-geneid:3029674	2.7.1.69	55604
bli:BL03023	ncbi-geneid:3029684	3.2.1.37	75005|49899
bli:BL03028	ncbi-geneid:3029705	2.3.2.3	55729
bli:BL03038	ncbi-geneid:3029716	3.2.2.-	48150|55811
bli:BL03039	ncbi-geneid:3029720	1.3.1.-	51735
bli:BL03043	ncbi-geneid:3029725	3.6.3.-	52540|90123
bli:BL03060	ncbi-geneid:3029738	5.4.3.8	53383
bli:BL05074	ncbi-geneid:3029736	1.11.1.15	52833
bli:BL01908	ncbi-geneid:3029836	3.1.-.-	48452
bli:BL00001	ncbi-geneid:3029790	4.2.1.10	51569
bli:BL05083	ncbi-geneid:3029802	1.14.14.5	51679
bli:BL03194	ncbi-geneid:3029823	2.1.1.-	75217
bli:BL03158	ncbi-geneid:3029872	5.4.99.12	55120
bli:BL02903	ncbi-geneid:3029876	2.7.1.30	53067|53067
bli:BL02902	ncbi-geneid:3029879	1.1.5.3	51905|54373
bli:BL02901	ncbi-geneid:3029881	5.4.2.2|5.4.2.8	53738|53738|53738|55957
bli:BL02898	ncbi-geneid:3029883	2.7.13.3	55781|55874
bli:BL02894	ncbi-geneid:3029896	1.14.12.17	46458|52343|63380
bli:BL02891	ncbi-geneid:3029901	2.3.3.1	48256
bli:BL02889	ncbi-geneid:3029903	1.-.-.-	51735
bli:BL02879	ncbi-geneid:3029936	3.5.1.28	53187
bli:BL02843	ncbi-geneid:3029940	3.1.4.46	51695
bli:BL02876	ncbi-geneid:3029946	3.5.1.-	52467
bli:BL02875	ncbi-geneid:3029953	2.6.1.21	56752
bli:BL02869	ncbi-geneid:3029986	1.3.99.22	102114
bli:BL02868	ncbi-geneid:3029988	4.2.1.17	52096
bli:BL02827	ncbi-geneid:3029998	5.2.1.8	54534|109998
bli:BL05093	ncbi-geneid:3030009	2.6.1.52	53383
bli:BL01072	ncbi-geneid:3030020	4.1.1.37	51726
bli:BL01073	ncbi-geneid:3030021	4.99.1.1	53800
bli:BL01074	ncbi-geneid:3030023	1.3.3.4	51905|54373
bli:BL01107	ncbi-geneid:3030028	2.3.1.180	53901
bli:BL01079	ncbi-geneid:3030032	2.7.7.63	55681|82649
bli:BL01080	ncbi-geneid:3030033	6.2.1.3	56801
bli:BL01111	ncbi-geneid:3030041	3.4.21.62	52743|54897
bli:BL01113	ncbi-geneid:3030046	5.4.2.1
bli:BL01092	ncbi-geneid:3030056	3.4.21.89	51306
bli:BL01118	ncbi-geneid:3030057	3.4.21.-	52743|54897
bli:BL01094	ncbi-geneid:3030063	3.5.2.5	51556|51338
bli:BL01095	ncbi-geneid:3030066	3.5.3.9	53187|55031
bli:BL01096	ncbi-geneid:3030068	3.5.3.-	51182
bli:BL01097	ncbi-geneid:3030071	1.1.1.154	89733
bli:BL01098	ncbi-geneid:3030070	1.1.1.154	89733
bli:BL01102	ncbi-geneid:3030083	2.7.2.2	53633
bli:BL01363	ncbi-geneid:3030090	3.1.-.-	48452
bli:BL01356	ncbi-geneid:3030100	3.2.1.22	56327|51735
bli:BL01325	ncbi-geneid:3030106	6.2.1.3	56801
bli:BL01322	ncbi-geneid:3030113	2.7.3.-	55874|47384|158472
bli:BL01344	ncbi-geneid:3030147	3.6.1.-	52540|50249
bli:BL01342	ncbi-geneid:3030152	6.3.5.4	52402|56235
bli:BL01338	ncbi-geneid:3030163	1.1.1.18	51735|55347
bli:BL01336	ncbi-geneid:3030165	2.6.1.76	53383
bli:BL01335	ncbi-geneid:3030166	4.1.1.86	53383
bli:BL01308	ncbi-geneid:3030176	2.1.1.13	82282|56507|51717|52242|47644
bli:BL01307	ncbi-geneid:3030177	2.1.1.10	82282|51730
bli:BL05105	ncbi-geneid:3030188	1.7.1.7	51412
bli:BL03241	ncbi-geneid:3030195	1.2.1	55347|51735
bli:BL03242	ncbi-geneid:3030196	2.3.1.35|2.3.1.1	56266
bli:BL03243	ncbi-geneid:3030197	2.7.2	53633
bli:BL03244	ncbi-geneid:3030199	2.6.1.11	53383
bli:BL03245	ncbi-geneid:3030202	6.3.5.5	52317|52021
bli:BL03246	ncbi-geneid:3030203	6.3.5.5	56059|56059|52440|48108|52440
bli:BL03247	ncbi-geneid:3030204	2.1.3.3	53671
bli:BL03313	ncbi-geneid:3030220	2.3.1.180	53901
bli:BL03314	ncbi-geneid:3030225	2.3.1.179	53901|53901
bli:BL03339	ncbi-geneid:3030230	6.1.1.2	52374
bli:BL03342	ncbi-geneid:3030251	2.7.13.3	103190|55874|55890|55785
bli:BL03337	ncbi-geneid:3030252	3.4.24.-	55486
bli:BL03338	ncbi-geneid:3030257	2.7.6.5	81301
bli:BL05111	ncbi-geneid:3030258	2.7.1.23	111331
bli:BL01010	ncbi-geneid:3030259	5.4.99.12	55120
bli:BL05112	ncbi-geneid:3030263	3.6.1.41	56300
bli:BL01592	ncbi-geneid:3030265	3.5.99.2	48613
bli:BL01590	ncbi-geneid:3030267	1.4.3.19	51905|54373
bli:BL01586	ncbi-geneid:3030272	2.7.1.49|2.7.4.7	53613
bli:BL05113	ncbi-geneid:3030274	1.3.1.9	51735
bli:BL02667	ncbi-geneid:3030296	3.6.4.12	52540
bli:BL02665	ncbi-geneid:3030299	5.1.3.2	51735
bli:BL02664	ncbi-geneid:3030300	2.7.7.9	53448
bli:BL02660	ncbi-geneid:3030308	2.5.1.48	53383
bli:BL02659	ncbi-geneid:3030309	4.4.1.8	53383
bli:BL02653	ncbi-geneid:3030313	3.2.1.99	75005
bli:BL01948	ncbi-geneid:3030317	2.3.1.79	51161
bli:BL01949	ncbi-geneid:3030320	1.8.1.2	63380|52343|52218
bli:BL01950	ncbi-geneid:3030324	1.8.1.2	56014|56014|55124|55124
bli:BL01952	ncbi-geneid:3030327	4.4.1.5	54593
bli:BL03803	ncbi-geneid:3030382	1.1.1.-	50129|51735
bli:BL03802	ncbi-geneid:3030383	4.2.1.8	51658
bli:BL03801	ncbi-geneid:3030384	1.-.-.-	51735
bli:BL03800	ncbi-geneid:3030385	1.1.1.-	50129|51735
bli:BL03798	ncbi-geneid:3030393	2.3.2.2	56235
bli:BL03796	ncbi-geneid:3030397	2.7.13.3	55874|158472
bli:BL03780	ncbi-geneid:3030421	3.2.1.23	51445|52317
bli:BL03742	ncbi-geneid:3030429	3.4.21.-	50494|50156
bli:BL03773	ncbi-geneid:3030430	1.5.1.2	51735|48179
bli:BL03766	ncbi-geneid:3030435	3.4.17.13	52317|141986
bli:BL03760	ncbi-geneid:3030446	4.2.2.2	51126
bli:BL03753	ncbi-geneid:3030458	3.5.1.10	53328|55021
bli:BL03752	ncbi-geneid:3030459	2.7.2.11	53633|88697
bli:BL03751	ncbi-geneid:3030461	1.2.1.41	53720
bli:BL03735	ncbi-geneid:3030469	3.5.4.3	53927
bli:BL03733	ncbi-geneid:3030470	5.4.2.1
bli:BL03738	ncbi-geneid:3030479	2.1.1.14	51726|51726
bli:BL03740	ncbi-geneid:3030480	3.4.21.-	52743
bli:BL03626	ncbi-geneid:3030566	6.5.1.1	56091
bli:BL03536	ncbi-geneid:3030587	2.7.13.3	55874|55785|55785|55785|47384|55785
bli:BL03537	ncbi-geneid:3030588	2.1.1.63	46767|53155
bli:BL03632	ncbi-geneid:3030591	5.3.1.23	100950
bli:BL03633	ncbi-geneid:3030592	2.7.1.100	56112
bli:BL03539	ncbi-geneid:3030593	2.6.1.-	53383
bli:BL03540	ncbi-geneid:3030595	3.1.3.77	51649|54966
bli:BL03541	ncbi-geneid:3030597	4.2.1.109|3.1.3.77	56784|53639
bli:BL03542	ncbi-geneid:3030599	1.13.11.53|1.13.11.54	51182
bli:BL03635	ncbi-geneid:3030601	2.5.1.-	54593
bli:BL03637	ncbi-geneid:3030604	2.7.13.3	55874|47384
bli:BL03547	ncbi-geneid:3030612	4.2.3.12	55620
bli:BL03549	ncbi-geneid:3030614	1.7.1.13	55620
bli:BL00865	ncbi-geneid:3030620	6.5.1.1	56091
bli:BL00880	ncbi-geneid:3030639	3.4.21.92	52096
bli:BL05139	ncbi-geneid:3030663	3.1.4.46	51695
bli:BL00542	ncbi-geneid:3030665	3.5.1.28	55846|54106
bli:BL03560	ncbi-geneid:3030695	3.6.3.3|3.6.3.5	56784|81653|81665
bli:BL03561	ncbi-geneid:3030698	3.4.13.9	55920|53092
bli:BL03565	ncbi-geneid:3030701	2.7.1.69	51261|55604
bli:BL03569	ncbi-geneid:3030704	2.7.3.9	51621|52009|47831
bli:BL03571	ncbi-geneid:3030705	4.1.99.-	102114
bli:BL03573	ncbi-geneid:3030709	1.1.1.100	51735
bli:BL03574	ncbi-geneid:3030710	1.1.1.31	51735|48179
bli:BL03576	ncbi-geneid:3030713	2.7.13.3	55874|55785|47384|55785|55785
bli:BL03647	ncbi-geneid:3030715	2.6.1.-	53383
bli:BL03591	ncbi-geneid:3030745	2.3.1.89	51161
bli:BL05143	ncbi-geneid:3030746	3.5.1.47	53187|55031
bli:BL00554	ncbi-geneid:3030760	2.-.-.-	54690
bli:BL01605	ncbi-geneid:3030772	2.7.1.56	53613
bli:BL01606	ncbi-geneid:3030775	2.7.1.69	55804|52794
bli:BL01607	ncbi-geneid:3030776	3.4.21.89	51306
bli:BL01623	ncbi-geneid:3030783	3.4.11.-	144052
bli:BL01611	ncbi-geneid:3030788	2.7.13.3	55874|55785|47384
bli:BL01613	ncbi-geneid:3030790	3.5.4.2	51556|51338
bli:BL01626	ncbi-geneid:3030791	3.1.-.-	56281
bli:BL01629	ncbi-geneid:3030794	3.5.1.88	56420
bli:BL01616	ncbi-geneid:3030798	1.2.4.1	52518
bli:BL01617	ncbi-geneid:3030800	1.2.4.1	52518|52922
bli:BL01618	ncbi-geneid:3030801	2.3.1.12	52777|51230|47005
bli:BL01619	ncbi-geneid:3030802	1.8.1.4	51905|55424
bli:BL01634	ncbi-geneid:3030807	4.1.1.19	53383|55904
bli:BL05151	ncbi-geneid:3030813	3.1.3.25	56655
bli:BL02973	ncbi-geneid:3030834	3.5.1.2	56601
bli:BL02976	ncbi-geneid:3030839	6.4.1.1	51569|56059|89000|52440|51246|51230
bli:BL02980	ncbi-geneid:3030858	1.9.3.1	49503|81464|46626
bli:BL02981	ncbi-geneid:3030849	1.9.3.1	81442
bli:BL02982	ncbi-geneid:3030845	1.9.3.1	81452
bli:BL02991	ncbi-geneid:3030863	2.7.7.3	52374
bli:BL05158	ncbi-geneid:3030873	1.1.1.169	48179|51735
bli:BL02234	ncbi-geneid:3030880	2.1.1.-	53335|81799
bli:BL02239	ncbi-geneid:3030883	6.3.2.13	53623|53244|63418
bli:BL02241	ncbi-geneid:3030887	6.3.2.9	53623|53244|51984
bli:BL02243	ncbi-geneid:3030888	2.4.1.227	53756
bli:BL02244	ncbi-geneid:3030889	1.1.1.158	56176|56194
bli:BL02253	ncbi-geneid:3030900	3.4.21.-	52743|49464|49899|49464
bli:BL02257	ncbi-geneid:3030913	3.6.3.34	52540
bli:BL02267	ncbi-geneid:3030915	6.1.1.5	52374|47323|50677
bli:BL02270	ncbi-geneid:3030928	5.4.99.12	55120|55174
bli:BL02271	ncbi-geneid:3030929	2.4.2.9	53271
bli:BL02273	ncbi-geneid:3030919	2.1.3.2	53671
bli:BL02274	ncbi-geneid:3030921	3.5.2.3	51556|51338
bli:BL02275	ncbi-geneid:3030922	6.3.5.5	52021|52317
bli:BL02276	ncbi-geneid:3030924	6.3.5.5	56059|56059|52440|48108|52440|52335
bli:BL02278	ncbi-geneid:3030927	1.3.3.1	51395
bli:BL02279	ncbi-geneid:3030930	4.1.1.23	51366
bli:BL02280	ncbi-geneid:3030931	2.4.2.10	53271
bli:BL02282	ncbi-geneid:3030933	1.8.4.8	52402
bli:BL02284	ncbi-geneid:3030935	2.7.7.4	52374|88697
bli:BL02285	ncbi-geneid:3030936	2.7.1.25	52540
bli:BL02286	ncbi-geneid:3030937	2.1.1.107	53790
bli:BL02287	ncbi-geneid:3030938	4.99.1.4	53800
bli:BL02290	ncbi-geneid:3030941	3.6.3.8	81665|56784|81660|81653
bli:BL02293	ncbi-geneid:3030944	2.7.4.8	52540
bli:BL02294	ncbi-geneid:3030946	2.7.7.6	63562
bli:BL02295	ncbi-geneid:3030947	4.1.1.36|6.3.2.5	102645|52507
bli:BL02296	ncbi-geneid:3030954	3.6.4.-	52540|52540
bli:BL02297	ncbi-geneid:3030952	3.5.1.88	56420
bli:BL02298	ncbi-geneid:3030953	2.1.2.9	53328|50486
bli:BL02299	ncbi-geneid:3030956	2.1.1.-	53335|48013
bli:BL02300	ncbi-geneid:3030957	2.1.1.-	102114
bli:BL02301	ncbi-geneid:3030959	3.1.3.16	81606
bli:BL02302	ncbi-geneid:3030960	2.7.11.1	56112
bli:BL02304	ncbi-geneid:3030961	3.6.1.-	52540|50249
bli:BL02305	ncbi-geneid:3030962	5.1.3.1	51366
bli:BL02306	ncbi-geneid:3030963	2.7.6.2	63999|63862
bli:BL02309	ncbi-geneid:3030972	4.3.1.17	143548|55021
bli:BL02311	ncbi-geneid:3030974	3.6.4.12	52540|52540|50249
bli:BL02313	ncbi-geneid:3030976	2.3.1.15	53659
bli:BL02314	ncbi-geneid:3030977	2.3.1.39	52151|55048
bli:BL02315	ncbi-geneid:3030978	1.1.1.100	51735
bli:BL02317	ncbi-geneid:3030981	3.1.26.3	69065|54768
bli:BL01291	ncbi-geneid:3030991	2.1.1.31	75217
bli:BL01288	ncbi-geneid:3030993	3.1.26.4	53098
bli:BL01285	ncbi-geneid:3030999	6.2.1.5	56059|52210
bli:BL01284	ncbi-geneid:3031001	6.2.1.5	52210|51735
bli:BL01281	ncbi-geneid:3031004	5.99.1.2	56712|57783
bli:BL01278	ncbi-geneid:3031006	3.4.25.2	56235
bli:BL01269	ncbi-geneid:3031021	3.6.3.14	52540
bli:BL01251	ncbi-geneid:3031051	3.1.1.61	52738|52172
bli:BL01250	ncbi-geneid:3031052	2.7.13.3
bli:BL01247	ncbi-geneid:3031060	3.5.1.44	64438
bli:BL01242	ncbi-geneid:3031064	2.7.4.22	53633
bli:BL01239	ncbi-geneid:3031068	2.5.1.31	64005
bli:BL01237	ncbi-geneid:3031070	1.1.1.267	55347|51735|69055
bli:BL01236	ncbi-geneid:3031071	3.4.24.-	50156
bli:BL01235	ncbi-geneid:3031073	6.1.1.15	55681|55826|52954
bli:BL01234	ncbi-geneid:3031077	2.7.7.7	53098|50249|160975
bli:BL01230	ncbi-geneid:3031078	3.2.1.4	51445|81296
bli:BL01222	ncbi-geneid:3031088	5.4.99.12	55120
bli:BL01220	ncbi-geneid:3031091	2.7.1.26|2.7.7.2	82114|52374
bli:BL01217	ncbi-geneid:3031099	2.7.7.8	54211|54211|55666|55666|54791|50249
bli:BL01215	ncbi-geneid:3031101	3.4.24.-	63411|63411
bli:BL01210	ncbi-geneid:3031106	1.2.1.11	55347|51735
bli:BL01209	ncbi-geneid:3031109	2.7.2.4	53633|55021|55021
bli:BL01208	ncbi-geneid:3031112	4.2.1.52	51569
bli:BL01207	ncbi-geneid:3031118	3.1.-.-	56281
bli:BL01199	ncbi-geneid:3031128	1.1.1.100	51735
bli:BL03658	ncbi-geneid:3031140	1.1.1.103	50129|51735
bli:BL03659	ncbi-geneid:3031141	2.3.1.29	53383
bli:BL00151	ncbi-geneid:3031156	2.3.1.183	55729
bli:BL05174	ncbi-geneid:3031189	2.5.1.75	52540|52540
bli:BL01192	ncbi-geneid:3031197	1.17.4.1	51998|48168
bli:BL01193	ncbi-geneid:3031198	1.17.4.1	47240
bli:BL00686	ncbi-geneid:3031208	3.5.1.28	53187|110997
bli:BL00462	ncbi-geneid:3031219	3.5.2.14	53067
bli:BL03233	ncbi-geneid:3031233	6.3.1.2	55931|54368
bli:BL03216	ncbi-geneid:3031257	2.3.1.57	55729
bli:BL02642	ncbi-geneid:3031282	2.1.1.45	55831
bli:BL00127	ncbi-geneid:3031281	3.4.21.88	51306|46785
bli:BL02934	ncbi-geneid:3031288	2.2.1.1	52518|52518|52922
bli:BL02940	ncbi-geneid:3031306	4.2.1.3	53732|52016
bli:BL02945	ncbi-geneid:3031312	3.1.2.-	54637
bli:BL01186	ncbi-geneid:3031320	5.99.1.-	56719|55874|54211
bli:BL01185	ncbi-geneid:3031324	5.99.1.-	56719|101904
bli:BL01183	ncbi-geneid:3031326	5.1.3.4	53639
bli:BL01182	ncbi-geneid:3031327	5.3.1.4	53743|50443
bli:BL01177	ncbi-geneid:3031321	1.1.1.4|1.1.1.303	51735
bli:BL01175	ncbi-geneid:3031334	1.7.99.4	103501
bli:BL01174	ncbi-geneid:3031335	1.7.99.4	89155
bli:BL01173	ncbi-geneid:3031337	1.7.99.4	54862
bli:BL01172	ncbi-geneid:3031338	1.7.99.4	53706|50692
bli:BL01473	ncbi-geneid:3031349	1.7.99.7	81442
bli:BL01471	ncbi-geneid:3031356	3.2.1.4	51445|49384
bli:BL05196	ncbi-geneid:3031371	1.-.-.-	50129|51735
bli:BL00295	ncbi-geneid:3031368	4.2.1.17	52096
bli:BL00294	ncbi-geneid:3031377	4.2.1.17	52096
bli:BL00293	ncbi-geneid:3031378	1.2.1.27	53720
bli:BL00292	ncbi-geneid:3031379	1.1.1.31	51735|48179
bli:BL00291	ncbi-geneid:3031380	1.3.99.-	56645|47203
bli:BL00290	ncbi-geneid:3031381	5.3.1.8	51182
bli:BL00289	ncbi-geneid:3031388	2.7.1.69	55804|52794
bli:BL00281	ncbi-geneid:3031397	4.2.1.8	51658
bli:BL00280	ncbi-geneid:3031398	3.2.1.20	51445|74650|51011
bli:BL01871	ncbi-geneid:3031404	1.20.4.1	52788
bli:BL01864	ncbi-geneid:3031413	1.97.1.4	102114
bli:BL01863	ncbi-geneid:3031414	2.3.1.54	51998
bli:BL01997	ncbi-geneid:3031416	3.4.16.4|3.4.21	56601
bli:BL01996	ncbi-geneid:3031417	1.6.99.3	51905
bli:BL01993	ncbi-geneid:3031424	6.2.1.1	56801
bli:BL01991	ncbi-geneid:3031426	4.2.1.17	52096
bli:BL01990	ncbi-geneid:3031428	4.1.3.4	51569
bli:BL01988	ncbi-geneid:3031431	6.4.1.2|6.3.4.14	56059|52440|51246
bli:BL01987	ncbi-geneid:3031432	6.2.1.-	56801
bli:BL02006	ncbi-geneid:3031442	1.6.99.-	52218
bli:BL01984	ncbi-geneid:3031437	1.2.1.41	53720
bli:BL01983	ncbi-geneid:3031438	2.7.2.11	53633|88697
bli:BL01982	ncbi-geneid:3031439	1.5.1.2	48179|51735
bli:BL01979	ncbi-geneid:3031443	1.8.4.8	52402
bli:BL02005	ncbi-geneid:3031445	4.4.1.19	102110
bli:BL01973	ncbi-geneid:3031452	1.4.1.13|1.4.1.14	51971|46548
bli:BL01971	ncbi-geneid:3031453	1.4.1.13|1.4.1.14	51395|56235|69336
bli:BL02000	ncbi-geneid:3031462	3.6.3.-	52540|90123
bli:BL01969	ncbi-geneid:3031464	1.1.1.100	51735
bli:BL01998	ncbi-geneid:3031465	2.7.9.2	56059|52009
bli:BL01304	ncbi-geneid:3031517	3.6.4.12	52540|46785|47819
bli:BL05207	ncbi-geneid:3031530	1.2.1.2	53706|50692|54862|54292
bli:BL05212	ncbi-geneid:3031556	2.7.9.2	56059|52009
bli:BL01874	ncbi-geneid:3031562	1.7.-.-	52218
bli:BL00585	ncbi-geneid:3028293	1.2.1.39	53720
bli:BL00583	ncbi-geneid:3028208	5.4.99.17	48239|48239
bli:BL00582	ncbi-geneid:3027952	1.15.1.1	54719|46609
bli:BL01453	ncbi-geneid:3029189	2.3.1.61	52777|51230|47005
bli:BL01452	ncbi-geneid:3028258	1.2.4.2	52518|52518
bli:BL01449	ncbi-geneid:3028322	1.15.1.1	49329
bli:BL01442	ncbi-geneid:3027327	1.-.-.-	51735
bli:BL01462	ncbi-geneid:3027930	1.-.-.-	55469
bli:BL01439	ncbi-geneid:3028628	3.4.21.102	52096|50156|47090
bli:BL01437	ncbi-geneid:3028666	2.4.2.1	53167
bli:BL01430	ncbi-geneid:3028046	5.4.3.2	102114
bli:BL01428	ncbi-geneid:3027913	3.5.1.16	53187|55031
bli:BL01427	ncbi-geneid:3028699	2.8.3.-	100950
bli:BL01426	ncbi-geneid:3027326	2.8.3.-	100950
bli:BL01425	ncbi-geneid:3028286	2.6.-.-	53383
bli:BL01422	ncbi-geneid:3027519	1.8.4.12	51316
bli:BL01421	ncbi-geneid:3028308	1.8.4.11	55068
bli:BL03302	ncbi-geneid:3027432	4.3.1.19	53686|55021
bli:BL03300	ncbi-geneid:3027912	1.5.1.3	53597
bli:BL05225	ncbi-geneid:3029287	4.2.1.9	143975|52016
bli:BL01369	ncbi-geneid:3028410	1.11.1.9	52833
bli:BL01370	ncbi-geneid:3028622	6.3.4.3	52540
bli:BL01365	ncbi-geneid:3029118	2.3.1.46	52317
bli:BL01366	ncbi-geneid:3027840	2.4.1.157	53756
bli:BL00670	ncbi-geneid:3028106	3.1.26.4
bli:BL00680	ncbi-geneid:3029347	2.4.2.22	53271
bli:BL00681	ncbi-geneid:3029199	3.4.17.19	55486
bli:BL05232	ncbi-geneid:3029531	3.6.4.12	52540
bli:BL05234	ncbi-geneid:3029529	2.1.1.-	53335
bli:BL02737	ncbi-geneid:3029504	2.7.1.69	51261
bli:BL02732	ncbi-geneid:3029059	2.4.1.-|3.4	56601|53955|49265
bli:BL02743	ncbi-geneid:3029406	4.2.99.18	48150
bli:BL02745	ncbi-geneid:3029438	6.1.1.22	55681|50249
bli:BL02746	ncbi-geneid:3027557	2.6.1.1	53383
bli:BL02749	ncbi-geneid:3029450	3.6.4.12	53098|52540
bli:BL02750	ncbi-geneid:3029434	4.1.1.11	50692
bli:BL02751	ncbi-geneid:3029463	6.3.2.1	52374
bli:BL02752	ncbi-geneid:3027472	2.1.2.11	51621
bli:BL02753	ncbi-geneid:3028674	6.3.4.15	55681|46785|50037
bli:BL02754	ncbi-geneid:3028531	2.7.7.72|3.1.3.-|3.1.4	81891|81301
bli:BL02757	ncbi-geneid:3027408	4.2.3.3	52335
bli:BL02758	ncbi-geneid:3029527	1.3.1.26	55347|51735
bli:BL05237	ncbi-geneid:3028204	1.10.2.-	81648|46626
bli:BL02760	ncbi-geneid:3029225	1.10.2.-	81342
bli:BL02762	ncbi-geneid:3028764	1.10.2.-	50022
bli:BL02766	ncbi-geneid:3029401	2.5.1.19	55205
bli:BL02768	ncbi-geneid:3029500	1.3.1.12	51735|48179|55021
bli:BL02769	ncbi-geneid:3027688	2.6.1.9	53383
bli:BL02770	ncbi-geneid:3028566	4.2.1.20	51366
bli:BL02771	ncbi-geneid:3028127	4.2.1.20	53686
bli:BL02772	ncbi-geneid:3028761	5.3.1.24	51366
bli:BL02773	ncbi-geneid:3028345	4.1.1.48	51366
bli:BL02774	ncbi-geneid:3028190	2.4.2.18	52418|47648
bli:BL02775	ncbi-geneid:3029157	4.1.3.27	56322
bli:BL02776	ncbi-geneid:3028676	5.4.99.5	55298
bli:BL02777	ncbi-geneid:3029357	4.2.3.4	56796
bli:BL02779	ncbi-geneid:3029352	4.2.3.5	103263
bli:BL02780	ncbi-geneid:3028654	2.1.1.80	53335|47757
bli:BL02781	ncbi-geneid:3029513	2.7.4.6	54919
bli:BL02782	ncbi-geneid:3028971	2.5.1.30	48576
bli:BL02783	ncbi-geneid:3027342	2.1.1	53335
bli:BL02786	ncbi-geneid:3029322	3.5.4.16	55620
bli:BL02791	ncbi-geneid:3029133	1.1.1.94	48179|51735
bli:BL02217	ncbi-geneid:3028516	5.3.3.2	51395
bli:BL02219	ncbi-geneid:3027364	2.7.4.14	52540
bli:BL02222	ncbi-geneid:3028010	3.5.1.28	47090
bli:BL02224	ncbi-geneid:3028840	3.5.1.1	53774
bli:BL02225	ncbi-geneid:3028864	1.8.1.9	51905
bli:BL02226	ncbi-geneid:3029522	1.4.1.2	51735|53223
bli:BL02232	ncbi-geneid:3028253	3.6.4.12	52540
bli:BL00647	ncbi-geneid:3028596	1.1.1.95	51735|52283|143548|55021
bli:BL00657	ncbi-geneid:3027435	2.7.13.3	55874|47384|158472|55785
bli:BL00662	ncbi-geneid:3027814	5.4.99.12	55120|55174
bli:BL01881	ncbi-geneid:3028220	3.4.16.4	56601
bli:BL01888	ncbi-geneid:3028563	2.5.1.78	52121
bli:BL01889	ncbi-geneid:3028548	4.1.99.12|3.5.4.25	55821|142695
bli:BL01890	ncbi-geneid:3029466	2.5.1.9	63380|63380
bli:BL01891	ncbi-geneid:3027790	3.5.4.26|1.1.1.193	53597|53927
bli:BL05244	ncbi-geneid:3028869	3.1.-.-	48452
bli:BL05245	ncbi-geneid:3028225	5.2.1.8	50891
bli:BL03275	ncbi-geneid:3028252	4.1.1.20	51419|50621
bli:BL00777	ncbi-geneid:3028499	2.7.11.1	55874
bli:BL00775	ncbi-geneid:3029080	3.4.16.4	56601|69189
bli:BL00774	ncbi-geneid:3029402	2.4.2.1	53167
bli:BL00772	ncbi-geneid:3027976	5.4.2.7	53649|143856
bli:BL01161	ncbi-geneid:3028005	2.7.1.69	52794
bli:BL05253	ncbi-geneid:3027887	3.6.1.13	55811
bli:BL05255	ncbi-geneid:3029489	3.1.1.3	53474
bli:BL00803	ncbi-geneid:3029173	2.7.1.33	52540
bli:BL00796	ncbi-geneid:3028877	1.5.1.2	48179|51735
bli:BL00797	ncbi-geneid:3028377	1.-.-.-	51395
bli:BL05258	ncbi-geneid:3028024	3.1.26.11	56281
bli:BL01964	ncbi-geneid:3029281	1.1.1.49	55347|51735
bli:BL00115	ncbi-geneid:3028369	3.2.1.21	51445
bli:BL05259	ncbi-geneid:3027853	2.7.1.69	46973
bli:BL01380	ncbi-geneid:3028774	2.7.1.69	52794
bli:BL01381	ncbi-geneid:3028921	3.1.3.1	53649
bli:BL01382	ncbi-geneid:3028150	1.1.1.47	51735
bli:BL01383	ncbi-geneid:3028156	1.1.1.44	48179|51735
bli:BL01384	ncbi-geneid:3028686	2.7.7.7	56672|100879
bli:BL01386	ncbi-geneid:3027820	6.4.1.3	52096|52096
bli:BL01510	ncbi-geneid:3028419	3.6.3.21	52540
bli:BL01506	ncbi-geneid:3028618	2.3.1.168	52777|51230|47005
bli:BL01505	ncbi-geneid:3028113	1.2.4.4	52518|52922
bli:BL01504	ncbi-geneid:3027899	1.2.4.4	52518
bli:BL01503	ncbi-geneid:3028458	1.8.1.4	51905|55424
bli:BL01502	ncbi-geneid:3028290	2.7.2.7	53067|53067
bli:BL01501	ncbi-geneid:3027388	1.4.1.9	51735|53223
bli:BL01500	ncbi-geneid:3028397	2.3.1.19	53659
bli:BL05263	ncbi-geneid:3027447	3.1.4.46	51695
bli:BL01514	ncbi-geneid:3027293	3.5.1.28	53187
bli:BL01519	ncbi-geneid:3029091	3.4.21.116	50156|50494
bli:BL01523	ncbi-geneid:3029280	2.2.1.7	52518|52518|52922
bli:BL01524	ncbi-geneid:3027959	2.5.1.1|2.5.1.10|2.5.1.29	48576
bli:BL01525	ncbi-geneid:3029262	3.1.11.6	116842
bli:BL01527	ncbi-geneid:3028426	1.5.1.5|3.5.4.9	51735|53223
bli:BL01530	ncbi-geneid:3028299	6.4.1.2|6.3.4.14	56059|52440|51246
bli:BL01543	ncbi-geneid:3027582	3.4.11.9	55920
bli:BL01544	ncbi-geneid:3029499	4.2.1.10	52304
bli:BL01548	ncbi-geneid:3027720	2.7.7.63
bli:BL01559	ncbi-geneid:3028192	3.6.3.32	52540|54631
bli:BL01560	ncbi-geneid:3029135	1.4.4.2	53383
bli:BL01561	ncbi-geneid:3027813	1.4.4.2	53383
bli:BL01562	ncbi-geneid:3028919	2.1.2.10	103025|101790
bli:BL01564	ncbi-geneid:3028109	3.4.-.-	51306
bli:BL01574	ncbi-geneid:3028168	1.20.4.1	52833
bli:BL01578	ncbi-geneid:3028696	3.4.19.11	53187
bli:BL01581	ncbi-geneid:3027889	2.7.1.2	53067
bli:BL03718	ncbi-geneid:3029064	6.3.3.2	100950
bli:BL03715	ncbi-geneid:3028942	3.6.3.27	52540
bli:BL03714	ncbi-geneid:3027996	3.6.3.27	52540
bli:BL03706	ncbi-geneid:3028244	1.15.1.1	54719|46609
bli:BL03725	ncbi-geneid:3027630	1.17.7.1	51717|56014
bli:BL03701	ncbi-geneid:3028337	3.6.3.-	52540
bli:BL03699	ncbi-geneid:3029255	3.1.21.2	51658
bli:BL03681	ncbi-geneid:3029540	2.7.7.-	56731|57783|48024
bli:BL03677	ncbi-geneid:3029465	6.1.1.14	109604
bli:BL03676	ncbi-geneid:3027751	6.1.1.14	55681
bli:BL03673	ncbi-geneid:3028215	3.5.4.5	53927
bli:BL02102	ncbi-geneid:3029062	4.1.2.4	51569
bli:BL02100	ncbi-geneid:3029106	2.1.1.-	75217|88697
bli:BL02099	ncbi-geneid:3029139	2.1.1.-	53335
bli:BL02093	ncbi-geneid:3029027	1.3.99.22	102114
bli:BL02089	ncbi-geneid:3028714	3.4.24.78	53163
bli:BL02088	ncbi-geneid:3028763	2.7.7.7	48019|52540
bli:BL02086	ncbi-geneid:3028624	3.5.4.12	53927
bli:BL02081	ncbi-geneid:3027682	2.7.7.18	52374
bli:BL02079	ncbi-geneid:3028801	1.1.1.25	51735|53223
bli:BL02109	ncbi-geneid:3028088	1.2.1.2	53706|50692|54292|54862
bli:BL02065	ncbi-geneid:3027699	4.2.3.1	53686
bli:BL02060	ncbi-geneid:3028579	3.1.2.6	56281|52821|52821
bli:BL02046	ncbi-geneid:3028467	5.3.1.27	53697
bli:BL02045	ncbi-geneid:3027679	4.1.2.43	51366
bli:BL02105	ncbi-geneid:3027772	2.7.13.3	55874
bli:BL02042	ncbi-geneid:3028262	1.8.1.9	51905
bli:BL02426	ncbi-geneid:3027992	1.1.1.100	51735
bli:BL02429	ncbi-geneid:3028247	1.14.-.-	48264
bli:BL03119	ncbi-geneid:3027671	1.1.1.100	51735
bli:BL03123	ncbi-geneid:3029270	2.7.1.69	52728
bli:BL03124	ncbi-geneid:3028095	2.7.1.69	53062
bli:BL03127	ncbi-geneid:3027919	2.3.1.28	52777
bli:BL05281	ncbi-geneid:3028242	2.1.1.-	57884|46689|46689
bli:BL00477	ncbi-geneid:3027901	2.1.1.63	46767|53155
bli:BL00475	ncbi-geneid:3028372	3.4.13.21	52317
bli:BL02398	ncbi-geneid:3027534	1.14.14.1|1.6.2.4	48264|63380|52343|52218
bli:BL02396	ncbi-geneid:3027273	3.4.21.-	52743
bli:BL02018	ncbi-geneid:3027783	4.4.1.8	53383
bli:BL02019	ncbi-geneid:3028325	2.5.1.47	53686
bli:BL02020	ncbi-geneid:3028537	3.2.2.9	53167
bli:BL02025	ncbi-geneid:3027291	2.7.1.48	52540
bli:BL02031	ncbi-geneid:3027766	3.1.-.-	53098
bli:BL02033	ncbi-geneid:3027711	6.1.1.7	55681|101353|55186|50447
bli:BL02037	ncbi-geneid:3027376	3.1.11.5	52540
bli:BL02039	ncbi-geneid:3028082	2.8.1.-	52402
bli:BL02040	ncbi-geneid:3028049	2.8.1.7	53383
bli:BL05288	ncbi-geneid:3029050	6.1.1.12	55681|55261|50249
bli:BL01122	ncbi-geneid:3028433	6.1.1.21	55681|52954
bli:BL01120	ncbi-geneid:3028626	3.5.1.28	53187
bli:BL01123	ncbi-geneid:3029117	3.1.-.-	69500
bli:BL01124	ncbi-geneid:3029116	2.7.6.5	109604|81301|81271|55021
bli:BL01126	ncbi-geneid:3029112	2.4.2.7	53271
bli:BL01127	ncbi-geneid:3029109	3.1.-.-	64182
bli:BL01140	ncbi-geneid:3028240	2.4.2.29	51713
bli:BL01141	ncbi-geneid:3028980	5.-.-.-	111337
bli:BL01153	ncbi-geneid:3028013	2.5.1.72	142754
bli:BL01154	ncbi-geneid:3028210	2.4.2.19	51690|54675
bli:BL01155	ncbi-geneid:3028703	1.4.3.16	51905|56425|46977
bli:BL01136	ncbi-geneid:3027718	2.8.1.7	53383
bli:BL01156	ncbi-geneid:3028166	4.2.1.51	53850|55021
bli:BL01157	ncbi-geneid:3028193	5.4.99.5	55021
bli:BL00632	ncbi-geneid:3028541	6.3.2.12|6.3.2.17	53623|53244
bli:BL00631	ncbi-geneid:3027697	6.1.1.9	52374|47323|50677|46589
bli:BL00628	ncbi-geneid:3028404	5.4.3.8	53383
bli:BL00627	ncbi-geneid:3027750	4.2.1.24	51569
bli:BL00626	ncbi-geneid:3027543	4.2.1.75	69618
bli:BL00625	ncbi-geneid:3028170	2.5.1.61	53850|54782
bli:BL00623	ncbi-geneid:3028037	1.2.1.70	69742|51735|69075
bli:BL00621	ncbi-geneid:3027424	3.4.21.53	54211|52540|88697
bli:BL00620	ncbi-geneid:3028001	3.4.21.-	52540|54211
bli:BL00615	ncbi-geneid:3027951	4.2.1.33|4.2.1.35	52016
bli:BL00613	ncbi-geneid:3028056	4.2.1.33|4.2.1.35	53732
bli:BL00612	ncbi-geneid:3028335	1.1.1.85	53659
bli:BL00611	ncbi-geneid:3028409	2.3.3.13	51569|110921
bli:BL00610	ncbi-geneid:3028371	1.1.1.86	51735|48179
bli:BL00609	ncbi-geneid:3027571	2.2.1.6	55021|55021
bli:BL00608	ncbi-geneid:3027757	2.2.1.6	52518|52467|52518
bli:BL00607	ncbi-geneid:3028679	2.6.1.42	56752
bli:BL00756	ncbi-geneid:3027864	1.4.1.4	53223|51735
bli:BL00311	ncbi-geneid:3028174	3.6.1.15	52972
bli:BL00312	ncbi-geneid:3028501	2.7.7.56	54211|55666
bli:BL00315	ncbi-geneid:3027399	5.1.1.3	53681|53681
bli:BL00319	ncbi-geneid:3028770	3.1.2.-	54637
bli:BL00320	ncbi-geneid:3027395	1.3.99.1	46548|54292
bli:BL00322	ncbi-geneid:3027320	1.3.99.1	51905|46977|56425
bli:BL00324	ncbi-geneid:3027515	2.7.2.4	53633|55021|55021
bli:BL00329	ncbi-geneid:3028738	4.2.1.17	52096
bli:BL00331	ncbi-geneid:3028487	6.2.1.3	56801
bli:BL00302	ncbi-geneid:3028735	3.1.26.4	53098
bli:BL00339	ncbi-geneid:3029084	6.1.1.20	56037|55681|50249|54991|46955
bli:BL00340	ncbi-geneid:3028881	6.1.1.20	55681|46589
bli:BL00345	ncbi-geneid:3029057	3.2.1.55	51445|51011
bli:BL00350	ncbi-geneid:3028783	5.1.3.4	53639
bli:BL00351	ncbi-geneid:3029042	2.7.1.16	53067|53067
bli:BL00352	ncbi-geneid:3028672	5.3.1.4	53743|50443
bli:BL00353	ncbi-geneid:3028295	3.2.1.99	75005
bli:BL00354	ncbi-geneid:3028894	3.2.1.4	53187|101821
bli:BL05301	ncbi-geneid:3028903	3.1.3.1	56300
bli:BL00380	ncbi-geneid:3028904	2.7.13.3	55874|55781
bli:BL00382	ncbi-geneid:3028906	6.1.1.3	55681|55186|52954|81271
bli:BL00389	ncbi-geneid:3028918	4.1.1.50	56276
bli:BL00390	ncbi-geneid:3028996	1.2.1.12	55347|51735
bli:BL00391	ncbi-geneid:3028979	2.7.1.24	52540
bli:BL00393	ncbi-geneid:3027638	3.2.2.23|4.2.99.18	81624|46946|57716
bli:BL00394	ncbi-geneid:3028928	2.7.7.7	56672|88723|53098|47807
bli:BL00395	ncbi-geneid:3028968	2.7.13.3	55874|47384|55785|103190
bli:BL00397	ncbi-geneid:3028960	1.1.1.37	56327|51735
bli:BL00398	ncbi-geneid:3028936	1.1.1.42	53659
bli:BL00399	ncbi-geneid:3028940	2.3.3.1	48256
bli:BL00402	ncbi-geneid:3028950	2.7.1.40	51621|52935|52009|50800
bli:BL00403	ncbi-geneid:3028939	2.7.1.11	53784
bli:BL00404	ncbi-geneid:3028933	6.4.1.2	52096
bli:BL00405	ncbi-geneid:3028929	6.4.1.2	52096
bli:BL00406	ncbi-geneid:3028925	1.1.1.38	51735|53223
bli:BL00408	ncbi-geneid:3028954	2.7.7.7	89550
bli:BL00414	ncbi-geneid:3028883	1.1.1.100	51735
bli:BL00416	ncbi-geneid:3028973	4.3.2.1	48557
bli:BL00417	ncbi-geneid:3028521	6.3.4.5	69864|52402
bli:BL00419	ncbi-geneid:3028976	2.7.2.1	53067|53067
bli:BL00420	ncbi-geneid:3028188	2.1.1.72	53335
bli:BL00421	ncbi-geneid:3028984	1.11.1.15	52833
bli:BL00425	ncbi-geneid:3028993	3.4.21.-	52096
bli:BL00367	ncbi-geneid:3028995	2.7.1.23	111331
bli:BL00550	ncbi-geneid:3027385	6.2.1.1	56801
bli:BL00432	ncbi-geneid:3029019	2.8.1.7	53383
bli:BL00372	ncbi-geneid:3027371	3.1.3.15	89550
bli:BL00439	ncbi-geneid:3029058	6.1.1.1	52374|55174
bli:BL00440	ncbi-geneid:3029061	6.2.1.1	56801
bli:BL00376	ncbi-geneid:3029063	2.3.1.-	55729
bli:BL00056	ncbi-geneid:3028124	2.5.1.54|5.4.99.5	51569
bli:BL00050	ncbi-geneid:3028444	6.3.2.8	53623|53244|51984
bli:BL00044	ncbi-geneid:3028333	1.1.1.38	53223|51735
bli:BL00042	ncbi-geneid:3027940	2.1.1.33	53335
bli:BL00040	ncbi-geneid:3028031	3.2.1.41	51445|81296
bli:BL00037	ncbi-geneid:3027491	6.5.1.-	55144
bli:BL00070	ncbi-geneid:3028275	2.5.1.47	53686
bli:BL00035	ncbi-geneid:3027338	3.5.1.18	53187|55031
bli:BL00034	ncbi-geneid:3028527	5.4.99.12	55120|55174
bli:BL00016	ncbi-geneid:3028705	6.1.1.4	52374|50677|47323
bli:BL00003	ncbi-geneid:3028558	3.1.1.5	53474
bli:BL00002	ncbi-geneid:3027891	6.3.5.4	52402|56235
bli:BL02632	ncbi-geneid:3027888	2.5.1.6	55973|55973|55973
bli:BL00839	ncbi-geneid:3027890	4.1.1.49	53795|68923
bli:BL05306	ncbi-geneid:3027613	4.4.1.21	63411
bli:BL05308	ncbi-geneid:3027935	4.2.1.1	53056
bli:BL02404	ncbi-geneid:3027427	4.2.1.113	51604|54826
bli:BL02405	ncbi-geneid:3027966	6.2.1.26	56801
bli:BL02406	ncbi-geneid:3027816	4.1.3.36	52096
bli:BL02407	ncbi-geneid:3027773	4.2.99.20	53474
bli:BL02408	ncbi-geneid:3027969	2.2.1.9	52518|52518|52467
bli:BL02409	ncbi-geneid:3027789	5.4.4.2	56322
bli:BL01415	ncbi-geneid:3027900	2.4.1.1	53756
bli:BL01416	ncbi-geneid:3027529	2.4.1.21	53756
bli:BL01417	ncbi-geneid:3027548	2.7.7.27	53448|51161
bli:BL01418	ncbi-geneid:3027924	2.7.7.27	53448|51161
bli:BL01419	ncbi-geneid:3027988	2.4.1.18	51445|51011|81296
bli:BL02513	ncbi-geneid:3028405	3.1.-.-	48452
bli:BL02514	ncbi-geneid:3027696	3.4.19.3	53182
bli:BL02563	ncbi-geneid:3027597	1.1.1.1	56796
bli:BL02564	ncbi-geneid:3027576	1.2.1.8	53720
bli:BL02566	ncbi-geneid:3029047	5.1.1.1	51419|50621
bli:BL02578	ncbi-geneid:3027324	3.2.-.-	52317
bli:BL02583	ncbi-geneid:3029029	1.13.12.16
bli:BL02585	ncbi-geneid:3028693	3.2.1.20	51445|51011
bli:BL02591	ncbi-geneid:3028647	5.3.1.9	53697
bli:BL02592	ncbi-geneid:3027615	1.1.1.-	56796
bli:BL02594	ncbi-geneid:3028090	2.6.1.-	53383
bli:BL02532	ncbi-geneid:3028700	4.4.1.8	53383
bli:BL02538	ncbi-geneid:3028542	2.7.13.3	103190|55874|55890|55785
bli:BL02611	ncbi-geneid:3028191	2.4.2.11	51690|54675
bli:BL03009	ncbi-geneid:3027550	1.4.1.1	52283|51735
bli:BL05323	ncbi-geneid:3027485	3.4.11.1	53187|52949
bli:BL03146	ncbi-geneid:3027542	1.6.99.3	51905|51905
bli:BL03143	ncbi-geneid:3027567	1.8.1.9	51905
bli:BL03150	ncbi-geneid:3027547	5.1.1.7	54506
bli:BL02117	ncbi-geneid:3027520	4.1.1.-	50814
bli:BL02134	ncbi-geneid:3028148	3.4.21.-	53474|82171
bli:BL02135	ncbi-geneid:3027602	2.7.1.39	55060|54211
bli:BL02136	ncbi-geneid:3027897	4.2.3.1	53686
bli:BL02137	ncbi-geneid:3027480	1.1.1.3	55347|51735|55021
bli:BL02140	ncbi-geneid:3028387	3.1.3.41	56784
bli:BL02143	ncbi-geneid:3027493	2.8.1.8	102114
bli:BL02152	ncbi-geneid:3027896	2.6.1.-	53383
bli:BL02153	ncbi-geneid:3027724	3.5.3.9	53187|55031
bli:BL02158	ncbi-geneid:3027815	1.-.-.-	51905|54373
bli:BL02161	ncbi-geneid:3027410	3.1.-.-	48452
bli:BL02164	ncbi-geneid:3027634	2.8.1.7|4.4.1.16	53383
bli:BL02177	ncbi-geneid:3027984	1.20.4.1	52833
bli:BL02179	ncbi-geneid:3027681	2.3.1.16	53901|53901
bli:BL02180	ncbi-geneid:3027690	1.1.1.35	51735|52096|48179|48179
bli:BL02183	ncbi-geneid:3027712	3.6.3.34	52540
bli:BL02187	ncbi-geneid:3027739	3.4.24.-	55486
bli:BL05330	ncbi-geneid:3027737	3.4.16.4	56601
bli:BL00734	ncbi-geneid:3029358	3.4.21.-	50494|50156
bli:BL00749	ncbi-geneid:3027759	2.7.13.3	55874|47384|158472
bli:BL00732	ncbi-geneid:3029546	4.2.1.2	48557
bli:BL00729	ncbi-geneid:3029524	2.7.13.3	55874|158472
bli:BL00724	ncbi-geneid:3029494	3.1.1.11	51126
bli:BL00718	ncbi-geneid:3029459	3.6.3.34	52540
bli:BL00711	ncbi-geneid:3029397	1.1.1.58	51735|48179
bli:BL00708	ncbi-geneid:3029362	5.3.1.12	51556
bli:BL00707	ncbi-geneid:3029354	2.7.13.3	55874|47384
bli:BL00705	ncbi-geneid:3029336	3.6.3.34	52540
bli:BL00700	ncbi-geneid:3029256	2.7.1.4	53067
bli:BL00699	ncbi-geneid:3029233	3.6.4.12	52540
bli:BL03007	ncbi-geneid:3029165	3.6.3.3|3.6.3.5	56784|81653|81665|55008
bli:BL02680	ncbi-geneid:3029136	3.2.1.21	51445|52279|49785|50405
bli:BL01904	ncbi-geneid:3027765	2.7.1.56	53613
bli:BL01900	ncbi-geneid:3028931	4.1.2.40	51569
bli:BL01899	ncbi-geneid:3028140	3.6.3.4	56784|81653|55008|55008|81665
bli:BL00812	ncbi-geneid:3028042	2.7.1.5	53067|53067
bli:BL00813	ncbi-geneid:3027461	5.3.1.-	51658
bli:BL00818	ncbi-geneid:3028713	1.14.-.-	48264
bli:BL00833	ncbi-geneid:3028100	1.7.-.-	52218
bli:BL00821	ncbi-geneid:3027746	4.1.1.2	51182
bli:BL01582	ncbi-geneid:3029131	3.5.1.28	55846|47090|47090
bli:BL03482	ncbi-geneid:3029268	3.1.-.-	50249|50249|50249|50249
bli:BL03481	ncbi-geneid:3029271	3.1.1.1	53474
bli:BL03468	ncbi-geneid:3029326	4.2.1.11	51604|54826
bli:BL03467	ncbi-geneid:3029330	5.4.2.1	64158|53649
bli:BL03466	ncbi-geneid:3029331	5.3.1.1	51351
bli:BL03465	ncbi-geneid:3029334	2.7.2.3	53748
bli:BL03464	ncbi-geneid:3029335	1.2.1.12	55347|51735
bli:BL03610	ncbi-geneid:3029426	1.6.99.-	52218
bli:BL03434	ncbi-geneid:3029432	1.1.1.262	53659
bli:BL03431	ncbi-geneid:3029530	4.2.1.52	51569
bli:BL03605	ncbi-geneid:3029468	3.4.21.92	52096
bli:BL03424	ncbi-geneid:3027687	4.2.1.1	53056
bli:BL03603	ncbi-geneid:3029453	1.1.1.215	51735|52283
bli:BL03416	ncbi-geneid:3028132	3.6.1.-	55811
bli:BL03415	ncbi-geneid:3027770	1.8.1.9	51905
bli:BL03413	ncbi-geneid:3029213	3.6.1.31|3.5.4.19	141734|101386
bli:BL03412	ncbi-geneid:3028642	4.1.3.-	51366
bli:BL03411	ncbi-geneid:3029544	5.3.1.16	51366
bli:BL03410	ncbi-geneid:3029111	2.4.2.-	52317
bli:BL03409	ncbi-geneid:3028000	4.2.1.19	54211|54211
bli:BL03408	ncbi-geneid:3027872	1.1.1.23	53720
bli:BL03407	ncbi-geneid:3028691	2.4.2.17	53850
bli:BL03404	ncbi-geneid:3028802	3.6.1.1	56784
bli:BL03401	ncbi-geneid:3027758	2.7.11.-|2.7.4	53795|75138
bli:BL03390	ncbi-geneid:3028562	3.4.21.-	52096|50156|47090
bli:BL03389	ncbi-geneid:3028754	1.1.1.93|4.1.1.73|1.1.1.83	53659
bli:BL03360	ncbi-geneid:3028658	2.7.13.3	55874
bli:BL03353	ncbi-geneid:3028493	5.1.3.2	51735
bli:BL03352	ncbi-geneid:3028587	1.1.1.22	51735|48179|52413
bli:BL03348	ncbi-geneid:3028668	3.5.1.28	53187
bli:BL02459	ncbi-geneid:3027664	5.1.3.14	53756
bli:BL02431	ncbi-geneid:3027958	2.7.7.9	53448
bli:BL02460	ncbi-geneid:3027451	3.6.3.40	52540
bli:BL02463	ncbi-geneid:3027680	2.7.8.12	53756
bli:BL02464	ncbi-geneid:3027684	2.7.7.39	52374
bli:BL02466	ncbi-geneid:3028085	5.3.1.8	51182
bli:BL02467	ncbi-geneid:3027470	1.97.1.4	102114
bli:BL02468	ncbi-geneid:3028585	1.17.4.2	51998
bli:BL02470	ncbi-geneid:3027514	4.1.2.14|4.1.3.16	51569
bli:BL02471	ncbi-geneid:3028110	2.7.1.45	53613
bli:BL02435	ncbi-geneid:3027496	1.1.1.125	51735
bli:BL02473	ncbi-geneid:3027994	1.1.1.284|1.1.1.1	50129|51735
bli:BL02439	ncbi-geneid:3028213	2.7.1.15	53613
bli:BL02440	ncbi-geneid:3028836	5.-.-.-	102546
bli:BL02441	ncbi-geneid:3027715	3.6.3.17	52540|52540
bli:BL02479	ncbi-geneid:3028099	4.1.1.5	117856
bli:BL02480	ncbi-geneid:3027973	2.2.1.6	52518|52518|52467
bli:BL02481	ncbi-geneid:3027509	2.3.2.2	56235
bli:BL02482	ncbi-geneid:3028619	3.1.3.48	89550
bli:BL02486	ncbi-geneid:3028443	4.1.2.-	51569
bli:BL02488	ncbi-geneid:3028586	1.1.1.140	51735
bli:BL02487	ncbi-geneid:3028312	2.7.1.69	141530
bli:BL02496	ncbi-geneid:3028437	4.2.1.-	54637
bli:BL02502	ncbi-geneid:3027962	3.6.1.1	64182
bli:BL05355	ncbi-geneid:3028091	3.4.21.92	52096
bli:BL04040	ncbi-geneid:3027377	2.3.1.183	55729
bli:BL04039	ncbi-geneid:3027564	2.7.8.-	56024|56024
bli:BL04023	ncbi-geneid:3028505	3.3.2.1	52499|47336
bli:BL04022	ncbi-geneid:3027702	2.7.7.58	56801
bli:BL04021	ncbi-geneid:3028359	5.4.4.2	56322
bli:BL04020	ncbi-geneid:3028789	1.3.1.28	51735
bli:BL04035	ncbi-geneid:3027607	1.2.1.2	53706|50692
bli:BL04004	ncbi-geneid:3028118	2.5.1.7	55205
bli:BL04001	ncbi-geneid:3028344	3.6.3.14	51344|46604
bli:BL04000	ncbi-geneid:3028356	3.6.3.14	52540|47917|50615
bli:BL03999	ncbi-geneid:3028846	3.6.3.14	52943
bli:BL03998	ncbi-geneid:3028422	3.6.3.14	52540|47917|50615
bli:BL03997	ncbi-geneid:3027838	3.6.3.14	47928
bli:BL03996	ncbi-geneid:3027740	3.6.3.14	81573
bli:BL07066	ncbi-geneid:5815389	3.6.3.14	81333
bli:BL03994	ncbi-geneid:3028698	3.6.3.14	81336
bli:BL03992	ncbi-geneid:3028298	2.4.2.9	53271
bli:BL03991	ncbi-geneid:3027660	2.1.2.1	53383
bli:BL03989	ncbi-geneid:3027748	5.3.1.6	89623
bli:BL03988	ncbi-geneid:3027691	3.1.3.48	52788
bli:BL03979	ncbi-geneid:3028194	2.1.1.-	53335
bli:BL03976	ncbi-geneid:3027970	1.1.1.38	53223|51735
bli:BL03975	ncbi-geneid:3027778	2.7.1.21	52540|57716
bli:BL03972	ncbi-geneid:3027999	3.1.3.11	56655
bli:BL03971	ncbi-geneid:3027647	2.5.1.7	55205
bli:BL03970	ncbi-geneid:3028865	2.2.1.2	51569
bli:BL03969	ncbi-geneid:3028565	4.1.2.13	51569
bli:BL03966	ncbi-geneid:3027730	6.3.4.2	52540|52317
bli:BL03928	ncbi-geneid:3027585	1.3.99.-	56645|47203
bli:BL03927	ncbi-geneid:3028084	1.3.99.-	56645|47203
bli:BL03926	ncbi-geneid:3028854	1.1.1.157	51735|48179
bli:BL03925	ncbi-geneid:3028472	2.3.1.9	53901|53901
bli:BL03965	ncbi-geneid:3028580	2.7.8.-	56024|56024
bli:BL03923	ncbi-geneid:3027964	6.1.1.19	52374|47323|55190
bli:BL03921	ncbi-geneid:3027635	3.5.3.11	52768
bli:BL03920	ncbi-geneid:3028589	2.5.1.16	53335
bli:BL03961	ncbi-geneid:3028388	5.3.2.-	55331
bli:BL03911	ncbi-geneid:3027946	1.14.13.2	51905|54373
bli:BL03909	ncbi-geneid:3027726	1.13.11.15	53213
bli:BL03908	ncbi-geneid:3028702	5.3.2.-	55331
bli:BL03907	ncbi-geneid:3028476	4.1.1.77	56529
bli:BL03906	ncbi-geneid:3028523	1.2.1.60	53720
bli:BL03905	ncbi-geneid:3027299	2.3.1.8	53659
bli:BL03952	ncbi-geneid:3028111	1.2.1.3	53720
bli:BL03895	ncbi-geneid:3028711	3.2.2.-	52141
bli:BL03951	ncbi-geneid:3029340	2.7.1.35	53613
bli:BL03892	ncbi-geneid:3027752	3.2.1.26	75005|49899
bli:BL03890	ncbi-geneid:3028460	2.7.1.69	55604
bli:BL03950	ncbi-geneid:3029010	3.4.21.-	52743|52025
bli:BL03887	ncbi-geneid:3029445	1.-.-.-	55469
bli:BL03949	ncbi-geneid:3029455	3.5.1.-	53187|55031
bli:BL03873	ncbi-geneid:3029311	1.9.3.-	81452
bli:BL03872	ncbi-geneid:3028574	1.9.3.-	81442
bli:BL03871	ncbi-geneid:3029423	1.9.3.-	49503|81464
bli:BL03870	ncbi-geneid:3029535	5.1.3.2	51735
bli:BL03869	ncbi-geneid:3030757	2.7.1.17	53067|53067
bli:BL03867	ncbi-geneid:3030684	5.3.1.5	51658
bli:BL03866	ncbi-geneid:3030322	2.5.1.3	51391
bli:BL03865	ncbi-geneid:3030181	2.7.1.50	53613
bli:BL03857	ncbi-geneid:3031205	2.1.1.-	53335|88697
bli:BL03939	ncbi-geneid:3031093	4.4.1.5	54593
bli:BL03938	ncbi-geneid:3030455	2.7.13.3	55874
bli:BL03851	ncbi-geneid:3027710	4.2.1.6	51604|54826
bli:BL03850	ncbi-geneid:3029444	4.1.2.14|4.1.3.16	51569
bli:BL03849	ncbi-geneid:3028645	2.7.1.45	53613
bli:BL03934	ncbi-geneid:3028795	6.1.1.13	56801
bli:BL03932	ncbi-geneid:3027445	6.1.1.13	47336
bli:BL03930	ncbi-geneid:3028381	2.6.1.42	56752
bli:BL03844	ncbi-geneid:3028452	3.2.1.86	56327|51735
bli:BL03843	ncbi-geneid:3029242	2.7.1.69	46973
bli:BL03841	ncbi-geneid:3029501	2.7.1.69	52794
bli:BL05369	ncbi-geneid:3029474	3.2.2.21	50486
bli:BL00561	ncbi-geneid:3027392	2.3.3.1	48256
bli:BL00562	ncbi-geneid:3029436	4.2.1.79	103378
bli:BL00563	ncbi-geneid:3028157	2.7.8.23	51621
bli:BL00939	ncbi-geneid:3028178	1.11.1.6	56634
bli:BL00951	ncbi-geneid:3029014	1.11.1.6	56634
bli:BL00949	ncbi-geneid:3028115	4.99.1.1	53800
bli:BL00922	ncbi-geneid:3029100	1.1.1.38	53223|51735
bli:BL05376	ncbi-geneid:3029954	4.3.1.1	48557
bli:BL05377	ncbi-geneid:3027446	3.5.1.1	53774
bli:BL02955	ncbi-geneid:3028945	2.7.13.3	55874
bli:BL02963	ncbi-geneid:3029487	3.1.4.46	51695
bli:BL01912	ncbi-geneid:3028739	3.5.3.6	55909
bli:BL01914	ncbi-geneid:3029078	2.1.3.3	53671
bli:BL01916	ncbi-geneid:3029286	2.7.2.2	53633
bli:BL01920	ncbi-geneid:3029471	3.2.1.21	51445
bli:BL01918	ncbi-geneid:3028173	3.4.11.4	53187|55031
bli:BL01929	ncbi-geneid:3028753	3.2.1.26	75005|49899
bli:BL01936	ncbi-geneid:3029015	2.4.1.83	53448
bli:BL01937	ncbi-geneid:3027982	5.1.3.2	51735
bli:BL01946	ncbi-geneid:3028518	3.2.1.21	51445
bli:BL01947	ncbi-geneid:3027777	2.7.1.69	51261|55604
bli:BL02647	ncbi-geneid:3027394	3.5.99.2	48613
bli:BL02646	ncbi-geneid:3027915	4.1.3.1	51621
bli:BL02644	ncbi-geneid:3027652	2.3.3.9	51645
bli:BL00210	ncbi-geneid:3027511	2.7.13.3	55874
bli:BL00212	ncbi-geneid:3027494	3.2.1.21	51445
bli:BL00213	ncbi-geneid:3027501	2.7.1.69	51261|55604
bli:BL00227	ncbi-geneid:3031450	2.4.2.2	52418|54680|47648
bli:BL00229	ncbi-geneid:3031406	4.1.2.4	51569
bli:BL00232	ncbi-geneid:3031095	2.6.1.66	53383
bli:BL00237	ncbi-geneid:3030964	4.1.2.29	51569
bli:BL00238	ncbi-geneid:3030951	5.3.99.-	51658
bli:BL00240	ncbi-geneid:3030905	1.1.1.18	51735|55347
bli:BL00242	ncbi-geneid:3030851	4.2.1.44	51658
bli:BL00243	ncbi-geneid:3030847	3.7.1.-	52518|52467|52518
bli:BL00244	ncbi-geneid:3030836	2.7.1.92	53613
bli:BL00245	ncbi-geneid:3030838	5.3.1.-
bli:BL00246	ncbi-geneid:3030827	1.2.1.27	53720
bli:BL00183	ncbi-geneid:3030744	1.1.1.-	51430
bli:BL00184	ncbi-geneid:3030729	3.1.4.46	51695
bli:BL00190	ncbi-geneid:3029970	1.4.1.1	52283|51735
bli:BL00263	ncbi-geneid:3029947	3.2.1.89	51445
bli:BL00264	ncbi-geneid:3029925	3.2.1.23	51445|52317|51011
bli:BL00191	ncbi-geneid:3029801	2.7.1.6	54211|55060
bli:BL00192	ncbi-geneid:3029792	5.1.3.2	51735
bli:BL00195	ncbi-geneid:3029756	2.7.1.12	53067|53067
bli:BL00198	ncbi-geneid:3029744	1.1.1.44	48179|51735
bli:BL00199	ncbi-geneid:3029743	1.2.1.10|1.1.1.1	56796|53720
bli:BL00200	ncbi-geneid:3029734	1.11.1.15	52833
bli:BL00201	ncbi-geneid:3029718	1.6.4.-	51905|52833|52833
bli:BL02388	ncbi-geneid:3029984	3.1.21.3	52540|52540
bli:BL02387	ncbi-geneid:3029910	3.1.21.3	116734|116734
bli:BL02384	ncbi-geneid:3029831	2.1.1.72	53335
bli:BL02376	ncbi-geneid:3028421	3.4.21.-	50494|50156
bli:BL02372	ncbi-geneid:3028799	2.7.13.3	55874|47384|55785|158472
bli:BL05395	ncbi-geneid:3029266	3.6.1.-	55811
bli:BL03156	ncbi-geneid:3030158	6.3.4.4	52540
bli:BL01376	ncbi-geneid:3030137	3.6.4.12	52540|48024
bli:BL00084	ncbi-geneid:3030109	3.5.1.25	51556|51338
bli:BL00085	ncbi-geneid:3030107	3.5.99.6	100950
bli:BL00088	ncbi-geneid:3030080	2.7.1.69	55604
bli:BL00108	ncbi-geneid:3029937	2.1.1.170	53335
bli:BL00113	ncbi-geneid:3029914	3.1.26.5	54211
