# Supplementary material for: Tracing the Repertoire of Promiscuous Enzymes along the Metabolic Pathways in Archaeal Organisms
Source: Life (Basel). 2017 Jul 13;7(3):30. doi: 10.3390/life7030030 (PMC5617955; doi:10.3390/life7030030)
Supplement: Supplementary file 1 [file life-07-00030-s001.zip › Table_S2/bln.txt]

KEGGID	NCBIGI	ECs	SFamilyID
bln:Blon_0003	ncbi-geneid:7054720	2.7.7.7	55979|55979|55979
bln:Blon_0006	ncbi-geneid:7054723	5.99.1.3	56719|55874|54211
bln:Blon_0007	ncbi-geneid:7054724	5.99.1.3	56719|101904
bln:Blon_0011	ncbi-geneid:7054728	1.4.1.4	51735|53223
bln:Blon_0019	ncbi-geneid:7054614	3.1.4.16	56300
bln:Blon_0034	ncbi-geneid:7054616	4.2.1.1	53056
bln:Blon_0035	ncbi-geneid:7054748	1.11.1.15	52833
bln:Blon_0036	ncbi-geneid:7054749	1.8.1.9	51905|52833|52833
bln:Blon_0051	ncbi-geneid:7054763	3.6.4.12	46785|46785
bln:Blon_0059	ncbi-geneid:7054770	4.1.1.31	51621
bln:Blon_0064	ncbi-geneid:7054775	6.1.1.2	52374
bln:Blon_0070	ncbi-geneid:7054781	2.4.1.1	53756
bln:Blon_0076	ncbi-geneid:7054787	2.6.1.85	52317
bln:Blon_0077	ncbi-geneid:7054788	2.7.11.1	56112
bln:Blon_0078	ncbi-geneid:7054789	2.7.11.1	56112
bln:Blon_0079	ncbi-geneid:7054790	2.4.1.129	56601
bln:Blon_0081	ncbi-geneid:7054792	3.1.3.16	81606
bln:Blon_0084	ncbi-geneid:7054084	3.4.14.5	53474|82171
bln:Blon_0085	ncbi-geneid:7054085	3.1.1.5	53474
bln:Blon_0089	ncbi-geneid:7054089	1.8.4.11|1.8.4.12	55068|51316
bln:Blon_0092	ncbi-geneid:7054092	2.1.1.37	53335
bln:Blon_0101	ncbi-geneid:7054620	2.4.2.29	51713
bln:Blon_0102	ncbi-geneid:7054101	3.4.21.-	50494|50156
bln:Blon_0103	ncbi-geneid:7054102	3.6.3.-	56784|81653|81665|81660
bln:Blon_0110	ncbi-geneid:7054109	3.5.1.5	51278|54111
bln:Blon_0111	ncbi-geneid:7054110	3.5.1.5	51556|51338|51338
bln:Blon_0116	ncbi-geneid:7054115	1.18.1.2	51971
bln:Blon_0119	ncbi-geneid:7054118	3.2.2.-	52141
bln:Blon_0120	ncbi-geneid:7054119	4.1.2.13	51569
bln:Blon_0123	ncbi-geneid:7054122	6.3.4.4	52540
bln:Blon_0128	ncbi-geneid:7054127	2.4.1.7	51445|51011
bln:Blon_0131	ncbi-geneid:7054130	1.1.1.86	51735|48179
bln:Blon_0136	ncbi-geneid:7054135	1.1.1.86	51735|48179
bln:Blon_0137	ncbi-geneid:7054136	3.2.1.20	51445
bln:Blon_0139	ncbi-geneid:7054138	2.4.1.25	51445
bln:Blon_0140	ncbi-geneid:7054139	3.1.3.1	53649
bln:Blon_0148	ncbi-geneid:7054147	1.1.1.100	51735
bln:Blon_0160	ncbi-geneid:7054159	2.7.7.7	52540|48019
bln:Blon_0164	ncbi-geneid:7054163	2.7.2.4	53633
bln:Blon_0165	ncbi-geneid:7054164	2.7.2.4	55021|55021
bln:Blon_0166	ncbi-geneid:7053103	1.2.1.11	51735|55347
bln:Blon_0170	ncbi-geneid:7055612	2.3.3.13	51569|110921|89000
bln:Blon_0173	ncbi-geneid:7055615	5.99.1.2	56712
bln:Blon_0174	ncbi-geneid:7055616	2.7.4.9	52540
bln:Blon_0175	ncbi-geneid:7055617	2.7.7.7	52540
bln:Blon_0178	ncbi-geneid:7055620	2.7.3.9	51621|52009|47831
bln:Blon_0181	ncbi-geneid:7055623	6.3.4.3	52540
bln:Blon_0184	ncbi-geneid:7055626	3.6.4.12	46785
bln:Blon_0188	ncbi-geneid:7055630	5.1.3.15	74650
bln:Blon_0191	ncbi-geneid:7055633	6.1.1.17	52374|48163
bln:Blon_0207	ncbi-geneid:7055649	1.1.1.44	48179|51735
bln:Blon_0210	ncbi-geneid:7055652	1.1.1.49	55347|51735
bln:Blon_0225	ncbi-geneid:7055667	2.7.7.59	81301|109604
bln:Blon_0227	ncbi-geneid:7055669	3.6.4.12	52540|48024
bln:Blon_0233	ncbi-geneid:7055675	2.7.6.1	53271
bln:Blon_0248	ncbi-geneid:7055689	3.2.1.51	51445
bln:Blon_0251	ncbi-geneid:7055121	3.6.3.4	56784|81653|49503|81665
bln:Blon_0258	ncbi-geneid:7055128	6.3.5.6|6.3.5.7	141000
bln:Blon_0259	ncbi-geneid:7055129	3.5.1.4|6.3.5.6|6.3.5.7	75304
bln:Blon_0260	ncbi-geneid:7055130	6.3.5.6|6.3.5.7	55931|89095
bln:Blon_0273	ncbi-geneid:7054630	5.4.99.5	48600
bln:Blon_0275	ncbi-geneid:7055143	6.1.1.9	52374|47323|50677
bln:Blon_0277	ncbi-geneid:7055145	4.2.99.18	48150
bln:Blon_0281	ncbi-geneid:7055149	3.6.1.1	50324
bln:Blon_0302	ncbi-geneid:7055169	2.3.1.46	52317
bln:Blon_0303	ncbi-geneid:7055170	3.6.3.14	81336
bln:Blon_0304	ncbi-geneid:7055171	3.6.3.14	81333
bln:Blon_0305	ncbi-geneid:7055172	3.6.3.14	81573
bln:Blon_0307	ncbi-geneid:7055174	3.6.3.15|3.6.3.14	52540|47917|50615
bln:Blon_0308	ncbi-geneid:7055175	3.6.3.15|3.6.3.14	52943
bln:Blon_0309	ncbi-geneid:7055176	3.6.3.15|3.6.3.14	52540|47917|50615
bln:Blon_0310	ncbi-geneid:7055177	3.6.3.14	51344
bln:Blon_0312	ncbi-geneid:7055179	5.2.1.8	54534
bln:Blon_0319	ncbi-geneid:7055186	1.1.1.94	48179|51735
bln:Blon_0320	ncbi-geneid:7055187	6.3.2.4	56059|52440
bln:Blon_0327	ncbi-geneid:7055194	4.3.1.1	48557
bln:Blon_0330	ncbi-geneid:7055197	2.1.1.63	46767|53155
bln:Blon_0339	ncbi-geneid:7053434	3.6.4.12	52540|52540|50249
bln:Blon_0349	ncbi-geneid:7053444	2.1.1.171	53335
bln:Blon_0350	ncbi-geneid:7053445	2.1.1.31	75217
bln:Blon_0351	ncbi-geneid:7053446	3.4.-.-	51366
bln:Blon_0353	ncbi-geneid:7053448	2.7.7.60	53448
bln:Blon_0354	ncbi-geneid:7053449	3.4.19.3	53182
bln:Blon_0356	ncbi-geneid:7053451	3.4.22.40	54001
bln:Blon_0357	ncbi-geneid:7053452	2.5.1.54	51569
bln:Blon_0358	ncbi-geneid:7053453	2.5.1.54	51569
bln:Blon_0359	ncbi-geneid:7053454	3.2.2.16|3.2.2.9	53167
bln:Blon_0361	ncbi-geneid:7053456	2.7.13.3	55874|47384
bln:Blon_0366	ncbi-geneid:7053461	3.6.3.27	52540
bln:Blon_0384	ncbi-geneid:7053477	2.6.1.42	56752
bln:Blon_0385	ncbi-geneid:7053478	2.6.1.85	56322
bln:Blon_0386	ncbi-geneid:7053479	3.5.4.26|1.1.1.193	53597|53927
bln:Blon_0387	ncbi-geneid:7053480	2.5.1.9	63380|63380
bln:Blon_0388	ncbi-geneid:7053481	3.5.4.25|4.1.99.12	55821|142695
bln:Blon_0389	ncbi-geneid:7053482	2.5.1.9|2.5.1.78	52121
bln:Blon_0393	ncbi-geneid:7053486	6.1.1.16	52374|47323
bln:Blon_0398	ncbi-geneid:7053491	2.2.1.6	55021|55021
bln:Blon_0399	ncbi-geneid:7053492	2.2.1.6	52518|52518|52467
bln:Blon_0400	ncbi-geneid:7053493	3.1.26.3	69065|54768
bln:Blon_0404	ncbi-geneid:7053497	2.7.7.3	52374
bln:Blon_0409	ncbi-geneid:7053502	2.4.2.11	51690|54675
bln:Blon_0411	ncbi-geneid:7053504	2.7.7.56	54211|55666
bln:Blon_0412	ncbi-geneid:7053505	3.6.1.15	52972
bln:Blon_0413	ncbi-geneid:7053188	2.3.2.-	55729|55729
bln:Blon_0415	ncbi-geneid:7053508	2.3.2.-	55729|55729
bln:Blon_0417	ncbi-geneid:7053190	5.3.1.9	53697
bln:Blon_0421	ncbi-geneid:7055039	3.4.21.89	51306
bln:Blon_0422	ncbi-geneid:7055040	3.1.26.4	53098
bln:Blon_0426	ncbi-geneid:7055043	3.2.1.51	51445
bln:Blon_0427	ncbi-geneid:7055044	6.2.1.3	56801
bln:Blon_0478	ncbi-geneid:7055090	6.3.5.4	52402
bln:Blon_0491	ncbi-geneid:7055103	2.6.1.1	53383
bln:Blon_0537	ncbi-geneid:7053197	2.1.1.33	53335
bln:Blon_0538	ncbi-geneid:7053379	5.1.3.2	51735
bln:Blon_0539	ncbi-geneid:7053199	2.1.1.79	53335
bln:Blon_0540	ncbi-geneid:7053381	1.1.1.77	56796
bln:Blon_0546	ncbi-geneid:7053387	3.4.16.4|3.4.21	56601
bln:Blon_0547	ncbi-geneid:7053388	6.3.4.-	52402|82829
bln:Blon_0548	ncbi-geneid:7053389	2.4.2.8	53271
bln:Blon_0549	ncbi-geneid:7053390	3.6.4.6|3.4.24.-	52540|140990
bln:Blon_0550	ncbi-geneid:7053391	3.5.4.16	55620
bln:Blon_0551	ncbi-geneid:7053392	2.5.1.15	51717
bln:Blon_0552	ncbi-geneid:7053393	4.1.2.25|2.7.6.3	55083|55620|55083
bln:Blon_0554	ncbi-geneid:7053395	3.1.2.-	54637|54637
bln:Blon_0565	ncbi-geneid:7053201	2.7.1.2	53067
bln:Blon_0567	ncbi-geneid:7053202	1.1.1.274	51430
bln:Blon_0568	ncbi-geneid:7053407	3.5.1.88	56420
bln:Blon_0572	ncbi-geneid:7053411	2.7.1.17	53067
bln:Blon_0576	ncbi-geneid:7053415	2.1.1.-	53335
bln:Blon_0584	ncbi-geneid:7053423	1.1.1.205	51412|54631
bln:Blon_0585	ncbi-geneid:7053424	3.1.-.-
bln:Blon_0589	ncbi-geneid:7053427	6.1.1.15	55681|52954|55826
bln:Blon_0591	ncbi-geneid:7054410	3.4.24.-	55486
bln:Blon_0593	ncbi-geneid:7053106	3.4.11.18	55920
bln:Blon_0594	ncbi-geneid:7053107	2.3.3.1	48256
bln:Blon_0595	ncbi-geneid:7053108	2.3.1.117	51161
bln:Blon_0600	ncbi-geneid:7053113	3.1.-.-	52980
bln:Blon_0607	ncbi-geneid:7053118	6.2.1.3	56801
bln:Blon_0610	ncbi-geneid:7053121	3.1.11.6	116842
bln:Blon_0612	ncbi-geneid:7053123	1.17.4.2	51998
bln:Blon_0613	ncbi-geneid:7053124	1.97.1.4	102114
bln:Blon_0617	ncbi-geneid:7053128	6.3.2.2	55931
bln:Blon_0621	ncbi-geneid:7053131	3.2.1.58	51445
bln:Blon_0625	ncbi-geneid:7053135	3.2.1.21	51445|52279
bln:Blon_0626	ncbi-geneid:7053136	5.1.3.2	51735
bln:Blon_0638	ncbi-geneid:7053148	3.2.2.1	53590
bln:Blon_0640	ncbi-geneid:7053150	2.7.1.15	53613
bln:Blon_0644	ncbi-geneid:7053154	2.7.1.2	53067
bln:Blon_0645	ncbi-geneid:7053155	5.1.3.9	51366
bln:Blon_0646	ncbi-geneid:7053156	3.2.1.18	50939|49899|49899
bln:Blon_0651	ncbi-geneid:7053161	4.2.1.52	51569
bln:Blon_0652	ncbi-geneid:7053162	2.6.1.1|4.4.1.8	53383
bln:Blon_0653	ncbi-geneid:7053163	6.1.1.5	52374|47323|50677|47323
bln:Blon_0666	ncbi-geneid:7053175	1.1.1.44	48179|51735|52540
bln:Blon_0668	ncbi-geneid:7053177	1.1.1.57	51735|48179
bln:Blon_0669	ncbi-geneid:7053178	5.3.1.12	51556
bln:Blon_0681	ncbi-geneid:7053760	4.3.2.2	48557
bln:Blon_0690	ncbi-geneid:7053769	3.6.3.-	52540
bln:Blon_0691	ncbi-geneid:7053770	3.2.2.-	52141
bln:Blon_0698	ncbi-geneid:7053777	2.7.13.3	55874|47384|158472
bln:Blon_0705	ncbi-geneid:7053784	6.1.1.21	55681|52954
bln:Blon_0706	ncbi-geneid:7053785	6.1.1.12	55681|55261|50249
bln:Blon_0709	ncbi-geneid:7053788	3.6.3.-	52540
bln:Blon_0725	ncbi-geneid:7053804	2.7.1.63	53067
bln:Blon_0730	ncbi-geneid:7053809	6.5.1.2
bln:Blon_0737	ncbi-geneid:7053816	6.3.5.5	52021|52317
bln:Blon_0738	ncbi-geneid:7053817	6.3.5.5	56059|56059|52440|52440|48108|52335
bln:Blon_0739	ncbi-geneid:7053818	4.1.1.23	51366
bln:Blon_0740	ncbi-geneid:7053819	2.7.4.8	52540
bln:Blon_0741	ncbi-geneid:7053820	2.7.7.7
bln:Blon_0748	ncbi-geneid:7053827	2.5.1.48|4.4.1.8	53383
bln:Blon_0751	ncbi-geneid:7053830	1.5.1.2	51735|48179
bln:Blon_0752	ncbi-geneid:7053831	4.1.1.37	51726
bln:Blon_0756	ncbi-geneid:7053835	3.5.1.-	53187|55031
bln:Blon_0757	ncbi-geneid:7053836	2.5.1.47|2.5.1.49	53383
bln:Blon_0759	ncbi-geneid:7053838	3.6.3.21	52540
bln:Blon_0768	ncbi-geneid:7054799	5.1.1.3	53681|53681
bln:Blon_0769	ncbi-geneid:7054800	5.1.1.7	54506|54506
bln:Blon_0774	ncbi-geneid:7054805	3.6.4.12	52540
bln:Blon_0779	ncbi-geneid:7054810	1.1.1.267	55347|51735|69055
bln:Blon_0780	ncbi-geneid:7054811	1.17.7.1	56014|51717
bln:Blon_0783	ncbi-geneid:7054814	2.5.1.31	64005
bln:Blon_0787	ncbi-geneid:7054818	3.2.1.26	75005|49899
bln:Blon_0794	ncbi-geneid:7054825	2.7.4.7|2.7.1.49	53613
bln:Blon_0795	ncbi-geneid:7054826	3.6.4.6	52540
bln:Blon_0796	ncbi-geneid:7054827	2.5.1.3	51391
bln:Blon_0797	ncbi-geneid:7054828	2.7.1.50	53613
bln:Blon_0798	ncbi-geneid:7054829	6.1.1.14	55681|52954
bln:Blon_0805	ncbi-geneid:7054836	4.2.1.70|5.4.99.12	55120
bln:Blon_0808	ncbi-geneid:7054839	2.7.7.7	89550
bln:Blon_0817	ncbi-geneid:7054848	2.7.7.7	89550
bln:Blon_0820	ncbi-geneid:7053216	1.1.1.274	51430
bln:Blon_0821	ncbi-geneid:7054852	2.7.1.17	53067|53067
bln:Blon_0822	ncbi-geneid:7054853	3.6.1.7	54975
bln:Blon_0823	ncbi-geneid:7054854	1.1.1.23	53720
bln:Blon_0824	ncbi-geneid:7054855	2.6.1.9	53383
bln:Blon_0825	ncbi-geneid:7054856	4.2.1.19	54211|54211
bln:Blon_0827	ncbi-geneid:7054858	2.4.2.-	52317
bln:Blon_0828	ncbi-geneid:7054859	5.3.1.16|5.3.1.24	51366
bln:Blon_0830	ncbi-geneid:7053217	6.3.1.2	55931|54368
bln:Blon_0837	ncbi-geneid:7054867	3.6.4.13	52540
bln:Blon_0840	ncbi-geneid:7054870	1.1.1.27	56327|51735
bln:Blon_0842	ncbi-geneid:7054872	3.4.21.88	51306|46785
bln:Blon_0845	ncbi-geneid:7055365	1.1.1.95	51735|52283|55021
bln:Blon_0848	ncbi-geneid:7055368	2.1.1.-	53335|81799
bln:Blon_0850	ncbi-geneid:7055370	2.4.1.129	56601|56519
bln:Blon_0852	ncbi-geneid:7055372	6.3.2.10	53623|53244|63418
bln:Blon_0854	ncbi-geneid:7055374	6.3.2.9	53623|53244|51984
bln:Blon_0856	ncbi-geneid:7055376	2.4.1.227	53756
bln:Blon_0857	ncbi-geneid:7055377	6.3.2.8	53623|53244|51984
bln:Blon_0867	ncbi-geneid:7055385	3.1.-.-	69500
bln:Blon_0868	ncbi-geneid:7055386	3.2.1.24	88713|74650|88688
bln:Blon_0869	ncbi-geneid:7055387	3.2.1.24	88713|74650|88688
bln:Blon_0877	ncbi-geneid:7055395	2.7.1.4	53613
bln:Blon_0881	ncbi-geneid:7055399	3.5.99.6	100950
bln:Blon_0882	ncbi-geneid:7055400	3.5.1.25	51556|51338
bln:Blon_0888	ncbi-geneid:7055406	3.4.11.9	55920|53092
bln:Blon_0890	ncbi-geneid:7055408	6.3.2.12|6.3.2.17	53623|53244
bln:Blon_0893	ncbi-geneid:7055411	6.3.2.13	53623|53244|63418
bln:Blon_0900	ncbi-geneid:7055418	1.2.1.12	51735|55347
bln:Blon_0901	ncbi-geneid:7055419	2.7.6.2	63999
bln:Blon_0910	ncbi-geneid:7055428	2.5.1.72	142754
bln:Blon_0911	ncbi-geneid:7055429	1.4.3.16	51905|56425|46977
bln:Blon_0912	ncbi-geneid:7055430	2.4.2.19	51690|54675
bln:Blon_0913	ncbi-geneid:7055431	2.8.1.7	53383
bln:Blon_0918	ncbi-geneid:7055436	4.2.1.51	53850|55021
bln:Blon_0919	ncbi-geneid:7055437	1.3.1.12	51735|48179
bln:Blon_0926	ncbi-geneid:7055444	3.1.11.2	56219
bln:Blon_0929	ncbi-geneid:7054248	2.1.1.-	53335|50249
bln:Blon_0931	ncbi-geneid:7054250	3.6.3.-	81665|56784|81653|81660
bln:Blon_0932	ncbi-geneid:7054251	4.2.1.3	53732|52016
bln:Blon_0942	ncbi-geneid:7054260	2.5.1.75	52540
bln:Blon_0954	ncbi-geneid:7054272	2.4.2.18	52418|47648
bln:Blon_0956	ncbi-geneid:7054274	2.3.1.51	69593
bln:Blon_0957	ncbi-geneid:7054275	2.7.11.1	56112
bln:Blon_0958	ncbi-geneid:7054276	2.5.1.1|2.5.1.10|2.5.1.29	48576
bln:Blon_0961	ncbi-geneid:7054279	5.99.1.3	56719|55874|54211
bln:Blon_0963	ncbi-geneid:7054281	2.7.1.15	53613
bln:Blon_0964	ncbi-geneid:7054282	3.6.4.-	52540
bln:Blon_0966	ncbi-geneid:7054284	5.99.1.3	56719|101904
bln:Blon_0970	ncbi-geneid:7054288	3.6.1.23	51283
bln:Blon_0971	ncbi-geneid:7054289	2.7.6.5	109604|81301|81271|55021
bln:Blon_0972	ncbi-geneid:7054290	5.2.1.8	50891
bln:Blon_1009	ncbi-geneid:7054324	5.4.2.1
bln:Blon_1012	ncbi-geneid:7054327	6.1.1.4	52374|50677|47323
bln:Blon_1015	ncbi-geneid:7054639	2.7.7.7	48019
bln:Blon_1018	ncbi-geneid:7054642	2.3.1.128	55729
bln:Blon_1019	ncbi-geneid:7054643	3.4.24.57	53067
bln:Blon_1051	ncbi-geneid:7054671	1.1.1.42	53659
bln:Blon_1052	ncbi-geneid:7054672	1.1.1.205	51412
bln:Blon_1054	ncbi-geneid:7054674	6.2.1.3	56801
bln:Blon_1055	ncbi-geneid:7054675	3.5.1.88	56420
bln:Blon_1058	ncbi-geneid:7054678	2.7.4.22	53633
bln:Blon_1061	ncbi-geneid:7054681	2.1.1.-	102114
bln:Blon_1062	ncbi-geneid:7054682	3.2.-.-	52317
bln:Blon_1063	ncbi-geneid:7054683	4.1.3.-	51366
bln:Blon_1064	ncbi-geneid:7054684	3.5.4.19	141734
bln:Blon_1065	ncbi-geneid:7054685	4.1.3.27	56322
bln:Blon_1066	ncbi-geneid:7054686	3.4.19.3	53182
bln:Blon_1084	ncbi-geneid:7054702	1.1.1.25	51735|53223
bln:Blon_1087	ncbi-geneid:7054705	2.7.2.3	53748
bln:Blon_1088	ncbi-geneid:7054706	5.3.1.1	51351
bln:Blon_1090	ncbi-geneid:7054708	1.1.1.27	56327|51735
bln:Blon_1092	ncbi-geneid:7054710	2.6.1.66|2.6.1.2	53383
bln:Blon_1095	ncbi-geneid:7054713	2.2.1.2	51569
bln:Blon_1096	ncbi-geneid:7054714	2.2.1.1	52518|52518|52922
bln:Blon_1145	ncbi-geneid:7053311	2.1.1.37	53335
bln:Blon_1153	ncbi-geneid:7053240	6.1.1.3	55681|55186|52954
bln:Blon_1156	ncbi-geneid:7053322	3.1.22.4	53098
bln:Blon_1160	ncbi-geneid:7053326	2.4.2.7	53271
bln:Blon_1161	ncbi-geneid:7053327	6.2.1.5	56059|52210
bln:Blon_1162	ncbi-geneid:7053328	6.2.1.5	52210|51735
bln:Blon_1164	ncbi-geneid:7053330	2.1.2.3|3.5.4.10	53927|52335
bln:Blon_1166	ncbi-geneid:7053332	5.4.99.12	55120|55174
bln:Blon_1169	ncbi-geneid:7053335	2.7.7.9	53448
bln:Blon_1172	ncbi-geneid:7053338	3.6.4.-	52540
bln:Blon_1174	ncbi-geneid:7053340	3.1.3.18	56784
bln:Blon_1237	ncbi-geneid:7053892	3.1.-.-
bln:Blon_1249	ncbi-geneid:7053904	2.7.7.7	55979|55979
bln:Blon_1303	ncbi-geneid:7053957	2.3.2.-	55729|55729
bln:Blon_1366	ncbi-geneid:7054020	2.4.2.17	53850|54913
bln:Blon_1367	ncbi-geneid:7054021	3.6.1.31	101386
bln:Blon_1368	ncbi-geneid:7054022	5.1.3.1	51366
bln:Blon_1370	ncbi-geneid:7054024	4.2.1.20	51366
bln:Blon_1371	ncbi-geneid:7054025	4.2.1.20	53686|51366
bln:Blon_1373	ncbi-geneid:7054027	3.1.21.2	51658
bln:Blon_1387	ncbi-geneid:7054040	5.4.99.12	55120
bln:Blon_1439	ncbi-geneid:7055451	2.6.1.1	53383
bln:Blon_1445	ncbi-geneid:7055456	2.4.2.10	53271
bln:Blon_1446	ncbi-geneid:7055457	1.3.3.1	51395
bln:Blon_1448	ncbi-geneid:7055459	4.1.1.23	51366
bln:Blon_1449	ncbi-geneid:7055460	3.5.2.3	51556|51338
bln:Blon_1451	ncbi-geneid:7055462	2.1.3.2	53671
bln:Blon_1452	ncbi-geneid:7055463	2.7.7.42	81301|81301|81593|81593
bln:Blon_1453	ncbi-geneid:7055464	3.5.1.24	56235
bln:Blon_1454	ncbi-geneid:7055465	1.5.1.20	51730
bln:Blon_1455	ncbi-geneid:7055466	2.1.1.14	51726|51726
bln:Blon_1456	ncbi-geneid:7055467	3.1.3.-
bln:Blon_1457	ncbi-geneid:7055468	2.1.1.36	53335
bln:Blon_1460	ncbi-geneid:7055471	3.5.99.2	48613
bln:Blon_1472	ncbi-geneid:7055482	1.11.1.15	52833
bln:Blon_1476	ncbi-geneid:7055485	3.6.3.34	52540
bln:Blon_1481	ncbi-geneid:7055490	1.4.1.13|1.4.1.14	51971|46548|51905
bln:Blon_1482	ncbi-geneid:7055491	1.4.7.1|1.4.1.13|1.4.1.14	51395|56235|69336
bln:Blon_1484	ncbi-geneid:7055493	2.7.1.31	110738
bln:Blon_1485	ncbi-geneid:7055494	1.3.99.22	102114
bln:Blon_1489	ncbi-geneid:7055498	3.6.1.19	101386
bln:Blon_1526	ncbi-geneid:7054482	2.1.1.37	53335
bln:Blon_1574	ncbi-geneid:7054528	2.6.1.42	56752
bln:Blon_1577	ncbi-geneid:7054531	1.6.1.2	52467
bln:Blon_1579	ncbi-geneid:7054533	1.6.1.2	52283|51735
bln:Blon_1580	ncbi-geneid:7054534	6.2.1.3	56801
bln:Blon_1586	ncbi-geneid:7054540	2.1.1.-	75217|88697
bln:Blon_1587	ncbi-geneid:7054418	2.1.1.-	75217|55315
bln:Blon_1588	ncbi-geneid:7054542	2.7.7.27	53448|51161
bln:Blon_1591	ncbi-geneid:7054545	2.8.1.7|4.4.1.16	53383
bln:Blon_1595	ncbi-geneid:7054549	6.3.4.2	52540|52317
bln:Blon_1596	ncbi-geneid:7054550	4.2.1.10	52304
bln:Blon_1597	ncbi-geneid:7054551	2.7.1.71|4.2.3.4	56796|52540
bln:Blon_1598	ncbi-geneid:7054552	4.2.3.5	103263
bln:Blon_1601	ncbi-geneid:7053104	3.1.-.-	53098
bln:Blon_1602	ncbi-geneid:7055201	6.1.1.7	55681|101353|55186|50447
bln:Blon_1605	ncbi-geneid:7055204	5.4.2.1
bln:Blon_1616	ncbi-geneid:7055215	3.6.4.12	52540
bln:Blon_1617	ncbi-geneid:7055216	2.4.2.22	53271
bln:Blon_1622	ncbi-geneid:7055221	3.5.1	52499
bln:Blon_1623	ncbi-geneid:7055222	3.4.13.21	52317
bln:Blon_1628	ncbi-geneid:7055227	3.6.4.12	46785
bln:Blon_1665	ncbi-geneid:7055261	3.1.3.3	56784
bln:Blon_1690	ncbi-geneid:7054333	1.5.1.2	48179|51735
bln:Blon_1696	ncbi-geneid:7054339	2.5.1.49	53383
bln:Blon_1697	ncbi-geneid:7054340	2.7.1.35	53613
bln:Blon_1701	ncbi-geneid:7054344	1.3.99.1	51905|56425|46977
bln:Blon_1702	ncbi-geneid:7054345	1.3.99.1	46548|54292
bln:Blon_1707	ncbi-geneid:7054350	3.4.21.92	52096
bln:Blon_1708	ncbi-geneid:7054351	3.4.21.92	52096
bln:Blon_1712	ncbi-geneid:7054355	3.1.13.5	53098|47819
bln:Blon_1714	ncbi-geneid:7054357	1.97.1.4	102114
bln:Blon_1715	ncbi-geneid:7054358	2.3.1.54	51998
bln:Blon_1717	ncbi-geneid:7054360	6.3.5.1	52402|56317
bln:Blon_1718	ncbi-geneid:7054361	3.5.1.14	53187|55031
bln:Blon_1722	ncbi-geneid:7054365	4.1.2.22	52518|52518
bln:Blon_1723	ncbi-geneid:7054366	6.3.5.2	52402|52317|54810
bln:Blon_1726	ncbi-geneid:7054368	2.7.6.1	53271
bln:Blon_1727	ncbi-geneid:7054425	2.7.7.23|2.3.1.157	53448|51161
bln:Blon_1729	ncbi-geneid:7054371	5.4.2.1
bln:Blon_1730	ncbi-geneid:7054427	2.3.1.8	53659
bln:Blon_1731	ncbi-geneid:7054373	2.7.2.1	53067|53067
bln:Blon_1732	ncbi-geneid:7054374	2.5.1.19	55205
bln:Blon_1740	ncbi-geneid:7054428	3.2.1.-	51445|81296|51011
bln:Blon_1743	ncbi-geneid:7054385	2.7.7.7	56672|88723|47807|53098
bln:Blon_1745	ncbi-geneid:7054429	2.7.1.40	51621|52935|50800
bln:Blon_1753	ncbi-geneid:7054395	2.7.1.24	52540
bln:Blon_1755	ncbi-geneid:7054397	3.5.4.9|1.5.1.5	51735|53223
bln:Blon_1759	ncbi-geneid:7054401	4.6.1.12	69765
bln:Blon_1761	ncbi-geneid:7054403	2.4.1.18	51445|51011|81296|81296
bln:Blon_1777	ncbi-geneid:7055535	5.2.1.8	54534
bln:Blon_1778	ncbi-geneid:7055536	4.3.1.17	143548
bln:Blon_1795	ncbi-geneid:7055553	3.1.-.-
bln:Blon_1833	ncbi-geneid:7054431	3.6.1.11|3.6.1.40	53067|53067
bln:Blon_1836	ncbi-geneid:7055594	4.2.1.11	51604|54826
bln:Blon_1838	ncbi-geneid:7055596	3.6.4.-	52540|52540|52540|143517|141259
bln:Blon_1839	ncbi-geneid:7055597	3.1.1.29	53178
bln:Blon_1841	ncbi-geneid:7055599	2.3.1.183	55729
bln:Blon_1843	ncbi-geneid:7055601	3.2.1.52	51445
bln:Blon_1844	ncbi-geneid:7055602	2.7.7.18	52374
bln:Blon_1846	ncbi-geneid:7055604	1.2.1.41	53720
bln:Blon_1847	ncbi-geneid:7055605	2.1.2.1	53383
bln:Blon_1848	ncbi-geneid:7055606	4.2.3.1	53686
bln:Blon_1862	ncbi-geneid:7055294	2.7.1.23	111331
bln:Blon_1867	ncbi-geneid:7055299	6.1.1.1	52374|55174
bln:Blon_1874	ncbi-geneid:7055306	4.3.2.1	48557
bln:Blon_1875	ncbi-geneid:7055307	6.3.4.5	69864|52402
bln:Blon_1877	ncbi-geneid:7055309	2.1.3.3	53671
bln:Blon_1878	ncbi-geneid:7055310	2.6.1.11	53383
bln:Blon_1879	ncbi-geneid:7055311	2.7.2	53633
bln:Blon_1880	ncbi-geneid:7055312	2.3.1.1|2.3.1.35	56266
bln:Blon_1881	ncbi-geneid:7055313	1.2.1	51735|55347
bln:Blon_1883	ncbi-geneid:7055315	6.1.1.20	56037|55681|50249|54991|46955
bln:Blon_1884	ncbi-geneid:7055316	6.1.1.20	55681|46589
bln:Blon_1891	ncbi-geneid:7055323	1.8.1.4	51905|55424
bln:Blon_1893	ncbi-geneid:7055325	6.3.1.2	55931|54368
bln:Blon_1905	ncbi-geneid:7054434	3.2.1.21	51445
bln:Blon_1907	ncbi-geneid:7055337	3.1.1.53	52266
bln:Blon_1915	ncbi-geneid:7055345	1.1.1.1	50129|51735
bln:Blon_1935	ncbi-geneid:7054437	4.1.2.5	53383
bln:Blon_1937	ncbi-geneid:7053677	2.6.1.-	53383
bln:Blon_1938	ncbi-geneid:7053595	4.1.1.21|2.1.2.2	56059|52440|51246
bln:Blon_1940	ncbi-geneid:7053597	6.3.2.6	56104
bln:Blon_1941	ncbi-geneid:7053598	6.3.5.3	52317|56042|55326|55326
bln:Blon_1952	ncbi-geneid:7053607	3.3.1.1	52283|51735
bln:Blon_1958	ncbi-geneid:7053613	2.4.2.14	53271|56235
bln:Blon_1959	ncbi-geneid:7053614	6.3.3.1	56042|55326
bln:Blon_1960	ncbi-geneid:7053615	6.3.4.13	56059|52440|51246
bln:Blon_1961	ncbi-geneid:7053616	1.2.1.3	53720
bln:Blon_1980	ncbi-geneid:7053634	4.1.1.21|6.3.4.18	56059|52440|51246
bln:Blon_1981	ncbi-geneid:7053635	4.1.1.21|5.4.99.18	52255
bln:Blon_1983	ncbi-geneid:7053637	2.2.1.7	52518|52518|52922
bln:Blon_1993	ncbi-geneid:7053647	2.6.-.-	52317
bln:Blon_1994	ncbi-geneid:7053648	4.-.-.-	51366
bln:Blon_1995	ncbi-geneid:7053649	2.7.7.-	56731|57783
bln:Blon_1996	ncbi-geneid:7053650	3.1.5.1	109604
bln:Blon_1997	ncbi-geneid:7053651	5.1.1.1	51419|50621
bln:Blon_2000	ncbi-geneid:7053654	4.4.1.21	63411
bln:Blon_2001	ncbi-geneid:7053655	3.6.4.12	52540|47819|46785
bln:Blon_2003	ncbi-geneid:7053657	2.5.1.48	53383
bln:Blon_2004	ncbi-geneid:7053658	4.2.1.22	53686|53686
bln:Blon_2013	ncbi-geneid:7053667	4.1.1.36|6.3.2.5	102645|52507
bln:Blon_2014	ncbi-geneid:7053668	2.7.1.33
bln:Blon_2016	ncbi-geneid:7053670	3.2.1.23	51445|52317
bln:Blon_2018	ncbi-geneid:7053672	2.6.1.16	53697|56235
bln:Blon_2019	ncbi-geneid:7053673	3.6.3.21	52540
bln:Blon_2030	ncbi-geneid:7054963	3.5.1.88	56420
bln:Blon_2031	ncbi-geneid:7054964	5.4.2.10	53738|53738|53738|55957
bln:Blon_2032	ncbi-geneid:7054965	3.4.11.2	55486|63737
bln:Blon_2033	ncbi-geneid:7054966	3.1.-.-	56281
bln:Blon_2034	ncbi-geneid:7054967	4.2.1.52	51569
bln:Blon_2035	ncbi-geneid:7054968	1.3.1.26	55347|51735
bln:Blon_2037	ncbi-geneid:7054970	3.6.4.12	52540
bln:Blon_2042	ncbi-geneid:7054974	3.6.3.-	52540
bln:Blon_2048	ncbi-geneid:7054979	2.7.7.6	64484
bln:Blon_2049	ncbi-geneid:7054980	2.7.7.6	64484
bln:Blon_2051	ncbi-geneid:7054982	3.2.2.-	48150
bln:Blon_2052	ncbi-geneid:7054983	2.1.1.-	75217
bln:Blon_2062	ncbi-geneid:7054993	2.7.1.6	54211|55060
bln:Blon_2063	ncbi-geneid:7054994	2.7.7.12	54197|54197
bln:Blon_2065	ncbi-geneid:7054996	1.3.3.1	51395
bln:Blon_2070	ncbi-geneid:7055001	1.1.1.85	53659
bln:Blon_2071	ncbi-geneid:7055002	3.4.21.83	50993|53474
bln:Blon_2074	ncbi-geneid:7055005	3.6.1.22	55811
bln:Blon_2082	ncbi-geneid:7055013	2.7.10.1	52540
bln:Blon_2112	ncbi-geneid:7054169	3.1.3.48	52788
bln:Blon_2123	ncbi-geneid:7054179	3.2.1.23	51445|52317
bln:Blon_2126	ncbi-geneid:7054182	3.1.3.25	56655
bln:Blon_2130	ncbi-geneid:7054186	3.1.3.3	56784
bln:Blon_2133	ncbi-geneid:7054189	2.1.2.9	53328|50486
bln:Blon_2134	ncbi-geneid:7054190	4.2.1.9	143975|52016
bln:Blon_2135	ncbi-geneid:7054191	2.7.7.6	63562
bln:Blon_2136	ncbi-geneid:7054192	2.5.1.6	55973|55973|55973
bln:Blon_2140	ncbi-geneid:7054196	3.1.3.48	52788
bln:Blon_2141	ncbi-geneid:7054197	1.5.1.3	53597
bln:Blon_2142	ncbi-geneid:7054198	2.1.1.45	55831
bln:Blon_2148	ncbi-geneid:7054204	2.6.1.52	53383
bln:Blon_2152	ncbi-geneid:7054208	5.4.2.1
bln:Blon_2161	ncbi-geneid:7054217	6.1.1.6	55681|50249
bln:Blon_2171	ncbi-geneid:7054227	5.1.3.2	51735
bln:Blon_2173	ncbi-geneid:7054229	2.7.1.162	56112
bln:Blon_2178	ncbi-geneid:7054447	6.1.1.11	55681|46589
bln:Blon_2183	ncbi-geneid:7054239	2.7.1.69	51261|55604
bln:Blon_2184	ncbi-geneid:7054240	5.4.2.2	53738|53738|55957|53738
bln:Blon_2190	ncbi-geneid:7053514	3.1.26.4
bln:Blon_2191	ncbi-geneid:7053515	5.3.1.6	100950|75445
bln:Blon_2195	ncbi-geneid:7053519	2.7.1.26|2.7.7.2	82114|52374
bln:Blon_2196	ncbi-geneid:7053520	4.2.1.70|5.4.99.12	55120
bln:Blon_2209	ncbi-geneid:7053531	4.2.1.70|5.4.99.12	55120
bln:Blon_2211	ncbi-geneid:7053533	2.7.7.6	56553|55257|47789
bln:Blon_2216	ncbi-geneid:7053538	2.7.4.3	52540
bln:Blon_2239	ncbi-geneid:7053561	4.1.1.5	117856
bln:Blon_2241	ncbi-geneid:7053563	1.2.1.10|1.1.1.1	56796|53720
bln:Blon_2243	ncbi-geneid:7053565	3.2.1.-	51445|81296|51011
bln:Blon_2246	ncbi-geneid:7053568	2.4.1.25	51445
bln:Blon_2250	ncbi-geneid:7054451	2.7.7.7	56672|100879
bln:Blon_2254	ncbi-geneid:7053576	1.1.1.158	56176|56194
bln:Blon_2259	ncbi-geneid:7053580	2.3.1.128	55729
bln:Blon_2260	ncbi-geneid:7053581	6.3.3.2	100950
bln:Blon_2270	ncbi-geneid:7053591	2.7.7.8	54211|54211|55666|55666|54791|46915|50249
bln:Blon_2283	ncbi-geneid:7054883	2.7.8.7	56214
bln:Blon_2284	ncbi-geneid:7054884	2.3.1.-	52151|53901|53901|54637|51412|52151|51735|55048
bln:Blon_2285	ncbi-geneid:7054885	6.4.1.3	52096|52096
bln:Blon_2286	ncbi-geneid:7054886	6.3.4.14	56059|52440|51246|51230
bln:Blon_2288	ncbi-geneid:7054888	6.3.4.15	55681
bln:Blon_2298	ncbi-geneid:7054898	2.7.2.11	53633|88697
bln:Blon_2302	ncbi-geneid:7054902	3.1.26.12	50249
bln:Blon_2303	ncbi-geneid:7054903	3.5.1.18	53187|55031
bln:Blon_2305	ncbi-geneid:7054905	5.1.3.-	102546
bln:Blon_2308	ncbi-geneid:7054908	1.1.1.100	51735
bln:Blon_2315	ncbi-geneid:7054915	2.7.1.39	54211|55060
bln:Blon_2316	ncbi-geneid:7054916	1.1.1.3	55347|51735|55021
bln:Blon_2317	ncbi-geneid:7054917	4.1.1.20	50621|51419|51419
bln:Blon_2318	ncbi-geneid:7054918	6.1.1.19	52374|47323|55190
bln:Blon_2320	ncbi-geneid:7054920	4.4.1.8	53383
bln:Blon_2321	ncbi-geneid:7054921	2.5.1.7	55205
bln:Blon_2324	ncbi-geneid:7054924	4.2.1.33|4.2.1.35	52016
bln:Blon_2325	ncbi-geneid:7054925	4.2.1.33|4.2.1.35	53732
bln:Blon_2328	ncbi-geneid:7054928	2.7.4.1	56024|143724|56024|140356
bln:Blon_2334	ncbi-geneid:7054934	3.2.1.23	51445|74650|49785|49303|49303
bln:Blon_2336	ncbi-geneid:7054936	3.2.1.51	51445|49785
bln:Blon_2337	ncbi-geneid:7054937	5.1.3.-	102546
bln:Blon_2338	ncbi-geneid:7054938	4.2.1.52	51569
bln:Blon_2339	ncbi-geneid:7054939	1.1.1.100	51735
bln:Blon_2348	ncbi-geneid:7054948	3.2.1.18	50939
bln:Blon_2349	ncbi-geneid:7054949	4.2.1.52	51569
bln:Blon_2363	ncbi-geneid:7053684	2.4.2.9	53271
bln:Blon_2371	ncbi-geneid:7053690	6.1.1.17	52374
bln:Blon_2376	ncbi-geneid:7053694	5.4.99.9	51971|54373
bln:Blon_2389	ncbi-geneid:7053707	1.1.1.22	51735|48179|52413
bln:Blon_2390	ncbi-geneid:7053708	4.2.1.46	51735
bln:Blon_2398	ncbi-geneid:7053716	3.1.21.-	51556
bln:Blon_2401	ncbi-geneid:7053719	2.7.1.2	53067
bln:Blon_2402	ncbi-geneid:7053720	5.1.3.9	51366
bln:Blon_2416	ncbi-geneid:7053733	3.2.1.23	51445|52317
bln:Blon_2423	ncbi-geneid:7053740	3.4.22.40	54001
bln:Blon_2426	ncbi-geneid:7053743	6.1.1.10	52374|47323|57770
bln:Blon_2445	ncbi-geneid:7054557	5.4.2.1
bln:Blon_2447	ncbi-geneid:7054559	1.-.-.-	55469
bln:Blon_2451	ncbi-geneid:7054471	3.5.1.-	52467
bln:Blon_2452	ncbi-geneid:7054564	4.3.1.19	53686|55021
bln:Blon_2453	ncbi-geneid:7054565	3.2.1.10	51445|51011
bln:Blon_2460	ncbi-geneid:7054572	3.2.1.22	51445
bln:Blon_2465	ncbi-geneid:7054577	3.5.4.13	51283
bln:Blon_2470	ncbi-geneid:7054582	2.7.1.69	51261
bln:Blon_2471	ncbi-geneid:7054583	2.7.1.69	55604
bln:Blon_2473	ncbi-geneid:7054585	2.1.1.-	75217|55315
bln:Blon_2477	ncbi-geneid:7054589	1.17.4.1	47240
bln:Blon_2478	ncbi-geneid:7054590	1.17.4.1	51998|48168
bln:Blon_2484	ncbi-geneid:7054596	2.1.1.182	53335
bln:Blon_2485	ncbi-geneid:7054597	2.7.1.148	54211|55060
bln:Blon_2487	ncbi-geneid:7054599	2.7.7.25|2.7.7.19	81891|81301
bln:Blon_2491	ncbi-geneid:7054603	1.8.1.9	51905
bln:Blon_2494	ncbi-geneid:7054606	2.1.1.170	53335
bln:Blon_2494	ncbi-geneid:7054606	2.1.1.170	53335
