# Supplementary material for: Tracing the Repertoire of Promiscuous Enzymes along the Metabolic Pathways in Archaeal Organisms
Source: Life (Basel). 2017 Jul 13;7(3):30. doi: 10.3390/life7030030 (PMC5617955; doi:10.3390/life7030030)
Supplement: Supplementary file 1 [file life-07-00030-s001.zip › Table_S2/bmq.txt]

KEGGID	NCBIGI	ECs	SFamilyID
bmq:BMQ_0002	ncbi-geneid:8984440	2.7.7.7	55979|55979|55979
bmq:BMQ_0005	ncbi-geneid:8984443	5.99.1.3	56719|55874|54211
bmq:BMQ_0006	ncbi-geneid:8984444	5.99.1.3	56719|101904
bmq:BMQ_0013	ncbi-geneid:8984451	1.1.1.205	51412|51412
bmq:BMQ_0014	ncbi-geneid:8984452	3.4.16.4	56601|69189
bmq:BMQ_0015	ncbi-geneid:8984453	4.-.-.-	51366
bmq:BMQ_0016	ncbi-geneid:8984454	2.6.-.-	52317
bmq:BMQ_0017	ncbi-geneid:8984455	6.1.1.11	55681|46589
bmq:BMQ_0019	ncbi-geneid:8984457	2.7.1.74	52540
bmq:BMQ_0020	ncbi-geneid:8984458	2.7.1.113	52540
bmq:BMQ_0021	ncbi-geneid:8984459	3.2.1.-	51445|54106|54106
bmq:BMQ_0022	ncbi-geneid:8984460	3.-.-.-	52499
bmq:BMQ_0023	ncbi-geneid:8984461	3.5.4.-	53927
bmq:BMQ_0024	ncbi-geneid:8984462	2.7.7.7	52540|48019
bmq:BMQ_0047	ncbi-geneid:8984485	4.1.1.18	53383|55904
bmq:BMQ_0048	ncbi-geneid:8984486	2.7.4.9	52540
bmq:BMQ_0050	ncbi-geneid:8984488	2.7.7.7	52540
bmq:BMQ_0053	ncbi-geneid:8984491	2.1.1.-	53335
bmq:BMQ_0057	ncbi-geneid:8984495	6.1.1.10	52374|47323|50249
bmq:BMQ_0058	ncbi-geneid:8984496	3.1.21.-	51556
bmq:BMQ_0059	ncbi-geneid:8984497	3.1.26.8	110455
bmq:BMQ_0060	ncbi-geneid:8984498	2.1.1.182	53335
bmq:BMQ_0065	ncbi-geneid:8984503	2.7.1.148	54211|55060
bmq:BMQ_0069	ncbi-geneid:8984507	2.7.7.23|2.3.1.157	53448|51161
bmq:BMQ_0070	ncbi-geneid:8984508	2.7.6.1	53271
bmq:BMQ_0072	ncbi-geneid:8984510	3.1.1.29	53178
bmq:BMQ_0074	ncbi-geneid:8984512	3.6.1.-|3.6.4.-	52540|52540|52540|143517|52540|141259
bmq:BMQ_0078	ncbi-geneid:8984516	2.1.1.-	53790|101386|101386
bmq:BMQ_0086	ncbi-geneid:8984524	3.1.3.16	81606
bmq:BMQ_0088	ncbi-geneid:8984526	2.7.11.1	56112
bmq:BMQ_0089	ncbi-geneid:8984527	6.3.4.-	52402|56037|82829
bmq:BMQ_0090	ncbi-geneid:8984528	2.4.2.8	53271
bmq:BMQ_0091	ncbi-geneid:8984529	3.4.24.-	52540|140990
bmq:BMQ_0092	ncbi-geneid:8984530	2.7.1.33
bmq:BMQ_0094	ncbi-geneid:8984532	2.5.1.47	53686
bmq:BMQ_0095	ncbi-geneid:8984533	2.6.1.85	56322
bmq:BMQ_0096	ncbi-geneid:8984534	4.1.3.27|2.6.1.85	52317
bmq:BMQ_0097	ncbi-geneid:8984535	4.1.3.38	56752
bmq:BMQ_0098	ncbi-geneid:8984536	4.1.2.25	55620
bmq:BMQ_0099	ncbi-geneid:8984537	2.7.6.3	55083
bmq:BMQ_0100	ncbi-geneid:8984538	6.1.1.6	55681|50249
bmq:BMQ_0111	ncbi-geneid:8984549	2.7.7.60	53448
bmq:BMQ_0112	ncbi-geneid:8984550	4.6.1.12	69765
bmq:BMQ_0113	ncbi-geneid:8984551	6.1.1.17|6.1.1.24	52374|48163
bmq:BMQ_0114	ncbi-geneid:8984552	2.3.1.30	51161
bmq:BMQ_0115	ncbi-geneid:8984553	6.1.1.16	52374|47323
bmq:BMQ_0117	ncbi-geneid:8984555	2.1.1.-	75217|55315
bmq:BMQ_0127	ncbi-geneid:8984565	2.1.1.52|2.1.1.172	53335
bmq:BMQ_0128	ncbi-geneid:8984566	2.7.7.6	64484
bmq:BMQ_0129	ncbi-geneid:8984567	2.7.7.6	64484
bmq:BMQ_0133	ncbi-geneid:8984571	3.6.5.3	52540|54211|50447|54980|54980
bmq:BMQ_0134	ncbi-geneid:8984572	3.6.5.3	52540|50465|50447
bmq:BMQ_0159	ncbi-geneid:8984597	2.7.4.3	52540
bmq:BMQ_0160	ncbi-geneid:8984598	3.4.11.18	55920
bmq:BMQ_0164	ncbi-geneid:8984602	2.7.7.6	56553|55257|47789
bmq:BMQ_0166	ncbi-geneid:8984604	3.6.3.-	52540
bmq:BMQ_0167	ncbi-geneid:8984605	3.6.3.-	52540
bmq:BMQ_0169	ncbi-geneid:8984607	5.4.99.12	55120
bmq:BMQ_0173	ncbi-geneid:8984611	3.5.1.28	53187
bmq:BMQ_0191	ncbi-geneid:8984629	3.5.3.1	52768
bmq:BMQ_0197	ncbi-geneid:8984635	5.4.2.10	53738|53738|55957|53738
bmq:BMQ_0198	ncbi-geneid:8984636	2.6.1.16	53697|56235
bmq:BMQ_0202	ncbi-geneid:8984640	2.7.1.69	55804|52794
bmq:BMQ_0203	ncbi-geneid:8984641	2.7.1.69	63520|55804|52794|63520
bmq:BMQ_0204	ncbi-geneid:8984642	1.1.1.255|1.1.1.17	48179|51735
bmq:BMQ_0208	ncbi-geneid:8984646	3.1.6.-	53649
bmq:BMQ_0210	ncbi-geneid:8984648	3.6.3.31	52540|50331
bmq:BMQ_0216	ncbi-geneid:8984654	2.7.3.-	55874|47384
bmq:BMQ_0219	ncbi-geneid:8984657	6.3.2.4	56059|52440
bmq:BMQ_0220	ncbi-geneid:8984658	6.3.2.10	53623|53244|63418
bmq:BMQ_0221	ncbi-geneid:8984659	3.6.4.13	52540
bmq:BMQ_0223	ncbi-geneid:8984661	3.4.21.-	144091
bmq:BMQ_0224	ncbi-geneid:8984662	2.7.8.7	56214
bmq:BMQ_0226	ncbi-geneid:8984664	5.1.1.1	51419|50621
bmq:BMQ_0228	ncbi-geneid:8984666	3.1.-.-	50118
bmq:BMQ_0232	ncbi-geneid:8984670	3.1.3.3	101215|81606
bmq:BMQ_0234	ncbi-geneid:8984672	2.7.11.1	55874
bmq:BMQ_0236	ncbi-geneid:8984674	3.1.3.3	81606
bmq:BMQ_0257	ncbi-geneid:8984695	3.4.-.-	53067|53067
bmq:BMQ_0258	ncbi-geneid:8984696	2.3.1.128	55729
bmq:BMQ_0259	ncbi-geneid:8984697	3.4.24.57	53067|53067
bmq:BMQ_0268	ncbi-geneid:8984706	3.6.3.-	52540
bmq:BMQ_0270	ncbi-geneid:8984708	3.4.-.-	54001
bmq:BMQ_0271	ncbi-geneid:8984709	6.3.5.2	52402|52317|54810
bmq:BMQ_0277	ncbi-geneid:8984715	4.1.1.21|5.4.99.18	52255
bmq:BMQ_0278	ncbi-geneid:8984716	4.1.1.21|6.3.4.18	56059|52440|51246
bmq:BMQ_0279	ncbi-geneid:8984717	4.3.2.2	48557
bmq:BMQ_0280	ncbi-geneid:8984718	6.3.2.6	56104
bmq:BMQ_0281	ncbi-geneid:8984719	6.3.5.3	82697
bmq:BMQ_0282	ncbi-geneid:8984720	6.3.5.3	52317
bmq:BMQ_0283	ncbi-geneid:8984721	6.3.5.3	55326|56042|55326|56042
bmq:BMQ_0284	ncbi-geneid:8984722	2.4.2.14	53271|56235
bmq:BMQ_0285	ncbi-geneid:8984723	6.3.3.1	56042|55326
bmq:BMQ_0286	ncbi-geneid:8984724	2.1.2.2	53328
bmq:BMQ_0287	ncbi-geneid:8984725	2.1.2.3|3.5.4.10	53927|52335
bmq:BMQ_0288	ncbi-geneid:8984726	6.3.4.13	56059|52440|51246
bmq:BMQ_0290	ncbi-geneid:8984728	3.5.4.2	51338|51556
bmq:BMQ_0292	ncbi-geneid:8984730	6.1.1.14	55681|52954
bmq:BMQ_0293	ncbi-geneid:8984731	2.5.1.-	51395
bmq:BMQ_0294	ncbi-geneid:8984732	3.6.1.-|3.6.4.12	52540
bmq:BMQ_0295	ncbi-geneid:8984733	6.5.1.2
bmq:BMQ_0298	ncbi-geneid:8984736	6.3.5.6|6.3.5.7	141000
bmq:BMQ_0299	ncbi-geneid:8984737	6.3.5.6|6.3.5.7	75304
bmq:BMQ_0300	ncbi-geneid:8984738	6.3.5.6|6.3.5.7	55931|89095
bmq:BMQ_0302	ncbi-geneid:8984740	2.1.1.-	53335|50249
bmq:BMQ_0307	ncbi-geneid:8984745	2.7.3.-|2.7.13.3	55874|47384|55785|158472
bmq:BMQ_0308	ncbi-geneid:8984746	3.4.11.18	55920
bmq:BMQ_0309	ncbi-geneid:8984747	3.1.1.31	51004
bmq:BMQ_0315	ncbi-geneid:8984753	3.6.3.-	52540
bmq:BMQ_0323	ncbi-geneid:8984761	2.7.3.-	55874|47384|158472
bmq:BMQ_0328	ncbi-geneid:8984766	3.4.17.11	53187|55031
bmq:BMQ_0330	ncbi-geneid:8984768	3.4.-.-|3.2.-.-	52317
bmq:BMQ_0333	ncbi-geneid:8984771	3.1.1.-	53474
bmq:BMQ_0339	ncbi-geneid:8984777	2.7.3.-|2.7.13.3	103190|55874|55890|55785
bmq:BMQ_0343	ncbi-geneid:8984781	2.7.3.-	55874|55785|47384
bmq:BMQ_0356	ncbi-geneid:8984794	3.2.1.2	51445
bmq:BMQ_0357	ncbi-geneid:8984795	1.8.4.11	55068
bmq:BMQ_0360	ncbi-geneid:8984798	3.6.3.-	52540|52540
bmq:BMQ_0361	ncbi-geneid:8984799	1.1.1.272	51735
bmq:BMQ_0362	ncbi-geneid:8984800	1.14.13.39	56512
bmq:BMQ_0365	ncbi-geneid:8984803	1.14.12.17	46458|52343|63380
bmq:BMQ_0366	ncbi-geneid:8984804	1.14.13.59	51905|51905
bmq:BMQ_0367	ncbi-geneid:8984805	3.4.-.-|3.2.-.-	52317
bmq:BMQ_0369	ncbi-geneid:8984807	3.5.4.2	51556|51338
bmq:BMQ_0371	ncbi-geneid:8984809	3.1.3.48	52788
bmq:BMQ_0374	ncbi-geneid:8984812	3.6.3.3|3.6.3.5	56784|81653|81665
bmq:BMQ_0379	ncbi-geneid:8984817	4.1.1.-	50814
bmq:BMQ_0386	ncbi-geneid:8984824	4.2.1.2	117457
bmq:BMQ_0387	ncbi-geneid:8984825	3.5.-.-	88713
bmq:BMQ_0388	ncbi-geneid:8984826	2.1.1.-	53335|50249
bmq:BMQ_0391	ncbi-geneid:8984829	2.7.3.-	55874|55785|47384|103190|158472
bmq:BMQ_0395	ncbi-geneid:8984833	5.1.-.-	51735
bmq:BMQ_0397	ncbi-geneid:8984835	1.1.1.1	51735
bmq:BMQ_0402	ncbi-geneid:8984840	3.2.2.-	48150|55811
bmq:BMQ_0404	ncbi-geneid:8984842	1.1.1.1|1.3.1.-	51735
bmq:BMQ_0408	ncbi-geneid:8984846	3.6.3.-	52540|90123
bmq:BMQ_0410	ncbi-geneid:8984848	5.4.3.8	53383
bmq:BMQ_0415	ncbi-geneid:8984853	1.11.1.15	52833
bmq:BMQ_0442	ncbi-geneid:8984880	2.1.1.-	75217
bmq:BMQ_0457	ncbi-geneid:8984895	3.2.1.22	51445
bmq:BMQ_0458	ncbi-geneid:8984896	2.8.1.6	102114
bmq:BMQ_0460	ncbi-geneid:8984898	3.6.3.20	52540|50331
bmq:BMQ_0464	ncbi-geneid:8984902	3.1.4.46	51695
bmq:BMQ_0467	ncbi-geneid:8984905	5.5.1.1	51604|54826
bmq:BMQ_0474	ncbi-geneid:8984912	2.3.1.-	55729
bmq:BMQ_0475	ncbi-geneid:8984913	3.1.1.75	53474|53474
bmq:BMQ_0477	ncbi-geneid:8984915	3.4.16.4	55166
bmq:BMQ_0481	ncbi-geneid:8984919	2.3.1.-	55729|55729
bmq:BMQ_0482	ncbi-geneid:8984920	2.7.8.-	56024|56024
bmq:BMQ_0488	ncbi-geneid:8984926	1.1.1.18	51735|55347
bmq:BMQ_0489	ncbi-geneid:8984927	2.7.1.92	53613
bmq:BMQ_0490	ncbi-geneid:8984928	1.2.1.27	53720
bmq:BMQ_0491	ncbi-geneid:8984929	3.7.1.-	52518|52467|52518
bmq:BMQ_0492	ncbi-geneid:8984930	4.2.1.44	51658
bmq:BMQ_0504	ncbi-geneid:8984942	5.4.99.12	55120|55174
bmq:BMQ_0505	ncbi-geneid:8984943	2.1.1.-	53335
bmq:BMQ_0507	ncbi-geneid:8984945	5.3.2.2	55331
bmq:BMQ_0510	ncbi-geneid:8984948	2.3.1.-	55729
bmq:BMQ_0513	ncbi-geneid:8984951	3.1.21.-	51556
bmq:BMQ_0519	ncbi-geneid:8984957	1.-.-.-	51735|50129
bmq:BMQ_0521	ncbi-geneid:8984959	1.1.1.27	56327|51735
bmq:BMQ_0524	ncbi-geneid:8984962	5.4.99.12	55120
bmq:BMQ_0528	ncbi-geneid:8984966	3.5.-.-	56317|55729
bmq:BMQ_0531	ncbi-geneid:8984969	2.7.1.30	53067|53067
bmq:BMQ_0532	ncbi-geneid:8984970	1.1.5.3	51905|54373
bmq:BMQ_0533	ncbi-geneid:8984971	5.4.2.2|5.4.2.8	53738|53738|53738|55957
bmq:BMQ_0540	ncbi-geneid:8984978	1.6.5.-	50129|51735
bmq:BMQ_0541	ncbi-geneid:8984979	3.2.2.1	53590
bmq:BMQ_0542	ncbi-geneid:8984980	3.6.3.-	52540
bmq:BMQ_0548	ncbi-geneid:8984986	2.5.1.3	51391
bmq:BMQ_0549	ncbi-geneid:8984987	1.4.3.19	51905|54373
bmq:BMQ_0552	ncbi-geneid:8984990	2.7.7.-	69572
bmq:BMQ_0553	ncbi-geneid:8984991	2.7.4.7|2.7.1.49	53613
bmq:BMQ_0554	ncbi-geneid:8984992	5.4.2.1
bmq:BMQ_0560	ncbi-geneid:8984998	3.6.3.-	52540|50331
bmq:BMQ_0568	ncbi-geneid:8985006	3.-.-.-	56784
bmq:BMQ_0570	ncbi-geneid:8985008	1.3.3.3|1.3.99.22	102114
bmq:BMQ_0571	ncbi-geneid:8985009	6.2.1.-	56801
bmq:BMQ_0572	ncbi-geneid:8985010	4.2.1.17	52096
bmq:BMQ_0577	ncbi-geneid:8985015	3.1.-.-	109604|50249
bmq:BMQ_0579	ncbi-geneid:8985017	5.2.1.8	54534|109998
bmq:BMQ_0585	ncbi-geneid:8985023	2.6.1.52	53383
bmq:BMQ_0587	ncbi-geneid:8985025	2.3.1.-	55729
bmq:BMQ_0588	ncbi-geneid:8985026	2.3.1.-	52266
bmq:BMQ_0596	ncbi-geneid:8985034	1.14.14.1	54909
bmq:BMQ_0597	ncbi-geneid:8985035	2.4.-.-	56601|53955
bmq:BMQ_0598	ncbi-geneid:8985036	4.1.1.37	51726
bmq:BMQ_0599	ncbi-geneid:8985037	4.99.1.1	53800
bmq:BMQ_0600	ncbi-geneid:8985038	1.3.3.4	51905|54373
bmq:BMQ_0604	ncbi-geneid:8985042	2.7.3.-|2.7.13.3	55874|158472
bmq:BMQ_0607	ncbi-geneid:8985045	3.5.2.6	56281
bmq:BMQ_0608	ncbi-geneid:8985046	2.7.7.63	55681|82649
bmq:BMQ_0609	ncbi-geneid:8985047	6.2.1.3	56801
bmq:BMQ_0610	ncbi-geneid:8985048	4.2.1.17	52096
bmq:BMQ_0634	ncbi-geneid:8985072	4.1.3.1	51621
bmq:BMQ_0636	ncbi-geneid:8985074	3.4.21.26	53474|82171
bmq:BMQ_0638	ncbi-geneid:8985076	1.1.1.100	51735
bmq:BMQ_0639	ncbi-geneid:8985077	3.6.1.-	52540
bmq:BMQ_0640	ncbi-geneid:8985078	3.6.1.-	52540|52980
bmq:BMQ_0653	ncbi-geneid:8985091	6.3.5.4	52402|56235
bmq:BMQ_0654	ncbi-geneid:8985092	1.14.99.-	51905
bmq:BMQ_0655	ncbi-geneid:8985093	1.14.99.-	51905
bmq:BMQ_0656	ncbi-geneid:8985094	2.5.1.32	48576
bmq:BMQ_0659	ncbi-geneid:8985097	3.2.1.1	51445|51011
bmq:BMQ_0661	ncbi-geneid:8985099	1.5.1.12	53720
bmq:BMQ_0662	ncbi-geneid:8985100	2.6.1.13	53383
bmq:BMQ_0666	ncbi-geneid:8985104	1.1.1.-	51735
bmq:BMQ_0674	ncbi-geneid:8985112	3.-.-.-	56784
bmq:BMQ_0677	ncbi-geneid:8985115	1.2.1	55347|51735
bmq:BMQ_0678	ncbi-geneid:8985116	2.3.1.1|2.3.1.35	56266
bmq:BMQ_0679	ncbi-geneid:8985117	2.7.2	53633
bmq:BMQ_0680	ncbi-geneid:8985118	2.6.1.11	53383
bmq:BMQ_0681	ncbi-geneid:8985119	6.3.5.5	52317|52021
bmq:BMQ_0682	ncbi-geneid:8985120	6.3.5.5	56059|56059|52440|48108|52440
bmq:BMQ_0683	ncbi-geneid:8985121	2.1.3.3	53671
bmq:BMQ_0684	ncbi-geneid:8985122	5.1.-.-	51735
bmq:BMQ_0688	ncbi-geneid:8985126	2.7.1.6	54211|55060
bmq:BMQ_0690	ncbi-geneid:8985128	1.-.-.-	51735|48179
bmq:BMQ_0693	ncbi-geneid:8985131	5.1.3.-	51735
bmq:BMQ_0695	ncbi-geneid:8985133	2.3.1.41|2.3.1.180	53901
bmq:BMQ_0696	ncbi-geneid:8985134	2.3.1.41|2.3.1.179	53901|53901
bmq:BMQ_0698	ncbi-geneid:8985136	3.6.3.-	52540
bmq:BMQ_0699	ncbi-geneid:8985137	3.6.3.-	52540
bmq:BMQ_0704	ncbi-geneid:8985142	6.1.1.2	52374
bmq:BMQ_0710	ncbi-geneid:8985148	2.3.1.-	55729
bmq:BMQ_0719	ncbi-geneid:8985157	2.7.8.-	56024|56024
bmq:BMQ_0721	ncbi-geneid:8985159	3.4.24.-	55486
bmq:BMQ_0725	ncbi-geneid:8985163	2.4.-.-	53955
bmq:BMQ_0728	ncbi-geneid:8985166	2.7.6.5	81301
bmq:BMQ_0729	ncbi-geneid:8985167	2.7.1.23	111331
bmq:BMQ_0730	ncbi-geneid:8985168	5.4.99.12	55120
bmq:BMQ_0731	ncbi-geneid:8985169	3.1.-.-	56300
bmq:BMQ_0742	ncbi-geneid:8985180	3.6.4.12	52540
bmq:BMQ_0745	ncbi-geneid:8985183	2.3.1.-	55729
bmq:BMQ_0746	ncbi-geneid:8985184	6.5.1.-
bmq:BMQ_0747	ncbi-geneid:8985185	3.1.-.-
bmq:BMQ_0749	ncbi-geneid:8985187	3.1.3.27	101307
bmq:BMQ_0750	ncbi-geneid:8985188	2.3.1.-	55729
bmq:BMQ_0752	ncbi-geneid:8985190	1.1.1.44	51735|48179
bmq:BMQ_0753	ncbi-geneid:8985191	2.7.1.12	53067|53067
bmq:BMQ_0759	ncbi-geneid:8985197	2.3.1.-	54001
bmq:BMQ_0762	ncbi-geneid:8985200	3.6.1.-	52540
bmq:BMQ_0766	ncbi-geneid:8985204	3.5.2.6	56281
bmq:BMQ_0769	ncbi-geneid:8985207	2.7.1.69	52794
bmq:BMQ_0771	ncbi-geneid:8985209	2.7.1.69	46973
bmq:BMQ_0772	ncbi-geneid:8985210	3.2.1.86	56327|51735
bmq:BMQ_0773	ncbi-geneid:8985211	2.7.3.-|2.7.13.3	55874|55781
bmq:BMQ_0777	ncbi-geneid:8985215	1.7.99.4	51905|51905|56014|55124
bmq:BMQ_0778	ncbi-geneid:8985216	1.7.99.4	53706|50692
bmq:BMQ_0780	ncbi-geneid:8985218	2.5.1.16	53335
bmq:BMQ_0783	ncbi-geneid:8985221	6.3.2.10	53623|53244
bmq:BMQ_0786	ncbi-geneid:8985224	2.6.1.-	53383|53448
bmq:BMQ_0787	ncbi-geneid:8985225	3.6.1.13	55811
bmq:BMQ_0788	ncbi-geneid:8985226	4.1.1.5	117856
bmq:BMQ_0789	ncbi-geneid:8985227	2.2.1.6	52518|52518|52467
bmq:BMQ_0794	ncbi-geneid:8985232	1.14.14.1	51679
bmq:BMQ_0795	ncbi-geneid:8985233	4.1.1.9|2.3.1.39	52151|55048
bmq:BMQ_0799	ncbi-geneid:8985237	4.1.-.-	52096|52096
bmq:BMQ_0802	ncbi-geneid:8985240	2.7.3.-|2.7.13.3	55874
bmq:BMQ_0803	ncbi-geneid:8985241	3.5.1.2	56601
bmq:BMQ_0810	ncbi-geneid:8985248	3.13.-.-	54637
bmq:BMQ_0811	ncbi-geneid:8985249	4.1.1.31	51621
bmq:BMQ_0816	ncbi-geneid:8985254	2.5.1.49	53383
bmq:BMQ_0821	ncbi-geneid:8985259	3.4.21.-	52743
bmq:BMQ_0822	ncbi-geneid:8985260	2.5.1.15	51717
bmq:BMQ_0823	ncbi-geneid:8985261	1.1.1.1	50129
bmq:BMQ_0829	ncbi-geneid:8985267	6.3.3.3	52540
bmq:BMQ_0830	ncbi-geneid:8985268	2.6.1.62	53383
bmq:BMQ_0835	ncbi-geneid:8985273	2.7.3.-|2.7.13.3	103190|55874|55890|55785
bmq:BMQ_0838	ncbi-geneid:8985276	1.1.1.47	51735
bmq:BMQ_0844	ncbi-geneid:8985282	3.1.6.-	53649
bmq:BMQ_0845	ncbi-geneid:8985283	2.3.1.-	55729
bmq:BMQ_0847	ncbi-geneid:8985285	2.1.1.10	82282
bmq:BMQ_0851	ncbi-geneid:8985289	2.7.3.-|2.7.13.3	55874|103190|55890|55785
bmq:BMQ_0857	ncbi-geneid:8985295	2.1.1.-	53335
bmq:BMQ_0859	ncbi-geneid:8985297	3.6.3.32	52540|54631
bmq:BMQ_0862	ncbi-geneid:8985300	1.2.1.8	53720
bmq:BMQ_0863	ncbi-geneid:8985301	2.6.1.13|2.6.1.82	53383
bmq:BMQ_0864	ncbi-geneid:8985302	3.5.3.11	52768
bmq:BMQ_0866	ncbi-geneid:8985304	3.-.-.-	56784
bmq:BMQ_0869	ncbi-geneid:8985307	3.6.3.-	52540|55021
bmq:BMQ_0871	ncbi-geneid:8985309	1.3.99.3	56645|47203
bmq:BMQ_0872	ncbi-geneid:8985310	1.14.14.5	51679
bmq:BMQ_0873	ncbi-geneid:8985311	1.3.99.3	56645|47203
bmq:BMQ_0878	ncbi-geneid:8985316	3.2.2.-|4.2.99.18	81624|46946|57716
bmq:BMQ_0880	ncbi-geneid:8985318	4.2.-.-	53697
bmq:BMQ_0882	ncbi-geneid:8985320	2.7.1.69	55604
bmq:BMQ_0884	ncbi-geneid:8985322	3.4.-.-|3.5.1.16	53187|55031
bmq:BMQ_0885	ncbi-geneid:8985323	3.5.99.2	48613
bmq:BMQ_0890	ncbi-geneid:8985328	5.3.1.27	53697
bmq:BMQ_0891	ncbi-geneid:8985329	4.1.2.-	51366
bmq:BMQ_0898	ncbi-geneid:8985336	2.3.1.-	55729
bmq:BMQ_0903	ncbi-geneid:8985341	1.1.1.1	51735|50129
bmq:BMQ_0912	ncbi-geneid:8985350	1.1.-.-	51430
bmq:BMQ_0913	ncbi-geneid:8985351	1.-.-.-	51735
bmq:BMQ_0918	ncbi-geneid:8985356	1.5.1.29	52218
bmq:BMQ_0922	ncbi-geneid:8985360	2.7.1.15	53613
bmq:BMQ_0923	ncbi-geneid:8985361	5.-.-.-	102546
bmq:BMQ_0924	ncbi-geneid:8985362	3.6.3.17	52540|52540
bmq:BMQ_0935	ncbi-geneid:8985373	3.1.4.-	55073|52172|52172|47226
bmq:BMQ_0937	ncbi-geneid:8985375	2.4.1.-	53448
bmq:BMQ_0940	ncbi-geneid:8985378	2.7.3.-	55874|52172|47384|55781|55785|158472
bmq:BMQ_0943	ncbi-geneid:8985381	5.4.2.1
bmq:BMQ_0944	ncbi-geneid:8985382	2.6.1.19	53383
bmq:BMQ_0947	ncbi-geneid:8985385	3.5.1.-	51556|51338
bmq:BMQ_0951	ncbi-geneid:8985389	2.7.1.71	52540
bmq:BMQ_0952	ncbi-geneid:8985390	1.2.1.-	53720
bmq:BMQ_0953	ncbi-geneid:8985391	2.2.1.6	52518|52518|52467
bmq:BMQ_0954	ncbi-geneid:8985392	4.2.1.10	51569
bmq:BMQ_0956	ncbi-geneid:8985394	2.7.1.69	55604
bmq:BMQ_0957	ncbi-geneid:8985395	3.2.1.93	51445|51011
bmq:BMQ_0959	ncbi-geneid:8985397	3.5.1.54	50891|160467
bmq:BMQ_0960	ncbi-geneid:8985398	3.5.1.54	50891
bmq:BMQ_0968	ncbi-geneid:8985406	1.16.8.1|1.14.99.40	55469
bmq:BMQ_0972	ncbi-geneid:8985410	1.-.-.-	51735|50129
bmq:BMQ_0974	ncbi-geneid:8985412	1.1.1.25	51735|53223
bmq:BMQ_0976	ncbi-geneid:8985414	2.8.3.-	89796
bmq:BMQ_0977	ncbi-geneid:8985415	4.1.3.4	51569
bmq:BMQ_0978	ncbi-geneid:8985416	1.2.1.-	53720
bmq:BMQ_0980	ncbi-geneid:8985418	3.5.4.1	51556
bmq:BMQ_0983	ncbi-geneid:8985421	1.-.-.-	51735|55347
bmq:BMQ_0992	ncbi-geneid:8985430	3.1.4.-	55073
bmq:BMQ_0998	ncbi-geneid:8985436	6.3.2.-	53623
bmq:BMQ_1001	ncbi-geneid:8985439	2.3.2.2	56235
bmq:BMQ_1003	ncbi-geneid:8985441	2.3.2.2	56235
bmq:BMQ_1007	ncbi-geneid:8985445	3.8.1.2	56784
bmq:BMQ_1009	ncbi-geneid:8985447	3.-.-.-	55811
bmq:BMQ_1012	ncbi-geneid:8985450	2.7.1.69	52794
bmq:BMQ_1015	ncbi-geneid:8985453	3.2.1.86	56327|51735
bmq:BMQ_1016	ncbi-geneid:8985454	2.7.1.-	53067
bmq:BMQ_1017	ncbi-geneid:8985455	2.7.1.69	46973
bmq:BMQ_1020	ncbi-geneid:8985458	4.2.-.-	53697
bmq:BMQ_1021	ncbi-geneid:8985459	2.7.1.69	55804|63520|52794|46785|63520|46785
bmq:BMQ_1022	ncbi-geneid:8985460	2.7.1.69	52794
bmq:BMQ_1024	ncbi-geneid:8985462	3.-.-.-	56317
bmq:BMQ_1026	ncbi-geneid:8985464	5.3.1.6	100950|75445
bmq:BMQ_1029	ncbi-geneid:8985467	3.5.1.28	141523|47090|47090
bmq:BMQ_1030	ncbi-geneid:8985468	2.1.1.-	53335
bmq:BMQ_1033	ncbi-geneid:8985471	1.1.-.-	51430
bmq:BMQ_1036	ncbi-geneid:8985474	6.3.5.-	75304
bmq:BMQ_1037	ncbi-geneid:8985475	5.3.3.10	56529
bmq:BMQ_1038	ncbi-geneid:8985476	5.1.3.2	51735
bmq:BMQ_1047	ncbi-geneid:8985485	3.1.4.-	141868
bmq:BMQ_1048	ncbi-geneid:8985486	3.1.4.-	55073|55785|55785|55785
bmq:BMQ_1051	ncbi-geneid:8985489	1.1.1.47	51735
bmq:BMQ_1056	ncbi-geneid:8985494	2.7.3.-	55874
bmq:BMQ_1063	ncbi-geneid:8985501	3.5.1.28	53187
bmq:BMQ_1065	ncbi-geneid:8985503	1.1.1.274	51430
bmq:BMQ_1069	ncbi-geneid:8985507	4.2.1.113	51604|54826
bmq:BMQ_1073	ncbi-geneid:8985511	2.6.1.19	53383
bmq:BMQ_1084	ncbi-geneid:8985522	3.1.4.-	141868|55073|158472
bmq:BMQ_1085	ncbi-geneid:8985523	3.5.4.16	55620
bmq:BMQ_1086	ncbi-geneid:8985524	1.8.1.9	51905
bmq:BMQ_1088	ncbi-geneid:8985526	3.1.4.-	141868|55073|55785|55785|55785
bmq:BMQ_1090	ncbi-geneid:8985528	3.5.1.53	56317
bmq:BMQ_1094	ncbi-geneid:8985532	3.4.19.3	53182
bmq:BMQ_1100	ncbi-geneid:8985538	3.1.3.15	89550
bmq:BMQ_1107	ncbi-geneid:8985545	5.1.3.2	51735
bmq:BMQ_1110	ncbi-geneid:8985548	2.4.-.-	53448
bmq:BMQ_1111	ncbi-geneid:8985549	2.4.1.-	53756
bmq:BMQ_1115	ncbi-geneid:8985553	3.1.3.48	89550
bmq:BMQ_1116	ncbi-geneid:8985554	2.7.7.9	53448
bmq:BMQ_1118	ncbi-geneid:8985556	1.1.1.22	51735|48179|52413
bmq:BMQ_1120	ncbi-geneid:8985558	2.4.-.-	53756
bmq:BMQ_1122	ncbi-geneid:8985560	2.4.-.-	53756
bmq:BMQ_1126	ncbi-geneid:8985564	3.2.1.78	51445|49785
bmq:BMQ_1128	ncbi-geneid:8985566	5.3.1.8	51182
bmq:BMQ_1131	ncbi-geneid:8985569	2.7.7.9	53448
bmq:BMQ_1132	ncbi-geneid:8985570	2.4.-.-	53756
bmq:BMQ_1133	ncbi-geneid:8985571	2.4.-.-	53756
bmq:BMQ_1134	ncbi-geneid:8985572	2.7.8.12	53448|53756
bmq:BMQ_1136	ncbi-geneid:8985574	2.7.8.12	53756
bmq:BMQ_1139	ncbi-geneid:8985577	3.6.3.40	52540
bmq:BMQ_1144	ncbi-geneid:8985582	1.2.3.3	52518|52518|52467
bmq:BMQ_1147	ncbi-geneid:8985585	1.1.1.60	51735|48179
bmq:BMQ_1153	ncbi-geneid:8985591	1.7.1.4	56014|51905|51905|55124
bmq:BMQ_1154	ncbi-geneid:8985592	1.7.1.4	50022
bmq:BMQ_1155	ncbi-geneid:8985593	2.1.1.107	53790
bmq:BMQ_1157	ncbi-geneid:8985595	2.7.1.4	53613
bmq:BMQ_1167	ncbi-geneid:8985605	3.4.21.-	52743
bmq:BMQ_1170	ncbi-geneid:8985608	2.3.1.-	55729
bmq:BMQ_1173	ncbi-geneid:8985611	3.5.99.6	100950
bmq:BMQ_1174	ncbi-geneid:8985612	3.5.1.25	51556|51338
bmq:BMQ_1175	ncbi-geneid:8985613	2.7.1.69	51261|55604
bmq:BMQ_1177	ncbi-geneid:8985615	4.1.1.74	52518|52518|52467
bmq:BMQ_1188	ncbi-geneid:8985626	4.4.1.5	54593
bmq:BMQ_1190	ncbi-geneid:8985628	5.1.-.-	74650
bmq:BMQ_1192	ncbi-geneid:8985630	3.4.21.89	51306
bmq:BMQ_1198	ncbi-geneid:8985636	2.3.1.-	55729
bmq:BMQ_1199	ncbi-geneid:8985637	3.4.17.-|3.5.1.-	53187|55031
bmq:BMQ_1205	ncbi-geneid:8985643	2.3.1.-	55729
bmq:BMQ_1209	ncbi-geneid:8985647	2.7.3.-|2.7.13.3	55874
bmq:BMQ_1216	ncbi-geneid:8985654	1.8.4.11|1.8.4.12	55068|51316
bmq:BMQ_1220	ncbi-geneid:8985658	3.1.3.1	53649
bmq:BMQ_1222	ncbi-geneid:8985660	2.7.3.-	55874|52172|47384|55785|55785|55785
bmq:BMQ_1230	ncbi-geneid:8985668	1.1.1.36	51735
bmq:BMQ_1231	ncbi-geneid:8985669	2.3.1.-	53474
bmq:BMQ_1238	ncbi-geneid:8985676	2.4.2.11	51690|54675
bmq:BMQ_1239	ncbi-geneid:8985677	6.3.1.5	52402
bmq:BMQ_1243	ncbi-geneid:8985681	2.7.3.-|2.7.13.3	55874|55785|55785|55785|47384|55785
bmq:BMQ_1244	ncbi-geneid:8985682	2.1.1.63	46767|53155
bmq:BMQ_1246	ncbi-geneid:8985684	5.3.1.23	100950
bmq:BMQ_1247	ncbi-geneid:8985685	2.7.1.100	56112
bmq:BMQ_1248	ncbi-geneid:8985686	3.5.-.-	56317
bmq:BMQ_1249	ncbi-geneid:8985687	2.6.1.-	53383
bmq:BMQ_1250	ncbi-geneid:8985688	5.3.2.-|3.1.3.77	51649|54966
bmq:BMQ_1251	ncbi-geneid:8985689	3.1.3.77	56784
bmq:BMQ_1252	ncbi-geneid:8985690	4.2.1.109	53639
bmq:BMQ_1253	ncbi-geneid:8985691	1.13.11.53|1.13.11.54	51182
bmq:BMQ_1255	ncbi-geneid:8985693	3.6.3.17	52540|52540
bmq:BMQ_1257	ncbi-geneid:8985695	1.-.-.-	51905|55424
bmq:BMQ_1263	ncbi-geneid:8985701	2.7.3.-	55874|55785|47384
bmq:BMQ_1267	ncbi-geneid:8985705	3.4.11.9	53474
bmq:BMQ_1269	ncbi-geneid:8985707	1.1.1.100	51735
bmq:BMQ_1274	ncbi-geneid:8985712	3.5.-.-	52402
bmq:BMQ_1275	ncbi-geneid:8985713	4.2.3.12	55620
bmq:BMQ_1276	ncbi-geneid:8985714	2.4.2.29	102114
bmq:BMQ_1277	ncbi-geneid:8985715	1.7.1.13	55620
bmq:BMQ_1284	ncbi-geneid:8985722	3.5.1.28	54106
bmq:BMQ_1292	ncbi-geneid:8985730	3.-.-.-	56784
bmq:BMQ_1293	ncbi-geneid:8985731	2.1.1.13	82282|56507|51717|52242|47644
bmq:BMQ_1294	ncbi-geneid:8985732	2.1.1.10|1.5.1.20	82282|51730
bmq:BMQ_1297	ncbi-geneid:8985735	2.5.1.9	63380|63380
bmq:BMQ_1298	ncbi-geneid:8985736	3.5.4.25|4.1.99.12	55821|142695
bmq:BMQ_1299	ncbi-geneid:8985737	6.3.3.-|2.5.1.78	52121
bmq:BMQ_1302	ncbi-geneid:8985740	2.7.1.69	51261|55604
bmq:BMQ_1303	ncbi-geneid:8985741	2.7.1.69	55594
bmq:BMQ_1304	ncbi-geneid:8985742	2.7.3.9	51621|47831|52009
bmq:BMQ_1309	ncbi-geneid:8985747	2.3.1.-	55729
bmq:BMQ_1310	ncbi-geneid:8985748	1.1.1.100	51735
bmq:BMQ_1311	ncbi-geneid:8985749	1.6.6.-	55469
bmq:BMQ_1312	ncbi-geneid:8985750	2.6.1.-	53383
bmq:BMQ_1319	ncbi-geneid:8985757	6.1.-.-|3.6.1.11|3.6.1.40	53067|109604|53067
bmq:BMQ_1320	ncbi-geneid:8985758	2.7.4.1	56024|143724|56024|140356
bmq:BMQ_1322	ncbi-geneid:8985760	3.1.-.-	56300
bmq:BMQ_1323	ncbi-geneid:8985761	1.3.1.34	51735
bmq:BMQ_1324	ncbi-geneid:8985762	3.1.4.-	141868|103190
bmq:BMQ_1330	ncbi-geneid:8985768	2.3.1.89	51161
bmq:BMQ_1331	ncbi-geneid:8985769	3.5.1.47	53187|55031
bmq:BMQ_1335	ncbi-geneid:8985773	1.8.1.9	52833
bmq:BMQ_1336	ncbi-geneid:8985774	1.1.1.44	51735|48179
bmq:BMQ_1340	ncbi-geneid:8985778	3.1.-.-	56281
bmq:BMQ_1342	ncbi-geneid:8985780	3.-.-.-	56784
bmq:BMQ_1343	ncbi-geneid:8985781	3.5.1.88	56420
bmq:BMQ_1346	ncbi-geneid:8985784	1.2.4.1	52518
bmq:BMQ_1347	ncbi-geneid:8985785	1.2.4.1	52518|52922
bmq:BMQ_1348	ncbi-geneid:8985786	2.3.1.12	52777|51230|47005
bmq:BMQ_1349	ncbi-geneid:8985787	1.8.1.4	51905|55424
bmq:BMQ_1353	ncbi-geneid:8985791	4.1.1.19	53383|55904
bmq:BMQ_1357	ncbi-geneid:8985795	3.1.3.25	56655
bmq:BMQ_1363	ncbi-geneid:8985801	1.4.3.5	50475
bmq:BMQ_1369	ncbi-geneid:8985807	6.4.1.1	51569|56059|89000|52440|51246|51230
bmq:BMQ_1372	ncbi-geneid:8985810	1.9.3.1	49503|81464|46626
bmq:BMQ_1373	ncbi-geneid:8985811	1.9.3.1	81442
bmq:BMQ_1374	ncbi-geneid:8985812	1.9.3.1	81452
bmq:BMQ_1383	ncbi-geneid:8985821	3.6.1.-	101386
bmq:BMQ_1384	ncbi-geneid:8985822	1.3.1.26	51735|55347
bmq:BMQ_1385	ncbi-geneid:8985823	4.2.3.3	52335
bmq:BMQ_1386	ncbi-geneid:8985824	3.5.1.89	102588
bmq:BMQ_1387	ncbi-geneid:8985825	2.4.1.-	53756
bmq:BMQ_1388	ncbi-geneid:8985826	2.7.7.21|2.7.7.25|2.7.7.72|3.1.3.-|3.1.4	81891|81301
bmq:BMQ_1389	ncbi-geneid:8985827	6.3.4.15	55681|46785
bmq:BMQ_1390	ncbi-geneid:8985828	2.1.2.11	51621
bmq:BMQ_1391	ncbi-geneid:8985829	6.3.2.1	52374
bmq:BMQ_1392	ncbi-geneid:8985830	4.1.1.11	50692
bmq:BMQ_1393	ncbi-geneid:8985831	3.6.4.12	53098|52540
bmq:BMQ_1397	ncbi-geneid:8985835	2.6.1.1	53383
bmq:BMQ_1398	ncbi-geneid:8985836	6.1.1.22	55681|50249
bmq:BMQ_1400	ncbi-geneid:8985838	4.2.99.18	48150
bmq:BMQ_1402	ncbi-geneid:8985840	2.4.2.-|2.4.1.-|3.4	56601|53955
bmq:BMQ_1415	ncbi-geneid:8985853	2.5.1.48|2.5.1.49	53383
bmq:BMQ_1416	ncbi-geneid:8985854	4.4.1.8	53383
bmq:BMQ_1426	ncbi-geneid:8985864	3.1.4.-	55073
bmq:BMQ_1437	ncbi-geneid:8985875	2.7.3.-|2.7.13.3	55874
bmq:BMQ_1439	ncbi-geneid:8985877	3.2.1.10	51445|51011
bmq:BMQ_1440	ncbi-geneid:8985878	2.1.1.-	53335
bmq:BMQ_1446	ncbi-geneid:8985884	3.6.3.-	52540|50331
bmq:BMQ_1448	ncbi-geneid:8985886	3.6.4.12	52540
bmq:BMQ_1449	ncbi-geneid:8985887	3.4.17.19	55486
bmq:BMQ_1450	ncbi-geneid:8985888	2.4.2.22	53271
bmq:BMQ_1453	ncbi-geneid:8985891	1.2.1.16	53720
bmq:BMQ_1455	ncbi-geneid:8985893	2.3.1.-	55729
bmq:BMQ_1456	ncbi-geneid:8985894	2.3.1.74	53901|53901
bmq:BMQ_1464	ncbi-geneid:8985902	3.1.26.4
bmq:BMQ_1465	ncbi-geneid:8985903	3.1.26.4
bmq:BMQ_1471	ncbi-geneid:8985909	3.4.-.-	48452|48452|48452|81901|48452
bmq:BMQ_1474	ncbi-geneid:8985912	3.4.11.-	63992
bmq:BMQ_1479	ncbi-geneid:8985917	3.4.17.13	52317|141986
bmq:BMQ_1484	ncbi-geneid:8985922	2.3.-.-	55729
bmq:BMQ_1485	ncbi-geneid:8985923	3.1.4.-	141868|55073|55785|55785
bmq:BMQ_1491	ncbi-geneid:8985929	2.7.3.-|2.7.13.3	55874
bmq:BMQ_1495	ncbi-geneid:8985933	2.7.8.-	56024|56024
bmq:BMQ_1498	ncbi-geneid:8985936	3.2.1.-	51445|54106|54106
bmq:BMQ_1499	ncbi-geneid:8985937	2.4.1.-	53756
bmq:BMQ_1500	ncbi-geneid:8985938	2.7.7.9	53448
bmq:BMQ_1505	ncbi-geneid:8985943	1.-.-.-	51735
bmq:BMQ_1506	ncbi-geneid:8985944	3.5.1.-|3.5.2.3	51556|51338
bmq:BMQ_1507	ncbi-geneid:8985945	2.9.1.1	53383
bmq:BMQ_1509	ncbi-geneid:8985947	2.7.1.45	53613
bmq:BMQ_1515	ncbi-geneid:8985953	3.1.3.1	53649
bmq:BMQ_1517	ncbi-geneid:8985955	3.4.21.-	52743
bmq:BMQ_1518	ncbi-geneid:8985956	3.1.-.-	54060
bmq:BMQ_1529	ncbi-geneid:8985967	3.6.3.34	52540
bmq:BMQ_1530	ncbi-geneid:8985968	1.8.1.9	51905
bmq:BMQ_1531	ncbi-geneid:8985969	4.4.1.11	53383
bmq:BMQ_1533	ncbi-geneid:8985971	1.1.1.274	51430
bmq:BMQ_1536	ncbi-geneid:8985974	1.1.1.49	55347|51735
bmq:BMQ_1538	ncbi-geneid:8985976	4.1.2.43	51366
bmq:BMQ_1539	ncbi-geneid:8985977	1.-.-.-	103025|51905|54373|101790
bmq:BMQ_1540	ncbi-geneid:8985978	1.5.3.1	51905|54373
bmq:BMQ_1542	ncbi-geneid:8985980	3.6.3.32	52540|54631
bmq:BMQ_1545	ncbi-geneid:8985983	2.7.3.-|2.7.13.3	55874|52172|47384|55781
bmq:BMQ_1546	ncbi-geneid:8985984	2.1.1.80	53335|47757
bmq:BMQ_1551	ncbi-geneid:8985989	3.8.1.2	56784
bmq:BMQ_1552	ncbi-geneid:8985990	2.3.2.2	56235
bmq:BMQ_1554	ncbi-geneid:8985992	2.4.1.10	75005
bmq:BMQ_1555	ncbi-geneid:8985993	3.2.1.65	75005|49899
bmq:BMQ_1558	ncbi-geneid:8985996	2.3.1.29	53383
bmq:BMQ_1563	ncbi-geneid:8986001	1.14.14.1	54909
bmq:BMQ_1564	ncbi-geneid:8986002	1.2.1.3	53720
bmq:BMQ_1572	ncbi-geneid:8986010	3.1.-.-	56281
bmq:BMQ_1584	ncbi-geneid:8986022	3.2.1.26	75005|49899
bmq:BMQ_1586	ncbi-geneid:8986024	2.4.1.10	75005
bmq:BMQ_1588	ncbi-geneid:8986026	2.7.1.69	53062
bmq:BMQ_1589	ncbi-geneid:8986027	2.7.1.69	52728
bmq:BMQ_1592	ncbi-geneid:8986030	3.2.1.65	75005|49899|75005
bmq:BMQ_1597	ncbi-geneid:8986035	3.6.3.-	52540|55021
bmq:BMQ_1601	ncbi-geneid:8986039	1.14.13.-	51679
bmq:BMQ_1602	ncbi-geneid:8986040	3.4.11.18	55920
bmq:BMQ_1605	ncbi-geneid:8986043	3.-.-.-	53474
bmq:BMQ_1607	ncbi-geneid:8986045	3.2.1.21	51445
bmq:BMQ_1613	ncbi-geneid:8986051	1.1.1.274	51430
bmq:BMQ_1614	ncbi-geneid:8986052	4.3.1.3
bmq:BMQ_1615	ncbi-geneid:8986053	4.2.1.49	111326
bmq:BMQ_1616	ncbi-geneid:8986054	3.5.2.7	51556|51338
bmq:BMQ_1617	ncbi-geneid:8986055	3.5.3.8	52768
bmq:BMQ_1619	ncbi-geneid:8986057	3.2.2.1	53590
bmq:BMQ_1620	ncbi-geneid:8986058	1.1.1.85	53659
bmq:BMQ_1622	ncbi-geneid:8986060	3.4.19.-	51556|51338
bmq:BMQ_1623	ncbi-geneid:8986061	3.-.-.-	52317|52317
bmq:BMQ_1627	ncbi-geneid:8986065	2.4.1.1	53167
bmq:BMQ_1628	ncbi-geneid:8986066	2.3.1.-	55729
bmq:BMQ_1629	ncbi-geneid:8986067	2.3.1.-	55729
bmq:BMQ_1630	ncbi-geneid:8986068	2.1.1.-	53335
bmq:BMQ_1631	ncbi-geneid:8986069	2.3.1.-	55729
bmq:BMQ_1634	ncbi-geneid:8986072	2.3.1.-	55729
bmq:BMQ_1639	ncbi-geneid:8986077	3.-.-.-	56784
bmq:BMQ_1640	ncbi-geneid:8986078	2.7.9.2	56059|52009
bmq:BMQ_1643	ncbi-geneid:8986081	2.2.1.1	52518
bmq:BMQ_1644	ncbi-geneid:8986082	2.2.1.1	52518|52922
bmq:BMQ_1648	ncbi-geneid:8986086	2.7.1.11	53784
bmq:BMQ_1649	ncbi-geneid:8986087	5.3.1.6	89623
bmq:BMQ_1650	ncbi-geneid:8986088	3.-.-.-	55811
bmq:BMQ_1654	ncbi-geneid:8986092	3.4.-.-	54001|47090|47090
bmq:BMQ_1664	ncbi-geneid:8986102	3.-.-.-	53474
bmq:BMQ_1668	ncbi-geneid:8986106	3.-.-.-	53474
bmq:BMQ_1669	ncbi-geneid:8986107	1.1.1.100	51735
bmq:BMQ_1671	ncbi-geneid:8986109	2.4.1.157	53756
bmq:BMQ_1706	ncbi-geneid:8986144	2.2.1.6	52518|52518|52467
bmq:BMQ_1709	ncbi-geneid:8986147	1.9.3.1	49503
bmq:BMQ_1716	ncbi-geneid:8986154	3.6.3.24	161098
bmq:BMQ_1717	ncbi-geneid:8986155	3.6.3.24	161098
bmq:BMQ_1718	ncbi-geneid:8986156	3.6.3.24	52540
bmq:BMQ_1719	ncbi-geneid:8986157	3.6.3.24	52540
bmq:BMQ_1723	ncbi-geneid:8986161	2.7.11.1	55874
bmq:BMQ_1726	ncbi-geneid:8986164	3.2.1.-	51445|54106|54106
bmq:BMQ_1728	ncbi-geneid:8986166	4.1.3.39	51569
bmq:BMQ_1731	ncbi-geneid:8986169	3.5.2.6	56601
bmq:BMQ_1733	ncbi-geneid:8986171	2.1.1.-	53335
bmq:BMQ_1736	ncbi-geneid:8986174	3.5.2.6	56281
bmq:BMQ_1737	ncbi-geneid:8986175	3.5.-.-	56317
bmq:BMQ_1739	ncbi-geneid:8986177	2.3.1.57	55729
bmq:BMQ_1742	ncbi-geneid:8986180	1.20.4.1	52788
bmq:BMQ_1757	ncbi-geneid:8986195	1.11.1.6	56634
bmq:BMQ_1767	ncbi-geneid:8986205	1.1.1.284|1.1.1.1	50129|51735
bmq:BMQ_1771	ncbi-geneid:8986209	2.7.3.-	53822|55874|52172|47384|55785|55785
bmq:BMQ_1774	ncbi-geneid:8986212	4.2.1.44	51658
bmq:BMQ_1775	ncbi-geneid:8986213	1.-.-.-	51735|55347
bmq:BMQ_1776	ncbi-geneid:8986214	1.-.-.-	51735|55347
bmq:BMQ_1780	ncbi-geneid:8986218	1.1.1.69	51735
bmq:BMQ_1782	ncbi-geneid:8986220	2.7.-.-	56112
bmq:BMQ_1789	ncbi-geneid:8986227	2.1.1.-	53335
bmq:BMQ_1805	ncbi-geneid:8986243	1.1.1.6	56796
bmq:BMQ_1806	ncbi-geneid:8986244	2.7.1.29	82549|101473
bmq:BMQ_1810	ncbi-geneid:8986248	1.-.-.-	51735
bmq:BMQ_1812	ncbi-geneid:8986250	1.-.-.-	51735
bmq:BMQ_1824	ncbi-geneid:8986262	2.6.1.-	53383|46785
bmq:BMQ_1827	ncbi-geneid:8986265	2.3.1.-	55729
bmq:BMQ_1830	ncbi-geneid:8986268	3.-.-.-	52499
bmq:BMQ_1831	ncbi-geneid:8986269	3.3.2.1	52499
bmq:BMQ_1832	ncbi-geneid:8986270	2.1.2.3|3.5.4.10	53927
bmq:BMQ_1836	ncbi-geneid:8986274	2.7.7.7	56672|100879
bmq:BMQ_1837	ncbi-geneid:8986275	2.7.7.49	56672
bmq:BMQ_1844	ncbi-geneid:8986282	2.7.9.2	56059|52009
bmq:BMQ_1848	ncbi-geneid:8986286	3.1.1.75	53474
bmq:BMQ_1851	ncbi-geneid:8986289	1.2.1.9	53720
bmq:BMQ_1854	ncbi-geneid:8986292	2.2.1.2	51569
bmq:BMQ_1857	ncbi-geneid:8986295	5.1.3.3	74650
bmq:BMQ_1861	ncbi-geneid:8986299	1.14.-.-	48264
bmq:BMQ_1864	ncbi-geneid:8986302	5.3.1.5	51658
bmq:BMQ_1865	ncbi-geneid:8986303	2.7.1.17	53067|53067
bmq:BMQ_1867	ncbi-geneid:8986305	1.10.3.-|1.9.3.-	49503|81464
bmq:BMQ_1868	ncbi-geneid:8986306	1.10.3.-|1.9.3.-	81442
bmq:BMQ_1869	ncbi-geneid:8986307	1.10.3.-	81452
bmq:BMQ_1873	ncbi-geneid:8986311	1.-.-.-	51735
bmq:BMQ_1875	ncbi-geneid:8986313	1.14.14.1	51905
bmq:BMQ_1879	ncbi-geneid:8986317	1.2.4.1	52518
bmq:BMQ_1880	ncbi-geneid:8986318	1.2.4.1	52518|52922
bmq:BMQ_1881	ncbi-geneid:8986319	2.3.1.12	52777|51230|47005
bmq:BMQ_1882	ncbi-geneid:8986320	1.8.1.4	51905|55424
bmq:BMQ_1884	ncbi-geneid:8986322	1.1.1.4	50129|51735
bmq:BMQ_1886	ncbi-geneid:8986324	2.5.1.48	53383
bmq:BMQ_1890	ncbi-geneid:8986328	4.2.1.41	51569
bmq:BMQ_1891	ncbi-geneid:8986329	1.2.1.3	53720
bmq:BMQ_1893	ncbi-geneid:8986331	4.2.1.40	51604|54826
bmq:BMQ_1900	ncbi-geneid:8986338	3.2.1.23	51445|52317
bmq:BMQ_1906	ncbi-geneid:8986344	2.7.3.-	55874|47384|158472
bmq:BMQ_1909	ncbi-geneid:8986347	3.6.3.4	55008
bmq:BMQ_1910	ncbi-geneid:8986348	3.6.3.4	56784|81653|55008|55008|81665
bmq:BMQ_1923	ncbi-geneid:8986361	5.4.2.1
bmq:BMQ_1925	ncbi-geneid:8986363	2.7.-.-	56112
bmq:BMQ_1942	ncbi-geneid:8986380	2.4.-.-	53756
bmq:BMQ_1945	ncbi-geneid:8986383	5.99.1.2	56712
bmq:BMQ_1951	ncbi-geneid:8986389	5.99.1.2	56712
bmq:BMQ_1958	ncbi-geneid:8986396	1.1.1.49	55347|51735
bmq:BMQ_1960	ncbi-geneid:8986398	1.1.1.93|4.1.1.73|1.1.1.83	53659
bmq:BMQ_1963	ncbi-geneid:8986401	3.5.4.25	142695
bmq:BMQ_1964	ncbi-geneid:8986402	1.1.1.193|3.5.4.26	53597|53927
bmq:BMQ_1973	ncbi-geneid:8986411	2.8.1.1|2.8.1.2	52821|52821
bmq:BMQ_1974	ncbi-geneid:8986412	3.-.-.-	56784
bmq:BMQ_1975	ncbi-geneid:8986413	3.4.24.-	55166|47090
bmq:BMQ_1981	ncbi-geneid:8986419	2.3.1.46	52317
bmq:BMQ_1982	ncbi-geneid:8986420	6.3.4.3	52540
bmq:BMQ_1984	ncbi-geneid:8986422	1.11.1.9	52833
bmq:BMQ_1985	ncbi-geneid:8986423	3.-.-.-	109604
bmq:BMQ_1986	ncbi-geneid:8986424	3.6.3.-	52540|52540
bmq:BMQ_1996	ncbi-geneid:8986434	4.1.1.81	53383
bmq:BMQ_1997	ncbi-geneid:8986435	2.7.1.156|2.7.7.62	52540
bmq:BMQ_1999	ncbi-geneid:8986437	3.1.3.73
bmq:BMQ_2001	ncbi-geneid:8986439	2.5.1.17	89028
bmq:BMQ_2006	ncbi-geneid:8986444	1.1.1.169	48179|51735
bmq:BMQ_2009	ncbi-geneid:8986447	2.7.7.7	88723|47807
bmq:BMQ_2012	ncbi-geneid:8986450	1.5.1.2	51735|48179
bmq:BMQ_2020	ncbi-geneid:8986458	1.1.1.100	51735
bmq:BMQ_2021	ncbi-geneid:8986459	1.-.-.-	51905
bmq:BMQ_2022	ncbi-geneid:8986460	2.4.1.-	53448
bmq:BMQ_2025	ncbi-geneid:8986463	3.1.6.-	53649
bmq:BMQ_2034	ncbi-geneid:8986472	2.7.3.-	55874|47384|55785
bmq:BMQ_2037	ncbi-geneid:8986475	3.2.1.41	51445|49452|81296|49452|51011
bmq:BMQ_2038	ncbi-geneid:8986476	1.2.1.39	53720
bmq:BMQ_2039	ncbi-geneid:8986477	1.-.-.-	48264
bmq:BMQ_2046	ncbi-geneid:8986484	1.8.4.11	55068|51316
bmq:BMQ_2051	ncbi-geneid:8986489	5.2.1.8	54534|109998
bmq:BMQ_2053	ncbi-geneid:8986491	2.7.3.-	55874|47384
bmq:BMQ_2054	ncbi-geneid:8986492	3.5.2.5	51556|51338
bmq:BMQ_2057	ncbi-geneid:8986495	1.1.1.38	53223|51735
bmq:BMQ_2059	ncbi-geneid:8986497	3.8.1.2	56784
bmq:BMQ_2062	ncbi-geneid:8986500	2.3.1.-	55729
bmq:BMQ_2067	ncbi-geneid:8986505	3.6.3.-	52540
bmq:BMQ_2068	ncbi-geneid:8986506	2.7.1.26	82114
bmq:BMQ_2069	ncbi-geneid:8986507	1.14.13.-	51679
bmq:BMQ_2071	ncbi-geneid:8986509	3.5.1.28	53187
bmq:BMQ_2074	ncbi-geneid:8986512	3.5.1.28	55846|53955
bmq:BMQ_2075	ncbi-geneid:8986513	2.3.1.-	55729
bmq:BMQ_2078	ncbi-geneid:8986516	1.-.-.-	48264
bmq:BMQ_2080	ncbi-geneid:8986518	1.1.1.38	53223|51735|55021
bmq:BMQ_2083	ncbi-geneid:8986521	4.3.1.18	53686
bmq:BMQ_2084	ncbi-geneid:8986522	2.7.1.4	53613
bmq:BMQ_2098	ncbi-geneid:8986536	1.4.1.13|1.4.1.14	51395|56235|69336
bmq:BMQ_2099	ncbi-geneid:8986537	1.4.1.13|1.4.1.14	51971|46548
bmq:BMQ_2103	ncbi-geneid:8986541	3.5.4.9|1.5.1.5	51735|53223
bmq:BMQ_2106	ncbi-geneid:8986544	3.1.-.-	56024|56024
bmq:BMQ_2107	ncbi-geneid:8986545	2.3.1.-	55729
bmq:BMQ_2113	ncbi-geneid:8986551	2.3.1.-	55729
bmq:BMQ_2115	ncbi-geneid:8986553	2.4.1.83	53448
bmq:BMQ_2117	ncbi-geneid:8986555	2.7.7.9	53448
bmq:BMQ_2119	ncbi-geneid:8986557	2.7.3.-	55874|47384|158472
bmq:BMQ_2125	ncbi-geneid:8986563	3.6.3.25	52540|50331
bmq:BMQ_2126	ncbi-geneid:8986564	2.3.1.41|2.3.1.180	53901
bmq:BMQ_2131	ncbi-geneid:8986569	2.7.1.56	53613
bmq:BMQ_2132	ncbi-geneid:8986570	2.7.1.69	55804|52794
bmq:BMQ_2133	ncbi-geneid:8986571	2.7.2.4	53633|55021|55021
bmq:BMQ_2135	ncbi-geneid:8986573	1.15.1.1	49329
bmq:BMQ_2136	ncbi-geneid:8986574	1.-.-.-	51905
bmq:BMQ_2138	ncbi-geneid:8986576	1.-.-.-	51735
bmq:BMQ_2140	ncbi-geneid:8986578	1.2.1.3	53720
bmq:BMQ_2141	ncbi-geneid:8986579	3.5.99.2	48613
bmq:BMQ_2145	ncbi-geneid:8986583	3.5.1.28	54106
bmq:BMQ_2148	ncbi-geneid:8986586	1.-.-.-	51735|55347
bmq:BMQ_2149	ncbi-geneid:8986587	1.-.-.-	51735|55347
bmq:BMQ_2151	ncbi-geneid:8986589	3.2.2.21	50486
bmq:BMQ_2153	ncbi-geneid:8986591	6.3.2.13	53623|53244|63418
bmq:BMQ_2155	ncbi-geneid:8986593	2.3.1.-	55729
bmq:BMQ_2158	ncbi-geneid:8986596	2.7.1.50	53613
bmq:BMQ_2159	ncbi-geneid:8986597	2.5.1.3	51391
bmq:BMQ_2169	ncbi-geneid:8986607	3.2.1.23	51445|74650|49785|49303|49303
bmq:BMQ_2173	ncbi-geneid:8986611	2.3.1.-	55729
bmq:BMQ_2174	ncbi-geneid:8986612	3.6.3.34	52540
bmq:BMQ_2176	ncbi-geneid:8986614	2.3.1.-	55729
bmq:BMQ_2177	ncbi-geneid:8986615	5.4.99.17	48239|48239
bmq:BMQ_2186	ncbi-geneid:8986624	1.5.1.29|1.7.-.-	52218
bmq:BMQ_2187	ncbi-geneid:8986625	1.1.1.100	51735
bmq:BMQ_2190	ncbi-geneid:8986628	2.7.3.-	55874|47384|158472
bmq:BMQ_2193	ncbi-geneid:8986631	2.5.1.-	54593
bmq:BMQ_2196	ncbi-geneid:8986634	3.-.-.-	53474|46894
bmq:BMQ_2201	ncbi-geneid:8986639	3.6.1.13	55811|46785
bmq:BMQ_2202	ncbi-geneid:8986640	3.-.-.-	52499
bmq:BMQ_2203	ncbi-geneid:8986641	2.4.2.11	51690|54675
bmq:BMQ_2204	ncbi-geneid:8986642	2.7.7.18	52374
bmq:BMQ_2205	ncbi-geneid:8986643	6.3.1.5	52402
bmq:BMQ_2207	ncbi-geneid:8986645	3.4.21.-	52743|52025
bmq:BMQ_2208	ncbi-geneid:8986646	1.1.1.30	51735
bmq:BMQ_2209	ncbi-geneid:8986647	3.6.1.7	54975
bmq:BMQ_2211	ncbi-geneid:8986649	1.14.14.1	51679
bmq:BMQ_2226	ncbi-geneid:8986664	4.1.99.-	102114
bmq:BMQ_2230	ncbi-geneid:8986668	5.99.1.2	56712
bmq:BMQ_2233	ncbi-geneid:8986671	1.-.-.-	51905|55424
bmq:BMQ_2238	ncbi-geneid:8986676	3.1.1.-	56024|56024
bmq:BMQ_2247	ncbi-geneid:8986685	2.3.1.-	55729
bmq:BMQ_2257	ncbi-geneid:8986695	3.6.1.-|3.6.4.12	52540|46785|47819
bmq:BMQ_2259	ncbi-geneid:8986697	3.5.3.11	52768
bmq:BMQ_2260	ncbi-geneid:8986698	1.2.1.8	53720
bmq:BMQ_2264	ncbi-geneid:8986702	6.1.1.7	55186|50447
bmq:BMQ_2274	ncbi-geneid:8986712	2.7.7.7	56672|100879
bmq:BMQ_2281	ncbi-geneid:8986719	2.3.1.-	55729
bmq:BMQ_2286	ncbi-geneid:8986724	2.1.1.80|3.1.1.61	52738|53335|55874|55785|47384|47757|55785
bmq:BMQ_2287	ncbi-geneid:8986725	1.5.1.2	48179|51735
bmq:BMQ_2288	ncbi-geneid:8986726	2.7.2.11	53633|88697
bmq:BMQ_2289	ncbi-geneid:8986727	1.2.1.41	53720
bmq:BMQ_2300	ncbi-geneid:8986738	3.1.1.-	53474
bmq:BMQ_2307	ncbi-geneid:8986745	2.3.1.79	51161
bmq:BMQ_2315	ncbi-geneid:8986753	2.7.7.7
bmq:BMQ_2318	ncbi-geneid:8986756	3.4.24.-	55486
bmq:BMQ_2321	ncbi-geneid:8986759	3.2.1.17	51445|47090
bmq:BMQ_2326	ncbi-geneid:8986764	3.4.24.28	55486
bmq:BMQ_2327	ncbi-geneid:8986765	3.1.-.-	56300
bmq:BMQ_2328	ncbi-geneid:8986766	2.2.1.2	51569
bmq:BMQ_2331	ncbi-geneid:8986769	1.-.-.-	55469
bmq:BMQ_2333	ncbi-geneid:8986771	1.-.-.-	51735
bmq:BMQ_2336	ncbi-geneid:8986774	1.1.1.30	51735
bmq:BMQ_2337	ncbi-geneid:8986775	3.4.13.3	53187
bmq:BMQ_2339	ncbi-geneid:8986777	2.3.1.-	55729
bmq:BMQ_2342	ncbi-geneid:8986780	2.1.1.-	53335
bmq:BMQ_2347	ncbi-geneid:8986785	4.1.1.20	51419|50621
bmq:BMQ_2349	ncbi-geneid:8986787	1.4.99.1	51905|54373
bmq:BMQ_2351	ncbi-geneid:8986789	2.7.3.-|2.7.13.3	55874|55785|55785|47384
bmq:BMQ_2353	ncbi-geneid:8986791	1.3.99.3	56645|47203
bmq:BMQ_2354	ncbi-geneid:8986792	1.1.1.100|1.1.1.69	51735
bmq:BMQ_2355	ncbi-geneid:8986793	6.2.1.3	56801
bmq:BMQ_2357	ncbi-geneid:8986795	1.1.1.35|1.1.1.157	51735|48179
bmq:BMQ_2358	ncbi-geneid:8986796	4.2.1.17	52096
bmq:BMQ_2359	ncbi-geneid:8986797	3.1.2.-	54637
bmq:BMQ_2360	ncbi-geneid:8986798	2.7.-.-	56112
bmq:BMQ_2361	ncbi-geneid:8986799	3.1.3.71	142823
bmq:BMQ_2362	ncbi-geneid:8986800	1.3.99.3	56645|47203
bmq:BMQ_2363	ncbi-geneid:8986801	1.-.-.-	51735
bmq:BMQ_2364	ncbi-geneid:8986802	4.2.1.17	52096
bmq:BMQ_2365	ncbi-geneid:8986803	1.6.5.5	51735|50129
bmq:BMQ_2369	ncbi-geneid:8986807	2.8.3.5	100950
bmq:BMQ_2370	ncbi-geneid:8986808	2.8.3.5	100950
bmq:BMQ_2371	ncbi-geneid:8986809	2.3.1.9	53901|53901
bmq:BMQ_2372	ncbi-geneid:8986810	2.6.1.-	53383
bmq:BMQ_2373	ncbi-geneid:8986811	2.6.1.19	53383
bmq:BMQ_2374	ncbi-geneid:8986812	1.2.1.3	53720
bmq:BMQ_2376	ncbi-geneid:8986814	2.3.1.-	55729
bmq:BMQ_2377	ncbi-geneid:8986815	5.4.3.2	102114
bmq:BMQ_2382	ncbi-geneid:8986820	2.3.1.-	55729
bmq:BMQ_2383	ncbi-geneid:8986821	1.1.1.1	56796
bmq:BMQ_2390	ncbi-geneid:8986828	2.6.1.66	53383
bmq:BMQ_2394	ncbi-geneid:8986832	6.1.1.3	55681|52954
bmq:BMQ_2407	ncbi-geneid:8986845	2.7.1.-	53613
bmq:BMQ_2413	ncbi-geneid:8986851	3.-.-.-	53474
bmq:BMQ_2417	ncbi-geneid:8986855	1.14.13.3	56645|47203
bmq:BMQ_2421	ncbi-geneid:8986859	1.1.1.95	51735|52283|55021
bmq:BMQ_2426	ncbi-geneid:8986864	2.7.6.5	109604
bmq:BMQ_2427	ncbi-geneid:8986865	3.2.1.17	51445|47090
bmq:BMQ_2430	ncbi-geneid:8986868	2.6.1.-	53383|46785
bmq:BMQ_2435	ncbi-geneid:8986873	3.5.2.6	56281|55718
bmq:BMQ_2437	ncbi-geneid:8986875	1.4.1.2	51735|53223
bmq:BMQ_2438	ncbi-geneid:8986876	1.6.6.-	55469
bmq:BMQ_2453	ncbi-geneid:8986891	4.2.1.-	54637
bmq:BMQ_2455	ncbi-geneid:8986893	3.-.-.-	55811
bmq:BMQ_2460	ncbi-geneid:8986898	6.2.1.1	56801
bmq:BMQ_2464	ncbi-geneid:8986902	3.1.16.-
bmq:BMQ_2467	ncbi-geneid:8986905	4.1.1.15	53383
bmq:BMQ_2479	ncbi-geneid:8986917	3.1.-.-	56300
bmq:BMQ_2481	ncbi-geneid:8986919	3.1.-.-	56300
bmq:BMQ_2482	ncbi-geneid:8986920	3.2.2.-	52141
bmq:BMQ_2484	ncbi-geneid:8986922	4.2.1.75	69618
bmq:BMQ_2486	ncbi-geneid:8986924	6.4.1.2|6.3.4.14	56059|52440|51246
bmq:BMQ_2487	ncbi-geneid:8986925	6.4.1.2	51230
bmq:BMQ_2488	ncbi-geneid:8986926	3.5.1.54	50891
bmq:BMQ_2489	ncbi-geneid:8986927	3.5.1.54	50891|160467
bmq:BMQ_2493	ncbi-geneid:8986931	3.2.1.1	51445|51011
bmq:BMQ_2494	ncbi-geneid:8986932	2.3.1.-	55729
bmq:BMQ_2495	ncbi-geneid:8986933	5.1.1.3	56801
bmq:BMQ_2497	ncbi-geneid:8986935	2.3.1.9	53901|53901
bmq:BMQ_2498	ncbi-geneid:8986936	3.1.3.-	56784
bmq:BMQ_2501	ncbi-geneid:8986939	1.5.1.29	52218
bmq:BMQ_2503	ncbi-geneid:8986941	2.7.3.-|2.7.13.3	55781|55874
bmq:BMQ_2509	ncbi-geneid:8986947	2.3.1.-	55729
bmq:BMQ_2510	ncbi-geneid:8986948	4.2.1.9	143975|52016
bmq:BMQ_2511	ncbi-geneid:8986949	3.-.-.-	53474
bmq:BMQ_2512	ncbi-geneid:8986950	3.6.1.1	64182
bmq:BMQ_2513	ncbi-geneid:8986951	2.6.1.42	56752
bmq:BMQ_2515	ncbi-geneid:8986953	2.3.1.51	69593
bmq:BMQ_2517	ncbi-geneid:8986955	1.7.3.3	158694
bmq:BMQ_2518	ncbi-geneid:8986956	3.5.2.17	49472
bmq:BMQ_2519	ncbi-geneid:8986957	2.3.1.-	55729
bmq:BMQ_2525	ncbi-geneid:8986963	3.-.-.-	56784
bmq:BMQ_2534	ncbi-geneid:8986972	1.4.3.8	53067
bmq:BMQ_2537	ncbi-geneid:8986975	2.3.1.183	55729
bmq:BMQ_2538	ncbi-geneid:8986976	3.3.2.1	52499
bmq:BMQ_2542	ncbi-geneid:8986980	3.1.1.2	53474
bmq:BMQ_2543	ncbi-geneid:8986981	5.99.1.-	56719|101904
bmq:BMQ_2544	ncbi-geneid:8986982	5.99.1.-	56719|55874|54211
bmq:BMQ_2549	ncbi-geneid:8986987	3.13.-.-|3.1.2.-	54637
bmq:BMQ_2557	ncbi-geneid:8986995	4.2.1.3	53732|52016
bmq:BMQ_2567	ncbi-geneid:8987005	1.17.1.4|1.2.99.2	47741|54292
bmq:BMQ_2568	ncbi-geneid:8987006	1.17.1.4	56176|55447
bmq:BMQ_2569	ncbi-geneid:8987007	1.17.1.4	56003|54665
bmq:BMQ_2597	ncbi-geneid:8987035	4.2.1.1	53056
bmq:BMQ_2600	ncbi-geneid:8987038	2.7.3.-	55874|47384|158472
bmq:BMQ_2601	ncbi-geneid:8987039	2.3.1.-	55729
bmq:BMQ_2607	ncbi-geneid:8987045	2.5.1.17	52540
bmq:BMQ_2608	ncbi-geneid:8987046	1.6.6.-	55469
bmq:BMQ_2609	ncbi-geneid:8987047	2.1.1.107	53790
bmq:BMQ_2610	ncbi-geneid:8987048	6.3.1.-|6.3.5.9	52540|52317
bmq:BMQ_2612	ncbi-geneid:8987050	2.1.1.133	53790
bmq:BMQ_2613	ncbi-geneid:8987051	2.1.1.130|2.1.1.151	53790
bmq:BMQ_2614	ncbi-geneid:8987052	2.1.1.132	53790|53335
bmq:BMQ_2616	ncbi-geneid:8987054	5.4.1.2	63965
bmq:BMQ_2618	ncbi-geneid:8987056	4.99.1.3	53800
bmq:BMQ_2619	ncbi-geneid:8987057	2.1.1.131	53790|56014
bmq:BMQ_2631	ncbi-geneid:8987069	1.6.99.3	51905
bmq:BMQ_2633	ncbi-geneid:8987071	1.1.1.38	53223|51735
bmq:BMQ_2639	ncbi-geneid:8987077	4.1.1.-	50475|143968
bmq:BMQ_2640	ncbi-geneid:8987078	4.1.1.-	52507
bmq:BMQ_2646	ncbi-geneid:8987084	1.14.14.1|1.14.14.3	51679
bmq:BMQ_2648	ncbi-geneid:8987086	1.1.3.15	56176|55103
bmq:BMQ_2650	ncbi-geneid:8987088	3.4.-.-|3.2.-.-	52317
bmq:BMQ_2653	ncbi-geneid:8987091	1.1.1.202	56796
bmq:BMQ_2657	ncbi-geneid:8987095	2.7.3.-	55874
bmq:BMQ_2663	ncbi-geneid:8987101	2.3.1.-	55729
bmq:BMQ_2665	ncbi-geneid:8987103	2.7.1.-	56112
bmq:BMQ_2666	ncbi-geneid:8987104	1.14.14.1	51679
bmq:BMQ_2670	ncbi-geneid:8987108	3.1.4.46	51695
bmq:BMQ_2671	ncbi-geneid:8987109	3.-.-.-	56317
bmq:BMQ_2673	ncbi-geneid:8987111	3.-.-.-	56317
bmq:BMQ_2691	ncbi-geneid:8987129	3.1.11.2	56219
bmq:BMQ_2692	ncbi-geneid:8987130	3.1.-.-	159501
bmq:BMQ_2694	ncbi-geneid:8987132	1.-.-.-	51735
bmq:BMQ_2701	ncbi-geneid:8987139	3.1.4.16	56300|56300|55816|55816
bmq:BMQ_2706	ncbi-geneid:8987144	3.1.1.-	52266
bmq:BMQ_2707	ncbi-geneid:8987145	1.1.-.-	51735|48179
bmq:BMQ_2709	ncbi-geneid:8987147	2.6.1.-	53383|46785
bmq:BMQ_2710	ncbi-geneid:8987148	1.2.3.3	52518|52467|52518
bmq:BMQ_2716	ncbi-geneid:8987154	1.-.-.-	51735
bmq:BMQ_2717	ncbi-geneid:8987155	1.1.1.100	51735
bmq:BMQ_2718	ncbi-geneid:8987156	1.6.5.5	51735|50129
bmq:BMQ_2719	ncbi-geneid:8987157	3.1.2.1	100950|100950
bmq:BMQ_2725	ncbi-geneid:8987163	1.15.1.1	54719|46609
bmq:BMQ_2736	ncbi-geneid:8987174	6.1.1.5	52374|47323|50677|47323
bmq:BMQ_2740	ncbi-geneid:8987178	3.1.1.-	52151
bmq:BMQ_2742	ncbi-geneid:8987180	2.7.-.-	56112
bmq:BMQ_2744	ncbi-geneid:8987182	3.2.-.-	101478
bmq:BMQ_2747	ncbi-geneid:8987185	1.1.5.4	51905
bmq:BMQ_2753	ncbi-geneid:8987191	3.2.1.22	56327|51735
bmq:BMQ_2760	ncbi-geneid:8987198	2.3.1.-	55729
bmq:BMQ_2761	ncbi-geneid:8987199	2.7.1.31	110738
bmq:BMQ_2764	ncbi-geneid:8987202	1.1.1.1	56796
bmq:BMQ_2768	ncbi-geneid:8987206	1.8.1.9	51905
bmq:BMQ_2771	ncbi-geneid:8987209	1.14.14.1	51679
bmq:BMQ_2778	ncbi-geneid:8987216	3.5.4.5	53927
bmq:BMQ_2779	ncbi-geneid:8987217	4.1.2.4	51569
bmq:BMQ_2780	ncbi-geneid:8987218	2.4.2.2	52418|54680|47648
bmq:BMQ_2786	ncbi-geneid:8987224	3.2.1.-	51445
bmq:BMQ_2798	ncbi-geneid:8987236	1.-.-.-	51735
bmq:BMQ_2805	ncbi-geneid:8987243	3.1.4.-	141868
bmq:BMQ_2807	ncbi-geneid:8987245	1.1.1.1	56796
bmq:BMQ_2811	ncbi-geneid:8987249	2.3.1.-	55729
bmq:BMQ_2818	ncbi-geneid:8987256	1.1.1.125	51735
bmq:BMQ_2819	ncbi-geneid:8987257	1.-.-.-	50129|51735
bmq:BMQ_2822	ncbi-geneid:8987260	3.4.-.-	51261
bmq:BMQ_2823	ncbi-geneid:8987261	5.4.2.-
bmq:BMQ_2838	ncbi-geneid:8987276	2.3.1.-	55729
bmq:BMQ_2840	ncbi-geneid:8987278	3.1.31.1	50199
bmq:BMQ_2844	ncbi-geneid:8987282	3.-.-.-	56784
bmq:BMQ_2849	ncbi-geneid:8987287	3.-.-.-	56784
bmq:BMQ_2854	ncbi-geneid:8987292	3.4.11.-	144052
bmq:BMQ_2857	ncbi-geneid:8987295	2.3.3.9	51645
bmq:BMQ_2858	ncbi-geneid:8987296	1.1.3.15	56176|55103
bmq:BMQ_2864	ncbi-geneid:8987302	3.5.-.-	56317
bmq:BMQ_2882	ncbi-geneid:8987320	3.1.1.23|3.1.1.1	53474
bmq:BMQ_2883	ncbi-geneid:8987321	1.14.14.5	51679
bmq:BMQ_2889	ncbi-geneid:8987327	3.4.99.-	55166
bmq:BMQ_2891	ncbi-geneid:8987329	2.7.3.-	55874|47384
bmq:BMQ_2893	ncbi-geneid:8987331	1.14.13.50	51905
bmq:BMQ_2896	ncbi-geneid:8987334	2.3.1.61	52777|51230|47005
bmq:BMQ_2897	ncbi-geneid:8987335	1.2.4.2	52518|52518
bmq:BMQ_2920	ncbi-geneid:8987358	3.-.-.-	53474
bmq:BMQ_2925	ncbi-geneid:8987363	1.3.99.3	56645|47203
bmq:BMQ_2933	ncbi-geneid:8987371	3.6.3.34	52540
bmq:BMQ_2935	ncbi-geneid:8987373	6.3.5.10	52540|52317
bmq:BMQ_2938	ncbi-geneid:8987376	1.6.6.-	55469
bmq:BMQ_2939	ncbi-geneid:8987377	1.-.-.-	51735
bmq:BMQ_2941	ncbi-geneid:8987379	5.3.1.27	53697
bmq:BMQ_2942	ncbi-geneid:8987380	4.1.2.-	51366
bmq:BMQ_2944	ncbi-geneid:8987382	4.1.3.16|4.1.2.14	51569
bmq:BMQ_2946	ncbi-geneid:8987384	2.7.1.45	53613
bmq:BMQ_2949	ncbi-geneid:8987387	1.3.-.-	51905
bmq:BMQ_2950	ncbi-geneid:8987388	2.4.-.-	53448
bmq:BMQ_2951	ncbi-geneid:8987389	2.3.1.-	69593
bmq:BMQ_2960	ncbi-geneid:8987398	3.5.1.5	51556|51338|51338
bmq:BMQ_2961	ncbi-geneid:8987399	3.5.1.5	51278
bmq:BMQ_2962	ncbi-geneid:8987400	3.5.1.5	54111
bmq:BMQ_2963	ncbi-geneid:8987401	2.4.2.18	52418|47648
bmq:BMQ_2964	ncbi-geneid:8987402	3.4.-.-	54001|54106
bmq:BMQ_2966	ncbi-geneid:8987404	1.-.-.-	55469
bmq:BMQ_2967	ncbi-geneid:8987405	2.4.1.46	53756
bmq:BMQ_2970	ncbi-geneid:8987408	3.1.-.-	53474
bmq:BMQ_2974	ncbi-geneid:8987412	2.6.1.-	53383|46785
bmq:BMQ_2979	ncbi-geneid:8987417	3.6.3.-	52540|90123
bmq:BMQ_2995	ncbi-geneid:8987433	3.1.1.-	53474
bmq:BMQ_2996	ncbi-geneid:8987434	1.-.-.-	51905|50022
bmq:BMQ_2998	ncbi-geneid:8987436	2.5.1.19	55205
bmq:BMQ_2999	ncbi-geneid:8987437	1.3.1.12	51735|48179
bmq:BMQ_3000	ncbi-geneid:8987438	4.2.3.5	103263
bmq:BMQ_3001	ncbi-geneid:8987439	2.5.1.54|5.4.99.5	51569
bmq:BMQ_3002	ncbi-geneid:8987440	2.3.1.-	55729
bmq:BMQ_3005	ncbi-geneid:8987443	2.3.2.2	56235
bmq:BMQ_3006	ncbi-geneid:8987444	2.6.1.-	53383
bmq:BMQ_3007	ncbi-geneid:8987445	3.5.3.9	53187|55031
bmq:BMQ_3011	ncbi-geneid:8987449	1.11.1.6	56634
bmq:BMQ_3017	ncbi-geneid:8987455	6.3.1.8	56059|52440
bmq:BMQ_3022	ncbi-geneid:8987460	1.5.1.30	51395
bmq:BMQ_3023	ncbi-geneid:8987461	3.4.21.89	51306
bmq:BMQ_3025	ncbi-geneid:8987463	2.7.3.-|2.7.13.3	52402|52540
bmq:BMQ_3027	ncbi-geneid:8987465	3.6.3.12	56784|81653|81665
bmq:BMQ_3029	ncbi-geneid:8987467	2.4.1.227	53756
bmq:BMQ_3032	ncbi-geneid:8987470	1.14.14.1	54909
bmq:BMQ_3033	ncbi-geneid:8987471	1.-.-.-	55469
bmq:BMQ_3037	ncbi-geneid:8987475	3.5.1.28	53187
bmq:BMQ_3041	ncbi-geneid:8987479	2.1.1.-	53335
bmq:BMQ_3044	ncbi-geneid:8987482	2.4.2.21	52733
bmq:BMQ_3047	ncbi-geneid:8987485	2.3.1.-	55729
bmq:BMQ_3052	ncbi-geneid:8987490	2.3.3.1	48256
bmq:BMQ_3056	ncbi-geneid:8987494	2.6.1.-	53383|46785
bmq:BMQ_3071	ncbi-geneid:8987509	3.4.21.92	52096
bmq:BMQ_3074	ncbi-geneid:8987512	4.3.1.1	48557
bmq:BMQ_3075	ncbi-geneid:8987513	3.5.1.1	53774
bmq:BMQ_3090	ncbi-geneid:8987528	1.1.1.38	51735|53223
bmq:BMQ_3091	ncbi-geneid:8987529	2.3.1.81	110710
bmq:BMQ_3093	ncbi-geneid:8987531	2.3.1.128	55729
bmq:BMQ_3094	ncbi-geneid:8987532	1.-.-.-	51735
bmq:BMQ_3096	ncbi-geneid:8987534	1.8.1.2	56014|55124|56014|55124
bmq:BMQ_3097	ncbi-geneid:8987535	1.8.1.2	63380|52343|52218
bmq:BMQ_3103	ncbi-geneid:8987541	2.3.1.-	55729
bmq:BMQ_3110	ncbi-geneid:8987548	2.4.1.17	53756
bmq:BMQ_3113	ncbi-geneid:8987551	1.-.-.-	51395
bmq:BMQ_3114	ncbi-geneid:8987552	3.1.-.-	52266
bmq:BMQ_3120	ncbi-geneid:8987558	3.5.2.7	51556|51338
bmq:BMQ_3123	ncbi-geneid:8987561	2.3.1.-	55729
bmq:BMQ_3128	ncbi-geneid:8987566	1.10.3.-|1.9.3.-	81452
bmq:BMQ_3129	ncbi-geneid:8987567	1.10.3.-|1.9.3.-	81442
bmq:BMQ_3130	ncbi-geneid:8987568	1.10.3.-|1.9.3.-	49503|81464
bmq:BMQ_3137	ncbi-geneid:8987575	3.6.3.3|3.6.3.5	56784|81653|81665|55008|55008
bmq:BMQ_3138	ncbi-geneid:8987576	2.1.1.17	53335
bmq:BMQ_3141	ncbi-geneid:8987579	3.5.1.28	53187|54106|54106
bmq:BMQ_3150	ncbi-geneid:8987588	3.4.-.-	63817
bmq:BMQ_3152	ncbi-geneid:8987590	2.3.1.-	55729
bmq:BMQ_3153	ncbi-geneid:8987591	3.1.3.5	56784
bmq:BMQ_3155	ncbi-geneid:8987593	1.-.-.-	51735|50129
bmq:BMQ_3165	ncbi-geneid:8987603	1.-.-.-	158442
bmq:BMQ_3166	ncbi-geneid:8987604	1.-.-.-	52833
bmq:BMQ_3184	ncbi-geneid:8987622	1.3.1.24	51735
bmq:BMQ_3189	ncbi-geneid:8987627	1.11.1.6	47240
bmq:BMQ_3190	ncbi-geneid:8987628	1.11.1.6	47240
bmq:BMQ_3192	ncbi-geneid:8987630	3.6.3.34	52540
bmq:BMQ_3195	ncbi-geneid:8987633	3.2.1.-|3.5.1.28	54106|54106
bmq:BMQ_3200	ncbi-geneid:8987638	1.1.1.251	50129|51735
bmq:BMQ_3202	ncbi-geneid:8987640	2.7.1.69	52794
bmq:BMQ_3203	ncbi-geneid:8987641	2.7.1.69	52794
bmq:BMQ_3204	ncbi-geneid:8987642	2.7.1.69	55804
bmq:BMQ_3207	ncbi-geneid:8987645	3.4.21.89	51306
bmq:BMQ_3212	ncbi-geneid:8987650	2.6.1.37	53383
bmq:BMQ_3213	ncbi-geneid:8987651	3.11.1.1	56784
bmq:BMQ_3235	ncbi-geneid:8987673	1.5.1.3	53597
bmq:BMQ_3237	ncbi-geneid:8987675	1.14.14.1|1.6.2.4	48264|63380|52343|52218
bmq:BMQ_3247	ncbi-geneid:8987685	2.7.3.-	55874
bmq:BMQ_3249	ncbi-geneid:8987687	3.1.4.46	51695
bmq:BMQ_3256	ncbi-geneid:8987694	2.4.1.-	53756
bmq:BMQ_3257	ncbi-geneid:8987695	2.3.1.-	55729
bmq:BMQ_3259	ncbi-geneid:8987697	2.2.1.2	51569
bmq:BMQ_3260	ncbi-geneid:8987698	1.1.1.44	51735|48179
bmq:BMQ_3261	ncbi-geneid:8987699	2.2.1.1	52518|52518|52922
bmq:BMQ_3262	ncbi-geneid:8987700	1.1.1.49	55347|51735
bmq:BMQ_3265	ncbi-geneid:8987703	2.3.1.-	55729
bmq:BMQ_3266	ncbi-geneid:8987704	4.4.1.5	54593
bmq:BMQ_3272	ncbi-geneid:8987710	2.7.3.-	55874|47384|158472
bmq:BMQ_3277	ncbi-geneid:8987715	2.7.3.-	55874|55781|47384
bmq:BMQ_3278	ncbi-geneid:8987716	2.3.1.128	55729
bmq:BMQ_3279	ncbi-geneid:8987717	1.-.-.-	51905
bmq:BMQ_3282	ncbi-geneid:8987720	2.3.1.-	55729
bmq:BMQ_3285	ncbi-geneid:8987723	1.1.-.-	51430
bmq:BMQ_3307	ncbi-geneid:8987745	3.11.1.2	82057|57783
bmq:BMQ_3313	ncbi-geneid:8987751	2.3.2.2	56235
bmq:BMQ_3314	ncbi-geneid:8987752	3.-.-.-	53474
bmq:BMQ_3316	ncbi-geneid:8987754	1.-.-.-	51905|46977
bmq:BMQ_3320	ncbi-geneid:8987758	1.14.11.17	51197
bmq:BMQ_3322	ncbi-geneid:8987760	2.3.1.-	55729
bmq:BMQ_3324	ncbi-geneid:8987762	3.5.1.-	53187|55031
bmq:BMQ_3325	ncbi-geneid:8987763	1.14.13.-	51679
bmq:BMQ_3326	ncbi-geneid:8987764	1.14.14.1|1.14.14.5	51679
bmq:BMQ_3327	ncbi-geneid:8987765	1.3.99.3	56645|47203
bmq:BMQ_3328	ncbi-geneid:8987766	1.-.-.-	51735|50129
bmq:BMQ_3330	ncbi-geneid:8987768	2.7.3.-|2.7.13.3	55874
bmq:BMQ_3333	ncbi-geneid:8987771	2.3.1.-	55729
bmq:BMQ_3334	ncbi-geneid:8987772	3.1.1.45	53474
bmq:BMQ_3335	ncbi-geneid:8987773	2.6.1.-	53383
bmq:BMQ_3348	ncbi-geneid:8987786	1.3.1.9	51735
bmq:BMQ_3351	ncbi-geneid:8987789	2.3.1.-	55729
bmq:BMQ_3353	ncbi-geneid:8987791	2.7.1.69	51261|55604
bmq:BMQ_3354	ncbi-geneid:8987792	3.2.1.86	51445
bmq:BMQ_3358	ncbi-geneid:8987796	3.5.2.6	56601
bmq:BMQ_3361	ncbi-geneid:8987799	2.1.1.63	46767
bmq:BMQ_3365	ncbi-geneid:8987803	4.4.1.5	54593
bmq:BMQ_3366	ncbi-geneid:8987804	3.1.3.15	89550
bmq:BMQ_3367	ncbi-geneid:8987805	3.2.1.21	51445
bmq:BMQ_3371	ncbi-geneid:8987809	1.1.1.47	51735
bmq:BMQ_3372	ncbi-geneid:8987810	1.6.6.-	55469
bmq:BMQ_3373	ncbi-geneid:8987811	1.2.1.3	53720
bmq:BMQ_3381	ncbi-geneid:8987819	1.7.-.-	52218
bmq:BMQ_3382	ncbi-geneid:8987820	2.3.1.-	55729
bmq:BMQ_3385	ncbi-geneid:8987823	1.14.18.1	48056
bmq:BMQ_3391	ncbi-geneid:8987829	3.1.1.75	53474
bmq:BMQ_3396	ncbi-geneid:8987834	3.1.3.11	56300
bmq:BMQ_3406	ncbi-geneid:8987844	3.6.3.-	52540
bmq:BMQ_3407	ncbi-geneid:8987845	3.6.3.-	52540
bmq:BMQ_3408	ncbi-geneid:8987846	1.14.11.17	51197
bmq:BMQ_3409	ncbi-geneid:8987847	4.2.3.1	53686
bmq:BMQ_3416	ncbi-geneid:8987854	1.-.-.-	51735
bmq:BMQ_3426	ncbi-geneid:8987864	3.2.1.20	51445|74650|51011
bmq:BMQ_3430	ncbi-geneid:8987868	4.1.1.21	52255
bmq:BMQ_3432	ncbi-geneid:8987870	1.1.1.69	51735
bmq:BMQ_3434	ncbi-geneid:8987872	5.3.1.12	51556
bmq:BMQ_3448	ncbi-geneid:8987886	3.-.-.-	56784
bmq:BMQ_3450	ncbi-geneid:8987888	3.1.-.-	159501
bmq:BMQ_3459	ncbi-geneid:8987897	2.3.1.-	55729
bmq:BMQ_3461	ncbi-geneid:8987899	1.1.1.100	51735
bmq:BMQ_3465	ncbi-geneid:8987903	4.2.99.18	51658
bmq:BMQ_3466	ncbi-geneid:8987904	1.1.1.18	51735|55347
bmq:BMQ_3468	ncbi-geneid:8987906	1.2.1.27	53720
bmq:BMQ_3469	ncbi-geneid:8987907	2.7.1.92	53613
bmq:BMQ_3471	ncbi-geneid:8987909	3.7.1.-	52518|52467|52518
bmq:BMQ_3474	ncbi-geneid:8987912	4.1.2.13|4.1.2.29	51569
bmq:BMQ_3475	ncbi-geneid:8987913	4.2.-.-|5.3.99.-	51658
bmq:BMQ_3477	ncbi-geneid:8987915	4.2.1.44	51658
bmq:BMQ_3478	ncbi-geneid:8987916	2.7.1.69	55594
bmq:BMQ_3479	ncbi-geneid:8987917	1.-.-.-	50129|51735
bmq:BMQ_3492	ncbi-geneid:8987930	5.1.3.8	48208
bmq:BMQ_3498	ncbi-geneid:8987936	1.-.-.-	51735
bmq:BMQ_3502	ncbi-geneid:8987940	1.-.-.-	51735
bmq:BMQ_3503	ncbi-geneid:8987941	3.4.17.-	53187
bmq:BMQ_3507	ncbi-geneid:8987945	2.3.1.-	55729
bmq:BMQ_3512	ncbi-geneid:8987950	2.7.9.2	52009
bmq:BMQ_3513	ncbi-geneid:8987951	2.7.9.2	56059
bmq:BMQ_3518	ncbi-geneid:8987956	2.3.1.-	55729
bmq:BMQ_3522	ncbi-geneid:8987960	3.-.-.-	56784
bmq:BMQ_3524	ncbi-geneid:8987962	1.1.1.26	51735|52283
bmq:BMQ_3534	ncbi-geneid:8987972	2.3.1.-	55729
bmq:BMQ_3536	ncbi-geneid:8987974	2.1.1.14	51726|51726
bmq:BMQ_3540	ncbi-geneid:8987978	5.3.1.4	53743|50443
bmq:BMQ_3541	ncbi-geneid:8987979	5.1.3.4	53639
bmq:BMQ_3542	ncbi-geneid:8987980	2.7.1.17	53067|53067
bmq:BMQ_3544	ncbi-geneid:8987982	3.-.-.-	109604
bmq:BMQ_3559	ncbi-geneid:8987997	3.4.17.3	52317|141986
bmq:BMQ_3564	ncbi-geneid:8988002	3.4.-.-	54001
bmq:BMQ_3581	ncbi-geneid:8988019	3.7.1.3	53383
bmq:BMQ_3583	ncbi-geneid:8988021	1.13.11.11	140959
bmq:BMQ_3584	ncbi-geneid:8988022	3.5.1.9	102198
bmq:BMQ_3585	ncbi-geneid:8988023	5.3.2.-	55331
bmq:BMQ_3586	ncbi-geneid:8988024	4.1.1.77	56529
bmq:BMQ_3587	ncbi-geneid:8988025	4.1.3.39	51569|89000
bmq:BMQ_3588	ncbi-geneid:8988026	1.2.1.10	55347|51735
bmq:BMQ_3589	ncbi-geneid:8988027	4.1.1.77	56529
bmq:BMQ_3590	ncbi-geneid:8988028	1.2.1.60	53720
bmq:BMQ_3592	ncbi-geneid:8988030	4.1.1.45	51556
bmq:BMQ_3593	ncbi-geneid:8988031	1.13.11.6	51182
bmq:BMQ_3594	ncbi-geneid:8988032	1.5.1.29	52218
bmq:BMQ_3595	ncbi-geneid:8988033	2.7.1.26	52374
bmq:BMQ_3596	ncbi-geneid:8988034	1.14.13.3	56645|47203
bmq:BMQ_3599	ncbi-geneid:8988037	4.1.1.44	69118
bmq:BMQ_3613	ncbi-geneid:8988051	3.-.-.-	51556
bmq:BMQ_3614	ncbi-geneid:8988052	4.1.1.44	69118
bmq:BMQ_3617	ncbi-geneid:8988055	3.-.-.-	55811
bmq:BMQ_3621	ncbi-geneid:8988059	2.8.1.-	50800
bmq:BMQ_3623	ncbi-geneid:8988061	3.-.-.-	53474
bmq:BMQ_3626	ncbi-geneid:8988064	1.13.12.16
bmq:BMQ_3627	ncbi-geneid:8988065	5.1.1.3	53681|53681
bmq:BMQ_3632	ncbi-geneid:8988070	4.2.1.6	51604|54826
bmq:BMQ_3633	ncbi-geneid:8988071	4.1.3.16|4.1.2.14	51569
bmq:BMQ_3634	ncbi-geneid:8988072	2.7.1.45	53613
bmq:BMQ_3643	ncbi-geneid:8988081	1.2.1.-	53720
bmq:BMQ_3646	ncbi-geneid:8988084	3.2.1.-	51445|51011|74650
bmq:BMQ_3648	ncbi-geneid:8988086	2.2.1.2	51569
bmq:BMQ_3650	ncbi-geneid:8988088	1.-.-.-	51735
bmq:BMQ_3651	ncbi-geneid:8988089	1.-.-.-	50129|51735
bmq:BMQ_3652	ncbi-geneid:8988090	1.-.-.-	51735
bmq:BMQ_3654	ncbi-geneid:8988092	3.-.-.-	53474
bmq:BMQ_3657	ncbi-geneid:8988095	1.5.5.1	52218
bmq:BMQ_3661	ncbi-geneid:8988099	4.1.1.44	69118
bmq:BMQ_3664	ncbi-geneid:8988102	3.4.-.-	52317
bmq:BMQ_3667	ncbi-geneid:8988105	3.-.-.-	53474
bmq:BMQ_3669	ncbi-geneid:8988107	3.-.-.-	52499
bmq:BMQ_3670	ncbi-geneid:8988108	1.5.1.29	52218
bmq:BMQ_3673	ncbi-geneid:8988111	1.1.1.37	56327|51735
bmq:BMQ_3679	ncbi-geneid:8988117	1.2.1.10	53720
bmq:BMQ_3688	ncbi-geneid:8988126	2.7.3.-	55874
bmq:BMQ_3698	ncbi-geneid:8988136	4.2.1.52	51569
bmq:BMQ_3699	ncbi-geneid:8988137	1.-.-.-	51735|55347
bmq:BMQ_3715	ncbi-geneid:8988153	2.3.1.47	53383
bmq:BMQ_3716	ncbi-geneid:8988154	3.-.-.-	53474
bmq:BMQ_3717	ncbi-geneid:8988155	2.1.1.-	53335
bmq:BMQ_3722	ncbi-geneid:8988160	1.1.1.202|1.1.1.1	56796
bmq:BMQ_3726	ncbi-geneid:8988164	2.3.1.-	55729
bmq:BMQ_3736	ncbi-geneid:8988174	3.5.1.1	53774
bmq:BMQ_3748	ncbi-geneid:8988186	1.1.1.38	53223|51735
bmq:BMQ_3754	ncbi-geneid:8988192	3.-.-.-	56784
bmq:BMQ_3761	ncbi-geneid:8988199	3.1.1.3	53474
bmq:BMQ_3770	ncbi-geneid:8988208	3.-.-.-	109854
bmq:BMQ_3783	ncbi-geneid:8988221	2.3.1.-	55729
bmq:BMQ_3784	ncbi-geneid:8988222	2.3.-.-	55729
bmq:BMQ_3796	ncbi-geneid:8988234	2.3.1.-	55729
bmq:BMQ_3806	ncbi-geneid:8988244	3.4.21.92	52096
bmq:BMQ_3809	ncbi-geneid:8988247	3.-.-.-	54001|54001|54001
bmq:BMQ_3821	ncbi-geneid:8988259	1.5.1.12	53720
bmq:BMQ_3822	ncbi-geneid:8988260	1.5.99.8	51730
bmq:BMQ_3829	ncbi-geneid:8988267	3.1.4.-	141868|55073|55785
bmq:BMQ_3833	ncbi-geneid:8988271	2.4.-.-	53448
bmq:BMQ_3834	ncbi-geneid:8988272	1.16.3.1	47240
bmq:BMQ_3837	ncbi-geneid:8988275	2.1.1.-	53335
bmq:BMQ_3839	ncbi-geneid:8988277	3.4.17.-	55486
bmq:BMQ_3842	ncbi-geneid:8988280	3.2.2.16|3.2.2.9	53167
bmq:BMQ_3843	ncbi-geneid:8988281	1.1.-.-	51430
bmq:BMQ_3845	ncbi-geneid:8988283	1.4.3.5	50475
bmq:BMQ_3848	ncbi-geneid:8988286	2.3.1.-	55729
bmq:BMQ_3860	ncbi-geneid:8988298	3.2.1.26	75005|49899
bmq:BMQ_3866	ncbi-geneid:8988304	3.1.1.-	52151
bmq:BMQ_3870	ncbi-geneid:8988308	2.7.3.-	55874|47384
bmq:BMQ_3872	ncbi-geneid:8988310	2.5.1.21	48576
bmq:BMQ_3877	ncbi-geneid:8988315	3.6.4.12	52540
bmq:BMQ_3878	ncbi-geneid:8988316	4.2.1.55	52096
bmq:BMQ_3882	ncbi-geneid:8988320	1.14.14.-	48264
bmq:BMQ_3884	ncbi-geneid:8988322	2.4.1.-	53448|53448
bmq:BMQ_3886	ncbi-geneid:8988324	2.4.-.-	53448|53448
bmq:BMQ_3899	ncbi-geneid:8988337	3.5.3.1	52768
bmq:BMQ_3901	ncbi-geneid:8988339	2.3.2.2	56235
bmq:BMQ_3909	ncbi-geneid:8988347	3.4.21.-	50494|50156
bmq:BMQ_3911	ncbi-geneid:8988349	2.7.3.-|2.7.13.3	55874|47384|158472
bmq:BMQ_3912	ncbi-geneid:8988350	4.4.1.15	53686
bmq:BMQ_3913	ncbi-geneid:8988351	3.1.2.-	54637
bmq:BMQ_3917	ncbi-geneid:8988355	3.4.13.9	55920|53092
bmq:BMQ_3928	ncbi-geneid:8988366	1.14.13.82	50022|55961
bmq:BMQ_3934	ncbi-geneid:8988372	3.2.1.33	48208
bmq:BMQ_3936	ncbi-geneid:8988374	2.7.3.-|2.7.13.3	55874|47384
bmq:BMQ_3940	ncbi-geneid:8988378	1.-.-.-
bmq:BMQ_3941	ncbi-geneid:8988379	1.11.1.6	56634|52317
bmq:BMQ_3943	ncbi-geneid:8988381	2.3.1.-	55729
bmq:BMQ_3946	ncbi-geneid:8988384	3.1.6.-	53649
bmq:BMQ_3949	ncbi-geneid:8988387	1.-.-.-	51395
bmq:BMQ_3958	ncbi-geneid:8988396	2.3.1.-	55729
bmq:BMQ_3963	ncbi-geneid:8988401	2.6.1.-	53383|46785
bmq:BMQ_3964	ncbi-geneid:8988402	2.3.1.-	55729
bmq:BMQ_3965	ncbi-geneid:8988403	2.3.1.-	55729
bmq:BMQ_3969	ncbi-geneid:8988407	2.3.1.-	55729
bmq:BMQ_3971	ncbi-geneid:8988409	2.4.1.-	53448
bmq:BMQ_3975	ncbi-geneid:8988413	3.1.-.-	56300|49265
bmq:BMQ_3976	ncbi-geneid:8988414	1.3.3.4	51905|54373
bmq:BMQ_3980	ncbi-geneid:8988418	2.3.1.-	55729
bmq:BMQ_3992	ncbi-geneid:8988430	2.7.1.11	53784
bmq:BMQ_3994	ncbi-geneid:8988432	3.1.3.-	56784
bmq:BMQ_4010	ncbi-geneid:8988448	3.1.4.46	51695
bmq:BMQ_4013	ncbi-geneid:8988451	2.3.1.-	55729
bmq:BMQ_4017	ncbi-geneid:8988455	2.7.1.69	55604
bmq:BMQ_4019	ncbi-geneid:8988457	2.7.1.69	51261
bmq:BMQ_4020	ncbi-geneid:8988458	1.7.-.-	52218
bmq:BMQ_4025	ncbi-geneid:8988463	2.4.2.1	53167
bmq:BMQ_4031	ncbi-geneid:8988469	2.7.11.1	56112
bmq:BMQ_4038	ncbi-geneid:8988476	2.6.1.21	56752
bmq:BMQ_4040	ncbi-geneid:8988478	5.4.3.2	102114
bmq:BMQ_4041	ncbi-geneid:8988479	2.3.1.-	55729
bmq:BMQ_4042	ncbi-geneid:8988480	3.5.1.16	53187|55031
bmq:BMQ_4043	ncbi-geneid:8988481	2.8.3.5	100950
bmq:BMQ_4044	ncbi-geneid:8988482	2.8.3.8	100950
bmq:BMQ_4045	ncbi-geneid:8988483	2.6.1.-	53383
bmq:BMQ_4048	ncbi-geneid:8988486	2.7.3.-	55874|55785|47384|55785
bmq:BMQ_4053	ncbi-geneid:8988491	3.1.1.-	52266
bmq:BMQ_4055	ncbi-geneid:8988493	2.7.3.-	55874|47384|158472
bmq:BMQ_4058	ncbi-geneid:8988496	4.3.1.19	53686|55021
bmq:BMQ_4059	ncbi-geneid:8988497	1.5.1.3	53597
bmq:BMQ_4060	ncbi-geneid:8988498	2.1.1.45	55831
bmq:BMQ_4061	ncbi-geneid:8988499	3.5.1.10	53328|55021
bmq:BMQ_4065	ncbi-geneid:8988503	1.14.13.59	51905
bmq:BMQ_4068	ncbi-geneid:8988506	4.1.1.86	53383
bmq:BMQ_4069	ncbi-geneid:8988507	2.6.1.76	53383
bmq:BMQ_4072	ncbi-geneid:8988510	4.1.99.3	48173|52425
bmq:BMQ_4073	ncbi-geneid:8988511	2.7.3.-	55874|55785|47384
bmq:BMQ_4076	ncbi-geneid:8988514	1.2.1.16	53720
bmq:BMQ_4078	ncbi-geneid:8988516	2.6.1.19|2.6.1.22	53383
bmq:BMQ_4084	ncbi-geneid:8988522	3.6.3.-	52540|90123
bmq:BMQ_4085	ncbi-geneid:8988523	3.6.3.-	52540|90123
bmq:BMQ_4088	ncbi-geneid:8988526	2.2.1.1	52518|52518|52922
bmq:BMQ_4092	ncbi-geneid:8988530	3.4.21.88	51306|46785
bmq:BMQ_4097	ncbi-geneid:8988535	3.5.1.28	53187|47090|54106
bmq:BMQ_4099	ncbi-geneid:8988537	6.3.1.2	55931|54368
bmq:BMQ_4104	ncbi-geneid:8988542	3.6.1.15	52540
bmq:BMQ_4106	ncbi-geneid:8988544	2.5.1.75	52540|52540
bmq:BMQ_4112	ncbi-geneid:8988550	2.8.-.-	102114
bmq:BMQ_4113	ncbi-geneid:8988551	1.2.7.3	52518
bmq:BMQ_4114	ncbi-geneid:8988552	1.2.7.1|1.2.7.3	52518|53323|52922
bmq:BMQ_4115	ncbi-geneid:8988553	3.4.13.19	51556
bmq:BMQ_4117	ncbi-geneid:8988555	3.1.-.-	56300
bmq:BMQ_4125	ncbi-geneid:8988563	1.1.1.100	51735
bmq:BMQ_4126	ncbi-geneid:8988564	3.4.24.-	63411|63411
bmq:BMQ_4127	ncbi-geneid:8988565	3.4.24.-	63411|63411
bmq:BMQ_4130	ncbi-geneid:8988568	3.6.3.17	52540|52540
bmq:BMQ_4135	ncbi-geneid:8988573	3.4.21.-	52096
bmq:BMQ_4136	ncbi-geneid:8988574	3.1.-.-	56281
bmq:BMQ_4137	ncbi-geneid:8988575	4.2.1.52	51569
bmq:BMQ_4138	ncbi-geneid:8988576	2.7.2.4	53633|55021|55021
bmq:BMQ_4139	ncbi-geneid:8988577	1.2.1.11	55347|51735
bmq:BMQ_4145	ncbi-geneid:8988583	2.7.7.8	54211|54211|55666|55666|54791|50249
bmq:BMQ_4147	ncbi-geneid:8988585	2.7.1.26|2.7.7.2	82114|52374
bmq:BMQ_4148	ncbi-geneid:8988586	5.4.99.12	55120
bmq:BMQ_4156	ncbi-geneid:8988594	2.7.7.7	53098|50249
bmq:BMQ_4157	ncbi-geneid:8988595	6.1.1.15	55681|55826|52954
bmq:BMQ_4158	ncbi-geneid:8988596	3.4.24.-	50156
bmq:BMQ_4159	ncbi-geneid:8988597	1.1.1.267	55347|51735|69055
bmq:BMQ_4161	ncbi-geneid:8988599	2.5.1.31	64005
bmq:BMQ_4163	ncbi-geneid:8988601	2.7.4.22	53633
bmq:BMQ_4168	ncbi-geneid:8988606	3.5.1.44	64438
bmq:BMQ_4170	ncbi-geneid:8988608	2.7.3.-|2.7.13.3
bmq:BMQ_4171	ncbi-geneid:8988609	3.1.1.61	52738|52172
bmq:BMQ_4190	ncbi-geneid:8988628	3.6.3.14	52540
bmq:BMQ_4199	ncbi-geneid:8988637	3.4.25.2	56235
bmq:BMQ_4201	ncbi-geneid:8988639	2.1.1.-	51905
bmq:BMQ_4202	ncbi-geneid:8988640	5.99.1.2	56712|57783
bmq:BMQ_4204	ncbi-geneid:8988642	6.2.1.5	52210|51735
bmq:BMQ_4205	ncbi-geneid:8988643	6.2.1.5	56059|52210
bmq:BMQ_4206	ncbi-geneid:8988644	3.1.26.4	53098
bmq:BMQ_4208	ncbi-geneid:8988646	3.4.21.89	51306
bmq:BMQ_4210	ncbi-geneid:8988648	2.1.1.31	75217
bmq:BMQ_4219	ncbi-geneid:8988657	3.1.26.3	69065|54768
bmq:BMQ_4221	ncbi-geneid:8988659	1.1.1.100	51735
bmq:BMQ_4222	ncbi-geneid:8988660	2.3.1.39	52151|55048
bmq:BMQ_4223	ncbi-geneid:8988661	2.3.1.15	53659
bmq:BMQ_4225	ncbi-geneid:8988663	3.6.1.-|3.6.4.12	52540|52540|50249
bmq:BMQ_4227	ncbi-geneid:8988665	4.3.1.17	143548|55021
bmq:BMQ_4229	ncbi-geneid:8988667	3.1.-.-	101473
bmq:BMQ_4232	ncbi-geneid:8988670	2.7.6.2	63999|63862
bmq:BMQ_4233	ncbi-geneid:8988671	5.1.3.1	51366
bmq:BMQ_4234	ncbi-geneid:8988672	3.6.1.-	52540|50249
bmq:BMQ_4235	ncbi-geneid:8988673	2.7.11.1	56112
bmq:BMQ_4236	ncbi-geneid:8988674	3.1.3.16	81606
bmq:BMQ_4237	ncbi-geneid:8988675	2.1.1.-	102114
bmq:BMQ_4238	ncbi-geneid:8988676	2.1.1.-	53335|48013
bmq:BMQ_4239	ncbi-geneid:8988677	2.1.2.9	53328|50486
bmq:BMQ_4240	ncbi-geneid:8988678	3.5.1.88	56420
bmq:BMQ_4241	ncbi-geneid:8988679	3.6.1.-|3.6.4.-	52540|52540
bmq:BMQ_4242	ncbi-geneid:8988680	4.1.1.36|6.3.2.5	102645|52507
bmq:BMQ_4243	ncbi-geneid:8988681	2.7.7.6	63562
bmq:BMQ_4244	ncbi-geneid:8988682	2.7.4.8	52540
bmq:BMQ_4246	ncbi-geneid:8988684	3.6.3.8	81665|56784|81660|81653
bmq:BMQ_4248	ncbi-geneid:8988686	2.4.2.10	53271
bmq:BMQ_4249	ncbi-geneid:8988687	4.1.1.23	51366
bmq:BMQ_4250	ncbi-geneid:8988688	1.3.3.1	51395
bmq:BMQ_4251	ncbi-geneid:8988689	1.3.5.2	52343|63380
bmq:BMQ_4252	ncbi-geneid:8988690	6.3.5.5	56059|56059|52440|52440|48108|52335
bmq:BMQ_4253	ncbi-geneid:8988691	6.3.5.5	52317|52021
bmq:BMQ_4254	ncbi-geneid:8988692	3.5.2.3	51556|51338
bmq:BMQ_4255	ncbi-geneid:8988693	2.1.3.2	53671
bmq:BMQ_4257	ncbi-geneid:8988695	2.4.2.9	53271
bmq:BMQ_4258	ncbi-geneid:8988696	5.4.99.12	55120|55174
bmq:BMQ_4261	ncbi-geneid:8988699	6.1.1.5	52374|47323|50677
bmq:BMQ_4275	ncbi-geneid:8988713	1.1.1.158	56176|56194
bmq:BMQ_4277	ncbi-geneid:8988715	6.3.2.9	53623|53244|51984
bmq:BMQ_4279	ncbi-geneid:8988717	6.3.2.13	53623|53244|63418
bmq:BMQ_4281	ncbi-geneid:8988719	3.4.-.-	56601|56519|54184|54184
bmq:BMQ_4283	ncbi-geneid:8988721	2.1.1.-	53335|81799
bmq:BMQ_4286	ncbi-geneid:8988724	1.1.1.169	48179|51735
bmq:BMQ_4287	ncbi-geneid:8988725	6.4.1.3	52096|52096
bmq:BMQ_4289	ncbi-geneid:8988727	6.3.4.14|6.4.1.2	56059|52440|51246
bmq:BMQ_4290	ncbi-geneid:8988728	2.3.1.-	55729
bmq:BMQ_4292	ncbi-geneid:8988730	4.2.1.17	52096
bmq:BMQ_4299	ncbi-geneid:8988737	2.7.7.3	52374
bmq:BMQ_4300	ncbi-geneid:8988738	2.1.1.-	53335
bmq:BMQ_4308	ncbi-geneid:8988746	1.10.2.-	81648|46626
bmq:BMQ_4309	ncbi-geneid:8988747	1.10.2.-	81342
bmq:BMQ_4310	ncbi-geneid:8988748	1.10.2.-	50022
bmq:BMQ_4315	ncbi-geneid:8988753	2.5.1.19	55205
bmq:BMQ_4316	ncbi-geneid:8988754	1.3.1.12	51735|48179|55021
bmq:BMQ_4317	ncbi-geneid:8988755	2.6.1.9	53383
bmq:BMQ_4318	ncbi-geneid:8988756	4.2.1.20	51366
bmq:BMQ_4319	ncbi-geneid:8988757	4.2.1.20	53686
bmq:BMQ_4320	ncbi-geneid:8988758	5.3.1.24	51366
bmq:BMQ_4321	ncbi-geneid:8988759	4.1.1.48	51366
bmq:BMQ_4322	ncbi-geneid:8988760	2.4.2.18	52418|47648
bmq:BMQ_4323	ncbi-geneid:8988761	4.1.3.27	56322
bmq:BMQ_4324	ncbi-geneid:8988762	4.2.3.4	56796
bmq:BMQ_4325	ncbi-geneid:8988763	4.2.3.5	103263
bmq:BMQ_4326	ncbi-geneid:8988764	2.1.1.80	53335|47757
bmq:BMQ_4327	ncbi-geneid:8988765	2.7.4.6	54919
bmq:BMQ_4328	ncbi-geneid:8988766	2.5.1.30	48576
bmq:BMQ_4329	ncbi-geneid:8988767	2.1.1	53335
bmq:BMQ_4332	ncbi-geneid:8988770	3.5.4.16	55620
bmq:BMQ_4338	ncbi-geneid:8988776	1.1.1.94	48179|51735
bmq:BMQ_4343	ncbi-geneid:8988781	5.3.3.2	51395
bmq:BMQ_4345	ncbi-geneid:8988783	2.3.1.51	69593
bmq:BMQ_4346	ncbi-geneid:8988784	2.7.4.14	52540
bmq:BMQ_4350	ncbi-geneid:8988788	3.5.1.28	47090
bmq:BMQ_4352	ncbi-geneid:8988790	3.5.1.1	53774
bmq:BMQ_4353	ncbi-geneid:8988791	1.8.1.9	51905
bmq:BMQ_4354	ncbi-geneid:8988792	1.4.1.2	51735|53223
bmq:BMQ_4357	ncbi-geneid:8988795	3.1.-.-	56300
bmq:BMQ_4361	ncbi-geneid:8988799	3.6.1.-|3.6.4.12	52540
bmq:BMQ_4365	ncbi-geneid:8988803	1.1.1.95	51735|143548|52283|55021
bmq:BMQ_4367	ncbi-geneid:8988805	2.7.3.-|2.7.13.3	55874|47384|158472|55785
bmq:BMQ_4372	ncbi-geneid:8988810	5.4.99.12	55120|55174
bmq:BMQ_4375	ncbi-geneid:8988813	3.4.16.4	56601
bmq:BMQ_4380	ncbi-geneid:8988818	2.3.1.-	55729
bmq:BMQ_4381	ncbi-geneid:8988819	5.2.1.8	50891
bmq:BMQ_4383	ncbi-geneid:8988821	4.1.1.20	51419|50621
bmq:BMQ_4392	ncbi-geneid:8988830	2.7.11.1	55874
bmq:BMQ_4394	ncbi-geneid:8988832	3.4.16.4	56601|69189
bmq:BMQ_4395	ncbi-geneid:8988833	2.4.2.1	53167
bmq:BMQ_4396	ncbi-geneid:8988834	5.4.2.7	53649|143856
bmq:BMQ_4401	ncbi-geneid:8988839	3.6.1.13	55811
bmq:BMQ_4403	ncbi-geneid:8988841	1.1.-.-	51430
bmq:BMQ_4405	ncbi-geneid:8988843	2.8.3.5	100950
bmq:BMQ_4406	ncbi-geneid:8988844	2.8.3.5	100950
bmq:BMQ_4407	ncbi-geneid:8988845	2.3.1.9	53901|53901
bmq:BMQ_4408	ncbi-geneid:8988846	4.1.3.4	51569
bmq:BMQ_4412	ncbi-geneid:8988850	1.-.-.-	51735
bmq:BMQ_4414	ncbi-geneid:8988852	1.5.1.2	48179|51735
bmq:BMQ_4415	ncbi-geneid:8988853	1.-.-.-	51395
bmq:BMQ_4416	ncbi-geneid:8988854	3.1.26.11	56281
bmq:BMQ_4417	ncbi-geneid:8988855	2.6.1.-	53383
bmq:BMQ_4418	ncbi-geneid:8988856	1.2.1.27	53720
bmq:BMQ_4422	ncbi-geneid:8988860	3.5.2.2	51556|51338|51338
bmq:BMQ_4423	ncbi-geneid:8988861	1.3.5.2	51395|54862
bmq:BMQ_4424	ncbi-geneid:8988862	1.4.1.13|1.4.1.14	51971|46548
bmq:BMQ_4425	ncbi-geneid:8988863	3.4.11.4	53187|55031
bmq:BMQ_4426	ncbi-geneid:8988864	6.4.1.3	52096|52096
bmq:BMQ_4427	ncbi-geneid:8988865	5.1.99.1	54593
bmq:BMQ_4434	ncbi-geneid:8988872	2.7.-.-	52540
bmq:BMQ_4435	ncbi-geneid:8988873	5.4.99.2	51703|52242
bmq:BMQ_4436	ncbi-geneid:8988874	5.4.99.2	51703|52242
bmq:BMQ_4437	ncbi-geneid:8988875	2.3.1.168	52777|51230|47005
bmq:BMQ_4438	ncbi-geneid:8988876	1.2.4.4	52518|52922
bmq:BMQ_4439	ncbi-geneid:8988877	1.2.4.4	52518
bmq:BMQ_4440	ncbi-geneid:8988878	1.8.1.4	51905|55424
bmq:BMQ_4441	ncbi-geneid:8988879	2.7.2.7	53067|53067
bmq:BMQ_4442	ncbi-geneid:8988880	1.3.99.2|1.4.1.9	51735|53223
bmq:BMQ_4443	ncbi-geneid:8988881	2.3.1.19	53659
bmq:BMQ_4446	ncbi-geneid:8988884	3.1.4.46	51695
bmq:BMQ_4451	ncbi-geneid:8988889	3.4.21.116	50156|50494
bmq:BMQ_4455	ncbi-geneid:8988893	2.2.1.7	52518|52518|52922
bmq:BMQ_4456	ncbi-geneid:8988894	2.5.1.10|2.5.1.29	48576
bmq:BMQ_4457	ncbi-geneid:8988895	3.1.11.6	116842
bmq:BMQ_4461	ncbi-geneid:8988899	6.4.1.2|6.3.4.14	56059|52440|51246
bmq:BMQ_4462	ncbi-geneid:8988900	6.4.1.2	51230
bmq:BMQ_4474	ncbi-geneid:8988912	4.2.1.10	52304
bmq:BMQ_4478	ncbi-geneid:8988916	3.1.1.-	52151
bmq:BMQ_4483	ncbi-geneid:8988921	1.4.4.2	53383
bmq:BMQ_4484	ncbi-geneid:8988922	1.4.4.2	53383
bmq:BMQ_4485	ncbi-geneid:8988923	2.1.2.10	103025|101790
bmq:BMQ_4500	ncbi-geneid:8988938	3.4.17.-|3.4.19.11	53187
bmq:BMQ_4501	ncbi-geneid:8988939	2.7.1.2	53067
bmq:BMQ_4503	ncbi-geneid:8988941	3.4.21.-	144091|48452
bmq:BMQ_4506	ncbi-geneid:8988944	6.3.3.2	100950
bmq:BMQ_4508	ncbi-geneid:8988946	2.7.7.13|5.4.2.8	53448|51161|55957
bmq:BMQ_4509	ncbi-geneid:8988947	2.4.1.-	53756|88713
bmq:BMQ_4512	ncbi-geneid:8988950	3.6.3.27	52540
bmq:BMQ_4514	ncbi-geneid:8988952	3.4.-.-	56601|56519
bmq:BMQ_4516	ncbi-geneid:8988954	1.15.1.1	54719|46609
bmq:BMQ_4527	ncbi-geneid:8988965	1.17.7.1	51717|56014
bmq:BMQ_4532	ncbi-geneid:8988970	3.6.3.-	52540
bmq:BMQ_4534	ncbi-geneid:8988972	3.1.21.2	51658
bmq:BMQ_4541	ncbi-geneid:8988979	1.3.99.3	56645|47203
bmq:BMQ_4543	ncbi-geneid:8988981	2.7.7.-	56731|57783|48024
bmq:BMQ_4549	ncbi-geneid:8988987	3.5.4.5	53927
bmq:BMQ_4552	ncbi-geneid:8988990	3.-.-.-	109604
bmq:BMQ_4562	ncbi-geneid:8989000	2.1.1.-	75217|88697
bmq:BMQ_4563	ncbi-geneid:8989001	2.1.1.-	53335
bmq:BMQ_4568	ncbi-geneid:8989006	1.3.3.3|1.3.99.22	102114
bmq:BMQ_4571	ncbi-geneid:8989009	3.4.24.78	53163
bmq:BMQ_4573	ncbi-geneid:8989011	2.7.7.7	52540|48019
bmq:BMQ_4576	ncbi-geneid:8989014	3.5.4.12	53927
bmq:BMQ_4579	ncbi-geneid:8989017	2.1.1.-	53335
bmq:BMQ_4582	ncbi-geneid:8989020	2.7.7.18	52374
bmq:BMQ_4584	ncbi-geneid:8989022	1.1.1.25	51735|53223
bmq:BMQ_4586	ncbi-geneid:8989024	3.1.3.-
bmq:BMQ_4594	ncbi-geneid:8989032	4.4.1.1|4.4.1.2|4.4.1.8	53383
bmq:BMQ_4595	ncbi-geneid:8989033	4.2.1.-|2.5.1.47	53686
bmq:BMQ_4596	ncbi-geneid:8989034	3.2.2.9	53167
bmq:BMQ_4597	ncbi-geneid:8989035	2.1.1.-	53335
bmq:BMQ_4601	ncbi-geneid:8989039	3.-.-.-	52499
bmq:BMQ_4603	ncbi-geneid:8989041	2.7.1.48	52540
bmq:BMQ_4609	ncbi-geneid:8989047	3.1.-.-	53098
bmq:BMQ_4611	ncbi-geneid:8989049	6.1.1.7	55681|101353|55186|50447
bmq:BMQ_4616	ncbi-geneid:8989054	3.1.11.5	52540
bmq:BMQ_4618	ncbi-geneid:8989056	2.1.1.61|2.8.1.-	52402
bmq:BMQ_4619	ncbi-geneid:8989057	2.8.1.7	53383
bmq:BMQ_4626	ncbi-geneid:8989064	6.1.1.12	55681|55261|50249
bmq:BMQ_4627	ncbi-geneid:8989065	6.1.1.21	55681|52954
bmq:BMQ_4629	ncbi-geneid:8989067	3.5.1.28	53187
bmq:BMQ_4630	ncbi-geneid:8989068	3.1.-.-	69500
bmq:BMQ_4631	ncbi-geneid:8989069	2.7.6.5	109604|81301|81271|55021
bmq:BMQ_4632	ncbi-geneid:8989070	2.4.2.7	53271
bmq:BMQ_4633	ncbi-geneid:8989071	3.1.-.-	64182
bmq:BMQ_4640	ncbi-geneid:8989078	2.4.2.29	51713
bmq:BMQ_4641	ncbi-geneid:8989079	5.-.-.-	111337
bmq:BMQ_4643	ncbi-geneid:8989081	3.6.1.-	52540|46785
bmq:BMQ_4644	ncbi-geneid:8989082	3.6.1.-	47781|50249|46929
bmq:BMQ_4650	ncbi-geneid:8989088	2.5.1.72	142754
bmq:BMQ_4651	ncbi-geneid:8989089	2.4.2.19	51690|54675
bmq:BMQ_4652	ncbi-geneid:8989090	1.4.3.16	51905|56425|46977
bmq:BMQ_4655	ncbi-geneid:8989093	4.2.1.51	53850|55021
bmq:BMQ_4656	ncbi-geneid:8989094	5.4.99.5	55021
bmq:BMQ_4662	ncbi-geneid:8989100	3.1.4.-|3.1.26.-	50249
bmq:BMQ_4676	ncbi-geneid:8989114	6.3.2.17|6.3.2.12	53623|53244
bmq:BMQ_4677	ncbi-geneid:8989115	6.1.1.9	52374|47323|50677|46589
bmq:BMQ_4681	ncbi-geneid:8989119	5.4.3.8	53383
bmq:BMQ_4682	ncbi-geneid:8989120	4.2.1.24	51569
bmq:BMQ_4683	ncbi-geneid:8989121	4.2.1.75	69618
bmq:BMQ_4684	ncbi-geneid:8989122	2.5.1.61	53850|54782
bmq:BMQ_4686	ncbi-geneid:8989124	1.2.1.70	69742|51735|69075
bmq:BMQ_4689	ncbi-geneid:8989127	3.4.21.53	54211|52540|88697
bmq:BMQ_4690	ncbi-geneid:8989128	3.4.21.-	52540|54211
bmq:BMQ_4691	ncbi-geneid:8989129	3.4.21.92	52540|57716
bmq:BMQ_4692	ncbi-geneid:8989130	5.2.1.8	109998|102735|54534
bmq:BMQ_4694	ncbi-geneid:8989132	4.2.1.33|4.2.1.35	52016
bmq:BMQ_4695	ncbi-geneid:8989133	4.2.1.33|4.2.1.35	53732
bmq:BMQ_4696	ncbi-geneid:8989134	1.1.1.85	53659
bmq:BMQ_4697	ncbi-geneid:8989135	2.3.3.13	51569|110921
bmq:BMQ_4698	ncbi-geneid:8989136	1.1.1.86	51735|48179
bmq:BMQ_4699	ncbi-geneid:8989137	2.2.1.6	55021|55021
bmq:BMQ_4700	ncbi-geneid:8989138	2.2.1.6	52518|52467|52518
bmq:BMQ_4703	ncbi-geneid:8989141	3.6.1.15	52972
bmq:BMQ_4704	ncbi-geneid:8989142	2.7.7.56	54211|55666
bmq:BMQ_4706	ncbi-geneid:8989144	5.1.1.3	53681|53681
bmq:BMQ_4711	ncbi-geneid:8989149	3.4.-.-	56601|56519|54427
bmq:BMQ_4713	ncbi-geneid:8989151	1.14.14.5	51679
bmq:BMQ_4714	ncbi-geneid:8989152	1.5.1.29	52218
bmq:BMQ_4717	ncbi-geneid:8989155	3.6.3.-	52540
bmq:BMQ_4722	ncbi-geneid:8989160	3.13.-.-|3.1.2.-	54637
bmq:BMQ_4723	ncbi-geneid:8989161	1.3.99.1	46548|54292
bmq:BMQ_4724	ncbi-geneid:8989162	1.3.99.1	51905|46977|56425
bmq:BMQ_4725	ncbi-geneid:8989163	1.3.99.1	81343
bmq:BMQ_4727	ncbi-geneid:8989165	2.7.2.4	53633|55021|55021
bmq:BMQ_4732	ncbi-geneid:8989170	1.1.1.35|4.2.1.17	52096
bmq:BMQ_4734	ncbi-geneid:8989172	6.2.1.3	56801
bmq:BMQ_4738	ncbi-geneid:8989176	2.7.7.7	89550|81301|47802
bmq:BMQ_4741	ncbi-geneid:8989179	3.1.26.4	53098
bmq:BMQ_4742	ncbi-geneid:8989180	6.1.1.20	56037|55681|50249|54991|46955
bmq:BMQ_4743	ncbi-geneid:8989181	6.1.1.20	55681|46589
bmq:BMQ_4744	ncbi-geneid:8989182	2.1.1.-	75217|55315
bmq:BMQ_4746	ncbi-geneid:8989184	3.2.1.4	53187|101821
bmq:BMQ_4753	ncbi-geneid:8989191	6.1.1.3	55681|55186|52954|81271
bmq:BMQ_4759	ncbi-geneid:8989197	4.1.1.50	56276
bmq:BMQ_4760	ncbi-geneid:8989198	1.2.1.12	55347|51735
bmq:BMQ_4761	ncbi-geneid:8989199	2.7.1.24	52540
bmq:BMQ_4763	ncbi-geneid:8989201	3.2.2.23|4.2.99.18	81624|46946|57716
bmq:BMQ_4764	ncbi-geneid:8989202	2.7.7.7	56672|88723|53098|47807
bmq:BMQ_4765	ncbi-geneid:8989203	2.7.3.-|2.7.13.3	55874|47384|55785|158472
bmq:BMQ_4768	ncbi-geneid:8989206	1.1.1.37	56327|51735
bmq:BMQ_4769	ncbi-geneid:8989207	1.1.1.42	53659
bmq:BMQ_4770	ncbi-geneid:8989208	2.3.3.1	48256
bmq:BMQ_4774	ncbi-geneid:8989212	2.7.1.40	51621|52935|52009|50800
bmq:BMQ_4775	ncbi-geneid:8989213	6.4.1.2	52096
bmq:BMQ_4776	ncbi-geneid:8989214	6.4.1.2	52096
bmq:BMQ_4778	ncbi-geneid:8989216	1.1.1.38	51735|53223
bmq:BMQ_4779	ncbi-geneid:8989217	2.7.7.7	89550|160975
bmq:BMQ_4782	ncbi-geneid:8989220	3.1.-.-	64182
bmq:BMQ_4787	ncbi-geneid:8989225	1.4.1.1	52283|51735
bmq:BMQ_4789	ncbi-geneid:8989227	4.3.2.1	48557
bmq:BMQ_4790	ncbi-geneid:8989228	6.3.4.5	69864|52402
bmq:BMQ_4793	ncbi-geneid:8989231	2.7.2.1	53067|53067
bmq:BMQ_4794	ncbi-geneid:8989232	2.1.1.72	53335
bmq:BMQ_4795	ncbi-geneid:8989233	1.11.1.15	52833
bmq:BMQ_4799	ncbi-geneid:8989237	3.4.21.-	52096
bmq:BMQ_4800	ncbi-geneid:8989238	2.7.1.23	111331
bmq:BMQ_4801	ncbi-geneid:8989239	3.5.1.-	51556|51338
bmq:BMQ_4804	ncbi-geneid:8989242	2.8.1.7	53383
bmq:BMQ_4806	ncbi-geneid:8989244	3.1.3.15	89550
bmq:BMQ_4811	ncbi-geneid:8989249	6.1.1.1	52374|55174
bmq:BMQ_4812	ncbi-geneid:8989250	6.2.1.1	56801
bmq:BMQ_4819	ncbi-geneid:8989257	2.5.1.54|5.4.99.5	51569
bmq:BMQ_4823	ncbi-geneid:8989261	3.4.11.-	144052
bmq:BMQ_4824	ncbi-geneid:8989262	6.3.2.8	53623|53244|51984
bmq:BMQ_4831	ncbi-geneid:8989269	3.4.11.7	53187|101821
bmq:BMQ_4834	ncbi-geneid:8989272	2.1.1.33	53335
bmq:BMQ_4836	ncbi-geneid:8989274	2.7.-.-	56112
bmq:BMQ_4837	ncbi-geneid:8989275	3.2.1.41	51445|81296
bmq:BMQ_4839	ncbi-geneid:8989277	6.5.1.-	55144
bmq:BMQ_4840	ncbi-geneid:8989278	2.5.1.47	53686
bmq:BMQ_4841	ncbi-geneid:8989279	3.4.13.-|3.5.1.18	53187|55031
bmq:BMQ_4843	ncbi-geneid:8989281	5.4.99.12	55120|55174
bmq:BMQ_4848	ncbi-geneid:8989286	6.1.1.4	52374|50677|47323
bmq:BMQ_4855	ncbi-geneid:8989293	2.1.1.-	53335
bmq:BMQ_4857	ncbi-geneid:8989295	3.1.1.5	53474
bmq:BMQ_4858	ncbi-geneid:8989296	2.3.1.-	51161
bmq:BMQ_4860	ncbi-geneid:8989298	2.4.1.-	53756
bmq:BMQ_4861	ncbi-geneid:8989299	2.5.1.6	55973|55973|55973
bmq:BMQ_4862	ncbi-geneid:8989300	4.1.1.49	53795|68923
bmq:BMQ_4868	ncbi-geneid:8989306	3.6.1.-	55811
bmq:BMQ_4872	ncbi-geneid:8989310	4.4.1.21	63411
bmq:BMQ_4874	ncbi-geneid:8989312	4.2.1.1	53056
bmq:BMQ_4885	ncbi-geneid:8989323	1.17.4.1	47240
bmq:BMQ_4886	ncbi-geneid:8989324	1.17.4.1	51998|48168
bmq:BMQ_4887	ncbi-geneid:8989325	4.2.1.113	51604|54826
bmq:BMQ_4888	ncbi-geneid:8989326	6.2.1.26	56801
bmq:BMQ_4889	ncbi-geneid:8989327	4.1.3.36	52096
bmq:BMQ_4890	ncbi-geneid:8989328	3.-.-.-|4.2.99.20	53474
bmq:BMQ_4891	ncbi-geneid:8989329	4.1.1.71|2.2.1.9	52518|52518|52467
bmq:BMQ_4892	ncbi-geneid:8989330	5.4.4.2	56322
bmq:BMQ_4895	ncbi-geneid:8989333	2.4.1.1	53756
bmq:BMQ_4896	ncbi-geneid:8989334	2.4.1.21	53756
bmq:BMQ_4897	ncbi-geneid:8989335	2.7.7.27	53448|51161
bmq:BMQ_4898	ncbi-geneid:8989336	2.7.7.27	53448|51161
bmq:BMQ_4899	ncbi-geneid:8989337	2.4.1.18	51445|51011
bmq:BMQ_4924	ncbi-geneid:8989362	6.2.1.-	56801
bmq:BMQ_4927	ncbi-geneid:8989365	4.99.1.4	53800
bmq:BMQ_4928	ncbi-geneid:8989366	2.1.1.107	53790
bmq:BMQ_4929	ncbi-geneid:8989367	2.7.1.25	52540
bmq:BMQ_4930	ncbi-geneid:8989368	2.7.7.4	52374|88697
bmq:BMQ_4932	ncbi-geneid:8989370	1.8.4.8	52402
bmq:BMQ_4934	ncbi-geneid:8989372	4.4.1.5	54593
bmq:BMQ_4937	ncbi-geneid:8989375	5.3.1.9	53697
bmq:BMQ_4945	ncbi-geneid:8989383	1.1.1.-	56796
bmq:BMQ_4948	ncbi-geneid:8989386	2.6.1.-	53383
bmq:BMQ_4950	ncbi-geneid:8989388	3.-.-.-	53474
bmq:BMQ_4951	ncbi-geneid:8989389	2.6.1.-|4.4.1.8	53383
bmq:BMQ_4952	ncbi-geneid:8989390	1.15.1.1	49329
bmq:BMQ_4955	ncbi-geneid:8989393	3.1.16.-
bmq:BMQ_4958	ncbi-geneid:8989396	3.1.-.-	109604
bmq:BMQ_4961	ncbi-geneid:8989399	3.4.11.1	53187|52949
bmq:BMQ_4965	ncbi-geneid:8989403	1.6.5.2|1.6.99.3	51905|51905
bmq:BMQ_4966	ncbi-geneid:8989404	1.8.1.9	51905
bmq:BMQ_4969	ncbi-geneid:8989407	5.1.1.7	54506
bmq:BMQ_4971	ncbi-geneid:8989409	1.6.5.2|1.6.99.3	51905
bmq:BMQ_4974	ncbi-geneid:8989412	2.7.1.39	55060|54211
bmq:BMQ_4975	ncbi-geneid:8989413	4.2.3.1	53686
bmq:BMQ_4976	ncbi-geneid:8989414	1.1.1.3	55347|51735|55021
bmq:BMQ_4977	ncbi-geneid:8989415	1.1.1.26	51735|52283
bmq:BMQ_4979	ncbi-geneid:8989417	3.1.3.27	101307
bmq:BMQ_4980	ncbi-geneid:8989418	3.1.3.41	56784
bmq:BMQ_4985	ncbi-geneid:8989423	2.8.1.8	102114
bmq:BMQ_4986	ncbi-geneid:8989424	3.4.-.-	51261
bmq:BMQ_4993	ncbi-geneid:8989431	2.8.1.7|4.4.1.16	53383
bmq:BMQ_4999	ncbi-geneid:8989437	3.6.3.-	52540|55021
bmq:BMQ_5004	ncbi-geneid:8989442	1.20.4.1	52833
bmq:BMQ_5005	ncbi-geneid:8989443	1.3.99.3	56645|47203
bmq:BMQ_5006	ncbi-geneid:8989444	2.3.1.9|2.3.1.16	53901|53901
bmq:BMQ_5007	ncbi-geneid:8989445	1.1.1.35	52096|51735|48179|48179
bmq:BMQ_5009	ncbi-geneid:8989447	1.5.99.8	51730
bmq:BMQ_5012	ncbi-geneid:8989450	3.6.3.34	52540
bmq:BMQ_5020	ncbi-geneid:8989458	1.-.-.-	51735
bmq:BMQ_5022	ncbi-geneid:8989460	1.7.-.-	52218
bmq:BMQ_5023	ncbi-geneid:8989461	2.7.3.-	55874|47384|158472
bmq:BMQ_5025	ncbi-geneid:8989463	2.4.1.46	53756
bmq:BMQ_5028	ncbi-geneid:8989466	1.-.-.-	55469
bmq:BMQ_5030	ncbi-geneid:8989468	2.-.-.-	54690
bmq:BMQ_5036	ncbi-geneid:8989474	1.2.1.2	53927
bmq:BMQ_5038	ncbi-geneid:8989476	1.2.1.2	53706|50692|54292|54862
bmq:BMQ_5043	ncbi-geneid:8989481	3.1.-.-	50249|50249|50249|50249
bmq:BMQ_5044	ncbi-geneid:8989482	3.1.1.1	53474
bmq:BMQ_5046	ncbi-geneid:8989484	4.2.1.11	51604|54826
bmq:BMQ_5047	ncbi-geneid:8989485	5.4.2.1	64158|53649
bmq:BMQ_5048	ncbi-geneid:8989486	5.3.1.1	51351
bmq:BMQ_5049	ncbi-geneid:8989487	2.7.2.3	53748
bmq:BMQ_5050	ncbi-geneid:8989488	1.2.1.12	55347|51735
bmq:BMQ_5056	ncbi-geneid:8989494	3.4.21.92	52096
bmq:BMQ_5057	ncbi-geneid:8989495	2.7.1.69	55594
bmq:BMQ_5061	ncbi-geneid:8989499	3.6.1.-	55811
bmq:BMQ_5062	ncbi-geneid:8989500	1.8.1.9	51905
bmq:BMQ_5064	ncbi-geneid:8989502	3.5.4.19|3.6.1.31	141734|101386
bmq:BMQ_5065	ncbi-geneid:8989503	4.1.3.-	51366
bmq:BMQ_5066	ncbi-geneid:8989504	5.3.1.16	51366
bmq:BMQ_5067	ncbi-geneid:8989505	2.4.2.-	52317
bmq:BMQ_5068	ncbi-geneid:8989506	4.2.1.19	54211|54211
bmq:BMQ_5069	ncbi-geneid:8989507	1.1.1.23	53720
bmq:BMQ_5070	ncbi-geneid:8989508	2.4.2.17	53850
bmq:BMQ_5072	ncbi-geneid:8989510	2.3.1.-	51161
bmq:BMQ_5073	ncbi-geneid:8989511	3.6.1.1	56784
bmq:BMQ_5075	ncbi-geneid:8989513	2.7.1.-|2.7.11.-|2.7.4	53795|75138
bmq:BMQ_5083	ncbi-geneid:8989521	1.5.1.12	53720
bmq:BMQ_5084	ncbi-geneid:8989522	1.5.99.8	51730
bmq:BMQ_5087	ncbi-geneid:8989525	3.4.21.102	52096|50156|47090
bmq:BMQ_5088	ncbi-geneid:8989526	3.4.-.-	51261|57997
bmq:BMQ_5091	ncbi-geneid:8989529	1.5.1.29	52218
bmq:BMQ_5095	ncbi-geneid:8989533	3.1.3.1	56300
bmq:BMQ_5098	ncbi-geneid:8989536	2.3.1.-	55729
bmq:BMQ_5106	ncbi-geneid:8989544	1.2.1.8	53720
bmq:BMQ_5107	ncbi-geneid:8989545	1.1.1.1	56796
bmq:BMQ_5117	ncbi-geneid:8989555	3.6.1.-	52540
bmq:BMQ_5122	ncbi-geneid:8989560	2.7.3.-|2.7.13.3	55874
bmq:BMQ_5129	ncbi-geneid:8989567	1.1.1.-	51735|52413|48179
bmq:BMQ_5130	ncbi-geneid:8989568	2.7.7.9	53448
bmq:BMQ_5133	ncbi-geneid:8989571	3.4.-.-	54001|54106|54106|54106
bmq:BMQ_5137	ncbi-geneid:8989575	4.2.1.-	54637
bmq:BMQ_5144	ncbi-geneid:8989582	2.5.1.7	55205
bmq:BMQ_5147	ncbi-geneid:8989585	3.6.3.14	51344|46604
bmq:BMQ_5148	ncbi-geneid:8989586	3.6.3.14	52540|47917|50615
bmq:BMQ_5149	ncbi-geneid:8989587	3.6.3.14	52943
bmq:BMQ_5150	ncbi-geneid:8989588	3.6.3.14	52540|47917|50615
bmq:BMQ_5151	ncbi-geneid:8989589	3.6.3.14	47928
bmq:BMQ_5152	ncbi-geneid:8989590	3.6.3.14	81573
bmq:BMQ_5153	ncbi-geneid:8989591	3.6.3.14	81333
bmq:BMQ_5154	ncbi-geneid:8989592	3.6.3.14	81336
bmq:BMQ_5157	ncbi-geneid:8989595	3.4.21.-	52743|52025
bmq:BMQ_5158	ncbi-geneid:8989596	5.1.3.14	53756
bmq:BMQ_5159	ncbi-geneid:8989597	2.4.2.9	53271
bmq:BMQ_5160	ncbi-geneid:8989598	2.1.2.1	53383
bmq:BMQ_5162	ncbi-geneid:8989600	5.3.1.6	89623
bmq:BMQ_5163	ncbi-geneid:8989601	3.1.3.48	52788
bmq:BMQ_5168	ncbi-geneid:8989606	2.1.1.-	53335
bmq:BMQ_5170	ncbi-geneid:8989608	2.7.1.21	52540|57716
bmq:BMQ_5173	ncbi-geneid:8989611	2.5.1.7	55205
bmq:BMQ_5174	ncbi-geneid:8989612	2.2.1.2	51569
bmq:BMQ_5175	ncbi-geneid:8989613	4.1.2.13	51569
bmq:BMQ_5176	ncbi-geneid:8989614	2.7.-.-	52172
bmq:BMQ_5178	ncbi-geneid:8989616	6.3.4.2	52540|52317
bmq:BMQ_5180	ncbi-geneid:8989618	5.4.99.2	51703|52540|52242
bmq:BMQ_5182	ncbi-geneid:8989620	1.3.99.3	56645|47203
bmq:BMQ_5183	ncbi-geneid:8989621	1.3.99.3	56645|47203
bmq:BMQ_5184	ncbi-geneid:8989622	1.1.1.157	51735|48179
bmq:BMQ_5185	ncbi-geneid:8989623	2.3.1.9	53901|53901
bmq:BMQ_5187	ncbi-geneid:8989625	2.7.8.-	56024|56024
bmq:BMQ_5188	ncbi-geneid:8989626	3.-.-.-	51658
bmq:BMQ_5189	ncbi-geneid:8989627	6.1.1.19	52374|47323|55190
bmq:BMQ_5191	ncbi-geneid:8989629	3.5.3.11	52768
bmq:BMQ_5192	ncbi-geneid:8989630	2.5.1.16	53335
bmq:BMQ_5193	ncbi-geneid:8989631	3.4.-.-	56601|53955
bmq:BMQ_5196	ncbi-geneid:8989634	5.3.2.-	55331
bmq:BMQ_5202	ncbi-geneid:8989640	2.3.1.8	53659
bmq:BMQ_5208	ncbi-geneid:8989646	3.2.2.-	52141
bmq:BMQ_5210	ncbi-geneid:8989648	1.1.1.49	55347|51735
bmq:BMQ_5211	ncbi-geneid:8989649	1.1.1.44	48179|51735
bmq:BMQ_5213	ncbi-geneid:8989651	1.4.1.1	52283|51735
bmq:BMQ_5215	ncbi-geneid:8989653	2.7.4.7|2.7.1.35	53613
bmq:BMQ_5216	ncbi-geneid:8989654	3.-.-.-	56784
bmq:BMQ_5217	ncbi-geneid:8989655	5.4.2.6	56784
bmq:BMQ_5218	ncbi-geneid:8989656	2.7.1.69	55604
bmq:BMQ_5220	ncbi-geneid:8989658	2.4.-.-	53756
bmq:BMQ_5221	ncbi-geneid:8989659	2.4.-.-	53448
bmq:BMQ_5235	ncbi-geneid:8989673	3.1.1.-
bmq:BMQ_5237	ncbi-geneid:8989675	1.2.1.41	53720
bmq:BMQ_5238	ncbi-geneid:8989676	2.7.2.11	53633
bmq:BMQ_5240	ncbi-geneid:8989678	1.11.1.6	56634
bmq:BMQ_5241	ncbi-geneid:8989679	3.2.1.1	51445|51011
bmq:BMQ_5243	ncbi-geneid:8989681	2.1.1.-	53335|88697
bmq:BMQ_5246	ncbi-geneid:8989684	2.7.3.-	55874|47384
bmq:BMQ_5247	ncbi-geneid:8989685	3.4.-.-	50960
bmq:BMQ_5256	ncbi-geneid:8989694	2.7.3.-|2.7.13.3	55874|47384|55785|158472
bmq:BMQ_5262	ncbi-geneid:8989701	6.3.4.4	52540
bmq:BMQ_5263	ncbi-geneid:8989702	3.6.1.-|3.6.4.12	52540|48024
bmq:BMQ_5278	ncbi-geneid:8989717	2.1.1.170	53335
bmq:BMQ_5279	ncbi-geneid:8989718	2.-.-.-	51905
bmq:BMQ_5283	ncbi-geneid:8989722	3.1.26.5	54211
