# Supplementary material for: Tracing the Repertoire of Promiscuous Enzymes along the Metabolic Pathways in Archaeal Organisms
Source: Life (Basel). 2017 Jul 13;7(3):30. doi: 10.3390/life7030030 (PMC5617955; doi:10.3390/life7030030)
Supplement: Supplementary file 1 [file life-07-00030-s001.zip › Table_S2/bms.txt]

KEGGID	NCBIGI	ECs	SFamilyID
bms:BR0002	ncbi-geneid:1165658	2.7.7.7	55979|55979|55979
bms:BR0005	ncbi-geneid:1165661	1.1.1.79|1.1.1.81	51735|52283
bms:BR0016	ncbi-geneid:1165672	4.2.1.17	52096
bms:BR0018	ncbi-geneid:1165674	6.4.1.4	56059|52440|51246|51230
bms:BR0019	ncbi-geneid:1165675	6.4.1.4	52096|52096
bms:BR0020	ncbi-geneid:1165676	1.3.99.10	56645|47203
bms:BR0021	ncbi-geneid:1165677	6.2.1.1|6.2.1.16	56801
bms:BR0025	ncbi-geneid:1165682	2.5.1.19	55205
bms:BR0026	ncbi-geneid:1165683	2.7.4.14	52540
bms:BR0034	ncbi-geneid:1165691	2.7.7.7	52540|48019
bms:BR0036	ncbi-geneid:1165693	3.6.1.22	55811
bms:BR0037	ncbi-geneid:1165694	4.2.1.51	53850|55021
bms:BR0038	ncbi-geneid:1165695	2.7.7.38	53448
bms:BR0042	ncbi-geneid:1165699	1.10.3.-	49503|81464
bms:BR0043	ncbi-geneid:1165700	1.9.3.-|1.10.3.-	81442
bms:BR0044	ncbi-geneid:1165701	1.10.3.-	81452
bms:BR0056	ncbi-geneid:1165713	4.4.1.5	54593
bms:BR0058	ncbi-geneid:1165715	5.4.2.2	53738|55957|53738|53738
bms:BR0069	ncbi-geneid:1165726	2.7.7.7	89550
bms:BR0074	ncbi-geneid:1165731	6.3.4.5	69864|52402
bms:BR0077	ncbi-geneid:1165734	2.1.1.-	102114
bms:BR0082	ncbi-geneid:1165739	4.2.1.96	55248
bms:BR0083	ncbi-geneid:1165740	3.1.3.48	52788
bms:BR0084	ncbi-geneid:1165741	6.5.1.-	55144
bms:BR0089	ncbi-geneid:1165746	2.3.1.183	55729
bms:BR0093	ncbi-geneid:1165750	4.2.1.3	53732|52016
bms:BR0094	ncbi-geneid:1165751	3.6.3.41	52540
bms:BR0099	ncbi-geneid:1165756	4.2.1.9	143975|52016
bms:BR0110	ncbi-geneid:1165767	3.6.3.25	52540|50331
bms:BR0111	ncbi-geneid:1165768	2.4.1.-	48208|74650|74650
bms:BR0112	ncbi-geneid:1165769	2.4.2.11	51690|54675
bms:BR0115	ncbi-geneid:1165772	2.7.1.4	53613
bms:BR0120	ncbi-geneid:1165777	3.1.13.5
bms:BR0123	ncbi-geneid:1165780	2.7.7.7	56672|88723|53098|47807
bms:BR0124	ncbi-geneid:1165781	3.6.4.13	52540
bms:BR0125	ncbi-geneid:1165782	5.99.1.3	56719|55874|54211
bms:BR0127	ncbi-geneid:1165784	3.1.2.12
bms:BR0133	ncbi-geneid:1165790	2.7.13.3	55874|47384
bms:BR0142	ncbi-geneid:1165799	6.1.1.2	52374
bms:BR0144	ncbi-geneid:1165801	2.7.7.59	81301|81891|55021|55021|81593
bms:BR0151	ncbi-geneid:1165808	2.1.1.-	53335
bms:BR0154	ncbi-geneid:1165811	3.4.21.-	52096
bms:BR0157	ncbi-geneid:1165814	3.6.3.-	52540
bms:BR0161	ncbi-geneid:1165818	2.7.1.69	55804
bms:BR0166	ncbi-geneid:1165823	4.2.99.18	48150
bms:BR0173	ncbi-geneid:1165830	2.7.7.56	54211|55666
bms:BR0175	ncbi-geneid:1165832	3.6.1.15	52972
bms:BR0176	ncbi-geneid:1165833	1.3.99.22	102114
bms:BR0179	ncbi-geneid:1165836	2.1.1.107|1.3.1.76|4.99.1.4	53790|51735|75615
bms:BR0181	ncbi-geneid:1165838	1.8.1.2	56014|56014|55124|55124
bms:BR0182	ncbi-geneid:1165839	1.8.4.8	52402
bms:BR0185	ncbi-geneid:1165842	2.1.1.63	46767|53155
bms:BR0188	ncbi-geneid:1165845	2.1.1.13	56507|82282|51717|52242|47644
bms:BR0193	ncbi-geneid:1165850	2.7.7.4	52402
bms:BR0194	ncbi-geneid:1165851	2.7.7.4|2.7.1.25	52540|52540|50465|50447
bms:BR0195	ncbi-geneid:1165852	3.1.3.7	56655
bms:BR0200	ncbi-geneid:1165858	1.1.5.3	51905|54373
bms:BR0202	ncbi-geneid:1165860	1.2.1.3	53720
bms:BR0203	ncbi-geneid:1165861	1.1.1.1	50129|51735
bms:BR0210	ncbi-geneid:1165868	1.2.1.3	53720
bms:BR0212	ncbi-geneid:1165870	3.5.99.2	48613
bms:BR0214	ncbi-geneid:1165872	2.5.1.3	51391
bms:BR0217	ncbi-geneid:1165875	1.4.3.19	51905|54373
bms:BR0218	ncbi-geneid:1165876	2.7.4.7|2.7.1.49	53613
bms:BR0220	ncbi-geneid:1165878	3.6.3.4	56784|81653|55008|55008|81665
bms:BR0227	ncbi-geneid:1165885	1.4.1.4	51735|53223
bms:BR0229	ncbi-geneid:1165887	1.5.3.1	51905|54373
bms:BR0231	ncbi-geneid:1165889	1.5.3.1	103025|51905|101790
bms:BR0232	ncbi-geneid:1165890	1.5.3.1	103025
bms:BR0240	ncbi-geneid:1165898	5.1.3.-	54909
bms:BR0252	ncbi-geneid:1165911	1.1.1.23	53720
bms:BR0254	ncbi-geneid:1165913	2.5.1.7	55205
bms:BR0268	ncbi-geneid:1165928	3.5.1.5	54111
bms:BR0269	ncbi-geneid:1165929	3.5.1.5	51278
bms:BR0270	ncbi-geneid:1165930	3.5.1.5	51556|51338|51338
bms:BR0278	ncbi-geneid:1165939	3.5.2.2	51556|51338|51338
bms:BR0279	ncbi-geneid:1165940	3.5.1.6	53187|55031
bms:BR0282	ncbi-geneid:1165943	1.3.1.1|1.3.1.2	51395|54862
bms:BR0283	ncbi-geneid:1165944	1.4.1.13|1.4.1.14	51971|46548|51971
bms:BR0285	ncbi-geneid:1165946	5.3.1.9	53697
bms:BR0287	ncbi-geneid:1165948	3.1.3.18	56784
bms:BR0289	ncbi-geneid:1165950	2.3.1.86|6.2.1.3	56801
bms:BR0298	ncbi-geneid:1165959	2.7.13.3	55874|47384|55785
bms:BR0301	ncbi-geneid:1165962	2.6.1.17|2.6.1.11	53383
bms:BR0302	ncbi-geneid:1165963	2.1.3.3	53671
bms:BR0305	ncbi-geneid:1165966	4.2.99.-|2.5.1.-	53383
bms:BR0306	ncbi-geneid:1165967	3.5.4.13	51283|51283
bms:BR0311	ncbi-geneid:1165972	1.3.3.1	51395
bms:BR0314	ncbi-geneid:1165975	3.4.11.5	53474
bms:BR0319	ncbi-geneid:1165980	2.3.1.37	53383
bms:BR0329	ncbi-geneid:1165990	6.3.2.1	52374
bms:BR0330	ncbi-geneid:1165991	2.1.2.11	51621
bms:BR0331	ncbi-geneid:1165992	1.18.1.2	52343|63380
bms:BR0334	ncbi-geneid:1165995	4.1.1.-	51419|50621
bms:BR0346	ncbi-geneid:1166007	3.5.3.-	51182
bms:BR0349	ncbi-geneid:1166010	1.17.1.4	56176|55447|47741|54292
bms:BR0350	ncbi-geneid:1166011	1.17.1.4	56003|54665
bms:BR0354	ncbi-geneid:1166015	3.5.4.3	51556|51338
bms:BR0355	ncbi-geneid:1166016	1.1.1.81	82544
bms:BR0357	ncbi-geneid:1166018	3.6.1.-	56784|55008|81665|81653
bms:BR0360	ncbi-geneid:1166021	1.9.3.1	46626|46626
bms:BR0362	ncbi-geneid:1166023	1.9.3.1	46626
bms:BR0363	ncbi-geneid:1166024	1.9.3.1	81442
bms:BR0368	ncbi-geneid:1166029	2.1.1.63	57884|46767|53155|46689
bms:BR0382	ncbi-geneid:1166043	3.6.3.14	81336
bms:BR0383	ncbi-geneid:1166044	3.6.3.14	81333
bms:BR0386	ncbi-geneid:1166047	3.1.26.4	53098
bms:BR0394	ncbi-geneid:1166055	2.7.1.148	54211|55060
bms:BR0401	ncbi-geneid:1166062	2.5.1.90	48576
bms:BR0403	ncbi-geneid:1166064	6.1.1.14	55681
bms:BR0404	ncbi-geneid:1166065	6.1.1.14	109604
bms:BR0411	ncbi-geneid:1166072	4.2.1.17	52096
bms:BR0412	ncbi-geneid:1166073	1.3.99.3	56645|47203
bms:BR0414	ncbi-geneid:1166075	6.3.4.13	56059|52440|51246
bms:BR0416	ncbi-geneid:1166077	1.4.3.5	50475
bms:BR0420	ncbi-geneid:1166081	1.3.1.10|1.3.1.9	51735
bms:BR0428	ncbi-geneid:1166089	4.2.3.5	103263
bms:BR0429	ncbi-geneid:1166090	3.5.4.25|4.1.99.12	55821|142695
bms:BR0431	ncbi-geneid:1166092	3.1.11.6	116842
bms:BR0436	ncbi-geneid:1166097	2.2.1.7	52518|52518|52922
bms:BR0438	ncbi-geneid:1166099	2.1.1.-	53335|50249
bms:BR0446	ncbi-geneid:1166107	2.4.2.14	53271|56235
bms:BR0450	ncbi-geneid:1166111	3.6.1.-|3.6.4.12	52540|48024
bms:BR0451	ncbi-geneid:1166112	2.1.1.79	53335
bms:BR0457	ncbi-geneid:1166118	2.3.1.39	52151|55048
bms:BR0458	ncbi-geneid:1166119	1.1.1.100	51735
bms:BR0461	ncbi-geneid:1166122	2.3.1.41|2.3.1.179	53901|53901
bms:BR0464	ncbi-geneid:1166125	2.7.4.8	52540
bms:BR0467	ncbi-geneid:1166128	1.9.3.1	49503|81464
bms:BR0468	ncbi-geneid:1166129	1.9.3.1	81442
bms:BR0472	ncbi-geneid:1166133	1.9.3.1	81452
bms:BR0476	ncbi-geneid:1166137	2.7.1.39	56112
bms:BR0477	ncbi-geneid:1166138	3.1.26.4
bms:BR0482	ncbi-geneid:1166143	2.3.1.128	55729
bms:BR0484	ncbi-geneid:1166145	4.2.3.1	53686
bms:BR0491	ncbi-geneid:1166152	2.1.1.72	53335
bms:BR0492	ncbi-geneid:1166153	3.8.1.2	56784
bms:BR0493	ncbi-geneid:1166154	3.2.2.-	48150|55811
bms:BR0500	ncbi-geneid:1166161	2.7.9.1	56059|51621|52009
bms:BR0507	ncbi-geneid:1166168	3.5.3.19	51182
bms:BR0508	ncbi-geneid:1166169	3.5.2.17	49472
bms:BR0522	ncbi-geneid:1166184	4.2.1.47	51735
bms:BR0537	ncbi-geneid:1166199	5.4.2.8	53738|53738|55957|53738
bms:BR0538	ncbi-geneid:1166200	2.7.7.22	51182|53448
bms:BR0539	ncbi-geneid:1166201	5.3.1.8	48208
bms:BR0540	ncbi-geneid:1166202	2.4.1.-	53756
bms:BR0542	ncbi-geneid:1166204	3.6.3.17	52540|52540
bms:BR0547	ncbi-geneid:1166209	5.3.1.5	51658
bms:BR0548	ncbi-geneid:1166210	2.7.1.17	53067|53067
bms:BR0552	ncbi-geneid:1166214	1.2.1.8	53720
bms:BR0553	ncbi-geneid:1166215	1.1.99.1	51905|54373
bms:BR0565	ncbi-geneid:1166227	3.8.1.2	56784
bms:BR0566	ncbi-geneid:1166228	1.15.1.1	54719|46609
bms:BR0568	ncbi-geneid:1166230	3.4.21.83	50993|53474
bms:BR0573	ncbi-geneid:1166235	3.5.1.4|6.3.5.6|6.3.5.7	75304
bms:BR0577	ncbi-geneid:1166239	2.7.13.3	55874|47384
bms:BR0583	ncbi-geneid:1166245	2.4.1.-|3.4	56601|53955
bms:BR0611	ncbi-geneid:1166273	3.4.21.-	50494|50156|50156
bms:BR0614	ncbi-geneid:1166276	2.7.7.42	81301|81301|81593|81593
bms:BR0616	ncbi-geneid:1166278	2.7.13.3	55874|47384|55785|55785
bms:BR0617	ncbi-geneid:1166279	3.4.11.2	55486|63737
bms:BR0620	ncbi-geneid:1166282	2.7.7.7	52141
bms:BR0621	ncbi-geneid:1166283	1.5.5.1	51905|54373|54862
bms:BR0623	ncbi-geneid:1166285	3.2.2.4	53167
bms:BR0626	ncbi-geneid:1166288	2.5.1.18	47616|52833
bms:BR0635	ncbi-geneid:1166297	2.6.1.9	53383
bms:BR0643	ncbi-geneid:1166306	3.2.1.-	48435|53955
bms:BR0646	ncbi-geneid:1166309	4.2.1.52	51569
bms:BR0651	ncbi-geneid:1166314	2.7.7.6	63562
bms:BR0652	ncbi-geneid:1166315	3.1.7.2	109604|81301|81271|55021
bms:BR0653	ncbi-geneid:1166316	2.4.2.10	53271
bms:BR0655	ncbi-geneid:1166318	1.3.99.22	102114
bms:BR0659	ncbi-geneid:1166322	2.7.8.7	56214
bms:BR0660	ncbi-geneid:1166323	3.4.21.89	51306
bms:BR0661	ncbi-geneid:1166324	3.1.26.3	69065|54768
bms:BR0668	ncbi-geneid:1166331	3.5.2.3	51556|51338
bms:BR0677	ncbi-geneid:1166340	6.1.1.16	52374|47323
bms:BR0679	ncbi-geneid:1166342	2.3.3.13	51569|110921
bms:BR0682	ncbi-geneid:1166345	2.1.1.182	53335
bms:BR0683	ncbi-geneid:1166346	1.1.1.262	53659
bms:BR0684	ncbi-geneid:1166347	5.2.1.8	109998
bms:BR0689	ncbi-geneid:1166352	3.4.11.1	53187|52949
bms:BR0690	ncbi-geneid:1166353	2.7.7.7	102400
bms:BR0694	ncbi-geneid:1166357	2.7.4.6	54919
bms:BR0696	ncbi-geneid:1166359	2.-.-.-	54690
bms:BR0709	ncbi-geneid:1166372	2.1.2.2	53328
bms:BR0710	ncbi-geneid:1166373	6.3.3.1	56042|55326
bms:BR0739	ncbi-geneid:1166404	4.4.1.8	53383
bms:BR0745	ncbi-geneid:1166410	3.6.3.-	52540
bms:BR0746	ncbi-geneid:1166411	1.14.13.1	51905|54373
bms:BR0748	ncbi-geneid:1166413	2.7.4.1	56024|143724|56024|140356
bms:BR0749	ncbi-geneid:1166414	3.6.1.11|3.6.1.40	53067|53067|109604
bms:BR0750	ncbi-geneid:1166415	3.1.26.3|3.1.13.5	53098|47819|47819
bms:BR0751	ncbi-geneid:1166416	6.1.1.12	55681|55261|50249
bms:BR0754	ncbi-geneid:1166419	5.99.1.-	56719|101904
bms:BR0755	ncbi-geneid:1166420	2.3.2.8	55729
bms:BR0757	ncbi-geneid:1166422	4.2.1.24	51569
bms:BR0758	ncbi-geneid:1166423	4.2.1.17	52096
bms:BR0765	ncbi-geneid:1166430	2.1.2.1	53383
bms:BR0767	ncbi-geneid:1166432	3.5.4.26|1.1.1.193	53597|53927
bms:BR0768	ncbi-geneid:1166433	2.5.1.9	63380|63380
bms:BR0769	ncbi-geneid:1166434	2.5.1.9|2.5.1.78	52121
bms:BR0776	ncbi-geneid:1166441	2.3.1.15	53659
bms:BR0777	ncbi-geneid:1166442	2.3.1.41|2.3.1.180	53901
bms:BR0788	ncbi-geneid:1166454	1.2.1	55347|51735
bms:BR0789	ncbi-geneid:1166455	3.5.3.11	52768
bms:BR0793	ncbi-geneid:1166459	2.5.1.49|2.5.1.47	53383
bms:BR0803	ncbi-geneid:1166471	1.6.5.3	56770
bms:BR0804	ncbi-geneid:1166472	1.6.5.3	143243
bms:BR0805	ncbi-geneid:1166473	1.6.5.3	56762
bms:BR0806	ncbi-geneid:1166474	1.6.5.3	52833
bms:BR0807	ncbi-geneid:1166475	1.6.5.3	142019|140490|142984
bms:BR0808	ncbi-geneid:1166476	1.6.5.3	53706|54862|54292
bms:BR0810	ncbi-geneid:1166478	1.6.5.3	54862
bms:BR0816	ncbi-geneid:1166484	6.3.4.15	55681
bms:BR0818	ncbi-geneid:1166486	5.1.99.1	54593
bms:BR0822	ncbi-geneid:1166490	6.1.1.15	55681|52954
bms:BR0824	ncbi-geneid:1166492	3.6.3.-	52540
bms:BR0825	ncbi-geneid:1166493	2.7.7.7	89550|160975
bms:BR0837	ncbi-geneid:1166505	6.3.5.3	56042|55326|55326|56042
bms:BR0840	ncbi-geneid:1166508	6.3.5.3	52317
bms:BR0841	ncbi-geneid:1166509	6.3.5.3	82697
bms:BR0842	ncbi-geneid:1166510	6.3.2.6	56104
bms:BR0844	ncbi-geneid:1166512	4.1.2.-	51621
bms:BR0849	ncbi-geneid:1166517	4.3.2.2	48557
bms:BR0850	ncbi-geneid:1166518	5.1.3.1	51366
bms:BR0852	ncbi-geneid:1166520	1.1.1.1	51735|50129
bms:BR0853	ncbi-geneid:1166521	2.3.1.41|2.3.1.179	53901|53901
bms:BR0854	ncbi-geneid:1166522	2.3.1.41|2.3.1.179	53901|53901
bms:BR0857	ncbi-geneid:1166525	5.1.3.3	74650
bms:BR0858	ncbi-geneid:1166526	2.7.1.45	53613
bms:BR0861	ncbi-geneid:1166529	3.1.3.-	56784
bms:BR0863	ncbi-geneid:1166531	1.-.-.-	51395
bms:BR0867	ncbi-geneid:1166535	2.4.2.21	52733
bms:BR0873	ncbi-geneid:1166541	3.1.11.2	56219
bms:BR0876	ncbi-geneid:1166544	3.1.5.1	109604
bms:BR0877	ncbi-geneid:1166545	6.1.1.19	52374|47323|55190
bms:BR0879	ncbi-geneid:1166547	3.2.1.52	51445
bms:BR0885	ncbi-geneid:1166553	6.1.1.11	55681|46589
bms:BR0886	ncbi-geneid:1166554	3.1.3.2|3.1.3.5	64167
bms:BR0887	ncbi-geneid:1166555	2.1.1.77	53335
bms:BR0893	ncbi-geneid:1166561	2.5.1.32	48576
bms:BR0898	ncbi-geneid:1166567	5.2.1.8	109998|54534|102735
bms:BR0899	ncbi-geneid:1166568	6.3.5.6|6.3.5.7	55931|89095
bms:BR0905	ncbi-geneid:1166574	2.3.2.6	55729
bms:BR0906	ncbi-geneid:1166575	6.4.1.2|6.3.4.14	56059|52440|51246
bms:BR0907	ncbi-geneid:1166576	6.4.1.2	51230
bms:BR0908	ncbi-geneid:1166577	4.2.1.10	52304
bms:BR0912	ncbi-geneid:1166581	3.1.26.12	50249
bms:BR0915	ncbi-geneid:1166584	3.5.1.28	53187
bms:BR0916	ncbi-geneid:1166585	2.4.1.-|3.4	56601|53955
bms:BR0924	ncbi-geneid:1166593	1.11.1.15	52833
bms:BR0926	ncbi-geneid:1166595	6.1.1.1	52374|55174
bms:BR0927	ncbi-geneid:1166596	2.7.1.-	53067
bms:BR0930	ncbi-geneid:1166599	2.8.1.7	53383
bms:BR0934	ncbi-geneid:1166603	2.8.1.7|4.4.1.16	53383
bms:BR0937	ncbi-geneid:1166607	2.7.1.23	111331
bms:BR0944	ncbi-geneid:1166614	2.1.1.77	53335
bms:BR0948	ncbi-geneid:1166618	6.1.1.9	52374|47323|50677|46589
bms:BR0950	ncbi-geneid:1166620	1.1.1.31	51735|48179
bms:BR0961	ncbi-geneid:1166631	4.2.1.2	117457
bms:BR0989	ncbi-geneid:1166662	1.20.4.1	52833
bms:BR0991	ncbi-geneid:1166664	3.4.16.4	56601|69189
bms:BR0992	ncbi-geneid:1166665	2.7.4.9	52540
bms:BR0993	ncbi-geneid:1166666	2.7.7.7	52540
bms:BR0995	ncbi-geneid:1166668	6.1.1.10	52374|47323
bms:BR0996	ncbi-geneid:1166669	3.1.21.-	51556
bms:BR1000	ncbi-geneid:1166673	4.2.1.70|5.4.99.12	55120|55174
bms:BR1002	ncbi-geneid:1166675	3.1.3.18	56784
bms:BR1004	ncbi-geneid:1166677	6.3.1.2	55931|54368
bms:BR1008	ncbi-geneid:1166681	3.1.3.18	56784
bms:BR1010	ncbi-geneid:1166683	5.3.1.6	100950|75445
bms:BR1012	ncbi-geneid:1166685	1.8.1.7	51905|55424
bms:BR1013	ncbi-geneid:1166686	2.5.1.54	51569
bms:BR1015	ncbi-geneid:1166688	6.3.1.5	52402|56317
bms:BR1016	ncbi-geneid:1166689	6.1.1.17	52374|48163
bms:BR1017	ncbi-geneid:1166690	1.1.1.40	53659|51735|53223
bms:BR1018	ncbi-geneid:1166691	5.5.1.7	51604|54826
bms:BR1029	ncbi-geneid:1166702	2.5.1.15	51717
bms:BR1030	ncbi-geneid:1166703	4.1.2.25	55620
bms:BR1031	ncbi-geneid:1166704	2.7.6.3	55083
bms:BR1039	ncbi-geneid:1166712	2.7.13.3	55874|52172|47384|55785|55785|55785
bms:BR1043	ncbi-geneid:1166716	1.17.4.1	51998|75625
bms:BR1046	ncbi-geneid:1166719	2.4.2.22	53271
bms:BR1051	ncbi-geneid:1166725	4.3.1.19	53686
bms:BR1053	ncbi-geneid:1166727	2.5.1.47	53686
bms:BR1055	ncbi-geneid:1166729	2.8.1.1|2.8.1.2	52821|52821
bms:BR1061	ncbi-geneid:1166735	1.1.1.1	50129|51735
bms:BR1062	ncbi-geneid:1166736	3.4.13.9	55920|53092
bms:BR1066	ncbi-geneid:1166740	5.1.3.2	51735
bms:BR1067	ncbi-geneid:1166741	3.6.1.19	101386|101386
bms:BR1071	ncbi-geneid:1166745	6.1.1.3	55681|55186|52954|81271
bms:BR1072	ncbi-geneid:1166746	3.4.16.4	56601|110997
bms:BR1075	ncbi-geneid:1166749	3.5.4.16	55620
bms:BR1076	ncbi-geneid:1166750	3.5.4.19	141734
bms:BR1085	ncbi-geneid:1166761	1.3.99.7	56645|47203
bms:BR1087	ncbi-geneid:1166763	1.14.14.3	51679
bms:BR1091	ncbi-geneid:1166767	2.4.2.29	51713
bms:BR1092	ncbi-geneid:1166768	5.-.-.-	111337
bms:BR1093	ncbi-geneid:1166769	5.2.1.8	50891
bms:BR1094	ncbi-geneid:1166770	5.2.1.8	50891
bms:BR1095	ncbi-geneid:1166771	2.7.7.3	52374
bms:BR1097	ncbi-geneid:1166773	5.99.1.3	56719|101904
bms:BR1099	ncbi-geneid:1166775	2.7.4.23	52540
bms:BR1106	ncbi-geneid:1166782	3.4.21.53	54211|52540|88697
bms:BR1109	ncbi-geneid:1166785	3.4.21.92	52096
bms:BR1115	ncbi-geneid:1166791	2.7.3.-	52540|52172|46689
bms:BR1116	ncbi-geneid:1166792	2.7.13.3	55874|55785|47384|158472
bms:BR1118	ncbi-geneid:1166794	2.7.13.3	55874|47384
bms:BR1120	ncbi-geneid:1166796	2.7.7.60|4.6.1.12	69765|53448
bms:BR1124	ncbi-geneid:1166800	2.8.1.8	102114
bms:BR1126	ncbi-geneid:1166802	1.8.1.4	51905|55424
bms:BR1127	ncbi-geneid:1166803	2.3.1.12	52777|51230|47005
bms:BR1128	ncbi-geneid:1166804	1.2.4.1	52518|52922|51230
bms:BR1129	ncbi-geneid:1166805	1.2.4.1	52518
bms:BR1132	ncbi-geneid:1166808	4.2.1.11	51604|54826
bms:BR1133	ncbi-geneid:1166809	2.5.1.55	51569
bms:BR1134	ncbi-geneid:1166810	6.3.4.2	52540|52317
bms:BR1138	ncbi-geneid:1166814	5.3.1.1	51351
bms:BR1139	ncbi-geneid:1166815	5.2.1.8	109998|54534
bms:BR1140	ncbi-geneid:1166816	2.4.2.18	52418|47648
bms:BR1141	ncbi-geneid:1166817	4.1.1.48	51366
bms:BR1144	ncbi-geneid:1166820	3.4.21.88	51306|46785
bms:BR1147	ncbi-geneid:1166823	6.1.1.17	52374|48163
bms:BR1148	ncbi-geneid:1166824	2.3.3.1	48256
bms:BR1149	ncbi-geneid:1166825	2.4.1.182	53756
bms:BR1151	ncbi-geneid:1166827	2.3.1.129	51161
bms:BR1152	ncbi-geneid:1166828	4.2.1.-	54637
bms:BR1153	ncbi-geneid:1166829	2.3.1.-	51161
bms:BR1156	ncbi-geneid:1166832	3.4.24.-	50156
bms:BR1158	ncbi-geneid:1166834	2.5.1.31	64005
bms:BR1160	ncbi-geneid:1166836	2.7.4.22	53633
bms:BR1172	ncbi-geneid:1166848	3.4.16.4	56601|110997
bms:BR1175	ncbi-geneid:1166851	4.3.1.17	143548
bms:BR1183	ncbi-geneid:1166859	1.7.1.13	55620
bms:BR1189	ncbi-geneid:1166865	6.4.1.3	56059|52440|51246|51230
bms:BR1190	ncbi-geneid:1166866	5.4.99.2	51703|52242
bms:BR1195	ncbi-geneid:1166871	5.1.1.3	53681|53681
bms:BR1196	ncbi-geneid:1166872	2.1.1.-	75217
bms:BR1197	ncbi-geneid:1166873	3.2.-.-	52317
bms:BR1199	ncbi-geneid:1166875	1.1.1.41|1.1.1.42	53659
bms:BR1200	ncbi-geneid:1166876	3.1.3.1	53649
bms:BR1201	ncbi-geneid:1166877	6.1.1.7	55681|101353|55186|50447
bms:BR1207	ncbi-geneid:1166883	3.4.21.-	50494|50156|50156
bms:BR1209	ncbi-geneid:1166885	2.7.7.6	56553|55257|47789
bms:BR1212	ncbi-geneid:1166888	2.7.4.3	52540
bms:BR1235	ncbi-geneid:1166911	3.6.5.3	52540|50465|50447
bms:BR1242	ncbi-geneid:1166918	2.7.7.6	64484
bms:BR1243	ncbi-geneid:1166919	2.7.7.6	64484
bms:BR1251	ncbi-geneid:1166928	3.6.5.3	52540|50465|50447
bms:BR1254	ncbi-geneid:1166933	2.1.1.-	75217|55315
bms:BR1262	ncbi-geneid:1166941	2.3.1.30	51161
bms:BR1268	ncbi-geneid:1166947	4.4.1.5	54593
bms:BR1270	ncbi-geneid:1166949	3.1.-.-	64182
bms:BR1271	ncbi-geneid:1166950	6.3.2.4	56059|52440
bms:BR1273	ncbi-geneid:1166952	3.1.3.11	56655
bms:BR1274	ncbi-geneid:1166953	1.1.1.3	55347|51735|55021
bms:BR1275	ncbi-geneid:1166954	2.6.1.-	53383
bms:BR1282	ncbi-geneid:1166963	3.4.11.18	55920
bms:BR1285	ncbi-geneid:1166966	2.1.1.132	53790|53335
bms:BR1286	ncbi-geneid:1166967	1.14.13.83	55124|56014|55124|56014
bms:BR1287	ncbi-geneid:1166968	5.4.1.2	63965
bms:BR1288	ncbi-geneid:1166969	2.1.1.130|2.1.1.151	53790
bms:BR1289	ncbi-geneid:1166970	2.1.1.131	53790|159672
bms:BR1292	ncbi-geneid:1166973	1.16.8.1	50475
bms:BR1296	ncbi-geneid:1166977	6.3.5.9|6.3.1	52540|52317
bms:BR1297	ncbi-geneid:1166978	2.1.1.107	53790
bms:BR1300	ncbi-geneid:1166981	2.1.1.133	53790
bms:BR1305	ncbi-geneid:1166986	2.5.1.17	52540
bms:BR1308	ncbi-geneid:1166989	2.7.7.62|2.7.1.156	52540
bms:BR1311	ncbi-geneid:1166992	6.3.5.10	52540|52317
bms:BR1314	ncbi-geneid:1166995	1.1.1.31	51735|48179
bms:BR1337	ncbi-geneid:1167019	5.1.3.-	102546
bms:BR1339	ncbi-geneid:1167021	3.6.3.17	52540
bms:BR1344	ncbi-geneid:1167026	3.6.3.34	52540
bms:BR1356	ncbi-geneid:1167038	3.5.1.5	54111
bms:BR1357	ncbi-geneid:1167039	3.5.1.5	51278
bms:BR1358	ncbi-geneid:1167040	3.5.1.5	51556|51338|51338
bms:BR1380	ncbi-geneid:1167062	1.1.1.86	51735|48179
bms:BR1385	ncbi-geneid:1167067	2.6.99.2	63892
bms:BR1388	ncbi-geneid:1167070	2.2.1.6	55021|55021
bms:BR1389	ncbi-geneid:1167071	1.2.2.2|2.2.1.6	52518|52467|52518
bms:BR1390	ncbi-geneid:1167072	2.5.1.75	52540|52540
bms:BR1391	ncbi-geneid:1167073	3.1.3.3	56784
bms:BR1394	ncbi-geneid:1167076	3.4.21.-	50494|50156|50156
bms:BR1396	ncbi-geneid:1167078	3.4.-.-	117892
bms:BR1397	ncbi-geneid:1167079	3.4.-.-	117892
bms:BR1398	ncbi-geneid:1167080	1.5.1.3	53597
bms:BR1399	ncbi-geneid:1167081	2.1.1.45	55831
bms:BR1410	ncbi-geneid:1167092	1.1.2.4	55103|56176
bms:BR1413	ncbi-geneid:1167095	3.6.4.12	52540
bms:BR1417	ncbi-geneid:1167099	2.1.1.-	53335
bms:BR1418	ncbi-geneid:1167100	3.4.11.9	55920|53092
bms:BR1420	ncbi-geneid:1167102	6.5.1.2
bms:BR1424	ncbi-geneid:1167106	3.5.1.-	54211|54211
bms:BR1428	ncbi-geneid:1167110	6.3.2.4	56059|52440
bms:BR1429	ncbi-geneid:1167111	1.1.1.158	56176|56194
bms:BR1430	ncbi-geneid:1167112	6.3.2.8	53623|53244|51984
bms:BR1431	ncbi-geneid:1167113	2.4.1.227	53756
bms:BR1433	ncbi-geneid:1167115	6.3.2.9	53623|53244|51735
bms:BR1435	ncbi-geneid:1167117	6.3.2.10	53623|53244|63418
bms:BR1436	ncbi-geneid:1167118	6.3.2.13	53623|53244|63418
bms:BR1437	ncbi-geneid:1167119	2.4.1.129	56601|56519
bms:BR1439	ncbi-geneid:1167121	2.1.1.-	53335|81799
bms:BR1444	ncbi-geneid:1167126	3.5.1.28	55846|47090
bms:BR1450	ncbi-geneid:1167132	1.5.1.20	51730
bms:BR1455	ncbi-geneid:1167137	2.1.1.144	53335
bms:BR1463	ncbi-geneid:1167145	3.11.1.2	82057
bms:BR1464	ncbi-geneid:1167146	3.5.1	52499
bms:BR1468	ncbi-geneid:1167150	3.5.1.24	56235
bms:BR1480	ncbi-geneid:1167163	2.7.7.-	56731|57783
bms:BR1483	ncbi-geneid:1167166	6.3.5.5	52317|52021
bms:BR1488	ncbi-geneid:1167171	6.3.5.5	56059|56059|52440|48108|52440|52335
bms:BR1493	ncbi-geneid:1167176	2.5.1.18	47616|52833
bms:BR1495	ncbi-geneid:1167178	2.6.1.1	53383
bms:BR1499	ncbi-geneid:1167182	1.8.1.9	51905
bms:BR1503	ncbi-geneid:1167186	2.4.1.-	53756
bms:BR1510	ncbi-geneid:1167193	3.1.2.-	54637
bms:BR1522	ncbi-geneid:1167205	2.7.13.3	55874|47384
bms:BR1531	ncbi-geneid:1167214	3.4.13.9	55920|53092
bms:BR1533	ncbi-geneid:1167216	2.7.6.1	53271
bms:BR1536	ncbi-geneid:1167219	3.1.1.29	53178
bms:BR1540	ncbi-geneid:1167223	2.4.2.7	53271
bms:BR1541	ncbi-geneid:1167224	1.10.2.2	46626|81496
bms:BR1542	ncbi-geneid:1167225	1.10.2.2	81342|81648
bms:BR1543	ncbi-geneid:1167226	1.10.2.2	50022
bms:BR1546	ncbi-geneid:1167229	2.1.1.-	75217
bms:BR1550	ncbi-geneid:1167233	1.3.3.3	102886
bms:BR1551	ncbi-geneid:1167234	2.3.1.-	55729
bms:BR1553	ncbi-geneid:1167236	2.7.7.19	81891|81301
bms:BR1556	ncbi-geneid:1167239	3.6.3.-	52540
bms:BR1566	ncbi-geneid:1167249	2.3.3.13	51569|110921|89000
bms:BR1570	ncbi-geneid:1167253	4.1.3.27	56322|52317
bms:BR1581	ncbi-geneid:1167264	3.6.3.32	52540
bms:BR1590	ncbi-geneid:1167273	2.1.1.-	75217|55315
bms:BR1591	ncbi-geneid:1167274	2.1.1.61|2.8.1.-	52402
bms:BR1614	ncbi-geneid:1167299	4.1.3.1	51621
bms:BR1618	ncbi-geneid:1167304	1.1.1.159	51735
bms:BR1632	ncbi-geneid:1167318	3.6.3.17	52540|52540
bms:BR1640	ncbi-geneid:1167332	1.2.1.16	53720
bms:BR1646	ncbi-geneid:1167338	3.2.2.21	48150
bms:BR1647	ncbi-geneid:1167339	6.1.1.-	52374
bms:BR1648	ncbi-geneid:1167340	2.3.3.9	51645
bms:BR1649	ncbi-geneid:1167341	2.3.1.183	55729
bms:BR1651	ncbi-geneid:1167343	5.4.99.12	55120|55174
bms:BR1659	ncbi-geneid:1167352	2.7.1.-	55874
bms:BR1675	ncbi-geneid:1167368	3.6.1.23	51283
bms:BR1683	ncbi-geneid:1167376	6.3.4.4	52540
bms:BR1685	ncbi-geneid:1167378	1.1.1.95	51735|52283|143548|55021
bms:BR1687	ncbi-geneid:1167380	2.6.1.52	53383
bms:BR1690	ncbi-geneid:1167383	5.4.2.10	53738|53738|53738|55957
bms:BR1691	ncbi-geneid:1167384	3.4.24.-	140990|52540
bms:BR1692	ncbi-geneid:1167385	6.3.4.-	52402
bms:BR1701	ncbi-geneid:1167394	3.1.2.-	54637
bms:BR1702	ncbi-geneid:1167395	3.1.22.4	52540|46785
bms:BR1704	ncbi-geneid:1167397	3.1.22.4	53098
bms:BR1707	ncbi-geneid:1167400	2.5.1.3	51391
bms:BR1711	ncbi-geneid:1167404	3.1.3.25	56655
bms:BR1727	ncbi-geneid:1167420	2.2.1.1	52518|52518|52922
bms:BR1728	ncbi-geneid:1167421	1.2.1.12	55347|51735
bms:BR1729	ncbi-geneid:1167422	2.7.2.3	53748
bms:BR1731	ncbi-geneid:1167424	6.2.1.17	56801
bms:BR1744	ncbi-geneid:1167437	4.1.1.21|5.4.99.18	52255
bms:BR1745	ncbi-geneid:1167438	4.1.1.21|6.3.4.18	56059|52440|51246
bms:BR1748	ncbi-geneid:1167441	2.7.1.40	51621|52935|50800
bms:BR1756	ncbi-geneid:1167449	2.7.6.2	63999|63862
bms:BR1772	ncbi-geneid:1167465	2.3.1.9	53901|53901
bms:BR1776	ncbi-geneid:1167469	2.4.2.-|2.4.1.-	53955
bms:BR1777	ncbi-geneid:1167470	2.5.1.10	48576
bms:BR1778	ncbi-geneid:1167471	1.17.7.1	56014
bms:BR1779	ncbi-geneid:1167472	1.1.1.30	51735
bms:BR1781	ncbi-geneid:1167474	6.4.1.1	51569|56059|89000|52440|51246|51230
bms:BR1792	ncbi-geneid:1167485	5.1.1.8	54506
bms:BR1798	ncbi-geneid:1167491	3.6.3.14	51344
bms:BR1799	ncbi-geneid:1167492	3.6.3.14	52540|47917|50615
bms:BR1800	ncbi-geneid:1167493	3.6.3.14	52943
bms:BR1801	ncbi-geneid:1167494	3.6.3.14	52540|47917|50615
bms:BR1802	ncbi-geneid:1167495	3.6.3.14	47928
bms:BR1804	ncbi-geneid:1167497	3.6.4.-	52540
bms:BR1805	ncbi-geneid:1167498	2.2.1.2	51569
bms:BR1807	ncbi-geneid:1167500	6.1.1.4	52374|50677|47323
bms:BR1811	ncbi-geneid:1167504	6.2.1.1	56801
bms:BR1814	ncbi-geneid:1167507	2.1.1.-	53335|48013
bms:BR1816	ncbi-geneid:1167509	3.5.4.10|2.1.2.3	53927|52335
bms:BR1819	ncbi-geneid:1167512	1.4.1.2	51735|53223
bms:BR1825	ncbi-geneid:1167518	5.4.99.5	48600
bms:BR1829	ncbi-geneid:1167522	4.2.1.1	53056
bms:BR1830	ncbi-geneid:1167523	2.7.1.35	53613
bms:BR1832	ncbi-geneid:1167525	1.2.1.27	53720
bms:BR1836	ncbi-geneid:1167529	3.6.1.-	55811
bms:BR1837	ncbi-geneid:1167530	3.4.21.102	52096|50156
bms:BR1842	ncbi-geneid:1167535	2.7.7.18	52374
bms:BR1843	ncbi-geneid:1167536	1.2.1.41	53720
bms:BR1844	ncbi-geneid:1167537	2.7.2.11	53633|88697
bms:BR1868	ncbi-geneid:1167568	2.1.1.-	53335
bms:BR1870	ncbi-geneid:1167570	2.7.3.9	51621|55781|47831|52009
bms:BR1871	ncbi-geneid:1167571	2.7.2.4	53633|55021|55021
bms:BR1872	ncbi-geneid:1167572	2.1.1.64	53335
bms:BR1886	ncbi-geneid:1167586	4.2.1.75	69618
bms:BR1887	ncbi-geneid:1167587	2.5.1.61	53850|54782
bms:BR1888	ncbi-geneid:1167588	3.4.24.57	53067|53067
bms:BR1889	ncbi-geneid:1167589	1.1.1.94	51735|48179
bms:BR1898	ncbi-geneid:1167598	3.1.2.-	54637|54637
bms:BR1899	ncbi-geneid:1167599	1.14.13.-	51905
bms:BR1901	ncbi-geneid:1167601	1.3.99.1	46548|54292
bms:BR1902	ncbi-geneid:1167602	1.3.5.1|1.3.99.1	51905|46977|56425
bms:BR1904	ncbi-geneid:1167604	1.3.99.1	81343
bms:BR1906	ncbi-geneid:1167606	4.2.1.33|4.2.1.35	53732
bms:BR1914	ncbi-geneid:1167614	2.1.1.31	75217
bms:BR1918	ncbi-geneid:1167618	1.8.1.4	51905|55424
bms:BR1922	ncbi-geneid:1167622	2.3.1.61	52777|51230|47005
bms:BR1923	ncbi-geneid:1167623	1.2.4.2	52518|52518
bms:BR1925	ncbi-geneid:1167625	6.2.1.5	52210|51735
bms:BR1926	ncbi-geneid:1167626	6.2.1.5	56059|52210
bms:BR1927	ncbi-geneid:1167627	1.1.1.37	56327|51735
bms:BR1932	ncbi-geneid:1167632	5.1.1.7	54506|54506
bms:BR1936	ncbi-geneid:1167636	3.1.2.6	56281
bms:BR1939	ncbi-geneid:1167639	3.6.1.-	55811
bms:BR1941	ncbi-geneid:1167641	2.3.1.35|2.3.1.1	56266
bms:BR1956	ncbi-geneid:1167657	3.6.3.21	52540
bms:BR1957	ncbi-geneid:1167658	3.5.3.11	52768
bms:BR1958	ncbi-geneid:1167659	4.3.1.1	48557
bms:BR1959	ncbi-geneid:1167660	3.6.3.21	52540
bms:BR1960	ncbi-geneid:1167661	3.5.1.1	53774
bms:BR1962	ncbi-geneid:1167663	3.5.1.1	53774
bms:BR1965	ncbi-geneid:1167666	4.4.1.11	53383
bms:BR1969	ncbi-geneid:1167670	1.1.1.157	51735|48179
bms:BR1973	ncbi-geneid:1167674	4.2.3.12	55620
bms:BR1981	ncbi-geneid:1167682	4.3.2.1	48557
bms:BR1983	ncbi-geneid:1167684	4.1.1.20	51419|50621
bms:BR1985	ncbi-geneid:1167686	2.4.2.8	53271
bms:BR1987	ncbi-geneid:1167688	2.6.1.9	53383
bms:BR1988	ncbi-geneid:1167689	1.3.1.12|1.3.1.43	51735|48179
bms:BR1993	ncbi-geneid:1167695	3.6.1.1	50324
bms:BR1994	ncbi-geneid:1167696	2.3.1.51	69593
bms:BR2004	ncbi-geneid:1167706	3.1.11.2	56219
bms:BR2018	ncbi-geneid:1167720	3.6.3.3|3.6.3.5	56784|81653|55008|55008|81665
bms:BR2021	ncbi-geneid:1167723	6.6.1.2	53300
bms:BR2022	ncbi-geneid:1167724	6.6.1.2	52540
bms:BR2028	ncbi-geneid:1167730	4.2.3.4	56796
bms:BR2029	ncbi-geneid:1167731	2.7.1.71	52540
bms:BR2032	ncbi-geneid:1167734	6.4.1.2	52096
bms:BR2034	ncbi-geneid:1167736	2.8.1.-	64307
bms:BR2036	ncbi-geneid:1167738	3.4.16.4	56601
bms:BR2037	ncbi-geneid:1167739	3.5.1.32	53187|55031
bms:BR2039	ncbi-geneid:1167742	1.1.1.100	51735
bms:BR2045	ncbi-geneid:1167748	1.2.1.-	53720
bms:BR2046	ncbi-geneid:1167749	4.2.1.17	52096
bms:BR2047	ncbi-geneid:1167750	2.8.3.-	100950|100950
bms:BR2057	ncbi-geneid:1167760	2.7.7.7	52540|48019
bms:BR2060	ncbi-geneid:1167763	2.1.1.170	53335
bms:BR2066	ncbi-geneid:1167769	4.1.1.37	51726
bms:BR2069	ncbi-geneid:1167772	1.1.1.25	51735|53223
bms:BR2070	ncbi-geneid:1167773	2.7.1.24	52540
bms:BR2071	ncbi-geneid:1167774	2.7.7.7
bms:BR2075	ncbi-geneid:1167778	3.2.1.-	50685
bms:BR2080	ncbi-geneid:1167783	3.4.99.-|3.4.25.2	56235
bms:BR2081	ncbi-geneid:1167784	4.2.1.19	54211|54211
bms:BR2083	ncbi-geneid:1167786	2.4.2.-	52317
bms:BR2084	ncbi-geneid:1167787	5.3.1.16	51366
bms:BR2085	ncbi-geneid:1167788	4.1.3.-	51366
bms:BR2086	ncbi-geneid:1167789	3.6.1.31	101386
bms:BR2087	ncbi-geneid:1167790	2.7.1.33	52540
bms:BR2089	ncbi-geneid:1167792	4.1.1.49	53795|68923
bms:BR2091	ncbi-geneid:1167794	2.7.13.3	55874|47384
bms:BR2094	ncbi-geneid:1167797	2.7.1.69	53062
bms:BR2097	ncbi-geneid:1167800	3.3.1.1	52283|51735
bms:BR2106	ncbi-geneid:1167809	6.3.2.12|6.3.2.17	53623|53244
bms:BR2107	ncbi-geneid:1167810	6.4.1.2	52096
bms:BR2108	ncbi-geneid:1167811	4.2.1.20	51366
bms:BR2110	ncbi-geneid:1167813	4.2.1.20	53686
bms:BR2111	ncbi-geneid:1167814	5.3.1.24	51366
bms:BR2122	ncbi-geneid:1167825	6.1.1.20	55681|46589
bms:BR2123	ncbi-geneid:1167826	6.1.1.20	56037|50249|55681|54991|46955
bms:BR2128	ncbi-geneid:1167831	4.1.1.23	51366
bms:BR2131	ncbi-geneid:1167834	6.3.2.3	56059|52440
bms:BR2141	ncbi-geneid:1167844	3.6.3.27	52540
bms:BR2148	ncbi-geneid:1167851	3.4.11.-	144052
bms:BR2151	ncbi-geneid:1167854	2.3.1.128	55729
bms:BR2152	ncbi-geneid:1167855	2.3.1.51	69593
bms:BR2158	ncbi-geneid:1167861	2.3.1.-	56317
bms:BR2160	ncbi-geneid:1167863	2.5.1.6	55973|55973|55973
bms:BR2161	ncbi-geneid:1167864	2.1.1.33	53335
bms:BR2167	ncbi-geneid:1167870	4.2.1.70|5.4.99.12	55120
bms:BR2169	ncbi-geneid:1167872	2.7.7.8	54211|54211|55666|55666|54791|50249
bms:BR2170	ncbi-geneid:1167873	2.1.1.172	53335
bms:BR2171	ncbi-geneid:1167874	1.3.1.10|1.3.1.9	51735
bms:BR2172	ncbi-geneid:1167875	2.3.1.41	53901|53901
bms:BR2173	ncbi-geneid:1167876	4.2.1.60	54637
bms:BR2181	ncbi-geneid:1167884	3.4.11.1	53187
bms:BR2183	ncbi-geneid:1167886	3.2.2.23|4.2.99.18	81624|46946|57716
bms:BR2184	ncbi-geneid:1167887	4.2.1.17	52096
bms:BRA0005	ncbi-geneid:1164441	2.7.1.15	53613
bms:BRA0006	ncbi-geneid:1164442	3.2.2.1	53590
bms:BRA0009	ncbi-geneid:1164445	3.6.3.17	52540|52540
bms:BRA0012	ncbi-geneid:1164448	2.7.8.-	56214
bms:BRA0013	ncbi-geneid:1164449	1.3.1.28	51735
bms:BRA0014	ncbi-geneid:1164450	3.3.2.1	52499|47336
bms:BRA0015	ncbi-geneid:1164451	2.7.7.58|2.3.1	56801
bms:BRA0016	ncbi-geneid:1164452	5.4.4.2	56322
bms:BRA0017	ncbi-geneid:1164453	2.7.7.-	52777|52777
bms:BRA0030	ncbi-geneid:1164466	1.1.1.100	51735
bms:BRA0032	ncbi-geneid:1164468	1.2.4.4	52518|52518|52922
bms:BRA0033	ncbi-geneid:1164469	2.3.1.12	52777|51230|47005
bms:BRA0037	ncbi-geneid:1164473	3.6.3.2	81665|56784|81653
bms:BRA0046	ncbi-geneid:1164483	3.1.1.5	53474
bms:BRA0052	ncbi-geneid:1164489	4.1.2.5	53383
bms:BRA0054	ncbi-geneid:1164491	1.4.1.13|1.4.1.14	51395|56235|69336
bms:BRA0055	ncbi-geneid:1164492	1.4.1.13|1.4.1.14	51971|46548|51971
bms:BRA0071	ncbi-geneid:1164508	2.7.7.9	53448
bms:BRA0076	ncbi-geneid:1164513	4.99.1.1	53800
bms:BRA0079	ncbi-geneid:1164516	4.1.3.38	56752
bms:BRA0080	ncbi-geneid:1164517	2.6.1.85	56322
bms:BRA0081	ncbi-geneid:1164518	3.4.24.-	55486
bms:BRA0090	ncbi-geneid:1164527	3.6.3.29	52540|50331
bms:BRA0099	ncbi-geneid:1164536	3.5.1.4	75304
bms:BRA0100	ncbi-geneid:1164537	4.1.1.17	51419|50621
bms:BRA0111	ncbi-geneid:1164548	1.1.1.44	48179|51735
bms:BRA0129	ncbi-geneid:1164566	3.6.3.14	52540
bms:BRA0147	ncbi-geneid:1164584	5.3.1.22	51658
bms:BRA0168	ncbi-geneid:1164605	4.1.3.6|4.1.3.34	51621
bms:BRA0180	ncbi-geneid:1164617	1.1.3.15	55103|56176
bms:BRA0185	ncbi-geneid:1164622	3.2.2.20	48150
bms:BRA0187	ncbi-geneid:1164624	6.1.1.21	55681|52954
bms:BRA0189	ncbi-geneid:1164626	2.4.2.17	53850
bms:BRA0192	ncbi-geneid:1164629	4.2.1.2	48557
bms:BRA0201	ncbi-geneid:1164638	2.7.7.2|2.7.1.26	82114|52374
bms:BRA0202	ncbi-geneid:1164639	6.1.1.5	52374|47323|50677
bms:BRA0207	ncbi-geneid:1164644	2.1.1.171	53335
bms:BRA0215	ncbi-geneid:1164652	2.-.-.-	53756
bms:BRA0216	ncbi-geneid:1164653	2.7.1.130	52540
bms:BRA0220	ncbi-geneid:1164657	1.3.99.-	56645|47203
bms:BRA0222	ncbi-geneid:1164659	4.2.1.17	52096
bms:BRA0223	ncbi-geneid:1164660	1.1.1.157	51735|48179|48179
bms:BRA0228	ncbi-geneid:1164665	2.7.13.3	55874|47384
bms:BRA0233	ncbi-geneid:1164670	1.8.1.2	52218|52343|63380
bms:BRA0239	ncbi-geneid:1164676	4.2.1.52	51569
bms:BRA0246	ncbi-geneid:1164683	1.7.99.7	81452
bms:BRA0248	ncbi-geneid:1164685	1.7.99.7	46626
bms:BRA0249	ncbi-geneid:1164686	1.7.99.7	81442
bms:BRA0250	ncbi-geneid:1164687	1.7.99.7	52540
bms:BRA0251	ncbi-geneid:1164688	1.7.99.7	53300
bms:BRA0260	ncbi-geneid:1164697	1.7.2.1	49503|49503
bms:BRA0266	ncbi-geneid:1164703	3.6.3.17	52540
bms:BRA0268	ncbi-geneid:1164705	1.1.1.56	51735
bms:BRA0269	ncbi-geneid:1164706	2.7.1.47	53067|53067
bms:BRA0275	ncbi-geneid:1164712	1.7.99.6|1.7.2.4	50974|49503
bms:BRA0292	ncbi-geneid:1164729	4.1.1.-	50475|143968
bms:BRA0293	ncbi-geneid:1164730	4.1.1.-	52507
bms:BRA0295	ncbi-geneid:1164732	5.2.1.8	54534|109998
bms:BRA0296	ncbi-geneid:1164733	1.7.99.4	103501
bms:BRA0297	ncbi-geneid:1164734	1.7.99.4	89155
bms:BRA0298	ncbi-geneid:1164735	1.7.99.4	54862
bms:BRA0299	ncbi-geneid:1164736	1.7.99.4	53706|50692
bms:BRA0316	ncbi-geneid:1164753	1.17.4.1	51998|48168
bms:BRA0317	ncbi-geneid:1164754	1.17.4.1	47240
bms:BRA0340	ncbi-geneid:1164778	3.5.1.2	56601
bms:BRA0347	ncbi-geneid:1164785	2.7.7.22	51182|53448
bms:BRA0348	ncbi-geneid:1164786	5.4.2.8	53738|53738|55957|53738
bms:BRA0352	ncbi-geneid:1164790	1.1.1.205	51412|54631
bms:BRA0355	ncbi-geneid:1164793	1.11.1.6	56634
bms:BRA0358	ncbi-geneid:1164796	2.1.1.-	53335
bms:BRA0360	ncbi-geneid:1164798	3.2.2.9	53167
bms:BRA0361	ncbi-geneid:1164799	6.3.5.2	52402|52317|54810
bms:BRA0385	ncbi-geneid:1164823	4.1.2.-	52518|52518
bms:BRA0386	ncbi-geneid:1164824	2.7.2.1	53067|53067
bms:BRA0388	ncbi-geneid:1164826	1.14.-.-	48264
bms:BRA0396	ncbi-geneid:1164834	1.1.1.100	51735
bms:BRA0397	ncbi-geneid:1164835	1.1.1.25	51735|53223
bms:BRA0401	ncbi-geneid:1164839	1.1.1.1	50129|51735|50129
bms:BRA0406	ncbi-geneid:1164844	4.2.1.52	51569
bms:BRA0411	ncbi-geneid:1164849	5.1.3.9|2.7.1.60	51366|53067
bms:BRA0418	ncbi-geneid:1164856	1.1.1.271	51735
bms:BRA0419	ncbi-geneid:1164857	4.2.1.47	51735
bms:BRA0424	ncbi-geneid:1164862	2.3.1.-	51161
bms:BRA0433	ncbi-geneid:1164871	5.4.3.8	53383
bms:BRA0437	ncbi-geneid:1164875	5.1.3.13	51182
bms:BRA0439	ncbi-geneid:1164877	2.7.7.33	53448
bms:BRA0443	ncbi-geneid:1164881	2.7.1.30	53067|53067
bms:BRA0446	ncbi-geneid:1164884	1.8.4.11|1.8.4.12	51316
bms:BRA0447	ncbi-geneid:1164885	1.3.99.-	56645|47203
bms:BRA0448	ncbi-geneid:1164886	2.3.1.9	53901|53901
bms:BRA0450	ncbi-geneid:1164888	6.2.1.1	56801
bms:BRA0453	ncbi-geneid:1164891	1.1.1.95	51735|52283|55021
bms:BRA0454	ncbi-geneid:1164892	3.5.1.88	56420
bms:BRA0486	ncbi-geneid:1164924	2.3.1.46	52317
bms:BRA0488	ncbi-geneid:1164926	2.3.1.41|2.3.1.180	53901
bms:BRA0489	ncbi-geneid:1164927	2.6.1.62	53383
bms:BRA0490	ncbi-geneid:1164928	6.3.3.3	52540
bms:BRA0491	ncbi-geneid:1164929	2.3.1.47	53383
bms:BRA0492	ncbi-geneid:1164930	2.8.1.6	102114
bms:BRA0524	ncbi-geneid:1164962	1.2.4.4	52518
bms:BRA0525	ncbi-geneid:1164963	1.2.4.4	52518|52922
bms:BRA0526	ncbi-geneid:1164964	2.3.1.168	52777|51230|47005
bms:BRA0527	ncbi-geneid:1164965	1.8.1.4	51905|55424
bms:BRA0531	ncbi-geneid:1164969	3.4.11.19	56266
bms:BRA0533	ncbi-geneid:1164971	1.14.11.-	51197
bms:BRA0542	ncbi-geneid:1164980	4.2.1.46	51735
bms:BRA0543	ncbi-geneid:1164981	5.1.3.2	51735
bms:BRA0545	ncbi-geneid:1164983	1.1.1.22	51735|52413|48179
bms:BRA0566	ncbi-geneid:1165005	2.-.-.-	102114
bms:BRA0570	ncbi-geneid:1165009	3.6.3.17	52540|52540
bms:BRA0571	ncbi-geneid:1165010	1.6.5.5	51735|50129
bms:BRA0573	ncbi-geneid:1165012	1.14.13.-	51905
bms:BRA0579	ncbi-geneid:1165018	3.6.4.-	52540|52540|52540|143517|52540|141259
bms:BRA0581	ncbi-geneid:1165020	3.6.4.12	52540|52540|50249
bms:BRA0582	ncbi-geneid:1165021	2.6.1.16	53697|56235
bms:BRA0583	ncbi-geneid:1165022	2.7.7.23|2.3.1.157	53448|51161
bms:BRA0585	ncbi-geneid:1165024	2.3.2.3	55729
bms:BRA0589	ncbi-geneid:1165029	2.3.1.181
bms:BRA0591	ncbi-geneid:1165031	5.99.1.-	56719|55874|54211
bms:BRA0594	ncbi-geneid:1165034	6.3.5.6|6.3.5.7	75304
bms:BRA0595	ncbi-geneid:1165035	6.3.5.6|6.3.5.7	141000
bms:BRA0597	ncbi-geneid:1165037	3.1.-.-	53098
bms:BRA0599	ncbi-geneid:1165039	2.1.3.2	53671
bms:BRA0600	ncbi-geneid:1165040	3.5.2.3	51556|51338
bms:BRA0604	ncbi-geneid:1165044	5.99.1.2	56712|57783
bms:BRA0605	ncbi-geneid:1165045	3.1.-.-	50249|50249
bms:BRA0615	ncbi-geneid:1165055	2.7.7.7	56672|100879
bms:BRA0621	ncbi-geneid:1165062	3.1.25.1	47077
bms:BRA0626	ncbi-geneid:1165067	2.7.7.7
bms:BRA0630	ncbi-geneid:1165072	1.4.99.1	51905|54373
bms:BRA0636	ncbi-geneid:1165078	2.3.1.16	53901|53901
bms:BRA0637	ncbi-geneid:1165079	2.8.3.6	100950
bms:BRA0638	ncbi-geneid:1165080	2.8.3.6	100950
bms:BRA0641	ncbi-geneid:1165083	1.14.13.2	51905|54373
bms:BRA0643	ncbi-geneid:1165085	3.1.1.24	53474
bms:BRA0644	ncbi-geneid:1165086	4.1.1.44	69118
bms:BRA0645	ncbi-geneid:1165087	1.13.11.3	49482
bms:BRA0646	ncbi-geneid:1165088	1.13.11.3	49482
bms:BRA0647	ncbi-geneid:1165089	5.5.1.2	48557
bms:BRA0653	ncbi-geneid:1165095	3.5.4.2	51556|51338
bms:BRA0654	ncbi-geneid:1165096	3.4.13.19	51556
bms:BRA0658	ncbi-geneid:1165100	3.6.3.20	52540|50331
bms:BRA0673	ncbi-geneid:1165115	1.2.1.3	53720
bms:BRA0678	ncbi-geneid:1165120	3.6.3.34	52540
bms:BRA0684	ncbi-geneid:1165126	3.6.3.21	52540
bms:BRA0685	ncbi-geneid:1165127	3.6.1.11|3.6.1.40	53067|53067
bms:BRA0686	ncbi-geneid:1165128	2.1.1.-	53335
bms:BRA0695	ncbi-geneid:1165137	2.5.1.78	52121
bms:BRA0701	ncbi-geneid:1165143	3.6.3.30	52540|50331
bms:BRA0703	ncbi-geneid:1165145	1.15.1.1	49329
bms:BRA0708	ncbi-geneid:1165150	1.11.1.15	52833
bms:BRA0711	ncbi-geneid:1165153	1.1.1.18	51735|55347
bms:BRA0714	ncbi-geneid:1165156	3.7.1.-	52518|52467|52518
bms:BRA0715	ncbi-geneid:1165157	4.2.1.44	51658
bms:BRA0717	ncbi-geneid:1165159	3.1.3.25	56655
bms:BRA0718	ncbi-geneid:1165160	3.6.3.30	52540|50331
bms:BRA0722	ncbi-geneid:1165164	1.5.99.8|1.5.1.12	51730|53720|81935
bms:BRA0725	ncbi-geneid:1165167	1.4.4.2	53383|53383
bms:BRA0727	ncbi-geneid:1165169	2.1.2.10	103025|101790
bms:BRA0729	ncbi-geneid:1165171	1.18.1.3	51905|55424
bms:BRA0732	ncbi-geneid:1165174	6.3.1.2	55931|54368
bms:BRA0734	ncbi-geneid:1165176	1.1.1.1	56796
bms:BRA0740	ncbi-geneid:1165182	3.6.3.32	52540|54631
bms:BRA0754	ncbi-geneid:1165196	3.6.3.34	52540
bms:BRA0762	ncbi-geneid:1165204	2.1.1.-	75217|88697
bms:BRA0763	ncbi-geneid:1165205	6.3.2.2	55931
bms:BRA0768	ncbi-geneid:1165210	6.3.1.2	55931|54368
bms:BRA0770	ncbi-geneid:1165212	1.4.3.-	51905
bms:BRA0777	ncbi-geneid:1165219	1.1.1.100	51735
bms:BRA0778	ncbi-geneid:1165220	1.1.1.49	55347|51735
bms:BRA0781	ncbi-geneid:1165223	1.5.1.5|3.5.4.9	51735|53223
bms:BRA0782	ncbi-geneid:1165224	1.5.1.2	48179|51735
bms:BRA0788	ncbi-geneid:1165230	4.2.1.1	53056
bms:BRA0790	ncbi-geneid:1165232	6.1.1.6	52374|48163
bms:BRA0793	ncbi-geneid:1165235	1.1.1.35|4.2.1.17|5.1.2.3	52096|51735|48179|48179
bms:BRA0794	ncbi-geneid:1165236	2.3.1.9	53901|53901
bms:BRA0795	ncbi-geneid:1165237	1.3.99.-	56645|47203
bms:BRA0799	ncbi-geneid:1165241	1.3.99.-	56645|47203
bms:BRA0800	ncbi-geneid:1165242	3.6.3.24	52540
bms:BRA0812	ncbi-geneid:1165254	5.3.1.12	51556
bms:BRA0814	ncbi-geneid:1165256	4.2.1.8	51658
bms:BRA0826	ncbi-geneid:1165268	3.6.4.-	52540
bms:BRA0840	ncbi-geneid:1165283	2.1.1.72	53335
bms:BRA0841	ncbi-geneid:1165284	3.1.21.3	116734|116734
bms:BRA0842	ncbi-geneid:1165285	3.1.21.3	52540|52540
bms:BRA0851	ncbi-geneid:1165294	2.6.1.13	53383
bms:BRA0852	ncbi-geneid:1165295	4.2.1.46	51735
bms:BRA0860	ncbi-geneid:1165303	3.6.3.17	52540|52540
bms:BRA0865	ncbi-geneid:1165308	1.1.5.3	51905|54373
bms:BRA0869	ncbi-geneid:1165312	5.3.1.1	51351
bms:BRA0870	ncbi-geneid:1165313	5.3.1.6	89623
bms:BRA0871	ncbi-geneid:1165314	4.1.2.13	51569
bms:BRA0872	ncbi-geneid:1165315	3.1.3.11	56655
bms:BRA0878	ncbi-geneid:1165321	3.4.15.5	55486
bms:BRA0883	ncbi-geneid:1165326	4.2.1.33|4.2.1.35	52016
bms:BRA0887	ncbi-geneid:1165330	1.2.1.11	55347|51735
bms:BRA0889	ncbi-geneid:1165332	2.1.1.63	57884|46767|53155|46689
bms:BRA0890	ncbi-geneid:1165333	1.1.1.85	53659
bms:BRA0899	ncbi-geneid:1165343	4.3.1.12	51735
bms:BRA0900	ncbi-geneid:1165344	3.5.3.1	52768
bms:BRA0902	ncbi-geneid:1165346	1.-.-.-	51395
bms:BRA0908	ncbi-geneid:1165352	1.2.1.3	53720
bms:BRA0909	ncbi-geneid:1165353	3.5.1.10	53328|55021
bms:BRA0911	ncbi-geneid:1165355	3.5.1.25	51556|51338
bms:BRA0912	ncbi-geneid:1165356	3.5.99.6	53697
bms:BRA0919	ncbi-geneid:1165363	1.2.1.2	53706|50692
bms:BRA0920	ncbi-geneid:1165364	1.1.2.3	51395
bms:BRA0923	ncbi-geneid:1165367	5.1.1.1	51419|50621
bms:BRA0924	ncbi-geneid:1165368	1.4.99.1	51905|54373
bms:BRA0926	ncbi-geneid:1165370	2.6.1.18	53383
bms:BRA0929	ncbi-geneid:1165373	3.5.2.7	51556|51338
bms:BRA0930	ncbi-geneid:1165374	4.3.1.3
bms:BRA0931	ncbi-geneid:1165375	3.5.3.8	53187
bms:BRA0932	ncbi-geneid:1165376	4.2.1.49	111326
bms:BRA0934	ncbi-geneid:1165378	2.6.1.21	56752
bms:BRA0938	ncbi-geneid:1165382	4.1.2.21	51569
bms:BRA0940	ncbi-geneid:1165384	4.2.1.9	143975|52016
bms:BRA0941	ncbi-geneid:1165385	1.1.1.48	51735
bms:BRA0945	ncbi-geneid:1165389	2.2.1.6	52518|52518|52467
bms:BRA0947	ncbi-geneid:1165391	3.4.11.19	56601|50886|50886
bms:BRA0958	ncbi-geneid:1165402	1.1.99.-	51905|54373
bms:BRA0971	ncbi-geneid:1165415	1.6.1.2	52467
bms:BRA0973	ncbi-geneid:1165417	1.6.1.2	52283|51735
bms:BRA0981	ncbi-geneid:1165425	1.1.1.125	51735
bms:BRA0986	ncbi-geneid:1165430	3.5.2.10	102215
bms:BRA0995	ncbi-geneid:1165439	3.6.3.17	52540|52540
bms:BRA1002	ncbi-geneid:1165446	2.5.1.18	47616|52833
bms:BRA1006	ncbi-geneid:1165450	2.7.7.7
bms:BRA1013	ncbi-geneid:1165457	1.1.1.100	51735
bms:BRA1014	ncbi-geneid:1165458	1.2.1.3	53720
bms:BRA1022	ncbi-geneid:1165467	3.1.26.5	54211
bms:BRA1025	ncbi-geneid:1165470	2.7.2	53633
bms:BRA1028	ncbi-geneid:1165473	2.3.1.117	51161
bms:BRA1031	ncbi-geneid:1165476	3.5.1.18	53187|55031
bms:BRA1034	ncbi-geneid:1165479	2.1.2.9	53328|50486
bms:BRA1035	ncbi-geneid:1165480	3.5.1.88	56420
bms:BRA1041	ncbi-geneid:1165486	1.6.5.3|1.6.99.3	51735
bms:BRA1044	ncbi-geneid:1165489	2.5.1.18	47616|52833
bms:BRA1047	ncbi-geneid:1165492	3.4.24.-	55166
bms:BRA1048	ncbi-geneid:1165493	4.2.3.3	52335
bms:BRA1049	ncbi-geneid:1165494	2.7.1.2	53067
bms:BRA1051	ncbi-geneid:1165496	1.3.1.26	51735|55347
bms:BRA1052	ncbi-geneid:1165497	5.4.2.1
bms:BRA1054	ncbi-geneid:1165500	1.14.99.40	55469
bms:BRA1060	ncbi-geneid:1165506	2.7.8.-	56024|56024
bms:BRA1064	ncbi-geneid:1165510	4.1.1.36|6.3.2.5	102645|52507
bms:BRA1066	ncbi-geneid:1165512	2.1.1	53335
bms:BRA1067	ncbi-geneid:1165513	2.4.2.9	53271
bms:BRA1069	ncbi-geneid:1165515	1.8.4.11	55068
bms:BRA1086	ncbi-geneid:1165533	1.1.1.157	51735|48179|48179
bms:BRA1087	ncbi-geneid:1165534	4.2.1.17	52096
bms:BRA1088	ncbi-geneid:1165535	1.3.99.-	56645|47203
bms:BRA1089	ncbi-geneid:1165536	3.5.1.11	56235
bms:BRA1103	ncbi-geneid:1165550	3.5.1.4	75304
bms:BRA1108	ncbi-geneid:1165555	5.4.3.8	53383
bms:BRA1110	ncbi-geneid:1165557	4.1.2.17	53639
bms:BRA1123	ncbi-geneid:1165576	3.6.3.-	52540
bms:BRA1151	ncbi-geneid:1165604	3.6.3.17	52540|52540
bms:BRA1156	ncbi-geneid:1165609	4.1.2.-	51621
bms:BRA1158	ncbi-geneid:1165611	4.2.1.-	56529
bms:BRA1161	ncbi-geneid:1165614	1.2.1.60	53720
bms:BRA1162	ncbi-geneid:1165615	5.3.3.10	55331
bms:BRA1171	ncbi-geneid:1165624	1.2.1.-	53720
bms:BRA1199	ncbi-geneid:1165652	1.3.99.22	102114
