# Supplementary material for: Tracing the Repertoire of Promiscuous Enzymes along the Metabolic Pathways in Archaeal Organisms
Source: Life (Basel). 2017 Jul 13;7(3):30. doi: 10.3390/life7030030 (PMC5617955; doi:10.3390/life7030030)
Supplement: Supplementary file 1 [file life-07-00030-s001.zip › Table_S2/bmu.txt]

KEGGID	NCBIGI	ECs	SFamilyID
bmu:Bmul_0002	ncbi-geneid:5765708	2.7.7.7	55979|55979|55979
bmu:Bmul_0003	ncbi-geneid:5765315	5.99.1.3	56719|55874|54211
bmu:Bmul_0006	ncbi-geneid:5765940	1.11.1.6	56634
bmu:Bmul_0028	ncbi-geneid:5765207	3.1.21.5	52540
bmu:Bmul_0029	ncbi-geneid:5765219	2.1.1.72	53335
bmu:Bmul_0033	ncbi-geneid:5765148	2.7.13.3	55874|47384
bmu:Bmul_0069	ncbi-geneid:5765234	6.3.-.-	55931
bmu:Bmul_0071	ncbi-geneid:5764999	6.3.5.2	52317
bmu:Bmul_0077	ncbi-geneid:5765076	4.2.1.96	55248
bmu:Bmul_0078	ncbi-geneid:5765657	1.14.16.1	56534
bmu:Bmul_0082	ncbi-geneid:5765331	1.1.99.1	51905|54373
bmu:Bmul_0094	ncbi-geneid:5765678	2.1.1.170	53335
bmu:Bmul_0100	ncbi-geneid:5765799	3.6.3.14	81336
bmu:Bmul_0101	ncbi-geneid:5765806	3.6.3.14	81333
bmu:Bmul_0102	ncbi-geneid:5765807	3.6.3.14	81573
bmu:Bmul_0103	ncbi-geneid:5765770	3.6.3.14	47928
bmu:Bmul_0104	ncbi-geneid:5765762	3.6.3.14	52540|47917|50615
bmu:Bmul_0105	ncbi-geneid:5765819	3.6.3.14	52943
bmu:Bmul_0106	ncbi-geneid:5765154	3.6.3.14	52540|47917|50615
bmu:Bmul_0107	ncbi-geneid:5765797	3.6.3.14	51344|46604
bmu:Bmul_0108	ncbi-geneid:5765737	6.2.1.-	56801
bmu:Bmul_0111	ncbi-geneid:5765322	4.2.1.51	53850
bmu:Bmul_0112	ncbi-geneid:5765739	4.1.1.37	51726
bmu:Bmul_0113	ncbi-geneid:5765816	3.6.4.-	52540
bmu:Bmul_0114	ncbi-geneid:5765758	1.5.99.8|1.5.1.12	53720|51730|81935|47598
bmu:Bmul_0123	ncbi-geneid:5765809	3.6.3.3|3.6.3.5	56784|81653|81665|55008
bmu:Bmul_0129	ncbi-geneid:5765247	4.2.1.1	53850|46785
bmu:Bmul_0132	ncbi-geneid:5765237	1.2.1.3	53720
bmu:Bmul_0136	ncbi-geneid:5765203	2.2.1.6	52518|52518|52467
bmu:Bmul_0139	ncbi-geneid:5765328	4.3.1.17	143548
bmu:Bmul_0141	ncbi-geneid:5765530	1.3.1.74|1.4.4.2	53383|53383
bmu:Bmul_0143	ncbi-geneid:5765515	2.1.2.10	103025|101790
bmu:Bmul_0146	ncbi-geneid:5765504	3.6.4.12	52540
bmu:Bmul_0154	ncbi-geneid:5766043	3.2.2.20	48150
bmu:Bmul_0165	ncbi-geneid:5765818	2.7.13.3	55874|47226|50341|55052|47384
bmu:Bmul_0168	ncbi-geneid:5765217	2.1.1.80	53335|47757
bmu:Bmul_0169	ncbi-geneid:5765727	3.5.1.44	64438
bmu:Bmul_0170	ncbi-geneid:5765763	3.1.1.61	52738|52172
bmu:Bmul_0179	ncbi-geneid:5765151	4.1.1.65	88946|88659|88659
bmu:Bmul_0180	ncbi-geneid:5765185	3.3.1.1	52283|51735
bmu:Bmul_0182	ncbi-geneid:5765176	1.5.1.20	51730
bmu:Bmul_0183	ncbi-geneid:5765155	3.5.1.4	75304
bmu:Bmul_0184	ncbi-geneid:5765752	3.1.1.45	53474
bmu:Bmul_0185	ncbi-geneid:5765745	1.13.12.16
bmu:Bmul_0198	ncbi-geneid:5765765	5.-.-.-	53697
bmu:Bmul_0201	ncbi-geneid:5767612	4.2.1.40	51604|54826
bmu:Bmul_0217	ncbi-geneid:5765767	1.2.1	55347|51735
bmu:Bmul_0219	ncbi-geneid:5765158	2.4.2.10	53271
bmu:Bmul_0220	ncbi-geneid:5765689	1.1.1.40|2.3.1.8	51735|53659|53223
bmu:Bmul_0221	ncbi-geneid:5764914	1.2.7.8	53323|52518|52518
bmu:Bmul_0223	ncbi-geneid:5765722	1.13.11.27	54593
bmu:Bmul_0241	ncbi-geneid:5765195	2.7.7.6	64484
bmu:Bmul_0242	ncbi-geneid:5765179	2.7.7.6	64484
bmu:Bmul_0243	ncbi-geneid:5765229	3.6.4.12	52540|52540|47819
bmu:Bmul_0275	ncbi-geneid:5765653	2.7.7.6	56553|55257|47789
bmu:Bmul_0278	ncbi-geneid:5765196	1.8.1.8	74863|52833
bmu:Bmul_0279	ncbi-geneid:5765228	4.2.1.24	51569
bmu:Bmul_0290	ncbi-geneid:5765366	2.4.1.-|3.4	56601|53955
bmu:Bmul_0295	ncbi-geneid:5765505	2.7.1.71	52540
bmu:Bmul_0296	ncbi-geneid:5765138	4.2.3.4	56796
bmu:Bmul_0297	ncbi-geneid:5767725	3.1.5.1	109604
bmu:Bmul_0301	ncbi-geneid:5765429	3.6.3.20	52540|50331
bmu:Bmul_0302	ncbi-geneid:5765425	3.1.4.46	51695
bmu:Bmul_0305	ncbi-geneid:5767731	1.4.7.1	51395|56235|69336
bmu:Bmul_0306	ncbi-geneid:5765256	1.4.1.13|1.4.1.14	51971|46548|51971
bmu:Bmul_0308	ncbi-geneid:5765378	6.5.1.-	55144
bmu:Bmul_0309	ncbi-geneid:5765469	1.4.99.1	51905|54373
bmu:Bmul_0313	ncbi-geneid:5765421	1.4.3.19	51905
bmu:Bmul_0316	ncbi-geneid:5765480	2.5.1.3	51391
bmu:Bmul_0326	ncbi-geneid:5765464	2.5.1.7	55205
bmu:Bmul_0327	ncbi-geneid:5764942	2.4.2.17	53850
bmu:Bmul_0328	ncbi-geneid:5765433	1.1.1.23	53720
bmu:Bmul_0329	ncbi-geneid:5765442	2.6.1.9	53383
bmu:Bmul_0330	ncbi-geneid:5765459	4.2.1.19	54211|54211
bmu:Bmul_0332	ncbi-geneid:5765415	2.4.2.-	52317
bmu:Bmul_0333	ncbi-geneid:5765142	5.3.1.16	51366
bmu:Bmul_0334	ncbi-geneid:5765374	4.1.3.-	51366
bmu:Bmul_0335	ncbi-geneid:5765131	3.5.4.19	141734
bmu:Bmul_0336	ncbi-geneid:5765381	3.6.1.31	101386
bmu:Bmul_0342	ncbi-geneid:5765371	1.3.1.74|3.4.21.-	50494|50156
bmu:Bmul_0344	ncbi-geneid:5765422	1.10.2.2	50022
bmu:Bmul_0345	ncbi-geneid:5765399	1.10.2.2	81342|81648
bmu:Bmul_0346	ncbi-geneid:5767730	1.10.2.2	46626
bmu:Bmul_0357	ncbi-geneid:5765981	1.2.7.8	53323|52518|52518
bmu:Bmul_0365	ncbi-geneid:5765365	6.3.4.6	50891
bmu:Bmul_0366	ncbi-geneid:5765252	6.3.4.6	50891|160467
bmu:Bmul_0367	ncbi-geneid:5765496	6.4.1.2|6.3.4.14	56059|52440|51246
bmu:Bmul_0371	ncbi-geneid:5766114	2.8.1.6	102114
bmu:Bmul_0372	ncbi-geneid:5766122	6.3.3.3	52540
bmu:Bmul_0373	ncbi-geneid:5765925	2.3.1.47	53383
bmu:Bmul_0374	ncbi-geneid:5765472	2.6.1.62	53383
bmu:Bmul_0378	ncbi-geneid:5766165	4.2.1.1	53056
bmu:Bmul_0385	ncbi-geneid:5767739	6.1.1.19	52374|47323|55190
bmu:Bmul_0387	ncbi-geneid:5765409	2.1.1.13	56507|51717|52242|47644
bmu:Bmul_0388	ncbi-geneid:5765408	2.1.1.13	82282
bmu:Bmul_0393	ncbi-geneid:5767551	4.2.1.17	52096
bmu:Bmul_0399	ncbi-geneid:5767077	2.7.1.33
bmu:Bmul_0402	ncbi-geneid:5767791	3.1.4.16	56300|55816
bmu:Bmul_0411	ncbi-geneid:5767562	3.4.16.4	56601
bmu:Bmul_0412	ncbi-geneid:5767587	2.6.1.21	56752
bmu:Bmul_0417	ncbi-geneid:5767824	2.8.1.8	102114
bmu:Bmul_0422	ncbi-geneid:5768029	2.3.2.2	56235
bmu:Bmul_0424	ncbi-geneid:5765889	1.1.1.35	52096|51735|48179|48179
bmu:Bmul_0425	ncbi-geneid:5765446	1.3.99.-	56645|47203
bmu:Bmul_0431	ncbi-geneid:5767948	2.7.13.3	55874|103190|47384
bmu:Bmul_0439	ncbi-geneid:5767856	6.3.2.2	56059
bmu:Bmul_0440	ncbi-geneid:5768021	6.3.2.3	56059|52440
bmu:Bmul_0441	ncbi-geneid:5767992	2.7.1.69	53062
bmu:Bmul_0443	ncbi-geneid:5767986	2.7.3.9	51621|52009|47831
bmu:Bmul_0445	ncbi-geneid:5767741	3.4.21.102	52096|50156
bmu:Bmul_0446	ncbi-geneid:5767777	5.4.2.1
bmu:Bmul_0450	ncbi-geneid:5767905	1.1.1.94	48179|51735
bmu:Bmul_0452	ncbi-geneid:5768022	2.1.1.-	75217
bmu:Bmul_0456	ncbi-geneid:5767991	1.9.3.1	49503|81464|46626|103088
bmu:Bmul_0457	ncbi-geneid:5767932	1.9.3.1	81442
bmu:Bmul_0461	ncbi-geneid:5767767	1.9.3.1	81452
bmu:Bmul_0477	ncbi-geneid:5767921	2.7.7.7	89550
bmu:Bmul_0479	ncbi-geneid:5767941	3.5.1.25	51556|51338
bmu:Bmul_0480	ncbi-geneid:5767850	2.6.1.16	53697
bmu:Bmul_0481	ncbi-geneid:5767803	2.7.1.69|2.7.3.9	51621|51261|52009|47831|55594
bmu:Bmul_0482	ncbi-geneid:5767965	2.7.1.69	55604|55604
bmu:Bmul_0489	ncbi-geneid:5767816	2.3.3.13	51569|89000
bmu:Bmul_0491	ncbi-geneid:5767062	5.2.1.2	47616|52833
bmu:Bmul_0494	ncbi-geneid:5767854	2.7.7.3	52374
bmu:Bmul_0510	ncbi-geneid:5767925	2.6.1.9	53383
bmu:Bmul_0511	ncbi-geneid:5767832	3.1.1.29	53178
bmu:Bmul_0513	ncbi-geneid:5767600	2.7.6.1	53271
bmu:Bmul_0514	ncbi-geneid:5765682	2.7.1.148	54211|55060
bmu:Bmul_0517	ncbi-geneid:5767604	3.2.2.23|4.2.99.18	81624|46946|57716
bmu:Bmul_0518	ncbi-geneid:5766007	3.2.2.-	48150|55811
bmu:Bmul_0521	ncbi-geneid:5767857	2.7.11.-|2.7.4	53795|75138
bmu:Bmul_0522	ncbi-geneid:5765450	2.7.1.69	55804
bmu:Bmul_0525	ncbi-geneid:5767558	3.6.3.-	52540
bmu:Bmul_0528	ncbi-geneid:5767620	3.1.3.45	56784
bmu:Bmul_0529	ncbi-geneid:5767945	5.3.1.13	53697
bmu:Bmul_0531	ncbi-geneid:5767578	2.4.2.7	53271
bmu:Bmul_0534	ncbi-geneid:5766025	3.5.1.10	53328|55021
bmu:Bmul_0540	ncbi-geneid:5767076	3.2.2.21	50486
bmu:Bmul_0543	ncbi-geneid:5767547	2.3.1.9	53901|53901
bmu:Bmul_0544	ncbi-geneid:5766088	1.1.1.36	51735
bmu:Bmul_0556	ncbi-geneid:5767312	3.2.-.-	52317
bmu:Bmul_0557	ncbi-geneid:5767563	4.3.1.18	51419
bmu:Bmul_0559	ncbi-geneid:5767865	3.5.1.81	51556|51338
bmu:Bmul_0561	ncbi-geneid:5765536	1.7.1.13	55620
bmu:Bmul_0562	ncbi-geneid:5765538	4.3.1.19	53686|55021
bmu:Bmul_0567	ncbi-geneid:5767923	2.1.1	53335
bmu:Bmul_0574	ncbi-geneid:5766098	6.1.1.12	55681|55261|50249
bmu:Bmul_0575	ncbi-geneid:5766125	3.6.1.-	55811
bmu:Bmul_0576	ncbi-geneid:5766102	2.7.8.-	56024|56024
bmu:Bmul_0578	ncbi-geneid:5766109	1.3.99.-	56645|47203
bmu:Bmul_0579	ncbi-geneid:5766103	1.1.1.35	51735|52096|48179|48179
bmu:Bmul_0580	ncbi-geneid:5766104	2.3.1.16	53901|53901
bmu:Bmul_0581	ncbi-geneid:5766119	4.2.1.17	52096
bmu:Bmul_0584	ncbi-geneid:5766153	3.1.2.-	54637
bmu:Bmul_0589	ncbi-geneid:5766184	5.2.1.8	109998|54534|54534
bmu:Bmul_0590	ncbi-geneid:5766138	1.1.1.262	53659
bmu:Bmul_0591	ncbi-geneid:5765527	2.1.1.182	53335
bmu:Bmul_0593	ncbi-geneid:5766129	4.4.1.5	54593
bmu:Bmul_0595	ncbi-geneid:5765501	2.3.1.51	69593
bmu:Bmul_0596	ncbi-geneid:5765534	3.1.3.-	56784
bmu:Bmul_0597	ncbi-geneid:5766101	6.1.1.14	109604
bmu:Bmul_0598	ncbi-geneid:5766181	6.1.1.14	55681
bmu:Bmul_0600	ncbi-geneid:5766121	2.3.1.-	56317
bmu:Bmul_0605	ncbi-geneid:5766189	1.3.1.74	102114
bmu:Bmul_0609	ncbi-geneid:5765526	4.1.99.12	55821
bmu:Bmul_0611	ncbi-geneid:5766042	1.1.1.18	51735|55347
bmu:Bmul_0612	ncbi-geneid:5766044	5.3.99.-	51658
bmu:Bmul_0617	ncbi-geneid:5765813	1.18.1.3	51905|55424
bmu:Bmul_0619	ncbi-geneid:5765016	2.7.1.30	53067|53067
bmu:Bmul_0620	ncbi-geneid:5765135	1.1.5.3	51905
bmu:Bmul_0624	ncbi-geneid:5766049	2.3.2.2	56235
bmu:Bmul_0627	ncbi-geneid:5766053	3.6.4.13	52540|52540
bmu:Bmul_0628	ncbi-geneid:5766054	1.1.99.3	46626|46626|46626
bmu:Bmul_0631	ncbi-geneid:5766057	4.2.1.6	51604|54826
bmu:Bmul_0648	ncbi-geneid:5765451	2.7.13.3	55874|47384
bmu:Bmul_0650	ncbi-geneid:5766071	3.6.3.8	52540|54752
bmu:Bmul_0653	ncbi-geneid:5766074	6.2.1.5	56059|52210
bmu:Bmul_0654	ncbi-geneid:5766075	6.2.1.5	52210|51735
bmu:Bmul_0665	ncbi-geneid:5766081	2.4.-.-	53756
bmu:Bmul_0667	ncbi-geneid:5766083	2.6.1.42	56752
bmu:Bmul_0670	ncbi-geneid:5766210	2.7.2.3	53748
bmu:Bmul_0671	ncbi-geneid:5766209	2.7.1.40	51621|52935|50800
bmu:Bmul_0672	ncbi-geneid:5766026	4.1.2.13	51569
bmu:Bmul_0673	ncbi-geneid:5765105	6.3.2.6	56104
bmu:Bmul_0674	ncbi-geneid:5767786	4.1.1.21|5.4.99.18	52255
bmu:Bmul_0675	ncbi-geneid:5765057	6.3.4.18	56059|52440|51246
bmu:Bmul_0679	ncbi-geneid:5766085	3.4.16.4|3.4.21	56601
bmu:Bmul_0682	ncbi-geneid:5767866	1.3.1.74|3.4.21.-	50494|50156|50156
bmu:Bmul_0692	ncbi-geneid:5767630	2.7.1.17	53067|53067
bmu:Bmul_0693	ncbi-geneid:5765128	1.1.1.284|1.1.1.1	50129|51735|50129
bmu:Bmul_0694	ncbi-geneid:5765122	3.1.2.12
bmu:Bmul_0699	ncbi-geneid:5767806	1.1.99.21	51735
bmu:Bmul_0700	ncbi-geneid:5767926	2.7.1.4	53613
bmu:Bmul_0701	ncbi-geneid:5767827	2.7.1.144	51569
bmu:Bmul_0707	ncbi-geneid:5767648	4.2.1.1	53850|46785
bmu:Bmul_0711	ncbi-geneid:5767631	2.7.1.17	53067|53067
bmu:Bmul_0712	ncbi-geneid:5767644	1.1.1.11	51735|48179
bmu:Bmul_0714	ncbi-geneid:5767642	4.1.1.7	52467|52518|52518
bmu:Bmul_0716	ncbi-geneid:5767632	1.1.1.169	48179|51735
bmu:Bmul_0718	ncbi-geneid:5767643	1.13.11.11	140959
bmu:Bmul_0719	ncbi-geneid:5767639	3.7.1.3	53383
bmu:Bmul_0725	ncbi-geneid:5765127	1.8.4.11	55068
bmu:Bmul_0727	ncbi-geneid:5767673	2.1.1.79	53335
bmu:Bmul_0728	ncbi-geneid:5767663	1.4.3.5	50475
bmu:Bmul_0733	ncbi-geneid:5765359	3.5.1.28	53187
bmu:Bmul_0736	ncbi-geneid:5767653	2.1.1.63	46767|53155
bmu:Bmul_0742	ncbi-geneid:5768064	1.1.1.158	56194|56176
bmu:Bmul_0748	ncbi-geneid:5767669	2.7.4.10|2.7.4.3	52540
bmu:Bmul_0749	ncbi-geneid:5767949	2.7.7.38	53448
bmu:Bmul_0751	ncbi-geneid:5767650	2.7.1.130	52540
bmu:Bmul_0753	ncbi-geneid:5767227	1.15.1.1	54719|46609
bmu:Bmul_0761	ncbi-geneid:5765251	2.3.3.1	48256
bmu:Bmul_0769	ncbi-geneid:5764979	5.4.99.12	55120
bmu:Bmul_0770	ncbi-geneid:5765311	1.1.1.42	53659
bmu:Bmul_0771	ncbi-geneid:5765991	1.1.1.42	53659
bmu:Bmul_0773	ncbi-geneid:5765906	1.3.3.5	49503|49503|49503
bmu:Bmul_0780	ncbi-geneid:5767963	3.6.1.23	51283
bmu:Bmul_0781	ncbi-geneid:5765481	4.1.1.36|6.3.2.5	102645|52507
bmu:Bmul_0783	ncbi-geneid:5765949	6.1.1.5	52374|47323|50677
bmu:Bmul_0784	ncbi-geneid:5766520	2.7.1.26|2.7.7.2	82114|52374
bmu:Bmul_0785	ncbi-geneid:5766034	2.1.2.2	53328
bmu:Bmul_0786	ncbi-geneid:5765333	2.1.1.-	53335
bmu:Bmul_0789	ncbi-geneid:5765325	2.1.1.63|2.5.1.72	142754
bmu:Bmul_0790	ncbi-geneid:5765282	2.4.2.19	51690|54675
bmu:Bmul_0791	ncbi-geneid:5765270	1.4.3.16	51905|56425|46977
bmu:Bmul_0804	ncbi-geneid:5766657	2.6.1.11|2.6.1.17	53383
bmu:Bmul_0805	ncbi-geneid:5766658	1.17.1.1	52343|63380|54292
bmu:Bmul_0808	ncbi-geneid:5766661	5.4.99.12	55120|55174
bmu:Bmul_0815	ncbi-geneid:5766670	1.1.1.100	51735
bmu:Bmul_0819	ncbi-geneid:5766678	1.7.7.1|1.8.1.2	56014|56014|55124|55124
bmu:Bmul_0821	ncbi-geneid:5766682	1.8.4.8	52402
bmu:Bmul_0822	ncbi-geneid:5766799	2.7.7.4	52402
bmu:Bmul_0823	ncbi-geneid:5766683	2.7.7.4	52540|50465|50447
bmu:Bmul_0824	ncbi-geneid:5766686	2.1.1.107	53790
bmu:Bmul_0825	ncbi-geneid:5766687	4.99.1.3	53800
bmu:Bmul_0828	ncbi-geneid:5766188	3.4.11.1	53187|52949
bmu:Bmul_0829	ncbi-geneid:5766692	2.7.7.7	102400
bmu:Bmul_0832	ncbi-geneid:5766730	4.2.1.9	143975|52016
bmu:Bmul_0840	ncbi-geneid:5765271	3.6.3.34	52540
bmu:Bmul_0841	ncbi-geneid:5766791	2.4.2.21	52733
bmu:Bmul_0847	ncbi-geneid:5766795	2.7.7.62|2.7.1.156	52540
bmu:Bmul_0848	ncbi-geneid:5766733	6.3.5.10	52540|52317
bmu:Bmul_0851	ncbi-geneid:5766755	4.1.1.11	50692
bmu:Bmul_0852	ncbi-geneid:5766749	6.3.2.1	52374
bmu:Bmul_0857	ncbi-geneid:5766674	6.1.1.10	52374|47323|50249|57770
bmu:Bmul_0860	ncbi-geneid:5766695	1.15.1.1	49329
bmu:Bmul_0861	ncbi-geneid:5766694	3.5.4.13	51283
bmu:Bmul_0862	ncbi-geneid:5766690	4.1.1.18|4.1.1.19	53383|55904
bmu:Bmul_0865	ncbi-geneid:5766681	4.3.2.1	48557
bmu:Bmul_0868	ncbi-geneid:5766673	4.1.1.31	51621
bmu:Bmul_0869	ncbi-geneid:5766671	2.5.1.61	53850|54782
bmu:Bmul_0870	ncbi-geneid:5766668	2.1.1.107|4.2.1.75	69618
bmu:Bmul_0873	ncbi-geneid:5766220	1.1.1.100	51735
bmu:Bmul_0874	ncbi-geneid:5766139	1.2.1.3	53720
bmu:Bmul_0875	ncbi-geneid:5766216	3.6.1.1	50324
bmu:Bmul_0878	ncbi-geneid:5766359	6.3.5.1	52402|56317
bmu:Bmul_0883	ncbi-geneid:5766712	3.6.3.21	52540
bmu:Bmul_0890	ncbi-geneid:5766599	2.7.13.3	55874|47384
bmu:Bmul_0897	ncbi-geneid:5766593	2.4.1.15	53756
bmu:Bmul_0906	ncbi-geneid:5765933	2.1.1.77	159501|53335
bmu:Bmul_0907	ncbi-geneid:5766363	1.1.1.47	51735
bmu:Bmul_0919	ncbi-geneid:5765485	5.99.1.-	56719|55874|54211
bmu:Bmul_0920	ncbi-geneid:5766572	5.99.1.-	56719|101904
bmu:Bmul_0933	ncbi-geneid:5766772	4.1.3.40	64288
bmu:Bmul_0942	ncbi-geneid:5766794	2.2.1.2	51569
bmu:Bmul_0950	ncbi-geneid:5766004	4.2.99.18	48150
bmu:Bmul_0953	ncbi-geneid:5765846	3.1.1.75	53474
bmu:Bmul_0955	ncbi-geneid:5766513	3.1.1.31	51004
bmu:Bmul_0958	ncbi-geneid:5765108	2.1.2.2	56059|52440|51246
bmu:Bmul_0962	ncbi-geneid:5765796	6.1.1.-	52374
bmu:Bmul_0964	ncbi-geneid:5765617	2.7.7.7	89550
bmu:Bmul_0965	ncbi-geneid:5765605	2.4.-.-	53756
bmu:Bmul_0971	ncbi-geneid:5764976	3.6.3.-	52540|90123
bmu:Bmul_0977	ncbi-geneid:5765281	3.1.26.-	50249
bmu:Bmul_0981	ncbi-geneid:5765279	2.7.7.18	52374
bmu:Bmul_0982	ncbi-geneid:5766613	1.3.3.3	102886
bmu:Bmul_0983	ncbi-geneid:5766614	6.3.4.13	56059|52440|51246
bmu:Bmul_0985	ncbi-geneid:5766649	2.4.2.9	53271
bmu:Bmul_0986	ncbi-geneid:5766650	1.1.1.100	51735
bmu:Bmul_0987	ncbi-geneid:5766651	4.2.3.3	52335
bmu:Bmul_0988	ncbi-geneid:5766654	1.6.5.5	51735|50129
bmu:Bmul_0991	ncbi-geneid:5766360	3.6.3.12	56784|81653|81665
bmu:Bmul_0993	ncbi-geneid:5765278	2.7.13.3	55874|47384|52402|55781
bmu:Bmul_1013	ncbi-geneid:5765837	2.2.1.6	52518|52467|52518
bmu:Bmul_1014	ncbi-geneid:5765582	2.2.1.6	55021|55021
bmu:Bmul_1015	ncbi-geneid:5765283	1.1.1.86	51735|48179
bmu:Bmul_1018	ncbi-geneid:5765578	2.3.3.13	51569|110921
bmu:Bmul_1020	ncbi-geneid:5765350	4.2.1.1	53056
bmu:Bmul_1024	ncbi-geneid:5765265	2.7.7.8	54211|54211|55666|55666|54791|50249|46915
bmu:Bmul_1025	ncbi-geneid:5765648	1.6.5.5	51735|50129
bmu:Bmul_1026	ncbi-geneid:5765754	5.3.1.1	51351
bmu:Bmul_1029	ncbi-geneid:5765890	1.6.99.5|1.6.5.3	56770
bmu:Bmul_1030	ncbi-geneid:5766003	1.6.99.5|1.6.5.3	143243
bmu:Bmul_1031	ncbi-geneid:5766545	1.6.99.3|1.6.5.3	56762
bmu:Bmul_1032	ncbi-geneid:5766512	1.6.99.5|1.6.5.3	52833
bmu:Bmul_1033	ncbi-geneid:5766507	1.6.99.5|1.6.5.3	142019|140490|142984
bmu:Bmul_1034	ncbi-geneid:5766525	1.6.5.3	53706|54862|54292
bmu:Bmul_1036	ncbi-geneid:5766746	1.6.99.3|1.6.5.3	54862
bmu:Bmul_1043	ncbi-geneid:5766541	3.6.1.13	55811
bmu:Bmul_1046	ncbi-geneid:5766786	1.3.99.-	56645|47203
bmu:Bmul_1049	ncbi-geneid:5765305	2.5.1.18	47616|52833
bmu:Bmul_1050	ncbi-geneid:5765343	4.2.1.17	52096
bmu:Bmul_1051	ncbi-geneid:5764946	2.5.1.18	52833|47616
bmu:Bmul_1052	ncbi-geneid:5765716	2.6.1.-	53383
bmu:Bmul_1065	ncbi-geneid:5765936	1.1.1.30	51735
bmu:Bmul_1066	ncbi-geneid:5765934	2.6.1.1|2.6.1.57	53383
bmu:Bmul_1080	ncbi-geneid:5766587	5.1.1.3	53681|53681
bmu:Bmul_1082	ncbi-geneid:5766584	4.2.1.2	117457
bmu:Bmul_1085	ncbi-geneid:5766665	6.2.1.1	56801
bmu:Bmul_1090	ncbi-geneid:5766581	3.1.1.31	50974
bmu:Bmul_1096	ncbi-geneid:5766718	2.7.8.-	56214|56214
bmu:Bmul_1098	ncbi-geneid:5764913	4.3.1.3
bmu:Bmul_1100	ncbi-geneid:5766707	4.2.1.49	111326
bmu:Bmul_1102	ncbi-geneid:5766612	3.5.2.7	51556|51338
bmu:Bmul_1103	ncbi-geneid:5766611	3.5.3.13	51556|51338
bmu:Bmul_1104	ncbi-geneid:5766608	3.5.1.68	53187
bmu:Bmul_1107	ncbi-geneid:5766013	6.3.1.11|6.3.1.2	55931|54368
bmu:Bmul_1109	ncbi-geneid:5765005	2.7.1.25	52540
bmu:Bmul_1115	ncbi-geneid:5766200	2.3.1.1	53633|55729
bmu:Bmul_1116	ncbi-geneid:5766222	3.6.4.13	52540
bmu:Bmul_1122	ncbi-geneid:5766223	6.3.1.2	55931|54368
bmu:Bmul_1123	ncbi-geneid:5765099	2.7.13.3	55874|47384|55785
bmu:Bmul_1125	ncbi-geneid:5766197	3.4.21.26	50993|53474
bmu:Bmul_1126	ncbi-geneid:5766134	3.1.11.2	56219
bmu:Bmul_1127	ncbi-geneid:5765829	5.1.1.13	53681|53681
bmu:Bmul_1128	ncbi-geneid:5766130	2.7.7.7	56672|100879
bmu:Bmul_1129	ncbi-geneid:5766115	3.4.24.70	55486
bmu:Bmul_1130	ncbi-geneid:5765498	3.5.4.9|1.5.1.5	51735|53223
bmu:Bmul_1132	ncbi-geneid:5766168	2.7.3.-	55874|55785|55785|47384
bmu:Bmul_1133	ncbi-geneid:5766719	1.2.4.1	52518|52518|52922
bmu:Bmul_1134	ncbi-geneid:5767735	2.3.1.61|2.3.1.12	52777|51230|51230|47005
bmu:Bmul_1135	ncbi-geneid:5766091	1.8.1.4	51905|55424|51230
bmu:Bmul_1137	ncbi-geneid:5768052	3.4.21.-	56601
bmu:Bmul_1142	ncbi-geneid:5766615	3.1.3.2|3.1.3.48	52788
bmu:Bmul_1144	ncbi-geneid:5766218	2.8.1.7	53383
bmu:Bmul_1148	ncbi-geneid:5766618	1.3.1.74	53067|53067|100920|100934
bmu:Bmul_1152	ncbi-geneid:5767755	6.1.1.6	55681|50249
bmu:Bmul_1154	ncbi-geneid:5765272	3.1.-.-	64182
bmu:Bmul_1157	ncbi-geneid:5765572	3.6.3.-	52540
bmu:Bmul_1158	ncbi-geneid:5764990	3.1.21.-	51556
bmu:Bmul_1161	ncbi-geneid:5766135	6.3.4.2	52540|52317
bmu:Bmul_1162	ncbi-geneid:5766118	2.5.1.55	51569
bmu:Bmul_1163	ncbi-geneid:5766146	4.2.1.11	51604|54826
bmu:Bmul_1177	ncbi-geneid:5766202	6.1.1.2	52374
bmu:Bmul_1179	ncbi-geneid:5765377	4.2.1.52	51569
bmu:Bmul_1196	ncbi-geneid:5764925	3.1.3.25	56655
bmu:Bmul_1197	ncbi-geneid:5764869	2.1.1.-	75217
bmu:Bmul_1198	ncbi-geneid:5765202	2.3.1.30	51161
bmu:Bmul_1199	ncbi-geneid:5765174	3.6.1.-	56300
bmu:Bmul_1200	ncbi-geneid:5764882	5.2.1.8	50891
bmu:Bmul_1201	ncbi-geneid:5764932	5.2.1.8	50891
bmu:Bmul_1203	ncbi-geneid:5765340	6.1.1.16	52374|47323
bmu:Bmul_1204	ncbi-geneid:5765266	3.2.2.21	48150
bmu:Bmul_1205	ncbi-geneid:5765815	6.4.1.2	52096
bmu:Bmul_1206	ncbi-geneid:5766195	6.3.4.-	52402|56037|82829
bmu:Bmul_1207	ncbi-geneid:5766171	2.7.2.4	53633|55021|55021
bmu:Bmul_1209	ncbi-geneid:5765855	1.10.3.-	49503|81464
bmu:Bmul_1210	ncbi-geneid:5765002	1.9.3.1|1.10.3.-	81442
bmu:Bmul_1211	ncbi-geneid:5766645	1.10.3.-	81452
bmu:Bmul_1220	ncbi-geneid:5766891	6.1.1.17	52374|48163
bmu:Bmul_1225	ncbi-geneid:5766896	2.3.3.9	51645
bmu:Bmul_1226	ncbi-geneid:5766864	3.8.1.2	56784
bmu:Bmul_1227	ncbi-geneid:5766879	4.2.1.1	53850|46785
bmu:Bmul_1229	ncbi-geneid:5766869	4.1.3.1	51621
bmu:Bmul_1232	ncbi-geneid:5767039	3.4.-.-	53067|53067
bmu:Bmul_1233	ncbi-geneid:5767036	2.3.1.128	55729
bmu:Bmul_1234	ncbi-geneid:5766945	2.7.7.7	52141
bmu:Bmul_1236	ncbi-geneid:5767110	2.7.4.7|2.7.1.49	53613
bmu:Bmul_1238	ncbi-geneid:5767054	5.1.1.1	51419|50621
bmu:Bmul_1239	ncbi-geneid:5767167	2.1.1.63	52540|54211
bmu:Bmul_1242	ncbi-geneid:5767147	1.11.1.9	52833
bmu:Bmul_1243	ncbi-geneid:5767146	2.7.8.-	56024|56024
bmu:Bmul_1244	ncbi-geneid:5767140	2.1.1.72	53335
bmu:Bmul_1245	ncbi-geneid:5767123	3.5.1.18	53187|55031
bmu:Bmul_1247	ncbi-geneid:5766517	2.3.1.117	51161
bmu:Bmul_1248	ncbi-geneid:5766971	2.6.1.17	53383
bmu:Bmul_1252	ncbi-geneid:5766872	6.5.1.2
bmu:Bmul_1253	ncbi-geneid:5766881	3.5.1.88	56420
bmu:Bmul_1254	ncbi-geneid:5766894	5.4.99.12	55120|55174
bmu:Bmul_1255	ncbi-geneid:5767015	2.7.7.59	81301|109604|55021|81593|55021
bmu:Bmul_1256	ncbi-geneid:5766914	3.4.11.18	55920
bmu:Bmul_1259	ncbi-geneid:5766903	2.7.4.22	53633
bmu:Bmul_1261	ncbi-geneid:5766991	2.5.1.31	64005
bmu:Bmul_1263	ncbi-geneid:5766967	1.1.1.267	55347|51735|69055
bmu:Bmul_1264	ncbi-geneid:5766984	3.4.24.-	50156
bmu:Bmul_1267	ncbi-geneid:5766976	2.3.1.-	51161
bmu:Bmul_1268	ncbi-geneid:5766900	4.2.1.-	54637
bmu:Bmul_1269	ncbi-geneid:5766911	2.3.1.129	51161
bmu:Bmul_1270	ncbi-geneid:5766882	2.4.1.182	53756
bmu:Bmul_1271	ncbi-geneid:5767014	3.1.26.4	53098
bmu:Bmul_1274	ncbi-geneid:5766949	2.7.9.2	56059|51621|52009
bmu:Bmul_1285	ncbi-geneid:5767017	1.1.1.37|1.1.1.205	51412|54631
bmu:Bmul_1287	ncbi-geneid:5767043	6.3.5.2	52402|52317|54810
bmu:Bmul_1290	ncbi-geneid:5766956	6.5.1.-	55144
bmu:Bmul_1303	ncbi-geneid:5765258	3.4.17.13	141986|52317
bmu:Bmul_1306	ncbi-geneid:5766227	5.1.99.-	53681
bmu:Bmul_1307	ncbi-geneid:5765897	3.5.1.41	88713
bmu:Bmul_1309	ncbi-geneid:5765259	3.5.3.4	49785|49785
bmu:Bmul_1310	ncbi-geneid:5767707	3.5.3.19	51182
bmu:Bmul_1312	ncbi-geneid:5765309	3.5.2.17	49472
bmu:Bmul_1313	ncbi-geneid:5764920	3.5.99.3	51556|51338
bmu:Bmul_1316	ncbi-geneid:5765909	1.1.1.60	51735|48179
bmu:Bmul_1321	ncbi-geneid:5765071	2.4.1.-|3.4	56601|53955
bmu:Bmul_1325	ncbi-geneid:5765288	4.3.1.19	53686
bmu:Bmul_1326	ncbi-geneid:5765923	3.5.1.16	53187|55031
bmu:Bmul_1327	ncbi-geneid:5766012	3.6.4.-	52540|52540|52540|143517|52540|141259
bmu:Bmul_1328	ncbi-geneid:5765943	2.7.7.60	53448
bmu:Bmul_1329	ncbi-geneid:5766558	4.6.1.12	69765
bmu:Bmul_1331	ncbi-geneid:5766783	1.11.1.15	52833
bmu:Bmul_1332	ncbi-geneid:5765845	2.7.13.3	55874|47384
bmu:Bmul_1337	ncbi-geneid:5765610	2.5.1.32	48576
bmu:Bmul_1345	ncbi-geneid:5765571	1.1.1.169	48179|51735
bmu:Bmul_1347	ncbi-geneid:5765920	2.7.1.31	110738
bmu:Bmul_1349	ncbi-geneid:5765921	3.4.21.92	52096
bmu:Bmul_1351	ncbi-geneid:5766576	3.4.21.53	54211|88697|52540
bmu:Bmul_1354	ncbi-geneid:5765117	5.2.1.8	109998|54534
bmu:Bmul_1355	ncbi-geneid:5766561	3.1.2.-|3.1.1.5	52266
bmu:Bmul_1357	ncbi-geneid:5764892	5.3.1.9	53697
bmu:Bmul_1359	ncbi-geneid:5766550	1.4.99.1	51905
bmu:Bmul_1360	ncbi-geneid:5765083	6.3.5.3	52317|55326|55326|56042|56042|82697|109736
bmu:Bmul_1361	ncbi-geneid:5765894	2.3.1.-	55729
bmu:Bmul_1362	ncbi-geneid:5764904	5.2.1.8	54534|109998
bmu:Bmul_1365	ncbi-geneid:5766801	1.8.4.11|1.8.4.12	51316
bmu:Bmul_1367	ncbi-geneid:5765598	6.2.1.-	56801
bmu:Bmul_1368	ncbi-geneid:5765895	1.1.1.35	52096|51735|48179|48179
bmu:Bmul_1369	ncbi-geneid:5766568	3.5.1	52499
bmu:Bmul_1370	ncbi-geneid:5764885	2.3.1.16|2.3.1.9	53901|53901
bmu:Bmul_1381	ncbi-geneid:5766508	2.7.4.9	52540
bmu:Bmul_1383	ncbi-geneid:5766905	3.1.21.-	51556
bmu:Bmul_1392	ncbi-geneid:5766941	3.5.1.1	53774
bmu:Bmul_1394	ncbi-geneid:5766883	1.1.1.60	51735|48179
bmu:Bmul_1395	ncbi-geneid:5766865	5.3.1.22	51658
bmu:Bmul_1396	ncbi-geneid:5767013	4.1.1.47	52518|52518|52467
bmu:Bmul_1397	ncbi-geneid:5767002	4.2.1.1	53850|46785
bmu:Bmul_1404	ncbi-geneid:5767005	3.6.4.12	52540|48024
bmu:Bmul_1409	ncbi-geneid:5767004	1.11.1.15	52833
bmu:Bmul_1412	ncbi-geneid:5766851	2.1.2.9	53328|50486
bmu:Bmul_1413	ncbi-geneid:5767127	2.7.8.30	53448
bmu:Bmul_1418	ncbi-geneid:5767176	2.6.1.66|2.6.1.2	53383
bmu:Bmul_1419	ncbi-geneid:5767156	1.1.1.3	55347|51735|55021
bmu:Bmul_1420	ncbi-geneid:5767157	4.2.3.1	53686
bmu:Bmul_1423	ncbi-geneid:5767191	2.-.-.-	54690
bmu:Bmul_1430	ncbi-geneid:5766926	4.1.1.44	69118
bmu:Bmul_1434	ncbi-geneid:5766919	1.2.4.1	52518
bmu:Bmul_1435	ncbi-geneid:5766863	1.2.4.1	52518|52922
bmu:Bmul_1436	ncbi-geneid:5766939	2.3.1.12	53474|51230
bmu:Bmul_1437	ncbi-geneid:5766974	2.8.1.8	102114
bmu:Bmul_1446	ncbi-geneid:5765780	2.7.7.7	52540|48019
bmu:Bmul_1449	ncbi-geneid:5766207	2.8.3.16	89796
bmu:Bmul_1450	ncbi-geneid:5766090	3.1.3.5	64167
bmu:Bmul_1451	ncbi-geneid:5766699	2.1.1.77	53335
bmu:Bmul_1456	ncbi-geneid:5765329	2.1.1.-	53335|50249
bmu:Bmul_1460	ncbi-geneid:5766731	2.7.4.6	54919
bmu:Bmul_1461	ncbi-geneid:5766701	2.1.1.-	102114
bmu:Bmul_1464	ncbi-geneid:5766720	6.1.1.21	55681|52954
bmu:Bmul_1470	ncbi-geneid:5764980	3.4.-.-	117892
bmu:Bmul_1471	ncbi-geneid:5766518	3.4.-.-	117892
bmu:Bmul_1473	ncbi-geneid:5766499	6.3.4.4	52540
bmu:Bmul_1479	ncbi-geneid:5766549	3.6.4.12	52540|52540
bmu:Bmul_1481	ncbi-geneid:5766542	3.2.1.17|5.4.99.12	55120|55174
bmu:Bmul_1483	ncbi-geneid:5765865	2.3.1.-	53474
bmu:Bmul_1484	ncbi-geneid:5765961	2.3.1.9	53901|53901
bmu:Bmul_1485	ncbi-geneid:5766798	1.1.1.36	51735
bmu:Bmul_1488	ncbi-geneid:5765712	1.3.1.74|2.-.-.-	102114
bmu:Bmul_1489	ncbi-geneid:5765006	2.7.1.45	53613
bmu:Bmul_1491	ncbi-geneid:5766734	4.4.1.8	53383
bmu:Bmul_1492	ncbi-geneid:5766204	3.1.3.3	56784
bmu:Bmul_1502	ncbi-geneid:5767001	1.1.1.1	50129|51735
bmu:Bmul_1506	ncbi-geneid:5765676	1.13.12.16
bmu:Bmul_1512	ncbi-geneid:5765686	2.1.3.3	161098
bmu:Bmul_1526	ncbi-geneid:5767067	2.7.1.45	53613
bmu:Bmul_1528	ncbi-geneid:5767104	1.1.1.215	51735|52283
bmu:Bmul_1549	ncbi-geneid:5767133	1.13.12.16
bmu:Bmul_1554	ncbi-geneid:5767159	4.1.3.4	51569
bmu:Bmul_1555	ncbi-geneid:5767040	2.8.3.16	89796
bmu:Bmul_1563	ncbi-geneid:5766887	2.5.1.18	47616|52833
bmu:Bmul_1564	ncbi-geneid:5767050	2.1.1.133	53790
bmu:Bmul_1567	ncbi-geneid:5767046	2.1.1.132	53790|53335
bmu:Bmul_1568	ncbi-geneid:5767141	1.14.13.83	55124|55124|56014|56014
bmu:Bmul_1569	ncbi-geneid:5767199	5.4.1.2	63965
bmu:Bmul_1570	ncbi-geneid:5767200	2.1.1.130|2.1.1.151	53790
bmu:Bmul_1571	ncbi-geneid:5766990	2.1.1.131	53790|159672|159664
bmu:Bmul_1573	ncbi-geneid:5766875	1.3.99.3	56645|47203
bmu:Bmul_1581	ncbi-geneid:5766873	6.6.1.1	52540
bmu:Bmul_1585	ncbi-geneid:5768069	2.1.1.107	53790
bmu:Bmul_1587	ncbi-geneid:5767679	2.5.1.17	52540
bmu:Bmul_1588	ncbi-geneid:5765965	6.3.5.9|6.3.1	52540|52317
bmu:Bmul_1589	ncbi-geneid:5765988	3.5.1.32	53187|55031
bmu:Bmul_1603	ncbi-geneid:5767901	3.6.3.34	52540
bmu:Bmul_1627	ncbi-geneid:5766963	2.7.1.15	53613
bmu:Bmul_1630	ncbi-geneid:5767120	3.6.3.17	52540|52540
bmu:Bmul_1633	ncbi-geneid:5766560	3.6.3.25	52540|50331
bmu:Bmul_1637	ncbi-geneid:5766884	3.4.21.88	51306|46785
bmu:Bmul_1645	ncbi-geneid:5767026	2.9.1.-	52821|52540
bmu:Bmul_1664	ncbi-geneid:5764872	1.-.-.-	51395
bmu:Bmul_1670	ncbi-geneid:5767217	1.14.14.5	51679
bmu:Bmul_1672	ncbi-geneid:5764947	4.2.1.17	52096
bmu:Bmul_1676	ncbi-geneid:5766931	2.3.2.6	55729
bmu:Bmul_1677	ncbi-geneid:5766918	2.3.2.8	55729
bmu:Bmul_1678	ncbi-geneid:5766973	1.3.3.1	51395
bmu:Bmul_1683	ncbi-geneid:5766982	5.3.1.6	100950|75445
bmu:Bmul_1684	ncbi-geneid:5767020	3.5.1.28	55846|47090
bmu:Bmul_1685	ncbi-geneid:5767052	2.1.1.-	75217|55315
bmu:Bmul_1686	ncbi-geneid:5767096	3.1.-.-	50249|50249|50249
bmu:Bmul_1688	ncbi-geneid:5767162	1.1.1.169	48179|51735
bmu:Bmul_1691	ncbi-geneid:5766787	1.3.99.16	56003|56003
bmu:Bmul_1692	ncbi-geneid:5766978	1.3.99.16	47741|54292
bmu:Bmul_1696	ncbi-geneid:5767154	1.1.2.3	51395
bmu:Bmul_1700	ncbi-geneid:5766468	1.11.1.10	53474
bmu:Bmul_1711	ncbi-geneid:5767216	3.6.3.17	52540|52540
bmu:Bmul_1714	ncbi-geneid:5766940	2.7.1.4	53613
bmu:Bmul_1720	ncbi-geneid:5764958	6.2.1.3	56801
bmu:Bmul_1745	ncbi-geneid:5766380	1.8.1.4	51905|55424
bmu:Bmul_1746	ncbi-geneid:5766826	2.3.1.61	52777|51230|47005
bmu:Bmul_1747	ncbi-geneid:5766812	1.2.4.2	52518|52518
bmu:Bmul_1753	ncbi-geneid:5766811	5.4.99.12	55120|88697
bmu:Bmul_1758	ncbi-geneid:5766446	5.4.99.12	55120|55174
bmu:Bmul_1774	ncbi-geneid:5765565	6.1.1.20	56037|55681|50249|46955|54991
bmu:Bmul_1775	ncbi-geneid:5765543	6.1.1.20	55681|46589
bmu:Bmul_1779	ncbi-geneid:5765015	6.1.1.3	55681|55186|52954|81271
bmu:Bmul_1780	ncbi-geneid:5765741	2.7.6.5	81301|109604|81271|55021
bmu:Bmul_1783	ncbi-geneid:5765548	2.8.3.5	100950
bmu:Bmul_1784	ncbi-geneid:5764956	2.8.3.5	100950
bmu:Bmul_1786	ncbi-geneid:5765030	3.1.2.-	54637
bmu:Bmul_1788	ncbi-geneid:5765063	1.5.5.1	51905|54373|54862
bmu:Bmul_1789	ncbi-geneid:5765622	4.2.3.5	103263
bmu:Bmul_1790	ncbi-geneid:5767099	2.3.1.51	103473|69593
bmu:Bmul_1797	ncbi-geneid:5766277	3.2.1.17	53955
bmu:Bmul_1872	ncbi-geneid:5767282	3.2.2.9	53167
bmu:Bmul_1873	ncbi-geneid:5767265	3.6.4.12	52540
bmu:Bmul_1874	ncbi-geneid:5767269	6.1.1.9	52374|50677|47323|46589
bmu:Bmul_1875	ncbi-geneid:5767276	2.7.7.9	53448
bmu:Bmul_1883	ncbi-geneid:5766321	1.2.1.27	53720
bmu:Bmul_1886	ncbi-geneid:5766314	4.2.1.44	51658
bmu:Bmul_1887	ncbi-geneid:5766341	1.1.1.18	51735|55347
bmu:Bmul_1890	ncbi-geneid:5766357	3.6.3.17	52540|52540
bmu:Bmul_1892	ncbi-geneid:5767211	2.7.1.92	53613
bmu:Bmul_1893	ncbi-geneid:5766988	3.7.1.-	52518|52467|52518
bmu:Bmul_1894	ncbi-geneid:5766453	4.2.1.44	51658
bmu:Bmul_1897	ncbi-geneid:5766319	1.1.1.100	51735
bmu:Bmul_1902	ncbi-geneid:5766432	3.1.2.-	54637
bmu:Bmul_1906	ncbi-geneid:5767290	6.1.1.7	55681|101353|55186|50447
bmu:Bmul_1910	ncbi-geneid:5766489	6.1.1.18	52374|50715
bmu:Bmul_1913	ncbi-geneid:5767094	1.11.1.5	46626|46626
bmu:Bmul_1914	ncbi-geneid:5766172	3.1.4.3	53649
bmu:Bmul_1921	ncbi-geneid:5765043	2.4.1.12	53448|141371
bmu:Bmul_1925	ncbi-geneid:5767220	3.2.1.4	48208
bmu:Bmul_1945	ncbi-geneid:5768044	3.1.1.3	53474
bmu:Bmul_1950	ncbi-geneid:5766824	3.6.3.-	52540
bmu:Bmul_1951	ncbi-geneid:5766813	1.14.13.8	51905|51905
bmu:Bmul_1960	ncbi-geneid:5766946	1.6.5.5	51735|50129
bmu:Bmul_1961	ncbi-geneid:5766036	1.3.99.16	56003|56003
bmu:Bmul_1962	ncbi-geneid:5765967	1.3.99.16	47741|54292
bmu:Bmul_1969	ncbi-geneid:5764957	6.3.5.6|6.3.5.7	75304
bmu:Bmul_1977	ncbi-geneid:5766450	4.2.1.1	53850|46785
bmu:Bmul_1992	ncbi-geneid:5765971	6.2.1.1	56801
bmu:Bmul_1998	ncbi-geneid:5765145	3.1.3.-
bmu:Bmul_2003	ncbi-geneid:5764883	1.11.1.6	56634|52317
bmu:Bmul_2012	ncbi-geneid:5764987	3.6.1.40|3.6.1.11	109604|53067|53067
bmu:Bmul_2013	ncbi-geneid:5765035	2.7.4.1	56024|143724|56024|140356
bmu:Bmul_2014	ncbi-geneid:5766788	2.7.13.3	55874|47384|55785
bmu:Bmul_2017	ncbi-geneid:5767135	3.6.3.27	52540
bmu:Bmul_2021	ncbi-geneid:5765037	5.4.2.10	53738|53738|53738|55957
bmu:Bmul_2022	ncbi-geneid:5764988	2.5.1.15	51717
bmu:Bmul_2023	ncbi-geneid:5765583	3.6.4.3|3.4.24.-	52540|140990
bmu:Bmul_2024	ncbi-geneid:5765341	2.1.1.-	53335
bmu:Bmul_2028	ncbi-geneid:5766743	6.3.5.5	56059|56059|52440|48108|52440|52335
bmu:Bmul_2030	ncbi-geneid:5765512	6.3.5.5	52317|52021
bmu:Bmul_2032	ncbi-geneid:5766521	3.2.1.-	53955|54106
bmu:Bmul_2033	ncbi-geneid:5766761	3.1.2.6	56281
bmu:Bmul_2035	ncbi-geneid:5767098	3.1.26.4
bmu:Bmul_2036	ncbi-geneid:5767305	2.7.7.7
bmu:Bmul_2044	ncbi-geneid:5766757	2.3.1.39	52151|55048
bmu:Bmul_2063	ncbi-geneid:5765021	3.5.1.87	53187|55031
bmu:Bmul_2073	ncbi-geneid:5767172	5.1.1.1	53822|47413
bmu:Bmul_2087	ncbi-geneid:5767194	3.1.11.5	52540|52540
bmu:Bmul_2088	ncbi-geneid:5767375	3.1.11.5	52540|52980
bmu:Bmul_2089	ncbi-geneid:5767422	3.1.11.5	52540|52540|52980
bmu:Bmul_2095	ncbi-geneid:5766922	3.6.3.30	52540
bmu:Bmul_2110	ncbi-geneid:5766986	1.3.99.16	56003|56003|54665
bmu:Bmul_2111	ncbi-geneid:5766944	1.3.99.16	47741|54292
bmu:Bmul_2119	ncbi-geneid:5768040	3.5.1.96	53187
bmu:Bmul_2120	ncbi-geneid:5767665	3.5.3.23	55909
bmu:Bmul_2121	ncbi-geneid:5767662	1.2.1.71	53720
bmu:Bmul_2122	ncbi-geneid:5768012	2.3.1.109	55729
bmu:Bmul_2123	ncbi-geneid:5765304	2.3.1.109	55729
bmu:Bmul_2124	ncbi-geneid:5765296	2.6.1.11|2.6.1.17	53383
bmu:Bmul_2127	ncbi-geneid:5764952	3.6.3.21	52540
bmu:Bmul_2134	ncbi-geneid:5767091	2.4.1.80	53448
bmu:Bmul_2136	ncbi-geneid:5765585	1.14.14.3	51679
bmu:Bmul_2138	ncbi-geneid:5764973	2.7.1.35	53613
bmu:Bmul_2142	ncbi-geneid:5765052	4.2.1.40	51604|54826
bmu:Bmul_2147	ncbi-geneid:5766302	2.4.1.15	53756
bmu:Bmul_2148	ncbi-geneid:5766381	3.1.3.12	56784
bmu:Bmul_2156	ncbi-geneid:5765297	3.4.11.18	55920
bmu:Bmul_2159	ncbi-geneid:5766844	2.3.1.183	55729
bmu:Bmul_2165	ncbi-geneid:5766300	3.2.1.52	51445
bmu:Bmul_2166	ncbi-geneid:5767252	2.7.8.7	56214
bmu:Bmul_2167	ncbi-geneid:5766374	2.6.99.2	63892
bmu:Bmul_2170	ncbi-geneid:5766019	3.1.26.3	69065|54768
bmu:Bmul_2171	ncbi-geneid:5767279	3.4.21.89	51306
bmu:Bmul_2174	ncbi-geneid:5765551	1.3.1.74|3.4.21.-	50494|50156|50156
bmu:Bmul_2179	ncbi-geneid:5767456	2.3.1.179	53901|53901
bmu:Bmul_2181	ncbi-geneid:5767454	1.1.1.100	51735
bmu:Bmul_2182	ncbi-geneid:5767476	2.3.1.39	52151|55048
bmu:Bmul_2183	ncbi-geneid:5767411	2.3.1.41|2.3.1.180	53901
bmu:Bmul_2184	ncbi-geneid:5767480	2.3.1.15	53659
bmu:Bmul_2189	ncbi-geneid:5767434	3.4.21.-	52096
bmu:Bmul_2191	ncbi-geneid:5767382	3.1.3.18	56784
bmu:Bmul_2192	ncbi-geneid:5765561	3.2.1.17|5.4.99.12	55120|55174
bmu:Bmul_2193	ncbi-geneid:5767374	3.1.26.12	50249
bmu:Bmul_2203	ncbi-geneid:5767371	2.4.2.11	51690|54675
bmu:Bmul_2213	ncbi-geneid:5767347	4.2.1.2	48557
bmu:Bmul_2218	ncbi-geneid:5767459	2.1.1.45	55831
bmu:Bmul_2221	ncbi-geneid:5767461	1.5.1.3	53597
bmu:Bmul_2225	ncbi-geneid:5767501	3.1.-.-
bmu:Bmul_2227	ncbi-geneid:5767330	3.6.1.-	52540|50249
bmu:Bmul_2232	ncbi-geneid:5767410	2.1.1.31	75217
bmu:Bmul_2240	ncbi-geneid:5767383	1.4.99.1	51905|54373
bmu:Bmul_2249	ncbi-geneid:5765064	2.5.1.47	53686
bmu:Bmul_2251	ncbi-geneid:5766840	5.1.3.20	51735
bmu:Bmul_2253	ncbi-geneid:5766830	1.1.1.22	51735|52413|48179
bmu:Bmul_2258	ncbi-geneid:5766407	2.7.4.14	52540
bmu:Bmul_2259	ncbi-geneid:5767467	2.5.1.19	55205
bmu:Bmul_2260	ncbi-geneid:5765970	1.3.1.12	51735|48179
bmu:Bmul_2261	ncbi-geneid:5765034	5.4.99.5|4.2.1.51	53850|55021|48600
bmu:Bmul_2262	ncbi-geneid:5765482	2.6.1.52	53383
bmu:Bmul_2264	ncbi-geneid:5766409	5.99.1.3	56719|101904
bmu:Bmul_2266	ncbi-geneid:5766273	2.1.1.64	53335
bmu:Bmul_2267	ncbi-geneid:5767666	3.1.3.18	56784
bmu:Bmul_2284	ncbi-geneid:5766454	3.1.-.-	52980
bmu:Bmul_2292	ncbi-geneid:5767419	2.7.8.-	56024|56024
bmu:Bmul_2293	ncbi-geneid:5767362	3.6.4.3|3.4.24.-	52540|140990
bmu:Bmul_2304	ncbi-geneid:5767389	1.8.1.8	52833
bmu:Bmul_2308	ncbi-geneid:5767324	1.3.1.74	50494|50156
bmu:Bmul_2309	ncbi-geneid:5767325	3.2.1.17	53955
bmu:Bmul_2315	ncbi-geneid:5767468	1.20.4.1	52833
bmu:Bmul_2336	ncbi-geneid:5766485	2.7.13.3	55874|47384
bmu:Bmul_2345	ncbi-geneid:5766444	3.6.3.4	56784|81653|81665
bmu:Bmul_2364	ncbi-geneid:5767287	1.2.1.2	52833
bmu:Bmul_2365	ncbi-geneid:5766486	1.6.99.5|1.2.1.2	142019|140490|142984
bmu:Bmul_2366	ncbi-geneid:5765059	1.2.1.2	53706|50692|54862|54292
bmu:Bmul_2373	ncbi-geneid:5767320	6.3.5.6|6.3.5.7	75304
bmu:Bmul_2376	ncbi-geneid:5767355	3.5.4.4	51556
bmu:Bmul_2377	ncbi-geneid:5767393	3.5.4.3	51556|51338
bmu:Bmul_2380	ncbi-geneid:5767348	3.4.11.2	55486|63737
bmu:Bmul_2381	ncbi-geneid:5767444	3.1.3.11	56655
bmu:Bmul_2391	ncbi-geneid:5767455	5.4.99.5	48600
bmu:Bmul_2392	ncbi-geneid:5767493	2.7.7.7	53098|82771
bmu:Bmul_2399	ncbi-geneid:5766329	2.7.6.5	109604|81301|81271
bmu:Bmul_2400	ncbi-geneid:5767392	2.7.7.6	63562
bmu:Bmul_2401	ncbi-geneid:5767380	2.7.4.8	52540
bmu:Bmul_2403	ncbi-geneid:5767486	2.7.7.56	54211|55666
bmu:Bmul_2404	ncbi-geneid:5767472	3.6.1.15	52972
bmu:Bmul_2405	ncbi-geneid:5767385	1.3.99.22	102114
bmu:Bmul_2410	ncbi-geneid:5767421	2.4.-.-	53756
bmu:Bmul_2419	ncbi-geneid:5765360	6.1.1.11	55681|46589
bmu:Bmul_2424	ncbi-geneid:5766309	1.8.1.9	51905
bmu:Bmul_2431	ncbi-geneid:5767242	1.1.1.49	55347|51735
bmu:Bmul_2433	ncbi-geneid:5766382	2.7.1.2	53067|53697|46689
bmu:Bmul_2436	ncbi-geneid:5767228	5.4.3.8	53383
bmu:Bmul_2437	ncbi-geneid:5767322	3.5.4.26|1.1.1.193	53597|53927
bmu:Bmul_2438	ncbi-geneid:5767035	2.5.1.9	63380|63380
bmu:Bmul_2440	ncbi-geneid:5767431	4.1.99.12|3.5.4.25	55821|142695
bmu:Bmul_2441	ncbi-geneid:5767298	2.5.1.9|2.5.1.78	52121
bmu:Bmul_2445	ncbi-geneid:5767356	4.1.1.-	50475|143968
bmu:Bmul_2455	ncbi-geneid:5766254	5.3.3.10	56529
bmu:Bmul_2460	ncbi-geneid:5767652	1.14.13.20	51905
bmu:Bmul_2462	ncbi-geneid:5766356	2.3.1.9	53901
bmu:Bmul_2473	ncbi-geneid:5765941	2.1.1.33	53335
bmu:Bmul_2477	ncbi-geneid:5766276	1.3.99.22	102114
bmu:Bmul_2479	ncbi-geneid:5765484	2.1.1.77	53335
bmu:Bmul_2481	ncbi-geneid:5767678	2.6.1.18	53383
bmu:Bmul_2488	ncbi-geneid:5767684	3.5.1.5	54111
bmu:Bmul_2489	ncbi-geneid:5766286	3.5.1.5	51278
bmu:Bmul_2490	ncbi-geneid:5766353	3.5.1.5	51556|51338|51338
bmu:Bmul_2494	ncbi-geneid:5767259	2.-.-.-	53756
bmu:Bmul_2496	ncbi-geneid:5767193	2.4.-.-	53756
bmu:Bmul_2497	ncbi-geneid:5767283	5.4.2.8|5.4.2.2	53738|53738|53738|55957
bmu:Bmul_2501	ncbi-geneid:5767512	5.1.3.2	51735
bmu:Bmul_2506	ncbi-geneid:5767122	5.1.3.2	51735
bmu:Bmul_2518	ncbi-geneid:5767164	3.6.1.41	56300
bmu:Bmul_2519	ncbi-geneid:5766756	2.3.1.51	69593
bmu:Bmul_2520	ncbi-geneid:5766472	3.5.2.3	51556|51338
bmu:Bmul_2521	ncbi-geneid:5767292	2.1.3.2	53671
bmu:Bmul_2522	ncbi-geneid:5767106	2.4.2.9	53271
bmu:Bmul_2523	ncbi-geneid:5767121	3.1.-.-	53098
bmu:Bmul_2527	ncbi-geneid:5766310	2.7.1.49|2.7.4.7	53613
bmu:Bmul_2537	ncbi-geneid:5767181	1.4.99.1	51905|54373
bmu:Bmul_2539	ncbi-geneid:5767095	4.3.1.12	51735
bmu:Bmul_2551	ncbi-geneid:5766490	1.17.1.4	56003|54665
bmu:Bmul_2552	ncbi-geneid:5766297	1.17.1.4	56176|55447|47741|54292
bmu:Bmul_2558	ncbi-geneid:5767388	1.1.1.28	51735|52283
bmu:Bmul_2559	ncbi-geneid:5767351	1.14.99.40	55469
bmu:Bmul_2562	ncbi-geneid:5766448	3.7.1.2	56529|63433
bmu:Bmul_2563	ncbi-geneid:5767308	1.13.11.5	51182
bmu:Bmul_2566	ncbi-geneid:5767301	1.14.13.-	51905
bmu:Bmul_2570	ncbi-geneid:5767231	1.3.99.7	56645|47203
bmu:Bmul_2571	ncbi-geneid:5766330	1.11.1.7	52833
bmu:Bmul_2581	ncbi-geneid:5766459	2.1.2.1	53383
bmu:Bmul_2582	ncbi-geneid:5766262	1.-.-.-	51735
bmu:Bmul_2583	ncbi-geneid:5765051	3.1.2.-	54637
bmu:Bmul_2596	ncbi-geneid:5766230	4.2.1.46	51735
bmu:Bmul_2597	ncbi-geneid:5766962	2.7.7.24	53448
bmu:Bmul_2598	ncbi-geneid:5765833	5.1.3.13	51182
bmu:Bmul_2599	ncbi-geneid:5767152	1.1.1.133	51735
bmu:Bmul_2601	ncbi-geneid:5765028	2.3.1.29	53383
bmu:Bmul_2622	ncbi-geneid:5767657	2.5.1.75	52540
bmu:Bmul_2624	ncbi-geneid:5767658	6.3.3.1	56042|55326
bmu:Bmul_2627	ncbi-geneid:5766350	2.7.7.19	81891|81301
bmu:Bmul_2628	ncbi-geneid:5767898	2.7.6.3	55083
bmu:Bmul_2629	ncbi-geneid:5766289	2.7.1.113	52540
bmu:Bmul_2630	ncbi-geneid:5766328	2.1.2.11	51621
bmu:Bmul_2631	ncbi-geneid:5766339	2.6.1.85|4.1.3.38	56322|56752
bmu:Bmul_2633	ncbi-geneid:5766248	1.3.1.74	53067|53067|100920|100934
bmu:Bmul_2638	ncbi-geneid:5768050	4.99.1.1	53800
bmu:Bmul_2640	ncbi-geneid:5766335	2.7.1.23	111331
bmu:Bmul_2642	ncbi-geneid:5768058	2.7.7.42	81301|81301|81593|81593
bmu:Bmul_2644	ncbi-geneid:5766278	3.5.5.1	56317
bmu:Bmul_2646	ncbi-geneid:5768045	2.5.1.54	51569
bmu:Bmul_2649	ncbi-geneid:5766473	1.14.12.17	46458|52343|63380
bmu:Bmul_2650	ncbi-geneid:5768041	2.5.1.17	89028
bmu:Bmul_2651	ncbi-geneid:5765974	1.1.2.4	55103|56176
bmu:Bmul_2652	ncbi-geneid:5766429	1.1.3.15	55103|56176
bmu:Bmul_2656	ncbi-geneid:5766247	1.5.1.2	51735|48179
bmu:Bmul_2660	ncbi-geneid:5767871	1.11.1.6|1.11.1.7	48113|48113
bmu:Bmul_2662	ncbi-geneid:5766320	3.6.4.12	52540|52540|50249
bmu:Bmul_2663	ncbi-geneid:5767659	5.-.-.-	111337
bmu:Bmul_2664	ncbi-geneid:5766255	2.4.2.29	51713
bmu:Bmul_2677	ncbi-geneid:5767490	2.1.1.-	53335
bmu:Bmul_2680	ncbi-geneid:5767132	3.5.5.1	56317
bmu:Bmul_2682	ncbi-geneid:5766228	1.6.1.2	52467
bmu:Bmul_2684	ncbi-geneid:5767507	1.6.1.2	52283|51735
bmu:Bmul_2686	ncbi-geneid:5765994	2.1.1.61|2.8.1.-	52402
bmu:Bmul_2687	ncbi-geneid:5767213	1.4.1.13	51395
bmu:Bmul_2688	ncbi-geneid:5767158	2.5.1.18	47616|52833
bmu:Bmul_2689	ncbi-geneid:5767080	3.4.11.9	55920|53092
bmu:Bmul_2690	ncbi-geneid:5766999	1.14.13.-	51905
bmu:Bmul_2691	ncbi-geneid:5766897	1.-.-.-	51395
bmu:Bmul_2693	ncbi-geneid:5764950	2.1.2.3|3.5.4.10	53927|52335
bmu:Bmul_2694	ncbi-geneid:5767097	3.1.22.4	53098
bmu:Bmul_2698	ncbi-geneid:5767230	5.4.2.1
bmu:Bmul_2699	ncbi-geneid:5767319	3.1.-.-	69500
bmu:Bmul_2700	ncbi-geneid:5767488	6.1.1.1	52374|55174
bmu:Bmul_2701	ncbi-geneid:5767333	2.7.1.-	53067
bmu:Bmul_2708	ncbi-geneid:5766570	3.5.2.3	51556
bmu:Bmul_2711	ncbi-geneid:5766031	3.6.3.-	52540
bmu:Bmul_2715	ncbi-geneid:5766285	1.4.1.3	51735|53223
bmu:Bmul_2717	ncbi-geneid:5766842	4.3.2.2	48557
bmu:Bmul_2720	ncbi-geneid:5765998	2.7.1.12	52540
bmu:Bmul_2722	ncbi-geneid:5765928	4.1.2.14|4.1.3.16	51569
bmu:Bmul_2723	ncbi-geneid:5767700	4.2.1.12	143975|52016
bmu:Bmul_2729	ncbi-geneid:5764982	1.2.1.41	53720
bmu:Bmul_2730	ncbi-geneid:5765901	2.7.7.7	52540|48019
bmu:Bmul_2732	ncbi-geneid:5765905	6.1.1.4	52374|50677|47323
bmu:Bmul_2735	ncbi-geneid:5765892	1.3.1.26	51735|55347
bmu:Bmul_2738	ncbi-geneid:5767704	3.5.3.19	51182
bmu:Bmul_2739	ncbi-geneid:5765299	3.5.3.4	49785|49785
bmu:Bmul_2745	ncbi-geneid:5767549	4.2.1.17	52096
bmu:Bmul_2747	ncbi-geneid:5767577	1.2.1.12	55347|51735
bmu:Bmul_2748	ncbi-geneid:5767579	2.2.1.1	52518|52518|52922
bmu:Bmul_2749	ncbi-geneid:5767554	2.5.1.16	53335
bmu:Bmul_2751	ncbi-geneid:5767573	2.1.1.-	75217|88697
bmu:Bmul_2753	ncbi-geneid:5767564	3.1.27.3	53933
bmu:Bmul_2754	ncbi-geneid:5767561	1.1.1.40|2.3.1.8	53659|51735|53223
bmu:Bmul_2755	ncbi-geneid:5767583	2.7.4.16	55326|56042
bmu:Bmul_2756	ncbi-geneid:5767722	3.1.3.27	101307
bmu:Bmul_2759	ncbi-geneid:5767568	4.1.1.23	51366
bmu:Bmul_2763	ncbi-geneid:5767560	3.6.3.17	52540|52540
bmu:Bmul_2764	ncbi-geneid:5765904	3.6.3.17	53822
bmu:Bmul_2766	ncbi-geneid:5767240	4.1.2.21	51569
bmu:Bmul_2771	ncbi-geneid:5767559	2.4.1.-	53955
bmu:Bmul_2772	ncbi-geneid:5767553	1.1.1.25	51735|53223
bmu:Bmul_2773	ncbi-geneid:5767572	3.1.13.1	50249
bmu:Bmul_2775	ncbi-geneid:5767234	6.3.2.-	53623|53244|51984
bmu:Bmul_2778	ncbi-geneid:5767532	4.2.1.10	52304
bmu:Bmul_2780	ncbi-geneid:5765836	6.4.1.2|6.3.4.14	56059|52440|51246
bmu:Bmul_2781	ncbi-geneid:5765885	2.1.1.-	53335
bmu:Bmul_2783	ncbi-geneid:5765292	1.11.1.15	52833
bmu:Bmul_2784	ncbi-geneid:5766846	2.7.1.20	53613
bmu:Bmul_2788	ncbi-geneid:5765891	1.17.4.1	47240
bmu:Bmul_2789	ncbi-geneid:5767229	1.17.4.1	51998|48168
bmu:Bmul_2794	ncbi-geneid:5767820	2.4.2.8	53271
bmu:Bmul_2796	ncbi-geneid:5768016	6.1.1.15	55681|55826|52954
bmu:Bmul_2797	ncbi-geneid:5767805	3.6.1.-	55811
bmu:Bmul_2799	ncbi-geneid:5767066	2.7.2.11	53633|88697
bmu:Bmul_2803	ncbi-geneid:5767900	2.5.1.90	48576
bmu:Bmul_2821	ncbi-geneid:5767802	2.7.1.24	52540
bmu:Bmul_2824	ncbi-geneid:5767530	3.6.1.-	55811
bmu:Bmul_2826	ncbi-geneid:5767809	2.3.1.1|2.3.1.35	56266
bmu:Bmul_2829	ncbi-geneid:5768019	3.5.1.-	54211|54211
bmu:Bmul_2834	ncbi-geneid:5767762	6.3.2.4	56059|52440
bmu:Bmul_2835	ncbi-geneid:5767833	6.3.2.8	53623|53244|51984
bmu:Bmul_2836	ncbi-geneid:5767756	2.4.1.227	53756
bmu:Bmul_2838	ncbi-geneid:5767942	6.3.2.9	53623|53244|51984
bmu:Bmul_2840	ncbi-geneid:5767859	6.3.2.10	53623|53244|63418
bmu:Bmul_2841	ncbi-geneid:5767893	6.3.2.13	53623|53244|63418
bmu:Bmul_2842	ncbi-geneid:5767878	2.4.1.129	56601|56519
bmu:Bmul_2844	ncbi-geneid:5767987	2.1.1.-	53335|81799
bmu:Bmul_2846	ncbi-geneid:5767907	1.14.13.-	47240
bmu:Bmul_2848	ncbi-geneid:5767779	6.2.1.3	56801
bmu:Bmul_2850	ncbi-geneid:5764893	4.2.1.17	52096
bmu:Bmul_2852	ncbi-geneid:5767869	2.3.1.16|2.3.1.9	53901|53901
bmu:Bmul_2853	ncbi-geneid:5767909	4.2.1.17	52096
bmu:Bmul_2855	ncbi-geneid:5768033	6.2.1.30	56801
bmu:Bmul_2856	ncbi-geneid:5767896	3.2.1.-	50685
bmu:Bmul_2858	ncbi-geneid:5767916	5.1.3.1	51366
bmu:Bmul_2859	ncbi-geneid:5768011	3.1.3.18	56784
bmu:Bmul_2860	ncbi-geneid:5767752	4.1.3.27	56322
bmu:Bmul_2861	ncbi-geneid:5767744	4.1.3.27	52317
bmu:Bmul_2862	ncbi-geneid:5767903	2.4.2.18	52418|47648
bmu:Bmul_2863	ncbi-geneid:5767958	4.1.1.48	51366
bmu:Bmul_2865	ncbi-geneid:5767621	3.2.2.-	52141
bmu:Bmul_2866	ncbi-geneid:5767750	1.7.-.-	52218
bmu:Bmul_2868	ncbi-geneid:5767922	5.3.4.1	52833|54423
bmu:Bmul_2881	ncbi-geneid:5767792	3.6.3.25	52540|52540
bmu:Bmul_2882	ncbi-geneid:5767955	3.8.1.2	56784
bmu:Bmul_2883	ncbi-geneid:5767977	3.3.2.1	52499
bmu:Bmul_2884	ncbi-geneid:5767754	3.4.11.9	55920|53092|53092
bmu:Bmul_2887	ncbi-geneid:5767848	1.2.1.70	69742|51735|69075
bmu:Bmul_2889	ncbi-geneid:5767591	2.1.1.-	53335
bmu:Bmul_2891	ncbi-geneid:5767883	4.1.1.-	52507
bmu:Bmul_2903	ncbi-geneid:5767967	3.4.11.2	55486|63737
bmu:Bmul_2937	ncbi-geneid:5765080	2.5.1.18	52833|47616
bmu:Bmul_2941	ncbi-geneid:5765342	4.2.1.52	51569
bmu:Bmul_2945	ncbi-geneid:5766192	2.5.1.18	52833|47616
bmu:Bmul_2947	ncbi-geneid:5766050	1.17.1.4	56003|54665
bmu:Bmul_2948	ncbi-geneid:5766201	1.17.1.4	56176|55447
bmu:Bmul_2951	ncbi-geneid:5766137	3.1.4.3	53649
bmu:Bmul_2954	ncbi-geneid:5766174	1.1.1.79|1.1.1.81	51735
bmu:Bmul_2955	ncbi-geneid:5766157	4.1.3.4	51569
bmu:Bmul_2960	ncbi-geneid:5766147	3.8.1.3	53474
bmu:Bmul_2961	ncbi-geneid:5766123	1.13.12.16
bmu:Bmul_2969	ncbi-geneid:5765976	2.7.1.4	53613
bmu:Bmul_2974	ncbi-geneid:5765418	4.1.2.25	55620
bmu:Bmul_2976	ncbi-geneid:5765401	2.7.7.23|2.3.1.157	53448|51161
bmu:Bmul_2977	ncbi-geneid:5765384	2.6.1.16	53697|56235
bmu:Bmul_2984	ncbi-geneid:5764859	1.2.1.-	53720
bmu:Bmul_2988	ncbi-geneid:5764912	6.3.1.11|6.3.1.2	55931|54368
bmu:Bmul_2989	ncbi-geneid:5767720	2.6.1.-	53383
bmu:Bmul_2993	ncbi-geneid:5765474	2.1.3.3	161098
bmu:Bmul_2996	ncbi-geneid:5765982	1.4.3.-	51905
bmu:Bmul_3000	ncbi-geneid:5765979	1.8.1.7	51905|55424
bmu:Bmul_3024	ncbi-geneid:5766111	3.4.11.9	55920|53092
bmu:Bmul_3026	ncbi-geneid:5764989	2.7.7.72|3.1.3.-|3.1.4	81891|81301
bmu:Bmul_3027	ncbi-geneid:5765018	2.5.1.18	52833|47616
bmu:Bmul_3028	ncbi-geneid:5765130	1.6.5.3|1.6.99.3	51735
bmu:Bmul_3029	ncbi-geneid:5765038	3.2.1.-	48435|53955
bmu:Bmul_3039	ncbi-geneid:5765386	3.6.3.24	161098
bmu:Bmul_3044	ncbi-geneid:5765439	3.4.21.53	52540
bmu:Bmul_3050	ncbi-geneid:5765769	1.18.1.2	52343|63380
bmu:Bmul_3064	ncbi-geneid:5767876	3.6.3.15|3.6.3.14	52540
bmu:Bmul_3067	ncbi-geneid:5766126	1.1.99.-	51905|54373
bmu:Bmul_3068	ncbi-geneid:5766170	1.2.1.68	53720
bmu:Bmul_3076	ncbi-geneid:5767814	1.14.11.18	51197
bmu:Bmul_3078	ncbi-geneid:5765375	2.5.1.6	55973|55973|55973
bmu:Bmul_3080	ncbi-geneid:5767873	5.1.1.7	54506
bmu:Bmul_3083	ncbi-geneid:5767862	2.1.1.-	53335|88697
bmu:Bmul_3086	ncbi-geneid:5767868	3.4.25.2	56235
bmu:Bmul_3090	ncbi-geneid:5767780	2.7.13.3	55874|47384
bmu:Bmul_3092	ncbi-geneid:5767590	2.7.2	53633
bmu:Bmul_3096	ncbi-geneid:5767906	2.3.1.31	53474
bmu:Bmul_3101	ncbi-geneid:5767970	1.-.-.-	50129|51735
bmu:Bmul_3102	ncbi-geneid:5767929	4.2.99.18|3.1.11.2	56219
bmu:Bmul_3104	ncbi-geneid:5767823	6.3.5.6|6.3.5.7	55931|89095
bmu:Bmul_3105	ncbi-geneid:5765524	6.3.5.6|6.3.5.7	75304
bmu:Bmul_3106	ncbi-geneid:5767808	6.3.5.6|6.3.5.7	141000
bmu:Bmul_3110	ncbi-geneid:5764860	2.4.1.129	56601|56519
bmu:Bmul_3113	ncbi-geneid:5767855	4.1.2.20	51621
bmu:Bmul_3114	ncbi-geneid:5767979	4.2.3.12	55620
bmu:Bmul_3120	ncbi-geneid:5764852	2.1.1.-	53335|48013
bmu:Bmul_3123	ncbi-geneid:5765226	2.1.2.9	53328|50486
bmu:Bmul_3124	ncbi-geneid:5764863	3.5.1.88	56420
bmu:Bmul_3127	ncbi-geneid:5765835	5.99.1.2	56712
bmu:Bmul_3129	ncbi-geneid:5765369	1.1.1.95	51735|52283
bmu:Bmul_3136	ncbi-geneid:5764919	3.6.3.30	52540|50331
bmu:Bmul_3138	ncbi-geneid:5765186	2.6.1.37	53383
bmu:Bmul_3143	ncbi-geneid:5764916	6.3.2.2	55931
bmu:Bmul_3144	ncbi-geneid:5764854	3.2.2.21	48150|55945
bmu:Bmul_3145	ncbi-geneid:5765153	2.1.1.63	57884|46767|53155|46689
bmu:Bmul_3149	ncbi-geneid:5766117	2.3.1.57	55729
bmu:Bmul_3156	ncbi-geneid:5767845	3.1.26.5	54211
bmu:Bmul_3163	ncbi-geneid:5769127	1.20.4.1	52833
bmu:Bmul_3173	ncbi-geneid:5769437	2.5.1.32	48576
bmu:Bmul_3175	ncbi-geneid:5769427	5.4.99.17	48239|48239
bmu:Bmul_3187	ncbi-geneid:5769354	2.7.13.3	55874
bmu:Bmul_3189	ncbi-geneid:5768804	2.3.3.9	51645
bmu:Bmul_3192	ncbi-geneid:5768749	3.1.1.61	52738
bmu:Bmul_3193	ncbi-geneid:5768750	2.1.1.80|3.1.1.61	52738|53335|55874|52172|55785|47384|47757|55785|55785
bmu:Bmul_3197	ncbi-geneid:5768083	3.2.1.23	51445|52317|51011
bmu:Bmul_3198	ncbi-geneid:5768084	3.6.3.19	52540|50331
bmu:Bmul_3199	ncbi-geneid:5769118	5.1.1.1	53822|47413
bmu:Bmul_3202	ncbi-geneid:5769086	4.2.1.9|4.2.1.25	143975|52016
bmu:Bmul_3204	ncbi-geneid:5768857	4.2.1.43	51569
bmu:Bmul_3205	ncbi-geneid:5769210	1.1.1.48|1.1.1.46	51735
bmu:Bmul_3206	ncbi-geneid:5769211	3.6.3.17	53822
bmu:Bmul_3207	ncbi-geneid:5768828	3.6.3.17	52540|52540
bmu:Bmul_3209	ncbi-geneid:5769141	3.1.1.15	63829
bmu:Bmul_3210	ncbi-geneid:5769227	4.2.1.17	52096
bmu:Bmul_3212	ncbi-geneid:5768768	6.2.1.34	56801
bmu:Bmul_3213	ncbi-geneid:5769269	1.14.13.82	52343|54292|63380
bmu:Bmul_3214	ncbi-geneid:5769270	1.14.13.82	55961|50022
bmu:Bmul_3219	ncbi-geneid:5769762	3.1.1.73	53474
bmu:Bmul_3220	ncbi-geneid:5769763	5.4.3.8	53383
bmu:Bmul_3224	ncbi-geneid:5770119	3.5.99.4	51556|51338
bmu:Bmul_3225	ncbi-geneid:5770120	3.5.99.4	51556|51338
bmu:Bmul_3232	ncbi-geneid:5768703	2.5.1.54	51569
bmu:Bmul_3235	ncbi-geneid:5768532	5.5.1.1	51604|54826
bmu:Bmul_3236	ncbi-geneid:5768533	5.3.3.4	54909
bmu:Bmul_3237	ncbi-geneid:5769983	1.13.11.1	49482
bmu:Bmul_3238	ncbi-geneid:5769984	1.14.12.10	55961|50022
bmu:Bmul_3239	ncbi-geneid:5769771	1.14.12.13	54427
bmu:Bmul_3241	ncbi-geneid:5768491	1.3.1.25	51735
bmu:Bmul_3249	ncbi-geneid:5768843	1.14.99.-	143410
bmu:Bmul_3257	ncbi-geneid:5769387	1.1.1.219	51735
bmu:Bmul_3258	ncbi-geneid:5768926	3.6.1.7	54975
bmu:Bmul_3261	ncbi-geneid:5770239	3.1.3.1	103473
bmu:Bmul_3272	ncbi-geneid:5768470	2.3.1.-	55729
bmu:Bmul_3283	ncbi-geneid:5770000	5.3.3.10	56529
bmu:Bmul_3287	ncbi-geneid:5770162	4.1.3.30	51621
bmu:Bmul_3288	ncbi-geneid:5768970	2.3.3.5	48256
bmu:Bmul_3289	ncbi-geneid:5768971	4.2.1.3	53732|52016
bmu:Bmul_3291	ncbi-geneid:5768622	5.1.99.4	89796
bmu:Bmul_3294	ncbi-geneid:5768431	5.3.1.8	48208
bmu:Bmul_3299	ncbi-geneid:5768713	3.6.3.4	56784|81653|55008|55008|55008|55008|55008|55008|81665
bmu:Bmul_3310	ncbi-geneid:5769160	4.1.2.5	53383
bmu:Bmul_3314	ncbi-geneid:5768270	2.5.1.18	47616|52833
bmu:Bmul_3325	ncbi-geneid:5770223	2.5.1.18	47616|52833
bmu:Bmul_3330	ncbi-geneid:5769092	3.5.3.-	51182
bmu:Bmul_3332	ncbi-geneid:5768409	2.4.1.-|3.4	56601|53955
bmu:Bmul_3334	ncbi-geneid:5768663	3.6.3.34	52540
bmu:Bmul_3350	ncbi-geneid:5770230	1.-.-.-	51395
bmu:Bmul_3351	ncbi-geneid:5770203	1.1.1.274	51430
bmu:Bmul_3354	ncbi-geneid:5768631	1.1.1.49	55347|51735
bmu:Bmul_3358	ncbi-geneid:5768754	3.5.1.32	53187|55031
bmu:Bmul_3361	ncbi-geneid:5768117	2.3.1.16	53901|53901
bmu:Bmul_3363	ncbi-geneid:5770012	1.2.1.16	53720
bmu:Bmul_3364	ncbi-geneid:5769957	2.6.1.19|2.6.1.22	53383
bmu:Bmul_3367	ncbi-geneid:5770006	2.7.9.3	56042|55326
bmu:Bmul_3389	ncbi-geneid:5770110	2.7.13.3	55874|103190|47384
bmu:Bmul_3399	ncbi-geneid:5768672	1.2.1.4	53720
bmu:Bmul_3403	ncbi-geneid:5769528	4.2.1.1	53850|46785
bmu:Bmul_3408	ncbi-geneid:5769281	4.2.1.41	51569
bmu:Bmul_3411	ncbi-geneid:5768807	5.1.3.-	102546
bmu:Bmul_3418	ncbi-geneid:5769904	1.13.11.27	51658|54593
bmu:Bmul_3419	ncbi-geneid:5769971	4.2.1.10	52304
bmu:Bmul_3420	ncbi-geneid:5769830	1.1.1.25	51735|53223
bmu:Bmul_3422	ncbi-geneid:5769338	2.6.1.37	53383
bmu:Bmul_3434	ncbi-geneid:5768244	2.1.1.14	51726|51726
bmu:Bmul_3436	ncbi-geneid:5769546	3.5.3.11	52768
bmu:Bmul_3443	ncbi-geneid:5769332	6.3.1.5	52402
bmu:Bmul_3449	ncbi-geneid:5770066	1.4.3.-	51905
bmu:Bmul_3451	ncbi-geneid:5770015	1.2.1.3	53720
bmu:Bmul_3455	ncbi-geneid:5770056	2.4.1.-|3.4	56601|53955
bmu:Bmul_3466	ncbi-geneid:5770077	1.3.99.10	56645|47203
bmu:Bmul_3467	ncbi-geneid:5770046	6.4.1.3|6.4.1.4	52096|52096
bmu:Bmul_3468	ncbi-geneid:5769997	4.2.1.18	52096
bmu:Bmul_3469	ncbi-geneid:5770042	6.4.1.4	56059|52440|51246|51230
bmu:Bmul_3481	ncbi-geneid:5769881	1.5.1.29	52218
bmu:Bmul_3485	ncbi-geneid:5769854	3.6.3.32	52540|54631
bmu:Bmul_3492	ncbi-geneid:5769858	1.14.11.16	51197
bmu:Bmul_3496	ncbi-geneid:5769512	5.3.1.22	51658
bmu:Bmul_3500	ncbi-geneid:5768243	1.1.1.31	48179|51735
bmu:Bmul_3503	ncbi-geneid:5769893	4.3.1.17	143548
bmu:Bmul_3504	ncbi-geneid:5769325	1.5.3.1	51905
bmu:Bmul_3506	ncbi-geneid:5769558	1.5.3.1	103025|51905|101790
bmu:Bmul_3507	ncbi-geneid:5769969	1.5.3.1	103025
bmu:Bmul_3508	ncbi-geneid:5769296	4.1.2.25	55620
bmu:Bmul_3527	ncbi-geneid:5769314	1.2.1	55347|51735
bmu:Bmul_3536	ncbi-geneid:5769978	1.1.99.1	51905|54373
bmu:Bmul_3537	ncbi-geneid:5769934	1.2.1.8	53720
bmu:Bmul_3539	ncbi-geneid:5768862	1.2.1.46	51735|50129
bmu:Bmul_3546	ncbi-geneid:5770078	2.1.2.1	53383
bmu:Bmul_3547	ncbi-geneid:5770113	3.4.13.19	51556
bmu:Bmul_3560	ncbi-geneid:5768271	3.6.3.17	52540|52540
bmu:Bmul_3565	ncbi-geneid:5768078	3.5.1.10	53328|55021
bmu:Bmul_3570	ncbi-geneid:5770205	3.1.6.6	53649
bmu:Bmul_3575	ncbi-geneid:5770235	1.14.11.-	51197
bmu:Bmul_3580	ncbi-geneid:5769167	1.4.99.3	50969
bmu:Bmul_3583	ncbi-geneid:5770210	1.4.99.3	57561
bmu:Bmul_3586	ncbi-geneid:5768816	1.2.1.39	53720
bmu:Bmul_3590	ncbi-geneid:5769129	1.1.1.157	51735|48179
bmu:Bmul_3591	ncbi-geneid:5768651	3.1.2.-	54637
bmu:Bmul_3596	ncbi-geneid:5768528	5.3.3.10	56529
bmu:Bmul_3598	ncbi-geneid:5769148	1.1.1.100	51735
bmu:Bmul_3599	ncbi-geneid:5769143	3.6.3.17	52540|52540
bmu:Bmul_3604	ncbi-geneid:5770229	1.4.99.1	51905|54373
bmu:Bmul_3605	ncbi-geneid:5770227	3.5.99.3	51556|51338
bmu:Bmul_3608	ncbi-geneid:5770207	4.1.1.-	52507
bmu:Bmul_3614	ncbi-geneid:5768613	1.3.99.16	47741|54292
bmu:Bmul_3615	ncbi-geneid:5768568	1.3.99.16	56003|56003
bmu:Bmul_3656	ncbi-geneid:5768216	1.3.99.-	56645|47203
bmu:Bmul_3657	ncbi-geneid:5769506	6.2.1.1	56801
bmu:Bmul_3658	ncbi-geneid:5769102	1.2.1.27	53720
bmu:Bmul_3659	ncbi-geneid:5769246	1.1.1.31	51735|48179
bmu:Bmul_3660	ncbi-geneid:5769232	4.2.1.17	52096
bmu:Bmul_3661	ncbi-geneid:5769242	4.2.1.17	52096
bmu:Bmul_3667	ncbi-geneid:5769409	3.1.27.6	55895
bmu:Bmul_3676	ncbi-geneid:5768893	3.5.1.2	56601
bmu:Bmul_3678	ncbi-geneid:5768496	2.7.13.3	55874|47384
bmu:Bmul_3682	ncbi-geneid:5768273	2.7.13.3	55874|55785|47384
bmu:Bmul_3689	ncbi-geneid:5769488	3.5.2.6	56601
bmu:Bmul_3701	ncbi-geneid:5769349	4.1.1.18|4.1.1.19	53383|55904
bmu:Bmul_3704	ncbi-geneid:5769480	1.1.1.-	89733
bmu:Bmul_3721	ncbi-geneid:5769433	6.3.1.2	55931
bmu:Bmul_3725	ncbi-geneid:5769414	4.1.1.20	51419|50621
bmu:Bmul_3729	ncbi-geneid:5769288	3.1.3.18	56784
bmu:Bmul_3734	ncbi-geneid:5768511	3.2.1.28	48208
bmu:Bmul_3747	ncbi-geneid:5768374	3.6.3.15|3.6.3.14	52540
bmu:Bmul_3751	ncbi-geneid:5768184	6.3.5.4	52402|56235
bmu:Bmul_3757	ncbi-geneid:5769192	1.3.99.16	56003|56003
bmu:Bmul_3758	ncbi-geneid:5769187	1.3.99.16	47741|54292
bmu:Bmul_3766	ncbi-geneid:5768989	2.4.1.12	51445|53448
bmu:Bmul_3767	ncbi-geneid:5769587	1.1.1.22	51735|52413|48179
bmu:Bmul_3768	ncbi-geneid:5768217	5.1.3.2	51735
bmu:Bmul_3769	ncbi-geneid:5768710	4.2.1.46	51735
bmu:Bmul_3781	ncbi-geneid:5769579	1.1.1.169	48179|51735
bmu:Bmul_3784	ncbi-geneid:5769648	3.6.3.17	52540|52540
bmu:Bmul_3786	ncbi-geneid:5769723	1.1.1.14	50129|51735
bmu:Bmul_3787	ncbi-geneid:5769747	2.7.1.17	53067|53067
bmu:Bmul_3793	ncbi-geneid:5768449	1.14.11.-	51197
bmu:Bmul_3798	ncbi-geneid:5768611	2.1.3.2	53671
bmu:Bmul_3804	ncbi-geneid:5769602	1.1.1.100	51735
bmu:Bmul_3886	ncbi-geneid:5769323	3.2.1.17	53955
bmu:Bmul_3925	ncbi-geneid:5768284	1.6.99.3	51905
bmu:Bmul_3928	ncbi-geneid:5768779	1.1.1.100	51735
bmu:Bmul_3936	ncbi-geneid:5769838	3.3.2.1	52499
bmu:Bmul_3944	ncbi-geneid:5769226	3.5.4.25	142695
bmu:Bmul_3949	ncbi-geneid:5768847	1.8.1.4	51905|55424
bmu:Bmul_3954	ncbi-geneid:5769353	2.5.1.18	47616|52833
bmu:Bmul_3955	ncbi-geneid:5768281	1.7.-.-	52218
bmu:Bmul_3964	ncbi-geneid:5770055	3.5.1.87	53187|55031
bmu:Bmul_3965	ncbi-geneid:5770027	4.3.1.15	53686
bmu:Bmul_3967	ncbi-geneid:5770073	3.5.1.32	53187|55031
bmu:Bmul_3969	ncbi-geneid:5768758	2.3.1.184	55729
bmu:Bmul_3991	ncbi-geneid:5769900	1.4.1.21	55347|51735
bmu:Bmul_3992	ncbi-geneid:5768823	1.2.1.8	53720
bmu:Bmul_3994	ncbi-geneid:5769888	1.18.1.3	51905|51905|55424
bmu:Bmul_4003	ncbi-geneid:5769313	3.5.1.4	75304
bmu:Bmul_4006	ncbi-geneid:5769551	2.3.1.118	54001
bmu:Bmul_4010	ncbi-geneid:5769061	1.4.1.2	51735|53223
bmu:Bmul_4012	ncbi-geneid:5768499	5.3.2.-	55331
bmu:Bmul_4023	ncbi-geneid:5769948	2.3.1.183	55729
bmu:Bmul_4033	ncbi-geneid:5769911	1.14.13.1	51905|54373
bmu:Bmul_4059	ncbi-geneid:5770177	3.4.13.22	55166
bmu:Bmul_4065	ncbi-geneid:5770083	1.2.1.2	53706|50692
bmu:Bmul_4071	ncbi-geneid:5768109	3.3.2.1	52499
bmu:Bmul_4074	ncbi-geneid:5768185	3.4.21.-	56601
bmu:Bmul_4079	ncbi-geneid:5768144	3.6.3.2	81665|56784|81660|81653
bmu:Bmul_4080	ncbi-geneid:5768165	3.4.21.-	52743
bmu:Bmul_4085	ncbi-geneid:5768745	4.2.1.108	51182
bmu:Bmul_4091	ncbi-geneid:5769162	2.4.1.-	56601|53955
bmu:Bmul_4095	ncbi-geneid:5768549	1.1.99.3	46626|46626|46626
bmu:Bmul_4102	ncbi-geneid:5769142	3.5.1.32	53187|55031
bmu:Bmul_4113	ncbi-geneid:5768388	1.3.99.16	56003|56003
bmu:Bmul_4114	ncbi-geneid:5768394	1.3.99.16	47741|54292
bmu:Bmul_4125	ncbi-geneid:5769155	1.1.1.157	51735|48179|48179
bmu:Bmul_4126	ncbi-geneid:5769164	6.2.1.30	56801
bmu:Bmul_4127	ncbi-geneid:5769137	4.2.1.18	52096
bmu:Bmul_4145	ncbi-geneid:5770014	2.1.1.107	53790
bmu:Bmul_4147	ncbi-geneid:5770061	1.7.1.4	56014|51905|51905|55124
bmu:Bmul_4148	ncbi-geneid:5769108	1.7.1.4	50022
bmu:Bmul_4150	ncbi-geneid:5770103	2.3.2.3	55729
bmu:Bmul_4154	ncbi-geneid:5768574	4.2.1.8	51658
bmu:Bmul_4177	ncbi-geneid:5768087	4.3.1.19	53686
bmu:Bmul_4179	ncbi-geneid:5768456	4.1.1.32	53795|68923
bmu:Bmul_4181	ncbi-geneid:5769196	3.6.4.3|3.4.24.-	52540|140990
bmu:Bmul_4183	ncbi-geneid:5769200	2.4.1.15	53756
bmu:Bmul_4188	ncbi-geneid:5768853	3.6.3.21	52540|161098
bmu:Bmul_4201	ncbi-geneid:5770137	1.1.99.3	46626|46626|46626
bmu:Bmul_4205	ncbi-geneid:5769709	5.1.3.3	74650
bmu:Bmul_4207	ncbi-geneid:5768147	5.3.1.5	51658
bmu:Bmul_4208	ncbi-geneid:5768725	2.7.1.17	53067|53067
bmu:Bmul_4209	ncbi-geneid:5769094	3.6.3.17	53822
bmu:Bmul_4210	ncbi-geneid:5768129	3.6.3.17	52540|52540
bmu:Bmul_4215	ncbi-geneid:5769683	1.2.1.16	53720
bmu:Bmul_4216	ncbi-geneid:5768426	1.1.99.3	46626|46626|46626
bmu:Bmul_4217	ncbi-geneid:5769748	1.3.99.16	56003|56003
bmu:Bmul_4218	ncbi-geneid:5769449	1.3.99.16	47741|54292
bmu:Bmul_4226	ncbi-geneid:5769591	1.13.11.27	54593
bmu:Bmul_4229	ncbi-geneid:5769469	2.5.1.7	55205
bmu:Bmul_4245	ncbi-geneid:5769471	2.7.13.3	55874|52172|55785|47384
bmu:Bmul_4259	ncbi-geneid:5769462	2.4.1.-|3.4	56601|53955
bmu:Bmul_4260	ncbi-geneid:5768913	5.1.1.4	54506
bmu:Bmul_4263	ncbi-geneid:5768813	4.3.1.12	51735
bmu:Bmul_4268	ncbi-geneid:5769078	2.6.1.1|2.6.1.57	53383
bmu:Bmul_4273	ncbi-geneid:5769817	1.11.1.5	46626|46626
bmu:Bmul_4281	ncbi-geneid:5769641	3.5.99.4|3.5.4.1	51556|51338
bmu:Bmul_4288	ncbi-geneid:5769700	3.4.11.19	56266
bmu:Bmul_4293	ncbi-geneid:5769600	1.2.1.27	53720
bmu:Bmul_4294	ncbi-geneid:5768840	2.6.1.18	53383
bmu:Bmul_4310	ncbi-geneid:5769701	6.2.1.-	56801
bmu:Bmul_4316	ncbi-geneid:5769661	2.7.13.3	55874|47384
bmu:Bmul_4328	ncbi-geneid:5768408	2.5.1.21	48576
bmu:Bmul_4329	ncbi-geneid:5769569	3.1.4.46	51695
bmu:Bmul_4334	ncbi-geneid:5768739	1.14.14.5	51679
bmu:Bmul_4342	ncbi-geneid:5768133	2.7.13.3	55874|47384
bmu:Bmul_4344	ncbi-geneid:5768138	1.2.1.68	53720
bmu:Bmul_4362	ncbi-geneid:5769351	3.6.3.30	52540|50331
bmu:Bmul_4368	ncbi-geneid:5769329	4.1.2.-	51621
bmu:Bmul_4369	ncbi-geneid:5768616	4.1.1.77|4.2.1.-	56529
bmu:Bmul_4370	ncbi-geneid:5769513	5.3.3.10	55331
bmu:Bmul_4371	ncbi-geneid:5768237	1.13.11.15	53213
bmu:Bmul_4372	ncbi-geneid:5769062	1.2.1.60	53720
bmu:Bmul_4373	ncbi-geneid:5768123	5.3.3.10|4.1.1.68	56529
bmu:Bmul_4374	ncbi-geneid:5768559	4.1.1.68|5.3.3	56529
bmu:Bmul_4378	ncbi-geneid:5770128	2.4.1.129	56601|56519
bmu:Bmul_4380	ncbi-geneid:5769576	1.1.99.3	46626|46626|46626
bmu:Bmul_4381	ncbi-geneid:5769058	1.1.99.3	51905|54373
bmu:Bmul_4385	ncbi-geneid:5769815	1.4.1.1	52283|51735
bmu:Bmul_4392	ncbi-geneid:5769122	1.3.99.3	56645|47203
bmu:Bmul_4395	ncbi-geneid:5768618	3.2.1.25	51445|49785|49303|49303
bmu:Bmul_4399	ncbi-geneid:5769797	2.7.7.22|5.3.1.8	51182|53448
bmu:Bmul_4410	ncbi-geneid:5769839	3.2.1.21	51445|52279
bmu:Bmul_4414	ncbi-geneid:5769534	2.3.2.2	56235
bmu:Bmul_4416	ncbi-geneid:5769522	3.6.4.-	52540
bmu:Bmul_4419	ncbi-geneid:5769070	1.13.11.3	49482
bmu:Bmul_4420	ncbi-geneid:5769931	1.13.11.3	49482
bmu:Bmul_4423	ncbi-geneid:5768615	3.4.11.19	56266
bmu:Bmul_4428	ncbi-geneid:5769946	3.5.1.1|3.4.19.5	56235
bmu:Bmul_4439	ncbi-geneid:5769110	1.14.13.1	51905|54373
bmu:Bmul_4440	ncbi-geneid:5768998	5.2.1.2	47616|52833
bmu:Bmul_4442	ncbi-geneid:5768329	1.13.11.4	51182
bmu:Bmul_4447	ncbi-geneid:5769238	5.1.1.8	54506
bmu:Bmul_4450	ncbi-geneid:5768829	1.2.1.4	53720
bmu:Bmul_4452	ncbi-geneid:5768793	4.2.1.9	143975|52016
bmu:Bmul_4466	ncbi-geneid:5770076	3.1.2.1	100950|100950
bmu:Bmul_4471	ncbi-geneid:5770051	5.4.2.9	51621|53448
bmu:Bmul_4473	ncbi-geneid:5769798	2.6.1.37	53383
bmu:Bmul_4474	ncbi-geneid:5768765	3.4.11.5	53474
bmu:Bmul_4483	ncbi-geneid:5769554	3.-.-.-	88713
bmu:Bmul_4484	ncbi-geneid:5769500	2.4.-.-	53448
bmu:Bmul_4486	ncbi-geneid:5769950	2.6.1.16	53697|56235
bmu:Bmul_4490	ncbi-geneid:5769310	3.5.1.87	53187|55031
bmu:Bmul_4495	ncbi-geneid:5769912	1.11.1.15	52833
bmu:Bmul_4496	ncbi-geneid:5768538	1.6.4.-	51905|52833|52833
bmu:Bmul_4498	ncbi-geneid:5769890	1.14.11.-	51197
bmu:Bmul_4499	ncbi-geneid:5769299	4.1.1.44	69118
bmu:Bmul_4500	ncbi-geneid:5769786	2.6.1.-	53383
bmu:Bmul_4504	ncbi-geneid:5769841	5.1.1.1	51419|50621
bmu:Bmul_4505	ncbi-geneid:5769849	4.2.1.17	52096
bmu:Bmul_4516	ncbi-geneid:5769859	2.3.3.15	52518|52518|52467
bmu:Bmul_4517	ncbi-geneid:5769809	2.3.1.8	53659
bmu:Bmul_4519	ncbi-geneid:5769081	6.6.1.2	53300
bmu:Bmul_4520	ncbi-geneid:5768874	6.6.1.2	52540
bmu:Bmul_4524	ncbi-geneid:5769757	1.2.7.-	53706|50692
bmu:Bmul_4528	ncbi-geneid:5770049	1.1.99.1	51905|54373
bmu:Bmul_4534	ncbi-geneid:5770220	3.1.1.61	52738|52172
bmu:Bmul_4535	ncbi-geneid:5770112	2.7.7.65	55073|52172
bmu:Bmul_4539	ncbi-geneid:5769755	3.8.1.2	56784
bmu:Bmul_4542	ncbi-geneid:5770026	1.2.1.27	53720
bmu:Bmul_4543	ncbi-geneid:5770202	1.1.1.31	51735|48179
bmu:Bmul_4545	ncbi-geneid:5770044	1.1.99.3	56003|46626|46626|46626
bmu:Bmul_4547	ncbi-geneid:5770191	1.14.13.114	51905|54373
bmu:Bmul_4566	ncbi-geneid:5768077	1.14.11.17	51197
bmu:Bmul_4567	ncbi-geneid:5768160	1.14.11.17	51197
bmu:Bmul_4573	ncbi-geneid:5769050	1.1.1.1	56796
bmu:Bmul_4576	ncbi-geneid:5768607	2.5.1.26	56176|55103
bmu:Bmul_4577	ncbi-geneid:5769046	1.1.5.3	51905|54373
bmu:Bmul_4578	ncbi-geneid:5769032	2.7.1.30	53067|53067
bmu:Bmul_4584	ncbi-geneid:5768987	4.2.1.9	143975|52016
bmu:Bmul_4590	ncbi-geneid:5768421	3.6.4.12	52540
bmu:Bmul_4593	ncbi-geneid:5768203	2.9.1.1	53383
bmu:Bmul_4595	ncbi-geneid:5768992	1.2.1.2	81342
bmu:Bmul_4596	ncbi-geneid:5768214	1.2.1.2	54862
bmu:Bmul_4597	ncbi-geneid:5768652	1.2.1.2	53706|50692
bmu:Bmul_4598	ncbi-geneid:5770197	1.2.1.2	53706
bmu:Bmul_4605	ncbi-geneid:5768962	2.7.7.9	53448
bmu:Bmul_4612	ncbi-geneid:5768382	4.2.1.47	51735
bmu:Bmul_4614	ncbi-geneid:5768590	2.5.1.-	53383
bmu:Bmul_4615	ncbi-geneid:5768619	2.4.2.14	53271|56235
bmu:Bmul_4618	ncbi-geneid:5769042	6.3.2.12|6.3.2.17	53623|53244
bmu:Bmul_4620	ncbi-geneid:5769038	4.2.1.20	51366
bmu:Bmul_4621	ncbi-geneid:5769036	2.1.1.72	53335
bmu:Bmul_4622	ncbi-geneid:5769031	4.2.1.20	53686
bmu:Bmul_4623	ncbi-geneid:5769029	5.3.1.24	51366
bmu:Bmul_4624	ncbi-geneid:5769028	5.4.99.12	55120
bmu:Bmul_4626	ncbi-geneid:5769025	1.2.1.11	55347|51735
bmu:Bmul_4627	ncbi-geneid:5769022	1.1.1.85	53659
bmu:Bmul_4628	ncbi-geneid:5769012	4.2.1.33|4.2.1.35	52016
bmu:Bmul_4630	ncbi-geneid:5769008	4.2.1.33|4.2.1.35	53732
bmu:Bmul_4631	ncbi-geneid:5769004	1.11.1.5	46626|46626
bmu:Bmul_4636	ncbi-geneid:5768988	2.5.1.18	47616|52833
bmu:Bmul_4639	ncbi-geneid:5768983	3.5.3.18	55909
bmu:Bmul_4643	ncbi-geneid:5768958	2.3.3.1	48256
bmu:Bmul_4645	ncbi-geneid:5768953	1.3.5.1|1.3.99.1	46548|54292
bmu:Bmul_4646	ncbi-geneid:5768940	1.3.99.1	51905|46977|56425
bmu:Bmul_4651	ncbi-geneid:5768943	1.1.1.37	56327|51735
bmu:Bmul_4652	ncbi-geneid:5768925	4.1.3.6|4.1.3.34	51621
bmu:Bmul_4654	ncbi-geneid:5768916	4.2.1.79	103378
bmu:Bmul_4655	ncbi-geneid:5768915	4.2.1.3	53732|52016
bmu:Bmul_4660	ncbi-geneid:5768659	3.4.21.100	52743|54897
bmu:Bmul_4668	ncbi-geneid:5768595	3.1.1.3	53474
bmu:Bmul_4676	ncbi-geneid:5768946	1.1.1.44	48179|51735
bmu:Bmul_4692	ncbi-geneid:5770186	4.1.99.3	48173|52425
bmu:Bmul_4695	ncbi-geneid:5768655	2.7.13.3	55874|52172|47384|55785
bmu:Bmul_4696	ncbi-geneid:5768657	2.1.1.80|3.1.1.61	55874|53335|52738|52172|47384|55785|47757|57997
bmu:Bmul_4704	ncbi-geneid:5768362	3.1.1.17	63829
bmu:Bmul_4705	ncbi-geneid:5768360	1.1.1.95	51735|52283
bmu:Bmul_4781	ncbi-geneid:5769345	4.1.1.55	53850
bmu:Bmul_4793	ncbi-geneid:5769473	4.2.1.1	53850|46785
bmu:Bmul_4795	ncbi-geneid:5769474	5.3.2.-	55331
bmu:Bmul_4800	ncbi-geneid:5769347	4.2.1.1	53850|46785
bmu:Bmul_4802	ncbi-geneid:5769472	1.-.-.-	50129|51735
bmu:Bmul_4808	ncbi-geneid:5769431	2.4.2.19	51690|54675
bmu:Bmul_4814	ncbi-geneid:5769286	2.7.7.-	56731|57783
bmu:Bmul_4818	ncbi-geneid:5768507	3.4.24.57	53067|53067
bmu:Bmul_4820	ncbi-geneid:5769384	2.2.1.7	52518|52518|52922
bmu:Bmul_4821	ncbi-geneid:5768328	2.5.1.1|2.5.1.10	48576
bmu:Bmul_4822	ncbi-geneid:5768192	3.1.11.6	116842
bmu:Bmul_4823	ncbi-geneid:5768789	1.14.15.7	55961|50022
bmu:Bmul_4824	ncbi-geneid:5768796	2.8.1.1|2.8.1.2	52821|52821
bmu:Bmul_4825	ncbi-geneid:5768709	3.1.1.45	53474
bmu:Bmul_4826	ncbi-geneid:5768880	1.6.99.3	51905
bmu:Bmul_4827	ncbi-geneid:5770173	2.7.7.7	56672|53098|88723|47807
bmu:Bmul_4855	ncbi-geneid:5770166	2.1.1.72	53335
bmu:Bmul_4876	ncbi-geneid:5769667	3.2.2.4	53167
bmu:Bmul_4878	ncbi-geneid:5769613	2.7.1.39	56112
bmu:Bmul_4887	ncbi-geneid:5768620	3.6.3.29	52540
bmu:Bmul_4895	ncbi-geneid:5768343	2.5.1.3	51391
bmu:Bmul_4899	ncbi-geneid:5768112	3.1.3.16	56300
bmu:Bmul_4905	ncbi-geneid:5768309	5.2.1.8	54534
bmu:Bmul_4915	ncbi-geneid:5768126	2.7.10.-	52540
bmu:Bmul_4917	ncbi-geneid:5768814	3.1.3.48	52788
bmu:Bmul_4918	ncbi-geneid:5768553	1.1.1.22	51735|52413|48179
bmu:Bmul_4920	ncbi-geneid:5769673	2.7.7.22|5.3.1.8	51182|53448
bmu:Bmul_4941	ncbi-geneid:5768546	3.1.1.61	52738|52172
bmu:Bmul_4944	ncbi-geneid:5768141	2.1.1.80	53335|48452
bmu:Bmul_4950	ncbi-geneid:5769060	2.2.1.6	52518|52518|52467
bmu:Bmul_4954	ncbi-geneid:5768267	1.18.1.3	51905|55424|51905
bmu:Bmul_4956	ncbi-geneid:5769899	1.14.12.19	54427
bmu:Bmul_4957	ncbi-geneid:5769944	1.14.12.19	55961|50022
bmu:Bmul_4960	ncbi-geneid:5769686	5.5.1.1	51604|54826
bmu:Bmul_4961	ncbi-geneid:5769790	1.13.11.1	49482
bmu:Bmul_4962	ncbi-geneid:5769772	5.3.3.4	54909
bmu:Bmul_4963	ncbi-geneid:5769097	1.10.99.2|1.6.5.2	52218
bmu:Bmul_4966	ncbi-geneid:5769807	1.3.1.34	51395|51971
bmu:Bmul_4985	ncbi-geneid:5769826	1.1.1.31	51735|48179
bmu:Bmul_4990	ncbi-geneid:5768274	2.2.1.1	52518
bmu:Bmul_4991	ncbi-geneid:5768110	2.2.1.1	52518|52922
bmu:Bmul_5001	ncbi-geneid:5768997	3.6.3.21	52540
bmu:Bmul_5006	ncbi-geneid:5768990	2.4.1.173	53756
bmu:Bmul_5014	ncbi-geneid:5768979	6.3.4.5	69864|52402
bmu:Bmul_5024	ncbi-geneid:5769255	4.1.1.73|1.1.1.93|1.1.1.83	53659
bmu:Bmul_5033	ncbi-geneid:5768262	2.5.1.49	53383
bmu:Bmul_5040	ncbi-geneid:5770155	2.5.1.18	52833|47616
bmu:Bmul_5046	ncbi-geneid:5769262	4.1.1.44	69118
bmu:Bmul_5056	ncbi-geneid:5769030	1.16.1.1	51905|55424
bmu:Bmul_5063	ncbi-geneid:5769007	1.5.3.1	51905|54373
bmu:Bmul_5066	ncbi-geneid:5769014	1.1.1.157	51735|48179
bmu:Bmul_5067	ncbi-geneid:5768975	1.5.1.28	48179|51735
bmu:Bmul_5072	ncbi-geneid:5768920	1.14.13.82	54292|52343|63380
bmu:Bmul_5076	ncbi-geneid:5768982	1.14.13.3	50475
bmu:Bmul_5086	ncbi-geneid:5768895	3.5.1.4	75304
bmu:Bmul_5087	ncbi-geneid:5768773	1.1.1.100	51735
bmu:Bmul_5089	ncbi-geneid:5768596	1.14.13.3	50475
bmu:Bmul_5098	ncbi-geneid:5769360	2.7.13.3	55874|47384
bmu:Bmul_5110	ncbi-geneid:5769936	2.5.1.18	52833|47616
bmu:Bmul_5122	ncbi-geneid:5769908	3.1.4.52	141868|55073|55785
bmu:Bmul_5130	ncbi-geneid:5769737	3.1.6.1	53649
bmu:Bmul_5140	ncbi-geneid:5769820	3.5.1.32	53187|55031
bmu:Bmul_5149	ncbi-geneid:5768681	4.2.1.3	53732|52016|74778
bmu:Bmul_5165	ncbi-geneid:5769732	5.1.1.1	53822|47413
bmu:Bmul_5167	ncbi-geneid:5769608	3.2.2.21	57884|55945|48150|46689|46689
bmu:Bmul_5168	ncbi-geneid:5769184	2.1.1.63	46767|53155
bmu:Bmul_5170	ncbi-geneid:5770125	2.6.1.16	53697|56235
bmu:Bmul_5179	ncbi-geneid:5769207	1.1.1.1	50129|51735
bmu:Bmul_5190	ncbi-geneid:5769208	2.8.1.7	53383
bmu:Bmul_5199	ncbi-geneid:5769623	3.5.3.11	52768
bmu:Bmul_5205	ncbi-geneid:5769597	1.2.5.1	52518|52518|52467
bmu:Bmul_5215	ncbi-geneid:5769217	3.5.99.7	53686
bmu:Bmul_5216	ncbi-geneid:5769259	2.7.13.3	55874|52172|47384|47226
bmu:Bmul_5219	ncbi-geneid:5768516	2.7.13.3	55874|52172|47384
bmu:Bmul_5232	ncbi-geneid:5769680	3.1.3.5	64167
bmu:Bmul_5235	ncbi-geneid:5768519	3.5.1.87	53187|55031
bmu:Bmul_5240	ncbi-geneid:5769627	3.6.4.13	52540
bmu:Bmul_5248	ncbi-geneid:5769085	1.6.99.3	51905
bmu:Bmul_5251	ncbi-geneid:5769109	1.11.1.6	47240
bmu:Bmul_5258	ncbi-geneid:5768118	2.7.7.7	56672|53098
bmu:Bmul_5264	ncbi-geneid:5768313	4.2.1.52	51569
bmu:Bmul_5266	ncbi-geneid:5768299	1.4.99.1	51905|54373
bmu:Bmul_5267	ncbi-geneid:5769245	1.2.1.8	53720
bmu:Bmul_5271	ncbi-geneid:5769261	1.3.99.3	56645|47203
bmu:Bmul_5284	ncbi-geneid:5768391	4.1.1.44	69118
bmu:Bmul_5285	ncbi-geneid:5770183	3.1.1.24	53474
bmu:Bmul_5286	ncbi-geneid:5768298	5.5.1.2	48557
bmu:Bmul_5287	ncbi-geneid:5768379	2.8.3.6	100950
bmu:Bmul_5288	ncbi-geneid:5768410	2.8.3.5|2.8.3.6	100950
bmu:Bmul_5289	ncbi-geneid:5770136	1.14.13.2	51905|54373
bmu:Bmul_5291	ncbi-geneid:5769766	3.5.4.16	55620
bmu:Bmul_5293	ncbi-geneid:5769240	2.3.1.30	51161
bmu:Bmul_5311	ncbi-geneid:5768634	4.1.1.4	160104
bmu:Bmul_5312	ncbi-geneid:5768567	1.1.1.30	51735
bmu:Bmul_5317	ncbi-geneid:5768486	1.1.1.93|4.1.1.73|1.1.1.83	53659
bmu:Bmul_5320	ncbi-geneid:5768348	1.1.1.103	50129|51735
bmu:Bmul_5321	ncbi-geneid:5769177	2.3.1.29	53383
bmu:Bmul_5326	ncbi-geneid:5770554	6.3.4.4	52540
bmu:Bmul_5328	ncbi-geneid:5770655	3.1.1.45	53474
bmu:Bmul_5335	ncbi-geneid:5770899	2.3.2.2	56235
bmu:Bmul_5345	ncbi-geneid:5770615	6.2.1.1	56801
bmu:Bmul_5347	ncbi-geneid:5771081	2.3.1.9	53901|53901
bmu:Bmul_5349	ncbi-geneid:5770643	3.5.1.87	53187|55031
bmu:Bmul_5350	ncbi-geneid:5770644	1.4.1.13|1.4.1.14	51971|46548
bmu:Bmul_5353	ncbi-geneid:5770512	3.5.2.2	51556|51338|51338
bmu:Bmul_5355	ncbi-geneid:5770659	1.8.4.11	55068
bmu:Bmul_5357	ncbi-geneid:5770661	1.8.4.11|1.8.4.12	51316
bmu:Bmul_5361	ncbi-geneid:5770307	6.2.1.3	56801
bmu:Bmul_5364	ncbi-geneid:5770936	1.5.5.1	51905|54373|54862
bmu:Bmul_5365	ncbi-geneid:5770937	2.3.1.9	53901|53901
bmu:Bmul_5366	ncbi-geneid:5770938	1.1.1.157	51735|48179
bmu:Bmul_5369	ncbi-geneid:5770742	5.1.3.3	74650
bmu:Bmul_5377	ncbi-geneid:5770771	1.20.4.1	52788
bmu:Bmul_5383	ncbi-geneid:5770647	1.7.99.4	53706|50692
bmu:Bmul_5384	ncbi-geneid:5770648	1.7.99.4	54862
bmu:Bmul_5385	ncbi-geneid:5770671	1.7.99.4	89155
bmu:Bmul_5386	ncbi-geneid:5770672	1.7.99.4	103501
bmu:Bmul_5387	ncbi-geneid:5770673	5.2.1.8	54534
bmu:Bmul_5407	ncbi-geneid:5770690	3.5.1.16	53187|55031
bmu:Bmul_5410	ncbi-geneid:5770756	1.2.1.2	53706|50692
bmu:Bmul_5420	ncbi-geneid:5770886	1.2.1.2	52283|51735
bmu:Bmul_5434	ncbi-geneid:5770653	2.7.13.3	55874|52172|55785|47384
bmu:Bmul_5442	ncbi-geneid:5770460	2.1.3.-	53067
bmu:Bmul_5450	ncbi-geneid:5770342	2.7.13.3|2.7.3.-	55874|52172|55785|47384|55785
bmu:Bmul_5451	ncbi-geneid:5770430	4.2.1.46	51735
bmu:Bmul_5462	ncbi-geneid:5770778	2.7.7.7	52141
bmu:Bmul_5476	ncbi-geneid:5770842	6.5.1.1	56091|50249
bmu:Bmul_5481	ncbi-geneid:5770824	3.2.-.-	52317
bmu:Bmul_5485	ncbi-geneid:5770738	5.4.99.15	51445
bmu:Bmul_5486	ncbi-geneid:5770739	2.4.1.25	51445
bmu:Bmul_5487	ncbi-geneid:5770625	3.2.1.141	51445|81296
bmu:Bmul_5488	ncbi-geneid:5770626	3.2.1.-	51445|81296|51011
bmu:Bmul_5489	ncbi-geneid:5770627	2.4.1.18	51445|51011|81296|81296
bmu:Bmul_5490	ncbi-geneid:5770343	5.4.99.16	51445|51011|56112
bmu:Bmul_5498	ncbi-geneid:5770766	1.3.5.1|1.3.99.1	46548|54292
bmu:Bmul_5499	ncbi-geneid:5770313	1.1.99.3	46626|46626|46626
bmu:Bmul_5501	ncbi-geneid:5770315	1.9.3.1	81442|81452
bmu:Bmul_5502	ncbi-geneid:5770394	1.9.3.1	49503|46626
bmu:Bmul_5505	ncbi-geneid:5770640	1.2.5.1	52518|52518|52467
bmu:Bmul_5520	ncbi-geneid:5770457	1.11.1.6	47240
bmu:Bmul_5529	ncbi-geneid:5770505	1.5.1.9	51735
bmu:Bmul_5531	ncbi-geneid:5770507	1.14.12.17	46458|52343|63380
bmu:Bmul_5538	ncbi-geneid:5770556	2.7.13.3	55874|52172|47384|55785
bmu:Bmul_5633	ncbi-geneid:5770989	1.1.1.284|1.1.1.1	50129|51735|50129
bmu:Bmul_5643	ncbi-geneid:5771053	1.-.-.-	51395
bmu:Bmul_5668	ncbi-geneid:5770848	3.6.3.16	52540|52540
bmu:Bmul_5678	ncbi-geneid:5771023	1.20.98.1	53706|50692
bmu:Bmul_5679	ncbi-geneid:5770859	1.20.98.1	50022
bmu:Bmul_5703	ncbi-geneid:5770794	1.20.98.1	50022
bmu:Bmul_5704	ncbi-geneid:5770795	1.20.98.1	53706|50692
bmu:Bmul_5708	ncbi-geneid:5770790	1.20.4.1	52788
bmu:Bmul_5710	ncbi-geneid:5770723	1.20.4.1	52833
bmu:Bmul_5712	ncbi-geneid:5770881	2.3.1.1	55729
bmu:Bmul_5744	ncbi-geneid:5770288	1.3.1.9	51735
bmu:Bmul_5745	ncbi-geneid:5770906	2.7.2.1	53067|53067
bmu:Bmul_5746	ncbi-geneid:5770907	2.3.1.19|2.3.1.8	53659
bmu:Bmul_5756	ncbi-geneid:5771052	1.1.1.36	51735
bmu:Bmul_5761	ncbi-geneid:5770617	1.9.3.1	81442
bmu:Bmul_5762	ncbi-geneid:5770618	1.9.3.1	49503
bmu:Bmul_5764	ncbi-geneid:5770476	1.1.99.3	46626|46626|46626
bmu:Bmul_5773	ncbi-geneid:5770482	1.3.5.1|1.3.99.1	46548|54292
bmu:Bmul_5795	ncbi-geneid:5770501	1.1.2.3	51395
bmu:Bmul_5805	ncbi-geneid:5770337	1.14.13.-	51905
bmu:Bmul_5808	ncbi-geneid:5770358	6.2.1.-	56801
bmu:Bmul_5826	ncbi-geneid:5770523	2.1.1.79	53335
bmu:Bmul_5830	ncbi-geneid:5770663	2.1.1.79	53335
bmu:Bmul_5834	ncbi-geneid:5770748	3.5.4.16	55620
bmu:Bmul_5837	ncbi-geneid:5770378	1.3.5.1|1.3.99.1	46548|54292
bmu:Bmul_5838	ncbi-geneid:5770544	1.3.99.1	51905|46977|56425
bmu:Bmul_5849	ncbi-geneid:5770372	4.1.99.3	48173|52425
bmu:Bmul_5860	ncbi-geneid:5770256	3.6.3.-	56784|81653|81665
bmu:Bmul_5865	ncbi-geneid:5770294	2.7.13.3	55874|47384
bmu:Bmul_5875	ncbi-geneid:5770385	2.7.1.11	53613
bmu:Bmul_5876	ncbi-geneid:5770386	1.17.4.1	51998
bmu:Bmul_5877	ncbi-geneid:5770387	3.6.4.3|3.4.24.-	52540|140990
bmu:Bmul_5893	ncbi-geneid:5770719	2.3.1.19|2.3.1.8	53659
bmu:Bmul_5894	ncbi-geneid:5770720	2.3.1.-	53474
bmu:Bmul_5895	ncbi-geneid:5770721	1.1.1.36	51735
bmu:Bmul_5898	ncbi-geneid:5770808	2.7.2.1	53067|53067
bmu:Bmul_5905	ncbi-geneid:5770628	1.1.1.1	50129|51735
bmu:Bmul_5925	ncbi-geneid:5771067	2.7.6.1	53271|53271
bmu:Bmul_5927	ncbi-geneid:5770602	2.4.2.11	51690|54675
bmu:Bmul_5940	ncbi-geneid:5770980	2.7.9.2	56059|51621|52009
bmu:Bmul_5942	ncbi-geneid:5770982	5.3.3.2	55811
bmu:Bmul_5962	ncbi-geneid:5770516	3.6.3.17	52540|52540
bmu:Bmul_5964	ncbi-geneid:5770696	5.99.1.2	56349|55869
bmu:Bmul_5967	ncbi-geneid:5770317	1.3.3.11	48613
bmu:Bmul_5970	ncbi-geneid:5770608	3.4.11.5	53474
bmu:Bmul_5972	ncbi-geneid:5771030	1.1.2.8	50998
bmu:Bmul_5976	ncbi-geneid:5771010	6.2.1.1	56801
bmu:Bmul_5988	ncbi-geneid:5770374	4.2.1.52	51569
bmu:Bmul_5992	ncbi-geneid:5770600	5.4.99.17	48239|48239|48239
bmu:Bmul_6006	ncbi-geneid:5770380	1.5.3.1	51905
bmu:Bmul_6008	ncbi-geneid:5770400	3.5.2.6	56601
bmu:Bmul_6014	ncbi-geneid:5770388	1.2.1.3	53720
bmu:Bmul_6018	ncbi-geneid:5770407	4.2.1.1	53850|46785
bmu:Bmul_6021	ncbi-geneid:5770729	1.2.1.16	53720
bmu:Bmul_6024	ncbi-geneid:5770518	1.1.1.93|4.1.1.73|1.1.1.83	53659
bmu:Bmul_6029	ncbi-geneid:5770818	3.5.1.81	51556|51338
bmu:Bmul_6031	ncbi-geneid:5770820	6.3.5.6|6.3.5.7	75304
bmu:Bmul_6036	ncbi-geneid:5770828	3.1.1.73	53474
bmu:Bmul_6038	ncbi-geneid:5770815	4.1.3.17	89562
bmu:Bmul_6039	ncbi-geneid:5770816	4.2.1.83	51556
bmu:Bmul_6041	ncbi-geneid:5770418	1.13.11.8	53213|48076
bmu:Bmul_6045	ncbi-geneid:5770362	1.1.1.133	51735
bmu:Bmul_6050	ncbi-geneid:5770526	1.14.11.17	51197
bmu:Bmul_6070	ncbi-geneid:5770718	1.13.11.1	49482
bmu:Bmul_6072	ncbi-geneid:5770735	1.2.1.3	53720
bmu:Bmul_6083	ncbi-geneid:5770921	1.1.1.169	48179|51735
bmu:Bmul_6102	ncbi-geneid:5770800	4.2.1.1	53850|46785
bmu:Bmul_6103	ncbi-geneid:5770801	1.14.14.5	51679
bmu:Bmul_6104	ncbi-geneid:5770802	1.5.1.29	52218
bmu:Bmul_6107	ncbi-geneid:5770357	1.1.1.262	53659
bmu:Bmul_6116	ncbi-geneid:5770832	1.14.13.-	50475
bmu:Bmul_6123	ncbi-geneid:5770331	1.2.1.3	53720
bmu:Bmul_6125	ncbi-geneid:5770333	4.1.1.44	69118
bmu:Bmul_6127	ncbi-geneid:5771028	1.1.1.25	51735|53223
bmu:Bmul_6131	ncbi-geneid:5770441	1.1.1.169	48179|51735
bmu:Bmul_6137	ncbi-geneid:5770453	2.7.1.29	82549|101473
bmu:Bmul_6141	ncbi-geneid:5770889	1.2.1.16	53720
bmu:Bmul_6143	ncbi-geneid:5770383	3.4.13.9	55920|53092
bmu:Bmul_6144	ncbi-geneid:5770384	4.3.1.12	51735
bmu:Bmul_6145	ncbi-geneid:5770862	4.3.1.19	53686
