# Supplementary material for: Tracing the Repertoire of Promiscuous Enzymes along the Metabolic Pathways in Archaeal Organisms
Source: Life (Basel). 2017 Jul 13;7(3):30. doi: 10.3390/life7030030 (PMC5617955; doi:10.3390/life7030030)
Supplement: Supplementary file 1 [file life-07-00030-s001.zip › Table_S2/bpb.txt]

KEGGID	NCBIGI	ECs	SFamilyID
bpb:bpr_I0002	ncbi-geneid:9573667	2.7.7.7	55979|55979|55979
bpb:bpr_I0005	ncbi-geneid:9573670	5.99.1.3	56719|55874|54211
bpb:bpr_I0006	ncbi-geneid:9573671	5.99.1.3	56719|101904
bpb:bpr_I0008	ncbi-geneid:9573673	4.2.1.20	51366
bpb:bpr_I0009	ncbi-geneid:9573674	4.2.1.20	53686
bpb:bpr_I0010	ncbi-geneid:9573675	5.3.1.24	51366
bpb:bpr_I0011	ncbi-geneid:9573676	4.1.1.48	51366
bpb:bpr_I0012	ncbi-geneid:9573677	2.4.2.18	52418|47648
bpb:bpr_I0017	ncbi-geneid:9573682	3.2.1.55	51445|51011
bpb:bpr_I0023	ncbi-geneid:9573688	3.1.3.5	64167
bpb:bpr_I0026	ncbi-geneid:9573691	3.2.1.8	51445|49344|69360
bpb:bpr_I0030	ncbi-geneid:9573695	2.4.1.227	53756
bpb:bpr_I0033	ncbi-geneid:9573698	4.4.1.21	63411
bpb:bpr_I0034	ncbi-geneid:9573699	3.2.2.9	53167
bpb:bpr_I0035	ncbi-geneid:9573700	5.3.1.9	53697
bpb:bpr_I0037	ncbi-geneid:9573702	2.7.13.3	55874|47384|158472
bpb:bpr_I0039	ncbi-geneid:9573704	5.4.99.12	55120
bpb:bpr_I0044	ncbi-geneid:9573709	2.7.13.3	55874|47384
bpb:bpr_I0054	ncbi-geneid:9573719	2.8.1.7|4.4.1.16	53383
bpb:bpr_I0057	ncbi-geneid:9576606	3.1.21.-	51556
bpb:bpr_I0058	ncbi-geneid:9573723	2.1.1.182	53335
bpb:bpr_I0060	ncbi-geneid:9573725	2.4.1.18	51445|51011
bpb:bpr_I0079	ncbi-geneid:9573744	4.2.1.2	117457
bpb:bpr_I0082	ncbi-geneid:9573746	4.1.1.-	53383|55904
bpb:bpr_I0083	ncbi-geneid:9573747	2.7.1.40	51621|52935|50800
bpb:bpr_I0084	ncbi-geneid:9573748	2.7.4.8	52540
bpb:bpr_I0086	ncbi-geneid:9573750	2.7.7.7	52540
bpb:bpr_I0091	ncbi-geneid:9573755	4.1.1.49	53795|68923
bpb:bpr_I0092	ncbi-geneid:9573756	6.3.4.2	52540|52317
bpb:bpr_I0093	ncbi-geneid:9573757	3.4.24.-	140990|52540
bpb:bpr_I0099	ncbi-geneid:9573763	2.7.1.-|2.7.11.-|2.7.4	53795|75138
bpb:bpr_I0100	ncbi-geneid:9573764	2.7.1.2	53067
bpb:bpr_I0101	ncbi-geneid:9573765	1.1.1.158	56176|56194
bpb:bpr_I0109	ncbi-geneid:9573773	3.6.1.13	55811
bpb:bpr_I0111	ncbi-geneid:9573775	1.97.1.4	102114
bpb:bpr_I0112	ncbi-geneid:9573776	2.3.1.54	51998
bpb:bpr_I0121	ncbi-geneid:9573785	6.3.5.4	52402|56235
bpb:bpr_I0122	ncbi-geneid:9573786	6.3.1.2	55931
bpb:bpr_I0123	ncbi-geneid:9573787	1.4.1.-|1.4.7.1	51395|56235|69336
bpb:bpr_I0124	ncbi-geneid:9573788	1.4.1.13|1.4.1.14	51971|46548
bpb:bpr_I0126	ncbi-geneid:9573790	2.1.1.-	75217|55315
bpb:bpr_I0130	ncbi-geneid:9573793	1.1.1.81	82544
bpb:bpr_I0132	ncbi-geneid:9573795	2.1.1.-	53335|81799
bpb:bpr_I0135	ncbi-geneid:9573798	3.2.1.93	51445|51011
bpb:bpr_I0138	ncbi-geneid:9573801	3.2.1.21	51445|52279
bpb:bpr_I0140	ncbi-geneid:9573803	6.1.1.12	55681|50249|55261
bpb:bpr_I0150	ncbi-geneid:9573813	2.7.7.22	53448|51182
bpb:bpr_I0151	ncbi-geneid:9573814	4.2.1.47	51735
bpb:bpr_I0162	ncbi-geneid:9573825	3.6.3.14	81336
bpb:bpr_I0163	ncbi-geneid:9573826	3.6.3.14	81333
bpb:bpr_I0164	ncbi-geneid:9573827	3.6.3.14	81573
bpb:bpr_I0165	ncbi-geneid:9573828	3.6.3.14	47928
bpb:bpr_I0166	ncbi-geneid:9573829	3.6.3.14	52540|47917|50615
bpb:bpr_I0167	ncbi-geneid:9573830	3.6.3.14	52943
bpb:bpr_I0168	ncbi-geneid:9573831	3.6.3.14	52540|47917|50615
bpb:bpr_I0169	ncbi-geneid:9573832	3.6.3.14	51344|46604
bpb:bpr_I0171	ncbi-geneid:9573834	2.7.13.3	55874|52172|47384|47226|50998
bpb:bpr_I0173	ncbi-geneid:9573836	2.7.1.17	53067|53067
bpb:bpr_I0174	ncbi-geneid:9573837	3.1.1.53	52266|49785
bpb:bpr_I0175	ncbi-geneid:9573838	3.2.1.23	51445|49785|49303
bpb:bpr_I0177	ncbi-geneid:9573840	3.2.1.139	51445|55545
bpb:bpr_I0184	ncbi-geneid:9573847	3.2.1.37	51445|52279
bpb:bpr_I0187	ncbi-geneid:9573850	3.1.1.73
bpb:bpr_I0190	ncbi-geneid:9573853	3.2.1.17	51445|69360|69360
bpb:bpr_I0191	ncbi-geneid:9573854	2.7.7.9|2.7.7.23	53448
bpb:bpr_I0192	ncbi-geneid:9573855	5.1.3.2	51735
bpb:bpr_I0195	ncbi-geneid:9573858	3.4.21.-	50494|50156
bpb:bpr_I0197	ncbi-geneid:9573860	2.7.2.2	53633
bpb:bpr_I0205	ncbi-geneid:9573867	3.2.1.22	51445|51445|51011
bpb:bpr_I0221	ncbi-geneid:9573883	3.6.1.13	55811
bpb:bpr_I0224	ncbi-geneid:9576617	2.7.1.11	53784
bpb:bpr_I0225	ncbi-geneid:9573887	2.7.7.7	52540|48019
bpb:bpr_I0228	ncbi-geneid:9573890	5.1.3.3	74650
bpb:bpr_I0238	ncbi-geneid:9573900	3.5.1.-	52467
bpb:bpr_I0244	ncbi-geneid:9573906	3.4.13.22	55166
bpb:bpr_I0248	ncbi-geneid:9573910	2.1.2.9	53328
bpb:bpr_I0251	ncbi-geneid:9573913	6.2.1.3	56801
bpb:bpr_I0267	ncbi-geneid:9573928	3.6.1.-|3.6.4.12	52540|48024
bpb:bpr_I0269	ncbi-geneid:9573930	1.2.7.-	52518|52518|53323|52922|54862
bpb:bpr_I0271	ncbi-geneid:9573932	3.2.1.14	51445
bpb:bpr_I0273	ncbi-geneid:9573934	5.3.1.6	89623
bpb:bpr_I0274	ncbi-geneid:9573935	2.4.2.9	53271
bpb:bpr_I0275	ncbi-geneid:9573936	3.5.4.12	53927
bpb:bpr_I0279	ncbi-geneid:9573940	3.2.1.23	51445|74650|49785|49303|49303
bpb:bpr_I0286	ncbi-geneid:9573947	2.7.6.1	53271|53271
bpb:bpr_I0289	ncbi-geneid:9573950	6.3.2.8	53623|53244|51984
bpb:bpr_I0290	ncbi-geneid:9573951	2.7.7.27	53448|51161
bpb:bpr_I0291	ncbi-geneid:9573952	2.7.7.27	53448|51161
bpb:bpr_I0293	ncbi-geneid:9573954	3.1.1.29	53178
bpb:bpr_I0294	ncbi-geneid:9573955	3.6.1.-|3.6.4.-	52540|52540|143517|141259|52540
bpb:bpr_I0295	ncbi-geneid:9573956	3.1.3.18	56784
bpb:bpr_I0298	ncbi-geneid:9573959	1.4.1.16	55347|51735|51735
bpb:bpr_I0299	ncbi-geneid:9573960	3.2.1.8	51445
bpb:bpr_I0302	ncbi-geneid:9573963	3.2.1.55	75005
bpb:bpr_I0304	ncbi-geneid:9573965	3.2.1.8	51445
bpb:bpr_I0317	ncbi-geneid:9573978	2.5.1.49	53383
bpb:bpr_I0329	ncbi-geneid:9573990	3.2.1.55	51445|51011
bpb:bpr_I0341	ncbi-geneid:9574002	2.3.1.51	69593
bpb:bpr_I0345	ncbi-geneid:9574006	2.6.1.-	53383
bpb:bpr_I0346	ncbi-geneid:9574007	5.1.3.14	53756
bpb:bpr_I0353	ncbi-geneid:9574014	2.6.1.-	53383
bpb:bpr_I0360	ncbi-geneid:9574021	6.3.5.4	52402|56235
bpb:bpr_I0383	ncbi-geneid:9574044	2.6.1.-	53383
bpb:bpr_I0396	ncbi-geneid:9574057	4.2.1.47	51735
bpb:bpr_I0407	ncbi-geneid:9574068	6.3.5.4	52402|56235
bpb:bpr_I0418	ncbi-geneid:9574079	6.1.1.13	56801
bpb:bpr_I0425	ncbi-geneid:9574086	2.6.1.-	53383
bpb:bpr_I0428	ncbi-geneid:9574089	2.5.1.56	51569|51269
bpb:bpr_I0429	ncbi-geneid:9574090	5.1.3.14	53756
bpb:bpr_I0432	ncbi-geneid:9574093	2.7.7.43	53448
bpb:bpr_I0433	ncbi-geneid:9574094	6.3.5.4	52402|56235
bpb:bpr_I0435	ncbi-geneid:9574096	6.3.5.4	52402|56235
bpb:bpr_I0467	ncbi-geneid:9574128	1.15.1.1	54719|46609
bpb:bpr_I0471	ncbi-geneid:9574132	2.7.1.21	52540|57716
bpb:bpr_I0510	ncbi-geneid:9574169	5.1.3.1	51366
bpb:bpr_I0521	ncbi-geneid:9574180	2.6.1.-	53383
bpb:bpr_I0532	ncbi-geneid:9574191	2.7.1.48	52540
bpb:bpr_I0537	ncbi-geneid:9574196	4.3.1.12	51735
bpb:bpr_I0544	ncbi-geneid:9574203	3.2.1.17	51445|49373|69360|49373|49373|49373
bpb:bpr_I0545	ncbi-geneid:9574204	4.2.1.46	51735
bpb:bpr_I0546	ncbi-geneid:9574205	2.7.7.24	53448
bpb:bpr_I0548	ncbi-geneid:9574207	5.1.3.13	51182
bpb:bpr_I0559	ncbi-geneid:9574218	2.4.1.-	53448
bpb:bpr_I0563	ncbi-geneid:9574222	2.5.1.7	55205
bpb:bpr_I0569	ncbi-geneid:9574227	3.1.26.11	56281
bpb:bpr_I0571	ncbi-geneid:9574229	3.4.24.57	53067|53067
bpb:bpr_I0572	ncbi-geneid:9574230	2.7.7.60	53448
bpb:bpr_I0575	ncbi-geneid:9576634	3.3.2.1	52499
bpb:bpr_I0579	ncbi-geneid:9574237	1.1.1.133	51735
bpb:bpr_I0581	ncbi-geneid:9574239	3.6.1.22	55811
bpb:bpr_I0585	ncbi-geneid:9574243	6.1.1.3	55681|55186|52954
bpb:bpr_I0592	ncbi-geneid:9574250	2.1.1.-	53335
bpb:bpr_I0615	ncbi-geneid:9574273	2.7.4.3	52540
bpb:bpr_I0616	ncbi-geneid:9574274	3.4.11.18	55920
bpb:bpr_I0623	ncbi-geneid:9574282	2.7.7.6	56553|55257|47789
bpb:bpr_I0629	ncbi-geneid:9574288	5.4.99.12	55120
bpb:bpr_I0644	ncbi-geneid:9574303	3.6.4.12	46785
bpb:bpr_I0662	ncbi-geneid:9574320	2.1.1.63	142906|46767
bpb:bpr_I0675	ncbi-geneid:9574333	3.2.1.37	75005
bpb:bpr_I0685	ncbi-geneid:9574342	4.2.1.8	51658
bpb:bpr_I0686	ncbi-geneid:9574343	1.1.1.57	51735|48179
bpb:bpr_I0690	ncbi-geneid:9574346	2.7.13.3	55874
bpb:bpr_I0700	ncbi-geneid:9574356	3.2.1.20	51445|81296
bpb:bpr_I0701	ncbi-geneid:9574357	3.2.1.20	51445|51011
bpb:bpr_I0712	ncbi-geneid:9574368	6.3.5.4	52402|56235
bpb:bpr_I0722	ncbi-geneid:9574378	1.97.1.4	102114
bpb:bpr_I0724	ncbi-geneid:9574380	3.2.2.1	53590
bpb:bpr_I0727	ncbi-geneid:9574383	3.6.1.-	55811
bpb:bpr_I0729	ncbi-geneid:9574385	5.4.99.16	51445
bpb:bpr_I0731	ncbi-geneid:9574387	3.5.4.10	75569
bpb:bpr_I0732	ncbi-geneid:9574388	2.1.2.3|3.5.4.10	53927
bpb:bpr_I0737	ncbi-geneid:9574393	3.2.1.8	51445|75005|49785|50370|49384|49785
bpb:bpr_I0739	ncbi-geneid:9574395	5.2.1.8	50891
bpb:bpr_I0742	ncbi-geneid:9574398	3.6.1.7	54975
bpb:bpr_I0743	ncbi-geneid:9574399	3.6.3.34	52540
bpb:bpr_I0750	ncbi-geneid:9574406	2.7.13.3	55874|47384
bpb:bpr_I0764	ncbi-geneid:9574420	3.6.1.-|3.6.4.12	52540
bpb:bpr_I0779	ncbi-geneid:9574435	3.4.24.-	55486
bpb:bpr_I0786	ncbi-geneid:9574442	3.4.13.3	53187
bpb:bpr_I0788	ncbi-geneid:9574444	3.2.1.22	51445
bpb:bpr_I0792	ncbi-geneid:9574448	6.3.4.4	52540
bpb:bpr_I0826	ncbi-geneid:9574481	2.6.1.16	53697|56235
bpb:bpr_I0828	ncbi-geneid:9574483	1.1.1.22	51735|48179|52413
bpb:bpr_I0834	ncbi-geneid:9574489	6.3.5.3	52317|55326|56042|55326|56042
bpb:bpr_I0835	ncbi-geneid:9574490	6.3.5.5	52317|52021
bpb:bpr_I0836	ncbi-geneid:9574491	6.3.5.5	56059|56059|52440|52440|48108|52335
bpb:bpr_I0838	ncbi-geneid:9574493	2.7.13.3	55874|52172|47384|47226
bpb:bpr_I0842	ncbi-geneid:9574497	4.2.1.10	52304
bpb:bpr_I0846	ncbi-geneid:9574501	3.1.1.1	53474
bpb:bpr_I0847	ncbi-geneid:9574502	3.2.1.21	51445|52279
bpb:bpr_I0854	ncbi-geneid:9574509	2.7.13.3	55874|52172|47384|47226
bpb:bpr_I0856	ncbi-geneid:9574511	4.1.1.23	51366
bpb:bpr_I0863	ncbi-geneid:9574518	2.4.2.10	53271
bpb:bpr_I0867	ncbi-geneid:9574522	4.1.1.21|5.4.99.18	52255
bpb:bpr_I0868	ncbi-geneid:9574523	6.3.3.1	56042|55326
bpb:bpr_I0869	ncbi-geneid:9574524	2.1.2.2	53328
bpb:bpr_I0870	ncbi-geneid:9574525	6.3.4.13	56059|52440|51246
bpb:bpr_I0888	ncbi-geneid:9574543	2.3.1.30	51161
bpb:bpr_I0889	ncbi-geneid:9574544	1.-.-.-	51395
bpb:bpr_I0893	ncbi-geneid:9574548	3.4.21.89	51306
bpb:bpr_I0911	ncbi-geneid:9574566	3.2.1.40	48208
bpb:bpr_I0912	ncbi-geneid:9574567	3.2.1.52	51445
bpb:bpr_I0913	ncbi-geneid:9574568	5.4.2.6	56784
bpb:bpr_I0919	ncbi-geneid:9574574	3.1.5.1	109604
bpb:bpr_I0920	ncbi-geneid:9574575	2.7.7.-	56731|57783
bpb:bpr_I0923	ncbi-geneid:9574578	2.7.1.48	55186|52540|81271
bpb:bpr_I0929	ncbi-geneid:9574584	5.3.1.17	51182
bpb:bpr_I0930	ncbi-geneid:9574585	1.1.1.125|1.1.1.69	51735
bpb:bpr_I0931	ncbi-geneid:9574586	4.1.2.14|4.1.3.16	51569|54593
bpb:bpr_I0932	ncbi-geneid:9574587	2.7.1.45	53613
bpb:bpr_I0938	ncbi-geneid:9574593	3.2.1.23	51445|49785
bpb:bpr_I0945	ncbi-geneid:9574600	2.1.1.-	53335
bpb:bpr_I0947	ncbi-geneid:9574602	1.4.1.13|1.4.1.14	51971|46548
bpb:bpr_I0948	ncbi-geneid:9574603	5.4.99.12	55120
bpb:bpr_I0953	ncbi-geneid:9574608	2.7.4.22	53633
bpb:bpr_I0955	ncbi-geneid:9574610	2.5.1.31	64005
bpb:bpr_I0957	ncbi-geneid:9574612	1.1.1.267	55347|51735|69055
bpb:bpr_I0958	ncbi-geneid:9574613	3.4.24.-	50156
bpb:bpr_I0959	ncbi-geneid:9574614	1.17.7.1	51717|56014
bpb:bpr_I0960	ncbi-geneid:9574615	2.7.7.7	53098|50249|160975
bpb:bpr_I0969	ncbi-geneid:9574624	5.4.99.12	55120
bpb:bpr_I0970	ncbi-geneid:9574625	2.7.1.26|2.7.7.2	82114|52374
bpb:bpr_I0975	ncbi-geneid:9574630	2.7.7.8	54211|54211|55666|55666|50249|54791|46915
bpb:bpr_I0981	ncbi-geneid:9574636	3.1.11.6	116842
bpb:bpr_I0982	ncbi-geneid:9574637	2.5.1.10|2.5.1.29	48576
bpb:bpr_I0983	ncbi-geneid:9574638	2.2.1.7	52518|52518|52922
bpb:bpr_I0985	ncbi-geneid:9574640	2.7.1.23	111331
bpb:bpr_I0989	ncbi-geneid:9574644	3.6.1.-|3.6.4.12	52540
bpb:bpr_I0991	ncbi-geneid:9574646	2.1.1.-	53335|50249
bpb:bpr_I1005	ncbi-geneid:9574660	1.2.1.3	53720
bpb:bpr_I1008	ncbi-geneid:9574663	3.2.1.8
bpb:bpr_I1013	ncbi-geneid:9574668	2.7.1.35	53613
bpb:bpr_I1018	ncbi-geneid:9574673	3.2.1.20	51445|51011|74650
bpb:bpr_I1024	ncbi-geneid:9574679	2.4.2.14	53271|56235
bpb:bpr_I1027	ncbi-geneid:9574682	2.7.1.50	53613
bpb:bpr_I1028	ncbi-geneid:9574683	2.5.1.3	51391
bpb:bpr_I1029	ncbi-geneid:9574684	2.7.4.7|2.7.1.49	53613
bpb:bpr_I1031	ncbi-geneid:9574686	5.2.1.8	54534|53146
bpb:bpr_I1035	ncbi-geneid:9574690	2.3.1.183	55729
bpb:bpr_I1036	ncbi-geneid:9574691	1.4.1.13	51971|46548|46548|54862
bpb:bpr_I1045	ncbi-geneid:9574700	2.7.7.27	53448|51161
bpb:bpr_I1046	ncbi-geneid:9574701	2.7.7.27	53448|51161
bpb:bpr_I1048	ncbi-geneid:9574703	2.7.13.3	141868|55874|52172|47384|47226|55073
bpb:bpr_I1051	ncbi-geneid:9574706	2.7.8.-	56214|56214
bpb:bpr_I1058	ncbi-geneid:9574712	4.2.3.1	53686
bpb:bpr_I1060	ncbi-geneid:9574714	2.3.3.1	48256
bpb:bpr_I1062	ncbi-geneid:9574716	4.1.2.4	51569
bpb:bpr_I1063	ncbi-geneid:9574717	3.4.11.9	55920|53092
bpb:bpr_I1068	ncbi-geneid:9574722	2.7.1.11	53784
bpb:bpr_I1078	ncbi-geneid:9574731	6.1.1.20	55681|46589
bpb:bpr_I1079	ncbi-geneid:9574732	6.1.1.20	56037|50249|55681|54991|46955
bpb:bpr_I1083	ncbi-geneid:9574736	3.2.1.8	51445|53474
bpb:bpr_I1084	ncbi-geneid:9574737	3.1.1.11	51126
bpb:bpr_I1086	ncbi-geneid:9574739	5.-.-.-	111337
bpb:bpr_I1087	ncbi-geneid:9574740	3.2.1.1	51445|69360|51011
bpb:bpr_I1089	ncbi-geneid:9574742	2.5.1.47	53686
bpb:bpr_I1093	ncbi-geneid:9574746	2.5.1.19	55205
bpb:bpr_I1094	ncbi-geneid:9574747	1.3.1.12	51735|48179|55021
bpb:bpr_I1096	ncbi-geneid:9574749	2.7.13.3	55874|52172|47384
bpb:bpr_I1097	ncbi-geneid:9574750	2.7.13.3	82549|55874|52172|47384|47226
bpb:bpr_I1102	ncbi-geneid:9574755	1.1.1.42	53659
bpb:bpr_I1111	ncbi-geneid:9574764	5.1.3.13	51182
bpb:bpr_I1118	ncbi-geneid:9574771	2.7.7.33	53448
bpb:bpr_I1119	ncbi-geneid:9574772	2.6.1.-	53383
bpb:bpr_I1120	ncbi-geneid:9574773	3.6.1.-	55811
bpb:bpr_I1138	ncbi-geneid:9574791	3.4.-.-	117892
bpb:bpr_I1139	ncbi-geneid:9574792	3.4.-.-	117892
bpb:bpr_I1140	ncbi-geneid:9574793	4.2.1.20	53686
bpb:bpr_I1141	ncbi-geneid:9574794	3.1.3.3|2.7.1.39	56784
bpb:bpr_I1144	ncbi-geneid:9574797	6.3.2.6	56104
bpb:bpr_I1153	ncbi-geneid:9574806	3.1.4.46	51695
bpb:bpr_I1154	ncbi-geneid:9574807	2.7.9.1	56059|51621|52009
bpb:bpr_I1157	ncbi-geneid:9574810	3.6.3.14	81336
bpb:bpr_I1158	ncbi-geneid:9574811	3.6.3.14	81333
bpb:bpr_I1159	ncbi-geneid:9574812	3.6.3.14	81573
bpb:bpr_I1160	ncbi-geneid:9574813	3.6.3.14	52540|47917|50615
bpb:bpr_I1161	ncbi-geneid:9574814	3.6.3.14	52943
bpb:bpr_I1162	ncbi-geneid:9574815	3.6.3.14	52540|47917|50615
bpb:bpr_I1163	ncbi-geneid:9574816	3.6.3.14	51344|46604
bpb:bpr_I1166	ncbi-geneid:9574819	2.1.1.13	82282|51717|52242|47644
bpb:bpr_I1167	ncbi-geneid:9574820	2.2.1.6	52518|52518|52467
bpb:bpr_I1168	ncbi-geneid:9574821	2.2.1.6	55021|55021
bpb:bpr_I1170	ncbi-geneid:9574823	2.7.13.3	55874|158472
bpb:bpr_I1196	ncbi-geneid:9574848	4.1.1.19	53383
bpb:bpr_I1197	ncbi-geneid:9574849	2.5.1.16	53335
bpb:bpr_I1198	ncbi-geneid:9574850	1.5.1.7	51735
bpb:bpr_I1199	ncbi-geneid:9574851	4.1.1.-	51419|50621
bpb:bpr_I1200	ncbi-geneid:9574852	3.5.3.12	55909
bpb:bpr_I1201	ncbi-geneid:9574853	3.5.1.53	56317
bpb:bpr_I1209	ncbi-geneid:9574861	5.1.1.1	51419|50621
bpb:bpr_I1220	ncbi-geneid:9574872	6.1.1.14	55681|52954
bpb:bpr_I1221	ncbi-geneid:9574873	6.1.1.7	55681|101353|55186|50447
bpb:bpr_I1226	ncbi-geneid:9574878	4.1.1.41	52096|52096
bpb:bpr_I1230	ncbi-geneid:9574882	4.1.1.3	51569|89000
bpb:bpr_I1232	ncbi-geneid:9574884	3.2.1.-	51445|81296|51011
bpb:bpr_I1235	ncbi-geneid:9574887	2.7.13.3	55874|47384
bpb:bpr_I1240	ncbi-geneid:9574892	2.4.2.-	52317
bpb:bpr_I1241	ncbi-geneid:9574893	4.1.3.-	51366
bpb:bpr_I1242	ncbi-geneid:9574894	3.2.2.-	52141
bpb:bpr_I1243	ncbi-geneid:9574895	4.1.1.20	51419|50621
bpb:bpr_I1246	ncbi-geneid:9574898	2.5.1.54	51569
bpb:bpr_I1247	ncbi-geneid:9574899	2.1.1.72	53335|46955
bpb:bpr_I1256	ncbi-geneid:9574907	6.1.1.2	52374
bpb:bpr_I1257	ncbi-geneid:9574908	2.4.1.21	53756
bpb:bpr_I1265	ncbi-geneid:9574916	1.3.1.-
bpb:bpr_I1266	ncbi-geneid:9574917	2.3.1.39	52151|55048
bpb:bpr_I1267	ncbi-geneid:9574918	1.1.1.100	51735
bpb:bpr_I1268	ncbi-geneid:9574919	2.3.1.41|2.3.1.179	53901|53901
bpb:bpr_I1269	ncbi-geneid:9574920	6.4.1.2	51230
bpb:bpr_I1270	ncbi-geneid:9574921	4.2.1.-	54637
bpb:bpr_I1271	ncbi-geneid:9574922	6.4.1.2|6.3.4.14	56059|52440|51246
bpb:bpr_I1272	ncbi-geneid:9574923	6.4.1.2	52096
bpb:bpr_I1273	ncbi-geneid:9574924	6.4.1.2	52096
bpb:bpr_I1274	ncbi-geneid:9574925	6.2.1.1	56801
bpb:bpr_I1275	ncbi-geneid:9574926	1.1.1.58	51735|48179
bpb:bpr_I1282	ncbi-geneid:9574933	2.7.4.8	52540
bpb:bpr_I1283	ncbi-geneid:9574934	2.7.7.6	63562
bpb:bpr_I1284	ncbi-geneid:9574935	2.-.-.-	102114
bpb:bpr_I1286	ncbi-geneid:9574937	3.6.4.13	52540
bpb:bpr_I1291	ncbi-geneid:9574942	2.7.6.2	63999|63862
bpb:bpr_I1294	ncbi-geneid:9574945	5.4.2.1	64158|53649
bpb:bpr_I1296	ncbi-geneid:9574947	3.1.-.-	50249|50249|50249|50249
bpb:bpr_I1299	ncbi-geneid:9574950	2.7.2.11	53633
bpb:bpr_I1302	ncbi-geneid:9574953	6.3.4.3	52540
bpb:bpr_I1303	ncbi-geneid:9574954	1.5.1.5|3.5.4.9	51735|53223
bpb:bpr_I1305	ncbi-geneid:9574956	1.18.1.2	52343|63380
bpb:bpr_I1306	ncbi-geneid:9574957	1.4.1.13|1.4.1.14	51971|46548|51971
bpb:bpr_I1316	ncbi-geneid:9574967	6.3.3.2	100950
bpb:bpr_I1321	ncbi-geneid:9574972	2.7.13.3	55874|158472
bpb:bpr_I1324	ncbi-geneid:9574975	1.2.1.41	53720
bpb:bpr_I1326	ncbi-geneid:9574977	3.2.1.17	51445
bpb:bpr_I1330	ncbi-geneid:9574981	3.6.3.31	52540|50331
bpb:bpr_I1332	ncbi-geneid:9574983	4.2.3.5	103263
bpb:bpr_I1333	ncbi-geneid:9574984	3.4.16.4	55166
bpb:bpr_I1334	ncbi-geneid:9574985	2.4.2.29	51713
bpb:bpr_I1336	ncbi-geneid:9574987	1.1.1.85	53659
bpb:bpr_I1338	ncbi-geneid:9574989	4.2.1.9	143975|52016
bpb:bpr_I1339	ncbi-geneid:9574990	2.2.1.6	52518|52518|52467
bpb:bpr_I1341	ncbi-geneid:9574992	2.6.1.52	53383
bpb:bpr_I1342	ncbi-geneid:9574993	1.1.1.95	51735|52283|55021
bpb:bpr_I1344	ncbi-geneid:9574995	2.4.1.18	51445|81296|51011|81296
bpb:bpr_I1345	ncbi-geneid:9576644	2.4.2.7	53271
bpb:bpr_I1346	ncbi-geneid:9574997	2.7.6.5	109604|81301|81271|55021
bpb:bpr_I1348	ncbi-geneid:9574999	1.3.99.22	102114
bpb:bpr_I1353	ncbi-geneid:9575004	5.99.1.2	56712|57783
bpb:bpr_I1361	ncbi-geneid:9575012	3.6.3.14	52540
bpb:bpr_I1368	ncbi-geneid:9575019	3.1.1.73
bpb:bpr_I1384	ncbi-geneid:9575035	3.1.1.61	52738|52172
bpb:bpr_I1385	ncbi-geneid:9575036	2.7.13.3
bpb:bpr_I1388	ncbi-geneid:9575039	3.5.1.44	64438
bpb:bpr_I1401	ncbi-geneid:9575051	3.6.3.-	81665|56784|81653|81660
bpb:bpr_I1415	ncbi-geneid:9575065	5.4.99.12	55120|55174
bpb:bpr_I1416	ncbi-geneid:9575066	6.5.1.2
bpb:bpr_I1417	ncbi-geneid:9575067	2.3.1.46	52317
bpb:bpr_I1424	ncbi-geneid:9575074	5.4.2.1
bpb:bpr_I1430	ncbi-geneid:9575080	3.4.16.4	56601
bpb:bpr_I1435	ncbi-geneid:9575085	3.4.21.88	51306|46785
bpb:bpr_I1438	ncbi-geneid:9575088	2.7.7.18	52374
bpb:bpr_I1444	ncbi-geneid:9575094	3.1.4.-|3.1.26.-	50249
bpb:bpr_I1447	ncbi-geneid:9575097	3.5.4.19|3.6.1.31	141734|101386|51366
bpb:bpr_I1448	ncbi-geneid:9575098	4.2.1.19	54211|54211
bpb:bpr_I1449	ncbi-geneid:9575099	1.1.1.23	53720
bpb:bpr_I1450	ncbi-geneid:9575100	2.4.2.17	53850
bpb:bpr_I1453	ncbi-geneid:9575103	5.4.99.12	55120
bpb:bpr_I1455	ncbi-geneid:9575105	5.4.99.12	55120|55174
bpb:bpr_I1456	ncbi-geneid:9575106	3.5.1.28	53187
bpb:bpr_I1458	ncbi-geneid:9575108	2.7.7.3	52374
bpb:bpr_I1460	ncbi-geneid:9575110	5.99.1.3	56719|101904
bpb:bpr_I1461	ncbi-geneid:9575111	5.99.1.3	56719|55874|54211
bpb:bpr_I1463	ncbi-geneid:9575113	3.6.1.-|3.6.4.12	52540|52540|50249
bpb:bpr_I1469	ncbi-geneid:9575119	2.7.13.3	53850|53850|52172|47384
bpb:bpr_I1474	ncbi-geneid:9575124	5.4.99.12	55120|55174
bpb:bpr_I1476	ncbi-geneid:9575126	4.2.3.4	56796
bpb:bpr_I1480	ncbi-geneid:9575130	3.4.16.4	56601
bpb:bpr_I1481	ncbi-geneid:9575131	4.2.3.3	52335
bpb:bpr_I1489	ncbi-geneid:9575139	2.5.1.75	52540
bpb:bpr_I1493	ncbi-geneid:9575143	3.4.11.4	53187|55031
bpb:bpr_I1494	ncbi-geneid:9575144	3.2.1.-	51445|51011
bpb:bpr_I1496	ncbi-geneid:9575146	3.6.1.-|3.6.4.12	52540
bpb:bpr_I1497	ncbi-geneid:9575147	6.1.1.17	52374|48163
bpb:bpr_I1498	ncbi-geneid:9575148	3.6.1.23	51283
bpb:bpr_I1499	ncbi-geneid:9575149	3.2.1.4	51445|49384
bpb:bpr_I1500	ncbi-geneid:9575150	3.2.1.4	48208|49384|49384
bpb:bpr_I1501	ncbi-geneid:9575151	6.2.1.26	56801
bpb:bpr_I1502	ncbi-geneid:9575152	1.2.7.8	52518|52518|54862|52922
bpb:bpr_I1503	ncbi-geneid:9575153	1.2.7.8	53323
bpb:bpr_I1504	ncbi-geneid:9575154	6.2.1.30	56801
bpb:bpr_I1511	ncbi-geneid:9575161	2.2.1.2	51569
bpb:bpr_I1513	ncbi-geneid:9575163	3.2.1.156	48208
bpb:bpr_I1518	ncbi-geneid:9575168	2.4.1.12	53448
bpb:bpr_I1522	ncbi-geneid:9575172	3.2.1.6	49899
bpb:bpr_I1524	ncbi-geneid:9575174	3.1.26.4
bpb:bpr_I1527	ncbi-geneid:9575177	2.4.2.1	53167
bpb:bpr_I1529	ncbi-geneid:9575179	3.6.3.3|3.6.3.5	56784|81653|81665
bpb:bpr_I1532	ncbi-geneid:9575182	6.1.1.1	52374|55174
bpb:bpr_I1540	ncbi-geneid:9575190	1.1.1.94	48179|51735
bpb:bpr_I1544	ncbi-geneid:9575194	2.7.6.1	53271|53271
bpb:bpr_I1545	ncbi-geneid:9575195	2.7.13.3	55874|47384
bpb:bpr_I1551	ncbi-geneid:9575201	3.1.26.4	53098
bpb:bpr_I1552	ncbi-geneid:9575202	3.4.21.89	51306
bpb:bpr_I1554	ncbi-geneid:9575204	3.4.21.89	51306
bpb:bpr_I1556	ncbi-geneid:9575206	3.5.4.5	53927
bpb:bpr_I1559	ncbi-geneid:9575209	3.6.3.17	52540|52540
bpb:bpr_I1561	ncbi-geneid:9575211	2.4.2.3	53167
bpb:bpr_I1563	ncbi-geneid:9575213	2.1.1.31	75217
bpb:bpr_I1569	ncbi-geneid:9575219	3.2.1.17	51445
bpb:bpr_I1571	ncbi-geneid:9575221	4.3.1.19	53686|55021
bpb:bpr_I1574	ncbi-geneid:9575224	3.1.26.3	69065|54768
bpb:bpr_I1576	ncbi-geneid:9575226	2.3.1.15	53659
bpb:bpr_I1580	ncbi-geneid:9575230	2.7.2.1	53067|53067
bpb:bpr_I1584	ncbi-geneid:9575234	3.2.1.37	75005|49899|48403
bpb:bpr_I1585	ncbi-geneid:9575235	3.2.1.37	75005|49899
bpb:bpr_I1586	ncbi-geneid:9575236	3.1.1.-	52266
bpb:bpr_I1591	ncbi-geneid:9575241	5.3.1.12	51556
bpb:bpr_I1593	ncbi-geneid:9575243	3.2.1.4	48208|81296
bpb:bpr_I1595	ncbi-geneid:9575245	2.7.1.4	53067
bpb:bpr_I1596	ncbi-geneid:9575246	2.1.1.61|2.8.1.-	52402
bpb:bpr_I1612	ncbi-geneid:9575262	2.7.1.24	52540
bpb:bpr_I1613	ncbi-geneid:9575263	2.7.7.7	56672|53098
bpb:bpr_I1620	ncbi-geneid:9576646	3.6.1.13	55811
bpb:bpr_I1628	ncbi-geneid:9575278	3.6.1.1	64182|75138|54631
bpb:bpr_I1644	ncbi-geneid:9575294	2.4.1.129	56601|56519
bpb:bpr_I1648	ncbi-geneid:9575298	3.6.1.-	52540|46785
bpb:bpr_I1649	ncbi-geneid:9575299	3.6.1.-	47781|50249|46929
bpb:bpr_I1650	ncbi-geneid:9575300	2.6.1.42	56752
bpb:bpr_I1654	ncbi-geneid:9575304	4.2.1.33|4.2.1.35	52016
bpb:bpr_I1655	ncbi-geneid:9575305	4.2.1.33|4.2.1.35	53732
bpb:bpr_I1657	ncbi-geneid:9575307	1.1.1.86	51735|48179
bpb:bpr_I1658	ncbi-geneid:9575308	2.2.1.6	55021|55021
bpb:bpr_I1659	ncbi-geneid:9575309	6.3.5.4	56235|52402
bpb:bpr_I1662	ncbi-geneid:9575312	5.99.1.2	56712
bpb:bpr_I1664	ncbi-geneid:9575314	1.2.1.11	51735|55347
bpb:bpr_I1665	ncbi-geneid:9575315	4.3.2.1	48557
bpb:bpr_I1679	ncbi-geneid:9575329	6.3.5.5	56059|56059|52440|52440|48108|52335
bpb:bpr_I1682	ncbi-geneid:9575332	3.1.3.48	52788
bpb:bpr_I1685	ncbi-geneid:9575335	3.2.1.21	51445
bpb:bpr_I1686	ncbi-geneid:9575336	3.2.1.40	48208
bpb:bpr_I1687	ncbi-geneid:9575337	3.2.1.-	51445|49785|49303
bpb:bpr_I1693	ncbi-geneid:9575343	2.7.7.-	81631|81301
bpb:bpr_I1699	ncbi-geneid:9575349	3.2.1.-	51445|49785
bpb:bpr_I1702	ncbi-geneid:9575352	2.7.1.4	53613
bpb:bpr_I1703	ncbi-geneid:9575353	3.2.1.26	75005|49899
bpb:bpr_I1704	ncbi-geneid:9575354	3.2.1.-	75005
bpb:bpr_I1710	ncbi-geneid:9575360	3.2.1.4	51445|49384
bpb:bpr_I1715	ncbi-geneid:9575365	4.3.1.17	143548|55021
bpb:bpr_I1717	ncbi-geneid:9575367	2.7.13.3	55874
bpb:bpr_I1728	ncbi-geneid:9575378	2.7.4.1	56024|56024|143724|140356
bpb:bpr_I1729	ncbi-geneid:9575379	3.6.1.11|3.6.1.40	109604|53067|53067
bpb:bpr_I1730	ncbi-geneid:9575380	5.4.99.5|4.2.1.51	53850|55021|48600
bpb:bpr_I1732	ncbi-geneid:9575382	2.1.3.2	53671
bpb:bpr_I1736	ncbi-geneid:9575386	2.7.7.7	56672|100879
bpb:bpr_I1737	ncbi-geneid:9575387	3.5.4.4	51556
bpb:bpr_I1738	ncbi-geneid:9575388	5.4.99.12	55120
bpb:bpr_I1740	ncbi-geneid:9575390	3.2.1.8	51445
bpb:bpr_I1743	ncbi-geneid:9575393	1.1.5.3	51905
bpb:bpr_I1744	ncbi-geneid:9575394	2.7.1.30	53067|53067
bpb:bpr_I1746	ncbi-geneid:9575396	3.1.1.1	53474
bpb:bpr_I1763	ncbi-geneid:9575412	1.3.1.31	51395|51905
bpb:bpr_I1778	ncbi-geneid:9575427	2.7.1.5	53067|53067
bpb:bpr_I1779	ncbi-geneid:9575428	4.1.2.19	53639
bpb:bpr_I1780	ncbi-geneid:9575429	5.3.1.14	51658
bpb:bpr_I1795	ncbi-geneid:9575444	3.2.1.52	51445
bpb:bpr_I1796	ncbi-geneid:9575445	2.1.2.1	53383
bpb:bpr_I1801	ncbi-geneid:9575450	2.7.7.7	52540|48019
bpb:bpr_I1805	ncbi-geneid:9575453	2.7.13.3	55874|47384
bpb:bpr_I1809	ncbi-geneid:9575457	2.6.1.11|2.6.1.17	53383
bpb:bpr_I1810	ncbi-geneid:9575458	2.7.2	53633
bpb:bpr_I1811	ncbi-geneid:9575459	2.3.1.35|2.3.1.1	56266
bpb:bpr_I1813	ncbi-geneid:9575461	1.2.1	55347|51735
bpb:bpr_I1814	ncbi-geneid:9575462	6.3.4.5	69864|52402
bpb:bpr_I1821	ncbi-geneid:9575469	2.1.1.-	53335
bpb:bpr_I1824	ncbi-geneid:9575472	3.6.3.21	52540
bpb:bpr_I1828	ncbi-geneid:9575476	2.1.1.-	75217|55315
bpb:bpr_I1830	ncbi-geneid:9575478	6.1.1.16	52374|47323
bpb:bpr_I1831	ncbi-geneid:9575479	4.6.1.12	69765
bpb:bpr_I1840	ncbi-geneid:9575488	3.2.1.1	51445|51011
bpb:bpr_I1844	ncbi-geneid:9575492	3.1.1.73
bpb:bpr_I1845	ncbi-geneid:9575493	2.7.13.3	55874|47384
bpb:bpr_I1852	ncbi-geneid:9575499	6.1.1.19	52374|47323|55190
bpb:bpr_I1854	ncbi-geneid:9575501	1.1.1.25	53223|51735|52540
bpb:bpr_I1865	ncbi-geneid:9575512	6.3.2.9	53623|53244|51984
bpb:bpr_I1869	ncbi-geneid:9575516	2.1.1.-	53335|81799
bpb:bpr_I1890	ncbi-geneid:9575537	3.2.-.-	101478
bpb:bpr_I1909	ncbi-geneid:9575556	3.6.1.-	52540
bpb:bpr_I1911	ncbi-geneid:9575558	3.1.-.-	52980
bpb:bpr_I1914	ncbi-geneid:9575561	2.1.1.37	53335
bpb:bpr_I1922	ncbi-geneid:9575569	3.4.17.13	52317|141986
bpb:bpr_I1929	ncbi-geneid:9575576	5.4.2.1
bpb:bpr_I1940	ncbi-geneid:9575587	6.5.1.-	55144
bpb:bpr_I1943	ncbi-geneid:9575590	1.11.1.15	52833
bpb:bpr_I1947	ncbi-geneid:9575594	1.11.1.15	52833
bpb:bpr_I1949	ncbi-geneid:9575596	3.6.1.-	55811
bpb:bpr_I1953	ncbi-geneid:9575600	3.2.1.26	75005
bpb:bpr_I1955	ncbi-geneid:9575602	2.4.2.22	53271
bpb:bpr_I1964	ncbi-geneid:9575611	2.7.13.3	55874|52172|47384|47226
bpb:bpr_I1974	ncbi-geneid:9575621	3.2.1.-	51445|74650|51011
bpb:bpr_I1977	ncbi-geneid:9575624	1.3.1.31	51395|51905
bpb:bpr_I1985	ncbi-geneid:9575632	5.4.2.1
bpb:bpr_I1986	ncbi-geneid:9575633	3.6.1.-	52540|50249
bpb:bpr_I1987	ncbi-geneid:9575634	2.7.11.1	56112
bpb:bpr_I1988	ncbi-geneid:9575635	3.1.3.16	81606
bpb:bpr_I1989	ncbi-geneid:9575636	2.1.1.-	102114
bpb:bpr_I1990	ncbi-geneid:9575637	2.1.1.-	53335|48013
bpb:bpr_I1991	ncbi-geneid:9575638	2.1.2.9	53328|50486
bpb:bpr_I1992	ncbi-geneid:9575639	3.5.1.88	56420
bpb:bpr_I1993	ncbi-geneid:9575640	3.6.4.-	52540|161219
bpb:bpr_I1994	ncbi-geneid:9575641	6.3.2.13	53623|53244|63418
bpb:bpr_I1995	ncbi-geneid:9575642	3.1.-.-	64182
bpb:bpr_I2000	ncbi-geneid:9575647	3.1.3.18	56784
bpb:bpr_I2001	ncbi-geneid:9575648	5.1.3.-	54909
bpb:bpr_I2002	ncbi-geneid:9575649	6.1.1.21	55681
bpb:bpr_I2006	ncbi-geneid:9575653	3.2.1.23	51445
bpb:bpr_I2014	ncbi-geneid:9575661	3.1.3.5	109604
bpb:bpr_I2015	ncbi-geneid:9575662	3.4.24.-	55486
bpb:bpr_I2016	ncbi-geneid:9575663	1.3.99.22	102114
bpb:bpr_I2033	ncbi-geneid:9575680	2.1.1.80	53335|47757
bpb:bpr_I2037	ncbi-geneid:9575684	2.7.4.14	52540
bpb:bpr_I2041	ncbi-geneid:9575688	3.2.1.89	51445|69360
bpb:bpr_I2042	ncbi-geneid:9575689	3.1.4.46	51695
bpb:bpr_I2047	ncbi-geneid:9575694	2.7.1.71	52540
bpb:bpr_I2048	ncbi-geneid:9575695	5.3.1.1	51351
bpb:bpr_I2049	ncbi-geneid:9575696	2.7.2.3	53748
bpb:bpr_I2050	ncbi-geneid:9575697	1.2.1.12	51735|55347
bpb:bpr_I2051	ncbi-geneid:9575698	3.1.3.15	89550
bpb:bpr_I2062	ncbi-geneid:9575709	4.1.1.36|6.3.2.5	102645|52507
bpb:bpr_I2065	ncbi-geneid:9575712	1.1.1.77	56796
bpb:bpr_I2078	ncbi-geneid:9575725	2.3.2.6	55729
bpb:bpr_I2084	ncbi-geneid:9575730	3.1.3.11	56300
bpb:bpr_I2085	ncbi-geneid:9575731	4.2.99.18	48150
bpb:bpr_I2095	ncbi-geneid:9575741	3.2.1.21	51445|52279
bpb:bpr_I2096	ncbi-geneid:9575742	3.2.1.21	51445|52279
bpb:bpr_I2098	ncbi-geneid:9575744	2.7.13.3	55874
bpb:bpr_I2103	ncbi-geneid:9575749	2.7.1.56	53613
bpb:bpr_I2104	ncbi-geneid:9575750	2.7.1.69	55804|52794
bpb:bpr_I2106	ncbi-geneid:9575752	2.7.3.9	51621|52009|47831
bpb:bpr_I2112	ncbi-geneid:9575758	4.6.1.1	55073
bpb:bpr_I2118	ncbi-geneid:9575764	2.4.1.1	53756
bpb:bpr_I2126	ncbi-geneid:9575772	3.2.1.17	51445
bpb:bpr_I2129	ncbi-geneid:9575775	1.4.1.4	51735|53223
bpb:bpr_I2137	ncbi-geneid:9575783	6.3.1.5	52402
bpb:bpr_I2138	ncbi-geneid:9575784	2.4.2.11	51690|54675
bpb:bpr_I2141	ncbi-geneid:9575787	3.6.1.-	55811|46785
bpb:bpr_I2143	ncbi-geneid:9575789	6.1.1.4	52374|50677|47323
bpb:bpr_I2145	ncbi-geneid:9575791	3.2.1.-	48208
bpb:bpr_I2155	ncbi-geneid:9575801	6.3.2.12|6.3.2.17	53623|53244
bpb:bpr_I2156	ncbi-geneid:9575802	6.1.1.9	52374|47323|50677|46589
bpb:bpr_I2160	ncbi-geneid:9575806	6.3.1.1	55681
bpb:bpr_I2193	ncbi-geneid:9575839	2.2.1.1	52518|52922
bpb:bpr_I2194	ncbi-geneid:9575840	2.2.1.1	52518
bpb:bpr_I2195	ncbi-geneid:9575841	2.2.1.1	52518|52922
bpb:bpr_I2196	ncbi-geneid:9575842	2.2.1.1	52518
bpb:bpr_I2210	ncbi-geneid:9575856	3.6.3.-	52540
bpb:bpr_I2211	ncbi-geneid:9575857	1.5.1.20	51730
bpb:bpr_I2212	ncbi-geneid:9575858	4.3.2.2	48557
bpb:bpr_I2213	ncbi-geneid:9575859	2.4.2.14	56235|53271
bpb:bpr_I2228	ncbi-geneid:9575874	2.3.1.57	55729
bpb:bpr_I2232	ncbi-geneid:9575878	2.7.1.95	56112
bpb:bpr_I2238	ncbi-geneid:9575884	2.3.1.28	52777
bpb:bpr_I2244	ncbi-geneid:9575890	3.1.3.16	56300
bpb:bpr_I2253	ncbi-geneid:9575899	5.2.1.8	54534
bpb:bpr_I2255	ncbi-geneid:9575901	2.3.3.13	51569|110921|46689|89000
bpb:bpr_I2257	ncbi-geneid:9575903	3.2.1.37	75005|49899
bpb:bpr_I2258	ncbi-geneid:9575904	3.6.1.-|3.6.4.12	52540
bpb:bpr_I2261	ncbi-geneid:9575907	2.4.1.7	51445
bpb:bpr_I2267	ncbi-geneid:9575913	5.3.1.8	53448|51182
bpb:bpr_I2269	ncbi-geneid:9575915	2.6.1.16	53697|56235
bpb:bpr_I2277	ncbi-geneid:9575923	1.1.1.38	51735|53223
bpb:bpr_I2287	ncbi-geneid:9575933	1.5.1.3	53597
bpb:bpr_I2288	ncbi-geneid:9575934	2.1.1.45	55831
bpb:bpr_I2305	ncbi-geneid:9575951	5.4.99.9	51971|54373
bpb:bpr_I2311	ncbi-geneid:9575957	2.6.1.-	53383
bpb:bpr_I2312	ncbi-geneid:9575958	4.2.1.45	51735
bpb:bpr_I2317	ncbi-geneid:9575963	3.6.3.-	52540
bpb:bpr_I2319	ncbi-geneid:9575965	3.2.1.37	75005
bpb:bpr_I2323	ncbi-geneid:9575969	2.7.2.7	53067|53067
bpb:bpr_I2324	ncbi-geneid:9575970	2.3.1.19	53659
bpb:bpr_I2326	ncbi-geneid:9575972	3.2.1.6	49899|69360|49785|49785|49785
bpb:bpr_I2331	ncbi-geneid:9575977	2.6.1.83	53383
bpb:bpr_I2334	ncbi-geneid:9575980	2.7.6.1	53271|53271
bpb:bpr_I2335	ncbi-geneid:9575981	4.1.3.27	56322
bpb:bpr_I2336	ncbi-geneid:9575982	4.1.3.27	52317
bpb:bpr_I2337	ncbi-geneid:9575983	6.3.1.2	55931|54368
bpb:bpr_I2340	ncbi-geneid:9575986	2.7.13.3	55874|158472
bpb:bpr_I2353	ncbi-geneid:9575999	3.6.1.-	55811
bpb:bpr_I2368	ncbi-geneid:9576014	2.7.7.6	64484
bpb:bpr_I2369	ncbi-geneid:9576015	2.7.7.6	64484
bpb:bpr_I2372	ncbi-geneid:9576018	4.2.2.2	69360|51126
bpb:bpr_I2374	ncbi-geneid:9576020	6.1.1.3	55681|55186|52954
bpb:bpr_I2376	ncbi-geneid:9576022	2.7.13.3	55874|47384
bpb:bpr_I2380	ncbi-geneid:9576026	6.3.5.4	52402|56235
bpb:bpr_I2388	ncbi-geneid:9576034	5.1.1.7	54506|54506
bpb:bpr_I2391	ncbi-geneid:9576037	2.6.1.9	53383
bpb:bpr_I2398	ncbi-geneid:9576044	3.1.3.48	89550
bpb:bpr_I2401	ncbi-geneid:9576047	2.5.1.17	52540
bpb:bpr_I2407	ncbi-geneid:9576053	3.4.21.92	52096
bpb:bpr_I2409	ncbi-geneid:9576055	5.2.1.8	109998|102735|54534
bpb:bpr_I2413	ncbi-geneid:9576059	2.7.7.24	53448
bpb:bpr_I2414	ncbi-geneid:9576060	2.7.1.6	54211|55060
bpb:bpr_I2429	ncbi-geneid:9576075	2.4.1.25	51445
bpb:bpr_I2430	ncbi-geneid:9576076	2.7.1.15	53613
bpb:bpr_I2435	ncbi-geneid:9576081	6.1.1.18	52374|50715
bpb:bpr_I2437	ncbi-geneid:9576083	1.1.1.205	51412|54631
bpb:bpr_I2440	ncbi-geneid:9576086	2.7.2.4	53633|55021|55021
bpb:bpr_I2441	ncbi-geneid:9576087	1.1.1.3	55347|51735
bpb:bpr_I2442	ncbi-geneid:9576088	5.4.99.5	55021
bpb:bpr_I2447	ncbi-geneid:9576093	2.4.1.20	48208|74650
bpb:bpr_I2452	ncbi-geneid:9576098	5.3.1.16	51366
bpb:bpr_I2453	ncbi-geneid:9576099	1.3.1.26	51735|55347
bpb:bpr_I2454	ncbi-geneid:9576100	4.2.1.52	51569
bpb:bpr_I2459	ncbi-geneid:9576105	2.4.1.-|3.4	56601|53955
bpb:bpr_I2460	ncbi-geneid:9576106	1.97.1.4	102114
bpb:bpr_I2463	ncbi-geneid:9576109	3.6.3.-	52540
bpb:bpr_I2467	ncbi-geneid:9576113	2.5.1.49	53383
bpb:bpr_I2470	ncbi-geneid:9576116	3.6.1.15	52972
bpb:bpr_I2471	ncbi-geneid:9576117	3.5.1.28	53187
bpb:bpr_I2472	ncbi-geneid:9576118	2.1.1.-	53335
bpb:bpr_I2473	ncbi-geneid:9576119	3.1.1.11	69360|51126|51126
bpb:bpr_I2475	ncbi-geneid:9576121	2.3.1.9	53901|53901
bpb:bpr_I2479	ncbi-geneid:9576125	5.3.1.23	100950
bpb:bpr_I2480	ncbi-geneid:9576126	3.2.1.40	48208
bpb:bpr_I2485	ncbi-geneid:9576131	1.3.99.2	56645|47203
bpb:bpr_I2486	ncbi-geneid:9576132	1.1.1.157	51735|48179
bpb:bpr_I2487	ncbi-geneid:9576133	4.2.1.17|4.2.1.55	52096
bpb:bpr_I2488	ncbi-geneid:9576134	2.3.1.9	53901|53901
bpb:bpr_I2491	ncbi-geneid:9576137	1.8.1.9	51905
bpb:bpr_I2492	ncbi-geneid:9576138	1.1.1.100	51735
bpb:bpr_I2500	ncbi-geneid:9576146	3.2.1.-	48208
bpb:bpr_I2501	ncbi-geneid:9576147	3.4.17.13	52317|141986
bpb:bpr_I2505	ncbi-geneid:9576151	3.2.1.15	51126
bpb:bpr_I2509	ncbi-geneid:9576155	2.2.1.6	52518|52518|52467
bpb:bpr_I2510	ncbi-geneid:9576156	2.7.7.33	53448
bpb:bpr_I2512	ncbi-geneid:9576158	2.7.7.60	53448
bpb:bpr_I2515	ncbi-geneid:9576161	3.2.1.-	48208
bpb:bpr_I2528	ncbi-geneid:9576174	6.3.5.4	52402|56235
bpb:bpr_I2532	ncbi-geneid:9576178	6.3.5.4	52402|56235
bpb:bpr_I2537	ncbi-geneid:9576183	5.1.3.2	51735
bpb:bpr_I2538	ncbi-geneid:9576184	1.1.1.-	51735|48179|52413
bpb:bpr_I2539	ncbi-geneid:9576185	2.4.1.-	53756
bpb:bpr_I2540	ncbi-geneid:9576186	6.3.5.5	56059
bpb:bpr_I2541	ncbi-geneid:9576187	4.4.1.15	53686
bpb:bpr_I2543	ncbi-geneid:9576189	2.6.1.-	53383
bpb:bpr_I2547	ncbi-geneid:9576193	2.7.8.30	53448
bpb:bpr_I2550	ncbi-geneid:9576196	2.6.1.-	53383
bpb:bpr_I2556	ncbi-geneid:9576202	2.7.7.43	53448
bpb:bpr_I2559	ncbi-geneid:9576205	2.5.1.56	51569|51269
bpb:bpr_I2577	ncbi-geneid:9576223	4.2.1.47	51735
bpb:bpr_I2578	ncbi-geneid:9576224	1.1.1.271	51735
bpb:bpr_I2582	ncbi-geneid:9576228	1.1.1.133	51735
bpb:bpr_I2585	ncbi-geneid:9576231	5.4.2.10	53738|53738|53738|55957
bpb:bpr_I2592	ncbi-geneid:9576238	3.1.11.5	52540|47781
bpb:bpr_I2600	ncbi-geneid:9576246	2.7.11.1	56112
bpb:bpr_I2602	ncbi-geneid:9576248	3.4.21.102	52096|50156
bpb:bpr_I2610	ncbi-geneid:9576658	6.3.1.2	55931
bpb:bpr_I2614	ncbi-geneid:9576260	3.1.-.-	56281
bpb:bpr_I2616	ncbi-geneid:9576262	3.1.-.-	53098
bpb:bpr_I2621	ncbi-geneid:9576267	2.8.1.7	53383
bpb:bpr_I2622	ncbi-geneid:9576268	2.1.1.-	75217|88697
bpb:bpr_I2623	ncbi-geneid:9576269	2.1.1.-	53335
bpb:bpr_I2629	ncbi-geneid:9576275	3.4.21.96	52743|52025|49373
bpb:bpr_I2631	ncbi-geneid:9576277	2.6.1.1	53383
bpb:bpr_I2639	ncbi-geneid:9576285	3.5.1.25	51556|51338
bpb:bpr_I2644	ncbi-geneid:9576290	2.7.7.-	69572
bpb:bpr_I2648	ncbi-geneid:9576294	2.7.1.11	53784
bpb:bpr_I2672	ncbi-geneid:9576318	2.3.1.-	55729
bpb:bpr_I2676	ncbi-geneid:9576322	4.4.1.5	54593
bpb:bpr_I2696	ncbi-geneid:9576342	3.5.1.88	56420
bpb:bpr_I2734	ncbi-geneid:9576379	5.3.2.-	55331
bpb:bpr_I2757	ncbi-geneid:9576402	6.1.1.6	55681|50249
bpb:bpr_I2759	ncbi-geneid:9576404	1.-.-.-	51395
bpb:bpr_I2761	ncbi-geneid:9576406	2.7.1.33
bpb:bpr_I2762	ncbi-geneid:9576407	6.3.4.15	55681|50037
bpb:bpr_I2763	ncbi-geneid:9576408	2.1.3.3	53671
bpb:bpr_I2765	ncbi-geneid:9576410	1.5.1.2	48179|51735
bpb:bpr_I2767	ncbi-geneid:9576412	2.7.1.90|2.7.1.11	53784
bpb:bpr_I2768	ncbi-geneid:9576413	2.7.7.7	89550
bpb:bpr_I2769	ncbi-geneid:9576414	2.5.1.6	55973|55973|55973
bpb:bpr_I2772	ncbi-geneid:9576416	2.3.1.51	69593
bpb:bpr_I2780	ncbi-geneid:9576424	6.3.5.2	52317|52402|54810
bpb:bpr_I2782	ncbi-geneid:9576426	6.1.1.22	55681|50249
bpb:bpr_I2783	ncbi-geneid:9576427	5.2.1.8	54534|109998
bpb:bpr_I2786	ncbi-geneid:9576430	2.7.1.148	54211|55060
bpb:bpr_I2788	ncbi-geneid:9576432	1.3.3.1	51395
bpb:bpr_I2790	ncbi-geneid:9576434	3.5.2.3	51556|51338
bpb:bpr_I2792	ncbi-geneid:9576435	2.3.1.51	69593
bpb:bpr_I2793	ncbi-geneid:9576436	6.3.2.4	56059|52440
bpb:bpr_I2794	ncbi-geneid:9576437	6.3.2.10	53623|53244
bpb:bpr_I2797	ncbi-geneid:9576440	4.2.1.3	53732|52016
bpb:bpr_I2807	ncbi-geneid:9576450	6.1.1.10	52374|47323|50249
bpb:bpr_I2808	ncbi-geneid:9576451	3.4.11.18	55920|103642
bpb:bpr_I2809	ncbi-geneid:9576452	3.1.4.16	56300|55816
bpb:bpr_I2811	ncbi-geneid:9576454	5.1.3.1	51366
bpb:bpr_I2812	ncbi-geneid:9576455	2.2.1.1	52518|52922
bpb:bpr_I2813	ncbi-geneid:9576456	2.2.1.1	52518
bpb:bpr_I2814	ncbi-geneid:9576457	5.1.3.4	53639
bpb:bpr_I2815	ncbi-geneid:9576458	2.7.1.16	53067|53067
bpb:bpr_I2818	ncbi-geneid:9576461	3.2.2.-|4.2.99.18	48150|55945
bpb:bpr_I2830	ncbi-geneid:9576473	2.1.1.-	53335|50249
bpb:bpr_I2831	ncbi-geneid:9576474	2.1.1.-	75217
bpb:bpr_I2832	ncbi-geneid:9576475	2.7.13.3	55874|47384|158472
bpb:bpr_I2835	ncbi-geneid:9576478	3.4.21.-	50494|50156
bpb:bpr_I2837	ncbi-geneid:9576480	2.6.1.-	53383
bpb:bpr_I2839	ncbi-geneid:9576482	2.7.4.16	56042|55326
bpb:bpr_I2843	ncbi-geneid:9576486	2.7.1.6	54211|55060
bpb:bpr_I2847	ncbi-geneid:9576490	2.4.1.1	53756
bpb:bpr_I2852	ncbi-geneid:9576495	6.1.1.5	52374|47323|50677
bpb:bpr_I2855	ncbi-geneid:9576498	4.1.2.5	53383
bpb:bpr_I2858	ncbi-geneid:9576501	2.1.1.-	53335|88697
bpb:bpr_I2860	ncbi-geneid:9576660	3.2.1.20	51445|74650|51011
bpb:bpr_I2867	ncbi-geneid:9576510	2.7.13.3	55874|47384
bpb:bpr_I2873	ncbi-geneid:9576516	3.6.1.13	55811
bpb:bpr_I2883	ncbi-geneid:9576661	3.2.1.22	51445
bpb:bpr_I2890	ncbi-geneid:9576533	2.7.13.3	55874|47384
bpb:bpr_I2899	ncbi-geneid:9576542	2.7.13.3	55874|52172|47384|52172|158472
bpb:bpr_I2903	ncbi-geneid:9576546	4.1.2.13	51569
bpb:bpr_I2905	ncbi-geneid:9576548	3.4.24.-	52540|140990
bpb:bpr_I2906	ncbi-geneid:9576549	2.4.2.8	53271
bpb:bpr_I2907	ncbi-geneid:9576550	6.3.4.-	52402|56037|82829
bpb:bpr_I2911	ncbi-geneid:9576554	2.7.7.25|2.7.7.72|3.1.3.-|3.1.4	81891|81301
bpb:bpr_I2914	ncbi-geneid:9576557	6.1.1.15	55681|52954|64586
bpb:bpr_I2916	ncbi-geneid:9576559	2.7.1.45	53613
bpb:bpr_I2917	ncbi-geneid:9576560	1.97.1.4	102114
bpb:bpr_I2918	ncbi-geneid:9576561	1.17.4.2	51998
bpb:bpr_I2919	ncbi-geneid:9576562	5.1.1.3	53681|53681
bpb:bpr_I2923	ncbi-geneid:9576566	2.1.1.33	53335
bpb:bpr_I2924	ncbi-geneid:9576567	3.4.16.4	56601
bpb:bpr_I2927	ncbi-geneid:9576570	1.11.1.9	52833
bpb:bpr_I2940	ncbi-geneid:9576583	4.2.3.3	52335
bpb:bpr_I2948	ncbi-geneid:9576591	2.4.2.1	53167
bpb:bpr_I2950	ncbi-geneid:9576593	6.1.1.11	55681|46589
bpb:bpr_I2954	ncbi-geneid:9576597	2.1.1.170	53335
bpb:bpr_I2960	ncbi-geneid:9576603	3.1.26.5	54211
bpb:bpr_III011	ncbi-geneid:9573415	2.3.1.8	53659
bpb:bpr_III015	ncbi-geneid:9573419	3.2.1.51	51445
bpb:bpr_III017	ncbi-geneid:9573421	3.2.1.24	88713|74650|88688
bpb:bpr_III021	ncbi-geneid:9573425	2.7.1.2	53067
bpb:bpr_III028	ncbi-geneid:9573432	3.5.99.6	100950
bpb:bpr_III031	ncbi-geneid:9573435	1.97.1.4	102114
bpb:bpr_III032	ncbi-geneid:9573436	1.17.4.2	51998|52833
bpb:bpr_III037	ncbi-geneid:9573440	2.7.7.1	52374|52540
bpb:bpr_III041	ncbi-geneid:9573444	3.6.3.-	52540
bpb:bpr_III049	ncbi-geneid:9573452	1.8.4.11	55068
bpb:bpr_III053	ncbi-geneid:9573456	3.6.3.4	56784|81653|55008|55008|81665
bpb:bpr_III054	ncbi-geneid:9573457	1.7.-.-	52218
bpb:bpr_III055	ncbi-geneid:9573463	3.1.3.5	56300|55816
bpb:bpr_III062	ncbi-geneid:9573474	3.6.1.-|3.6.4.12	52540
bpb:bpr_III063	ncbi-geneid:9573475	1.3.99.1	51905|56425
bpb:bpr_III065	ncbi-geneid:9573477	3.2.1.22	51445
bpb:bpr_III080	ncbi-geneid:9573492	3.4.13.21	52317
bpb:bpr_III099	ncbi-geneid:9573511	3.4.24.-	52540|140990
bpb:bpr_III128	ncbi-geneid:9573538	2.7.1.-	56399
bpb:bpr_III131	ncbi-geneid:9573541	1.1.1.219	51735
bpb:bpr_III145	ncbi-geneid:9573555	5.3.1.6	89623
bpb:bpr_III161	ncbi-geneid:9573571	3.2.1.41	51445|81296|49452
bpb:bpr_III162	ncbi-geneid:9573572	3.1.11.2	56219
bpb:bpr_III167	ncbi-geneid:9573577	2.3.1.183	55729
bpb:bpr_III189	ncbi-geneid:9573599	3.5.1.1	53774
bpb:bpr_III204	ncbi-geneid:9573614	2.7.13.3	55874|158472
bpb:bpr_III208	ncbi-geneid:9573618	3.2.1.52	51445|52279
bpb:bpr_III219	ncbi-geneid:9573629	2.7.13.3	55874
bpb:bpr_III222	ncbi-geneid:9573632	6.3.4.15	55681|46785
bpb:bpr_III223	ncbi-geneid:9573633	3.6.3.21	52540
bpb:bpr_III235	ncbi-geneid:9573645	2.4.2.10	53271
bpb:bpr_III237	ncbi-geneid:9573647	3.2.1.25	51445|49785|49303|49303
bpb:bpr_III243	ncbi-geneid:9573653	3.6.3.17	52540|52540
bpb:bpr_III245	ncbi-geneid:9573655	2.7.13.3	55874
bpb:bpr_III250	ncbi-geneid:9573660	5.3.1.8	51182
bpb:bpr_III253	ncbi-geneid:9573663	2.7.13.3	55874|52172|47384|47226|50998|63829
