# Supplementary material for: Tracing the Repertoire of Promiscuous Enzymes along the Metabolic Pathways in Archaeal Organisms
Source: Life (Basel). 2017 Jul 13;7(3):30. doi: 10.3390/life7030030 (PMC5617955; doi:10.3390/life7030030)
Supplement: Supplementary file 1 [file life-07-00030-s001.zip › Table_S2/bpf.txt]

KEGGID	NCBIGI	ECs	SFamilyID
bpf:BpOF4_07960	ncbi-geneid:8766581	2.7.7.7	55979|55979|55979
bpf:BpOF4_07980	ncbi-geneid:8766585	5.99.1.3	56719|55874|54211
bpf:BpOF4_07985	ncbi-geneid:8766586	5.99.1.3	56719|101904
bpf:BpOF4_08000	ncbi-geneid:8766592	1.1.1.205	51412|54631
bpf:BpOF4_08005	ncbi-geneid:8766593	3.4.16.4	56601|69189
bpf:BpOF4_08010	ncbi-geneid:8766594	4.-.-.-	51366
bpf:BpOF4_08015	ncbi-geneid:8766595	2.6.-.-	52317
bpf:BpOF4_08020	ncbi-geneid:8766596	6.1.1.11	55681|46589
bpf:BpOF4_08055	ncbi-geneid:8766604	2.7.7.7	52540|48019
bpf:BpOF4_08100	ncbi-geneid:8766616	2.7.4.9	52540
bpf:BpOF4_08110	ncbi-geneid:8766618	2.7.7.7	52540
bpf:BpOF4_08155	ncbi-geneid:8766627	6.1.1.10	52374|47323|50249
bpf:BpOF4_08160	ncbi-geneid:8766628	3.1.21.-	51556
bpf:BpOF4_08170	ncbi-geneid:8766630	3.1.26.8	110455
bpf:BpOF4_08175	ncbi-geneid:8766631	2.1.1.182	53335
bpf:BpOF4_08200	ncbi-geneid:8766636	2.7.1.148	54211|55060
bpf:BpOF4_08220	ncbi-geneid:8766640	2.7.7.23|2.3.1.157	53448|51161
bpf:BpOF4_08225	ncbi-geneid:8766641	2.7.6.1	53271
bpf:BpOF4_08235	ncbi-geneid:8766643	3.1.1.29	53178
bpf:BpOF4_08245	ncbi-geneid:8766645	3.6.4.-	52540|52540|52540|143517|52540|141259
bpf:BpOF4_08290	ncbi-geneid:8766655	3.1.3.16	81606
bpf:BpOF4_08300	ncbi-geneid:8766657	2.7.11.1	56112
bpf:BpOF4_08315	ncbi-geneid:8766660	6.3.4.-	52402|56037|82829
bpf:BpOF4_08320	ncbi-geneid:8766661	2.4.2.8	53271
bpf:BpOF4_08325	ncbi-geneid:8766662	3.4.24.-	52540|140990
bpf:BpOF4_08330	ncbi-geneid:8766663	2.7.1.33
bpf:BpOF4_08340	ncbi-geneid:8766665	2.5.1.47	53686
bpf:BpOF4_08345	ncbi-geneid:8766666	2.6.1.85	56322
bpf:BpOF4_08350	ncbi-geneid:8766667	4.1.3.27|2.6.1.85	52317
bpf:BpOF4_08355	ncbi-geneid:8766668	4.1.3.38	56752
bpf:BpOF4_08360	ncbi-geneid:8766669	2.5.1.15	51717
bpf:BpOF4_08365	ncbi-geneid:8766670	4.1.2.25	55620
bpf:BpOF4_08370	ncbi-geneid:8766671	2.7.6.3	55083
bpf:BpOF4_08385	ncbi-geneid:8766674	6.1.1.6	55681|50249
bpf:BpOF4_08400	ncbi-geneid:8766680	2.7.3.-	55931
bpf:BpOF4_08425	ncbi-geneid:8766685	2.7.7.60	53448
bpf:BpOF4_08430	ncbi-geneid:8766686	4.6.1.12	69765
bpf:BpOF4_08435	ncbi-geneid:8766687	6.1.1.17|6.1.1.24	52374|48163
bpf:BpOF4_08440	ncbi-geneid:8766688	2.3.1.30	51161
bpf:BpOF4_08445	ncbi-geneid:8766689	6.1.1.16	52374|47323
bpf:BpOF4_08455	ncbi-geneid:8766691	2.1.1.-	75217|55315
bpf:BpOF4_08465	ncbi-geneid:8766693	2.7.7.6	88946|88659
bpf:BpOF4_08505	ncbi-geneid:8766701	2.1.1.172	53335
bpf:BpOF4_08510	ncbi-geneid:8766702	2.7.7.6	64484
bpf:BpOF4_08515	ncbi-geneid:8766703	2.7.7.6	64484
bpf:BpOF4_08540	ncbi-geneid:8766708	3.6.5.3	52540|50465|50447
bpf:BpOF4_08655	ncbi-geneid:8766731	2.7.4.3	52540
bpf:BpOF4_08660	ncbi-geneid:8766732	3.4.11.18	55920
bpf:BpOF4_08690	ncbi-geneid:8766738	2.7.7.6	56553|55257|47789
bpf:BpOF4_08715	ncbi-geneid:8766743	5.4.99.12	55120
bpf:BpOF4_08760	ncbi-geneid:8766752	3.5.1.28	53187
bpf:BpOF4_08820	ncbi-geneid:8766777	5.4.2.10	53738|53738|53738|55957
bpf:BpOF4_08825	ncbi-geneid:8766778	2.6.1.16	53697|56235
bpf:BpOF4_08830	ncbi-geneid:8766779	1.11.1.6|1.11.1.7	48113|48113
bpf:BpOF4_08850	ncbi-geneid:8766783	1.4.99.1	51905|54373
bpf:BpOF4_08875	ncbi-geneid:8766786	5.2.1.8	50891
bpf:BpOF4_08880	ncbi-geneid:8766787	1.16.3.1	47240
bpf:BpOF4_09015	ncbi-geneid:8766814	3.5.1.53	56317
bpf:BpOF4_09020	ncbi-geneid:8766815	1.4.1.13|1.4.1.14	51971|46548
bpf:BpOF4_09025	ncbi-geneid:8766816	1.3.1.1	51395|54862
bpf:BpOF4_09030	ncbi-geneid:8766817	3.5.2.2	51556|51338
bpf:BpOF4_09050	ncbi-geneid:8766821	1.2.1.27	53720
bpf:BpOF4_09070	ncbi-geneid:8766825	3.4.21.62	52743|54897
bpf:BpOF4_09120	ncbi-geneid:8766835	3.6.3.30	52540|50331
bpf:BpOF4_09155	ncbi-geneid:8766842	2.7.8.7	56214
bpf:BpOF4_09200	ncbi-geneid:8766851	2.7.11.1	55874
bpf:BpOF4_09210	ncbi-geneid:8766853	3.1.3.3	81606
bpf:BpOF4_09245	ncbi-geneid:8766877	2.7.4.16	55326|56042
bpf:BpOF4_09260	ncbi-geneid:8766880	2.3.1.128	55729
bpf:BpOF4_09265	ncbi-geneid:8766881	3.4.24.57	53067|53067
bpf:BpOF4_09340	ncbi-geneid:8766896	2.7.1.31	110738
bpf:BpOF4_09380	ncbi-geneid:8766904	3.5.1.5	51556|51338|51338
bpf:BpOF4_09385	ncbi-geneid:8766905	3.5.1.5	51278
bpf:BpOF4_09390	ncbi-geneid:8766906	3.5.1.5	54111
bpf:BpOF4_09515	ncbi-geneid:8766931	2.8.1.1|2.8.1.2	52821|52821
bpf:BpOF4_09580	ncbi-geneid:8766944	3.6.3.-	52540
bpf:BpOF4_09595	ncbi-geneid:8766947	6.3.5.2	52402|52317|54810
bpf:BpOF4_09615	ncbi-geneid:8766954	4.1.2.5	53383
bpf:BpOF4_09625	ncbi-geneid:8766956	2.3.1.74	53901
bpf:BpOF4_09645	ncbi-geneid:8766960	5.4.99.18	52255
bpf:BpOF4_09650	ncbi-geneid:8766961	6.3.4.18	56059|52440|51246
bpf:BpOF4_09655	ncbi-geneid:8766962	4.3.2.2	48557
bpf:BpOF4_09660	ncbi-geneid:8766963	6.3.2.6	56104
bpf:BpOF4_09665	ncbi-geneid:8766964	6.3.5.3	82697
bpf:BpOF4_09670	ncbi-geneid:8766965	6.3.5.3	52317
bpf:BpOF4_09675	ncbi-geneid:8766966	6.3.5.3	56042|55326|55326|56042
bpf:BpOF4_09680	ncbi-geneid:8766967	2.4.2.14	53271|56235
bpf:BpOF4_09685	ncbi-geneid:8766968	6.3.3.1	56042|55326
bpf:BpOF4_09690	ncbi-geneid:8766969	2.1.2.2	53328
bpf:BpOF4_09695	ncbi-geneid:8766970	2.1.2.3|3.5.4.10	53927|52335
bpf:BpOF4_09700	ncbi-geneid:8766971	6.3.4.13	56059|52440|51246
bpf:BpOF4_09715	ncbi-geneid:8766974	3.5.4.2	51338|51556
bpf:BpOF4_09740	ncbi-geneid:8766979	3.5.4.2	51556|51338
bpf:BpOF4_09760	ncbi-geneid:8766983	3.5.3.9	53187|55031
bpf:BpOF4_09770	ncbi-geneid:8766985	5.1.1.1	51419|50621
bpf:BpOF4_09775	ncbi-geneid:8766986	1.4.1.1	52283|51735
bpf:BpOF4_09830	ncbi-geneid:8766997	1.17.4.1	51998|48168
bpf:BpOF4_09835	ncbi-geneid:8766998	1.17.4.1	47240
bpf:BpOF4_09850	ncbi-geneid:8767001	2.5.1.-	51395
bpf:BpOF4_09855	ncbi-geneid:8767002	3.6.4.12	52540
bpf:BpOF4_09860	ncbi-geneid:8767003	6.5.1.2
bpf:BpOF4_09875	ncbi-geneid:8767006	3.6.3.17	52540|52540
bpf:BpOF4_09895	ncbi-geneid:8767010	6.3.5.6|6.3.5.7	141000
bpf:BpOF4_09900	ncbi-geneid:8767011	6.3.5.6|6.3.5.7	75304
bpf:BpOF4_09905	ncbi-geneid:8767012	6.3.5.6|6.3.5.7	55931|89095
bpf:BpOF4_09920	ncbi-geneid:8767015	2.1.1.-	53335|50249
bpf:BpOF4_09980	ncbi-geneid:8767027	2.7.13.3	55874
bpf:BpOF4_10005	ncbi-geneid:8767032	6.1.1.18	52374|50715
bpf:BpOF4_10030	ncbi-geneid:8767037	2.7.13.3	55874
bpf:BpOF4_10210	ncbi-geneid:8767071	3.5.1.2	56601
bpf:BpOF4_10225	ncbi-geneid:8767074	2.6.1.19	53383
bpf:BpOF4_10250	ncbi-geneid:8767079	3.5.1.18	53187|55031
bpf:BpOF4_10260	ncbi-geneid:8767081	1.13.11.11	140959
bpf:BpOF4_10270	ncbi-geneid:8767083	3.7.1.3	53383
bpf:BpOF4_10280	ncbi-geneid:8767085	3.4.19.11	53187|54106
bpf:BpOF4_10295	ncbi-geneid:8767088	2.7.13.3	55874|47384
bpf:BpOF4_10305	ncbi-geneid:8767090	1.2.1.3	53720
bpf:BpOF4_10310	ncbi-geneid:8767091	5.4.99.12	55120|55174
bpf:BpOF4_10320	ncbi-geneid:8767093	2.7.1.30	53067|53067
bpf:BpOF4_10345	ncbi-geneid:8767098	2.7.1.69	55604
bpf:BpOF4_10350	ncbi-geneid:8767099	3.2.1.93	51445|51011
bpf:BpOF4_10360	ncbi-geneid:8767101	1.11.1.9	52833
bpf:BpOF4_10365	ncbi-geneid:8767102	1.14.13.39	56512
bpf:BpOF4_10385	ncbi-geneid:8767106	2.7.1.56	53613
bpf:BpOF4_10390	ncbi-geneid:8767107	2.7.1.69	55804|52794
bpf:BpOF4_10395	ncbi-geneid:8767108	3.5.1.4	75304
bpf:BpOF4_10405	ncbi-geneid:8767110	1.4.1.3	51735|53223
bpf:BpOF4_10410	ncbi-geneid:8767111	3.4.21.-	52743|52025
bpf:BpOF4_10450	ncbi-geneid:8767119	2.7.1.69	51261|55604
bpf:BpOF4_10480	ncbi-geneid:8767125	2.8.1.7	53383
bpf:BpOF4_10485	ncbi-geneid:8767126	1.4.3.16	51905|56425|46977
bpf:BpOF4_10490	ncbi-geneid:8767127	2.4.2.19	51690|54675
bpf:BpOF4_10495	ncbi-geneid:8767128	2.5.1.72	142754
bpf:BpOF4_10520	ncbi-geneid:8767133	1.2.1.3	53720
bpf:BpOF4_10525	ncbi-geneid:8767134	1.14.13.59	51905|51905
bpf:BpOF4_10530	ncbi-geneid:8767135	1.11.1.6	56634
bpf:BpOF4_10550	ncbi-geneid:8767139	2.3.1.-	55729
bpf:BpOF4_10555	ncbi-geneid:8767140	2.3.2.2	56235
bpf:BpOF4_10645	ncbi-geneid:8767158	1.5.1.2	51735|48179
bpf:BpOF4_10665	ncbi-geneid:8767162	5.4.2.1
bpf:BpOF4_10680	ncbi-geneid:8767165	4.2.1.2	117457
bpf:BpOF4_10705	ncbi-geneid:8767170	3.5.1.11	56235
bpf:BpOF4_10745	ncbi-geneid:8767178	3.6.3.-	52540
bpf:BpOF4_10765	ncbi-geneid:8767182	4.2.1.108	51182
bpf:BpOF4_10770	ncbi-geneid:8767183	2.6.1.76	53383
bpf:BpOF4_10775	ncbi-geneid:8767184	2.3.1.178	55729
bpf:BpOF4_10835	ncbi-geneid:8767196	3.2.2.-	48150|55811
bpf:BpOF4_10840	ncbi-geneid:8767197	1.1.1.100	51735
bpf:BpOF4_10855	ncbi-geneid:8767200	2.6.1.1	53383
bpf:BpOF4_10865	ncbi-geneid:8767202	1.3.1.-	51735
bpf:BpOF4_10880	ncbi-geneid:8767205	3.6.3.-	52540|90123
bpf:BpOF4_10890	ncbi-geneid:8767207	5.4.3.8	53383
bpf:BpOF4_10905	ncbi-geneid:8767210	1.11.1.15	52833
bpf:BpOF4_10935	ncbi-geneid:8767235	4.2.1.9	143975|52016
bpf:BpOF4_10990	ncbi-geneid:8767246	1.2.1.16	53720
bpf:BpOF4_11010	ncbi-geneid:8767250	2.1.1.63	46767|53155
bpf:BpOF4_11020	ncbi-geneid:8767252	2.1.1.-	75217
bpf:BpOF4_11070	ncbi-geneid:8767262	3.6.3.34	52540
bpf:BpOF4_11090	ncbi-geneid:8767266	1.-.-.-	55469
bpf:BpOF4_11095	ncbi-geneid:8767267	2.6.1.-	53383
bpf:BpOF4_11105	ncbi-geneid:8767269	1.1.1.83|1.1.1.93|4.1.1.73	53659
bpf:BpOF4_11140	ncbi-geneid:8767276	3.1.4.46	51695
bpf:BpOF4_11160	ncbi-geneid:8767280	2.4.1.1	53756
bpf:BpOF4_11165	ncbi-geneid:8767281	2.4.1.21	53756
bpf:BpOF4_11170	ncbi-geneid:8767282	2.7.7.27	53448|51161
bpf:BpOF4_11175	ncbi-geneid:8767283	2.7.7.27	53448|51161
bpf:BpOF4_11200	ncbi-geneid:8767288	1.1.5.3	51905|54373
bpf:BpOF4_11275	ncbi-geneid:8767303	3.4.19.-	51556|51338
bpf:BpOF4_11285	ncbi-geneid:8767305	6.2.1.-	56801
bpf:BpOF4_11290	ncbi-geneid:8767306	6.4.1.2|6.3.4.14	56059|52440|51246
bpf:BpOF4_11295	ncbi-geneid:8767307	6.4.1.2	51230
bpf:BpOF4_11300	ncbi-geneid:8767308	4.1.3.4	51569
bpf:BpOF4_11305	ncbi-geneid:8767309	4.2.1.17	52096
bpf:BpOF4_11320	ncbi-geneid:8767312	6.2.1.1	56801
bpf:BpOF4_11425	ncbi-geneid:8767333	2.7.13.3	55874|47384|158472
bpf:BpOF4_11455	ncbi-geneid:8767339	5.2.1.8	54534|109998
bpf:BpOF4_11490	ncbi-geneid:8767346	2.6.1.52	53383
bpf:BpOF4_11500	ncbi-geneid:8767348	6.2.1.-	56801
bpf:BpOF4_11560	ncbi-geneid:8767360	2.7.13.3	55874
bpf:BpOF4_11580	ncbi-geneid:8767364	4.1.1.37	51726
bpf:BpOF4_11585	ncbi-geneid:8767365	4.99.1.1	53800
bpf:BpOF4_11590	ncbi-geneid:8767366	1.3.3.4	51905|54373
bpf:BpOF4_11630	ncbi-geneid:8767374	5.4.99.5	55021
bpf:BpOF4_11635	ncbi-geneid:8767375	4.2.1.51	53850|55021
bpf:BpOF4_11665	ncbi-geneid:8767381	3.6.1.-	52540|46785
bpf:BpOF4_11675	ncbi-geneid:8767383	5.-.-.-	111337
bpf:BpOF4_11680	ncbi-geneid:8767384	2.4.2.29	51713
bpf:BpOF4_11750	ncbi-geneid:8767398	3.1.-.-	64182
bpf:BpOF4_11755	ncbi-geneid:8767399	2.4.2.7	53271
bpf:BpOF4_11760	ncbi-geneid:8767400	2.7.6.5	109604|81301|81271|55021
bpf:BpOF4_11765	ncbi-geneid:8767401	3.1.-.-	69500
bpf:BpOF4_11775	ncbi-geneid:8767403	6.1.1.21	55681|52954
bpf:BpOF4_11780	ncbi-geneid:8767404	6.1.1.12	55681|55261|50249
bpf:BpOF4_11785	ncbi-geneid:8767405	1.1.1.3	55347|51735
bpf:BpOF4_11825	ncbi-geneid:8767413	2.8.1.7	53383
bpf:BpOF4_11830	ncbi-geneid:8767414	2.8.1.-	52402
bpf:BpOF4_11840	ncbi-geneid:8767416	3.1.11.5	52540
bpf:BpOF4_11865	ncbi-geneid:8767421	6.1.1.7	55681|101353|55186|50447
bpf:BpOF4_11875	ncbi-geneid:8767423	3.1.-.-	53098
bpf:BpOF4_11895	ncbi-geneid:8767427	3.4.-.-	102114
bpf:BpOF4_11905	ncbi-geneid:8767429	2.7.1.48	52540
bpf:BpOF4_11930	ncbi-geneid:8767434	3.6.3.3|3.6.3.5	56784|81653|81665
bpf:BpOF4_11965	ncbi-geneid:8767441	2.3.1.39	52151|55048
bpf:BpOF4_12060	ncbi-geneid:8767460	2.4.2.11	51690|54675
bpf:BpOF4_12395	ncbi-geneid:8767525	1.14.11.-	51197
bpf:BpOF4_12410	ncbi-geneid:8767528	3.1.2.-	54637
bpf:BpOF4_12415	ncbi-geneid:8767529	1.4.1.4	53223|51735
bpf:BpOF4_12445	ncbi-geneid:8767535	1.1.1.100	51735
bpf:BpOF4_12465	ncbi-geneid:8767539	1.7.1.7	51412
bpf:BpOF4_12510	ncbi-geneid:8767548	1.1.1.37	51735|56327
bpf:BpOF4_12525	ncbi-geneid:8767551	2.2.1.6	52518|52518|52467
bpf:BpOF4_12580	ncbi-geneid:8767562	1.14.13.2	51905|54373
bpf:BpOF4_12585	ncbi-geneid:8767563	4.1.1.45	51556
bpf:BpOF4_12595	ncbi-geneid:8767565	1.2.1.60	53720
bpf:BpOF4_12605	ncbi-geneid:8767567	1.2.1.10	55347|51735
bpf:BpOF4_12610	ncbi-geneid:8767568	4.1.3.39	51569|89000
bpf:BpOF4_12615	ncbi-geneid:8767569	4.1.1.77	56529
bpf:BpOF4_12620	ncbi-geneid:8767570	5.3.2.-	55331
bpf:BpOF4_12625	ncbi-geneid:8767571	1.13.11.15	53213
bpf:BpOF4_12710	ncbi-geneid:8767588	3.4.21.89	51306
bpf:BpOF4_12805	ncbi-geneid:8767607	3.2.1.122	56327|51735
bpf:BpOF4_12860	ncbi-geneid:8767618	4.1.1.31	51621
bpf:BpOF4_12870	ncbi-geneid:8767620	3.2.2.9	53167
bpf:BpOF4_12910	ncbi-geneid:8767628	2.7.7.63	55681|82649
bpf:BpOF4_12955	ncbi-geneid:8767637	3.4.17.11	53187|55031
bpf:BpOF4_13110	ncbi-geneid:8767668	3.6.1.1	64182
bpf:BpOF4_13130	ncbi-geneid:8767672	3.1.3.1	53649
bpf:BpOF4_13155	ncbi-geneid:8767677	3.5.99.2	48613
bpf:BpOF4_13160	ncbi-geneid:8767678	3.5.1.16	53187|55031
bpf:BpOF4_13235	ncbi-geneid:8767693	1.1.1.25	51735|53223
bpf:BpOF4_13245	ncbi-geneid:8767695	2.7.7.18	52374
bpf:BpOF4_13285	ncbi-geneid:8767703	3.5.4.12	53927
bpf:BpOF4_13300	ncbi-geneid:8767706	2.7.7.7	52540|48019
bpf:BpOF4_13310	ncbi-geneid:8767708	3.4.24.78	53163
bpf:BpOF4_13335	ncbi-geneid:8767713	1.3.99.22	102114
bpf:BpOF4_13365	ncbi-geneid:8767719	2.1.1.-	53335
bpf:BpOF4_13370	ncbi-geneid:8767720	2.1.1.-	75217|88697
bpf:BpOF4_13380	ncbi-geneid:8767722	4.1.2.4	51569
bpf:BpOF4_13415	ncbi-geneid:8767729	2.3.1.9	53901|53901
bpf:BpOF4_13475	ncbi-geneid:8767741	4.2.1.1	53056
bpf:BpOF4_13510	ncbi-geneid:8767748	3.11.1.2	82057|57783
bpf:BpOF4_13515	ncbi-geneid:8767749	1.13.12.16
bpf:BpOF4_13525	ncbi-geneid:8767751	1.3.99.3	56645|47203
bpf:BpOF4_13530	ncbi-geneid:8767752	6.2.1.3	56801
bpf:BpOF4_13540	ncbi-geneid:8767754	1.1.1.69	51735
bpf:BpOF4_13555	ncbi-geneid:8767757	1.1.1.157	51735|48179
bpf:BpOF4_13560	ncbi-geneid:8767758	4.2.1.17	52096
bpf:BpOF4_13570	ncbi-geneid:8767760	3.1.3.71	142823
bpf:BpOF4_13585	ncbi-geneid:8767763	4.2.1.17	52096
bpf:BpOF4_13590	ncbi-geneid:8767764	1.6.5.5	51735|50129
bpf:BpOF4_13680	ncbi-geneid:8767782	3.5.4.5	53927
bpf:BpOF4_13700	ncbi-geneid:8767786	6.1.1.14	55681
bpf:BpOF4_13705	ncbi-geneid:8767787	6.1.1.14	109604
bpf:BpOF4_13725	ncbi-geneid:8767791	2.7.7.-	56731|57783|48024
bpf:BpOF4_13775	ncbi-geneid:8767801	3.1.21.2	51658
bpf:BpOF4_13805	ncbi-geneid:8767807	2.7.4.1	56024|56024|143724|140356
bpf:BpOF4_13810	ncbi-geneid:8767808	3.6.1.11|3.6.1.40	53067|53067|109604
bpf:BpOF4_13815	ncbi-geneid:8767809	3.6.3.-	52540
bpf:BpOF4_13850	ncbi-geneid:8767816	1.17.7.1	51717|56014
bpf:BpOF4_13895	ncbi-geneid:8767830	1.15.1.1	54719|46609
bpf:BpOF4_13930	ncbi-geneid:8767837	2.7.7.13|5.4.2.8	53448|51161|55957|53738
bpf:BpOF4_13945	ncbi-geneid:8767840	6.3.3.2	100950
bpf:BpOF4_14010	ncbi-geneid:8767853	2.7.1.2	53067
bpf:BpOF4_14015	ncbi-geneid:8767854	4.3.1.1	48557
bpf:BpOF4_14025	ncbi-geneid:8767856	2.5.1.3	51391
bpf:BpOF4_14040	ncbi-geneid:8767859	1.4.3.19	51905|54373
bpf:BpOF4_14045	ncbi-geneid:8767860	2.7.1.49|2.7.4.7	53613
bpf:BpOF4_14095	ncbi-geneid:8767870	4.2.1.2	48557
bpf:BpOF4_14120	ncbi-geneid:8767875	1.8.4.12	51316
bpf:BpOF4_14125	ncbi-geneid:8767876	1.8.4.11	55068
bpf:BpOF4_14135	ncbi-geneid:8767878	3.2.2.20	48150
bpf:BpOF4_14285	ncbi-geneid:8767906	5.1.99.1	54593
bpf:BpOF4_14310	ncbi-geneid:8767911	2.7.7.7	56672|100879
bpf:BpOF4_14350	ncbi-geneid:8767919	1.6.99.1	51395
bpf:BpOF4_14375	ncbi-geneid:8767924	1.8.4.8	52402
bpf:BpOF4_14380	ncbi-geneid:8767925	2.7.7.4	52374|88697
bpf:BpOF4_14390	ncbi-geneid:8767927	2.7.1.25	52540
bpf:BpOF4_14415	ncbi-geneid:8767932	2.1.1.107|4.2.1.75	53790|69618
bpf:BpOF4_14420	ncbi-geneid:8767933	4.99.1.3	53800
bpf:BpOF4_14440	ncbi-geneid:8767937	2.7.2.4	53633|55021|55021
bpf:BpOF4_14455	ncbi-geneid:8767940	1.5.1.2	48179|51735
bpf:BpOF4_14460	ncbi-geneid:8767941	1.2.1.41	53720
bpf:BpOF4_14465	ncbi-geneid:8767942	2.7.2.11	53633|88697
bpf:BpOF4_14485	ncbi-geneid:8767946	6.3.5.4	52402|56235
bpf:BpOF4_14550	ncbi-geneid:8767959	1.14.99.-	51905
bpf:BpOF4_14560	ncbi-geneid:8767961	2.5.1.32	48576
bpf:BpOF4_14585	ncbi-geneid:8767966	1.-.-.-	51735
bpf:BpOF4_14605	ncbi-geneid:8767970	2.4.2.22	53271
bpf:BpOF4_14615	ncbi-geneid:8767972	2.7.1.69	51261
bpf:BpOF4_14625	ncbi-geneid:8767974	2.7.1.4	53613
bpf:BpOF4_14665	ncbi-geneid:8767982	5.3.1.23	100950
bpf:BpOF4_14670	ncbi-geneid:8767983	2.7.1.100	56112
bpf:BpOF4_14675	ncbi-geneid:8767984	3.1.3.77	51649|54966
bpf:BpOF4_14680	ncbi-geneid:8767985	3.1.3.77	56784
bpf:BpOF4_14685	ncbi-geneid:8767986	4.2.1.109	53639
bpf:BpOF4_14690	ncbi-geneid:8767987	1.13.11.53|1.13.11.54	51182
bpf:BpOF4_14725	ncbi-geneid:8767994	3.6.1.13	55811
bpf:BpOF4_14730	ncbi-geneid:8767995	4.4.1.11	53383
bpf:BpOF4_14755	ncbi-geneid:8768000	5.4.2.7	53649|143856
bpf:BpOF4_14760	ncbi-geneid:8768001	2.4.2.1	53167
bpf:BpOF4_14770	ncbi-geneid:8768003	2.4.2.1	53167
bpf:BpOF4_14775	ncbi-geneid:8768004	2.4.2.2	52418|54680|47648
bpf:BpOF4_14805	ncbi-geneid:8768010	4.2.3.1	53686
bpf:BpOF4_14820	ncbi-geneid:8768013	3.4.16.4	56601|69189
bpf:BpOF4_14830	ncbi-geneid:8768015	2.7.11.1	55874
bpf:BpOF4_14880	ncbi-geneid:8768025	4.1.1.20	51419|50621
bpf:BpOF4_14885	ncbi-geneid:8768026	5.2.1.8	50891
bpf:BpOF4_14890	ncbi-geneid:8768027	3.4.13.9	55920|53092
bpf:BpOF4_14925	ncbi-geneid:8768034	3.5.4.26|1.1.1.193	53597|53927
bpf:BpOF4_14930	ncbi-geneid:8768035	2.5.1.9	63380|63380
bpf:BpOF4_14935	ncbi-geneid:8768036	4.1.99.12|3.5.4.25	55821|142695
bpf:BpOF4_14940	ncbi-geneid:8768037	2.5.1.78	52121
bpf:BpOF4_14965	ncbi-geneid:8768042	1.15.1.1	54719|46609
bpf:BpOF4_15025	ncbi-geneid:8768054	3.4.16.4	56601
bpf:BpOF4_15040	ncbi-geneid:8768057	5.4.99.12	55120|55174
bpf:BpOF4_15065	ncbi-geneid:8768062	2.7.13.3	55874|47384|158472|55785
bpf:BpOF4_15100	ncbi-geneid:8768069	3.6.3.34	52540
bpf:BpOF4_15110	ncbi-geneid:8768071	4.1.1.81	53383
bpf:BpOF4_15115	ncbi-geneid:8768072	2.7.1.156|2.7.7.62	52540
bpf:BpOF4_15120	ncbi-geneid:8768073	6.3.5.10	52540|52317
bpf:BpOF4_15180	ncbi-geneid:8768085	1.1.1.95	51735|52283|143548|55021
bpf:BpOF4_15185	ncbi-geneid:8768086	3.4.19.11	53187|54106
bpf:BpOF4_15200	ncbi-geneid:8768089	3.6.4.12	52540
bpf:BpOF4_15230	ncbi-geneid:8768095	3.5.1.-	53187|55031
bpf:BpOF4_15265	ncbi-geneid:8768102	6.3.2.4	56059|52440
bpf:BpOF4_15270	ncbi-geneid:8768103	1.4.1.2	51735|53223
bpf:BpOF4_15275	ncbi-geneid:8768104	1.8.1.9	51905
bpf:BpOF4_15280	ncbi-geneid:8768105	3.5.1.1	53774
bpf:BpOF4_15295	ncbi-geneid:8768108	2.5.1.48	53383
bpf:BpOF4_15300	ncbi-geneid:8768109	2.1.1.10	82282|51730
bpf:BpOF4_15305	ncbi-geneid:8768110	2.1.1.13	82282|56507|51717|52242|47644
bpf:BpOF4_15310	ncbi-geneid:8768111	3.5.1.28	47090
bpf:BpOF4_15325	ncbi-geneid:8768114	2.7.4.14	52540
bpf:BpOF4_15330	ncbi-geneid:8768115	2.3.1.51	69593
bpf:BpOF4_15340	ncbi-geneid:8768117	5.3.3.2	51395
bpf:BpOF4_15365	ncbi-geneid:8768122	1.1.1.94	48179|51735
bpf:BpOF4_15400	ncbi-geneid:8768129	2.1.1	53335
bpf:BpOF4_15410	ncbi-geneid:8768131	4.1.1.-	52507
bpf:BpOF4_15420	ncbi-geneid:8768133	2.5.1.30	48576
bpf:BpOF4_15425	ncbi-geneid:8768134	2.7.4.6	54919
bpf:BpOF4_15430	ncbi-geneid:8768135	2.1.1.80	53335|47757
bpf:BpOF4_15440	ncbi-geneid:8768137	4.2.3.5	103263
bpf:BpOF4_15445	ncbi-geneid:8768138	4.2.3.4	56796
bpf:BpOF4_15450	ncbi-geneid:8768139	5.4.99.5	55298
bpf:BpOF4_15455	ncbi-geneid:8768140	4.1.3.27	56322
bpf:BpOF4_15460	ncbi-geneid:8768141	2.4.2.18	52418|47648
bpf:BpOF4_15465	ncbi-geneid:8768142	4.1.1.48	51366
bpf:BpOF4_15470	ncbi-geneid:8768143	5.3.1.24	51366
bpf:BpOF4_15475	ncbi-geneid:8768144	4.2.1.20	53686
bpf:BpOF4_15480	ncbi-geneid:8768145	4.2.1.20	51366
bpf:BpOF4_15485	ncbi-geneid:8768146	2.6.1.9	53383
bpf:BpOF4_15490	ncbi-geneid:8768147	1.3.1.12	51735|48179|55021
bpf:BpOF4_15495	ncbi-geneid:8768148	2.5.1.19	55205
bpf:BpOF4_15525	ncbi-geneid:8768154	1.10.2.-	50022
bpf:BpOF4_15530	ncbi-geneid:8768155	1.10.2.-	81342
bpf:BpOF4_15535	ncbi-geneid:8768156	1.10.2.-	81648|46626
bpf:BpOF4_15565	ncbi-geneid:8768162	1.3.1.26	55347|51735
bpf:BpOF4_15570	ncbi-geneid:8768163	4.2.3.3	52335
bpf:BpOF4_15585	ncbi-geneid:8768166	2.7.7.72|3.1.3.-|3.1.4	81891|81301
bpf:BpOF4_15590	ncbi-geneid:8768167	6.3.4.15	55681|46785|50037
bpf:BpOF4_15600	ncbi-geneid:8768169	2.1.2.11	51621
bpf:BpOF4_15605	ncbi-geneid:8768170	6.3.2.1	52374
bpf:BpOF4_15610	ncbi-geneid:8768171	4.1.1.11	50692
bpf:BpOF4_15620	ncbi-geneid:8768173	3.6.4.12	53098|52540
bpf:BpOF4_15630	ncbi-geneid:8768175	3.5.4.28	51556|51338
bpf:BpOF4_15650	ncbi-geneid:8768179	2.6.1.1	53383
bpf:BpOF4_15655	ncbi-geneid:8768180	6.1.1.22	55681|50249
bpf:BpOF4_15665	ncbi-geneid:8768182	4.2.99.18	48150
bpf:BpOF4_15685	ncbi-geneid:8768186	2.4.1.-|3.4	56601|53955|49265
bpf:BpOF4_15715	ncbi-geneid:8768192	2.8.1.1|2.8.1.2	52821|52821
bpf:BpOF4_15730	ncbi-geneid:8768195	4.3.1.19	53686|55021
bpf:BpOF4_15745	ncbi-geneid:8768198	3.1.26.11	56281
bpf:BpOF4_15820	ncbi-geneid:8768213	1.4.7.1	51395|56235|69336
bpf:BpOF4_15825	ncbi-geneid:8768214	1.4.1.13|1.4.1.14	51971|46548
bpf:BpOF4_15860	ncbi-geneid:8768221	2.5.1.48	53383
bpf:BpOF4_15865	ncbi-geneid:8768222	1.1.1.3	55347|51735
bpf:BpOF4_15885	ncbi-geneid:8768226	4.2.1.52	51569
bpf:BpOF4_15990	ncbi-geneid:8768247	1.1.1.169	48179|51735
bpf:BpOF4_16025	ncbi-geneid:8768254	3.1.26.4
bpf:BpOF4_16030	ncbi-geneid:8768255	2.1.1.-	53335
bpf:BpOF4_16045	ncbi-geneid:8768258	3.4.17.19	55486
bpf:BpOF4_16070	ncbi-geneid:8768263	2.3.1.29	53383
bpf:BpOF4_16075	ncbi-geneid:8768264	1.14.-.-	48264
bpf:BpOF4_16085	ncbi-geneid:8768266	2.3.1.9	53901|53901
bpf:BpOF4_16105	ncbi-geneid:8768270	1.1.1.100	51735
bpf:BpOF4_16140	ncbi-geneid:8768277	5.99.1.-	56719|55874|54211
bpf:BpOF4_16145	ncbi-geneid:8768278	5.99.1.-	56719|101904
bpf:BpOF4_16205	ncbi-geneid:8768290	5.4.2.1
bpf:BpOF4_16230	ncbi-geneid:8768295	3.5.3.11	52768
bpf:BpOF4_16250	ncbi-geneid:8768299	2.3.1.79	51161
bpf:BpOF4_16260	ncbi-geneid:8768301	2.7.1.69	52794
bpf:BpOF4_16305	ncbi-geneid:8768306	4.1.1.86	53383
bpf:BpOF4_16545	ncbi-geneid:8768354	2.8.1.7	53383
bpf:BpOF4_16565	ncbi-geneid:8768358	3.6.3.3|3.6.3.5	56784|81653|81665|55008
bpf:BpOF4_16615	ncbi-geneid:8768366	3.5.3.8	52768
bpf:BpOF4_16620	ncbi-geneid:8768367	3.5.2.7	51556|51338
bpf:BpOF4_16625	ncbi-geneid:8768368	4.2.1.49	111326
bpf:BpOF4_16695	ncbi-geneid:8768382	4.3.1.3
bpf:BpOF4_16765	ncbi-geneid:8768396	3.1.-.-	56281
bpf:BpOF4_16910	ncbi-geneid:8768425	3.5.4.13	51283
bpf:BpOF4_16920	ncbi-geneid:8768427	1.2.1.3	53720
bpf:BpOF4_16925	ncbi-geneid:8768428	1.8.1.2	56014|55124|56014|55124
bpf:BpOF4_16930	ncbi-geneid:8768429	1.8.1.2	63380|52343|52218
bpf:BpOF4_16935	ncbi-geneid:8768430	3.6.4.12	52540
bpf:BpOF4_17160	ncbi-geneid:8768473	3.6.1.-	55811
bpf:BpOF4_17200	ncbi-geneid:8768481	3.1.5.1	109604
bpf:BpOF4_17310	ncbi-geneid:8768503	3.6.1.-	55811
bpf:BpOF4_17475	ncbi-geneid:8768536	4.2.1.1	51069
bpf:BpOF4_17655	ncbi-geneid:8768572	6.2.1.3	56801
bpf:BpOF4_17660	ncbi-geneid:8768573	3.1.2.-	54637
bpf:BpOF4_17665	ncbi-geneid:8768574	2.3.1.9	53901|53901
bpf:BpOF4_17905	ncbi-geneid:8768622	3.2.1.52	51445|52279|49373
bpf:BpOF4_17915	ncbi-geneid:8768624	2.7.1.69	55604
bpf:BpOF4_17920	ncbi-geneid:8768625	4.2.-.-	53697
bpf:BpOF4_17935	ncbi-geneid:8768628	3.5.1.28	53187
bpf:BpOF4_18015	ncbi-geneid:8768644	3.2.1.21	51445
bpf:BpOF4_18045	ncbi-geneid:8768650	3.6.3.4	56784|81653|55008|55008|81665
bpf:BpOF4_18060	ncbi-geneid:8768653	3.6.3.34	52540
bpf:BpOF4_18115	ncbi-geneid:8768664	1.1.1.38	51735|53223
bpf:BpOF4_18125	ncbi-geneid:8768666	2.7.13.3	103190|55874|55890|55785
bpf:BpOF4_18205	ncbi-geneid:8768682	2.3.1.183	55729
bpf:BpOF4_18230	ncbi-geneid:8768687	3.1.3.18	56784
bpf:BpOF4_18325	ncbi-geneid:8768706	2.3.1.128	55729
bpf:BpOF4_18360	ncbi-geneid:8768713	3.5.99.6	100950
bpf:BpOF4_18365	ncbi-geneid:8768714	3.5.1.25	51556|51338
bpf:BpOF4_18370	ncbi-geneid:8768715	2.7.1.69	55604
bpf:BpOF4_18380	ncbi-geneid:8768717	4.1.1.-	50475|143968|143968
bpf:BpOF4_18400	ncbi-geneid:8768721	2.1.2.2	56059|52440|51246
bpf:BpOF4_18445	ncbi-geneid:8768730	6.5.1.1	56091
bpf:BpOF4_18475	ncbi-geneid:8768736	2.4.2.21	52733
bpf:BpOF4_18585	ncbi-geneid:8768758	3.1.11.2	56219
bpf:BpOF4_18590	ncbi-geneid:8768759	3.5.1.16	53187|55031
bpf:BpOF4_18595	ncbi-geneid:8768760	2.8.3.8	100950
bpf:BpOF4_18600	ncbi-geneid:8768761	2.8.3.8	100950
bpf:BpOF4_18615	ncbi-geneid:8768764	5.4.3.2	102114
bpf:BpOF4_18645	ncbi-geneid:8768770	3.6.4.12	52540
bpf:BpOF4_18665	ncbi-geneid:8768774	1.5.1.2	51735|48179
bpf:BpOF4_18680	ncbi-geneid:8768775	1.2.1.41	53720
bpf:BpOF4_18710	ncbi-geneid:8768781	3.2.2.21	50486
bpf:BpOF4_18720	ncbi-geneid:8768783	4.2.1.75	69618
bpf:BpOF4_18725	ncbi-geneid:8768784	3.4.24.-	55486
bpf:BpOF4_18775	ncbi-geneid:8768794	2.6.1.1	53383
bpf:BpOF4_18875	ncbi-geneid:8768814	3.6.4.12	52540|46785|47819
bpf:BpOF4_18890	ncbi-geneid:8768817	6.1.1.2	52374
bpf:BpOF4_18920	ncbi-geneid:8768823	2.3.1.61	52777|51230|47005
bpf:BpOF4_18925	ncbi-geneid:8768824	1.2.4.2	52518|52518
bpf:BpOF4_19000	ncbi-geneid:8768839	1.7.1.13	55620
bpf:BpOF4_19010	ncbi-geneid:8768841	4.2.3.12	55620
bpf:BpOF4_19020	ncbi-geneid:8768843	3.4.11.-	144052
bpf:BpOF4_19055	ncbi-geneid:8768850	1.8.4.11	55068
bpf:BpOF4_19060	ncbi-geneid:8768851	3.-.-.-	51658
bpf:BpOF4_19110	ncbi-geneid:8768861	3.4.13.19	51556
bpf:BpOF4_19170	ncbi-geneid:8768873	2.3.1.46	52317
bpf:BpOF4_19175	ncbi-geneid:8768874	3.1.26.4
bpf:BpOF4_19190	ncbi-geneid:8768877	6.3.1.5	52402
bpf:BpOF4_19210	ncbi-geneid:8768881	3.1.2.-	54637
bpf:BpOF4_19280	ncbi-geneid:8768895	4.2.1.3	53732|52016
bpf:BpOF4_19305	ncbi-geneid:8768900	2.9.1.1	53383
bpf:BpOF4_19315	ncbi-geneid:8768902	2.7.9.3	56042|55326
bpf:BpOF4_19385	ncbi-geneid:8768916	1.4.1.1	52283|51735
bpf:BpOF4_19425	ncbi-geneid:8768924	2.2.1.1	52518|52518|52922
bpf:BpOF4_19445	ncbi-geneid:8768928	3.4.21.88	51306|46785
bpf:BpOF4_19465	ncbi-geneid:8768932	6.3.1.2	55931|54368
bpf:BpOF4_19500	ncbi-geneid:8768939	2.5.1.75	52540
bpf:BpOF4_19535	ncbi-geneid:8768946	1.2.7.3	52518
bpf:BpOF4_19540	ncbi-geneid:8768947	1.2.7.3	52518|53323|52922
bpf:BpOF4_19585	ncbi-geneid:8768956	3.6.4.13	52540
bpf:BpOF4_19620	ncbi-geneid:8768963	1.1.1.100	51735
bpf:BpOF4_19655	ncbi-geneid:8768970	3.1.-.-	56281
bpf:BpOF4_19660	ncbi-geneid:8768971	4.2.1.52	51569
bpf:BpOF4_19665	ncbi-geneid:8768972	2.7.2.4	53633|55021|55021
bpf:BpOF4_19670	ncbi-geneid:8768973	1.2.1.11	55347|51735
bpf:BpOF4_19700	ncbi-geneid:8768979	2.7.7.8	54211|54211|55666|55666|54791|50249|46915
bpf:BpOF4_19710	ncbi-geneid:8768981	2.7.1.26|2.7.7.2	82114|52374
bpf:BpOF4_19715	ncbi-geneid:8768982	5.4.99.12	55120
bpf:BpOF4_19755	ncbi-geneid:8768990	2.7.7.7	53098|50249
bpf:BpOF4_00005	ncbi-geneid:8768991	6.1.1.15	55681|55826|52954
bpf:BpOF4_00010	ncbi-geneid:8764974	3.4.24.-	50156
bpf:BpOF4_00015	ncbi-geneid:8764975	1.1.1.267	55347|51735|69055
bpf:BpOF4_00025	ncbi-geneid:8764977	2.5.1.31	64005
bpf:BpOF4_00035	ncbi-geneid:8764979	2.7.4.22	53633
bpf:BpOF4_00070	ncbi-geneid:8764986	3.5.1.44	64438
bpf:BpOF4_00080	ncbi-geneid:8764988	3.1.1.61	52738|52172
bpf:BpOF4_00180	ncbi-geneid:8765008	3.6.3.14	52540
bpf:BpOF4_00225	ncbi-geneid:8765017	3.4.25.1|3.4.25.2	56235
bpf:BpOF4_00240	ncbi-geneid:8765020	5.99.1.2	56712
bpf:BpOF4_00250	ncbi-geneid:8765022	6.2.1.5	52210|51735
bpf:BpOF4_00255	ncbi-geneid:8765023	6.2.1.5	56059|52210
bpf:BpOF4_00275	ncbi-geneid:8765027	3.1.26.4	53098
bpf:BpOF4_00285	ncbi-geneid:8765029	3.4.21.89	51306
bpf:BpOF4_00295	ncbi-geneid:8765031	2.1.1.31	75217
bpf:BpOF4_00345	ncbi-geneid:8765041	3.1.26.3	69065|54768
bpf:BpOF4_00355	ncbi-geneid:8765043	1.1.1.100	51735
bpf:BpOF4_00360	ncbi-geneid:8765044	2.3.1.39	52151|55048
bpf:BpOF4_00365	ncbi-geneid:8765045	2.3.1.15	53659
bpf:BpOF4_00375	ncbi-geneid:8765047	3.6.4.12	52540|52540|50249
bpf:BpOF4_00385	ncbi-geneid:8765049	4.3.1.17	143548|55021
bpf:BpOF4_00415	ncbi-geneid:8765055	5.1.3.1	51366
bpf:BpOF4_00420	ncbi-geneid:8765056	3.6.1.-	52540|50249
bpf:BpOF4_00425	ncbi-geneid:8765057	2.7.11.1	56112|54184
bpf:BpOF4_00430	ncbi-geneid:8765058	3.1.3.16	81606
bpf:BpOF4_00435	ncbi-geneid:8765059	2.1.1.-	53335|48013
bpf:BpOF4_00440	ncbi-geneid:8765060	2.1.2.9	53328|50486
bpf:BpOF4_00445	ncbi-geneid:8765061	3.6.4.-	52540|52540
bpf:BpOF4_00450	ncbi-geneid:8765062	4.1.1.36|6.3.2.5	102645|52507
bpf:BpOF4_00455	ncbi-geneid:8765063	2.7.7.6	63562
bpf:BpOF4_00460	ncbi-geneid:8765064	2.7.4.8	52540
bpf:BpOF4_00475	ncbi-geneid:8765067	3.6.3.8	81665|56784|81660|81653
bpf:BpOF4_00515	ncbi-geneid:8765075	2.4.2.10	53271
bpf:BpOF4_00520	ncbi-geneid:8765076	4.1.1.23	51366
bpf:BpOF4_00525	ncbi-geneid:8765077	1.3.3.1	51395
bpf:BpOF4_00530	ncbi-geneid:8765078	1.3.5.2	52343|63380
bpf:BpOF4_00535	ncbi-geneid:8765079	6.3.5.5	56059|56059|52440|52440|48108|52335
bpf:BpOF4_00540	ncbi-geneid:8765080	6.3.5.5	52317|52021
bpf:BpOF4_00545	ncbi-geneid:8765081	3.5.2.3	51556|51338
bpf:BpOF4_00550	ncbi-geneid:8765082	2.1.3.2	53671
bpf:BpOF4_00560	ncbi-geneid:8765084	2.4.2.9	53271
bpf:BpOF4_00565	ncbi-geneid:8765085	5.4.99.12	55120|55174
bpf:BpOF4_00580	ncbi-geneid:8765088	6.1.1.5	52374|47323|50677
bpf:BpOF4_00670	ncbi-geneid:8765106	1.1.1.158	56176|56194
bpf:BpOF4_00675	ncbi-geneid:8765107	2.4.1.227	53756
bpf:BpOF4_00685	ncbi-geneid:8765109	6.3.2.9	53623|53244|51984
bpf:BpOF4_00695	ncbi-geneid:8765111	6.3.2.10	53623|53244|63418
bpf:BpOF4_00700	ncbi-geneid:8765112	6.3.2.13	53623|53244|63418
bpf:BpOF4_00720	ncbi-geneid:8765116	2.1.1.-	53335|81799
bpf:BpOF4_00740	ncbi-geneid:8765120	1.1.1.169	48179|51735
bpf:BpOF4_00760	ncbi-geneid:8765124	4.2.1.17	52096
bpf:BpOF4_00795	ncbi-geneid:8765131	2.7.7.3	52374
bpf:BpOF4_00905	ncbi-geneid:8765153	1.9.3.1	81452
bpf:BpOF4_00910	ncbi-geneid:8765154	1.9.3.1	81442
bpf:BpOF4_00915	ncbi-geneid:8765155	1.9.3.1	49503|81464|46626
bpf:BpOF4_00935	ncbi-geneid:8765158	4.1.99.3	48173|52425
bpf:BpOF4_00940	ncbi-geneid:8765159	6.4.1.1	51569|56059|89000|52440|51246|51230
bpf:BpOF4_00955	ncbi-geneid:8765162	3.5.1.2	56601
bpf:BpOF4_00995	ncbi-geneid:8765170	3.1.3.25	56655
bpf:BpOF4_01015	ncbi-geneid:8765174	1.3.1.-
bpf:BpOF4_01065	ncbi-geneid:8765184	1.8.1.4	51905|55424
bpf:BpOF4_01070	ncbi-geneid:8765185	2.3.1.12	52777|51230|47005
bpf:BpOF4_01075	ncbi-geneid:8765186	1.2.4.1	52518|52922
bpf:BpOF4_01080	ncbi-geneid:8765187	1.2.4.1	52518
bpf:BpOF4_01095	ncbi-geneid:8765190	3.5.1.88	56420
bpf:BpOF4_01105	ncbi-geneid:8765192	3.1.-.-	56281
bpf:BpOF4_01140	ncbi-geneid:8765199	3.5.1.47	53187|55031
bpf:BpOF4_01145	ncbi-geneid:8765200	2.3.1.89	51161
bpf:BpOF4_01170	ncbi-geneid:8765205	1.1.1.44	51735|48179
bpf:BpOF4_01180	ncbi-geneid:8765207	2.7.1.12	53067|53067
bpf:BpOF4_01185	ncbi-geneid:8765208	4.1.3.1	51621
bpf:BpOF4_01215	ncbi-geneid:8765214	2.8.1.6	102114
bpf:BpOF4_01250	ncbi-geneid:8765221	6.3.5.9|6.3.1	52540|52317
bpf:BpOF4_01290	ncbi-geneid:8765229	3.4.24.-	53163
bpf:BpOF4_01295	ncbi-geneid:8765230	1.12.99.6	56762
bpf:BpOF4_01300	ncbi-geneid:8765231	1.12.99.6	56770
bpf:BpOF4_01340	ncbi-geneid:8765239	2.3.3.9	51645
bpf:BpOF4_01345	ncbi-geneid:8765240	1.2.1.2	53706|50692
bpf:BpOF4_01370	ncbi-geneid:8765246	2.7.7.7	56672|100879
bpf:BpOF4_01410	ncbi-geneid:8765255	2.3.1.168	52777|51230|47005
bpf:BpOF4_01415	ncbi-geneid:8765256	1.2.4.4	52518|52922
bpf:BpOF4_01420	ncbi-geneid:8765257	1.2.4.4	52518
bpf:BpOF4_01425	ncbi-geneid:8765258	1.8.1.4	51905|55424
bpf:BpOF4_01430	ncbi-geneid:8765259	1.4.1.9	51735|53223
bpf:BpOF4_01475	ncbi-geneid:8765268	3.4.21.116	50156|50494
bpf:BpOF4_01495	ncbi-geneid:8765272	2.2.1.7	52518|52518|52922
bpf:BpOF4_01510	ncbi-geneid:8765275	2.5.1.1|2.5.1.10|2.5.1.29	48576
bpf:BpOF4_01515	ncbi-geneid:8765276	3.1.11.6	116842
bpf:BpOF4_01525	ncbi-geneid:8765278	1.5.1.5|3.5.4.9	51735|53223
bpf:BpOF4_01540	ncbi-geneid:8765281	6.4.1.2|6.3.4.14	56059|52440|51246
bpf:BpOF4_01545	ncbi-geneid:8765282	6.4.1.2	51230
bpf:BpOF4_01610	ncbi-geneid:8765295	4.2.1.10	52304
bpf:BpOF4_01645	ncbi-geneid:8765302	1.17.4.1	51998
bpf:BpOF4_01650	ncbi-geneid:8765303	2.6.1.21	56752
bpf:BpOF4_01665	ncbi-geneid:8765306	1.4.4.2	53383
bpf:BpOF4_01670	ncbi-geneid:8765307	1.4.4.2	53383
bpf:BpOF4_01675	ncbi-geneid:8765308	2.1.2.10	103025|101790
bpf:BpOF4_01710	ncbi-geneid:8765315	2.7.1.71	52540
bpf:BpOF4_01770	ncbi-geneid:8765343	3.6.4.12	52540
bpf:BpOF4_01810	ncbi-geneid:8765351	1.3.1.9	51735
bpf:BpOF4_01835	ncbi-geneid:8765356	3.6.1.17	56300
bpf:BpOF4_01845	ncbi-geneid:8765358	5.4.99.12	55120
bpf:BpOF4_01850	ncbi-geneid:8765359	2.7.1.23	111331
bpf:BpOF4_01855	ncbi-geneid:8765360	2.7.6.5	81301
bpf:BpOF4_01890	ncbi-geneid:8765367	3.4.24.-	55486
bpf:BpOF4_01900	ncbi-geneid:8765369	2.7.8.-	56024|56024
bpf:BpOF4_01990	ncbi-geneid:8765387	6.1.1.2	52374
bpf:BpOF4_02020	ncbi-geneid:8765393	5.99.1.2	56712
bpf:BpOF4_02045	ncbi-geneid:8765398	2.7.1.33	52540
bpf:BpOF4_02050	ncbi-geneid:8765399	3.4.16.4	56601
bpf:BpOF4_02060	ncbi-geneid:8765401	3.5.1.28	54106
bpf:BpOF4_02070	ncbi-geneid:8765403	2.7.7.72|3.1.3.-|3.1.4	64182|81301|81891|54631
bpf:BpOF4_02085	ncbi-geneid:8765406	2.3.1.179	53901|53901
bpf:BpOF4_02090	ncbi-geneid:8765407	2.3.1.180	53901
bpf:BpOF4_02155	ncbi-geneid:8765420	2.1.3.3	53671
bpf:BpOF4_02160	ncbi-geneid:8765421	6.3.5.5	56059|56059|52440|52440|48108
bpf:BpOF4_02165	ncbi-geneid:8765422	6.3.5.5	52317|52021
bpf:BpOF4_02170	ncbi-geneid:8765423	2.6.1.11	53383
bpf:BpOF4_02175	ncbi-geneid:8765424	2.7.2	53633
bpf:BpOF4_02180	ncbi-geneid:8765425	2.3.1.35|2.3.1.1	56266
bpf:BpOF4_02185	ncbi-geneid:8765426	1.2.1	55347|51735
bpf:BpOF4_02245	ncbi-geneid:8765438	2.7.13.3	55874|55781
bpf:BpOF4_02345	ncbi-geneid:8765458	3.2.1.10	51445|51011
bpf:BpOF4_02380	ncbi-geneid:8765465	5.4.3.8	53383
bpf:BpOF4_02390	ncbi-geneid:8765467	1.1.1.100	51735
bpf:BpOF4_02435	ncbi-geneid:8765476	2.7.-.-	52540
bpf:BpOF4_02440	ncbi-geneid:8765477	5.4.99.2	51703|52242
bpf:BpOF4_02445	ncbi-geneid:8765478	5.4.99.2	51703|52242
bpf:BpOF4_02450	ncbi-geneid:8765479	6.4.1.3	52096|52096
bpf:BpOF4_02455	ncbi-geneid:8765480	6.4.1.2	51230
bpf:BpOF4_02525	ncbi-geneid:8765494	2.7.13.3
bpf:BpOF4_02590	ncbi-geneid:8765507	3.5.3.1	52768
bpf:BpOF4_02595	ncbi-geneid:8765508	2.6.1.13	53383
bpf:BpOF4_02605	ncbi-geneid:8765510	1.5.99.8	51730
bpf:BpOF4_02610	ncbi-geneid:8765511	1.5.1.12	53720
bpf:BpOF4_02620	ncbi-geneid:8765513	3.6.3.27	52540
bpf:BpOF4_02645	ncbi-geneid:8765518	2.1.1.14	51726|51726
bpf:BpOF4_02665	ncbi-geneid:8765522	3.6.3.16	52540|52540
bpf:BpOF4_02675	ncbi-geneid:8765524	1.20.4.1	52788
bpf:BpOF4_02740	ncbi-geneid:8765537	3.1.26.-	50249
bpf:BpOF4_02770	ncbi-geneid:8765543	2.-.-.-	54690
bpf:BpOF4_02795	ncbi-geneid:8765548	3.2.-.-	52317
bpf:BpOF4_02890	ncbi-geneid:8765567	6.3.2.12|6.3.2.17	53623|53244
bpf:BpOF4_02895	ncbi-geneid:8765568	6.1.1.9	52374|47323|50677|46589
bpf:BpOF4_02920	ncbi-geneid:8765573	5.4.3.8	53383
bpf:BpOF4_02925	ncbi-geneid:8765574	4.2.1.24	51569
bpf:BpOF4_02930	ncbi-geneid:8765575	4.2.1.75	69618
bpf:BpOF4_02935	ncbi-geneid:8765576	2.5.1.61	53850|54782
bpf:BpOF4_02945	ncbi-geneid:8765578	1.2.1.70	69742|51735|69075
bpf:BpOF4_02960	ncbi-geneid:8765581	3.4.21.53	54211|52540|88697
bpf:BpOF4_02965	ncbi-geneid:8765582	3.4.21.-	52540|54211
bpf:BpOF4_02980	ncbi-geneid:8765585	5.2.1.8	109998|102735|54534
bpf:BpOF4_02995	ncbi-geneid:8765588	4.2.1.33|4.2.1.35	52016
bpf:BpOF4_03000	ncbi-geneid:8765589	4.2.1.33|4.2.1.35	53732
bpf:BpOF4_03005	ncbi-geneid:8765590	1.1.1.85	53659
bpf:BpOF4_03010	ncbi-geneid:8765591	2.3.3.13	51569|110921
bpf:BpOF4_03015	ncbi-geneid:8765592	1.1.1.86	51735|48179
bpf:BpOF4_03020	ncbi-geneid:8765593	2.2.1.6	55021|55021
bpf:BpOF4_03025	ncbi-geneid:8765594	2.2.1.6	52518|52518|52467
bpf:BpOF4_03035	ncbi-geneid:8765596	4.2.1.9	143975|52016
bpf:BpOF4_03040	ncbi-geneid:8765597	2.6.1.42	56752
bpf:BpOF4_03060	ncbi-geneid:8765602	3.6.1.15	52972
bpf:BpOF4_03065	ncbi-geneid:8765603	2.7.7.56	54211|55666
bpf:BpOF4_03075	ncbi-geneid:8765605	5.1.1.3	53681|53681
bpf:BpOF4_03085	ncbi-geneid:8765607	2.7.3.9	51621|47831|52009
bpf:BpOF4_03105	ncbi-geneid:8765611	3.1.2.-	54637
bpf:BpOF4_03110	ncbi-geneid:8765612	1.3.99.1	46548|54292
bpf:BpOF4_03115	ncbi-geneid:8765613	1.3.99.1	51905|46977|56425
bpf:BpOF4_03135	ncbi-geneid:8765617	2.7.2.4	53633|55021|55021
bpf:BpOF4_03160	ncbi-geneid:8765622	4.2.1.17	52096
bpf:BpOF4_03170	ncbi-geneid:8765624	6.2.1.3	56801
bpf:BpOF4_03175	ncbi-geneid:8765625	6.2.1.3	56801
bpf:BpOF4_03210	ncbi-geneid:8765632	6.1.1.20	56037|55681|50249|54991|46955
bpf:BpOF4_03215	ncbi-geneid:8765633	6.1.1.20	55681|46589
bpf:BpOF4_03270	ncbi-geneid:8765644	6.1.1.3	55681|55186|52954|81271
bpf:BpOF4_03305	ncbi-geneid:8765651	4.1.1.50	56276
bpf:BpOF4_03310	ncbi-geneid:8765652	1.2.1.59|1.2.1.12	55347|51735
bpf:BpOF4_03315	ncbi-geneid:8765653	2.7.1.24	52540
bpf:BpOF4_03325	ncbi-geneid:8765655	3.2.2.23|4.2.99.18	81624|46946|57716
bpf:BpOF4_03330	ncbi-geneid:8765656	2.7.7.7	56672|88723|53098|47807
bpf:BpOF4_03335	ncbi-geneid:8765657	3.4.-.-	117892
bpf:BpOF4_03340	ncbi-geneid:8765658	3.4.-.-	117892
bpf:BpOF4_03345	ncbi-geneid:8765659	2.7.13.3	55874|47384|55785|158472
bpf:BpOF4_03355	ncbi-geneid:8765661	1.1.1.37	56327|51735
bpf:BpOF4_03360	ncbi-geneid:8765662	1.1.1.42	53659
bpf:BpOF4_03365	ncbi-geneid:8765663	2.3.3.1	48256
bpf:BpOF4_03380	ncbi-geneid:8765666	2.7.1.40	51621|52935|52009|50800
bpf:BpOF4_03385	ncbi-geneid:8765667	2.7.1.11	53784
bpf:BpOF4_03390	ncbi-geneid:8765668	6.4.1.2	52096
bpf:BpOF4_03395	ncbi-geneid:8765669	6.4.1.2	52096
bpf:BpOF4_03405	ncbi-geneid:8765671	1.1.1.38	51735|53223
bpf:BpOF4_03410	ncbi-geneid:8765672	2.7.7.7	89550
bpf:BpOF4_03465	ncbi-geneid:8765683	1.1.1.100	51735
bpf:BpOF4_03475	ncbi-geneid:8765685	4.3.2.1	48557
bpf:BpOF4_03480	ncbi-geneid:8765686	6.3.4.5	69864|52402
bpf:BpOF4_03500	ncbi-geneid:8765690	2.7.2.1	53067|53067
bpf:BpOF4_03505	ncbi-geneid:8765691	2.1.1.72	53335
bpf:BpOF4_03510	ncbi-geneid:8765692	1.11.1.15	52833
bpf:BpOF4_03530	ncbi-geneid:8765696	3.4.21.-	52096
bpf:BpOF4_03535	ncbi-geneid:8765697	2.7.1.23	111331
bpf:BpOF4_03545	ncbi-geneid:8765699	6.2.1.1	56801
bpf:BpOF4_03560	ncbi-geneid:8765702	2.8.1.7	53383
bpf:BpOF4_03575	ncbi-geneid:8765705	3.1.3.15	89550
bpf:BpOF4_03725	ncbi-geneid:8765735	3.1.21.3	52540|52540
bpf:BpOF4_03730	ncbi-geneid:8765736	3.1.21.3	116734|116734
bpf:BpOF4_03735	ncbi-geneid:8765737	2.1.1.72	53335
bpf:BpOF4_03780	ncbi-geneid:8765746	6.1.1.1	52374|55174
bpf:BpOF4_03790	ncbi-geneid:8765748	6.2.1.1	56801
bpf:BpOF4_03795	ncbi-geneid:8765749	2.3.1.-	55729
bpf:BpOF4_03810	ncbi-geneid:8765752	3.2.2.9	53167
bpf:BpOF4_03830	ncbi-geneid:8765756	2.5.1.54|5.4.99.5	51569
bpf:BpOF4_03855	ncbi-geneid:8765761	3.4.11.-	144052
bpf:BpOF4_03860	ncbi-geneid:8765762	1.1.1.284|1.1.1.1	50129|51735
bpf:BpOF4_03870	ncbi-geneid:8765764	6.3.2.8	53623|53244|51984
bpf:BpOF4_03875	ncbi-geneid:8765765	2.4.2.11	51690|54675
bpf:BpOF4_03935	ncbi-geneid:8765777	2.3.1.180	53901
bpf:BpOF4_03985	ncbi-geneid:8765787	2.1.1.33	53335
bpf:BpOF4_04000	ncbi-geneid:8765790	3.5.1.10	53328|55021
bpf:BpOF4_04025	ncbi-geneid:8765795	6.5.1.-	55144
bpf:BpOF4_04030	ncbi-geneid:8765796	2.5.1.47	53686
bpf:BpOF4_04035	ncbi-geneid:8765797	3.5.1.18	53187|55031
bpf:BpOF4_04045	ncbi-geneid:8765799	5.4.99.12	55120|55174
bpf:BpOF4_04075	ncbi-geneid:8765805	6.1.1.4	52374|50677|47323
bpf:BpOF4_04095	ncbi-geneid:8765809	4.2.1.1	53056
bpf:BpOF4_04140	ncbi-geneid:8765818	2.5.1.6	55973|55973|55973
bpf:BpOF4_04150	ncbi-geneid:8765820	4.1.1.49	53795|68923
bpf:BpOF4_04195	ncbi-geneid:8765829	2.6.1.62	53383
bpf:BpOF4_04200	ncbi-geneid:8765830	6.3.3.3	52540
bpf:BpOF4_04215	ncbi-geneid:8765833	4.4.1.8	53383
bpf:BpOF4_04265	ncbi-geneid:8765843	1.4.3.4	51905|54373
bpf:BpOF4_04305	ncbi-geneid:8765849	2.7.13.3	55781|55874
bpf:BpOF4_04585	ncbi-geneid:8765906	5.3.1.9	53697
bpf:BpOF4_04595	ncbi-geneid:8765908	1.1.1.-	56796
bpf:BpOF4_04615	ncbi-geneid:8765912	2.7.1.50	53613
bpf:BpOF4_04635	ncbi-geneid:8765916	2.6.1.-	53383
bpf:BpOF4_04650	ncbi-geneid:8765919	1.14.99.40	55469
bpf:BpOF4_04655	ncbi-geneid:8765920	3.2.1.10	51445|51011
bpf:BpOF4_04660	ncbi-geneid:8765921	4.4.1.21	63411
bpf:BpOF4_04760	ncbi-geneid:8765941	3.4.11.1	53187|52949
bpf:BpOF4_04810	ncbi-geneid:8765951	1.6.99.3	51905
bpf:BpOF4_04815	ncbi-geneid:8765952	1.8.1.9	51905
bpf:BpOF4_04835	ncbi-geneid:8765956	1.1.1.27	56327|51735
bpf:BpOF4_04840	ncbi-geneid:8765957	5.1.1.7	54506
bpf:BpOF4_04855	ncbi-geneid:8765960	1.6.99.3	51905
bpf:BpOF4_04880	ncbi-geneid:8765965	2.7.1.39	55060|54211
bpf:BpOF4_04885	ncbi-geneid:8765966	4.2.3.1	53686
bpf:BpOF4_04890	ncbi-geneid:8765967	1.1.1.3	55347|51735|55021
bpf:BpOF4_04910	ncbi-geneid:8765971	3.1.3.41	56784
bpf:BpOF4_04925	ncbi-geneid:8765974	3.1.3.11	56655
bpf:BpOF4_04955	ncbi-geneid:8765980	2.5.1.49	53383
bpf:BpOF4_04970	ncbi-geneid:8765983	2.8.1.8	102114
bpf:BpOF4_05000	ncbi-geneid:8765989	1.5.1.3	53597
bpf:BpOF4_05005	ncbi-geneid:8765990	2.1.1.45	55831
bpf:BpOF4_05045	ncbi-geneid:8765998	2.8.1.7|4.4.1.16	53383
bpf:BpOF4_05100	ncbi-geneid:8766007	1.20.4.1	52833
bpf:BpOF4_05115	ncbi-geneid:8766010	2.3.1.9|2.3.1.16	53901|53901
bpf:BpOF4_05120	ncbi-geneid:8766011	1.1.1.35	51735|52096|48179|48179
bpf:BpOF4_05135	ncbi-geneid:8766014	1.1.1.17	48179|51735
bpf:BpOF4_05140	ncbi-geneid:8766015	2.7.1.69	55804
bpf:BpOF4_05150	ncbi-geneid:8766017	2.7.1.69	52794
bpf:BpOF4_05195	ncbi-geneid:8766026	1.1.1.284|1.1.1.1	50129|51735
bpf:BpOF4_05200	ncbi-geneid:8766027	1.1.5.3	51905|54373
bpf:BpOF4_05250	ncbi-geneid:8766037	3.1.-.-	50249|50249|50249|50249
bpf:BpOF4_05255	ncbi-geneid:8766038	3.1.1.1	53474
bpf:BpOF4_05270	ncbi-geneid:8766041	4.2.1.11	51604|54826
bpf:BpOF4_05275	ncbi-geneid:8766042	5.4.2.1	64158|53649
bpf:BpOF4_05280	ncbi-geneid:8766043	5.3.1.1	51351
bpf:BpOF4_05285	ncbi-geneid:8766044	2.7.2.3	53748
bpf:BpOF4_05290	ncbi-geneid:8766045	1.2.1.12	55347|51735
bpf:BpOF4_05310	ncbi-geneid:8766049	3.4.21.92	52096
bpf:BpOF4_05335	ncbi-geneid:8766054	3.6.1.-	55811
bpf:BpOF4_05340	ncbi-geneid:8766055	1.8.1.9	51905
bpf:BpOF4_05355	ncbi-geneid:8766058	3.5.4.19|3.6.1.31	141734|101386
bpf:BpOF4_05360	ncbi-geneid:8766059	4.1.3.-	51366
bpf:BpOF4_05365	ncbi-geneid:8766060	5.3.1.16	51366
bpf:BpOF4_05370	ncbi-geneid:8766061	2.4.2.-	52317
bpf:BpOF4_05375	ncbi-geneid:8766062	4.2.1.19	54211|54211
bpf:BpOF4_05380	ncbi-geneid:8766063	1.1.1.23	53720
bpf:BpOF4_05385	ncbi-geneid:8766064	2.4.2.17	53850
bpf:BpOF4_05400	ncbi-geneid:8766067	3.6.1.1	56784
bpf:BpOF4_05415	ncbi-geneid:8766070	2.7.11.-|2.7.4	53795|75138
bpf:BpOF4_05460	ncbi-geneid:8766079	3.4.21.102	52096|50156|47090
bpf:BpOF4_05470	ncbi-geneid:8766081	1.7.99.4	53706|50692
bpf:BpOF4_05475	ncbi-geneid:8766082	1.7.1.4	51905|51905|56014|55124
bpf:BpOF4_05515	ncbi-geneid:8766090	2.7.13.3	103190|55874|55890|55785
bpf:BpOF4_05570	ncbi-geneid:8766101	1.7.1.4	50022
bpf:BpOF4_05575	ncbi-geneid:8766102	1.7.1.4	56014|51905|51905|55124
bpf:BpOF4_05700	ncbi-geneid:8766127	2.7.13.3	55874
bpf:BpOF4_05710	ncbi-geneid:8766129	3.4.19.3	53182
bpf:BpOF4_05810	ncbi-geneid:8766149	3.5.1.28	53187|55383
bpf:BpOF4_05850	ncbi-geneid:8766157	3.5.3.11	52768
bpf:BpOF4_05925	ncbi-geneid:8766172	3.1.4.16	56300|55816
bpf:BpOF4_06105	ncbi-geneid:8766208	3.5.1.28	53187
bpf:BpOF4_06145	ncbi-geneid:8766216	2.7.7.6	88946|88659
bpf:BpOF4_06190	ncbi-geneid:8766225	6.3.5.4	52402|56235
bpf:BpOF4_06330	ncbi-geneid:8766251	5.3.1.6	89623
bpf:BpOF4_06350	ncbi-geneid:8766255	2.7.1.15	53613
bpf:BpOF4_06530	ncbi-geneid:8766289	1.1.1.22	51735|48179|52413
bpf:BpOF4_06555	ncbi-geneid:8766294	5.1.3.14	53756
bpf:BpOF4_06560	ncbi-geneid:8766295	1.1.1.-	51735|48179|52413
bpf:BpOF4_06590	ncbi-geneid:8766301	2.7.7.9	53448
bpf:BpOF4_06620	ncbi-geneid:8766307	3.1.3.48	89550
bpf:BpOF4_06640	ncbi-geneid:8766311	2.3.2.2	56235
bpf:BpOF4_06675	ncbi-geneid:8766318	1.14.12.17	46458|52343|63380
bpf:BpOF4_06690	ncbi-geneid:8766321	1.1.1.-	50129|51735
bpf:BpOF4_06740	ncbi-geneid:8766331	4.2.1.-	54637
bpf:BpOF4_06780	ncbi-geneid:8766339	2.7.7.7
bpf:BpOF4_06830	ncbi-geneid:8766349	2.5.1.7	55205
bpf:BpOF4_06845	ncbi-geneid:8766352	3.6.3.14	51344|46604
bpf:BpOF4_06850	ncbi-geneid:8766353	3.6.3.14	52540|47917|50615
bpf:BpOF4_06855	ncbi-geneid:8766354	3.6.3.14	52943
bpf:BpOF4_06860	ncbi-geneid:8766355	3.6.3.14	52540|47917|50615
bpf:BpOF4_06865	ncbi-geneid:8766356	3.6.3.14	47928
bpf:BpOF4_06870	ncbi-geneid:8766357	3.6.3.14	81573
bpf:BpOF4_06875	ncbi-geneid:8766358	3.6.3.14	81333
bpf:BpOF4_06880	ncbi-geneid:8766359	3.6.3.14	81336
bpf:BpOF4_06895	ncbi-geneid:8766362	3.4.21.-	52743|52025
bpf:BpOF4_06900	ncbi-geneid:8766363	5.1.3.14	53756
bpf:BpOF4_06905	ncbi-geneid:8766364	2.4.2.9	53271
bpf:BpOF4_06910	ncbi-geneid:8766365	2.1.2.1	53383
bpf:BpOF4_06920	ncbi-geneid:8766367	5.3.1.6	89623
bpf:BpOF4_06930	ncbi-geneid:8766369	3.1.3.48	52788
bpf:BpOF4_06955	ncbi-geneid:8766374	2.1.1.-	53335
bpf:BpOF4_06980	ncbi-geneid:8766379	2.7.1.21	52540|57716
bpf:BpOF4_06995	ncbi-geneid:8766382	3.1.3.11	56655
bpf:BpOF4_07000	ncbi-geneid:8766383	2.5.1.7	55205
bpf:BpOF4_07005	ncbi-geneid:8766384	2.2.1.2	51569
bpf:BpOF4_07010	ncbi-geneid:8766385	4.1.2.13	51569
bpf:BpOF4_07025	ncbi-geneid:8766388	6.3.4.2	52540|52317
bpf:BpOF4_07035	ncbi-geneid:8766390	5.4.99.2	51703|52540|52242
bpf:BpOF4_07055	ncbi-geneid:8766394	1.1.1.157	51735|48179
bpf:BpOF4_07060	ncbi-geneid:8766395	2.3.1.9	53901|53901
bpf:BpOF4_07070	ncbi-geneid:8766397	2.7.8.-	56024|56024
bpf:BpOF4_07110	ncbi-geneid:8766405	6.1.1.19	52374|47323|55190
bpf:BpOF4_07120	ncbi-geneid:8766407	3.5.3.11	52768
bpf:BpOF4_07125	ncbi-geneid:8766408	2.5.1.16	53335
bpf:BpOF4_07150	ncbi-geneid:8766413	1.4.1.2	51735|53223
bpf:BpOF4_07175	ncbi-geneid:8766418	5.3.2.-	55331
bpf:BpOF4_07210	ncbi-geneid:8766425	2.3.1.8	53659
bpf:BpOF4_07215	ncbi-geneid:8766426	4.2.1.17	52096
bpf:BpOF4_07280	ncbi-geneid:8766439	2.7.7.7
bpf:BpOF4_07325	ncbi-geneid:8766448	3.2.2.-	52141
bpf:BpOF4_07335	ncbi-geneid:8766450	3.4.21.-	52743
bpf:BpOF4_07340	ncbi-geneid:8766451	2.7.1.69	55604
bpf:BpOF4_07355	ncbi-geneid:8766454	3.2.1.26	75005|49899
bpf:BpOF4_07365	ncbi-geneid:8766456	1.7.-.-	52218
bpf:BpOF4_07370	ncbi-geneid:8766457	2.7.1.35	53613
bpf:BpOF4_07380	ncbi-geneid:8766459	6.3.1.2	55931|54368
bpf:BpOF4_07400	ncbi-geneid:8766463	3.6.3.34	52540
bpf:BpOF4_07415	ncbi-geneid:8766466	3.6.4.13	52540
bpf:BpOF4_07420	ncbi-geneid:8766467	3.2.1.20	51445|51011
bpf:BpOF4_07425	ncbi-geneid:8766468	2.7.1.69	55604
bpf:BpOF4_07445	ncbi-geneid:8766472	2.3.1.-	53474
bpf:BpOF4_07505	ncbi-geneid:8766484	5.99.1.2	56712
bpf:BpOF4_07520	ncbi-geneid:8766487	3.5.1.28	47090
bpf:BpOF4_07535	ncbi-geneid:8766490	2.1.1.-	53335|88697
bpf:BpOF4_07545	ncbi-geneid:8766492	1.2.1.22|1.2.1.21	53720
bpf:BpOF4_07575	ncbi-geneid:8766499	1.14.14.3	51679
bpf:BpOF4_07610	ncbi-geneid:8766506	1.11.1.6	56634|52317
bpf:BpOF4_07695	ncbi-geneid:8766523	2.1.1.-	102114
bpf:BpOF4_07710	ncbi-geneid:8766526	3.2.-.-	52317
bpf:BpOF4_07745	ncbi-geneid:8766533	1.1.5.4	51905
bpf:BpOF4_07755	ncbi-geneid:8766535	1.11.1.15	52833
bpf:BpOF4_07760	ncbi-geneid:8766536	1.6.4.-	51905|52833|52833
bpf:BpOF4_07805	ncbi-geneid:8766545	3.4.21.-	50494|50156
bpf:BpOF4_07825	ncbi-geneid:8766549	2.7.13.3	55874|47384|55785|158472|103190
bpf:BpOF4_07835	ncbi-geneid:8766556	6.3.4.4	52540
bpf:BpOF4_07840	ncbi-geneid:8766557	3.6.4.12	52540|48024
bpf:BpOF4_07920	ncbi-geneid:8766573	2.1.1.170	53335
bpf:BpOF4_07945	ncbi-geneid:8766578	3.1.26.5	54211
