# Supplementary material for: Tracing the Repertoire of Promiscuous Enzymes along the Metabolic Pathways in Archaeal Organisms
Source: Life (Basel). 2017 Jul 13;7(3):30. doi: 10.3390/life7030030 (PMC5617955; doi:10.3390/life7030030)
Supplement: Supplementary file 1 [file life-07-00030-s001.zip › Table_S2/bph.txt]

KEGGID	NCBIGI	ECs	SFamilyID
bph:Bphy_0002	ncbi-geneid:6241508	2.7.7.7	55979|55979|55979
bph:Bphy_0003	ncbi-geneid:6241509	5.99.1.3	56719|55874|54211
bph:Bphy_0010	ncbi-geneid:6241515	1.2.1.3	53720
bph:Bphy_0013	ncbi-geneid:6241518	3.6.4.13	52540
bph:Bphy_0029	ncbi-geneid:6241533	1.1.1.95	51735|52283
bph:Bphy_0030	ncbi-geneid:6241534	4.1.1.32	53795|68923
bph:Bphy_0032	ncbi-geneid:6241536	5.99.1.2	56712
bph:Bphy_0035	ncbi-geneid:6241539	3.5.1.88	56420
bph:Bphy_0036	ncbi-geneid:6241540	2.1.2.9	53328|50486
bph:Bphy_0039	ncbi-geneid:6241543	2.1.1.-	53335|48013
bph:Bphy_0045	ncbi-geneid:6241549	4.2.3.12	55620
bph:Bphy_0046	ncbi-geneid:6241550	4.1.2.20	51621
bph:Bphy_0049	ncbi-geneid:6241553	2.4.1.129	56601|56519
bph:Bphy_0053	ncbi-geneid:6241557	6.3.5.6|6.3.5.7	141000
bph:Bphy_0054	ncbi-geneid:6241558	6.3.5.6|6.3.5.7	75304
bph:Bphy_0055	ncbi-geneid:6241559	6.3.5.6|6.3.5.7	55931|89095
bph:Bphy_0057	ncbi-geneid:6241561	4.2.99.18|3.1.11.2	56219
bph:Bphy_0061	ncbi-geneid:6241565	2.3.1.31	53474
bph:Bphy_0064	ncbi-geneid:6241568	2.7.2	53633
bph:Bphy_0067	ncbi-geneid:6241571	2.7.13.3	55874|47384
bph:Bphy_0070	ncbi-geneid:6241574	3.4.25.2	56235
bph:Bphy_0073	ncbi-geneid:6241577	2.1.1.-	53335|88697
bph:Bphy_0076	ncbi-geneid:6241580	5.1.1.7	54506
bph:Bphy_0078	ncbi-geneid:6241582	2.5.1.6	55973|55973|55973
bph:Bphy_0080	ncbi-geneid:6241584	1.14.11.18	51197
bph:Bphy_0093	ncbi-geneid:6241597	1.2.99.2	56176|55447
bph:Bphy_0095	ncbi-geneid:6241599	1.2.99.2	47741|54292
bph:Bphy_0099	ncbi-geneid:6241603	1.18.1.2	52343|63380
bph:Bphy_0104	ncbi-geneid:6241607	3.4.21.53	52540
bph:Bphy_0106	ncbi-geneid:6241609	1.1.99.2	51905
bph:Bphy_0110	ncbi-geneid:6241613	3.5.1.4	75304
bph:Bphy_0111	ncbi-geneid:6241614	3.1.1.45	53474
bph:Bphy_0124	ncbi-geneid:6241627	5.-.-.-	53697
bph:Bphy_0128	ncbi-geneid:6241631	3.1.1.73	53474
bph:Bphy_0134	ncbi-geneid:6241637	2.7.13.3	55874|52172|52172|47384
bph:Bphy_0143	ncbi-geneid:6244584	1.2.7.8	53323|52518|52518
bph:Bphy_0144	ncbi-geneid:6241646	2.5.1.18	52833|47616
bph:Bphy_0148	ncbi-geneid:6241650	2.7.1.4	53613
bph:Bphy_0156	ncbi-geneid:6241658	5.4.99.2	51703|52540|52242
bph:Bphy_0157	ncbi-geneid:6241659	1.13.12.16
bph:Bphy_0158	ncbi-geneid:6241660	3.8.1.3	53474
bph:Bphy_0165	ncbi-geneid:6241667	4.1.3.4	51569
bph:Bphy_0166	ncbi-geneid:6241668	1.1.1.79|1.1.1.81	51735
bph:Bphy_0170	ncbi-geneid:6241672	2.8.1.6	102114
bph:Bphy_0171	ncbi-geneid:6241673	6.3.3.3	52540
bph:Bphy_0172	ncbi-geneid:6241674	2.3.1.47	53383
bph:Bphy_0173	ncbi-geneid:6241675	2.6.1.62	53383
bph:Bphy_0176	ncbi-geneid:6241678	1.3.99.-	56645|47203
bph:Bphy_0178	ncbi-geneid:6241680	2.3.1.9	53901|53901
bph:Bphy_0179	ncbi-geneid:6241681	4.2.1.1	53056
bph:Bphy_0188	ncbi-geneid:6241690	6.1.1.19	52374|47323|55190
bph:Bphy_0190	ncbi-geneid:6241692	2.1.1.13	56507|51717|52242|47644
bph:Bphy_0191	ncbi-geneid:6241693	2.1.1.13	82282
bph:Bphy_0193	ncbi-geneid:6241695	3.1.1.24	53474
bph:Bphy_0198	ncbi-geneid:6241700	4.2.1.17	52096
bph:Bphy_0203	ncbi-geneid:6241705	2.7.1.33
bph:Bphy_0204	ncbi-geneid:6241706	6.3.4.15	55681|50037
bph:Bphy_0212	ncbi-geneid:6241714	3.4.16.4	56601
bph:Bphy_0217	ncbi-geneid:6241719	2.8.1.8	102114
bph:Bphy_0220	ncbi-geneid:6241722	3.1.4.46	51695
bph:Bphy_0226	ncbi-geneid:6241728	2.7.13.3	55874|103190|47384
bph:Bphy_0259	ncbi-geneid:6241761	6.3.2.3	56059|52440
bph:Bphy_0260	ncbi-geneid:6241762	2.7.1.69	53062
bph:Bphy_0262	ncbi-geneid:6241764	2.7.3.9	51621|52009|47831
bph:Bphy_0264	ncbi-geneid:6241766	3.4.21.102	52096|50156
bph:Bphy_0266	ncbi-geneid:6241768	5.4.2.1
bph:Bphy_0270	ncbi-geneid:6241772	1.1.1.94	48179|51735
bph:Bphy_0272	ncbi-geneid:6241774	2.1.1.-	75217
bph:Bphy_0276	ncbi-geneid:6241778	1.9.3.1	49503|81464|46626|103088
bph:Bphy_0277	ncbi-geneid:6241779	1.9.3.1	81442
bph:Bphy_0281	ncbi-geneid:6241783	1.9.3.1	81452
bph:Bphy_0293	ncbi-geneid:6241795	3.5.1.25	51556|51338
bph:Bphy_0294	ncbi-geneid:6241796	2.6.1.16	53697
bph:Bphy_0295	ncbi-geneid:6241797	2.7.1.69|2.7.3.9	51621|51261|52009|47831|55594
bph:Bphy_0296	ncbi-geneid:6241798	2.7.1.69	55604|55604
bph:Bphy_0304	ncbi-geneid:6241806	2.3.3.13	51569|89000|110921
bph:Bphy_0307	ncbi-geneid:6241809	5.2.1.2	47616|52833
bph:Bphy_0310	ncbi-geneid:6241812	2.7.7.3	52374
bph:Bphy_0312	ncbi-geneid:6241814	2.6.1.9	53383
bph:Bphy_0313	ncbi-geneid:6241815	3.1.1.29	53178
bph:Bphy_0315	ncbi-geneid:6241817	2.7.6.1	53271
bph:Bphy_0316	ncbi-geneid:6244625	2.7.1.148	54211|55060
bph:Bphy_0319	ncbi-geneid:6241821	3.2.2.23|4.2.99.18	81624|46946|57716
bph:Bphy_0320	ncbi-geneid:6241822	3.2.2.-	48150|55811
bph:Bphy_0323	ncbi-geneid:6241825	2.7.11.-|2.7.4	53795|75138
bph:Bphy_0324	ncbi-geneid:6241826	2.7.1.69	55804
bph:Bphy_0327	ncbi-geneid:6241829	3.6.3.-	52540
bph:Bphy_0330	ncbi-geneid:6241832	3.1.3.45	56784
bph:Bphy_0331	ncbi-geneid:6241833	5.3.1.13	53697
bph:Bphy_0333	ncbi-geneid:6241835	2.4.2.7	53271
bph:Bphy_0336	ncbi-geneid:6241838	3.5.1.10	53328|55021
bph:Bphy_0342	ncbi-geneid:6241844	1.1.1.100	51735
bph:Bphy_0347	ncbi-geneid:6241849	1.9.3.1	81442
bph:Bphy_0348	ncbi-geneid:6241850	1.9.3.1	49503
bph:Bphy_0350	ncbi-geneid:6241852	1.1.99.3	46626|46626|46626
bph:Bphy_0358	ncbi-geneid:6241860	2.7.13.3	55874|53850|53850|52172|47384|55785|47226|55785
bph:Bphy_0364	ncbi-geneid:6241866	4.3.1.18	51419
bph:Bphy_0366	ncbi-geneid:6241868	3.5.1.81	51556|51338
bph:Bphy_0368	ncbi-geneid:6241870	1.7.1.13	55620
bph:Bphy_0370	ncbi-geneid:6241872	4.3.1.19	53686|55021
bph:Bphy_0374	ncbi-geneid:6241876	2.1.1	53335
bph:Bphy_0381	ncbi-geneid:6241883	6.1.1.12	55681|55261|50249
bph:Bphy_0382	ncbi-geneid:6241884	3.6.1.-	55811
bph:Bphy_0383	ncbi-geneid:6241885	2.7.8.-	56024|56024
bph:Bphy_0385	ncbi-geneid:6241887	1.3.99.-	56645|47203
bph:Bphy_0386	ncbi-geneid:6241888	1.1.1.35	51735|52096|48179|48179
bph:Bphy_0387	ncbi-geneid:6241889	2.3.1.16	53901|53901
bph:Bphy_0388	ncbi-geneid:6241890	4.2.1.17	52096
bph:Bphy_0392	ncbi-geneid:6241894	3.1.2.-	54637
bph:Bphy_0397	ncbi-geneid:6241899	5.2.1.8	109998|54534|54534
bph:Bphy_0398	ncbi-geneid:6241900	1.1.1.262	53659
bph:Bphy_0399	ncbi-geneid:6241901	2.1.1.182	53335
bph:Bphy_0401	ncbi-geneid:6241903	4.4.1.5	54593
bph:Bphy_0403	ncbi-geneid:6241905	2.3.1.51	69593
bph:Bphy_0404	ncbi-geneid:6241906	3.1.3.-	56784
bph:Bphy_0405	ncbi-geneid:6241907	6.1.1.14	109604
bph:Bphy_0406	ncbi-geneid:6241908	6.1.1.14	55681
bph:Bphy_0407	ncbi-geneid:6241909	2.3.1.-	56317
bph:Bphy_0412	ncbi-geneid:6241914	1.3.1.74	102114
bph:Bphy_0417	ncbi-geneid:6241919	4.1.99.12	55821
bph:Bphy_0419	ncbi-geneid:6241921	2.7.1.30	53067|53067
bph:Bphy_0420	ncbi-geneid:6241922	1.1.5.3	51905
bph:Bphy_0426	ncbi-geneid:6241928	3.6.4.13	52540|52540
bph:Bphy_0428	ncbi-geneid:6241930	1.1.99.3	46626|46626|46626
bph:Bphy_0433	ncbi-geneid:6241935	4.2.1.6	51604|54826
bph:Bphy_0438	ncbi-geneid:6241939	2.7.13.3	55874|47384
bph:Bphy_0440	ncbi-geneid:6241941	3.6.3.8	52540|54752
bph:Bphy_0443	ncbi-geneid:6241944	6.2.1.5	56059|52210
bph:Bphy_0444	ncbi-geneid:6241945	6.2.1.5	52210|51735
bph:Bphy_0447	ncbi-geneid:6241948	2.7.7.49	56672
bph:Bphy_0454	ncbi-geneid:6241955	2.4.-.-	53756
bph:Bphy_0456	ncbi-geneid:6241957	2.6.1.42	56752
bph:Bphy_0459	ncbi-geneid:6241960	2.7.2.3	53748
bph:Bphy_0460	ncbi-geneid:6241961	2.7.1.40	51621|52935|50800
bph:Bphy_0461	ncbi-geneid:6241962	4.1.2.13	51569
bph:Bphy_0462	ncbi-geneid:6241963	6.3.2.6	56104
bph:Bphy_0463	ncbi-geneid:6241964	4.1.1.21|5.4.99.18	52255
bph:Bphy_0464	ncbi-geneid:6241965	4.1.1.21|6.3.4.18	56059|52440|51246
bph:Bphy_0468	ncbi-geneid:6241969	3.4.16.4|3.4.21	56601
bph:Bphy_0471	ncbi-geneid:6241972	1.3.1.74|3.4.21.-	50494|50156|50156
bph:Bphy_0482	ncbi-geneid:6241983	2.7.1.17	53067|53067
bph:Bphy_0483	ncbi-geneid:6241984	1.1.1.284|1.1.1.1	50129|51735|50129
bph:Bphy_0484	ncbi-geneid:6241985	3.1.2.12
bph:Bphy_0489	ncbi-geneid:6241990	1.1.99.21	51735
bph:Bphy_0497	ncbi-geneid:6241998	2.7.1.17	53067|53067
bph:Bphy_0498	ncbi-geneid:6241999	1.1.1.11	51735|48179
bph:Bphy_0501	ncbi-geneid:6242002	3.6.3.17	52540|52540
bph:Bphy_0503	ncbi-geneid:6242004	1.1.1.14	50129|51735
bph:Bphy_0504	ncbi-geneid:6242005	2.7.1.17	53067|53067
bph:Bphy_0506	ncbi-geneid:6242007	1.13.11.11	140959
bph:Bphy_0507	ncbi-geneid:6242008	3.7.1.3	53383
bph:Bphy_0510	ncbi-geneid:6242011	1.14.13.-	50475
bph:Bphy_0511	ncbi-geneid:6242012	1.8.4.11	55068
bph:Bphy_0513	ncbi-geneid:6242014	2.1.1.79	53335
bph:Bphy_0514	ncbi-geneid:6242015	1.4.3.5	50475
bph:Bphy_0519	ncbi-geneid:6242020	3.5.1.28	53187
bph:Bphy_0522	ncbi-geneid:6242023	2.1.1.63	46767|53155
bph:Bphy_0528	ncbi-geneid:6242029	1.1.1.158	56194|56176
bph:Bphy_0535	ncbi-geneid:6242036	2.7.4.10|2.7.4.3	52540
bph:Bphy_0536	ncbi-geneid:6242037	2.7.7.38	53448
bph:Bphy_0538	ncbi-geneid:6242039	2.7.1.130	52540
bph:Bphy_0540	ncbi-geneid:6242041	1.15.1.1	54719|46609
bph:Bphy_0542	ncbi-geneid:6242043	3.3.2.1	52499
bph:Bphy_0544	ncbi-geneid:6242045	3.4.21.92	52096
bph:Bphy_0550	ncbi-geneid:6242051	2.3.3.1	48256|46955
bph:Bphy_0564	ncbi-geneid:6242065	5.4.99.12	55120
bph:Bphy_0565	ncbi-geneid:6242066	1.1.1.42	53659
bph:Bphy_0570	ncbi-geneid:6242070	3.6.1.23	51283
bph:Bphy_0572	ncbi-geneid:6242072	4.1.1.36|6.3.2.5	102645|52507
bph:Bphy_0574	ncbi-geneid:6242074	6.1.1.5	52374|47323|50677
bph:Bphy_0575	ncbi-geneid:6242075	2.7.1.26|2.7.7.2	82114|52374
bph:Bphy_0576	ncbi-geneid:6242076	2.1.2.2	53328
bph:Bphy_0577	ncbi-geneid:6242077	2.1.1.-	53335
bph:Bphy_0580	ncbi-geneid:6242080	2.1.1.63|2.5.1.72	142754
bph:Bphy_0581	ncbi-geneid:6242081	2.4.2.19	51690|54675
bph:Bphy_0582	ncbi-geneid:6242082	1.4.3.16	51905|56425|46977
bph:Bphy_0586	ncbi-geneid:6242086	5.2.1.8	54534
bph:Bphy_0594	ncbi-geneid:6242094	2.6.1.11|2.6.1.17	53383
bph:Bphy_0596	ncbi-geneid:6242096	1.17.1.1	52343|54292|63380
bph:Bphy_0599	ncbi-geneid:6242099	5.4.99.12	55120|55174
bph:Bphy_0602	ncbi-geneid:6244627	1.3.99.22	102114
bph:Bphy_0606	ncbi-geneid:6242106	2.1.1.33	53335
bph:Bphy_0614	ncbi-geneid:6242113	4.1.1.-	50475|143968
bph:Bphy_0618	ncbi-geneid:6242117	2.5.1.9|2.5.1.78	52121
bph:Bphy_0619	ncbi-geneid:6242118	4.1.99.12|3.5.4.25	55821|142695
bph:Bphy_0620	ncbi-geneid:6242119	2.5.1.9	63380|63380
bph:Bphy_0621	ncbi-geneid:6242120	3.5.4.26|1.1.1.193	53597|53927
bph:Bphy_0622	ncbi-geneid:6242121	5.4.3.8	53383
bph:Bphy_0625	ncbi-geneid:6242124	2.7.1.2	53067|53697|46689
bph:Bphy_0627	ncbi-geneid:6242126	1.1.1.49	55347|51735
bph:Bphy_0634	ncbi-geneid:6242133	1.8.1.9	51905
bph:Bphy_0638	ncbi-geneid:6242137	3.5.3.11	52768
bph:Bphy_0642	ncbi-geneid:6242141	6.1.1.11	55681|46589
bph:Bphy_0653	ncbi-geneid:6242152	3.4.11.18	55920
bph:Bphy_0661	ncbi-geneid:6242160	2.4.-.-	53756
bph:Bphy_0665	ncbi-geneid:6244630	1.3.99.22	102114
bph:Bphy_0666	ncbi-geneid:6242165	3.6.1.15	52972
bph:Bphy_0667	ncbi-geneid:6242166	2.7.7.56	54211|55666
bph:Bphy_0669	ncbi-geneid:6242168	2.7.4.8	52540
bph:Bphy_0670	ncbi-geneid:6242169	2.7.7.6	63562
bph:Bphy_0671	ncbi-geneid:6242170	2.7.6.5	109604|81301|81271|55021
bph:Bphy_0677	ncbi-geneid:6242176	2.7.7.7	53098|82771
bph:Bphy_0678	ncbi-geneid:6242177	5.4.99.5	48600
bph:Bphy_0683	ncbi-geneid:6242181	2.8.3.16	89796
bph:Bphy_0685	ncbi-geneid:6244633	3.1.3.11	56655
bph:Bphy_0686	ncbi-geneid:6242184	3.4.11.2	55486|63737
bph:Bphy_0696	ncbi-geneid:6242194	4.3.1.3
bph:Bphy_0697	ncbi-geneid:6242195	3.1.2.-	54637
bph:Bphy_0700	ncbi-geneid:6242198	2.3.1.41	53901|53901
bph:Bphy_0702	ncbi-geneid:6242200	1.1.1.100	51735
bph:Bphy_0703	ncbi-geneid:6242201	2.3.1.179	53901|53901
bph:Bphy_0704	ncbi-geneid:6242202	2.3.1.41	53901|53901
bph:Bphy_0709	ncbi-geneid:6242207	3.5.4.3	51556|51338
bph:Bphy_0710	ncbi-geneid:6242208	3.5.4.4	51556
bph:Bphy_0712	ncbi-geneid:6242210	1.17.1.4	56003|54665
bph:Bphy_0713	ncbi-geneid:6242211	1.17.1.4	56176|55447|47741|54292
bph:Bphy_0715	ncbi-geneid:6242213	6.3.5.6|6.3.5.7	75304
bph:Bphy_0727	ncbi-geneid:6242225	1.2.1.2	53706|50692|54862|54292
bph:Bphy_0728	ncbi-geneid:6242226	1.6.99.5|1.2.1.2	142019|140490|142984|52833
bph:Bphy_0729	ncbi-geneid:6242227	1.2.1.2	52833
bph:Bphy_0735	ncbi-geneid:6244589	3.1.3.18	56784
bph:Bphy_0736	ncbi-geneid:6242234	2.1.1.64	53335
bph:Bphy_0738	ncbi-geneid:6242236	5.99.1.3	56719|101904
bph:Bphy_0740	ncbi-geneid:6242238	2.6.1.52	53383
bph:Bphy_0741	ncbi-geneid:6242239	5.4.99.5|4.2.1.51	53850|55021|48600
bph:Bphy_0742	ncbi-geneid:6242240	2.6.1.9	53383
bph:Bphy_0743	ncbi-geneid:6242241	1.3.1.12	51735|48179
bph:Bphy_0744	ncbi-geneid:6242242	2.5.1.19	55205
bph:Bphy_0745	ncbi-geneid:6242243	2.7.4.14	52540
bph:Bphy_0750	ncbi-geneid:6242248	1.1.1.22	51735|52413|48179
bph:Bphy_0752	ncbi-geneid:6242250	5.1.3.20	51735
bph:Bphy_0754	ncbi-geneid:6242252	2.5.1.47	53686
bph:Bphy_0757	ncbi-geneid:6242255	4.2.1.17	52096
bph:Bphy_0765	ncbi-geneid:6242263	1.4.99.1	51905|54373
bph:Bphy_0771	ncbi-geneid:6242269	2.1.1.31	75217
bph:Bphy_0776	ncbi-geneid:6242274	3.6.1.-	52540|50249
bph:Bphy_0778	ncbi-geneid:6242276	3.1.-.-
bph:Bphy_0782	ncbi-geneid:6242280	1.5.1.3	53597
bph:Bphy_0788	ncbi-geneid:6242286	2.1.1.45	55831
bph:Bphy_0794	ncbi-geneid:6242292	3.1.2.20	54637
bph:Bphy_0795	ncbi-geneid:6242293	4.2.1.2	48557
bph:Bphy_0801	ncbi-geneid:6242299	3.6.4.12	52540
bph:Bphy_0808	ncbi-geneid:6242306	2.4.2.11	51690|54675
bph:Bphy_0818	ncbi-geneid:6242316	3.1.26.12	50249
bph:Bphy_0819	ncbi-geneid:6242317	3.2.1.17|5.4.99.12	55120|55174
bph:Bphy_0820	ncbi-geneid:6242318	3.1.3.18	56784
bph:Bphy_0822	ncbi-geneid:6242320	3.4.21.-	52096
bph:Bphy_0827	ncbi-geneid:6242325	2.3.1.15	53659
bph:Bphy_0828	ncbi-geneid:6242326	2.3.1.41|2.3.1.180	53901
bph:Bphy_0829	ncbi-geneid:6242327	2.3.1.39	52151|55048
bph:Bphy_0830	ncbi-geneid:6242328	1.1.1.100	51735
bph:Bphy_0832	ncbi-geneid:6242330	2.3.1.179	53901|53901
bph:Bphy_0837	ncbi-geneid:6242335	1.3.1.74|3.4.21.-	50494|50156|50156
bph:Bphy_0840	ncbi-geneid:6242338	3.4.21.89	51306
bph:Bphy_0841	ncbi-geneid:6242339	3.1.26.3	69065|54768
bph:Bphy_0844	ncbi-geneid:6242342	2.6.99.2	63892
bph:Bphy_0845	ncbi-geneid:6242343	2.7.8.7	56214
bph:Bphy_0846	ncbi-geneid:6242344	3.2.1.52	51445
bph:Bphy_0858	ncbi-geneid:6242356	3.1.3.12	56784
bph:Bphy_0859	ncbi-geneid:6242357	2.4.1.15	53756
bph:Bphy_0867	ncbi-geneid:6244639	2.7.7.7
bph:Bphy_0868	ncbi-geneid:6242366	3.1.26.4
bph:Bphy_0870	ncbi-geneid:6242368	3.1.2.6	56281
bph:Bphy_0871	ncbi-geneid:6242369	3.2.1.-	53955|54106
bph:Bphy_0873	ncbi-geneid:6242371	6.3.5.5	52317|52021
bph:Bphy_0874	ncbi-geneid:6242372	6.3.5.5	56059|56059|52440|48108|52440|52335
bph:Bphy_0878	ncbi-geneid:6242376	2.1.1.-	53335
bph:Bphy_0879	ncbi-geneid:6242377	3.6.4.3|3.4.24.-	52540|140990
bph:Bphy_0880	ncbi-geneid:6242378	2.5.1.15	51717
bph:Bphy_0881	ncbi-geneid:6242379	5.4.2.10	53738|53738|53738|55957
bph:Bphy_0885	ncbi-geneid:6242383	3.6.3.27	52540
bph:Bphy_0888	ncbi-geneid:6242386	2.7.13.3	55874|47384|55785
bph:Bphy_0889	ncbi-geneid:6242387	3.6.1.40|3.6.1.11	109604|53067|53067
bph:Bphy_0890	ncbi-geneid:6242388	2.7.4.1	56024|143724|56024|140356
bph:Bphy_0892	ncbi-geneid:6242390	3.1.3.-
bph:Bphy_0907	ncbi-geneid:6242405	6.1.1.18	52374|50715
bph:Bphy_0915	ncbi-geneid:6242413	3.6.4.12	52540|48024
bph:Bphy_0921	ncbi-geneid:6242419	1.11.1.15	52833
bph:Bphy_0924	ncbi-geneid:6242422	2.1.2.9	53328|50486
bph:Bphy_0925	ncbi-geneid:6242423	2.7.8.30	53448
bph:Bphy_0930	ncbi-geneid:6242428	2.6.1.66|2.6.1.2	53383
bph:Bphy_0931	ncbi-geneid:6242429	1.1.1.3	55347|51735|55021
bph:Bphy_0932	ncbi-geneid:6242430	4.2.3.1	53686
bph:Bphy_0935	ncbi-geneid:6242433	2.-.-.-	54690
bph:Bphy_0941	ncbi-geneid:6242439	2.4.1.-	56601|53955
bph:Bphy_0944	ncbi-geneid:6242442	4.1.1.44	69118
bph:Bphy_0951	ncbi-geneid:6244590	2.7.7.7	52540|48019
bph:Bphy_0954	ncbi-geneid:6242452	2.8.3.16	89796
bph:Bphy_0958	ncbi-geneid:6242456	1.6.5.5	51735|50129
bph:Bphy_0959	ncbi-geneid:6242457	3.1.3.5	64167
bph:Bphy_0960	ncbi-geneid:6242458	2.1.1.77	53335
bph:Bphy_0965	ncbi-geneid:6242463	2.1.1.-	53335|50249
bph:Bphy_0967	ncbi-geneid:6242465	3.2.1.17|5.4.99.12	55120|55174
bph:Bphy_0969	ncbi-geneid:6242467	2.3.1.-	53474
bph:Bphy_0970	ncbi-geneid:6242468	2.3.1.9	53901|53901
bph:Bphy_0971	ncbi-geneid:6242469	1.1.1.36	51735
bph:Bphy_0973	ncbi-geneid:6242471	1.3.1.74|2.-.-.-	102114
bph:Bphy_0974	ncbi-geneid:6242472	2.7.1.45	53613
bph:Bphy_0975	ncbi-geneid:6242473	2.3.1.9	53901|53901
bph:Bphy_0977	ncbi-geneid:6242475	4.4.1.8	53383
bph:Bphy_0978	ncbi-geneid:6242476	3.1.3.3	56784
bph:Bphy_0981	ncbi-geneid:6242479	6.5.1.1	56091|50249
bph:Bphy_0983	ncbi-geneid:6242481	4.2.1.1	53850|46785
bph:Bphy_0992	ncbi-geneid:6242490	2.7.13.3	55874|52172|52172|55785|47384
bph:Bphy_0994	ncbi-geneid:6242492	4.3.1.19	53686
bph:Bphy_0995	ncbi-geneid:6242493	3.5.1.16	53187|55031
bph:Bphy_0996	ncbi-geneid:6242494	3.5.1.18	53187|55031
bph:Bphy_0997	ncbi-geneid:6242495	3.6.4.-	52540|52540|52540|143517|52540|141259
bph:Bphy_0998	ncbi-geneid:6242496	2.7.7.60	53448
bph:Bphy_0999	ncbi-geneid:6242497	4.6.1.12	69765
bph:Bphy_1001	ncbi-geneid:6242499	1.11.1.15	52833
bph:Bphy_1002	ncbi-geneid:6242500	2.7.13.3	55874|47384
bph:Bphy_1006	ncbi-geneid:6242504	2.5.1.32	48576
bph:Bphy_1009	ncbi-geneid:6242507	2.7.1.31	110738
bph:Bphy_1011	ncbi-geneid:6242509	3.4.21.92	52096
bph:Bphy_1013	ncbi-geneid:6242511	3.4.21.53	54211|88697|52540
bph:Bphy_1015	ncbi-geneid:6244644	5.2.1.8	54534|109998
bph:Bphy_1017	ncbi-geneid:6242515	3.1.1.5|3.1.2.-	52266
bph:Bphy_1019	ncbi-geneid:6242517	5.3.1.9	53697
bph:Bphy_1021	ncbi-geneid:6242519	1.4.99.1	51905
bph:Bphy_1022	ncbi-geneid:6242520	6.3.5.3	52317|55326|55326|56042|56042|82697|109736
bph:Bphy_1023	ncbi-geneid:6242521	5.2.1.8	54534|109998
bph:Bphy_1027	ncbi-geneid:6242525	6.2.1.-	56801
bph:Bphy_1028	ncbi-geneid:6242526	1.1.1.35	52096|51735|48179|48179
bph:Bphy_1029	ncbi-geneid:6242527	3.5.1	52499
bph:Bphy_1030	ncbi-geneid:6242528	2.3.1.16|2.3.1.9	53901|53901
bph:Bphy_1043	ncbi-geneid:6242541	2.7.4.9	52540
bph:Bphy_1045	ncbi-geneid:6242543	3.1.21.-	51556
bph:Bphy_1048	ncbi-geneid:6242546	2.4.1.15	53756
bph:Bphy_1056	ncbi-geneid:6242554	2.7.7.22|5.3.1.8	51182|53448
bph:Bphy_1058	ncbi-geneid:6242556	1.1.1.22	51735|52413|48179
bph:Bphy_1059	ncbi-geneid:6242557	3.1.3.48	52788
bph:Bphy_1061	ncbi-geneid:6242559	2.7.10.2	52540
bph:Bphy_1069	ncbi-geneid:6242567	4.2.1.47	51735
bph:Bphy_1074	ncbi-geneid:6242572	2.4.1.-	53756|53756
bph:Bphy_1077	ncbi-geneid:6242575	2.7.7.9	53448
bph:Bphy_1081	ncbi-geneid:6242579	1.13.11.27	51658|54593
bph:Bphy_1090	ncbi-geneid:6242588	3.5.3.6	55909
bph:Bphy_1097	ncbi-geneid:6242595	3.6.3.2	81665|56784|81653
bph:Bphy_1098	ncbi-geneid:6242596	2.7.1.56|2.7.1.11	53613
bph:Bphy_1099	ncbi-geneid:6242597	2.7.9.2	56059|51621|52009
bph:Bphy_1103	ncbi-geneid:6242601	3.6.3.8	81665|56784|81653|81660
bph:Bphy_1106	ncbi-geneid:6242604	2.3.1.-	53474
bph:Bphy_1112	ncbi-geneid:6242610	3.4.24.-	52540|140990
bph:Bphy_1121	ncbi-geneid:6242619	3.6.3.14	52943
bph:Bphy_1122	ncbi-geneid:6242620	3.6.3.14	52540|47917|50615
bph:Bphy_1124	ncbi-geneid:6242622	3.6.3.14	81333
bph:Bphy_1125	ncbi-geneid:6242623	3.6.3.14	81336
bph:Bphy_1128	ncbi-geneid:6242626	3.6.3.14	51344
bph:Bphy_1129	ncbi-geneid:6242627	3.6.3.14	52540|47917|50615
bph:Bphy_1131	ncbi-geneid:6242629	1.1.1.36	51735
bph:Bphy_1145	ncbi-geneid:6242643	2.7.13.3	55785|52172|55874
bph:Bphy_1154	ncbi-geneid:6242652	3.6.3.-	52540
bph:Bphy_1164	ncbi-geneid:6242662	3.5.2.6	56601
bph:Bphy_1167	ncbi-geneid:6242665	3.6.4.-	52540
bph:Bphy_1176	ncbi-geneid:6242674	4.2.1.1	53056
bph:Bphy_1180	ncbi-geneid:6242678	2.4.1.80	53448
bph:Bphy_1198	ncbi-geneid:6244592	2.7.1.17	53067|53067
bph:Bphy_1216	ncbi-geneid:6242709	2.7.8.-	56024|56024
bph:Bphy_1233	ncbi-geneid:6242725	2.7.1.15	53613
bph:Bphy_1236	ncbi-geneid:6242728	3.6.3.17	52540|52540
bph:Bphy_1251	ncbi-geneid:6242743	1.1.1.215	51735|52283
bph:Bphy_1253	ncbi-geneid:6242745	2.7.1.45	53613
bph:Bphy_1257	ncbi-geneid:6242749	2.5.1.18	47616|52833
bph:Bphy_1268	ncbi-geneid:6242760	2.4.1.-|3.4	56601|53955
bph:Bphy_1276	ncbi-geneid:6242768	2.1.3.3	161098
bph:Bphy_1283	ncbi-geneid:6242775	1.13.12.16
bph:Bphy_1286	ncbi-geneid:6242778	1.1.1.60	51735|48179
bph:Bphy_1291	ncbi-geneid:6242783	3.6.3.17	52540|52540
bph:Bphy_1293	ncbi-geneid:6242785	3.5.99.3	51556|51338
bph:Bphy_1294	ncbi-geneid:6242786	3.5.2.17	49472
bph:Bphy_1297	ncbi-geneid:6244600	3.5.3.19	51182
bph:Bphy_1298	ncbi-geneid:6242789	3.5.3.4	49785|49785
bph:Bphy_1300	ncbi-geneid:6242791	3.5.1.41	88713
bph:Bphy_1304	ncbi-geneid:6242795	3.4.17.13	141986|52317
bph:Bphy_1310	ncbi-geneid:6242801	2.7.7.7	52141
bph:Bphy_1312	ncbi-geneid:6242803	6.3.5.2	52402|52317|54810
bph:Bphy_1314	ncbi-geneid:6242805	1.1.1.37|1.1.1.205	51412|54631
bph:Bphy_1321	ncbi-geneid:6242812	2.7.9.2	56059|51621|52009
bph:Bphy_1324	ncbi-geneid:6242815	3.1.26.4	53098
bph:Bphy_1325	ncbi-geneid:6242816	2.4.1.182	53756
bph:Bphy_1326	ncbi-geneid:6242817	2.3.1.129	51161
bph:Bphy_1327	ncbi-geneid:6242818	4.2.1.-	54637
bph:Bphy_1328	ncbi-geneid:6242819	2.3.1.-	51161
bph:Bphy_1331	ncbi-geneid:6242822	3.4.24.-	50156|50156
bph:Bphy_1332	ncbi-geneid:6242823	1.1.1.267	55347|51735|69055
bph:Bphy_1334	ncbi-geneid:6242825	2.5.1.31	64005
bph:Bphy_1336	ncbi-geneid:6242827	2.7.4.22	53633
bph:Bphy_1339	ncbi-geneid:6242830	3.4.11.18	55920
bph:Bphy_1340	ncbi-geneid:6242831	2.7.7.59	81301|109604|55021|81593|55021
bph:Bphy_1341	ncbi-geneid:6242832	5.4.99.12	55120|55174
bph:Bphy_1342	ncbi-geneid:6242833	3.5.1.88	56420
bph:Bphy_1343	ncbi-geneid:6242834	6.5.1.2
bph:Bphy_1348	ncbi-geneid:6242839	2.6.1.17	53383
bph:Bphy_1349	ncbi-geneid:6242840	2.3.1.117	51161
bph:Bphy_1351	ncbi-geneid:6242842	3.5.1.18	53187|55031
bph:Bphy_1352	ncbi-geneid:6242843	2.1.1.72	53335
bph:Bphy_1353	ncbi-geneid:6242844	2.7.8.-	56024|56024
bph:Bphy_1354	ncbi-geneid:6242845	1.11.1.9	52833
bph:Bphy_1358	ncbi-geneid:6242849	2.1.1.63	52540|54211
bph:Bphy_1359	ncbi-geneid:6242850	5.1.1.1	51419|50621
bph:Bphy_1361	ncbi-geneid:6242852	2.7.4.7|2.7.1.49	53613
bph:Bphy_1363	ncbi-geneid:6242854	2.7.7.7	52141
bph:Bphy_1364	ncbi-geneid:6242855	2.3.1.128	55729
bph:Bphy_1365	ncbi-geneid:6242856	3.4.-.-	53067|53067
bph:Bphy_1368	ncbi-geneid:6242859	4.1.3.1	51621
bph:Bphy_1370	ncbi-geneid:6242861	4.2.1.1	53850|46785
bph:Bphy_1371	ncbi-geneid:6242862	3.8.1.2	56784
bph:Bphy_1372	ncbi-geneid:6242863	2.3.3.9	51645
bph:Bphy_1377	ncbi-geneid:6244651	6.1.1.17	52374|48163
bph:Bphy_1384	ncbi-geneid:6242875	1.3.1.9	51735
bph:Bphy_1386	ncbi-geneid:6244652	2.7.2.4	53633|55021|55021
bph:Bphy_1387	ncbi-geneid:6242878	6.3.4.-	52402|56037|82829
bph:Bphy_1388	ncbi-geneid:6242879	6.4.1.2	52096
bph:Bphy_1389	ncbi-geneid:6242880	3.2.2.21	48150
bph:Bphy_1390	ncbi-geneid:6242881	6.1.1.16	52374|47323
bph:Bphy_1392	ncbi-geneid:6242883	5.2.1.8	50891
bph:Bphy_1393	ncbi-geneid:6242884	5.2.1.8	50891
bph:Bphy_1394	ncbi-geneid:6242885	3.6.1.-	56300
bph:Bphy_1395	ncbi-geneid:6242886	2.3.1.30	51161
bph:Bphy_1396	ncbi-geneid:6242887	2.1.1.-	75217
bph:Bphy_1397	ncbi-geneid:6242888	3.1.3.25	56655
bph:Bphy_1403	ncbi-geneid:6242894	3.6.4.12	52540
bph:Bphy_1409	ncbi-geneid:6242900	6.3.4.4	52540
bph:Bphy_1412	ncbi-geneid:6242903	3.4.-.-	117892
bph:Bphy_1413	ncbi-geneid:6242904	3.4.-.-	117892
bph:Bphy_1419	ncbi-geneid:6242910	6.1.1.21	55681|52954
bph:Bphy_1422	ncbi-geneid:6242913	2.1.1.-	102114
bph:Bphy_1423	ncbi-geneid:6242914	2.7.4.6	54919
bph:Bphy_1427	ncbi-geneid:6242918	4.2.1.52	51569
bph:Bphy_1429	ncbi-geneid:6242920	6.1.1.2	52374
bph:Bphy_1439	ncbi-geneid:6242930	4.2.1.11	51604|54826
bph:Bphy_1440	ncbi-geneid:6242931	2.5.1.55	51569
bph:Bphy_1441	ncbi-geneid:6242932	6.3.4.2	52540|52317
bph:Bphy_1444	ncbi-geneid:6242935	3.1.21.-	51556
bph:Bphy_1445	ncbi-geneid:6242936	3.6.3.-	52540
bph:Bphy_1448	ncbi-geneid:6242939	3.1.-.-	64182
bph:Bphy_1450	ncbi-geneid:6242941	6.1.1.6	55681|50249
bph:Bphy_1454	ncbi-geneid:6242945	1.3.1.74	53067|53067|100920|100934
bph:Bphy_1458	ncbi-geneid:6242949	2.8.1.7	53383
bph:Bphy_1460	ncbi-geneid:6242951	3.1.3.2|3.1.3.48	52788
bph:Bphy_1466	ncbi-geneid:6242957	3.4.21.-	56601
bph:Bphy_1468	ncbi-geneid:6242959	1.8.1.4	51905|55424|51230|51230
bph:Bphy_1469	ncbi-geneid:6242960	2.3.1.12	52777|51230|51230|47005
bph:Bphy_1470	ncbi-geneid:6242961	1.2.4.1	52518|52518|52922
bph:Bphy_1471	ncbi-geneid:6242962	2.7.3.-	55874|55785|55785|47384
bph:Bphy_1475	ncbi-geneid:6242966	3.5.4.9|1.5.1.5	51735|53223
bph:Bphy_1476	ncbi-geneid:6242967	3.4.24.70	55486
bph:Bphy_1477	ncbi-geneid:6242968	3.5.4.1	51556|51338
bph:Bphy_1478	ncbi-geneid:6244653	3.1.11.2	56219
bph:Bphy_1480	ncbi-geneid:6242971	2.7.13.3	55874|47384|55785
bph:Bphy_1481	ncbi-geneid:6242972	6.3.1.2	55931|54368
bph:Bphy_1488	ncbi-geneid:6242979	3.6.4.13	52540
bph:Bphy_1489	ncbi-geneid:6242980	2.3.1.1	53633|55729
bph:Bphy_1496	ncbi-geneid:6242987	1.16.1.1	51905|55424
bph:Bphy_1500	ncbi-geneid:6242991	5.1.1.1	53822|47413
bph:Bphy_1515	ncbi-geneid:6243006	1.3.1.34	51395|51971|51905
bph:Bphy_1529	ncbi-geneid:6243020	3.6.3.21	52540
bph:Bphy_1532	ncbi-geneid:6243023	3.5.2.2	51556|51338|51338
bph:Bphy_1535	ncbi-geneid:6243026	1.4.1.13|1.4.1.14	51971|46548
bph:Bphy_1536	ncbi-geneid:6243027	3.5.1.87	53187|55031
bph:Bphy_1540	ncbi-geneid:6243031	4.2.1.17	52096|52096
bph:Bphy_1541	ncbi-geneid:6243032	2.7.1.71	52540|47413
bph:Bphy_1543	ncbi-geneid:6243034	6.2.1.25	56801
bph:Bphy_1547	ncbi-geneid:6243038	2.5.1.18	47616|52833
bph:Bphy_1553	ncbi-geneid:6243044	6.1.1.20	56037|50249|55681|54991|46955
bph:Bphy_1554	ncbi-geneid:6243045	6.1.1.20	55681|46589
bph:Bphy_1558	ncbi-geneid:6243049	6.1.1.3	55681|55186|52954|81271
bph:Bphy_1559	ncbi-geneid:6244655	2.7.6.5	81301|109604|81271|55021
bph:Bphy_1562	ncbi-geneid:6243053	2.8.3.5	100950
bph:Bphy_1563	ncbi-geneid:6243054	2.8.3.5	100950
bph:Bphy_1565	ncbi-geneid:6243056	3.1.2.-	54637
bph:Bphy_1567	ncbi-geneid:6243058	1.5.5.1	51905|54373|54862
bph:Bphy_1569	ncbi-geneid:6243060	4.2.3.5	103263
bph:Bphy_1570	ncbi-geneid:6243061	2.3.1.51	69593|103473
bph:Bphy_1572	ncbi-geneid:6243063	2.5.1.49	53383
bph:Bphy_1588	ncbi-geneid:6243079	6.2.1.17	56801
bph:Bphy_1589	ncbi-geneid:6243080	3.2.2.9	53167
bph:Bphy_1590	ncbi-geneid:6243081	3.6.4.12	52540
bph:Bphy_1591	ncbi-geneid:6243082	6.1.1.9	52374|50677|47323|46589
bph:Bphy_1592	ncbi-geneid:6243083	2.7.7.9	53448
bph:Bphy_1594	ncbi-geneid:6243085	1.1.1.18	51735|55347
bph:Bphy_1595	ncbi-geneid:6243086	1.1.1.18	51735|55347
bph:Bphy_1599	ncbi-geneid:6243090	3.6.3.17	52540
bph:Bphy_1600	ncbi-geneid:6243091	2.7.1.92	53613
bph:Bphy_1601	ncbi-geneid:6243092	3.7.1.-	52518|52467|52518
bph:Bphy_1602	ncbi-geneid:6243093	4.2.1.44	51658
bph:Bphy_1608	ncbi-geneid:6243099	3.1.2.-	54637
bph:Bphy_1609	ncbi-geneid:6243100	1.1.1.1	56796
bph:Bphy_1610	ncbi-geneid:6243101	4.1.2.5	53383
bph:Bphy_1613	ncbi-geneid:6243104	6.1.1.7	55681|101353|55186|50447
bph:Bphy_1616	ncbi-geneid:6243107	2.3.2.2	56235
bph:Bphy_1618	ncbi-geneid:6243109	1.9.3.1	49503
bph:Bphy_1619	ncbi-geneid:6243110	4.2.1.1	53850|46785
bph:Bphy_1620	ncbi-geneid:6243111	4.1.1.47	52518|52518|52467
bph:Bphy_1621	ncbi-geneid:6243112	5.3.1.22	51658
bph:Bphy_1622	ncbi-geneid:6243113	1.1.1.60	51735|48179
bph:Bphy_1624	ncbi-geneid:6243115	3.5.1.1	53774
bph:Bphy_1626	ncbi-geneid:6243117	3.6.3.25	52540|50331
bph:Bphy_1630	ncbi-geneid:6243121	3.4.21.88	51306|46785
bph:Bphy_1641	ncbi-geneid:6244656	1.-.-.-	51395
bph:Bphy_1649	ncbi-geneid:6243140	1.14.14.5	51679
bph:Bphy_1652	ncbi-geneid:6243143	4.2.1.17	52096
bph:Bphy_1662	ncbi-geneid:6243153	2.3.2.6	55729
bph:Bphy_1663	ncbi-geneid:6243154	2.3.2.8	55729
bph:Bphy_1664	ncbi-geneid:6243155	1.3.3.1	51395
bph:Bphy_1665	ncbi-geneid:6243156	3.4.21.89	51306
bph:Bphy_1671	ncbi-geneid:6243162	2.7.8.-	56214|56214
bph:Bphy_1689	ncbi-geneid:6243180	2.7.10.2	52540
bph:Bphy_1693	ncbi-geneid:6243184	5.3.1.6	100950|75445
bph:Bphy_1694	ncbi-geneid:6243185	3.5.1.28	55846|47090
bph:Bphy_1696	ncbi-geneid:6243187	2.1.1.-	75217|55315
bph:Bphy_1697	ncbi-geneid:6243188	3.1.-.-	50249|50249|50249
bph:Bphy_1700	ncbi-geneid:6243191	1.3.99.-	56645|47203
bph:Bphy_1701	ncbi-geneid:6243192	1.1.1.100	51735
bph:Bphy_1703	ncbi-geneid:6243194	2.3.1.16|2.3.1.9	53901|53901
bph:Bphy_1704	ncbi-geneid:6243195	6.2.1.3	56801
bph:Bphy_1719	ncbi-geneid:6243210	1.8.1.4	51905|55424
bph:Bphy_1720	ncbi-geneid:6243211	2.3.1.61	52777|51230|47005
bph:Bphy_1721	ncbi-geneid:6243212	1.2.4.2	52518|52518
bph:Bphy_1727	ncbi-geneid:6243218	5.4.99.12	55120|88697
bph:Bphy_1732	ncbi-geneid:6243223	5.4.99.12	55120|55174
bph:Bphy_1747	ncbi-geneid:6243238	3.1.11.5	52540|52540
bph:Bphy_1748	ncbi-geneid:6243239	3.1.11.5	52540|52980
bph:Bphy_1749	ncbi-geneid:6243240	3.1.11.5	52540|52540|52980
bph:Bphy_1758	ncbi-geneid:6243249	3.2.-.-	52317
bph:Bphy_1782	ncbi-geneid:6243273	3.5.1.96	53187
bph:Bphy_1783	ncbi-geneid:6243274	3.5.3.23	55909
bph:Bphy_1784	ncbi-geneid:6243275	1.2.1.71	53720
bph:Bphy_1785	ncbi-geneid:6243276	2.3.1.109	55729
bph:Bphy_1786	ncbi-geneid:6243277	2.3.1.109	55729
bph:Bphy_1787	ncbi-geneid:6243278	2.6.1.11|2.6.1.17	53383
bph:Bphy_1789	ncbi-geneid:6243280	3.6.3.21	52540
bph:Bphy_1795	ncbi-geneid:6243286	1.14.14.3	51679
bph:Bphy_1797	ncbi-geneid:6243288	2.7.7.27	53448|51161
bph:Bphy_1798	ncbi-geneid:6243289	2.4.1.21	53756
bph:Bphy_1799	ncbi-geneid:6243290	2.7.1.35	53613
bph:Bphy_1808	ncbi-geneid:6243299	3.5.1.68	53187
bph:Bphy_1809	ncbi-geneid:6243300	3.5.3.13	51556|51338
bph:Bphy_1810	ncbi-geneid:6243301	3.5.2.7	51556|51338
bph:Bphy_1812	ncbi-geneid:6243303	4.2.1.49	111326
bph:Bphy_1814	ncbi-geneid:6243305	4.3.1.3
bph:Bphy_1825	ncbi-geneid:6243315	3.5.1.32	53187|55031
bph:Bphy_1828	ncbi-geneid:6243318	1.6.99.3	51905
bph:Bphy_1848	ncbi-geneid:6243337	1.2.4.1	52518|52518|52922
bph:Bphy_1850	ncbi-geneid:6243339	6.2.1.1	56801
bph:Bphy_1899	ncbi-geneid:6243388	3.1.3.16	56300
bph:Bphy_1917	ncbi-geneid:6243406	2.1.1.37	53335
bph:Bphy_1938	ncbi-geneid:6243427	6.2.1.1	56801
bph:Bphy_1941	ncbi-geneid:6243430	4.2.1.2	117457
bph:Bphy_1943	ncbi-geneid:6243432	5.1.1.3	53681|53681
bph:Bphy_1959	ncbi-geneid:6243448	2.6.1.1|2.6.1.57	53383
bph:Bphy_1961	ncbi-geneid:6243450	1.1.1.30	51735
bph:Bphy_1969	ncbi-geneid:6243458	1.1.1.133	51735
bph:Bphy_1981	ncbi-geneid:6243470	2.6.1.-	53383
bph:Bphy_1982	ncbi-geneid:6243471	2.5.1.18	52833|47616
bph:Bphy_1983	ncbi-geneid:6243472	1.1.1.157	51735|48179|48179
bph:Bphy_1984	ncbi-geneid:6243473	4.2.1.17	52096
bph:Bphy_1985	ncbi-geneid:6243474	5.4.2.1
bph:Bphy_1987	ncbi-geneid:6243476	1.3.99.3	56645|47203
bph:Bphy_1988	ncbi-geneid:6243477	2.5.1.18	47616|52833
bph:Bphy_1991	ncbi-geneid:6243480	1.3.99.-	56645|47203
bph:Bphy_1992	ncbi-geneid:6243481	1.3.99.-	56645|47203
bph:Bphy_1994	ncbi-geneid:6243483	3.6.1.13	55811
bph:Bphy_2001	ncbi-geneid:6243490	1.6.99.3|1.6.5.3	54862
bph:Bphy_2003	ncbi-geneid:6243492	1.6.5.3	53706|54862|54292
bph:Bphy_2004	ncbi-geneid:6243493	1.6.99.5|1.6.5.3	142019|140490|142984
bph:Bphy_2005	ncbi-geneid:6243494	1.6.5.3	52833
bph:Bphy_2006	ncbi-geneid:6243495	1.6.99.3|1.6.5.3	56762
bph:Bphy_2007	ncbi-geneid:6243496	1.6.99.5|1.6.5.3	143243
bph:Bphy_2008	ncbi-geneid:6243497	1.6.99.5|1.6.5.3	56770
bph:Bphy_2011	ncbi-geneid:6243500	5.3.1.1	51351
bph:Bphy_2012	ncbi-geneid:6243501	1.6.5.5	51735|50129
bph:Bphy_2013	ncbi-geneid:6243502	2.7.7.8	54211|54211|55666|55666|54791|50249|46915
bph:Bphy_2017	ncbi-geneid:6243506	2.3.3.13	51569|110921
bph:Bphy_2020	ncbi-geneid:6243509	1.1.1.86	48179|51735
bph:Bphy_2021	ncbi-geneid:6243510	2.2.1.6	55021|55021
bph:Bphy_2022	ncbi-geneid:6243511	2.2.1.6	52518|52467|52518
bph:Bphy_2027	ncbi-geneid:6243516	3.1.-.-	56300
bph:Bphy_2054	ncbi-geneid:6243542	2.7.13.3	55874|47384|52402|52540|55781
bph:Bphy_2056	ncbi-geneid:6243544	3.6.3.12	56784|81653|81665
bph:Bphy_2060	ncbi-geneid:6243548	1.6.5.5	51735|50129
bph:Bphy_2061	ncbi-geneid:6243549	4.2.3.3	52335
bph:Bphy_2062	ncbi-geneid:6243550	1.1.1.100	51735
bph:Bphy_2063	ncbi-geneid:6243551	2.4.2.9	53271
bph:Bphy_2065	ncbi-geneid:6243553	6.3.4.13	56059|52440|51246
bph:Bphy_2066	ncbi-geneid:6243554	1.3.3.3	102886
bph:Bphy_2067	ncbi-geneid:6243555	3.5.4.4|2.7.7.18	52374
bph:Bphy_2071	ncbi-geneid:6243559	3.1.26.-	50249
bph:Bphy_2077	ncbi-geneid:6243565	3.6.3.-	52540|90123
bph:Bphy_2079	ncbi-geneid:6243567	2.7.7.7	89550|50249
bph:Bphy_2081	ncbi-geneid:6243569	6.1.1.-	52374
bph:Bphy_2084	ncbi-geneid:6243572	2.2.1.6	52518|52518|52467
bph:Bphy_2087	ncbi-geneid:6243575	4.1.1.21|2.1.2.2	56059|52440|51246
bph:Bphy_2090	ncbi-geneid:6243578	3.1.1.31	51004
bph:Bphy_2094	ncbi-geneid:6243582	3.1.1.75	53474
bph:Bphy_2097	ncbi-geneid:6243585	4.2.99.18	48150
bph:Bphy_2104	ncbi-geneid:6243592	2.2.1.2	51569
bph:Bphy_2111	ncbi-geneid:6243599	4.1.3.40	64288
bph:Bphy_2123	ncbi-geneid:6243610	5.99.1.-	56719|101904
bph:Bphy_2124	ncbi-geneid:6243611	5.99.1.-	56719|55874|54211
bph:Bphy_2140	ncbi-geneid:6243626	2.1.1.37	53335|47413
bph:Bphy_2141	ncbi-geneid:6243627	3.1.-.-	52980
bph:Bphy_2145	ncbi-geneid:6243631	2.4.1.15	53756
bph:Bphy_2159	ncbi-geneid:6243645	2.7.13.3	55874|47384
bph:Bphy_2166	ncbi-geneid:6243652	3.6.3.21	52540
bph:Bphy_2169	ncbi-geneid:6243655	6.3.5.1	52402|56317
bph:Bphy_2173	ncbi-geneid:6243659	3.6.1.1	50324
bph:Bphy_2174	ncbi-geneid:6243660	1.2.1.3	53720
bph:Bphy_2175	ncbi-geneid:6243661	1.1.1.100	51735
bph:Bphy_2178	ncbi-geneid:6243664	2.1.1.107|4.2.1.75	69618
bph:Bphy_2179	ncbi-geneid:6243665	2.5.1.61	53850|54782
bph:Bphy_2180	ncbi-geneid:6243666	4.1.1.31	51621
bph:Bphy_2183	ncbi-geneid:6243669	4.3.2.1	48557
bph:Bphy_2186	ncbi-geneid:6243672	4.1.1.18|4.1.1.19	53383|55904
bph:Bphy_2187	ncbi-geneid:6243673	3.5.4.13	51283
bph:Bphy_2188	ncbi-geneid:6243674	1.15.1.1	49329
bph:Bphy_2191	ncbi-geneid:6243677	6.1.1.10	52374|47323|50249|57770
bph:Bphy_2197	ncbi-geneid:6243683	6.3.2.1	52374
bph:Bphy_2198	ncbi-geneid:6243684	4.1.1.11	50692
bph:Bphy_2203	ncbi-geneid:6243689	6.3.5.10	52540|52317
bph:Bphy_2204	ncbi-geneid:6243690	2.7.7.62|2.7.1.156	52540
bph:Bphy_2210	ncbi-geneid:6243696	2.4.2.21	52733
bph:Bphy_2211	ncbi-geneid:6243697	3.6.3.34	52540
bph:Bphy_2221	ncbi-geneid:6243707	4.2.1.9	143975|52016
bph:Bphy_2224	ncbi-geneid:6243710	2.7.7.7	102400
bph:Bphy_2225	ncbi-geneid:6243711	3.4.11.1	53187|52949
bph:Bphy_2228	ncbi-geneid:6243714	4.99.1.3	53800
bph:Bphy_2229	ncbi-geneid:6243715	3.5.2.6	56601
bph:Bphy_2230	ncbi-geneid:6243716	2.1.1.107	53790
bph:Bphy_2231	ncbi-geneid:6243717	2.7.7.4	52540|50465|50447
bph:Bphy_2232	ncbi-geneid:6243718	2.7.7.4	52402
bph:Bphy_2233	ncbi-geneid:6243719	1.8.4.8	52402
bph:Bphy_2235	ncbi-geneid:6243721	1.8.7.1|1.8.1.2	56014|56014|55124|55124
bph:Bphy_2244	ncbi-geneid:6243730	3.6.3.17	52540|52540
bph:Bphy_2245	ncbi-geneid:6243731	5.1.1.1	53822|47413
bph:Bphy_2246	ncbi-geneid:6243732	2.1.1.77	53335
bph:Bphy_2258	ncbi-geneid:6243744	3.5.1.5	54111
bph:Bphy_2259	ncbi-geneid:6243745	3.5.1.5	51278
bph:Bphy_2260	ncbi-geneid:6243746	3.5.1.5	51556|51338|51338
bph:Bphy_2264	ncbi-geneid:6243750	2.-.-.-	53756
bph:Bphy_2266	ncbi-geneid:6243752	2.4.-.-	53756
bph:Bphy_2267	ncbi-geneid:6243753	5.4.2.8|5.4.2.2	53738|53738|53738|55957
bph:Bphy_2271	ncbi-geneid:6243757	5.1.3.2	51735
bph:Bphy_2283	ncbi-geneid:6243769	2.7.7.22|5.3.1.8	51182|53448
bph:Bphy_2291	ncbi-geneid:6243777	5.1.3.2	51735
bph:Bphy_2293	ncbi-geneid:6243779	2.7.7.22	51182|53448
bph:Bphy_2295	ncbi-geneid:6243781	2.4.1.83	53448
bph:Bphy_2297	ncbi-geneid:6243783	5.1.3.2	51735
bph:Bphy_2315	ncbi-geneid:6243801	2.4.1.-	53448
bph:Bphy_2316	ncbi-geneid:6243802	1.1.1.133	51735
bph:Bphy_2317	ncbi-geneid:6243803	5.1.3.13	51182
bph:Bphy_2318	ncbi-geneid:6243804	2.7.7.24	53448
bph:Bphy_2319	ncbi-geneid:6243805	4.2.1.46	51735
bph:Bphy_2321	ncbi-geneid:6243807	3.6.1.41	56300
bph:Bphy_2322	ncbi-geneid:6243808	2.3.1.51	69593
bph:Bphy_2323	ncbi-geneid:6243809	3.5.2.3	51556|51338
bph:Bphy_2324	ncbi-geneid:6243810	2.1.3.2	53671
bph:Bphy_2325	ncbi-geneid:6243811	2.4.2.9	53271
bph:Bphy_2326	ncbi-geneid:6243812	3.1.-.-	53098
bph:Bphy_2331	ncbi-geneid:6243817	2.7.1.49|2.7.4.7	53613
bph:Bphy_2332	ncbi-geneid:6243818	2.7.1.25	52540
bph:Bphy_2340	ncbi-geneid:6243826	3.6.3.17	52540|52540
bph:Bphy_2341	ncbi-geneid:6243827	3.6.3.17	53822
bph:Bphy_2342	ncbi-geneid:6243828	5.3.1.5	51658
bph:Bphy_2344	ncbi-geneid:6243830	5.1.3.3	74650
bph:Bphy_2352	ncbi-geneid:6243838	3.2.1.23	51445|52317|51011
bph:Bphy_2353	ncbi-geneid:6243839	3.6.3.19	52540|50331
bph:Bphy_2354	ncbi-geneid:6243840	5.1.1.1	53822|47413
bph:Bphy_2367	ncbi-geneid:6243853	3.6.3.21	52540
bph:Bphy_2377	ncbi-geneid:6243863	2.4.1.12	53448|141371
bph:Bphy_2378	ncbi-geneid:6243864	3.2.1.4	48208
bph:Bphy_2399	ncbi-geneid:6243885	2.7.1.63	53067
bph:Bphy_2400	ncbi-geneid:6243886	1.1.1.49	55347|51735
bph:Bphy_2403	ncbi-geneid:6243889	2.7.13.3	55874|47384|158472
bph:Bphy_2421	ncbi-geneid:6243907	1.17.1.4	56003|54665
bph:Bphy_2422	ncbi-geneid:6243908	1.17.1.4	56176|55447|47741|54292
bph:Bphy_2429	ncbi-geneid:6243913	1.1.1.28	51735|52283
bph:Bphy_2431	ncbi-geneid:6243915	4.2.1.17	52096
bph:Bphy_2434	ncbi-geneid:6243918	3.7.1.2	56529|63433
bph:Bphy_2435	ncbi-geneid:6243919	1.13.11.5	51182
bph:Bphy_2438	ncbi-geneid:6243922	1.3.99.7	56645|47203
bph:Bphy_2439	ncbi-geneid:6243923	1.11.1.7	52833
bph:Bphy_2449	ncbi-geneid:6243933	2.1.2.1	53383
bph:Bphy_2451	ncbi-geneid:6243935	3.1.2.-	54637
bph:Bphy_2470	ncbi-geneid:6243954	1.1.1.271	51735
bph:Bphy_2471	ncbi-geneid:6243955	4.2.1.47	51735
bph:Bphy_2472	ncbi-geneid:6243956	2.7.10.2	52540|57997
bph:Bphy_2475	ncbi-geneid:6243959	2.7.7.22|5.3.1.8	51182|53448
bph:Bphy_2478	ncbi-geneid:6243962	3.6.1.-	55811
bph:Bphy_2486	ncbi-geneid:6243970	2.5.1.75	52540
bph:Bphy_2487	ncbi-geneid:6243971	6.3.3.1	56042|55326
bph:Bphy_2491	ncbi-geneid:6243975	2.7.7.19	81891|81301
bph:Bphy_2492	ncbi-geneid:6243976	2.7.6.3	55083
bph:Bphy_2494	ncbi-geneid:6243978	2.1.2.11	51621
bph:Bphy_2495	ncbi-geneid:6243979	2.6.1.85|4.1.3.38	56322|56752
bph:Bphy_2497	ncbi-geneid:6243981	1.3.1.74	53067|53067|100920|100934
bph:Bphy_2502	ncbi-geneid:6243986	4.99.1.1	53800
bph:Bphy_2504	ncbi-geneid:6243988	2.7.1.23	111331
bph:Bphy_2506	ncbi-geneid:6243990	2.7.7.42	81301|81301|81593|81593
bph:Bphy_2508	ncbi-geneid:6243992	3.5.5.1	56317
bph:Bphy_2510	ncbi-geneid:6243994	2.5.1.54	51569
bph:Bphy_2512	ncbi-geneid:6244609	2.5.1.17	89028
bph:Bphy_2513	ncbi-geneid:6243996	1.1.2.4	56176|55103
bph:Bphy_2514	ncbi-geneid:6243997	1.1.2.4|1.1.3.15	55103|56176
bph:Bphy_2518	ncbi-geneid:6244001	1.5.1.2	51735|48179
bph:Bphy_2521	ncbi-geneid:6244004	1.11.1.6	56634
bph:Bphy_2523	ncbi-geneid:6244006	3.6.4.12	52540|52540|50249
bph:Bphy_2524	ncbi-geneid:6244007	5.-.-.-	111337
bph:Bphy_2525	ncbi-geneid:6244008	2.4.2.29	51713
bph:Bphy_2537	ncbi-geneid:6244020	2.1.1.-	53335
bph:Bphy_2541	ncbi-geneid:6244024	1.6.1.2	52467
bph:Bphy_2543	ncbi-geneid:6244026	1.6.1.2	52283|51735
bph:Bphy_2545	ncbi-geneid:6244028	2.1.1.61|2.8.1.-	52402
bph:Bphy_2546	ncbi-geneid:6244029	1.4.1.13	51395
bph:Bphy_2548	ncbi-geneid:6244031	2.5.1.18	47616|52833
bph:Bphy_2549	ncbi-geneid:6244032	3.4.11.9	55920|53092
bph:Bphy_2550	ncbi-geneid:6244033	1.14.13.-	51905
bph:Bphy_2551	ncbi-geneid:6244034	1.-.-.-	51395
bph:Bphy_2553	ncbi-geneid:6244036	2.1.2.3|3.5.4.10	53927|52335
bph:Bphy_2554	ncbi-geneid:6244037	3.1.22.4	53098
bph:Bphy_2558	ncbi-geneid:6244041	5.4.2.1
bph:Bphy_2559	ncbi-geneid:6244042	3.1.-.-	69500
bph:Bphy_2560	ncbi-geneid:6244043	6.1.1.1	52374|55174
bph:Bphy_2561	ncbi-geneid:6244044	2.7.1.-	53067
bph:Bphy_2567	ncbi-geneid:6244050	3.5.2.3	51556
bph:Bphy_2570	ncbi-geneid:6244053	3.6.3.-	52540
bph:Bphy_2574	ncbi-geneid:6244057	1.4.1.3	51735|53223
bph:Bphy_2576	ncbi-geneid:6244059	4.3.2.2	48557
bph:Bphy_2577	ncbi-geneid:6244060	2.7.1.12	52540
bph:Bphy_2579	ncbi-geneid:6244062	4.1.2.14|4.1.3.16	51569
bph:Bphy_2580	ncbi-geneid:6244063	4.2.1.12	143975|52016
bph:Bphy_2585	ncbi-geneid:6244068	1.2.1.41	53720
bph:Bphy_2586	ncbi-geneid:6244069	2.7.7.7	52540|48019
bph:Bphy_2588	ncbi-geneid:6244071	6.1.1.4	52374|50677|47323
bph:Bphy_2591	ncbi-geneid:6244074	1.3.1.26	51735|55347
bph:Bphy_2594	ncbi-geneid:6244077	3.5.3.19	51182
bph:Bphy_2595	ncbi-geneid:6244078	3.5.3.4	49785|49785
bph:Bphy_2598	ncbi-geneid:6244081	1.2.1.12	55347|51735
bph:Bphy_2599	ncbi-geneid:6244082	2.2.1.1	52518|52518|52922
bph:Bphy_2601	ncbi-geneid:6244084	2.1.1.-	75217|88697
bph:Bphy_2603	ncbi-geneid:6244086	3.1.27.3	53933
bph:Bphy_2604	ncbi-geneid:6244087	1.1.1.40|2.3.1.8	53659|51735|53223
bph:Bphy_2605	ncbi-geneid:6244088	2.7.4.16	56042|55326
bph:Bphy_2606	ncbi-geneid:6244089	3.1.3.27	101307
bph:Bphy_2609	ncbi-geneid:6244092	4.1.1.23	51366
bph:Bphy_2611	ncbi-geneid:6244094	3.1.1.15	63829
bph:Bphy_2614	ncbi-geneid:6244097	3.6.3.17	52540|52540
bph:Bphy_2615	ncbi-geneid:6244098	3.6.3.17	53822
bph:Bphy_2617	ncbi-geneid:6244100	4.1.2.21	51569
bph:Bphy_2621	ncbi-geneid:6244104	2.4.1.-	53955
bph:Bphy_2622	ncbi-geneid:6244105	1.1.1.25	51735|53223
bph:Bphy_2623	ncbi-geneid:6244106	3.1.13.1	50249
bph:Bphy_2625	ncbi-geneid:6244108	6.3.2.-	53623|53244|51984
bph:Bphy_2628	ncbi-geneid:6244111	4.2.1.10	52304
bph:Bphy_2630	ncbi-geneid:6244113	6.4.1.2|6.3.4.14	56059|52440|51246
bph:Bphy_2631	ncbi-geneid:6244114	2.1.1.-	53335
bph:Bphy_2633	ncbi-geneid:6244116	1.11.1.15	52833
bph:Bphy_2634	ncbi-geneid:6244117	2.7.1.20	53613
bph:Bphy_2638	ncbi-geneid:6244121	1.17.4.1	47240
bph:Bphy_2639	ncbi-geneid:6244122	1.17.4.1	51998|48168
bph:Bphy_2644	ncbi-geneid:6244127	2.4.2.8	53271
bph:Bphy_2646	ncbi-geneid:6244129	6.1.1.15	55681|55826|52954
bph:Bphy_2647	ncbi-geneid:6244130	3.6.1.-	55811
bph:Bphy_2649	ncbi-geneid:6244132	2.7.2.11	53633|88697
bph:Bphy_2653	ncbi-geneid:6244136	2.5.1.90	48576
bph:Bphy_2658	ncbi-geneid:6244141	2.7.1.24	52540
bph:Bphy_2661	ncbi-geneid:6244144	3.6.1.-	55811
bph:Bphy_2663	ncbi-geneid:6244146	2.3.1.1|2.3.1.35	56266
bph:Bphy_2666	ncbi-geneid:6244149	3.5.1.-	54211|54211
bph:Bphy_2671	ncbi-geneid:6244154	6.3.2.4	56059|52440
bph:Bphy_2672	ncbi-geneid:6244155	6.3.2.8	53623|53244|51984
bph:Bphy_2673	ncbi-geneid:6244156	2.4.1.227	53756
bph:Bphy_2675	ncbi-geneid:6244158	6.3.2.9	53623|53244|51984
bph:Bphy_2677	ncbi-geneid:6244160	6.3.2.10	53623|53244|63418
bph:Bphy_2678	ncbi-geneid:6244161	6.3.2.13	53623|53244|63418
bph:Bphy_2679	ncbi-geneid:6244162	2.4.1.129	56601|56519
bph:Bphy_2681	ncbi-geneid:6244164	2.1.1.-	53335|81799
bph:Bphy_2683	ncbi-geneid:6244166	1.14.13.-	47240
bph:Bphy_2685	ncbi-geneid:6244168	6.2.1.3	56801
bph:Bphy_2687	ncbi-geneid:6244170	3.5.1.32	53187|55031
bph:Bphy_2688	ncbi-geneid:6244613	4.2.1.17	52096
bph:Bphy_2690	ncbi-geneid:6244173	2.3.1.16	53901|53901
bph:Bphy_2691	ncbi-geneid:6244174	4.2.1.17	52096
bph:Bphy_2693	ncbi-geneid:6244176	6.2.1.30	56801
bph:Bphy_2694	ncbi-geneid:6244177	3.2.1.-	50685
bph:Bphy_2696	ncbi-geneid:6244179	5.1.3.1	51366
bph:Bphy_2697	ncbi-geneid:6244180	3.1.3.18	56784
bph:Bphy_2698	ncbi-geneid:6244181	4.1.3.27	56322
bph:Bphy_2699	ncbi-geneid:6244182	4.1.3.27	52317
bph:Bphy_2700	ncbi-geneid:6244183	2.4.2.18	52418|47648
bph:Bphy_2701	ncbi-geneid:6244184	4.1.1.48	51366
bph:Bphy_2703	ncbi-geneid:6244186	3.2.2.-	52141
bph:Bphy_2704	ncbi-geneid:6244187	1.7.-.-	52218
bph:Bphy_2706	ncbi-geneid:6244189	5.3.4.1	52833|54423
bph:Bphy_2712	ncbi-geneid:6244195	3.6.3.20	52540|50331
bph:Bphy_2713	ncbi-geneid:6244196	3.6.3.25	52540|52540
bph:Bphy_2715	ncbi-geneid:6244198	3.8.1.2	56784
bph:Bphy_2716	ncbi-geneid:6244199	3.3.2.1	52499
bph:Bphy_2717	ncbi-geneid:6244200	3.4.11.9	55920|53092
bph:Bphy_2720	ncbi-geneid:6244203	1.2.1.70	69742|51735|69075
bph:Bphy_2722	ncbi-geneid:6244205	2.1.1.-	53335
bph:Bphy_2724	ncbi-geneid:6244207	4.1.1.-	52507
bph:Bphy_2741	ncbi-geneid:6244224	1.10.2.2	46626
bph:Bphy_2742	ncbi-geneid:6244225	1.10.2.2	81342|81648
bph:Bphy_2743	ncbi-geneid:6244226	1.10.2.2	50022
bph:Bphy_2745	ncbi-geneid:6244228	1.3.1.74	50494|50156
bph:Bphy_2751	ncbi-geneid:6244234	3.6.1.31	101386
bph:Bphy_2752	ncbi-geneid:6244235	3.5.4.19	141734
bph:Bphy_2753	ncbi-geneid:6244236	4.1.3.-	51366
bph:Bphy_2754	ncbi-geneid:6244237	5.3.1.16	51366
bph:Bphy_2755	ncbi-geneid:6244238	2.4.2.-	52317
bph:Bphy_2757	ncbi-geneid:6244240	4.2.1.19	54211|54211
bph:Bphy_2758	ncbi-geneid:6244241	2.6.1.9	53383
bph:Bphy_2759	ncbi-geneid:6244242	1.1.1.23	53720
bph:Bphy_2760	ncbi-geneid:6244243	2.4.2.17	53850
bph:Bphy_2761	ncbi-geneid:6244244	2.5.1.7	55205
bph:Bphy_2771	ncbi-geneid:6244254	2.5.1.3	51391
bph:Bphy_2774	ncbi-geneid:6244257	1.4.3.19	51905
bph:Bphy_2784	ncbi-geneid:6244267	2.7.13.3	55874|47384|158472
bph:Bphy_2785	ncbi-geneid:6244268	3.1.3.48	52799
bph:Bphy_2786	ncbi-geneid:6244269	6.5.1.-	55144
bph:Bphy_2787	ncbi-geneid:6244270	1.4.1.13|1.4.1.14	51971|46548|51971
bph:Bphy_2788	ncbi-geneid:6244271	1.4.7.1|1.4.1.13|1.4.1.14	51395|56235|69336
bph:Bphy_2792	ncbi-geneid:6244275	3.1.5.1	109604
bph:Bphy_2793	ncbi-geneid:6244276	4.2.3.4	56796
bph:Bphy_2794	ncbi-geneid:6244277	2.7.1.71	52540
bph:Bphy_2799	ncbi-geneid:6244282	2.4.1.-|3.4	56601|53955
bph:Bphy_2802	ncbi-geneid:6244285	4.1.1.20	51419|50621
bph:Bphy_2809	ncbi-geneid:6244292	4.2.1.24	51569
bph:Bphy_2810	ncbi-geneid:6244293	1.8.1.8	74863|52833
bph:Bphy_2813	ncbi-geneid:6244296	2.7.7.6	56553|55257|47789
bph:Bphy_2846	ncbi-geneid:6244329	3.6.4.12	52540|52540|47819
bph:Bphy_2847	ncbi-geneid:6244330	2.7.7.6	64484
bph:Bphy_2848	ncbi-geneid:6244331	2.7.7.6	64484
bph:Bphy_2866	ncbi-geneid:6244349	1.13.11.27	54593
bph:Bphy_2868	ncbi-geneid:6244351	1.2.7.8	53323|52518|52518
bph:Bphy_2869	ncbi-geneid:6244352	1.1.1.40|2.3.1.8	51735|53659|53223
bph:Bphy_2871	ncbi-geneid:6244354	2.4.2.10	53271
bph:Bphy_2875	ncbi-geneid:6244358	1.2.1	55347|51735
bph:Bphy_2890	ncbi-geneid:6244373	2.6.1.16	53697|56235
bph:Bphy_2891	ncbi-geneid:6244374	2.7.7.23|2.3.1.157	53448|51161
bph:Bphy_2893	ncbi-geneid:6244376	4.1.2.25	55620
bph:Bphy_2897	ncbi-geneid:6244380	2.7.7.72|3.1.3.-|3.1.4	81891|81301
bph:Bphy_2898	ncbi-geneid:6244381	2.5.1.18	52833|47616
bph:Bphy_2899	ncbi-geneid:6244382	1.6.99.3|1.6.5.3	51735
bph:Bphy_2900	ncbi-geneid:6244383	3.2.1.-	48435|53955
bph:Bphy_2913	ncbi-geneid:6244396	3.6.3.24	161098
bph:Bphy_2916	ncbi-geneid:6244399	1.5.1.20	51730
bph:Bphy_2918	ncbi-geneid:6244401	3.3.1.1	52283|51735
bph:Bphy_2934	ncbi-geneid:6244416	3.6.3.15|3.6.3.14	52540
bph:Bphy_2960	ncbi-geneid:6244441	4.1.1.65	88946|88659|88659
bph:Bphy_2969	ncbi-geneid:6244450	3.1.1.61	52738|52172
bph:Bphy_2970	ncbi-geneid:6244451	3.5.1.44	64438
bph:Bphy_2971	ncbi-geneid:6244452	2.1.1.80	53335|47757
bph:Bphy_2974	ncbi-geneid:6244455	2.7.13.3	55874|47226|50341|55052|47384
bph:Bphy_2985	ncbi-geneid:6244466	3.2.2.20	48150
bph:Bphy_2995	ncbi-geneid:6244476	4.2.1.46	51735
bph:Bphy_3000	ncbi-geneid:6244481	3.6.4.12	52540
bph:Bphy_3003	ncbi-geneid:6244484	2.1.2.10	103025|101790
bph:Bphy_3005	ncbi-geneid:6244486	1.3.1.74|1.4.4.2	53383|53383
bph:Bphy_3008	ncbi-geneid:6244489	2.5.1.57|2.5.1.56	51569|51269
bph:Bphy_3009	ncbi-geneid:6244490	2.7.7.43	53448
bph:Bphy_3015	ncbi-geneid:6244496	4.3.1.17	143548
bph:Bphy_3016	ncbi-geneid:6244497	2.2.1.6	52518|52518|52467
bph:Bphy_3018	ncbi-geneid:6244499	1.5.99.8|1.5.1.12	53720|51730|81935|47598
bph:Bphy_3022	ncbi-geneid:6244503	3.6.4.-	52540
bph:Bphy_3023	ncbi-geneid:6244504	4.1.1.37	51726
bph:Bphy_3024	ncbi-geneid:6244505	4.2.1.91	53850
bph:Bphy_3025	ncbi-geneid:6244506	6.2.1.-	56801
bph:Bphy_3026	ncbi-geneid:6244507	3.6.3.14	51344|46604
bph:Bphy_3027	ncbi-geneid:6244508	3.6.3.14	52540|47917|50615
bph:Bphy_3028	ncbi-geneid:6244509	3.6.3.14	52943
bph:Bphy_3029	ncbi-geneid:6244510	3.6.3.14	52540|47917|50615
bph:Bphy_3030	ncbi-geneid:6244511	3.6.3.14	47928
bph:Bphy_3031	ncbi-geneid:6244512	3.6.3.14	81573
bph:Bphy_3032	ncbi-geneid:6244513	3.6.3.14	81333
bph:Bphy_3033	ncbi-geneid:6244514	3.6.3.14	81336
bph:Bphy_3038	ncbi-geneid:6244519	2.1.1.170	53335
bph:Bphy_3050	ncbi-geneid:6244530	1.1.99.1	51905|54373
bph:Bphy_3055	ncbi-geneid:6244534	4.2.1.96	55248
bph:Bphy_3062	ncbi-geneid:6244541	6.3.5.2	52317
bph:Bphy_3064	ncbi-geneid:6244543	6.3.-.-	55931
bph:Bphy_3086	ncbi-geneid:6244565	6.3.2.2	55931
bph:Bphy_3087	ncbi-geneid:6244566	3.2.2.21	48150|55945
bph:Bphy_3088	ncbi-geneid:6244567	2.1.1.63	57884|46767|53155|46689
bph:Bphy_3100	ncbi-geneid:6244579	3.1.26.5	54211
bph:Bphy_3116	ncbi-geneid:6244807	1.14.11.17	51197
bph:Bphy_3123	ncbi-geneid:6244814	2.7.7.7	56672|100879
bph:Bphy_3127	ncbi-geneid:6244818	3.2.1.20	51445|74650|51011
bph:Bphy_3139	ncbi-geneid:6244830	2.1.1.133	53790
bph:Bphy_3142	ncbi-geneid:6244833	2.1.1.132	53790|53335
bph:Bphy_3143	ncbi-geneid:6244834	1.14.13.83	56014|55124|56014|55124
bph:Bphy_3144	ncbi-geneid:6244835	5.4.1.2	63965
bph:Bphy_3145	ncbi-geneid:6244836	2.1.1.130|2.1.1.151	53790
bph:Bphy_3146	ncbi-geneid:6244837	2.1.1.131	53790|159672
bph:Bphy_3151	ncbi-geneid:6244842	6.6.1.1	52540
bph:Bphy_3154	ncbi-geneid:6244845	2.1.1.107	53790
bph:Bphy_3156	ncbi-geneid:6244847	2.5.1.17	52540
bph:Bphy_3157	ncbi-geneid:6244848	6.3.5.9|6.3.1	52540|52317
bph:Bphy_3158	ncbi-geneid:6244849	1.14.99.40	55469
bph:Bphy_3173	ncbi-geneid:6244859	3.5.4.4	51556
bph:Bphy_3174	ncbi-geneid:6244860	1.1.2.3	51395
bph:Bphy_3179	ncbi-geneid:6244864	4.2.1.17	52096
bph:Bphy_3184	ncbi-geneid:6244869	1.1.1.79|1.1.1.81	51735|52283
bph:Bphy_3185	ncbi-geneid:6244870	3.5.4.4	51556
bph:Bphy_3197	ncbi-geneid:6244880	1.1.99.-	51905|54373
bph:Bphy_3200	ncbi-geneid:6244883	1.14.13.82	52343|63380|54292
bph:Bphy_3201	ncbi-geneid:6244884	1.14.12.7	50022|55961
bph:Bphy_3203	ncbi-geneid:6244886	1.2.1.45	51735|55347
bph:Bphy_3204	ncbi-geneid:6244887	1.13.11.8	53213
bph:Bphy_3205	ncbi-geneid:6244888	1.13.11.8	48076
bph:Bphy_3206	ncbi-geneid:6244889	3.1.1.57	51556
bph:Bphy_3207	ncbi-geneid:6244890	4.1.3.17	89562
bph:Bphy_3208	ncbi-geneid:6244891	4.2.1.83	51556
bph:Bphy_3240	ncbi-geneid:6244921	3.5.4.25	142695
bph:Bphy_3241	ncbi-geneid:6244922	1.1.1.205	54631
bph:Bphy_3243	ncbi-geneid:6244924	3.2.2.21	50486
bph:Bphy_3250	ncbi-geneid:6244683	1.1.99.3	46626|46626|46626
bph:Bphy_3251	ncbi-geneid:6244684	1.3.99.16	56003|56003
bph:Bphy_3252	ncbi-geneid:6244685	1.3.99.16	47741|54292
bph:Bphy_3254	ncbi-geneid:6244687	3.2.1.4	48208
bph:Bphy_3256	ncbi-geneid:6244689	2.4.1.12	53448|141371
bph:Bphy_3271	ncbi-geneid:6244702	2.3.1.-	51161
bph:Bphy_3276	ncbi-geneid:6244707	2.7.10.2	52540
bph:Bphy_3277	ncbi-geneid:6244708	3.1.3.48	52788
bph:Bphy_3283	ncbi-geneid:6244714	3.1.2.-	54637
bph:Bphy_3284	ncbi-geneid:6244715	1.1.1.157	51735|48179
bph:Bphy_3290	ncbi-geneid:6244721	3.1.6.6	53649
bph:Bphy_3292	ncbi-geneid:6244723	3.5.1.10	53328|55021
bph:Bphy_3302	ncbi-geneid:6244733	3.4.13.19	51556
bph:Bphy_3303	ncbi-geneid:6244734	2.1.2.1	53383
bph:Bphy_3305	ncbi-geneid:6244736	1.17.4.1	51998
bph:Bphy_3307	ncbi-geneid:6244738	1.2.1.46	51735|50129
bph:Bphy_3309	ncbi-geneid:6244740	1.2.1.8	53720
bph:Bphy_3310	ncbi-geneid:6244741	1.1.99.1	51905|54373
bph:Bphy_3318	ncbi-geneid:6244749	4.2.1.1	53850|46785
bph:Bphy_3320	ncbi-geneid:6244751	1.11.1.10	53474
bph:Bphy_3325	ncbi-geneid:6244756	1.-.-.-	50129|51735
bph:Bphy_3329	ncbi-geneid:6244760	4.1.2.25	55620
bph:Bphy_3330	ncbi-geneid:6244761	1.5.3.1	103025
bph:Bphy_3331	ncbi-geneid:6244762	1.5.3.1	103025|51905|101790
bph:Bphy_3333	ncbi-geneid:6244764	1.5.3.1	51905
bph:Bphy_3334	ncbi-geneid:6244765	4.3.1.17	143548
bph:Bphy_3342	ncbi-geneid:6244772	1.1.1.49	55347|51735
bph:Bphy_3343	ncbi-geneid:6244773	4.3.1.12	51735
bph:Bphy_3344	ncbi-geneid:6244774	5.1.1.4	54506
bph:Bphy_3348	ncbi-geneid:6244778	2.7.13.3	55874|52172|47384
bph:Bphy_3353	ncbi-geneid:6244783	2.5.1.18	47616|52833
bph:Bphy_3365	ncbi-geneid:6247039	2.3.1.183	55729
bph:Bphy_3369	ncbi-geneid:6244930	5.3.2.-	55331
bph:Bphy_3399	ncbi-geneid:6244960	2.1.1.37	53335
bph:Bphy_3431	ncbi-geneid:6244992	4.3.1.12	51735
bph:Bphy_3433	ncbi-geneid:6244994	1.4.99.1	51905|54373
bph:Bphy_3450	ncbi-geneid:6245010	3.6.3.32	52540|54631
bph:Bphy_3451	ncbi-geneid:6245011	4.2.1.9	143975|52016
bph:Bphy_3463	ncbi-geneid:6245023	3.6.3.17	52540|52540
bph:Bphy_3465	ncbi-geneid:6245025	5.1.3.-	54909
bph:Bphy_3468	ncbi-geneid:6245028	4.2.1.90	51604|54826
bph:Bphy_3470	ncbi-geneid:6245030	1.1.1.100	51735
bph:Bphy_3471	ncbi-geneid:6245031	1.5.1.29	52218
bph:Bphy_3475	ncbi-geneid:6245035	3.6.1.26	54197
bph:Bphy_3510	ncbi-geneid:6245066	4.1.3.39	51569|89000
bph:Bphy_3511	ncbi-geneid:6245067	1.2.1.10	55347|51735
bph:Bphy_3512	ncbi-geneid:6245068	4.1.1.77	56529
bph:Bphy_3513	ncbi-geneid:6245069	1.14.13.-	51905
bph:Bphy_3520	ncbi-geneid:6245074	3.2.1.-	51445|81296|51011
bph:Bphy_3525	ncbi-geneid:6245076	1.97.1.2	54862|49478
bph:Bphy_3526	ncbi-geneid:6245077	1.7.2.3	53706|50692
bph:Bphy_3530	ncbi-geneid:6245081	6.2.1.-	56801
bph:Bphy_3559	ncbi-geneid:6245105	6.4.1.4	56059|52440|51246|51230
bph:Bphy_3560	ncbi-geneid:6245106	4.2.1.18	52096
bph:Bphy_3561	ncbi-geneid:6245107	6.4.1.3|6.4.1.4	52096|52096
bph:Bphy_3562	ncbi-geneid:6245108	1.3.99.10	56645|47203
bph:Bphy_3567	ncbi-geneid:6245113	1.2.1.-	53720
bph:Bphy_3572	ncbi-geneid:6245118	6.3.1.11|6.3.1.2	55931|54368
bph:Bphy_3573	ncbi-geneid:6245119	2.6.1.-	53383
bph:Bphy_3578	ncbi-geneid:6245124	4.1.2.13	51569
bph:Bphy_3590	ncbi-geneid:6245136	2.7.13.3	55874|47226|158472
bph:Bphy_3592	ncbi-geneid:6245138	3.6.3.17	53822
bph:Bphy_3597	ncbi-geneid:6245143	1.4.3.-	51905
bph:Bphy_3604	ncbi-geneid:6245150	1.14.11.17	51197
bph:Bphy_3612	ncbi-geneid:6245158	1.1.1.169	48179|51735
bph:Bphy_3614	ncbi-geneid:6245160	2.8.3.16	89796
bph:Bphy_3617	ncbi-geneid:6245163	2.8.3.16	89796
bph:Bphy_3618	ncbi-geneid:6245164	4.1.1.8	52518|52518|52467
bph:Bphy_3647	ncbi-geneid:6245189	1.10.3.-	81452
bph:Bphy_3648	ncbi-geneid:6245190	1.9.3.1|1.10.3.-	81442
bph:Bphy_3649	ncbi-geneid:6245191	1.10.3.-	49503|81464
bph:Bphy_3656	ncbi-geneid:6245198	1.6.4.-	51905|52833|52833
bph:Bphy_3657	ncbi-geneid:6245199	1.11.1.15	52833
bph:Bphy_3658	ncbi-geneid:6245200	2.7.7.7	56672|53098
bph:Bphy_3659	ncbi-geneid:6245201	1.3.1.74	50494|50156
bph:Bphy_3665	ncbi-geneid:6245207	4.2.1.1	53056
bph:Bphy_3683	ncbi-geneid:6245225	1.3.99.-	56645|47203
bph:Bphy_3685	ncbi-geneid:6245227	2.3.1.19|2.3.1.8	53659
bph:Bphy_3686	ncbi-geneid:6245228	2.7.2.1	53067|53067
bph:Bphy_3687	ncbi-geneid:6245229	1.3.1.9	51735
bph:Bphy_3694	ncbi-geneid:6245236	4.2.1.9	143975|52016
bph:Bphy_3697	ncbi-geneid:6245239	2.1.1.107	53790
bph:Bphy_3707	ncbi-geneid:6245249	4.2.1.1	53850|46785
bph:Bphy_3717	ncbi-geneid:6245259	3.6.1.22	55811
bph:Bphy_3725	ncbi-geneid:6245267	2.7.7.22|5.3.1.8	51182|53448
bph:Bphy_3733	ncbi-geneid:6245275	2.7.10.2	52540
bph:Bphy_3740	ncbi-geneid:6245282	1.8.1.9	51905
bph:Bphy_3756	ncbi-geneid:6245294	1.11.1.5	46626|46626
bph:Bphy_3757	ncbi-geneid:6245295	2.8.1.8	102114
bph:Bphy_3758	ncbi-geneid:6245296	2.3.1.12	53474|51230
bph:Bphy_3759	ncbi-geneid:6245297	1.2.4.1	52518|52922
bph:Bphy_3760	ncbi-geneid:6245298	1.2.4.1	52518
bph:Bphy_3767	ncbi-geneid:6245305	2.3.1.16	53901|53901
bph:Bphy_3769	ncbi-geneid:6245307	3.5.1.32	53187|55031
bph:Bphy_3783	ncbi-geneid:6245321	4.3.1.19	53686
bph:Bphy_3786	ncbi-geneid:6245324	4.2.1.1	53056
bph:Bphy_3790	ncbi-geneid:6245328	2.4.1.1	53756
bph:Bphy_3793	ncbi-geneid:6245331	4.1.2.5	53383
bph:Bphy_3809	ncbi-geneid:6245347	1.4.99.3	50969
bph:Bphy_3812	ncbi-geneid:6245350	1.4.99.3	57561
bph:Bphy_3815	ncbi-geneid:6245353	1.2.1.3|1.2.1.39	53720
bph:Bphy_3820	ncbi-geneid:6245358	2.6.1.37	53383
bph:Bphy_3822	ncbi-geneid:6245360	5.4.2.9	51621|53448
bph:Bphy_3824	ncbi-geneid:6245362	2.4.1.129	56601|56519
bph:Bphy_3832	ncbi-geneid:6245370	3.1.3.16	81606
bph:Bphy_3857	ncbi-geneid:6245395	2.3.2.2	56235
bph:Bphy_3859	ncbi-geneid:6245397	1.2.1.16	53720
bph:Bphy_3862	ncbi-geneid:6245400	3.4.13.9	55920|53092
bph:Bphy_3863	ncbi-geneid:6245401	4.3.1.12	51735
bph:Bphy_3864	ncbi-geneid:6245402	4.3.1.19	53686
bph:Bphy_3869	ncbi-geneid:6245407	3.6.3.21	52540
bph:Bphy_3885	ncbi-geneid:6245421	1.2.1.3	53720
bph:Bphy_3887	ncbi-geneid:6245423	1.13.11.27	54593
bph:Bphy_3889	ncbi-geneid:6245425	1.13.11.3	49482
bph:Bphy_3890	ncbi-geneid:6245426	1.13.11.3	49482
bph:Bphy_3899	ncbi-geneid:6245434	2.4.1.-|3.4	56601|53955
bph:Bphy_3913	ncbi-geneid:6245447	4.2.1.1	53850|46785
bph:Bphy_3919	ncbi-geneid:6245453	4.1.1.4	160104
bph:Bphy_3920	ncbi-geneid:6245454	1.1.1.169	48179|51735
bph:Bphy_3928	ncbi-geneid:6245461	2.7.13.3	55874|47384|158472
bph:Bphy_3942	ncbi-geneid:6245472	2.7.7.-	56731|57783
bph:Bphy_3946	ncbi-geneid:6245476	3.4.24.57	53067|53067
bph:Bphy_3948	ncbi-geneid:6245478	2.2.1.7	52518|52518|52922
bph:Bphy_3949	ncbi-geneid:6245479	2.5.1.1|2.5.1.10	48576
bph:Bphy_3950	ncbi-geneid:6245480	3.1.11.6	116842
bph:Bphy_3951	ncbi-geneid:6245481	1.14.15.7	55961|50022
bph:Bphy_3952	ncbi-geneid:6245482	2.8.1.1|2.8.1.2	52821|52821
bph:Bphy_3953	ncbi-geneid:6245483	1.4.1.9	51735|53223
bph:Bphy_3957	ncbi-geneid:6245487	2.7.13.3	55874|47384
bph:Bphy_3963	ncbi-geneid:6245493	2.7.13.3	55874|47384
bph:Bphy_3968	ncbi-geneid:6245498	1.10.3.-	49503|81464
bph:Bphy_3969	ncbi-geneid:6245499	1.9.3.1|1.10.3.-	81442
bph:Bphy_3970	ncbi-geneid:6245500	1.10.3.-	81452
bph:Bphy_3979	ncbi-geneid:6245509	6.3.4.6	56059|52440|51246|50891|50891|51230|160467
bph:Bphy_3980	ncbi-geneid:6245510	3.5.1.54	75304
bph:Bphy_3988	ncbi-geneid:6245518	5.2.1.8	54534
bph:Bphy_4001	ncbi-geneid:6245531	1.11.1.6	56634
bph:Bphy_4003	ncbi-geneid:6245533	3.4.13.22	55166
bph:Bphy_4014	ncbi-geneid:6245544	1.14.13.2	51905|54373
bph:Bphy_4016	ncbi-geneid:6245546	1.3.99.16	47741|54292
bph:Bphy_4017	ncbi-geneid:6245547	1.3.99.16	56003|56003
bph:Bphy_4019	ncbi-geneid:6245549	2.3.2.3	55729
bph:Bphy_4026	ncbi-geneid:6245556	1.14.12.17	46458|52343|63380
bph:Bphy_4027	ncbi-geneid:6245557	5.3.3.4	54909
bph:Bphy_4028	ncbi-geneid:6245558	1.13.11.1	49482
bph:Bphy_4029	ncbi-geneid:6245559	5.5.1.1	51604|54826
bph:Bphy_4044	ncbi-geneid:6245574	3.6.3.34	52540
bph:Bphy_4050	ncbi-geneid:6245580	1.14.13.-	51905
bph:Bphy_4061	ncbi-geneid:6245591	3.1.1.45	53474
bph:Bphy_4068	ncbi-geneid:6245598	1.14.13.40	51395|51905
bph:Bphy_4071	ncbi-geneid:6245601	4.2.1.17	52096
bph:Bphy_4073	ncbi-geneid:6245603	3.1.2.23	54637
bph:Bphy_4075	ncbi-geneid:6245605	6.2.1.32	56801
bph:Bphy_4110	ncbi-geneid:6245639	2.5.1.54	51569
bph:Bphy_4125	ncbi-geneid:6245653	3.6.1.7	54975
bph:Bphy_4126	ncbi-geneid:6245654	1.1.1.219	51735
bph:Bphy_4137	ncbi-geneid:6245665	5.4.99.17	48239|48239
bph:Bphy_4139	ncbi-geneid:6245667	2.5.1.32	48576
bph:Bphy_4150	ncbi-geneid:6245678	1.20.4.1	52833
bph:Bphy_4159	ncbi-geneid:6245687	2.3.1.29	53383
bph:Bphy_4160	ncbi-geneid:6245688	1.1.1.103	50129|51735
bph:Bphy_4167	ncbi-geneid:6245695	2.7.13.3	55874|52172|47384|55781
bph:Bphy_4176	ncbi-geneid:6245704	3.4.17.13	141986|52317
bph:Bphy_4181	ncbi-geneid:6245709	3.5.1.11	56235
bph:Bphy_4192	ncbi-geneid:6245720	1.14.13.-	51905|52833
bph:Bphy_4208	ncbi-geneid:6245736	3.1.1.61	52738
bph:Bphy_4209	ncbi-geneid:6245737	2.1.1.80	53335|47757
bph:Bphy_4210	ncbi-geneid:6245738	2.7.13.3	55874|52172|52172|52172|47384|55781
bph:Bphy_4215	ncbi-geneid:6245743	4.2.1.9	143975|52016
bph:Bphy_4216	ncbi-geneid:6245744	1.1.1.48|1.1.1.46	51735
bph:Bphy_4217	ncbi-geneid:6245745	3.6.3.17	53822
bph:Bphy_4218	ncbi-geneid:6245746	3.6.3.17	52540|52540
bph:Bphy_4222	ncbi-geneid:6245749	3.4.11.19	56266
bph:Bphy_4227	ncbi-geneid:6245754	3.5.1.1|3.4.19.5	56235
bph:Bphy_4240	ncbi-geneid:6245767	1.4.1.21	55347|51735
bph:Bphy_4241	ncbi-geneid:6245768	1.2.1.8	53720
bph:Bphy_4243	ncbi-geneid:6245770	1.18.1.3	51905|51905|55424
bph:Bphy_4250	ncbi-geneid:6245777	4.1.3.4	51569
bph:Bphy_4253	ncbi-geneid:6245780	2.6.1.45|2.6.1.44|2.6.1.51	53383
bph:Bphy_4256	ncbi-geneid:6245783	1.1.2.4	55103|56176|46548
bph:Bphy_4265	ncbi-geneid:6245792	1.8.1.9	51905|51206
bph:Bphy_4268	ncbi-geneid:6245795	2.1.1.63	46767|53155
bph:Bphy_4270	ncbi-geneid:6245797	2.7.13.3	55874|52172|47384|47226
bph:Bphy_4294	ncbi-geneid:6245818	5.3.3.10	56529
bph:Bphy_4297	ncbi-geneid:6245821	1.1.1.107|1.1.1.122	51430
bph:Bphy_4301	ncbi-geneid:6245825	3.6.3.17	52540|52540
bph:Bphy_4306	ncbi-geneid:6245830	5.3.1.8	48208
bph:Bphy_4314	ncbi-geneid:6245837	2.5.1.18	47616|52833
bph:Bphy_4316	ncbi-geneid:6245839	3.6.3.4	56784|81653|55008|55008|81665
bph:Bphy_4352	ncbi-geneid:6245874	4.2.1.3	53732|52016
bph:Bphy_4353	ncbi-geneid:6245875	4.2.1.79	103378
bph:Bphy_4355	ncbi-geneid:6245877	2.3.3.5	48256
bph:Bphy_4356	ncbi-geneid:6245878	4.1.3.30	51621
bph:Bphy_4357	ncbi-geneid:6245879	4.1.3.6|4.1.3.34	51621
bph:Bphy_4358	ncbi-geneid:6245880	1.1.1.37	56327|51735
bph:Bphy_4363	ncbi-geneid:6245885	1.3.99.1	51905|46977|56425
bph:Bphy_4364	ncbi-geneid:6245886	1.3.5.1|1.3.99.1	46548|54292
bph:Bphy_4366	ncbi-geneid:6245888	2.3.3.1	48256
bph:Bphy_4367	ncbi-geneid:6245889	4.2.1.33|4.2.1.35	53732
bph:Bphy_4368	ncbi-geneid:6245890	4.2.1.33|4.2.1.35	52016
bph:Bphy_4369	ncbi-geneid:6245891	1.1.1.85	53659
bph:Bphy_4370	ncbi-geneid:6245892	1.2.1.11	55347|51735
bph:Bphy_4372	ncbi-geneid:6245894	5.4.99.12	55120
bph:Bphy_4373	ncbi-geneid:6245895	5.3.1.24	51366
bph:Bphy_4374	ncbi-geneid:6245896	4.2.1.20	53686
bph:Bphy_4375	ncbi-geneid:6245897	2.1.1.72	53335
bph:Bphy_4376	ncbi-geneid:6245898	4.2.1.20	51366
bph:Bphy_4378	ncbi-geneid:6245900	6.3.2.12|6.3.2.17	53623|53244
bph:Bphy_4381	ncbi-geneid:6245903	2.4.2.14	53271|56235
bph:Bphy_4382	ncbi-geneid:6245904	2.5.1.-	53383
bph:Bphy_4384	ncbi-geneid:6245906	5.2.1.8	54534
bph:Bphy_4387	ncbi-geneid:6245909	5.4.99.15	51445
bph:Bphy_4388	ncbi-geneid:6245910	2.4.1.25	51445
bph:Bphy_4389	ncbi-geneid:6245911	3.2.1.141	51445|81296
bph:Bphy_4390	ncbi-geneid:6245912	3.2.1.-	51445|81296|51011
bph:Bphy_4391	ncbi-geneid:6245913	2.4.1.18	51445|51011|81296|81296
bph:Bphy_4392	ncbi-geneid:6245914	5.4.99.16	51445|51011|56112
bph:Bphy_4396	ncbi-geneid:6247081	3.1.3.16	56300
bph:Bphy_4403	ncbi-geneid:6245924	3.6.3.29	52540
bph:Bphy_4409	ncbi-geneid:6245930	4.1.99.3	48173|52425
bph:Bphy_4412	ncbi-geneid:6245933	2.7.1.39	56112
bph:Bphy_4414	ncbi-geneid:6245935	3.2.2.4	53167
bph:Bphy_4419	ncbi-geneid:6245940	2.7.7.7	56672|88723|53098|47807
bph:Bphy_4420	ncbi-geneid:6245941	1.6.99.3	51905
bph:Bphy_4421	ncbi-geneid:6245942	3.1.1.45	53474
bph:Bphy_4423	ncbi-geneid:6245944	1.1.1.31	48179|51735
bph:Bphy_4427	ncbi-geneid:6245948	5.3.1.22	51658
bph:Bphy_4437	ncbi-geneid:6245958	2.3.1.184	55729
bph:Bphy_4441	ncbi-geneid:6245962	1.2.1.4	53720
bph:Bphy_4442	ncbi-geneid:6245963	3.1.1.17	63829
bph:Bphy_4447	ncbi-geneid:6245968	4.2.1.9	143975|52016
bph:Bphy_4451	ncbi-geneid:6245972	2.3.1.30	51161
bph:Bphy_4454	ncbi-geneid:6245975	3.5.4.16	55620
bph:Bphy_4456	ncbi-geneid:6245977	1.14.13.2	51905|54373
bph:Bphy_4457	ncbi-geneid:6245978	2.8.3.5|2.8.3.6	100950
bph:Bphy_4458	ncbi-geneid:6245979	2.8.3.6	100950
bph:Bphy_4459	ncbi-geneid:6245980	5.5.1.2	48557
bph:Bphy_4460	ncbi-geneid:6245981	3.1.1.24	53474
bph:Bphy_4461	ncbi-geneid:6245982	4.1.1.44	69118
bph:Bphy_4468	ncbi-geneid:6245989	2.6.1.18	53383
bph:Bphy_4478	ncbi-geneid:6245999	4.4.1.5	54593
bph:Bphy_4497	ncbi-geneid:6246017	2.3.1.9	53901|53901
bph:Bphy_4498	ncbi-geneid:6246018	1.1.1.169	48179|51735
bph:Bphy_4504	ncbi-geneid:6246024	3.1.3.1	161098
bph:Bphy_4508	ncbi-geneid:6246028	3.1.3.1	103473
bph:Bphy_4517	ncbi-geneid:6246037	1.2.1.2	53706
bph:Bphy_4518	ncbi-geneid:6246038	1.2.1.2	53706|50692
bph:Bphy_4519	ncbi-geneid:6246039	1.2.1.2	54862
bph:Bphy_4520	ncbi-geneid:6246040	1.2.1.2	81342
bph:Bphy_4522	ncbi-geneid:6246042	2.9.1.1	53383
bph:Bphy_4535	ncbi-geneid:6246054	1.14.13.-	51905
bph:Bphy_4536	ncbi-geneid:6246055	1.13.11.16	53213
bph:Bphy_4537	ncbi-geneid:6246056	4.1.1.77	56529
bph:Bphy_4538	ncbi-geneid:6246057	1.2.1.10	55347|51735
bph:Bphy_4539	ncbi-geneid:6246058	4.1.3.39	51569|89000
bph:Bphy_4541	ncbi-geneid:6246060	3.7.1.-	53474
bph:Bphy_4543	ncbi-geneid:6246062	2.3.2.2	56235
bph:Bphy_4546	ncbi-geneid:6246065	3.5.2.3	51556|51338
bph:Bphy_4547	ncbi-geneid:6246066	1.2.99.2	56003|54665
bph:Bphy_4548	ncbi-geneid:6246067	1.2.99.2	56176
bph:Bphy_4549	ncbi-geneid:6246068	1.2.99.2	47741|54292
bph:Bphy_4561	ncbi-geneid:6246080	3.5.5.7	56317
bph:Bphy_4569	ncbi-geneid:6246088	5.4.99.2	51703|52242
bph:Bphy_4576	ncbi-geneid:6246094	1.8.1.9	51905|52172
bph:Bphy_4591	ncbi-geneid:6246109	2.7.1.15	53613
bph:Bphy_4593	ncbi-geneid:6246111	4.2.1.52	51569
bph:Bphy_4599	ncbi-geneid:6246116	1.8.1.9	51905|51206
bph:Bphy_4608	ncbi-geneid:6246125	4.2.1.1	53850|46785
bph:Bphy_4610	ncbi-geneid:6246127	3.5.1.87	53187|55031
bph:Bphy_4617	ncbi-geneid:6246134	1.2.1.16	53720
bph:Bphy_4618	ncbi-geneid:6246135	2.6.1.19	53383
bph:Bphy_4626	ncbi-geneid:6246143	1.4.1.2	51735|53223
bph:Bphy_4627	ncbi-geneid:6246144	2.7.9.3	56042|55326
bph:Bphy_4652	ncbi-geneid:6246169	4.1.2.4	51569
bph:Bphy_4653	ncbi-geneid:6246170	1.2.1.3	53720|53720
bph:Bphy_4654	ncbi-geneid:6246171	5.1.3.-	102546
bph:Bphy_4655	ncbi-geneid:6246172	2.7.1.15	53613
bph:Bphy_4658	ncbi-geneid:6246175	3.6.3.17	52540|52540
bph:Bphy_4666	ncbi-geneid:6246183	4.2.1.52	51569
bph:Bphy_4667	ncbi-geneid:6246184	5.1.1.8	54506
bph:Bphy_4680	ncbi-geneid:6246197	6.5.1.1	56091|50249|117018
bph:Bphy_4692	ncbi-geneid:6246208	6.2.1.5	52210|51735
bph:Bphy_4693	ncbi-geneid:6246209	6.2.1.5	56059|52210
bph:Bphy_4708	ncbi-geneid:6246224	1.4.99.1	51905|54373
bph:Bphy_4715	ncbi-geneid:6246231	1.1.1.44	48179|51735
bph:Bphy_4727	ncbi-geneid:6246243	1.17.1.4	56003|54665
bph:Bphy_4728	ncbi-geneid:6246244	1.17.1.4	56176|55447
bph:Bphy_4730	ncbi-geneid:6246246	2.1.3.2	53671
bph:Bphy_4731	ncbi-geneid:6246247	4.2.1.52	51569
bph:Bphy_4743	ncbi-geneid:6246259	1.2.1.2	53706|50692
bph:Bphy_4746	ncbi-geneid:6246262	1.14.18.1	48056
bph:Bphy_4750	ncbi-geneid:6246266	1.-.-.-	51735
bph:Bphy_4761	ncbi-geneid:6246277	1.1.1.47	51735
bph:Bphy_4774	ncbi-geneid:6246290	1.2.1.2	53706|50692
bph:Bphy_4778	ncbi-geneid:6246294	6.3.1.5	52402
bph:Bphy_4786	ncbi-geneid:6246302	2.7.13.3	55874|47384|55785
bph:Bphy_4792	ncbi-geneid:6247087	1.9.3.1	49503|46626
bph:Bphy_4793	ncbi-geneid:6246308	1.9.3.1	81442|81452
bph:Bphy_4796	ncbi-geneid:6246311	1.1.99.3	46626|46626|46626
bph:Bphy_4797	ncbi-geneid:6246312	3.6.4.12	52540
bph:Bphy_4798	ncbi-geneid:6246313	1.11.1.6	47240
bph:Bphy_4823	ncbi-geneid:6246336	3.1.2.-	54637
bph:Bphy_4826	ncbi-geneid:6246339	2.3.3.1	48256
bph:Bphy_4827	ncbi-geneid:6246340	1.5.5.1	51905|54373|54862
bph:Bphy_4842	ncbi-geneid:6246355	3.5.1.4	75304
bph:Bphy_4849	ncbi-geneid:6246362	4.1.1.73|1.1.1.93|1.1.1.83	53659
bph:Bphy_4851	ncbi-geneid:6246364	2.6.1.19	53383
bph:Bphy_4859	ncbi-geneid:6246371	3.6.3.21	52540
bph:Bphy_4869	ncbi-geneid:6246381	3.1.1.1	53474
bph:Bphy_4876	ncbi-geneid:6246388	3.1.1.1	53474
bph:Bphy_4880	ncbi-geneid:6246392	1.14.13.82	52343|54292|63380
bph:Bphy_4882	ncbi-geneid:6246394	1.14.12.7	50022|55961
bph:Bphy_4887	ncbi-geneid:6246399	4.2.1.17	52096
bph:Bphy_4911	ncbi-geneid:6246419	6.2.1.-	56801
bph:Bphy_4922	ncbi-geneid:6246427	2.3.1.176|2.3.1.9	53901
bph:Bphy_4927	ncbi-geneid:6246432	2.7.1.31	110738
bph:Bphy_4929	ncbi-geneid:6246434	1.2.1.27	53720
bph:Bphy_4931	ncbi-geneid:6246436	1.1.1.31	51735|48179
bph:Bphy_4939	ncbi-geneid:6246442	6.2.1.1	56801
bph:Bphy_4941	ncbi-geneid:6246444	2.3.1.9	53901|53901
bph:Bphy_4946	ncbi-geneid:6246448	4.1.3.6|4.1.3.34	51621
bph:Bphy_4948	ncbi-geneid:6247101	1.1.1.100	51735
bph:Bphy_4992	ncbi-geneid:6246489	3.5.2.2	51556|51338|51338
bph:Bphy_4997	ncbi-geneid:6246494	1.1.1.21	51430
bph:Bphy_5004	ncbi-geneid:6246501	3.2.2.-	52141
bph:Bphy_5007	ncbi-geneid:6246504	2.2.1.6	52518|52467|52518
bph:Bphy_5016	ncbi-geneid:6246513	1.4.1.1	52283|51735
bph:Bphy_5037	ncbi-geneid:6246533	4.2.1.9	143975|52016
bph:Bphy_5044	ncbi-geneid:6246539	1.3.99.3	56645|47203
bph:Bphy_5055	ncbi-geneid:6246550	3.4.-.-	53474
bph:Bphy_5064	ncbi-geneid:6246558	2.6.1.37	53383
bph:Bphy_5077	ncbi-geneid:6246571	3.1.2.1	100950|100950
bph:Bphy_5081	ncbi-geneid:6246575	2.3.1.39	52151|55048
bph:Bphy_5093	ncbi-geneid:6246587	2.3.1.5|2.3.1.118	54001
bph:Bphy_5095	ncbi-geneid:6246589	1.2.5.1	52518|52518|52467
bph:Bphy_5103	ncbi-geneid:6246597	3.6.3.-	52540
bph:Bphy_5104	ncbi-geneid:6246598	4.3.1.3
bph:Bphy_5113	ncbi-geneid:6246607	1.1.3.6	51905|53474
bph:Bphy_5127	ncbi-geneid:6246621	6.2.1.1	56801
bph:Bphy_5128	ncbi-geneid:6246622	1.2.1.27	53720
bph:Bphy_5129	ncbi-geneid:6246623	1.1.1.31	51735|48179
bph:Bphy_5130	ncbi-geneid:6246624	4.2.1.17	52096
bph:Bphy_5131	ncbi-geneid:6246625	4.2.1.17	52096
bph:Bphy_5133	ncbi-geneid:6246627	1.17.1.4	56176|55447
bph:Bphy_5134	ncbi-geneid:6246628	1.17.1.4	56003|54665
bph:Bphy_5144	ncbi-geneid:6246638	2.3.1.31	53474
bph:Bphy_5156	ncbi-geneid:6246649	1.1.2.3|1.1.99.31	51395
bph:Bphy_5158	ncbi-geneid:6246651	3.6.3.17	52540|52540
bph:Bphy_5161	ncbi-geneid:6246654	3.1.1.17	63829
bph:Bphy_5171	ncbi-geneid:6246664	2.7.13.3	55874|52172|55781|47384
bph:Bphy_5175	ncbi-geneid:6246668	3.1.1.61|2.1.1.80	52738|53335|47757
bph:Bphy_5177	ncbi-geneid:6247113	3.5.5.1|3.5.5.7	56317
bph:Bphy_5205	ncbi-geneid:6246695	2.3.3.1	48256
bph:Bphy_5220	ncbi-geneid:6246710	2.6.1.-	53383
bph:Bphy_5221	ncbi-geneid:6246711	4.1.1.44	69118
bph:Bphy_5235	ncbi-geneid:6246725	1.14.14.5	51679
bph:Bphy_5237	ncbi-geneid:6246727	5.4.99.16	51445|51011
bph:Bphy_5238	ncbi-geneid:6246728	3.2.1.20	51445
bph:Bphy_5239	ncbi-geneid:6246729	2.7.13.3	55874|52172|55785|55785|47384|55785|55785
bph:Bphy_5243	ncbi-geneid:6246732	4.2.1.46	51735
bph:Bphy_5247	ncbi-geneid:6246736	2.1.3.-	53067
bph:Bphy_5277	ncbi-geneid:6246764	1.1.1.-	89733
bph:Bphy_5279	ncbi-geneid:6246766	3.1.4.52	141868|55073|55785
bph:Bphy_5280	ncbi-geneid:6246767	3.2.1.28	48208
bph:Bphy_5281	ncbi-geneid:6246768	3.6.4.-	52540|46785
bph:Bphy_5297	ncbi-geneid:6246782	5.99.1.2	56349|55869
bph:Bphy_5298	ncbi-geneid:6246783	3.2.-.-	52317
bph:Bphy_5335	ncbi-geneid:6246820	3.2.1.-	51445|81296|51011
bph:Bphy_5336	ncbi-geneid:6246821	2.4.1.21	53756
bph:Bphy_5340	ncbi-geneid:6246825	3.5.99.4	51556|51338
bph:Bphy_5349	ncbi-geneid:6246834	1.3.1.25	51735
bph:Bphy_5351	ncbi-geneid:6246836	1.14.12.10	54427
bph:Bphy_5352	ncbi-geneid:6246837	1.14.12.10	55961|50022
bph:Bphy_5354	ncbi-geneid:6246839	1.8.1.4	51905|55424
bph:Bphy_5374	ncbi-geneid:6246859	1.14.11.-	51197
bph:Bphy_5382	ncbi-geneid:6246867	1.1.1.100	51735
bph:Bphy_5385	ncbi-geneid:6246870	4.2.1.9	143975|52016
bph:Bphy_5389	ncbi-geneid:6246874	2.7.7.65	55073|52172
bph:Bphy_5390	ncbi-geneid:6246875	3.1.1.61	52738|52172
bph:Bphy_5393	ncbi-geneid:6246878	2.1.1.80	53335|48452
bph:Bphy_5396	ncbi-geneid:6246881	4.2.1.1	53850|46785
bph:Bphy_5405	ncbi-geneid:6246889	3.5.99.7	53686
bph:Bphy_5408	ncbi-geneid:6246892	2.7.7.7	52141
bph:Bphy_5412	ncbi-geneid:6246896	3.1.4.4	56024|56024
bph:Bphy_5423	ncbi-geneid:6246907	1.8.4.11	55068
bph:Bphy_5425	ncbi-geneid:6246909	1.8.4.11|1.8.4.12	51316
bph:Bphy_5434	ncbi-geneid:6246918	3.2.1.21	51445
bph:Bphy_5439	ncbi-geneid:6246923	5.1.1.1	53822|47413
bph:Bphy_5440	ncbi-geneid:6246924	1.2.1.16	53720
bph:Bphy_5444	ncbi-geneid:6246928	2.6.1.1|2.6.1.57	53383
bph:Bphy_5446	ncbi-geneid:6246930	1.1.1.169	48179|51735
bph:Bphy_5450	ncbi-geneid:6246934	2.5.1.21	48576
bph:Bphy_5451	ncbi-geneid:6246935	1.14.99.-	143410
bph:Bphy_5453	ncbi-geneid:6246937	2.5.1.18	47616|52833
bph:Bphy_5456	ncbi-geneid:6246940	1.1.1.42	53659
bph:Bphy_5465	ncbi-geneid:6246949	1.4.99.1	51905|54373
bph:Bphy_5470	ncbi-geneid:6246954	2.1.1.14	51726|51726
bph:Bphy_5482	ncbi-geneid:6246966	4.4.1.8	53383
bph:Bphy_5484	ncbi-geneid:6246968	1.11.1.6	56634
bph:Bphy_5486	ncbi-geneid:6246970	2.3.1.79	51161
bph:Bphy_5487	ncbi-geneid:6246971	1.1.99.3	46626|46626|46626
bph:Bphy_5489	ncbi-geneid:6246973	1.9.3.1	81452
bph:Bphy_5490	ncbi-geneid:6246974	1.9.3.1	81442
bph:Bphy_5491	ncbi-geneid:6246975	1.9.3.1	49503
bph:Bphy_5492	ncbi-geneid:6246976	1.2.5.1	52518|52518|52467
bph:Bphy_5497	ncbi-geneid:6246981	4.1.2.9	52518|52518
bph:Bphy_5499	ncbi-geneid:6246983	6.3.4.5	69864|52402
bph:Bphy_5517	ncbi-geneid:6247000	3.6.3.17	52540|52540
bph:Bphy_5526	ncbi-geneid:6247009	4.1.1.4	160104
bph:Bphy_5527	ncbi-geneid:6247010	1.1.1.30	51735
bph:Bphy_5537	ncbi-geneid:6247020	3.1.11.2	56219
