# Supplementary material for: Tracing the Repertoire of Promiscuous Enzymes along the Metabolic Pathways in Archaeal Organisms
Source: Life (Basel). 2017 Jul 13;7(3):30. doi: 10.3390/life7030030 (PMC5617955; doi:10.3390/life7030030)
Supplement: Supplementary file 1 [file life-07-00030-s001.zip › Table_S2/bpi.txt]

KEGGID	NCBIGI	ECs	SFamilyID
bpi:BPLAN_003	ncbi-geneid:8527735	6.1.1.12	55681|50249|55261
bpi:BPLAN_004	ncbi-geneid:8527736	3.6.1.1	50324
bpi:BPLAN_005	ncbi-geneid:8527737	2.3.1.61	52777|51230|47005
bpi:BPLAN_007	ncbi-geneid:8527739	2.7.6.2	63999|63862
bpi:BPLAN_008	ncbi-geneid:8527740	3.6.3.-	52540
bpi:BPLAN_009	ncbi-geneid:8527741	5.2.1.8	54534|109998|54534
bpi:BPLAN_011	ncbi-geneid:8527743	5.4.99.12	55120
bpi:BPLAN_016	ncbi-geneid:8527748	2.7.6.3	55083
bpi:BPLAN_023	ncbi-geneid:8527755	2.3.1.-	56317
bpi:BPLAN_024	ncbi-geneid:8527756	1.1.1.37	56327|51735
bpi:BPLAN_025	ncbi-geneid:8527757	1.4.4.2	53383|53383
bpi:BPLAN_026	ncbi-geneid:8527758	3.4.24.57	53067|53067
bpi:BPLAN_033	ncbi-geneid:8527765	3.4.21.92	52096
bpi:BPLAN_035	ncbi-geneid:8527767	3.6.1.23	51283
bpi:BPLAN_036	ncbi-geneid:8527768	2.7.7.24	53448
bpi:BPLAN_038	ncbi-geneid:8527770	3.2.1.-	53955
bpi:BPLAN_043	ncbi-geneid:8527775	6.1.1.7	55681|101353|55186|50447
bpi:BPLAN_044	ncbi-geneid:8527776	1.2.4.2	52518|52518
bpi:BPLAN_045	ncbi-geneid:8527777	2.3.1.61	52777|51230|47005
bpi:BPLAN_049	ncbi-geneid:8527781	6.2.1.5	56059|52210
bpi:BPLAN_050	ncbi-geneid:8527782	2.7.7.7	52540|48019
bpi:BPLAN_052	ncbi-geneid:8527784	4.2.99.18	48150
bpi:BPLAN_059	ncbi-geneid:8527791	1.2.7.-	54862|53706
bpi:BPLAN_067	ncbi-geneid:8527799	2.5.1.61	53850|54782
bpi:BPLAN_069	ncbi-geneid:8527801	6.3.1.5	52402
bpi:BPLAN_070	ncbi-geneid:8527802	3.5.4.16	55620
bpi:BPLAN_071	ncbi-geneid:8527803	6.1.1.16	52374|47323
bpi:BPLAN_072	ncbi-geneid:8527804	4.4.1.8	53383
bpi:BPLAN_073	ncbi-geneid:8527805	3.6.3.14	81336
bpi:BPLAN_074	ncbi-geneid:8527806	3.6.3.14	81333
bpi:BPLAN_075	ncbi-geneid:8527807	3.6.3.14	81573
bpi:BPLAN_076	ncbi-geneid:8527808	3.6.3.14	47928
bpi:BPLAN_077	ncbi-geneid:8527809	3.6.3.14	52540|47917|50615
bpi:BPLAN_078	ncbi-geneid:8527810	3.6.3.14	52943
bpi:BPLAN_079	ncbi-geneid:8527811	6.1.1.2	52374
bpi:BPLAN_082	ncbi-geneid:8527814	2.8.1.-	52402
bpi:BPLAN_083	ncbi-geneid:8527815	4.2.1.9	143975|52016
bpi:BPLAN_084	ncbi-geneid:8527816	2.2.1.6	52518|52467|52518
bpi:BPLAN_085	ncbi-geneid:8527817	2.2.1.6	55021
bpi:BPLAN_086	ncbi-geneid:8527818	1.1.1.86	48179|51735
bpi:BPLAN_087	ncbi-geneid:8527819	4.3.1.19	53686
bpi:BPLAN_090	ncbi-geneid:8527822	1.3.1.26	51735|55347
bpi:BPLAN_091	ncbi-geneid:8527823	3.4.21.89	51306
bpi:BPLAN_094	ncbi-geneid:8527826	2.5.1.78	52121
bpi:BPLAN_097	ncbi-geneid:8527829	3.2.2.-	48150|55811
bpi:BPLAN_100	ncbi-geneid:8527832	3.1.26.-	50249
bpi:BPLAN_103	ncbi-geneid:8527835	2.3.1.39	52151|55048
bpi:BPLAN_104	ncbi-geneid:8527836	3.1.21.-	51556
bpi:BPLAN_105	ncbi-geneid:8527837	4.2.1.2	48557
bpi:BPLAN_110	ncbi-geneid:8527842	2.7.7.7
bpi:BPLAN_123	ncbi-geneid:8527855	6.4.1.2|6.3.4.14	56059|52440|51246
bpi:BPLAN_126	ncbi-geneid:8527858	6.1.1.15	55681|52954|64586
bpi:BPLAN_127	ncbi-geneid:8527859	1.3.3.1	51395
bpi:BPLAN_128	ncbi-geneid:8527860	2.4.2.10|4.1.1.23	53271|51366
bpi:BPLAN_130	ncbi-geneid:8527862	3.1.3.11	56655
bpi:BPLAN_131	ncbi-geneid:8527863	2.3.1.51	69593
bpi:BPLAN_132	ncbi-geneid:8527864	3.1.26.4
bpi:BPLAN_136	ncbi-geneid:8527868	3.5.1.5	51556|51338|51338
bpi:BPLAN_137	ncbi-geneid:8527869	3.5.1.5	54111|51278
bpi:BPLAN_138	ncbi-geneid:8527870	2.7.2.4|1.1.1.3	53633|55347|51735|55021|55021
bpi:BPLAN_139	ncbi-geneid:8527871	2.7.1.39	54211|55060
bpi:BPLAN_140	ncbi-geneid:8527872	4.2.3.1	53686
bpi:BPLAN_141	ncbi-geneid:8527873	2.1.1.45	55831
bpi:BPLAN_142	ncbi-geneid:8527874	2.7.6.1	53271
bpi:BPLAN_146	ncbi-geneid:8527878	4.2.3.4	56796
bpi:BPLAN_147	ncbi-geneid:8527879	5.99.1.3	56719|101904
bpi:BPLAN_148	ncbi-geneid:8527880	3.4.21.102	52096|50156
bpi:BPLAN_149	ncbi-geneid:8527881	3.1.3.5	64167
bpi:BPLAN_151	ncbi-geneid:8527883	6.3.4.4	52540
bpi:BPLAN_152	ncbi-geneid:8527884	4.3.2.2	48557
bpi:BPLAN_153	ncbi-geneid:8527885	6.3.5.3	52317|55326|56042|55326|56042
bpi:BPLAN_154	ncbi-geneid:8527886	5.4.99.18	52255
bpi:BPLAN_155	ncbi-geneid:8527887	6.3.2.6	56104
bpi:BPLAN_156	ncbi-geneid:8527888	2.4.2.14	53271|56235
bpi:BPLAN_157	ncbi-geneid:8527889	6.3.3.1	56042|55326
bpi:BPLAN_158	ncbi-geneid:8527890	2.1.2.2	53328
bpi:BPLAN_159	ncbi-geneid:8527891	2.1.2.3|3.5.4.10	53927|52335
bpi:BPLAN_160	ncbi-geneid:8527892	6.3.4.13	56059|52440|51246
bpi:BPLAN_161	ncbi-geneid:8527893	6.3.5.2	52317|52402|54810
bpi:BPLAN_163	ncbi-geneid:8527895	4.1.2.13	51569
bpi:BPLAN_166	ncbi-geneid:8527898	2.8.1.8	102114
bpi:BPLAN_174	ncbi-geneid:8527906	3.1.-.-	53098
bpi:BPLAN_175	ncbi-geneid:8527907	3.5.1.88	56420
bpi:BPLAN_179	ncbi-geneid:8527911	6.1.1.3	55681|52954
bpi:BPLAN_181	ncbi-geneid:8527913	2.7.1.30	53067|53067
bpi:BPLAN_182	ncbi-geneid:8527914	1.1.5.3	51905
bpi:BPLAN_184	ncbi-geneid:8527916	6.1.1.19	52374|47323|55190
bpi:BPLAN_185	ncbi-geneid:8527917	2.6.1.42	56752
bpi:BPLAN_187	ncbi-geneid:8527919	2.7.4.6	54919
bpi:BPLAN_190	ncbi-geneid:8527922	6.1.1.9	52374|50677|47323
bpi:BPLAN_191	ncbi-geneid:8527923	1.5.1.3	53597
bpi:BPLAN_194	ncbi-geneid:8527926	1.2.4.1	52518|52922
bpi:BPLAN_195	ncbi-geneid:8527927	1.5.1.20	51730
bpi:BPLAN_196	ncbi-geneid:8527928	6.1.1.11	55681|46589
bpi:BPLAN_197	ncbi-geneid:8527929	2.1.1.182	53335
bpi:BPLAN_198	ncbi-geneid:8527930	1.5.1.5|3.5.4.9	51735|53223
bpi:BPLAN_200	ncbi-geneid:8527932	3.6.1.31|3.5.4.19	141734|101386
bpi:BPLAN_201	ncbi-geneid:8527933	4.1.3.-	51366
bpi:BPLAN_202	ncbi-geneid:8527934	5.3.1.16	51366
bpi:BPLAN_203	ncbi-geneid:8527935	2.4.2.-	52317
bpi:BPLAN_204	ncbi-geneid:8527936	4.2.1.19|3.1.3.15	54211|56784|54211
bpi:BPLAN_205	ncbi-geneid:8527937	2.6.1.9	53383
bpi:BPLAN_206	ncbi-geneid:8527938	1.1.1.23	53720
bpi:BPLAN_207	ncbi-geneid:8527939	2.4.2.17	53850|54913
bpi:BPLAN_208	ncbi-geneid:8527940	3.1.11.2	56219
bpi:BPLAN_210	ncbi-geneid:8527942	2.7.1.71	52540
bpi:BPLAN_211	ncbi-geneid:8527943	6.3.4.-	52402|56037
bpi:BPLAN_212	ncbi-geneid:8527944	2.6.1.52	53383
bpi:BPLAN_214	ncbi-geneid:8527946	4.2.1.20	51366
bpi:BPLAN_215	ncbi-geneid:8527947	4.2.1.20	53686
bpi:BPLAN_216	ncbi-geneid:8527948	5.3.1.24	51366
bpi:BPLAN_217	ncbi-geneid:8527949	4.1.1.48	51366
bpi:BPLAN_218	ncbi-geneid:8527950	2.4.2.18	52418|47648
bpi:BPLAN_219	ncbi-geneid:8527951	4.1.3.27	52317
bpi:BPLAN_220	ncbi-geneid:8527952	4.1.3.27	56322
bpi:BPLAN_224	ncbi-geneid:8527956	3.6.3.4	56784|81653|55008|81665
bpi:BPLAN_226	ncbi-geneid:8527958	1.9.3.1	81442|46626
bpi:BPLAN_228	ncbi-geneid:8527960	1.9.3.1	46626
bpi:BPLAN_230	ncbi-geneid:8527962	1.1.1.40	51735|53659|53223
bpi:BPLAN_231	ncbi-geneid:8527963	5.1.1.3	53681|53681
bpi:BPLAN_236	ncbi-geneid:8527968	2.5.1.19	55205
bpi:BPLAN_238	ncbi-geneid:8527970	2.2.1.1	52518|52922
bpi:BPLAN_239	ncbi-geneid:8527971	2.2.1.1	52518
bpi:BPLAN_245	ncbi-geneid:8527977	5.1.1.7	54506|54506
bpi:BPLAN_248	ncbi-geneid:8527980	2.4.2.29	51713
bpi:BPLAN_249	ncbi-geneid:8527981	2.1.1.-	53335|81799
bpi:BPLAN_251	ncbi-geneid:8527983	2.4.1.129	56601|56519|54184
bpi:BPLAN_252	ncbi-geneid:8527984	6.3.2.13	53623|53244|63418
bpi:BPLAN_254	ncbi-geneid:8527986	6.3.2.9	53623|53244|51984
bpi:BPLAN_256	ncbi-geneid:8527988	2.4.1.227	53756
bpi:BPLAN_257	ncbi-geneid:8527989	6.3.2.8	53623|53244|51984
bpi:BPLAN_261	ncbi-geneid:8527993	6.1.1.21	55681|52954
bpi:BPLAN_265	ncbi-geneid:8527997	2.4.2.1	53167
bpi:BPLAN_266	ncbi-geneid:8527998	1.1.1.158	56176|56194
bpi:BPLAN_268	ncbi-geneid:8528000	2.1.1.-	75217|55315
bpi:BPLAN_269	ncbi-geneid:8528001	6.1.1.20	55681|46589
bpi:BPLAN_275	ncbi-geneid:8528007	2.1.1.31	75217
bpi:BPLAN_276	ncbi-geneid:8528008	4.3.2.1	48557
bpi:BPLAN_277	ncbi-geneid:8528009	5.99.1.3	56719|55874|54211
bpi:BPLAN_279	ncbi-geneid:8528011	5.4.99.12	55120
bpi:BPLAN_283	ncbi-geneid:8528015	4.1.1.33	55060|54211
bpi:BPLAN_285	ncbi-geneid:8528017	2.6.1.1	53383
bpi:BPLAN_286	ncbi-geneid:8528018	2.1.1.170	53335
bpi:BPLAN_288	ncbi-geneid:8528020	6.1.1.6	55681|50249
bpi:BPLAN_291	ncbi-geneid:8528023	1.11.1.15	52833
bpi:BPLAN_292	ncbi-geneid:8528024	2.7.7.-	56731|57783
bpi:BPLAN_293	ncbi-geneid:8528025	5.1.3.1	51366
bpi:BPLAN_295	ncbi-geneid:8528027	2.5.1.6	55973|55973|55973
bpi:BPLAN_296	ncbi-geneid:8528028	5.4.99.5	51569|48600
bpi:BPLAN_297	ncbi-geneid:8528029	1.3.1.12	51735|48179
bpi:BPLAN_299	ncbi-geneid:8528031	4.2.1.51	53850|55021
bpi:BPLAN_304	ncbi-geneid:8528036	6.1.1.17	52374|48163
bpi:BPLAN_306	ncbi-geneid:8528038	2.1.1.-	53335
bpi:BPLAN_307	ncbi-geneid:8528039	6.5.1.2
bpi:BPLAN_308	ncbi-geneid:8528040	3.4.21.53	54211|52540|88697
bpi:BPLAN_309	ncbi-geneid:8528041	4.1.1.20	51419|50621
bpi:BPLAN_311	ncbi-geneid:8528043	6.1.1.10	52374|47323|57770
bpi:BPLAN_312	ncbi-geneid:8528044	2.7.7.7	88723|47807
bpi:BPLAN_313	ncbi-geneid:8528045	2.7.7.18	52374
bpi:BPLAN_317	ncbi-geneid:8528049	4.1.99.12|3.5.4.25	55821
bpi:BPLAN_320	ncbi-geneid:8528052	3.5.1.16	53187|55031
bpi:BPLAN_321	ncbi-geneid:8528053	2.7.2	53633
bpi:BPLAN_322	ncbi-geneid:8528054	2.1.3.11	53671
bpi:BPLAN_323	ncbi-geneid:8528055	6.3.5.5	56059|56059|52440|52440|48108|52335
bpi:BPLAN_324	ncbi-geneid:8528056	6.3.5.5	52317|52021
bpi:BPLAN_325	ncbi-geneid:8528057	2.6.1.11	53383
bpi:BPLAN_326	ncbi-geneid:8528058	1.2.1	55347|51735
bpi:BPLAN_327	ncbi-geneid:8528059	6.3.4.5	69864|52402|55729
bpi:BPLAN_328	ncbi-geneid:8528060	2.7.7.7	53098
bpi:BPLAN_330	ncbi-geneid:8528062	1.17.4.1	51998
bpi:BPLAN_337	ncbi-geneid:8528068	5.-.-.-	111337
bpi:BPLAN_338	ncbi-geneid:8528069	2.5.1.90	48576
bpi:BPLAN_339	ncbi-geneid:8528070	5.99.1.2	56712
bpi:BPLAN_342	ncbi-geneid:8528073	1.2.1.11	55347|51735
bpi:BPLAN_343	ncbi-geneid:8528074	2.7.4.8	52540
bpi:BPLAN_345	ncbi-geneid:8528076	5.3.1.6	89623
bpi:BPLAN_346	ncbi-geneid:8528077	2.7.2.3	53748
bpi:BPLAN_347	ncbi-geneid:8528078	1.15.1.1	54719|46609
bpi:BPLAN_348	ncbi-geneid:8528079	4.1.2.25	55620
bpi:BPLAN_350	ncbi-geneid:8528081	4.2.1.75	69618
bpi:BPLAN_351	ncbi-geneid:8528082	2.6.1.16	53697|56235
bpi:BPLAN_352	ncbi-geneid:8528083	2.4.1.21	53756
bpi:BPLAN_353	ncbi-geneid:8528084	3.1.-.-	50249|50249|50249
bpi:BPLAN_354	ncbi-geneid:8528085	2.7.7.3	52374
bpi:BPLAN_356	ncbi-geneid:8528087	2.4.1.-|3.4	56601|53955
bpi:BPLAN_357	ncbi-geneid:8528088	1.1.1.95	51735|52283
bpi:BPLAN_359	ncbi-geneid:8528090	1.8.1.2	52218|52343|63380
bpi:BPLAN_360	ncbi-geneid:8528091	2.1.1.107|1.3.1.76|4.99.1.4	53790
bpi:BPLAN_361	ncbi-geneid:8528092	2.5.1.47	53686
bpi:BPLAN_362	ncbi-geneid:8528093	2.3.1.30	51161
bpi:BPLAN_364	ncbi-geneid:8528095	1.8.4.8	52402
bpi:BPLAN_365	ncbi-geneid:8528096	6.2.1.26	56801
bpi:BPLAN_369	ncbi-geneid:8528100	4.1.3.36	52096
bpi:BPLAN_372	ncbi-geneid:8528103	4.2.1.11	51604|54826
bpi:BPLAN_374	ncbi-geneid:8528105	2.7.7.6	56553|55257|47789
bpi:BPLAN_404	ncbi-geneid:8528135	3.4.11.18	55920
bpi:BPLAN_405	ncbi-geneid:8528136	5.4.2.1	64158|53649
bpi:BPLAN_413	ncbi-geneid:8528144	3.4.24.-	52540|140990
bpi:BPLAN_417	ncbi-geneid:8528148	6.3.4.2	52540|52317
bpi:BPLAN_420	ncbi-geneid:8528151	2.7.4.3	52540
bpi:BPLAN_421	ncbi-geneid:8528152	1.8.1.4	51905|55424
bpi:BPLAN_422	ncbi-geneid:8528153	2.2.1.2	51569
bpi:BPLAN_425	ncbi-geneid:8528156	1.16.3.1	47240
bpi:BPLAN_426	ncbi-geneid:8528157	4.2.1.52	51569
bpi:BPLAN_428	ncbi-geneid:8528159	2.4.2.11	51690|54675
bpi:BPLAN_440	ncbi-geneid:8528171	2.7.1.24	52540
bpi:BPLAN_442	ncbi-geneid:8528173	1.6.99.3	51905|51905
bpi:BPLAN_443	ncbi-geneid:8528174	5.4.4.2	56322
bpi:BPLAN_445	ncbi-geneid:8528176	5.3.3.2	55811
bpi:BPLAN_446	ncbi-geneid:8528177	4.2.3.12	55620
bpi:BPLAN_447	ncbi-geneid:8528178	2.1.2.10	103025|101790
bpi:BPLAN_449	ncbi-geneid:8528180	3.6.4.13	52540
bpi:BPLAN_450	ncbi-geneid:8528181	4.2.3.5	103263
bpi:BPLAN_451	ncbi-geneid:8528182	2.5.1.75	52540|52540
bpi:BPLAN_453	ncbi-geneid:8528184	6.3.2.12|6.3.2.17	53623|53244
bpi:BPLAN_454	ncbi-geneid:8528185	6.1.1.18	52374|50715
bpi:BPLAN_455	ncbi-geneid:8528186	2.7.7.6	64484
bpi:BPLAN_456	ncbi-geneid:8528187	2.7.7.6	64484
bpi:BPLAN_470	ncbi-geneid:8528201	6.1.1.5	52374|47323|50677
bpi:BPLAN_474	ncbi-geneid:8528205	1.1.1.205	51412|54631
bpi:BPLAN_476	ncbi-geneid:8528207	5.4.2.8	53738|53738|53738|55957
bpi:BPLAN_478	ncbi-geneid:8528209	3.6.4.12	52540|48024
bpi:BPLAN_479	ncbi-geneid:8528210	6.4.1.2	52096
bpi:BPLAN_480	ncbi-geneid:8528211	1.3.99.1	54292|46548
bpi:BPLAN_481	ncbi-geneid:8528212	1.3.99.1	51905|46977|56425
bpi:BPLAN_483	ncbi-geneid:8528214	2.8.1.7	53383
bpi:BPLAN_485	ncbi-geneid:8528216	2.5.1.46	52467
bpi:BPLAN_486	ncbi-geneid:8528217	1.8.1.4	51905|55424
bpi:BPLAN_487	ncbi-geneid:8528218	3.2.2.-	52141
bpi:BPLAN_491	ncbi-geneid:8528222	3.5.4.26|1.1.1.193	53927|53597
bpi:BPLAN_492	ncbi-geneid:8528223	1.1.1.25	51735|53223
bpi:BPLAN_495	ncbi-geneid:8528226	3.6.4.12	52540|52540|50249
bpi:BPLAN_496	ncbi-geneid:8528227	3.6.4.12	52540
bpi:BPLAN_499	ncbi-geneid:8528230	2.5.1.7	55205
bpi:BPLAN_503	ncbi-geneid:8528234	2.7.1.33
bpi:BPLAN_505	ncbi-geneid:8528236	6.3.3.2	100950
bpi:BPLAN_506	ncbi-geneid:8528237	3.4.24.-	50156
bpi:BPLAN_509	ncbi-geneid:8528240	6.3.2.4	56059|52440
bpi:BPLAN_511	ncbi-geneid:8528242	5.4.99.12	55120|55174
bpi:BPLAN_513	ncbi-geneid:8528244	6.1.1.4	52374|50677|47323
bpi:BPLAN_514	ncbi-geneid:8528245	1.4.1.3	51735|53223
bpi:BPLAN_515	ncbi-geneid:8528246	2.7.4.22	53633
bpi:BPLAN_517	ncbi-geneid:8528248	6.1.1.22	55681|50249
bpi:BPLAN_519	ncbi-geneid:8528250	1.2.1.16	53720
bpi:BPLAN_521	ncbi-geneid:8528252	2.1.1.14	51726|51726
bpi:BPLAN_524	ncbi-geneid:8528255	2.3.1.180	53901
bpi:BPLAN_525	ncbi-geneid:8528256	2.1.1	53335
bpi:BPLAN_528	ncbi-geneid:8528259	2.7.7.8	54211|54211|50249|55666|55666|54791|46915
bpi:BPLAN_531	ncbi-geneid:8528262	5.3.1.1	51351
bpi:BPLAN_533	ncbi-geneid:8528264	2.5.1.15	51717
bpi:BPLAN_535	ncbi-geneid:8528266	6.3.2.10	53623|53244|63418
bpi:BPLAN_536	ncbi-geneid:8528267	1.2.4.1	52518
bpi:BPLAN_537	ncbi-geneid:8528268	2.3.1.12	52777|51230|47005
bpi:BPLAN_541	ncbi-geneid:8528272	5.2.1.8	54534|109998
bpi:BPLAN_547	ncbi-geneid:8528278	2.5.1.31	64005
bpi:BPLAN_548	ncbi-geneid:8528279	2.7.1.23	111331
bpi:BPLAN_549	ncbi-geneid:8528280	2.7.1.36	54211|55060
bpi:BPLAN_550	ncbi-geneid:8528281	5.4.99.12	55120|55174
bpi:BPLAN_551	ncbi-geneid:8528282	4.2.1.10	52304
bpi:BPLAN_554	ncbi-geneid:8528285	3.1.26.3	69065|54768
bpi:BPLAN_555	ncbi-geneid:8528286	2.3.1.179	53901|53901
bpi:BPLAN_557	ncbi-geneid:8528288	4.1.1.49	53795|68923
bpi:BPLAN_558	ncbi-geneid:8528289	2.5.1.9	63380|63380
bpi:BPLAN_559	ncbi-geneid:8528290	1.1.1.262	53659
bpi:BPLAN_560	ncbi-geneid:8528291	3.6.3.14	51344
bpi:BPLAN_561	ncbi-geneid:8528292	3.6.3.14	52540|47917|50615
bpi:BPLAN_562	ncbi-geneid:8528293	2.7.1.26|2.7.7.2	82114|52374
bpi:BPLAN_564	ncbi-geneid:8528295	1.1.1.85	53659
bpi:BPLAN_565	ncbi-geneid:8528296	4.2.1.33|4.2.1.35	52016
bpi:BPLAN_566	ncbi-geneid:8528297	4.2.1.33|4.2.1.35	53732
bpi:BPLAN_567	ncbi-geneid:8528298	2.3.3.13	51569
bpi:BPLAN_569	ncbi-geneid:8528300	6.1.1.1	52374|55174
bpi:BPLAN_573	ncbi-geneid:8528304	4.1.1.19	51419|50621
bpi:BPLAN_574	ncbi-geneid:8528305	3.5.3.11	52768
bpi:BPLAN_575	ncbi-geneid:8528306	2.7.4.14	52540
bpi:BPLAN_576	ncbi-geneid:8528307	1.1.1.100	51735
bpi:BPLAN_577	ncbi-geneid:8528308	2.2.1.9	52518|52518
bpi:BPLAN_581	ncbi-geneid:8528312	2.1.2.9	53328|50486
bpi:BPLAN_583	ncbi-geneid:8528314	1.4.3.5	50475
bpi:BPLAN_585	ncbi-geneid:8528316	2.7.7.7	55979|55979|55979
bpi:BPLAN_586	ncbi-geneid:8528317	6.1.1.20	56037|55681|54991|46955
bpi:BPLAN_587	ncbi-geneid:8528318	6.1.1.14	55681|52954
bpi:BPLAN_588	ncbi-geneid:8528319	1.8.1.9	51905
bpi:BPLAN_590	ncbi-geneid:8528321	1.2.1.12	55347|51735
bpi:BPLAN_593	ncbi-geneid:8528324	3.1.1.29	53178
bpi:BPLAN_594	ncbi-geneid:8528325	6.2.1.5	52210|51735
bpi:BPLAN_596	ncbi-geneid:8528327	4.2.1.-|3.5.1.-	54637|54211|54211
bpi:BPLAN_600	ncbi-geneid:8528331	3.6.1.15	52972
bpi:BPLAN_601	ncbi-geneid:8528332	3.1.26.11	56281
bpi:BPLAN_608	ncbi-geneid:8528340	2.8.1.7|4.4.1.16	53383
bpi:BPLAN_616	ncbi-geneid:8528348	3.1.-.-	53474
bpi:BPLAN_617	ncbi-geneid:8528349	2.6.99.2	63892
