# Supplementary material for: Tracing the Repertoire of Promiscuous Enzymes along the Metabolic Pathways in Archaeal Organisms
Source: Life (Basel). 2017 Jul 13;7(3):30. doi: 10.3390/life7030030 (PMC5617955; doi:10.3390/life7030030)
Supplement: Supplementary file 1 [file life-07-00030-s001.zip › Table_S2/bpl.txt]

KEGGID	NCBIGI	ECs	SFamilyID
bpl:BURPS1106A_0001	ncbi-geneid:4902218	6.3.-.-	55931
bpl:BURPS1106A_0041	ncbi-geneid:4902723	2.7.3.-|2.7.13.3	55874|47384
bpl:BURPS1106A_0046	ncbi-geneid:4899644	2.1.1.72	53335
bpl:BURPS1106A_0047	ncbi-geneid:4901376	3.1.21.5	52540|52540
bpl:BURPS1106A_0057	ncbi-geneid:4900140	1.2.1.39	53720
bpl:BURPS1106A_0061	ncbi-geneid:4901447	1.1.99.-	51905|54373
bpl:BURPS1106A_0069	ncbi-geneid:4902683	1.3.99.13	56645|47203
bpl:BURPS1106A_0072	ncbi-geneid:4903242	2.3.1.9	53901|53901
bpl:BURPS1106A_0073	ncbi-geneid:4901291	1.1.1.35|4.2.1.17|5.1.2.3	52096|51735|48179|48179
bpl:BURPS1106A_0085	ncbi-geneid:4902497	1.11.1.6	56634
bpl:BURPS1106A_0097	ncbi-geneid:4899426	2.1.1.72	53335
bpl:BURPS1106A_0098	ncbi-geneid:4902057	3.1.21.3	116734|116734
bpl:BURPS1106A_0099	ncbi-geneid:4900869	3.1.21.3	52540|52540
bpl:BURPS1106A_0101	ncbi-geneid:4902453	5.99.1.3	56719|55874|54211
bpl:BURPS1106A_0102	ncbi-geneid:4901544	2.7.7.7	55979|55979|55979
bpl:BURPS1106A_0105	ncbi-geneid:4900136	3.1.26.5	54211
bpl:BURPS1106A_0126	ncbi-geneid:4899909	2.3.1.57	55729
bpl:BURPS1106A_0132	ncbi-geneid:4899307	2.1.1.63	57884|46767|53155|46689
bpl:BURPS1106A_0133	ncbi-geneid:4899976	3.2.2.21	48150|55945
bpl:BURPS1106A_0134	ncbi-geneid:4901176	6.3.2.2	55931
bpl:BURPS1106A_0142	ncbi-geneid:4901246	3.5.1.53	56317
bpl:BURPS1106A_0151	ncbi-geneid:4900723	1.1.1.26|1.1.1.95	51735|52283
bpl:BURPS1106A_0155	ncbi-geneid:4899330	5.99.1.2	56712
bpl:BURPS1106A_0159	ncbi-geneid:4899509	3.5.1.88	56420
bpl:BURPS1106A_0160	ncbi-geneid:4900146	2.1.2.9	53328|50486
bpl:BURPS1106A_0165	ncbi-geneid:4900014	2.1.1.-	53335|48013
bpl:BURPS1106A_0167	ncbi-geneid:4901829	2.7.3.-	55874|47384|55785|158472
bpl:BURPS1106A_0173	ncbi-geneid:4900990	4.2.3.12	55620
bpl:BURPS1106A_0175	ncbi-geneid:4899266	4.1.2.20	51621
bpl:BURPS1106A_0182	ncbi-geneid:4899510	6.3.5.6|6.3.5.7	141000
bpl:BURPS1106A_0183	ncbi-geneid:4901362	6.3.5.6|6.3.5.7	75304
bpl:BURPS1106A_0184	ncbi-geneid:4902455	6.3.5.6|6.3.5.7	55931|89095
bpl:BURPS1106A_0185	ncbi-geneid:4899387	2.7.4.1	52540
bpl:BURPS1106A_0186	ncbi-geneid:4899920	3.1.11.2	56219
bpl:BURPS1106A_0187	ncbi-geneid:4900145	1.-.-.-	50129|51735
bpl:BURPS1106A_0192	ncbi-geneid:4902460	2.3.1.31	53474
bpl:BURPS1106A_0195	ncbi-geneid:4900733	2.7.2	53633
bpl:BURPS1106A_0198	ncbi-geneid:4901637	2.7.3.-|2.7.13.3	55874
bpl:BURPS1106A_0201	ncbi-geneid:4902753	3.4.25.2	56235
bpl:BURPS1106A_0206	ncbi-geneid:4899331	2.1.1.-	53335|88697
bpl:BURPS1106A_0209	ncbi-geneid:4901533	5.1.1.7	54506
bpl:BURPS1106A_0211	ncbi-geneid:4900694	2.5.1.6	55973|55973|55973
bpl:BURPS1106A_0213	ncbi-geneid:4900674	1.14.11.18	51197
bpl:BURPS1106A_0216	ncbi-geneid:4902601	1.1.1.-	51430
bpl:BURPS1106A_0226	ncbi-geneid:4901930	1.2.1.68	53720
bpl:BURPS1106A_0228	ncbi-geneid:4902457	1.1.99.-	51905|54373
bpl:BURPS1106A_0231	ncbi-geneid:4902689	3.6.3.14	52540
bpl:BURPS1106A_0245	ncbi-geneid:4899249	1.18.1.2	52343|63380
bpl:BURPS1106A_0250	ncbi-geneid:4901220	3.4.21.53	52540
bpl:BURPS1106A_0269	ncbi-geneid:4900697	3.2.1.-	48435|53955
bpl:BURPS1106A_0270	ncbi-geneid:4901819	1.6.5.3|1.6.99.3	51735
bpl:BURPS1106A_0271	ncbi-geneid:4899528	2.5.1.18	52833|47616
bpl:BURPS1106A_0272	ncbi-geneid:4899851	2.7.7.25|2.7.7.21|2.7.7.72|3.1.3.-|3.1.4	81891|81301
bpl:BURPS1106A_0298	ncbi-geneid:4901797	3.11.1.2	82057|57783
bpl:BURPS1106A_0308	ncbi-geneid:4900257	2.4.1.80	53448
bpl:BURPS1106A_0317	ncbi-geneid:4899936	1.8.1.7	51905|55424
bpl:BURPS1106A_0319	ncbi-geneid:4902593	6.3.4.5	69864|52402
bpl:BURPS1106A_0324	ncbi-geneid:4900392	3.6.3.4	56784|81653|81665|47240
bpl:BURPS1106A_0336	ncbi-geneid:4899343	2.6.1.16	53697|56235
bpl:BURPS1106A_0337	ncbi-geneid:4903006	2.7.7.23|2.3.1.157	53448|51161
bpl:BURPS1106A_0341	ncbi-geneid:4901054	4.1.2.25	55620
bpl:BURPS1106A_0347	ncbi-geneid:4899271	2.7.1.4	53613
bpl:BURPS1106A_0357	ncbi-geneid:4902515	1.13.12.16
bpl:BURPS1106A_0359	ncbi-geneid:4900795	3.8.1.3	53474
bpl:BURPS1106A_0367	ncbi-geneid:4899744	4.1.3.4	51569
bpl:BURPS1106A_0368	ncbi-geneid:4900984	1.1.1.79|1.1.1.81	51735
bpl:BURPS1106A_0371	ncbi-geneid:4901948	3.6.1.13	55811
bpl:BURPS1106A_0372	ncbi-geneid:4899520	3.1.4.3	53649
bpl:BURPS1106A_0382	ncbi-geneid:4899912	4.2.1.52	51569
bpl:BURPS1106A_0398	ncbi-geneid:4899599	1.2.7.8	53323|52518|52518
bpl:BURPS1106A_0404	ncbi-geneid:4902811	3.1.3.1	53649
bpl:BURPS1106A_0405	ncbi-geneid:4902770	3.1.3.1	53649
bpl:BURPS1106A_0409	ncbi-geneid:4901560	2.8.1.6	102114
bpl:BURPS1106A_0410	ncbi-geneid:4900020	6.3.3.3	52540
bpl:BURPS1106A_0411	ncbi-geneid:4901650	2.3.1.47	53383
bpl:BURPS1106A_0412	ncbi-geneid:4901138	2.6.1.62	53383
bpl:BURPS1106A_0417	ncbi-geneid:4902318	2.3.1.9	53901|53901
bpl:BURPS1106A_0418	ncbi-geneid:4901976	4.2.1.1	53056
bpl:BURPS1106A_0428	ncbi-geneid:4902479	5.3.4.1	52833
bpl:BURPS1106A_0430	ncbi-geneid:4899762	6.1.1.19	52374|47323|55190
bpl:BURPS1106A_0433	ncbi-geneid:4900847	2.1.1.13	56507|51717|52242|47644
bpl:BURPS1106A_0434	ncbi-geneid:4900141	2.1.1.13	82282
bpl:BURPS1106A_0439	ncbi-geneid:4900945	4.2.1.17	52096
bpl:BURPS1106A_0446	ncbi-geneid:4900073	2.7.1.33
bpl:BURPS1106A_0447	ncbi-geneid:4899994	6.3.4.15	55681|50037
bpl:BURPS1106A_0449	ncbi-geneid:4900118	3.1.4.16	56300|55816
bpl:BURPS1106A_0458	ncbi-geneid:4900219	3.4.16.4	56601|69189
bpl:BURPS1106A_0459	ncbi-geneid:4899402	2.6.1.21	56752
bpl:BURPS1106A_0463	ncbi-geneid:4903125	2.3.1.181
bpl:BURPS1106A_0464	ncbi-geneid:4903140	2.8.1.8	102114
bpl:BURPS1106A_0467	ncbi-geneid:4902934	2.3.2.2	56235
bpl:BURPS1106A_0471	ncbi-geneid:4902982	1.3.99.-	56645|47203
bpl:BURPS1106A_0477	ncbi-geneid:4901117	2.7.3.-|2.7.13.3	55874|103190|47384
bpl:BURPS1106A_0481	ncbi-geneid:4901365	3.1.2.-	53474
bpl:BURPS1106A_0489	ncbi-geneid:4900611	6.3.2.2	56059
bpl:BURPS1106A_0490	ncbi-geneid:4902004	6.3.2.3	56059|52440
bpl:BURPS1106A_0491	ncbi-geneid:4901280	2.7.1.69	53062
bpl:BURPS1106A_0493	ncbi-geneid:4900745	2.7.3.9	51621|47831|52009
bpl:BURPS1106A_0496	ncbi-geneid:4900921	3.4.21.102	52096|50156
bpl:BURPS1106A_0497	ncbi-geneid:4902331	5.4.2.1
bpl:BURPS1106A_0501	ncbi-geneid:4902402	1.1.1.94	48179|51735
bpl:BURPS1106A_0503	ncbi-geneid:4902733	2.1.1.-	75217
bpl:BURPS1106A_0507	ncbi-geneid:4899859	1.9.3.1	49503|81464|46626|103088
bpl:BURPS1106A_0508	ncbi-geneid:4899741	1.9.3.1	81442
bpl:BURPS1106A_0512	ncbi-geneid:4899863	1.9.3.1	81452
bpl:BURPS1106A_0527	ncbi-geneid:4902892	2.7.7.7	89550
bpl:BURPS1106A_0532	ncbi-geneid:4899759	2.6.1.76	53383
bpl:BURPS1106A_0537	ncbi-geneid:4900602	2.1.1.-	53335
bpl:BURPS1106A_0539	ncbi-geneid:4902820	1.3.99.3	47203|56645
bpl:BURPS1106A_0542	ncbi-geneid:4901449	4.1.1.20	51419|50621
bpl:BURPS1106A_0552	ncbi-geneid:4902824	3.5.1.25	51556|51338
bpl:BURPS1106A_0553	ncbi-geneid:4901796	3.5.99.6	53697
bpl:BURPS1106A_0554	ncbi-geneid:4901539	2.7.3.9	51621|51261|52009|47831|55594
bpl:BURPS1106A_0555	ncbi-geneid:4899738	2.7.1.69	55604|55604
bpl:BURPS1106A_0556	ncbi-geneid:4901239	3.2.1.52	51445|49384|55545|81296
bpl:BURPS1106A_0565	ncbi-geneid:4899541	3.1.-.-	56925
bpl:BURPS1106A_0567	ncbi-geneid:4901293	2.3.3.13	51569|89000
bpl:BURPS1106A_0571	ncbi-geneid:4902219	1.7.99.4	53706|50692
bpl:BURPS1106A_0572	ncbi-geneid:4903075	1.7.1.4	50022
bpl:BURPS1106A_0573	ncbi-geneid:4900818	1.7.1.4	56014|51905|51905|55124
bpl:BURPS1106A_0575	ncbi-geneid:4903154	5.2.1.2	47616|52833
bpl:BURPS1106A_0580	ncbi-geneid:4901235	2.7.7.3	52374
bpl:BURPS1106A_0582	ncbi-geneid:4903262	2.6.1.9	53383
bpl:BURPS1106A_0583	ncbi-geneid:4902817	3.1.1.29	53178
bpl:BURPS1106A_0585	ncbi-geneid:4902275	2.7.6.1	53271
bpl:BURPS1106A_0587	ncbi-geneid:4903182	2.7.1.148	54211|55060
bpl:BURPS1106A_0590	ncbi-geneid:4899299	3.2.2.23|4.2.99.18	81624|46946|57716
bpl:BURPS1106A_0591	ncbi-geneid:4900124	3.2.2.-	48150|55811
bpl:BURPS1106A_0594	ncbi-geneid:4900576	2.7.1.-|2.7.11.-|2.7.4	53795|75138
bpl:BURPS1106A_0595	ncbi-geneid:4901092	2.7.1.69	55804
bpl:BURPS1106A_0598	ncbi-geneid:4901856	3.6.3.-	52540
bpl:BURPS1106A_0601	ncbi-geneid:4900790	3.1.3.45	56784
bpl:BURPS1106A_0602	ncbi-geneid:4901909	5.3.1.13	53697
bpl:BURPS1106A_0604	ncbi-geneid:4903050	2.4.2.7	53271
bpl:BURPS1106A_0606	ncbi-geneid:4900964	3.6.1.-	55811
bpl:BURPS1106A_0607	ncbi-geneid:4902268	3.5.1.10	53328|55021
bpl:BURPS1106A_0643	ncbi-geneid:4900551	2.4.1.-	53756
bpl:BURPS1106A_0644	ncbi-geneid:4902972	2.7.7.22|5.3.1.8	51182|53448
bpl:BURPS1106A_0652	ncbi-geneid:4902159	3.2.1.25	51445|49785|49303
bpl:BURPS1106A_0655	ncbi-geneid:4901397	1.3.99.3	56645|47203
bpl:BURPS1106A_0660	ncbi-geneid:4902165	2.4.1.-	51735
bpl:BURPS1106A_0662	ncbi-geneid:4900265	2.4.1.-	53756
bpl:BURPS1106A_0671	ncbi-geneid:4901578	3.2.-.-	52317
bpl:BURPS1106A_0672	ncbi-geneid:4900491	4.3.1.18	51419
bpl:BURPS1106A_0674	ncbi-geneid:4903167	3.5.1.83|3.5.1.81	51556|51338
bpl:BURPS1106A_0676	ncbi-geneid:4899917	1.7.1.13	55620
bpl:BURPS1106A_0677	ncbi-geneid:4899669	4.3.1.19	53686|55021
bpl:BURPS1106A_0683	ncbi-geneid:4900116	2.1.1	53335
bpl:BURPS1106A_0686	ncbi-geneid:4900227	1.14.13.-	56112
bpl:BURPS1106A_0691	ncbi-geneid:4899986	6.1.1.12	55681|55261|50249
bpl:BURPS1106A_0692	ncbi-geneid:4900864	3.6.1.-	55811
bpl:BURPS1106A_0693	ncbi-geneid:4902895	2.7.8.-	56024|56024
bpl:BURPS1106A_0695	ncbi-geneid:4899322	1.3.99.-	56645|47203
bpl:BURPS1106A_0696	ncbi-geneid:4902443	1.1.1.35	51735|52096|48179|48179
bpl:BURPS1106A_0697	ncbi-geneid:4902633	2.3.1.9|2.3.1.16	53901|53901
bpl:BURPS1106A_0698	ncbi-geneid:4900180	4.2.1.17	52096
bpl:BURPS1106A_0701	ncbi-geneid:4900044	3.1.2.-	54637
bpl:BURPS1106A_0707	ncbi-geneid:4902625	5.2.1.8	109998|54534|54534
bpl:BURPS1106A_0708	ncbi-geneid:4901956	1.1.1.262	53659
bpl:BURPS1106A_0709	ncbi-geneid:4900793	2.1.1.182	53335
bpl:BURPS1106A_0712	ncbi-geneid:4899442	4.4.1.5	54593
bpl:BURPS1106A_0714	ncbi-geneid:4902876	2.3.1.51	69593
bpl:BURPS1106A_0715	ncbi-geneid:4900018	3.1.3.-	56784
bpl:BURPS1106A_0716	ncbi-geneid:4899495	6.1.1.14	109604
bpl:BURPS1106A_0717	ncbi-geneid:4900211	6.1.1.14	55681
bpl:BURPS1106A_0718	ncbi-geneid:4901256	2.3.1.-	56317
bpl:BURPS1106A_0729	ncbi-geneid:4901518	4.1.99.12	55821
bpl:BURPS1106A_0733	ncbi-geneid:4903052	6.3.5.4	52402|56235
bpl:BURPS1106A_0734	ncbi-geneid:4899309	2.5.1.19	55205
bpl:BURPS1106A_0735	ncbi-geneid:4899956	2.5.1.19	55205
bpl:BURPS1106A_0739	ncbi-geneid:4901814	2.7.1.30	53067|53067
bpl:BURPS1106A_0740	ncbi-geneid:4899830	1.1.5.3	51905
bpl:BURPS1106A_0744	ncbi-geneid:4900850	2.3.2.2	56235
bpl:BURPS1106A_0748	ncbi-geneid:4899570	3.6.4.13	52540|52540
bpl:BURPS1106A_0752	ncbi-geneid:4899489	4.2.1.6	51604|54826
bpl:BURPS1106A_0755	ncbi-geneid:4901378	2.7.3.-	55874|47384
bpl:BURPS1106A_0757	ncbi-geneid:4903042	4.6.1.1	52172|109604
bpl:BURPS1106A_0765	ncbi-geneid:4899494	2.9.1.-	52821
bpl:BURPS1106A_0775	ncbi-geneid:4899632	2.4.2.11	51690|54675
bpl:BURPS1106A_0782	ncbi-geneid:4901426	1.9.3.1	81442|81452
bpl:BURPS1106A_0783	ncbi-geneid:4902610	1.9.3.1	49503|46626
bpl:BURPS1106A_0784	ncbi-geneid:4903201	1.2.2.2|1.2.5.1	52518|52518|52467
bpl:BURPS1106A_0792	ncbi-geneid:4899214	3.5.1.11	56235
bpl:BURPS1106A_0794	ncbi-geneid:4900248	2.7.3.-	55874|52172|47384
bpl:BURPS1106A_0812	ncbi-geneid:4902759	2.7.3.-|2.7.13.3	55874|47384
bpl:BURPS1106A_0817	ncbi-geneid:4902616	6.2.1.5	56059|52210
bpl:BURPS1106A_0818	ncbi-geneid:4900088	6.2.1.5	52210|51735
bpl:BURPS1106A_0832	ncbi-geneid:4900139	2.4.-.-	53756
bpl:BURPS1106A_0834	ncbi-geneid:4901410	2.6.1.42	56752
bpl:BURPS1106A_0838	ncbi-geneid:4899240	2.7.2.3	53748
bpl:BURPS1106A_0840	ncbi-geneid:4900906	2.7.1.40	51621|52935|50800
bpl:BURPS1106A_0841	ncbi-geneid:4901815	4.1.2.13	51569
bpl:BURPS1106A_0842	ncbi-geneid:4901865	6.3.2.6	56104
bpl:BURPS1106A_0843	ncbi-geneid:4899421	4.1.1.21|5.4.99.18	52255
bpl:BURPS1106A_0844	ncbi-geneid:4902236	4.1.1.21|6.3.4.18	56059|52440|51246
bpl:BURPS1106A_0846	ncbi-geneid:4900978	3.1.1.1	52266
bpl:BURPS1106A_0849	ncbi-geneid:4901883	3.4.16.4|3.4.21	56601
bpl:BURPS1106A_0851	ncbi-geneid:4900695	2.7.3.-|2.7.13.3	55874|47384
bpl:BURPS1106A_0853	ncbi-geneid:4902410	3.4.21.-	50494|50156|50156
bpl:BURPS1106A_0866	ncbi-geneid:4900352	1.1.1.1|1.1.1.284	50129|51735|50129
bpl:BURPS1106A_0867	ncbi-geneid:4902936	3.1.2.12
bpl:BURPS1106A_0872	ncbi-geneid:4900161	1.1.99.21	51735
bpl:BURPS1106A_0873	ncbi-geneid:4901782	2.7.1.4	53613
bpl:BURPS1106A_0874	ncbi-geneid:4902472	2.7.1.144	51569|51569
bpl:BURPS1106A_0881	ncbi-geneid:4900371	3.1.3.3	56784
bpl:BURPS1106A_0887	ncbi-geneid:4901443	2.7.1.17	53067|53067
bpl:BURPS1106A_0888	ncbi-geneid:4900871	1.1.1.11	51735|48179
bpl:BURPS1106A_0890	ncbi-geneid:4903141	4.1.1.7	52467|52518|52518
bpl:BURPS1106A_0891	ncbi-geneid:4902495	1.2.1.28	53720
bpl:BURPS1106A_0892	ncbi-geneid:4903218	1.1.1.169	48179|51735
bpl:BURPS1106A_0895	ncbi-geneid:4901157	1.13.11.11	140959
bpl:BURPS1106A_0896	ncbi-geneid:4901430	3.7.1.3	53383
bpl:BURPS1106A_0897	ncbi-geneid:4900765	3.5.1.9	102198
bpl:BURPS1106A_0898	ncbi-geneid:4900152	1.14.13.-	50475
bpl:BURPS1106A_0900	ncbi-geneid:4900920	1.8.4.11	55068
bpl:BURPS1106A_0903	ncbi-geneid:4902885	2.1.1.79	53335
bpl:BURPS1106A_0904	ncbi-geneid:4901690	1.4.3.5	50475
bpl:BURPS1106A_0910	ncbi-geneid:4900485	3.5.1.28	53187
bpl:BURPS1106A_0913	ncbi-geneid:4900905	2.1.1.63	46767|53155
bpl:BURPS1106A_0920	ncbi-geneid:4902261	1.1.1.158	56194|56176
bpl:BURPS1106A_0921	ncbi-geneid:4900835	2.1.3.3	53671
bpl:BURPS1106A_0927	ncbi-geneid:4903245	2.7.4.3	52540
bpl:BURPS1106A_0928	ncbi-geneid:4900584	2.7.7.38	53448
bpl:BURPS1106A_0930	ncbi-geneid:4902624	2.7.1.130	52540
bpl:BURPS1106A_0933	ncbi-geneid:4902116	1.15.1.1	54719|46609
bpl:BURPS1106A_0940	ncbi-geneid:4899269	1.1.1.169	48179|51735
bpl:BURPS1106A_0946	ncbi-geneid:4901964	2.3.3.1	48256
bpl:BURPS1106A_0958	ncbi-geneid:4902846	5.4.99.12	55120
bpl:BURPS1106A_0960	ncbi-geneid:4899455	1.1.1.41|1.1.1.42	53659
bpl:BURPS1106A_0961	ncbi-geneid:4902175	1.3.3.5	49503|49503|49503
bpl:BURPS1106A_0968	ncbi-geneid:4902787	3.6.1.23	51283
bpl:BURPS1106A_0969	ncbi-geneid:4903184	4.1.1.36|6.3.2.5	102645|52507
bpl:BURPS1106A_0971	ncbi-geneid:4901568	6.1.1.5	52374|47323|50677
bpl:BURPS1106A_0972	ncbi-geneid:4900503	2.7.7.2|2.7.1.26	82114|52374
bpl:BURPS1106A_0973	ncbi-geneid:4899420	2.1.2.2	53328
bpl:BURPS1106A_0974	ncbi-geneid:4902726	2.1.1.-	53335
bpl:BURPS1106A_0978	ncbi-geneid:4903143	2.5.1.72	142754
bpl:BURPS1106A_0979	ncbi-geneid:4902112	2.4.2.19	51690|54675
bpl:BURPS1106A_0980	ncbi-geneid:4900979	1.4.3.16	51905|56425|46977
bpl:BURPS1106A_0985	ncbi-geneid:4899492	5.2.1.8	54534
bpl:BURPS1106A_0996	ncbi-geneid:4902588	2.6.1.17|2.6.1.11	53383
bpl:BURPS1106A_0997	ncbi-geneid:4902812	1.17.1.1	52343|54292|63380
bpl:BURPS1106A_1000	ncbi-geneid:4902914	5.4.99.12	55120|55174
bpl:BURPS1106A_1006	ncbi-geneid:4901159	4.2.1.52	51569
bpl:BURPS1106A_1007	ncbi-geneid:4899784	4.1.2.17	53639
bpl:BURPS1106A_1013	ncbi-geneid:4902511	1.8.1.2	56014|56014|55124|55124
bpl:BURPS1106A_1015	ncbi-geneid:4903103	1.8.4.8	52402
bpl:BURPS1106A_1016	ncbi-geneid:4899735	2.7.7.4	52402
bpl:BURPS1106A_1017	ncbi-geneid:4901023	2.7.7.4	52540|50465|50447
bpl:BURPS1106A_1018	ncbi-geneid:4903108	2.1.1.107	53790
bpl:BURPS1106A_1019	ncbi-geneid:4901494	4.99.1.3	53800
bpl:BURPS1106A_1022	ncbi-geneid:4899334	3.4.11.1	53187|52949
bpl:BURPS1106A_1023	ncbi-geneid:4900494	2.7.7.7	102400
bpl:BURPS1106A_1027	ncbi-geneid:4899914	4.2.1.9	143975|52016
bpl:BURPS1106A_1037	ncbi-geneid:4900061	2.4.2.21	52733|52540
bpl:BURPS1106A_1039	ncbi-geneid:4899359	3.1.3.73
bpl:BURPS1106A_1042	ncbi-geneid:4902263	4.1.1.81	53383
bpl:BURPS1106A_1044	ncbi-geneid:4901146	2.7.7.62|2.7.1.156	52540
bpl:BURPS1106A_1045	ncbi-geneid:4899258	6.3.5.10	52540|52317
bpl:BURPS1106A_1048	ncbi-geneid:4902742	4.1.1.11	50692
bpl:BURPS1106A_1049	ncbi-geneid:4899645	6.3.2.1	52374
bpl:BURPS1106A_1056	ncbi-geneid:4900950	2.1.1.4	53335|46785
bpl:BURPS1106A_1057	ncbi-geneid:4900307	6.1.1.10	52374|47323|50249|57770
bpl:BURPS1106A_1062	ncbi-geneid:4901504	1.15.1.1	49329
bpl:BURPS1106A_1063	ncbi-geneid:4901435	3.5.4.13	51283
bpl:BURPS1106A_1064	ncbi-geneid:4902223	4.1.1.19	53383|55904
bpl:BURPS1106A_1067	ncbi-geneid:4900675	4.3.2.1	48557
bpl:BURPS1106A_1075	ncbi-geneid:4900860	4.1.1.31	51621
bpl:BURPS1106A_1077	ncbi-geneid:4902015	2.5.1.61	53850|54782
bpl:BURPS1106A_1078	ncbi-geneid:4899985	4.2.1.75|2.1.1.107	69618
bpl:BURPS1106A_1082	ncbi-geneid:4901107	1.1.1.100	51735
bpl:BURPS1106A_1083	ncbi-geneid:4902649	1.2.1.3	53720
bpl:BURPS1106A_1084	ncbi-geneid:4902600	3.6.1.1	50324
bpl:BURPS1106A_1089	ncbi-geneid:4901991	6.3.1.5|6.3.5.1	52402|56317
bpl:BURPS1106A_1092	ncbi-geneid:4901109	3.6.3.21	52540
bpl:BURPS1106A_1100	ncbi-geneid:4899648	2.7.3.-|2.7.13.3	55874|47384
bpl:BURPS1106A_1109	ncbi-geneid:4902521	2.4.1.15	53756
bpl:BURPS1106A_1124	ncbi-geneid:4900170	3.4.21.-	56601
bpl:BURPS1106A_1145	ncbi-geneid:4901882	5.99.1.-	56719|55874|54211
bpl:BURPS1106A_1146	ncbi-geneid:4901549	5.99.1.-	56719|101904
bpl:BURPS1106A_1155	ncbi-geneid:4899970	3.5.1.87	53187|55031
bpl:BURPS1106A_1168	ncbi-geneid:4899765	4.1.3.40	64288
bpl:BURPS1106A_1174	ncbi-geneid:4900534	2.2.1.2	51569
bpl:BURPS1106A_1183	ncbi-geneid:4899767	4.2.99.18	48150
bpl:BURPS1106A_1186	ncbi-geneid:4900404	3.1.1.75	53474
bpl:BURPS1106A_1196	ncbi-geneid:4899737	2.1.2.2	56059|52440|51246
bpl:BURPS1106A_1203	ncbi-geneid:4901548	6.1.1.-	52374
bpl:BURPS1106A_1206	ncbi-geneid:4901928	2.7.7.7	89550
bpl:BURPS1106A_1207	ncbi-geneid:4902941	3.6.3.-	52540|90123
bpl:BURPS1106A_1211	ncbi-geneid:4901030	2.4.1.-	53756
bpl:BURPS1106A_1212	ncbi-geneid:4901942	2.4.-.-	53756
bpl:BURPS1106A_1213	ncbi-geneid:4902827	2.4.1.-	53448
bpl:BURPS1106A_1233	ncbi-geneid:4901787	3.1.4.-|3.1.26.-	50249
bpl:BURPS1106A_1237	ncbi-geneid:4899279	2.7.7.18	52374
bpl:BURPS1106A_1238	ncbi-geneid:4901356	1.3.3.3	102886
bpl:BURPS1106A_1239	ncbi-geneid:4900699	6.3.4.13	56059|52440|51246
bpl:BURPS1106A_1242	ncbi-geneid:4899596	2.4.2.9	53271
bpl:BURPS1106A_1243	ncbi-geneid:4901102	1.1.1.100	51735
bpl:BURPS1106A_1244	ncbi-geneid:4899870	4.2.3.3	52335
bpl:BURPS1106A_1245	ncbi-geneid:4901628	1.6.5.5	51735|50129
bpl:BURPS1106A_1250	ncbi-geneid:4900857	3.6.3.12	56784|81660|81653|81665
bpl:BURPS1106A_1253	ncbi-geneid:4900670	2.7.3.-|2.7.13.3	55874|47384|55781|52402
bpl:BURPS1106A_1265	ncbi-geneid:4899838	3.5.1.4	75304
bpl:BURPS1106A_1270	ncbi-geneid:4902853	1.1.1.47	51735
bpl:BURPS1106A_1275	ncbi-geneid:4900056	3.1.-.-	56300
bpl:BURPS1106A_1279	ncbi-geneid:4900010	2.7.7.6	88659|88946
bpl:BURPS1106A_1281	ncbi-geneid:4900791	2.2.1.6	52518|52467|52518
bpl:BURPS1106A_1282	ncbi-geneid:4900767	2.2.1.6	55021|55021
bpl:BURPS1106A_1283	ncbi-geneid:4900782	1.1.1.86	51735|48179
bpl:BURPS1106A_1286	ncbi-geneid:4899409	2.3.3.13	51569|110921
bpl:BURPS1106A_1288	ncbi-geneid:4899285	4.2.1.1	53056
bpl:BURPS1106A_1294	ncbi-geneid:4900071	2.7.7.8	54211|54211|55666|55666|54791|50249|46915
bpl:BURPS1106A_1295	ncbi-geneid:4900263	1.6.5.5	51735|50129
bpl:BURPS1106A_1296	ncbi-geneid:4899788	5.3.1.1	51351
bpl:BURPS1106A_1300	ncbi-geneid:4900548	1.6.5.3	56770
bpl:BURPS1106A_1301	ncbi-geneid:4900730	1.6.5.3	143243
bpl:BURPS1106A_1302	ncbi-geneid:4899598	1.6.5.3	56762
bpl:BURPS1106A_1303	ncbi-geneid:4899808	1.6.5.3	52833
bpl:BURPS1106A_1304	ncbi-geneid:4900887	1.6.99.5|1.6.5.3	142019|140490|142984
bpl:BURPS1106A_1305	ncbi-geneid:4899799	1.6.5.3	53706|54862|54292
bpl:BURPS1106A_1307	ncbi-geneid:4902843	1.6.5.3	54862
bpl:BURPS1106A_1314	ncbi-geneid:4903044	3.6.1.13	55811
bpl:BURPS1106A_1316	ncbi-geneid:4901387	1.3.99.-	56645|47203
bpl:BURPS1106A_1317	ncbi-geneid:4901685	1.3.99.-	56645|47203
bpl:BURPS1106A_1322	ncbi-geneid:4901917	1.3.99.3	56645|47203
bpl:BURPS1106A_1324	ncbi-geneid:4900281	5.4.2.1
bpl:BURPS1106A_1325	ncbi-geneid:4903281	4.2.1.17	52096
bpl:BURPS1106A_1327	ncbi-geneid:4901471	2.5.1.18	52833|47616
bpl:BURPS1106A_1328	ncbi-geneid:4901639	2.6.1.-	53383
bpl:BURPS1106A_1342	ncbi-geneid:4900650	3.4.11.9	55920
bpl:BURPS1106A_1345	ncbi-geneid:4899941	1.1.1.95	51735|52283|55021
bpl:BURPS1106A_1352	ncbi-geneid:4899803	2.7.3.-	55874
bpl:BURPS1106A_1358	ncbi-geneid:4900772	1.9.3.1	49503
bpl:BURPS1106A_1359	ncbi-geneid:4901198	1.9.3.1	81442
bpl:BURPS1106A_1364	ncbi-geneid:4902745	1.11.1.15	52833
bpl:BURPS1106A_1380	ncbi-geneid:4902825	3.6.3.30	52540
bpl:BURPS1106A_1389	ncbi-geneid:4901562	3.1.11.5	52540|52540|52980
bpl:BURPS1106A_1390	ncbi-geneid:4902783	3.1.11.5	52540|52980
bpl:BURPS1106A_1391	ncbi-geneid:4901440	3.1.11.5	52540|52540
bpl:BURPS1106A_1421	ncbi-geneid:4901258	3.2.1.17	53955
bpl:BURPS1106A_1458	ncbi-geneid:4902055	2.6.1.16	53697|56235
bpl:BURPS1106A_1466	ncbi-geneid:4902920	1.8.1.2	56014|56014|55124|55124
bpl:BURPS1106A_1475	ncbi-geneid:4901771	4.1.1.32	53795|68923
bpl:BURPS1106A_1488	ncbi-geneid:4902213	2.3.1.39	52151|55048
bpl:BURPS1106A_1495	ncbi-geneid:4900321	2.7.7.7
bpl:BURPS1106A_1496	ncbi-geneid:4900253	3.1.26.4
bpl:BURPS1106A_1498	ncbi-geneid:4901129	3.1.2.6	56281
bpl:BURPS1106A_1499	ncbi-geneid:4900799	3.2.1.-	53955|54106
bpl:BURPS1106A_1505	ncbi-geneid:4903060	6.3.5.5	52317|52021
bpl:BURPS1106A_1507	ncbi-geneid:4900517	6.3.5.5	56059|56059|48108|52440|52440|52335
bpl:BURPS1106A_1511	ncbi-geneid:4903138	2.1.1.-	53335
bpl:BURPS1106A_1512	ncbi-geneid:4902343	3.4.24.-	52540|140990
bpl:BURPS1106A_1513	ncbi-geneid:4901307	2.5.1.15	51717
bpl:BURPS1106A_1514	ncbi-geneid:4901559	5.4.2.10	53738|53738|53738|55957
bpl:BURPS1106A_1518	ncbi-geneid:4901651	3.6.3.27	52540
bpl:BURPS1106A_1522	ncbi-geneid:4902471	2.7.3.-|2.7.13.3	55874|47384|55785
bpl:BURPS1106A_1523	ncbi-geneid:4902480	2.7.4.1	56024|143724|56024|140356
bpl:BURPS1106A_1524	ncbi-geneid:4900273	3.6.1.11|3.6.1.40	109604|53067|53067
bpl:BURPS1106A_1532	ncbi-geneid:4902252	3.1.3.-
bpl:BURPS1106A_1539	ncbi-geneid:4902557	6.2.1.1	56801
bpl:BURPS1106A_1562	ncbi-geneid:4901852	5.4.99.15	51445
bpl:BURPS1106A_1563	ncbi-geneid:4901255	2.4.1.25	51445
bpl:BURPS1106A_1564	ncbi-geneid:4899423	3.2.1.141	51445|81296
bpl:BURPS1106A_1565	ncbi-geneid:4902411	3.2.1.-	51445|81296|51011
bpl:BURPS1106A_1566	ncbi-geneid:4901737	2.4.1.18	51445|51011|81296
bpl:BURPS1106A_1567	ncbi-geneid:4902718	5.4.99.16	51445|51011|56112
bpl:BURPS1106A_1570	ncbi-geneid:4900622	3.1.1.75	53474|53474|49265
bpl:BURPS1106A_1597	ncbi-geneid:4899352	1.1.3.9	50965|81296|50370|50370
bpl:BURPS1106A_1639	ncbi-geneid:4902926	2.7.3.-	55874|52172|47384
bpl:BURPS1106A_1648	ncbi-geneid:4899715	3.1.3.2|3.1.4.3	53649
bpl:BURPS1106A_1649	ncbi-geneid:4899417	1.11.1.5	46626|46626
bpl:BURPS1106A_1651	ncbi-geneid:4902217	3.2.1.52	51445|52279
bpl:BURPS1106A_1655	ncbi-geneid:4899236	6.1.1.18	52374|50715
bpl:BURPS1106A_1660	ncbi-geneid:4902260	6.1.1.7	55681|101353|55186|50447
bpl:BURPS1106A_1668	ncbi-geneid:4901523	1.1.1.61	56796
bpl:BURPS1106A_1670	ncbi-geneid:4900000	3.1.2.-	54637
bpl:BURPS1106A_1674	ncbi-geneid:4899296	5.3.1.-
bpl:BURPS1106A_1675	ncbi-geneid:4900900	4.2.1.44	51658
bpl:BURPS1106A_1676	ncbi-geneid:4902730	3.7.1.-	52518|52467|52518
bpl:BURPS1106A_1677	ncbi-geneid:4900112	2.7.1.92	53613
bpl:BURPS1106A_1678	ncbi-geneid:4901029	3.6.3.17	52540
bpl:BURPS1106A_1682	ncbi-geneid:4903203	1.1.1.18	51735|55347
bpl:BURPS1106A_1683	ncbi-geneid:4900428	1.1.1.18	51735|55347
bpl:BURPS1106A_1690	ncbi-geneid:4900862	2.7.7.9	53448
bpl:BURPS1106A_1691	ncbi-geneid:4899607	6.1.1.9	52374|50677|47323|46589
bpl:BURPS1106A_1692	ncbi-geneid:4900690	3.6.1.-|3.6.4.12	52540
bpl:BURPS1106A_1693	ncbi-geneid:4901597	3.2.2.9	53167
bpl:BURPS1106A_1706	ncbi-geneid:4899559	2.8.3.-	52218
bpl:BURPS1106A_1711	ncbi-geneid:4901693	2.3.1.51	69593|103473
bpl:BURPS1106A_1713	ncbi-geneid:4899749	4.2.3.5	103263
bpl:BURPS1106A_1715	ncbi-geneid:4899899	1.5.5.1	51905|54373|54862
bpl:BURPS1106A_1716	ncbi-geneid:4903012	1.1.1.125	51735
bpl:BURPS1106A_1717	ncbi-geneid:4899651	3.1.2.-	54637
bpl:BURPS1106A_1725	ncbi-geneid:4902317	2.8.3.5	100950
bpl:BURPS1106A_1726	ncbi-geneid:4903019	2.8.3.5	100950
bpl:BURPS1106A_1728	ncbi-geneid:4899653	3.5.1.-	88713
bpl:BURPS1106A_1733	ncbi-geneid:4900604	2.7.6.5	81301|109604|81271|55021
bpl:BURPS1106A_1735	ncbi-geneid:4899931	6.1.1.3	55681|55186|52954|81271
bpl:BURPS1106A_1739	ncbi-geneid:4902188	6.1.1.20	55681|46589
bpl:BURPS1106A_1740	ncbi-geneid:4902047	6.1.1.20	56037|50249|55681|46955|54991
bpl:BURPS1106A_1759	ncbi-geneid:4901666	5.4.99.12	55120|55174
bpl:BURPS1106A_1764	ncbi-geneid:4902516	5.4.99.12	55120|88697
bpl:BURPS1106A_1772	ncbi-geneid:4902676	1.2.4.2	52518|52518
bpl:BURPS1106A_1773	ncbi-geneid:4900653	2.3.1.61	52777|51230|47005
bpl:BURPS1106A_1774	ncbi-geneid:4900021	1.8.1.4	51905|55424
bpl:BURPS1106A_1803	ncbi-geneid:4900040	6.2.1.3	56801
bpl:BURPS1106A_1812	ncbi-geneid:4901564	3.1.4.3	53649
bpl:BURPS1106A_1816	ncbi-geneid:4903180	3.1.-.-	50249|50249|50249
bpl:BURPS1106A_1817	ncbi-geneid:4901024	2.1.1.-	75217|55315
bpl:BURPS1106A_1819	ncbi-geneid:4900828	3.5.1.28	55846|47090
bpl:BURPS1106A_1820	ncbi-geneid:4902492	5.3.1.6	100950|75445
bpl:BURPS1106A_1825	ncbi-geneid:4902618	1.3.3.1	51395
bpl:BURPS1106A_1826	ncbi-geneid:4900545	2.3.2.8	55729
bpl:BURPS1106A_1827	ncbi-geneid:4900894	2.3.2.6	55729
bpl:BURPS1106A_1833	ncbi-geneid:4900108	4.2.1.17	52096
bpl:BURPS1106A_1836	ncbi-geneid:4902169	1.14.14.5	51679
bpl:BURPS1106A_1843	ncbi-geneid:4900811	1.-.-.-	51395
bpl:BURPS1106A_1859	ncbi-geneid:4902638	3.4.21.88	51306|46785
bpl:BURPS1106A_1864	ncbi-geneid:4902413	3.6.3.25	52540|50331
bpl:BURPS1106A_1868	ncbi-geneid:4900244	3.6.3.17	52540|52540
bpl:BURPS1106A_1871	ncbi-geneid:4901871	2.7.1.15	53613
bpl:BURPS1106A_1873	ncbi-geneid:4901189	2.7.11.1	52540
bpl:BURPS1106A_1900	ncbi-geneid:4902033	3.5.1.-	51261
bpl:BURPS1106A_1910	ncbi-geneid:4900756	3.2.1.33	141729
bpl:BURPS1106A_1921	ncbi-geneid:4899324	3.6.3.17	52540|52540
bpl:BURPS1106A_1924	ncbi-geneid:4902930	1.1.1.14	50129|51735
bpl:BURPS1106A_1925	ncbi-geneid:4899332	2.7.1.12	53067|53067
bpl:BURPS1106A_1934	ncbi-geneid:4899403	3.6.3.34	52540
bpl:BURPS1106A_1948	ncbi-geneid:4900768	6.3.5.9|6.3.1	52540|52317
bpl:BURPS1106A_1949	ncbi-geneid:4900539	2.5.1.17	52540
bpl:BURPS1106A_1956	ncbi-geneid:4901995	4.99.1.-|6.6.1.1	52540
bpl:BURPS1106A_1957	ncbi-geneid:4902404	4.99.1.-	53300
bpl:BURPS1106A_1962	ncbi-geneid:4901347	3.2.1.14	51445|51055|51055
bpl:BURPS1106A_1964	ncbi-geneid:4901809	2.1.1.131	53790|159672
bpl:BURPS1106A_1965	ncbi-geneid:4900876	2.1.1.130|2.1.1.151	53790
bpl:BURPS1106A_1966	ncbi-geneid:4899951	5.4.1.2	63965
bpl:BURPS1106A_1967	ncbi-geneid:4901223	1.14.13.83	55124|56014|55124|56014
bpl:BURPS1106A_1969	ncbi-geneid:4900291	2.1.1.132	53790|53335
bpl:BURPS1106A_1972	ncbi-geneid:4899326	2.1.1.133	53790
bpl:BURPS1106A_1980	ncbi-geneid:4902810	2.5.1.18	47616|52833
bpl:BURPS1106A_1984	ncbi-geneid:4901673	2.7.2.2	53633
bpl:BURPS1106A_1986	ncbi-geneid:4900412	2.1.3.3	53671
bpl:BURPS1106A_1987	ncbi-geneid:4903100	3.5.3.6	55909
bpl:BURPS1106A_1999	ncbi-geneid:4900187	2.3.1.86|6.2.1.-	56801
bpl:BURPS1106A_2013	ncbi-geneid:4901097	2.6.1.9	53383
bpl:BURPS1106A_2016	ncbi-geneid:4902486	6.3.4.5	69864|52402
bpl:BURPS1106A_2017	ncbi-geneid:4899483	4.3.2.1	48557
bpl:BURPS1106A_2021	ncbi-geneid:4901612	2.5.1.47	53686
bpl:BURPS1106A_2022	ncbi-geneid:4900153	4.3.2.1	48557|56059
bpl:BURPS1106A_2023	ncbi-geneid:4901860	4.1.2.5	53383
bpl:BURPS1106A_2027	ncbi-geneid:4899263	2.1.3.-	53067
bpl:BURPS1106A_2028	ncbi-geneid:4902963	3.5.1.11	56235
bpl:BURPS1106A_2039	ncbi-geneid:4900083	3.5.1.87	53187|55031
bpl:BURPS1106A_2040	ncbi-geneid:4900535	3.5.2.5	51556|51338
bpl:BURPS1106A_2043	ncbi-geneid:4902198	4.2.1.49	111326
bpl:BURPS1106A_2045	ncbi-geneid:4902452	4.3.1.3
bpl:BURPS1106A_2056	ncbi-geneid:4902760	2.7.1.25	52540
bpl:BURPS1106A_2077	ncbi-geneid:4900815	2.7.3.-|2.7.13.3	55874|52172|47384|47226
bpl:BURPS1106A_2094	ncbi-geneid:4902807	3.1.1.-	53474
bpl:BURPS1106A_2097	ncbi-geneid:4902075	1.1.1.1	56796
bpl:BURPS1106A_2108	ncbi-geneid:4902826	2.7.1.29	82549|101473
bpl:BURPS1106A_2115	ncbi-geneid:4901038	1.7.99.6|1.7.2.4	50974|49503
bpl:BURPS1106A_2136	ncbi-geneid:4901224	1.5.1.7	55347|51735
bpl:BURPS1106A_2151	ncbi-geneid:4899438	1.1.1.215	51735|52283
bpl:BURPS1106A_2154	ncbi-geneid:4901659	2.7.1.45	53613
bpl:BURPS1106A_2183	ncbi-geneid:4901982	1.13.12.16
bpl:BURPS1106A_2184	ncbi-geneid:4900129	1.2.1.3	53720
bpl:BURPS1106A_2194	ncbi-geneid:4901421	3.1.3.3	56784
bpl:BURPS1106A_2195	ncbi-geneid:4903011	4.4.1.8	53383
bpl:BURPS1106A_2197	ncbi-geneid:4899867	2.3.1.9	53901|53901
bpl:BURPS1106A_2198	ncbi-geneid:4900683	2.7.1.45	53613
bpl:BURPS1106A_2199	ncbi-geneid:4901975	2.-.-.-	102114
bpl:BURPS1106A_2201	ncbi-geneid:4900358	1.1.1.36	51735
bpl:BURPS1106A_2202	ncbi-geneid:4901163	2.3.1.9	53901|53901
bpl:BURPS1106A_2203	ncbi-geneid:4901947	2.3.1.-	53474
bpl:BURPS1106A_2205	ncbi-geneid:4900098	5.4.99.12	55120|55174
bpl:BURPS1106A_2207	ncbi-geneid:4900384	3.6.4.12	52540
bpl:BURPS1106A_2216	ncbi-geneid:4899626	6.3.4.4	52540
bpl:BURPS1106A_2219	ncbi-geneid:4901711	3.4.-.-	117892
bpl:BURPS1106A_2220	ncbi-geneid:4901897	3.4.-.-	117892
bpl:BURPS1106A_2227	ncbi-geneid:4901911	6.1.1.21	55681|52954
bpl:BURPS1106A_2228	ncbi-geneid:4902675	1.17.7.1	56014
bpl:BURPS1106A_2230	ncbi-geneid:4901832	2.1.1.-	102114
bpl:BURPS1106A_2231	ncbi-geneid:4902847	2.7.4.6	54919
bpl:BURPS1106A_2233	ncbi-geneid:4900034	2.1.1.-	53335|50249
bpl:BURPS1106A_2238	ncbi-geneid:4899821	2.1.1.77	53335
bpl:BURPS1106A_2239	ncbi-geneid:4901681	3.1.3.2|3.1.3.5	64167
bpl:BURPS1106A_2240	ncbi-geneid:4901879	2.8.3.16	89796
bpl:BURPS1106A_2244	ncbi-geneid:4900023	2.7.7.7	52540|48019
bpl:BURPS1106A_2257	ncbi-geneid:4900879	4.1.1.44	69118
bpl:BURPS1106A_2261	ncbi-geneid:4901450	3.4.21.-	52540|52540|81923
bpl:BURPS1106A_2265	ncbi-geneid:4901425	2.-.-.-	54690
bpl:BURPS1106A_2269	ncbi-geneid:4899600	4.2.3.1	53686
bpl:BURPS1106A_2270	ncbi-geneid:4902010	1.1.1.3	55347|51735|55021
bpl:BURPS1106A_2271	ncbi-geneid:4901706	2.6.1.2|2.6.1.66	53383
bpl:BURPS1106A_2276	ncbi-geneid:4900959	2.7.8.30	53448
bpl:BURPS1106A_2277	ncbi-geneid:4902390	2.1.2.9	53328|50486
bpl:BURPS1106A_2280	ncbi-geneid:4901211	1.11.1.15	52833
bpl:BURPS1106A_2286	ncbi-geneid:4901769	3.6.1.-|3.6.4.12	52540|48024
bpl:BURPS1106A_2296	ncbi-geneid:4901823	1.9.3.1	49503
bpl:BURPS1106A_2299	ncbi-geneid:4900402	4.1.1.47	52518|52518|52467
bpl:BURPS1106A_2300	ncbi-geneid:4900842	5.3.1.22	51658
bpl:BURPS1106A_2301	ncbi-geneid:4901219	1.1.1.60	51735|48179
bpl:BURPS1106A_2305	ncbi-geneid:4902456	3.5.1.1	53774
bpl:BURPS1106A_2317	ncbi-geneid:4902780	3.1.21.-	51556
bpl:BURPS1106A_2318	ncbi-geneid:4900479	2.3.1.183	55729
bpl:BURPS1106A_2319	ncbi-geneid:4903065	2.7.7.7	52540
bpl:BURPS1106A_2320	ncbi-geneid:4900132	2.7.4.9	52540
bpl:BURPS1106A_2324	ncbi-geneid:4901686	2.3.1.-	55729
bpl:BURPS1106A_2331	ncbi-geneid:4902126	2.3.1.9	53901|53901
bpl:BURPS1106A_2332	ncbi-geneid:4899868	3.5.1	52499
bpl:BURPS1106A_2333	ncbi-geneid:4901484	1.1.1.35	52096|51735|48179|48179
bpl:BURPS1106A_2335	ncbi-geneid:4900827	2.3.1.86|6.2.1.-	56801
bpl:BURPS1106A_2337	ncbi-geneid:4900002	1.8.4.12	51316
bpl:BURPS1106A_2340	ncbi-geneid:4899312	5.2.1.8	54534|109998
bpl:BURPS1106A_2341	ncbi-geneid:4901014	2.3.1.-	55729
bpl:BURPS1106A_2342	ncbi-geneid:4902527	6.3.5.3	52317|55326|55326|56042|56042|82697|109736
bpl:BURPS1106A_2344	ncbi-geneid:4900171	1.4.99.1	51905
bpl:BURPS1106A_2347	ncbi-geneid:4899378	5.3.1.9	53697
bpl:BURPS1106A_2349	ncbi-geneid:4901828	3.1.2.-|3.1.1.5	52266
bpl:BURPS1106A_2350	ncbi-geneid:4899939	5.2.1.8	109998|54534
bpl:BURPS1106A_2363	ncbi-geneid:4900594	3.4.21.53	54211|88697|52540
bpl:BURPS1106A_2365	ncbi-geneid:4900769	3.4.21.92	52096
bpl:BURPS1106A_2366	ncbi-geneid:4901630	5.2.1.8	109998|102735|54534
bpl:BURPS1106A_2368	ncbi-geneid:4899288	2.7.1.31	110738
bpl:BURPS1106A_2371	ncbi-geneid:4900673	1.1.1.169	48179|51735
bpl:BURPS1106A_2389	ncbi-geneid:4899637	2.5.1.32	48576
bpl:BURPS1106A_2396	ncbi-geneid:4901301	2.7.3.-|2.7.13.3	55874|47384
bpl:BURPS1106A_2397	ncbi-geneid:4900911	1.11.1.15	52833
bpl:BURPS1106A_2398	ncbi-geneid:4901543	4.1.1.44	69118
bpl:BURPS1106A_2400	ncbi-geneid:4900294	4.6.1.12	69765
bpl:BURPS1106A_2401	ncbi-geneid:4901775	2.7.7.60	53448
bpl:BURPS1106A_2402	ncbi-geneid:4902881	3.6.4.-	52540|52540|52540|143517|52540|141259
bpl:BURPS1106A_2405	ncbi-geneid:4902129	3.5.1.16	53187|55031
bpl:BURPS1106A_2406	ncbi-geneid:4901006	4.3.1.19	53686
bpl:BURPS1106A_2411	ncbi-geneid:4900792	2.4.1.-|3.4	56601|53955
bpl:BURPS1106A_2422	ncbi-geneid:4901051	3.5.99.3	51556|51338
bpl:BURPS1106A_2425	ncbi-geneid:4900196	3.5.2.17	49472
bpl:BURPS1106A_2429	ncbi-geneid:4901234	3.5.3.19	51182
bpl:BURPS1106A_2430	ncbi-geneid:4901963	3.5.3.4	49785|49785
bpl:BURPS1106A_2432	ncbi-geneid:4902999	3.5.1.41	88713
bpl:BURPS1106A_2436	ncbi-geneid:4900493	3.4.17.13	141986|52317
bpl:BURPS1106A_2454	ncbi-geneid:4901279	6.3.5.2	52402|52317|54810
bpl:BURPS1106A_2457	ncbi-geneid:4901970	1.1.1.205	51412|54631
bpl:BURPS1106A_2470	ncbi-geneid:4899654	2.7.9.2	56059|51621|52009
bpl:BURPS1106A_2473	ncbi-geneid:4901398	3.4.21.100	52743|54897
bpl:BURPS1106A_2478	ncbi-geneid:4900544	3.1.26.4	53098
bpl:BURPS1106A_2479	ncbi-geneid:4902365	2.4.1.182	53756
bpl:BURPS1106A_2480	ncbi-geneid:4901458	2.3.1.129	51161
bpl:BURPS1106A_2481	ncbi-geneid:4901309	4.2.1.-	54637
bpl:BURPS1106A_2482	ncbi-geneid:4902030	2.3.1.-	51161
bpl:BURPS1106A_2485	ncbi-geneid:4901632	3.4.24.-	50156
bpl:BURPS1106A_2487	ncbi-geneid:4899638	1.1.1.267	55347|51735|69055
bpl:BURPS1106A_2489	ncbi-geneid:4901503	2.5.1.31	64005
bpl:BURPS1106A_2491	ncbi-geneid:4900816	2.7.4.22	53633
bpl:BURPS1106A_2495	ncbi-geneid:4902836	3.4.11.18	55920
bpl:BURPS1106A_2496	ncbi-geneid:4901276	2.7.7.59	81301|109604|55021|81593|55021
bpl:BURPS1106A_2497	ncbi-geneid:4902696	5.4.99.12	55120|55174
bpl:BURPS1106A_2498	ncbi-geneid:4902180	3.5.1.88	56420
bpl:BURPS1106A_2499	ncbi-geneid:4901556	6.5.1.2
bpl:BURPS1106A_2504	ncbi-geneid:4901792	2.6.1.17	53383
bpl:BURPS1106A_2505	ncbi-geneid:4900336	2.3.1.117	51161
bpl:BURPS1106A_2506	ncbi-geneid:4899934	1.20.4.1	52833
bpl:BURPS1106A_2507	ncbi-geneid:4902134	3.5.1.18	53187|55031
bpl:BURPS1106A_2508	ncbi-geneid:4902692	2.1.1.72	53335
bpl:BURPS1106A_2509	ncbi-geneid:4900965	2.7.8.-	56024|56024
bpl:BURPS1106A_2510	ncbi-geneid:4899464	1.11.1.9	52833
bpl:BURPS1106A_2514	ncbi-geneid:4902951	5.1.1.1	51419|50621
bpl:BURPS1106A_2516	ncbi-geneid:4901152	2.7.4.7|2.7.1.49	53613
bpl:BURPS1106A_2519	ncbi-geneid:4900418	3.2.2.-	52141
bpl:BURPS1106A_2520	ncbi-geneid:4902301	2.3.1.128	55729
bpl:BURPS1106A_2521	ncbi-geneid:4902482	3.4.-.-	53067|53067
bpl:BURPS1106A_2524	ncbi-geneid:4900739	4.1.3.1	51621
bpl:BURPS1106A_2527	ncbi-geneid:4899752	3.8.1.2	56784
bpl:BURPS1106A_2528	ncbi-geneid:4902679	2.3.3.9	51645
bpl:BURPS1106A_2541	ncbi-geneid:4901046	6.1.1.17	52374|48163
bpl:BURPS1106A_2548	ncbi-geneid:4899430	1.3.1.10|1.3.1.9	51735
bpl:BURPS1106A_2553	ncbi-geneid:4900506	1.18.1.2	52343|63380
bpl:BURPS1106A_2557	ncbi-geneid:4902475	3.4.11.18	55920
bpl:BURPS1106A_2560	ncbi-geneid:4899474	4.3.2.1	48557|56059
bpl:BURPS1106A_2561	ncbi-geneid:4902629	4.2.1.22|2.5.1.47	53686
bpl:BURPS1106A_2563	ncbi-geneid:4899876	2.7.7.4	52402
bpl:BURPS1106A_2565	ncbi-geneid:4899565	2.6.1.52	53383
bpl:BURPS1106A_2568	ncbi-geneid:4901375	2.2.1.1	52518|52922
bpl:BURPS1106A_2569	ncbi-geneid:4901745	2.2.1.1	52518
bpl:BURPS1106A_2573	ncbi-geneid:4900998	1.14.11.17	51197
bpl:BURPS1106A_2580	ncbi-geneid:4901303	2.7.1.25	52540
bpl:BURPS1106A_2591	ncbi-geneid:4900487	2.7.2.4	53633|55021|55021
bpl:BURPS1106A_2593	ncbi-geneid:4902976	6.3.4.-	52402|56037|82829
bpl:BURPS1106A_2594	ncbi-geneid:4901404	6.4.1.2	52096
bpl:BURPS1106A_2595	ncbi-geneid:4901618	3.2.2.21	48150
bpl:BURPS1106A_2596	ncbi-geneid:4902085	6.1.1.16	52374|47323
bpl:BURPS1106A_2598	ncbi-geneid:4901263	5.2.1.8	50891
bpl:BURPS1106A_2599	ncbi-geneid:4902998	5.2.1.8	50891
bpl:BURPS1106A_2600	ncbi-geneid:4901763	3.6.1.-	56300
bpl:BURPS1106A_2602	ncbi-geneid:4902273	2.3.1.30	51161
bpl:BURPS1106A_2604	ncbi-geneid:4900450	2.1.1.-	75217
bpl:BURPS1106A_2605	ncbi-geneid:4901065	3.1.3.25	56655
bpl:BURPS1106A_2619	ncbi-geneid:4899583	4.2.1.52	51569
bpl:BURPS1106A_2621	ncbi-geneid:4902656	6.1.1.2	52374
bpl:BURPS1106A_2631	ncbi-geneid:4900873	4.2.1.11	51604|54826
bpl:BURPS1106A_2632	ncbi-geneid:4900836	2.5.1.55	51569
bpl:BURPS1106A_2633	ncbi-geneid:4900423	6.3.4.2	52540|52317
bpl:BURPS1106A_2637	ncbi-geneid:4900070	3.1.21.-	51556
bpl:BURPS1106A_2638	ncbi-geneid:4900872	3.6.3.-	52540
bpl:BURPS1106A_2642	ncbi-geneid:4901498	3.1.-.-	64182
bpl:BURPS1106A_2645	ncbi-geneid:4900025	6.1.1.6	55681|50249
bpl:BURPS1106A_2655	ncbi-geneid:4900184	2.8.1.7	53383
bpl:BURPS1106A_2657	ncbi-geneid:4902345	3.1.3.48	52788
bpl:BURPS1106A_2663	ncbi-geneid:4899471	3.4.21.-	56601
bpl:BURPS1106A_2665	ncbi-geneid:4901311	1.8.1.4	51905|55424|51230
bpl:BURPS1106A_2666	ncbi-geneid:4899693	2.3.1.12	52777|51230|51230|47005
bpl:BURPS1106A_2667	ncbi-geneid:4900466	1.2.4.1	52518|52518|52922
bpl:BURPS1106A_2669	ncbi-geneid:4901171	2.7.3.-	55874|55785|55785|47384
bpl:BURPS1106A_2672	ncbi-geneid:4899873	1.5.1.5|3.5.4.9	51735|53223
bpl:BURPS1106A_2674	ncbi-geneid:4902725	3.4.24.70	55486
bpl:BURPS1106A_2675	ncbi-geneid:4901977	2.7.7.7	56672|100879
bpl:BURPS1106A_2681	ncbi-geneid:4900500	1.7.99.4	53706|50692
bpl:BURPS1106A_2682	ncbi-geneid:4900068	1.7.99.4	54862
bpl:BURPS1106A_2683	ncbi-geneid:4899342	1.7.99.4	89155
bpl:BURPS1106A_2684	ncbi-geneid:4902038	1.7.99.4	103501
bpl:BURPS1106A_2685	ncbi-geneid:4899682	2.7.13.3	55781|55874|158472
bpl:BURPS1106A_2687	ncbi-geneid:4901083	3.1.11.2	56219
bpl:BURPS1106A_2689	ncbi-geneid:4901372	2.7.3.-|2.7.13.3	55874|47384|55785
bpl:BURPS1106A_2690	ncbi-geneid:4900207	6.3.1.2	55931|54368
bpl:BURPS1106A_2698	ncbi-geneid:4900220	3.6.4.13	52540
bpl:BURPS1106A_2699	ncbi-geneid:4899555	2.3.1.1	53633|55729
bpl:BURPS1106A_2703	ncbi-geneid:4900213	1.3.99.3	56645|47203
bpl:BURPS1106A_2710	ncbi-geneid:4899683	2.6.1.-	53383
bpl:BURPS1106A_2711	ncbi-geneid:4901988	6.3.1.2	55931|54368
bpl:BURPS1106A_2716	ncbi-geneid:4900179	3.5.1.68	53187
bpl:BURPS1106A_2718	ncbi-geneid:4902665	3.5.3.13	51556|51338
bpl:BURPS1106A_2719	ncbi-geneid:4903048	3.5.2.7	51556|51338
bpl:BURPS1106A_2721	ncbi-geneid:4899999	4.2.1.49	111326
bpl:BURPS1106A_2723	ncbi-geneid:4901888	4.3.1.3
bpl:BURPS1106A_2727	ncbi-geneid:4903028	2.7.8.-	56214|56214
bpl:BURPS1106A_2733	ncbi-geneid:4901108	2.7.1.25	52540
bpl:BURPS1106A_2734	ncbi-geneid:4899314	4.1.99.3	48173|52425
bpl:BURPS1106A_2749	ncbi-geneid:4903054	3.4.-.-	51366
bpl:BURPS1106A_2751	ncbi-geneid:4902132	1.13.12.16
bpl:BURPS1106A_2754	ncbi-geneid:4901275	1.3.99.22	102114
bpl:BURPS1106A_2763	ncbi-geneid:4900376	4.4.1.-|2.8.1.7|4.4.1.16	53383
bpl:BURPS1106A_2772	ncbi-geneid:4902789	1.10.3.-	49503|81464
bpl:BURPS1106A_2773	ncbi-geneid:4902984	1.10.3.-	81442
bpl:BURPS1106A_2774	ncbi-geneid:4899750	1.10.3.-	81452
bpl:BURPS1106A_2779	ncbi-geneid:4901172	2.5.1.18	47616
bpl:BURPS1106A_2780	ncbi-geneid:4901026	3.5.1.96	53187
bpl:BURPS1106A_2781	ncbi-geneid:4901806	3.5.3.23	55909
bpl:BURPS1106A_2782	ncbi-geneid:4900301	1.2.1.71	53720
bpl:BURPS1106A_2783	ncbi-geneid:4903189	2.3.1.109	55729
bpl:BURPS1106A_2784	ncbi-geneid:4900837	2.3.1.109	55729
bpl:BURPS1106A_2785	ncbi-geneid:4900751	2.6.1.17|2.6.1.11	53383
bpl:BURPS1106A_2789	ncbi-geneid:4899875	3.6.3.21	52540
bpl:BURPS1106A_2797	ncbi-geneid:4900663	2.4.1.80	53448
bpl:BURPS1106A_2799	ncbi-geneid:4901096	1.14.14.3	51679
bpl:BURPS1106A_2802	ncbi-geneid:4899612	2.7.1.35	53613
bpl:BURPS1106A_2811	ncbi-geneid:4900717	2.4.1.-	53756
bpl:BURPS1106A_2814	ncbi-geneid:4901531	2.4.1.15	53756
bpl:BURPS1106A_2815	ncbi-geneid:4899932	3.1.3.12	56784
bpl:BURPS1106A_2835	ncbi-geneid:4901047	3.2.1.52	51445
bpl:BURPS1106A_2836	ncbi-geneid:4902630	2.7.8.7	56214
bpl:BURPS1106A_2837	ncbi-geneid:4900777	2.6.99.2	63892
bpl:BURPS1106A_2840	ncbi-geneid:4903127	3.1.26.3	69065|54768
bpl:BURPS1106A_2841	ncbi-geneid:4902923	3.4.21.89	51306
bpl:BURPS1106A_2845	ncbi-geneid:4901508	3.4.21.-	50494|50156|50156
bpl:BURPS1106A_2849	ncbi-geneid:4900562	2.3.1.41|2.3.1.179	53901|53901
bpl:BURPS1106A_2851	ncbi-geneid:4900226	1.1.1.100	51735
bpl:BURPS1106A_2852	ncbi-geneid:4903071	2.3.1.39	52151|55048
bpl:BURPS1106A_2853	ncbi-geneid:4900027	2.3.1.41|2.3.1.180	53901
bpl:BURPS1106A_2854	ncbi-geneid:4902358	2.3.1.15	53659
bpl:BURPS1106A_2859	ncbi-geneid:4901253	3.4.21.-	52096
bpl:BURPS1106A_2861	ncbi-geneid:4900421	3.1.3.18	56784
bpl:BURPS1106A_2862	ncbi-geneid:4903025	5.4.99.12	55120|55174
bpl:BURPS1106A_2863	ncbi-geneid:4900453	3.1.4.-|3.1.26.12	50249
bpl:BURPS1106A_2873	ncbi-geneid:4900992	2.4.2.11	51690|54675
bpl:BURPS1106A_2886	ncbi-geneid:4902673	4.2.1.2	48557
bpl:BURPS1106A_2888	ncbi-geneid:4901349	3.1.2.20	54637
bpl:BURPS1106A_2895	ncbi-geneid:4900630	2.1.1.45	55831
bpl:BURPS1106A_2902	ncbi-geneid:4901506	1.5.1.3	53597
bpl:BURPS1106A_2908	ncbi-geneid:4902800	3.1.-.-
bpl:BURPS1106A_2910	ncbi-geneid:4900510	3.6.1.-	52540|50249
bpl:BURPS1106A_2917	ncbi-geneid:4900563	2.1.1.31	75217
bpl:BURPS1106A_2921	ncbi-geneid:4901119	1.1.1.-	50952
bpl:BURPS1106A_2925	ncbi-geneid:4900001	1.4.99.1	51905|54373
bpl:BURPS1106A_2926	ncbi-geneid:4902647	1.3.99.3	56645|47203
bpl:BURPS1106A_2937	ncbi-geneid:4899371	2.5.1.47	53686
bpl:BURPS1106A_2939	ncbi-geneid:4902947	5.1.3.20	51735
bpl:BURPS1106A_2941	ncbi-geneid:4902141	1.1.1.22	51735|52413|48179
bpl:BURPS1106A_2946	ncbi-geneid:4899620	2.7.4.14	52540
bpl:BURPS1106A_2947	ncbi-geneid:4899747	2.5.1.19|1.3.1.12	55205|51735|48179
bpl:BURPS1106A_2948	ncbi-geneid:4899291	5.4.99.5|4.2.1.51	53850|55021|48600
bpl:BURPS1106A_2949	ncbi-geneid:4900495	2.6.1.52	53383
bpl:BURPS1106A_2951	ncbi-geneid:4903090	5.99.1.3	56719|101904
bpl:BURPS1106A_2954	ncbi-geneid:4901355	2.1.1.64	53335
bpl:BURPS1106A_2955	ncbi-geneid:4902088	3.1.3.18	56784
bpl:BURPS1106A_2962	ncbi-geneid:4901789	1.2.1.2	52833
bpl:BURPS1106A_2963	ncbi-geneid:4900852	1.2.1.2	142019|140490|142984|52833
bpl:BURPS1106A_2964	ncbi-geneid:4902130	1.2.1.2	53706|50692|54862|54292
bpl:BURPS1106A_2972	ncbi-geneid:4899736	3.5.1.4	75304
bpl:BURPS1106A_2976	ncbi-geneid:4899841	3.5.4.4	51556
bpl:BURPS1106A_2978	ncbi-geneid:4901851	3.5.4.3	51556|51338|51338
bpl:BURPS1106A_2983	ncbi-geneid:4901793	3.4.11.2	55486|63737
bpl:BURPS1106A_2985	ncbi-geneid:4900130	2.1.1.14	51726|51726
bpl:BURPS1106A_2987	ncbi-geneid:4903117	3.1.3.11	56655
bpl:BURPS1106A_3005	ncbi-geneid:4901721	5.4.99.5	48600
bpl:BURPS1106A_3006	ncbi-geneid:4900631	2.7.7.7	53098|82771
bpl:BURPS1106A_3013	ncbi-geneid:4903236	3.1.7.2	109604|81301|81271
bpl:BURPS1106A_3014	ncbi-geneid:4902311	2.7.7.6	63562
bpl:BURPS1106A_3015	ncbi-geneid:4902721	2.7.4.8	52540
bpl:BURPS1106A_3017	ncbi-geneid:4900473	2.7.7.56	54211|55666
bpl:BURPS1106A_3018	ncbi-geneid:4901615	3.6.1.15	52972
bpl:BURPS1106A_3019	ncbi-geneid:4902589	1.3.99.22	102114
bpl:BURPS1106A_3028	ncbi-geneid:4902888	2.4.-.-	53756
bpl:BURPS1106A_3038	ncbi-geneid:4902635	6.1.1.11	55681|46589
bpl:BURPS1106A_3045	ncbi-geneid:4899503	1.8.1.9	51905
bpl:BURPS1106A_3053	ncbi-geneid:4901937	1.1.1.49	55347|51735
bpl:BURPS1106A_3055	ncbi-geneid:4902334	2.7.1.2	53067|53697|46689
bpl:BURPS1106A_3058	ncbi-geneid:4901364	3.6.3.21	52540
bpl:BURPS1106A_3059	ncbi-geneid:4900572	4.4.1.15	53686
bpl:BURPS1106A_3064	ncbi-geneid:4902712	5.4.3.8	53383
bpl:BURPS1106A_3065	ncbi-geneid:4901288	3.5.4.26|1.1.1.193	53597|53927
bpl:BURPS1106A_3066	ncbi-geneid:4900011	2.5.1.9	63380|63380
bpl:BURPS1106A_3069	ncbi-geneid:4902535	3.5.4.25|4.1.99.12	55821|142695
bpl:BURPS1106A_3070	ncbi-geneid:4900938	6.3.3.-|2.5.1.78	52121
bpl:BURPS1106A_3075	ncbi-geneid:4900971	4.1.1.-	50475|143968
bpl:BURPS1106A_3078	ncbi-geneid:4902337	4.3.1.19	53686
bpl:BURPS1106A_3091	ncbi-geneid:4903202	2.1.1.33	53335
bpl:BURPS1106A_3096	ncbi-geneid:4902083	1.3.99.22	102114
bpl:BURPS1106A_3099	ncbi-geneid:4901032	2.1.1.77	53335
bpl:BURPS1106A_3101	ncbi-geneid:4900592	2.6.1.18	53383
bpl:BURPS1106A_3110	ncbi-geneid:4899493	3.5.1.5	54111
bpl:BURPS1106A_3111	ncbi-geneid:4899488	3.5.1.5	51278
bpl:BURPS1106A_3112	ncbi-geneid:4902574	3.5.1.5	51556|51338|51338
bpl:BURPS1106A_3116	ncbi-geneid:4901923	2.-.-.-	53756
bpl:BURPS1106A_3118	ncbi-geneid:4902997	2.4.-.-	53756
bpl:BURPS1106A_3119	ncbi-geneid:4900091	5.4.2.2|5.4.2.8	53738|53738|53738|55957
bpl:BURPS1106A_3122	ncbi-geneid:4899943	2.4.1.-	53448
bpl:BURPS1106A_3123	ncbi-geneid:4902570	2.4.1.-	53756
bpl:BURPS1106A_3124	ncbi-geneid:4900057	5.1.3.2	51735
bpl:BURPS1106A_3129	ncbi-geneid:4902579	5.1.3.2	51735
bpl:BURPS1106A_3130	ncbi-geneid:4901354	2.4.1.-	53448
bpl:BURPS1106A_3131	ncbi-geneid:4903147	2.4.1.-	53448|53448
bpl:BURPS1106A_3132	ncbi-geneid:4902019	2.4.1.-	53448|53335
bpl:BURPS1106A_3134	ncbi-geneid:4901346	5.1.3.2	51735
bpl:BURPS1106A_3138	ncbi-geneid:4901035	1.1.1.133	51735
bpl:BURPS1106A_3139	ncbi-geneid:4901414	5.1.3.13	51182
bpl:BURPS1106A_3140	ncbi-geneid:4901453	2.7.7.24	53448
bpl:BURPS1106A_3141	ncbi-geneid:4899602	4.2.1.46	51735
bpl:BURPS1106A_3142	ncbi-geneid:4902499	3.6.1.41	56300
bpl:BURPS1106A_3143	ncbi-geneid:4902329	2.3.1.51	69593
bpl:BURPS1106A_3144	ncbi-geneid:4903267	3.5.2.3	51556|51338
bpl:BURPS1106A_3145	ncbi-geneid:4899411	2.1.3.2	53671
bpl:BURPS1106A_3146	ncbi-geneid:4902549	2.4.2.9	53271
bpl:BURPS1106A_3147	ncbi-geneid:4900764	3.1.-.-	53098
bpl:BURPS1106A_3152	ncbi-geneid:4900923	2.7.1.49|2.7.4.7	53613
bpl:BURPS1106A_3177	ncbi-geneid:4901848	3.1.4.46	51695
bpl:BURPS1106A_3184	ncbi-geneid:4902668	3.1.1.22	53474
bpl:BURPS1106A_3192	ncbi-geneid:4901243	3.6.3.34	52540
bpl:BURPS1106A_3198	ncbi-geneid:4899328	1.17.1.4	56003|54665
bpl:BURPS1106A_3199	ncbi-geneid:4902547	1.17.1.4	56176|55447|47741|54292
bpl:BURPS1106A_3207	ncbi-geneid:4901542	1.1.1.28	51735|52283
bpl:BURPS1106A_3208	ncbi-geneid:4902386	1.14.99.40	55469
bpl:BURPS1106A_3212	ncbi-geneid:4900949	3.7.1.2	56529|63433
bpl:BURPS1106A_3213	ncbi-geneid:4899375	1.13.11.5	51182
bpl:BURPS1106A_3216	ncbi-geneid:4902504	1.14.13.-	51905
bpl:BURPS1106A_3222	ncbi-geneid:4900416	1.3.99.7	56645|47203
bpl:BURPS1106A_3223	ncbi-geneid:4900748	1.11.1.-	52833
bpl:BURPS1106A_3234	ncbi-geneid:4900427	2.1.2.1	53383
bpl:BURPS1106A_3236	ncbi-geneid:4899406	1.-.-.-	51735
bpl:BURPS1106A_3237	ncbi-geneid:4899250	3.1.2.-	54637
bpl:BURPS1106A_3248	ncbi-geneid:4903204	2.7.7.9	53448
bpl:BURPS1106A_3249	ncbi-geneid:4901385	5.3.1.13	53697|54631
bpl:BURPS1106A_3250	ncbi-geneid:4901705	3.1.3.45	56784
bpl:BURPS1106A_3251	ncbi-geneid:4903271	2.5.1.55	51569
bpl:BURPS1106A_3252	ncbi-geneid:4902135	2.4.1.-	53756
bpl:BURPS1106A_3255	ncbi-geneid:4899853	2.3.1.-	51161
bpl:BURPS1106A_3259	ncbi-geneid:4902414	3.1.3.48	52788
bpl:BURPS1106A_3270	ncbi-geneid:4902978	3.5.1.-	54211|54211
bpl:BURPS1106A_3272	ncbi-geneid:4902190	3.1.6.-	53649
bpl:BURPS1106A_3273	ncbi-geneid:4901011	1.1.1.-	51735
bpl:BURPS1106A_3275	ncbi-geneid:4900613	3.1.3.-	56784
bpl:BURPS1106A_3277	ncbi-geneid:4902327	5.-.-.-	53697
bpl:BURPS1106A_3279	ncbi-geneid:4899277	4.2.1.47	51735
bpl:BURPS1106A_3282	ncbi-geneid:4899761	2.4.1.-	53756
bpl:BURPS1106A_3285	ncbi-geneid:4903232	2.4.1.-	53756
bpl:BURPS1106A_3293	ncbi-geneid:4901058	2.7.7.22|5.3.1.8	51182|53448
bpl:BURPS1106A_3298	ncbi-geneid:4902427	2.5.1.75	52540|52540
bpl:BURPS1106A_3300	ncbi-geneid:4899839	6.3.3.1	56042|55326
bpl:BURPS1106A_3304	ncbi-geneid:4899247	2.7.7.19	81891|81301
bpl:BURPS1106A_3305	ncbi-geneid:4902017	2.7.6.3	55083
bpl:BURPS1106A_3306	ncbi-geneid:4902314	2.7.1.-	52540
bpl:BURPS1106A_3307	ncbi-geneid:4901466	2.1.2.11	51621
bpl:BURPS1106A_3308	ncbi-geneid:4902449	4.1.3.-|2.6.1.85|4.1.3.38	56322|56752
bpl:BURPS1106A_3316	ncbi-geneid:4902784	4.99.1.1	53800
bpl:BURPS1106A_3318	ncbi-geneid:4902106	2.7.1.23	111331
bpl:BURPS1106A_3320	ncbi-geneid:4901595	2.7.7.42	81301|81301|81593|81593
bpl:BURPS1106A_3322	ncbi-geneid:4899712	3.5.5.1	56317
bpl:BURPS1106A_3325	ncbi-geneid:4902989	2.5.1.54	51569
bpl:BURPS1106A_3326	ncbi-geneid:4901181	1.14.12.17	46458|52343|63380
bpl:BURPS1106A_3328	ncbi-geneid:4901730	2.5.1.17	89028
bpl:BURPS1106A_3329	ncbi-geneid:4899911	1.1.2.4	55103|56176
bpl:BURPS1106A_3330	ncbi-geneid:4901145	1.1.3.15	55103|56176
bpl:BURPS1106A_3332	ncbi-geneid:4900609	1.1.3.15	46548
bpl:BURPS1106A_3334	ncbi-geneid:4901610	1.5.1.2	51735|48179
bpl:BURPS1106A_3338	ncbi-geneid:4901836	3.6.3.28	52540
bpl:BURPS1106A_3356	ncbi-geneid:4899401	1.11.1.6|1.11.1.7	48113|48113
bpl:BURPS1106A_3359	ncbi-geneid:4903214	3.6.1.-|3.6.4.12	52540|52540|50249
bpl:BURPS1106A_3360	ncbi-geneid:4899451	5.-.-.-	111337
bpl:BURPS1106A_3361	ncbi-geneid:4902970	2.4.2.29	51713
bpl:BURPS1106A_3378	ncbi-geneid:4903171	2.1.1.-	53335
bpl:BURPS1106A_3384	ncbi-geneid:4902387	1.6.1.2	52467
bpl:BURPS1106A_3387	ncbi-geneid:4899689	1.6.1.2	52283|51735
bpl:BURPS1106A_3389	ncbi-geneid:4900144	2.1.1.61|2.8.1.-	52402
bpl:BURPS1106A_3392	ncbi-geneid:4902319	2.5.1.18	47616|52833
bpl:BURPS1106A_3394	ncbi-geneid:4901368	3.4.11.9	55920|53092
bpl:BURPS1106A_3395	ncbi-geneid:4903269	1.14.13.-	51905
bpl:BURPS1106A_3396	ncbi-geneid:4900332	1.-.-.-	51395
bpl:BURPS1106A_3398	ncbi-geneid:4901541	3.5.4.10|2.1.2.3	53927|52335
bpl:BURPS1106A_3399	ncbi-geneid:4902432	3.1.22.4	53098
bpl:BURPS1106A_3401	ncbi-geneid:4901455	3.1.22.4	52540|46785
bpl:BURPS1106A_3404	ncbi-geneid:4903089	5.4.2.1
bpl:BURPS1106A_3405	ncbi-geneid:4901561	3.1.-.-	69500
bpl:BURPS1106A_3406	ncbi-geneid:4900036	6.1.1.1	52374|55174
bpl:BURPS1106A_3408	ncbi-geneid:4899216	2.7.1.-	53067
bpl:BURPS1106A_3409	ncbi-geneid:4899718	2.5.1.18	47616|52833
bpl:BURPS1106A_3410	ncbi-geneid:4901778	2.5.1.18	47616|52833
bpl:BURPS1106A_3417	ncbi-geneid:4899569	3.5.2.3	51556
bpl:BURPS1106A_3428	ncbi-geneid:4900579	3.6.3.-	52540
bpl:BURPS1106A_3432	ncbi-geneid:4900391	1.4.1.3	51735|53223
bpl:BURPS1106A_3436	ncbi-geneid:4902716	4.3.2.2	48557
bpl:BURPS1106A_3437	ncbi-geneid:4902959	2.7.1.12	52540
bpl:BURPS1106A_3441	ncbi-geneid:4901661	4.1.2.14|4.1.3.16	51569
bpl:BURPS1106A_3442	ncbi-geneid:4899429	4.2.1.12	143975|52016
bpl:BURPS1106A_3447	ncbi-geneid:4900904	1.2.1.41	53720
bpl:BURPS1106A_3448	ncbi-geneid:4901646	2.7.7.7	52540|48019
bpl:BURPS1106A_3450	ncbi-geneid:4902283	6.1.1.4	52374|50677|47323
bpl:BURPS1106A_3453	ncbi-geneid:4899869	1.3.1.26	51735|55347
bpl:BURPS1106A_3456	ncbi-geneid:4899989	3.5.3.19	51182
bpl:BURPS1106A_3457	ncbi-geneid:4899639	3.5.3.4	49785|49785
bpl:BURPS1106A_3463	ncbi-geneid:4902575	4.2.1.1	53056
bpl:BURPS1106A_3464	ncbi-geneid:4901113	4.2.1.104	55234|47413
bpl:BURPS1106A_3467	ncbi-geneid:4899687	1.2.1.12	55347|51735
bpl:BURPS1106A_3468	ncbi-geneid:4900721	2.2.1.1	52518|52518|52922
bpl:BURPS1106A_3470	ncbi-geneid:4901931	2.5.1.16	53335
bpl:BURPS1106A_3472	ncbi-geneid:4901625	2.1.1.-	75217|88697
bpl:BURPS1106A_3475	ncbi-geneid:4901174	3.1.27.3	53933
bpl:BURPS1106A_3476	ncbi-geneid:4901532	1.1.1.39|1.1.1.40	53659|51735|53223
bpl:BURPS1106A_3477	ncbi-geneid:4903078	2.7.4.16	55326|56042
bpl:BURPS1106A_3478	ncbi-geneid:4902968	3.1.3.27	101307
bpl:BURPS1106A_3481	ncbi-geneid:4903020	4.1.1.23	51366
bpl:BURPS1106A_3485	ncbi-geneid:4902078	3.6.3.17	52540|52540
bpl:BURPS1106A_3488	ncbi-geneid:4902698	4.1.2.21	51569
bpl:BURPS1106A_3495	ncbi-geneid:4900425	2.4.2.-|2.4.1.-	53955
bpl:BURPS1106A_3496	ncbi-geneid:4900987	1.1.1.25	51735|53223
bpl:BURPS1106A_3497	ncbi-geneid:4903251	3.1.13.1	50249
bpl:BURPS1106A_3499	ncbi-geneid:4902425	6.3.2.-	53623|53244|51984
bpl:BURPS1106A_3502	ncbi-geneid:4900379	4.2.1.10	52304
bpl:BURPS1106A_3503	ncbi-geneid:4899665	6.4.1.2	51230
bpl:BURPS1106A_3504	ncbi-geneid:4900048	6.4.1.2|6.3.4.14	56059|52440|51246
bpl:BURPS1106A_3505	ncbi-geneid:4902179	2.1.1.-	53335
bpl:BURPS1106A_3507	ncbi-geneid:4901855	1.11.1.15	52833
bpl:BURPS1106A_3508	ncbi-geneid:4901802	2.7.1.20	53613
bpl:BURPS1106A_3511	ncbi-geneid:4901687	1.17.4.1	47240
bpl:BURPS1106A_3512	ncbi-geneid:4900003	1.17.4.1	51998|48168
bpl:BURPS1106A_3518	ncbi-geneid:4901247	2.4.2.8	53271
bpl:BURPS1106A_3520	ncbi-geneid:4902089	6.1.1.15	55681|55826|52954
bpl:BURPS1106A_3521	ncbi-geneid:4900254	3.6.1.-	55811
bpl:BURPS1106A_3523	ncbi-geneid:4902918	2.7.2.11	53633|88697
bpl:BURPS1106A_3527	ncbi-geneid:4902349	2.5.1.90	48576
bpl:BURPS1106A_3534	ncbi-geneid:4901593	2.7.1.24	52540
bpl:BURPS1106A_3537	ncbi-geneid:4900385	3.6.1.-	55811
bpl:BURPS1106A_3539	ncbi-geneid:4902468	2.3.1.35|2.3.1.1	56266
bpl:BURPS1106A_3543	ncbi-geneid:4900618	3.5.1.-	54211|54211
bpl:BURPS1106A_3548	ncbi-geneid:4901283	6.3.2.4	56059|52440
bpl:BURPS1106A_3549	ncbi-geneid:4900925	6.3.2.8	53623|53244|51984
bpl:BURPS1106A_3550	ncbi-geneid:4903120	2.4.1.227	53756
bpl:BURPS1106A_3552	ncbi-geneid:4899618	6.3.2.9	53623|53244|51984
bpl:BURPS1106A_3554	ncbi-geneid:4902748	6.3.2.10	53623|53244|63418
bpl:BURPS1106A_3555	ncbi-geneid:4901315	6.3.2.13	53623|53244|63418
bpl:BURPS1106A_3556	ncbi-geneid:4901205	2.4.1.129	56601|56519
bpl:BURPS1106A_3558	ncbi-geneid:4899902	2.1.1.-	53335|81799
bpl:BURPS1106A_3560	ncbi-geneid:4902548	1.14.13.-	47240
bpl:BURPS1106A_3563	ncbi-geneid:4899333	2.3.1.86|6.2.1.3	56801
bpl:BURPS1106A_3571	ncbi-geneid:4902361	4.2.1.17	52096
bpl:BURPS1106A_3574	ncbi-geneid:4902564	2.3.1.-	53901|53901
bpl:BURPS1106A_3575	ncbi-geneid:4901944	4.2.1.17	52096
bpl:BURPS1106A_3577	ncbi-geneid:4899659	6.2.1.30	56801
bpl:BURPS1106A_3578	ncbi-geneid:4903279	3.2.1.-	50685
bpl:BURPS1106A_3581	ncbi-geneid:4900560	5.1.3.1	51366
bpl:BURPS1106A_3582	ncbi-geneid:4899866	3.1.3.18	56784
bpl:BURPS1106A_3583	ncbi-geneid:4900497	4.1.3.27	56322
bpl:BURPS1106A_3584	ncbi-geneid:4899202	4.1.3.27	52317
bpl:BURPS1106A_3585	ncbi-geneid:4900599	2.4.2.18	52418|47648
bpl:BURPS1106A_3586	ncbi-geneid:4901214	4.1.1.48	51366
bpl:BURPS1106A_3588	ncbi-geneid:4900280	3.2.2.-	52141
bpl:BURPS1106A_3589	ncbi-geneid:4901694	1.7.-.-	52218
bpl:BURPS1106A_3591	ncbi-geneid:4902641	5.3.4.1	52833|54423
bpl:BURPS1106A_3598	ncbi-geneid:4901647	1.6.5.3	56770
bpl:BURPS1106A_3603	ncbi-geneid:4899407	3.1.4.46	51695
bpl:BURPS1106A_3606	ncbi-geneid:4902465	3.6.3.25	52540|52540
bpl:BURPS1106A_3607	ncbi-geneid:4901657	3.8.1.2	56784
bpl:BURPS1106A_3608	ncbi-geneid:4900659	3.3.2.1	52499
bpl:BURPS1106A_3609	ncbi-geneid:4901281	3.4.11.9	55920|53092
bpl:BURPS1106A_3613	ncbi-geneid:4902084	1.2.1.70	69742|51735|69075
bpl:BURPS1106A_3615	ncbi-geneid:4902961	2.1.1.-	53335
bpl:BURPS1106A_3617	ncbi-geneid:4899895	4.1.1.-	52507
bpl:BURPS1106A_3637	ncbi-geneid:4901999	3.4.11.2	55486|63737
bpl:BURPS1106A_3667	ncbi-geneid:4900465	2.1.1.72	53335
bpl:BURPS1106A_3681	ncbi-geneid:4900069	2.1.1.37	53335
bpl:BURPS1106A_3705	ncbi-geneid:4902299	1.10.2.2	46626
bpl:BURPS1106A_3706	ncbi-geneid:4902009	1.10.2.2	81342|81648
bpl:BURPS1106A_3707	ncbi-geneid:4902462	1.10.2.2	50022
bpl:BURPS1106A_3709	ncbi-geneid:4902528	3.4.21.-	50494|50156
bpl:BURPS1106A_3716	ncbi-geneid:4901020	3.6.1.31	101386
bpl:BURPS1106A_3717	ncbi-geneid:4902182	3.5.4.19	141734
bpl:BURPS1106A_3718	ncbi-geneid:4902623	4.1.3.-	51366
bpl:BURPS1106A_3719	ncbi-geneid:4902098	5.3.1.16	51366
bpl:BURPS1106A_3720	ncbi-geneid:4901128	2.4.2.-	52317
bpl:BURPS1106A_3722	ncbi-geneid:4900072	4.2.1.19	54211|54211
bpl:BURPS1106A_3723	ncbi-geneid:4902307	2.6.1.9	53383
bpl:BURPS1106A_3724	ncbi-geneid:4900899	1.1.1.23	53720
bpl:BURPS1106A_3725	ncbi-geneid:4900703	2.4.2.17	53850
bpl:BURPS1106A_3726	ncbi-geneid:4902884	2.5.1.7	55205
bpl:BURPS1106A_3736	ncbi-geneid:4900941	2.5.1.3	51391
bpl:BURPS1106A_3739	ncbi-geneid:4899551	1.4.3.19	51905
bpl:BURPS1106A_3743	ncbi-geneid:4899220	6.5.1.-	55144
bpl:BURPS1106A_3746	ncbi-geneid:4902470	1.4.1.13|1.4.1.14	51971|46548|51971
bpl:BURPS1106A_3747	ncbi-geneid:4902489	1.4.1.13|1.4.1.14	51395|56235|69336
bpl:BURPS1106A_3751	ncbi-geneid:4900785	3.1.4.46	51695
bpl:BURPS1106A_3752	ncbi-geneid:4900007	3.6.3.20	52540|50331
bpl:BURPS1106A_3756	ncbi-geneid:4899530	3.1.5.1	109604
bpl:BURPS1106A_3757	ncbi-geneid:4902987	4.2.3.4	56796
bpl:BURPS1106A_3758	ncbi-geneid:4902513	2.7.1.71	52540
bpl:BURPS1106A_3763	ncbi-geneid:4902802	2.4.1.-|3.4	56601|53955
bpl:BURPS1106A_3766	ncbi-geneid:4899542	4.1.1.20	51419|50621
bpl:BURPS1106A_3774	ncbi-geneid:4901481	4.2.1.24	51569
bpl:BURPS1106A_3775	ncbi-geneid:4901691	1.8.1.8	74863|52833
bpl:BURPS1106A_3778	ncbi-geneid:4900353	2.7.7.6	56553|55257|47789
bpl:BURPS1106A_3806	ncbi-geneid:4901124	3.6.5.3	52540|50465|50447
bpl:BURPS1106A_3810	ncbi-geneid:4902582	3.6.1.-|3.6.4.12	52540|52540|47819
bpl:BURPS1106A_3815	ncbi-geneid:4901352	2.7.7.6	64484
bpl:BURPS1106A_3816	ncbi-geneid:4902022	2.7.7.6	64484
bpl:BURPS1106A_3824	ncbi-geneid:4901704	3.6.5.3	52540|50465|50447
bpl:BURPS1106A_3845	ncbi-geneid:4903088	1.13.11.27	54593
bpl:BURPS1106A_3847	ncbi-geneid:4900511	1.2.7.8	53323|52518|52518
bpl:BURPS1106A_3849	ncbi-geneid:4902322	1.1.1.40	51735|53659|53223
bpl:BURPS1106A_3851	ncbi-geneid:4901062	2.4.2.10	53271
bpl:BURPS1106A_3855	ncbi-geneid:4901005	1.2.1	55347|51735
bpl:BURPS1106A_3862	ncbi-geneid:4900293	1.1.1.31	51735|48179
bpl:BURPS1106A_3888	ncbi-geneid:4902476	3.6.4.12	52540
bpl:BURPS1106A_3899	ncbi-geneid:4899580	5.-.-.-	53697
bpl:BURPS1106A_3901	ncbi-geneid:4900922	2.1.1.-	53790
bpl:BURPS1106A_3913	ncbi-geneid:4901754	1.13.12.16
bpl:BURPS1106A_3915	ncbi-geneid:4902308	3.1.1.45	53474
bpl:BURPS1106A_3917	ncbi-geneid:4903024	1.5.1.20	51730
bpl:BURPS1106A_3919	ncbi-geneid:4901717	3.3.1.1	52283|51735
bpl:BURPS1106A_3931	ncbi-geneid:4899901	3.1.1.61	52738|52172
bpl:BURPS1106A_3932	ncbi-geneid:4900004	3.5.1.44	64438
bpl:BURPS1106A_3933	ncbi-geneid:4899658	2.1.1.80	53335|47757
bpl:BURPS1106A_3936	ncbi-geneid:4902025	2.7.13.3	55874|47226|50341|55052|47384
bpl:BURPS1106A_3948	ncbi-geneid:4902353	3.2.2.20	48150
bpl:BURPS1106A_3957	ncbi-geneid:4900926	2.3.1.41|2.3.1.180	53901
bpl:BURPS1106A_3959	ncbi-geneid:4899806	2.3.1.41|2.3.1.180	53901
bpl:BURPS1106A_3966	ncbi-geneid:4899685	3.1.3.2	53649
bpl:BURPS1106A_3991	ncbi-geneid:4899699	3.6.4.12	52540
bpl:BURPS1106A_3994	ncbi-geneid:4900202	1.-.-.-	51735
bpl:BURPS1106A_3997	ncbi-geneid:4899782	2.1.2.10	103025|101790
bpl:BURPS1106A_4000	ncbi-geneid:4900284	1.4.4.2	53383|53383
bpl:BURPS1106A_4002	ncbi-geneid:4900558	4.3.1.17	143548
bpl:BURPS1106A_4004	ncbi-geneid:4899400	2.2.1.6	52518|52518|52467
bpl:BURPS1106A_4008	ncbi-geneid:4902803	1.2.1.10|1.2.1.3	53720
bpl:BURPS1106A_4019	ncbi-geneid:4899519	3.6.3.3|3.6.3.5	56784|81653|81665|55008
bpl:BURPS1106A_4030	ncbi-geneid:4899441	6.2.1.34	56801
bpl:BURPS1106A_4032	ncbi-geneid:4901571	1.5.1.12|1.5.99.8	53720|51730|81935|47598|53720
bpl:BURPS1106A_4035	ncbi-geneid:4903026	3.6.4.-	52540
bpl:BURPS1106A_4036	ncbi-geneid:4901338	4.1.1.37	51726
bpl:BURPS1106A_4037	ncbi-geneid:4900431	4.2.1.51	53850
bpl:BURPS1106A_4040	ncbi-geneid:4901015	2.3.1.86|6.2.1.-	56801
bpl:BURPS1106A_4041	ncbi-geneid:4901912	3.6.3.14	51344|46604
bpl:BURPS1106A_4042	ncbi-geneid:4901079	3.6.3.14	52540|47917|50615
bpl:BURPS1106A_4043	ncbi-geneid:4899828	3.6.3.14	52943
bpl:BURPS1106A_4044	ncbi-geneid:4902831	3.6.3.14	52540|47917|50615
bpl:BURPS1106A_4045	ncbi-geneid:4902805	3.6.3.14	47928
bpl:BURPS1106A_4046	ncbi-geneid:4901870	3.6.3.14	81573
bpl:BURPS1106A_4047	ncbi-geneid:4900707	3.6.3.14	81333
bpl:BURPS1106A_4048	ncbi-geneid:4900043	3.6.3.14	81336
bpl:BURPS1106A_4055	ncbi-geneid:4899740	2.1.1.170	53335
bpl:BURPS1106A_4069	ncbi-geneid:4901849	1.1.99.1	51905|54373
bpl:BURPS1106A_4070	ncbi-geneid:4902279	1.2.1.27	53720
bpl:BURPS1106A_4075	ncbi-geneid:4902916	1.14.16.1	56534
bpl:BURPS1106A_4076	ncbi-geneid:4901118	4.2.1.96	55248
bpl:BURPS1106A_4079	ncbi-geneid:4899472	2.7.3.-	55874|47384
bpl:BURPS1106A_4083	ncbi-geneid:4900754	6.3.5.2	52317
bpl:BURPS1106A_A0005	ncbi-geneid:4905975	2.3.1.29	53383
bpl:BURPS1106A_A0006	ncbi-geneid:4904410	1.1.1.103	50129|51735
bpl:BURPS1106A_A0014	ncbi-geneid:4903950	1.1.1.93|4.1.1.73|1.1.1.83	53659
bpl:BURPS1106A_A0017	ncbi-geneid:4904295	2.5.1.18	47616|52833
bpl:BURPS1106A_A0021	ncbi-geneid:4905784	1.1.1.30	51735
bpl:BURPS1106A_A0022	ncbi-geneid:4905767	4.1.1.4	160104
bpl:BURPS1106A_A0029	ncbi-geneid:4906276	1.14.-.-	48264
bpl:BURPS1106A_A0043	ncbi-geneid:4905843	1.2.1.4	53720
bpl:BURPS1106A_A0044	ncbi-geneid:4904437	3.1.1.17	63829
bpl:BURPS1106A_A0049	ncbi-geneid:4905392	2.3.1.30	51161
bpl:BURPS1106A_A0051	ncbi-geneid:4904206	3.5.4.16	55620
bpl:BURPS1106A_A0053	ncbi-geneid:4905166	1.14.13.2	51905|54373
bpl:BURPS1106A_A0054	ncbi-geneid:4905651	2.8.3.6	100950
bpl:BURPS1106A_A0055	ncbi-geneid:4903603	2.8.3.6	100950
bpl:BURPS1106A_A0056	ncbi-geneid:4904948	5.5.1.2	48557
bpl:BURPS1106A_A0057	ncbi-geneid:4905106	3.1.1.24	53474
bpl:BURPS1106A_A0058	ncbi-geneid:4905872	4.1.1.44	69118
bpl:BURPS1106A_A0082	ncbi-geneid:4904044	2.7.13.3	55874|103190|47384
bpl:BURPS1106A_A0112	ncbi-geneid:4905902	1.9.3.1	81442
bpl:BURPS1106A_A0159	ncbi-geneid:4905132	2.7.3.-|2.7.13.3	55874|52172|47384|47226|55785
bpl:BURPS1106A_A0173	ncbi-geneid:4905360	2.7.1.31	110738
bpl:BURPS1106A_A0174	ncbi-geneid:4905152	2.7.1.40	51621|52935|50800
bpl:BURPS1106A_A0182	ncbi-geneid:4905599	2.-.-.-	53335|46785
bpl:BURPS1106A_A0194	ncbi-geneid:4903916	1.16.1.1	51905|55424
bpl:BURPS1106A_A0197	ncbi-geneid:4903339	3.6.3.17	52540|52540
bpl:BURPS1106A_A0200	ncbi-geneid:4903693	3.2.1.3	74650|48208|49452
bpl:BURPS1106A_A0202	ncbi-geneid:4903713	3.6.4.13	52540
bpl:BURPS1106A_A0205	ncbi-geneid:4904445	3.5.1.32	53187|55031
bpl:BURPS1106A_A0215	ncbi-geneid:4905657	1.4.99.1	51905|54373
bpl:BURPS1106A_A0230	ncbi-geneid:4904970	1.14.14.-	56645|47203
bpl:BURPS1106A_A0231	ncbi-geneid:4906196	6.3.5.4	52402|56235
bpl:BURPS1106A_A0232	ncbi-geneid:4906078	1.6.5.5	51735|50129
bpl:BURPS1106A_A0261	ncbi-geneid:4906345	1.6.5.2	52218
bpl:BURPS1106A_A0263	ncbi-geneid:4906068	2.5.1.49	53383
bpl:BURPS1106A_A0271	ncbi-geneid:4903304	6.3.4.6	50891|160467
bpl:BURPS1106A_A0272	ncbi-geneid:4904482	6.4.1.2|6.3.4.14	56059|52440|51246
bpl:BURPS1106A_A0278	ncbi-geneid:4904135	3.5.1.11	56235
bpl:BURPS1106A_A0279	ncbi-geneid:4906027	3.4.11.5	53474
bpl:BURPS1106A_A0288	ncbi-geneid:4903568	4.1.3.30	51621
bpl:BURPS1106A_A0289	ncbi-geneid:4905668	2.3.3.5	48256
bpl:BURPS1106A_A0290	ncbi-geneid:4904408	4.2.1.3	53732|52016
bpl:BURPS1106A_A0305	ncbi-geneid:4904484	5.3.1.8	48208
bpl:BURPS1106A_A0316	ncbi-geneid:4906142	3.6.3.4	56784|81653|55008|55008|55008|55008|81665
bpl:BURPS1106A_A0327	ncbi-geneid:4904367	2.5.1.21	48576
bpl:BURPS1106A_A0337	ncbi-geneid:4904646	4.1.2.5	53383
bpl:BURPS1106A_A0339	ncbi-geneid:4903366	2.4.1.-|3.4	56601|53955
bpl:BURPS1106A_A0341	ncbi-geneid:4904519	3.6.3.34	52540
bpl:BURPS1106A_A0359	ncbi-geneid:4904034	5.3.1.6	89623
bpl:BURPS1106A_A0360	ncbi-geneid:4904613	3.6.3.17	52540|52540
bpl:BURPS1106A_A0363	ncbi-geneid:4905235	1.1.1.125	51735
bpl:BURPS1106A_A0365	ncbi-geneid:4904338	2.7.1.-	82549
bpl:BURPS1106A_A0366	ncbi-geneid:4906171	2.7.1.-	101473
bpl:BURPS1106A_A0378	ncbi-geneid:4904024	3.5.1.32	53187|55031
bpl:BURPS1106A_A0384	ncbi-geneid:4906087	2.3.1.-	53901|53901
bpl:BURPS1106A_A0394	ncbi-geneid:4905786	1.2.1.16	53720
bpl:BURPS1106A_A0396	ncbi-geneid:4903566	2.6.1.19	53383
bpl:BURPS1106A_A0400	ncbi-geneid:4904140	3.5.1.68	53187
bpl:BURPS1106A_A0405	ncbi-geneid:4905730	2.7.9.3	56042|55326
bpl:BURPS1106A_A0415	ncbi-geneid:4906324	3.1.1.1	53474
bpl:BURPS1106A_A0428	ncbi-geneid:4905686	2.3.1.39	52151|55048
bpl:BURPS1106A_A0431	ncbi-geneid:4904828	4.1.1.20	51419|50621
bpl:BURPS1106A_A0433	ncbi-geneid:4904631	1.1.1.86	51735|48179
bpl:BURPS1106A_A0435	ncbi-geneid:4904911	1.2.1.3	53720
bpl:BURPS1106A_A0468	ncbi-geneid:4904926	1.2.1.4	53720
bpl:BURPS1106A_A0471	ncbi-geneid:4906292	4.2.1.52	51569
bpl:BURPS1106A_A0473	ncbi-geneid:4905393	5.1.1.8	54506
bpl:BURPS1106A_A0476	ncbi-geneid:4906270	1.5.1.19	51905
bpl:BURPS1106A_A0481	ncbi-geneid:4905254	1.13.11.27	51658|54593
bpl:BURPS1106A_A0482	ncbi-geneid:4903758	4.2.1.10	52304
bpl:BURPS1106A_A0483	ncbi-geneid:4906282	1.1.1.25	51735|53223
bpl:BURPS1106A_A0485	ncbi-geneid:4906258	2.6.1.37	53383
bpl:BURPS1106A_A0492	ncbi-geneid:4903472	1.2.1.-	53720
bpl:BURPS1106A_A0505	ncbi-geneid:4905484	1.1.1.30	51735
bpl:BURPS1106A_A0506	ncbi-geneid:4903846	2.6.1.57	53383
bpl:BURPS1106A_A0524	ncbi-geneid:4905886	5.1.1.3	53681|53681
bpl:BURPS1106A_A0527	ncbi-geneid:4904122	4.2.1.2	117457
bpl:BURPS1106A_A0530	ncbi-geneid:4905320	6.2.1.1	56801
bpl:BURPS1106A_A0561	ncbi-geneid:4904675	2.2.1.6	52518|52518|52467
bpl:BURPS1106A_A0568	ncbi-geneid:4904774	2.7.7.33	53448
bpl:BURPS1106A_A0569	ncbi-geneid:4905328	4.2.1.45	51735
bpl:BURPS1106A_A0570	ncbi-geneid:4905953	4.2.1.-	53383
bpl:BURPS1106A_A0574	ncbi-geneid:4905079	2.4.1.-	53448
bpl:BURPS1106A_A0576	ncbi-geneid:4904195	2.4.-.-	53756
bpl:BURPS1106A_A0578	ncbi-geneid:4903655	2.3.1.-	51161
bpl:BURPS1106A_A0579	ncbi-geneid:4904887	2.4.1.-	53448
bpl:BURPS1106A_A0603	ncbi-geneid:4903295	1.11.1.10	53474
bpl:BURPS1106A_A0610	ncbi-geneid:4906295	3.4.21.-	56601
bpl:BURPS1106A_A0618	ncbi-geneid:4903597	3.1.3.-	89550|81301|47802|158702
bpl:BURPS1106A_A0628	ncbi-geneid:4905339	1.4.3.-	51905
bpl:BURPS1106A_A0629	ncbi-geneid:4905083	1.-.-.-	51905
bpl:BURPS1106A_A0635	ncbi-geneid:4903969	2.6.1.-	53383
bpl:BURPS1106A_A0636	ncbi-geneid:4904943	6.3.1.2	55931|54368
bpl:BURPS1106A_A0637	ncbi-geneid:4904595	4.1.3.27	52317
bpl:BURPS1106A_A0642	ncbi-geneid:4904739	1.2.1.-	53720
bpl:BURPS1106A_A0643	ncbi-geneid:4903760	3.5.3.11	52768
bpl:BURPS1106A_A0649	ncbi-geneid:4906328	1.17.4.1	51998
bpl:BURPS1106A_A0653	ncbi-geneid:4905881	6.2.1.32	56801
bpl:BURPS1106A_A0656	ncbi-geneid:4904862	2.3.1.41|2.3.1.180	53901
bpl:BURPS1106A_A0666	ncbi-geneid:4906016	1.6.4.-	51905|52833|52833
bpl:BURPS1106A_A0667	ncbi-geneid:4904361	1.11.1.15	52833
bpl:BURPS1106A_A0689	ncbi-geneid:4903327	2.6.1.37	53383
bpl:BURPS1106A_A0690	ncbi-geneid:4905738	4.1.1.-	52518|52518
bpl:BURPS1106A_A0723	ncbi-geneid:4903696	2.4.1.-	53474
bpl:BURPS1106A_A0733	ncbi-geneid:4904861	3.2.1.65	75005|49899
bpl:BURPS1106A_A0735	ncbi-geneid:4904946	2.4.1.10	75005
bpl:BURPS1106A_A0738	ncbi-geneid:4903433	1.2.1.46	51735|50129
bpl:BURPS1106A_A0740	ncbi-geneid:4906369	2.1.2.1	53383
bpl:BURPS1106A_A0741	ncbi-geneid:4905538	3.4.13.19	51556
bpl:BURPS1106A_A0751	ncbi-geneid:4904822	3.5.1.10	53328|55021
bpl:BURPS1106A_A0753	ncbi-geneid:4905957	3.1.6.6	53649
bpl:BURPS1106A_A0757	ncbi-geneid:4905496	3.4.11.10	53187
bpl:BURPS1106A_A0758	ncbi-geneid:4905802	3.4.24.28	55486
bpl:BURPS1106A_A0762	ncbi-geneid:4904626	1.1.1.157	51735|48179
bpl:BURPS1106A_A0763	ncbi-geneid:4904564	3.1.2.-	54637
bpl:BURPS1106A_A0766	ncbi-geneid:4905606	1.1.1.-	51735
bpl:BURPS1106A_A0770	ncbi-geneid:4904204	1.4.99.1	51905|54373
bpl:BURPS1106A_A0779	ncbi-geneid:4904711	3.4.24.-	51261
bpl:BURPS1106A_A0781	ncbi-geneid:4904966	5.4.4.2	56322
bpl:BURPS1106A_A0782	ncbi-geneid:4904617	4.1.3.-	48600
bpl:BURPS1106A_A0783	ncbi-geneid:4906326	3.1.2.-	53474
bpl:BURPS1106A_A0784	ncbi-geneid:4903593	6.3.2.-	56801
bpl:BURPS1106A_A0787	ncbi-geneid:4903972	6.2.1.5	56801|52777|52777|47336|53335|47336
bpl:BURPS1106A_A0816	ncbi-geneid:4903987	1.14.11.17	51197
bpl:BURPS1106A_A0817	ncbi-geneid:4904815	4.1.1.82	52518|52518
bpl:BURPS1106A_A0827	ncbi-geneid:4903851	6.2.1.1	56801
bpl:BURPS1106A_A0828	ncbi-geneid:4906169	1.2.1.27	53720
bpl:BURPS1106A_A0829	ncbi-geneid:4906454	1.1.1.31	51735|48179
bpl:BURPS1106A_A0830	ncbi-geneid:4905714	4.2.1.17	52096
bpl:BURPS1106A_A0831	ncbi-geneid:4905266	4.2.1.17	52096
bpl:BURPS1106A_A0835	ncbi-geneid:4904834	3.6.3.-	52540
bpl:BURPS1106A_A0838	ncbi-geneid:4905849	1.14.14.5	51679
bpl:BURPS1106A_A0841	ncbi-geneid:4904424	3.1.27.6	55895
bpl:BURPS1106A_A0842	ncbi-geneid:4906398	3.5.1.2	56601
bpl:BURPS1106A_A0845	ncbi-geneid:4904935	2.7.3.-|2.7.13.3	55874|47384
bpl:BURPS1106A_A0852	ncbi-geneid:4904049	3.2.1.33	48208
bpl:BURPS1106A_A0858	ncbi-geneid:4904468	2.5.1.18	47616|52833
bpl:BURPS1106A_A0865	ncbi-geneid:4906216	2.7.3.-	55874|47384
bpl:BURPS1106A_A0875	ncbi-geneid:4906253	3.4.-.-	53187
bpl:BURPS1106A_A0882	ncbi-geneid:4906166	3.4.14.11	53474|49785
bpl:BURPS1106A_A0908	ncbi-geneid:4906378	3.2.1.28	48208
bpl:BURPS1106A_A0911	ncbi-geneid:4904612	1.9.3.1|1.7.99.7	81452
bpl:BURPS1106A_A0918	ncbi-geneid:4904888	6.3.5.4	52402|56235
bpl:BURPS1106A_A0921	ncbi-geneid:4905681	1.3.99.16	56003|56003
bpl:BURPS1106A_A0922	ncbi-geneid:4903878	1.3.99.16	47741|54292
bpl:BURPS1106A_A0933	ncbi-geneid:4905776	2.7.3.-|2.7.13.3	55874|47384
bpl:BURPS1106A_A0938	ncbi-geneid:4906296	4.1.1.68|5.3.3.10	56529
bpl:BURPS1106A_A0939	ncbi-geneid:4906283	4.1.1.68|5.3.3.10	56529
bpl:BURPS1106A_A0940	ncbi-geneid:4905407	1.2.1.60	53720
bpl:BURPS1106A_A0941	ncbi-geneid:4903584	1.13.11.15	53213
bpl:BURPS1106A_A0942	ncbi-geneid:4904309	5.3.3.10	55331
bpl:BURPS1106A_A0943	ncbi-geneid:4905116	4.2.1.-	56529
bpl:BURPS1106A_A0945	ncbi-geneid:4905466	4.1.2.-	51621
bpl:BURPS1106A_A0949	ncbi-geneid:4903908	3.6.3.30	52540|50331
bpl:BURPS1106A_A0953	ncbi-geneid:4904744	2.7.3.-|2.7.13.3	55874|47384
bpl:BURPS1106A_A0960	ncbi-geneid:4904737	4.2.1.17	52096
bpl:BURPS1106A_A0961	ncbi-geneid:4905673	5.1.1.1	51419|50621
bpl:BURPS1106A_A0982	ncbi-geneid:4905454	1.3.1.10|1.3.1.9	51735
bpl:BURPS1106A_A0993	ncbi-geneid:4903896	2.3.1.86|6.2.1.-	56801
bpl:BURPS1106A_A0996	ncbi-geneid:4905443	2.4.1.12	53448|141371
bpl:BURPS1106A_A1004	ncbi-geneid:4906117	1.13.11.41	51182
bpl:BURPS1106A_A1009	ncbi-geneid:4905566	2.6.1.18	53383
bpl:BURPS1106A_A1010	ncbi-geneid:4906151	1.2.1.27	53720
bpl:BURPS1106A_A1022	ncbi-geneid:4906165	3.4.11.19	56266
bpl:BURPS1106A_A1034	ncbi-geneid:4905905	3.5.4.1	51556|51338
bpl:BURPS1106A_A1042	ncbi-geneid:4906091	1.11.1.5	46626|46626
bpl:BURPS1106A_A1058	ncbi-geneid:4905532	3.1.1.15	63829
bpl:BURPS1106A_A1067	ncbi-geneid:4906031	4.2.1.17	52096
bpl:BURPS1106A_A1068	ncbi-geneid:4906139	1.2.1.65	53720
bpl:BURPS1106A_A1069	ncbi-geneid:4903807	6.2.1.34	56801
bpl:BURPS1106A_A1073	ncbi-geneid:4904611	3.1.1.73	53474
bpl:BURPS1106A_A1076	ncbi-geneid:4906332	3.6.3.17	52540|52540
bpl:BURPS1106A_A1085	ncbi-geneid:4904399	1.1.1.100	51735
bpl:BURPS1106A_A1086	ncbi-geneid:4903487	5.1.3.-	54909
bpl:BURPS1106A_A1111	ncbi-geneid:4905351	2.6.1.57	53383
bpl:BURPS1106A_A1123	ncbi-geneid:4904490	2.7.3.-|2.7.13.3	55874|55785|47384
bpl:BURPS1106A_A1126	ncbi-geneid:4903292	2.4.1.-	56601|53955
bpl:BURPS1106A_A1134	ncbi-geneid:4905229	6.1.1.4	52374|47323
bpl:BURPS1106A_A1139	ncbi-geneid:4906229	1.14.11.17	51197
bpl:BURPS1106A_A1140	ncbi-geneid:4904621	5.1.1.17	53383
bpl:BURPS1106A_A1181	ncbi-geneid:4905220	1.14.13.-	51679
bpl:BURPS1106A_A1183	ncbi-geneid:4905893	2.7.1.15	53613
bpl:BURPS1106A_A1186	ncbi-geneid:4903553	3.6.4.12	52540|52540
bpl:BURPS1106A_A1195	ncbi-geneid:4905846	1.1.1.91	51430
bpl:BURPS1106A_A1197	ncbi-geneid:4905497	1.1.1.100	51735
bpl:BURPS1106A_A1201	ncbi-geneid:4906313	1.2.1.39	53720
bpl:BURPS1106A_A1210	ncbi-geneid:4903512	1.-.-.-	51395
bpl:BURPS1106A_A1218	ncbi-geneid:4905731	1.1.1.205	54631
bpl:BURPS1106A_A1220	ncbi-geneid:4903699	3.5.4.25	142695
bpl:BURPS1106A_A1221	ncbi-geneid:4903646	2.3.1.184	55729
bpl:BURPS1106A_A1227	ncbi-geneid:4906052	1.-.-.-	55469
bpl:BURPS1106A_A1240	ncbi-geneid:4904260	2.2.1.6	52518|52518|52467
bpl:BURPS1106A_A1241	ncbi-geneid:4905104	1.4.1.21	55347|51735
bpl:BURPS1106A_A1242	ncbi-geneid:4903718	1.2.1.3	53720
bpl:BURPS1106A_A1244	ncbi-geneid:4904599	1.18.1.3	51905|51905|55424
bpl:BURPS1106A_A1252	ncbi-geneid:4903537	3.5.1.4	75304
bpl:BURPS1106A_A1255	ncbi-geneid:4905073	4.4.1.11	53383
bpl:BURPS1106A_A1259	ncbi-geneid:4904919	2.3.1.118	54001
bpl:BURPS1106A_A1274	ncbi-geneid:4905587	2.3.1.183	55729
bpl:BURPS1106A_A1289	ncbi-geneid:4903794	4.1.1.44	69118
bpl:BURPS1106A_A1291	ncbi-geneid:4905909	4.3.1.12	51735
bpl:BURPS1106A_A1301	ncbi-geneid:4904600	3.5.2.6	56601
bpl:BURPS1106A_A1312	ncbi-geneid:4904009	3.4.13.22	55166
bpl:BURPS1106A_A1327	ncbi-geneid:4904714	3.4.21.-	103515|52743|51126
bpl:BURPS1106A_A1331	ncbi-geneid:4905479	4.1.1.2	51182
bpl:BURPS1106A_A1336	ncbi-geneid:4904649	1.2.1.2	53706|50692
bpl:BURPS1106A_A1341	ncbi-geneid:4904459	3.6.3.2	81665|56784|81660|81653
bpl:BURPS1106A_A1349	ncbi-geneid:4904141	1.1.99.21	51905|54373
bpl:BURPS1106A_A1357	ncbi-geneid:4903600	3.6.3.21	52540
bpl:BURPS1106A_A1358	ncbi-geneid:4905087	2.5.1.7	55205
bpl:BURPS1106A_A1374	ncbi-geneid:4904058	1.11.1.6	56634
bpl:BURPS1106A_A1380	ncbi-geneid:4904314	2.3.1.-	53901|53901
bpl:BURPS1106A_A1383	ncbi-geneid:4904686	4.2.1.17	52096
bpl:BURPS1106A_A1384	ncbi-geneid:4905296	2.3.3.10	53901|53901
bpl:BURPS1106A_A1389	ncbi-geneid:4905809	2.3.1.39	52151|55048
bpl:BURPS1106A_A1397	ncbi-geneid:4903780	1.14.14.-	51905
bpl:BURPS1106A_A1425	ncbi-geneid:4906103	3.6.3.17	52540|52540
bpl:BURPS1106A_A1438	ncbi-geneid:4905158	2.7.3.-|2.7.13.3	55874|47384|158472
bpl:BURPS1106A_A1449	ncbi-geneid:4905180	1.4.1.1	52283|51735
bpl:BURPS1106A_A1467	ncbi-geneid:4906111	3.6.3.8	81665|56784|81653|81660
bpl:BURPS1106A_A1472	ncbi-geneid:4904843	2.5.1.2	53850
bpl:BURPS1106A_A1473	ncbi-geneid:4903678	2.7.4.7|2.7.1.49	53613
bpl:BURPS1106A_A1475	ncbi-geneid:4905775	2.1.1.45	55831
bpl:BURPS1106A_A1477	ncbi-geneid:4905004	3.6.1.13	55811
bpl:BURPS1106A_A1480	ncbi-geneid:4903741	2.1.1.79	53335
bpl:BURPS1106A_A1481	ncbi-geneid:4906195	1.14.11.1	51197
bpl:BURPS1106A_A1485	ncbi-geneid:4906190	3.4.21.-	144091
bpl:BURPS1106A_A1487	ncbi-geneid:4905994	3.4.24.-	52540|140990
bpl:BURPS1106A_A1501	ncbi-geneid:4905537	3.5.4.25	142695
bpl:BURPS1106A_A1505	ncbi-geneid:4905983	3.5.4.26|1.1.1.193	53927|53597
bpl:BURPS1106A_A1515	ncbi-geneid:4905401	1.3.1.34	51395|51971|51905
bpl:BURPS1106A_A1518	ncbi-geneid:4905120	2.7.1.50	53613
bpl:BURPS1106A_A1537	ncbi-geneid:4903747	2.5.1.16	53335
bpl:BURPS1106A_A1541	ncbi-geneid:4905950	5.2.1.8	54534
bpl:BURPS1106A_A1542	ncbi-geneid:4904527	1.7.99.4	103501
bpl:BURPS1106A_A1543	ncbi-geneid:4903892	1.7.99.4	89155
bpl:BURPS1106A_A1544	ncbi-geneid:4906172	1.7.99.4	54862
bpl:BURPS1106A_A1545	ncbi-geneid:4905619	1.7.99.4	53706|50692
bpl:BURPS1106A_A1550	ncbi-geneid:4904483	2.7.3.-	55785|55874
bpl:BURPS1106A_A1559	ncbi-geneid:4904706	1.14.11.17	51197
bpl:BURPS1106A_A1566	ncbi-geneid:4903704	1.1.3.15	53901|51735|51735|47336
bpl:BURPS1106A_A1567	ncbi-geneid:4906138	1.1.3.15	53901|52151|51735|47336|55048
bpl:BURPS1106A_A1569	ncbi-geneid:4905564	3.4.24.70	55486
bpl:BURPS1106A_A1578	ncbi-geneid:4905875	5.1.1.-	56801
bpl:BURPS1106A_A1590	ncbi-geneid:4903591	4.4.1.15	53686
bpl:BURPS1106A_A1605	ncbi-geneid:4906158	2.1.3.2	53671
bpl:BURPS1106A_A1609	ncbi-geneid:4904321	1.14.11.-	51197
bpl:BURPS1106A_A1618	ncbi-geneid:4904236	2.5.1.3	51391
bpl:BURPS1106A_A1625	ncbi-geneid:4905216	2.4.1.129	56601|56519
bpl:BURPS1106A_A1627	ncbi-geneid:4905545	3.6.3.17	53822
bpl:BURPS1106A_A1633	ncbi-geneid:4905107	2.5.1.1|2.5.1.10	48576
bpl:BURPS1106A_A1653	ncbi-geneid:4903824	1.1.1.9	50129|51735
bpl:BURPS1106A_A1656	ncbi-geneid:4904780	2.7.1.17	53067|53067
bpl:BURPS1106A_A1660	ncbi-geneid:4905239	3.4.16.4	56601
bpl:BURPS1106A_A1661	ncbi-geneid:4905468	2.4.1.129	56601|56519
bpl:BURPS1106A_A1663	ncbi-geneid:4904778	1.7.99.4|1.8.1.2	53706|63380|52343|50692|52218
bpl:BURPS1106A_A1664	ncbi-geneid:4903285	1.7.1.4	50022
bpl:BURPS1106A_A1665	ncbi-geneid:4906213	1.7.1.4	56014|51905|55124
bpl:BURPS1106A_A1669	ncbi-geneid:4905696	2.1.1.107	53790
bpl:BURPS1106A_A1673	ncbi-geneid:4906034	3.5.4.16	55620
bpl:BURPS1106A_A1680	ncbi-geneid:4904977	3.5.1.6	53187|55031
bpl:BURPS1106A_A1687	ncbi-geneid:4903424	1.1.1.100	51735
bpl:BURPS1106A_A1693	ncbi-geneid:4904427	1.1.-.-	56796
bpl:BURPS1106A_A1724	ncbi-geneid:4904355	1.3.3.4	51905|54373
bpl:BURPS1106A_A1725	ncbi-geneid:4904576	4.3.1.19	53686|55021
bpl:BURPS1106A_A1739	ncbi-geneid:4904495	2.3.2.2	56235
bpl:BURPS1106A_A1744	ncbi-geneid:4903370	3.6.4.-	52540
bpl:BURPS1106A_A1752	ncbi-geneid:4903518	2.5.1.54	51569
bpl:BURPS1106A_A1754	ncbi-geneid:4904891	2.1.1.-	53335
bpl:BURPS1106A_A1760	ncbi-geneid:4904086	1.13.11.3	49482
bpl:BURPS1106A_A1761	ncbi-geneid:4905856	1.13.11.3	49482
bpl:BURPS1106A_A1764	ncbi-geneid:4904172	3.4.11.19	56266|56266
bpl:BURPS1106A_A1771	ncbi-geneid:4903821	3.5.1.1|3.4.19.5	56235
bpl:BURPS1106A_A1778	ncbi-geneid:4904021	3.1.4.3	53649
bpl:BURPS1106A_A1783	ncbi-geneid:4904275	6.1.1.5	52374|47323|50677
bpl:BURPS1106A_A1785	ncbi-geneid:4903855	6.1.1.7	55186|50447
bpl:BURPS1106A_A1787	ncbi-geneid:4905382	1.1.2.4	55103|56176
bpl:BURPS1106A_A1795	ncbi-geneid:4904443	3.5.99.7	53686
bpl:BURPS1106A_A1818	ncbi-geneid:4905147	2.8.1.7|4.4.1.16	53383
bpl:BURPS1106A_A1821	ncbi-geneid:4905007	2.3.1.30	51161
bpl:BURPS1106A_A1824	ncbi-geneid:4905436	3.4.21.26	50993|53474
bpl:BURPS1106A_A1832	ncbi-geneid:4905917	2.4.1.-	53756
bpl:BURPS1106A_A1834	ncbi-geneid:4904112	2.4.1.-	53474
bpl:BURPS1106A_A1836	ncbi-geneid:4906271	1.2.1.8	53720
bpl:BURPS1106A_A1837	ncbi-geneid:4903949	1.1.99.1	51905|54373
bpl:BURPS1106A_A1842	ncbi-geneid:4904846	2.7.13.3	55785|52172|55874
bpl:BURPS1106A_A1844	ncbi-geneid:4905349	2.7.3.-	55874|55785|47384|55785
bpl:BURPS1106A_A1858	ncbi-geneid:4904434	4.1.2.25	55620
bpl:BURPS1106A_A1859	ncbi-geneid:4904065	1.5.3.1	103025
bpl:BURPS1106A_A1860	ncbi-geneid:4903491	1.5.3.1	103025|51905|101790
bpl:BURPS1106A_A1862	ncbi-geneid:4905546	1.5.3.1	51905
bpl:BURPS1106A_A1863	ncbi-geneid:4906164	4.3.1.17	143548
bpl:BURPS1106A_A1868	ncbi-geneid:4905238	2.5.1.18	47616|52833
bpl:BURPS1106A_A1898	ncbi-geneid:4904016	3.6.3.14	52540
bpl:BURPS1106A_A1920	ncbi-geneid:4904350	1.1.1.60	48179|51735
bpl:BURPS1106A_A1924	ncbi-geneid:4905365	5.3.1.22	51658
bpl:BURPS1106A_A1925	ncbi-geneid:4906251	1.1.1.61	51735
bpl:BURPS1106A_A1927	ncbi-geneid:4906260	1.14.11.16	51197
bpl:BURPS1106A_A1928	ncbi-geneid:4904115	1.14.11.-	51197
bpl:BURPS1106A_A1933	ncbi-geneid:4904727	3.6.3.32	52540|54631
bpl:BURPS1106A_A1934	ncbi-geneid:4905971	1.5.1.29	52218
bpl:BURPS1106A_A1942	ncbi-geneid:4906357	1.20.4.1	52788
bpl:BURPS1106A_A1956	ncbi-geneid:4906440	6.4.1.4	56059|52440|51246|51230
bpl:BURPS1106A_A1957	ncbi-geneid:4905200	4.2.1.17|4.2.1.18	52096
bpl:BURPS1106A_A1958	ncbi-geneid:4903954	6.4.1.4	52096|52096
bpl:BURPS1106A_A1959	ncbi-geneid:4905500	1.3.99.10	56645|47203
bpl:BURPS1106A_A1966	ncbi-geneid:4904062	1.7.2.1	49503|49503|46626
bpl:BURPS1106A_A1968	ncbi-geneid:4903567	4.1.1.-	51419|50621|50022|55961|50022
bpl:BURPS1106A_A1976	ncbi-geneid:4905473	2.7.3.-|2.7.13.3	55874|47384
bpl:BURPS1106A_A1981	ncbi-geneid:4905465	1.8.1.2	52218|52343|63380
bpl:BURPS1106A_A1983	ncbi-geneid:4905676	1.2.1.3	53720
bpl:BURPS1106A_A1999	ncbi-geneid:4906309	1.1.1.57	51735|48179
bpl:BURPS1106A_A2002	ncbi-geneid:4905237	1.1.1.-	50129|51735
bpl:BURPS1106A_A2006	ncbi-geneid:4905805	6.3.1.5	52402
bpl:BURPS1106A_A2012	ncbi-geneid:4905677	1.7.2.1	49503|49503|46626
bpl:BURPS1106A_A2018	ncbi-geneid:4905191	3.5.1.28	55846|47090
bpl:BURPS1106A_A2024	ncbi-geneid:4906323	2.7.3.-	55874
bpl:BURPS1106A_A2050	ncbi-geneid:4905913	3.5.4.16	55620
bpl:BURPS1106A_A2083	ncbi-geneid:4904751	3.6.3.14	52540
bpl:BURPS1106A_A2112	ncbi-geneid:4904324	1.1.2.3	51395
bpl:BURPS1106A_A2113	ncbi-geneid:4905766	3.4.-.-	53474
bpl:BURPS1106A_A2129	ncbi-geneid:4903425	2.3.1.184	55729
bpl:BURPS1106A_A2134	ncbi-geneid:4905207	3.6.3.36	52540
bpl:BURPS1106A_A2137	ncbi-geneid:4904156	1.14.11.17	51197
bpl:BURPS1106A_A2140	ncbi-geneid:4903534	2.4.1.12	53448|141371
bpl:BURPS1106A_A2145	ncbi-geneid:4903901	3.2.1.4	48208
bpl:BURPS1106A_A2157	ncbi-geneid:4905520	3.5.3.11	52768
bpl:BURPS1106A_A2205	ncbi-geneid:4906399	3.6.3.14	52540
bpl:BURPS1106A_A2215	ncbi-geneid:4905265	2.6.1.76	53383|103473
bpl:BURPS1106A_A2219	ncbi-geneid:4905040	1.2.2.2|1.2.5.1	52518|52518|52467
bpl:BURPS1106A_A2220	ncbi-geneid:4905161	2.8.3.-	100950|100950
bpl:BURPS1106A_A2222	ncbi-geneid:4903291	4.1.3.6|4.1.3.34	51621
bpl:BURPS1106A_A2229	ncbi-geneid:4904812	2.7.3.-|2.7.13.3	55874|47384
bpl:BURPS1106A_A2247	ncbi-geneid:4906422	3.2.1.21	51445|52279
bpl:BURPS1106A_A2255	ncbi-geneid:4904448	2.9.1.1	53383
bpl:BURPS1106A_A2257	ncbi-geneid:4904487	1.2.1.2	81342
bpl:BURPS1106A_A2258	ncbi-geneid:4905542	1.2.1.2	54862
bpl:BURPS1106A_A2259	ncbi-geneid:4904701	1.2.1.2	53706|50692
bpl:BURPS1106A_A2283	ncbi-geneid:4904782	2.7.7.9	53448
bpl:BURPS1106A_A2288	ncbi-geneid:4905788	2.4.1.-	53756|53756
bpl:BURPS1106A_A2295	ncbi-geneid:4904833	4.2.1.47	51735
bpl:BURPS1106A_A2299	ncbi-geneid:4903701	4.2.99.-|2.5.1.-	53383
bpl:BURPS1106A_A2300	ncbi-geneid:4905031	2.4.2.14	53271|56235
bpl:BURPS1106A_A2303	ncbi-geneid:4905274	6.3.2.12|6.3.2.17	53623|53244
bpl:BURPS1106A_A2305	ncbi-geneid:4904939	4.2.1.20	51366
bpl:BURPS1106A_A2306	ncbi-geneid:4903742	2.1.1.72	53335
bpl:BURPS1106A_A2307	ncbi-geneid:4906159	4.2.1.20	53686
bpl:BURPS1106A_A2308	ncbi-geneid:4903334	5.3.1.24	51366
bpl:BURPS1106A_A2309	ncbi-geneid:4904972	5.4.99.12	55120
bpl:BURPS1106A_A2311	ncbi-geneid:4905315	1.2.1.11	55347|51735
bpl:BURPS1106A_A2313	ncbi-geneid:4904940	1.1.1.85	53659
bpl:BURPS1106A_A2314	ncbi-geneid:4904244	4.2.1.33|4.2.1.35	52016
bpl:BURPS1106A_A2316	ncbi-geneid:4906209	4.2.1.33|4.2.1.35	53732
bpl:BURPS1106A_A2318	ncbi-geneid:4904873	1.14.13.-	51679
bpl:BURPS1106A_A2324	ncbi-geneid:4903688	1.2.4.1	52518|52518|52922
bpl:BURPS1106A_A2329	ncbi-geneid:4905720	2.3.3.1	48256
bpl:BURPS1106A_A2331	ncbi-geneid:4906232	1.3.99.1	46548|54292
bpl:BURPS1106A_A2332	ncbi-geneid:4904245	1.3.5.1|1.3.99.1	51905|46977|56425
bpl:BURPS1106A_A2333	ncbi-geneid:4906038	1.3.99.1	81343
bpl:BURPS1106A_A2334	ncbi-geneid:4905877	1.3.99.1	81343
bpl:BURPS1106A_A2336	ncbi-geneid:4904964	1.1.1.37	56327|51735
bpl:BURPS1106A_A2337	ncbi-geneid:4903350	4.1.3.6|4.1.3.34	51621
bpl:BURPS1106A_A2339	ncbi-geneid:4906387	4.2.1.79	103378
bpl:BURPS1106A_A2340	ncbi-geneid:4903598	4.2.1.3	53732|52016
bpl:BURPS1106A_A2352	ncbi-geneid:4904342	1.14.18.1	48056
bpl:BURPS1106A_A2358	ncbi-geneid:4904687	3.4.21.100	52743|54897
bpl:BURPS1106A_A2366	ncbi-geneid:4905612	3.1.1.3	53474
bpl:BURPS1106A_A2376	ncbi-geneid:4905743	1.1.1.44	48179|51735
bpl:BURPS1106A_A2385	ncbi-geneid:4904986	2.7.7.-	56731|57783
bpl:BURPS1106A_A2389	ncbi-geneid:4905698	3.4.24.57	53067|53067
bpl:BURPS1106A_A2392	ncbi-geneid:4904450	2.2.1.7	52518|52518|52922
bpl:BURPS1106A_A2393	ncbi-geneid:4906306	2.5.1.10	48576
bpl:BURPS1106A_A2394	ncbi-geneid:4905615	3.1.11.6	116842
bpl:BURPS1106A_A2395	ncbi-geneid:4904699	1.14.15.7	55961|50022
bpl:BURPS1106A_A2398	ncbi-geneid:4903812	3.1.1.45	53474
bpl:BURPS1106A_A2402	ncbi-geneid:4904825	1.6.99.3	51905
bpl:BURPS1106A_A2403	ncbi-geneid:4903970	2.7.7.7	56672|88723|53098|47807
bpl:BURPS1106A_A2416	ncbi-geneid:4903403	3.2.2.4	53167
bpl:BURPS1106A_A2419	ncbi-geneid:4903721	2.7.1.39	56112
bpl:BURPS1106A_A2425	ncbi-geneid:4905641	3.1.1.-	53474
bpl:BURPS1106A_A2429	ncbi-geneid:4903677	3.6.3.29	52540
bpl:BURPS1106A_A2435	ncbi-geneid:4905642	5.3.2.-	55331
bpl:BURPS1106A_A2440	ncbi-geneid:4904383	2.5.1.3	51391
bpl:BURPS1106A_A2454	ncbi-geneid:4903937	4.1.3.39	51569|89000
bpl:BURPS1106A_A2455	ncbi-geneid:4904369	1.2.1.10	55347|51735
bpl:BURPS1106A_A2457	ncbi-geneid:4906168	2.6.1.42	56752
bpl:BURPS1106A_A2468	ncbi-geneid:4903347	3.1.3.16	56300
bpl:BURPS1106A_A2474	ncbi-geneid:4906414	5.2.1.8	54534
bpl:BURPS1106A_A2477	ncbi-geneid:4904763	2.4.1.-	53756
bpl:BURPS1106A_A2480	ncbi-geneid:4904531	2.4.1.-	53448
bpl:BURPS1106A_A2483	ncbi-geneid:4904999	3.1.3.48	52788
bpl:BURPS1106A_A2484	ncbi-geneid:4904657	1.1.1.22	51735|52413|48179
bpl:BURPS1106A_A2487	ncbi-geneid:4905356	2.7.7.22|5.3.1.8	51182|53448
bpl:BURPS1106A_A2492	ncbi-geneid:4904988	3.5.1.28	55846|47090
bpl:BURPS1106A_A2516	ncbi-geneid:4905699	1.3.99.-	56645|47203
bpl:BURPS1106A_A2525	ncbi-geneid:4904625	3.4.17.13	52317
bpl:BURPS1106A_A2528	ncbi-geneid:4905375	6.1.1.2	52374
bpl:BURPS1106A_A2536	ncbi-geneid:4904916	3.8.1.2	56784
bpl:BURPS1106A_A2537	ncbi-geneid:4905029	3.1.1.61	52738|52172
bpl:BURPS1106A_A2544	ncbi-geneid:4905193	2.7.3.-	52172|55874|47384
bpl:BURPS1106A_A2550	ncbi-geneid:4903762	2.2.1.6	52518|52518|52467
bpl:BURPS1106A_A2560	ncbi-geneid:4903532	1.18.1.3	51905|51905|55424
bpl:BURPS1106A_A2562	ncbi-geneid:4906037	1.14.12.19	54427
bpl:BURPS1106A_A2563	ncbi-geneid:4903621	1.14.12.19	55961|50022
bpl:BURPS1106A_A2566	ncbi-geneid:4903647	5.5.1.1	51604|54826
bpl:BURPS1106A_A2567	ncbi-geneid:4904748	1.13.11.1	49482
bpl:BURPS1106A_A2568	ncbi-geneid:4903343	5.3.3.4	54909
bpl:BURPS1106A_A2570	ncbi-geneid:4905739	1.10.3.-	81452
bpl:BURPS1106A_A2571	ncbi-geneid:4903596	1.10.3.-	81442
bpl:BURPS1106A_A2572	ncbi-geneid:4905915	1.10.3.-	49503|81464
bpl:BURPS1106A_A2575	ncbi-geneid:4903983	1.3.1.34	51395|51971|51905
bpl:BURPS1106A_A2581	ncbi-geneid:4904300	1.14.12.10	55961|50022
bpl:BURPS1106A_A2582	ncbi-geneid:4904224	1.14.12.10	54427
bpl:BURPS1106A_A2583	ncbi-geneid:4903663	1.14.12.10	52343|63380|54292
bpl:BURPS1106A_A2584	ncbi-geneid:4904750	1.3.1.25	51735
bpl:BURPS1106A_A2589	ncbi-geneid:4905262	3.3.2.1	52499
bpl:BURPS1106A_A2601	ncbi-geneid:4904073	1.1.1.36	51735
bpl:BURPS1106A_A2605	ncbi-geneid:4905075	1.1.1.1	50129|51735
bpl:BURPS1106A_A2619	ncbi-geneid:4904083	2.7.1.25	52540
bpl:BURPS1106A_A2642	ncbi-geneid:4903958	1.1.1.1	50129|51735
bpl:BURPS1106A_A2644	ncbi-geneid:4905960	3.6.3.14	52943
bpl:BURPS1106A_A2645	ncbi-geneid:4903302	3.6.3.14	52540|47917|50615
bpl:BURPS1106A_A2647	ncbi-geneid:4905214	3.6.3.14	81333
bpl:BURPS1106A_A2648	ncbi-geneid:4906304	3.6.3.14	81336
bpl:BURPS1106A_A2651	ncbi-geneid:4904241	3.6.3.14	51344
bpl:BURPS1106A_A2652	ncbi-geneid:4905636	3.6.3.14	52540|47917|50615
bpl:BURPS1106A_A2654	ncbi-geneid:4906377	2.3.1.-	53474
bpl:BURPS1106A_A2655	ncbi-geneid:4903845	2.3.1.8	53659|54637
bpl:BURPS1106A_A2656	ncbi-geneid:4904838	2.7.2.1	53067|53067
bpl:BURPS1106A_A2659	ncbi-geneid:4906314	2.7.1.11	53613
bpl:BURPS1106A_A2661	ncbi-geneid:4905680	3.5.4.5	53927
bpl:BURPS1106A_A2662	ncbi-geneid:4904913	2.4.2.4	52418|54680|47648
bpl:BURPS1106A_A2666	ncbi-geneid:4905628	4.1.2.4	51569
bpl:BURPS1106A_A2670	ncbi-geneid:4904570	2.5.1.18	52833|47616
bpl:BURPS1106A_A2682	ncbi-geneid:4905139	3.4.21.-	52743|54897
bpl:BURPS1106A_A2689	ncbi-geneid:4906278	2.7.10.-	52540|57997
bpl:BURPS1106A_A2707	ncbi-geneid:4904553	3.4.14.11	53474|49785
bpl:BURPS1106A_A2709	ncbi-geneid:4904771	3.4.21.-	52743
bpl:BURPS1106A_A2717	ncbi-geneid:4903659	2.7.3.-|2.7.13.3	55874|47384|158472
bpl:BURPS1106A_A2719	ncbi-geneid:4903998	3.5.2.6	56601
bpl:BURPS1106A_A2733	ncbi-geneid:4905969	1.14.14.7	51905
bpl:BURPS1106A_A2735	ncbi-geneid:4904436	1.14.14.-	51905
bpl:BURPS1106A_A2740	ncbi-geneid:4906236	2.6.1.16	53697|56235
bpl:BURPS1106A_A2748	ncbi-geneid:4904619	5.1.3.14	53756
bpl:BURPS1106A_A2756	ncbi-geneid:4906161	4.1.2.27	53383
bpl:BURPS1106A_A2761	ncbi-geneid:4904903	4.1.2.27	53383
bpl:BURPS1106A_A2764	ncbi-geneid:4906098	2.7.1.17	53067|53067
bpl:BURPS1106A_A2771	ncbi-geneid:4904289	1.3.99.3	56645|47203
bpl:BURPS1106A_A2774	ncbi-geneid:4904858	6.4.1.5	52096|52096
bpl:BURPS1106A_A2775	ncbi-geneid:4905938	1.3.99.-	56645|47203
bpl:BURPS1106A_A2776	ncbi-geneid:4906089	4.2.1.57	52096
bpl:BURPS1106A_A2777	ncbi-geneid:4905773	6.4.1.5	56059|52440|51246|51230
bpl:BURPS1106A_A2786	ncbi-geneid:4905439	2.1.1.79	53335
bpl:BURPS1106A_A2793	ncbi-geneid:4903389	3.6.1.-	55811
bpl:BURPS1106A_A2815	ncbi-geneid:4904231	3.2.1.22	51445
bpl:BURPS1106A_A2837	ncbi-geneid:4905556	2.7.11.1	56112
bpl:BURPS1106A_A2856	ncbi-geneid:4906243	4.3.1.18	53686
bpl:BURPS1106A_A2865	ncbi-geneid:4906204	4.4.1.-|2.8.1.7	53383
bpl:BURPS1106A_A2872	ncbi-geneid:4905310	1.1.2.3	51395
bpl:BURPS1106A_A2878	ncbi-geneid:4903652	3.5.1.-	75304
bpl:BURPS1106A_A2882	ncbi-geneid:4906268	6.2.1.13	51735|52210|52210|55729
bpl:BURPS1106A_A2916	ncbi-geneid:4904773	4.1.3.6|4.1.3.34	51621
bpl:BURPS1106A_A2918	ncbi-geneid:4905569	4.2.1.79	103378
bpl:BURPS1106A_A2922	ncbi-geneid:4905134	3.6.1.7	54975
bpl:BURPS1106A_A2924	ncbi-geneid:4904235	1.1.1.219	51735
bpl:BURPS1106A_A2926	ncbi-geneid:4905471	2.4.1.-	53448
bpl:BURPS1106A_A2932	ncbi-geneid:4904741	1.14.99.-	143410
bpl:BURPS1106A_A2934	ncbi-geneid:4904980	5.4.3.8	53383
bpl:BURPS1106A_A2971	ncbi-geneid:4904738	2.6.1.57	53383
bpl:BURPS1106A_A2988	ncbi-geneid:4904376	6.5.1.1	56091|50249
bpl:BURPS1106A_A2991	ncbi-geneid:4904078	1.11.1.6	56634|52317
bpl:BURPS1106A_A3015	ncbi-geneid:4904469	2.7.7.7	52141
bpl:BURPS1106A_A3020	ncbi-geneid:4904225	1.-.-.-	51735
bpl:BURPS1106A_A3028	ncbi-geneid:4904574	2.4.1.-	53756
bpl:BURPS1106A_A3029	ncbi-geneid:4903530	4.2.1.46	51735
bpl:BURPS1106A_A3030	ncbi-geneid:4904388	2.7.3.-	55874|52172|47384|55785|55785
bpl:BURPS1106A_A3033	ncbi-geneid:4903392	2.4.1.-	53448
bpl:BURPS1106A_A3037	ncbi-geneid:4904517	2.4.1.-	53756
bpl:BURPS1106A_A3040	ncbi-geneid:4904628	2.1.3.-	53067
bpl:BURPS1106A_A3051	ncbi-geneid:4903730	1.1.1.31	51735|48179
bpl:BURPS1106A_A3053	ncbi-geneid:4903464	1.14.13.-	51679
bpl:BURPS1106A_A3055	ncbi-geneid:4903328	2.7.8.-	56214|56214
bpl:BURPS1106A_A3064	ncbi-geneid:4903893	1.8.1.4	51905|55424
bpl:BURPS1106A_A3065	ncbi-geneid:4903822	2.3.1.168	52777|51230|47005
bpl:BURPS1106A_A3066	ncbi-geneid:4905966	1.2.4.4	52518|52922
bpl:BURPS1106A_A3067	ncbi-geneid:4905694	1.2.4.4	52518
bpl:BURPS1106A_A3075	ncbi-geneid:4906235	1.1.3.6	51905
bpl:BURPS1106A_A3082	ncbi-geneid:4904497	3.1.1.-	53474
bpl:BURPS1106A_A3084	ncbi-geneid:4904194	1.17.4.1	51998
bpl:BURPS1106A_A3096	ncbi-geneid:4903348	6.2.1.-	56801
bpl:BURPS1106A_A3099	ncbi-geneid:4905736	1.6.5.5	51735|50129
bpl:BURPS1106A_A3100	ncbi-geneid:4904845	1.14.11.17	51197
bpl:BURPS1106A_A3106	ncbi-geneid:4905923	1.2.7.-	53706|50692
bpl:BURPS1106A_A3107	ncbi-geneid:4904286	1.2.4.2	54862
bpl:BURPS1106A_A3113	ncbi-geneid:4903756	2.4.1.-|3.4	56601|53955
bpl:BURPS1106A_A3121	ncbi-geneid:4904608	3.5.1.4	75304
bpl:BURPS1106A_A3125	ncbi-geneid:4903814	2.3.1.-	55729
bpl:BURPS1106A_A3132	ncbi-geneid:4905246	2.7.13.3	55874
bpl:BURPS1106A_A3138	ncbi-geneid:4903813	3.1.1.3	53474
bpl:BURPS1106A_A3144	ncbi-geneid:4905425	3.6.3.-	52540
bpl:BURPS1106A_A3153	ncbi-geneid:4903461	4.1.1.44	69118
bpl:BURPS1106A_A3154	ncbi-geneid:4906173	2.6.1.-	53383
bpl:BURPS1106A_A3156	ncbi-geneid:4904784	3.6.3.-	52540
bpl:BURPS1106A_A3161	ncbi-geneid:4904514	5.4.99.17	48239|48239
bpl:BURPS1106A_A3163	ncbi-geneid:4904165	2.5.1.32	48576
bpl:BURPS1106A_A3165	ncbi-geneid:4903889	2.7.3.-	55073|55785
bpl:BURPS1106A_A3169	ncbi-geneid:4904808	2.7.3.-	55874|52172|47384
bpl:BURPS1106A_A3170	ncbi-geneid:4904542	2.8.3.-	52218
bpl:BURPS1106A_A3174	ncbi-geneid:4904863	1.20.4.1	52833
