# Supplementary material for: Tracing the Repertoire of Promiscuous Enzymes along the Metabolic Pathways in Archaeal Organisms
Source: Life (Basel). 2017 Jul 13;7(3):30. doi: 10.3390/life7030030 (PMC5617955; doi:10.3390/life7030030)
Supplement: Supplementary file 1 [file life-07-00030-s001.zip › Table_S2/bpn.txt]

KEGGID	NCBIGI	ECs	SFamilyID
bpn:BPEN_002	ncbi-geneid:3562783	3.6.3.14	81336
bpn:BPEN_003	ncbi-geneid:3562784	3.6.3.14	81333
bpn:BPEN_004	ncbi-geneid:3562785	3.6.3.14	81573
bpn:BPEN_005	ncbi-geneid:3562786	3.6.3.14	47928
bpn:BPEN_006	ncbi-geneid:3562621	3.6.3.14	52540|47917|50615
bpn:BPEN_007	ncbi-geneid:3562622	3.6.3.14	52943
bpn:BPEN_008	ncbi-geneid:3562623	3.6.3.14	52540|47917|50615
bpn:BPEN_009	ncbi-geneid:3562624	3.6.3.14	51344|46604
bpn:BPEN_010	ncbi-geneid:3562625	2.7.7.23|2.3.1.157	53448|51161
bpn:BPEN_013	ncbi-geneid:3562628	3.1.26.5	54211
bpn:BPEN_015	ncbi-geneid:3562630	2.7.7.7	55979|55979|55979
bpn:BPEN_016	ncbi-geneid:3562631	5.99.1.3	56719|55874|54211
bpn:BPEN_019	ncbi-geneid:3563200	6.1.1.14	55681
bpn:BPEN_020	ncbi-geneid:3563201	6.1.1.14	109604
bpn:BPEN_021	ncbi-geneid:3563202	1.15.1.1	54719|46609
bpn:BPEN_023	ncbi-geneid:3563204	3.4.24.70	55486
bpn:BPEN_027	ncbi-geneid:3563208	3.6.4.12	52540|48024
bpn:BPEN_032	ncbi-geneid:3562917	2.1.3.3	53671
bpn:BPEN_033	ncbi-geneid:3562918	6.1.1.9	52374|47323|50677|46589
bpn:BPEN_034	ncbi-geneid:3563195	2.7.7.7	102400
bpn:BPEN_035	ncbi-geneid:3563196	3.4.11.1	53187|52949
bpn:BPEN_043	ncbi-geneid:3562890	3.6.3.-	52540
bpn:BPEN_047	ncbi-geneid:3562894	2.5.1.7	55205
bpn:BPEN_048	ncbi-geneid:3562895	3.4.21.-	50494|50156|50156
bpn:BPEN_058	ncbi-geneid:3563009	2.7.7.-	56731|117023|57783
bpn:BPEN_060	ncbi-geneid:3562953	3.4.24.57	53067
bpn:BPEN_062	ncbi-geneid:3563146	4.1.2.25	55620
bpn:BPEN_064	ncbi-geneid:3563148	2.7.7.25|2.7.7.21|2.7.7.72|3.1.3.-|3.1.4	81891|81301
bpn:BPEN_065	ncbi-geneid:3563149	2.7.1.-|2.7.7	53613|52374
bpn:BPEN_067	ncbi-geneid:3563151	4.1.99.12	55821
bpn:BPEN_068	ncbi-geneid:3563152	2.3.1.51	69593
bpn:BPEN_069	ncbi-geneid:3563153	4.4.1.8	53383
bpn:BPEN_077	ncbi-geneid:3563047	3.1.-.-
bpn:BPEN_080	ncbi-geneid:3563050	3.5.1.28	53187
bpn:BPEN_081	ncbi-geneid:3563051	2.5.1.75	52540
bpn:BPEN_084	ncbi-geneid:3563188	3.4.-.-	117892
bpn:BPEN_085	ncbi-geneid:3563189	3.4.-.-	117892|117892
bpn:BPEN_086	ncbi-geneid:3563190	6.3.4.4	52540
bpn:BPEN_087	ncbi-geneid:3563191	2.1.1.-	75217|55315
bpn:BPEN_094	ncbi-geneid:3563175	3.6.1.1	50324
bpn:BPEN_095	ncbi-geneid:3563176	2.5.1.90	48576
bpn:BPEN_100	ncbi-geneid:3563181	2.1.1.-	53335
bpn:BPEN_101	ncbi-geneid:3563182	3.4.24.-	52540|140990
bpn:BPEN_102	ncbi-geneid:3563183	2.5.1.15	51717
bpn:BPEN_103	ncbi-geneid:3563184	5.4.2.10	53738|53738|53738|55957
bpn:BPEN_110	ncbi-geneid:3563168	5.4.99.12	55120
bpn:BPEN_112	ncbi-geneid:3563170	2.7.7.8	54211|54211|55666|55666|50249|46915|54791
bpn:BPEN_113	ncbi-geneid:3563171	3.6.4.13	52540
bpn:BPEN_114	ncbi-geneid:3563172	2.7.7.7	102220
bpn:BPEN_115	ncbi-geneid:3563173	2.7.2.4|1.1.1.13|1.1.1.3	53633|55347|51735|55021|55021
bpn:BPEN_116	ncbi-geneid:3563174	2.7.1.39	54211|55060
bpn:BPEN_117	ncbi-geneid:3563120	4.2.3.1	53686
bpn:BPEN_121	ncbi-geneid:3563124	2.7.1.26|2.7.7.2	82114|52374
bpn:BPEN_122	ncbi-geneid:3563125	6.1.1.5	52374|47323|50677
bpn:BPEN_125	ncbi-geneid:3563160	1.3.1.26	51735|55347
bpn:BPEN_126	ncbi-geneid:3563161	6.3.5.5	52021|52317
bpn:BPEN_127	ncbi-geneid:3563162	6.3.5.5	56059|56059|48108|52440|52440|52335
bpn:BPEN_128	ncbi-geneid:3563163	1.5.1.3	53597
bpn:BPEN_129	ncbi-geneid:3563097	3.6.1.41	56300
bpn:BPEN_130	ncbi-geneid:3563098	2.1.1.182	53335
bpn:BPEN_131	ncbi-geneid:3563099	1.1.1.262	53659
bpn:BPEN_132	ncbi-geneid:3563100	5.2.1.8	109998|54534|54534
bpn:BPEN_134	ncbi-geneid:3563102	4.2.1.33|4.2.1.35	52016
bpn:BPEN_135	ncbi-geneid:3563103	4.2.1.33|4.2.1.35	53732
bpn:BPEN_136	ncbi-geneid:3563104	1.1.1.85	53659
bpn:BPEN_137	ncbi-geneid:3563105	2.3.3.13	51569|110921
bpn:BPEN_138	ncbi-geneid:3563106	2.1.1.-	53335|81799
bpn:BPEN_140	ncbi-geneid:3562862	2.4.1.129	56601|56519
bpn:BPEN_141	ncbi-geneid:3562863	6.3.2.13	53623|53244|63418
bpn:BPEN_142	ncbi-geneid:3562864	6.3.2.10	53623|53244|63418
bpn:BPEN_144	ncbi-geneid:3562866	6.3.2.9	53623|53244|51984
bpn:BPEN_146	ncbi-geneid:3562868	2.4.1.227	53756
bpn:BPEN_147	ncbi-geneid:3562869	6.3.2.8	53623|53244|51984
bpn:BPEN_151	ncbi-geneid:3563086	3.5.1.-	54211|54211
bpn:BPEN_153	ncbi-geneid:3563088	2.7.1.24	52540
bpn:BPEN_155	ncbi-geneid:3563090	2.7.6.3	55083
bpn:BPEN_156	ncbi-geneid:3563091	1.8.1.4	51905|55424
bpn:BPEN_157	ncbi-geneid:3563092	2.3.1.12	52777|51230|47005
bpn:BPEN_158	ncbi-geneid:3563093	1.2.4.1	52518|52518|52922
bpn:BPEN_159	ncbi-geneid:3563094	2.4.1.129|3.4	56601|53955
bpn:BPEN_161	ncbi-geneid:3563096	6.3.4.2	52540|52317
bpn:BPEN_162	ncbi-geneid:3563108	4.2.1.11	51604|54826
bpn:BPEN_163	ncbi-geneid:3563109	1.8.1.2	63380|52343|52218
bpn:BPEN_164	ncbi-geneid:3563110	1.8.1.2	56014|56014|55124|55124
bpn:BPEN_165	ncbi-geneid:3563111	1.8.4.8	52402
bpn:BPEN_166	ncbi-geneid:3563112	2.1.1.107|1.3.1.76|4.99.1.4	53790|75615|51735
bpn:BPEN_167	ncbi-geneid:3563113	2.7.7.4	52402
bpn:BPEN_168	ncbi-geneid:3563114	2.7.7.4	52540|50465|50447
bpn:BPEN_169	ncbi-geneid:3563115	2.7.1.25	52540
bpn:BPEN_171	ncbi-geneid:3563117	2.7.7.60	53448
bpn:BPEN_172	ncbi-geneid:3563118	4.6.1.12	69765
bpn:BPEN_174	ncbi-geneid:3562669	6.1.1.7	55681|101353|55186|50447
bpn:BPEN_181	ncbi-geneid:3562676	2.1.1.31	75217
bpn:BPEN_183	ncbi-geneid:3562678	2.5.1.54	51569
bpn:BPEN_184	ncbi-geneid:3562903	5.4.99.5|1.3.1.12	51735|48179|48600
bpn:BPEN_185	ncbi-geneid:3562904	5.4.99.5|4.2.1.51	53850|55021
bpn:BPEN_187	ncbi-geneid:3562906	5.4.99.12	55120|55174
bpn:BPEN_189	ncbi-geneid:3562908	1.1.1.158	56176|56194
bpn:BPEN_190	ncbi-geneid:3562909	6.3.4.15	55681
bpn:BPEN_191	ncbi-geneid:3562910	2.7.1.33	52540
bpn:BPEN_223	ncbi-geneid:3562858	2.7.7.6	56553|55257|47789
bpn:BPEN_225	ncbi-geneid:3562860	2.1.2.9	53328|50486
bpn:BPEN_226	ncbi-geneid:3562861	3.5.1.88	56420
bpn:BPEN_228	ncbi-geneid:3562942	1.1.1.25	51735|53223
bpn:BPEN_230	ncbi-geneid:3562806	3.1.2.6	56281
bpn:BPEN_231	ncbi-geneid:3562616	3.1.26.4
bpn:BPEN_232	ncbi-geneid:3562617	2.7.7.7
bpn:BPEN_235	ncbi-geneid:3562620	1.11.1.15	52833
bpn:BPEN_236	ncbi-geneid:3562770	2.4.2.29	51713
bpn:BPEN_240	ncbi-geneid:3562774	3.5.4.26|1.1.1.193	53597|53927
bpn:BPEN_241	ncbi-geneid:3562775	2.5.1.78	52121
bpn:BPEN_243	ncbi-geneid:3562777	3.1.3.27	101307
bpn:BPEN_244	ncbi-geneid:3562778	2.2.1.7	52518|52518|52922
bpn:BPEN_245	ncbi-geneid:3562779	2.5.1.1|2.5.1.10	48576
bpn:BPEN_250	ncbi-geneid:3562799	1.10.3.-	81452
bpn:BPEN_251	ncbi-geneid:3562800	1.10.3.-	81442
bpn:BPEN_252	ncbi-geneid:3562801	1.10.3.-	49503|81464
bpn:BPEN_253	ncbi-geneid:3562802	3.4.21.92	52096
bpn:BPEN_256	ncbi-geneid:3563139	3.2.2.-	48150|55811
bpn:BPEN_257	ncbi-geneid:3562899	3.1.-.-	53098
bpn:BPEN_259	ncbi-geneid:3562925	2.5.1.6	55973|55973|55973
bpn:BPEN_260	ncbi-geneid:3563140	3.5.3.11	52768
bpn:BPEN_261	ncbi-geneid:3562603	2.7.2.3	53748
bpn:BPEN_262	ncbi-geneid:3562604	4.1.2.13	51569
bpn:BPEN_263	ncbi-geneid:3562605	5.3.1.6	100950|75445
bpn:BPEN_264	ncbi-geneid:3562606	6.3.3.2	100950
bpn:BPEN_266	ncbi-geneid:3562948	1.14.13.-	51905
bpn:BPEN_270	ncbi-geneid:3562610	6.1.1.6	55681|50249
bpn:BPEN_271	ncbi-geneid:3562611	4.1.1.20	51419|50621
bpn:BPEN_272	ncbi-geneid:3563209	3.6.1.-	55811
bpn:BPEN_274	ncbi-geneid:3563211	3.1.11.5	52540|52540|52980
bpn:BPEN_275	ncbi-geneid:3563212	3.1.11.5	52540|52540
bpn:BPEN_276	ncbi-geneid:3563213	3.1.11.5	52540|52980
bpn:BPEN_278	ncbi-geneid:3563215	3.4.11.18	55920
bpn:BPEN_281	ncbi-geneid:3563218	2.7.4.22	53633
bpn:BPEN_283	ncbi-geneid:3562592	1.1.1.267	55347|51735|69055
bpn:BPEN_284	ncbi-geneid:3562593	2.5.1.31	64005
bpn:BPEN_286	ncbi-geneid:3562595	3.4.24.-	50156|50156
bpn:BPEN_289	ncbi-geneid:3562598	2.3.1.-	51161
bpn:BPEN_290	ncbi-geneid:3562927	4.2.1.-	54637
bpn:BPEN_291	ncbi-geneid:3562928	2.3.1.129	51161
bpn:BPEN_292	ncbi-geneid:3562929	2.4.1.182	53756
bpn:BPEN_293	ncbi-geneid:3562930	3.1.26.4	53098
bpn:BPEN_294	ncbi-geneid:3562839	2.7.7.7	89550|50249
bpn:BPEN_295	ncbi-geneid:3562840	6.4.1.2	52096
bpn:BPEN_296	ncbi-geneid:3562841	6.3.4.-	52402|56037|82829
bpn:BPEN_297	ncbi-geneid:3562842	6.1.1.15	55681|52954|55826
bpn:BPEN_298	ncbi-geneid:3562843	3.1.3.-	56784
bpn:BPEN_299	ncbi-geneid:3562844	6.4.1.2|6.3.4.14	56059|52440|51246
bpn:BPEN_301	ncbi-geneid:3562846	4.2.1.10	52304
bpn:BPEN_307	ncbi-geneid:3562584	3.4.21.53	54211|52540|88697
bpn:BPEN_308	ncbi-geneid:3562585	2.4.2.7	53271
bpn:BPEN_309	ncbi-geneid:3562586	2.7.7.7	52540|48019
bpn:BPEN_310	ncbi-geneid:3562587	2.7.4.3	52540
bpn:BPEN_311	ncbi-geneid:3562588	3.6.1.-	56300
bpn:BPEN_312	ncbi-geneid:3562589	6.1.1.16	52374|47323
bpn:BPEN_313	ncbi-geneid:3562590	1.5.1.5|3.5.4.9	51735|53223
bpn:BPEN_319	ncbi-geneid:3562831	2.7.7.7	52540|48019
bpn:BPEN_321	ncbi-geneid:3562833	6.1.1.4	52374|50677|47323
bpn:BPEN_322	ncbi-geneid:3562834	2.3.1.-	56317
bpn:BPEN_326	ncbi-geneid:3562838	1.14.13.-	51905
bpn:BPEN_330	ncbi-geneid:3563056	3.5.1.25	51556|51338
bpn:BPEN_331	ncbi-geneid:3563057	3.5.99.6	100950
bpn:BPEN_332	ncbi-geneid:3563058	6.1.1.18	52374|50715
bpn:BPEN_334	ncbi-geneid:3563060	3.1.-.-	53474
bpn:BPEN_335	ncbi-geneid:3563061	5.4.2.2	53738|53738|55957|53738
bpn:BPEN_339	ncbi-geneid:3562680	1.3.99.1	51905|46977|56425
bpn:BPEN_341	ncbi-geneid:3562682	1.2.4.2	52518|52518
bpn:BPEN_342	ncbi-geneid:3562683	2.3.1.61	52777|51230|47005
bpn:BPEN_343	ncbi-geneid:3562684	6.2.1.5	56059|52210
bpn:BPEN_344	ncbi-geneid:3562685	6.2.1.5	52210|51735
bpn:BPEN_352	ncbi-geneid:3562809	5.4.2.1
bpn:BPEN_355	ncbi-geneid:3562812	3.1.1.29	53178
bpn:BPEN_356	ncbi-geneid:3562813	2.7.6.1	53271
bpn:BPEN_357	ncbi-geneid:3562814	2.7.1.148	54211|55060
bpn:BPEN_360	ncbi-geneid:3563034	2.1.1.-	53335
bpn:BPEN_361	ncbi-geneid:3563035	2.5.1.55	51569
bpn:BPEN_362	ncbi-geneid:3563036	6.1.1.3	55681|52954
bpn:BPEN_366	ncbi-geneid:3563040	6.1.1.20	55681|46589
bpn:BPEN_367	ncbi-geneid:3563041	6.1.1.20	56037|55681|50249|54991|46955
bpn:BPEN_368	ncbi-geneid:3563042	2.7.7.63	55681|82649
bpn:BPEN_373	ncbi-geneid:3562972	2.8.1.7|4.4.1.16	53383
bpn:BPEN_377	ncbi-geneid:3562976	2.5.1.9	63380|63380
bpn:BPEN_379	ncbi-geneid:3562978	3.1.13.-
bpn:BPEN_381	ncbi-geneid:3562646	1.4.3.5	50475
bpn:BPEN_382	ncbi-geneid:3562647	6.1.1.1	52374|55174
bpn:BPEN_383	ncbi-geneid:3562648	4.2.99.18	48150
bpn:BPEN_384	ncbi-geneid:3562649	4.2.1.2	48557
bpn:BPEN_386	ncbi-geneid:3562651	4.1.1.-	52507
bpn:BPEN_387	ncbi-geneid:3562652	2.7.7.38	53448
bpn:BPEN_389	ncbi-geneid:3562654	2.7.1.130	52540
bpn:BPEN_390	ncbi-geneid:3562655	3.6.3.-	52540|90123
bpn:BPEN_392	ncbi-geneid:3562898	2.7.4.14	52540
bpn:BPEN_393	ncbi-geneid:3562758	2.5.1.19	55205
bpn:BPEN_394	ncbi-geneid:3562759	2.6.1.52	53383
bpn:BPEN_395	ncbi-geneid:3562760	6.1.1.11	55681|46589
bpn:BPEN_398	ncbi-geneid:3562763	1.8.1.9	51905
bpn:BPEN_402	ncbi-geneid:3562633	3.2.1.-	53955
bpn:BPEN_404	ncbi-geneid:3562635	2.8.1.-	52402
bpn:BPEN_405	ncbi-geneid:3562636	4.3.2.2	48557
bpn:BPEN_407	ncbi-geneid:3562638	3.6.3.-	52540
bpn:BPEN_411	ncbi-geneid:3562642	3.1.21.-	51556
bpn:BPEN_412	ncbi-geneid:3562643	2.7.7.7	52540|48019
bpn:BPEN_413	ncbi-geneid:3562644	2.7.4.9	52540
bpn:BPEN_414	ncbi-geneid:3562689	4.1.3.38	56752
bpn:BPEN_416	ncbi-geneid:3562691	1.1.1.100	51735
bpn:BPEN_417	ncbi-geneid:3562692	2.3.1.39	52151|55048
bpn:BPEN_418	ncbi-geneid:3562693	2.3.1.41|2.3.1.180	53901
bpn:BPEN_419	ncbi-geneid:3562694	2.3.1.15	53659
bpn:BPEN_421	ncbi-geneid:3562696	5.4.99.12	55120|55174
bpn:BPEN_422	ncbi-geneid:3562697	3.1.26.12	50249
bpn:BPEN_430	ncbi-geneid:3562740	2.8.1.-	69721
bpn:BPEN_432	ncbi-geneid:3562742	4.2.1.60	54637
bpn:BPEN_433	ncbi-geneid:3562743	6.1.1.22	55681|50249
bpn:BPEN_434	ncbi-geneid:3562744	2.6.1.57|2.6.1.1	53383
bpn:BPEN_436	ncbi-geneid:3562816	1.3.1.9	51735
bpn:BPEN_437	ncbi-geneid:3562817	3.5.4.25	142695
bpn:BPEN_438	ncbi-geneid:3562818	4.1.3.27	56322
bpn:BPEN_439	ncbi-geneid:3562819	4.1.3.27	52317
bpn:BPEN_440	ncbi-geneid:3562820	2.4.2.18	52418|47648
bpn:BPEN_441	ncbi-geneid:3562821	4.1.1.48|5.3.1.24	51366|51366
bpn:BPEN_442	ncbi-geneid:3562822	4.2.1.20	53686
bpn:BPEN_443	ncbi-geneid:3562823	4.2.1.20	51366
bpn:BPEN_446	ncbi-geneid:3562826	2.7.8.-	56024|56024
bpn:BPEN_447	ncbi-geneid:3562656	2.7.1.21	52540|57716
bpn:BPEN_449	ncbi-geneid:3562658	3.1.11.2	56219
bpn:BPEN_450	ncbi-geneid:3562659	3.4.21.-	52096|52096
bpn:BPEN_451	ncbi-geneid:3562660	1.2.1.12	55347|51735
bpn:BPEN_456	ncbi-geneid:3562665	3.4.-.-	53067|53067
bpn:BPEN_457	ncbi-geneid:3562666	2.6.1.85	56322
bpn:BPEN_459	ncbi-geneid:3562955	2.7.1.69	52728|53062
bpn:BPEN_464	ncbi-geneid:3562960	1.1.1.49	55347|51735
bpn:BPEN_465	ncbi-geneid:3562961	2.7.1.40	51621|52935|50800
bpn:BPEN_467	ncbi-geneid:3562963	6.1.1.12	55681|50249|55261
bpn:BPEN_468	ncbi-geneid:3562964	6.1.1.19	52374|47323|55190
bpn:BPEN_476	ncbi-geneid:3562983	3.1.11.1	53098
bpn:BPEN_477	ncbi-geneid:3562984	2.4.2.17	53850|54913
bpn:BPEN_478	ncbi-geneid:3562985	1.1.1.23	53720
bpn:BPEN_479	ncbi-geneid:3562986	2.6.1.9	53383
bpn:BPEN_480	ncbi-geneid:3562987	4.2.1.19|3.1.3.15	56784|54211|54211
bpn:BPEN_481	ncbi-geneid:3562988	2.4.2.-	52317
bpn:BPEN_482	ncbi-geneid:3562989	5.3.1.16	51366
bpn:BPEN_483	ncbi-geneid:3562990	4.1.3.-	51366
bpn:BPEN_484	ncbi-geneid:3562991	3.6.1.31|3.5.4.19	141734|101386
bpn:BPEN_485	ncbi-geneid:3562992	1.1.1.44	48179|51735
bpn:BPEN_486	ncbi-geneid:3562993	6.1.1.10	52374|47323|57770
bpn:BPEN_487	ncbi-geneid:3562994	3.5.4.16	55620
bpn:BPEN_490	ncbi-geneid:3562997	6.3.2.4	56059|52440
bpn:BPEN_492	ncbi-geneid:3562999	5.99.1.3	56719|101904
bpn:BPEN_493	ncbi-geneid:3563000	2.1.1.64	53335
bpn:BPEN_494	ncbi-geneid:3563011	1.17.4.1	51998|48168
bpn:BPEN_495	ncbi-geneid:3563012	1.17.4.1	47240
bpn:BPEN_502	ncbi-geneid:3563019	1.6.5.3	54862
bpn:BPEN_504	ncbi-geneid:3563021	1.6.5.3	53706|54862|54292|50692
bpn:BPEN_505	ncbi-geneid:3563022	1.6.5.3	142019|140490|142984
bpn:BPEN_506	ncbi-geneid:3563023	1.6.5.3	52833
bpn:BPEN_507	ncbi-geneid:3563024	1.6.99.5|1.6.5.3	56762|143243
bpn:BPEN_508	ncbi-geneid:3563025	1.6.5.3	56770
bpn:BPEN_510	ncbi-geneid:3563027	6.3.2.12|6.3.2.17	53623|53244
bpn:BPEN_512	ncbi-geneid:3563029	5.4.99.12	55120
bpn:BPEN_513	ncbi-geneid:3563030	1.1.1.290	51735|52283
bpn:BPEN_514	ncbi-geneid:3563031	2.3.1.41	53901|53901
bpn:BPEN_515	ncbi-geneid:3563032	2.1.1.72	53335
bpn:BPEN_516	ncbi-geneid:3563141	4.2.3.5	103263
bpn:BPEN_521	ncbi-geneid:3562945	6.1.1.17	52374|48163
bpn:BPEN_524	ncbi-geneid:3562951	6.5.1.2	56091|47781|50249
bpn:BPEN_525	ncbi-geneid:3562952	2.5.1.47	53686
bpn:BPEN_527	ncbi-geneid:3562788	2.7.3.9	51621|52009|47831
bpn:BPEN_528	ncbi-geneid:3562789	3.6.3.25	52540|50331
bpn:BPEN_532	ncbi-geneid:3562793	2.2.1.2	51569
bpn:BPEN_533	ncbi-geneid:3562794	2.2.1.1	52518|52518|52922
bpn:BPEN_534	ncbi-geneid:3562795	3.5.1.18	53187|55031
bpn:BPEN_536	ncbi-geneid:3562873	4.2.1.52	51569
bpn:BPEN_537	ncbi-geneid:3562874	1.11.1.7|1.11.1.15	52833
bpn:BPEN_538	ncbi-geneid:3562875	2.4.2.9	53271
bpn:BPEN_542	ncbi-geneid:3562879	3.5.1.5	51556|51338|51338
bpn:BPEN_543	ncbi-geneid:3562880	3.5.1.5	51278
bpn:BPEN_544	ncbi-geneid:3562881	3.5.1.5	54111
bpn:BPEN_546	ncbi-geneid:3562883	6.3.5.2	52317|54810|52402
bpn:BPEN_547	ncbi-geneid:3562884	1.1.1.205	51412|54631
bpn:BPEN_548	ncbi-geneid:3562885	1.1.5.4	51905
bpn:BPEN_550	ncbi-geneid:3562940	6.1.1.21	55681|52954
bpn:BPEN_551	ncbi-geneid:3562941	1.17.7.1	56014|51412
bpn:BPEN_552	ncbi-geneid:3562613	2.1.1.-	102114
bpn:BPEN_553	ncbi-geneid:3562614	2.7.4.6	54919
bpn:BPEN_554	ncbi-geneid:3562615	2.8.1.7	53383
bpn:BPEN_555	ncbi-geneid:3562767	3.1.3.25	56655
bpn:BPEN_556	ncbi-geneid:3562923	2.1.2.1	53383
bpn:BPEN_557	ncbi-geneid:3562919	3.5.4.-	53927
bpn:BPEN_558	ncbi-geneid:3562920	2.7.8.7	56214
bpn:BPEN_559	ncbi-geneid:3562921	2.6.99.2	63892
bpn:BPEN_560	ncbi-geneid:3562922	3.1.26.3	69065|54768
bpn:BPEN_561	ncbi-geneid:3562946	3.4.21.89	51306
bpn:BPEN_563	ncbi-geneid:3563128	3.2.2.-	52141
bpn:BPEN_565	ncbi-geneid:3563130	2.7.1.23	111331
bpn:BPEN_571	ncbi-geneid:3563221	2.7.8.8	56024|56024
bpn:BPEN_575	ncbi-geneid:3563225	2.1.2.3|3.5.4.10	53927|52335
bpn:BPEN_576	ncbi-geneid:3563226	2.7.7.6	64484
bpn:BPEN_577	ncbi-geneid:3563227	2.7.7.6	64484
bpn:BPEN_584	ncbi-geneid:3563134	3.6.5.3	52540|50465|50447
bpn:BPEN_588	ncbi-geneid:3563138	2.6.1.85	52317
bpn:BPEN_589	ncbi-geneid:3562768	6.1.1.2	52374
bpn:BPEN_590	ncbi-geneid:3562769	5.1.3.1	51366
bpn:BPEN_591	ncbi-geneid:3563064	4.2.3.4	56796
bpn:BPEN_592	ncbi-geneid:3563065	2.7.1.71	52540
bpn:BPEN_594	ncbi-geneid:3563067	1.2.1.11	55347|51735
bpn:BPEN_600	ncbi-geneid:3563073	5.1.1.7	54506|54506
bpn:BPEN_601	ncbi-geneid:3563074	2.5.1.61	53850|54782
bpn:BPEN_602	ncbi-geneid:3563075	4.2.1.75	69618
bpn:BPEN_609	ncbi-geneid:3563082	1.1.1.86	51735|48179|48179
bpn:BPEN_610	ncbi-geneid:3563083	4.3.1.19	53686|55021
bpn:BPEN_611	ncbi-geneid:3563084	4.2.1.9	143975|52016
bpn:BPEN_612	ncbi-geneid:3563085	2.6.1.42	56752
bpn:BPEN_614	ncbi-geneid:3562932	2.2.1.6	52518|52518|52467
bpn:BPEN_618	ncbi-geneid:3562936	5.1.1.3	53681|53681
bpn:BPEN_619	ncbi-geneid:3562937	1.5.1.20	51730
bpn:BPEN_620	ncbi-geneid:3562938	2.5.1.48	53383
bpn:BPEN_622	ncbi-geneid:3563230	1.18.1.2	52343|63380
bpn:BPEN_623	ncbi-geneid:3563231	5.3.1.1	51351
bpn:BPEN_624	ncbi-geneid:3563232	2.7.1.11	53784
bpn:BPEN_625	ncbi-geneid:3563233	2.3.1.30	51161
bpn:BPEN_626	ncbi-geneid:3563234	1.1.1.94	48179|51735
bpn:BPEN_630	ncbi-geneid:3563238	5.1.3.20	51735
bpn:BPEN_631	ncbi-geneid:3563239	2.4.-.-	53756
bpn:BPEN_632	ncbi-geneid:3562600	2.4.-.-	53756
bpn:BPEN_633	ncbi-geneid:3562601	2.-.-.-	53756
bpn:BPEN_634	ncbi-geneid:3562602	2.7.7.3	52374
bpn:BPEN_637	ncbi-geneid:3562714	4.1.1.36|6.3.2.5	102645|52507
bpn:BPEN_638	ncbi-geneid:3562715	3.6.1.23	51283
bpn:BPEN_641	ncbi-geneid:3562718	2.7.4.8	52540
bpn:BPEN_642	ncbi-geneid:3562719	2.7.7.6	63562
bpn:BPEN_643	ncbi-geneid:3562720	6.3.1.2	55931|54368
bpn:BPEN_645	ncbi-geneid:3562722	2.7.7.7	56672|88723|47807|53098
bpn:BPEN_647	ncbi-geneid:3562724	4.1.1.-	50475|143968
bpn:BPEN_649	ncbi-geneid:3562726	2.1.1	53335
bpn:BPEN_651	ncbi-geneid:3562728	2.4.2.3	53167
bpn:BPEN_652	ncbi-geneid:3562729	2.1.1.14	51726|51726
bpn:BPEN_655	ncbi-geneid:3562732	2.1.1.171	53335
bpn:BPEN_656	ncbi-geneid:3562733	5.3.1.9	53697
bpn:BPEN_656	ncbi-geneid:3562733	5.3.1.9	53697
