# Supplementary material for: Tracing the Repertoire of Promiscuous Enzymes along the Metabolic Pathways in Archaeal Organisms
Source: Life (Basel). 2017 Jul 13;7(3):30. doi: 10.3390/life7030030 (PMC5617955; doi:10.3390/life7030030)
Supplement: Supplementary file 1 [file life-07-00030-s001.zip › Table_S2/bpo.txt]

KEGGID	NCBIGI	ECs	SFamilyID
bpo:BP951000_0006	ncbi-geneid:9450125	6.3.2.9	53623|53244|51984
bpo:BP951000_0010	ncbi-geneid:9450129	3.1.26.5	54211
bpo:BP951000_0024	ncbi-geneid:9450143	2.7.1.35	53613
bpo:BP951000_0036	ncbi-geneid:9450155	1.4.1.1	52283|51735
bpo:BP951000_0044	ncbi-geneid:9450163	6.4.1.1	51569|89000|51230
bpo:BP951000_0046	ncbi-geneid:9450165	5.1.1.3	53681|53681
bpo:BP951000_0053	ncbi-geneid:9450172	2.3.1.183	55729
bpo:BP951000_0055	ncbi-geneid:9450174	2.1.4.1	55909
bpo:BP951000_0056	ncbi-geneid:9450175	1.3.1.26	55347|51735
bpo:BP951000_0057	ncbi-geneid:9450176	4.2.1.52	51569
bpo:BP951000_0060	ncbi-geneid:9450179	2.2.1.7	52518|52518|52922
bpo:BP951000_0061	ncbi-geneid:9450180	1.1.1.3	55347|51735
bpo:BP951000_0066	ncbi-geneid:9450185	3.6.1.7	54975
bpo:BP951000_0072	ncbi-geneid:9450191	3.5.99.2	48613
bpo:BP951000_0076	ncbi-geneid:9450195	2.7.2.1	53067|53067
bpo:BP951000_0077	ncbi-geneid:9450196	3.6.1.23	51283
bpo:BP951000_0082	ncbi-geneid:9450201	1.2.1.41	53720
bpo:BP951000_0085	ncbi-geneid:9450204	4.1.1.11	50692
bpo:BP951000_0088	ncbi-geneid:9450207	6.3.1.2	55931
bpo:BP951000_0090	ncbi-geneid:9450209	2.1.1.-	53335
bpo:BP951000_0091	ncbi-geneid:9450210	2.7.7.12	54197|54197
bpo:BP951000_0093	ncbi-geneid:9450212	1.5.1.2	48179|51735
bpo:BP951000_0095	ncbi-geneid:9450214	3.5.1.25	51556|100950|51338
bpo:BP951000_0096	ncbi-geneid:9450215	3.5.99.6	100950
bpo:BP951000_0107	ncbi-geneid:9450226	5.4.2.8	53738|53738|55957|53738
bpo:BP951000_0110	ncbi-geneid:9450229	2.1.3.2	53671
bpo:BP951000_0111	ncbi-geneid:9450230	3.5.2.3	51556|51338
bpo:BP951000_0112	ncbi-geneid:9450231	2.7.7.18	52374
bpo:BP951000_0118	ncbi-geneid:9450237	2.4.-.-	53756
bpo:BP951000_0119	ncbi-geneid:9450238	5.-.-.-	53697
bpo:BP951000_0129	ncbi-geneid:9450248	2.7.1.6	55060|54211
bpo:BP951000_0131	ncbi-geneid:9450250	5.1.3.-	102546
bpo:BP951000_0132	ncbi-geneid:9450251	5.3.1.25	53743|50443
bpo:BP951000_0135	ncbi-geneid:9450254	3.6.3.17	52540|52540
bpo:BP951000_0136	ncbi-geneid:9450255	2.7.1.5	53067|53067
bpo:BP951000_0137	ncbi-geneid:9450256	4.1.2.17	53639
bpo:BP951000_0138	ncbi-geneid:9450257	1.1.1.77	56796
bpo:BP951000_0140	ncbi-geneid:9450259	3.2.1.-	53955|48452|48452
bpo:BP951000_0148	ncbi-geneid:9450267	4.1.1.20	51419|50621
bpo:BP951000_0153	ncbi-geneid:9450272	3.4.11.9	55920|53092
bpo:BP951000_0172	ncbi-geneid:9450291	3.1.21.3	52540|52540
bpo:BP951000_0173	ncbi-geneid:9450292	3.1.21.3	116734|116734
bpo:BP951000_0174	ncbi-geneid:9450293	2.1.1.72	53335
bpo:BP951000_0176	ncbi-geneid:9450295	1.8.1.8	52833|74863
bpo:BP951000_0180	ncbi-geneid:9450299	5.3.1.6	89623
bpo:BP951000_0184	ncbi-geneid:9450303	1.1.1.85	53659
bpo:BP951000_0185	ncbi-geneid:9450304	4.2.1.33|4.2.1.35	52016
bpo:BP951000_0186	ncbi-geneid:9450305	4.2.1.33|4.2.1.35	53732
bpo:BP951000_0187	ncbi-geneid:9450306	2.3.3.13	51569|110921
bpo:BP951000_0188	ncbi-geneid:9450307	1.1.1.86	51735|48179
bpo:BP951000_0189	ncbi-geneid:9450308	2.2.1.6	55021|55021
bpo:BP951000_0190	ncbi-geneid:9450309	2.2.1.6	52518|52518|52467
bpo:BP951000_0211	ncbi-geneid:9450330	2.4.1.1	53756
bpo:BP951000_0221	ncbi-geneid:9450340	5.1.1.7	54506|54506
bpo:BP951000_0222	ncbi-geneid:9450341	3.2.1.23	51445|49785|49303
bpo:BP951000_0234	ncbi-geneid:9450353	3.6.3.-	52540
bpo:BP951000_0242	ncbi-geneid:9450361	2.6.1.16	53697|56235
bpo:BP951000_0245	ncbi-geneid:9450364	2.3.1.30	51161
bpo:BP951000_0246	ncbi-geneid:9450365	2.5.1.47	53686
bpo:BP951000_0247	ncbi-geneid:9450366	2.8.1.7	53383
bpo:BP951000_0253	ncbi-geneid:9450372	3.2.1.22	51735|56327
bpo:BP951000_0254	ncbi-geneid:9450373	2.7.1.69	55604
bpo:BP951000_0255	ncbi-geneid:9450374	3.2.1.122	56327|51735
bpo:BP951000_0256	ncbi-geneid:9450375	2.7.1.39	55060|54211
bpo:BP951000_0257	ncbi-geneid:9450376	4.2.3.1	53686
bpo:BP951000_0259	ncbi-geneid:9450378	6.3.5.5	52317|52021
bpo:BP951000_0260	ncbi-geneid:9450379	6.3.5.5	56059|56059|52440|52440|48108|52335
bpo:BP951000_0261	ncbi-geneid:9450380	3.2.-.-	101478
bpo:BP951000_0264	ncbi-geneid:9450383	2.3.2.2	56235
bpo:BP951000_0265	ncbi-geneid:9450384	2.6.1.1	53383
bpo:BP951000_0273	ncbi-geneid:9450392	3.6.3.27	52540
bpo:BP951000_0276	ncbi-geneid:9450395	3.2.1.22	51445
bpo:BP951000_0277	ncbi-geneid:9450396	1.11.1.6	56634
bpo:BP951000_0286	ncbi-geneid:9450405	2.1.1.-	53335
bpo:BP951000_0294	ncbi-geneid:9450413	1.2.1	55347|51735
bpo:BP951000_0295	ncbi-geneid:9450414	2.3.1.35|2.3.1.1	56266
bpo:BP951000_0296	ncbi-geneid:9450415	2.7.2	53633
bpo:BP951000_0297	ncbi-geneid:9450416	2.6.1.11|2.6.1.17	53383
bpo:BP951000_0310	ncbi-geneid:9450429	3.1.26.3	69065|54768
bpo:BP951000_0311	ncbi-geneid:9450430	5.1.3.1	51366
bpo:BP951000_0313	ncbi-geneid:9450432	6.1.1.24	52374|48163
bpo:BP951000_0315	ncbi-geneid:9450434	3.5.1	52499
bpo:BP951000_0316	ncbi-geneid:9450435	2.1.1.63	46767|53155
bpo:BP951000_0317	ncbi-geneid:9450436	2.3.1.128	55729
bpo:BP951000_0323	ncbi-geneid:9450442	2.9.1.1	53383
bpo:BP951000_0337	ncbi-geneid:9450456	1.1.1.94	48179|51735
bpo:BP951000_0338	ncbi-geneid:9450457	2.7.13.3
bpo:BP951000_0339	ncbi-geneid:9450458	1.1.1.22	51735|52413|48179
bpo:BP951000_0355	ncbi-geneid:9450474	3.6.1.-	52540|50249
bpo:BP951000_0358	ncbi-geneid:9450477	2.4.1.-|3.4	56601|53955
bpo:BP951000_0366	ncbi-geneid:9450485	1.1.1.95	51735|52283|143548|55021
bpo:BP951000_0367	ncbi-geneid:9450486	3.1.3.3	56784
bpo:BP951000_0368	ncbi-geneid:9450487	2.3.3.1	48256
bpo:BP951000_0369	ncbi-geneid:9450488	1.1.1.42	53659
bpo:BP951000_0370	ncbi-geneid:9450489	4.2.1.3	53732|52016
bpo:BP951000_0373	ncbi-geneid:9450492	3.1.4.46	51695
bpo:BP951000_0379	ncbi-geneid:9450498	2.1.1.13	56507
bpo:BP951000_0380	ncbi-geneid:9450499	2.1.1.13	82282|51717|52242|47644
bpo:BP951000_0382	ncbi-geneid:9450501	2.7.7.23|2.3.1.157	53448|51161
bpo:BP951000_0386	ncbi-geneid:9450505	2.3.1.128	55729
bpo:BP951000_0387	ncbi-geneid:9450506	6.1.1.15	55681|55826|52954
bpo:BP951000_0394	ncbi-geneid:9450513	3.2.1.51	51445
bpo:BP951000_0398	ncbi-geneid:9450517	1.8.4.12	51316
bpo:BP951000_0406	ncbi-geneid:9450525	1.2.1.12	55347|51735
bpo:BP951000_0407	ncbi-geneid:9450526	2.7.2.3	53748
bpo:BP951000_0408	ncbi-geneid:9450527	1.1.1.205	51412
bpo:BP951000_0409	ncbi-geneid:9450528	2.7.1.69	55604
bpo:BP951000_0427	ncbi-geneid:9450546	2.5.1.1|2.5.1.10|2.5.1.29	48576
bpo:BP951000_0431	ncbi-geneid:9450550	2.1.1.-	75217
bpo:BP951000_0432	ncbi-geneid:9450551	5.1.3.2	51735
bpo:BP951000_0440	ncbi-geneid:9450559	4.4.1.8	53383
bpo:BP951000_0445	ncbi-geneid:9450564	1.4.1.13|1.4.1.14	51971|46548
bpo:BP951000_0447	ncbi-geneid:9450566	2.7.13.3	55874|47384
bpo:BP951000_0448	ncbi-geneid:9450567	2.1.1.-	75217
bpo:BP951000_0452	ncbi-geneid:9450571	4.3.1.17	143548|55021
bpo:BP951000_0453	ncbi-geneid:9450572	4.3.1.17	103378
bpo:BP951000_0458	ncbi-geneid:9450577	3.4.24.57	53067|53067
bpo:BP951000_0460	ncbi-geneid:9450579	3.1.1.61	52738|52172
bpo:BP951000_0461	ncbi-geneid:9450580	3.5.1.44	64438
bpo:BP951000_0462	ncbi-geneid:9450581	2.1.1.80	53335|47757
bpo:BP951000_0464	ncbi-geneid:9450583	2.7.13.3	55874|50341|47226|47384
bpo:BP951000_0475	ncbi-geneid:9450594	2.4.-.-	53756
bpo:BP951000_0479	ncbi-geneid:9450598	4.1.2.14|4.1.3.16	51569
bpo:BP951000_0480	ncbi-geneid:9450599	5.3.1.12	51556
bpo:BP951000_0481	ncbi-geneid:9450600	4.2.1.8	51658
bpo:BP951000_0482	ncbi-geneid:9450601	1.1.1.57	51735|48179
bpo:BP951000_0491	ncbi-geneid:9450610	6.1.1.4	52374|50677|47323
bpo:BP951000_0495	ncbi-geneid:9450614	5.3.1.8	51182
bpo:BP951000_0498	ncbi-geneid:9450617	3.1.3.25	56655
bpo:BP951000_0499	ncbi-geneid:9450618	3.6.3.14	52540|47917|50615
bpo:BP951000_0506	ncbi-geneid:9450625	4.2.1.9	143975|52016
bpo:BP951000_0508	ncbi-geneid:9450627	1.17.4.1	47240
bpo:BP951000_0509	ncbi-geneid:9450628	1.17.4.1	51998|48168
bpo:BP951000_0513	ncbi-geneid:9450632	6.1.1.3	55681|55186|52954
bpo:BP951000_0515	ncbi-geneid:9450634	3.4.24.-	55486
bpo:BP951000_0517	ncbi-geneid:9450636	2.4.1.21	53756
bpo:BP951000_0520	ncbi-geneid:9450639	3.2.1.-	53955|54106|54106
bpo:BP951000_0523	ncbi-geneid:9450642	2.5.1.31	64005
bpo:BP951000_0532	ncbi-geneid:9450651	2.3.1.179	53901|53901
bpo:BP951000_0534	ncbi-geneid:9450653	1.1.1.100	51735
bpo:BP951000_0535	ncbi-geneid:9450654	2.7.1.40	51621|52935|50800
bpo:BP951000_0537	ncbi-geneid:9450656	2.1.1.182	53335
bpo:BP951000_0547	ncbi-geneid:9450666	2.7.1.24	52540
bpo:BP951000_0559	ncbi-geneid:9450678	6.1.1.5	52374|47323|50677
bpo:BP951000_0564	ncbi-geneid:9450683	3.6.3.14	81336
bpo:BP951000_0565	ncbi-geneid:9450684	3.6.3.14	81333
bpo:BP951000_0566	ncbi-geneid:9450685	3.6.3.14	81573
bpo:BP951000_0567	ncbi-geneid:9450686	3.6.3.14	47928
bpo:BP951000_0568	ncbi-geneid:9450687	3.6.3.14	47928
bpo:BP951000_0569	ncbi-geneid:9450688	3.6.3.14	52540|47917|50615
bpo:BP951000_0572	ncbi-geneid:9450691	3.6.3.14	52943
bpo:BP951000_0573	ncbi-geneid:9450692	2.6.1.9	53383
bpo:BP951000_0576	ncbi-geneid:9450695	2.7.4.22	53633
bpo:BP951000_0585	ncbi-geneid:9450704	3.6.4.12	52540
bpo:BP951000_0587	ncbi-geneid:9450706	2.7.1.69	51261|55604
bpo:BP951000_0589	ncbi-geneid:9450708	2.5.1.3	51391
bpo:BP951000_0610	ncbi-geneid:9450729	4.1.1.44	69118
bpo:BP951000_0623	ncbi-geneid:9450742	6.3.2.12|6.3.2.17	53623|53244
bpo:BP951000_0628	ncbi-geneid:9450747	3.2.1.52	51445
bpo:BP951000_0632	ncbi-geneid:9450751	2.7.1.31	110738
bpo:BP951000_0636	ncbi-geneid:9450755	1.1.1.157	51735|48179
bpo:BP951000_0637	ncbi-geneid:9450756	2.3.1.9	53901|53901
bpo:BP951000_0638	ncbi-geneid:9450757	1.1.1.100	51735
bpo:BP951000_0642	ncbi-geneid:9450761	3.5.1.-	52172|54211|54211
bpo:BP951000_0644	ncbi-geneid:9450763	1.3.99.22	102114
bpo:BP951000_0656	ncbi-geneid:9450775	4.2.99.18	48150
bpo:BP951000_0658	ncbi-geneid:9450777	5.3.1.1	51351
bpo:BP951000_0666	ncbi-geneid:9450785	2.4.-.-	53756
bpo:BP951000_0675	ncbi-geneid:9450794	5.1.3.3	74650
bpo:BP951000_0685	ncbi-geneid:9450804	2.-.-.-	53756
bpo:BP951000_0687	ncbi-geneid:9450806	3.1.5.1	109604
bpo:BP951000_0693	ncbi-geneid:9450812	3.1.3.1	53649
bpo:BP951000_0707	ncbi-geneid:9450826	1.1.1.157	51735|48179
bpo:BP951000_0708	ncbi-geneid:9450827	4.2.1.55	52096
bpo:BP951000_0709	ncbi-geneid:9450828	2.3.1.9	53901|53901
bpo:BP951000_0719	ncbi-geneid:9450838	1.2.99.2	47741|54292
bpo:BP951000_0721	ncbi-geneid:9450840	2.7.2.2	53633
bpo:BP951000_0724	ncbi-geneid:9450843	4.3.1.15	53686
bpo:BP951000_0727	ncbi-geneid:9450846	1.97.1.9	51971|46548|51395|46548
bpo:BP951000_0733	ncbi-geneid:9450852	3.5.2.2	51556|51338
bpo:BP951000_0738	ncbi-geneid:9450857	2.7.7.12	54197|54197
bpo:BP951000_0749	ncbi-geneid:9450868	1.97.1.4	102114
bpo:BP951000_0750	ncbi-geneid:9450869	1.1.1.158	56176|56194
bpo:BP951000_0751	ncbi-geneid:9450870	1.-.-.-	50129|51735
bpo:BP951000_0752	ncbi-geneid:9450871	3.1.3.15	89550
bpo:BP951000_0766	ncbi-geneid:9450885	2.1.1.-	53335
bpo:BP951000_0771	ncbi-geneid:9450890	2.4.1.182	53756
bpo:BP951000_0772	ncbi-geneid:9450891	2.3.1.129	51161
bpo:BP951000_0773	ncbi-geneid:9450892	4.2.1.-	54637
bpo:BP951000_0776	ncbi-geneid:9450895	2.7.8.-	56214|56214
bpo:BP951000_0780	ncbi-geneid:9450899	3.6.4.-	52540|52540|52540|143517|141259
bpo:BP951000_0784	ncbi-geneid:9450903	5.4.99.12	55120|55174
bpo:BP951000_0786	ncbi-geneid:9450905	1.1.1.1	56796
bpo:BP951000_0791	ncbi-geneid:9450910	6.3.4.15	55681|46785
bpo:BP951000_0792	ncbi-geneid:9450911	2.8.1.6	102114
bpo:BP951000_0793	ncbi-geneid:9450912	6.3.3.3	52540
bpo:BP951000_0794	ncbi-geneid:9450913	2.6.1.62	53383
bpo:BP951000_0797	ncbi-geneid:9450916	6.1.1.11	55681|46589
bpo:BP951000_0800	ncbi-geneid:9450919	2.7.1.30	53067|53067
bpo:BP951000_0801	ncbi-geneid:9450920	1.1.5.3	51905
bpo:BP951000_0803	ncbi-geneid:9450922	3.5.3.1	52768
bpo:BP951000_0806	ncbi-geneid:9450925	2.7.1.33
bpo:BP951000_0808	ncbi-geneid:9450927	2.7.3.9	51621|52009|47831
bpo:BP951000_0812	ncbi-geneid:9450931	2.4.2.7	53271
bpo:BP951000_0814	ncbi-geneid:9450933	6.5.1.2
bpo:BP951000_0820	ncbi-geneid:9450939	3.6.4.-	52540|52540
bpo:BP951000_0824	ncbi-geneid:9450943	2.5.1.54	51569
bpo:BP951000_0825	ncbi-geneid:9450944	5.4.99.12	55120
bpo:BP951000_0837	ncbi-geneid:9450956	1.15.1.1	54719|46609
bpo:BP951000_0841	ncbi-geneid:9450960	3.1.26.4	53098
bpo:BP951000_0847	ncbi-geneid:9450966	5.3.1.13	53697
bpo:BP951000_0849	ncbi-geneid:9450968	2.7.8.-	56024|56024
bpo:BP951000_0851	ncbi-geneid:9450970	3.1.-.-	50249|50249
bpo:BP951000_0861	ncbi-geneid:9450980	3.1.6.1	53649
bpo:BP951000_0867	ncbi-geneid:9450986	2.3.1.89	51161
bpo:BP951000_0870	ncbi-geneid:9450989	3.1.3.11	56300
bpo:BP951000_0882	ncbi-geneid:9451001	2.1.2.9	53328|50486
bpo:BP951000_0885	ncbi-geneid:9451004	2.3.1.28	52777
bpo:BP951000_0887	ncbi-geneid:9451006	6.2.1.3	56801
bpo:BP951000_0890	ncbi-geneid:9451009	3.1.3.-	56784
bpo:BP951000_0891	ncbi-geneid:9451010	2.7.9.1	56059|51621|52009
bpo:BP951000_0892	ncbi-geneid:9451011	3.1.3.15	89550
bpo:BP951000_0897	ncbi-geneid:9451016	2.7.1.11	53784
bpo:BP951000_0920	ncbi-geneid:9451039	5.1.3.8	48208
bpo:BP951000_0924	ncbi-geneid:9451043	4.1.3.3	51569
bpo:BP951000_0933	ncbi-geneid:9451052	6.1.1.10	52374|47323|50249
bpo:BP951000_0935	ncbi-geneid:9451054	1.2.7.1	52518|52518|52922
bpo:BP951000_0936	ncbi-geneid:9451055	1.2.7.1	53323|46548
bpo:BP951000_0939	ncbi-geneid:9451058	2.4.1.157	53756
bpo:BP951000_0941	ncbi-geneid:9451060	2.7.2.4	53633|55021|55021
bpo:BP951000_0951	ncbi-geneid:9451070	2.7.7.38	53448
bpo:BP951000_0953	ncbi-geneid:9451072	3.6.4.12	52540|50249
bpo:BP951000_0959	ncbi-geneid:9451078	3.2.1.26	75005|49899
bpo:BP951000_0960	ncbi-geneid:9451079	2.7.1.69	55604
bpo:BP951000_0967	ncbi-geneid:9451086	2.6.1.-	53383
bpo:BP951000_0968	ncbi-geneid:9451087	3.4.21.53	52540|54211|88697
bpo:BP951000_0970	ncbi-geneid:9451089	6.3.4.4	52540
bpo:BP951000_0979	ncbi-geneid:9451098	3.1.-.-	50249|50249
bpo:BP951000_0984	ncbi-geneid:9451103	5.4.2.1
bpo:BP951000_0986	ncbi-geneid:9451105	2.4.2.29	51713
bpo:BP951000_0997	ncbi-geneid:9451116	2.7.7.7	52540|48019
bpo:BP951000_1001	ncbi-geneid:9451120	2.7.7.6	56553|55257|47789
bpo:BP951000_1032	ncbi-geneid:9451151	3.6.3.14	81333|81333
bpo:BP951000_1035	ncbi-geneid:9451154	3.6.3.14	52540
bpo:BP951000_1036	ncbi-geneid:9451155	3.6.3.14	52540|47917
bpo:BP951000_1038	ncbi-geneid:9451157	3.6.3.14	160527
bpo:BP951000_1040	ncbi-geneid:9451159	1.3.99.2	56645|47203
bpo:BP951000_1043	ncbi-geneid:9451162	2.4.2.8	53271
bpo:BP951000_1046	ncbi-geneid:9451165	1.17.7.1	56014|51366
bpo:BP951000_1054	ncbi-geneid:9451173	2.1.1.80	53335|47757
bpo:BP951000_1061	ncbi-geneid:9451180	1.1.1.1	56796
bpo:BP951000_1063	ncbi-geneid:9451182	6.1.1.16	52374|47323
bpo:BP951000_1070	ncbi-geneid:9451189	1.3.3.1	51395
bpo:BP951000_1071	ncbi-geneid:9451190	4.1.1.23	51366|53271
bpo:BP951000_1072	ncbi-geneid:9451191	2.7.1.71	52540
bpo:BP951000_1073	ncbi-geneid:9451192	5.4.99.5|4.2.1.51	53850|48600|55021
bpo:BP951000_1081	ncbi-geneid:9451200	2.3.1.35|2.3.1.1	56266
bpo:BP951000_1084	ncbi-geneid:9451203	2.7.1.69	52794
bpo:BP951000_1085	ncbi-geneid:9451204	2.7.1.69	55804
bpo:BP951000_1086	ncbi-geneid:9451205	2.2.1.1	52518|52922
bpo:BP951000_1087	ncbi-geneid:9451206	2.2.1.1	52518
bpo:BP951000_1089	ncbi-geneid:9451208	2.7.1.69	52794
bpo:BP951000_1093	ncbi-geneid:9451212	3.6.3.-	52540
bpo:BP951000_1095	ncbi-geneid:9451214	2.2.1.2	51569
bpo:BP951000_1097	ncbi-geneid:9451216	2.1.1.170	53335
bpo:BP951000_1100	ncbi-geneid:9451219	3.6.3.-	52540
bpo:BP951000_1102	ncbi-geneid:9451221	6.3.4.-	52402|56037
bpo:BP951000_1103	ncbi-geneid:9451222	6.1.1.19	52374|47323|55190
bpo:BP951000_1113	ncbi-geneid:9451232	6.3.4.13	56059|52440|51246
bpo:BP951000_1120	ncbi-geneid:9451239	2.7.1.69	55804|52794
bpo:BP951000_1121	ncbi-geneid:9451240	2.7.1.56	53613
bpo:BP951000_1123	ncbi-geneid:9451242	3.4.11.1	53187
bpo:BP951000_1126	ncbi-geneid:9451245	6.3.2.6	56104
bpo:BP951000_1140	ncbi-geneid:9451259	5.4.99.18	52255
bpo:BP951000_1144	ncbi-geneid:9451263	6.3.5.3	52317|55326|56042|55326|56042
bpo:BP951000_1148	ncbi-geneid:9451267	4.2.1.46	51735
bpo:BP951000_1151	ncbi-geneid:9451270	6.3.5.6|6.3.5.7	75304
bpo:BP951000_1153	ncbi-geneid:9451272	2.5.1.56	51569|51269
bpo:BP951000_1157	ncbi-geneid:9451276	3.1.21.3	116734|116734
bpo:BP951000_1159	ncbi-geneid:9451278	3.2.-.-	52317
bpo:BP951000_1162	ncbi-geneid:9451281	5.4.99.12	55120|55174
bpo:BP951000_1166	ncbi-geneid:9451285	2.7.7.60	53448
bpo:BP951000_1169	ncbi-geneid:9451288	1.2.1.11	55347|51735
bpo:BP951000_1173	ncbi-geneid:9451292	3.5.1.28	55846|47090
bpo:BP951000_1184	ncbi-geneid:9451303	3.5.1.-	52467
bpo:BP951000_1191	ncbi-geneid:9451310	3.1.-.-	53098
bpo:BP951000_1192	ncbi-geneid:9451311	3.1.22.4	53098
bpo:BP951000_1196	ncbi-geneid:9451315	6.3.3.1	56042|55326
bpo:BP951000_1197	ncbi-geneid:9451316	2.1.2.2	53328
bpo:BP951000_1236	ncbi-geneid:9451355	6.1.1.7	55681|101353|55186|50447
bpo:BP951000_1240	ncbi-geneid:9451359	6.3.2.4	56059|52440
bpo:BP951000_1242	ncbi-geneid:9451361	1.5.1.5|3.5.4.9	51735|53223
bpo:BP951000_1249	ncbi-geneid:9451368	3.4.11.18	55920
bpo:BP951000_1251	ncbi-geneid:9451370	3.1.1.41	53474
bpo:BP951000_1252	ncbi-geneid:9451371	3.6.4.12	52540
bpo:BP951000_1273	ncbi-geneid:9451392	4.2.1.2	117457
bpo:BP951000_1275	ncbi-geneid:9451394	5.1.1.1	51419|50621
bpo:BP951000_1279	ncbi-geneid:9451398	2.5.1.7	55205
bpo:BP951000_1283	ncbi-geneid:9451402	3.4.21.92	52096
bpo:BP951000_1289	ncbi-geneid:9451408	2.4.2.14	56235|53271
bpo:BP951000_1294	ncbi-geneid:9451413	3.4.25.2	56235
bpo:BP951000_1304	ncbi-geneid:9451423	3.1.11.2	56219
bpo:BP951000_1310	ncbi-geneid:9451429	2.7.9.3	56042|55326
bpo:BP951000_1312	ncbi-geneid:9451431	1.4.1.4	51735|53223
bpo:BP951000_1317	ncbi-geneid:9451436	3.4.21.89	51306
bpo:BP951000_1319	ncbi-geneid:9451438	4.3.2.2	48557
bpo:BP951000_1323	ncbi-geneid:9451442	3.6.4.12	52540
bpo:BP951000_1325	ncbi-geneid:9451444	2.3.1.180	53901
bpo:BP951000_1327	ncbi-geneid:9451446	2.4.1.83	53448
bpo:BP951000_1328	ncbi-geneid:9451447	2.7.1.6	54211|55060
bpo:BP951000_1332	ncbi-geneid:9451451	3.1.1.61	52738|52172
bpo:BP951000_1333	ncbi-geneid:9451452	2.3.1.-	56317
bpo:BP951000_1337	ncbi-geneid:9451456	2.1.1.33	53335
bpo:BP951000_1338	ncbi-geneid:9451457	3.5.2.6	56601
bpo:BP951000_1348	ncbi-geneid:9451467	2.3.1.39	52151|55048
bpo:BP951000_1349	ncbi-geneid:9451468	1.11.1.15	52833
bpo:BP951000_1350	ncbi-geneid:9451469	2.1.2.3|3.5.4.10	53927|52335
bpo:BP951000_1373	ncbi-geneid:9451492	4.2.1.10	51569
bpo:BP951000_1374	ncbi-geneid:9451493	1.1.1.25	51735|53223
bpo:BP951000_1393	ncbi-geneid:9451511	3.4.24.-	52540|140990
bpo:BP951000_1401	ncbi-geneid:9451519	2.1.1.31	75217
bpo:BP951000_1414	ncbi-geneid:9451532	2.7.1.148	54211|55060
bpo:BP951000_1422	ncbi-geneid:9451540	3.5.4.26|1.1.1.193	53597|53927
bpo:BP951000_1423	ncbi-geneid:9451541	2.5.1.9	63380|63380
bpo:BP951000_1424	ncbi-geneid:9451542	4.1.99.12|3.5.4.25	55821|142695
bpo:BP951000_1425	ncbi-geneid:9451543	2.5.1.78	52121
bpo:BP951000_1427	ncbi-geneid:9451545	3.2.1.86	51445
bpo:BP951000_1429	ncbi-geneid:9451547	3.4.-.-	51395
bpo:BP951000_1447	ncbi-geneid:9451565	6.1.1.12	55681|55261|50249
bpo:BP951000_1449	ncbi-geneid:9451567	4.6.1.1	55154
bpo:BP951000_1453	ncbi-geneid:9451571	4.4.1.5	54593
bpo:BP951000_1454	ncbi-geneid:9451572	3.4.24.-	50156|50156
bpo:BP951000_1522	ncbi-geneid:9451640	1.2.7.3	54862
bpo:BP951000_1523	ncbi-geneid:9451641	1.2.7.3	52518|52922
bpo:BP951000_1524	ncbi-geneid:9451642	1.2.7.3	52518
bpo:BP951000_1525	ncbi-geneid:9451643	1.2.7.3	53323
bpo:BP951000_1528	ncbi-geneid:9451646	2.1.2.1	53383
bpo:BP951000_1530	ncbi-geneid:9451648	3.5.99.6	100950
bpo:BP951000_1536	ncbi-geneid:9451654	2.4.1.83	53448
bpo:BP951000_1537	ncbi-geneid:9451655	1.1.1.271	51735
bpo:BP951000_1538	ncbi-geneid:9451656	4.2.1.47	51735
bpo:BP951000_1542	ncbi-geneid:9451660	2.3.1.9	53901|53901
bpo:BP951000_1545	ncbi-geneid:9451663	2.3.1.180	53901
bpo:BP951000_1553	ncbi-geneid:9451671	2.7.1.49|2.7.4.7	53613
bpo:BP951000_1565	ncbi-geneid:9451683	2.7.7.6	64484
bpo:BP951000_1566	ncbi-geneid:9451684	2.7.7.6	64484
bpo:BP951000_1567	ncbi-geneid:9451685	2.5.1.54	51569
bpo:BP951000_1568	ncbi-geneid:9451686	4.1.2.5	53383
bpo:BP951000_1580	ncbi-geneid:9451697	2.7.1.15	53613
bpo:BP951000_1583	ncbi-geneid:9451700	3.2.-.-	53590
bpo:BP951000_1589	ncbi-geneid:9451706	2.3.1.-	51161
bpo:BP951000_1592	ncbi-geneid:9451709	2.7.1.21	52540
bpo:BP951000_1595	ncbi-geneid:9451712	5.2.1.8	109998|54534
bpo:BP951000_1600	ncbi-geneid:9451717	2.8.1.-	52402
bpo:BP951000_1601	ncbi-geneid:9451718	2.7.11.-|2.7.4	53795|75138
bpo:BP951000_1602	ncbi-geneid:9451719	2.7.1.69	55804
bpo:BP951000_1609	ncbi-geneid:9451726	2.7.7.7	52141
bpo:BP951000_1611	ncbi-geneid:9451728	4.1.2.13	51569
bpo:BP951000_1616	ncbi-geneid:9451733	4.2.3.4	56796
bpo:BP951000_1626	ncbi-geneid:9451743	2.7.1.26|2.7.7.2	82114|52374
bpo:BP951000_1628	ncbi-geneid:9451745	2.7.7.8	54211|54211|55666|55666|50249|54791
bpo:BP951000_1631	ncbi-geneid:9451748	2.7.1.69	52794
bpo:BP951000_1635	ncbi-geneid:9451752	3.2.1.21	51445
bpo:BP951000_1636	ncbi-geneid:9451753	3.2.1.86	56327|51735
bpo:BP951000_1637	ncbi-geneid:9451754	2.7.1.69	46973
bpo:BP951000_1646	ncbi-geneid:9451763	2.4.2.9	53271
bpo:BP951000_1651	ncbi-geneid:9451768	1.8.1.9	51905
bpo:BP951000_1656	ncbi-geneid:9451773	5.-.-.-	111337
bpo:BP951000_1658	ncbi-geneid:9451775	3.4.21.89	51306
bpo:BP951000_1662	ncbi-geneid:9451779	3.6.3.31	52540|50331
bpo:BP951000_1668	ncbi-geneid:9451785	3.5.99.3	51556|51338
bpo:BP951000_1669	ncbi-geneid:9451786	1.4.1.9	51735|53223
bpo:BP951000_1670	ncbi-geneid:9451787	6.1.1.14	55681
bpo:BP951000_1671	ncbi-geneid:9451788	1.2.1.10|1.1.1.1	56796|53720
bpo:BP951000_1674	ncbi-geneid:9451791	4.2.1.11	51604|54826
bpo:BP951000_1685	ncbi-geneid:9451802	2.7.7.7	52540|48019
bpo:BP951000_1687	ncbi-geneid:9451804	2.7.7.24	53448
bpo:BP951000_1693	ncbi-geneid:9451810	3.1.-.-	64182|64182
bpo:BP951000_1694	ncbi-geneid:9451811	6.3.4.3	52540
bpo:BP951000_1696	ncbi-geneid:9451813	1.1.5.3	51905
bpo:BP951000_1697	ncbi-geneid:9451814	1.6.5.3	54292|53706
bpo:BP951000_1698	ncbi-geneid:9451815	1.6.5.3	140490|142019
bpo:BP951000_1703	ncbi-geneid:9451820	5.4.2.7	53649|143856
bpo:BP951000_1708	ncbi-geneid:9451825	4.1.1.36|6.3.2.5	52507|102645
bpo:BP951000_1713	ncbi-geneid:9451830	2.4.2.11	51690|54675
bpo:BP951000_1717	ncbi-geneid:9451834	1.18.1.2	52343|63380
bpo:BP951000_1722	ncbi-geneid:9451839	2.7.7.3	52374
bpo:BP951000_1724	ncbi-geneid:9451841	5.4.99.12	55120|55174
bpo:BP951000_1727	ncbi-geneid:9451844	3.6.3.17	52540|52540
bpo:BP951000_1729	ncbi-geneid:9451846	1.8.4.11|1.8.4.12	55068
bpo:BP951000_1730	ncbi-geneid:9451847	1.8.4.12	51316
bpo:BP951000_1734	ncbi-geneid:9451851	2.5.1.49	53383
bpo:BP951000_1735	ncbi-geneid:9451852	2.3.1.31	53474
bpo:BP951000_1737	ncbi-geneid:9451854	1.1.1.40	51735|53223
bpo:BP951000_1744	ncbi-geneid:9451861	2.7.1.2	53067
bpo:BP951000_1746	ncbi-geneid:9451863	3.4.21.102	52096|50156
bpo:BP951000_1767	ncbi-geneid:9451884	3.4.11.4	53187|55031
bpo:BP951000_1769	ncbi-geneid:9451886	2.7.4.16	55326|56042
bpo:BP951000_1771	ncbi-geneid:9451888	6.3.5.6|6.3.5.7	55931|89095
bpo:BP951000_1773	ncbi-geneid:9451890	3.5.4.2	51556|51338
bpo:BP951000_1777	ncbi-geneid:9451894	2.1.1.-	53335
bpo:BP951000_1780	ncbi-geneid:9451897	4.2.3.5	103263
bpo:BP951000_1784	ncbi-geneid:9451901	3.4.21.88	51306|46785
bpo:BP951000_1785	ncbi-geneid:9451902	1.16.3.1	47240
bpo:BP951000_1786	ncbi-geneid:9451903	3.6.3.-	52540
bpo:BP951000_1789	ncbi-geneid:9451906	3.1.21.-	51556
bpo:BP951000_1798	ncbi-geneid:9451915	2.-.-.-	102114
bpo:BP951000_1804	ncbi-geneid:9451921	4.1.2.4	51569
bpo:BP951000_1805	ncbi-geneid:9451922	2.4.2.3	53167
bpo:BP951000_1806	ncbi-geneid:9451923	2.4.2.3	53167
bpo:BP951000_1809	ncbi-geneid:9451926	3.6.3.17	52540|52540
bpo:BP951000_1818	ncbi-geneid:9451935	2.5.1.21	48576
bpo:BP951000_1819	ncbi-geneid:9451936	4.6.1.12	69765
bpo:BP951000_1824	ncbi-geneid:9451941	6.1.1.20	56037|55681|50249|54991|46955
bpo:BP951000_1825	ncbi-geneid:9451942	6.1.1.20	55681|46589
bpo:BP951000_1827	ncbi-geneid:9451944	6.5.1.-	55144
bpo:BP951000_1828	ncbi-geneid:9451945	3.2.2.-|4.2.99.18	48150
bpo:BP951000_1842	ncbi-geneid:9451959	6.1.1.9	52374|47323|50677|46589
bpo:BP951000_1853	ncbi-geneid:9451970	1.8.1.9	51905
bpo:BP951000_1873	ncbi-geneid:9451990	3.2.2.20	48150
bpo:BP951000_1882	ncbi-geneid:9451999	3.6.3.14	51344
bpo:BP951000_1884	ncbi-geneid:9452001	3.1.2.-	54637
bpo:BP951000_1886	ncbi-geneid:9452003	6.3.3.2	100950
bpo:BP951000_1889	ncbi-geneid:9452006	3.6.3.4	56784|81653|55008|81665
bpo:BP951000_1897	ncbi-geneid:9452014	3.4.21.89	51306
bpo:BP951000_1898	ncbi-geneid:9452015	6.3.5.6|6.3.5.7	141000
bpo:BP951000_1900	ncbi-geneid:9452017	2.7.2.11	53633|88697
bpo:BP951000_1910	ncbi-geneid:9452027	3.1.3.18	56784
bpo:BP951000_1911	ncbi-geneid:9452028	3.5.1.88	56420
bpo:BP951000_1917	ncbi-geneid:9452034	3.1.1.29	53178
bpo:BP951000_1920	ncbi-geneid:9452037	2.7.6.1	53271
bpo:BP951000_1935	ncbi-geneid:9452052	6.1.1.1	52374|55174
bpo:BP951000_1943	ncbi-geneid:9452060	2.3.1.180	53901|53901
bpo:BP951000_1944	ncbi-geneid:9452061	2.3.1.15	53659
bpo:BP951000_1954	ncbi-geneid:9452071	2.7.7.7	55979|55979|55979
bpo:BP951000_1957	ncbi-geneid:9452074	2.7.4.9	52540
bpo:BP951000_1959	ncbi-geneid:9452076	3.2.2.23|4.2.99.18	46946|81624
bpo:BP951000_1966	ncbi-geneid:9452083	2.7.1.23	111331
bpo:BP951000_1972	ncbi-geneid:9452089	6.1.1.14	109604
bpo:BP951000_1973	ncbi-geneid:9452090	5.1.3.3	74650
bpo:BP951000_1980	ncbi-geneid:9452097	3.6.3.-	52540
bpo:BP951000_1985	ncbi-geneid:9452102	1.3.1.12	51735|48179
bpo:BP951000_1986	ncbi-geneid:9452103	6.3.4.2	52540|52317
bpo:BP951000_1992	ncbi-geneid:9452109	5.3.1.9	53697
bpo:BP951000_1994	ncbi-geneid:9452111	5.4.99.12	55120|55174
bpo:BP951000_2001	ncbi-geneid:9452118	2.4.1.-	56601|53955
bpo:BP951000_2004	ncbi-geneid:9452121	3.4.11.4	53187|55031
bpo:BP951000_2010	ncbi-geneid:9452127	2.4.1.21	53756
bpo:BP951000_2011	ncbi-geneid:9452128	3.2.-.-	52317
bpo:BP951000_2015	ncbi-geneid:9452132	2.8.1.6	102114
bpo:BP951000_2020	ncbi-geneid:9452137	4.1.1.32	53795|68923
bpo:BP951000_2026	ncbi-geneid:9452143	5.99.1.2	56712|57783|57783
bpo:BP951000_2027	ncbi-geneid:9452144	3.5.1.28	53187
bpo:BP951000_2028	ncbi-geneid:9452145	3.1.4.16	56300|55816
bpo:BP951000_2029	ncbi-geneid:9452146	2.7.1.69	52794
bpo:BP951000_2030	ncbi-geneid:9452147	1.8.1.9	51905
bpo:BP951000_2031	ncbi-geneid:9452148	5.99.1.3	56719|55874|54211
bpo:BP951000_2044	ncbi-geneid:9452161	6.2.1.3	56801
bpo:BP951000_2046	ncbi-geneid:9452163	2.7.7.-	56731|57783
bpo:BP951000_2055	ncbi-geneid:9452172	2.3.1.51	69593
bpo:BP951000_2061	ncbi-geneid:9452178	2.1.1.-	53335|81799
bpo:BP951000_2063	ncbi-geneid:9452180	6.3.2.13	53623|53244|63418
bpo:BP951000_2064	ncbi-geneid:9452181	1.11.1.15	52833
bpo:BP951000_2066	ncbi-geneid:9452183	1.11.1.9	52833
bpo:BP951000_2076	ncbi-geneid:9452193	3.6.3.14	52540
bpo:BP951000_2083	ncbi-geneid:9452200	3.4.21.-	52096
bpo:BP951000_2084	ncbi-geneid:9452201	3.1.-.-	56281
bpo:BP951000_2087	ncbi-geneid:9452204	2.7.1.50	53613
bpo:BP951000_2095	ncbi-geneid:9452212	3.2.2.9	53167
bpo:BP951000_2097	ncbi-geneid:9452214	2.5.1.6	55973|55973|55973
bpo:BP951000_2110	ncbi-geneid:9452227	2.1.1.-	102114
bpo:BP951000_2122	ncbi-geneid:9452239	3.1.26.4
bpo:BP951000_2126	ncbi-geneid:9452243	6.3.4.15	55681
bpo:BP951000_2133	ncbi-geneid:9452250	2.4.1.129	56601|56519|54184
bpo:BP951000_2135	ncbi-geneid:9452252	5.1.3.9	51366
bpo:BP951000_2136	ncbi-geneid:9452253	2.7.1.69	55604
bpo:BP951000_2137	ncbi-geneid:9452254	5.99.1.3	56719|101904
bpo:BP951000_2140	ncbi-geneid:9452257	5.2.1.8	109998
bpo:BP951000_2150	ncbi-geneid:9452267	6.3.2.8	53623|53244|51984
bpo:BP951000_2151	ncbi-geneid:9452268	1.1.1.158	56176|56194
bpo:BP951000_2155	ncbi-geneid:9452272	2.7.7.7	89550|160975
bpo:BP951000_2163	ncbi-geneid:9452280	1.1.1.267	55347|51735|69055
bpo:BP951000_2168	ncbi-geneid:9452285	4.99.1.1	53800
bpo:BP951000_2171	ncbi-geneid:9452288	3.6.4.12	52540|102712
bpo:BP951000_2172	ncbi-geneid:9452289	3.4.13.19	51556
bpo:BP951000_2178	ncbi-geneid:9452295	5.3.1.23	100950
bpo:BP951000_2179	ncbi-geneid:9452296	5.4.99.12	55120
bpo:BP951000_2183	ncbi-geneid:9452300	2.3.1.8	53659
bpo:BP951000_2186	ncbi-geneid:9452303	3.2.2.9	53167
bpo:BP951000_2188	ncbi-geneid:9452305	3.2.2.9	53167
bpo:BP951000_2204	ncbi-geneid:9452321	3.1.3.18	56784
bpo:BP951000_2208	ncbi-geneid:9452325	2.1.1.45	55831
bpo:BP951000_2209	ncbi-geneid:9452326	1.5.1.3	53597
bpo:BP951000_2212	ncbi-geneid:9452329	2.4.2.1	53167
bpo:BP951000_2217	ncbi-geneid:9452334	6.1.1.21	55681|52954
bpo:BP951000_2220	ncbi-geneid:9452337	2.5.1.19	55205
bpo:BP951000_2221	ncbi-geneid:9452338	2.4.1.83	53448
bpo:BP951000_2228	ncbi-geneid:9452345	2.7.1.100	56112
bpo:BP951000_2231	ncbi-geneid:9452348	6.3.5.2	52317|52402|54810
bpo:BP951000_2232	ncbi-geneid:9452349	2.1.1.72	53335
bpo:BP951000_2234	ncbi-geneid:9452351	1.1.1.6	56796
bpo:BP951000_2240	ncbi-geneid:9452357	2.7.4.14	52540
bpo:BP951000_2244	ncbi-geneid:9452361	3.6.3.34	52540
bpo:BP951000_2248	ncbi-geneid:9452365	1.1.1.27	56327|51735
bpo:BP951000_2259	ncbi-geneid:9452376	2.9.1.-	52821
bpo:BP951000_2265	ncbi-geneid:9452382	3.6.3.3|3.6.3.5	56784|81653|81665
bpo:BP951000_2276	ncbi-geneid:9452393	3.6.4.12	52540|48024
bpo:BP951000_2278	ncbi-geneid:9452395	6.3.2.10	53623|53244|63418
bpo:BP951000_2279	ncbi-geneid:9452396	2.5.1.55	51569
bpo:BP951000_2281	ncbi-geneid:9452398	2.5.1.75	52540|52540
bpo:BP951000_2283	ncbi-geneid:9452400	2.7.4.8	52540
bpo:BP951000_2285	ncbi-geneid:9452402	6.3.5.1	52402|56317
bpo:BP951000_2287	ncbi-geneid:9452404	6.1.1.2	52374
bpo:BP951000_2291	ncbi-geneid:9452408	5.4.99.12	55120
bpo:BP951000_2300	ncbi-geneid:9452417	2.7.7.7	56672|88723|53098|47807
bpo:BP951000_2304	ncbi-geneid:9452421	2.7.7.27	53448|51161
bpo:BP951000_2307	ncbi-geneid:9452424	2.4.1.227	53756
bpo:BP951000_2308	ncbi-geneid:9452425	5.1.3.20	51735
bpo:BP951000_2312	ncbi-geneid:9452429	2.7.4.3	52540
bpo:BP951000_2313	ncbi-geneid:9452430	3.4.11.-	144052
bpo:BP951000_2317	ncbi-geneid:9452434	2.7.1.17	53067|53067
bpo:BP951000_2325	ncbi-geneid:9452442	4.2.1.20	53686
bpo:BP951000_2333	ncbi-geneid:9452450	3.6.1.15	52972
bpo:BP951000_2334	ncbi-geneid:9452451	3.6.3.-	52540|90123
bpo:BP951000_2337	ncbi-geneid:9452454	6.1.1.6	55681|50249
