# Supplementary material for: Tracing the Repertoire of Promiscuous Enzymes along the Metabolic Pathways in Archaeal Organisms
Source: Life (Basel). 2017 Jul 13;7(3):30. doi: 10.3390/life7030030 (PMC5617955; doi:10.3390/life7030030)
Supplement: Supplementary file 1 [file life-07-00030-s001.zip › Table_S2/bpt.txt]

KEGGID	NCBIGI	ECs	SFamilyID
bpt:Bpet0002	ncbi-geneid:5817807	2.7.7.7	55979|55979|55979
bpt:Bpet0003	ncbi-geneid:5817814	5.99.1.3	56719|55874|54211
bpt:Bpet0009	ncbi-geneid:5819074	6.3.3.3	52540
bpt:Bpet0010	ncbi-geneid:5817897	2.3.1.47	53383
bpt:Bpet0011	ncbi-geneid:5817898	2.6.1.62	53383
bpt:Bpet0012	ncbi-geneid:5817895	3.1.2.-	54637
bpt:Bpet0013	ncbi-geneid:5819075	3.6.1.7	54975
bpt:Bpet0014	ncbi-geneid:5819076	1.1.2.3	51395
bpt:Bpet0021	ncbi-geneid:5819081	1.1.1.169	48179|51735
bpt:Bpet0024	ncbi-geneid:5819084	4.1.99.12	55821
bpt:Bpet0027	ncbi-geneid:5819086	2.2.1.6	52518|52518|52467
bpt:Bpet0030	ncbi-geneid:5817907	4.2.1.17	52096
bpt:Bpet0032	ncbi-geneid:5819089	1.2.1.3	53720
bpt:Bpet0033	ncbi-geneid:5819090	1.1.1.69	51735
bpt:Bpet0034	ncbi-geneid:5817371	5.99.1.2	56712
bpt:Bpet0037	ncbi-geneid:5819092	6.1.1.-	52374
bpt:Bpet0042	ncbi-geneid:5819097	2.6.1.11|2.6.1.17	53383
bpt:Bpet0043	ncbi-geneid:5817566	6.2.1.-	56801
bpt:Bpet0044	ncbi-geneid:5819098	1.3.99.3	56112
bpt:Bpet0045	ncbi-geneid:5819099	1.3.99.3	56645|47203
bpt:Bpet0046	ncbi-geneid:5816533	1.1.1.100	51735
bpt:Bpet0053	ncbi-geneid:5819103	2.3.1.-	53901|53901
bpt:Bpet0055	ncbi-geneid:5819105	6.4.1.4	56059|52440|51246|51230
bpt:Bpet0056	ncbi-geneid:5816528	6.4.1.4	52096|52096
bpt:Bpet0057	ncbi-geneid:5816530	2.3.1.9	53901|53901
bpt:Bpet0059	ncbi-geneid:5817509	1.3.99.10	56645|47203
bpt:Bpet0060	ncbi-geneid:5817417	3.5.1.32	53187|55031
bpt:Bpet0064	ncbi-geneid:5819108	3.-.-.-	56281
bpt:Bpet0066	ncbi-geneid:5819110	4.4.1.8	53383
bpt:Bpet0067	ncbi-geneid:5820378	5.3.4.1	52833
bpt:Bpet0069	ncbi-geneid:5819111	6.1.1.19	52374|47323|55190
bpt:Bpet0075	ncbi-geneid:5819161	3.6.3.20	52540|50331
bpt:Bpet0082	ncbi-geneid:5819120	6.3.5.-	75304
bpt:Bpet0083	ncbi-geneid:5819843	2.3.3.13	51569|110921|89000
bpt:Bpet0092	ncbi-geneid:5819124	3.6.4.13	52540|52540
bpt:Bpet0100	ncbi-geneid:5820558	3.5.2.7	51556|51338
bpt:Bpet0115	ncbi-geneid:5820950	2.7.8.23	51621
bpt:Bpet0120	ncbi-geneid:5816367	1.10.2.2	46626
bpt:Bpet0121	ncbi-geneid:5820402	1.10.2.2	81342|81648|81648
bpt:Bpet0122	ncbi-geneid:5820401	1.10.2.2	50022
bpt:Bpet0125	ncbi-geneid:5820573	3.4.21.-	50494|50156
bpt:Bpet0131	ncbi-geneid:5820575	3.6.1.31	101386
bpt:Bpet0132	ncbi-geneid:5817341	3.5.4.19	141734
bpt:Bpet0133	ncbi-geneid:5817345	4.1.3.-	51366
bpt:Bpet0134	ncbi-geneid:5817342	5.3.1.16	51366
bpt:Bpet0135	ncbi-geneid:5819321	2.4.2.-	52317
bpt:Bpet0136	ncbi-geneid:5817344	4.2.1.19	54211|54211
bpt:Bpet0137	ncbi-geneid:5817863	2.6.1.9	53383
bpt:Bpet0138	ncbi-geneid:5817337	1.1.1.23	53720
bpt:Bpet0139	ncbi-geneid:5817340	2.4.2.17	53850
bpt:Bpet0140	ncbi-geneid:5817343	2.5.1.7	55205
bpt:Bpet0152	ncbi-geneid:5820586	1.4.1.13|1.4.1.14	51971|46548|51971
bpt:Bpet0153	ncbi-geneid:5819894	1.4.1.13|1.4.1.14	51395|56235|69336
bpt:Bpet0155	ncbi-geneid:5820587	1.1.1.1|1.1.1.284	50129|51735|50129
bpt:Bpet0156	ncbi-geneid:5820588	3.1.1.-|3.1.2.12
bpt:Bpet0166	ncbi-geneid:5820597	4.2.1.9	143975|52016
bpt:Bpet0168	ncbi-geneid:5820598	1.9.3.1	49503|81464|46626
bpt:Bpet0169	ncbi-geneid:5820982	1.9.3.1	81442
bpt:Bpet0172	ncbi-geneid:5820600	1.9.3.1	81452
bpt:Bpet0181	ncbi-geneid:5820605	2.7.7.23|2.3.1.157	53448|51161
bpt:Bpet0183	ncbi-geneid:5820606	1.1.1.22	51735|52413|48179
bpt:Bpet0186	ncbi-geneid:5820608	2.6.1.16	53697|56235
bpt:Bpet0189	ncbi-geneid:5820610	2.4.-.-	53756
bpt:Bpet0233	ncbi-geneid:5819186	1.1.1.-	51735|48179|52413
bpt:Bpet0235	ncbi-geneid:5819188	2.-.-.-	53756
bpt:Bpet0241	ncbi-geneid:5819190	4.2.2.2	51126
bpt:Bpet0242	ncbi-geneid:5819191	1.1.1.-	51735|48179
bpt:Bpet0249	ncbi-geneid:5819198	1.-.-.-	51735|55347
bpt:Bpet0251	ncbi-geneid:5819200	4.1.1.55	53850
bpt:Bpet0252	ncbi-geneid:5819201	1.14.12.-	55961|50022
bpt:Bpet0254	ncbi-geneid:5816633	1.13.11.3	49482
bpt:Bpet0255	ncbi-geneid:5819424	1.13.11.3	49482
bpt:Bpet0257	ncbi-geneid:5819434	4.1.1.44	69118
bpt:Bpet0258	ncbi-geneid:5819423	5.5.1.2	48557
bpt:Bpet0261	ncbi-geneid:5819203	2.7.3.-	55874
bpt:Bpet0262	ncbi-geneid:5819204	5.1.99.4	89796
bpt:Bpet0263	ncbi-geneid:5819205	1.1.1.1	50129|51735
bpt:Bpet0264	ncbi-geneid:5819206	2.8.3.16	89796
bpt:Bpet0266	ncbi-geneid:5819208	1.3.99.-	56645|47203
bpt:Bpet0268	ncbi-geneid:5819209	4.2.1.17	52096
bpt:Bpet0275	ncbi-geneid:5819216	3.1.3.12	56784
bpt:Bpet0276	ncbi-geneid:5819393	2.4.1.15	53756
bpt:Bpet0279	ncbi-geneid:5819218	1.1.2.3	51395
bpt:Bpet0287	ncbi-geneid:5819226	4.3.1.12	51735
bpt:Bpet0288	ncbi-geneid:5819227	6.3.5.-	75304
bpt:Bpet0293	ncbi-geneid:5819232	6.3.4.6	56059|52440|51246|50891|50891|160467|51230
bpt:Bpet0294	ncbi-geneid:5819233	6.3.4.6|3.5.1.54	75304
bpt:Bpet0304	ncbi-geneid:5819241	1.14.13.-	51905
bpt:Bpet0308	ncbi-geneid:5819245	3.1.2.-	54637
bpt:Bpet0310	ncbi-geneid:5817551	3.1.1.45	53474
bpt:Bpet0311	ncbi-geneid:5819247	3.5.-.-	56281
bpt:Bpet0315	ncbi-geneid:5819251	1.-.-.-	51735
bpt:Bpet0317	ncbi-geneid:5819253	4.1.1.48	51366
bpt:Bpet0318	ncbi-geneid:5819714	2.4.2.18	52418|47648
bpt:Bpet0319	ncbi-geneid:5819715	4.1.3.27	52317
bpt:Bpet0320	ncbi-geneid:5819718	4.1.3.27	56322
bpt:Bpet0321	ncbi-geneid:5819716	3.1.3.18	56784
bpt:Bpet0322	ncbi-geneid:5819260	5.1.3.1	51366
bpt:Bpet0324	ncbi-geneid:5819254	3.2.1.-	50685
bpt:Bpet0326	ncbi-geneid:5816769	5.3.4.1	52833|54423
bpt:Bpet0330	ncbi-geneid:5816771	4.1.2.25	55620
bpt:Bpet0333	ncbi-geneid:5819980	4.2.1.17	52096
bpt:Bpet0336	ncbi-geneid:5818594	3.6.3.14	81336
bpt:Bpet0337	ncbi-geneid:5817874	3.6.3.14	81333
bpt:Bpet0338	ncbi-geneid:5817877	3.6.3.14	81573
bpt:Bpet0339	ncbi-geneid:5817878	3.6.3.14	47928
bpt:Bpet0340	ncbi-geneid:5817880	3.6.3.14	52540|47917|50615
bpt:Bpet0341	ncbi-geneid:5817873	3.6.3.14	52943
bpt:Bpet0342	ncbi-geneid:5817879	3.6.3.14	52540|47917|50615
bpt:Bpet0343	ncbi-geneid:5817876	3.6.3.14	51344|46604
bpt:Bpet0345	ncbi-geneid:5818595	1.11.1.6	56634
bpt:Bpet0346	ncbi-geneid:5818596	4.1.1.37	51726
bpt:Bpet0347	ncbi-geneid:5819309	3.6.4.-	52540|144020
bpt:Bpet0348	ncbi-geneid:5820450	3.6.1.-|3.6.4.12	52540
bpt:Bpet0350	ncbi-geneid:5818597	3.4.17.11	53187|55031
bpt:Bpet0362	ncbi-geneid:5818609	4.2.1.17	52096
bpt:Bpet0363	ncbi-geneid:5818610	4.2.1.17	52096
bpt:Bpet0364	ncbi-geneid:5818611	1.13.12.16
bpt:Bpet0366	ncbi-geneid:5818613	1.3.99.-	56645|47203
bpt:Bpet0367	ncbi-geneid:5816541	2.8.3.16	89796
bpt:Bpet0368	ncbi-geneid:5818614	1.1.1.157	51735|48179|48179
bpt:Bpet0373	ncbi-geneid:5818617	4.2.1.17	52096
bpt:Bpet0374	ncbi-geneid:5818618	1.-.-.-	51735
bpt:Bpet0375	ncbi-geneid:5818619	2.8.3.6	100950
bpt:Bpet0376	ncbi-geneid:5819428	2.8.3.6	100950
bpt:Bpet0377	ncbi-geneid:5819432	1.13.12.16
bpt:Bpet0388	ncbi-geneid:5818629	1.1.1.47	51735
bpt:Bpet0391	ncbi-geneid:5817908	1.6.5.5	51735|50129
bpt:Bpet0395	ncbi-geneid:5818634	6.3.2.2	55931
bpt:Bpet0399	ncbi-geneid:5818637	1.3.99.1	46548|54292
bpt:Bpet0401	ncbi-geneid:5818638	1.3.99.1	81343
bpt:Bpet0403	ncbi-geneid:5819139	4.2.1.32	117457
bpt:Bpet0404	ncbi-geneid:5819140	1.3.99.1	51905|46977|56425
bpt:Bpet0406	ncbi-geneid:5817911	2.2.1.6	52518|52518|52467
bpt:Bpet0409	ncbi-geneid:5818641	1.1.1.95	51735|52283
bpt:Bpet0417	ncbi-geneid:5818647	2.3.1.31	53474
bpt:Bpet0421	ncbi-geneid:5818648	1.4.1.4	51735|53223
bpt:Bpet0422	ncbi-geneid:5819856	3.1.11.2	56219
bpt:Bpet0423	ncbi-geneid:5818649	2.4.2.10	53271
bpt:Bpet0424	ncbi-geneid:5816957	6.3.5.6|6.3.5.7	55931|89095
bpt:Bpet0425	ncbi-geneid:5819846	6.3.5.6|6.3.5.7	75304
bpt:Bpet0426	ncbi-geneid:5819844	6.3.5.6|6.3.5.7	141000
bpt:Bpet0434	ncbi-geneid:5818651	2.7.2	53633
bpt:Bpet0438	ncbi-geneid:5818654	5.-.-.-	53697
bpt:Bpet0441	ncbi-geneid:5818657	2.1.1.63	46767|53155
bpt:Bpet0446	ncbi-geneid:5818661	2.7.4.-|2.7.11.-	53795|75138
bpt:Bpet0447	ncbi-geneid:5816939	2.7.1.69	55804
bpt:Bpet0449	ncbi-geneid:5820523	3.6.3.-	52540
bpt:Bpet0452	ncbi-geneid:5818664	3.1.3.45	56784
bpt:Bpet0453	ncbi-geneid:5820309	5.3.1.13	53697
bpt:Bpet0454	ncbi-geneid:5818665	2.1.2.2	56059|52440|51246
bpt:Bpet0461	ncbi-geneid:5817753	2.4.2.7	53271
bpt:Bpet0465	ncbi-geneid:5817985	4.3.1.19	53686|55021
bpt:Bpet0469	ncbi-geneid:5817913	4.2.1.17	52096
bpt:Bpet0472	ncbi-geneid:5817990	1.2.1.16	53720
bpt:Bpet0479	ncbi-geneid:5817996	1.1.1.95	51735|52283|55021
bpt:Bpet0480	ncbi-geneid:5816344	2.7.3.-|2.7.13.3	55874|47384|55785
bpt:Bpet0482	ncbi-geneid:5820421	2.1.1	53335
bpt:Bpet0489	ncbi-geneid:5818000	2.1.1.77	53335
bpt:Bpet0490	ncbi-geneid:5819440	2.7.4.7|2.7.1.49	53613
bpt:Bpet0494	ncbi-geneid:5818002	2.1.1.13	56507|82282|51717|52242|47644
bpt:Bpet0497	ncbi-geneid:5818003	3.2.2.-	48150|55811
bpt:Bpet0498	ncbi-geneid:5816240	1.2.7.8	53323|52518|52518
bpt:Bpet0499	ncbi-geneid:5817404	3.5.1.44	64438
bpt:Bpet0505	ncbi-geneid:5818007	3.6.3.-	52540
bpt:Bpet0509	ncbi-geneid:5818010	1.14.13.1	51905|54373
bpt:Bpet0512	ncbi-geneid:5817915	4.1.3.-	48600
bpt:Bpet0513	ncbi-geneid:5820043	2.5.1.18|5.2.1.2	47616|52833
bpt:Bpet0517	ncbi-geneid:5818484	1.13.11.4	51182
bpt:Bpet0525	ncbi-geneid:5818492	2.7.1.30	53067|53067
bpt:Bpet0528	ncbi-geneid:5818494	6.3.2.1	52374
bpt:Bpet0533	ncbi-geneid:5820423	2.7.1.24	52540
bpt:Bpet0539	ncbi-geneid:5818502	3.6.1.-	51391|55811
bpt:Bpet0541	ncbi-geneid:5818503	2.3.1.1|2.3.1.35	56266
bpt:Bpet0549	ncbi-geneid:5818510	1.14.13.40	51395|51905
bpt:Bpet0550	ncbi-geneid:5818511	1.-.-.-	51735
bpt:Bpet0551	ncbi-geneid:5818512	4.2.1.17	52096
bpt:Bpet0552	ncbi-geneid:5818513	1.3.99.3	56645|47203
bpt:Bpet0553	ncbi-geneid:5816542	6.2.1.32	56801
bpt:Bpet0554	ncbi-geneid:5818514	3.1.2.23	54637
bpt:Bpet0557	ncbi-geneid:5818517	5.4.3.8	53383
bpt:Bpet0558	ncbi-geneid:5819313	2.5.1.3	51391
bpt:Bpet0559	ncbi-geneid:5816396	2.7.4.7|2.7.1.49	53613
bpt:Bpet0562	ncbi-geneid:5818518	3.1.-.-	53098
bpt:Bpet0563	ncbi-geneid:5818519	2.3.1.51	69593
bpt:Bpet0564	ncbi-geneid:5818520	3.6.1.41	56300
bpt:Bpet0566	ncbi-geneid:5818521	2.4.2.-|2.4.1.-	53955
bpt:Bpet0567	ncbi-geneid:5819498	1.1.1.25	51735|53223
bpt:Bpet0569	ncbi-geneid:5818522	3.1.13.1	50249
bpt:Bpet0571	ncbi-geneid:5818523	6.3.2.-	53623|53244|51984
bpt:Bpet0573	ncbi-geneid:5818524	4.2.1.10	52304
bpt:Bpet0575	ncbi-geneid:5816531	6.4.1.2|6.3.4.14	56059|52440|51246
bpt:Bpet0576	ncbi-geneid:5818525	2.1.1.-	53335
bpt:Bpet0578	ncbi-geneid:5818526	2.7.1.20	53613
bpt:Bpet0582	ncbi-geneid:5818530	1.17.4.1	47240
bpt:Bpet0583	ncbi-geneid:5816309	1.17.4.1	51998|48168
bpt:Bpet0584	ncbi-geneid:5816308	1.2.7.8	53323|52518|52518|52922
bpt:Bpet0588	ncbi-geneid:5818533	6.1.1.17	52374|48163
bpt:Bpet0590	ncbi-geneid:5818534	3.1.2.-	53474
bpt:Bpet0595	ncbi-geneid:5820534	1.2.1	51735|55347
bpt:Bpet0610	ncbi-geneid:5818549	2.7.1.-	53067
bpt:Bpet0612	ncbi-geneid:5818551	6.1.1.1	52374|55174
bpt:Bpet0614	ncbi-geneid:5818552	2.1.2.1	53383
bpt:Bpet0616	ncbi-geneid:5818553	1.1.1.193|3.5.4.26	53597|53927
bpt:Bpet0617	ncbi-geneid:5817007	2.5.1.9	63380|63380
bpt:Bpet0626	ncbi-geneid:5818560	2.4.2.19	51690|54675
bpt:Bpet0628	ncbi-geneid:5818561	1.3.1.9	51735
bpt:Bpet0629	ncbi-geneid:5817069	3.2.1.-	53955|54106|54106
bpt:Bpet0630	ncbi-geneid:5819456	3.1.2.6	56281
bpt:Bpet0631	ncbi-geneid:5819888	3.1.26.4
bpt:Bpet0634	ncbi-geneid:5818563	2.7.7.7
bpt:Bpet0640	ncbi-geneid:5820796	2.3.1.-	55729
bpt:Bpet0641	ncbi-geneid:5820797	2.-.-.-	53448
bpt:Bpet0650	ncbi-geneid:5820806	3.6.5.3	52540|54211|50447|54980|54980
bpt:Bpet0653	ncbi-geneid:5820808	3.-.-.-	53474
bpt:Bpet0662	ncbi-geneid:5819667	3.1.2.-	54637
bpt:Bpet0663	ncbi-geneid:5820813	6.1.1.15	55681|55826|52954
bpt:Bpet0664	ncbi-geneid:5820457	3.6.1.-	55811
bpt:Bpet0666	ncbi-geneid:5820815	2.7.3.-|2.7.13.3	55874|47384
bpt:Bpet0668	ncbi-geneid:5820817	1.7.-.-	52218
bpt:Bpet0669	ncbi-geneid:5817513	1.1.1.31	51735|48179
bpt:Bpet0676	ncbi-geneid:5820331	4.2.1.9	143975|52016
bpt:Bpet0681	ncbi-geneid:5820826	1.13.11.27	54593
bpt:Bpet0686	ncbi-geneid:5820830	3.5.1.32	53187|55031
bpt:Bpet0687	ncbi-geneid:5820831	3.5.2.3	51556
bpt:Bpet0690	ncbi-geneid:5820833	2.1.1.-	53335|81799
bpt:Bpet0692	ncbi-geneid:5817334	2.4.1.129	56601|56519
bpt:Bpet0693	ncbi-geneid:5818698	6.3.2.13|6.3.2.10	53623|53623|53244|53244|63418|63418
bpt:Bpet0695	ncbi-geneid:5819478	6.3.2.9	53623|53244|51984
bpt:Bpet0697	ncbi-geneid:5819828	2.4.1.227	53756
bpt:Bpet0698	ncbi-geneid:5819508	6.3.2.8	53623|53244|51984
bpt:Bpet0699	ncbi-geneid:5819505	6.3.2.4	56059|52440
bpt:Bpet0703	ncbi-geneid:5819830	3.5.1.-	54211|54211
bpt:Bpet0709	ncbi-geneid:5820837	1.4.99.1	51905|54373
bpt:Bpet0712	ncbi-geneid:5820840	3.1.2.-	54637
bpt:Bpet0715	ncbi-geneid:5820843	3.5.1.32	53187|55031
bpt:Bpet0716	ncbi-geneid:5820844	6.2.1.3	56801
bpt:Bpet0717	ncbi-geneid:5817084	3.1.3.25	56655
bpt:Bpet0726	ncbi-geneid:5820853	3.6.3.29	52540|50331
bpt:Bpet0730	ncbi-geneid:5820857	4.1.1.44	69118
bpt:Bpet0731	ncbi-geneid:5820858	1.-.-.-	51735
bpt:Bpet0732	ncbi-geneid:5820859	3.1.1.17	63829
bpt:Bpet0735	ncbi-geneid:5820861	3.2.2.20	48150
bpt:Bpet0738	ncbi-geneid:5820863	1.-.-.-	51735
bpt:Bpet0748	ncbi-geneid:5820871	4.3.1.12	51735
bpt:Bpet0756	ncbi-geneid:5818993	4.2.1.96	55248
bpt:Bpet0758	ncbi-geneid:5818995	2.7.7.-	53448
bpt:Bpet0761	ncbi-geneid:5819391	5.2.1.8	109998|54534|54534
bpt:Bpet0762	ncbi-geneid:5818998	2.1.1.182	53335
bpt:Bpet0763	ncbi-geneid:5820314	2.7.1.31	110738
bpt:Bpet0764	ncbi-geneid:5819896	2.7.1.40	51621|52935|50800
bpt:Bpet0765	ncbi-geneid:5816953	3.5.1.81	51556|51338
bpt:Bpet0766	ncbi-geneid:5818999	3.6.3.27	52172|52540
bpt:Bpet0769	ncbi-geneid:5819002	1.3.99.-	56645|47203
bpt:Bpet0770	ncbi-geneid:5820921	3.5.1.88	56420
bpt:Bpet0771	ncbi-geneid:5819003	4.4.1.5	54593
bpt:Bpet0773	ncbi-geneid:5817738	1.3.99.1	51905|56425
bpt:Bpet0776	ncbi-geneid:5819006	2.3.1.51	69593
bpt:Bpet0777	ncbi-geneid:5820424	3.1.3.-	56784
bpt:Bpet0778	ncbi-geneid:5819007	6.1.1.14	109604
bpt:Bpet0779	ncbi-geneid:5819899	6.1.1.14	55681
bpt:Bpet0783	ncbi-geneid:5819010	4.2.1.17	52096
bpt:Bpet0784	ncbi-geneid:5819011	4.2.1.2	117457
bpt:Bpet0788	ncbi-geneid:5819014	2.3.1.-	55729
bpt:Bpet0794	ncbi-geneid:5819020	6.2.1.3	56801
bpt:Bpet0803	ncbi-geneid:5819029	1.-.-.-	51735
bpt:Bpet0806	ncbi-geneid:5819032	3.5.1.82|3.5.1.81	51556|51338
bpt:Bpet0815	ncbi-geneid:5817921	1.3.99.-	56645|47203
bpt:Bpet0816	ncbi-geneid:5819040	1.3.99.-	56645|47203
bpt:Bpet0817	ncbi-geneid:5819041	4.2.1.17	52096
bpt:Bpet0820	ncbi-geneid:5819044	4.1.3.6|4.1.3.34	51621
bpt:Bpet0821	ncbi-geneid:5819045	2.7.6.3	55083
bpt:Bpet0822	ncbi-geneid:5818688	2.7.7.19	81891|81301
bpt:Bpet0825	ncbi-geneid:5819047	6.3.3.1	56042|55326
bpt:Bpet0826	ncbi-geneid:5816949	2.5.1.75	52540|52540
bpt:Bpet0830	ncbi-geneid:5819048	3.5.1.28	53187
bpt:Bpet0832	ncbi-geneid:5819049	4.2.1.2	48557
bpt:Bpet0836	ncbi-geneid:5819051	2.3.2.2	56235
bpt:Bpet0839	ncbi-geneid:5817923	1.3.99.-	56645|47203
bpt:Bpet0846	ncbi-geneid:5819059	6.3.5.6|6.3.5.7	75304
bpt:Bpet0851	ncbi-geneid:5819063	1.3.99.3	56645|47203
bpt:Bpet0855	ncbi-geneid:5819066	4.1.3.6|4.1.3.34	51621
bpt:Bpet0857	ncbi-geneid:5819068	3.5.1.10	53328|55021
bpt:Bpet0859	ncbi-geneid:5817087	1.14.13.-	50475
bpt:Bpet0860	ncbi-geneid:5817252	1.4.3.5	50475
bpt:Bpet0868	ncbi-geneid:5817258	6.2.1.-	56801
bpt:Bpet0871	ncbi-geneid:5817260	4.1.3.38	56752
bpt:Bpet0872	ncbi-geneid:5817261	2.6.1.85|4.1.3.38	56322
bpt:Bpet0875	ncbi-geneid:5817263	4.1.3.16|4.1.2.14	51569
bpt:Bpet0876	ncbi-geneid:5817739	2.7.1.45	53613
bpt:Bpet0881	ncbi-geneid:5817268	3.6.3.25	52540|52540
bpt:Bpet0885	ncbi-geneid:5817271	2.3.1.9	53901
bpt:Bpet0886	ncbi-geneid:5817272	6.2.1.3	56801
bpt:Bpet0890	ncbi-geneid:5817276	1.-.-.-	51735
bpt:Bpet0894	ncbi-geneid:5819451	6.1.1.18	52374|50715
bpt:Bpet0897	ncbi-geneid:5817279	2.7.3.-|2.7.13.3	55874|47384|158472
bpt:Bpet0900	ncbi-geneid:5817282	3.6.1.-|3.6.4.12	52540|52540|47819
bpt:Bpet0902	ncbi-geneid:5820550	4.3.1.19	53686
bpt:Bpet0903	ncbi-geneid:5817283	1.6.99.3|1.6.5.3	51735
bpt:Bpet0905	ncbi-geneid:5820549	3.1.22.4	53098
bpt:Bpet0906	ncbi-geneid:5820551	3.5.4.10|2.1.2.3	53927|52335
bpt:Bpet0908	ncbi-geneid:5816207	1.-.-.-	51395
bpt:Bpet0909	ncbi-geneid:5817285	1.14.13.-	51905
bpt:Bpet0911	ncbi-geneid:5817286	3.4.11.9	55920|53092
bpt:Bpet0916	ncbi-geneid:5817290	2.7.7.9	53448
bpt:Bpet0921	ncbi-geneid:5817294	2.6.1.42	56752
bpt:Bpet0924	ncbi-geneid:5817296	3.6.4.13	52540
bpt:Bpet0931	ncbi-geneid:5817301	1.3.3.1	51395
bpt:Bpet0932	ncbi-geneid:5816956	2.3.2.8	55729
bpt:Bpet0933	ncbi-geneid:5817871	2.3.2.6	55729
bpt:Bpet1003	ncbi-geneid:5818817	3.2.1.17	53955
bpt:Bpet1022	ncbi-geneid:5818835	1.20.4.1	52833
bpt:Bpet1025	ncbi-geneid:5818837	4.4.1.5	54593
bpt:Bpet1037	ncbi-geneid:5816360	5.99.1.2	56712|57783
bpt:Bpet1038	ncbi-geneid:5819673	2.1.1.37	53335
bpt:Bpet1099	ncbi-geneid:5820755	1.14.11.17	51197
bpt:Bpet1104	ncbi-geneid:5820760	3.5.2.14	53067
bpt:Bpet1116	ncbi-geneid:5820771	1.3.99.-	56645|47203
bpt:Bpet1118	ncbi-geneid:5820772	6.2.1.30	56801
bpt:Bpet1119	ncbi-geneid:5820773	4.2.1.17	52096
bpt:Bpet1123	ncbi-geneid:5820777	1.1.1.35	51735
bpt:Bpet1131	ncbi-geneid:5820784	4.2.1.17	52096
bpt:Bpet1132	ncbi-geneid:5820785	1.1.1.125	51735
bpt:Bpet1153	ncbi-geneid:5820645	6.4.1.3	52096|52096
bpt:Bpet1154	ncbi-geneid:5819438	6.4.1.3	56059|52440|51246|51230
bpt:Bpet1158	ncbi-geneid:5817927	4.2.1.-	52096
bpt:Bpet1159	ncbi-geneid:5820648	4.2.1.-	52096
bpt:Bpet1164	ncbi-geneid:5820653	1.-.-.-	51735
bpt:Bpet1170	ncbi-geneid:5820659	1.1.1.-	51735|48179
bpt:Bpet1171	ncbi-geneid:5820660	4.2.1.17	52096
bpt:Bpet1173	ncbi-geneid:5820662	2.8.3.5	100950
bpt:Bpet1174	ncbi-geneid:5820552	2.8.3.5	100950
bpt:Bpet1180	ncbi-geneid:5820667	1.14.14.3	51679
bpt:Bpet1194	ncbi-geneid:5820680	1.1.1.31	51735|48179
bpt:Bpet1211	ncbi-geneid:5820696	1.3.99.3	56645|47203
bpt:Bpet1213	ncbi-geneid:5820697	1.3.1.34	51735
bpt:Bpet1214	ncbi-geneid:5820698	1.3.99.3	56645|47203
bpt:Bpet1215	ncbi-geneid:5817503	6.2.1.13	56059|51735|52210|52210
bpt:Bpet1216	ncbi-geneid:5820699	1.13.12.16|1.3.1.-
bpt:Bpet1220	ncbi-geneid:5820703	2.8.3.16	89796
bpt:Bpet1222	ncbi-geneid:5820705	4.2.1.17	52096
bpt:Bpet1227	ncbi-geneid:5817932	2.8.3.16	89796
bpt:Bpet1231	ncbi-geneid:5820712	4.2.1.17	52096
bpt:Bpet1239	ncbi-geneid:5816057	6.2.1.-	56801
bpt:Bpet1240	ncbi-geneid:5816058	4.2.1.17	52096
bpt:Bpet1241	ncbi-geneid:5816059	1.-.-.-	51735
bpt:Bpet1242	ncbi-geneid:5816060	1.3.99.3	56645|47203
bpt:Bpet1243	ncbi-geneid:5817504	1.1.1.157	51735|48179
bpt:Bpet1246	ncbi-geneid:5816062	1.6.5.5	51735|50129
bpt:Bpet1247	ncbi-geneid:5816063	4.2.1.17	52096
bpt:Bpet1253	ncbi-geneid:5816068	2.3.2.2	56235
bpt:Bpet1258	ncbi-geneid:5817936	1.2.1.39|1.2.1.4	53720
bpt:Bpet1260	ncbi-geneid:5816072	1.4.99.1	51905|54373
bpt:Bpet1261	ncbi-geneid:5817781	1.1.1.37	89733
bpt:Bpet1262	ncbi-geneid:5820374	5.1.1.8	54506
bpt:Bpet1266	ncbi-geneid:5816076	3.6.3.-	52540
bpt:Bpet1270	ncbi-geneid:5816080	4.2.1.52	51569
bpt:Bpet1278	ncbi-geneid:5816086	2.5.1.18	52833|47616
bpt:Bpet1280	ncbi-geneid:5816088	2.5.1.18	47616|52833
bpt:Bpet1283	ncbi-geneid:5817937	6.2.1.-	56801
bpt:Bpet1284	ncbi-geneid:5816090	2.3.3.1	48256
bpt:Bpet1285	ncbi-geneid:5816091	1.-.-.-	51735
bpt:Bpet1286	ncbi-geneid:5816092	1.1.1.100	51735
bpt:Bpet1296	ncbi-geneid:5816101	2.1.1.113	53335
bpt:Bpet1302	ncbi-geneid:5819671	2.1.1.37	53335
bpt:Bpet1325	ncbi-geneid:5821001	2.3.1.37	53383
bpt:Bpet1327	ncbi-geneid:5821003	3.1.3.48	51735
bpt:Bpet1328	ncbi-geneid:5821004	6.3.5.4	52402|56235
bpt:Bpet1330	ncbi-geneid:5821005	1.14.13.1|1.14.13.114	51905|54373
bpt:Bpet1331	ncbi-geneid:5821006	1.14.13.20	51905
bpt:Bpet1368	ncbi-geneid:5821040	3.1.4.52	141868|55073|55785|55785|55781
bpt:Bpet1373	ncbi-geneid:5817003	3.1.3.3|2.7.1.39	56784
bpt:Bpet1387	ncbi-geneid:5821057	1.1.1.90	50129|51735
bpt:Bpet1388	ncbi-geneid:5817555	1.2.1.28	53720
bpt:Bpet1390	ncbi-geneid:5821059	5.3.3.4	54909
bpt:Bpet1391	ncbi-geneid:5821060	3.1.1.24	53474
bpt:Bpet1396	ncbi-geneid:5816321	1.3.1.25	51735
bpt:Bpet1397	ncbi-geneid:5817891	1.18.1.3	52343|54292|63380
bpt:Bpet1398	ncbi-geneid:5817890	1.14.12.10	54427
bpt:Bpet1399	ncbi-geneid:5817889	1.14.12.10	55961|50022
bpt:Bpet1400	ncbi-geneid:5817888	1.13.11.1	49482
bpt:Bpet1401	ncbi-geneid:5817706	5.5.1.1	51604|54826
bpt:Bpet1415	ncbi-geneid:5819767	4.2.1.84	50090
bpt:Bpet1416	ncbi-geneid:5816313	4.2.1.84	56209
bpt:Bpet1417	ncbi-geneid:5816312	6.3.5.6|6.3.5.7	75304
bpt:Bpet1428	ncbi-geneid:5819778	1.14.13.1	51905|54373
bpt:Bpet1430	ncbi-geneid:5819780	1.13.11.4	51182
bpt:Bpet1448	ncbi-geneid:5816362	5.99.1.2	56712|57783
bpt:Bpet1449	ncbi-geneid:5819674	2.1.1.37	53335
bpt:Bpet1475	ncbi-geneid:5819816	2.7.7.49	56672
bpt:Bpet1512	ncbi-geneid:5816566	1.1.1.100	51735
bpt:Bpet1513	ncbi-geneid:5816567	1.14.12.-	54427
bpt:Bpet1515	ncbi-geneid:5816569	1.8.1.4	55424|51905
bpt:Bpet1517	ncbi-geneid:5816571	1.8.1.7	51905|55424
bpt:Bpet1519	ncbi-geneid:5816573	2.5.1.18	47616|52833
bpt:Bpet1520	ncbi-geneid:5819289	1.-.-.-	55469
bpt:Bpet1524	ncbi-geneid:5816577	2.-.-.-	53448
bpt:Bpet1525	ncbi-geneid:5816578	2.4.1.-	53756
bpt:Bpet1534	ncbi-geneid:5820963	1.13.11.1	49482
bpt:Bpet1535	ncbi-geneid:5820962	5.5.1.1|5.5.1.7	51604|54826
bpt:Bpet1537	ncbi-geneid:5817938	3.1.1.45	53474
bpt:Bpet1538	ncbi-geneid:5816587	1.1.1.1|1.3.1.32	56796
bpt:Bpet1540	ncbi-geneid:5816589	1.14.12.19	55961|50022
bpt:Bpet1541	ncbi-geneid:5816590	1.14.12.19	54427
bpt:Bpet1542	ncbi-geneid:5816591	1.14.13.82	54292|52343|63380
bpt:Bpet1546	ncbi-geneid:5816701	1.1.1.158	56194|56176
bpt:Bpet1547	ncbi-geneid:5819504	1.3.1.26	51735|55347
bpt:Bpet1551	ncbi-geneid:5816984	2.7.1.23	111331
bpt:Bpet1553	ncbi-geneid:5817355	4.99.1.1	53800
bpt:Bpet1560	ncbi-geneid:5816597	3.4.99.-|3.4.24.-	63411|63411|63411|63411
bpt:Bpet1561	ncbi-geneid:5816598	2.3.1.183	55729
bpt:Bpet1567	ncbi-geneid:5816604	1.1.1.42	53659
bpt:Bpet1573	ncbi-geneid:5816609	1.8.1.9	51905
bpt:Bpet1578	ncbi-geneid:5816611	3.5.1.82|3.5.1.81	51556|51338
bpt:Bpet1585	ncbi-geneid:5816618	4.3.1.18	51419
bpt:Bpet1587	ncbi-geneid:5816619	6.1.1.11	55681|46589
bpt:Bpet1591	ncbi-geneid:5816622	2.5.1.18	47616|52833
bpt:Bpet1595	ncbi-geneid:5816625	2.7.3.-	55874|47384|158472
bpt:Bpet1600	ncbi-geneid:5816702	1.1.1.30	51735
bpt:Bpet1604	ncbi-geneid:5816857	2.2.1.6	52518|52518|52467
bpt:Bpet1605	ncbi-geneid:5817387	2.2.1.6	55021|55021
bpt:Bpet1606	ncbi-geneid:5817391	1.1.1.86	51735|48179
bpt:Bpet1610	ncbi-geneid:5820540	2.7.7.8	54211|54211|55666|55666|54791|50249|46915
bpt:Bpet1612	ncbi-geneid:5816859	4.3.1.19	53686
bpt:Bpet1624	ncbi-geneid:5816704	1.6.5.5	51735|50129
bpt:Bpet1625	ncbi-geneid:5816871	5.3.1.1	51351
bpt:Bpet1635	ncbi-geneid:5816878	2.8.3.6	100950
bpt:Bpet1636	ncbi-geneid:5819430	2.8.3.6	100950
bpt:Bpet1639	ncbi-geneid:5816880	1.10.2.-	81342
bpt:Bpet1646	ncbi-geneid:5816887	1.1.1.60	51735|48179
bpt:Bpet1647	ncbi-geneid:5816888	1.1.1.30	51735
bpt:Bpet1652	ncbi-geneid:5817940	1.1.1.100	51735
bpt:Bpet1658	ncbi-geneid:5816898	4.1.1.44	69118
bpt:Bpet1659	ncbi-geneid:5819422	1.1.1.-	51735|48179
bpt:Bpet1665	ncbi-geneid:5816903	4.2.1.33|4.2.1.35	53732
bpt:Bpet1666	ncbi-geneid:5820324	4.2.1.33|4.2.1.35	52016
bpt:Bpet1671	ncbi-geneid:5816908	3.1.4.17	56300
bpt:Bpet1678	ncbi-geneid:5819360	1.6.5.3	56770
bpt:Bpet1679	ncbi-geneid:5819361	1.6.5.3	143243
bpt:Bpet1680	ncbi-geneid:5819362	1.6.5.3	56762
bpt:Bpet1681	ncbi-geneid:5819363	1.6.5.3	52833
bpt:Bpet1682	ncbi-geneid:5819364	1.6.5.3	142019|140490|142984
bpt:Bpet1683	ncbi-geneid:5819365	1.6.5.3	53706|54862|54292
bpt:Bpet1685	ncbi-geneid:5819367	1.6.5.3	54862
bpt:Bpet1693	ncbi-geneid:5816916	3.1.3.3	56784
bpt:Bpet1694	ncbi-geneid:5816349	3.6.4.-	52540|52540|52540|143517|141259|52540
bpt:Bpet1695	ncbi-geneid:5819449	2.7.7.60	53448
bpt:Bpet1696	ncbi-geneid:5817412	4.6.1.12	69765
bpt:Bpet1698	ncbi-geneid:5817524	1.11.1.15	52833
bpt:Bpet1699	ncbi-geneid:5817523	2.7.13.3	55874|47384|158472
bpt:Bpet1701	ncbi-geneid:5817012	3.4.-.-	55729|53067|53067
bpt:Bpet1702	ncbi-geneid:5816917	2.7.7.7	52141
bpt:Bpet1706	ncbi-geneid:5816921	6.5.1.2
bpt:Bpet1707	ncbi-geneid:5820332	5.2.1.8	54534
bpt:Bpet1710	ncbi-geneid:5817411	1.8.4.11|1.8.4.12	51316
bpt:Bpet1718	ncbi-geneid:5816930	2.6.1.42	56752
bpt:Bpet1725	ncbi-geneid:5821071	4.2.99.18	48150
bpt:Bpet1727	ncbi-geneid:5820478	2.3.1.-|3.1.1.75	53474
bpt:Bpet1728	ncbi-geneid:5820412	1.18.1.2	52343|63380
bpt:Bpet1730	ncbi-geneid:5820936	2.4.2.11	51690|54675
bpt:Bpet1735	ncbi-geneid:5821075	2.7.6.5	81301|109604|81271|55021
bpt:Bpet1736	ncbi-geneid:5816991	3.5.1.16	53187|55031
bpt:Bpet1737	ncbi-geneid:5817559	4.2.1.20	53686
bpt:Bpet1738	ncbi-geneid:5819713	4.2.1.20	51366
bpt:Bpet1739	ncbi-geneid:5819712	6.4.1.2	52096
bpt:Bpet1741	ncbi-geneid:5821076	3.1.2.-	54637
bpt:Bpet1742	ncbi-geneid:5821077	3.1.4.-|3.1.26.12	50249
bpt:Bpet1743	ncbi-geneid:5820477	4.2.1.70|5.4.99.12	55120|55174
bpt:Bpet1744	ncbi-geneid:5820473	3.1.3.18	56784
bpt:Bpet1747	ncbi-geneid:5821080	3.5.1.28	55846|47090
bpt:Bpet1752	ncbi-geneid:5820513	2.3.1.15	53659
bpt:Bpet1753	ncbi-geneid:5821085	2.3.1.41|2.3.1.180	53901
bpt:Bpet1754	ncbi-geneid:5817068	2.3.1.39	52151|55048
bpt:Bpet1755	ncbi-geneid:5817065	1.1.1.100	51735
bpt:Bpet1757	ncbi-geneid:5817514	2.3.1.41|2.3.1.179	53901|53901
bpt:Bpet1761	ncbi-geneid:5819501	3.4.21.-	50494|50156|50156
bpt:Bpet1763	ncbi-geneid:5820320	3.4.21.89	51306
bpt:Bpet1764	ncbi-geneid:5820321	3.1.26.3	69065|54768
bpt:Bpet1770	ncbi-geneid:5821091	2.7.7.7	102400
bpt:Bpet1771	ncbi-geneid:5817352	3.4.11.1	53187|52949
bpt:Bpet1775	ncbi-geneid:5821094	1.2.1.27	53720
bpt:Bpet1779	ncbi-geneid:5816291	6.2.1.17	56801
bpt:Bpet1782	ncbi-geneid:5821098	6.2.1.1	56801
bpt:Bpet1784	ncbi-geneid:5821100	4.1.2.5	53383
bpt:Bpet1787	ncbi-geneid:5821102	1.5.5.1	51905|54373|54862
bpt:Bpet1788	ncbi-geneid:5821103	3.1.2.-	54637
bpt:Bpet1789	ncbi-geneid:5820926	2.8.3.5	100950
bpt:Bpet1790	ncbi-geneid:5820347	2.8.3.5	100950
bpt:Bpet1792	ncbi-geneid:5821104	3.5.1.1|3.4.19.5	56235
bpt:Bpet1797	ncbi-geneid:5821109	3.4.11.19	56266
bpt:Bpet1799	ncbi-geneid:5821111	3.4.11.9	55920|53092|53092
bpt:Bpet1800	ncbi-geneid:5821112	6.3.4.2	52540|52317
bpt:Bpet1801	ncbi-geneid:5816959	2.5.1.55	51569
bpt:Bpet1802	ncbi-geneid:5820307	4.2.1.11	51604|54826
bpt:Bpet1807	ncbi-geneid:5821115	6.2.1.1	56801
bpt:Bpet1810	ncbi-geneid:5821118	2.1.1.-	53335
bpt:Bpet1812	ncbi-geneid:5821120	4.2.1.79	103378
bpt:Bpet1814	ncbi-geneid:5821121	4.2.1.3	53732|52016
bpt:Bpet1816	ncbi-geneid:5821122	2.3.3.5	48256
bpt:Bpet1817	ncbi-geneid:5820460	4.1.3.30	51621
bpt:Bpet1818	ncbi-geneid:5820459	1.1.1.37	56327|51735
bpt:Bpet1820	ncbi-geneid:5821123	1.3.99.1	81343
bpt:Bpet1821	ncbi-geneid:5816330	1.3.99.1	81343
bpt:Bpet1822	ncbi-geneid:5816331	1.3.99.1	51905|46977|56425
bpt:Bpet1825	ncbi-geneid:5821124	2.3.3.1	48256
bpt:Bpet1828	ncbi-geneid:5821126	1.1.1.40	53659|51735|53223
bpt:Bpet1829	ncbi-geneid:5820368	1.2.4.1	52518|52518|52922
bpt:Bpet1832	ncbi-geneid:5821128	1.2.4.2	52518|52518
bpt:Bpet1833	ncbi-geneid:5819377	2.3.1.61	52777|51230|47005
bpt:Bpet1834	ncbi-geneid:5819378	1.8.1.4	51905|55424
bpt:Bpet1839	ncbi-geneid:5821132	6.1.1.2	52374|160113
bpt:Bpet1845	ncbi-geneid:5816391	3.6.4.12	52540|52540
bpt:Bpet1847	ncbi-geneid:5820973	4.2.1.70|5.4.99.12	55120|55174
bpt:Bpet1849	ncbi-geneid:5821138	2.3.1.-	53474
bpt:Bpet1850	ncbi-geneid:5820414	1.1.1.36	51735
bpt:Bpet1860	ncbi-geneid:5821146	6.-.-.-	53623|56059|53244
bpt:Bpet1861	ncbi-geneid:5820988	6.-.-.-	56059|53623|53244
bpt:Bpet1869	ncbi-geneid:5820047	3.4.17.11	53187|55031
bpt:Bpet1873	ncbi-geneid:5820051	2.3.1.128	55729
bpt:Bpet1875	ncbi-geneid:5820053	1.8.4.11	55068
bpt:Bpet1876	ncbi-geneid:5819493	1.8.4.11|1.8.4.12	51316
bpt:Bpet1880	ncbi-geneid:5820056	3.1.3.18	56784
bpt:Bpet1881	ncbi-geneid:5820057	2.1.1.64	53335
bpt:Bpet1883	ncbi-geneid:5819382	5.99.1.3	56719|101904
bpt:Bpet1884	ncbi-geneid:5819299	2.6.1.52	53383
bpt:Bpet1885	ncbi-geneid:5816350	4.2.1.51|5.4.99.5	53850|55021|48600
bpt:Bpet1886	ncbi-geneid:5820416	2.6.1.9	53383
bpt:Bpet1887	ncbi-geneid:5817338	1.3.1.12	51735|48179
bpt:Bpet1888	ncbi-geneid:5819144	2.5.1.19	55205
bpt:Bpet1889	ncbi-geneid:5817568	2.7.4.14	52540
bpt:Bpet1894	ncbi-geneid:5820059	2.7.-.-	53613
bpt:Bpet1895	ncbi-geneid:5816995	5.1.3.20	51735
bpt:Bpet1897	ncbi-geneid:5820060	2.5.1.47	53686
bpt:Bpet1902	ncbi-geneid:5817058	1.3.99.-	56645|47203
bpt:Bpet1903	ncbi-geneid:5820061	3.1.1.-	52833
bpt:Bpet1907	ncbi-geneid:5817775	3.6.3.25	52540|50331
bpt:Bpet1908	ncbi-geneid:5817765	1.8.4.10|1.8.4.8	52402
bpt:Bpet1909	ncbi-geneid:5817769	2.7.7.4	52402
bpt:Bpet1910	ncbi-geneid:5817766	2.7.7.4	52540|50465|50447
bpt:Bpet1919	ncbi-geneid:5820068	3.6.1.-	52540|50249
bpt:Bpet1921	ncbi-geneid:5820070	3.1.-.-
bpt:Bpet1933	ncbi-geneid:5820073	4.2.1.17	52096
bpt:Bpet1935	ncbi-geneid:5819401	6.2.1.30	56801
bpt:Bpet1936	ncbi-geneid:5819402	1.3.99.3	56645|47203
bpt:Bpet1939	ncbi-geneid:5820075	2.8.3.16	89796
bpt:Bpet1947	ncbi-geneid:5820082	2.7.1.-	56112
bpt:Bpet1953	ncbi-geneid:5820084	3.2.2.21	50486
bpt:Bpet1956	ncbi-geneid:5820087	1.3.99.-	47203|56645
bpt:Bpet1957	ncbi-geneid:5820088	5.3.1.6	100950|75445
bpt:Bpet1960	ncbi-geneid:5820090	2.8.3.16	89796
bpt:Bpet1964	ncbi-geneid:5820093	2.3.1.1	53633|55729
bpt:Bpet1965	ncbi-geneid:5820094	1.1.1.100	51735
bpt:Bpet1966	ncbi-geneid:5820095	3.6.4.13	52540
bpt:Bpet1967	ncbi-geneid:5816506	2.7.7.42	81301|81301|81593|81593
bpt:Bpet1972	ncbi-geneid:5819131	5.99.1.-	56719|55874|54211
bpt:Bpet1973	ncbi-geneid:5819416	5.99.1.-	56719|101904
bpt:Bpet1978	ncbi-geneid:5820101	2.6.1.-	53383
bpt:Bpet1981	ncbi-geneid:5820104	2.3.1.178	55729
bpt:Bpet1982	ncbi-geneid:5817051	2.6.1.46|2.6.1.76	53383
bpt:Bpet1983	ncbi-geneid:5817052	4.2.1.108	51182
bpt:Bpet1984	ncbi-geneid:5817053	1.14.11.-	51197
bpt:Bpet1987	ncbi-geneid:5820106	1.1.1.262	53659
bpt:Bpet1991	ncbi-geneid:5816373	1.17.1.1	52343|54292|63380
bpt:Bpet1992	ncbi-geneid:5817865	1.4.99.1	51905|54373
bpt:Bpet2002	ncbi-geneid:5820117	6.1.1.7	55681|101353|55186|50447
bpt:Bpet2003	ncbi-geneid:5817526	2.8.1.-	64307
bpt:Bpet2006	ncbi-geneid:5817011	2.1.1.31	75217
bpt:Bpet2010	ncbi-geneid:5820121	3.6.3.21	52540
bpt:Bpet2011	ncbi-geneid:5820122	1.-.-.-	51905
bpt:Bpet2012	ncbi-geneid:5820123	2.7.3.-|2.7.13.3	55874|47384
bpt:Bpet2015	ncbi-geneid:5818047	6.1.1.9	52374|47323|50677|46589
bpt:Bpet2016	ncbi-geneid:5817013	2.7.4.6	54919
bpt:Bpet2017	ncbi-geneid:5816271	2.1.1.-	102114
bpt:Bpet2019	ncbi-geneid:5818049	1.17.7.1	56014
bpt:Bpet2020	ncbi-geneid:5817415	6.1.1.21	55681|52954
bpt:Bpet2024	ncbi-geneid:5817056	2.6.1.9	53383
bpt:Bpet2027	ncbi-geneid:5819319	3.4.-.-	117892
bpt:Bpet2028	ncbi-geneid:5819318	3.4.-.-	117892
bpt:Bpet2031	ncbi-geneid:5817347	6.3.4.4	52540
bpt:Bpet2032	ncbi-geneid:5816940	2.4.2.22	53271
bpt:Bpet2034	ncbi-geneid:5820546	2.7.7.-	56731|57783|117023
bpt:Bpet2050	ncbi-geneid:5818067	2.1.3.2	53671
bpt:Bpet2054	ncbi-geneid:5818069	2.7.3.-|2.7.13.3	55874|47384
bpt:Bpet2059	ncbi-geneid:5820386	2.1.1.14	51726|51726
bpt:Bpet2061	ncbi-geneid:5818073	6.2.1.5	56059|52210
bpt:Bpet2062	ncbi-geneid:5816370	6.2.1.5	52210|51735
bpt:Bpet2065	ncbi-geneid:5818075	2.5.1.61	53850|54782
bpt:Bpet2066	ncbi-geneid:5819307	4.2.1.75	69618
bpt:Bpet2069	ncbi-geneid:5819316	3.6.1.1	50324
bpt:Bpet2084	ncbi-geneid:5818089	1.1.1.205	51412|54631
bpt:Bpet2085	ncbi-geneid:5819297	6.3.5.2	52402|52317|54810
bpt:Bpet2090	ncbi-geneid:5818093	1.6.5.5	51735|50129
bpt:Bpet2092	ncbi-geneid:5818094	1.6.5.2	52218
bpt:Bpet2102	ncbi-geneid:5817735	2.7.3.-|2.7.13.3	55874|50341|47226|55052|47384
bpt:Bpet2105	ncbi-geneid:5819136	2.1.1.80	53335|47757
bpt:Bpet2106	ncbi-geneid:5817733	3.1.1.61	52738|52172
bpt:Bpet2129	ncbi-geneid:5816220	3.2.1.-	53955
bpt:Bpet2144	ncbi-geneid:5818670	3.6.3.14	52540
bpt:Bpet2157	ncbi-geneid:5818106	1.3.99.3	56645|47203
bpt:Bpet2158	ncbi-geneid:5816535	2.8.3.16	89796
bpt:Bpet2161	ncbi-geneid:5818108	6.3.2.17|6.3.2.12	53623|53244
bpt:Bpet2164	ncbi-geneid:5817746	2.4.2.14	53271|56235
bpt:Bpet2191	ncbi-geneid:5818240	2.3.1.16	53901|53901
bpt:Bpet2194	ncbi-geneid:5818586	2.3.1.9	53901|53901
bpt:Bpet2199	ncbi-geneid:5818590	4.1.2.5	53383
bpt:Bpet2218	ncbi-geneid:5817588	3.1.4.46	51695
bpt:Bpet2219	ncbi-geneid:5819167	5.2.1.8	109998|54534
bpt:Bpet2220	ncbi-geneid:5817589	3.1.2.-|3.1.1.5	52266
bpt:Bpet2232	ncbi-geneid:5817600	6.3.5.6|6.3.5.7	75304
bpt:Bpet2243	ncbi-geneid:5819882	3.6.3.-	52540
bpt:Bpet2246	ncbi-geneid:5820303	3.1.7.2	109604|81301|81271|55021
bpt:Bpet2247	ncbi-geneid:5816358	2.7.7.6	63562
bpt:Bpet2248	ncbi-geneid:5820525	2.7.4.8	52540
bpt:Bpet2253	ncbi-geneid:5817613	3.2.2.4	53167
bpt:Bpet2258	ncbi-geneid:5817617	1.1.1.-	51735|48179
bpt:Bpet2260	ncbi-geneid:5816627	2.7.7.9	53448
bpt:Bpet2268	ncbi-geneid:5817624	2.7.7.56	54211|55666
bpt:Bpet2270	ncbi-geneid:5817625	1.3.99.3	56645|47203
bpt:Bpet2272	ncbi-geneid:5817626	3.6.1.15	52972
bpt:Bpet2273	ncbi-geneid:5817627	1.3.3.3|1.3.99.22	102114
bpt:Bpet2274	ncbi-geneid:5817628	6.3.1.2	55931|54368
bpt:Bpet2275	ncbi-geneid:5819875	2.7.3.-|2.7.13.3	55874|47384|55785
bpt:Bpet2280	ncbi-geneid:5817631	3.6.3.30	52540
bpt:Bpet2283	ncbi-geneid:5817634	1.18.1.2	52343|63380
bpt:Bpet2290	ncbi-geneid:5817639	3.6.1.-|3.6.4.12	52540|52540|50249
bpt:Bpet2304	ncbi-geneid:5817646	2.7.7.43	53448
bpt:Bpet2305	ncbi-geneid:5816275	2.4.1.227	53756
bpt:Bpet2306	ncbi-geneid:5819509	2.3.1.57	55729
bpt:Bpet2307	ncbi-geneid:5817647	2.5.1.56	51569|51269
bpt:Bpet2315	ncbi-geneid:5817649	3.6.3.20	52540|50331
bpt:Bpet2320	ncbi-geneid:5817650	1.5.1.2	48179|51735
bpt:Bpet2326	ncbi-geneid:5820335	5.1.1.3|5.1.1.13	53681|53681
bpt:Bpet2327	ncbi-geneid:5817651	3.5.1.83|3.5.1.81	51556|51338
bpt:Bpet2330	ncbi-geneid:5817653	3.5.-.-	56317
bpt:Bpet2331	ncbi-geneid:5817654	2.5.1.18	47616|52833
bpt:Bpet2333	ncbi-geneid:5817656	2.5.1.18	52833|47616
bpt:Bpet2335	ncbi-geneid:5817658	3.5.3.1	52768
bpt:Bpet2339	ncbi-geneid:5817661	1.2.1.-	53720
bpt:Bpet2340	ncbi-geneid:5817527	3.5.1.6|3.5.1.87	53187|55031
bpt:Bpet2341	ncbi-geneid:5817533	2.2.1.6	52518|52518|52467
bpt:Bpet2342	ncbi-geneid:5817388	4.1.3.6|4.1.3.34	51621
bpt:Bpet2347	ncbi-geneid:5818195	1.-.-.-	51735
bpt:Bpet2351	ncbi-geneid:5820524	2.4.1.-	53756
bpt:Bpet2357	ncbi-geneid:5818204	1.1.1.-	51735|48179
bpt:Bpet2360	ncbi-geneid:5818207	1.9.3.1	81442
bpt:Bpet2362	ncbi-geneid:5818208	2.7.8.-	56024|56024
bpt:Bpet2365	ncbi-geneid:5818211	5.4.99.15	51445
bpt:Bpet2366	ncbi-geneid:5819872	2.4.1.25	51445
bpt:Bpet2367	ncbi-geneid:5820370	3.2.1.141	51445|81296
bpt:Bpet2368	ncbi-geneid:5818212	3.2.1.-	51445|81296|51011
bpt:Bpet2369	ncbi-geneid:5819871	2.4.1.18	51445|81296|51011|81296
bpt:Bpet2370	ncbi-geneid:5819870	5.4.99.16	51445|51011|56112
bpt:Bpet2372	ncbi-geneid:5818213	2.4.1.21	53756
bpt:Bpet2376	ncbi-geneid:5818215	1.2.3.3|1.2.5.1	52518|52518|52467
bpt:Bpet2383	ncbi-geneid:5818221	1.-.-.-	51735
bpt:Bpet2385	ncbi-geneid:5818223	2.4.1.-	53756
bpt:Bpet2386	ncbi-geneid:5818224	2.1.3.-	53067
bpt:Bpet2388	ncbi-geneid:5818226	2.4.1.-	53756
bpt:Bpet2389	ncbi-geneid:5818227	2.4.-.-	53756
bpt:Bpet2390	ncbi-geneid:5818228	4.2.1.46	51735
bpt:Bpet2392	ncbi-geneid:5818230	2.4.-.-	53448
bpt:Bpet2395	ncbi-geneid:5819982	5.99.1.2	56349|55869
bpt:Bpet2400	ncbi-geneid:5819986	1.5.1.29	52218
bpt:Bpet2402	ncbi-geneid:5819988	1.14.14.5	51679
bpt:Bpet2419	ncbi-geneid:5820001	3.6.3.21	52540
bpt:Bpet2420	ncbi-geneid:5820002	3.5.1.11	56235
bpt:Bpet2427	ncbi-geneid:5817553	3.5.3.6	55909
bpt:Bpet2434	ncbi-geneid:5820009	3.1.6.-	53649
bpt:Bpet2435	ncbi-geneid:5820010	1.2.1.16	53720
bpt:Bpet2441	ncbi-geneid:5820014	2.5.1.18	52833|47616
bpt:Bpet2443	ncbi-geneid:5820016	3.5.1.16	53187|55031
bpt:Bpet2465	ncbi-geneid:5820037	2.7.3.-	55874|47384
bpt:Bpet2470	ncbi-geneid:5818294	1.8.4.11|1.8.4.12	51316
bpt:Bpet2471	ncbi-geneid:5819497	1.8.4.11	55068
bpt:Bpet2475	ncbi-geneid:5816708	1.2.99.2	47741|54292
bpt:Bpet2479	ncbi-geneid:5816712	3.4.24.-	55486
bpt:Bpet2482	ncbi-geneid:5816715	1.20.4.1	52833
bpt:Bpet2483	ncbi-geneid:5817579	4.2.1.89	89796|89796
bpt:Bpet2485	ncbi-geneid:5816716	1.11.1.9	52833
bpt:Bpet2488	ncbi-geneid:5816718	2.5.1.18	47616|52833
bpt:Bpet2493	ncbi-geneid:5816722	1.4.1.3	51735|53223
bpt:Bpet2494	ncbi-geneid:5819857	3.5.3.8	52768
bpt:Bpet2495	ncbi-geneid:5817367	3.6.3.21	52540
bpt:Bpet2502	ncbi-geneid:5816726	3.1.21.-	51556
bpt:Bpet2504	ncbi-geneid:5817351	2.7.4.9	52540
bpt:Bpet2509	ncbi-geneid:5816731	1.1.1.31	51735|48179
bpt:Bpet2510	ncbi-geneid:5819459	4.2.1.17	52096
bpt:Bpet2511	ncbi-geneid:5816732	1.3.99.-	56645|47203
bpt:Bpet2517	ncbi-geneid:5816736	6.3.5.2	52317
bpt:Bpet2518	ncbi-geneid:5816737	2.7.9.2	56059|51621|52009
bpt:Bpet2520	ncbi-geneid:5816738	2.1.1.-	75217|55315
bpt:Bpet2521	ncbi-geneid:5816739	3.1.26.4	53098
bpt:Bpet2522	ncbi-geneid:5820480	2.4.1.182	53756
bpt:Bpet2523	ncbi-geneid:5820351	2.3.1.129	51161
bpt:Bpet2524	ncbi-geneid:5820350	4.2.1.-	54637
bpt:Bpet2525	ncbi-geneid:5817071	2.3.1.-	51161
bpt:Bpet2528	ncbi-geneid:5816741	3.4.24.-	50156|50156
bpt:Bpet2529	ncbi-geneid:5817825	1.1.1.267	55347|51735|69055
bpt:Bpet2531	ncbi-geneid:5817729	2.5.1.31	64005
bpt:Bpet2533	ncbi-geneid:5818694	2.7.4.22	53633
bpt:Bpet2536	ncbi-geneid:5820527	3.4.11.18	55920
bpt:Bpet2537	ncbi-geneid:5820371	2.7.7.59	81301|109604|55021|81593|55021
bpt:Bpet2538	ncbi-geneid:5819878	1.8.1.4	51905|55424
bpt:Bpet2539	ncbi-geneid:5816323	1.20.4.1	52833
bpt:Bpet2541	ncbi-geneid:5816743	3.6.3.4	56784|81653|55008|81665
bpt:Bpet2543	ncbi-geneid:5820999	2.1.1.-	53335|50249
bpt:Bpet2548	ncbi-geneid:5816292	2.1.1.77	53335
bpt:Bpet2549	ncbi-geneid:5819441	3.1.3.2|3.1.3.5	64167
bpt:Bpet2551	ncbi-geneid:5816748	3.4.24.57	53067|53067
bpt:Bpet2554	ncbi-geneid:5816750	1.8.1.8	52833
bpt:Bpet2564	ncbi-geneid:5817794	4.2.1.17|4.2.1.18	52096
bpt:Bpet2565	ncbi-geneid:5816757	3.4.17.13	141986|52317
bpt:Bpet2566	ncbi-geneid:5820318	3.5.4.5	53927
bpt:Bpet2578	ncbi-geneid:5816765	1.4.99.1	51905|54373
bpt:Bpet2589	ncbi-geneid:5819891	1.1.5.3	51905
bpt:Bpet2601	ncbi-geneid:5819929	4.2.3.12	55620
bpt:Bpet2603	ncbi-geneid:5819931	4.1.2.17	53639
bpt:Bpet2613	ncbi-geneid:5819940	2.7.7.7	89550
bpt:Bpet2614	ncbi-geneid:5817809	1.4.99.1	51905|54373
bpt:Bpet2616	ncbi-geneid:5819942	1.14.12.17	46458|52343|63380
bpt:Bpet2618	ncbi-geneid:5819943	2.7.7.7	56672|100879
bpt:Bpet2622	ncbi-geneid:5819946	2.4.2.-|2.4.1.-|3.4	56601|53955
bpt:Bpet2625	ncbi-geneid:5819948	1.1.1.274	51430
bpt:Bpet2629	ncbi-geneid:5819952	5.3.1.8	48208
bpt:Bpet2635	ncbi-geneid:5817354	4.1.2.-	51621
bpt:Bpet2637	ncbi-geneid:5819958	1.1.1.1	51735|50129
bpt:Bpet2640	ncbi-geneid:5817372	6.1.1.20	56037|55681|50249|46955|54991
bpt:Bpet2641	ncbi-geneid:5820418	6.1.1.20	55681|46589
bpt:Bpet2655	ncbi-geneid:5819968	1.5.1.12|1.5.99.8	53720|51730|81935|47598
bpt:Bpet2660	ncbi-geneid:5820964	2.4.2.-|2.4.1.-	56601|53955
bpt:Bpet2665	ncbi-geneid:5819974	2.3.1.-	53901|53901
bpt:Bpet2667	ncbi-geneid:5819975	1.15.1.1	54719|46609
bpt:Bpet2670	ncbi-geneid:5817062	2.7.1.130	52540
bpt:Bpet2672	ncbi-geneid:5819977	2.7.7.38	53448
bpt:Bpet2673	ncbi-geneid:5820308	2.7.4.3	52540
bpt:Bpet2674	ncbi-geneid:5817522	1.1.1.35	51735
bpt:Bpet2678	ncbi-geneid:5820545	4.1.2.20	51621
bpt:Bpet2679	ncbi-geneid:5819979	4.2.1.9	143975|52016
bpt:Bpet2680	ncbi-geneid:5817381	1.1.1.37	89733
bpt:Bpet2682	ncbi-geneid:5818299	3.1.1.17	63829
bpt:Bpet2683	ncbi-geneid:5818300	4.2.1.52	51569
bpt:Bpet2686	ncbi-geneid:5816634	1.1.1.95	51735|52283
bpt:Bpet2688	ncbi-geneid:5818302	2.1.3.3	53671
bpt:Bpet2689	ncbi-geneid:5817562	6.3.4.5	69864|52402
bpt:Bpet2691	ncbi-geneid:5820315	2.7.3.-	55874|47384
bpt:Bpet2697	ncbi-geneid:5818304	2.7.13.3	55874|47384
bpt:Bpet2699	ncbi-geneid:5816989	1.10.3.-	49503|81464
bpt:Bpet2700	ncbi-geneid:5817757	1.10.3.-	81442
bpt:Bpet2701	ncbi-geneid:5817759	1.10.3.-	81452
bpt:Bpet2704	ncbi-geneid:5817366	1.14.11.-	51197
bpt:Bpet2705	ncbi-geneid:5818305	2.5.1.49	53383
bpt:Bpet2706	ncbi-geneid:5819447	2.1.1.-	75217|55315
bpt:Bpet2707	ncbi-geneid:5818306	3.1.-.-	50249|50249|50249|50249
bpt:Bpet2709	ncbi-geneid:5818014	2.3.1.-	55729
bpt:Bpet2713	ncbi-geneid:5818310	2.7.8.-	56024|56024
bpt:Bpet2724	ncbi-geneid:5816131	4.3.2.2	48557
bpt:Bpet2725	ncbi-geneid:5816941	2.5.1.18	47616|52833
bpt:Bpet2727	ncbi-geneid:5816133	2.1.1.61|2.8.1.-	52402
bpt:Bpet2731	ncbi-geneid:5816135	1.6.1.2	52283|51735
bpt:Bpet2733	ncbi-geneid:5820431	1.6.1.2	52467
bpt:Bpet2734	ncbi-geneid:5820432	1.1.3.15	54862
bpt:Bpet2735	ncbi-geneid:5819868	1.1.3.15	56176|55103
bpt:Bpet2736	ncbi-geneid:5819867	1.1.3.15	55103|56176
bpt:Bpet2737	ncbi-geneid:5819866	1.1.2.4	55103|56176
bpt:Bpet2738	ncbi-geneid:5816136	2.5.1.54	51569
bpt:Bpet2740	ncbi-geneid:5816407	3.5.5.1	56317
bpt:Bpet2743	ncbi-geneid:5816139	3.4.11.2	55486|63737
bpt:Bpet2744	ncbi-geneid:5820397	3.1.3.11	56655
bpt:Bpet2746	ncbi-geneid:5816140	4.2.3.1	53686
bpt:Bpet2747	ncbi-geneid:5816402	1.1.1.3	55347|51735|55021
bpt:Bpet2748	ncbi-geneid:5817353	2.6.1.-	53383
bpt:Bpet2750	ncbi-geneid:5816141	1.11.1.15	52833
bpt:Bpet2752	ncbi-geneid:5816142	1.1.1.262	53659
bpt:Bpet2755	ncbi-geneid:5816144	3.5.1.18	53187
bpt:Bpet2757	ncbi-geneid:5816145	6.3.5.3	52317|55326|55326|56042|56042|82697|109736
bpt:Bpet2762	ncbi-geneid:5816148	3.1.21.-	51556
bpt:Bpet2763	ncbi-geneid:5816149	3.6.3.-	52540
bpt:Bpet2765	ncbi-geneid:5820344	3.1.-.-	64182
bpt:Bpet2767	ncbi-geneid:5820448	1.-.-.-	51735
bpt:Bpet2768	ncbi-geneid:5816150	6.1.1.6	55681|50249
bpt:Bpet2777	ncbi-geneid:5816278	2.8.1.7	53383
bpt:Bpet2779	ncbi-geneid:5816155	3.1.3.48	52788
bpt:Bpet2781	ncbi-geneid:5819173	2.6.1.57	53383
bpt:Bpet2782	ncbi-geneid:5819146	3.4.21.88	51306|46785
bpt:Bpet2783	ncbi-geneid:5820330	4.1.3.4	51569
bpt:Bpet2785	ncbi-geneid:5816157	2.8.3.16	89796
bpt:Bpet2789	ncbi-geneid:5816161	3.4.21.53	54211|88697|52540
bpt:Bpet2791	ncbi-geneid:5820968	3.4.21.92	52096
bpt:Bpet2792	ncbi-geneid:5820966	5.2.1.8	109998|102735|54534
bpt:Bpet2798	ncbi-geneid:5818016	2.6.1.17	53383
bpt:Bpet2799	ncbi-geneid:5817788	2.3.1.117	51161
bpt:Bpet2800	ncbi-geneid:5817789	3.5.1.18	53187|55031
bpt:Bpet2801	ncbi-geneid:5817791	2.1.1.72	53335
bpt:Bpet2804	ncbi-geneid:5816167	1.14.12.1|1.14.12.19	55961|50022
bpt:Bpet2805	ncbi-geneid:5816168	1.14.12.19	54427
bpt:Bpet2806	ncbi-geneid:5816169	1.-.-.-	50022
bpt:Bpet2807	ncbi-geneid:5816170	5.4.99.5	48600
bpt:Bpet2808	ncbi-geneid:5819145	3.6.4.12	52540
bpt:Bpet2811	ncbi-geneid:5816173	2.1.1.-	53335
bpt:Bpet2812	ncbi-geneid:5816174	2.1.2.2	53328
bpt:Bpet2813	ncbi-geneid:5816175	2.7.7.2|2.7.1.26	82114|52374
bpt:Bpet2814	ncbi-geneid:5817009	6.1.1.5	52374|47323|50677
bpt:Bpet2816	ncbi-geneid:5820358	6.3.2.5|4.1.1.36	102645|52507
bpt:Bpet2822	ncbi-geneid:5816180	3.6.3.21	52540
bpt:Bpet2827	ncbi-geneid:5816185	4.3.1.12	51735
bpt:Bpet2829	ncbi-geneid:5816187	2.7.3.9	51621|52009|47831
bpt:Bpet2831	ncbi-geneid:5816936	2.7.1.69	53062
bpt:Bpet2832	ncbi-geneid:5816188	6.3.2.3	56059|52440
bpt:Bpet2834	ncbi-geneid:5817395	6.1.1.3	55681|55186|52954|81271
bpt:Bpet2838	ncbi-geneid:5816191	1.-.-.-	51735
bpt:Bpet2842	ncbi-geneid:5818017	5.3.1.24	51366
bpt:Bpet2846	ncbi-geneid:5816198	4.2.1.70|5.4.99.12	55120
bpt:Bpet2848	ncbi-geneid:5816199	1.2.1.11	55347|51735
bpt:Bpet2853	ncbi-geneid:5816203	2.3.2.2	56235
bpt:Bpet2868	ncbi-geneid:5819876	6.3.5.1	52402|56317
bpt:Bpet2870	ncbi-geneid:5818317	4.3.2.1	48557
bpt:Bpet2873	ncbi-geneid:5818401	3.6.1.-|3.6.3.3|3.6.3.5	56784|81653|81665|55008
bpt:Bpet2876	ncbi-geneid:5818403	3.6.3.21	52540
bpt:Bpet2878	ncbi-geneid:5816636	2.3.3.1	48256
bpt:Bpet2879	ncbi-geneid:5818405	2.8.3.16	89796
bpt:Bpet2889	ncbi-geneid:5818413	3.1.11.2	56219
bpt:Bpet2892	ncbi-geneid:5818416	2.8.1.1|2.8.1.2	52821|52821
bpt:Bpet2897	ncbi-geneid:5818420	2.7.1.35	53613
bpt:Bpet2903	ncbi-geneid:5818425	5.1.-.-	51604|54826
bpt:Bpet2908	ncbi-geneid:5818430	1.1.99.1	51905|54373
bpt:Bpet2910	ncbi-geneid:5816637	4.2.1.9	143975|52016
bpt:Bpet2912	ncbi-geneid:5818432	1.1.1.157	51735|48179
bpt:Bpet2915	ncbi-geneid:5818435	4.1.1.32	53795|68923
bpt:Bpet2917	ncbi-geneid:5816297	3.5.1.87	53187|55031
bpt:Bpet2920	ncbi-geneid:5818437	2.3.1.-	55729
bpt:Bpet2923	ncbi-geneid:5818440	1.8.1.7	51905|55424
bpt:Bpet2926	ncbi-geneid:5818443	2.5.1.54	51569
bpt:Bpet2927	ncbi-geneid:5817573	1.3.99.16	47741|54292
bpt:Bpet2928	ncbi-geneid:5817405	1.3.99.16	56003|56003
bpt:Bpet2932	ncbi-geneid:5818446	1.14.11.-	51197
bpt:Bpet2939	ncbi-geneid:5818451	2.3.1.-	55729
bpt:Bpet2954	ncbi-geneid:5818466	2.3.1.-	55729
bpt:Bpet2960	ncbi-geneid:5818472	3.5.1.87	53187|55031
bpt:Bpet2962	ncbi-geneid:5818473	1.1.1.35	52096|51735|48179|48179
bpt:Bpet2963	ncbi-geneid:5817081	2.3.1.9	53901|53901
bpt:Bpet2964	ncbi-geneid:5817076	1.3.99.-	56645|47203
bpt:Bpet2965	ncbi-geneid:5818474	1.3.99.-	56645|47203
bpt:Bpet2974	ncbi-geneid:5818480	2.7.7.7	52141
bpt:Bpet2976	ncbi-geneid:5817169	2.5.1.18	47616|52833
bpt:Bpet2979	ncbi-geneid:5817420	2.5.1.18	47616|52833
bpt:Bpet2984	ncbi-geneid:5817424	2.5.1.18	47616|52833
bpt:Bpet2985	ncbi-geneid:5817425	1.8.1.9	51905
bpt:Bpet3011	ncbi-geneid:5817448	5.3.2.-	55331
bpt:Bpet3012	ncbi-geneid:5817449	1.-.-.-	51735
bpt:Bpet3017	ncbi-geneid:5817453	1.8.1.4	51905|55424|51230
bpt:Bpet3018	ncbi-geneid:5817454	2.3.1.12	52777|51230|51230|47005
bpt:Bpet3019	ncbi-geneid:5817508	1.2.4.1	52518|52518|52922
bpt:Bpet3020	ncbi-geneid:5817507	2.7.3.-	55874|55785|47384|55785
bpt:Bpet3022	ncbi-geneid:5816208	3.5.4.9|1.5.1.5	51735|53223
bpt:Bpet3023	ncbi-geneid:5818687	3.4.24.70	55486
bpt:Bpet3030	ncbi-geneid:5817457	4.2.1.70|5.4.99.12	55120|55174
bpt:Bpet3031	ncbi-geneid:5817458	4.1.3.40	64288
bpt:Bpet3035	ncbi-geneid:5817462	1.1.1.85	53659
bpt:Bpet3036	ncbi-geneid:5820323	4.2.1.33|4.2.1.35	52016
bpt:Bpet3037	ncbi-geneid:5820327	4.2.1.33|4.2.1.35	53732
bpt:Bpet3039	ncbi-geneid:5817463	4.2.3.5	103263
bpt:Bpet3044	ncbi-geneid:5817467	1.-.-.-	51395
bpt:Bpet3045	ncbi-geneid:5817468	2.7.1.39	56112
bpt:Bpet3048	ncbi-geneid:5817470	1.8.1.2	63380|52218|52343
bpt:Bpet3049	ncbi-geneid:5817471	1.8.1.2	56014|55124|56014|55124
bpt:Bpet3051	ncbi-geneid:5817473	3.1.1.-	52833
bpt:Bpet3052	ncbi-geneid:5820357	3.6.1.-|3.6.4.12	52540|48024
bpt:Bpet3060	ncbi-geneid:5817476	2.2.1.7	52518|52518|52922
bpt:Bpet3061	ncbi-geneid:5817824	2.5.1.10	48576
bpt:Bpet3062	ncbi-geneid:5817477	3.1.11.6	116842
bpt:Bpet3066	ncbi-geneid:5817480	1.13.11.-	55961|50022
bpt:Bpet3067	ncbi-geneid:5817481	2.8.1.1|2.8.1.2	52821|52821
bpt:Bpet3070	ncbi-geneid:5817365	1.6.5.5	51735|50129
bpt:Bpet3077	ncbi-geneid:5817489	1.1.1.93|4.1.1.73|1.1.1.83	53659
bpt:Bpet3083	ncbi-geneid:5817494	2.6.1.19	53383
bpt:Bpet3087	ncbi-geneid:5817496	1.3.3.3|1.3.99.22	102114
bpt:Bpet3088	ncbi-geneid:5819314	1.17.4.2	51998
bpt:Bpet3091	ncbi-geneid:5820404	1.13.12.16
bpt:Bpet3096	ncbi-geneid:5820129	1.1.1.79|1.1.1.81	51735|52283
bpt:Bpet3097	ncbi-geneid:5818284	2.6.1.-	53383
bpt:Bpet3100	ncbi-geneid:5820132	6.3.4.13	56059|52440|51246
bpt:Bpet3101	ncbi-geneid:5816943	1.3.3.3	102886
bpt:Bpet3102	ncbi-geneid:5819310	2.7.7.18	52374
bpt:Bpet3106	ncbi-geneid:5820135	2.-.-.-	53756
bpt:Bpet3108	ncbi-geneid:5816519	3.1.4.-|3.1.26.-	50249
bpt:Bpet3110	ncbi-geneid:5820138	3.6.3.-	52540|90123
bpt:Bpet3111	ncbi-geneid:5819489	2.4.-.-	53756
bpt:Bpet3115	ncbi-geneid:5820141	2.-.-.-	53448
bpt:Bpet3118	ncbi-geneid:5820143	2.7.7.7	89550
bpt:Bpet3119	ncbi-geneid:5817810	1.14.11.-	51197
bpt:Bpet3120	ncbi-geneid:5817869	4.3.1.17	143548
bpt:Bpet3124	ncbi-geneid:5816646	3.1.1.45	53474
bpt:Bpet3126	ncbi-geneid:5820146	2.7.7.7	56672|88723|53098|47807
bpt:Bpet3129	ncbi-geneid:5820148	5.3.2.-	55331
bpt:Bpet3131	ncbi-geneid:5819143	4.2.1.70|5.4.99.12	55120
bpt:Bpet3136	ncbi-geneid:5820150	4.2.1.70|5.4.99.12	55120|55174
bpt:Bpet3146	ncbi-geneid:5820160	5.2.1.2	47616|52833
bpt:Bpet3148	ncbi-geneid:5820366	5.2.1.8	54534
bpt:Bpet3151	ncbi-geneid:5820162	1.13.11.11	140959
bpt:Bpet3161	ncbi-geneid:5820169	1.-.-.-	51735
bpt:Bpet3162	ncbi-geneid:5820170	5.1.1.1	51419|50621
bpt:Bpet3163	ncbi-geneid:5817782	2.5.1.-	48576
bpt:Bpet3164	ncbi-geneid:5820990	2.5.1.32	48576
bpt:Bpet3165	ncbi-geneid:5820991	1.14.99.-	51905
bpt:Bpet3173	ncbi-geneid:5817545	1.8.1.2	52218|52343|63380
bpt:Bpet3174	ncbi-geneid:5820176	3.4.21.92	52540|52540|81923
bpt:Bpet3178	ncbi-geneid:5820178	3.6.1.13	55811
bpt:Bpet3189	ncbi-geneid:5820188	2.3.1.-	55729
bpt:Bpet3208	ncbi-geneid:5816647	2.8.3.16	89796
bpt:Bpet3209	ncbi-geneid:5820206	2.5.1.16	53335
bpt:Bpet3210	ncbi-geneid:5816357	3.1.30.-	54060
bpt:Bpet3214	ncbi-geneid:5820210	1.9.3.1	49503|46626
bpt:Bpet3215	ncbi-geneid:5820997	1.9.3.1	81442|81452
bpt:Bpet3220	ncbi-geneid:5819326	2.3.2.2	56235
bpt:Bpet3223	ncbi-geneid:5819328	4.2.1.9	143975|52016
bpt:Bpet3229	ncbi-geneid:5820420	2.3.1.-	55729
bpt:Bpet3232	ncbi-geneid:5819334	1.8.3.1	56524|81296
bpt:Bpet3236	ncbi-geneid:5819338	3.8.1.2	56784
bpt:Bpet3242	ncbi-geneid:5819342	1.9.3.1	46626|46626
bpt:Bpet3244	ncbi-geneid:5817728	1.9.3.1	46626
bpt:Bpet3245	ncbi-geneid:5817726	1.9.3.1	81442
bpt:Bpet3251	ncbi-geneid:5819347	4.1.3.1	51621
bpt:Bpet3252	ncbi-geneid:5817505	1.7.1.13	55620
bpt:Bpet3253	ncbi-geneid:5819348	1.11.1.5	46626|46626
bpt:Bpet3257	ncbi-geneid:5819174	3.2.1.52	51445
bpt:Bpet3258	ncbi-geneid:5816248	2.7.8.7	56214
bpt:Bpet3259	ncbi-geneid:5817515	2.6.99.2	63892
bpt:Bpet3268	ncbi-geneid:5819470	3.6.3.25	52540
bpt:Bpet3275	ncbi-geneid:5820876	4.2.1.17	52096
bpt:Bpet3279	ncbi-geneid:5820880	2.3.2.2	56235
bpt:Bpet3281	ncbi-geneid:5820881	1.3.99.-	56645|47203
bpt:Bpet3284	ncbi-geneid:5820883	4.2.1.17	52096
bpt:Bpet3286	ncbi-geneid:5820885	2.3.1.9	53901|53901
bpt:Bpet3287	ncbi-geneid:5817077	4.2.1.17	52096
bpt:Bpet3290	ncbi-geneid:5819646	1.3.99.-	56645|47203
bpt:Bpet3292	ncbi-geneid:5820889	2.8.3.16	89796
bpt:Bpet3293	ncbi-geneid:5820890	1.6.5.5	51735|50129
bpt:Bpet3301	ncbi-geneid:5820897	5.3.2.-	55331
bpt:Bpet3303	ncbi-geneid:5820899	2.2.1.6	52518|52518|52467
bpt:Bpet3305	ncbi-geneid:5820901	2.8.3.16	89796
bpt:Bpet3308	ncbi-geneid:5816650	3.6.3.32	52540|54631
bpt:Bpet3311	ncbi-geneid:5820905	2.1.1.79	53335
bpt:Bpet3320	ncbi-geneid:5820911	3.4.16.4	56601|69189
bpt:Bpet3324	ncbi-geneid:5820914	6.1.1.4	52374|50677|47323
bpt:Bpet3326	ncbi-geneid:5820915	2.7.7.7	52540|48019
bpt:Bpet3327	ncbi-geneid:5817350	1.2.1.41	53720
bpt:Bpet3342	ncbi-geneid:5819520	1.1.1.34|1.1.1.88	56542|55035
bpt:Bpet3349	ncbi-geneid:5817714	5.5.1.1	51604|54826
bpt:Bpet3351	ncbi-geneid:5816651	5.3.1.22	51658
bpt:Bpet3352	ncbi-geneid:5819526	2.5.1.18	47616|52833
bpt:Bpet3353	ncbi-geneid:5819527	2.7.7.7
bpt:Bpet3354	ncbi-geneid:5820435	4.2.1.3	53732|74778|52016
bpt:Bpet3356	ncbi-geneid:5819528	1.1.1.95	51735|52283
bpt:Bpet3360	ncbi-geneid:5819530	1.1.1.-	51735|48179
bpt:Bpet3365	ncbi-geneid:5819535	4.2.1.3	53732|52016
bpt:Bpet3395	ncbi-geneid:5819553	1.10.3.-	49503|81464
bpt:Bpet3396	ncbi-geneid:5817758	1.10.3.-	81442
bpt:Bpet3397	ncbi-geneid:5817760	1.10.3.-	81452
bpt:Bpet3400	ncbi-geneid:5819554	3.6.1.-|3.6.4.12	52540
bpt:Bpet3403	ncbi-geneid:5819557	2.6.1.19	53383
bpt:Bpet3404	ncbi-geneid:5819902	1.2.1.16	53720
bpt:Bpet3409	ncbi-geneid:5819560	1.3.99.-	56645|47203
bpt:Bpet3410	ncbi-geneid:5817086	2.3.1.16|2.3.1.9	53901|53901
bpt:Bpet3411	ncbi-geneid:5817078	5.1.2.3|1.1.1.35|4.2.1.17	52096|51735|48179|48179
bpt:Bpet3413	ncbi-geneid:5820922	1.1.1.35	51735|52096|48179|48179
bpt:Bpet3414	ncbi-geneid:5817082	2.3.1.16	53901|53901
bpt:Bpet3416	ncbi-geneid:5819561	6.2.1.3	56801
bpt:Bpet3417	ncbi-geneid:5817085	3.1.6.13	53649
bpt:Bpet3428	ncbi-geneid:5819570	1.-.-.-	51395
bpt:Bpet3429	ncbi-geneid:5816272	1.13.12.16|1.3.1.-
bpt:Bpet3431	ncbi-geneid:5816656	2.8.3.16	89796
bpt:Bpet3432	ncbi-geneid:5819571	4.2.1.17	52096
bpt:Bpet3435	ncbi-geneid:5819574	6.2.1.-	56801
bpt:Bpet3436	ncbi-geneid:5819575	4.2.1.55|4.2.1.17	52096
bpt:Bpet3438	ncbi-geneid:5816657	2.8.3.16	89796
bpt:Bpet3441	ncbi-geneid:5818027	6.5.1.1	56091|50249
bpt:Bpet3444	ncbi-geneid:5819582	2.7.3.-	55874|52172|55785|47384
bpt:Bpet3447	ncbi-geneid:5818028	2.7.2.4	53633|55021|55021
bpt:Bpet3448	ncbi-geneid:5820363	6.3.4.-	52402|82829
bpt:Bpet3449	ncbi-geneid:5820377	6.4.1.2	52096
bpt:Bpet3450	ncbi-geneid:5816529	3.2.2.21	48150
bpt:Bpet3451	ncbi-geneid:5819586	6.1.1.16	52374|47323
bpt:Bpet3453	ncbi-geneid:5819587	5.2.1.8	50891
bpt:Bpet3454	ncbi-geneid:5820442	3.6.1.-	56300
bpt:Bpet3457	ncbi-geneid:5819588	3.1.3.25	56655
bpt:Bpet3458	ncbi-geneid:5816374	2.1.1.-	75217
bpt:Bpet3474	ncbi-geneid:5817947	4.2.1.52	51569
bpt:Bpet3483	ncbi-geneid:5817955	2.4.-.-	53448
bpt:Bpet3487	ncbi-geneid:5817959	1.-.-.-	51735
bpt:Bpet3488	ncbi-geneid:5818029	2.7.8.-	56024|56024
bpt:Bpet3489	ncbi-geneid:5817961	5.5.1.2	48557
bpt:Bpet3491	ncbi-geneid:5817962	1.-.-.-	51905
bpt:Bpet3495	ncbi-geneid:5817966	3.6.3.-	52540
bpt:Bpet3496	ncbi-geneid:5817967	1.2.1.3	53720
bpt:Bpet3507	ncbi-geneid:5817976	3.3.2.1	52499
bpt:Bpet3508	ncbi-geneid:5817977	1.8.1.4	51905|55424
bpt:Bpet3509	ncbi-geneid:5817978	2.3.1.12|2.3.1.168	52777|51230|47005
bpt:Bpet3510	ncbi-geneid:5817903	1.2.4.4	52518|52922
bpt:Bpet3511	ncbi-geneid:5817902	1.2.4.4	52518
bpt:Bpet3512	ncbi-geneid:5817901	2.5.1.18	47616|52833
bpt:Bpet3517	ncbi-geneid:5817983	1.1.1.1	56796
bpt:Bpet3522	ncbi-geneid:5819722	3.6.3.27	52540
bpt:Bpet3526	ncbi-geneid:5816933	2.7.4.1	56024|143724|56024|140356
bpt:Bpet3527	ncbi-geneid:5820443	3.6.1.11|3.6.1.40	53067|109604|53067
bpt:Bpet3529	ncbi-geneid:5819723	5.4.2.10	53738|53738|53738|55957
bpt:Bpet3530	ncbi-geneid:5819724	2.5.1.15	51717
bpt:Bpet3531	ncbi-geneid:5818689	3.4.24.-	140990|52540
bpt:Bpet3532	ncbi-geneid:5818697	2.1.1.-	53335
bpt:Bpet3539	ncbi-geneid:5819728	3.6.3.30	52540|50331
bpt:Bpet3541	ncbi-geneid:5819730	5.4.2.1
bpt:Bpet3542	ncbi-geneid:5819264	1.-.-.-	51735
bpt:Bpet3543	ncbi-geneid:5819731	6.3.5.5	56059|56059|48108|52440|52440|52335
bpt:Bpet3544	ncbi-geneid:5817333	6.3.5.5	52317|52021
bpt:Bpet3545	ncbi-geneid:5818046	2.2.1.2	51569
bpt:Bpet3550	ncbi-geneid:5819735	2.8.3.16	89796
bpt:Bpet3553	ncbi-geneid:5819737	2.7.7.7	52540|48019
bpt:Bpet3557	ncbi-geneid:5818032	3.4.99.-|3.4.21.-	56601
bpt:Bpet3559	ncbi-geneid:5819741	3.2.-.-	52317
bpt:Bpet3565	ncbi-geneid:5819747	2.2.1.6	52518|52518|52467
bpt:Bpet3566	ncbi-geneid:5817389	1.3.99.7	56645|47203
bpt:Bpet3568	ncbi-geneid:5819748	1.18.1.2	63380|52343|54862
bpt:Bpet3570	ncbi-geneid:5819417	4.2.1.17	52096|52096
bpt:Bpet3571	ncbi-geneid:5819749	2.7.1.71	52540|47413
bpt:Bpet3573	ncbi-geneid:5819750	1.2.1.3	53720
bpt:Bpet3574	ncbi-geneid:5819405	6.2.1.25	56801
bpt:Bpet3586	ncbi-geneid:5818869	2.2.1.6	52518|52518
bpt:Bpet3590	ncbi-geneid:5816660	2.8.3.6	100950
bpt:Bpet3591	ncbi-geneid:5819427	2.8.3.6	100950
bpt:Bpet3594	ncbi-geneid:5818873	4.1.1.21|6.3.4.18	56059|52440|51246
bpt:Bpet3595	ncbi-geneid:5816947	4.1.1.21|5.4.99.18	52255
bpt:Bpet3598	ncbi-geneid:5818875	6.3.2.6	56104
bpt:Bpet3600	ncbi-geneid:5818876	4.1.2.13	51569
bpt:Bpet3605	ncbi-geneid:5818879	4.1.3.17	89562
bpt:Bpet3621	ncbi-geneid:5818893	4.2.1.104	55234|47413
bpt:Bpet3622	ncbi-geneid:5817756	2.7.2.3	53748
bpt:Bpet3623	ncbi-geneid:5820406	1.2.1.12	55347|51735
bpt:Bpet3624	ncbi-geneid:5819842	2.2.1.1	52518|52518|52922
bpt:Bpet3625	ncbi-geneid:5816406	2.1.1.-	75217|88697
bpt:Bpet3628	ncbi-geneid:5818896	1.1.1.40	53659|51735|53223
bpt:Bpet3630	ncbi-geneid:5818897	2.6.1.1	53383
bpt:Bpet3633	ncbi-geneid:5818900	4.1.1.-	50475|143968
bpt:Bpet3638	ncbi-geneid:5818904	1.7.99.4	53706|50692
bpt:Bpet3639	ncbi-geneid:5816267	1.7.1.4	50022
bpt:Bpet3640	ncbi-geneid:5816269	1.7.1.4	56014|51905|51905|55124
bpt:Bpet3642	ncbi-geneid:5820297	2.7.3.-	52172
bpt:Bpet3643	ncbi-geneid:5820298	2.1.1.107|1.3.1.76|4.99.1.4	53790|51735|75615
bpt:Bpet3644	ncbi-geneid:5817767	2.4.2.9	53271
bpt:Bpet3645	ncbi-geneid:5819169	3.4.16.4|3.4.21	56601
bpt:Bpet3646	ncbi-geneid:5817780	5.-.-.-	111337
bpt:Bpet3647	ncbi-geneid:5816965	2.4.2.29	51713
bpt:Bpet3658	ncbi-geneid:5817829	2.3.1.-	56317
bpt:Bpet3662	ncbi-geneid:5817832	1.1.1.100	51735
bpt:Bpet3663	ncbi-geneid:5817833	2.8.1.6	102114
bpt:Bpet3666	ncbi-geneid:5817835	1.11.1.-	52833
bpt:Bpet3671	ncbi-geneid:5819465	2.-.-.-	54690
bpt:Bpet3676	ncbi-geneid:5816662	2.8.3.16	89796
bpt:Bpet3677	ncbi-geneid:5817840	4.2.1.-	52096
bpt:Bpet3678	ncbi-geneid:5817841	2.8.3.12	100950
bpt:Bpet3679	ncbi-geneid:5819850	2.8.3.12	100950
bpt:Bpet3680	ncbi-geneid:5819851	6.2.1.-	56801
bpt:Bpet3683	ncbi-geneid:5817843	1.2.1.2	52833
bpt:Bpet3684	ncbi-geneid:5820935	1.2.1.2	142019|140490|142984|52833
bpt:Bpet3685	ncbi-geneid:5820932	1.2.1.2	53706|50692|54862|54292
bpt:Bpet3693	ncbi-geneid:5817848	1.1.1.100	51735
bpt:Bpet3724	ncbi-geneid:5817861	1.8.1.7	51905|55424
bpt:Bpet3725	ncbi-geneid:5817862	2.5.1.18	52833|47616
bpt:Bpet3726	ncbi-geneid:5818318	2.5.1.18	47616|52833
bpt:Bpet3727	ncbi-geneid:5818319	2.5.1.18	47616|52833
bpt:Bpet3730	ncbi-geneid:5818321	1.3.1.32	56796
bpt:Bpet3731	ncbi-geneid:5818322	4.2.1.11	54826
bpt:Bpet3734	ncbi-geneid:5818325	5.5.1.7	51604
bpt:Bpet3735	ncbi-geneid:5817710	3.1.1.45	53474
bpt:Bpet3737	ncbi-geneid:5818327	3.1.1.-	53474
bpt:Bpet3738	ncbi-geneid:5818328	1.14.12.19	55961|50022
bpt:Bpet3739	ncbi-geneid:5818329	1.14.12.3|1.14.12.18	54427
bpt:Bpet3740	ncbi-geneid:5818330	1.-.-.-	50022
bpt:Bpet3741	ncbi-geneid:5818331	1.18.1.3	51905|51905|55424
bpt:Bpet3742	ncbi-geneid:5818332	1.3.1.-	51735
bpt:Bpet3743	ncbi-geneid:5819303	1.-.-.-	55961|50022
bpt:Bpet3744	ncbi-geneid:5818333	1.14.12.19	54427
bpt:Bpet3748	ncbi-geneid:5817715	1.13.11.37|1.13.11.1	49482
bpt:Bpet3749	ncbi-geneid:5817705	5.5.1.7	51604|54826
bpt:Bpet3751	ncbi-geneid:5816663	3.1.1.45	53474
bpt:Bpet3752	ncbi-geneid:5818337	1.3.1.32	56796
bpt:Bpet3782	ncbi-geneid:5819652	1.3.99.-	56645|47203
bpt:Bpet3784	ncbi-geneid:5818360	2.3.3.1	48256
bpt:Bpet3786	ncbi-geneid:5818362	1.3.99.-	56645|47203
bpt:Bpet3787	ncbi-geneid:5816539	1.1.1.100	51735
bpt:Bpet3801	ncbi-geneid:5816665	2.6.1.1	53383
bpt:Bpet3803	ncbi-geneid:5818374	1.1.1.95	51735|52283
bpt:Bpet3805	ncbi-geneid:5818375	2.2.1.6	52518|52518|52467
bpt:Bpet3813	ncbi-geneid:5816667	4.2.1.2	117457
bpt:Bpet3817	ncbi-geneid:5818384	1.1.1.95	51735|52283
bpt:Bpet3823	ncbi-geneid:5818388	5.2.1.8	54534|109998
bpt:Bpet3824	ncbi-geneid:5818389	1.7.99.4	103501
bpt:Bpet3825	ncbi-geneid:5816260	1.7.99.4	89155
bpt:Bpet3826	ncbi-geneid:5816262	1.7.99.4	54862
bpt:Bpet3827	ncbi-geneid:5816258	1.7.99.4	53706|50692
bpt:Bpet3829	ncbi-geneid:5818390	1.13.12.16
bpt:Bpet3835	ncbi-geneid:5818396	1.1.99.3	51905|54373
bpt:Bpet3837	ncbi-geneid:5818398	2.3.1.-	55729
bpt:Bpet3841	ncbi-geneid:5818908	2.1.1.67	53335
bpt:Bpet3846	ncbi-geneid:5818912	3.5.1.4	75304
bpt:Bpet3849	ncbi-geneid:5818915	3.4.11.-	53187|55031
bpt:Bpet3851	ncbi-geneid:5818916	1.15.1.1	49329
bpt:Bpet3852	ncbi-geneid:5818917	3.4.21.53	54211|52540|88697
bpt:Bpet3859	ncbi-geneid:5818922	1.15.1.1	51182
bpt:Bpet3865	ncbi-geneid:5818928	3.5.2.6	56601
bpt:Bpet3870	ncbi-geneid:5818932	1.1.1.29	51735|52283
bpt:Bpet3876	ncbi-geneid:5818937	4.2.1.41	51569
bpt:Bpet3880	ncbi-geneid:5818940	4.3.2.1	48557
bpt:Bpet3886	ncbi-geneid:5818946	2.7.9.3	56042|55326
bpt:Bpet3887	ncbi-geneid:5816339	2.9.1.-	52821|52540
bpt:Bpet3891	ncbi-geneid:5818950	3.4.21.92	52096
bpt:Bpet3892	ncbi-geneid:5818951	2.5.1.18	47616|52833
bpt:Bpet3894	ncbi-geneid:5818953	3.-.-.-	53474
bpt:Bpet3895	ncbi-geneid:5818954	2.8.3.16	89796
bpt:Bpet3896	ncbi-geneid:5818955	4.2.1.17	52096
bpt:Bpet3897	ncbi-geneid:5818956	2.8.3.16	89796
bpt:Bpet3898	ncbi-geneid:5818957	1.3.99.-	56645|47203|56645|47203
bpt:Bpet3908	ncbi-geneid:5818964	1.-.-.-	51735
bpt:Bpet3915	ncbi-geneid:5818971	1.-.-.-	51735
bpt:Bpet3929	ncbi-geneid:5818983	1.6.99.3	51905
bpt:Bpet3930	ncbi-geneid:5818984	2.7.11.1	56112|55874|55781|55785|52540|47384
bpt:Bpet3934	ncbi-geneid:5818986	1.17.1.4	56003|54665
bpt:Bpet3935	ncbi-geneid:5818277	1.17.1.4	56176|55447
bpt:Bpet3937	ncbi-geneid:5818279	1.1.1.37	89733
bpt:Bpet3940	ncbi-geneid:5819653	1.1.1.57	51735|48179
bpt:Bpet3943	ncbi-geneid:5819594	4.1.1.-	56529
bpt:Bpet3948	ncbi-geneid:5819599	1.1.1.264	50129|51735
bpt:Bpet3951	ncbi-geneid:5817803	1.6.99.3	51905
bpt:Bpet3952	ncbi-geneid:5816270	4.1.1.23	51366
bpt:Bpet3954	ncbi-geneid:5819601	3.1.3.27	101307
bpt:Bpet3955	ncbi-geneid:5820408	2.7.4.16	55326|56042
bpt:Bpet3957	ncbi-geneid:5819375	2.5.1.9|2.5.1.78	52121
bpt:Bpet3958	ncbi-geneid:5817010	3.5.4.25|4.1.99.12	55821|142695
bpt:Bpet3972	ncbi-geneid:5819829	2.1.1.-	53335
bpt:Bpet3973	ncbi-geneid:5819613	2.7.7.3	52374
bpt:Bpet3978	ncbi-geneid:5819616	3.5.4.4	51556
bpt:Bpet3983	ncbi-geneid:5819620	1.6.5.5	51735|50129
bpt:Bpet3991	ncbi-geneid:5819627	2.1.1.72	53335
bpt:Bpetpseudo_14	ncbi-geneid:5819628	3.1.21.3	52540|52540
bpt:Bpet4000	ncbi-geneid:5819634	3.1.1.29	53178
bpt:Bpet4002	ncbi-geneid:5820507	2.7.6.1	53271
bpt:Bpet4003	ncbi-geneid:5818036	2.7.1.148	54211|55060
bpt:Bpet4006	ncbi-geneid:5819635	3.2.2.23|4.2.99.18	81624|46946|57716
bpt:Bpet4007	ncbi-geneid:5818690	3.5.2.6	56281
bpt:Bpet4008	ncbi-geneid:5819636	1.14.13.-	51905
bpt:Bpet4016	ncbi-geneid:5817094	1.13.11.5	51182
bpt:Bpet4017	ncbi-geneid:5817349	3.7.1.2	56529|63433
bpt:Bpet4022	ncbi-geneid:5820407	5.3.1.9	53697
bpt:Bpet4023	ncbi-geneid:5820405	2.4.-.-	53756
bpt:Bpet4024	ncbi-geneid:5818253	2.4.1.-	53756
bpt:Bpet4025	ncbi-geneid:5818252	2.4.-.-	53756
bpt:Bpet4026	ncbi-geneid:5817098	6.3.5.4	52402|56235
bpt:Bpet4027	ncbi-geneid:5818251	2.4.-.-	53756
bpt:Bpet4029	ncbi-geneid:5817100	5.1.3.2	51735
bpt:Bpet4030	ncbi-geneid:5818250	1.1.1.-	51735|52413|48179
bpt:Bpet4032	ncbi-geneid:5818260	1.14.13.-	47240
bpt:Bpet4034	ncbi-geneid:5817102	2.1.1.45	55831
bpt:Bpet4035	ncbi-geneid:5816404	1.5.1.3	53597
bpt:Bpet4037	ncbi-geneid:5817103	2.6.1.18	53383
bpt:Bpet4038	ncbi-geneid:5817104	1.2.1.27	53720
bpt:Bpet4046	ncbi-geneid:5817111	2.1.1.107	75615|51735|53790
bpt:Bpet4048	ncbi-geneid:5817112	1.7.99.7	53300
bpt:Bpet4049	ncbi-geneid:5816295	1.7.99.7	81442
bpt:Bpet4050	ncbi-geneid:5816293	1.7.99.7	46626
bpt:Bpet4052	ncbi-geneid:5817113	1.7.99.7	81452
bpt:Bpet4053	ncbi-geneid:5816296	1.7.99.7	52540
bpt:Bpet4054	ncbi-geneid:5816299	1.7.2.1|1.7.99.1	51004|46626
bpt:Bpet4064	ncbi-geneid:5816286	2.1.1.107	53790
bpt:Bpet4065	ncbi-geneid:5816282	1.7.2.1	51004|46626
bpt:Bpet4066	ncbi-geneid:5816288	3.6.3.41	52540
bpt:Bpet4074	ncbi-geneid:5817749	1.4.4.2	53383|53383
bpt:Bpet4076	ncbi-geneid:5819852	2.1.2.10	103025|101790
bpt:Bpet4079	ncbi-geneid:5816252	1.7.99.4	53706|50692
bpt:Bpet4085	ncbi-geneid:5817114	1.15.1.1	54719|46609
bpt:Bpet4087	ncbi-geneid:5817116	4.1.1.19	53383|55904
bpt:Bpet4089	ncbi-geneid:5817117	4.4.1.5	54593
bpt:Bpet4090	ncbi-geneid:5817118	2.3.1.-	55729
bpt:Bpet4091	ncbi-geneid:5817119	3.5.4.13	51283
bpt:Bpet4096	ncbi-geneid:5817122	6.1.1.10	52374|50249|47323|57770
bpt:Bpet4124	ncbi-geneid:5817149	3.2.2.21	48150
bpt:Bpet4125	ncbi-geneid:5817528	1.3.99.16	56003|56003
bpt:Bpet4126	ncbi-geneid:5817409	1.3.99.16	47741|54292
bpt:Bpet4127	ncbi-geneid:5817407	2.3.1.41|2.3.1.179	53901|53901
bpt:Bpet4135	ncbi-geneid:5817153	1.11.1.6	56634
bpt:Bpet4143	ncbi-geneid:5817161	4.4.1.8	53383
bpt:Bpet4147	ncbi-geneid:5817164	1.2.1	55347|51735
bpt:Bpet4150	ncbi-geneid:5816676	3.1.1.17	63829
bpt:Bpet4160	ncbi-geneid:5817021	4.2.1.17	52096
bpt:Bpet4161	ncbi-geneid:5817022	2.8.3.16	89796
bpt:Bpet4165	ncbi-geneid:5817025	1.-.-.-	53706|50692
bpt:Bpet4167	ncbi-geneid:5816679	1.1.1.100	51735
bpt:Bpet4168	ncbi-geneid:5817026	4.2.1.52	51569
bpt:Bpet4169	ncbi-geneid:5817786	4.4.1.8	53383
bpt:Bpet4170	ncbi-geneid:5820380	1.6.1.2	52283|51735
bpt:Bpet4171	ncbi-geneid:5820430	1.6.1.2	52467
bpt:Bpet4180	ncbi-geneid:5817034	2.8.3.5	100950
bpt:Bpet4181	ncbi-geneid:5820349	2.3.1.9	53901|53901
bpt:Bpet4195	ncbi-geneid:5817046	3.1.1.-	53474
bpt:Bpet4198	ncbi-geneid:5817049	1.1.1.-	51430
bpt:Bpet4206	ncbi-geneid:5817174	1.4.3.4	51905|54373
bpt:Bpetpseudo_17	ncbi-geneid:5820947	3.6.3.34	52540
bpt:Bpet4220	ncbi-geneid:5817184	2.5.1.90	48576
bpt:Bpet4236	ncbi-geneid:5817198	2.1.1.72	53335
bpt:Bpet4237	ncbi-geneid:5819469	3.1.21.5	52540|52540
bpt:Bpet4282	ncbi-geneid:5817241	3.6.4.12	52540
bpt:Bpet4285	ncbi-geneid:5817244	2.7.7.49	56672
bpt:Bpet4305	ncbi-geneid:5817672	5.99.1.2	56712|57783
bpt:Bpet4318	ncbi-geneid:5816680	4.1.3.4	51569
bpt:Bpet4319	ncbi-geneid:5817680	2.8.3.16	89796
bpt:Bpet4321	ncbi-geneid:5817682	2.1.1.33	53335
bpt:Bpet4322	ncbi-geneid:5819708	3.4.11.5	53474
bpt:Bpet4330	ncbi-geneid:5817539	2.5.1.18	47616|52833
bpt:Bpet4339	ncbi-geneid:5816304	1.7.99.6|1.7.2.4	50974|49503
bpt:Bpet4340	ncbi-geneid:5816307	1.7.99.6	51126
bpt:Bpet4350	ncbi-geneid:5817698	2.6.1.45|2.6.1.44|2.6.1.51	53383
bpt:Bpet4354	ncbi-geneid:5817702	4.2.1.17	52096
bpt:Bpet4355	ncbi-geneid:5817703	2.8.3.16	89796
bpt:Bpet4361	ncbi-geneid:5816976	2.7.1.17	53067|53067
bpt:Bpet4363	ncbi-geneid:5816774	1.1.1.100	51735
bpt:Bpet4367	ncbi-geneid:5816778	2.3.1.9	53901
bpt:Bpet4368	ncbi-geneid:5816779	6.2.1.-	56801
bpt:Bpet4371	ncbi-geneid:5816781	1.1.1.100	51735
bpt:Bpet4372	ncbi-geneid:5816782	2.7.8.-	56214
bpt:Bpet4374	ncbi-geneid:5816784	2.3.1.-	69593
bpt:Bpet4381	ncbi-geneid:5816791	3.1.2.-	54637
bpt:Bpet4400	ncbi-geneid:5819905	3.2.1.-	53955
bpt:Bpet4431	ncbi-geneid:5816816	2.1.1.72	53335
bpt:Bpet4436	ncbi-geneid:5816821	2.3.1.41	53901
bpt:Bpet4438	ncbi-geneid:5816823	1.1.1.100	51735
bpt:Bpet4439	ncbi-geneid:5816824	2.3.1.41|2.3.1.179	53901|53901
bpt:Bpet4443	ncbi-geneid:5816827	3.6.3.-	52540
bpt:Bpet4447	ncbi-geneid:5816831	2.6.1.1	53383
bpt:Bpet4448	ncbi-geneid:5817868	2.1.1.-	89562
bpt:Bpet4450	ncbi-geneid:5816832	4.1.3.6|4.1.3.34	51621
bpt:Bpet4451	ncbi-geneid:5816833	2.8.3.16	89796
bpt:Bpet4458	ncbi-geneid:5816838	5.2.1.8	54534
bpt:Bpet4461	ncbi-geneid:5816683	1.14.11.17	51197
bpt:Bpet4463	ncbi-geneid:5816841	3.7.1.3	53383
bpt:Bpet4469	ncbi-geneid:5816206	2.7.3.-|2.7.13.3	55874|52172|47384|55785
bpt:Bpet4470	ncbi-geneid:5816689	2.7.3.-	47226
bpt:Bpet4472	ncbi-geneid:5816688	2.7.3.-	55874|52172|47384
bpt:Bpet4476	ncbi-geneid:5816845	1.1.1.93|4.1.1.73|1.1.1.83	53659
bpt:Bpet4482	ncbi-geneid:5820389	3.6.3.34	52540
bpt:Bpet4488	ncbi-geneid:5820364	1.-.-.-	51430
bpt:Bpet4504	ncbi-geneid:5816426	2.5.1.18	52833|47616
bpt:Bpet4505	ncbi-geneid:5816427	1.14.11.18	51197
bpt:Bpet4511	ncbi-geneid:5819384	6.5.1.-	55144
bpt:Bpet4512	ncbi-geneid:5816433	3.1.3.5	56784
bpt:Bpet4516	ncbi-geneid:5816437	1.-.-.-	51430
bpt:Bpet4517	ncbi-geneid:5816438	1.-.-.-	51735
bpt:Bpet4518	ncbi-geneid:5816439	4.2.1.9	143975|52016
bpt:Bpet4520	ncbi-geneid:5816440	2.3.1.183	55729
bpt:Bpet4523	ncbi-geneid:5816443	4.1.1.31	51621
bpt:Bpet4524	ncbi-geneid:5820441	1.1.1.157	51735|48179
bpt:Bpet4526	ncbi-geneid:5817872	1.-.-.-	51735
bpt:Bpet4528	ncbi-geneid:5819436	2.8.3.6	100950
bpt:Bpet4529	ncbi-geneid:5819429	2.8.3.6	100950
bpt:Bpet4530	ncbi-geneid:5819433	5.3.3.4	54909
bpt:Bpet4532	ncbi-geneid:5816446	3.1.1.24	53474
bpt:Bpet4535	ncbi-geneid:5816449	4.2.1.1	53056
bpt:Bpet4537	ncbi-geneid:5816451	1.8.1.7|1.8.1.2	56014|56014|55124|55124
bpt:Bpet4539	ncbi-geneid:5816452	4.1.1.-	52507
bpt:Bpet4541	ncbi-geneid:5816453	2.1.1.-	53335
bpt:Bpet4543	ncbi-geneid:5820447	1.2.1.70	69742|51735|69075
bpt:Bpet4550	ncbi-geneid:5817582	1.20.4.1	52833
bpt:Bpet4570	ncbi-geneid:5816372	3.6.3.4	56784|81653|81665
bpt:Bpet4593	ncbi-geneid:5820977	2.7.3.-|2.7.13.3	55874|47384
bpt:Bpet4610	ncbi-geneid:5818716	2.7.3.-|2.7.13.3	55874|47384
bpt:Bpet4644	ncbi-geneid:5818739	1.1.5.2	50998
bpt:Bpet4646	ncbi-geneid:5818740	1.1.1.-	50952
bpt:Bpet4649	ncbi-geneid:5818742	2.1.1.63	46767|53155
bpt:Bpet4650	ncbi-geneid:5818743	3.2.2.20	48150
bpt:Bpet4659	ncbi-geneid:5818751	1.2.1.2	81342
bpt:Bpet4661	ncbi-geneid:5818752	1.2.1.2	54862
bpt:Bpet4662	ncbi-geneid:5820929	1.2.1.2	53706|50692
bpt:Bpet4672	ncbi-geneid:5819468	3.6.1.22	55811
bpt:Bpet4674	ncbi-geneid:5818040	2.5.1.90	48576
bpt:Bpet4680	ncbi-geneid:5818761	2.7.2.11	53633|88697
bpt:Bpet4685	ncbi-geneid:5816393	1.2.1.3	53720
bpt:Bpet4688	ncbi-geneid:5818767	3.-.-.-	52499
bpt:Bpet4691	ncbi-geneid:5818770	2.7.7.-	69572
bpt:Bpet4692	ncbi-geneid:5816397	3.4.21.102	52096|50156
bpt:Bpet4694	ncbi-geneid:5818771	5.4.2.1
bpt:Bpet4698	ncbi-geneid:5816333	1.1.1.94	48179|51735
bpt:Bpet4701	ncbi-geneid:5818773	2.1.1.-	75217
bpt:Bpet4702	ncbi-geneid:5818774	1.2.1.3	53720
bpt:Bpet4705	ncbi-geneid:5818777	6.3.-.-	55931
bpt:Bpet4709	ncbi-geneid:5816316	2.7.3.-	55874|47384|55785|158472
bpt:Bpet4711	ncbi-geneid:5818779	2.1.1.-	53335|48013
bpt:Bpet4714	ncbi-geneid:5818782	2.5.1.18	47616|52833
bpt:Bpet4719	ncbi-geneid:5820212	4.2.1.17	52096
bpt:Bpet4721	ncbi-geneid:5820214	2.-.-.-	102114
bpt:Bpet4725	ncbi-geneid:5820218	3.1.3.18	56784
bpt:Bpet4726	ncbi-geneid:5820219	2.1.2.9	53328|50486
bpt:Bpet4727	ncbi-geneid:5818683	3.5.1.88	56420
bpt:Bpet4729	ncbi-geneid:5820220	4.1.3.4	51569
bpt:Bpet4731	ncbi-geneid:5820222	2.6.1.-	53383
bpt:Bpet4737	ncbi-geneid:5820227	6.2.1.30	56801
bpt:Bpet4743	ncbi-geneid:5820233	6.2.1.3	56801
bpt:Bpet4746	ncbi-geneid:5820236	2.3.1.-	55729
bpt:Bpet4751	ncbi-geneid:5820241	3.2.2.-	52141
bpt:Bpet4754	ncbi-geneid:5820242	2.7.7.25|2.7.7.72|3.1.3.-|3.1.4	81891|81301
bpt:Bpet4755	ncbi-geneid:5817717	3.2.1.-	48435|53955
bpt:Bpet4756	ncbi-geneid:5820243	6.3.3.2	100950
bpt:Bpet4761	ncbi-geneid:5820248	1.5.1.20	51730
bpt:Bpet4763	ncbi-geneid:5820249	3.3.1.1	52283|51735
bpt:Bpet4765	ncbi-geneid:5820250	2.7.3.-|2.7.13.3	55785|55874|47384
bpt:Bpet4769	ncbi-geneid:5820254	2.4.1.-	53756
bpt:Bpet4772	ncbi-geneid:5820256	3.8.1.3	53474
bpt:Bpet4773	ncbi-geneid:5820257	4.2.1.33|4.2.1.35	52016
bpt:Bpet4774	ncbi-geneid:5820328	4.2.1.33|4.2.1.35	53732
bpt:Bpet4777	ncbi-geneid:5820258	2.8.3.16	89796
bpt:Bpet4781	ncbi-geneid:5820261	2.5.1.6	55973|55973|55973
bpt:Bpet4784	ncbi-geneid:5820263	5.1.1.7	54506
bpt:Bpet4796	ncbi-geneid:5817806	3.4.25.1|3.4.25.2	56235
bpt:Bpet4799	ncbi-geneid:5820274	2.5.1.17	89028
bpt:Bpet4800	ncbi-geneid:5820275	4.2.1.46	51735
bpt:Bpet4801	ncbi-geneid:5816996	1.1.1.133	51735
bpt:Bpet4802	ncbi-geneid:5816997	5.1.3.13	51182
bpt:Bpet4803	ncbi-geneid:5820276	2.8.1.8	102114
bpt:Bpet4806	ncbi-geneid:5820277	2.6.1.21	56752
bpt:Bpet4807	ncbi-geneid:5820278	3.4.16.4	56601|69189
bpt:Bpet4809	ncbi-geneid:5820280	6.3.4.15	55681|50037
bpt:Bpet4810	ncbi-geneid:5817899	2.7.1.33
bpt:Bpet4812	ncbi-geneid:5820281	2.-.-.-	53756
bpt:Bpet4813	ncbi-geneid:5818243	2.4.-.-	53756
bpt:Bpet4814	ncbi-geneid:5818244	1.1.1.-	51735|55347
bpt:Bpet4817	ncbi-geneid:5819656	2.3.1.-	51161
bpt:Bpet4818	ncbi-geneid:5818262	2.6.1.-	53383
bpt:Bpet4819	ncbi-geneid:5818263	5.1.3.14|5.1.3.23	53756
bpt:Bpet4821	ncbi-geneid:5820283	2.4.-.-	53756
bpt:Bpet4822	ncbi-geneid:5818265	2.4.-.-	53756
bpt:Bpet4829	ncbi-geneid:5818270	2.4.1.-	53756
bpt:Bpet4831	ncbi-geneid:5820288	5.1.3.14	53756
bpt:Bpet4832	ncbi-geneid:5820289	2.4.1.-	53756
bpt:Bpet4845	ncbi-geneid:5816499	2.7.8.-	56024|56024
bpt:Bpet4847	ncbi-geneid:5816501	6.1.1.12	55681|55261|50249
bpt:Bpet4851	ncbi-geneid:5818110	1.1.99.1	51905|54373
bpt:Bpet4852	ncbi-geneid:5818111	2.1.1.-	53335
bpt:Bpet4855	ncbi-geneid:5818114	2.3.1.180	48613|53901|53901
bpt:Bpet4858	ncbi-geneid:5818117	4.2.1.52	51569
bpt:Bpet4860	ncbi-geneid:5818119	2.6.1.44	53383
bpt:Bpet4866	ncbi-geneid:5819865	2.3.3.9	51645
bpt:Bpet4868	ncbi-geneid:5818124	4.2.1.9	143975|52016
bpt:Bpet4869	ncbi-geneid:5817383	1.1.1.-	51735|48179
bpt:Bpet4875	ncbi-geneid:5818130	1.1.1.79|1.1.1.81	51735|52283
bpt:Bpet4877	ncbi-geneid:5818131	2.5.1.72	142754
bpt:Bpet4878	ncbi-geneid:5816243	1.4.3.16	51905|56425|46977
bpt:Bpet4879	ncbi-geneid:5816244	2.1.2.11	51621
bpt:Bpet4884	ncbi-geneid:5818134	3.5.1.16	53187|55031
bpt:Bpet4886	ncbi-geneid:5818135	4.3.1.19	53686
bpt:Bpet4891	ncbi-geneid:5817910	6.3.5.-	75304
bpt:Bpet4899	ncbi-geneid:5818291	1.11.1.6	56634
bpt:Bpet4903	ncbi-geneid:5818147	1.-.-.-	51735
bpt:Bpet4904	ncbi-geneid:5818148	3.8.1.2	56784
bpt:Bpet4908	ncbi-geneid:5819172	2.5.1.18	52833|47616
bpt:Bpet4909	ncbi-geneid:5818151	3.1.5.1	109604
bpt:Bpet4910	ncbi-geneid:5817804	4.2.3.4	56796
bpt:Bpet4911	ncbi-geneid:5817569	2.7.1.71	52540
bpt:Bpet4912	ncbi-geneid:5817575	2.4.2.-|2.4.1.-|3.4	56601|53955
bpt:Bpet4914	ncbi-geneid:5817747	4.1.1.20	51419|50621
bpt:Bpet4919	ncbi-geneid:5818155	4.2.1.24	51569
bpt:Bpet4920	ncbi-geneid:5819306	1.8.1.8	74863|52833
bpt:Bpet4924	ncbi-geneid:5820500	2.7.7.6	56553|55257|47789
bpt:Bpet4942	ncbi-geneid:5818158	1.2.1.16	53720
bpt:Bpet4954	ncbi-geneid:5820535	3.6.5.3	52540|50465|50447
bpt:Bpet4955	ncbi-geneid:5819141	3.6.5.3	52540|54211|50447|54980|54980
bpt:Bpet4961	ncbi-geneid:5818162	2.7.3.-	55874|47384
bpt:Bpet4964	ncbi-geneid:5818165	2.7.7.6	64484
bpt:Bpet4965	ncbi-geneid:5820519	2.7.7.6	64484
bpt:Bpet4972	ncbi-geneid:5818041	3.6.5.3	52540|50465|50447
bpt:Bpet4973	ncbi-geneid:5818044	3.5.1.1	53774
bpt:Bpet4976	ncbi-geneid:5818166	2.1.1.170	53335
bpt:Bpet4979	ncbi-geneid:5818167	2.6.1.-	53383
bpt:Bpet4983	ncbi-geneid:5818171	2.7.3.-|2.7.13.3	55874|47384
bpt:Bpet4985	ncbi-geneid:5818173	2.1.1.63	46767|57884|53155|46689
bpt:Bpet4989	ncbi-geneid:5816264	1.7.99.4	53706|50692
bpt:Bpet4990	ncbi-geneid:5816257	1.7.99.4	54862
bpt:Bpet4991	ncbi-geneid:5816259	1.7.99.4	89155
bpt:Bpet4992	ncbi-geneid:5816263	1.7.99.4	103501
bpt:Bpet4993	ncbi-geneid:5816261	5.2.1.8	54534|109998
bpt:Bpet4995	ncbi-geneid:5819462	4.2.1.1	53056
bpt:Bpet4996	ncbi-geneid:5818177	2.7.3.-|2.7.13.3	55874|55781|158472
bpt:Bpet4999	ncbi-geneid:5818178	2.7.11.1	56112|81606
bpt:Bpet5007	ncbi-geneid:5818185	3.5.1.32	53187|55031
bpt:Bpet5008	ncbi-geneid:5818186	1.14.11.17	51197
bpt:Bpet5013	ncbi-geneid:5818190	3.1.26.5	54211
