# Supplementary material for: Tracing the Repertoire of Promiscuous Enzymes along the Metabolic Pathways in Archaeal Organisms
Source: Life (Basel). 2017 Jul 13;7(3):30. doi: 10.3390/life7030030 (PMC5617955; doi:10.3390/life7030030)
Supplement: Supplementary file 1 [file life-07-00030-s001.zip › Table_S2/bpu.txt]

KEGGID	NCBIGI	ECs	SFamilyID
bpu:BPUM_0002	ncbi-geneid:5619212	2.7.7.7	55979|55979|55979
bpu:BPUM_0006	ncbi-geneid:5619216	5.99.1.3	56719|55874|54211
bpu:BPUM_0007	ncbi-geneid:5619217	5.99.1.3	56719|101904
bpu:BPUM_0011	ncbi-geneid:5619224	4.1.1.-	53383|55904
bpu:BPUM_0012	ncbi-geneid:5619225	2.7.4.9	52540
bpu:BPUM_0022	ncbi-geneid:5619235	6.1.1.10	52374|47323|50249
bpu:BPUM_0023	ncbi-geneid:5619236	3.1.21.-	51556
bpu:BPUM_0025	ncbi-geneid:5619238	3.1.26.8	110455
bpu:BPUM_0026	ncbi-geneid:5619239	2.1.1.182	53335
bpu:BPUM_0030	ncbi-geneid:5619243	2.7.1.148	54211|55060
bpu:BPUM_0034	ncbi-geneid:5619247	2.7.7.23|2.3.1.157	53448|51161
bpu:BPUM_0035	ncbi-geneid:5619248	2.7.6.1	53271
bpu:BPUM_0037	ncbi-geneid:5619250	3.1.1.29	53178
bpu:BPUM_0039	ncbi-geneid:5619252	3.6.4.-	52540|52540|52540|143517|52540|141259
bpu:BPUM_0048	ncbi-geneid:5619263	3.1.3.16	81606
bpu:BPUM_0050	ncbi-geneid:5619265	2.7.11.1	56112
bpu:BPUM_0051	ncbi-geneid:5619266	6.3.4.-	52402|56037|82829
bpu:BPUM_0052	ncbi-geneid:5619267	2.4.2.8	53271
bpu:BPUM_0053	ncbi-geneid:5619268	3.4.24.-	52540|140990
bpu:BPUM_0054	ncbi-geneid:5619269	2.7.1.33
bpu:BPUM_0057	ncbi-geneid:5619272	2.5.1.47	53686
bpu:BPUM_0058	ncbi-geneid:5619273	4.1.3.27|2.6.1.85	56322
bpu:BPUM_0059	ncbi-geneid:5619274	4.1.3.27|2.6.1.85	52317
bpu:BPUM_0060	ncbi-geneid:5619275	4.1.3.38	56752
bpu:BPUM_0061	ncbi-geneid:5619276	2.5.1.15	51717
bpu:BPUM_0062	ncbi-geneid:5619277	4.1.2.25	55620
bpu:BPUM_0063	ncbi-geneid:5619278	2.7.6.3	55083
bpu:BPUM_0066	ncbi-geneid:5619281	6.1.1.6	55681|50249
bpu:BPUM_0070	ncbi-geneid:5619288	2.7.3.-	55931
bpu:BPUM_0075	ncbi-geneid:5619293	2.7.7.60	53448
bpu:BPUM_0076	ncbi-geneid:5619294	4.6.1.12	69765
bpu:BPUM_0077	ncbi-geneid:5619295	6.1.1.17|6.1.1.24	52374|48163
bpu:BPUM_0078	ncbi-geneid:5619296	2.3.1.30	51161
bpu:BPUM_0079	ncbi-geneid:5619297	6.1.1.16	52374|47323
bpu:BPUM_0080	ncbi-geneid:5619298	3.1.26.3	69065
bpu:BPUM_0081	ncbi-geneid:5619299	2.1.1.-	75217|55315
bpu:BPUM_0091	ncbi-geneid:5619309	2.1.1.172	53335
bpu:BPUM_0093	ncbi-geneid:5619311	2.7.7.6	64484
bpu:BPUM_0094	ncbi-geneid:5619312	2.7.7.6	64484
bpu:BPUM_0098	ncbi-geneid:5619316	3.6.5.3	52540|54211|50447|54980|54980
bpu:BPUM_0099	ncbi-geneid:5619317	3.6.5.3	52540|50465|50447
bpu:BPUM_0123	ncbi-geneid:5619341	2.7.4.3	52540
bpu:BPUM_0124	ncbi-geneid:5619342	3.4.11.18	55920
bpu:BPUM_0126	ncbi-geneid:5619344	3.6.5.3	50249
bpu:BPUM_0130	ncbi-geneid:5619348	2.7.7.6	56553|55257|47789
bpu:BPUM_0135	ncbi-geneid:5619353	5.4.99.12	55120
bpu:BPUM_0144	ncbi-geneid:5619362	3.5.1.28	53187
bpu:BPUM_0154	ncbi-geneid:5619376	3.2.1.52	51445|52279
bpu:BPUM_0156	ncbi-geneid:5619378	2.7.1.69	55604
bpu:BPUM_0158	ncbi-geneid:5619380	4.2.-.-	53697
bpu:BPUM_0159	ncbi-geneid:5619386	3.5.3.1	52768
bpu:BPUM_0164	ncbi-geneid:5619391	5.4.2.10	53738|53738|55957|53738
bpu:BPUM_0165	ncbi-geneid:5619392	2.6.1.16	53697|56235
bpu:BPUM_0181	ncbi-geneid:5619408	3.1.4.46	51695
bpu:BPUM_0184	ncbi-geneid:5619411	5.2.1.8	109998
bpu:BPUM_0197	ncbi-geneid:5619424	6.1.1.15	55681|52954|64586
bpu:BPUM_0199	ncbi-geneid:5619426	2.3.1.-	55729
bpu:BPUM_0204	ncbi-geneid:5619431	1.1.-.-	56796
bpu:BPUM_0209	ncbi-geneid:5619436	2.7.1.69	51261|55604
bpu:BPUM_0210	ncbi-geneid:5619437	3.2.1.21	51445
bpu:BPUM_0215	ncbi-geneid:5619442	2.7.1.4	53067
bpu:BPUM_0216	ncbi-geneid:5619443	3.2.1.24	74650|88713|88688
bpu:BPUM_0218	ncbi-geneid:5619445	2.7.1.69
bpu:BPUM_0219	ncbi-geneid:5619446	2.7.1.69	55804
bpu:BPUM_0220	ncbi-geneid:5619447	3.4.21.-	52743
bpu:BPUM_0224	ncbi-geneid:5619451	2.1.1.10	82282
bpu:BPUM_0233	ncbi-geneid:5619460	3.4.21.-	52743|54897
bpu:BPUM_0234	ncbi-geneid:5619461	3.5.1.4	75304
bpu:BPUM_0237	ncbi-geneid:5619464	1.1.1.284|1.1.1.1	50129|51735
bpu:BPUM_0239	ncbi-geneid:5619466	6.2.1.3	56801
bpu:BPUM_0244	ncbi-geneid:5619471	3.5.1.2	56601
bpu:BPUM_0245	ncbi-geneid:5619472	2.7.13.3	55874
bpu:BPUM_0250	ncbi-geneid:5619477	2.7.13.3	55874
bpu:BPUM_0257	ncbi-geneid:5619484	1.1.1.47	51735
bpu:BPUM_0259	ncbi-geneid:5619486	1.14.-.-	51679
bpu:BPUM_0270	ncbi-geneid:5619497	3.6.3.32	52540|54631
bpu:BPUM_0275	ncbi-geneid:5619502	3.5.1.-	53187|55031
bpu:BPUM_0277	ncbi-geneid:5619504	1.1.1.27	56327|51735
bpu:BPUM_0289	ncbi-geneid:5619516	6.3.5.1|6.3.1.5	52402
bpu:BPUM_0290	ncbi-geneid:5619517	2.7.1.71	52540
bpu:BPUM_0291	ncbi-geneid:5619518	4.2.1.52	51569
bpu:BPUM_0296	ncbi-geneid:5619523	4.2.1.66	56317
bpu:BPUM_0297	ncbi-geneid:5619524	3.1.1.41	53474
bpu:BPUM_0300	ncbi-geneid:5619527	1.5.99.8	51730
bpu:BPUM_0301	ncbi-geneid:5619528	1.5.1.12	53720
bpu:BPUM_0309	ncbi-geneid:5619536	2.3.1.81	110710
bpu:BPUM_0314	ncbi-geneid:5619541	3.5.2.14	53067
bpu:BPUM_0327	ncbi-geneid:5619554	2.7.8.-	56214|56214
bpu:BPUM_0338	ncbi-geneid:5619565	3.6.3.21	52540
bpu:BPUM_0349	ncbi-geneid:5619576	3.6.3.21	52540
bpu:BPUM_0350	ncbi-geneid:5619577	3.5.1.-	53187|55031
bpu:BPUM_0354	ncbi-geneid:5619581	2.7.13.3	55874|47384|158472
bpu:BPUM_0356	ncbi-geneid:5619583	2.7.2.4	53633|55021|55021
bpu:BPUM_0362	ncbi-geneid:5619589	2.6.1.19|2.6.1.22	53383
bpu:BPUM_0364	ncbi-geneid:5619591	1.2.1.16	53720
bpu:BPUM_0365	ncbi-geneid:5619592	1.6.5.2	52218
bpu:BPUM_0369	ncbi-geneid:5619596	2.7.1.69	52794
bpu:BPUM_0370	ncbi-geneid:5619597	2.7.1.69	55804
bpu:BPUM_0371	ncbi-geneid:5619598	1.1.1.17	51735|48179
bpu:BPUM_0376	ncbi-geneid:5619603	4.4.1.5	54593
bpu:BPUM_0383	ncbi-geneid:5619610	3.5.1.54	50891
bpu:BPUM_0385	ncbi-geneid:5619612	3.1.4.14|1.7.-.-	52218
bpu:BPUM_0399	ncbi-geneid:5619626	1.1.1.93|4.1.1.73|1.1.1.83	53659
bpu:BPUM_0400	ncbi-geneid:5619627	5.99.1.2	56712
bpu:BPUM_0407	ncbi-geneid:5619634	1.2.3.3	52518|52467|52518
bpu:BPUM_0417	ncbi-geneid:5619644	2.7.13.3	103190|55874|55890|55785
bpu:BPUM_0427	ncbi-geneid:5619654	6.3.2.4	56059|52440
bpu:BPUM_0428	ncbi-geneid:5619655	6.3.2.10	53623|53244|63418
bpu:BPUM_0429	ncbi-geneid:5619656	3.1.1.1	53474
bpu:BPUM_0431	ncbi-geneid:5619658	3.6.4.13	52540
bpu:BPUM_0435	ncbi-geneid:5619662	2.7.8.7	56214
bpu:BPUM_0437	ncbi-geneid:5619664	5.1.1.1	51419|50621
bpu:BPUM_0442	ncbi-geneid:5619669	2.7.11.1	55874
bpu:BPUM_0443	ncbi-geneid:5619670	3.1.3.3	101215|81606
bpu:BPUM_0445	ncbi-geneid:5619672	2.7.11.1	55874
bpu:BPUM_0447	ncbi-geneid:5619674	3.1.3.3	81606
bpu:BPUM_0451	ncbi-geneid:5619678	1.2.4.1	52518
bpu:BPUM_0452	ncbi-geneid:5619679	1.2.4.1	52518|52922
bpu:BPUM_0453	ncbi-geneid:5619680	1.8.1.4|2.3.1.12	52777|51230|47005
bpu:BPUM_0454	ncbi-geneid:5619681	1.8.1.4	51905|55424
bpu:BPUM_0461	ncbi-geneid:5619695	1.-.-.-	50129|51735
bpu:BPUM_0463	ncbi-geneid:5619697	3.2.1.73	49899
bpu:BPUM_0466	ncbi-geneid:5619700	3.1.1.1	53474
bpu:BPUM_0470	ncbi-geneid:5619704	3.5.1.1	53774
bpu:BPUM_0479	ncbi-geneid:5619713	2.3.1.-	55729
bpu:BPUM_0485	ncbi-geneid:5619719	1.5.1.3	53597
bpu:BPUM_0497	ncbi-geneid:5619731	2.1.1.-	53335
bpu:BPUM_0504	ncbi-geneid:5619745	1.1.1.205	51412|51412
bpu:BPUM_0505	ncbi-geneid:5619746	3.4.16.4	56601|69189
bpu:BPUM_0507	ncbi-geneid:5619748	4.-.-.-	51366
bpu:BPUM_0508	ncbi-geneid:5619749	2.6.-.-	52317
bpu:BPUM_0509	ncbi-geneid:5619750	6.1.1.11	55681|46589
bpu:BPUM_0511	ncbi-geneid:5619753	2.7.1.145	52540
bpu:BPUM_0512	ncbi-geneid:5619754	2.7.1.113	52540
bpu:BPUM_0516	ncbi-geneid:5619759	2.7.7.7	52540|48019
bpu:BPUM_0521	ncbi-geneid:5619769	2.7.4.16	55326|56042
bpu:BPUM_0524	ncbi-geneid:5619772	2.3.1.128	55729
bpu:BPUM_0525	ncbi-geneid:5619773	3.4.24.57	53067|53067
bpu:BPUM_0541	ncbi-geneid:5619789	4.1.1.44	69118
bpu:BPUM_0545	ncbi-geneid:5619793	3.6.3.-	52540
bpu:BPUM_0548	ncbi-geneid:5619796	6.3.5.2	52402|52317|54810
bpu:BPUM_0561	ncbi-geneid:5619809	2.1.1.37	53335
bpu:BPUM_0582	ncbi-geneid:5619830	2.3.3.13	51569|110921|89000
bpu:BPUM_0585	ncbi-geneid:5619833	2.3.1.128	55729
bpu:BPUM_0586	ncbi-geneid:5619834	2.3.1.128	55729
bpu:BPUM_0596	ncbi-geneid:5619844	4.1.1.21|5.4.99.18	52255
bpu:BPUM_0597	ncbi-geneid:5619845	4.1.1.21|6.3.4.18	56059|52440|51246
bpu:BPUM_0598	ncbi-geneid:5619846	4.3.2.2	48557
bpu:BPUM_0599	ncbi-geneid:5619847	6.3.2.6	56104
bpu:BPUM_0600	ncbi-geneid:5619848	6.3.5.3	82697
bpu:BPUM_0601	ncbi-geneid:5619849	6.3.5.3	52317
bpu:BPUM_0602	ncbi-geneid:5619850	6.3.5.3	55326|56042|55326|56042
bpu:BPUM_0603	ncbi-geneid:5619851	2.4.2.14	53271|56235
bpu:BPUM_0604	ncbi-geneid:5619852	6.3.3.1	56042|55326
bpu:BPUM_0605	ncbi-geneid:5619853	2.1.2.2	53328
bpu:BPUM_0606	ncbi-geneid:5619854	3.5.4.10|2.1.2.3	53927|52335
bpu:BPUM_0607	ncbi-geneid:5619855	6.3.4.13	56059|52440|51246
bpu:BPUM_0608	ncbi-geneid:5619856	3.6.1.-	52540|52540
bpu:BPUM_0613	ncbi-geneid:5619861	2.8.3.8	100950
bpu:BPUM_0614	ncbi-geneid:5619862	2.8.3.8	100950
bpu:BPUM_0615	ncbi-geneid:5619863	3.5.1.16	53187|55031
bpu:BPUM_0617	ncbi-geneid:5619865	3.5.4.2	51338|51556
bpu:BPUM_0621	ncbi-geneid:5619869	1.4.7.1	51395
bpu:BPUM_0624	ncbi-geneid:5619872	1.5.1.30|2.5.1.-	51395
bpu:BPUM_0625	ncbi-geneid:5619873	3.1.25.-|3.6.4.12	52540
bpu:BPUM_0626	ncbi-geneid:5619874	6.5.1.2
bpu:BPUM_0631	ncbi-geneid:5619879	3.1.2.-	53474
bpu:BPUM_0632	ncbi-geneid:5619880	1.1.1.157	51735|48179
bpu:BPUM_0635	ncbi-geneid:5619883	1.3.1.8|1.3.99.-	56645|47203
bpu:BPUM_0641	ncbi-geneid:5619889	3.1.3.1	53649
bpu:BPUM_0644	ncbi-geneid:5619892	6.3.5.6|6.3.5.7	141000
bpu:BPUM_0645	ncbi-geneid:5619893	6.3.5.6|6.3.5.7	75304
bpu:BPUM_0646	ncbi-geneid:5619894	6.3.5.6|6.3.5.7	55931|89095
bpu:BPUM_0649	ncbi-geneid:5619897	3.2.2.1	53590
bpu:BPUM_0650	ncbi-geneid:5619898	2.7.1.107	111331
bpu:BPUM_0651	ncbi-geneid:5619899	2.1.1.-	53335|50249
bpu:BPUM_0656	ncbi-geneid:5619904	2.1.1.37	53335|53335
bpu:BPUM_0660	ncbi-geneid:5619908	2.7.1.69	55604
bpu:BPUM_0661	ncbi-geneid:5619909	3.2.1.122	56327|51735
bpu:BPUM_0664	ncbi-geneid:5619912	1.8.1.9	51905
bpu:BPUM_0667	ncbi-geneid:5619915	3.2.1.86	56327|51735
bpu:BPUM_0676	ncbi-geneid:5619923	2.7.7.33	53448
bpu:BPUM_0677	ncbi-geneid:5619924	4.2.1.45	51735
bpu:BPUM_0700	ncbi-geneid:5619947	3.5.4.25	142695
bpu:BPUM_0703	ncbi-geneid:5619950	3.5.4.26|1.1.1.193	53597|53927
bpu:BPUM_0707	ncbi-geneid:5619953	2.7.13.3	55874|103190|55890
bpu:BPUM_0712	ncbi-geneid:5619958	4.1.1.-	50814
bpu:BPUM_0714	ncbi-geneid:5619960	1.14.13.39	56512
bpu:BPUM_0715	ncbi-geneid:5619961	3.6.1.7	54975
bpu:BPUM_0719	ncbi-geneid:5619965	3.4.11.18	55920
bpu:BPUM_0720	ncbi-geneid:5619966	2.7.1.69	55604
bpu:BPUM_0725	ncbi-geneid:5619971	4.1.1.86	53383
bpu:BPUM_0726	ncbi-geneid:5619972	2.7.13.3	58104
bpu:BPUM_0728	ncbi-geneid:5619974	2.7.1.69	55604
bpu:BPUM_0729	ncbi-geneid:5619975	3.2.1.93	51445|51011
bpu:BPUM_0732	ncbi-geneid:5619978	3.1.4.16	56300|56300|55816|55816
bpu:BPUM_0733	ncbi-geneid:5619979	3.2.-.-	52317
bpu:BPUM_0736	ncbi-geneid:5619982	3.1.3.48	52788
bpu:BPUM_0752	ncbi-geneid:5619998	3.2.2.21	48150
bpu:BPUM_0753	ncbi-geneid:5619999	2.1.1.-	53335|50249
bpu:BPUM_0761	ncbi-geneid:5620007	6.1.1.3	55681|55186|52954|81271
bpu:BPUM_0777	ncbi-geneid:5620023	1.8.1.9	51905
bpu:BPUM_0783	ncbi-geneid:5620029	1.6.5.5	51735|50129
bpu:BPUM_0787	ncbi-geneid:5620033	2.3.2.3	55729
bpu:BPUM_0805	ncbi-geneid:5620051	4.1.1.2	51182
bpu:BPUM_0810	ncbi-geneid:5620056	3.2.2.-	48150|55811
bpu:BPUM_0812	ncbi-geneid:5620058	1.3.1.-	51735
bpu:BPUM_0818	ncbi-geneid:5620064	3.6.3.-	52540|90123
bpu:BPUM_0825	ncbi-geneid:5620071	5.4.3.8	53383
bpu:BPUM_0826	ncbi-geneid:5620072	1.11.1.15	52833
bpu:BPUM_0834	ncbi-geneid:5620099	3.1.3.46|5.4.2.1
bpu:BPUM_0840	ncbi-geneid:5620105	3.4.21.89	51306
bpu:BPUM_0843	ncbi-geneid:5620108	2.1.1.-	75217
bpu:BPUM_0854	ncbi-geneid:5620120	2.5.1.49	53383
bpu:BPUM_0869	ncbi-geneid:5620135	2.7.13.3|2.1.1.80|3.1.1.61	53335|55874|47384|55785|52738
bpu:BPUM_0870	ncbi-geneid:5620136	3.1.31.1	56300|55816|50199
bpu:BPUM_0872	ncbi-geneid:5620138	4.2.1.70|5.4.99.12	55120
bpu:BPUM_0876	ncbi-geneid:5620142	3.5.-.-	56317|55729
bpu:BPUM_0880	ncbi-geneid:5620146	2.6.1.62	53383
bpu:BPUM_0883	ncbi-geneid:5620149	2.7.1.30	53067|53067
bpu:BPUM_0884	ncbi-geneid:5620150	1.1.5.3	51905|54373
bpu:BPUM_0885	ncbi-geneid:5620151	5.4.2.2|5.4.2.8	53738|53738|53738|55957
bpu:BPUM_0886	ncbi-geneid:5620152	2.7.13.3	55781|55874
bpu:BPUM_0892	ncbi-geneid:5620158	1.11.1.6	56634
bpu:BPUM_0894	ncbi-geneid:5620160	1.14.12.17	46458|63380|52343
bpu:BPUM_0896	ncbi-geneid:5620162	3.1.3.1	53649
bpu:BPUM_0897	ncbi-geneid:5620163	3.4.-.-	54001|54106|54106
bpu:BPUM_0902	ncbi-geneid:5620168	2.7.7.6	88946|88659
bpu:BPUM_0903	ncbi-geneid:5620169	2.3.1.51	69593
bpu:BPUM_0910	ncbi-geneid:5620176	3.1.4.46	51695
bpu:BPUM_0914	ncbi-geneid:5620180	3.5.1.-	52467
bpu:BPUM_0915	ncbi-geneid:5620181	3.1.-.-	88713
bpu:BPUM_0916	ncbi-geneid:5620182	2.6.1.21	56752
bpu:BPUM_0930	ncbi-geneid:5620196	1.3.3.3|1.3.99.22	102114
bpu:BPUM_0931	ncbi-geneid:5620197	1.14.13.59	51905
bpu:BPUM_0932	ncbi-geneid:5620198	4.2.1.17	52096
bpu:BPUM_0938	ncbi-geneid:5620204	5.2.1.8	54534|109998
bpu:BPUM_0948	ncbi-geneid:5620214	2.6.1.52	53383
bpu:BPUM_0954	ncbi-geneid:5620220	3.5.1.-	53187|55031
bpu:BPUM_0958	ncbi-geneid:5620224	4.1.1.37	51726
bpu:BPUM_0959	ncbi-geneid:5620225	4.99.1.1	53800
bpu:BPUM_0960	ncbi-geneid:5620226	1.3.3.4	51905|54373
bpu:BPUM_0968	ncbi-geneid:5620234	2.7.7.63	55681|82649
bpu:BPUM_0969	ncbi-geneid:5620235	6.2.1.3	56801
bpu:BPUM_0972	ncbi-geneid:5620238	3.4.21.62	52743|54897
bpu:BPUM_0973	ncbi-geneid:5620239	5.4.2.1
bpu:BPUM_0979	ncbi-geneid:5620245	5.1.1.1	51419
bpu:BPUM_0986	ncbi-geneid:5620252	3.6.3.34	52540
bpu:BPUM_1010	ncbi-geneid:5620276	6.3.5.4	52402|56235
bpu:BPUM_1011	ncbi-geneid:5620277	1.14.99.-	51905
bpu:BPUM_1012	ncbi-geneid:5620278	2.5.1.32	48576
bpu:BPUM_1018	ncbi-geneid:5620284	2.3.1.30	51161
bpu:BPUM_1019	ncbi-geneid:5620285	2.6.1.76	53383
bpu:BPUM_1020	ncbi-geneid:5620286	4.1.1.86	53383
bpu:BPUM_1023	ncbi-geneid:5620289	1.14.13.59	51905
bpu:BPUM_1026	ncbi-geneid:5620292	2.1.1.13	82282|56507|51717|52242|47644
bpu:BPUM_1027	ncbi-geneid:5620293	2.1.1.10|1.5.1.20	82282|51730
bpu:BPUM_1031	ncbi-geneid:5620297	2.7.13.3	58104
bpu:BPUM_1042	ncbi-geneid:5620308	1.2.1	55347|51735
bpu:BPUM_1043	ncbi-geneid:5620309	2.3.1.35|2.3.1.1	56266
bpu:BPUM_1044	ncbi-geneid:5620310	2.7.2	53633
bpu:BPUM_1045	ncbi-geneid:5620311	2.6.1.11	53383
bpu:BPUM_1046	ncbi-geneid:5620312	6.3.5.5	52317|52021
bpu:BPUM_1047	ncbi-geneid:5620313	6.3.5.5	56059|56059|52440|52440|48108
bpu:BPUM_1048	ncbi-geneid:5620314	2.1.3.3	53671
bpu:BPUM_1057	ncbi-geneid:5620323	2.3.1.180	53901
bpu:BPUM_1058	ncbi-geneid:5620324	2.3.1.41|2.3.1.179	53901|53901
bpu:BPUM_1068	ncbi-geneid:5620334	6.1.1.2	52374
bpu:BPUM_1077	ncbi-geneid:5620343	1.20.4.1	52833
bpu:BPUM_1080	ncbi-geneid:5620346	2.7.8.-	56024|56024
bpu:BPUM_1082	ncbi-geneid:5620348	3.4.24.-	55486
bpu:BPUM_1089	ncbi-geneid:5620355	2.7.6.5	81301
bpu:BPUM_1090	ncbi-geneid:5620356	2.7.1.23	111331
bpu:BPUM_1091	ncbi-geneid:5620357	4.2.1.70|5.4.99.12	55120
bpu:BPUM_1094	ncbi-geneid:5620360	3.5.99.2	48613
bpu:BPUM_1095	ncbi-geneid:5620361	2.5.1.3	51391
bpu:BPUM_1096	ncbi-geneid:5620362	1.4.3.19	51905|54373
bpu:BPUM_1100	ncbi-geneid:5620366	2.7.4.7|2.7.1.49	53613
bpu:BPUM_1101	ncbi-geneid:5620367	1.3.1.9	51735
bpu:BPUM_1114	ncbi-geneid:5620380	3.6.4.12	52540
bpu:BPUM_1118	ncbi-geneid:5620384	3.1.1.-
bpu:BPUM_1119	ncbi-geneid:5620385	4.4.1.8|2.5.1.48	53383
bpu:BPUM_1120	ncbi-geneid:5620386	4.4.1.8	53383
bpu:BPUM_1125	ncbi-geneid:5620392	6.4.1.2	52096
bpu:BPUM_1131	ncbi-geneid:5620398	2.3.1.28	52777
bpu:BPUM_1132	ncbi-geneid:5620399	3.1.-.-	48452
bpu:BPUM_1136	ncbi-geneid:5620403	5.1.1.13	53681|53681
bpu:BPUM_1137	ncbi-geneid:5620404	2.3.1.-	55729
bpu:BPUM_1140	ncbi-geneid:5620407	2.3.-.-	55729
bpu:BPUM_1141	ncbi-geneid:5620408	3.1.-.-	48452
bpu:BPUM_1146	ncbi-geneid:5620413	5.1.1.1	51419|50621
bpu:BPUM_1147	ncbi-geneid:5620414	1.1.1.1|1.1.1.90	50129|51735
bpu:BPUM_1158	ncbi-geneid:5620425	3.5.1.28	55846|47090|54106
bpu:BPUM_1164	ncbi-geneid:5620431	2.3.2.2	56235
bpu:BPUM_1166	ncbi-geneid:5620433	2.7.1.69	55804
bpu:BPUM_1168	ncbi-geneid:5620435	2.7.1.69	52794
bpu:BPUM_1170	ncbi-geneid:5620437	1.1.1.14	50129|51735
bpu:BPUM_1171	ncbi-geneid:5620438	1.2.4.1	52518
bpu:BPUM_1172	ncbi-geneid:5620439	1.2.4.1	52518|52922
bpu:BPUM_1173	ncbi-geneid:5620440	2.3.1.12	52777|51230|47005|47005
bpu:BPUM_1174	ncbi-geneid:5620441	1.8.1.4	51905|55424
bpu:BPUM_1175	ncbi-geneid:5620442	1.1.1.-	51735
bpu:BPUM_1180	ncbi-geneid:5620447	4.4.1.5	54593
bpu:BPUM_1181	ncbi-geneid:5620448	3.4.21.-	50494|50156
bpu:BPUM_1183	ncbi-geneid:5620450	1.5.1.2	48179|51735
bpu:BPUM_1189	ncbi-geneid:5620456	3.4.17.13	52317|141986
bpu:BPUM_1200	ncbi-geneid:5620467	2.1.1.63	57884|46767|53155
bpu:BPUM_1205	ncbi-geneid:5620472	3.5.1.10	53328|55021
bpu:BPUM_1207	ncbi-geneid:5620474	2.7.2.11	53633|88697
bpu:BPUM_1208	ncbi-geneid:5620475	1.2.1.41	53720
bpu:BPUM_1214	ncbi-geneid:5620481	3.5.4.3	53927
bpu:BPUM_1215	ncbi-geneid:5620482	2.1.1.14	51726|51726
bpu:BPUM_1217	ncbi-geneid:5620484	3.4.21.-	52743
bpu:BPUM_1220	ncbi-geneid:5620487	2.7.13.3	55874|47384
bpu:BPUM_1247	ncbi-geneid:5620514	2.7.13.3	55874|55785|55785|55785|55785|47384
bpu:BPUM_1248	ncbi-geneid:5620515	2.1.1.63	46767|53155
bpu:BPUM_1249	ncbi-geneid:5620516	3.6.5.3|5.3.1.23	100950
bpu:BPUM_1250	ncbi-geneid:5620517	2.7.1.100	56112
bpu:BPUM_1251	ncbi-geneid:5620518	2.6.1.-	53383
bpu:BPUM_1252	ncbi-geneid:5620519	3.1.3.77	51649|54966
bpu:BPUM_1253	ncbi-geneid:5620520	3.1.3.77	56784
bpu:BPUM_1254	ncbi-geneid:5620521	4.2.1.109	53639
bpu:BPUM_1255	ncbi-geneid:5620522	1.13.11.53|1.13.11.54	51182
bpu:BPUM_1257	ncbi-geneid:5620524	2.7.13.3	55874|47384|103190
bpu:BPUM_1264	ncbi-geneid:5620531	4.2.3.12	55620
bpu:BPUM_1266	ncbi-geneid:5620533	1.7.1.13	55620
bpu:BPUM_1275	ncbi-geneid:5620542	3.6.3.3|3.6.3.5	56784|81653|81665
bpu:BPUM_1276	ncbi-geneid:5620543	3.4.13.9	55920|53092
bpu:BPUM_1279	ncbi-geneid:5620546	2.7.1.69	51261|55604
bpu:BPUM_1281	ncbi-geneid:5620548	2.7.3.9	51621|52009|47831
bpu:BPUM_1283	ncbi-geneid:5620550	4.1.99.-	102114
bpu:BPUM_1285	ncbi-geneid:5620552	1.1.1.212|1.1.1.100	51735
bpu:BPUM_1286	ncbi-geneid:5620553	1.1.1.31	51735|48179
bpu:BPUM_1290	ncbi-geneid:5620557	2.7.13.3	55874|55785|47384|55785|55785
bpu:BPUM_1291	ncbi-geneid:5620558	2.6.1.-	53383
bpu:BPUM_1315	ncbi-geneid:5620582	2.3.1.117|2.3.1.89	51161
bpu:BPUM_1316	ncbi-geneid:5620583	3.5.1.47	53187|55031
bpu:BPUM_1319	ncbi-geneid:5620586	1.11.1.15	52833
bpu:BPUM_1327	ncbi-geneid:5620594	2.-.-.-	54690
bpu:BPUM_1335	ncbi-geneid:5620602	2.7.1.56	53613
bpu:BPUM_1336	ncbi-geneid:5620603	2.7.1.69	55804|52794
bpu:BPUM_1337	ncbi-geneid:5620604	3.4.21.89	51306
bpu:BPUM_1341	ncbi-geneid:5620608	3.4.11.-	144052
bpu:BPUM_1345	ncbi-geneid:5620612	2.7.3.-|2.7.13.3	55874|55785|47384
bpu:BPUM_1348	ncbi-geneid:5620615	3.5.4.2	51556|51338
bpu:BPUM_1349	ncbi-geneid:5620616	3.1.-.-	56281
bpu:BPUM_1352	ncbi-geneid:5620619	3.5.1.88	56420
bpu:BPUM_1355	ncbi-geneid:5620622	1.2.4.1	52518
bpu:BPUM_1356	ncbi-geneid:5620623	1.2.4.1	52518|52922
bpu:BPUM_1357	ncbi-geneid:5620624	2.3.1.12	52777|51230|47005
bpu:BPUM_1358	ncbi-geneid:5620625	1.8.1.4	51905|55424
bpu:BPUM_1361	ncbi-geneid:5620628	4.1.1.18|4.1.1.19	53383|55904
bpu:BPUM_1365	ncbi-geneid:5620632	3.1.3.25	56655
bpu:BPUM_1374	ncbi-geneid:5620641	3.5.1.2	56601
bpu:BPUM_1377	ncbi-geneid:5620644	6.4.1.1	51569|56059|89000|52440|51246|51230
bpu:BPUM_1378	ncbi-geneid:5620645	4.1.99.3	48173|52425
bpu:BPUM_1381	ncbi-geneid:5620648	1.9.3.1	49503|46626|81464
bpu:BPUM_1382	ncbi-geneid:5620649	1.9.3.1	81442
bpu:BPUM_1383	ncbi-geneid:5620650	1.9.3.1	81452
bpu:BPUM_1394	ncbi-geneid:5620661	2.1.1.72	53335
bpu:BPUM_1395	ncbi-geneid:5620662	2.7.7.3	52374
bpu:BPUM_1404	ncbi-geneid:5620671	1.1.1.169	48179|51735
bpu:BPUM_1407	ncbi-geneid:5620674	2.1.1.-	53335|81799
bpu:BPUM_1409	ncbi-geneid:5620676	2.4.1.129	56601|56519|54184|54184
bpu:BPUM_1411	ncbi-geneid:5620678	6.3.2.13	53623|53244|63418
bpu:BPUM_1413	ncbi-geneid:5620680	6.3.2.9	53623|53244|51984
bpu:BPUM_1415	ncbi-geneid:5620682	2.4.1.227	53756
bpu:BPUM_1416	ncbi-geneid:5620683	1.1.1.158	56176|56194
bpu:BPUM_1423	ncbi-geneid:5620690	3.4.21.-	52743|49464|49464
bpu:BPUM_1429	ncbi-geneid:5620696	1.1.1.3	51735
bpu:BPUM_1433	ncbi-geneid:5620700	2.7.1.69	141530
bpu:BPUM_1434	ncbi-geneid:5620701	3.6.3.34	52540
bpu:BPUM_1442	ncbi-geneid:5620709	6.1.1.5	52374|47323|50677
bpu:BPUM_1445	ncbi-geneid:5620712	4.2.1.70|5.4.99.12	55120|55174
bpu:BPUM_1446	ncbi-geneid:5620713	2.4.2.9	53271
bpu:BPUM_1448	ncbi-geneid:5620715	2.1.3.2	53671
bpu:BPUM_1449	ncbi-geneid:5620716	3.5.2.3	51556|51338
bpu:BPUM_1450	ncbi-geneid:5620717	6.3.5.5	52317|52021
bpu:BPUM_1451	ncbi-geneid:5620718	6.3.5.5	56059|56059|48108|52440|52440|52335
bpu:BPUM_1452	ncbi-geneid:5620719	1.3.3.1	52343|63380
bpu:BPUM_1453	ncbi-geneid:5620720	1.3.3.1	51395
bpu:BPUM_1454	ncbi-geneid:5620721	4.1.1.23	51366
bpu:BPUM_1455	ncbi-geneid:5620722	2.4.2.10	53271
bpu:BPUM_1456	ncbi-geneid:5620723	1.8.4.8	52402
bpu:BPUM_1458	ncbi-geneid:5620725	2.7.7.4	52374|88697
bpu:BPUM_1459	ncbi-geneid:5620726	2.7.1.25	52540
bpu:BPUM_1460	ncbi-geneid:5620727	2.1.1.107	53790
bpu:BPUM_1461	ncbi-geneid:5620728	4.99.1.3|4.99.1.4	53800
bpu:BPUM_1462	ncbi-geneid:5620729	1.3.1.76|4.99.1.4	51735|75615
bpu:BPUM_1464	ncbi-geneid:5620731	3.6.3.8	81665|56784|81660|81653
bpu:BPUM_1467	ncbi-geneid:5620734	2.7.4.8	52540
bpu:BPUM_1468	ncbi-geneid:5620735	2.7.7.6	63562
bpu:BPUM_1469	ncbi-geneid:5620736	4.1.1.36|6.3.2.5	102645|52507
bpu:BPUM_1470	ncbi-geneid:5620737	3.6.4.-	52540|52540
bpu:BPUM_1471	ncbi-geneid:5620738	3.5.1.31|3.5.1.88	56420
bpu:BPUM_1472	ncbi-geneid:5620739	2.1.2.9	53328|50486
bpu:BPUM_1473	ncbi-geneid:5620740	2.1.1.-	53335|48013
bpu:BPUM_1474	ncbi-geneid:5620741	2.1.1.-	102114
bpu:BPUM_1475	ncbi-geneid:5620742	3.1.3.16	81606
bpu:BPUM_1476	ncbi-geneid:5620743	2.7.11.1	56112
bpu:BPUM_1477	ncbi-geneid:5620744	3.6.1.-	52540|50249
bpu:BPUM_1478	ncbi-geneid:5620745	5.1.3.1	51366
bpu:BPUM_1479	ncbi-geneid:5620746	2.7.6.2	63999|63862
bpu:BPUM_1484	ncbi-geneid:5620751	4.3.1.17	143548|55021
bpu:BPUM_1486	ncbi-geneid:5620753	3.6.1.-|3.6.4.12	52540|52540|50249
bpu:BPUM_1488	ncbi-geneid:5620755	2.3.1.15	53659
bpu:BPUM_1489	ncbi-geneid:5620756	2.3.1.39	52151|55048
bpu:BPUM_1490	ncbi-geneid:5620757	1.1.1.100	51735
bpu:BPUM_1492	ncbi-geneid:5620759	3.1.26.3	69065|54768
bpu:BPUM_1501	ncbi-geneid:5620768	2.1.1.31	75217
bpu:BPUM_1504	ncbi-geneid:5620771	3.1.26.4	53098
bpu:BPUM_1507	ncbi-geneid:5620774	6.2.1.5	56059|52210
bpu:BPUM_1508	ncbi-geneid:5620775	6.2.1.5	52210|51735
bpu:BPUM_1510	ncbi-geneid:5620777	5.99.1.2	56712|57783
bpu:BPUM_1513	ncbi-geneid:5620780	3.4.25.2	56235
bpu:BPUM_1522	ncbi-geneid:5620789	3.6.3.14	52540
bpu:BPUM_1540	ncbi-geneid:5620807	3.6.-.-	52540
bpu:BPUM_1541	ncbi-geneid:5620808	3.1.1.61	52738|52172
bpu:BPUM_1542	ncbi-geneid:5620809	2.7.13.3
bpu:BPUM_1545	ncbi-geneid:5620812	3.5.1.44	64438
bpu:BPUM_1549	ncbi-geneid:5620816	3.6.5.3	54713|54713|46934
bpu:BPUM_1550	ncbi-geneid:5620817	2.7.4.22	53633
bpu:BPUM_1551	ncbi-geneid:5620818	3.6.5.3	55194
bpu:BPUM_1552	ncbi-geneid:5620819	2.5.1.31	64005
bpu:BPUM_1554	ncbi-geneid:5620821	1.1.1.267	55347|51735|69055
bpu:BPUM_1555	ncbi-geneid:5620822	3.4.24.-	50156
bpu:BPUM_1556	ncbi-geneid:5620823	6.1.1.15	55681|55826|52954
bpu:BPUM_1557	ncbi-geneid:5620824	2.7.7.7	53098|50249
bpu:BPUM_1558	ncbi-geneid:5620825	3.2.1.4	48208|49384
bpu:BPUM_1559	ncbi-geneid:5620826	3.2.1.91	48208
bpu:BPUM_1561	ncbi-geneid:5620828	3.2.1.78	51445
bpu:BPUM_1566	ncbi-geneid:5620833	3.6.5.3	52540|52156|50447|50447
bpu:BPUM_1569	ncbi-geneid:5620836	5.4.99.12	55120
bpu:BPUM_1570	ncbi-geneid:5620837	2.7.1.26|2.7.7.2	82114|52374
bpu:BPUM_1572	ncbi-geneid:5620839	2.7.7.8	54211|54211|55666|55666|54791|50249
bpu:BPUM_1575	ncbi-geneid:5620842	2.7.1.95	56112
bpu:BPUM_1577	ncbi-geneid:5620844	4.2.1.52	51735
bpu:BPUM_1578	ncbi-geneid:5620845	4.2.1.52	52507
bpu:BPUM_1579	ncbi-geneid:5620846	1.2.1.11	55347|51735
bpu:BPUM_1580	ncbi-geneid:5620847	2.7.2.4	53633|55021|55021
bpu:BPUM_1581	ncbi-geneid:5620848	4.2.1.52	51569
bpu:BPUM_1582	ncbi-geneid:5620849	3.1.-.-	56281
bpu:BPUM_1583	ncbi-geneid:5620850	3.4.21.92	52096
bpu:BPUM_1592	ncbi-geneid:5620859	1.1.1.100	51735
bpu:BPUM_1603	ncbi-geneid:5620870	1.1.1.103	50129|51735
bpu:BPUM_1604	ncbi-geneid:5620871	2.3.1.29	53383
bpu:BPUM_1624	ncbi-geneid:5620891	2.5.1.75	52540|52540
bpu:BPUM_1629	ncbi-geneid:5620896	1.17.4.1	51998|48168
bpu:BPUM_1630	ncbi-geneid:5620897	1.17.4.1	47240
bpu:BPUM_1632	ncbi-geneid:5620899	3.5.1.28	53187|110997
bpu:BPUM_1637	ncbi-geneid:5620904	6.3.1.2	55931|54368
bpu:BPUM_1639	ncbi-geneid:5620906	3.1.-.-	52151
bpu:BPUM_1658	ncbi-geneid:5620925	3.1.3.4	48317
bpu:BPUM_1663	ncbi-geneid:5620930	3.1.-.-	48452
bpu:BPUM_1666	ncbi-geneid:5620933	6.5.1.1	56091
bpu:BPUM_1669	ncbi-geneid:5620936	2.5.1.18	54593
bpu:BPUM_1671	ncbi-geneid:5620938	5.1.3.-	51735
bpu:BPUM_1677	ncbi-geneid:5620944	3.1.3.16	56300|52540
bpu:BPUM_1680	ncbi-geneid:5620947	1.6.2.4|1.14.14.1	48264|63380|52343|52218
bpu:BPUM_1681	ncbi-geneid:5620948	3.4.21.-	50494
bpu:BPUM_1686	ncbi-geneid:5620953	3.4.21.88	51306|46785
bpu:BPUM_1690	ncbi-geneid:5620957	2.2.1.1	52518|52518|52922
bpu:BPUM_1699	ncbi-geneid:5620966	4.2.1.3	53732|52016
bpu:BPUM_1704	ncbi-geneid:5620971	3.1.2.-	54637
bpu:BPUM_1709	ncbi-geneid:5620976	5.99.1.-	56719|55874|54211
bpu:BPUM_1710	ncbi-geneid:5620977	5.99.1.-	56719|101904
bpu:BPUM_1723	ncbi-geneid:5620990	4.2.3.1	53686
bpu:BPUM_1731	ncbi-geneid:5620998	1.5.1.30	52218
bpu:BPUM_1737	ncbi-geneid:5621004	3.5.4.5	53927
bpu:BPUM_1739	ncbi-geneid:5621006	3.1.1.-	53474
bpu:BPUM_1741	ncbi-geneid:5621008	3.2.1.86	51445
bpu:BPUM_1742	ncbi-geneid:5621009	2.7.1.69	51261|55604
bpu:BPUM_1745	ncbi-geneid:5621012	2.7.13.3	55874|47384
bpu:BPUM_1748	ncbi-geneid:5621015	3.2.1.8	75005|49785
bpu:BPUM_1749	ncbi-geneid:5621016	1.2.1.27	53720
bpu:BPUM_1750	ncbi-geneid:5621017	3.2.1.22	56327|51735
bpu:BPUM_1755	ncbi-geneid:5621022	5.1.3.1	51366
bpu:BPUM_1757	ncbi-geneid:5621024	2.7.1.69	52794
bpu:BPUM_1767	ncbi-geneid:5621034	4.1.2.13|4.1.2.40	51569
bpu:BPUM_1768	ncbi-geneid:5621035	2.7.1.69	55804
bpu:BPUM_1769	ncbi-geneid:5621036	2.7.1.69	52794
bpu:BPUM_1770	ncbi-geneid:5621037	2.7.1.56	53613
bpu:BPUM_1772	ncbi-geneid:5621039	3.1.4.-	56024|56024
bpu:BPUM_1776	ncbi-geneid:5621043	1.2.1.3	53720
bpu:BPUM_1777	ncbi-geneid:5621044	1.8.1.2	63380|52343|52218
bpu:BPUM_1778	ncbi-geneid:5621045	1.8.1.2	56014|56014|55124|55124
bpu:BPUM_1779	ncbi-geneid:5621046	6.2.1.1	56801
bpu:BPUM_1780	ncbi-geneid:5621047	6.4.1.2	52096|52096
bpu:BPUM_1781	ncbi-geneid:5621048	4.2.1.17	52096
bpu:BPUM_1782	ncbi-geneid:5621049	4.1.3.4	51569
bpu:BPUM_1783	ncbi-geneid:5621050	6.4.1.2	51230
bpu:BPUM_1784	ncbi-geneid:5621051	6.4.1.2|6.3.4.14	56059|52440|51246
bpu:BPUM_1785	ncbi-geneid:5621052	6.2.1.-	56801
bpu:BPUM_1788	ncbi-geneid:5621055	3.1.3.48	52799
bpu:BPUM_1792	ncbi-geneid:5621059	1.1.3.15	56176|55103
bpu:BPUM_1793	ncbi-geneid:5621060	1.1.3.15	46548
bpu:BPUM_1801	ncbi-geneid:5621068	4.2.1.75	69618
bpu:BPUM_1805	ncbi-geneid:5621072	2.3.1.28	51161
bpu:BPUM_1807	ncbi-geneid:5621074	3.4.16.4|3.4.21	56601
bpu:BPUM_1808	ncbi-geneid:5621075	3.1.1.11	51126
bpu:BPUM_1810	ncbi-geneid:5621077	1.7.1.4	50022
bpu:BPUM_1811	ncbi-geneid:5621078	1.7.1.4	56014|51905|51905|55124
bpu:BPUM_1813	ncbi-geneid:5621080	1.4.1.13|1.4.1.14	51971|46548
bpu:BPUM_1814	ncbi-geneid:5621081	1.4.1.13|1.4.1.14	51395|56235|69336
bpu:BPUM_1817	ncbi-geneid:5621084	3.6.3.-	52540|90123
bpu:BPUM_1821	ncbi-geneid:5621088	2.3.1.128	55729
bpu:BPUM_1822	ncbi-geneid:5621089	1.2.1.41	53720
bpu:BPUM_1823	ncbi-geneid:5621090	2.7.2.11	53633|88697
bpu:BPUM_1824	ncbi-geneid:5621091	1.5.1.2	48179|51735
bpu:BPUM_1827	ncbi-geneid:5621094	3.2.1.8	49899
bpu:BPUM_1828	ncbi-geneid:5621095	2.7.1.17	53067|53067
bpu:BPUM_1829	ncbi-geneid:5621096	5.3.1.5	51658
bpu:BPUM_1831	ncbi-geneid:5621098	3.2.1.37	75005|49899
bpu:BPUM_1846	ncbi-geneid:5621113	2.7.8.23	51621
bpu:BPUM_1847	ncbi-geneid:5621114	4.2.1.79	103378
bpu:BPUM_1848	ncbi-geneid:5621115	2.3.3.1	48256
bpu:BPUM_1852	ncbi-geneid:5621119	3.6.4.12	52540|46785|47819
bpu:BPUM_1857	ncbi-geneid:5621125	1.2.1.3	53720
bpu:BPUM_1858	ncbi-geneid:5621126	5.4.99.17	48239|48239
bpu:BPUM_1859	ncbi-geneid:5621127	1.15.1.1	54719|46609
bpu:BPUM_1861	ncbi-geneid:5621129	2.3.1.61	52777|51230|47005
bpu:BPUM_1862	ncbi-geneid:5621130	1.2.4.2	52518|52518
bpu:BPUM_1865	ncbi-geneid:5621133	1.15.1.1	49329
bpu:BPUM_1880	ncbi-geneid:5621148	3.4.21.102	52096|50156|47090
bpu:BPUM_1883	ncbi-geneid:5621151	3.4.16.4	55166
bpu:BPUM_1884	ncbi-geneid:5621152	2.4.2.1	53167
bpu:BPUM_1892	ncbi-geneid:5621160	5.4.3.2	102114
bpu:BPUM_1898	ncbi-geneid:5621166	2.7.7.43	53448
bpu:BPUM_1900	ncbi-geneid:5621168	1.8.4.11|1.8.4.12	51316
bpu:BPUM_1901	ncbi-geneid:5621169	1.8.4.11	55068
bpu:BPUM_1911	ncbi-geneid:5621179	4.3.1.19	53686
bpu:BPUM_1914	ncbi-geneid:5621182	2.3.1.51	69593
bpu:BPUM_1915	ncbi-geneid:5621183	1.5.1.3	53597
bpu:BPUM_1916	ncbi-geneid:5621184	2.1.1.45	55831
bpu:BPUM_1917	ncbi-geneid:5621185	3.1.3.27	101307
bpu:BPUM_1922	ncbi-geneid:5621190	4.2.1.9	143975|52016
bpu:BPUM_1925	ncbi-geneid:5621193	1.11.1.9	52833
bpu:BPUM_1926	ncbi-geneid:5621194	6.3.4.3	52540
bpu:BPUM_1927	ncbi-geneid:5621195	2.3.1.46	52317
bpu:BPUM_1928	ncbi-geneid:5621196	2.4.1.157	53756
bpu:BPUM_1933	ncbi-geneid:5621201	3.1.26.4
bpu:BPUM_1935	ncbi-geneid:5621203	3.1.26.4
bpu:BPUM_1937	ncbi-geneid:5621205	3.1.11.-	88723|47807
bpu:BPUM_1941	ncbi-geneid:5621209	2.3.1.74	53901|53901
bpu:BPUM_1944	ncbi-geneid:5621212	2.4.2.22	53271
bpu:BPUM_1945	ncbi-geneid:5621213	3.4.17.19	55486
bpu:BPUM_1946	ncbi-geneid:5621214	3.6.1.-|3.6.4.12	52540
bpu:BPUM_1950	ncbi-geneid:5621218	2.1.1.-	53335
bpu:BPUM_1954	ncbi-geneid:5621223	3.6.1.-	52540
bpu:BPUM_1955	ncbi-geneid:5621224	1.5.1.29	51395
bpu:BPUM_1956	ncbi-geneid:5621225	2.7.1.69	51261
bpu:BPUM_1964	ncbi-geneid:5621233	2.4.1.-|3.4	56601|53955|49265
bpu:BPUM_1966	ncbi-geneid:5621235	4.2.99.18	48150
bpu:BPUM_1968	ncbi-geneid:5621237	6.1.1.22	55681|50249
bpu:BPUM_1971	ncbi-geneid:5621240	3.6.4.12	53098|52540
bpu:BPUM_1972	ncbi-geneid:5621241	4.1.1.11	50692
bpu:BPUM_1973	ncbi-geneid:5621242	6.3.2.1	52374
bpu:BPUM_1974	ncbi-geneid:5621243	2.1.2.11	51621
bpu:BPUM_1975	ncbi-geneid:5621244	6.3.4.15	55681|46785|50037
bpu:BPUM_1976	ncbi-geneid:5621245	2.7.7.25|2.7.7.21|2.7.7.72|3.1.3.-|3.1.4	81891|81301
bpu:BPUM_1979	ncbi-geneid:5621248	4.2.3.3	52335
bpu:BPUM_1980	ncbi-geneid:5621249	1.3.1.26	55347|51735
bpu:BPUM_1985	ncbi-geneid:5621254	1.10.2.-	81648|46626
bpu:BPUM_1986	ncbi-geneid:5621255	1.10.2.-	81342
bpu:BPUM_1987	ncbi-geneid:5621256	1.10.2.-	50022
bpu:BPUM_1991	ncbi-geneid:5621260	2.5.1.19	55205
bpu:BPUM_1992	ncbi-geneid:5621261	1.3.1.12	51735|48179|55021
bpu:BPUM_1993	ncbi-geneid:5621262	2.6.1.5|2.6.1.9	53383
bpu:BPUM_1994	ncbi-geneid:5621263	4.2.1.20	51366
bpu:BPUM_1995	ncbi-geneid:5621264	4.2.1.20	53686
bpu:BPUM_1996	ncbi-geneid:5621265	5.3.1.24	51366
bpu:BPUM_1997	ncbi-geneid:5621266	4.1.1.48	51366
bpu:BPUM_1998	ncbi-geneid:5621267	2.4.2.18	52418|47648
bpu:BPUM_1999	ncbi-geneid:5621268	4.1.3.27	56322
bpu:BPUM_2000	ncbi-geneid:5621269	5.4.99.5	55298
bpu:BPUM_2001	ncbi-geneid:5621270	4.2.3.4	56796
bpu:BPUM_2002	ncbi-geneid:5621271	4.2.3.5	103263
bpu:BPUM_2003	ncbi-geneid:5621272	2.1.1.80	53335|47757
bpu:BPUM_2004	ncbi-geneid:5621273	2.7.4.6	54919
bpu:BPUM_2005	ncbi-geneid:5621274	2.5.1.30	48576
bpu:BPUM_2006	ncbi-geneid:5621275	2.1.1	53335
bpu:BPUM_2009	ncbi-geneid:5621278	3.5.4.16	55620
bpu:BPUM_2014	ncbi-geneid:5621283	1.1.1.94	51735|48179
bpu:BPUM_2020	ncbi-geneid:5621289	5.3.3.2	51395
bpu:BPUM_2022	ncbi-geneid:5621291	2.7.4.14	52540
bpu:BPUM_2026	ncbi-geneid:5621295	3.5.1.28	47090
bpu:BPUM_2028	ncbi-geneid:5621297	1.8.1.9	51905
bpu:BPUM_2029	ncbi-geneid:5621298	1.4.1.2	51735|53223
bpu:BPUM_2035	ncbi-geneid:5621304	3.6.1.-|3.6.4.12	52540
bpu:BPUM_2039	ncbi-geneid:5621308	1.1.1.95	51735|52283|143548|55021
bpu:BPUM_2044	ncbi-geneid:5621313	2.7.13.3	55874|47384|55785|158472
bpu:BPUM_2049	ncbi-geneid:5621318	4.2.1.70|5.4.99.12	55120|55174
bpu:BPUM_2052	ncbi-geneid:5621321	3.4.16.4	56601
bpu:BPUM_2058	ncbi-geneid:5621327	2.3.1.-	55729
bpu:BPUM_2059	ncbi-geneid:5621328	2.5.1.9|2.5.1.78	52121
bpu:BPUM_2060	ncbi-geneid:5621329	3.5.4.25|4.1.99.12	55821
bpu:BPUM_2061	ncbi-geneid:5621330	2.5.1.9	63380|63380
bpu:BPUM_2066	ncbi-geneid:5621335	5.2.1.8	50891
bpu:BPUM_2068	ncbi-geneid:5621337	4.1.1.20	51419|50621
bpu:BPUM_2077	ncbi-geneid:5621346	2.7.11.1	55874
bpu:BPUM_2079	ncbi-geneid:5621348	3.4.16.4	56601|69189
bpu:BPUM_2080	ncbi-geneid:5621349	2.4.2.1	53167
bpu:BPUM_2081	ncbi-geneid:5621350	5.4.2.7	53649|143856
bpu:BPUM_2090	ncbi-geneid:5621359	3.6.1.13	55811
bpu:BPUM_2096	ncbi-geneid:5621365	3.1.-.-	48452
bpu:BPUM_2102	ncbi-geneid:5621371	2.7.7.7	56672|100879
bpu:BPUM_2105	ncbi-geneid:5621374	2.7.1.33	52540
bpu:BPUM_2106	ncbi-geneid:5621375	1.6.-.-	51905|55424
bpu:BPUM_2109	ncbi-geneid:5621378	1.5.1.2	51735|48179
bpu:BPUM_2112	ncbi-geneid:5621381	1.5.1.30	51395
bpu:BPUM_2115	ncbi-geneid:5621384	3.1.26.11	56281
bpu:BPUM_2116	ncbi-geneid:5621385	1.1.1.49	55347|51735
bpu:BPUM_2118	ncbi-geneid:5621387	3.2.1.86|3.2.1.21	51445
bpu:BPUM_2120	ncbi-geneid:5621389	2.7.1.69	46973
bpu:BPUM_2121	ncbi-geneid:5621390	2.7.1.69	52794
bpu:BPUM_2122	ncbi-geneid:5621391	1.1.1.47	51735
bpu:BPUM_2124	ncbi-geneid:5621393	1.1.1.43|1.1.1.44	48179|51735
bpu:BPUM_2125	ncbi-geneid:5621394	2.7.7.7	56672|100879
bpu:BPUM_2126	ncbi-geneid:5621395	3.5.5.7	56317
bpu:BPUM_2131	ncbi-geneid:5621400	6.4.1.3	52096|52096
bpu:BPUM_2136	ncbi-geneid:5621405	3.6.3.21	52540
bpu:BPUM_2142	ncbi-geneid:5621411	2.3.1.168	52777|51230|47005
bpu:BPUM_2143	ncbi-geneid:5621412	1.2.4.4	52518|52922
bpu:BPUM_2144	ncbi-geneid:5621413	1.2.4.4	52518
bpu:BPUM_2145	ncbi-geneid:5621414	1.8.1.4	51905|55424
bpu:BPUM_2146	ncbi-geneid:5621415	2.7.2.7	53067|53067
bpu:BPUM_2147	ncbi-geneid:5621416	1.4.1.9	51735|53223
bpu:BPUM_2148	ncbi-geneid:5621417	2.3.1.19|2.3.1.8	53659
bpu:BPUM_2151	ncbi-geneid:5621420	3.1.4.46	51695
bpu:BPUM_2155	ncbi-geneid:5621424	3.4.21.116	50156|50494
bpu:BPUM_2159	ncbi-geneid:5621428	2.2.1.7	52518|52518|52922
bpu:BPUM_2160	ncbi-geneid:5621429	2.5.1.10|2.5.1.29	48576
bpu:BPUM_2161	ncbi-geneid:5621430	3.1.11.6	116842
bpu:BPUM_2163	ncbi-geneid:5621432	1.5.1.5|3.5.4.9	51735|53223
bpu:BPUM_2166	ncbi-geneid:5621435	6.4.1.2|6.3.4.14	56059|52440|51246
bpu:BPUM_2167	ncbi-geneid:5621436	6.4.1.2	51230
bpu:BPUM_2177	ncbi-geneid:5621446	3.6.5.3	50104|50249|50249
bpu:BPUM_2178	ncbi-geneid:5621447	3.4.11.9	55920
bpu:BPUM_2179	ncbi-geneid:5621448	4.2.1.10	52304
bpu:BPUM_2185	ncbi-geneid:5621454	2.7.7.63
bpu:BPUM_2187	ncbi-geneid:5621456	1.4.4.2	53383
bpu:BPUM_2188	ncbi-geneid:5621457	1.4.4.2	53383
bpu:BPUM_2189	ncbi-geneid:5621458	2.1.2.10	103025|101790
bpu:BPUM_2195	ncbi-geneid:5621464	3.4.-.-	51306
bpu:BPUM_2207	ncbi-geneid:5621477	1.20.4.1	52833
bpu:BPUM_2213	ncbi-geneid:5621483	3.4.19.11	53187
bpu:BPUM_2214	ncbi-geneid:5621484	2.7.8.20	53649
bpu:BPUM_2215	ncbi-geneid:5621485	2.7.1.2	53067
bpu:BPUM_2219	ncbi-geneid:5621489	6.3.3.2	100950
bpu:BPUM_2223	ncbi-geneid:5621493	3.6.3.27	52540
bpu:BPUM_2224	ncbi-geneid:5621494	3.6.3.27	52540
bpu:BPUM_2230	ncbi-geneid:5621500	1.15.1.1	54719|46609
bpu:BPUM_2233	ncbi-geneid:5621503	2.3.1.128	55729
bpu:BPUM_2235	ncbi-geneid:5621505	1.17.7.1	51717|56014
bpu:BPUM_2243	ncbi-geneid:5621513	3.6.3.-	52540
bpu:BPUM_2246	ncbi-geneid:5621516	3.1.21.2	51658
bpu:BPUM_2247	ncbi-geneid:5621517	3.6.1.-	52540
bpu:BPUM_2254	ncbi-geneid:5621524	2.7.7.-	56731|57783|48024
bpu:BPUM_2258	ncbi-geneid:5621528	6.1.1.14	109604
bpu:BPUM_2259	ncbi-geneid:5621529	6.1.1.14	55681
bpu:BPUM_2263	ncbi-geneid:5621533	3.5.4.5	53927
bpu:BPUM_2272	ncbi-geneid:5621542	3.4.21.-	52096
bpu:BPUM_2277	ncbi-geneid:5621547	2.1.1.-	75217|88697
bpu:BPUM_2278	ncbi-geneid:5621548	2.1.1.-	53335
bpu:BPUM_2283	ncbi-geneid:5621553	1.3.99.22	102114
bpu:BPUM_2287	ncbi-geneid:5621557	3.4.24.78	53163
bpu:BPUM_2289	ncbi-geneid:5621559	2.7.7.7	48019|52540
bpu:BPUM_2292	ncbi-geneid:5621562	3.5.4.12	53927
bpu:BPUM_2294	ncbi-geneid:5621564	1.5.1.2	51735|48179
bpu:BPUM_2298	ncbi-geneid:5621568	2.7.7.18	52374
bpu:BPUM_2300	ncbi-geneid:5621570	1.1.1.25	51735|53223
bpu:BPUM_2327	ncbi-geneid:5621596	5.3.1.4	53743|50443
bpu:BPUM_2328	ncbi-geneid:5621597	5.1.3.4	53639
bpu:BPUM_2329	ncbi-geneid:5621598	2.7.1.17	53067|53067
bpu:BPUM_2331	ncbi-geneid:5621600	5.3.4.1	52833
bpu:BPUM_2332	ncbi-geneid:5621601	5.3.1.27	53697
bpu:BPUM_2333	ncbi-geneid:5621602	4.1.2.43	51366
bpu:BPUM_2340	ncbi-geneid:5621609	3.5.2.6	56601
bpu:BPUM_2341	ncbi-geneid:5621610	1.3.99.3	56645|47203
bpu:BPUM_2342	ncbi-geneid:5621611	3.6.3.21	52540
bpu:BPUM_2347	ncbi-geneid:5621616	1.1.1.-	50129|51735
bpu:BPUM_2349	ncbi-geneid:5621618	1.-.-.-	51735
bpu:BPUM_2350	ncbi-geneid:5621619	1.1.1.202|1.1.1.1	56796
bpu:BPUM_2355	ncbi-geneid:5621624	1.2.1.46	51735|50129
bpu:BPUM_2360	ncbi-geneid:5621629	4.4.1.8	53383
bpu:BPUM_2361	ncbi-geneid:5621630	2.5.1.47	53686
bpu:BPUM_2362	ncbi-geneid:5621631	3.2.2.9	53167
bpu:BPUM_2369	ncbi-geneid:5621638	2.7.1.48	52540
bpu:BPUM_2372	ncbi-geneid:5621641	2.1.1.-	53335
bpu:BPUM_2374	ncbi-geneid:5621643	2.3.1.9	53901
bpu:BPUM_2378	ncbi-geneid:5621647	3.1.-.-	53098
bpu:BPUM_2380	ncbi-geneid:5621649	6.1.1.7	55681|101353|55186|50447
bpu:BPUM_2382	ncbi-geneid:5621651	3.6.3.-	52540
bpu:BPUM_2389	ncbi-geneid:5621658	3.1.11.5	52540|52540
bpu:BPUM_2391	ncbi-geneid:5621660	2.1.1.61|2.8.1.-	52402
bpu:BPUM_2392	ncbi-geneid:5621661	2.8.1.7|4.4.1.16	53383
bpu:BPUM_2396	ncbi-geneid:5621665	6.1.1.12	55681|55261|50249
bpu:BPUM_2399	ncbi-geneid:5621668	3.5.1.28	53187
bpu:BPUM_2400	ncbi-geneid:5621669	3.1.-.-	69500
bpu:BPUM_2401	ncbi-geneid:5621670	2.7.6.5	109604|81301|81271|55021
bpu:BPUM_2402	ncbi-geneid:5621671	2.4.2.7	53271
bpu:BPUM_2403	ncbi-geneid:5621672	3.1.-.-	64182
bpu:BPUM_2412	ncbi-geneid:5621681	2.4.2.29	51713
bpu:BPUM_2413	ncbi-geneid:5621682	5.-.-.-	111337
bpu:BPUM_2415	ncbi-geneid:5621684	3.1.22.4	52540|46785
bpu:BPUM_2416	ncbi-geneid:5621685	3.1.22.4	47781|50249|46929
bpu:BPUM_2425	ncbi-geneid:5621694	2.5.1.72	142754
bpu:BPUM_2426	ncbi-geneid:5621695	2.4.2.19	51690|54675
bpu:BPUM_2427	ncbi-geneid:5621696	1.4.3.16	51905|56425|46977
bpu:BPUM_2430	ncbi-geneid:5621699	4.2.1.51	53850|55021
bpu:BPUM_2431	ncbi-geneid:5621700	5.4.99.5	55021
bpu:BPUM_2448	ncbi-geneid:5621717	6.3.2.17|6.3.2.12	53623|53244
bpu:BPUM_2449	ncbi-geneid:5621718	6.1.1.9	52374|47323|50677|46589
bpu:BPUM_2453	ncbi-geneid:5621722	5.4.3.8	53383
bpu:BPUM_2454	ncbi-geneid:5621723	4.2.1.24	51569
bpu:BPUM_2455	ncbi-geneid:5621724	4.2.1.75	69618
bpu:BPUM_2456	ncbi-geneid:5621725	2.5.1.61	53850|54782
bpu:BPUM_2458	ncbi-geneid:5621727	1.2.1.70	69742|51735|69075
bpu:BPUM_2461	ncbi-geneid:5621730	3.4.21.53	54211|52540|88697
bpu:BPUM_2462	ncbi-geneid:5621731	3.4.21.-	52540|54211
bpu:BPUM_2464	ncbi-geneid:5621733	5.2.1.8	109998|102735|54534
bpu:BPUM_2466	ncbi-geneid:5621735	4.2.1.33|4.2.1.35	52016
bpu:BPUM_2467	ncbi-geneid:5621736	4.2.1.33|4.2.1.35	53732
bpu:BPUM_2468	ncbi-geneid:5621737	1.1.1.85	53659
bpu:BPUM_2469	ncbi-geneid:5621738	2.3.3.13	51569|110921
bpu:BPUM_2470	ncbi-geneid:5621739	1.1.1.86	51735|48179
bpu:BPUM_2471	ncbi-geneid:5621740	2.2.1.6	55021|55021
bpu:BPUM_2472	ncbi-geneid:5621741	2.2.1.6	52518|52467|52518
bpu:BPUM_2473	ncbi-geneid:5621742	2.6.1.42	56752
bpu:BPUM_2474	ncbi-geneid:5621743	3.1.1.31	51004
bpu:BPUM_2477	ncbi-geneid:5621746	6.1.1.13	47336
bpu:BPUM_2479	ncbi-geneid:5621748	6.3.2.-|6.1.1.13	56801
bpu:BPUM_2490	ncbi-geneid:5621760	3.6.1.15	52972
bpu:BPUM_2491	ncbi-geneid:5621761	2.7.7.56	54211|55666
bpu:BPUM_2493	ncbi-geneid:5621763	5.1.1.3	53681|53681
bpu:BPUM_2499	ncbi-geneid:5621769	6.3.4.15
bpu:BPUM_2500	ncbi-geneid:5621770	3.1.2.-	54637
bpu:BPUM_2501	ncbi-geneid:5621771	1.3.99.1	46548|54292
bpu:BPUM_2502	ncbi-geneid:5621772	1.3.99.1	51905|46977|56425
bpu:BPUM_2503	ncbi-geneid:5621773	1.3.99.1	81343
bpu:BPUM_2505	ncbi-geneid:5621775	2.7.2.4	53633|55021|55021
bpu:BPUM_2508	ncbi-geneid:5621778	3.2.1.55	51445|51011
bpu:BPUM_2511	ncbi-geneid:5621781	4.2.1.17	52096
bpu:BPUM_2513	ncbi-geneid:5621783	6.2.1.3	56801
bpu:BPUM_2516	ncbi-geneid:5621786	3.6.-.-	52540|48334|160443
bpu:BPUM_2520	ncbi-geneid:5621790	3.1.26.4	53098
bpu:BPUM_2521	ncbi-geneid:5621791	6.1.1.20	56037|55681|50249|54991|46955
bpu:BPUM_2522	ncbi-geneid:5621792	6.1.1.20	55681|46589
bpu:BPUM_2523	ncbi-geneid:5621793	2.1.1.-	75217|55315
bpu:BPUM_2527	ncbi-geneid:5621797	3.2.1.4	53187|101821
bpu:BPUM_2536	ncbi-geneid:5621806	2.7.13.3	55874|55781
bpu:BPUM_2539	ncbi-geneid:5621809	6.1.1.3	55681|55186|52954|81271
bpu:BPUM_2546	ncbi-geneid:5621816	4.1.1.50	56276
bpu:BPUM_2547	ncbi-geneid:5621817	1.2.1.59|1.2.1.12	55347|51735
bpu:BPUM_2548	ncbi-geneid:5621818	2.7.1.24	52540
bpu:BPUM_2550	ncbi-geneid:5621820	3.2.2.23|4.2.99.18	81624|46946|57716
bpu:BPUM_2551	ncbi-geneid:5621821	2.7.7.7	56672|88723|53098|47807
bpu:BPUM_2552	ncbi-geneid:5621822	2.7.13.3	55874|47384|55785
bpu:BPUM_2554	ncbi-geneid:5621824	1.1.1.37	56327|51735
bpu:BPUM_2555	ncbi-geneid:5621825	1.1.1.42	53659
bpu:BPUM_2556	ncbi-geneid:5621826	2.3.3.1	48256
bpu:BPUM_2561	ncbi-geneid:5621831	2.7.1.40	51621|52935|52009|50800
bpu:BPUM_2562	ncbi-geneid:5621832	2.7.1.11	53784
bpu:BPUM_2563	ncbi-geneid:5621833	6.4.1.2	52096
bpu:BPUM_2564	ncbi-geneid:5621834	6.4.1.2	52096
bpu:BPUM_2565	ncbi-geneid:5621835	1.1.1.40|1.1.1.38	51735|53223
bpu:BPUM_2566	ncbi-geneid:5621836	2.7.7.7	89550
bpu:BPUM_2574	ncbi-geneid:5621844	1.1.1.100	51735
bpu:BPUM_2576	ncbi-geneid:5621846	4.3.2.1	48557
bpu:BPUM_2577	ncbi-geneid:5621847	6.3.4.5	69864|52402
bpu:BPUM_2579	ncbi-geneid:5621849	2.7.2.1	53067|53067
bpu:BPUM_2580	ncbi-geneid:5621850	2.1.1.72	53335
bpu:BPUM_2581	ncbi-geneid:5621851	1.11.1.15	52833
bpu:BPUM_2585	ncbi-geneid:5621855	3.4.21.-	52096
bpu:BPUM_2586	ncbi-geneid:5621856	2.7.1.23	111331
bpu:BPUM_2589	ncbi-geneid:5621859	2.7.13.3	55874|103473
bpu:BPUM_2593	ncbi-geneid:5621863	2.7.13.3	55874|47384
bpu:BPUM_2597	ncbi-geneid:5621867	1.6.5.2	52218
bpu:BPUM_2600	ncbi-geneid:5621870	6.2.1.1	56801
bpu:BPUM_2607	ncbi-geneid:5621877	3.1.3.15	89550
bpu:BPUM_2612	ncbi-geneid:5621882	3.3.2.1	52499
bpu:BPUM_2613	ncbi-geneid:5621883	3.1.1.3	53474
bpu:BPUM_2615	ncbi-geneid:5621885	6.1.1.1	52374|55174
bpu:BPUM_2616	ncbi-geneid:5621886	6.2.1.1	56801
bpu:BPUM_2617	ncbi-geneid:5621887	1.1.1.5|2.3.1.-	55729
bpu:BPUM_2618	ncbi-geneid:5621888	1.1.1.5	54631
bpu:BPUM_2619	ncbi-geneid:5621889	1.1.1.5	52768
bpu:BPUM_2621	ncbi-geneid:5621891	5.4.99.5|2.5.1.54	51569
bpu:BPUM_2626	ncbi-geneid:5621896	6.3.2.8	53623|53244|51984
bpu:BPUM_2633	ncbi-geneid:5621903	3.4.11.7	53187|101821
bpu:BPUM_2635	ncbi-geneid:5621905	1.1.1.39|1.1.1.38	53223|51735
bpu:BPUM_2637	ncbi-geneid:5621907	2.1.1.33	53335
bpu:BPUM_2639	ncbi-geneid:5621909	2.7.1.32	56112
bpu:BPUM_2642	ncbi-geneid:5621912	6.5.1.-	55144
bpu:BPUM_2643	ncbi-geneid:5621913	2.5.1.47	53686
bpu:BPUM_2644	ncbi-geneid:5621914	3.4.13.21	52317
bpu:BPUM_2645	ncbi-geneid:5621915	3.5.1.18	53187|55031
bpu:BPUM_2648	ncbi-geneid:5621918	4.2.1.70|5.4.99.12	55120|55174
bpu:BPUM_2669	ncbi-geneid:5621939	6.1.1.4	52374|50677|47323
bpu:BPUM_2681	ncbi-geneid:5621951	2.1.1.-	53335
bpu:BPUM_2683	ncbi-geneid:5621953	3.1.1.5	53474
bpu:BPUM_2685	ncbi-geneid:5621955	6.3.5.4	52402|56235
bpu:BPUM_2686	ncbi-geneid:5621956	2.5.1.6	55973|55973|55973
bpu:BPUM_2687	ncbi-geneid:5621957	4.1.1.49	53795|68923
bpu:BPUM_2690	ncbi-geneid:5621960	1.14.99.-	51905
bpu:BPUM_2692	ncbi-geneid:5621962	2.3.1.-	69593
bpu:BPUM_2705	ncbi-geneid:5621975	4.4.1.21	63411
bpu:BPUM_2707	ncbi-geneid:5621977	4.2.1.1	53056
bpu:BPUM_2714	ncbi-geneid:5621984	4.2.1.113	51604|54826
bpu:BPUM_2715	ncbi-geneid:5621985	6.2.1.26	56801
bpu:BPUM_2716	ncbi-geneid:5621986	4.1.3.36	52096
bpu:BPUM_2717	ncbi-geneid:5621987	4.2.99.20	53474
bpu:BPUM_2718	ncbi-geneid:5621988	4.1.1.71|2.2.1.9	52518|52518|52467
bpu:BPUM_2719	ncbi-geneid:5621989	5.4.4.2	56322
bpu:BPUM_2734	ncbi-geneid:5622027	1.1.1.1	56796
bpu:BPUM_2735	ncbi-geneid:5622028	1.2.1.8	53720
bpu:BPUM_2779	ncbi-geneid:5622073	2.8.1.6	102114
bpu:BPUM_2786	ncbi-geneid:5622080	3.2.-.-	52317
bpu:BPUM_2787	ncbi-geneid:5622081	2.7.13.3	58104|103190
bpu:BPUM_2788	ncbi-geneid:5622082	2.7.13.3	58104|103190
bpu:BPUM_2789	ncbi-geneid:5622083	2.7.13.3	58104|103190
bpu:BPUM_2790	ncbi-geneid:5622084	2.7.13.3	58104|103190
bpu:BPUM_2794	ncbi-geneid:5622088	1.13.12.16
bpu:BPUM_2802	ncbi-geneid:5622096	5.3.1.9	53697
bpu:BPUM_2803	ncbi-geneid:5622097	1.1.1.1	56796
bpu:BPUM_2804	ncbi-geneid:5622098	1.1.1.-	56796
bpu:BPUM_2807	ncbi-geneid:5622101	2.6.1.-	53383
bpu:BPUM_2811	ncbi-geneid:5622105	4.4.1.8	53383
bpu:BPUM_2812	ncbi-geneid:5622106	2.7.13.3	55874|47384
bpu:BPUM_2820	ncbi-geneid:5622114	2.7.13.3	103190|55874|55890
bpu:BPUM_2824	ncbi-geneid:5622118	3.6.3.17	52540|52540
bpu:BPUM_2838	ncbi-geneid:5622132	2.7.13.3	55874
bpu:BPUM_2844	ncbi-geneid:5622138	2.4.2.11	51690|54675
bpu:BPUM_2845	ncbi-geneid:5622139	3.5.1.19	52499
bpu:BPUM_2862	ncbi-geneid:5622156	1.4.1.1	52283|51735
bpu:BPUM_2866	ncbi-geneid:5622160	3.4.11.1	53187|52949
bpu:BPUM_2872	ncbi-geneid:5622166	1.6.99.3	51905|51905
bpu:BPUM_2873	ncbi-geneid:5622167	1.18.1.3|1.8.1.9	51905
bpu:BPUM_2877	ncbi-geneid:5622171	5.1.1.7	54506
bpu:BPUM_2881	ncbi-geneid:5622175	1.6.99.3	51905|51905
bpu:BPUM_2886	ncbi-geneid:5622180	2.7.1.39	55060|54211
bpu:BPUM_2887	ncbi-geneid:5622181	4.2.3.1	53686
bpu:BPUM_2888	ncbi-geneid:5622182	1.1.1.3	55347|51735|55021
bpu:BPUM_2891	ncbi-geneid:5622185	3.1.3.27	101307
bpu:BPUM_2892	ncbi-geneid:5622186	3.1.3.41	56784
bpu:BPUM_2896	ncbi-geneid:5622190	2.8.1.8	102114
bpu:BPUM_2904	ncbi-geneid:5622198	4.1.1.2	51182
bpu:BPUM_2906	ncbi-geneid:5622200	2.6.1.-	53383
bpu:BPUM_2907	ncbi-geneid:5622201	3.1.21.1	54060
bpu:BPUM_2912	ncbi-geneid:5622206	3.1.1.5	53474
bpu:BPUM_2915	ncbi-geneid:5622209	2.7.13.2	47384|55874
bpu:BPUM_2922	ncbi-geneid:5622216	3.1.4.14|1.7.-.-	52218
bpu:BPUM_2925	ncbi-geneid:5622219	2.8.1.7|4.4.1.16	53383
bpu:BPUM_2939	ncbi-geneid:5622233	1.20.4.1	52833
bpu:BPUM_2940	ncbi-geneid:5622234	1.3.99.3	56645|47203
bpu:BPUM_2941	ncbi-geneid:5622235	2.3.1.9|2.3.1.16	53901|53901
bpu:BPUM_2942	ncbi-geneid:5622236	1.1.1.35	51735|52096|48179|48179
bpu:BPUM_2949	ncbi-geneid:5622243	3.6.3.34	52540
bpu:BPUM_2952	ncbi-geneid:5622246	3.4.21.-	50494|50156
bpu:BPUM_2954	ncbi-geneid:5622248	2.7.13.3	55874|47384|158472
bpu:BPUM_2957	ncbi-geneid:5622251	4.2.1.2	48557
bpu:BPUM_2964	ncbi-geneid:5622258	2.7.13.3	55874
bpu:BPUM_2969	ncbi-geneid:5622263	2.5.1.17	89028
bpu:BPUM_2971	ncbi-geneid:5622265	1.1.1.100	51735
bpu:BPUM_2972	ncbi-geneid:5622266	1.1.1.262	53659
bpu:BPUM_2977	ncbi-geneid:5622271	1.1.1.1	56796
bpu:BPUM_2978	ncbi-geneid:5622272	4.2.1.52	51569
bpu:BPUM_2979	ncbi-geneid:5622273	3.6.3.34	52540
bpu:BPUM_2985	ncbi-geneid:5622279	1.1.1.58	51735|48179
bpu:BPUM_2987	ncbi-geneid:5622281	5.3.1.12	51556
bpu:BPUM_2990	ncbi-geneid:5622284	3.6.3.34	52540
bpu:BPUM_3005	ncbi-geneid:5622299	2.7.1.4	53067
bpu:BPUM_3010	ncbi-geneid:5622304	3.6.3.3|3.6.3.5	56784|81653|55008|81665
bpu:BPUM_3017	ncbi-geneid:5622311	2.7.13.3	55874
bpu:BPUM_3018	ncbi-geneid:5622312	4.3.1.1	48557
bpu:BPUM_3021	ncbi-geneid:5622315	3.6.3.4	56784|81653|55008|55008|81665
bpu:BPUM_3031	ncbi-geneid:5622325	3.1.-.-	50249|50249|50249|50249
bpu:BPUM_3032	ncbi-geneid:5622326	3.1.1.1	53474
bpu:BPUM_3053	ncbi-geneid:5622347	4.2.1.11	51604|54826
bpu:BPUM_3054	ncbi-geneid:5622348	5.4.2.1	64158|53649
bpu:BPUM_3055	ncbi-geneid:5622349	5.3.1.1	51351
bpu:BPUM_3056	ncbi-geneid:5622350	2.7.2.3	53748
bpu:BPUM_3057	ncbi-geneid:5622351	1.2.1.12	55347|51735
bpu:BPUM_3060	ncbi-geneid:5622354	2.6.1.13	53383
bpu:BPUM_3097	ncbi-geneid:5622391	2.4.1.17	53756
bpu:BPUM_3102	ncbi-geneid:5622397	3.4.21.92	52096
bpu:BPUM_3103	ncbi-geneid:5622398	4.1.1.8	102405
bpu:BPUM_3106	ncbi-geneid:5622401	4.2.1.1	53056
bpu:BPUM_3108	ncbi-geneid:5622403	1.1.1.215	51735|52283
bpu:BPUM_3111	ncbi-geneid:5622406	2.3.1.118	54001
bpu:BPUM_3116	ncbi-geneid:5622411	3.6.1.-	55811
bpu:BPUM_3117	ncbi-geneid:5622412	1.8.1.9	51905
bpu:BPUM_3121	ncbi-geneid:5622416	3.6.1.31|3.5.4.19	141734|101386
bpu:BPUM_3122	ncbi-geneid:5622417	4.1.3.-	51366
bpu:BPUM_3123	ncbi-geneid:5622418	5.3.1.16	51366
bpu:BPUM_3124	ncbi-geneid:5622419	2.4.2.-	52317
bpu:BPUM_3125	ncbi-geneid:5622420	4.2.1.19	54211|54211
bpu:BPUM_3126	ncbi-geneid:5622421	1.1.1.23	53720
bpu:BPUM_3127	ncbi-geneid:5622422	2.4.2.17	53850
bpu:BPUM_3131	ncbi-geneid:5622426	1.5.1.29	51735
bpu:BPUM_3134	ncbi-geneid:5622429	3.6.1.1	56784
bpu:BPUM_3137	ncbi-geneid:5622432	2.7.11.-|2.7.4	53795|75138
bpu:BPUM_3138	ncbi-geneid:5622433	3.5.1.25	51556|51338
bpu:BPUM_3139	ncbi-geneid:5622434	3.5.99.6	100950
bpu:BPUM_3151	ncbi-geneid:5622446	2.7.9.2	56059|52009
bpu:BPUM_3156	ncbi-geneid:5622451	2.7.13.3	55874|47384|158472
bpu:BPUM_3158	ncbi-geneid:5622453	2.4.1.83	53448
bpu:BPUM_3161	ncbi-geneid:5622456	1.-.-.-	55469
bpu:BPUM_3166	ncbi-geneid:5622461	3.4.21.102	52096|50156|47090
bpu:BPUM_3176	ncbi-geneid:5622471	3.4.24.-	55486
bpu:BPUM_3177	ncbi-geneid:5622472	3.6.5.3	75620
bpu:BPUM_3199	ncbi-geneid:5622494	2.7.13.3	55874
bpu:BPUM_3207	ncbi-geneid:5622502	5.1.3.2	51735
bpu:BPUM_3208	ncbi-geneid:5622503	1.1.1.22	51735|52413|48179
bpu:BPUM_3214	ncbi-geneid:5622509	3.5.1.28	53187
bpu:BPUM_3218	ncbi-geneid:5622513	5.1.3.14	53756
bpu:BPUM_3219	ncbi-geneid:5622514	2.7.7.9	53448
bpu:BPUM_3220	ncbi-geneid:5622515	3.6.3.40	52540
bpu:BPUM_3225	ncbi-geneid:5622520	2.7.8.12	53756
bpu:BPUM_3226	ncbi-geneid:5622521	4.2.1.46	51735
bpu:BPUM_3227	ncbi-geneid:5622522	2.7.7.24	53448
bpu:BPUM_3228	ncbi-geneid:5622523	2.7.8.12	53756
bpu:BPUM_3229	ncbi-geneid:5622524	2.4.1.52	53756
bpu:BPUM_3230	ncbi-geneid:5622525	2.7.7.39	52374
bpu:BPUM_3232	ncbi-geneid:5622527	2.7.8.12	53756
bpu:BPUM_3234	ncbi-geneid:5622529	2.4.1.-	53756|82057|82057|82057|82057|53756|53756
bpu:BPUM_3235	ncbi-geneid:5622530	5.3.1.8	51182
bpu:BPUM_3240	ncbi-geneid:5622535	2.7.13.3	55874|158472
bpu:BPUM_3242	ncbi-geneid:5622537	2.3.1.-	55729
bpu:BPUM_3243	ncbi-geneid:5622538	4.1.2.14|4.1.3.16	51569
bpu:BPUM_3244	ncbi-geneid:5622539	2.7.1.45	53613
bpu:BPUM_3246	ncbi-geneid:5622541	5.3.1.17	51182
bpu:BPUM_3247	ncbi-geneid:5622542	1.1.1.125	51735
bpu:BPUM_3255	ncbi-geneid:5622550	3.4.19.-	54001|54001|54001
bpu:BPUM_3264	ncbi-geneid:5622559	2.7.1.15	53613
bpu:BPUM_3265	ncbi-geneid:5622560	5.-.-.-	102546
bpu:BPUM_3266	ncbi-geneid:5622561	3.6.3.17	52540|52540
bpu:BPUM_3271	ncbi-geneid:5622566	2.2.1.6	52518|52518|52467
bpu:BPUM_3272	ncbi-geneid:5622567	4.1.1.5	117856
bpu:BPUM_3276	ncbi-geneid:5622571	1.1.1.22	51735|52413|48179
bpu:BPUM_3286	ncbi-geneid:5622581	4.2.1.-	54637
bpu:BPUM_3287	ncbi-geneid:5622582	3.1.-.-	48452
bpu:BPUM_3298	ncbi-geneid:5622593	3.6.3.21	52540
bpu:BPUM_3303	ncbi-geneid:5622598	2.3.1.183	55729
bpu:BPUM_3317	ncbi-geneid:5622612	1.2.1.2	53706|50692
bpu:BPUM_3321	ncbi-geneid:5622616	2.5.1.7	55205
bpu:BPUM_3325	ncbi-geneid:5622620	3.6.3.14	51344|46604
bpu:BPUM_3326	ncbi-geneid:5622621	3.6.3.14	52540|47917|50615
bpu:BPUM_3327	ncbi-geneid:5622622	3.6.3.14	52943
bpu:BPUM_3328	ncbi-geneid:5622623	3.6.3.14	52540|47917|50615
bpu:BPUM_3329	ncbi-geneid:5622624	3.6.3.14	47928
bpu:BPUM_3330	ncbi-geneid:5622625	3.6.3.14	81573
bpu:BPUM_3331	ncbi-geneid:5622626	3.6.3.14	81333
bpu:BPUM_3332	ncbi-geneid:5622627	3.6.3.14	81336
bpu:BPUM_3334	ncbi-geneid:5622629	2.4.2.9	53271
bpu:BPUM_3335	ncbi-geneid:5622630	2.1.2.1	53383
bpu:BPUM_3337	ncbi-geneid:5622632	5.3.1.6	89623
bpu:BPUM_3338	ncbi-geneid:5622633	3.1.3.48	52788
bpu:BPUM_3344	ncbi-geneid:5622639	2.1.1.-	53335
bpu:BPUM_3345	ncbi-geneid:5622640	3.6.5.3	75620
bpu:BPUM_3348	ncbi-geneid:5622643	1.1.1.40|1.1.1.38	53223|51735
bpu:BPUM_3349	ncbi-geneid:5622644	2.7.1.21	52540|57716
bpu:BPUM_3353	ncbi-geneid:5622648	3.1.3.11	56655
bpu:BPUM_3354	ncbi-geneid:5622649	2.5.1.7	55205
bpu:BPUM_3356	ncbi-geneid:5622651	2.2.1.2	51569
bpu:BPUM_3357	ncbi-geneid:5622652	4.1.2.13	51569
bpu:BPUM_3360	ncbi-geneid:5622655	6.3.4.2	52540|52317
bpu:BPUM_3370	ncbi-geneid:5622665	1.3.1.8	56645|47203
bpu:BPUM_3371	ncbi-geneid:5622666	1.3.1.8	56645|47203
bpu:BPUM_3372	ncbi-geneid:5622667	1.1.1.157	51735|48179
bpu:BPUM_3373	ncbi-geneid:5622668	2.3.1.9	53901|53901
bpu:BPUM_3375	ncbi-geneid:5622670	3.1.4.4|2.7.8.-	56024|56024
bpu:BPUM_3376	ncbi-geneid:5622671	3.-.-.-	51658
bpu:BPUM_3380	ncbi-geneid:5622675	2.7.8.-	56024|56024
bpu:BPUM_3383	ncbi-geneid:5622678	6.1.1.19	52374|47323|55190
bpu:BPUM_3386	ncbi-geneid:5622681	3.5.3.11	52768
bpu:BPUM_3387	ncbi-geneid:5622682	2.5.1.16	53335
bpu:BPUM_3391	ncbi-geneid:5622686	5.3.2.-	55331
bpu:BPUM_3398	ncbi-geneid:5622693	2.4.1.12	53448|141371|141371
bpu:BPUM_3400	ncbi-geneid:5622695	2.7.7.63
bpu:BPUM_3412	ncbi-geneid:5622707	1.1.1.31	51735|48179
bpu:BPUM_3415	ncbi-geneid:5622710	2.3.1.8	53659
bpu:BPUM_3416	ncbi-geneid:5622711	1.13.11.49	54909
bpu:BPUM_3424	ncbi-geneid:5622719	2.6.1.1	53383
bpu:BPUM_3425	ncbi-geneid:5622720	1.1.1.100	51735
bpu:BPUM_3426	ncbi-geneid:5622721	5.1.3.13	51182
bpu:BPUM_3427	ncbi-geneid:5622722	1.1.1.133	51735
bpu:BPUM_3428	ncbi-geneid:5622723	4.2.1.46	51735
bpu:BPUM_3429	ncbi-geneid:5622724	2.7.7.24	53448
bpu:BPUM_3432	ncbi-geneid:5622727	2.5.1.56	51569|51269
bpu:BPUM_3444	ncbi-geneid:5622739	3.2.2.-	52141
bpu:BPUM_3445	ncbi-geneid:5622740	2.4.-.-	53448
bpu:BPUM_3448	ncbi-geneid:5622743	2.7.4.7|2.7.1.35	53613
bpu:BPUM_3451	ncbi-geneid:5622746	3.2.1.26	75005|49899
bpu:BPUM_3452	ncbi-geneid:5622747	2.7.1.69	55604
bpu:BPUM_3455	ncbi-geneid:5622750	3.4.21.-	52743|52025
bpu:BPUM_3458	ncbi-geneid:5622753	1.-.-.-	55469
bpu:BPUM_3462	ncbi-geneid:5622757	1.10.3.-|1.9.3.-	81452
bpu:BPUM_3463	ncbi-geneid:5622758	1.10.3.-|1.9.3.-	81442
bpu:BPUM_3464	ncbi-geneid:5622759	1.10.3.-|1.9.3.-	49503|81464
bpu:BPUM_3467	ncbi-geneid:5622762	5.1.3.2	51735
bpu:BPUM_3468	ncbi-geneid:5622763	2.7.1.6	54211|55060
bpu:BPUM_3475	ncbi-geneid:5622770	3.1.-.-	48452
bpu:BPUM_3483	ncbi-geneid:5622778	2.5.1.3	51391
bpu:BPUM_3484	ncbi-geneid:5622779	2.7.1.50	53613
bpu:BPUM_3488	ncbi-geneid:5622783	2.1.1.-	53335|88697
bpu:BPUM_3489	ncbi-geneid:5622784	4.4.1.5	54593
bpu:BPUM_3490	ncbi-geneid:5622785	3.6.3.-	52540
bpu:BPUM_3494	ncbi-geneid:5622788	3.1.-.-	48452
bpu:BPUM_3497	ncbi-geneid:5622791	3.6.3.17	52540|52540
bpu:BPUM_3500	ncbi-geneid:5622794	2.6.1.42	56752
bpu:BPUM_3503	ncbi-geneid:5622797	3.2.1.86	56327|51735
bpu:BPUM_3504	ncbi-geneid:5622798	2.7.1.69	46973
bpu:BPUM_3506	ncbi-geneid:5622800	2.7.1.69	52794
bpu:BPUM_3511	ncbi-geneid:5622805	1.4.1.4	53223|51735
bpu:BPUM_3515	ncbi-geneid:5622809	4.2.2.2	51126
bpu:BPUM_3520	ncbi-geneid:5622814	3.6.3.34	52540|54909
bpu:BPUM_3524	ncbi-geneid:5622818	3.6.3.34	52540
bpu:BPUM_3531	ncbi-geneid:5622825	3.5.4.25	142695
bpu:BPUM_3532	ncbi-geneid:5622826	3.5.4.26|1.1.1.193	53597|53927
bpu:BPUM_3536	ncbi-geneid:5622830	2.7.1.69	46973
bpu:BPUM_3537	ncbi-geneid:5622831	2.7.1.69	52794
bpu:BPUM_3538	ncbi-geneid:5622832	3.2.1.21	51445
bpu:BPUM_3547	ncbi-geneid:5622841	4.3.1.1	48557
bpu:BPUM_3548	ncbi-geneid:5622842	3.5.1.1	53774
bpu:BPUM_3555	ncbi-geneid:5622849	3.4.11.4	53187|55031
bpu:BPUM_3559	ncbi-geneid:5622853	1.1.1.60	51735|48179
bpu:BPUM_3565	ncbi-geneid:5622859	3.2.1.21	51445
bpu:BPUM_3566	ncbi-geneid:5622860	2.7.1.69	51261|55604
bpu:BPUM_3574	ncbi-geneid:5622868	3.5.99.2	48613
bpu:BPUM_3580	ncbi-geneid:5622874	3.4.24.-	55486
bpu:BPUM_3582	ncbi-geneid:5622876	1.-.-.-	55469
bpu:BPUM_3585	ncbi-geneid:5622879	2.4.2.2	52418|54680|47648
bpu:BPUM_3587	ncbi-geneid:5622881	4.1.2.4	51569
bpu:BPUM_3589	ncbi-geneid:5622883	5.1.3.3	74650
bpu:BPUM_3590	ncbi-geneid:5622884	2.3.-.-	52266
bpu:BPUM_3602	ncbi-geneid:5622896	2.7.1.12	53067|53067
bpu:BPUM_3604	ncbi-geneid:5622898	3.2.2.1	53590
bpu:BPUM_3616	ncbi-geneid:5622910	3.2.1.89	51445
bpu:BPUM_3617	ncbi-geneid:5622911	3.2.1.23	51445|52317
bpu:BPUM_3629	ncbi-geneid:5622923	3.11.1.2	82057|57783
bpu:BPUM_3630	ncbi-geneid:5622924	2.7.1.31	110738
bpu:BPUM_3641	ncbi-geneid:5622935	3.1.-.-	48452
bpu:BPUM_3643	ncbi-geneid:5622937	3.2.1.21|3.2.1.86	51445
bpu:BPUM_3644	ncbi-geneid:5622938	2.7.1.69	51261|55604
bpu:BPUM_3649	ncbi-geneid:5622943	3.6.1.-	55811
bpu:BPUM_3656	ncbi-geneid:5622950	1.1.1.25	51735|53223
bpu:BPUM_3662	ncbi-geneid:5622956	3.2.1.86	51445
bpu:BPUM_3683	ncbi-geneid:5622977	2.3.1.-	55729
bpu:BPUM_3684	ncbi-geneid:5622978	3.4.21.-	50494|50156
bpu:BPUM_3688	ncbi-geneid:5622982	2.7.13.3	55874|47384|55785|158472
bpu:BPUM_3690	ncbi-geneid:5622988	1.11.1.15	52833
bpu:BPUM_3693	ncbi-geneid:5622991	6.3.4.4	52540
bpu:BPUM_3695	ncbi-geneid:5622993	1.14.-.-	48264
bpu:BPUM_3697	ncbi-geneid:5622995	3.6.1.-|3.6.4.12	52540|48024
bpu:BPUM_3702	ncbi-geneid:5623000	3.1.1.-
bpu:BPUM_3708	ncbi-geneid:5623006	3.6.1.1	64182
bpu:BPUM_3712	ncbi-geneid:5623010	1.11.1.6	56634
bpu:BPUM_3715	ncbi-geneid:5623013	4.4.1.5	54593
bpu:BPUM_3731	ncbi-geneid:5623029	2.1.1.170	53335
bpu:BPUM_3736	ncbi-geneid:5623034	3.1.26.5	54211
