# Supplementary material for: Tracing the Repertoire of Promiscuous Enzymes along the Metabolic Pathways in Archaeal Organisms
Source: Life (Basel). 2017 Jul 13;7(3):30. doi: 10.3390/life7030030 (PMC5617955; doi:10.3390/life7030030)
Supplement: Supplementary file 1 [file life-07-00030-s001.zip › Table_S2/bqu.txt]

KEGGID	NCBIGI	ECs	SFamilyID
bqu:BQ00030	ncbi-geneid:2867106	1.1.1.25	51735|53223
bqu:BQ00040	ncbi-geneid:2867020	2.7.1.24	52540
bqu:BQ00050	ncbi-geneid:2866681	2.7.7.7
bqu:BQ00060	ncbi-geneid:2866878	2.7.7.7	56672|88723|53098|47807
bqu:BQ00160	ncbi-geneid:2866865	3.6.3.-	52540
bqu:BQ00170	ncbi-geneid:2867270	2.7.1.69	55804
bqu:BQ00190	ncbi-geneid:2867481	2.1.1.-	102114
bqu:BQ00220	ncbi-geneid:2867222	6.1.1.6	52374|48163
bqu:BQ00290	ncbi-geneid:2866636	3.3.1.1	52283|51735
bqu:BQ00300	ncbi-geneid:2867008	1.6.5.3|1.6.99.3	51735
bqu:BQ00310	ncbi-geneid:2867406	6.3.2.12|6.3.2.17	53623|53244
bqu:BQ00340	ncbi-geneid:2866410	4.1.1.36|6.3.2.5	102645|52507|47598
bqu:BQ00360	ncbi-geneid:2866639	2.1.1	53335
bqu:BQ00370	ncbi-geneid:2867167	5.99.1.3	56719|55874|54211
bqu:BQ00460	ncbi-geneid:2867597	3.5.1.18	53187|55031
bqu:BQ00470	ncbi-geneid:2866422	1.3.99.22	102114
bqu:BQ00480	ncbi-geneid:2866883	3.6.1.15	52972
bqu:BQ00510	ncbi-geneid:2866482	6.5.1.-	55144
bqu:BQ00530	ncbi-geneid:2866607	2.7.1.69	53062
bqu:BQ00550	ncbi-geneid:2866372	2.7.13.3	55874|47384
bqu:BQ00620	ncbi-geneid:2867036	2.7.2	53633
bqu:BQ00670	ncbi-geneid:2867384	5.4.99.12	55120
bqu:BQ00680	ncbi-geneid:2867397	2.1.2.9	53328|50486
bqu:BQ00690	ncbi-geneid:2866415	3.5.1.88	56420
bqu:BQ00740	ncbi-geneid:2867158	4.2.99.18	48150
bqu:BQ00770	ncbi-geneid:2867409	6.1.1.20	55681|46589
bqu:BQ00780	ncbi-geneid:2866356	6.1.1.20	56037|50249|55681|54991|46955
bqu:BQ00840	ncbi-geneid:2866635	2.4.2.11	51690|54675
bqu:BQ00850	ncbi-geneid:2866547	2.4.1.-	48208|74650|74650|53448
bqu:BQ00870	ncbi-geneid:2866698	2.7.4.14	52540
bqu:BQ00880	ncbi-geneid:2866984	2.5.1.19	55205
bqu:BQ00940	ncbi-geneid:2866543	1.1.1.40	51735|53659|53223
bqu:BQ01010	ncbi-geneid:2867003	2.6.1.17|2.6.1.11	53383
bqu:BQ01080	ncbi-geneid:2867227	3.6.3.41	52540
bqu:BQ01090	ncbi-geneid:2867234	4.2.1.3	53732|52016
bqu:BQ01120	ncbi-geneid:2866680	2.7.7.7	55979|55979|55979
bqu:BQ01140	ncbi-geneid:2867083	4.2.1.10	52304
bqu:BQ01150	ncbi-geneid:2867027	1.10.3.-	49503|81464
bqu:BQ01160	ncbi-geneid:2867032	1.10.3.-	81442
bqu:BQ01170	ncbi-geneid:2867131	1.10.3.-	81452
bqu:BQ01190	ncbi-geneid:2866978	1.1.1.94	48179|51735
bqu:BQ01200	ncbi-geneid:2867030	1.3.1.10|1.3.1.9	51735
bqu:BQ01210	ncbi-geneid:2867230	2.3.1.41	53901|53901
bqu:BQ01220	ncbi-geneid:2867238	4.2.1.60	54637
bqu:BQ01300	ncbi-geneid:2867079	5.3.1.9	53697
bqu:BQ01450	ncbi-geneid:2867420	2.1.1.-	53335
bqu:BQ01470	ncbi-geneid:2867517	2.7.2.11	53633|88697
bqu:BQ01480	ncbi-geneid:2867258	1.2.1.41	53720
bqu:BQ01490	ncbi-geneid:2867345	2.7.7.18	52374
bqu:BQ01530	ncbi-geneid:2866654	3.4.21.102	52096|50156
bqu:BQ01540	ncbi-geneid:2866386	3.6.1.-	55811
bqu:BQ01580	ncbi-geneid:2866912	3.6.1.1	50324
bqu:BQ01640	ncbi-geneid:2867437	2.7.7.9	53448
bqu:BQ01690	ncbi-geneid:2867591	1.1.1.205	51412|54631
bqu:BQ01700	ncbi-geneid:2866633	2.1.1.-	53335
bqu:BQ01710	ncbi-geneid:2867605	6.3.5.2	52402|52317|54810
bqu:BQ01720	ncbi-geneid:2866584	3.1.4.46	51695
bqu:BQ01730	ncbi-geneid:2866553	3.6.3.20	52540|50331
bqu:BQ01820	ncbi-geneid:2867614	1.17.4.1	51998|48168
bqu:BQ01830	ncbi-geneid:2867615	1.17.4.1	47240
bqu:BQ01840	ncbi-geneid:2866438	2.1.1.-	53335
bqu:BQ01880	ncbi-geneid:2867198	5.2.1.8	54534|109998
bqu:BQ01890	ncbi-geneid:2866994	2.3.1.35|2.3.1.1	56266
bqu:BQ01900	ncbi-geneid:2867290	3.6.1.-	55811
bqu:BQ01920	ncbi-geneid:2867284	3.4.11.1	53187|52949
bqu:BQ01930	ncbi-geneid:2867019	2.7.1.33	52540
bqu:BQ01940	ncbi-geneid:2866569	3.5.1.1	53774
bqu:BQ01950	ncbi-geneid:2867138	3.4.25.2	56235
bqu:BQ01970	ncbi-geneid:2866276	2.1.1.172	53335
bqu:BQ01980	ncbi-geneid:2866682	2.7.7.8	54211|54211|55666|55666|54791|50249
bqu:BQ02010	ncbi-geneid:2867382	5.4.99.12	55120
bqu:BQ02070	ncbi-geneid:2867286	2.1.1.33	53335
bqu:BQ02080	ncbi-geneid:2866462	2.5.1.6	55973|55973|55973
bqu:BQ02100	ncbi-geneid:2867179	2.3.1.-	56317
bqu:BQ02150	ncbi-geneid:2866780	2.3.1.128	55729
bqu:BQ02200	ncbi-geneid:2866701	2.7.7.7	52540|48019
bqu:BQ02230	ncbi-geneid:2866960	2.7.7.38	53448
bqu:BQ02290	ncbi-geneid:2867395	6.3.2.3	56059|52440
bqu:BQ02330	ncbi-geneid:2866704	3.6.3.27	52540
bqu:BQ02360	ncbi-geneid:2867103	3.4.11.-	144052
bqu:BQ02370	ncbi-geneid:2866609	3.2.2.23|4.2.99.18	81624|46946|57716
bqu:BQ02390	ncbi-geneid:2867233	3.1.13.5
bqu:BQ02440	ncbi-geneid:2866644	6.1.1.5	52374|47323|50677
bqu:BQ02470	ncbi-geneid:2867143	5.4.99.12	55120|55174
bqu:BQ02480	ncbi-geneid:2866577	2.1.1.171	53335
bqu:BQ02540	ncbi-geneid:2867430	2.-.-.-	53756
bqu:BQ02550	ncbi-geneid:2867459	2.7.1.130	52540
bqu:BQ02580	ncbi-geneid:2867465	3.5.4.13	51283|51283
bqu:BQ02590	ncbi-geneid:2867178	1.1.2.3	51395
bqu:BQ02630	ncbi-geneid:2866576	3.2.1.17	53955
bqu:BQ02790	ncbi-geneid:2866325	2.6.1.52	53383
bqu:BQ02800	ncbi-geneid:2867279	6.3.4.4	52540
bqu:BQ02830	ncbi-geneid:2867236	5.4.99.12	55120|55174
bqu:BQ02840	ncbi-geneid:2866676	1.2.1.3	53720
bqu:BQ02890	ncbi-geneid:2867078	1.3.3.1	51395
bqu:BQ02910	ncbi-geneid:2867116	6.3.1.2	55931|54368
bqu:BQ02920	ncbi-geneid:2867318	1.4.3.-	51905
bqu:BQ02930	ncbi-geneid:2867368	1.1.1.49	55347|51735
bqu:BQ02960	ncbi-geneid:2867405	1.5.1.5|3.5.4.9	51735|53223
bqu:BQ02980	ncbi-geneid:2867092	2.1.1.-	75217|88697
bqu:BQ02990	ncbi-geneid:2867426	6.3.2.2	55931
bqu:BQ03050	ncbi-geneid:2866690	2.1.1.64	53335
bqu:BQ03060	ncbi-geneid:2867224	2.7.2.4	53633|55021|55021
bqu:BQ03130	ncbi-geneid:2866563	3.6.3.14	81336
bqu:BQ03140	ncbi-geneid:2866828	3.6.3.14	81333
bqu:BQ03170	ncbi-geneid:2866832	6.1.1.14	109604
bqu:BQ03180	ncbi-geneid:2867060	6.1.1.14	55681
bqu:BQ03200	ncbi-geneid:2866389	2.5.1.90	48576
bqu:BQ03230	ncbi-geneid:2866968	2.7.1.148	54211|55060
bqu:BQ03280	ncbi-geneid:2867298	3.1.1.29	53178
bqu:BQ03310	ncbi-geneid:2866458	2.7.6.1	53271
bqu:BQ03380	ncbi-geneid:2866706	2.7.13.3	55874|47384
bqu:BQ03420	ncbi-geneid:2866531	3.1.26.4	53098
bqu:BQ03460	ncbi-geneid:2866817	6.3.4.13	56059|52440|51246
bqu:BQ03480	ncbi-geneid:2867056	1.4.3.5	50475
bqu:BQ03500	ncbi-geneid:2867028	1.3.1.10|1.3.1.9	51735
bqu:BQ03510	ncbi-geneid:2867196	4.2.3.5	103263
bqu:BQ03520	ncbi-geneid:2867512	4.1.99.12|3.5.4.25	55821|142695
bqu:BQ03530	ncbi-geneid:2866901	3.1.11.6	116842
bqu:BQ03540	ncbi-geneid:2866512	2.2.1.7	52518|52518|52922
bqu:BQ03620	ncbi-geneid:2867210	3.1.26.4
bqu:BQ03720	ncbi-geneid:2867431	2.1.1.72	53335
bqu:BQ03730	ncbi-geneid:2867271	3.2.2.-	48150|55811
bqu:BQ03760	ncbi-geneid:2867373	2.7.9.1	56059|51621|52009
bqu:BQ03810	ncbi-geneid:2866838	3.4.21.83	50993|53474
bqu:BQ03820	ncbi-geneid:2866982	1.15.1.1	54719|46609
bqu:BQ03890	ncbi-geneid:2866622	2.4.1.-|3.4	56601|53955
bqu:BQ03970	ncbi-geneid:2867471	3.4.21.-	50494|50156|50156
bqu:BQ04000	ncbi-geneid:2866297	2.7.7.42	81301|81301|81593|81593
bqu:BQ04020	ncbi-geneid:2866444	2.1.1.63	46767|53155
bqu:BQ04030	ncbi-geneid:2866427	2.7.13.3	55874|47384|55785|55785
bqu:BQ04040	ncbi-geneid:2866957	3.4.11.2	55486|63737
bqu:BQ04050	ncbi-geneid:2866550	2.7.7.7	52141
bqu:BQ04060	ncbi-geneid:2867305	2.7.1.49|2.7.4.7	53613
bqu:BQ04070	ncbi-geneid:2867299	2.5.1.3	51391
bqu:BQ04100	ncbi-geneid:2866831	1.4.3.19	51971|54373
bqu:BQ04120	ncbi-geneid:2867303	3.6.3.34	52540
bqu:BQ04180	ncbi-geneid:2867010	3.2.1.-	48435|53955
bqu:BQ04190	ncbi-geneid:2867248	4.2.1.52	51569
bqu:BQ04220	ncbi-geneid:2867319	2.7.7.6	63562
bqu:BQ04230	ncbi-geneid:2866361	3.1.7.2	109604|81301|81271|55021
bqu:BQ04240	ncbi-geneid:2866815	2.4.2.10	53271
bqu:BQ04260	ncbi-geneid:2866794	2.7.8.7	56214
bqu:BQ04270	ncbi-geneid:2867563	3.4.21.89	51306
bqu:BQ04280	ncbi-geneid:2867232	3.1.26.3	69065|54768
bqu:BQ04310	ncbi-geneid:2867251	6.3.2.1	52374
bqu:BQ04320	ncbi-geneid:2867164	2.1.2.11	51621
bqu:BQ04350	ncbi-geneid:2867066	3.5.2.3	51556|51338
bqu:BQ04370	ncbi-geneid:2867427	6.1.1.16	52374|47323
bqu:BQ04430	ncbi-geneid:2867073	2.4.2.14	53271|56235
bqu:BQ04460	ncbi-geneid:2866821	3.6.4.12	52540|48024
bqu:BQ04520	ncbi-geneid:2867021	2.3.1.39	52151|55048
bqu:BQ04530	ncbi-geneid:2867025	1.1.1.100	51735
bqu:BQ04550	ncbi-geneid:2867018	2.3.1.41|2.3.1.179	53901|53901
bqu:BQ04570	ncbi-geneid:2866824	2.7.4.8	52540
bqu:BQ04580	ncbi-geneid:2867111	2.1.1.182	53335
bqu:BQ04590	ncbi-geneid:2866868	1.1.1.262	53659
bqu:BQ04600	ncbi-geneid:2866279	5.2.1.8	109998
bqu:BQ04640	ncbi-geneid:2867560	2.7.7.7	102400
bqu:BQ04690	ncbi-geneid:2866307	2.7.4.6	54919
bqu:BQ04770	ncbi-geneid:2866326	6.1.1.11	55681|46589
bqu:BQ04780	ncbi-geneid:2867542	2.1.1.77	53335
bqu:BQ04820	ncbi-geneid:2866842	2.5.1.32	48576
bqu:BQ04830	ncbi-geneid:2867297	5.2.1.8	109998|54534
bqu:BQ04840	ncbi-geneid:2866611	5.3.1.1	51351
bqu:BQ04860	ncbi-geneid:2867350	6.3.4.2	52540|52317
bqu:BQ04870	ncbi-geneid:2866392	2.5.1.55	51569
bqu:BQ04880	ncbi-geneid:2866707	4.2.1.11	51604|54826
bqu:BQ04910	ncbi-geneid:2866532	1.2.4.1	52518
bqu:BQ04920	ncbi-geneid:2866533	1.2.4.1	52518|52922|51230
bqu:BQ04930	ncbi-geneid:2866740	2.3.1.12	52777|51230|47005
bqu:BQ04940	ncbi-geneid:2866574	1.8.1.4	51905|55424
bqu:BQ04950	ncbi-geneid:2866312	2.8.1.8	102114
bqu:BQ04980	ncbi-geneid:2866390	2.7.7.60|4.6.1.12	69765|53448
bqu:BQ05000	ncbi-geneid:2866545	2.7.13.3	55874|55785|47384|158472
bqu:BQ05040	ncbi-geneid:2866461	3.4.21.92	52096
bqu:BQ05060	ncbi-geneid:2866292	3.4.21.53	54211|52540|88697
bqu:BQ05280	ncbi-geneid:2866748	1.1.1.1	51735|50129
bqu:BQ05290	ncbi-geneid:2867017	2.3.1.41|2.3.1.179	53901|53901
bqu:BQ05300	ncbi-geneid:2867026	2.3.1.41|2.3.1.179	53901|53901
bqu:BQ05320	ncbi-geneid:2867265	1.1.1.39	53659|51735|53223
bqu:BQ05380	ncbi-geneid:2867391	1.2.1	55347|51735
bqu:BQ05390	ncbi-geneid:2867080	2.1.2.1	53383
bqu:BQ05410	ncbi-geneid:2867485	3.5.4.26|1.1.1.193	53597|53927
bqu:BQ05420	ncbi-geneid:2867449	2.5.1.9	63380|63380
bqu:BQ05430	ncbi-geneid:2867102	2.5.1.78	52121
bqu:BQ05470	ncbi-geneid:2866809	2.3.1.15	53659
bqu:BQ05480	ncbi-geneid:2867022	2.3.1.41|2.3.1.180	53901
bqu:BQ05510	ncbi-geneid:2866969	6.1.1.3	55681|55186|52954|81271
bqu:BQ05540	ncbi-geneid:2867402	3.5.4.16	55620
bqu:BQ05650	ncbi-geneid:2866508	1.6.5.3	56770
bqu:BQ05660	ncbi-geneid:2866525	1.6.5.3	143243
bqu:BQ05670	ncbi-geneid:2866689	1.6.5.3	56762
bqu:BQ05680	ncbi-geneid:2866478	1.6.5.3	52833
bqu:BQ05690	ncbi-geneid:2866519	1.6.5.3	142019|140490|142984
bqu:BQ05700	ncbi-geneid:2866904	1.6.5.3	53706|54862|54292
bqu:BQ05720	ncbi-geneid:2866604	1.6.5.3	54862
bqu:BQ05780	ncbi-geneid:2867580	6.3.4.15	55681
bqu:BQ05800	ncbi-geneid:2867221	6.1.1.15	55681|52954
bqu:BQ05820	ncbi-geneid:2866286	3.6.3.-	52540
bqu:BQ05840	ncbi-geneid:2866716	3.6.4.-	52540|52540|52540|143517|52540|141259
bqu:BQ05870	ncbi-geneid:2867220	3.1.26.12	50249
bqu:BQ05880	ncbi-geneid:2866657	3.5.1.28	53187
bqu:BQ05890	ncbi-geneid:2866631	2.4.1.-|3.4	56601|53955
bqu:BQ05910	ncbi-geneid:2867582	1.11.1.15	52833
bqu:BQ05920	ncbi-geneid:2866778	6.1.1.1	52374|55174
bqu:BQ05940	ncbi-geneid:2866434	2.8.1.7	53383
bqu:BQ05980	ncbi-geneid:2866414	2.8.1.7|4.4.1.16	53383
bqu:BQ06030	ncbi-geneid:2866709	1.14.13.-	51905
bqu:BQ06080	ncbi-geneid:2867294	3.1.21.-	51556
bqu:BQ06090	ncbi-geneid:2867101	6.1.1.10	52374|47323
bqu:BQ06100	ncbi-geneid:2866728	2.7.7.7	52540
bqu:BQ06110	ncbi-geneid:2866806	2.7.4.9	52540
bqu:BQ06120	ncbi-geneid:2867436	3.4.16.4	56601|69189
bqu:BQ06160	ncbi-geneid:2866428	3.4.21.88	51306|46785
bqu:BQ06200	ncbi-geneid:2866852	5.1.1.3	53681|53681
bqu:BQ06210	ncbi-geneid:2866966	2.1.1.-	75217
bqu:BQ06230	ncbi-geneid:2866464	3.4.11.18	55920
bqu:BQ06340	ncbi-geneid:2866370	6.3.5.6|6.3.5.7	75304
bqu:BQ06350	ncbi-geneid:2867561	6.3.5.6|6.3.5.7	141000
bqu:BQ06360	ncbi-geneid:2867489	3.1.-.-	53098
bqu:BQ06380	ncbi-geneid:2867065	2.1.3.2	53671
bqu:BQ06390	ncbi-geneid:2867064	3.5.2.3	51556|51338
bqu:BQ06420	ncbi-geneid:2866474	5.99.1.2	56712|57783
bqu:BQ06430	ncbi-geneid:2867190	3.1.-.-	50249|50249
bqu:BQ06500	ncbi-geneid:2867486	1.-.-.-	51395
bqu:BQ06520	ncbi-geneid:2866381	6.4.1.2	51230
bqu:BQ06530	ncbi-geneid:2866377	6.4.1.2|6.3.4.14	56059|52440|51246
bqu:BQ06600	ncbi-geneid:2866323	2.3.1.181
bqu:BQ06610	ncbi-geneid:2866964	5.99.1.-	56719|55874|54211
bqu:BQ06620	ncbi-geneid:2867612	3.1.-.-	64182
bqu:BQ06730	ncbi-geneid:2866572	4.3.1.3
bqu:BQ06750	ncbi-geneid:2866835	2.7.1.23	111331
bqu:BQ06770	ncbi-geneid:2867044	6.1.1.17	52374|48163
bqu:BQ06780	ncbi-geneid:2866306	6.3.1.5	52402|56317
bqu:BQ06790	ncbi-geneid:2867291	2.5.1.54	51569
bqu:BQ06800	ncbi-geneid:2867278	1.8.1.7	51905|55424
bqu:BQ06820	ncbi-geneid:2866804	5.3.1.6	100950|75445
bqu:BQ06840	ncbi-geneid:2866836	6.1.1.17	52374|48163
bqu:BQ06850	ncbi-geneid:2867054	2.3.3.1	48256
bqu:BQ06890	ncbi-geneid:2867129	3.6.3.21	52540
bqu:BQ06900	ncbi-geneid:2867399	2.4.1.182	53756
bqu:BQ06920	ncbi-geneid:2867062	2.3.1.129	51161
bqu:BQ06930	ncbi-geneid:2867029	4.2.1.-	54637
bqu:BQ06940	ncbi-geneid:2867496	2.3.1.-	51161
bqu:BQ06960	ncbi-geneid:2867004	3.4.24.-	50156
bqu:BQ06990	ncbi-geneid:2866266	2.7.4.22	53633
bqu:BQ07070	ncbi-geneid:2867440	3.4.16.4	56601|110997
bqu:BQ07090	ncbi-geneid:2866879	4.3.1.17	143548
bqu:BQ07120	ncbi-geneid:2867342	2.7.7.6	64484
bqu:BQ07130	ncbi-geneid:2866551	2.7.7.6	64484
bqu:BQ07210	ncbi-geneid:2866792	3.6.5.3	52540|50465|50447
bqu:BQ07240	ncbi-geneid:2867545	2.1.1.-	75217|55315
bqu:BQ07280	ncbi-geneid:2866369	6.3.5.6|6.3.5.7	55931|89095
bqu:BQ07380	ncbi-geneid:2866350	6.3.3.1	56042|55326
bqu:BQ07390	ncbi-geneid:2867075	2.1.2.2	53328
bqu:BQ07400	ncbi-geneid:2867186	2.7.13.3	55874|52172|47384|55785|55785
bqu:BQ07430	ncbi-geneid:2867108	1.16.8.1	50475
bqu:BQ07440	ncbi-geneid:2866789	5.1.3.1	51366
bqu:BQ07450	ncbi-geneid:2867285	4.3.2.2	48557
bqu:BQ07470	ncbi-geneid:2866820	6.3.2.6	56104
bqu:BQ07480	ncbi-geneid:2867502	6.3.5.3	82697
bqu:BQ07490	ncbi-geneid:2867076	6.3.5.3	52317
bqu:BQ07500	ncbi-geneid:2867048	6.3.5.3	56042|55326|55326|56042
bqu:BQ07540	ncbi-geneid:2867013	5.99.1.-	56719|101904
bqu:BQ07550	ncbi-geneid:2866839	6.1.1.12	55681|50249|55261
bqu:BQ07560	ncbi-geneid:2867223	3.1.13.5	53098|47819|47819
bqu:BQ07580	ncbi-geneid:2867470	3.6.1.11|3.6.1.40	53067|53067|109604
bqu:BQ07590	ncbi-geneid:2866606	2.7.4.1	56024|56024|143724|140356
bqu:BQ07610	ncbi-geneid:2866823	1.14.13.1	51905|54373
bqu:BQ07620	ncbi-geneid:2866729	2.7.7.7	89550
bqu:BQ07630	ncbi-geneid:2867616	3.6.4.12	52540|52540|50249
bqu:BQ07640	ncbi-geneid:2867120	2.6.1.16	53697|56235
bqu:BQ07650	ncbi-geneid:2867576	2.7.7.23|2.3.1.157	53448|51161
bqu:BQ07690	ncbi-geneid:2866411	3.1.5.1	109604
bqu:BQ07700	ncbi-geneid:2866995	6.1.1.19	52374|47323|55190
bqu:BQ07730	ncbi-geneid:2866382	2.6.1.42	56752
bqu:BQ07740	ncbi-geneid:2867046	3.1.3.11	56655
bqu:BQ07780	ncbi-geneid:2866483	1.1.1.41|1.1.1.42	53659
bqu:BQ07820	ncbi-geneid:2867374	5.2.1.8	50891
bqu:BQ07830	ncbi-geneid:2867360	5.2.1.8	50891
bqu:BQ07840	ncbi-geneid:2867174	2.7.7.3	52374
bqu:BQ07850	ncbi-geneid:2867585	5.99.1.3	56719|101904
bqu:BQ07890	ncbi-geneid:2867170	6.3.1.2	55931|54368
bqu:BQ07920	ncbi-geneid:2867237	5.4.99.12	55120|55174
bqu:BQ07940	ncbi-geneid:2866696	6.1.1.7	55681|101353|55186|50447
bqu:BQ07970	ncbi-geneid:2867515	3.4.21.-	50494|50156|50156
bqu:BQ07990	ncbi-geneid:2866556	2.7.7.6	56553|55257|47789
bqu:BQ08020	ncbi-geneid:2866521	2.7.4.3	52540
bqu:BQ08250	ncbi-geneid:2866791	3.6.5.3	52540|50465|50447
bqu:BQ08290	ncbi-geneid:2866894	3.1.11.2	56219
bqu:BQ08330	ncbi-geneid:2867047	3.6.3.-	52540
bqu:BQ08350	ncbi-geneid:2867191	6.1.1.9	52374|47323|50677|46589
bqu:BQ08380	ncbi-geneid:2867494	2.1.1.77	53335
bqu:BQ08540	ncbi-geneid:2866764	1.1.1.86	51735|48179
bqu:BQ08550	ncbi-geneid:2867283	2.6.99.2	63892
bqu:BQ08560	ncbi-geneid:2867000	3.1.11.5	52540|52540
bqu:BQ08580	ncbi-geneid:2866649	2.5.1.75	52540|52540
bqu:BQ08590	ncbi-geneid:2867043	3.4.21.-	50494|50156|50156
bqu:BQ08600	ncbi-geneid:2866340	3.4.-.-	117892
bqu:BQ08610	ncbi-geneid:2866303	3.4.-.-	117892
bqu:BQ08620	ncbi-geneid:2867396	1.5.1.3	53597
bqu:BQ08630	ncbi-geneid:2866546	2.1.1.45	55831
bqu:BQ08710	ncbi-geneid:2867312	3.6.4.12	52540
bqu:BQ08740	ncbi-geneid:2867172	2.1.1.-	53335
bqu:BQ08750	ncbi-geneid:2867539	3.4.11.9	55920|53092
bqu:BQ08760	ncbi-geneid:2866441	6.5.1.2
bqu:BQ08790	ncbi-geneid:2867400	3.5.1.-	54211|54211
bqu:BQ08830	ncbi-geneid:2867175	6.3.2.4	56059|52440
bqu:BQ08840	ncbi-geneid:2867338	1.1.1.158	56194|56176
bqu:BQ08850	ncbi-geneid:2866914	6.3.2.8	53623|53244|51984
bqu:BQ08860	ncbi-geneid:2866590	2.4.1.227	53756
bqu:BQ08880	ncbi-geneid:2867307	6.3.2.9	53623|53244|51984
bqu:BQ08900	ncbi-geneid:2866593	6.3.2.10	53623|53244|63418
bqu:BQ08910	ncbi-geneid:2867308	6.3.2.13	53623|53244|63418
bqu:BQ08920	ncbi-geneid:2867421	2.4.1.129	56601|56519
bqu:BQ08940	ncbi-geneid:2866353	2.1.1.-	53335|81799
bqu:BQ09020	ncbi-geneid:2866774	3.5.1	52499
bqu:BQ09170	ncbi-geneid:2866669	2.7.7.-	56731|57783
bqu:BQ09210	ncbi-geneid:2866638	4.1.3.40	64288
bqu:BQ09220	ncbi-geneid:2867568	6.3.5.5	52317|52021
bqu:BQ09240	ncbi-geneid:2867565	6.3.5.5	56059|56059|52440|48108|52440|52335
bqu:BQ09260	ncbi-geneid:2867587	2.6.1.1	53383
bqu:BQ09280	ncbi-geneid:2867216	1.8.1.9	51905
bqu:BQ09300	ncbi-geneid:2867081	2.4.1.-	53756
bqu:BQ09340	ncbi-geneid:2867594	2.1.1.-	75217
bqu:BQ09350	ncbi-geneid:2866813	2.7.7.19	81891|81301
bqu:BQ09360	ncbi-geneid:2867121	3.6.3.-	52540
bqu:BQ09430	ncbi-geneid:2866559	2.1.1.61|2.8.1.-	52402
bqu:BQ09600	ncbi-geneid:2866655	3.2.2.20	48150
bqu:BQ09690	ncbi-geneid:2866362	1.5.5.1	51905|54373|54862
bqu:BQ09700	ncbi-geneid:2866380	1.5.1.2	51735
bqu:BQ09770	ncbi-geneid:2866805	3.1.26.5	54211
bqu:BQ09800	ncbi-geneid:2866359	2.5.1.18	47616|52833
bqu:BQ09810	ncbi-geneid:2867460	1.3.1.26	51735|55347
bqu:BQ09820	ncbi-geneid:2867163	5.4.2.1
bqu:BQ09900	ncbi-geneid:2866339	3.5.1.28	55846|47090
bqu:BQ10050	ncbi-geneid:2866337	4.1.1.17	51419|50621
bqu:BQ10090	ncbi-geneid:2867413	1.18.1.2	52343|63380
bqu:BQ10100	ncbi-geneid:2866677	5.1.1.1	51419|50621
bqu:BQ10110	ncbi-geneid:2867118	1.4.4.2	53383|53383
bqu:BQ10130	ncbi-geneid:2867114	2.1.2.10	103025|101790
bqu:BQ10170	ncbi-geneid:2867304	1.2.1.11	55347|51735
bqu:BQ10260	ncbi-geneid:2866715	3.5.2.10	102215
bqu:BQ10330	ncbi-geneid:2867411	3.6.3.34	52540
bqu:BQ10470	ncbi-geneid:2867450	2.7.7.2|2.7.1.26	82114|52374
bqu:BQ10700	ncbi-geneid:2866917	6.1.1.2	52374
bqu:BQ10770	ncbi-geneid:2867433	4.2.1.2	48557
bqu:BQ10790	ncbi-geneid:2866349	5.4.2.2	53738|55957|53738|53738
bqu:BQ10830	ncbi-geneid:2867302	6.1.1.21	55681|52954
bqu:BQ10840	ncbi-geneid:2867349	4.1.1.23	51366
bqu:BQ11280	ncbi-geneid:2866833	5.4.99.18	52255
bqu:BQ11290	ncbi-geneid:2867055	6.3.4.18	56059|52440|51246
bqu:BQ11390	ncbi-geneid:2866515	2.5.1.7	55205
bqu:BQ11590	ncbi-geneid:2866446	3.2.1.17	53955
bqu:BQ11670	ncbi-geneid:2866705	3.6.1.23	51283
bqu:BQ11740	ncbi-geneid:2866668	5.4.2.10	53738|53738|53738|55957
bqu:BQ11750	ncbi-geneid:2867414	3.4.24.-	52540|140990
bqu:BQ11760	ncbi-geneid:2866921	6.3.4.-	52402
bqu:BQ11860	ncbi-geneid:2866965	3.1.2.-	54637
bqu:BQ11870	ncbi-geneid:2866269	3.1.22.4	52540|46785
bqu:BQ11890	ncbi-geneid:2866663	3.1.22.4	53098
bqu:BQ11920	ncbi-geneid:2866596	2.5.1.3	51391
bqu:BQ11950	ncbi-geneid:2866779	3.1.3.25	56655
bqu:BQ11980	ncbi-geneid:2867387	4.1.2.13	51569
bqu:BQ11990	ncbi-geneid:2867045	2.7.2.3	53748
bqu:BQ12000	ncbi-geneid:2866371	1.2.1.12	55347|51735
bqu:BQ12020	ncbi-geneid:2867444	2.2.1.1	52518|52518|52922
bqu:BQ12170	ncbi-geneid:2866388	2.5.1.1|2.5.1.10	48576
bqu:BQ12180	ncbi-geneid:2866375	1.17.7.1	56014
bqu:BQ12220	ncbi-geneid:2867274	3.6.3.14	51344
bqu:BQ12230	ncbi-geneid:2867275	3.6.3.14	52540|47917|50615
bqu:BQ12240	ncbi-geneid:2867058	3.6.3.14	52943
bqu:BQ12250	ncbi-geneid:2867089	3.6.3.14	52540|47917|50615
bqu:BQ12260	ncbi-geneid:2867067	3.6.3.14	47928
bqu:BQ12280	ncbi-geneid:2867050	3.6.4.-	52540|52540
bqu:BQ12290	ncbi-geneid:2866479	2.2.1.2	51569
bqu:BQ12310	ncbi-geneid:2867619	6.1.1.4	52374|50677|47323
bqu:BQ12330	ncbi-geneid:2866783	6.2.1.1	56801
bqu:BQ12380	ncbi-geneid:2866423	3.6.3.-	52540
bqu:BQ12410	ncbi-geneid:2866895	3.1.11.2	56219
bqu:BQ12440	ncbi-geneid:2867316	1.14.13.-	51905
bqu:BQ12690	ncbi-geneid:2867322	1.3.99.1	46548|54292
bqu:BQ12700	ncbi-geneid:2866880	1.3.5.1|1.3.99.1	51905|46977|56425
bqu:BQ12740	ncbi-geneid:2866558	2.1.1.31	75217
bqu:BQ12800	ncbi-geneid:2867005	6.6.1.2	52540
bqu:BQ12810	ncbi-geneid:2867207	6.6.1.2	53300
bqu:BQ12870	ncbi-geneid:2867074	3.5.4.10|2.1.2.3	53927|52335
bqu:BQ12890	ncbi-geneid:2866634	2.1.1.-	53335|48013
bqu:BQ12930	ncbi-geneid:2866746	5.4.99.5	48600
bqu:BQ12960	ncbi-geneid:2866503	1.4.1.2	51735|53223
bqu:BQ12980	ncbi-geneid:2867261	6.3.5.2	52317
bqu:BQ13010	ncbi-geneid:2866540	3.4.24.57	53067|53067
bqu:BQ13070	ncbi-geneid:2867203	4.1.1.20	51419|50621
bqu:BQ13130	ncbi-geneid:2866747	1.3.1.12|1.3.1.43	51735|48179
bqu:BQ13150	ncbi-geneid:2867135	2.7.7.7	52540|48019
bqu:BQ13200	ncbi-geneid:2867306	2.7.1.49|2.7.4.7	53613
bqu:BQ13210	ncbi-geneid:2867231	2.3.1.51	69593
bqu:BQ13220	ncbi-geneid:2866373	3.4.16.4	56601
bqu:BQ13250	ncbi-geneid:2867588	6.4.1.2	52096
bqu:BQ13270	ncbi-geneid:2867082	2.7.1.71	52540
bqu:BQ13280	ncbi-geneid:2867442	4.2.3.4	56796
bqu:BQ13380	ncbi-geneid:2867544	4.1.1.-	51419|50621
bqu:BQ13400	ncbi-geneid:2866624	1.8.1.4	51905|55424
bqu:BQ13410	ncbi-geneid:2866355	2.3.1.61	52777|51230|47005
bqu:BQ13420	ncbi-geneid:2866354	1.2.4.2	52518|52518
bqu:BQ13430	ncbi-geneid:2866769	6.2.1.5	52210|51735
bqu:BQ13440	ncbi-geneid:2866751	6.2.1.5	56059|52210
bqu:BQ13450	ncbi-geneid:2866465	1.1.1.37	56327|51735
bqu:BQ13480	ncbi-geneid:2867604	5.1.1.7	54506|54506
bqu:BQ13520	ncbi-geneid:2867173	3.1.2.6	56281
bqu:BQ13550	ncbi-geneid:2867122	2.1.1.170	53335
