# Supplementary material for: Tracing the Repertoire of Promiscuous Enzymes along the Metabolic Pathways in Archaeal Organisms
Source: Life (Basel). 2017 Jul 13;7(3):30. doi: 10.3390/life7030030 (PMC5617955; doi:10.3390/life7030030)
Supplement: Supplementary file 1 [file life-07-00030-s001.zip › Table_S2/brh.txt]

KEGGID	NCBIGI	ECs	SFamilyID
brh:RBRH_00962	ncbi-geneid:9985732	2.7.7.7	55979|55979|55979
brh:RBRH_00960	ncbi-geneid:9985731	5.99.1.3	56719|55874|54211
brh:RBRH_02926	ncbi-geneid:9987237	2.1.1.-	53335
brh:RBRH_02901	ncbi-geneid:9987214	3.6.3.-	52540
brh:RBRH_00037	ncbi-geneid:9985361	6.3.5.4	52402|56235
brh:RBRH_00024	ncbi-geneid:9985348	2.7.3.-	55874|52172|47384
brh:RBRH_00023	ncbi-geneid:9985347	1.1.1.100	51735
brh:RBRH_00017	ncbi-geneid:9985341	2.7.1.30	53067|53067
brh:RBRH_00016	ncbi-geneid:9985340	1.1.5.3	51905
brh:RBRH_00015	ncbi-geneid:9985339	2.5.1.26	56176|55103
brh:RBRH_00012	ncbi-geneid:9985336	1.1.1.61	56796
brh:RBRH_00010	ncbi-geneid:9985334	2.1.1.14	51726|51726
brh:RBRH_00009	ncbi-geneid:9985333	2.1.1.-	53335
brh:RBRH_00003	ncbi-geneid:9985328	6.3.2.2	55931
brh:RBRH_00002	ncbi-geneid:9985327	2.1.1.63	57884|46767|53155|46689|46689
brh:RBRH_00766	ncbi-geneid:9985555	1.14.11.18	51197
brh:RBRH_00787	ncbi-geneid:9985576	2.1.1.-	51905|54373
brh:RBRH_00791	ncbi-geneid:9985578	6.3.-.-	55931
brh:RBRH_00797	ncbi-geneid:9985584	2.7.3.-	55874|47384
brh:RBRH_00800	ncbi-geneid:9985587	4.2.1.96	55248
brh:RBRH_00801	ncbi-geneid:9985588	4.6.1.1	55154
brh:RBRH_00816	ncbi-geneid:9985599	2.1.1.170	53335
brh:RBRH_00821	ncbi-geneid:9985604	3.6.3.14	81336
brh:RBRH_00822	ncbi-geneid:9985605	3.6.3.14	81333
brh:RBRH_00823	ncbi-geneid:9985606	3.6.3.14	81573
brh:RBRH_00824	ncbi-geneid:9985607	3.6.3.14	47928
brh:RBRH_00825	ncbi-geneid:9985608	3.6.3.14	52540|47917
brh:RBRH_00826	ncbi-geneid:9985609	3.6.3.14	52943
brh:RBRH_00827	ncbi-geneid:9985610	3.6.3.14	52540|47917|50615
brh:RBRH_00828	ncbi-geneid:9985611	3.6.3.14	51344|46604
brh:RBRH_00829	ncbi-geneid:9985612	6.2.1.-	56801
brh:RBRH_00831	ncbi-geneid:9985613	4.1.1.37	51726
brh:RBRH_00833	ncbi-geneid:9985615	3.6.4.-	52540
brh:RBRH_00834	ncbi-geneid:9985616	1.7.7.2	53706
brh:RBRH_00835	ncbi-geneid:9985617	1.7.7.2	53706|50692
brh:RBRH_00839	ncbi-geneid:9985618	1.5.99.8|1.5.1.12	53720|51730|81935|47598
brh:RBRH_00841	ncbi-geneid:9985620	4.3.1.17	143548
brh:RBRH_00844	ncbi-geneid:9985623	1.4.4.2	53383|53383
brh:RBRH_00846	ncbi-geneid:9985625	2.1.2.10	103025|101790
brh:RBRH_00848	ncbi-geneid:9985626	3.6.1.-|3.6.4.12	52540
brh:RBRH_00854	ncbi-geneid:9985632	2.3.1.-	55729
brh:RBRH_00879	ncbi-geneid:9985656	2.1.1.72	53335
brh:RBRH_00350	ncbi-geneid:9988033	1.3.1.9
brh:RBRH_00354	ncbi-geneid:9985526	5.3.3.-|4.1.1.68	56529
brh:RBRH_00355	ncbi-geneid:9985527	4.1.1.68|5.3.3	56529
brh:RBRH_00356	ncbi-geneid:9985528	1.2.1.60	53720
brh:RBRH_00357	ncbi-geneid:9985529	1.13.11.15	53213
brh:RBRH_00358	ncbi-geneid:9985530	5.3.3.10	55331
brh:RBRH_00359	ncbi-geneid:9985531	4.2.1.-	56529
brh:RBRH_00363	ncbi-geneid:9985535	2.4.1.-	53756
brh:RBRH_00365	ncbi-geneid:9985536	1.18.1.2	52343|63380
brh:RBRH_00367	ncbi-geneid:9985538	2.3.1.81	110710
brh:RBRH_01967	ncbi-geneid:9986436	3.4.21.53	52540
brh:RBRH_01964	ncbi-geneid:9986433	1.1.1.100	51735
brh:RBRH_01963	ncbi-geneid:9986432	4.1.2.25	55620
brh:RBRH_01961	ncbi-geneid:9986430	2.3.1.157|2.7.7.23	53448|51161
brh:RBRH_01960	ncbi-geneid:9986429	2.6.1.16	53697|56235
brh:RBRH_01957	ncbi-geneid:9986426	1.1.1.1	50129|51735
brh:RBRH_01952	ncbi-geneid:9986421	1.1.1.100	51735
brh:RBRH_01951	ncbi-geneid:9986420	3.1.3.-	56784
brh:RBRH_01950	ncbi-geneid:9986419	2.-.-.-	53756
brh:RBRH_01949	ncbi-geneid:9986418	2.1.3.-	53067
brh:RBRH_01948	ncbi-geneid:9986417	2.4.-.-	53448
brh:RBRH_01947	ncbi-geneid:9986416	2.-.-.-	53756
brh:RBRH_01945	ncbi-geneid:9986414	2.4.-.-	53448
brh:RBRH_01943	ncbi-geneid:9986412	4.2.1.46	51735
brh:RBRH_01942	ncbi-geneid:9986411	2.4.1.-	53756
brh:RBRH_01933	ncbi-geneid:9988028	1.11.1.15	52833
brh:RBRH_00370	ncbi-geneid:9988027	1.2.1	55347|51735
brh:RBRH_00372	ncbi-geneid:9985541	2.4.2.10	53271
brh:RBRH_00373	ncbi-geneid:9985542	1.1.1.40	51735|53659|53223
brh:RBRH_00375	ncbi-geneid:9985544	2.3.1.-	55729
brh:RBRH_03274	ncbi-geneid:9988213	3.5.1.32	53187|55031
brh:RBRH_03271	ncbi-geneid:9987483	6.2.1.3	56801
brh:RBRH_03267	ncbi-geneid:9987481	1.14.13.-	47240
brh:RBRH_03264	ncbi-geneid:9987479	2.1.1.-	53335|81799
brh:RBRH_03262	ncbi-geneid:9987477	2.4.1.129	56601|56519
brh:RBRH_03261	ncbi-geneid:9987476	6.3.2.13	53623|53244|63418
brh:RBRH_03260	ncbi-geneid:9987475	6.3.2.10	53623|53244|63418
brh:RBRH_03258	ncbi-geneid:9987473	6.3.2.9	53623|53244|51984
brh:RBRH_03256	ncbi-geneid:9987471	2.4.1.227	53756
brh:RBRH_03255	ncbi-geneid:9987470	6.3.2.8	53623|53244|51984
brh:RBRH_03254	ncbi-geneid:9987469	6.3.2.4	56059|52440
brh:RBRH_03249	ncbi-geneid:9987464	3.5.1.-	54211|54211
brh:RBRH_03246	ncbi-geneid:9987461	2.3.1.35|2.3.1.1	56266
brh:RBRH_03244	ncbi-geneid:9987459	3.6.1.-	55811
brh:RBRH_03241	ncbi-geneid:9987456	2.7.1.24	52540
brh:RBRH_03235	ncbi-geneid:9988214	2.5.1.1|2.5.1.10|2.5.1.90	48576
brh:RBRH_03230	ncbi-geneid:9987446	2.7.2.11	53633|88697
brh:RBRH_03227	ncbi-geneid:9987444	3.6.1.-	55811
brh:RBRH_03226	ncbi-geneid:9987443	6.1.1.15	55681|55826|52954
brh:RBRH_03224	ncbi-geneid:9987441	2.4.2.8	53271
brh:RBRH_03220	ncbi-geneid:9987437	3.5.1.28	55846
brh:RBRH_03219	ncbi-geneid:9987436	1.17.4.1	51998|48168
brh:RBRH_03217	ncbi-geneid:9987434	1.17.4.1	47240
brh:RBRH_03213	ncbi-geneid:9987430	2.7.1.20	53613
brh:RBRH_03212	ncbi-geneid:9987429	1.11.1.15	52833
brh:RBRH_03210	ncbi-geneid:9987427	2.1.1.-	53335
brh:RBRH_03209	ncbi-geneid:9987426	6.3.4.14|6.4.1.2	56059|52440|51246
brh:RBRH_03208	ncbi-geneid:9987425	6.4.1.2	51230
brh:RBRH_03207	ncbi-geneid:9987424	4.2.1.10	52304
brh:RBRH_03203	ncbi-geneid:9987420	6.3.2.-	53623|53244|51984
brh:RBRH_03201	ncbi-geneid:9987418	3.1.13.1	50249
brh:RBRH_03200	ncbi-geneid:9987417	1.1.1.25	51735|53223
brh:RBRH_03199	ncbi-geneid:9987416	4.1.1.23	51366
brh:RBRH_03197	ncbi-geneid:9987414	3.1.3.27	101307
brh:RBRH_03196	ncbi-geneid:9987413	2.7.4.16	56042|55326
brh:RBRH_03194	ncbi-geneid:9987411	1.1.1.40	53659|51735|53223
brh:RBRH_03191	ncbi-geneid:9987408	3.1.27.3	53933
brh:RBRH_03189	ncbi-geneid:9987406	2.1.1.-	75217|88697
brh:RBRH_03188	ncbi-geneid:9987405	2.5.1.16	53335
brh:RBRH_03187	ncbi-geneid:9988024	2.2.1.1	52518|52518|52922
brh:RBRH_03186	ncbi-geneid:9987403	1.2.1.12	51735
brh:RBRH_03185	ncbi-geneid:9987402	1.2.1.12	55347
brh:RBRH_03182	ncbi-geneid:9987399	1.3.1.26	51735|55347
brh:RBRH_03180	ncbi-geneid:9987397	6.1.1.4	52374|50677|47323
brh:RBRH_03178	ncbi-geneid:9987395	2.7.7.7	52540|48019
brh:RBRH_03177	ncbi-geneid:9987394	1.2.1.41	53720
brh:RBRH_03174	ncbi-geneid:9987391	4.2.1.12	143975|52016
brh:RBRH_03173	ncbi-geneid:9988023	4.1.3.16|4.1.2.14	51569
brh:RBRH_01682	ncbi-geneid:9986333	2.7.1.12	52540
brh:RBRH_01681	ncbi-geneid:9986332	4.3.2.2	48557
brh:RBRH_01680	ncbi-geneid:9986331	2.1.1.61|2.8.1.-	52402
brh:RBRH_01668	ncbi-geneid:9986320	2.4.2.29	51713
brh:RBRH_01667	ncbi-geneid:9986319	5.-.-.-	111337
brh:RBRH_01665	ncbi-geneid:9986317	3.6.1.-|3.6.4.12	52540|52540|50249
brh:RBRH_01662	ncbi-geneid:9986314	1.5.1.2	51735|48179
brh:RBRH_01660	ncbi-geneid:9986312	1.1.3.15	46548|54862
brh:RBRH_01659	ncbi-geneid:9986311	1.1.3.15	56176|55103
brh:RBRH_01658	ncbi-geneid:9986310	1.1.3.15	55103|56176
brh:RBRH_01657	ncbi-geneid:9986309	1.1.3.15|1.1.2.4	55103|56176
brh:RBRH_01656	ncbi-geneid:9986308	2.5.1.17	89028
brh:RBRH_01654	ncbi-geneid:9986306	2.5.1.54	51569
brh:RBRH_01652	ncbi-geneid:9986304	3.5.5.1	56317
brh:RBRH_01650	ncbi-geneid:9986302	2.7.7.42	81301|81301|81593|81593
brh:RBRH_01648	ncbi-geneid:9986300	2.7.1.23	111331
brh:RBRH_01646	ncbi-geneid:9988020	4.99.1.1	53800
brh:RBRH_01641	ncbi-geneid:9986293	2.6.1.85|4.1.3.38	56322|56752
brh:RBRH_01640	ncbi-geneid:9986292	2.1.2.11	51621
brh:RBRH_01639	ncbi-geneid:9986291	2.7.1.113	52540
brh:RBRH_01638	ncbi-geneid:9986290	2.7.6.3	55083
brh:RBRH_01637	ncbi-geneid:9986289	2.7.7.19|2.7.7.25	81891|81301
brh:RBRH_01636	ncbi-geneid:9986288	3.1.3.3	56784
brh:RBRH_01634	ncbi-geneid:9986286	6.3.3.1	56042|55326
brh:RBRH_01633	ncbi-geneid:9986285	2.5.1.75	52540
brh:RBRH_03339	ncbi-geneid:9987549	3.5.1.28	53187
brh:RBRH_03336	ncbi-geneid:9987546	2.1.1.63	46767|53155
brh:RBRH_03330	ncbi-geneid:9987540	2.1.1.72	53335
brh:RBRH_03323	ncbi-geneid:9987533	1.1.1.158	56194|56176
brh:RBRH_03322	ncbi-geneid:9987532	2.1.3.3	53671
brh:RBRH_03279	ncbi-geneid:9987490	2.7.4.3|2.7.4.6	52540
brh:RBRH_03278	ncbi-geneid:9987489	2.7.7.38	53448
brh:RBRH_03276	ncbi-geneid:9987487	2.7.1.130	52540
brh:RBRH_04037	ncbi-geneid:9988012	1.15.1.1	54719|46609
brh:RBRH_00948	ncbi-geneid:9985719	4.2.1.70|5.4.99.12	55120
brh:RBRH_00946	ncbi-geneid:9988008	1.1.1.42	53659
brh:RBRH_00940	ncbi-geneid:9985712	3.6.1.23	51283
brh:RBRH_00938	ncbi-geneid:9985710	4.1.1.36|6.3.2.5	102645|52507
brh:RBRH_00936	ncbi-geneid:9985708	6.1.1.5	52374|47323|50677
brh:RBRH_00935	ncbi-geneid:9985707	2.7.1.26|2.7.7.2	82114|52374
brh:RBRH_00933	ncbi-geneid:9985705	2.1.2.2	53328
brh:RBRH_00932	ncbi-geneid:9985704	2.1.1.-	53335
brh:RBRH_00928	ncbi-geneid:9985700	4.1.99.-|2.5.1.72	142754
brh:RBRH_00927	ncbi-geneid:9985699	2.4.2.19	51690|54675
brh:RBRH_00926	ncbi-geneid:9985698	1.4.3.16	51905|56425|46977
brh:RBRH_00921	ncbi-geneid:9985694	5.2.1.8	54534
brh:RBRH_00911	ncbi-geneid:9985687	2.6.1.11|2.6.1.17	53383
brh:RBRH_00910	ncbi-geneid:9985686	1.17.1.1	52343|54292|63380
brh:RBRH_03164	ncbi-geneid:9985680	4.2.1.70|5.4.99.12	55120|55174
brh:RBRH_03159	ncbi-geneid:9987379	1.8.7.1|1.8.1.2	56014|56014|55124|55124
brh:RBRH_03157	ncbi-geneid:9987377	1.8.4.8	52402
brh:RBRH_03156	ncbi-geneid:9987376	2.7.7.4	52402
brh:RBRH_03155	ncbi-geneid:9987375	2.7.7.4	52540|50465|50447
brh:RBRH_03154	ncbi-geneid:9987374	2.1.1.107	53790
brh:RBRH_03153	ncbi-geneid:9987373	4.99.1.3	53800
brh:RBRH_03150	ncbi-geneid:9987370	3.4.11.1	53187|52949
brh:RBRH_03149	ncbi-geneid:9987369	2.7.7.7	102400
brh:RBRH_03148	ncbi-geneid:9987368	4.2.1.9	52016|143975
brh:RBRH_04033	ncbi-geneid:9987367	4.2.1.9	143975
brh:RBRH_03138	ncbi-geneid:9987359	3.6.3.34	52540
brh:RBRH_03134	ncbi-geneid:9987355	4.1.1.11	50692
brh:RBRH_03133	ncbi-geneid:9987354	6.3.2.1	52374
brh:RBRH_03128	ncbi-geneid:9987349	6.1.1.10	52374|47323|50249|57770
brh:RBRH_03124	ncbi-geneid:9988005	1.15.1.1	49329
brh:RBRH_03123	ncbi-geneid:9987345	3.5.4.13	51283
brh:RBRH_03122	ncbi-geneid:9987344	4.1.1.19	53383|55904
brh:RBRH_03121	ncbi-geneid:9987343	4.3.2.1	48557
brh:RBRH_03119	ncbi-geneid:9987341	4.1.1.31	51621
brh:RBRH_01045	ncbi-geneid:9987340	2.5.1.61|2.1.1.107|4.2.1.75	69618|69618
brh:RBRH_01042	ncbi-geneid:9985797	3.6.1.1	50324
brh:RBRH_01038	ncbi-geneid:9985793	6.3.5.1	52402|56317
brh:RBRH_01034	ncbi-geneid:9985789	1.8.1.9	51905
brh:RBRH_01029	ncbi-geneid:9985785	6.1.1.11	55681|46589
brh:RBRH_01015	ncbi-geneid:9988216	1.3.99.22	102114
brh:RBRH_01014	ncbi-geneid:9985772	3.6.1.15	52972
brh:RBRH_01013	ncbi-geneid:9985771	2.7.7.56	54211|55666
brh:RBRH_01010	ncbi-geneid:9985768	2.7.4.8	52540
brh:RBRH_01009	ncbi-geneid:9985767	2.7.7.6	63562
brh:RBRH_01008	ncbi-geneid:9985766	2.7.6.5|3.1.7.2	109604|81301|81271
brh:RBRH_00090	ncbi-geneid:9985404	2.7.7.7
brh:RBRH_00086	ncbi-geneid:9988218	3.1.3.11	56655
brh:RBRH_00085	ncbi-geneid:9985400	3.4.11.2	55486|63737
brh:RBRH_00081	ncbi-geneid:9985397	3.5.4.3	51556|51338
brh:RBRH_00079	ncbi-geneid:9985395	3.5.4.4	51556
brh:RBRH_00077	ncbi-geneid:9985393	6.3.5.6|6.3.5.7	75304
brh:RBRH_00069	ncbi-geneid:9985386	1.2.1.2	53706|50692|54862|54292
brh:RBRH_00068	ncbi-geneid:9985385	1.2.1.2	142019|140490|142984
brh:RBRH_00067	ncbi-geneid:9985384	1.2.1.2	52833
brh:RBRH_00057	ncbi-geneid:9988000	3.1.3.18	56784
brh:RBRH_00056	ncbi-geneid:9985376	2.1.1.64	53335
brh:RBRH_01710	ncbi-geneid:9987998	5.99.1.3	56719|101904
brh:RBRH_01712	ncbi-geneid:9986347	2.6.1.52	53383
brh:RBRH_01713	ncbi-geneid:9986348	5.4.99.5|4.2.1.51	53850|55021|48600
brh:RBRH_01714	ncbi-geneid:9986349	1.3.1.12	51735|48179
brh:RBRH_01715	ncbi-geneid:9986350	2.5.1.19	55205
brh:RBRH_01716	ncbi-geneid:9986351	2.7.4.14	52540
brh:RBRH_01721	ncbi-geneid:9986356	1.1.1.22	51735|52413|48179
brh:RBRH_01722	ncbi-geneid:9986357	2.7.1.-	53613
brh:RBRH_01723	ncbi-geneid:9986358	5.1.3.20	51735
brh:RBRH_01725	ncbi-geneid:9986360	2.5.1.47	53686
brh:RBRH_01727	ncbi-geneid:9986362	3.5.1.48	52768
brh:RBRH_01733	ncbi-geneid:9986368	1.4.99.1	51905|54373
brh:RBRH_01741	ncbi-geneid:9986375	2.1.1.31	75217
brh:RBRH_01743	ncbi-geneid:9986377	3.6.1.-	55811
brh:RBRH_01746	ncbi-geneid:9986380	3.6.1.-	52540|50249
brh:RBRH_01749	ncbi-geneid:9986382	3.1.-.-
brh:RBRH_01754	ncbi-geneid:9986385	1.5.1.3	53597
brh:RBRH_01755	ncbi-geneid:9986386	2.1.1.45	55831
brh:RBRH_01757	ncbi-geneid:9986388	1.1.1.121|4.2.1.2	48557
brh:RBRH_01758	ncbi-geneid:9986389	2.7.8.-	56024|56024
brh:RBRH_02591	ncbi-geneid:9986996	2.4.2.11	54675|51690
brh:RBRH_04021	ncbi-geneid:9986997	2.4.2.11	51690
brh:RBRH_02601	ncbi-geneid:9987006	3.1.4.-|3.1.26.12	50249
brh:RBRH_02605	ncbi-geneid:9987008	4.2.1.70|5.4.99.12	55120|55174
brh:RBRH_02606	ncbi-geneid:9987009	3.1.3.18	56784
brh:RBRH_02608	ncbi-geneid:9987011	3.4.21.-	52096
brh:RBRH_02614	ncbi-geneid:9987017	2.3.1.15	53659
brh:RBRH_02615	ncbi-geneid:9987018	2.3.1.41|2.3.1.180	53901
brh:RBRH_02616	ncbi-geneid:9987019	2.3.1.39	52151|55048
brh:RBRH_02617	ncbi-geneid:9987020	1.1.1.100	51735
brh:RBRH_02619	ncbi-geneid:9987022	2.3.1.41|2.3.1.179	53901|53901
brh:RBRH_02624	ncbi-geneid:9987027	3.4.21.-	50494|50156|50156
brh:RBRH_02447	ncbi-geneid:9986886	3.4.21.89	51306
brh:RBRH_02446	ncbi-geneid:9986885	3.1.26.3	69065|54768
brh:RBRH_02443	ncbi-geneid:9986882	2.6.99.2	63892
brh:RBRH_02442	ncbi-geneid:9986881	2.7.8.7	56214
brh:RBRH_02441	ncbi-geneid:9986880	3.2.1.52	51445
brh:RBRH_02430	ncbi-geneid:9986870	3.1.3.12	56784
brh:RBRH_02429	ncbi-geneid:9986869	2.4.1.15	53756
brh:RBRH_02426	ncbi-geneid:9986866	2.4.1.-	53756
brh:RBRH_01114	ncbi-geneid:9988221	2.7.7.7
brh:RBRH_01113	ncbi-geneid:9985862	3.1.26.4
brh:RBRH_01112	ncbi-geneid:9985861	2.1.1.-	53335
brh:RBRH_01111	ncbi-geneid:9985860	3.1.2.6	56281
brh:RBRH_01110	ncbi-geneid:9985859	3.2.1.-	53955|54106
brh:RBRH_01107	ncbi-geneid:9985856	6.3.5.5	52317|52021
brh:RBRH_01106	ncbi-geneid:9985855	6.3.5.5	56059|52440|48108|52440|56059
brh:RBRH_04015	ncbi-geneid:9985854	6.3.5.5	56059|52335
brh:RBRH_01102	ncbi-geneid:9985851	2.1.1.-	53335
brh:RBRH_01100	ncbi-geneid:9985849	3.4.24.-	52540|140990
brh:RBRH_01099	ncbi-geneid:9985848	2.5.1.15	51717
brh:RBRH_01098	ncbi-geneid:9985847	5.4.2.10	53738|53738|53738|55957
brh:RBRH_01094	ncbi-geneid:9985843	3.6.3.27	52540
brh:RBRH_01091	ncbi-geneid:9985840	2.7.3.-|2.7.13.3	55874|47384|55785
brh:RBRH_01089	ncbi-geneid:9985839	3.6.1.11|3.6.1.40	109604|53067|53067
brh:RBRH_01088	ncbi-geneid:9985838	1.3.99.7	47203
brh:RBRH_01086	ncbi-geneid:9985836	1.5.1.29	50475
brh:RBRH_01085	ncbi-geneid:9985835	1.8.4.11	55068
brh:RBRH_01083	ncbi-geneid:9985833	2.1.1.79	53335
brh:RBRH_01081	ncbi-geneid:9985831	1.4.3.5	50475
brh:RBRH_01072	ncbi-geneid:9985824	6.1.1.18	52374|50715
brh:RBRH_04013	ncbi-geneid:9985822	2.3.2.2	56235
brh:RBRH_01070	ncbi-geneid:9987987	2.3.2.2	56235
brh:RBRH_01067	ncbi-geneid:9985820	6.1.1.7	55681|101353|55186|50447
brh:RBRH_01060	ncbi-geneid:9985813	2.7.7.9	53448
brh:RBRH_01058	ncbi-geneid:9985811	6.1.1.9	52374|50677|47323|46589
brh:RBRH_01057	ncbi-geneid:9985810	3.6.1.-|3.6.4.12	52540
brh:RBRH_01055	ncbi-geneid:9985808	2.7.1.39	56112
brh:RBRH_01052	ncbi-geneid:9985805	3.2.2.4	53167
brh:RBRH_01189	ncbi-geneid:9985929	3.2.1.17	53955
brh:RBRH_01186	ncbi-geneid:9987977	3.2.1.17	53955
brh:RBRH_01170	ncbi-geneid:9985911	1.1.1.85	102405
brh:RBRH_01169	ncbi-geneid:9985910	2.7.7.7	56672|88723|53098|47807
brh:RBRH_01168	ncbi-geneid:9985909	1.6.99.3	51905|51905
brh:RBRH_01167	ncbi-geneid:9985908	2.8.1.1|2.8.1.2	52821|52821
brh:RBRH_01163	ncbi-geneid:9985904	3.1.11.6	116842
brh:RBRH_01162	ncbi-geneid:9985903	2.5.1.1|2.5.1.10|2.5.1.29	48576
brh:RBRH_01161	ncbi-geneid:9985902	2.2.1.7	52518|52518|52922
brh:RBRH_01159	ncbi-geneid:9987976	3.4.24.57	53067|53067
brh:RBRH_01154	ncbi-geneid:9985895	2.7.7.-	56731|57783
brh:RBRH_04210	ncbi-geneid:9986340	2.7.7.6	64484
brh:RBRH_01704	ncbi-geneid:9988174	2.7.7.6	64484
brh:RBRH_01706	ncbi-geneid:9986341	2.7.7.6	64484
brh:RBRH_01709	ncbi-geneid:9986344	3.6.1.-|3.6.4.12	52540|52540|47819
brh:RBRH_02343	ncbi-geneid:9986790	2.7.7.6	56553|55257|47789
brh:RBRH_02340	ncbi-geneid:9986787	1.8.1.8	74863|52833
brh:RBRH_02338	ncbi-geneid:9986785	4.2.1.24	51569
brh:RBRH_02333	ncbi-geneid:9986780	4.1.1.20	51419|50621
brh:RBRH_02330	ncbi-geneid:9986778	2.4.1.-|3.4	56601|53955
brh:RBRH_02325	ncbi-geneid:9986773	2.7.1.71	52540
brh:RBRH_02324	ncbi-geneid:9986772	4.2.3.4	56796
brh:RBRH_02323	ncbi-geneid:9986771	3.1.5.1	109604
brh:RBRH_02322	ncbi-geneid:9986770	3.1.4.46	51695
brh:RBRH_02313	ncbi-geneid:9986763	1.4.1.13|1.4.1.14	51395|56235|69336
brh:RBRH_02312	ncbi-geneid:9986762	1.4.1.13|1.4.1.14	51971|46548|51971
brh:RBRH_02311	ncbi-geneid:9986761	6.5.1.-	55144
brh:RBRH_02308	ncbi-geneid:9986758	1.4.3.19	51905
brh:RBRH_02305	ncbi-geneid:9986755	2.5.1.3	51391
brh:RBRH_02295	ncbi-geneid:9986745	2.5.1.7	55205
brh:RBRH_02294	ncbi-geneid:9986744	2.4.2.17	53850
brh:RBRH_02293	ncbi-geneid:9986743	1.1.1.23	53720
brh:RBRH_02292	ncbi-geneid:9986742	2.6.1.9	53383
brh:RBRH_02291	ncbi-geneid:9986741	4.2.1.19	54211|54211
brh:RBRH_02289	ncbi-geneid:9986739	2.4.2.-	52317
brh:RBRH_02288	ncbi-geneid:9986738	5.3.1.16	51366
brh:RBRH_02287	ncbi-geneid:9986737	4.1.3.-	51366
brh:RBRH_02286	ncbi-geneid:9986736	3.5.4.19	141734
brh:RBRH_02285	ncbi-geneid:9986735	3.6.1.31	101386
brh:RBRH_02279	ncbi-geneid:9986729	3.4.21.-	50494|50156
brh:RBRH_02276	ncbi-geneid:9986726	1.10.2.2	50022
brh:RBRH_02275	ncbi-geneid:9986725	1.10.2.2	81342|81648
brh:RBRH_02274	ncbi-geneid:9986724	1.10.2.2	46626
brh:RBRH_02263	ncbi-geneid:9986713	2.6.1.18	53383
brh:RBRH_02259	ncbi-geneid:9988170	1.2.1.16	53720
brh:RBRH_02257	ncbi-geneid:9986708	2.1.1.-	53335
brh:RBRH_02409	ncbi-geneid:9986852	4.1.1.-	52507
brh:RBRH_02405	ncbi-geneid:9986850	2.1.1.-	53335
brh:RBRH_02403	ncbi-geneid:9986848	1.2.1.70	69742|51735|69075
brh:RBRH_02401	ncbi-geneid:9986846	3.4.11.9	55920|53092
brh:RBRH_02399	ncbi-geneid:9986844	3.6.3.25	52540|52540
brh:RBRH_02392	ncbi-geneid:9986839	5.3.4.1	52833|54423
brh:RBRH_02390	ncbi-geneid:9986837	1.6.5.2|1.7.-.-	52218
brh:RBRH_02389	ncbi-geneid:9986836	3.2.2.-	52141
brh:RBRH_02387	ncbi-geneid:9986834	4.1.1.48	51366
brh:RBRH_02386	ncbi-geneid:9986833	2.4.2.18	52418|47648
brh:RBRH_02385	ncbi-geneid:9986832	4.1.3.27|2.6.1.85	52317
brh:RBRH_02384	ncbi-geneid:9986831	4.1.3.27	56322
brh:RBRH_02383	ncbi-geneid:9986830	3.1.3.18	56784
brh:RBRH_02382	ncbi-geneid:9986829	5.1.3.1	51366
brh:RBRH_02379	ncbi-geneid:9986826	3.2.1.-	50685
brh:RBRH_02378	ncbi-geneid:9986825	6.2.1.30	56801
brh:RBRH_02376	ncbi-geneid:9986823	4.2.1.17	52096
brh:RBRH_02375	ncbi-geneid:9986822	2.3.1.16	53901|53901
brh:RBRH_02373	ncbi-geneid:9986820	4.2.1.17	52096
brh:RBRH_02952	ncbi-geneid:9987261	3.1.-.-	46785
brh:RBRH_02955	ncbi-geneid:9987264	4.2.3.5	103263
brh:RBRH_02956	ncbi-geneid:9987265	1.5.5.1	51905|54373|54862
brh:RBRH_02957	ncbi-geneid:9987266	1.1.1.69	51735
brh:RBRH_02958	ncbi-geneid:9987267	3.1.2.-	54637
brh:RBRH_02961	ncbi-geneid:9987270	2.8.3.5	100950
brh:RBRH_02962	ncbi-geneid:9987271	2.8.3.5	100950
brh:RBRH_02964	ncbi-geneid:9987273	3.7.1.-	53474
brh:RBRH_02966	ncbi-geneid:9987275	2.7.6.5|3.1.7.2	81301|109604|81271|55021
brh:RBRH_02828	ncbi-geneid:9988237	6.1.1.3	55681|55186|52954|81271
brh:RBRH_02832	ncbi-geneid:9987151	6.1.1.20	55681|46589
brh:RBRH_02833	ncbi-geneid:9987152	6.1.1.20	56037|50249|55681|46955|54991
brh:RBRH_02841	ncbi-geneid:9987159	2.7.3.-	55874|52172|55785|55785|47384
brh:RBRH_02852	ncbi-geneid:9987169	1.1.1.169	48179|51735
brh:RBRH_02856	ncbi-geneid:9987172	3.2.1.132	53955|51055
brh:RBRH_02857	ncbi-geneid:9987173	5.2.1.8	54534
brh:RBRH_02859	ncbi-geneid:9987175	3.1.3.16	56300
brh:RBRH_02862	ncbi-geneid:9987178	1.-.-.-	51735
brh:RBRH_02874	ncbi-geneid:9988165	2.6.1.57	53383
brh:RBRH_02885	ncbi-geneid:9987200	1.3.1.9	51735
brh:RBRH_02892	ncbi-geneid:9987207	3.4.21.-	52151
brh:RBRH_02893	ncbi-geneid:9988164	6.1.1.17	52374|48163
brh:RBRH_03777	ncbi-geneid:9987786	6.3.5.4	52402|56235
brh:RBRH_03749	ncbi-geneid:9987761	2.7.7.7	52540|48019
brh:RBRH_03744	ncbi-geneid:9988158	3.1.3.2|3.1.3.5	64167
brh:RBRH_03743	ncbi-geneid:9987755	2.1.1.77	53335
brh:RBRH_03739	ncbi-geneid:9987751	2.1.1.-	53335|50249
brh:RBRH_03736	ncbi-geneid:9987748	2.7.4.6	54919
brh:RBRH_03735	ncbi-geneid:9987747	2.1.1.-	102114
brh:RBRH_03731	ncbi-geneid:9987743	6.1.1.21	55681|52954
brh:RBRH_03725	ncbi-geneid:9987737	3.4.-.-	117892
brh:RBRH_03724	ncbi-geneid:9987736	3.4.-.-	117892
brh:RBRH_03721	ncbi-geneid:9987733	6.3.4.4	52540
brh:RBRH_03720	ncbi-geneid:9987732	2.4.2.22	53271
brh:RBRH_03715	ncbi-geneid:9987727	3.6.4.12	52540
brh:RBRH_03713	ncbi-geneid:9987725	4.2.1.70|5.4.99.12	55120|55174
brh:RBRH_03711	ncbi-geneid:9987723	2.3.1.-	53474
brh:RBRH_03710	ncbi-geneid:9987722	2.3.1.9	53901|53901
brh:RBRH_03709	ncbi-geneid:9987721	1.1.1.36	51735
brh:RBRH_03707	ncbi-geneid:9987719	2.-.-.-	102114
brh:RBRH_03704	ncbi-geneid:9987716	4.4.1.8	53383
brh:RBRH_03703	ncbi-geneid:9987715	3.1.3.3	56784
brh:RBRH_03698	ncbi-geneid:9987710	3.5.1.1	53774
brh:RBRH_03691	ncbi-geneid:9987703	3.6.1.-|3.6.4.12	52540|48024
brh:RBRH_03685	ncbi-geneid:9987698	1.11.1.15	52833
brh:RBRH_03684	ncbi-geneid:9987697	3.5.1.-	88713
brh:RBRH_03682	ncbi-geneid:9987696	1.1.1.-	51735
brh:RBRH_03681	ncbi-geneid:9987695	2.1.2.9	53328|50486
brh:RBRH_03680	ncbi-geneid:9987694	2.7.8.30	53448
brh:RBRH_03679	ncbi-geneid:9987693	2.6.1.-	53383
brh:RBRH_03675	ncbi-geneid:9987689	2.6.1.66|2.6.1.2	53383
brh:RBRH_03674	ncbi-geneid:9987688	1.1.1.3	55347|51735|55021
brh:RBRH_03673	ncbi-geneid:9987687	4.2.3.1	53686
brh:RBRH_03670	ncbi-geneid:9987684	2.-.-.-	54690
brh:RBRH_03664	ncbi-geneid:9987678	1.1.1.49	55347|51735
brh:RBRH_03661	ncbi-geneid:9987676	3.1.1.24	53474
brh:RBRH_03660	ncbi-geneid:9987675	2.7.3.-	55874|52172|47384
brh:RBRH_03644	ncbi-geneid:9987659	4.2.1.70|5.4.99.12	55120|55174
brh:RBRH_03624	ncbi-geneid:9988149	1.2.4.2	52518|52518
brh:RBRH_03623	ncbi-geneid:9987645	2.3.1.61	52777|51230|47005
brh:RBRH_03621	ncbi-geneid:9987644	1.8.1.4	51905|55424
brh:RBRH_03609	ncbi-geneid:9987632	1.3.99.22	102114
brh:RBRH_03602	ncbi-geneid:9987627	3.1.-.-	50249|50249|50249|50249
brh:RBRH_03601	ncbi-geneid:9987626	2.1.1.-	75217|55315
brh:RBRH_03598	ncbi-geneid:9987623	5.3.1.6	100950|75445
brh:RBRH_03596	ncbi-geneid:9987621	1.11.1.9	52833
brh:RBRH_03593	ncbi-geneid:9987619	2.7.8.-	56024|56024
brh:RBRH_03592	ncbi-geneid:9987618	2.1.1.72	53335
brh:RBRH_03591	ncbi-geneid:9988146	3.5.1.18	53187|55031
brh:RBRH_03590	ncbi-geneid:9987616	1.20.4.1	52833
brh:RBRH_03589	ncbi-geneid:9987615	2.3.1.117	51161
brh:RBRH_03588	ncbi-geneid:9987614	2.6.1.17	53383
brh:RBRH_03584	ncbi-geneid:9987611	6.5.1.2
brh:RBRH_03582	ncbi-geneid:9987610	3.5.1.88	56420
brh:RBRH_03581	ncbi-geneid:9987609	4.2.1.70|5.4.99.12	55120|55174
brh:RBRH_03580	ncbi-geneid:9987608	2.7.7.59	81301|109604|81593|55021|55021
brh:RBRH_03579	ncbi-geneid:9987607	3.4.11.18	55920
brh:RBRH_03573	ncbi-geneid:9987603	2.7.4.22	53633
brh:RBRH_03571	ncbi-geneid:9987601	2.5.1.31	64005
brh:RBRH_03569	ncbi-geneid:9987599	1.1.1.267	55347|51735|69055
brh:RBRH_03568	ncbi-geneid:9987598	3.4.24.-	50156
brh:RBRH_03565	ncbi-geneid:9987595	2.3.1.-	51161
brh:RBRH_00049	ncbi-geneid:9987594	4.2.1.-	54637
brh:RBRH_00048	ncbi-geneid:9985372	2.3.1.129	51161
brh:RBRH_00047	ncbi-geneid:9985371	2.4.1.182	53756
brh:RBRH_00046	ncbi-geneid:9985370	3.1.26.4	53098
brh:RBRH_00045	ncbi-geneid:9988145	2.1.1.-	75217|55315
brh:RBRH_00043	ncbi-geneid:9985367	2.7.9.2	56059|51621|52009
brh:RBRH_02706	ncbi-geneid:9988143	1.1.1.205	51412|54631
brh:RBRH_02704	ncbi-geneid:9987102	6.3.5.2	52402|52317|54810
brh:RBRH_02701	ncbi-geneid:9987099	1.-.-.-	51735
brh:RBRH_02691	ncbi-geneid:9987089	1.1.1.90	50129|51735
brh:RBRH_02688	ncbi-geneid:9988243	3.6.3.3|3.6.3.5	56784|81653|81665|55008
brh:RBRH_02672	ncbi-geneid:9987072	3.5.2.6	56601
brh:RBRH_02668	ncbi-geneid:9988140	2.4.1.-|3.4	56601|53955
brh:RBRH_02667	ncbi-geneid:9987067	1.13.12.16
brh:RBRH_02666	ncbi-geneid:9987066	3.2.1.14	51445|51055
brh:RBRH_02663	ncbi-geneid:9987064	2.7.7.7	56672|100879
brh:RBRH_02661	ncbi-geneid:9987062	2.8.1.6	102114
brh:RBRH_02651	ncbi-geneid:9987053	3.1.1.3	53474
brh:RBRH_02650	ncbi-geneid:9987052	1.-.-.-	51395
brh:RBRH_02642	ncbi-geneid:9988138	6.3.2.-	56801|56801|52777|52777|52777|53335|47336|52777
brh:RBRH_04173	ncbi-geneid:9987044	6.3.2.-	56801|52777|52777|47336
brh:RBRH_01558	ncbi-geneid:9986216	2.4.1.-	53300
brh:RBRH_01575	ncbi-geneid:9986231	2.4.1.-	53756
brh:RBRH_01576	ncbi-geneid:9986232	2.4.1.15	53756
brh:RBRH_01580	ncbi-geneid:9986236	3.1.21.-	51556
brh:RBRH_01583	ncbi-geneid:9986239	2.7.4.9	52540
brh:RBRH_01601	ncbi-geneid:9986255	1.8.4.11|1.8.4.12	51316
brh:RBRH_01604	ncbi-geneid:9986258	5.2.1.8	54534|109998
brh:RBRH_01605	ncbi-geneid:9986259	6.3.5.3	52317|55326|55326|56042|56042|82697|109736
brh:RBRH_01607	ncbi-geneid:9986261	1.7.99.7	53613|64153
brh:RBRH_01609	ncbi-geneid:9986262	5.3.1.9|5.1.3.15	53697
brh:RBRH_01614	ncbi-geneid:9986267	5.2.1.8	54534|109998
brh:RBRH_01622	ncbi-geneid:9986275	3.4.21.53	54211|88697|52540
brh:RBRH_01624	ncbi-geneid:9986277	3.4.21.92	52096
brh:RBRH_01625	ncbi-geneid:9986278	5.2.1.8	109998|102735|54534
brh:RBRH_03406	ncbi-geneid:9988245	2.5.1.32	48576
brh:RBRH_03402	ncbi-geneid:9987570	2.7.3.-|2.7.13.3	55874|47384
brh:RBRH_03401	ncbi-geneid:9987569	4.6.1.12	69765
brh:RBRH_03400	ncbi-geneid:9987568	2.7.7.60	53448
brh:RBRH_03399	ncbi-geneid:9987567	3.6.4.-	52540|52540|52540|143517|52540|141259
brh:RBRH_03397	ncbi-geneid:9987565	3.5.1.16	53187|55031
brh:RBRH_03396	ncbi-geneid:9987564	4.3.1.19	53686
brh:RBRH_03390	ncbi-geneid:9987560	2.7.7.7	52141
brh:RBRH_02572	ncbi-geneid:9986990	2.3.1.-	53901|53901|53474|51735|47336|47336
brh:RBRH_02573	ncbi-geneid:9988187	2.3.1.-	53901|53901|53901|51735|51735|47336|47336|47336|47336
brh:RBRH_02576	ncbi-geneid:9988189	2.3.1.-	53901|53901|53901|51735|51735|53335|47336|51735|47336|51735
brh:RBRH_02577	ncbi-geneid:9988185	2.3.1.-	53901|53901|53901|51735|51735|53335|53335|51735|53335|47336|47336|47336|47336|47336
brh:RBRH_02578	ncbi-geneid:9988184	2.3.1.-	56801|53901|53901|53901|53901|51735|51735|51735|53335|51735|51735|47336|47336|47336|47336|47336|55469
brh:RBRH_02580	ncbi-geneid:9988183	2.3.1.-	53901|52777|52777|52777|52777|55729|47336|47336
brh:RBRH_04312	ncbi-geneid:9988182	2.3.1.39	52151|52151|55048|55048
brh:RBRH_02584	ncbi-geneid:9988188	2.1.1.-	53335
brh:RBRH_02585	ncbi-geneid:9988190	1.13.11.1	49482
brh:RBRH_00133	ncbi-geneid:9985442	2.4.1.-|3.4	56601|53955
brh:RBRH_00138	ncbi-geneid:9988119	2.6.1.-	53383|46785
brh:RBRH_00140	ncbi-geneid:9985448	2.7.3.-	55874|52172|52172|55785|47384
brh:RBRH_00142	ncbi-geneid:9985450	2.7.3.-	55874|47384
brh:RBRH_00146	ncbi-geneid:9985454	3.6.3.25	52540|50331
brh:RBRH_00149	ncbi-geneid:9985457	3.4.21.88	51306|46785
brh:RBRH_03869	ncbi-geneid:9988111	1.-.-.-	51395
brh:RBRH_03875	ncbi-geneid:9987875	2.3.1.-	55729
brh:RBRH_03881	ncbi-geneid:9987880	3.6.1.-	55811
brh:RBRH_03882	ncbi-geneid:9987881	2.3.2.6	55729
brh:RBRH_03883	ncbi-geneid:9987882	2.3.2.8	55729
brh:RBRH_03884	ncbi-geneid:9987883	1.3.3.1	51395
brh:RBRH_03887	ncbi-geneid:9987886	2.4.1.-	53756
brh:RBRH_03893	ncbi-geneid:9987891	6.1.1.11	55681
brh:RBRH_03895	ncbi-geneid:9987893	5.3.1.8|2.7.7.22	51182|53448
brh:RBRH_03896	ncbi-geneid:9987894	2.4.1.-	53756
brh:RBRH_03904	ncbi-geneid:9987901	3.4.17.13	141986|52317
brh:RBRH_03905	ncbi-geneid:9987902	3.5.4.-	53927
brh:RBRH_03907	ncbi-geneid:9987904	2.5.1.21	48576
brh:RBRH_03912	ncbi-geneid:9987908	1.2.1.18|1.2.1.27	53720
brh:RBRH_03918	ncbi-geneid:9987912	4.1.99.3	48173|52425
brh:RBRH_03924	ncbi-geneid:9987917	6.2.1.1	56801
brh:RBRH_03929	ncbi-geneid:9987921	4.2.1.2	117457
brh:RBRH_03931	ncbi-geneid:9987923	5.1.1.3	53681
brh:RBRH_03936	ncbi-geneid:9987928	3.4.11.2	55486|63737
brh:RBRH_03947	ncbi-geneid:9987938	1.2.1.2	53706|50692
brh:RBRH_03956	ncbi-geneid:9988248	2.7.2.4	53633|55021|55021
brh:RBRH_03957	ncbi-geneid:9987947	6.3.4.-	52402|56037|82829
brh:RBRH_03958	ncbi-geneid:9987948	6.4.1.2	52096
brh:RBRH_03959	ncbi-geneid:9987949	3.2.2.21	48150
brh:RBRH_03960	ncbi-geneid:9987950	6.1.1.16	52374|47323
brh:RBRH_03962	ncbi-geneid:9987952	5.2.1.8	50891
brh:RBRH_03963	ncbi-geneid:9987953	5.2.1.8	50891
brh:RBRH_03964	ncbi-geneid:9987954	3.6.1.-	56300
brh:RBRH_03965	ncbi-geneid:9987955	2.3.1.30	51161
brh:RBRH_03966	ncbi-geneid:9987956	2.1.1.-	75217
brh:RBRH_03967	ncbi-geneid:9987957	3.1.3.25	56655
brh:RBRH_04313	ncbi-geneid:9987973	6.3.2.-	56801|56801|56801|52777|52777|52777|52777|47336|47336
brh:RBRH_03867	ncbi-geneid:9988178	6.3.2.-	56801|56801|56801|52777|52777|52777|52777|52777|52777|47336|47336
brh:RBRH_03864	ncbi-geneid:9987868	6.3.2.-	56801
brh:RBRH_03863	ncbi-geneid:9987867	1.3.99.10	56645|47203
brh:RBRH_03860	ncbi-geneid:9987864	4.2.1.52	51569
brh:RBRH_03858	ncbi-geneid:9987862	6.1.1.2	52374
brh:RBRH_03854	ncbi-geneid:9987858	3.1.1.1	53474
brh:RBRH_03848	ncbi-geneid:9987852	4.2.1.11	51604|54826
brh:RBRH_03846	ncbi-geneid:9987850	2.5.1.55	51569
brh:RBRH_03845	ncbi-geneid:9987849	6.3.4.2	52540|52317
brh:RBRH_03843	ncbi-geneid:9987847	2.5.1.3	51391
brh:RBRH_03841	ncbi-geneid:9987845	3.1.21.-	51556
brh:RBRH_03840	ncbi-geneid:9987844	3.6.3.-	52540
brh:RBRH_03836	ncbi-geneid:9987840	3.1.-.-	64182
brh:RBRH_03834	ncbi-geneid:9987838	6.1.1.6	55681|50249
brh:RBRH_03826	ncbi-geneid:9987830	2.8.1.7|4.4.1.16	53383
brh:RBRH_03824	ncbi-geneid:9987828	3.1.3.48	52788
brh:RBRH_03823	ncbi-geneid:9987827	3.1.2.4|4.2.1.17	52096
brh:RBRH_03820	ncbi-geneid:9987824	3.4.99|3.4.21.-	56601
brh:RBRH_03818	ncbi-geneid:9987822	1.8.1.4	51905|55424|51230
brh:RBRH_03817	ncbi-geneid:9987821	2.3.1.12	52777|51230|51230|47005
brh:RBRH_03816	ncbi-geneid:9987820	1.2.4.1	52518|52518|52922
brh:RBRH_03813	ncbi-geneid:9987818	2.7.3.-	55874|55785|55785|47384
brh:RBRH_03810	ncbi-geneid:9987816	1.5.1.5|3.5.4.9	51735|53223
brh:RBRH_03809	ncbi-geneid:9987815	3.4.24.70	55486
brh:RBRH_03808	ncbi-geneid:9987814	3.5.4.1	51556|51338
brh:RBRH_03802	ncbi-geneid:9987809	3.1.11.2	56219
brh:RBRH_03800	ncbi-geneid:9987807	2.7.13.3	55874|47384|55785
brh:RBRH_03799	ncbi-geneid:9987806	6.3.1.2	55931|54368
brh:RBRH_01534	ncbi-geneid:9986199	2.1.2.1	53383
brh:RBRH_01532	ncbi-geneid:9988098	3.1.2.-	54637
brh:RBRH_01517	ncbi-geneid:9986185	2.3.1.-	55729
brh:RBRH_01514	ncbi-geneid:9986183	3.1.1.45	53474
brh:RBRH_01511	ncbi-geneid:9986180	2.1.3.-	53067
brh:RBRH_01505	ncbi-geneid:9986175	5.1.1.13	53681|53681
brh:RBRH_04125	ncbi-geneid:9986174	6.3.2.-	56801|52777|53474|47336
brh:RBRH_00209	ncbi-geneid:9988097	6.3.2.-	56801|56801|56801|56801|52777|52777|52777|52777|52777|52777|52777|52777|52777|47336|47336|47336|47336
brh:RBRH_00203	ncbi-geneid:9985510	4.1.3.39	51569|89000
brh:RBRH_00202	ncbi-geneid:9985509	1.2.1.10	55347|51735
brh:RBRH_00201	ncbi-geneid:9985508	4.1.1.77	56529
brh:RBRH_00200	ncbi-geneid:9985507	4.2.1.80	56529
brh:RBRH_00196	ncbi-geneid:9985503	2.3.3.13	51569|110921|89000
brh:RBRH_00193	ncbi-geneid:9985500	2.5.1.-	53383
brh:RBRH_00192	ncbi-geneid:9985499	2.4.2.14	53271|56235
brh:RBRH_00189	ncbi-geneid:9985496	6.3.2.17|6.3.2.12	53623|53244
brh:RBRH_00187	ncbi-geneid:9985494	4.2.1.20	51366
brh:RBRH_00186	ncbi-geneid:9985493	2.1.1.72	53335
brh:RBRH_00185	ncbi-geneid:9985492	4.2.1.20	53686
brh:RBRH_00184	ncbi-geneid:9985491	5.3.1.24	51366
brh:RBRH_00183	ncbi-geneid:9985490	4.2.1.70|5.4.99.12	55120
brh:RBRH_00180	ncbi-geneid:9985487	1.2.1.11	55347|51735
brh:RBRH_00179	ncbi-geneid:9985486	1.1.1.85	53659
brh:RBRH_00178	ncbi-geneid:9985485	4.2.1.33	52016
brh:RBRH_00176	ncbi-geneid:9985483	4.2.1.33|4.2.1.35	53732
brh:RBRH_00175	ncbi-geneid:9985482	2.3.3.1	48256
brh:RBRH_00173	ncbi-geneid:9988095	1.3.99.1	54292
brh:RBRH_00172	ncbi-geneid:9985479	1.3.99.1	51905|46977|56425
brh:RBRH_00171	ncbi-geneid:9985478	1.3.99.1	81343
brh:RBRH_00170	ncbi-geneid:9985477	1.3.99.1	81343
brh:RBRH_00167	ncbi-geneid:9985474	1.1.1.37	56327|51735
brh:RBRH_00166	ncbi-geneid:9985473	6.2.1.9|4.1.3.6|4.1.3.34	51621
brh:RBRH_00163	ncbi-geneid:9985470	4.2.1.3	53732|52016
brh:RBRH_01139	ncbi-geneid:9985883	1.1.1.4	50129|51735
brh:RBRH_01133	ncbi-geneid:9985878	3.4.17.-	53187
brh:RBRH_02563	ncbi-geneid:9986985	2.6.1.-	53383
brh:RBRH_02561	ncbi-geneid:9986983	4.2.1.17	52096
brh:RBRH_02559	ncbi-geneid:9986981	2.5.1.18	47616|52833
brh:RBRH_02554	ncbi-geneid:9988092	3.5.4.25	142695
brh:RBRH_02552	ncbi-geneid:9988091	2.7.8.28	142338
brh:RBRH_02551	ncbi-geneid:9986974	2.5.1.-	102114|102114
brh:RBRH_02550	ncbi-geneid:9986973	2.7.7.68	53448
brh:RBRH_02549	ncbi-geneid:9986972	6.3.2.31|6.3.2.34	144010
brh:RBRH_02540	ncbi-geneid:9986964	3.6.1.13	55811
brh:RBRH_02533	ncbi-geneid:9986957	1.6.5.3	54862
brh:RBRH_02530	ncbi-geneid:9986955	1.6.5.3	53706|54862|54292
brh:RBRH_02529	ncbi-geneid:9986954	1.6.5.3	142019|140490|142984
brh:RBRH_02528	ncbi-geneid:9986953	1.6.5.3	52833
brh:RBRH_02527	ncbi-geneid:9988089	1.6.5.3	56762
brh:RBRH_02526	ncbi-geneid:9986951	1.6.5.3	143243
brh:RBRH_02525	ncbi-geneid:9986950	1.6.5.3	56770
brh:RBRH_02522	ncbi-geneid:9986947	5.3.1.1	51351
brh:RBRH_02521	ncbi-geneid:9986946	1.6.5.5	51735|50129
brh:RBRH_02519	ncbi-geneid:9986945	2.7.7.8|2.7.7.19	54211|54211|55666|55666|54791|50249
brh:RBRH_02514	ncbi-geneid:9986940	2.3.3.13	51569|110921
brh:RBRH_02511	ncbi-geneid:9986937	1.1.1.86|1.1.1.169	51735|48179
brh:RBRH_02510	ncbi-geneid:9986936	2.2.1.6	55021|55021
brh:RBRH_02508	ncbi-geneid:9986935	2.2.1.6	52518|52467|52518
brh:RBRH_02494	ncbi-geneid:9986924	2.7.3.-|2.7.13.3	55874|47384|52402|55781|52540
brh:RBRH_02491	ncbi-geneid:9986922	1.1.1.100	51735
brh:RBRH_02490	ncbi-geneid:9986921	2.4.2.9	53271
brh:RBRH_02487	ncbi-geneid:9986918	6.3.4.13	56059|52440|51246
brh:RBRH_02486	ncbi-geneid:9986917	1.3.3.3	102886
brh:RBRH_02485	ncbi-geneid:9986916	2.7.7.18	52374
brh:RBRH_02481	ncbi-geneid:9986912	3.1.4.-|3.1.26.-	50249
brh:RBRH_02470	ncbi-geneid:9986901	3.6.3.-	52540|90123
brh:RBRH_02469	ncbi-geneid:9986900	2.7.7.7	89550
brh:RBRH_02466	ncbi-geneid:9986897	6.1.1.-	52374
brh:RBRH_02463	ncbi-geneid:9986894	2.1.2.2	56059|52440|51246
brh:RBRH_02458	ncbi-geneid:9986891	3.1.1.-	53474
brh:RBRH_01335	ncbi-geneid:9986040	4.2.99.18	48150
brh:RBRH_01343	ncbi-geneid:9986048	2.2.1.2	51569
brh:RBRH_01345	ncbi-geneid:9986050	3.2.2.20	48150
brh:RBRH_01350	ncbi-geneid:9986055	2.7.7.-	81301
brh:RBRH_01366	ncbi-geneid:9986068	4.1.3.40	64288
brh:RBRH_01370	ncbi-geneid:9986072	2.7.3.-	141868|55073
brh:RBRH_01373	ncbi-geneid:9986075	5.99.1.-	56719|101904
brh:RBRH_01374	ncbi-geneid:9986076	5.99.1.-	56719|55874|54211
brh:RBRH_01377	ncbi-geneid:9988254	2.4.1.-	53756|53448
brh:RBRH_01389	ncbi-geneid:9986087	2.4.1.15	53756
brh:RBRH_01401	ncbi-geneid:9986098	2.7.3.-|2.7.13.3	55874|47384
brh:RBRH_01406	ncbi-geneid:9988083	3.6.3.21	52540
brh:RBRH_01407	ncbi-geneid:9986104	2.7.1.2	53067|53697|46689
brh:RBRH_01408	ncbi-geneid:9986105	1.1.1.49	55347|51735
brh:RBRH_01412	ncbi-geneid:9986108	5.4.3.8	53383
brh:RBRH_01413	ncbi-geneid:9986109	3.5.4.26|1.1.1.193	53597|53927
brh:RBRH_01414	ncbi-geneid:9986110	2.5.1.9	63380|63380
brh:RBRH_01418	ncbi-geneid:9986114	3.5.4.25|4.1.99.12	55821|142695
brh:RBRH_01419	ncbi-geneid:9986115	2.5.1.9|2.5.1.78	52121
brh:RBRH_01421	ncbi-geneid:9988081	2.6.1.1	53383
brh:RBRH_01423	ncbi-geneid:9986119	4.1.1.-	50475|143968
brh:RBRH_01429	ncbi-geneid:9986124	2.1.1.33	53335
brh:RBRH_01434	ncbi-geneid:9986129	2.1.1.77	53335
brh:RBRH_01441	ncbi-geneid:9986136	2.-.-.-	53756
brh:RBRH_01443	ncbi-geneid:9988203	2.4.-.-	53756
brh:RBRH_01447	ncbi-geneid:9988202	5.1.3.2	51735
brh:RBRH_01454	ncbi-geneid:9988200	5.1.3.2	51735
brh:RBRH_01460	ncbi-geneid:9986139	5.4.99.9	51971|54373
brh:RBRH_01469	ncbi-geneid:9986144	1.1.1.133	51735
brh:RBRH_01470	ncbi-geneid:9988194	5.1.3.13	51182
brh:RBRH_01471	ncbi-geneid:9988193	2.7.7.24	53448
brh:RBRH_01472	ncbi-geneid:9988191	4.2.1.46	51735
brh:RBRH_01474	ncbi-geneid:9986145	3.6.1.41	56300
brh:RBRH_01475	ncbi-geneid:9986146	2.3.1.51	69593
brh:RBRH_01476	ncbi-geneid:9986147	2.1.3.2|3.5.2.3	51556|51338
brh:RBRH_01477	ncbi-geneid:9986148	2.1.3.2	53671
brh:RBRH_01479	ncbi-geneid:9986150	2.4.2.9	53271
brh:RBRH_01480	ncbi-geneid:9986151	3.1.-.-	53098
brh:RBRH_01485	ncbi-geneid:9986156	2.7.4.7|2.7.1.49	53613
brh:RBRH_01492	ncbi-geneid:9986162	3.5.1.2	56601
brh:RBRH_01284	ncbi-geneid:9985996	2.7.3.-	141868
brh:RBRH_01287	ncbi-geneid:9985999	3.2.1.3	48208
brh:RBRH_01301	ncbi-geneid:9986013	2.7.3.-	55874|47384
brh:RBRH_01303	ncbi-geneid:9986015	3.4.16.4|3.4.21	56601
brh:RBRH_01305	ncbi-geneid:9986017	3.1.1.1	52266
brh:RBRH_01307	ncbi-geneid:9986019	4.1.1.21|6.3.4.18	56059|52440|51246
brh:RBRH_01308	ncbi-geneid:9986020	4.1.1.21|5.4.99.18	52255
brh:RBRH_01309	ncbi-geneid:9986021	6.3.2.6	56104
brh:RBRH_01310	ncbi-geneid:9986022	4.1.2.13	51569
brh:RBRH_01311	ncbi-geneid:9986023	2.7.1.40	51621|52935|50800
brh:RBRH_01314	ncbi-geneid:9986024	2.7.2.3	53748
brh:RBRH_01318	ncbi-geneid:9988077	2.6.1.42	56752
brh:RBRH_01321	ncbi-geneid:9986029	2.4.-.-	53756
brh:RBRH_01325	ncbi-geneid:9986033	3.4.24.-	48452
brh:RBRH_01237	ncbi-geneid:9985970	6.2.1.5	52210|51735
brh:RBRH_01238	ncbi-geneid:9985971	6.2.1.5	52210|56059
brh:RBRH_01974	ncbi-geneid:9985972	6.2.1.5	56059
brh:RBRH_01986	ncbi-geneid:9986452	1.11.1.6	47240
brh:RBRH_01987	ncbi-geneid:9986453	2.4.2.-	53271
brh:RBRH_01992	ncbi-geneid:9986458	3.6.4.13	52540
brh:RBRH_01999	ncbi-geneid:9986463	1.1.5.3	51905
brh:RBRH_02000	ncbi-geneid:9986464	2.7.1.30	53067|53067
brh:RBRH_02002	ncbi-geneid:9988073	4.1.99.12	55821
brh:RBRH_02009	ncbi-geneid:9986472	2.3.1.-	56317
brh:RBRH_02010	ncbi-geneid:9986473	6.1.1.14	55681
brh:RBRH_02011	ncbi-geneid:9986474	6.1.1.14	109604
brh:RBRH_02013	ncbi-geneid:9986476	2.3.1.51	69593
brh:RBRH_02016	ncbi-geneid:9986478	4.4.1.5	54593
brh:RBRH_02051	ncbi-geneid:9986511	2.1.1.182	53335
brh:RBRH_04095	ncbi-geneid:9986512	1.1.1.262	53659
brh:RBRH_02052	ncbi-geneid:9988069	1.1.1.262	53659
brh:RBRH_02053	ncbi-geneid:9986513	5.2.1.8	109998|54534|54534
brh:RBRH_02056	ncbi-geneid:9986516	3.4.11.9	55920|53092
brh:RBRH_02057	ncbi-geneid:9986517	1.14.13.-	51905
brh:RBRH_02058	ncbi-geneid:9986518	1.-.-.-	51395
brh:RBRH_02060	ncbi-geneid:9986520	2.1.2.3|3.5.4.10	53927|52335
brh:RBRH_02061	ncbi-geneid:9986521	3.1.22.4	53098
brh:RBRH_02064	ncbi-geneid:9988068	3.1.-.-	69500
brh:RBRH_02065	ncbi-geneid:9986525	6.1.1.1	52374|55174
brh:RBRH_02067	ncbi-geneid:9986527	2.7.1.-	53067
brh:RBRH_02074	ncbi-geneid:9986534	3.5.2.3	51556
brh:RBRH_02076	ncbi-geneid:9986536	3.6.3.-	52540
brh:RBRH_02080	ncbi-geneid:9986540	1.4.1.3	51735|53223
brh:RBRH_02083	ncbi-geneid:9986543	3.1.2.-	54637
brh:RBRH_02086	ncbi-geneid:9986546	5.3.3.8|4.2.1.17	52096
brh:RBRH_02087	ncbi-geneid:9986547	2.3.1.16	53901|53901
brh:RBRH_02088	ncbi-geneid:9986548	4.2.1.17|5.3.3.8|1.1.1.35	52096
brh:RBRH_02089	ncbi-geneid:9986549	4.2.1.17|5.3.3.8|1.1.1.35	51735|48179|48179
brh:RBRH_02090	ncbi-geneid:9986550	1.3.99.-	56645|47203
brh:RBRH_02093	ncbi-geneid:9986552	2.7.8.-	56024|56024
brh:RBRH_02094	ncbi-geneid:9986553	3.6.1.-	55811
brh:RBRH_02095	ncbi-geneid:9986554	6.1.1.12	55681|55261|50249
brh:RBRH_02102	ncbi-geneid:9986561	2.1.1	53335
brh:RBRH_02105	ncbi-geneid:9986564	1.1.5.3	56176|55103|46548
brh:RBRH_02108	ncbi-geneid:9988065	4.3.1.19	53686|55021
brh:RBRH_02109	ncbi-geneid:9986567	1.7.1.13	55620
brh:RBRH_02112	ncbi-geneid:9986570	3.5.1.81	51556|51338
brh:RBRH_02114	ncbi-geneid:9986572	4.3.1.18	51419
brh:RBRH_02118	ncbi-geneid:9986576	3.1.1.-	53474
brh:RBRH_02120	ncbi-geneid:9986578	2.7.7.49	56672
brh:RBRH_02125	ncbi-geneid:9986583	3.5.1.10	53328|55021
brh:RBRH_02126	ncbi-geneid:9986584	2.7.6.2	55811
brh:RBRH_02129	ncbi-geneid:9986587	2.4.2.7	53271
brh:RBRH_02131	ncbi-geneid:9986589	5.3.1.13	53697
brh:RBRH_02135	ncbi-geneid:9986593	3.6.3.-	52540
brh:RBRH_02140	ncbi-geneid:9986596	2.7.1.69	55804
brh:RBRH_02141	ncbi-geneid:9986597	2.7.1.-|3.1.3|2.7.11.-|2.7.4	53795|75138
brh:RBRH_02143	ncbi-geneid:9986599	3.4.21.53	88697
brh:RBRH_02144	ncbi-geneid:9986600	3.2.2.-	48150|55811
brh:RBRH_02145	ncbi-geneid:9986601	3.2.2.23|4.2.99.18	81624|46946|57716
brh:RBRH_02148	ncbi-geneid:9986604	2.7.1.148	54211|55060
brh:RBRH_02149	ncbi-geneid:9988256	2.7.6.1	53271
brh:RBRH_02152	ncbi-geneid:9986607	3.1.1.29	53178
brh:RBRH_02154	ncbi-geneid:9986609	2.7.7.3	52374
brh:RBRH_02155	ncbi-geneid:9986610	2.1.1.-	53335
brh:RBRH_02159	ncbi-geneid:9986614	3.7.1.5	56529
brh:RBRH_02183	ncbi-geneid:9986636	1.9.3.1	81452
brh:RBRH_02186	ncbi-geneid:9986639	1.9.3.1	81442
brh:RBRH_02187	ncbi-geneid:9986640	1.9.3.1	49503|81464|46626
brh:RBRH_02190	ncbi-geneid:9986643	2.1.1.-	75217
brh:RBRH_02191	ncbi-geneid:9986644	1.1.1.94	48179|51735
brh:RBRH_02197	ncbi-geneid:9986649	5.4.2.1
brh:RBRH_02198	ncbi-geneid:9986650	3.4.21.102	52096|50156
brh:RBRH_02201	ncbi-geneid:9986653	2.7.3.9	51621|52009|47831
brh:RBRH_02203	ncbi-geneid:9986655	2.7.1.69	53062
brh:RBRH_02204	ncbi-geneid:9986656	6.3.2.3	56059|52440
brh:RBRH_02205	ncbi-geneid:9986657	6.3.2.2	56059
brh:RBRH_02213	ncbi-geneid:9988060	2.8.1.8	102114
brh:RBRH_02218	ncbi-geneid:9986670	3.4.16.4	56601
brh:RBRH_02226	ncbi-geneid:9986678	6.3.4.15	55681|50037
brh:RBRH_02227	ncbi-geneid:9986679	2.7.1.33
brh:RBRH_02228	ncbi-geneid:9986680	2.7.7.-	52374
brh:RBRH_02234	ncbi-geneid:9986685	4.2.1.17	52096
brh:RBRH_02235	ncbi-geneid:9986686	3.7.1.2	56529
brh:RBRH_02239	ncbi-geneid:9986690	2.1.1.13	82282
brh:RBRH_01971	ncbi-geneid:9986691	2.1.1.13	56507|51717|52242|47644
brh:RBRH_01973	ncbi-geneid:9986439	6.1.1.19	52374|47323|55190
brh:RBRH_03114	ncbi-geneid:9987338	1.1.1.-	51735
brh:RBRH_03106	ncbi-geneid:9987330	4.2.1.1	53056
brh:RBRH_03104	ncbi-geneid:9987328	2.3.1.9	53901|53901
brh:RBRH_03102	ncbi-geneid:9987326	3.4.19.1	53474
brh:RBRH_03101	ncbi-geneid:9987325	2.6.1.62	53383
brh:RBRH_03099	ncbi-geneid:9987323	2.8.1.6	102114
brh:RBRH_03096	ncbi-geneid:9987321	1.3.99.22	102114
brh:RBRH_03094	ncbi-geneid:9987320	1.2.7.8	53323|52518|52518|52922
brh:RBRH_03090	ncbi-geneid:9987316	2.4.1.129	56601|56519
brh:RBRH_03071	ncbi-geneid:9987300	1.-.-.-	51735
brh:RBRH_03065	ncbi-geneid:9987295	2.3.1.-	55729
brh:RBRH_03059	ncbi-geneid:9987291	3.1.-.-	52980
brh:RBRH_03055	ncbi-geneid:9987288	3.1.2.6	56281
brh:RBRH_03053	ncbi-geneid:9987286	2.4.1.-	53756
brh:RBRH_02750	ncbi-geneid:9987144	3.1.1.45	53474
brh:RBRH_02749	ncbi-geneid:9987143	2.7.7.25|2.7.7.72|3.1.3.-|3.1.4	81891|81301
brh:RBRH_02746	ncbi-geneid:9987140	3.2.1.-	48435|53955
brh:RBRH_02745	ncbi-geneid:9987139	6.3.3.2	100950
brh:RBRH_02735	ncbi-geneid:9987131	3.4.19.3	53182
brh:RBRH_02728	ncbi-geneid:9987124	1.5.1.20	51730
brh:RBRH_02726	ncbi-geneid:9987122	3.3.1.1	52283|51735
brh:RBRH_02719	ncbi-geneid:9987117	1.14.11.-	51197
brh:RBRH_02717	ncbi-geneid:9987115	3.4.21.-	56112
brh:RBRH_03427	ncbi-geneid:9987592	2.5.1.6	55973|55973|55973
brh:RBRH_03424	ncbi-geneid:9987589	5.1.1.7	54506
brh:RBRH_03421	ncbi-geneid:9987586	2.1.1.-	53335|88697
brh:RBRH_03414	ncbi-geneid:9987581	3.4.25.2	56235
brh:RBRH_03410	ncbi-geneid:9987578	2.7.3.-|2.7.13.3	55874|47384
brh:RBRH_00991	ncbi-geneid:9987574	2.7.2	53633
brh:RBRH_00994	ncbi-geneid:9985755	2.3.1.31	53474
brh:RBRH_00995	ncbi-geneid:9988055	2.1.1.-	53335
brh:RBRH_00998	ncbi-geneid:9985759	3.1.11.2	56219
brh:RBRH_00999	ncbi-geneid:9985760	6.3.5.6|6.3.5.7	55931|89095
brh:RBRH_01000	ncbi-geneid:9985761	6.3.5.6|6.3.5.7	75304
brh:RBRH_01001	ncbi-geneid:9985762	6.3.5.6|6.3.5.7	141000
brh:RBRH_02246	ncbi-geneid:9986696	4.2.3.12	55620
brh:RBRH_02249	ncbi-geneid:9986699	2.4.1.-	53756
brh:RBRH_02254	ncbi-geneid:9986704	2.7.7.49	56672
brh:RBRH_01264	ncbi-geneid:9985980	2.7.3.-	55874|47384|55785|158472
brh:RBRH_01266	ncbi-geneid:9985982	2.1.1.-	53335|48013
brh:RBRH_01268	ncbi-geneid:9988053	2.1.2.9	53328|50486
brh:RBRH_01269	ncbi-geneid:9985985	3.5.1.88	56420
brh:RBRH_01273	ncbi-geneid:9985989	5.99.1.2	56712
brh:RBRH_01276	ncbi-geneid:9985991	4.1.1.32	53795|68923
brh:RBRH_01278	ncbi-geneid:9985992	1.1.1.95	51735|52283
brh:RBRH_00966	ncbi-geneid:9985734	3.1.26.5	54211
brh:RBRH_03456	ncbi-geneid:9979742	2.5.1.54	51569
brh:RBRH_03454	ncbi-geneid:9979834	2.8.3.8	100950|100950
brh:RBRH_03446	ncbi-geneid:9979733	3.6.1.7	54975
brh:RBRH_03995	ncbi-geneid:9979827	1.3.99.3	56645|47203
brh:RBRH_01504	ncbi-geneid:9979818	6.3.2.-	56801|56801|56801|56801|56801|56801|56801|52777|52777|52777|53474|52777|52777|52777|52777|52777|52777|52777|52777|52777|52777|52777|47336|47336|47336|47336|47336|47336|47336
brh:RBRH_00391	ncbi-geneid:9979254	4.2.1.3	53732|52016
brh:RBRH_00392	ncbi-geneid:9979836	2.3.3.5	48256
brh:RBRH_00393	ncbi-geneid:9979256	4.1.3.30	51621
brh:RBRH_00396	ncbi-geneid:9979258	2.3.1.-	55729
brh:RBRH_00405	ncbi-geneid:9979266	3.4.21.-	52151
brh:RBRH_00422	ncbi-geneid:9979279	5.4.3.2	102114
brh:RBRH_00429	ncbi-geneid:9979286	6.3.2.-	56801|56801|56801|56801|56801|56801|52777|52777|52777|52777|53474|52777|52777|52777|52777|52777|52777|47336|47336|47336|47336|47336|47336
brh:RBRH_00438	ncbi-geneid:9979294	3.-.-.-	53474
brh:RBRH_00439	ncbi-geneid:9979295	4.1.2.-	51621
brh:RBRH_00443	ncbi-geneid:9979299	2.3.1.118	54001
brh:RBRH_04227	ncbi-geneid:9979307	6.3.2.-	56801|52777
brh:RBRH_00452	ncbi-geneid:9979844	6.3.2.-	56801|56801|56801|52777|53474|52777|52777|52777|47336|47336|47336
brh:RBRH_00474	ncbi-geneid:9979328	2.7.3.-	55874|55785|52172|52172|55785|47384
brh:RBRH_00476	ncbi-geneid:9979846	6.5.1.1	56219|56091|50249
brh:RBRH_00481	ncbi-geneid:9979847	2.1.3.-	53067
brh:RBRH_00484	ncbi-geneid:9979337	6.3.2.-	56801|56801|56801|56801|52777|53474|52777|52777|52777|52777|52777|52777|52777|47336|47336|47336|47336
brh:RBRH_00485	ncbi-geneid:9979338	2.7.3.-	55874|47384
brh:RBRH_00490	ncbi-geneid:9979343	2.6.1.57	53383
brh:RBRH_00494	ncbi-geneid:9979347	6.2.1.25	56801
brh:RBRH_00496	ncbi-geneid:9979349	2.7.1.71	52540|47413
brh:RBRH_00497	ncbi-geneid:9979350	4.2.1.17	52096|52096
brh:RBRH_00499	ncbi-geneid:9979352	1.18.1.2	63380|52343|54862
brh:RBRH_00514	ncbi-geneid:9979364	1.3.99.2	56645|47203
brh:RBRH_00518	ncbi-geneid:9979852	2.7.8.-	51735
brh:RBRH_00522	ncbi-geneid:9979371	2.4.1.-	53756
brh:RBRH_00537	ncbi-geneid:9979383	2.5.1.18	47616|52833
brh:RBRH_00540	ncbi-geneid:9979386	2.7.1.13|2.7.1.45	53613
brh:RBRH_00550	ncbi-geneid:9979394	3.5.4.25	142695
brh:RBRH_00558	ncbi-geneid:9979401	1.14.13.82	50022|55961
brh:RBRH_00559	ncbi-geneid:9979402	2.6.1.46|2.6.1.76	53383
brh:RBRH_00560	ncbi-geneid:9979403	1.13.12.-	51905|51905
brh:RBRH_00572	ncbi-geneid:9979413	6.3.2.-	56801|47336
brh:RBRH_00575	ncbi-geneid:9979415	1.1.1.243	51735
brh:RBRH_00576	ncbi-geneid:9979416	3.1.2.-	53474
brh:RBRH_00578	ncbi-geneid:9979418	6.3.2.-	56801|56801|52777|52777|52777|52777|51735|47336|47336
brh:RBRH_04239	ncbi-geneid:9979420	2.6.1.18	53383
brh:RBRH_00580	ncbi-geneid:9979856	2.6.1.18	53383
brh:RBRH_00586	ncbi-geneid:9979425	1.3.99.2	56645
brh:RBRH_00587	ncbi-geneid:9979426	1.3.99.2	47203
brh:RBRH_00600	ncbi-geneid:9979437	3.5.2.2	51556|51338
brh:RBRH_00601	ncbi-geneid:9979860	1.3.1.2	51395|54862
brh:RBRH_00602	ncbi-geneid:9979439	1.3.1.2|1.4.1.13|1.4.1.14	51971|46548|51971
brh:RBRH_00603	ncbi-geneid:9979440	3.5.1.87	53187|55031
brh:RBRH_00617	ncbi-geneid:9979453	2.1.-.-	89562
brh:RBRH_00622	ncbi-geneid:9979864	6.3.2.-	56801|56801|52777|52777|52777|52777|52777|52777|47336|47336
brh:RBRH_04248	ncbi-geneid:9979459	6.3.2.-	56801|52777
brh:RBRH_00623	ncbi-geneid:9979865	6.3.2.-	56801|53474|47336
brh:RBRH_01920	ncbi-geneid:9979872	2.3.1.41	53901
brh:RBRH_01922	ncbi-geneid:9979583	6.3.2.-	56801
brh:RBRH_01923	ncbi-geneid:9979584	1.3.99.10	56645|47203
brh:RBRH_04258	ncbi-geneid:9979475	2.7.7.49	56672
brh:RBRH_03022	ncbi-geneid:9979696	2.7.7.49	56672
brh:RBRH_03043	ncbi-geneid:9979715	3.1.11.5	52540|52540
brh:RBRH_03044	ncbi-geneid:9979716	3.1.11.5	52540|52980
brh:RBRH_00335	ncbi-geneid:9979717	3.1.11.5	52540|52540|52980
brh:RBRH_00333	ncbi-geneid:9979247	2.7.3.-	55874|52172|55785|47384|52172
brh:RBRH_00332	ncbi-geneid:9979246	2.7.3.-	55874|47384
brh:RBRH_00329	ncbi-geneid:9979243	3.6.4.13	52540
brh:RBRH_00328	ncbi-geneid:9979242	2.3.1.1	53633|55729
brh:RBRH_00324	ncbi-geneid:9979238	5.1.1.1	51419|50621
brh:RBRH_00322	ncbi-geneid:9979236	2.7.4.7|2.7.1.49	53613
brh:RBRH_00320	ncbi-geneid:9979234	2.7.7.7	52141
brh:RBRH_00319	ncbi-geneid:9979233	2.3.1.128	55729
brh:RBRH_00318	ncbi-geneid:9979232	3.4.-.-	53067|53067
brh:RBRH_00316	ncbi-geneid:9979230	4.1.3.1	51621
brh:RBRH_00314	ncbi-geneid:9979228	2.3.3.9	51645
brh:RBRH_00301	ncbi-geneid:9979877	3.1.1.2	53474
brh:RBRH_00294	ncbi-geneid:9979209	2.7.3.-	55874|52172|52172|55785|47384|55785
brh:RBRH_00291	ncbi-geneid:9979206	1.2.1.63|1.2.1.16	53720
brh:RBRH_00290	ncbi-geneid:9979205	6.3.4.5	69864|52402
brh:RBRH_00283	ncbi-geneid:9979199	3.4.21.-	50494|50156|50156
brh:RBRH_00274	ncbi-geneid:9979192	6.3.2.-	56801|56801|53474|52777|52777|53328|47336|47336|52777|50486
brh:RBRH_00269	ncbi-geneid:9979878	1.11.1.15	52833
brh:RBRH_00268	ncbi-geneid:9979187	1.8.1.-|1.6.3|1.6.4.-	51905|52833|52833
brh:RBRH_00260	ncbi-geneid:9979183	6.3.2.-	56801|56801|56801|52777|53474|52777|52777|52777|52777|52777|47336|47336|47336
brh:RBRH_00242	ncbi-geneid:9979169	2.4.1.80	53448
brh:RBRH_00221	ncbi-geneid:9979882	2.4.-.-	53756
brh:RBRH_00214	ncbi-geneid:9979147	2.7.1.30	53067|53067
brh:RBRH_01792	ncbi-geneid:9979144	6.3.2.-	56801|56801|56801|56801|56801|56801|52777|52777|52777|52777|52777|53474|52777|52777|52777|52777|52777|52777|52777|47336|47336|47336|47336|47336|47336
brh:RBRH_01796	ncbi-geneid:9979478	5.99.1.2	56349|55869
brh:RBRH_01798	ncbi-geneid:9979480	4.2.1.17|5.3.3.8|5.1.2.3|1.1.1.35	52096|51735|48179|48179
brh:RBRH_01800	ncbi-geneid:9979482	1.1.1.44	48179|51735
brh:RBRH_01864	ncbi-geneid:9979534	3.4.21.-	52096|141322
brh:RBRH_01866	ncbi-geneid:9979536	1.18.1.-|1.8.1.9	51905
brh:RBRH_03441	ncbi-geneid:9979547	5.4.99.17	48239|48239
brh:RBRH_03440	ncbi-geneid:9979729	3.2.2.16|3.2.2.9	53167
brh:RBRH_03438	ncbi-geneid:9979727	1.1.1.219	51735
brh:RBRH_03430	ncbi-geneid:9979893	2.2.1.7	52518|52518|52922
brh:RBRH_02825	ncbi-geneid:9979718	2.6.1.37	53383
brh:RBRH_02824	ncbi-geneid:9979654	5.4.2.9	51621|53448
brh:RBRH_02823	ncbi-geneid:9979653	2.7.7.13	53448
brh:RBRH_02816	ncbi-geneid:9979894	2.7.3.-|2.7.13.3	55874|103190|47384
brh:RBRH_02804	ncbi-geneid:9979634	3.6.3.12	56784|81660|81653|81665
brh:RBRH_02797	ncbi-geneid:9979628	2.7.7.7	52141
brh:RBRH_02789	ncbi-geneid:9979621	4.3.1.3
brh:RBRH_04314	ncbi-geneid:9979620	6.3.2.-	56801|52777|53474|52777|47336|47336
brh:RBRH_02787	ncbi-geneid:9979905	6.3.2.-	56801|56801|56801|56801|52777|52777|52777|52777|52777|52777|53335|53335|47336|47336|47336
brh:RBRH_04279	ncbi-geneid:9979619	6.3.2.-	56801|56801|56801|52777|52777|52777|52777|52777|52777|52777|53335|47336|47336|47336|52777|56801
brh:RBRH_02779	ncbi-geneid:9979896	3.1.4.4	56024|56024
brh:RBRH_02776	ncbi-geneid:9979611	2.7.8.-	56214|56214
brh:RBRH_02774	ncbi-geneid:9979609	4.1.3.4	51569
brh:RBRH_02772	ncbi-geneid:9979608	6.4.1.4	56059|52440|51246|51230
brh:RBRH_02771	ncbi-geneid:9979607	4.2.1.18	52096
brh:RBRH_02770	ncbi-geneid:9979606	6.4.1.4	52096|52096
brh:RBRH_02769	ncbi-geneid:9979605	1.3.99.10	56645|47203
brh:RBRH_02763	ncbi-geneid:9979599	1.1.99.4	46626
brh:RBRH_03516	ncbi-geneid:9979897	2.7.3.-	52096|53328|50486
brh:RBRH_03521	ncbi-geneid:9979798	1.3.99.2	56645|47203
brh:RBRH_03522	ncbi-geneid:9979799	6.1.1.11	55681
brh:RBRH_03524	ncbi-geneid:9979801	3.2.1.25	51445|49785|49303|49303
brh:RBRH_03550	ncbi-geneid:9979920	3.6.3.14	52540
brh:RBRH_03006	ncbi-geneid:9979689	4.1.1.45	51556
brh:RBRH_03005	ncbi-geneid:9979688	1.13.11.6	51182
brh:RBRH_03004	ncbi-geneid:9979687	3.5.99.5	55298
brh:RBRH_03003	ncbi-geneid:9979686	1.2.1.32	53720
brh:RBRH_03000	ncbi-geneid:9979683	1.1.1.103	50129|51735
brh:RBRH_02999	ncbi-geneid:9979682	2.3.1.29	53383
brh:RBRH_02989	ncbi-geneid:9979674	5.3.1.8	48208
brh:RBRH_02988	ncbi-geneid:9979673	3.2.2.16|3.2.2.9	53167
brh:RBRH_02986	ncbi-geneid:9979671	3.6.3.4	56784|81653|81665
brh:RBRH_04286	ncbi-geneid:9979670	3.6.3.4	55008
brh:RBRH_02983	ncbi-geneid:9979668	3.1.1.3	53474
brh:RBRH_02977	ncbi-geneid:9979663	2.4.1.-	53756
brh:RBRH_02971	ncbi-geneid:9979657	1.2.4.1	52518
brh:RBRH_02970	ncbi-geneid:9979656	1.2.4.1	52518
brh:RBRH_03514	ncbi-geneid:9979655	1.2.4.-	52922
brh:RBRH_03513	ncbi-geneid:9979793	2.3.1.12	53474|51230
brh:RBRH_03512	ncbi-geneid:9979792	2.8.1.8	102114
brh:RBRH_03492	ncbi-geneid:9979773	1.11.1.15	52833
brh:RBRH_03491	ncbi-geneid:9979772	1.8.1.-|1.6.3	51905|52833|52833
