# Supplementary material for: Tracing the Repertoire of Promiscuous Enzymes along the Metabolic Pathways in Archaeal Organisms
Source: Life (Basel). 2017 Jul 13;7(3):30. doi: 10.3390/life7030030 (PMC5617955; doi:10.3390/life7030030)
Supplement: Supplementary file 1 [file life-07-00030-s001.zip › Table_S2/brm.txt]

KEGGID	NCBIGI	ECs	SFamilyID
brm:Bmur_0017	ncbi-geneid:9140985	2.4.1.129	56601|56519|54184
brm:Bmur_0018	ncbi-geneid:9140986	2.7.1.4	53613
brm:Bmur_0024	ncbi-geneid:9140992	3.6.4.12	52540
brm:Bmur_0036	ncbi-geneid:9141004	2.7.7.7	89550|160975
brm:Bmur_0037	ncbi-geneid:9141005	6.1.1.2	52374
brm:Bmur_0043	ncbi-geneid:9141011	2.9.1.-	52821|52540
brm:Bmur_0049	ncbi-geneid:9141017	2.7.1.50	53613
brm:Bmur_0051	ncbi-geneid:9141019	1.1.1.6	56796
brm:Bmur_0052	ncbi-geneid:9141020	4.2.1.9	143975|52016
brm:Bmur_0054	ncbi-geneid:9141022	6.2.1.3	56801
brm:Bmur_0059	ncbi-geneid:9141027	3.6.3.-	52540
brm:Bmur_0061	ncbi-geneid:9141029	5.1.1.3	53681|53681
brm:Bmur_0063	ncbi-geneid:9141031	6.4.1.1	51569|89000|51230
brm:Bmur_0065	ncbi-geneid:9141033	2.4.1.83	53448
brm:Bmur_0077	ncbi-geneid:9141047	2.7.1.69	51261|55604
brm:Bmur_0078	ncbi-geneid:9141048	3.2.1.93	51445|51011
brm:Bmur_0080	ncbi-geneid:9141050	1.1.1.94	48179|51735
brm:Bmur_0085	ncbi-geneid:9141055	6.3.1.2	55931
brm:Bmur_0087	ncbi-geneid:9141057	3.1.1.61	52738|52172
brm:Bmur_0088	ncbi-geneid:9141058	3.5.1.44	64438
brm:Bmur_0089	ncbi-geneid:9141059	2.1.1.80	53335|47757
brm:Bmur_0091	ncbi-geneid:9141061	2.7.13.3	55874|50341|47226|47384
brm:Bmur_0095	ncbi-geneid:9141065	6.3.5.1	52402|56317
brm:Bmur_0103	ncbi-geneid:9141073	1.1.1.267	55347|51735|69055
brm:Bmur_0104	ncbi-geneid:9141074	6.1.1.15	55681|55826|52954
brm:Bmur_0105	ncbi-geneid:9141075	2.3.1.128	55729
brm:Bmur_0109	ncbi-geneid:9141079	2.3.1.157|2.7.7.23	53448|51161
brm:Bmur_0119	ncbi-geneid:9141089	1.1.1.22	51735|52413|48179
brm:Bmur_0125	ncbi-geneid:9141095	4.2.1.46	51735
brm:Bmur_0127	ncbi-geneid:9141097	2.2.1.6	52518|52518|52467
brm:Bmur_0128	ncbi-geneid:9141098	4.1.3.39	51569
brm:Bmur_0130	ncbi-geneid:9141100	4.2.1.45	51735
brm:Bmur_0131	ncbi-geneid:9141101	2.7.7.33	53448
brm:Bmur_0134	ncbi-geneid:9141104	5.1.3.14	53756
brm:Bmur_0137	ncbi-geneid:9141107	1.1.1.133	51735
brm:Bmur_0147	ncbi-geneid:9141117	3.6.1.23	51283
brm:Bmur_0164	ncbi-geneid:9141134	1.5.1.3	53597
brm:Bmur_0165	ncbi-geneid:9141135	2.1.1.45	55831
brm:Bmur_0166	ncbi-geneid:9141136	3.4.11.4	53187|55031
brm:Bmur_0171	ncbi-geneid:9141142	1.1.1.3	55347|51735
brm:Bmur_0174	ncbi-geneid:9141145	3.1.3.18	56784
brm:Bmur_0189	ncbi-geneid:9141160	2.4.1.-|3.4	56601|53955
brm:Bmur_0193	ncbi-geneid:9141164	6.3.2.10	53623|53244|63418
brm:Bmur_0209	ncbi-geneid:9141182	3.6.4.12	52540|48024
brm:Bmur_0212	ncbi-geneid:9141185	3.1.21.-	51556
brm:Bmur_0223	ncbi-geneid:9141196	1.1.1.157	51735|48179
brm:Bmur_0224	ncbi-geneid:9141197	4.2.1.55	52096
brm:Bmur_0225	ncbi-geneid:9141198	2.3.1.9	53901|53901
brm:Bmur_0228	ncbi-geneid:9141201	2.4.2.14	56235|53271
brm:Bmur_0231	ncbi-geneid:9141204	2.7.7.7	52141
brm:Bmur_0238	ncbi-geneid:9141211	2.7.11.-|2.7.4	53795|75138
brm:Bmur_0240	ncbi-geneid:9141213	2.1.1.-	53335|81799
brm:Bmur_0244	ncbi-geneid:9141217	2.2.1.1	52518|52922
brm:Bmur_0245	ncbi-geneid:9141218	2.2.1.1	52518
brm:Bmur_0249	ncbi-geneid:9141222	2.5.1.55	51569
brm:Bmur_0251	ncbi-geneid:9141224	3.2.1.21	51445|52279
brm:Bmur_0253	ncbi-geneid:9141226	2.7.1.69	55604
brm:Bmur_0254	ncbi-geneid:9141227	3.2.1.26	75005|49899
brm:Bmur_0256	ncbi-geneid:9141229	2.4.1.21	53756
brm:Bmur_0257	ncbi-geneid:9141230	3.2.-.-	52317
brm:Bmur_0260	ncbi-geneid:9141233	2.7.7.27	53448|51161
brm:Bmur_0261	ncbi-geneid:9141234	5.4.99.12	55120|55174
brm:Bmur_0264	ncbi-geneid:9141237	4.4.1.8	53383
brm:Bmur_0270	ncbi-geneid:9141243	2.7.2.1	53067|53067
brm:Bmur_0274	ncbi-geneid:9141247	4.2.1.46	51735
brm:Bmur_0275	ncbi-geneid:9141248	3.6.3.-	52540|90123
brm:Bmur_0276	ncbi-geneid:9141249	3.6.3.-	52540
brm:Bmur_0280	ncbi-geneid:9141253	6.1.1.20	56037|55681|50249|54991|46955
brm:Bmur_0281	ncbi-geneid:9141254	6.1.1.20	55681|46589
brm:Bmur_0282	ncbi-geneid:9141255	3.4.24.57	53067|53067
brm:Bmur_0289	ncbi-geneid:9141262	2.7.1.69	55604
brm:Bmur_0293	ncbi-geneid:9141266	2.5.1.54	51569
brm:Bmur_0295	ncbi-geneid:9141268	2.4.2.1	53167
brm:Bmur_0306	ncbi-geneid:9141279	3.1.-.-	56281
brm:Bmur_0307	ncbi-geneid:9141280	3.4.21.-	52096
brm:Bmur_0310	ncbi-geneid:9141283	2.1.1.-	75217
brm:Bmur_0317	ncbi-geneid:9141290	3.1.26.4
brm:Bmur_0331	ncbi-geneid:9141304	3.5.2.2	51556|51338
brm:Bmur_0335	ncbi-geneid:9141308	6.3.2.9	53623|53244|51984
brm:Bmur_0340	ncbi-geneid:9141313	2.3.1.39	52151|55048
brm:Bmur_0341	ncbi-geneid:9141314	1.11.1.15	52833
brm:Bmur_0345	ncbi-geneid:9141318	2.1.1.72	53335
brm:Bmur_0348	ncbi-geneid:9141321	5.1.3.3	74650
brm:Bmur_0353	ncbi-geneid:9141326	4.2.1.20	53686
brm:Bmur_0360	ncbi-geneid:9141334	3.6.3.14	52540
brm:Bmur_0379	ncbi-geneid:9141353	4.3.2.2	48557
brm:Bmur_0380	ncbi-geneid:9141354	4.1.2.5	53383
brm:Bmur_0385	ncbi-geneid:9141359	2.7.8.-	56024|56024
brm:Bmur_0388	ncbi-geneid:9141362	2.7.1.6	54211|55060
brm:Bmur_0392	ncbi-geneid:9141366	2.1.2.9	53328|50486
brm:Bmur_0408	ncbi-geneid:9141382	1.1.1.158	56176|56194
brm:Bmur_0409	ncbi-geneid:9141383	6.3.2.8	53623|53244|51984
brm:Bmur_0410	ncbi-geneid:9141384	2.4.1.227	53756
brm:Bmur_0414	ncbi-geneid:9141388	2.3.1.8	53659
brm:Bmur_0416	ncbi-geneid:9141390	2.1.4.1	55909
brm:Bmur_0423	ncbi-geneid:9141397	1.3.1.12	51735|48179
brm:Bmur_0424	ncbi-geneid:9141398	3.1.-.-	50249|50249
brm:Bmur_0425	ncbi-geneid:9141399	3.4.21.89	51306
brm:Bmur_0426	ncbi-geneid:9141400	6.3.5.6|6.3.5.7	141000
brm:Bmur_0427	ncbi-geneid:9141401	5.-.-.-	53697
brm:Bmur_0429	ncbi-geneid:9141403	1.1.1.100	51735
brm:Bmur_0431	ncbi-geneid:9141405	2.3.1.41	53901
brm:Bmur_0434	ncbi-geneid:9141408	3.1.2.-	54637
brm:Bmur_0442	ncbi-geneid:9141416	1.1.1.274	51430
brm:Bmur_0456	ncbi-geneid:9141430	2.7.2.11	53633|88697
brm:Bmur_0457	ncbi-geneid:9141431	2.7.7.12	54197|54197
brm:Bmur_0459	ncbi-geneid:9141433	1.5.1.2	48179|51735
brm:Bmur_0462	ncbi-geneid:9141436	2.7.1.40	51621|52935|50800
brm:Bmur_0464	ncbi-geneid:9141438	2.1.1.182	53335
brm:Bmur_0477	ncbi-geneid:9141451	6.1.1.1	52374|55174
brm:Bmur_0478	ncbi-geneid:9141452	3.4.13.9	55920|53092
brm:Bmur_0479	ncbi-geneid:9141453	4.2.1.10	52304
brm:Bmur_0480	ncbi-geneid:9141454	3.4.11.9	55920|53092
brm:Bmur_0485	ncbi-geneid:9141459	6.1.1.21	55681|52954
brm:Bmur_0488	ncbi-geneid:9141462	2.9.1.1	53383
brm:Bmur_0489	ncbi-geneid:9141463	2.7.7.18	52374
brm:Bmur_0497	ncbi-geneid:9141471	3.5.99.6	100950
brm:Bmur_0498	ncbi-geneid:9141472	3.5.1.25	51556|100950|51338
brm:Bmur_0501	ncbi-geneid:9141476	3.4.11.7	53187|101821
brm:Bmur_0507	ncbi-geneid:9141482	4.2.99.18|3.2.2.-	48150
brm:Bmur_0510	ncbi-geneid:9141485	2.4.-.-	53756
brm:Bmur_0517	ncbi-geneid:9141492	3.6.3.-	52540
brm:Bmur_0518	ncbi-geneid:9141493	1.11.1.6	56634
brm:Bmur_0519	ncbi-geneid:9141494	2.6.1.1	53383
brm:Bmur_0521	ncbi-geneid:9141496	2.7.4.3	52540
brm:Bmur_0526	ncbi-geneid:9141501	2.4.1.83	53448
brm:Bmur_0533	ncbi-geneid:9141508	3.6.3.34	52540
brm:Bmur_0537	ncbi-geneid:9141512	1.2.1	55347|51735
brm:Bmur_0538	ncbi-geneid:9141513	2.3.1.1|2.3.1.35	56266
brm:Bmur_0539	ncbi-geneid:9141514	2.7.2	53633
brm:Bmur_0540	ncbi-geneid:9141515	2.6.1.11|2.6.1.17	53383
brm:Bmur_0551	ncbi-geneid:9141526	3.6.1.-	52540|50249
brm:Bmur_0552	ncbi-geneid:9141527	3.6.3.3|3.6.3.5	56784|81653|81665
brm:Bmur_0556	ncbi-geneid:9141531	2.1.1.-	53335
brm:Bmur_0557	ncbi-geneid:9141532	1.2.1.41	53720
brm:Bmur_0567	ncbi-geneid:9141542	3.1.4.16	109604|54791
brm:Bmur_0577	ncbi-geneid:9141552	1.3.99.23	51905
brm:Bmur_0588	ncbi-geneid:9141563	2.7.1.69	55804|52794
brm:Bmur_0589	ncbi-geneid:9141564	2.7.1.56	53613
brm:Bmur_0591	ncbi-geneid:9141566	3.5.1.14	53187|55031
brm:Bmur_0592	ncbi-geneid:9141567	4.2.3.1	53686
brm:Bmur_0593	ncbi-geneid:9141568	2.7.1.39	55060|54211
brm:Bmur_0597	ncbi-geneid:9141572	3.6.3.-	52540
brm:Bmur_0607	ncbi-geneid:9141582	3.5.1.88	56420
brm:Bmur_0608	ncbi-geneid:9141583	3.1.3.18	56784
brm:Bmur_0620	ncbi-geneid:9141595	3.6.4.-	52540|52540|52540|143517|141259
brm:Bmur_0628	ncbi-geneid:9141603	4.1.1.11	50692
brm:Bmur_0633	ncbi-geneid:9141608	2.7.1.26|2.7.7.2	82114|52374
brm:Bmur_0635	ncbi-geneid:9141610	2.7.7.8	54211|54211|55666|55666|50249|54791
brm:Bmur_0655	ncbi-geneid:9141631	3.5.2.7	51556|51338
brm:Bmur_0661	ncbi-geneid:9141637	1.97.1.4	102114
brm:Bmur_0673	ncbi-geneid:9141649	6.3.2.17|6.3.2.12	53623|53244
brm:Bmur_0678	ncbi-geneid:9141654	2.-.-.-	53756
brm:Bmur_0681	ncbi-geneid:9141657	2.7.1.69	46973
brm:Bmur_0682	ncbi-geneid:9141658	3.2.1.21	51445
brm:Bmur_0685	ncbi-geneid:9141661	2.7.1.69	52794
brm:Bmur_0688	ncbi-geneid:9141664	2.8.1.7	53383
brm:Bmur_0692	ncbi-geneid:9141668	2.4.1.157	53756
brm:Bmur_0693	ncbi-geneid:9141669	2.4.1.46|2.4.1.157	53756
brm:Bmur_0695	ncbi-geneid:9141671	2.7.4.14	52540
brm:Bmur_0698	ncbi-geneid:9141674	2.7.7.12	54197|54197
brm:Bmur_0709	ncbi-geneid:9141685	3.1.3.15	89550
brm:Bmur_0712	ncbi-geneid:9141689	6.3.2.6	56104
brm:Bmur_0713	ncbi-geneid:9141690	4.1.1.21|5.4.99.18	52255
brm:Bmur_0726	ncbi-geneid:9141703	6.1.1.6	55681|50249
brm:Bmur_0729	ncbi-geneid:9141706	2.7.1.-	56399
brm:Bmur_0745	ncbi-geneid:9141722	3.1.3.45	56784
brm:Bmur_0746	ncbi-geneid:9141725	5.4.99.12	55120
brm:Bmur_0749	ncbi-geneid:9141728	2.1.1.72	53335
brm:Bmur_0753	ncbi-geneid:9141732	3.1.3.-	56784
brm:Bmur_0766	ncbi-geneid:9141745	2.7.13.3
brm:Bmur_0767	ncbi-geneid:9141746	3.2.1.86	51445
brm:Bmur_0770	ncbi-geneid:9141749	3.1.1.29	53178
brm:Bmur_0771	ncbi-geneid:9141750	3.1.1.29	53178
brm:Bmur_0773	ncbi-geneid:9141752	2.7.6.1	53271
brm:Bmur_0775	ncbi-geneid:9141755	5.3.1.23	100950
brm:Bmur_0776	ncbi-geneid:9141756	2.7.1.100	56112
brm:Bmur_0779	ncbi-geneid:9141759	3.4.13.19	51556
brm:Bmur_0780	ncbi-geneid:9141760	5.-.-.-	111337
brm:Bmur_0782	ncbi-geneid:9141762	3.4.21.89	51306
brm:Bmur_0788	ncbi-geneid:9141768	6.1.1.14	55681
brm:Bmur_0789	ncbi-geneid:9141769	4.3.1.18	53686
brm:Bmur_0792	ncbi-geneid:9141772	2.7.1.71	52540
brm:Bmur_0793	ncbi-geneid:9141773	5.4.99.5|4.2.1.51	53850|48600|55021
brm:Bmur_0795	ncbi-geneid:9141775	2.5.1.6	55973|55973|55973
brm:Bmur_0811	ncbi-geneid:9141791	3.2.1.22	51735|56327
brm:Bmur_0812	ncbi-geneid:9141792	3.1.5.1	109604
brm:Bmur_0820	ncbi-geneid:9141800	1.4.1.13|1.4.1.14	51971|46548|51971
brm:Bmur_0831	ncbi-geneid:9141812	3.6.3.14	51344
brm:Bmur_0833	ncbi-geneid:9141814	3.1.2.-	54637
brm:Bmur_0834	ncbi-geneid:9141815	2.7.7.3	52374
brm:Bmur_0836	ncbi-geneid:9141817	2.7.8.-	56214
brm:Bmur_0844	ncbi-geneid:9141825	2.7.9.3	56042|55326
brm:Bmur_0856	ncbi-geneid:9141837	2.7.9.1	56059|51621|52009
brm:Bmur_0865	ncbi-geneid:9141846	2.-.-.-	102114
brm:Bmur_0873	ncbi-geneid:9141854	4.2.99.18	48150
brm:Bmur_0875	ncbi-geneid:9141856	5.3.1.1	51351
brm:Bmur_0879	ncbi-geneid:9141860	2.4.-.-	53756
brm:Bmur_0891	ncbi-geneid:9141872	4.6.1.12	69765
brm:Bmur_0892	ncbi-geneid:9141873	2.5.1.21	48576
brm:Bmur_0895	ncbi-geneid:9141876	2.1.1.170	53335
brm:Bmur_0899	ncbi-geneid:9141880	2.4.2.29	51713
brm:Bmur_0918	ncbi-geneid:9141899	2.7.1.49|2.7.4.7	53613
brm:Bmur_0927	ncbi-geneid:9141908	6.3.4.15	55681
brm:Bmur_0930	ncbi-geneid:9141911	6.1.1.14	109604
brm:Bmur_0931	ncbi-geneid:9141912	3.5.1.-	52172|54211|54211
brm:Bmur_0934	ncbi-geneid:9141915	1.3.99.22	102114
brm:Bmur_0937	ncbi-geneid:9141918	2.7.7.7	55979|55979|55979
brm:Bmur_0945	ncbi-geneid:9141926	2.5.1.54	51569
brm:Bmur_0946	ncbi-geneid:9141927	2.4.1.1	53756
brm:Bmur_0951	ncbi-geneid:9141932	3.2.1.23	51445|49785|49303
brm:Bmur_0955	ncbi-geneid:9141936	5.2.1.8	109998|54534
brm:Bmur_0959	ncbi-geneid:9141940	3.6.3.17	52540|52540
brm:Bmur_0962	ncbi-geneid:9141943	2.4.2.3	53167
brm:Bmur_0963	ncbi-geneid:9141944	2.4.2.3	53167
brm:Bmur_0964	ncbi-geneid:9141945	4.1.2.4	51569
brm:Bmur_0968	ncbi-geneid:9141949	2.1.1.31	75217
brm:Bmur_0974	ncbi-geneid:9141955	3.6.4.-	52540|52540
brm:Bmur_0976	ncbi-geneid:9141957	2.7.7.13	53448|159283
brm:Bmur_0979	ncbi-geneid:9141960	2.7.1.148	54211|55060
brm:Bmur_0985	ncbi-geneid:9141966	3.1.1.61	52738|52172
brm:Bmur_0986	ncbi-geneid:9141967	2.3.1.-	56317
brm:Bmur_0989	ncbi-geneid:9141970	3.4.25.2	56235
brm:Bmur_1000	ncbi-geneid:9141981	3.6.1.19	101386|101386
brm:Bmur_1005	ncbi-geneid:9141986	5.4.99.12	55120|55174
brm:Bmur_1009	ncbi-geneid:9141990	3.1.-.-	50249|50249
brm:Bmur_1010	ncbi-geneid:9141991	4.2.3.5	103263
brm:Bmur_1019	ncbi-geneid:9142001	2.1.1.-	53335
brm:Bmur_1020	ncbi-geneid:9142002	2.7.3.9	51621|52009|47831
brm:Bmur_1022	ncbi-geneid:9142004	2.7.1.33
brm:Bmur_1032	ncbi-geneid:9142014	2.1.2.2	53328
brm:Bmur_1033	ncbi-geneid:9142015	6.3.3.1	56042|55326
brm:Bmur_1037	ncbi-geneid:9142019	2.1.1.-	75217
brm:Bmur_1048	ncbi-geneid:9142031	2.1.3.3	53671
brm:Bmur_1049	ncbi-geneid:9142032	6.3.4.5	69864|52402
brm:Bmur_1050	ncbi-geneid:9142033	4.3.2.1	48557
brm:Bmur_1065	ncbi-geneid:9142050	2.1.1.80	53335|47757
brm:Bmur_1076	ncbi-geneid:9142061	3.6.4.3|3.4.24.-	52540|140990
brm:Bmur_1082	ncbi-geneid:9142067	1.8.1.9	51905
brm:Bmur_1085	ncbi-geneid:9142070	2.7.7.60	53448
brm:Bmur_1098	ncbi-geneid:9142083	1.-.-.-	50129|51735
brm:Bmur_1104	ncbi-geneid:9142089	2.4.1.182	53756
brm:Bmur_1105	ncbi-geneid:9142090	2.3.1.129	51161
brm:Bmur_1106	ncbi-geneid:9142091	4.2.1.-	54637
brm:Bmur_1118	ncbi-geneid:9142103	6.1.1.7	55681|101353|55186|50447
brm:Bmur_1119	ncbi-geneid:9142104	3.4.21.108	50494|50156|50156
brm:Bmur_1125	ncbi-geneid:9142110	3.4.11.1	53187|52949
brm:Bmur_1130	ncbi-geneid:9142115	1.1.5.3	51905
brm:Bmur_1132	ncbi-geneid:9142117	2.4.2.-	52317
brm:Bmur_1133	ncbi-geneid:9142118	4.2.1.19	54211|54211
brm:Bmur_1135	ncbi-geneid:9142120	2.7.1.31	110738
brm:Bmur_1139	ncbi-geneid:9142124	3.5.1.14	53187|55031
brm:Bmur_1141	ncbi-geneid:9142126	6.3.5.6|6.3.5.7	55931|89095
brm:Bmur_1146	ncbi-geneid:9142131	5.1.3.13	51182
brm:Bmur_1154	ncbi-geneid:9142139	3.2.-.-	52317
brm:Bmur_1175	ncbi-geneid:9142160	2.7.7.7	52540|48019
brm:Bmur_1184	ncbi-geneid:9142169	2.5.1.9|2.5.1.78	52121
brm:Bmur_1192	ncbi-geneid:9142177	2.3.1.41|2.3.1.180	53901
brm:Bmur_1194	ncbi-geneid:9142179	5.4.99.12	55120|55174
brm:Bmur_1196	ncbi-geneid:9142181	5.4.99.12	55120|55174
brm:Bmur_1205	ncbi-geneid:9142190	6.2.1.3	56801
brm:Bmur_1208	ncbi-geneid:9142193	6.3.2.4	56059|52440
brm:Bmur_1210	ncbi-geneid:9142195	5.3.1.13	53697
brm:Bmur_1216	ncbi-geneid:9142201	3.5.4.2	51556|51338
brm:Bmur_1222	ncbi-geneid:9142207	3.2.2.23|4.2.99.18	46946|81624
brm:Bmur_1223	ncbi-geneid:9142208	4.2.1.46	51735
brm:Bmur_1237	ncbi-geneid:9142222	3.1.1.41	53474
brm:Bmur_1242	ncbi-geneid:9142227	3.5.3.1	52768
brm:Bmur_1244	ncbi-geneid:9142229	1.1.5.3	51905
brm:Bmur_1245	ncbi-geneid:9142230	2.7.1.30	53067|53067
brm:Bmur_1255	ncbi-geneid:9142240	6.1.1.10	52374|47323|50249
brm:Bmur_1258	ncbi-geneid:9142243	4.2.99.18|3.1.11.2	56219
brm:Bmur_1272	ncbi-geneid:9142258	2.7.1.69	53062
brm:Bmur_1280	ncbi-geneid:9142266	6.3.4.4	52540
brm:Bmur_1337	ncbi-geneid:9142323	5.1.1.1	51419|50621
brm:Bmur_1340	ncbi-geneid:9142326	2.5.1.7	55205
brm:Bmur_1341	ncbi-geneid:9142327	3.1.-.-	64182|64182
brm:Bmur_1364	ncbi-geneid:9142351	2.7.1.21	52540
brm:Bmur_1366	ncbi-geneid:9142353	5.1.3.8	48208
brm:Bmur_1367	ncbi-geneid:9142354	2.1.1.72	53335
brm:Bmur_1372	ncbi-geneid:9142359	6.1.1.19	52374|47323|55190
brm:Bmur_1375	ncbi-geneid:9142362	2.7.7.38	53448
brm:Bmur_1381	ncbi-geneid:9142368	1.1.1.1	56796
brm:Bmur_1398	ncbi-geneid:9142385	3.5.1.-	52467
brm:Bmur_1402	ncbi-geneid:9142389	4.2.1.11	51604|54826
brm:Bmur_1403	ncbi-geneid:9142390	5.4.2.4|5.4.2.1
brm:Bmur_1444	ncbi-geneid:9142431	1.5.1.5|3.5.4.9	51735|53223
brm:Bmur_1449	ncbi-geneid:9142437	4.1.3.-	51366
brm:Bmur_1459	ncbi-geneid:9142447	3.4.-.-	51395
brm:Bmur_1478	ncbi-geneid:9142466	2.4.1.83	53448
brm:Bmur_1479	ncbi-geneid:9142467	2.2.1.2	51569
brm:Bmur_1480	ncbi-geneid:9142468	6.5.1.2
brm:Bmur_1484	ncbi-geneid:9142472	6.1.1.12	55681|55261|50249
brm:Bmur_1488	ncbi-geneid:9142476	3.6.4.12	52540
brm:Bmur_1489	ncbi-geneid:9142477	3.4.21.102	52096|50156
brm:Bmur_1497	ncbi-geneid:9142485	6.1.1.11	55681|46589
brm:Bmur_1505	ncbi-geneid:9142493	1.1.1.27	56327|51735
brm:Bmur_1511	ncbi-geneid:9142499	3.1.1.1	53474
brm:Bmur_1521	ncbi-geneid:9142509	4.1.99.12|3.5.4.25	55821|142695
brm:Bmur_1522	ncbi-geneid:9142510	2.5.1.9	63380|63380
brm:Bmur_1523	ncbi-geneid:9142511	1.1.1.193|3.5.4.26	53597|53927
brm:Bmur_1524	ncbi-geneid:9142512	3.1.-.-	52980
brm:Bmur_1526	ncbi-geneid:9142514	2.1.1.37	53335
brm:Bmur_1527	ncbi-geneid:9142515	3.1.3.11	56300
brm:Bmur_1532	ncbi-geneid:9142524	3.6.3.4	56784|81653|55008|81665
brm:Bmur_1535	ncbi-geneid:9142527	3.4.21.53	52540|54211|88697
brm:Bmur_1540	ncbi-geneid:9142532	2.7.2.4	53633|55021|55021
brm:Bmur_1543	ncbi-geneid:9142535	2.4.2.8	53271
brm:Bmur_1546	ncbi-geneid:9142538	1.3.99.2	56645|47203
brm:Bmur_1548	ncbi-geneid:9142540	3.6.3.14	160527
brm:Bmur_1550	ncbi-geneid:9142542	3.6.3.14	52540|47917
brm:Bmur_1551	ncbi-geneid:9142543	3.6.3.14	52540
brm:Bmur_1554	ncbi-geneid:9142546	3.6.3.14	81333|81333
brm:Bmur_1555	ncbi-geneid:9142547	1.2.1.12	55347|51735
brm:Bmur_1556	ncbi-geneid:9142548	2.7.2.3	53748
brm:Bmur_1559	ncbi-geneid:9142551	2.3.1.1|2.3.1.35	56266
brm:Bmur_1596	ncbi-geneid:9142589	2.4.2.7	53271
brm:Bmur_1599	ncbi-geneid:9142592	1.7.-.-	56821
brm:Bmur_1601	ncbi-geneid:9142594	2.5.1.3	51391
brm:Bmur_1604	ncbi-geneid:9142597	1.2.7.3	54862
brm:Bmur_1605	ncbi-geneid:9142598	1.2.7.3	52518|52922
brm:Bmur_1606	ncbi-geneid:9142599	1.2.7.3	52518
brm:Bmur_1607	ncbi-geneid:9142600	1.2.7.3	53323
brm:Bmur_1615	ncbi-geneid:9142608	2.6.1.9	53383
brm:Bmur_1618	ncbi-geneid:9142611	2.1.1.72	53335
brm:Bmur_1623	ncbi-geneid:9142616	2.6.1.9	53383
brm:Bmur_1630	ncbi-geneid:9142623	2.3.1.41|2.3.1.180	53901
brm:Bmur_1635	ncbi-geneid:9142628	3.5.1.28	55846|47090
brm:Bmur_1638	ncbi-geneid:9142631	3.4.24.-	50156|50156
brm:Bmur_1644	ncbi-geneid:9142637	6.1.1.16	52374|47323
brm:Bmur_1651	ncbi-geneid:9142644	3.1.22.4	53098
brm:Bmur_1660	ncbi-geneid:9142655	2.1.1.-	53335
brm:Bmur_1662	ncbi-geneid:9142657	5.1.3.2	51735
brm:Bmur_1664	ncbi-geneid:9142659	2.5.1.57|2.5.1.56	51569|51269
brm:Bmur_1667	ncbi-geneid:9142663	6.3.2.5|4.1.1.36	102645|52507
brm:Bmur_1725	ncbi-geneid:9142721	1.1.1.29	51735|52283
brm:Bmur_1728	ncbi-geneid:9142724	2.1.1.33	53335
brm:Bmur_1731	ncbi-geneid:9142727	2.3.1.15	53659
brm:Bmur_1732	ncbi-geneid:9142728	2.3.1.180	53901|53901
brm:Bmur_1748	ncbi-geneid:9142744	1.2.1.11	55347|51735
brm:Bmur_1751	ncbi-geneid:9142747	2.6.1.62	53383
brm:Bmur_1752	ncbi-geneid:9142748	6.3.3.3	52540
brm:Bmur_1753	ncbi-geneid:9142749	2.8.1.6	102114
brm:Bmur_1754	ncbi-geneid:9142750	6.3.4.15	55681|46785
brm:Bmur_1761	ncbi-geneid:9142757	3.5.1.14	53187|55031
brm:Bmur_1762	ncbi-geneid:9142758	4.2.1.52	51569
brm:Bmur_1763	ncbi-geneid:9142759	1.3.1.26	55347|51735
brm:Bmur_1764	ncbi-geneid:9142760	2.3.1.89	51161
brm:Bmur_1766	ncbi-geneid:9142762	2.6.1.-	53383
brm:Bmur_1768	ncbi-geneid:9142764	1.2.7.1	52518|52518|52922
brm:Bmur_1769	ncbi-geneid:9142765	1.2.7.1	53323|46548
brm:Bmur_1776	ncbi-geneid:9142772	2.7.1.56	53613
brm:Bmur_1788	ncbi-geneid:9142784	2.7.4.9	52540
brm:Bmur_1806	ncbi-geneid:9142802	2.3.1.-	51161
brm:Bmur_1810	ncbi-geneid:9142806	2.7.1.69	55804
brm:Bmur_1815	ncbi-geneid:9142811	6.3.4.-	52402|56037
brm:Bmur_1829	ncbi-geneid:9142825	3.6.3.30	52540|50331
brm:Bmur_1830	ncbi-geneid:9142826	3.6.1.31|3.5.4.19	141734|101386
brm:Bmur_1862	ncbi-geneid:9142858	2.7.7.6	56553|55257|47789
brm:Bmur_1872	ncbi-geneid:9142868	1.18.1.2	52343|63380
brm:Bmur_1874	ncbi-geneid:9142870	2.7.4.16	55326|56042
brm:Bmur_1875	ncbi-geneid:9142871	2.3.1.9	53901|53901
brm:Bmur_1876	ncbi-geneid:9142872	3.5.1.14	53187|55031
brm:Bmur_1879	ncbi-geneid:9142875	1.97.1.4	102114
brm:Bmur_1889	ncbi-geneid:9142885	6.1.1.5	52374|47323|50677
brm:Bmur_1913	ncbi-geneid:9142909	6.3.4.13	56059|52440|51246
brm:Bmur_1916	ncbi-geneid:9142912	2.5.1.1|2.5.1.10|2.5.1.29	48576
brm:Bmur_1922	ncbi-geneid:9142918	3.4.11.18	55920
brm:Bmur_1935	ncbi-geneid:9142933	2.4.2.9	53271
brm:Bmur_1944	ncbi-geneid:9142942	2.4.2.11	51690|54675
brm:Bmur_1958	ncbi-geneid:9142957	2.7.7.6	64484
brm:Bmur_1959	ncbi-geneid:9142958	2.7.7.6	64484
brm:Bmur_1963	ncbi-geneid:9142962	1.1.1.23	53720
brm:Bmur_1964	ncbi-geneid:9142963	2.4.2.17	53850
brm:Bmur_1965	ncbi-geneid:9142964	6.3.2.1	52374
brm:Bmur_1968	ncbi-geneid:9142967	2.1.1.37	53335
brm:Bmur_1973	ncbi-geneid:9142972	3.6.3.14	81336
brm:Bmur_1974	ncbi-geneid:9142973	3.6.3.14	81333
brm:Bmur_1975	ncbi-geneid:9142974	3.6.3.14	81573
brm:Bmur_1976	ncbi-geneid:9142975	3.6.3.14	47928
brm:Bmur_1977	ncbi-geneid:9142976	3.6.3.14	47928
brm:Bmur_1978	ncbi-geneid:9142977	3.6.3.14	52540|47917|50615
brm:Bmur_1980	ncbi-geneid:9142979	3.6.3.14	52943
brm:Bmur_1984	ncbi-geneid:9142983	1.7.1.7|1.1.1.205	51412
brm:Bmur_1987	ncbi-geneid:9142986	1.15.1.1	54719|46609
brm:Bmur_1991	ncbi-geneid:9142990	3.1.26.4	53098
brm:Bmur_2001	ncbi-geneid:9143000	2.7.7.7	52540
brm:Bmur_2009	ncbi-geneid:9143009	3.6.1.7	54975
brm:Bmur_2010	ncbi-geneid:9143010	2.1.1.172	53335
brm:Bmur_2019	ncbi-geneid:9143020	3.4.21.92	52096
brm:Bmur_2033	ncbi-geneid:9143034	2.7.7.24	53448
brm:Bmur_2036	ncbi-geneid:9143037	4.1.2.14|4.1.3.16	51569
brm:Bmur_2037	ncbi-geneid:9143038	5.3.1.12	51556
brm:Bmur_2038	ncbi-geneid:9143039	4.2.1.8	51658
brm:Bmur_2039	ncbi-geneid:9143040	1.1.1.57	51735|48179
brm:Bmur_2041	ncbi-geneid:9143042	3.2.1.31	51445|49785|49303
brm:Bmur_2051	ncbi-geneid:9143052	5.1.3.3	74650
brm:Bmur_2055	ncbi-geneid:9143056	6.1.1.4	52374|50677|47323
brm:Bmur_2058	ncbi-geneid:9143059	5.3.1.16	51366
brm:Bmur_2061	ncbi-geneid:9143062	3.4.11.18	55920
brm:Bmur_2064	ncbi-geneid:9143065	4.3.1.17	143548|55021
brm:Bmur_2065	ncbi-geneid:9143066	4.3.1.17	103378
brm:Bmur_2071	ncbi-geneid:9143072	2.7.1.106	53738|53738|53738|55957
brm:Bmur_2072	ncbi-geneid:9143073	3.6.4.12	52540|52540|50249
brm:Bmur_2075	ncbi-geneid:9143076	6.3.3.2	100950
brm:Bmur_2096	ncbi-geneid:9143097	2.3.1.31	53474
brm:Bmur_2097	ncbi-geneid:9143098	2.5.1.49	53383
brm:Bmur_2105	ncbi-geneid:9143106	2.7.1.69	51261|55604
brm:Bmur_2107	ncbi-geneid:9143108	5.2.1.8	109998
brm:Bmur_2110	ncbi-geneid:9143111	2.8.1.1|2.8.1.2	52821|52821
brm:Bmur_2117	ncbi-geneid:9143118	3.2.2.8	53590
brm:Bmur_2118	ncbi-geneid:9143119	3.5.1.16	53187|55031
brm:Bmur_2120	ncbi-geneid:9143121	2.7.1.15	53613
brm:Bmur_2125	ncbi-geneid:9143126	6.3.4.3	52540
brm:Bmur_2127	ncbi-geneid:9143128	4.2.1.20	51366
brm:Bmur_2128	ncbi-geneid:9143129	4.2.1.20	53686
brm:Bmur_2129	ncbi-geneid:9143130	5.3.1.24	51366
brm:Bmur_2130	ncbi-geneid:9143131	4.1.1.48	51366
brm:Bmur_2131	ncbi-geneid:9143132	2.4.2.18	52418|47648
brm:Bmur_2132	ncbi-geneid:9143133	4.1.3.27	52317
brm:Bmur_2133	ncbi-geneid:9143134	4.1.3.27	56322
brm:Bmur_2137	ncbi-geneid:9143138	2.7.7.-	56731|57783
brm:Bmur_2140	ncbi-geneid:9143141	3.4.21.89	51306
brm:Bmur_2146	ncbi-geneid:9143147	1.11.1.15|1.11.1.9	52833
brm:Bmur_2147	ncbi-geneid:9143148	1.11.1.15	52833
brm:Bmur_2151	ncbi-geneid:9143152	5.99.1.3	56719|101904
brm:Bmur_2156	ncbi-geneid:9143157	4.1.3.3	51569
brm:Bmur_2159	ncbi-geneid:9143160	1.6.5.3	53920|54862|54292
brm:Bmur_2160	ncbi-geneid:9143161	1.6.99.5|1.6.5.3	142019|140490|52833|142984
brm:Bmur_2161	ncbi-geneid:9143162	1.6.5.3	52833
brm:Bmur_2167	ncbi-geneid:9143168	3.5.4.10|2.1.2.3	53927|52335
brm:Bmur_2169	ncbi-geneid:9143170	3.5.99.2	48613
brm:Bmur_2183	ncbi-geneid:9143184	6.3.5.3	52317|55326|56042|55326|56042
brm:Bmur_2184	ncbi-geneid:9143185	4.4.1.5	54593
brm:Bmur_2200	ncbi-geneid:9143201	2.7.1.-	101473
brm:Bmur_2201	ncbi-geneid:9143202	2.7.1.-	82549
brm:Bmur_2206	ncbi-geneid:9143207	4.99.1.1	53800
brm:Bmur_2213	ncbi-geneid:9143214	5.2.1.8	50891
brm:Bmur_2216	ncbi-geneid:9143217	2.2.1.6	52518|52518|52467
brm:Bmur_2217	ncbi-geneid:9143218	2.2.1.6	55021|55021
brm:Bmur_2218	ncbi-geneid:9143219	1.1.1.86	51735|48179
brm:Bmur_2219	ncbi-geneid:9143220	2.3.3.13	51569|110921
brm:Bmur_2220	ncbi-geneid:9143221	4.2.1.33|4.2.1.35	53732
brm:Bmur_2221	ncbi-geneid:9143222	4.2.1.33|4.2.1.35	52016
brm:Bmur_2222	ncbi-geneid:9143223	1.1.1.85	53659
brm:Bmur_2226	ncbi-geneid:9143227	1.17.7.1	51717|56014
brm:Bmur_2228	ncbi-geneid:9143229	3.6.1.15	52972
brm:Bmur_2240	ncbi-geneid:9143241	6.3.4.2	52540|52317
brm:Bmur_2242	ncbi-geneid:9143243	5.3.1.9	53697
brm:Bmur_2244	ncbi-geneid:9143245	2.4.1.25	88713|74650|88688
brm:Bmur_2245	ncbi-geneid:9143246	2.6.1.16	53697|56235
brm:Bmur_2247	ncbi-geneid:9143248	2.7.7.7
brm:Bmur_2295	ncbi-geneid:9143296	3.6.4.12	52540
brm:Bmur_2297	ncbi-geneid:9143298	3.6.3.31	52540|50331
brm:Bmur_2304	ncbi-geneid:9143305	3.5.99.3	51556|51338
brm:Bmur_2311	ncbi-geneid:9143312	2.1.2.1	53383
brm:Bmur_2313	ncbi-geneid:9143314	3.5.99.6	100950
brm:Bmur_2314	ncbi-geneid:9143315	5.4.2.7	53649|143856
brm:Bmur_2315	ncbi-geneid:9143316	6.3.5.2	52317|52402|54810
brm:Bmur_2326	ncbi-geneid:9143327	3.6.3.17	52540|52540
brm:Bmur_2333	ncbi-geneid:9143334	4.2.3.4	56796
brm:Bmur_2345	ncbi-geneid:9143346	5.1.1.7	54506|54506
brm:Bmur_2355	ncbi-geneid:9143356	4.2.1.10	51569
brm:Bmur_2356	ncbi-geneid:9143357	1.1.1.25	51735|53223
brm:Bmur_2362	ncbi-geneid:9143363	2.7.1.11	53784
brm:Bmur_2368	ncbi-geneid:9143369	1.1.1.158	56176|56194
brm:Bmur_2375	ncbi-geneid:9143376	6.3.5.6|6.3.5.7	75304
brm:Bmur_2382	ncbi-geneid:9143383	1.8.1.8	52833|74863
brm:Bmur_2385	ncbi-geneid:9143386	5.3.1.26|5.3.1.6	89623
brm:Bmur_2402	ncbi-geneid:9143406	1.3.3.1	51395
brm:Bmur_2403	ncbi-geneid:9143407	2.4.2.10|4.1.1.23	51366|53271
brm:Bmur_2415	ncbi-geneid:9143419	2.4.-.-	53756
brm:Bmur_2417	ncbi-geneid:9143421	3.1.11.5	52540|52980
brm:Bmur_2420	ncbi-geneid:9143424	5.99.1.2	56712|57783|57783
brm:Bmur_2421	ncbi-geneid:9143425	3.5.1.28	53187
brm:Bmur_2430	ncbi-geneid:9143434	2.8.1.7	53383
brm:Bmur_2434	ncbi-geneid:9143438	3.6.3.-	52540
brm:Bmur_2448	ncbi-geneid:9143452	2.7.1.24	52540
brm:Bmur_2459	ncbi-geneid:9143463	2.8.1.-	52402
brm:Bmur_2472	ncbi-geneid:9143476	4.1.1.20	51419|50621
brm:Bmur_2475	ncbi-geneid:9143479	2.7.13.3	55874|47384
brm:Bmur_2479	ncbi-geneid:9143483	4.1.1.32	53795|68923
brm:Bmur_2483	ncbi-geneid:9143487	6.3.5.5	52317|52021
brm:Bmur_2484	ncbi-geneid:9143488	6.3.5.5	56059|56059|52440|52440|48108|52335
brm:Bmur_2487	ncbi-geneid:9143491	2.3.2.2	56235
brm:Bmur_2488	ncbi-geneid:9143492	5.1.3.-	102546
brm:Bmur_2489	ncbi-geneid:9143493	5.3.1.25	53743|50443
brm:Bmur_2492	ncbi-geneid:9143496	3.6.3.17	52540|52540
brm:Bmur_2493	ncbi-geneid:9143497	2.7.1.5	53067|53067
brm:Bmur_2494	ncbi-geneid:9143498	4.1.2.17	53639
brm:Bmur_2495	ncbi-geneid:9143499	1.1.1.77	56796
brm:Bmur_2498	ncbi-geneid:9143502	6.5.1.-	55144
brm:Bmur_2504	ncbi-geneid:9143508	2.4.1.129	56601|56519
brm:Bmur_2511	ncbi-geneid:9143515	4.1.1.44	69118
brm:Bmur_2518	ncbi-geneid:9143522	2.4.1.-	56601|53955
brm:Bmur_2522	ncbi-geneid:9143526	1.1.1.274	51430
brm:Bmur_2534	ncbi-geneid:9143538	2.7.7.7	56672|88723|53098|47807
brm:Bmur_2535	ncbi-geneid:9143539	2.5.1.75	52540|52540
brm:Bmur_2537	ncbi-geneid:9143541	2.7.4.8	52540
brm:Bmur_2538	ncbi-geneid:9143542	6.1.1.24	52374|48163
brm:Bmur_2542	ncbi-geneid:9143546	5.1.3.20	51735
brm:Bmur_2560	ncbi-geneid:9143564	3.2.2.9	53167
brm:Bmur_2567	ncbi-geneid:9143572	3.2.1.52	51445
brm:Bmur_2572	ncbi-geneid:9143577	6.1.1.9	52374|47323|50677|46589
brm:Bmur_2592	ncbi-geneid:9143597	2.5.1.31	64005
brm:Bmur_2595	ncbi-geneid:9143600	5.3.1.8	51182
brm:Bmur_2598	ncbi-geneid:9143603	3.1.3.25	56655
brm:Bmur_2599	ncbi-geneid:9143604	3.6.3.14	52540|47917|50615
brm:Bmur_2602	ncbi-geneid:9143607	3.5.2.3	51556|51338
brm:Bmur_2603	ncbi-geneid:9143608	2.1.3.2	53671
brm:Bmur_2604	ncbi-geneid:9143609	2.2.1.7	52518|52518|52922
brm:Bmur_2609	ncbi-geneid:9143615	5.4.99.12	55120
brm:Bmur_2610	ncbi-geneid:9143618	2.6.1.1	53383
brm:Bmur_2612	ncbi-geneid:9143620	2.7.1.100	56112
brm:Bmur_2613	ncbi-geneid:9143621	5.3.1.23	100950
brm:Bmur_2619	ncbi-geneid:9143627	2.5.1.19	55205
brm:Bmur_2622	ncbi-geneid:9143630	2.4.1.83	53448
brm:Bmur_2624	ncbi-geneid:9143632	2.1.1.-	102114
brm:Bmur_2626	ncbi-geneid:9143634	2.7.1.17	53067|53067
brm:Bmur_2628	ncbi-geneid:9143636	2.7.1.23	111331
brm:Bmur_2629	ncbi-geneid:9143637	2.3.1.51	69593
brm:Bmur_2630	ncbi-geneid:9143638	1.4.1.1	52283|51735
brm:Bmur_2631	ncbi-geneid:9143639	1.12.7.2	53920|54862
brm:Bmur_2639	ncbi-geneid:9143647	2.8.1.6	102114
brm:Bmur_2647	ncbi-geneid:9143655	1.2.99.2	47741|54292
brm:Bmur_2650	ncbi-geneid:9143658	2.7.2.2	53633
brm:Bmur_2653	ncbi-geneid:9143661	4.3.1.15	53686
brm:Bmur_2656	ncbi-geneid:9143664	1.97.1.9	51971|46548|51395|46548
brm:Bmur_2665	ncbi-geneid:9143673	2.3.1.179	53901|53901
brm:Bmur_2667	ncbi-geneid:9143675	1.1.1.100	51735
brm:Bmur_2668	ncbi-geneid:9143676	5.4.2.10|5.4.2.8	53738|53738|55957|53738
brm:Bmur_2670	ncbi-geneid:9143678	3.2.2.20	48150
brm:Bmur_2677	ncbi-geneid:9143685	2.7.1.6	54211|55060
brm:Bmur_2683	ncbi-geneid:9143691	3.5.1	52499
brm:Bmur_2684	ncbi-geneid:9143692	2.1.1.63	46767|53155
brm:Bmur_2685	ncbi-geneid:9143693	2.3.1.128	55729
brm:Bmur_2689	ncbi-geneid:9143697	3.2.1.-	53955|48452
brm:Bmur_2694	ncbi-geneid:9143702	1.1.1.95	51735|52283|143548|55021
brm:Bmur_2695	ncbi-geneid:9143703	3.1.3.3	56784
brm:Bmur_2696	ncbi-geneid:9143704	2.3.3.1	48256
brm:Bmur_2697	ncbi-geneid:9143705	1.1.1.42	53659
brm:Bmur_2702	ncbi-geneid:9143710	4.2.1.3	53732|52016
brm:Bmur_2704	ncbi-geneid:9143712	1.17.4.1	51998|48168
brm:Bmur_2705	ncbi-geneid:9143713	1.17.4.1	47240
brm:Bmur_2706	ncbi-geneid:9143714	3.4.13.3	53187|55031
brm:Bmur_2709	ncbi-geneid:9143717	2.5.1.47	53686
brm:Bmur_2710	ncbi-geneid:9143718	2.3.1.30	51161
brm:Bmur_2713	ncbi-geneid:9143721	2.7.1.45	53613
brm:Bmur_2714	ncbi-geneid:9143722	2.7.1.2	53067
brm:Bmur_2721	ncbi-geneid:9143729	1.8.1.9	51905
brm:Bmur_2731	ncbi-geneid:9143739	1.8.4.12	51316
brm:Bmur_2732	ncbi-geneid:9143740	2.3.1.183	55729
brm:Bmur_2739	ncbi-geneid:9143747	3.6.4.12	52540
brm:Bmur_2742	ncbi-geneid:9143750	1.1.1.28	51735|52283
brm:Bmur_2744	ncbi-geneid:9143752	3.2.1.-	53955|54106|54106
brm:Bmur_2748	ncbi-geneid:9143756	5.99.1.3	56719|55874|54211
brm:Bmur_2749	ncbi-geneid:9143757	1.8.1.9	51905
brm:Bmur_2750	ncbi-geneid:9143758	2.7.1.69	55804
brm:Bmur_2751	ncbi-geneid:9143759	2.7.1.69	52794
brm:Bmur_2752	ncbi-geneid:9143760	3.1.4.16	56300|55816
brm:Bmur_2755	ncbi-geneid:9143763	3.4.24.-	55486
brm:Bmur_2757	ncbi-geneid:9143765	2.7.1.35	53613
brm:Bmur_2762	ncbi-geneid:9143770	2.1.1.-	53335
brm:Bmur_2782	ncbi-geneid:9143790	1.4.1.4	51735|53223
brm:Bmur_2785	ncbi-geneid:9143793	3.5.1.14	53187|55031
brm:Bmur_2792	ncbi-geneid:9143800	1.16.3.1	47240
brm:Bmur_2793	ncbi-geneid:9143801	3.5.3.11	52768
brm:Bmur_2794	ncbi-geneid:9143802	2.5.1.16	53335
brm:Bmur_2796	ncbi-geneid:9143804	4.1.1.50	56276
brm:Bmur_2797	ncbi-geneid:9143805	1.16.3.1	47240
brm:Bmur_2798	ncbi-geneid:9143806	3.6.3.-	52540
brm:Bmur_2800	ncbi-geneid:9143808	3.1.-.-	53098
brm:Bmur_2802	ncbi-geneid:9143810	6.3.2.13	53623|53244|63418
brm:Bmur_2803	ncbi-geneid:9143811	2.4.1.21	53756
brm:Bmur_2805	ncbi-geneid:9143813	3.4.21.88	51306|46785
brm:Bmur_2806	ncbi-geneid:9143814	5.1.3.1	51366
brm:Bmur_2807	ncbi-geneid:9143815	3.1.26.3	69065|54768
brm:Bmur_2809	ncbi-geneid:9143817	3.6.3.-	52540
brm:Bmur_2822	ncbi-geneid:9143830	4.1.2.13	51569
brm:Bmur_2823	ncbi-geneid:9143831	6.1.1.3	55681|55186|52954
brm:Bmur_2833	ncbi-geneid:9143841	5.4.99.12	55120
brm:Bmur_2838	ncbi-geneid:9143846	3.6.3.27	52540
brm:Bmur_2842	ncbi-geneid:9143850	3.4.11.-	144052
brm:Bmur_2844	ncbi-geneid:9143852	2.7.4.22	53633
