# Supplementary material for: Tracing the Repertoire of Promiscuous Enzymes along the Metabolic Pathways in Archaeal Organisms
Source: Life (Basel). 2017 Jul 13;7(3):30. doi: 10.3390/life7030030 (PMC5617955; doi:10.3390/life7030030)
Supplement: Supplementary file 1 [file life-07-00030-s001.zip › Table_S2/bsb.txt]

KEGGID	NCBIGI	ECs	SFamilyID
bsb:Bresu_0002	ncbi-geneid:9501845	2.7.7.7	55979|55979|55979
bsb:Bresu_0006	ncbi-geneid:9501849	5.99.1.3	56719|55874|54211
bsb:Bresu_0012	ncbi-geneid:9501855	3.2.2.23|4.2.99.18	81624|46946|57716
bsb:Bresu_0019	ncbi-geneid:9501862	3.4.25.2	56235
bsb:Bresu_0021	ncbi-geneid:9501864	2.1.1.-	102114
bsb:Bresu_0022	ncbi-geneid:9501865	2.3.1.1|2.3.1.35	56266
bsb:Bresu_0023	ncbi-geneid:9501866	5.2.1.8	54534|109998
bsb:Bresu_0030	ncbi-geneid:9501873	1.2.1.27	53720
bsb:Bresu_0031	ncbi-geneid:9501874	2.5.1.17	89028
bsb:Bresu_0035	ncbi-geneid:9501878	3.3.1.1	52283|51735
bsb:Bresu_0036	ncbi-geneid:9501879	2.8.1.6	102114
bsb:Bresu_0045	ncbi-geneid:9501888	2.1.1	53335
bsb:Bresu_0047	ncbi-geneid:9501890	4.2.1.96	55248
bsb:Bresu_0109	ncbi-geneid:9501953	2.-.-.-	54690
bsb:Bresu_0115	ncbi-geneid:9501959	3.6.3.29	52540
bsb:Bresu_0121	ncbi-geneid:9501965	1.17.4.1	47240
bsb:Bresu_0128	ncbi-geneid:9501972	3.6.3.14	47928
bsb:Bresu_0129	ncbi-geneid:9501973	3.6.3.14	52540|47917|50615
bsb:Bresu_0130	ncbi-geneid:9501974	3.6.3.14	52943
bsb:Bresu_0131	ncbi-geneid:9501975	3.6.3.14	52540|47917|50615
bsb:Bresu_0132	ncbi-geneid:9501976	3.6.3.14	51344
bsb:Bresu_0137	ncbi-geneid:9501981	3.6.1.-	55811
bsb:Bresu_0139	ncbi-geneid:9501983	3.4.21.102	52096|50156
bsb:Bresu_0143	ncbi-geneid:9501987	2.7.7.18	52374
bsb:Bresu_0167	ncbi-geneid:9502011	1.2.1.16	53720
bsb:Bresu_0170	ncbi-geneid:9502014	1.4.1.1	52283|51735
bsb:Bresu_0174	ncbi-geneid:9502018	2.1.1.37	53335
bsb:Bresu_0182	ncbi-geneid:9502026	1.17.4.1	51998|48168
bsb:Bresu_0193	ncbi-geneid:9502037	5.3.1.9	53697
bsb:Bresu_0195	ncbi-geneid:9502039	1.8.1.8	52833
bsb:Bresu_0197	ncbi-geneid:9502041	3.6.1.-	55811
bsb:Bresu_0207	ncbi-geneid:9502051	1.14.11.-	51197
bsb:Bresu_0208	ncbi-geneid:9502052	3.1.1.45	53474
bsb:Bresu_0211	ncbi-geneid:9502055	2.7.7.56	54211|55666
bsb:Bresu_0214	ncbi-geneid:9502058	2.7.7.8	54211|54211|55666|55666|54791|50249|46915
bsb:Bresu_0216	ncbi-geneid:9502060	5.4.99.12	55120
bsb:Bresu_0226	ncbi-geneid:9502070	3.6.1.23	51283
bsb:Bresu_0227	ncbi-geneid:9502071	6.3.2.5|4.1.1.36	102645|52507
bsb:Bresu_0230	ncbi-geneid:9502074	2.3.1.-	56317
bsb:Bresu_0235	ncbi-geneid:9502079	2.3.1.128	55729
bsb:Bresu_0236	ncbi-geneid:9502080	3.4.-.-	53067|53067
bsb:Bresu_0252	ncbi-geneid:9502096	2.7.7.7	56672|88723|53098|47807
bsb:Bresu_0253	ncbi-geneid:9502097	1.-.-.-	50129|51735
bsb:Bresu_0255	ncbi-geneid:9502099	4.4.1.5	54593
bsb:Bresu_0260	ncbi-geneid:9502104	2.7.13.3	55874|47384
bsb:Bresu_0262	ncbi-geneid:9502106	2.7.1.69	53062
bsb:Bresu_0266	ncbi-geneid:9502111	1.1.1.157	51735|48179
bsb:Bresu_0269	ncbi-geneid:9502114	6.1.1.21	55681|52954
bsb:Bresu_0270	ncbi-geneid:9502115	3.5.4.26|1.1.1.193	53927
bsb:Bresu_0271	ncbi-geneid:9502116	5.4.2.1
bsb:Bresu_0282	ncbi-geneid:9502127	5.1.3.1	51366
bsb:Bresu_0286	ncbi-geneid:9502131	2.1.2.3|3.5.4.10	53927|52335
bsb:Bresu_0290	ncbi-geneid:9502135	6.1.1.2	52374
bsb:Bresu_0292	ncbi-geneid:9502137	2.7.7.59	81301|81891|55021|55021|81593
bsb:Bresu_0311	ncbi-geneid:9502156	2.1.1.64	53335
bsb:Bresu_0312	ncbi-geneid:9502157	2.7.2.4	53633|55021|55021
bsb:Bresu_0313	ncbi-geneid:9502158	2.7.3.9	51621|52009|55781|47831
bsb:Bresu_0315	ncbi-geneid:9502160	1.17.7.1	56014|51717
bsb:Bresu_0326	ncbi-geneid:9502171	6.3.5.1	52402|56317
bsb:Bresu_0328	ncbi-geneid:9502173	3.11.1.2	82057
bsb:Bresu_0330	ncbi-geneid:9502175	3.1.3.-	56784
bsb:Bresu_0333	ncbi-geneid:9502178	1.2.1.16	53720
bsb:Bresu_0336	ncbi-geneid:9502181	4.3.1.19	53686
bsb:Bresu_0337	ncbi-geneid:9502182	2.7.1.30	53067|53067
bsb:Bresu_0349	ncbi-geneid:9502194	1.4.1.2	51735|53223
bsb:Bresu_0354	ncbi-geneid:9502199	3.2.1.-	50685
bsb:Bresu_0357	ncbi-geneid:9502202	2.7.7.7
bsb:Bresu_0358	ncbi-geneid:9502203	2.7.1.24	52540
bsb:Bresu_0359	ncbi-geneid:9502204	1.1.1.25	51735|53223
bsb:Bresu_0362	ncbi-geneid:9502207	4.1.1.37	51726
bsb:Bresu_0363	ncbi-geneid:9502208	4.99.1.1	53800
bsb:Bresu_0366	ncbi-geneid:9502211	1.6.5.5	51735|50129
bsb:Bresu_0370	ncbi-geneid:9502215	2.1.1.170	53335
bsb:Bresu_0376	ncbi-geneid:9502221	6.1.1.4	52374|50677|47323
bsb:Bresu_0379	ncbi-geneid:9502224	2.5.1.3	51391
bsb:Bresu_0382	ncbi-geneid:9502227	1.14.13.-	51905
bsb:Bresu_0386	ncbi-geneid:9502231	1.3.1.26	55347|51735
bsb:Bresu_0387	ncbi-geneid:9502232	2.1.1.33	53335
bsb:Bresu_0389	ncbi-geneid:9502234	2.5.1.6	55973|55973|55973
bsb:Bresu_0390	ncbi-geneid:9502235	4.2.1.1	51069
bsb:Bresu_0408	ncbi-geneid:9502254	4.2.1.75	69618
bsb:Bresu_0409	ncbi-geneid:9502255	2.5.1.61	53850|54782
bsb:Bresu_0410	ncbi-geneid:9502256	3.4.24.57	53067|53067
bsb:Bresu_0411	ncbi-geneid:9502257	1.1.1.94	48179|51735
bsb:Bresu_0419	ncbi-geneid:9502265	1.4.3.4	51905|54373
bsb:Bresu_0420	ncbi-geneid:9502266	4.2.99.18	48150
bsb:Bresu_0428	ncbi-geneid:9502274	3.6.1.15	52972
bsb:Bresu_0429	ncbi-geneid:9502275	1.3.99.22	102114
bsb:Bresu_0435	ncbi-geneid:9502281	1.3.5.1|1.3.99.1	46548|54292
bsb:Bresu_0436	ncbi-geneid:9502282	1.3.99.1	51905|46977|56425
bsb:Bresu_0442	ncbi-geneid:9502288	1.1.1.37	56327|51735
bsb:Bresu_0445	ncbi-geneid:9502291	1.2.1.11	55347|51735
bsb:Bresu_0454	ncbi-geneid:9502300	3.4.21.26	50993|53474
bsb:Bresu_0455	ncbi-geneid:9502301	3.4.21.26	53474|50993
bsb:Bresu_0458	ncbi-geneid:9502304	5.1.1.7	54506|54506
bsb:Bresu_0460	ncbi-geneid:9502306	6.3.4.5	69864|52402
bsb:Bresu_0467	ncbi-geneid:9502313	2.3.1.61	52777|51230|47005
bsb:Bresu_0468	ncbi-geneid:9502314	1.2.4.2	52518|52518
bsb:Bresu_0469	ncbi-geneid:9502315	6.2.1.5	52210|51735
bsb:Bresu_0470	ncbi-geneid:9502316	6.2.1.5	56059|52210
bsb:Bresu_0484	ncbi-geneid:9502330	5.4.2.10	53738|53738|53738|55957
bsb:Bresu_0485	ncbi-geneid:9502331	2.6.1.16	53697|56235
bsb:Bresu_0486	ncbi-geneid:9502332	2.7.7.9	53448
bsb:Bresu_0487	ncbi-geneid:9502333	3.13.1.1	51735
bsb:Bresu_0491	ncbi-geneid:9502337	6.1.1.20	56037|55681|50249|54991|46955
bsb:Bresu_0493	ncbi-geneid:9502339	6.1.1.20	55681|46589
bsb:Bresu_0498	ncbi-geneid:9502344	2.1.1.-	53335
bsb:Bresu_0500	ncbi-geneid:9502346	2.1.1.-	53335|48013
bsb:Bresu_0507	ncbi-geneid:9502353	2.5.1.56	51569|51269
bsb:Bresu_0509	ncbi-geneid:9502355	4.1.1.23	51366
bsb:Bresu_0511	ncbi-geneid:9502357	1.1.1.40	51735|53659|53223
bsb:Bresu_0515	ncbi-geneid:9502361	6.3.2.3	56059|52440
bsb:Bresu_0521	ncbi-geneid:9502367	6.5.1.1	56091|50249
bsb:Bresu_0523	ncbi-geneid:9502369	3.1.1.75	53474
bsb:Bresu_0525	ncbi-geneid:9502371	2.7.13.3	55874|47384
bsb:Bresu_0530	ncbi-geneid:9502376	6.5.1.-	55144
bsb:Bresu_0538	ncbi-geneid:9502384	1.3.99.7	56645|47203
bsb:Bresu_0539	ncbi-geneid:9502385	3.4.24.-	63411|63411|63411|63411
bsb:Bresu_0540	ncbi-geneid:9502386	3.4.19.5	56235
bsb:Bresu_0547	ncbi-geneid:9502394	3.1.3.8	50956
bsb:Bresu_0552	ncbi-geneid:9502399	1.8.1.4	51905|55424
bsb:Bresu_0558	ncbi-geneid:9502405	2.2.1.2	51569
bsb:Bresu_0559	ncbi-geneid:9502406	3.6.4.-	52540
bsb:Bresu_0560	ncbi-geneid:9502407	2.4.1.129	56601|53955
bsb:Bresu_0566	ncbi-geneid:9502413	3.4.24.-	55486
bsb:Bresu_0572	ncbi-geneid:9502419	3.1.1.5	53474
bsb:Bresu_0577	ncbi-geneid:9502424	1.1.1.26	51735|52283
bsb:Bresu_0579	ncbi-geneid:9502426	4.2.1.60	54637
bsb:Bresu_0580	ncbi-geneid:9502427	2.3.1.41	53901|53901
bsb:Bresu_0582	ncbi-geneid:9502429	1.3.1.9	51735
bsb:Bresu_0584	ncbi-geneid:9502431	2.5.1.18	47616|52833
bsb:Bresu_0589	ncbi-geneid:9502436	4.1.1.31	51621
bsb:Bresu_0592	ncbi-geneid:9502439	2.7.7.7	52540|48019
bsb:Bresu_0595	ncbi-geneid:9502443	3.6.1.22	55811|55811
bsb:Bresu_0596	ncbi-geneid:9502444	2.7.7.38	53448
bsb:Bresu_0600	ncbi-geneid:9502448	3.4.11.1	53187|52949
bsb:Bresu_0605	ncbi-geneid:9502453	6.1.1.3	55681|55186|52954|81271
bsb:Bresu_0609	ncbi-geneid:9502457	2.3.1.16|2.3.1.9	53901|53901
bsb:Bresu_0610	ncbi-geneid:9502458	1.1.1.35|4.2.1.17|5.1.2.3	52096|51735|48179|48179
bsb:Bresu_0614	ncbi-geneid:9502462	4.1.1.20	51419|50621
bsb:Bresu_0616	ncbi-geneid:9502464	4.3.2.1	48557
bsb:Bresu_0626	ncbi-geneid:9502475	3.5.4.13	51283|51283
bsb:Bresu_0629	ncbi-geneid:9502478	3.5.1.18	53187|55031
bsb:Bresu_0631	ncbi-geneid:9502480	3.5.1.47	53187|55031
bsb:Bresu_0649	ncbi-geneid:9502498	2.6.1.85	56322
bsb:Bresu_0655	ncbi-geneid:9502504	3.2.2.4	53167
bsb:Bresu_0660	ncbi-geneid:9502509	3.6.3.41	52540
bsb:Bresu_0661	ncbi-geneid:9502510	4.2.1.3	53732|52016
bsb:Bresu_0663	ncbi-geneid:9502512	1.11.1.15	52833
bsb:Bresu_0664	ncbi-geneid:9502513	1.11.1.15	69118
bsb:Bresu_0665	ncbi-geneid:9502514	5.1.1.3	53681|53681
bsb:Bresu_0666	ncbi-geneid:9502515	3.4.15.5	55486
bsb:Bresu_0697	ncbi-geneid:9502548	1.14.14.5	51679
bsb:Bresu_0701	ncbi-geneid:9502552	1.14.13.-	47240
bsb:Bresu_0704	ncbi-geneid:9502555	1.13.11.27	54593
bsb:Bresu_0706	ncbi-geneid:9502557	3.4.19.5	56235
bsb:Bresu_0711	ncbi-geneid:9502562	6.6.1.2	53300
bsb:Bresu_0714	ncbi-geneid:9502565	3.1.26.5	54211
bsb:Bresu_0718	ncbi-geneid:9502569	2.3.2.2	56235
bsb:Bresu_0723	ncbi-geneid:9502575	1.1.1.28	51735|52283
bsb:Bresu_0734	ncbi-geneid:9502586	1.11.1.15	52833
bsb:Bresu_0743	ncbi-geneid:9502595	3.1.2.1	100950|100950
bsb:Bresu_0748	ncbi-geneid:9502600	1.13.11.11	140959
bsb:Bresu_0752	ncbi-geneid:9502605	3.6.1.1	50324
bsb:Bresu_0755	ncbi-geneid:9502608	5.3.1.13	53697
bsb:Bresu_0756	ncbi-geneid:9502609	3.1.3.12	56784
bsb:Bresu_0758	ncbi-geneid:9502611	2.4.1.15	53756
bsb:Bresu_0759	ncbi-geneid:9502612	2.5.1.18	47616|52833
bsb:Bresu_0761	ncbi-geneid:9502614	2.3.1.16|2.3.1.9	53901|53901
bsb:Bresu_0770	ncbi-geneid:9502624	3.1.13.5
bsb:Bresu_0773	ncbi-geneid:9502627	3.6.3.-	52540
bsb:Bresu_0777	ncbi-geneid:9502631	3.4.21.89	51306
bsb:Bresu_0781	ncbi-geneid:9502635	2.7.1.69	55804
bsb:Bresu_0785	ncbi-geneid:9502640	2.5.1.19	55205
bsb:Bresu_0786	ncbi-geneid:9502641	2.7.4.14	52540
bsb:Bresu_0801	ncbi-geneid:9502656	1.9.3.1	49503|81464
bsb:Bresu_0802	ncbi-geneid:9502657	1.9.3.1	81442
bsb:Bresu_0806	ncbi-geneid:9502661	1.9.3.1	81452
bsb:Bresu_0810	ncbi-geneid:9502665	2.3.1.128	55729
bsb:Bresu_0815	ncbi-geneid:9502670	1.3.3.1	51395
bsb:Bresu_0817	ncbi-geneid:9502672	3.1.3.-
bsb:Bresu_0819	ncbi-geneid:9502674	3.1.2.6	56281
bsb:Bresu_0821	ncbi-geneid:9502676	1.1.1.36	51735
bsb:Bresu_0822	ncbi-geneid:9502677	1.-.-.-	50129|51735
bsb:Bresu_0826	ncbi-geneid:9502681	6.3.2.2	55931
bsb:Bresu_0829	ncbi-geneid:9502684	2.1.1.-	75217|88697
bsb:Bresu_0831	ncbi-geneid:9502686	1.3.99.3	56645|47203
bsb:Bresu_0849	ncbi-geneid:9502704	3.4.21.-	52096|69304|82171|50156
bsb:Bresu_0855	ncbi-geneid:9502710	4.1.2.14|4.1.3.16	51569
bsb:Bresu_0857	ncbi-geneid:9502712	3.5.1.88	56420
bsb:Bresu_0858	ncbi-geneid:9502713	3.1.2.-	54637
bsb:Bresu_0867	ncbi-geneid:9502722	6.3.4.-	52402
bsb:Bresu_0868	ncbi-geneid:9502723	3.6.4.3|3.4.24.-	52540|140990
bsb:Bresu_0870	ncbi-geneid:9502725	2.5.1.15	51717
bsb:Bresu_0871	ncbi-geneid:9502726	2.7.1.49|2.7.4.7	53613
bsb:Bresu_0886	ncbi-geneid:9502741	2.7.7.42	81301|81301|81593|81593
bsb:Bresu_0887	ncbi-geneid:9502742	1.20.4.1	52833
bsb:Bresu_0892	ncbi-geneid:9502747	2.7.13.3	55874|47384|55785|55785
bsb:Bresu_0896	ncbi-geneid:9502751	1.2.1.3	53720
bsb:Bresu_0898	ncbi-geneid:9502753	1.2.1.41	53720
bsb:Bresu_0899	ncbi-geneid:9502754	2.7.2.11	53633|88697
bsb:Bresu_0902	ncbi-geneid:9502757	3.2.-.-	52317
bsb:Bresu_0919	ncbi-geneid:9502774	4.1.2.25	55620
bsb:Bresu_0924	ncbi-geneid:9502779	3.1.11.2	56219
bsb:Bresu_0932	ncbi-geneid:9502787	4.2.3.12	55620
bsb:Bresu_0933	ncbi-geneid:9502788	1.13.11.5	51182
bsb:Bresu_0939	ncbi-geneid:9502794	2.1.1.79	53335
bsb:Bresu_0946	ncbi-geneid:9502801	4.3.1.19	53686|55021
bsb:Bresu_0947	ncbi-geneid:9502802	5.2.1.8	54534
bsb:Bresu_0961	ncbi-geneid:9502816	3.2.2.21	57884|55945|46689
bsb:Bresu_0962	ncbi-geneid:9502817	2.1.1.63	46767|53155
bsb:Bresu_0963	ncbi-geneid:9502818	4.3.1.19	53686|55021|55021
bsb:Bresu_0964	ncbi-geneid:9502819	2.5.1.72	142754
bsb:Bresu_0966	ncbi-geneid:9502821	1.4.3.16	51905|56425|46977
bsb:Bresu_0967	ncbi-geneid:9502822	2.4.2.19	51690|54675
bsb:Bresu_0978	ncbi-geneid:9502833	1.8.1.9	51905
bsb:Bresu_0984	ncbi-geneid:9502839	2.5.1.18	52833|47616
bsb:Bresu_0986	ncbi-geneid:9502841	2.7.9.3	56042|55326
bsb:Bresu_0987	ncbi-geneid:9502842	2.9.1.-	52821|52540
bsb:Bresu_0997	ncbi-geneid:9502852	6.3.5.5	56059|56059|52440|48108|52440|52335
bsb:Bresu_1004	ncbi-geneid:9502859	6.3.5.5	52317|52021
bsb:Bresu_1009	ncbi-geneid:9502864	2.7.7.-	56731|57783
bsb:Bresu_1024	ncbi-geneid:9502879	2.4.1.-	53955
bsb:Bresu_1034	ncbi-geneid:9502889	2.7.1.2	53067
bsb:Bresu_1035	ncbi-geneid:9502890	4.2.1.12	143975|52016
bsb:Bresu_1037	ncbi-geneid:9502892	1.1.1.49	55347|51735
bsb:Bresu_1038	ncbi-geneid:9502893	3.6.1.31|3.5.4.19	141734|101386
bsb:Bresu_1039	ncbi-geneid:9502894	4.1.3.-	51366
bsb:Bresu_1040	ncbi-geneid:9502895	5.3.1.16	51366
bsb:Bresu_1041	ncbi-geneid:9502896	2.4.2.-	52317
bsb:Bresu_1042	ncbi-geneid:9502897	4.2.1.19|3.1.3.15	54211|54211|53383
bsb:Bresu_1043	ncbi-geneid:9502898	1.1.1.23	53720
bsb:Bresu_1044	ncbi-geneid:9502899	2.4.2.17	53850|54913
bsb:Bresu_1052	ncbi-geneid:9502907	3.1.11.2	56219
bsb:Bresu_1058	ncbi-geneid:9502913	1.14.11.-	51197
bsb:Bresu_1060	ncbi-geneid:9502915	6.3.2.8	53623|53244|51984
bsb:Bresu_1061	ncbi-geneid:9502916	3.4.17.13	52317|141986
bsb:Bresu_1064	ncbi-geneid:9502919	2.1.1.77	53335
bsb:Bresu_1066	ncbi-geneid:9502921	2.5.1.48	53383
bsb:Bresu_1067	ncbi-geneid:9502922	2.3.1.31	53474
bsb:Bresu_1069	ncbi-geneid:9502924	2.7.1.39	56112
bsb:Bresu_1071	ncbi-geneid:9502926	4.2.3.1	53686
bsb:Bresu_1072	ncbi-geneid:9502927	1.-.-.-	51395
bsb:Bresu_1087	ncbi-geneid:9502942	4.2.1.1	53056
bsb:Bresu_1097	ncbi-geneid:9502952	6.1.1.-	52374
bsb:Bresu_1098	ncbi-geneid:9502953	3.2.2.21	48150
bsb:Bresu_1109	ncbi-geneid:9502964	3.5.1.44	64438
bsb:Bresu_1111	ncbi-geneid:9502966	3.1.1.61	52738|52172
bsb:Bresu_1112	ncbi-geneid:9502967	2.1.1.80	53335|47757
bsb:Bresu_1114	ncbi-geneid:9502969	2.7.13.3	55874|47226|50341|47384
bsb:Bresu_1127	ncbi-geneid:9502982	1.8.1.2	52218|52343|63380
bsb:Bresu_1135	ncbi-geneid:9502990	1.8.1.9	51905
bsb:Bresu_1148	ncbi-geneid:9503003	3.1.3.16	56300
bsb:Bresu_1150	ncbi-geneid:9503005	1.1.1.133	51735
bsb:Bresu_1151	ncbi-geneid:9503006	2.7.7.24	53448
bsb:Bresu_1159	ncbi-geneid:9503014	4.2.1.46	51735
bsb:Bresu_1160	ncbi-geneid:9503015	5.1.3.13	51182
bsb:Bresu_1170	ncbi-geneid:9503025	1.1.1.42	53659
bsb:Bresu_1174	ncbi-geneid:9503029	6.1.1.7	55681|101353|55186|50447
bsb:Bresu_1183	ncbi-geneid:9503038	2.1.1.80	53335|47757
bsb:Bresu_1190	ncbi-geneid:9503045	1.-.-.-	51395
bsb:Bresu_1199	ncbi-geneid:9503054	2.7.13.3	55874|47384
bsb:Bresu_1204	ncbi-geneid:9503059	2.5.1.47	53686
bsb:Bresu_1207	ncbi-geneid:9503062	3.6.3.14	52540
bsb:Bresu_1209	ncbi-geneid:9503064	3.2.1.8	51445
bsb:Bresu_1274	ncbi-geneid:9503129	2.6.1.52	53383
bsb:Bresu_1275	ncbi-geneid:9503130	6.3.4.4	52540
bsb:Bresu_1278	ncbi-geneid:9503133	5.4.99.12	55120|55174
bsb:Bresu_1280	ncbi-geneid:9503135	3.1.3.1	56300
bsb:Bresu_1281	ncbi-geneid:9503136	4.1.2.13	51569
bsb:Bresu_1282	ncbi-geneid:9503137	2.7.2.3	53748
bsb:Bresu_1283	ncbi-geneid:9503138	1.2.1.12	55347|51735
bsb:Bresu_1287	ncbi-geneid:9503142	3.4.21.102	52096|50156
bsb:Bresu_1291	ncbi-geneid:9503146	2.2.1.1	52518|52518|52922
bsb:Bresu_1295	ncbi-geneid:9503151	6.3.3.2	100950
bsb:Bresu_1301	ncbi-geneid:9503157	3.1.3.1	56300
bsb:Bresu_1304	ncbi-geneid:9503160	6.3.5.3	56042|55326|55326|56042
bsb:Bresu_1307	ncbi-geneid:9503163	6.3.5.3	52317
bsb:Bresu_1313	ncbi-geneid:9503169	6.3.5.3	82697
bsb:Bresu_1314	ncbi-geneid:9503170	6.3.2.6	56104
bsb:Bresu_1319	ncbi-geneid:9503175	4.3.2.2	48557
bsb:Bresu_1320	ncbi-geneid:9503176	2.5.1.18	52833|47616
bsb:Bresu_1323	ncbi-geneid:9503179	2.7.7.7	52141
bsb:Bresu_1324	ncbi-geneid:9503180	1.5.5.1	51905|54373|54862
bsb:Bresu_1327	ncbi-geneid:9503183	4.1.1.-	52507
bsb:Bresu_1331	ncbi-geneid:9503187	4.1.1.21|5.4.99.18	52255
bsb:Bresu_1332	ncbi-geneid:9503188	4.1.1.21|6.3.4.18	56059|52440|51246
bsb:Bresu_1333	ncbi-geneid:9503189	2.7.7.3	52374
bsb:Bresu_1335	ncbi-geneid:9503191	5.2.1.8	50891
bsb:Bresu_1336	ncbi-geneid:9503192	3.6.1.11|3.6.1.40	53067|53067
bsb:Bresu_1338	ncbi-geneid:9503194	1.14.16.1	56534
bsb:Bresu_1342	ncbi-geneid:9503198	3.5.3.23	55909
bsb:Bresu_1343	ncbi-geneid:9503199	1.2.1.71	53720
bsb:Bresu_1344	ncbi-geneid:9503200	2.3.1.109	55729
bsb:Bresu_1345	ncbi-geneid:9503201	3.4.17.11	53187|55031
bsb:Bresu_1408	ncbi-geneid:9503265	2.1.1.72	53335
bsb:Bresu_1420	ncbi-geneid:9503277	3.1.4.46	51695
bsb:Bresu_1421	ncbi-geneid:9503278	3.1.3.25	56655
bsb:Bresu_1430	ncbi-geneid:9503287	2.5.1.3	51391
bsb:Bresu_1439	ncbi-geneid:9503296	2.3.1.9	53901|53901
bsb:Bresu_1444	ncbi-geneid:9503301	2.8.1.-	52402
bsb:Bresu_1452	ncbi-geneid:9503309	2.7.7.7	52141
bsb:Bresu_1457	ncbi-geneid:9503314	3.1.1.5	52151|51206
bsb:Bresu_1460	ncbi-geneid:9503317	3.4.16.4	56601
bsb:Bresu_1468	ncbi-geneid:9503325	6.4.1.3	52096|52096
bsb:Bresu_1473	ncbi-geneid:9503330	5.4.99.12	55120|55174
bsb:Bresu_1476	ncbi-geneid:9503333	4.1.1.32	53795|68923
bsb:Bresu_1477	ncbi-geneid:9503334	1.4.3.19	51905|54373
bsb:Bresu_1482	ncbi-geneid:9503339	2.7.1.23	111331
bsb:Bresu_1492	ncbi-geneid:9503349	2.7.1.25|2.7.7.4	52540|52540|50447|50465
bsb:Bresu_1493	ncbi-geneid:9503350	2.7.7.4	52402
bsb:Bresu_1495	ncbi-geneid:9503352	2.1.1.107|1.3.1.76|4.99.1.4	53790|75615|51735
bsb:Bresu_1497	ncbi-geneid:9503354	1.8.1.2	56014|56014|55124|55124
bsb:Bresu_1499	ncbi-geneid:9503356	2.5.1.47	53686
bsb:Bresu_1528	ncbi-geneid:9503386	2.7.4.3	52540
bsb:Bresu_1532	ncbi-geneid:9503390	2.7.7.6	56553|55257|47789
bsb:Bresu_1535	ncbi-geneid:9503393	2.5.1.18	47616|52833
bsb:Bresu_1543	ncbi-geneid:9503401	3.1.4.1	53649
bsb:Bresu_1544	ncbi-geneid:9503402	3.4.21.108	50494|50156|50156
bsb:Bresu_1554	ncbi-geneid:9503412	5.4.99.12	55120|55174
bsb:Bresu_1555	ncbi-geneid:9503413	3.1.3.18	56784
bsb:Bresu_1557	ncbi-geneid:9503415	3.6.4.13	52540
bsb:Bresu_1559	ncbi-geneid:9503417	1.18.1.3	51905|51905|55424
bsb:Bresu_1560	ncbi-geneid:9503418	5.2.1.2	47616|52833
bsb:Bresu_1567	ncbi-geneid:9503426	3.1.3.18	56784
bsb:Bresu_1568	ncbi-geneid:9503427	2.7.7.23|2.3.1.157	53448|51161
bsb:Bresu_1569	ncbi-geneid:9503428	5.3.1.6	100950|75445
bsb:Bresu_1570	ncbi-geneid:9503429	1.8.1.7	51905|55424
bsb:Bresu_1571	ncbi-geneid:9503430	2.5.1.54	51569
bsb:Bresu_1572	ncbi-geneid:9503431	4.2.1.51	53850
bsb:Bresu_1576	ncbi-geneid:9503435	6.3.2.1	52374
bsb:Bresu_1580	ncbi-geneid:9503439	6.4.1.4	52096|52096
bsb:Bresu_1582	ncbi-geneid:9503441	4.2.1.18	52096
bsb:Bresu_1583	ncbi-geneid:9503442	6.4.1.4	56059|52440|51246|51230
bsb:Bresu_1587	ncbi-geneid:9503446	6.1.1.10	52374|47323|57770
bsb:Bresu_1590	ncbi-geneid:9503449	2.1.1.-	75217|55315
bsb:Bresu_1595	ncbi-geneid:9503456	2.7.7.6	64484
bsb:Bresu_1596	ncbi-geneid:9503457	2.7.7.6	64484
bsb:Bresu_1605	ncbi-geneid:9503466	3.1.-.-	50249|50249|50249
bsb:Bresu_1606	ncbi-geneid:9503467	4.2.1.22	53686|54631
bsb:Bresu_1607	ncbi-geneid:9503468	4.4.1.1	53383
bsb:Bresu_1611	ncbi-geneid:9503472	1.7.1.13	55620
bsb:Bresu_1619	ncbi-geneid:9503480	2.3.1.30	51161
bsb:Bresu_1622	ncbi-geneid:9503483	2.1.1.-	53335
bsb:Bresu_1624	ncbi-geneid:9503485	3.4.11.9	55920|53092
bsb:Bresu_1627	ncbi-geneid:9503488	6.5.1.2
bsb:Bresu_1631	ncbi-geneid:9503492	5.2.1.8	50891
bsb:Bresu_1632	ncbi-geneid:9503493	2.1.1.-	53335
bsb:Bresu_1634	ncbi-geneid:9503495	1.1.1.205	51412|54631
bsb:Bresu_1636	ncbi-geneid:9503497	2.1.1.-	53335
bsb:Bresu_1637	ncbi-geneid:9503498	3.2.2.9	53167
bsb:Bresu_1639	ncbi-geneid:9503500	6.3.5.2	52402|52317|54810
bsb:Bresu_1654	ncbi-geneid:9503515	3.6.3.3|3.6.3.5	56784|81653|81665
bsb:Bresu_1659	ncbi-geneid:9503520	2.7.7.7	56672|100879
bsb:Bresu_1670	ncbi-geneid:9503531	3.6.3.4	56784|81653|81665|47240
bsb:Bresu_1678	ncbi-geneid:9503539	2.4.1.4	51445|51011
bsb:Bresu_1679	ncbi-geneid:9503540	2.7.1.4	53067
bsb:Bresu_1683	ncbi-geneid:9503544	5.3.1.12	51556
bsb:Bresu_1684	ncbi-geneid:9503545	1.1.1.57	51735|48179
bsb:Bresu_1686	ncbi-geneid:9503547	3.5.4.16	55620
bsb:Bresu_1687	ncbi-geneid:9503548	6.1.1.16	52374|47323
bsb:Bresu_1695	ncbi-geneid:9503557	4.1.3.1	51621
bsb:Bresu_1698	ncbi-geneid:9503560	2.7.13.3	55874|47384
bsb:Bresu_1701	ncbi-geneid:9503563	3.6.3.27	52540
bsb:Bresu_1707	ncbi-geneid:9503569	1.1.1.95	51735|52283|56784|55021
bsb:Bresu_1717	ncbi-geneid:9503581	2.8.3.5	100950
bsb:Bresu_1718	ncbi-geneid:9503582	4.1.1.44	69118
bsb:Bresu_1719	ncbi-geneid:9503583	2.8.3.5	100950
bsb:Bresu_1722	ncbi-geneid:9503586	2.1.1.79	53335
bsb:Bresu_1743	ncbi-geneid:9503607	3.4.21.92	52096
bsb:Bresu_1749	ncbi-geneid:9503613	3.4.21.53	54211|88697|52540
bsb:Bresu_1752	ncbi-geneid:9503617	3.6.3.-	52540
bsb:Bresu_1763	ncbi-geneid:9503628	3.2.1.73	49899
bsb:Bresu_1764	ncbi-geneid:9503629	4.2.1.17	52096
bsb:Bresu_1777	ncbi-geneid:9503642	2.8.1.-	64307
bsb:Bresu_1780	ncbi-geneid:9503645	2.7.7.60|4.6.1.12	69765|53448
bsb:Bresu_1782	ncbi-geneid:9503647	2.7.13.3	55874|47384|158472|55785
bsb:Bresu_1784	ncbi-geneid:9503649	2.6.1.21	56752
bsb:Bresu_1797	ncbi-geneid:9503662	3.1.1.1	53474
bsb:Bresu_1809	ncbi-geneid:9503675	5.1.1.1	51419|50621
bsb:Bresu_1810	ncbi-geneid:9503676	6.1.1.17	52374|48163
bsb:Bresu_1815	ncbi-geneid:9503682	2.1.1.-	75217|55315
bsb:Bresu_1817	ncbi-geneid:9503685	2.1.1.77	53335
bsb:Bresu_1820	ncbi-geneid:9503688	6.1.1.9	52374|47323|50677|46589
bsb:Bresu_1826	ncbi-geneid:9503694	2.1.1.-	53335|50249
bsb:Bresu_1829	ncbi-geneid:9503697	5.99.1.2	56712
bsb:Bresu_1832	ncbi-geneid:9503700	3.1.4.46	51695
bsb:Bresu_1833	ncbi-geneid:9503701	3.5.2.3	51556|51338
bsb:Bresu_1834	ncbi-geneid:9503702	2.1.3.2	53671
bsb:Bresu_1836	ncbi-geneid:9503704	3.1.-.-	53098
bsb:Bresu_1839	ncbi-geneid:9503707	6.3.5.6|6.3.5.7	141000
bsb:Bresu_1840	ncbi-geneid:9503708	6.3.5.6|6.3.5.7	75304
bsb:Bresu_1842	ncbi-geneid:9503710	6.3.5.6|6.3.5.7	55931|89095
bsb:Bresu_1848	ncbi-geneid:9503716	6.3.4.13	56059|52440|51246
bsb:Bresu_1851	ncbi-geneid:9503719	2.7.1.130	52540
bsb:Bresu_1852	ncbi-geneid:9503720	2.-.-.-	53756
bsb:Bresu_1854	ncbi-geneid:9503722	3.6.3.-	52540|90123
bsb:Bresu_1859	ncbi-geneid:9503727	3.1.3.25	56655
bsb:Bresu_1864	ncbi-geneid:9503732	4.1.1.-	50475|143968
bsb:Bresu_1865	ncbi-geneid:9503733	5.99.1.-	56719|55874|54211
bsb:Bresu_1872	ncbi-geneid:9503740	1.1.1.31	51735|48179
bsb:Bresu_1873	ncbi-geneid:9503741	5.2.1.8	50891
bsb:Bresu_1874	ncbi-geneid:9503742	4.2.1.24	51569
bsb:Bresu_1876	ncbi-geneid:9503744	4.2.1.17	52096
bsb:Bresu_1879	ncbi-geneid:9503747	1.1.1.31	48179|51735
bsb:Bresu_1881	ncbi-geneid:9503749	2.3.1.37	53383
bsb:Bresu_1883	ncbi-geneid:9503751	2.1.2.1	53383
bsb:Bresu_1885	ncbi-geneid:9503753	3.5.4.26|1.1.1.193	53597
bsb:Bresu_1886	ncbi-geneid:9503754	2.5.1.9	63380|63380
bsb:Bresu_1887	ncbi-geneid:9503755	4.1.99.12|3.5.4.25	55821|142695
bsb:Bresu_1888	ncbi-geneid:9503756	2.5.1.9|2.5.1.78	52121
bsb:Bresu_1890	ncbi-geneid:9503758	2.7.4.16	56042|55326
bsb:Bresu_1896	ncbi-geneid:9503764	2.3.1.15	53659
bsb:Bresu_1897	ncbi-geneid:9503765	2.3.1.41|2.3.1.180	53901
bsb:Bresu_1906	ncbi-geneid:9503775	1.2.1	55347|51735
bsb:Bresu_1907	ncbi-geneid:9503776	1.8.4.12	51316
bsb:Bresu_1909	ncbi-geneid:9503778	2.3.1.-	53474
bsb:Bresu_1911	ncbi-geneid:9503780	3.1.3.11	56655
bsb:Bresu_1912	ncbi-geneid:9503781	3.1.-.-	64182
bsb:Bresu_1917	ncbi-geneid:9503789	4.4.1.8	53383
bsb:Bresu_1920	ncbi-geneid:9503792	2.8.1.1|2.8.1.2	52821|52821
bsb:Bresu_1922	ncbi-geneid:9503794	2.1.1.79	53335
bsb:Bresu_1923	ncbi-geneid:9503795	4.1.99.3	48173|52425
bsb:Bresu_1924	ncbi-geneid:9503796	2.5.1.55	51569
bsb:Bresu_1926	ncbi-geneid:9503798	2.7.1.-|2.7.7	53613|52374
bsb:Bresu_1927	ncbi-geneid:9503799	5.1.3.20	51735
bsb:Bresu_1929	ncbi-geneid:9503801	3.6.4.12	52540|52540|50249
bsb:Bresu_1931	ncbi-geneid:9503803	3.6.4.-	52540|52540|52540|143517|52540|141259
bsb:Bresu_1935	ncbi-geneid:9503808	1.6.99.5|1.6.5.3	56770
bsb:Bresu_1936	ncbi-geneid:9503809	1.6.99.3|1.6.5.3	143243
bsb:Bresu_1937	ncbi-geneid:9503810	1.6.99.5|1.6.5.3	56762
bsb:Bresu_1939	ncbi-geneid:9503812	1.6.99.5|1.6.5.3	52833
bsb:Bresu_1942	ncbi-geneid:9503815	1.6.99.5|1.6.5.3	142019|140490|142984
bsb:Bresu_1944	ncbi-geneid:9503817	1.6.5.3	53706|54862|54292
bsb:Bresu_1947	ncbi-geneid:9503820	1.6.99.3|1.6.5.3	54862
bsb:Bresu_1953	ncbi-geneid:9503826	6.3.4.15	55681|50037
bsb:Bresu_1954	ncbi-geneid:9503827	2.7.1.33
bsb:Bresu_1957	ncbi-geneid:9503830	5.1.99.1	54593
bsb:Bresu_1961	ncbi-geneid:9503834	6.1.1.15	55681|52954
bsb:Bresu_1963	ncbi-geneid:9503836	3.6.3.-	52540
bsb:Bresu_1964	ncbi-geneid:9503837	2.4.2.10	53271
bsb:Bresu_1965	ncbi-geneid:9503838	2.6.99.2	63892
bsb:Bresu_1966	ncbi-geneid:9503839	2.7.8.7	56214
bsb:Bresu_1967	ncbi-geneid:9503840	3.4.21.89	51306
bsb:Bresu_1968	ncbi-geneid:9503841	3.1.26.3	69065|54768
bsb:Bresu_1979	ncbi-geneid:9503852	5.99.1.-	56719|101904
bsb:Bresu_1983	ncbi-geneid:9503856	1.2.4.1	52518
bsb:Bresu_1984	ncbi-geneid:9503857	1.2.4.1	52518|52922|51230
bsb:Bresu_1985	ncbi-geneid:9503858	2.3.1.12	52777|51230|47005
bsb:Bresu_1986	ncbi-geneid:9503859	1.11.1.15|1.11.1.9	52833
bsb:Bresu_1988	ncbi-geneid:9503861	1.8.1.4	51905|55424
bsb:Bresu_1992	ncbi-geneid:9503865	3.1.21.-	51556
bsb:Bresu_1993	ncbi-geneid:9503866	2.7.7.7	52540
bsb:Bresu_1994	ncbi-geneid:9503867	2.7.4.9	52540
bsb:Bresu_2007	ncbi-geneid:9503881	1.2.1.3	53720
bsb:Bresu_2018	ncbi-geneid:9503892	1.2.1.27	53720
bsb:Bresu_2019	ncbi-geneid:9503893	1.14.13.92	51905|51905
bsb:Bresu_2021	ncbi-geneid:9503895	4.2.1.17	52096
bsb:Bresu_2022	ncbi-geneid:9503896	2.3.1.176	53901|53901
bsb:Bresu_2028	ncbi-geneid:9503902	6.2.1.-	56801
bsb:Bresu_2029	ncbi-geneid:9503903	1.1.1.100	51735
bsb:Bresu_2033	ncbi-geneid:9503907	2.1.1.37	53335
bsb:Bresu_2034	ncbi-geneid:9503908	3.1.-.-	52980
bsb:Bresu_2041	ncbi-geneid:9503915	6.2.1.34	56801
bsb:Bresu_2049	ncbi-geneid:9503923	1.2.1.16	53720
bsb:Bresu_2068	ncbi-geneid:9503942	1.9.3.1	81442|81452
bsb:Bresu_2069	ncbi-geneid:9503943	1.9.3.1	49503
bsb:Bresu_2080	ncbi-geneid:9503954	3.2.1.23	51445|49785|49303|49373
bsb:Bresu_2082	ncbi-geneid:9503956	3.2.1.89	51445
bsb:Bresu_2083	ncbi-geneid:9503957	4.1.2.21	51569
bsb:Bresu_2084	ncbi-geneid:9503958	2.7.1.58	53067
bsb:Bresu_2088	ncbi-geneid:9503962	4.2.1.9	143975|52016
bsb:Bresu_2090	ncbi-geneid:9503964	1.3.99.22	102114
bsb:Bresu_2093	ncbi-geneid:9503967	2.3.1.37	53383
bsb:Bresu_2095	ncbi-geneid:9503969	1.9.3.1	81442
bsb:Bresu_2096	ncbi-geneid:9503970	1.9.3.1	46626
bsb:Bresu_2098	ncbi-geneid:9503972	1.9.3.1	46626|46626
bsb:Bresu_2101	ncbi-geneid:9503975	3.6.3.4	56784|81653|55008|81665
bsb:Bresu_2112	ncbi-geneid:9503986	4.1.2.25	55620
bsb:Bresu_2113	ncbi-geneid:9503987	1.2.1.45	51735|55347
bsb:Bresu_2114	ncbi-geneid:9503988	1.13.11.8	53213
bsb:Bresu_2115	ncbi-geneid:9503989	1.13.11.8	48076
bsb:Bresu_2116	ncbi-geneid:9503990	4.2.1.83	51556
bsb:Bresu_2119	ncbi-geneid:9503993	4.1.3.17	89562
bsb:Bresu_2121	ncbi-geneid:9503995	3.1.1.57	51556
bsb:Bresu_2122	ncbi-geneid:9503996	2.1.1.14	51726
bsb:Bresu_2123	ncbi-geneid:9503997	4.1.1.7	52467|52518|52518
bsb:Bresu_2127	ncbi-geneid:9504001	2.1.1.-	103025
bsb:Bresu_2129	ncbi-geneid:9504003	1.5.1.20	51730
bsb:Bresu_2130	ncbi-geneid:9504004	3.5.1.10	53328|55021
bsb:Bresu_2131	ncbi-geneid:9504005	1.5.1.5|3.5.4.9	51735|53223
bsb:Bresu_2132	ncbi-geneid:9504006	1.2.1.39	53720
bsb:Bresu_2134	ncbi-geneid:9504008	1.11.1.6|1.11.1.7	48113|48113
bsb:Bresu_2135	ncbi-geneid:9504009	6.3.4.2	52540|52317
bsb:Bresu_2137	ncbi-geneid:9504011	5.3.1.1	51351
bsb:Bresu_2138	ncbi-geneid:9504012	5.2.1.8	109998|54534
bsb:Bresu_2139	ncbi-geneid:9504013	4.1.3.27	56322
bsb:Bresu_2141	ncbi-geneid:9504015	4.1.3.27	52317
bsb:Bresu_2142	ncbi-geneid:9504016	2.4.2.18	52418|47648
bsb:Bresu_2143	ncbi-geneid:9504017	4.1.1.48	51366
bsb:Bresu_2144	ncbi-geneid:9504018	3.4.21.88	51306|46785
bsb:Bresu_2146	ncbi-geneid:9504020	6.1.1.17	52374|48163
bsb:Bresu_2147	ncbi-geneid:9504021	2.3.3.1	48256
bsb:Bresu_2152	ncbi-geneid:9504026	5.2.1.8	50891
bsb:Bresu_2153	ncbi-geneid:9504027	4.2.1.2	48557
bsb:Bresu_2154	ncbi-geneid:9504028	1.11.1.10	53474
bsb:Bresu_2160	ncbi-geneid:9504034	2.3.1.74	53901|53901
bsb:Bresu_2166	ncbi-geneid:9504040	3.6.4.12	52540
bsb:Bresu_2177	ncbi-geneid:9504051	2.8.1.7|4.4.1.16	53383
bsb:Bresu_2181	ncbi-geneid:9504055	2.8.1.7	53383
bsb:Bresu_2186	ncbi-geneid:9504060	6.1.1.1	52374|55174
bsb:Bresu_2187	ncbi-geneid:9504061	1.11.1.15	52833
bsb:Bresu_2191	ncbi-geneid:9504065	2.4.1.-|3.4	56601|53955
bsb:Bresu_2192	ncbi-geneid:9504066	3.5.1.28	53187
bsb:Bresu_2193	ncbi-geneid:9504067	3.1.26.12	50249
bsb:Bresu_2201	ncbi-geneid:9504075	4.2.1.10	52304
bsb:Bresu_2203	ncbi-geneid:9504077	6.4.1.2|6.3.4.14	56059|52440|51246
bsb:Bresu_2204	ncbi-geneid:9504078	2.3.2.6	55729
bsb:Bresu_2210	ncbi-geneid:9504084	6.1.1.12	55681|55261|50249
bsb:Bresu_2212	ncbi-geneid:9504086	2.7.4.1	56024|143724|56024|140356
bsb:Bresu_2213	ncbi-geneid:9504087	3.6.1.11|3.6.1.40	53067|53067|109604
bsb:Bresu_2215	ncbi-geneid:9504089	3.1.13.5	53098|47819|47819
bsb:Bresu_2216	ncbi-geneid:9504090	6.3.3.1	56042|55326
bsb:Bresu_2218	ncbi-geneid:9504092	2.1.2.2	53328
bsb:Bresu_2219	ncbi-geneid:9504093	3.4.24.-	55486
bsb:Bresu_2221	ncbi-geneid:9504095	2.7.4.6	54919
bsb:Bresu_2236	ncbi-geneid:9504110	2.7.1.26|2.7.7.2	82114|52374
bsb:Bresu_2239	ncbi-geneid:9504113	6.1.1.5	52374|47323|50677
bsb:Bresu_2247	ncbi-geneid:9504121	2.5.1.7	55205
bsb:Bresu_2250	ncbi-geneid:9504125	1.8.4.12	51316
bsb:Bresu_2252	ncbi-geneid:9504127	6.4.1.3	56059|52440|51246|51230
bsb:Bresu_2253	ncbi-geneid:9504128	4.1.2.5	53383
bsb:Bresu_2256	ncbi-geneid:9504131	6.5.1.1	56091|50249
bsb:Bresu_2263	ncbi-geneid:9504138	6.6.1.2	52540
bsb:Bresu_2272	ncbi-geneid:9504147	3.1.1.1	53474
bsb:Bresu_2275	ncbi-geneid:9504150	5.3.3.2	51395
bsb:Bresu_2278	ncbi-geneid:9504153	2.5.1.32	48576
bsb:Bresu_2279	ncbi-geneid:9504154	1.14.99.-	51905
bsb:Bresu_2280	ncbi-geneid:9504155	1.14.-.-	51905
bsb:Bresu_2282	ncbi-geneid:9504157	1.5.1.5|3.5.4.9	51735|53223
bsb:Bresu_2293	ncbi-geneid:9504168	3.4.11.5	53474
bsb:Bresu_2296	ncbi-geneid:9504171	2.4.1.129	56601|56519
bsb:Bresu_2300	ncbi-geneid:9504175	2.5.1.18	52833|47616
bsb:Bresu_2302	ncbi-geneid:9504177	2.6.1.1	53383
bsb:Bresu_2303	ncbi-geneid:9504178	2.5.1.90	48576
bsb:Bresu_2311	ncbi-geneid:9504186	2.4.1.-	53448
bsb:Bresu_2318	ncbi-geneid:9504193	1.5.1.20	51730
bsb:Bresu_2319	ncbi-geneid:9504194	2.1.1.13	82282
bsb:Bresu_2320	ncbi-geneid:9504195	2.1.1.13	56507|51717|52242|47644
bsb:Bresu_2327	ncbi-geneid:9504202	6.2.1.-	56801
bsb:Bresu_2332	ncbi-geneid:9504207	2.7.1.48	52540
bsb:Bresu_2334	ncbi-geneid:9504209	1.4.3.5	50475
bsb:Bresu_2336	ncbi-geneid:9504211	4.2.3.5	103263
bsb:Bresu_2350	ncbi-geneid:9504225	6.1.1.6	52374|48163
bsb:Bresu_2355	ncbi-geneid:9504230	5.-.-.-	111337
bsb:Bresu_2358	ncbi-geneid:9504233	2.4.2.14	53271|56235
bsb:Bresu_2363	ncbi-geneid:9504238	2.8.1.8	102114
bsb:Bresu_2364	ncbi-geneid:9504239	2.3.1.40|6.2.1.20	56801
bsb:Bresu_2370	ncbi-geneid:9504245	3.6.1.19	101386|101386
bsb:Bresu_2375	ncbi-geneid:9504250	2.7.7.7	56672|100879
bsb:Bresu_2383	ncbi-geneid:9504258	3.1.3.48	52788
bsb:Bresu_2384	ncbi-geneid:9504259	2.1.1.171	53335
bsb:Bresu_2386	ncbi-geneid:9504261	5.4.99.12	55120|55174
bsb:Bresu_2389	ncbi-geneid:9504264	4.2.3.4	56796
bsb:Bresu_2390	ncbi-geneid:9504265	2.7.1.71	52540
bsb:Bresu_2393	ncbi-geneid:9504268	6.4.1.2	52096
bsb:Bresu_2399	ncbi-geneid:9504275	1.3.99.10	56645|47203
bsb:Bresu_2414	ncbi-geneid:9504291	1.14.13.2	51905|54373
bsb:Bresu_2424	ncbi-geneid:9504301	6.2.1.-	56801
bsb:Bresu_2425	ncbi-geneid:9504302	4.2.1.17	52096
bsb:Bresu_2432	ncbi-geneid:9504309	3.6.3.-	52540
bsb:Bresu_2457	ncbi-geneid:9504334	3.5.1.4	75304
bsb:Bresu_2458	ncbi-geneid:9504335	3.4.14.5	53474|82171
bsb:Bresu_2459	ncbi-geneid:9504336	1.18.1.2	52343|63380
bsb:Bresu_2460	ncbi-geneid:9504337	4.1.3.-	48600
bsb:Bresu_2468	ncbi-geneid:9504347	3.4.21.83	50993|53474
bsb:Bresu_2469	ncbi-geneid:9504348	2.3.1.183	55729
bsb:Bresu_2474	ncbi-geneid:9504355	1.1.1.86	51735|48179
bsb:Bresu_2476	ncbi-geneid:9504357	2.1.1.45	55831
bsb:Bresu_2478	ncbi-geneid:9504359	1.5.1.3	53597
bsb:Bresu_2484	ncbi-geneid:9504365	2.5.1.75	52540
bsb:Bresu_2485	ncbi-geneid:9504366	2.4.1.182	53756
bsb:Bresu_2487	ncbi-geneid:9504368	2.3.1.129	51161
bsb:Bresu_2488	ncbi-geneid:9504369	4.2.1.-	54637
bsb:Bresu_2489	ncbi-geneid:9504370	2.3.1.-	51161
bsb:Bresu_2492	ncbi-geneid:9504373	3.4.24.-	50156
bsb:Bresu_2493	ncbi-geneid:9504374	1.1.1.267	55347|51735|69055
bsb:Bresu_2495	ncbi-geneid:9504376	2.5.1.31	64005
bsb:Bresu_2497	ncbi-geneid:9504378	2.7.4.22	53633
bsb:Bresu_2504	ncbi-geneid:9504385	3.4.16.4|3.4.21	56601
bsb:Bresu_2505	ncbi-geneid:9504386	2.7.7.7	89550
bsb:Bresu_2507	ncbi-geneid:9504388	2.7.6.5	109604|81301|81271|55021
bsb:Bresu_2508	ncbi-geneid:9504389	2.7.7.6	63562
bsb:Bresu_2510	ncbi-geneid:9504391	2.7.6.3	55083
bsb:Bresu_2515	ncbi-geneid:9504396	4.2.1.52	51569
bsb:Bresu_2516	ncbi-geneid:9504397	3.2.1.-	48435|53955
bsb:Bresu_2517	ncbi-geneid:9504398	3.6.3.34	52540
bsb:Bresu_2522	ncbi-geneid:9504403	2.1.1.-	53335
bsb:Bresu_2526	ncbi-geneid:9504407	3.6.4.13	52540
bsb:Bresu_2529	ncbi-geneid:9504411	2.3.2.8	55729
bsb:Bresu_2530	ncbi-geneid:9504412	4.2.1.11	51604|54826
bsb:Bresu_2538	ncbi-geneid:9504420	2.1.2.11	51621
bsb:Bresu_2550	ncbi-geneid:9504432	6.3.1.2	55931|54368
bsb:Bresu_2556	ncbi-geneid:9504438	3.1.26.4
bsb:Bresu_2563	ncbi-geneid:9504445	1.1.1.30	51735
bsb:Bresu_2574	ncbi-geneid:9504456	2.5.1.18	47616|52833
bsb:Bresu_2578	ncbi-geneid:9504460	2.7.7.7	102400
bsb:Bresu_2579	ncbi-geneid:9504461	3.4.11.1	53187|52949
bsb:Bresu_2583	ncbi-geneid:9504465	5.2.1.8	109998|54534|54534
bsb:Bresu_2584	ncbi-geneid:9504466	1.1.1.262	53659
bsb:Bresu_2585	ncbi-geneid:9504467	2.1.1.182	53335
bsb:Bresu_2586	ncbi-geneid:9504468	3.1.1.45	53474
bsb:Bresu_2588	ncbi-geneid:9504470	6.3.4.3	52540
bsb:Bresu_2589	ncbi-geneid:9504471	2.7.4.8	52540
bsb:Bresu_2592	ncbi-geneid:9504474	2.3.1.179	53901|53901
bsb:Bresu_2595	ncbi-geneid:9504477	1.1.1.100	51735
bsb:Bresu_2596	ncbi-geneid:9504478	2.3.1.39	52151|55048
bsb:Bresu_2602	ncbi-geneid:9504484	3.6.4.12	52540|48024
bsb:Bresu_2614	ncbi-geneid:9504496	2.1.1.74	51905
bsb:Bresu_2623	ncbi-geneid:9504505	2.1.1.77	53335
bsb:Bresu_2624	ncbi-geneid:9504506	3.1.3.5	64167
bsb:Bresu_2625	ncbi-geneid:9504507	6.1.1.11	55681|46589
bsb:Bresu_2628	ncbi-geneid:9504510	5.99.1.3	56719|101904
bsb:Bresu_2629	ncbi-geneid:9504511	1.15.1.1	49329
bsb:Bresu_2652	ncbi-geneid:9504534	4.2.1.17	52096
bsb:Bresu_2655	ncbi-geneid:9504537	3.1.11.2	56219
bsb:Bresu_2663	ncbi-geneid:9504545	2.7.6.1	53271
bsb:Bresu_2667	ncbi-geneid:9504549	3.1.1.29	53178
bsb:Bresu_2672	ncbi-geneid:9504554	1.15.1.1	54719|46609
bsb:Bresu_2679	ncbi-geneid:9504561	1.10.2.2	46626
bsb:Bresu_2680	ncbi-geneid:9504562	1.10.2.2	81342|81648
bsb:Bresu_2681	ncbi-geneid:9504563	1.10.2.2	50022
bsb:Bresu_2682	ncbi-geneid:9504564	2.1.1.-	75217
bsb:Bresu_2685	ncbi-geneid:9504568	3.5.1.-	54211|54211
bsb:Bresu_2690	ncbi-geneid:9504573	6.3.2.4	56059|52440
bsb:Bresu_2691	ncbi-geneid:9504574	1.1.1.158	56176|56194
bsb:Bresu_2692	ncbi-geneid:9504575	6.3.2.8	53623|53244|51984
bsb:Bresu_2693	ncbi-geneid:9504576	2.1.1.72	53335
bsb:Bresu_2696	ncbi-geneid:9504579	3.2.2.-	48150|55811
bsb:Bresu_2703	ncbi-geneid:9504586	2.4.2.29	51713
bsb:Bresu_2705	ncbi-geneid:9504588	3.6.3.14	81336
bsb:Bresu_2706	ncbi-geneid:9504589	3.6.3.14	81333
bsb:Bresu_2715	ncbi-geneid:9504598	1.4.4.2	53383
bsb:Bresu_2716	ncbi-geneid:9504599	1.4.4.2	53383
bsb:Bresu_2718	ncbi-geneid:9504601	2.1.2.10	103025|101790
bsb:Bresu_2720	ncbi-geneid:9504603	3.5.4.4	51556
bsb:Bresu_2724	ncbi-geneid:9504607	6.1.1.19	52374|47323|55190
bsb:Bresu_2729	ncbi-geneid:9504612	3.4.13.19	51556
bsb:Bresu_2732	ncbi-geneid:9504615	1.3.3.3	102886
bsb:Bresu_2737	ncbi-geneid:9504620	5.99.1.2	56349|55869
bsb:Bresu_2739	ncbi-geneid:9504622	1.1.1.103	50129|51735
bsb:Bresu_2741	ncbi-geneid:9504624	2.3.1.29	53383
bsb:Bresu_2748	ncbi-geneid:9504637	3.4.24.-	63411|63411|63411|63411
bsb:Bresu_2761	ncbi-geneid:9504651	4.1.3.34|4.1.3.6	51621
bsb:Bresu_2763	ncbi-geneid:9504653	2.3.1.41|2.3.1.180	53901|53901
bsb:Bresu_2767	ncbi-geneid:9504657	1.1.1.169	48179|51735
bsb:Bresu_2769	ncbi-geneid:9504659	2.7.9.1	56059|51621|52009
bsb:Bresu_2770	ncbi-geneid:9504660	1.11.1.6	56634|52317
bsb:Bresu_2771	ncbi-geneid:9504661	6.1.1.14	109604
bsb:Bresu_2772	ncbi-geneid:9504662	6.1.1.14	55681
bsb:Bresu_2774	ncbi-geneid:9504664	2.7.1.148	54211|55060
bsb:Bresu_2776	ncbi-geneid:9504666	2.4.1.227	53756
bsb:Bresu_2778	ncbi-geneid:9504668	6.3.2.9	53623|53244|51984
bsb:Bresu_2780	ncbi-geneid:9504670	6.3.2.10	53623|53244|63418
bsb:Bresu_2781	ncbi-geneid:9504671	6.3.2.13	53623|53244|63418
bsb:Bresu_2782	ncbi-geneid:9504672	2.4.1.129	56601|56519
bsb:Bresu_2784	ncbi-geneid:9504674	2.1.1.-	53335|81799
bsb:Bresu_2787	ncbi-geneid:9504678	3.5.1.28	55846|47090
bsb:Bresu_2789	ncbi-geneid:9504680	3.4.21.-	52096|52096
bsb:Bresu_2790	ncbi-geneid:9504681	4.1.1.11	50692
bsb:Bresu_2791	ncbi-geneid:9504682	2.2.1.7	52518|52518|52922
bsb:Bresu_2792	ncbi-geneid:9504683	2.5.1.1|2.5.1.10	48576
bsb:Bresu_2794	ncbi-geneid:9504685	3.1.11.6	116842
bsb:Bresu_2802	ncbi-geneid:9504693	3.6.1.-	55811
bsb:Bresu_2808	ncbi-geneid:9504699	3.5.2.6	56601
bsb:Bresu_2820	ncbi-geneid:9504711	2.6.1.62	53383
bsb:Bresu_2821	ncbi-geneid:9504712	6.3.3.3	52540
bsb:Bresu_2822	ncbi-geneid:9504713	2.3.1.47	53383
bsb:Bresu_2823	ncbi-geneid:9504714	2.6.1.42	56752
bsb:Bresu_2825	ncbi-geneid:9504716	2.7.13.3	55874|47384
bsb:Bresu_2833	ncbi-geneid:9504724	1.1.2.3	51395
bsb:Bresu_2834	ncbi-geneid:9504725	3.1.1.1	53474
bsb:Bresu_2835	ncbi-geneid:9504726	2.7.1.4	53067
bsb:Bresu_2837	ncbi-geneid:9504728	1.1.2.4	55103|56176
bsb:Bresu_2841	ncbi-geneid:9504732	1.1.1.67	51735|48179
bsb:Bresu_2855	ncbi-geneid:9504746	1.8.4.11	55068
bsb:Bresu_2866	ncbi-geneid:9504758	5.1.3.-	54909
bsb:Bresu_2869	ncbi-geneid:9504761	4.2.1.90	51604|54826
bsb:Bresu_2870	ncbi-geneid:9504762	4.3.2.3	56529
bsb:Bresu_2871	ncbi-geneid:9504763	1.1.1.100	51735
bsb:Bresu_2873	ncbi-geneid:9504765	4.2.2.6	82171
bsb:Bresu_2876	ncbi-geneid:9504768	1.1.2.3	51395
bsb:Bresu_2881	ncbi-geneid:9504773	6.2.1.1	56801
bsb:Bresu_2882	ncbi-geneid:9504774	3.1.11.-
bsb:Bresu_2894	ncbi-geneid:9504786	1.1.1.100	51735
bsb:Bresu_2902	ncbi-geneid:9504794	1.14.14.7	51905
bsb:Bresu_2905	ncbi-geneid:9504797	3.2.1.20	51445|51011
bsb:Bresu_2907	ncbi-geneid:9504799	3.2.1.20	51445
bsb:Bresu_2909	ncbi-geneid:9504801	3.2.1.3	48208|74650
bsb:Bresu_2931	ncbi-geneid:9504829	2.7.1.4	53067
bsb:Bresu_2932	ncbi-geneid:9504830	1.14.14.7	51905
bsb:Bresu_2935	ncbi-geneid:9504833	3.2.1.21	51445|52279
bsb:Bresu_2945	ncbi-geneid:9504843	1.2.1.3	53720
bsb:Bresu_2951	ncbi-geneid:9504849	4.2.1.9	143975|52016
bsb:Bresu_2964	ncbi-geneid:9504862	1.1.1.22	51735|52413|48179
bsb:Bresu_2966	ncbi-geneid:9504864	1.6.1.2	52467
bsb:Bresu_2971	ncbi-geneid:9504869	1.6.1.2	52283|51735
bsb:Bresu_2973	ncbi-geneid:9504871	3.4.24.-	55486
bsb:Bresu_2987	ncbi-geneid:9504885	3.2.1.52	51445
bsb:Bresu_2989	ncbi-geneid:9504887	3.1.5.1	109604
bsb:Bresu_3004	ncbi-geneid:9504902	2.7.13.3	55874|103190|47384
bsb:Bresu_3016	ncbi-geneid:9504915	2.7.13.3	55874|52172|47384
bsb:Bresu_3023	ncbi-geneid:9504922	2.3.1.180	53901|53901
bsb:Bresu_3026	ncbi-geneid:9504925	1.3.1.12	51735|48179
bsb:Bresu_3027	ncbi-geneid:9504926	3.5.2.3	51556|51338
bsb:Bresu_3032	ncbi-geneid:9504931	3.2.2.20	48150
bsb:Bresu_3033	ncbi-geneid:9504932	3.1.26.4	53098
bsb:Bresu_3035	ncbi-geneid:9504934	2.1.1.72	53335
bsb:Bresu_3036	ncbi-geneid:9504935	2.7.1.40	51621|52935|50800
bsb:Bresu_3045	ncbi-geneid:9504944	1.18.6.1	52540
bsb:Bresu_3046	ncbi-geneid:9504945	1.-.-.-	50129|51735
bsb:Bresu_3047	ncbi-geneid:9504946	2.1.1.-	53335|46785
bsb:Bresu_3048	ncbi-geneid:9504947	1.14.99.-	51905
bsb:Bresu_3053	ncbi-geneid:9504952	6.6.1.1	53300|52540
bsb:Bresu_3054	ncbi-geneid:9504953	6.6.1.1	52540
bsb:Bresu_3058	ncbi-geneid:9504957	1.3.1.83	51905
bsb:Bresu_3064	ncbi-geneid:9504963	1.18.-.-	53807
bsb:Bresu_3065	ncbi-geneid:9504964	1.18.-.-	53807
bsb:Bresu_3067	ncbi-geneid:9504966	1.18.-.-	52540
bsb:Bresu_3068	ncbi-geneid:9504967	2.1.1.11	53335
bsb:Bresu_3074	ncbi-geneid:9504973	1.14.13.81	47240
bsb:Bresu_3076	ncbi-geneid:9504975	2.3.1.37	53383
bsb:Bresu_3081	ncbi-geneid:9504980	3.2.1.21	51445|52279
bsb:Bresu_3083	ncbi-geneid:9504982	3.2.1.20	51445|51011
bsb:Bresu_3086	ncbi-geneid:9504985	1.1.1.85	53659
bsb:Bresu_3087	ncbi-geneid:9504986	4.2.1.33|4.2.1.35	52016
bsb:Bresu_3088	ncbi-geneid:9504987	4.2.1.33|4.2.1.35	53732
bsb:Bresu_3089	ncbi-geneid:9504988	2.3.3.13	51569
bsb:Bresu_3091	ncbi-geneid:9504990	2.2.1.6	52518|52518|52467
bsb:Bresu_3092	ncbi-geneid:9504991	1.1.1.86	51735|48179
bsb:Bresu_3093	ncbi-geneid:9504992	4.2.1.9	143975|52016
bsb:Bresu_3100	ncbi-geneid:9504999	1.4.1.13|1.4.1.14	51971|46548|51971
bsb:Bresu_3101	ncbi-geneid:9505000	1.4.7.1|1.4.1.13|1.4.1.14	51395|56235|69336
bsb:Bresu_3105	ncbi-geneid:9505004	2.3.3.9	51645
bsb:Bresu_3106	ncbi-geneid:9505005	3.1.1.1	53474
bsb:Bresu_3108	ncbi-geneid:9505007	3.6.4.13	52540
bsb:Bresu_3111	ncbi-geneid:9505010	3.4.11.18	55920
bsb:Bresu_3118	ncbi-geneid:9505017	3.1.2.-	54637
bsb:Bresu_3124	ncbi-geneid:9505023	1.15.1.1	54719|46609
bsb:Bresu_3126	ncbi-geneid:9505025	3.1.2.12
bsb:Bresu_3128	ncbi-geneid:9505027	1.1.1.284|1.1.1.1	50129|51735|50129
bsb:Bresu_3129	ncbi-geneid:9505028	2.1.1.-	75217
bsb:Bresu_3132	ncbi-geneid:9505031	2.5.1.18	47616|52833
bsb:Bresu_3141	ncbi-geneid:9505040	2.3.3.1	48256|46955
bsb:Bresu_3143	ncbi-geneid:9505042	2.5.1.18	47616|52833
bsb:Bresu_3155	ncbi-geneid:9505054	6.2.1.-	56801
bsb:Bresu_3161	ncbi-geneid:9505060	5.4.99.2	51703|52242
bsb:Bresu_3162	ncbi-geneid:9505061	5.4.99.2	51703
bsb:Bresu_3164	ncbi-geneid:9505063	4.2.1.80	56529
bsb:Bresu_3167	ncbi-geneid:9505066	1.1.1.125	51735
bsb:Bresu_3168	ncbi-geneid:9505067	2.7.1.45	53613
bsb:Bresu_3172	ncbi-geneid:9505071	2.1.1.31	75217
bsb:Bresu_3182	ncbi-geneid:9505081	3.1.2.-	54637
bsb:Bresu_3186	ncbi-geneid:9505085	3.1.22.4	53098
bsb:Bresu_3194	ncbi-geneid:9505093	3.1.2.-	54637
bsb:Bresu_3195	ncbi-geneid:9505094	1.1.1.1	50129|51735|50129
bsb:Bresu_3198	ncbi-geneid:9505097	2.7.1.15	53613
bsb:Bresu_3199	ncbi-geneid:9505098	3.2.2.1	53590
bsb:Bresu_3201	ncbi-geneid:9505100	5.1.1.13	53681|53681
bsb:Bresu_3207	ncbi-geneid:9505106	3.5.99.7|4.4.1.15	53686
bsb:Bresu_3214	ncbi-geneid:9505113	2.1.2.9	53328|50486
bsb:Bresu_3215	ncbi-geneid:9505114	5.4.99.12	55120
bsb:Bresu_3217	ncbi-geneid:9505116	2.2.1.6	52518|52518|52467
bsb:Bresu_3218	ncbi-geneid:9505117	6.3.2.17|6.3.2.12	53623|53244
bsb:Bresu_3221	ncbi-geneid:9505120	4.2.1.20	51366
bsb:Bresu_3223	ncbi-geneid:9505122	4.2.1.20	53686
bsb:Bresu_3224	ncbi-geneid:9505123	5.3.1.24	51366
bsb:Bresu_3225	ncbi-geneid:9505124	5.4.99.12	55120
bsb:Bresu_3226	ncbi-geneid:9505125	2.1.1.172	53335
bsb:Bresu_3227	ncbi-geneid:9505126	2.3.1.9	53901|53901
bsb:Bresu_3232	ncbi-geneid:9505131	2.4.1.83	53448
bsb:Bresu_3234	ncbi-geneid:9505133	4.1.3.4	51569
bsb:Bresu_3237	ncbi-geneid:9505136	2.7.13.3	55874|47384
bsb:Bresu_3241	ncbi-geneid:9505140	3.6.3.12	56784|81653|81665
bsb:Bresu_3244	ncbi-geneid:9505143	1.5.99.8|1.5.1.12	53720|51730|81935
bsb:Bresu_3251	ncbi-geneid:9505150	4.1.1.17	51419|50621
bsb:Bresu_3252	ncbi-geneid:9505151	2.5.1.46	52467
bsb:Bresu_3256	ncbi-geneid:9505155	3.1.3.2	48317
bsb:Bresu_3258	ncbi-geneid:9505157	3.5.1.53	56317
bsb:Bresu_3259	ncbi-geneid:9505158	3.5.3.12	55909
bsb:Bresu_3261	ncbi-geneid:9505160	1.8.4.11	55068
bsb:Bresu_3265	ncbi-geneid:9505164	2.7.7.43	53448
bsb:Bresu_3272	ncbi-geneid:9505171	5.3.1.8|2.7.7.13	48208|53448|159283
bsb:Bresu_3273	ncbi-geneid:9505172	3.4.24.40	55486|51120|51120|51120|51120|51120|51120|51120|51120
bsb:Bresu_3278	ncbi-geneid:9505177	4.2.1.47	51735
bsb:Bresu_3293	ncbi-geneid:9505192	2.7.2	53633
bsb:Bresu_3295	ncbi-geneid:9505194	2.3.1.117	51161
bsb:Bresu_3298	ncbi-geneid:9505197	3.6.4.12	52540|46785|47819
bsb:Bresu_3299	ncbi-geneid:9505198	2.4.2.8	53271
bsb:Bresu_3304	ncbi-geneid:9505203	2.3.1.51	69593
bsb:Bresu_3307	ncbi-geneid:9505206	2.6.1.9	53383
bsb:Bresu_3313	ncbi-geneid:9505212	3.6.4.12	52540
bsb:Bresu_3314	ncbi-geneid:9505213	3.6.4.-	52540
bsb:Bresu_3323	ncbi-geneid:9505222	2.1.3.3	53671
bsb:Bresu_3325	ncbi-geneid:9505224	2.6.1.11|2.6.1.17	53383
bsb:Bresu_3327	ncbi-geneid:9505226	1.8.1.4	51905|55424
bsb:Bresu_3330	ncbi-geneid:9505229	1.2.4.4	52518|52922
bsb:Bresu_3332	ncbi-geneid:9505231	1.2.4.4	52518
bsb:Bresu_3336	ncbi-geneid:9505235	4.2.1.17	52096
