# Supplementary material for: Tracing the Repertoire of Promiscuous Enzymes along the Metabolic Pathways in Archaeal Organisms
Source: Life (Basel). 2017 Jul 13;7(3):30. doi: 10.3390/life7030030 (PMC5617955; doi:10.3390/life7030030)
Supplement: Supplementary file 1 [file life-07-00030-s001.zip › Table_S2/bse.txt]

KEGGID	NCBIGI	ECs	SFamilyID
bse:Bsel_0002	ncbi-geneid:9262512	2.7.7.7	55979|55979|55979
bse:Bsel_0006	ncbi-geneid:9262516	5.99.1.3	56719|55874|54211
bse:Bsel_0007	ncbi-geneid:9262517	5.99.1.3	56719|101904
bse:Bsel_0012	ncbi-geneid:9262525	3.4.16.4	56601|69189
bse:Bsel_0013	ncbi-geneid:9262526	4.-.-.-	51366
bse:Bsel_0014	ncbi-geneid:9262527	2.6.-.-	52317
bse:Bsel_0015	ncbi-geneid:9262528	6.1.1.11	55681|46589
bse:Bsel_0023	ncbi-geneid:9262537	2.7.7.7	52540|48019
bse:Bsel_0027	ncbi-geneid:9262544	1.7.1.13	55620
bse:Bsel_0034	ncbi-geneid:9262551	2.7.4.9	52540
bse:Bsel_0036	ncbi-geneid:9262553	2.7.7.7	52540
bse:Bsel_0043	ncbi-geneid:9262560	6.1.1.10	52374|47323|50249
bse:Bsel_0044	ncbi-geneid:9262561	3.1.21.-	51556
bse:Bsel_0046	ncbi-geneid:9262563	3.1.26.8	110455
bse:Bsel_0047	ncbi-geneid:9262564	2.1.1.48|2.1.1.182	53335
bse:Bsel_0049	ncbi-geneid:9262566	2.7.1.148	54211|55060
bse:Bsel_0052	ncbi-geneid:9262569	2.7.7.23|2.3.1.157	53448|51161
bse:Bsel_0053	ncbi-geneid:9262570	2.7.6.1	53271
bse:Bsel_0055	ncbi-geneid:9262572	3.1.1.29	53178
bse:Bsel_0056	ncbi-geneid:9262573	3.6.4.-	52540|52540|52540|143517|141259|52540
bse:Bsel_0064	ncbi-geneid:9262581	6.3.4.-	52402|56037|82829
bse:Bsel_0065	ncbi-geneid:9262582	2.4.2.8	53271
bse:Bsel_0066	ncbi-geneid:9262583	3.6.4.3|3.4.24.-	140990|52540
bse:Bsel_0067	ncbi-geneid:9262584	2.7.1.33
bse:Bsel_0070	ncbi-geneid:9262587	4.1.3.27|2.6.1.85	56322
bse:Bsel_0071	ncbi-geneid:9262588	2.6.1.85	52317
bse:Bsel_0072	ncbi-geneid:9262589	4.1.3.38	56752
bse:Bsel_0073	ncbi-geneid:9262590	2.5.1.15	51717
bse:Bsel_0074	ncbi-geneid:9262591	4.1.2.25	55620
bse:Bsel_0075	ncbi-geneid:9262592	2.7.6.3	55083
bse:Bsel_0077	ncbi-geneid:9262594	6.1.1.6	55681|50249
bse:Bsel_0082	ncbi-geneid:9262616	2.7.3.-	55931
bse:Bsel_0087	ncbi-geneid:9262621	2.7.7.60	53448
bse:Bsel_0088	ncbi-geneid:9262622	4.6.1.12	69765
bse:Bsel_0089	ncbi-geneid:9262623	6.1.1.24	52374|48163
bse:Bsel_0090	ncbi-geneid:9262624	2.3.1.30	51161
bse:Bsel_0091	ncbi-geneid:9262625	6.1.1.16	52374|47323
bse:Bsel_0093	ncbi-geneid:9262627	2.1.1.-	75217|55315
bse:Bsel_0105	ncbi-geneid:9262639	2.1.1.172	53335
bse:Bsel_0106	ncbi-geneid:9262640	2.7.7.6	64484
bse:Bsel_0107	ncbi-geneid:9262641	2.7.7.6	64484
bse:Bsel_0135	ncbi-geneid:9262669	2.7.4.3	52540
bse:Bsel_0136	ncbi-geneid:9262670	3.4.11.18	55920
bse:Bsel_0142	ncbi-geneid:9262676	2.7.7.6	56553|55257|47789
bse:Bsel_0147	ncbi-geneid:9262681	5.4.99.12	55120
bse:Bsel_0155	ncbi-geneid:9262689	4.1.99.3	48173|52425
bse:Bsel_0163	ncbi-geneid:9262697	2.7.2.2	53633
bse:Bsel_0165	ncbi-geneid:9262699	1.1.99.1	51905|54373
bse:Bsel_0170	ncbi-geneid:9262704	1.2.1.8	53720
bse:Bsel_0171	ncbi-geneid:9262705	2.3.1.57	55729
bse:Bsel_0175	ncbi-geneid:9262709	3.2.1.39	49899
bse:Bsel_0178	ncbi-geneid:9262712	3.5.99.6	100950
bse:Bsel_0179	ncbi-geneid:9262713	3.5.1.25	51556|51338
bse:Bsel_0182	ncbi-geneid:9262716	3.2.1.86	56327|51735
bse:Bsel_0184	ncbi-geneid:9262718	2.7.1.69	46973
bse:Bsel_0185	ncbi-geneid:9262719	2.7.1.69	52794
bse:Bsel_0190	ncbi-geneid:9262724	4.2.-.-	53697
bse:Bsel_0194	ncbi-geneid:9262728	3.2.1.52	51445
bse:Bsel_0196	ncbi-geneid:9262730	2.7.1.-	53067
bse:Bsel_0200	ncbi-geneid:9262734	2.1.1.72	53335
bse:Bsel_0201	ncbi-geneid:9262735	3.1.21.3	116734|116734
bse:Bsel_0202	ncbi-geneid:9262736	3.1.21.3	52540|52540
bse:Bsel_0274	ncbi-geneid:9262808	2.7.1.71	159941|52540|52540
bse:Bsel_0277	ncbi-geneid:9262811	2.1.1.79	53335
bse:Bsel_0282	ncbi-geneid:9262816	1.11.1.15|1.11.1.9	52833
bse:Bsel_0294	ncbi-geneid:9262829	2.7.13.3	55874
bse:Bsel_0297	ncbi-geneid:9262832	3.1.4.46	51695
bse:Bsel_0303	ncbi-geneid:9262838	1.17.4.2	51998
bse:Bsel_0305	ncbi-geneid:9262840	1.17.4.1	47240
bse:Bsel_0306	ncbi-geneid:9262841	1.17.4.1	51998|48168
bse:Bsel_0329	ncbi-geneid:9262864	3.6.3.3|3.6.3.5	56784|81653|81665|55008
bse:Bsel_0334	ncbi-geneid:9262869	3.2.1.99	75005
bse:Bsel_0339	ncbi-geneid:9262874	3.2.1.55	51445|51011
bse:Bsel_0340	ncbi-geneid:9262875	3.2.1.55	75005
bse:Bsel_0341	ncbi-geneid:9262876	5.1.3.4	53639
bse:Bsel_0342	ncbi-geneid:9262877	2.7.1.16	53067|53067
bse:Bsel_0343	ncbi-geneid:9262878	5.3.1.4	53743|50443
bse:Bsel_0345	ncbi-geneid:9262880	1.1.1.261	56796
bse:Bsel_0346	ncbi-geneid:9262881	2.7.9.3	56042|55326
bse:Bsel_0354	ncbi-geneid:9262889	3.6.3.32	52540|54631
bse:Bsel_0367	ncbi-geneid:9262902	4.1.1.-	50475|143968|143968
bse:Bsel_0374	ncbi-geneid:9262914	5.4.2.10	53738|53738|53738|55957
bse:Bsel_0378	ncbi-geneid:9262918	2.6.1.16	53697|56235
bse:Bsel_0386	ncbi-geneid:9262926	1.11.1.6|1.11.1.7	48113|48113
bse:Bsel_0388	ncbi-geneid:9262928	1.6.4.-	51905|52833|52833
bse:Bsel_0389	ncbi-geneid:9262929	1.11.1.15	52833
bse:Bsel_0392	ncbi-geneid:9262932	3.5.4.5	53927
bse:Bsel_0397	ncbi-geneid:9262937	2.3.1.81	110710
bse:Bsel_0403	ncbi-geneid:9262943	4.1.1.-	52507
bse:Bsel_0405	ncbi-geneid:9262945	1.4.1.3	53223|51735
bse:Bsel_0406	ncbi-geneid:9262946	2.1.1.187	53335
bse:Bsel_0407	ncbi-geneid:9262947	2.3.1.183	55729
bse:Bsel_0416	ncbi-geneid:9262956	3.2.1.23	51445|74650|49785|49303|49303
bse:Bsel_0418	ncbi-geneid:9262958	3.2.1.22	51445
bse:Bsel_0419	ncbi-geneid:9262959	2.7.1.6	54211|55060
bse:Bsel_0420	ncbi-geneid:9262960	5.1.3.2	51735
bse:Bsel_0425	ncbi-geneid:9262965	2.1.1.80|3.1.1.61	52738|53335|55785|47757
bse:Bsel_0442	ncbi-geneid:9262982	3.1.26.11	56281
bse:Bsel_0445	ncbi-geneid:9262985	4.4.1.8	53383
bse:Bsel_0449	ncbi-geneid:9262989	2.7.13.3	55874|158472
bse:Bsel_0457	ncbi-geneid:9262997	4.1.2.14|4.1.3.16	51569
bse:Bsel_0458	ncbi-geneid:9262998	2.7.1.45	53613
bse:Bsel_0459	ncbi-geneid:9262999	1.1.1.125	51735
bse:Bsel_0460	ncbi-geneid:9263000	5.3.1.17	51182
bse:Bsel_0467	ncbi-geneid:9263007	1.16.1.1	51905|55424
bse:Bsel_0483	ncbi-geneid:9263023	2.5.1.48	53383
bse:Bsel_0484	ncbi-geneid:9263024	4.4.1.1|4.4.1.8	53383
bse:Bsel_0486	ncbi-geneid:9263026	2.1.1.13	82282|56507|51717|52242|47644
bse:Bsel_0487	ncbi-geneid:9263027	3.6.1.1	64182
bse:Bsel_0505	ncbi-geneid:9263045	2.7.1.69	55604
bse:Bsel_0520	ncbi-geneid:9263060	1.5.1.12	53720
bse:Bsel_0521	ncbi-geneid:9263061	2.6.1.13	53383
bse:Bsel_0522	ncbi-geneid:9263062	1.5.99.8	51730
bse:Bsel_0523	ncbi-geneid:9263063	3.5.3.1	52768
bse:Bsel_0524	ncbi-geneid:9263064	3.6.3.30	52540|50331
bse:Bsel_0528	ncbi-geneid:9263068	2.7.8.7	56214
bse:Bsel_0530	ncbi-geneid:9263070	5.1.1.1	51419|50621
bse:Bsel_0536	ncbi-geneid:9263076	3.1.3.3	101215|81606
bse:Bsel_0538	ncbi-geneid:9263078	2.7.11.1	55874
bse:Bsel_0547	ncbi-geneid:9263099	2.5.1.48	53383
bse:Bsel_0548	ncbi-geneid:9263100	2.7.4.16	55326|56042
bse:Bsel_0551	ncbi-geneid:9263103	2.3.1.128	55729
bse:Bsel_0552	ncbi-geneid:9263104	3.4.24.57	53067|53067
bse:Bsel_0561	ncbi-geneid:9263113	1.2.7.-	54862
bse:Bsel_0574	ncbi-geneid:9263126	3.5.2.5	51556|51338
bse:Bsel_0577	ncbi-geneid:9263129	1.2.99.2	47741|54292
bse:Bsel_0582	ncbi-geneid:9263134	1.7.3.3	55620|55620
bse:Bsel_0583	ncbi-geneid:9263135	3.5.2.17	49472
bse:Bsel_0584	ncbi-geneid:9263136	3.5.1.87	53187|55031
bse:Bsel_0585	ncbi-geneid:9263137	2.6.1.-	53383
bse:Bsel_0588	ncbi-geneid:9263140	3.1.3.48|1.20.4.1	52788
bse:Bsel_0596	ncbi-geneid:9263148	4.1.99.3	48173|52425
bse:Bsel_0600	ncbi-geneid:9263152	2.3.1.12	52777|51230|47005
bse:Bsel_0601	ncbi-geneid:9263153	1.2.4.1	52518|52922
bse:Bsel_0602	ncbi-geneid:9263154	1.2.4.1	52518
bse:Bsel_0609	ncbi-geneid:9263161	2.7.13.3	55874
bse:Bsel_0625	ncbi-geneid:9263177	3.2.2.-	52141
bse:Bsel_0626	ncbi-geneid:9263178	4.2.99.18|3.2.2.-	81624|46946|57716
bse:Bsel_0639	ncbi-geneid:9263191	4.2.1.10	52304
bse:Bsel_0640	ncbi-geneid:9263192	2.7.1.71	52540
bse:Bsel_0658	ncbi-geneid:9263210	4.6.1.1	55073
bse:Bsel_0664	ncbi-geneid:9263216	3.1.4.46	51695
bse:Bsel_0675	ncbi-geneid:9263227	3.6.3.-	52540
bse:Bsel_0678	ncbi-geneid:9263230	6.3.5.2	52402|52317|54810
bse:Bsel_0688	ncbi-geneid:9263240	4.1.1.21|5.4.99.18	52255
bse:Bsel_0689	ncbi-geneid:9263241	4.1.1.21|6.3.4.18	56059|52440|51246
bse:Bsel_0690	ncbi-geneid:9263242	4.3.2.2	48557
bse:Bsel_0691	ncbi-geneid:9263243	6.3.2.6	56104
bse:Bsel_0692	ncbi-geneid:9263244	6.3.5.3	82697
bse:Bsel_0693	ncbi-geneid:9263245	6.3.5.3	52317
bse:Bsel_0694	ncbi-geneid:9263246	6.3.5.3	56042|55326|55326|56042
bse:Bsel_0695	ncbi-geneid:9263247	2.4.2.14	53271|56235
bse:Bsel_0696	ncbi-geneid:9263248	6.3.3.1	56042|55326
bse:Bsel_0697	ncbi-geneid:9263249	2.1.2.2	53328
bse:Bsel_0698	ncbi-geneid:9263250	3.5.4.10|2.1.2.3	53927|52335
bse:Bsel_0699	ncbi-geneid:9263251	6.3.4.13	56059|52440|51246
bse:Bsel_0707	ncbi-geneid:9263259	2.3.2.2	56235
bse:Bsel_0709	ncbi-geneid:9263261	3.5.3.8	53187
bse:Bsel_0710	ncbi-geneid:9263262	2.7.13.3	55874|55781
bse:Bsel_0715	ncbi-geneid:9263267	3.5.4.2	51556|51338
bse:Bsel_0721	ncbi-geneid:9263273	1.11.1.15	52833
bse:Bsel_0739	ncbi-geneid:9263291	2.5.1.-	51395
bse:Bsel_0740	ncbi-geneid:9263292	3.6.4.12	52540
bse:Bsel_0741	ncbi-geneid:9263293	6.5.1.2
bse:Bsel_0743	ncbi-geneid:9263295	6.3.5.6|6.3.5.7	141000
bse:Bsel_0744	ncbi-geneid:9263296	6.3.5.6|6.3.5.7	75304
bse:Bsel_0745	ncbi-geneid:9263297	6.3.5.6|6.3.5.7	55931|89095
bse:Bsel_0751	ncbi-geneid:9263303	4.1.2.4	51569
bse:Bsel_0752	ncbi-geneid:9263304	4.1.2.5	53383
bse:Bsel_0754	ncbi-geneid:9263306	3.6.3.16	52540|52540
bse:Bsel_0757	ncbi-geneid:9263309	2.1.1.-	53335|50249
bse:Bsel_0771	ncbi-geneid:9263323	2.7.7.7	56672|53098
bse:Bsel_0791	ncbi-geneid:9263343	3.4.21.92	52096
bse:Bsel_0813	ncbi-geneid:9263365	3.1.4.16	56300|55816
bse:Bsel_0843	ncbi-geneid:9263395	4.2.2.1	48230|74650|49863|49373|49373
bse:Bsel_0857	ncbi-geneid:9263409	2.3.2.2	56235
bse:Bsel_0865	ncbi-geneid:9263417	6.1.1.21	55681|52954
bse:Bsel_0893	ncbi-geneid:9263445	2.7.1.15	53613
bse:Bsel_0900	ncbi-geneid:9263452	3.5.1.87	53187|55031
bse:Bsel_0904	ncbi-geneid:9263456	2.7.1.69	52794
bse:Bsel_0908	ncbi-geneid:9263460	2.7.1.15	53613
bse:Bsel_0909	ncbi-geneid:9263461	5.-.-.-	102546
bse:Bsel_0910	ncbi-geneid:9263462	3.6.3.17	52540|52540
bse:Bsel_0924	ncbi-geneid:9263476	1.1.5.3	51905|54373
bse:Bsel_0930	ncbi-geneid:9263482	2.7.1.56	53613
bse:Bsel_0931	ncbi-geneid:9263483	2.7.1.69	55804|52794
bse:Bsel_0937	ncbi-geneid:9263489	2.7.1.-	82549
bse:Bsel_0938	ncbi-geneid:9263490	2.7.1.-	101473
bse:Bsel_0941	ncbi-geneid:9263493	2.7.1.29	82549
bse:Bsel_0952	ncbi-geneid:9263504	3.4.21.96	52743|52025
bse:Bsel_0953	ncbi-geneid:9263505	3.2.1.39	49899|49785|49785
bse:Bsel_0959	ncbi-geneid:9263511	3.4.19.-	51556|51338
bse:Bsel_0970	ncbi-geneid:9263522	2.7.9.1	56059|51621|52009
bse:Bsel_0972	ncbi-geneid:9263524	3.5.1.49	141130
bse:Bsel_0980	ncbi-geneid:9263532	3.1.1.41	53474
bse:Bsel_1004	ncbi-geneid:9263556	4.1.1.31	51621
bse:Bsel_1007	ncbi-geneid:9263559	2.7.13.3	55874|47384|55785
bse:Bsel_1011	ncbi-geneid:9263563	3.5.4.13	51283
bse:Bsel_1018	ncbi-geneid:9263570	2.7.13.3	55874|58100
bse:Bsel_1042	ncbi-geneid:9263594	2.5.1.3	51391
bse:Bsel_1043	ncbi-geneid:9263595	2.7.1.49|2.7.4.7	53613
bse:Bsel_1044	ncbi-geneid:9263596	2.7.1.50	53613
bse:Bsel_1074	ncbi-geneid:9263626	2.7.1.69	51261|55604
bse:Bsel_1083	ncbi-geneid:9263635	3.4.21.102	52096|50156|47090
bse:Bsel_1090	ncbi-geneid:9263642	2.7.11.-|2.7.4	53795|75138
bse:Bsel_1093	ncbi-geneid:9263645	3.6.1.1	56784
bse:Bsel_1095	ncbi-geneid:9263647	6.1.1.21	55681
bse:Bsel_1096	ncbi-geneid:9263648	2.4.2.17	53850
bse:Bsel_1097	ncbi-geneid:9263649	1.1.1.23	53720
bse:Bsel_1098	ncbi-geneid:9263650	4.2.1.19	54211|54211
bse:Bsel_1099	ncbi-geneid:9263651	2.4.2.-	52317
bse:Bsel_1100	ncbi-geneid:9263652	5.3.1.16	51366
bse:Bsel_1101	ncbi-geneid:9263653	4.1.3.-	51366
bse:Bsel_1102	ncbi-geneid:9263654	3.6.1.31|3.5.4.19	141734|101386
bse:Bsel_1103	ncbi-geneid:9263655	1.-.-.-	51905
bse:Bsel_1105	ncbi-geneid:9263657	1.8.1.9	51905
bse:Bsel_1110	ncbi-geneid:9263662	3.4.21.92	52096
bse:Bsel_1113	ncbi-geneid:9263665	1.2.1.12	55347|51735
bse:Bsel_1114	ncbi-geneid:9263666	2.7.2.3	53748
bse:Bsel_1115	ncbi-geneid:9263667	5.3.1.1	51351
bse:Bsel_1116	ncbi-geneid:9263668	5.4.2.1	64158|53649
bse:Bsel_1117	ncbi-geneid:9263669	4.2.1.11	51604|54826
bse:Bsel_1119	ncbi-geneid:9263671	3.6.3.30	52540|50331
bse:Bsel_1126	ncbi-geneid:9263678	3.1.1.1	53474
bse:Bsel_1127	ncbi-geneid:9263679	3.1.-.-	50249|50249|50249|50249
bse:Bsel_1132	ncbi-geneid:9263685	4.2.1.9	143975|52016
bse:Bsel_1140	ncbi-geneid:9263693	1.1.1.35	51735|52096|48179|48179
bse:Bsel_1141	ncbi-geneid:9263694	2.3.1.16	53901|53901
bse:Bsel_1155	ncbi-geneid:9263708	2.8.1.7|4.4.1.16	53383
bse:Bsel_1162	ncbi-geneid:9263715	2.1.1.45	55831
bse:Bsel_1163	ncbi-geneid:9263716	1.5.1.3	53597
bse:Bsel_1168	ncbi-geneid:9263721	3.1.3.11	56655
bse:Bsel_1171	ncbi-geneid:9263724	3.1.3.41	56784
bse:Bsel_1172	ncbi-geneid:9263725	1.1.1.26	51735|52283
bse:Bsel_1175	ncbi-geneid:9263728	1.6.99.3	51905
bse:Bsel_1180	ncbi-geneid:9263733	1.8.1.9	51905
bse:Bsel_1193	ncbi-geneid:9263764	1.5.5.-	51905|54373
bse:Bsel_1196	ncbi-geneid:9263767	2.6.1.-	53383
bse:Bsel_1198	ncbi-geneid:9263769	1.1.1.-	56796
bse:Bsel_1199	ncbi-geneid:9263770	5.3.1.9	53697
bse:Bsel_1212	ncbi-geneid:9263784	2.5.1.49	53383
bse:Bsel_1218	ncbi-geneid:9263790	1.2.1.2	53706|50692
bse:Bsel_1219	ncbi-geneid:9263791	1.2.1.2	54862
bse:Bsel_1220	ncbi-geneid:9263792	1.2.1.2	81342
bse:Bsel_1229	ncbi-geneid:9263801	2.5.1.6	55973|55973|55973
bse:Bsel_1235	ncbi-geneid:9263807	6.1.1.4	52374|50677|47323
bse:Bsel_1238	ncbi-geneid:9263810	1.5.1.2	51735|48179
bse:Bsel_1242	ncbi-geneid:9263814	5.4.99.12	55120|55174
bse:Bsel_1245	ncbi-geneid:9263817	2.5.1.47	53686
bse:Bsel_1246	ncbi-geneid:9263818	6.5.1.-
bse:Bsel_1249	ncbi-geneid:9263821	2.4.1.1	53756
bse:Bsel_1250	ncbi-geneid:9263822	2.4.1.21	53756
bse:Bsel_1251	ncbi-geneid:9263823	2.7.7.27	53448|51161
bse:Bsel_1252	ncbi-geneid:9263824	2.7.7.27	53448|51161
bse:Bsel_1253	ncbi-geneid:9263825	2.4.1.18	51445|51011|81296
bse:Bsel_1254	ncbi-geneid:9263826	3.2.1.41	51445|81296
bse:Bsel_1256	ncbi-geneid:9263828	2.1.1.33	53335
bse:Bsel_1259	ncbi-geneid:9263831	3.4.11.7	53187|101821
bse:Bsel_1265	ncbi-geneid:9263837	2.4.2.11	51690|54675
bse:Bsel_1267	ncbi-geneid:9263839	6.3.2.8	53623|53244|51984
bse:Bsel_1268	ncbi-geneid:9263840	3.4.11.-	144052
bse:Bsel_1273	ncbi-geneid:9263845	2.5.1.54|5.4.99.5	51569
bse:Bsel_1277	ncbi-geneid:9263849	2.3.1.-	55729
bse:Bsel_1282	ncbi-geneid:9263854	6.1.1.1	52374|55174
bse:Bsel_1292	ncbi-geneid:9263864	1.7.99.4	53706|50692
bse:Bsel_1293	ncbi-geneid:9263865	1.7.99.4	54862
bse:Bsel_1294	ncbi-geneid:9263866	1.7.99.4	89155
bse:Bsel_1295	ncbi-geneid:9263867	1.7.99.4	103501
bse:Bsel_1303	ncbi-geneid:9263875	1.7.2.2	48695
bse:Bsel_1305	ncbi-geneid:9263877	1.7.2.2	48695
bse:Bsel_1318	ncbi-geneid:9263890	4.2.99.18|3.1.11.2	56219
bse:Bsel_1325	ncbi-geneid:9263897	3.1.3.15	89550
bse:Bsel_1329	ncbi-geneid:9263901	2.7.1.23	111331
bse:Bsel_1330	ncbi-geneid:9263902	3.4.21.-	52096
bse:Bsel_1332	ncbi-geneid:9263904	1.11.1.15	52833
bse:Bsel_1333	ncbi-geneid:9263905	2.1.1.72	53335
bse:Bsel_1334	ncbi-geneid:9263906	2.7.2.1	53067|53067
bse:Bsel_1337	ncbi-geneid:9263909	1.1.1.100	51735
bse:Bsel_1338	ncbi-geneid:9263910	3.4.13.9	55920|53092
bse:Bsel_1344	ncbi-geneid:9263916	2.7.7.7	89550
bse:Bsel_1345	ncbi-geneid:9263917	1.1.1.38	51735|53223
bse:Bsel_1347	ncbi-geneid:9263919	6.4.1.2	52096
bse:Bsel_1348	ncbi-geneid:9263920	6.4.1.2	52096
bse:Bsel_1349	ncbi-geneid:9263921	2.7.1.11	53784
bse:Bsel_1350	ncbi-geneid:9263922	2.7.1.40	51621|52935|52009|50800
bse:Bsel_1353	ncbi-geneid:9263925	2.3.3.1	48256
bse:Bsel_1354	ncbi-geneid:9263926	1.1.1.42	53659
bse:Bsel_1355	ncbi-geneid:9263927	1.1.1.27|1.1.1.37	56327|51735
bse:Bsel_1358	ncbi-geneid:9263930	2.7.13.3	55874|47384|55785|158472
bse:Bsel_1359	ncbi-geneid:9263931	2.7.7.7	56672|88723|53098|47807
bse:Bsel_1360	ncbi-geneid:9263932	3.2.2.23|4.2.99.18	81624|46946|57716
bse:Bsel_1361	ncbi-geneid:9263933	2.7.1.24	52540
bse:Bsel_1362	ncbi-geneid:9263934	1.2.1.12	55347|51735
bse:Bsel_1368	ncbi-geneid:9263940	6.1.1.3	55681|55186|52954|81271
bse:Bsel_1377	ncbi-geneid:9263949	3.2.1.4	53187|101821
bse:Bsel_1381	ncbi-geneid:9263953	6.1.1.20	55681|46589
bse:Bsel_1382	ncbi-geneid:9263954	6.1.1.20	56037|55681|50249|54991|46955
bse:Bsel_1384	ncbi-geneid:9263956	3.1.26.4	53098
bse:Bsel_1391	ncbi-geneid:9263963	6.2.1.3	56801
bse:Bsel_1394	ncbi-geneid:9263966	4.2.1.17	52096
bse:Bsel_1399	ncbi-geneid:9263971	2.7.2.4	53633|55021|55021
bse:Bsel_1403	ncbi-geneid:9263975	1.3.99.1	51905|46977|56425
bse:Bsel_1404	ncbi-geneid:9263976	1.3.99.1	46548|54292
bse:Bsel_1405	ncbi-geneid:9263977	3.1.2.-	54637
bse:Bsel_1408	ncbi-geneid:9263980	2.7.3.9	51621|52009|47831
bse:Bsel_1410	ncbi-geneid:9263982	5.1.1.3	53681|53681
bse:Bsel_1411	ncbi-geneid:9263983	2.7.7.56	54211|55666
bse:Bsel_1412	ncbi-geneid:9263984	3.6.1.15	52972
bse:Bsel_1417	ncbi-geneid:9263990	3.4.21.53	52540|54211|88697
bse:Bsel_1419	ncbi-geneid:9263992	1.2.1.70	69742|51735|69075
bse:Bsel_1421	ncbi-geneid:9263994	2.5.1.61	53850|54782
bse:Bsel_1422	ncbi-geneid:9263995	4.2.1.75	69618
bse:Bsel_1423	ncbi-geneid:9263996	4.2.1.24	51569
bse:Bsel_1424	ncbi-geneid:9263997	5.4.3.8	53383
bse:Bsel_1431	ncbi-geneid:9264004	2.7.13.3	55874
bse:Bsel_1435	ncbi-geneid:9264008	6.3.2.17|6.3.2.12	53623|53244
bse:Bsel_1449	ncbi-geneid:9264022	4.3.1.1	48557
bse:Bsel_1461	ncbi-geneid:9264034	3.1.26.-	50249
bse:Bsel_1469	ncbi-geneid:9264042	3.6.3.27	52540
bse:Bsel_1476	ncbi-geneid:9264049	1.-.-.-	53706|50692
bse:Bsel_1481	ncbi-geneid:9264054	1.4.1.1	52283|51735
bse:Bsel_1493	ncbi-geneid:9264066	3.4.19.3	53182
bse:Bsel_1496	ncbi-geneid:9264069	4.2.1.96	55248
bse:Bsel_1501	ncbi-geneid:9264074	5.4.3.2	102114
bse:Bsel_1525	ncbi-geneid:9264098	2.-.-.-	54690
bse:Bsel_1536	ncbi-geneid:9264109	2.3.1.180	53901
bse:Bsel_1537	ncbi-geneid:9264110	2.3.1.179	53901|53901
bse:Bsel_1541	ncbi-geneid:9264114	6.1.1.2	52374
bse:Bsel_1549	ncbi-geneid:9264122	3.4.24.-	55486
bse:Bsel_1554	ncbi-geneid:9264127	2.7.6.5	81301
bse:Bsel_1555	ncbi-geneid:9264128	2.7.1.23	111331
bse:Bsel_1556	ncbi-geneid:9264129	5.4.99.12	55120
bse:Bsel_1557	ncbi-geneid:9264130	1.3.1.9	51735
bse:Bsel_1564	ncbi-geneid:9264137	1.8.4.11	55068
bse:Bsel_1567	ncbi-geneid:9264140	1.4.1.13|1.4.1.14	51971|46548|51971
bse:Bsel_1569	ncbi-geneid:9264142	2.3.3.9	51645
bse:Bsel_1570	ncbi-geneid:9264143	4.1.3.1	51621
bse:Bsel_1577	ncbi-geneid:9264151	1.1.1.274	51430
bse:Bsel_1584	ncbi-geneid:9264158	4.4.1.21	63411
bse:Bsel_1593	ncbi-geneid:9264167	2.3.1.89	51161
bse:Bsel_1594	ncbi-geneid:9264168	3.5.1.32|3.5.1.47	53187|55031
bse:Bsel_1597	ncbi-geneid:9264171	3.1.-.-	56281
bse:Bsel_1599	ncbi-geneid:9264173	3.5.1.88	56420
bse:Bsel_1602	ncbi-geneid:9264176	1.2.4.1	52518
bse:Bsel_1603	ncbi-geneid:9264177	1.2.4.1	52518|52922
bse:Bsel_1604	ncbi-geneid:9264178	2.3.1.12	52777|51230|51230|47005
bse:Bsel_1605	ncbi-geneid:9264179	1.8.1.4	51905|55424
bse:Bsel_1614	ncbi-geneid:9264188	3.1.3.25	56655
bse:Bsel_1624	ncbi-geneid:9264198	1.9.3.1	49503|81464|46626
bse:Bsel_1625	ncbi-geneid:9264199	1.9.3.1	81442
bse:Bsel_1635	ncbi-geneid:9264209	2.7.7.3	52374
bse:Bsel_1642	ncbi-geneid:9264216	1.1.1.169	48179|51735
bse:Bsel_1647	ncbi-geneid:9264221	2.1.1.-	53335|81799
bse:Bsel_1649	ncbi-geneid:9264223	2.4.1.129	56601|56519|54184|54184
bse:Bsel_1650	ncbi-geneid:9264224	6.3.2.13	53623|53244|63418
bse:Bsel_1653	ncbi-geneid:9264227	6.3.2.9	53623|53244|51984
bse:Bsel_1654	ncbi-geneid:9264228	2.4.1.227	53756
bse:Bsel_1655	ncbi-geneid:9264229	1.1.1.158	56176|56194
bse:Bsel_1667	ncbi-geneid:9264241	6.1.1.5	52374|47323|50677
bse:Bsel_1669	ncbi-geneid:9264243	5.4.99.12	55120|55174
bse:Bsel_1671	ncbi-geneid:9264245	2.4.2.9	53271
bse:Bsel_1673	ncbi-geneid:9264247	2.1.3.2	53671
bse:Bsel_1674	ncbi-geneid:9264248	3.5.2.3	51556|51338|51338
bse:Bsel_1675	ncbi-geneid:9264249	6.3.5.5	52317|52021
bse:Bsel_1676	ncbi-geneid:9264250	6.3.5.5	56059|56059|52440|52440|48108|52335
bse:Bsel_1678	ncbi-geneid:9264252	1.3.3.1	51395
bse:Bsel_1679	ncbi-geneid:9264253	4.1.1.23	51366
bse:Bsel_1680	ncbi-geneid:9264254	2.4.2.10	53271
bse:Bsel_1688	ncbi-geneid:9264262	2.7.4.8	52540
bse:Bsel_1690	ncbi-geneid:9264264	6.3.2.5|4.1.1.36	102645|52507
bse:Bsel_1691	ncbi-geneid:9264265	3.6.4.-	52540|52540
bse:Bsel_1692	ncbi-geneid:9264266	2.1.2.9	53328|50486
bse:Bsel_1693	ncbi-geneid:9264267	2.1.1.-	53335|48013
bse:Bsel_1694	ncbi-geneid:9264268	3.1.3.16	81606
bse:Bsel_1695	ncbi-geneid:9264269	2.7.11.1	56112
bse:Bsel_1696	ncbi-geneid:9264270	3.6.1.-	52540|50249
bse:Bsel_1697	ncbi-geneid:9264271	5.1.3.1	51366
bse:Bsel_1699	ncbi-geneid:9264273	2.7.6.2	63999|63862
bse:Bsel_1704	ncbi-geneid:9264278	4.3.1.17	143548|55021
bse:Bsel_1706	ncbi-geneid:9264280	3.6.4.12	52540|52540|50249
bse:Bsel_1708	ncbi-geneid:9264282	2.3.1.15	53659
bse:Bsel_1709	ncbi-geneid:9264283	2.3.1.39	52151|55048
bse:Bsel_1710	ncbi-geneid:9264284	1.1.1.100	51735
bse:Bsel_1712	ncbi-geneid:9264286	3.1.26.3	69065|54768
bse:Bsel_1723	ncbi-geneid:9264297	2.1.1.31	75217
bse:Bsel_1725	ncbi-geneid:9264299	3.4.21.89	51306
bse:Bsel_1727	ncbi-geneid:9264301	3.1.26.4	53098
bse:Bsel_1730	ncbi-geneid:9264304	6.2.1.5	56059|52210
bse:Bsel_1731	ncbi-geneid:9264305	6.2.1.5	52210|51735
bse:Bsel_1733	ncbi-geneid:9264307	5.99.1.2	56712|57783
bse:Bsel_1735	ncbi-geneid:9264309	3.4.25.2	56235
bse:Bsel_1744	ncbi-geneid:9264318	3.6.3.14	52540
bse:Bsel_1764	ncbi-geneid:9264338	3.1.1.61	52738|52172
bse:Bsel_1765	ncbi-geneid:9264339	2.7.13.3
bse:Bsel_1768	ncbi-geneid:9264342	3.5.1.44	64438
bse:Bsel_1776	ncbi-geneid:9264350	2.7.4.22	53633
bse:Bsel_1778	ncbi-geneid:9264352	2.5.1.31	64005
bse:Bsel_1780	ncbi-geneid:9264354	1.1.1.267	55347|51735|69055
bse:Bsel_1781	ncbi-geneid:9264355	3.4.24.-	50156
bse:Bsel_1782	ncbi-geneid:9264356	6.1.1.15	55681|52954|55826
bse:Bsel_1783	ncbi-geneid:9264357	2.7.7.7	53098|50249
bse:Bsel_1791	ncbi-geneid:9264365	5.4.99.12	55120
bse:Bsel_1792	ncbi-geneid:9264366	2.7.1.26|2.7.7.2	82114|52374
bse:Bsel_1794	ncbi-geneid:9264368	2.7.7.8	54211|54211|55666|55666|54791|50249|46915
bse:Bsel_1795	ncbi-geneid:9264369	3.4.24.64	63411|63411
bse:Bsel_1796	ncbi-geneid:9264370	1.2.1.11	55347|51735
bse:Bsel_1797	ncbi-geneid:9264371	2.7.2.4	53633|55021|55021
bse:Bsel_1798	ncbi-geneid:9264372	4.2.1.52	51569
bse:Bsel_1799	ncbi-geneid:9264373	3.1.-.-	56281
bse:Bsel_1805	ncbi-geneid:9264379	1.1.1.100	51735
bse:Bsel_1810	ncbi-geneid:9264384	3.6.4.13	52540
bse:Bsel_1812	ncbi-geneid:9264386	3.1.4.16	109604|54791
bse:Bsel_1816	ncbi-geneid:9264390	1.2.7.3	52518|53323|52922
bse:Bsel_1817	ncbi-geneid:9264391	1.2.7.3	52518
bse:Bsel_1818	ncbi-geneid:9264392	1.1.1.103	50129|51735
bse:Bsel_1819	ncbi-geneid:9264393	2.3.1.29	53383
bse:Bsel_1827	ncbi-geneid:9264401	2.5.1.75	52540|52540
bse:Bsel_1831	ncbi-geneid:9264405	6.3.1.2	55931|54368
bse:Bsel_1832	ncbi-geneid:9264406	3.4.21.88	51306|46785
bse:Bsel_1836	ncbi-geneid:9264410	2.2.1.1	52518|52518|52922
bse:Bsel_1838	ncbi-geneid:9264412	2.9.1.-	52821|52540
bse:Bsel_1840	ncbi-geneid:9264414	3.6.3.4	56784|81653|55008|55008|81665
bse:Bsel_1849	ncbi-geneid:9264423	6.3.2.4	56059|52440
bse:Bsel_1850	ncbi-geneid:9264424	6.3.2.10	53623|53244|63418
bse:Bsel_1861	ncbi-geneid:9264435	1.8.99.-	53706|50692
bse:Bsel_1864	ncbi-geneid:9264438	2.5.1.-	102114
bse:Bsel_1865	ncbi-geneid:9264439	2.5.1.77	102114
bse:Bsel_1872	ncbi-geneid:9264447	2.9.1.1	53383
bse:Bsel_1873	ncbi-geneid:9264448	4.2.1.3	53732|52016
bse:Bsel_1877	ncbi-geneid:9264452	3.1.2.-	54637
bse:Bsel_1879	ncbi-geneid:9264454	6.3.1.5	52402
bse:Bsel_1889	ncbi-geneid:9264464	5.2.1.8	50891
bse:Bsel_1899	ncbi-geneid:9264474	1.2.7.1	52518|52518|52922
bse:Bsel_1900	ncbi-geneid:9264475	1.2.7.1	53323|54862
bse:Bsel_1902	ncbi-geneid:9264477	3.2.-.-	52317
bse:Bsel_1909	ncbi-geneid:9264484	2.7.7.7
bse:Bsel_1912	ncbi-geneid:9264487	3.1.26.4
bse:Bsel_1913	ncbi-geneid:9264489	2.1.1.-	53335
bse:Bsel_1916	ncbi-geneid:9264492	3.4.17.19	55486
bse:Bsel_1921	ncbi-geneid:9264497	5.99.1.-	56719|55874|54211
bse:Bsel_1922	ncbi-geneid:9264498	5.99.1.-	56719|101904
bse:Bsel_1926	ncbi-geneid:9264502	4.1.1.50	56276
bse:Bsel_1932	ncbi-geneid:9264508	5.99.1.2	56712
bse:Bsel_1934	ncbi-geneid:9264510	4.3.1.19	53686|55021
bse:Bsel_1936	ncbi-geneid:9264512	1.1.1.261	56796
bse:Bsel_1937	ncbi-geneid:9264513	2.7.7.7
bse:Bsel_1946	ncbi-geneid:9264522	2.7.2.11	53633|88697
bse:Bsel_1947	ncbi-geneid:9264523	1.2.1.41	53720
bse:Bsel_1949	ncbi-geneid:9264525	2.3.1.178	55729
bse:Bsel_1950	ncbi-geneid:9264526	2.6.1.76	53383
bse:Bsel_1951	ncbi-geneid:9264527	4.2.1.108	51182
bse:Bsel_1960	ncbi-geneid:9264536	2.6.1.42	56752
bse:Bsel_1962	ncbi-geneid:9264538	4.3.2.1	48557
bse:Bsel_1963	ncbi-geneid:9264539	6.3.4.5	69864|52402
bse:Bsel_1964	ncbi-geneid:9264540	2.1.3.3	53671
bse:Bsel_1965	ncbi-geneid:9264541	6.3.5.5	56059|56059|52440|52440|48108|52335
bse:Bsel_1966	ncbi-geneid:9264542	6.3.5.5	52317|52021
bse:Bsel_1968	ncbi-geneid:9264544	2.7.2	53633
bse:Bsel_1969	ncbi-geneid:9264545	2.3.1.1|2.3.1.35	56266
bse:Bsel_1970	ncbi-geneid:9264546	1.2.1	55347|51735
bse:Bsel_1971	ncbi-geneid:9264547	2.7.8.-	56024|56024
bse:Bsel_1973	ncbi-geneid:9264549	1.8.4.11	55068
bse:Bsel_1978	ncbi-geneid:9264554	1.2.1.10|1.1.1.1	56796|53720
bse:Bsel_1983	ncbi-geneid:9264559	3.1.11.5	52540|52980
bse:Bsel_1987	ncbi-geneid:9264563	1.4.99.1	51905|54373
bse:Bsel_1988	ncbi-geneid:9264564	4.2.1.52	51569
bse:Bsel_1991	ncbi-geneid:9264567	2.3.1.54	51998
bse:Bsel_1992	ncbi-geneid:9264568	1.97.1.4	102114
bse:Bsel_1993	ncbi-geneid:9264569	2.7.6.1	53271
bse:Bsel_1996	ncbi-geneid:9264572	2.1.1.-	102114
bse:Bsel_2003	ncbi-geneid:9264579	1.1.5.3	46548
bse:Bsel_2004	ncbi-geneid:9264580	1.1.5.3	51905
bse:Bsel_2005	ncbi-geneid:9264581	1.1.5.3	51905|54373
bse:Bsel_2008	ncbi-geneid:9264584	2.7.1.11	53784
bse:Bsel_2011	ncbi-geneid:9264587	2.6.1.21	56752
bse:Bsel_2012	ncbi-geneid:9264588	6.1.1.9	52374|47323|50677|46589
bse:Bsel_2020	ncbi-geneid:9264596	2.7.7.7	56672|100879
bse:Bsel_2022	ncbi-geneid:9264598	4.2.1.20	53686
bse:Bsel_2028	ncbi-geneid:9264604	4.4.1.11	53383
bse:Bsel_2035	ncbi-geneid:9264611	2.7.13.3	55874|47384
bse:Bsel_2036	ncbi-geneid:9264612	1.4.1.4	53223|51735
bse:Bsel_2044	ncbi-geneid:9264620	2.3.1.61	52777|51230|47005
bse:Bsel_2045	ncbi-geneid:9264621	1.2.4.2	52518|52518
bse:Bsel_2046	ncbi-geneid:9264622	2.6.1.-	53383
bse:Bsel_2049	ncbi-geneid:9264625	1.8.4.12	51316
bse:Bsel_2050	ncbi-geneid:9264626	1.8.4.11	55068
bse:Bsel_2051	ncbi-geneid:9264627	3.4.13.19	51556
bse:Bsel_2052	ncbi-geneid:9264628	4.2.1.2	48557
bse:Bsel_2054	ncbi-geneid:9264630	6.2.1.1	56801
bse:Bsel_2057	ncbi-geneid:9264633	5.4.2.6	56784
bse:Bsel_2064	ncbi-geneid:9264640	1.2.1.2	53706|50692
bse:Bsel_2092	ncbi-geneid:9264668	2.4.1.-|3.4	56601|53955|49265
bse:Bsel_2093	ncbi-geneid:9264669	4.2.99.18	48150
bse:Bsel_2095	ncbi-geneid:9264671	6.1.1.22	55681|50249
bse:Bsel_2096	ncbi-geneid:9264672	2.6.1.1	53383
bse:Bsel_2098	ncbi-geneid:9264674	3.5.4.28	51556|51338
bse:Bsel_2099	ncbi-geneid:9264675	2.7.7.7|3.6.4.12	53098|52540
bse:Bsel_2100	ncbi-geneid:9264676	4.1.1.11	50692
bse:Bsel_2101	ncbi-geneid:9264677	6.3.2.1	52374
bse:Bsel_2102	ncbi-geneid:9264678	2.1.2.11	51621
bse:Bsel_2103	ncbi-geneid:9264679	6.3.4.15	55681|46785|50037
bse:Bsel_2107	ncbi-geneid:9264683	4.2.3.3	52335
bse:Bsel_2108	ncbi-geneid:9264684	1.3.1.26	55347|51735
bse:Bsel_2113	ncbi-geneid:9264689	1.10.2.-	81648|46626
bse:Bsel_2114	ncbi-geneid:9264690	1.10.2.-	81342
bse:Bsel_2115	ncbi-geneid:9264691	1.10.2.-	50022
bse:Bsel_2119	ncbi-geneid:9264695	2.5.1.19	55205
bse:Bsel_2120	ncbi-geneid:9264696	1.3.1.12	51735|48179|55021
bse:Bsel_2121	ncbi-geneid:9264697	2.6.1.9	53383
bse:Bsel_2122	ncbi-geneid:9264698	4.2.1.20	51366
bse:Bsel_2124	ncbi-geneid:9264700	4.1.1.48	51366
bse:Bsel_2125	ncbi-geneid:9264701	2.4.2.18	52418|47648
bse:Bsel_2126	ncbi-geneid:9264702	4.1.3.27	56322
bse:Bsel_2127	ncbi-geneid:9264703	5.4.99.5	55298
bse:Bsel_2128	ncbi-geneid:9264704	4.2.3.4	56796
bse:Bsel_2129	ncbi-geneid:9264705	4.2.3.5	103263
bse:Bsel_2130	ncbi-geneid:9264706	2.1.1.80	53335|47757
bse:Bsel_2131	ncbi-geneid:9264707	2.7.4.6	54919
bse:Bsel_2132	ncbi-geneid:9264708	2.5.1.30	48576
bse:Bsel_2135	ncbi-geneid:9264711	2.1.1	53335
bse:Bsel_2138	ncbi-geneid:9264714	3.5.4.16	55620
bse:Bsel_2142	ncbi-geneid:9264718	1.1.1.94	48179|51735
bse:Bsel_2145	ncbi-geneid:9264721	5.3.3.2	51395
bse:Bsel_2147	ncbi-geneid:9264723	2.3.1.51	69593
bse:Bsel_2148	ncbi-geneid:9264724	2.7.4.14	52540
bse:Bsel_2152	ncbi-geneid:9264728	3.5.1.1	53774
bse:Bsel_2153	ncbi-geneid:9264729	1.8.1.9	51905
bse:Bsel_2154	ncbi-geneid:9264730	1.4.1.2	51735|53223
bse:Bsel_2156	ncbi-geneid:9264732	6.3.4.3	52540
bse:Bsel_2157	ncbi-geneid:9264733	1.2.7.3	53323
bse:Bsel_2158	ncbi-geneid:9264734	1.2.7.3	52518
bse:Bsel_2159	ncbi-geneid:9264735	1.2.7.3	52518|52922
bse:Bsel_2160	ncbi-geneid:9264736	1.2.7.3	54862
bse:Bsel_2164	ncbi-geneid:9264740	3.6.4.12	52540
bse:Bsel_2170	ncbi-geneid:9264746	1.1.1.95	51735|52283|143548|55021
bse:Bsel_2174	ncbi-geneid:9264750	2.7.13.3	55874|47384|158472|55785
bse:Bsel_2179	ncbi-geneid:9264755	5.4.99.12	55120|55174
bse:Bsel_2180	ncbi-geneid:9264756	1.2.1.2	81342
bse:Bsel_2187	ncbi-geneid:9264763	2.5.1.9|2.5.1.78	52121
bse:Bsel_2188	ncbi-geneid:9264764	4.1.99.12|3.5.4.25	55821|142695
bse:Bsel_2189	ncbi-geneid:9264765	2.5.1.9	63380|63380
bse:Bsel_2190	ncbi-geneid:9264766	1.1.1.193|3.5.4.26	53597|53927
bse:Bsel_2194	ncbi-geneid:9264770	5.2.1.8	50891
bse:Bsel_2195	ncbi-geneid:9264771	4.1.1.20	51419|50621
bse:Bsel_2196	ncbi-geneid:9264772	2.4.2.2	52418|54680|47648
bse:Bsel_2197	ncbi-geneid:9264773	2.4.2.1	53167
bse:Bsel_2198	ncbi-geneid:9264774	2.4.2.1	53167
bse:Bsel_2199	ncbi-geneid:9264775	5.4.2.7	53649|143856
bse:Bsel_2202	ncbi-geneid:9264778	3.6.1.13	55811
bse:Bsel_2206	ncbi-geneid:9264782	2.7.1.69	51261
bse:Bsel_2213	ncbi-geneid:9264789	2.5.1.32	48576
bse:Bsel_2214	ncbi-geneid:9264790	1.14.99.-	51905
bse:Bsel_2215	ncbi-geneid:9264791	1.14.99.-	51905
bse:Bsel_2218	ncbi-geneid:9264794	1.2.7.5	48310|56228
bse:Bsel_2220	ncbi-geneid:9264796	3.1.3.48	52788
bse:Bsel_2223	ncbi-geneid:9264799	1.5.1.2	48179|51735
bse:Bsel_2234	ncbi-geneid:9264810	2.4.1.7	51445
bse:Bsel_2240	ncbi-geneid:9264816	2.7.7.7	56672|100879
bse:Bsel_2244	ncbi-geneid:9264820	6.4.1.3	52096|52096
bse:Bsel_2245	ncbi-geneid:9264821	5.4.99.2	52242|54593
bse:Bsel_2246	ncbi-geneid:9264822	5.4.99.2	51703
bse:Bsel_2251	ncbi-geneid:9264828	2.3.1.168	52777|51230|47005
bse:Bsel_2252	ncbi-geneid:9264829	1.2.4.4	52518|52922
bse:Bsel_2253	ncbi-geneid:9264830	1.2.4.4	52518
bse:Bsel_2254	ncbi-geneid:9264831	1.8.1.4	51905|55424
bse:Bsel_2255	ncbi-geneid:9264832	2.7.2.7	53067|53067
bse:Bsel_2256	ncbi-geneid:9264833	1.4.1.9	51735|53223
bse:Bsel_2257	ncbi-geneid:9264834	2.3.1.19	53659
bse:Bsel_2264	ncbi-geneid:9264841	2.2.1.7	52518|52518|52922
bse:Bsel_2266	ncbi-geneid:9264843	2.5.1.1|2.5.1.10|2.5.1.29	48576
bse:Bsel_2267	ncbi-geneid:9264844	3.1.11.6	116842
bse:Bsel_2269	ncbi-geneid:9264846	1.5.1.5|3.5.4.9	51735|53223
bse:Bsel_2272	ncbi-geneid:9264849	6.4.1.2|6.3.4.14	56059|52440|51246
bse:Bsel_2283	ncbi-geneid:9264860	1.17.4.1	51998
bse:Bsel_2285	ncbi-geneid:9264862	1.4.4.2	53383
bse:Bsel_2286	ncbi-geneid:9264863	1.4.4.2	53383
bse:Bsel_2287	ncbi-geneid:9264864	2.1.2.10	103025|101790
bse:Bsel_2307	ncbi-geneid:9264884	2.7.1.2	53067
bse:Bsel_2310	ncbi-geneid:9264887	3.4.21.105	144091|48452
bse:Bsel_2311	ncbi-geneid:9264888	1.1.1.27	56327|51735
bse:Bsel_2313	ncbi-geneid:9264890	6.3.3.2	100950
bse:Bsel_2319	ncbi-geneid:9264897	1.15.1.1	54719|46609
bse:Bsel_2326	ncbi-geneid:9264907	1.17.7.1	51717|56014
bse:Bsel_2331	ncbi-geneid:9264912	3.6.3.-	52540
bse:Bsel_2332	ncbi-geneid:9264913	3.6.1.11|3.6.1.40	53067|53067|109604
bse:Bsel_2333	ncbi-geneid:9264914	2.7.4.1	56024|143724|56024|140356
bse:Bsel_2337	ncbi-geneid:9264918	3.1.21.2	51658
bse:Bsel_2344	ncbi-geneid:9264925	3.1.4.46	51695
bse:Bsel_2347	ncbi-geneid:9264928	2.7.7.-	56731|57783|48024
bse:Bsel_2351	ncbi-geneid:9264932	6.1.1.14	109604
bse:Bsel_2352	ncbi-geneid:9264933	6.1.1.14	55681
bse:Bsel_2365	ncbi-geneid:9264946	2.1.1.-	75217|88697
bse:Bsel_2366	ncbi-geneid:9264947	2.1.1.-	53335
bse:Bsel_2371	ncbi-geneid:9264952	1.3.99.22	102114
bse:Bsel_2374	ncbi-geneid:9264955	2.7.7.7	48019|52540
bse:Bsel_2381	ncbi-geneid:9264962	2.7.7.18	52374
bse:Bsel_2383	ncbi-geneid:9264964	1.1.1.25	51735|53223
bse:Bsel_2384	ncbi-geneid:9264965	1.14.13.39	52540
bse:Bsel_2394	ncbi-geneid:9264975	1.1.3.15	56176|55103
bse:Bsel_2398	ncbi-geneid:9264979	2.7.7.72|3.1.3.-|3.1.4	64182|54631|81301|81891
bse:Bsel_2399	ncbi-geneid:9264980	1.11.1.15	52833
bse:Bsel_2401	ncbi-geneid:9264982	2.4.2.1	53167
bse:Bsel_2402	ncbi-geneid:9264983	2.7.7.63	55681|82649
bse:Bsel_2403	ncbi-geneid:9264984	1.1.1.274	51430
bse:Bsel_2404	ncbi-geneid:9264985	5.1.1.7	54506|54506
bse:Bsel_2407	ncbi-geneid:9264988	1.7.-.-	56821
bse:Bsel_2420	ncbi-geneid:9265001	1.8.4.12|1.8.4.11	55068|51316
bse:Bsel_2431	ncbi-geneid:9265012	3.2.2.9	53167
bse:Bsel_2434	ncbi-geneid:9265015	2.7.1.48	52540
bse:Bsel_2440	ncbi-geneid:9265021	3.1.-.-	53098
bse:Bsel_2442	ncbi-geneid:9265023	6.1.1.7	55681|101353|55186|50447
bse:Bsel_2443	ncbi-geneid:9265024	3.1.11.5	52540
bse:Bsel_2445	ncbi-geneid:9265026	2.8.1.-	52402
bse:Bsel_2446	ncbi-geneid:9265027	2.8.1.7	53383
bse:Bsel_2456	ncbi-geneid:9265038	6.1.1.12	55681|55261|50249
bse:Bsel_2457	ncbi-geneid:9265039	6.1.1.21	55681|52954
bse:Bsel_2458	ncbi-geneid:9265040	3.1.-.-	69500
bse:Bsel_2460	ncbi-geneid:9265042	2.4.2.7	53271
bse:Bsel_2461	ncbi-geneid:9265043	3.1.-.-	64182
bse:Bsel_2467	ncbi-geneid:9265049	2.4.2.29	51713
bse:Bsel_2468	ncbi-geneid:9265050	5.-.-.-	111337
bse:Bsel_2472	ncbi-geneid:9265054	4.2.1.51	53850|55021
bse:Bsel_2473	ncbi-geneid:9265055	5.4.99.5	55021
bse:Bsel_2476	ncbi-geneid:9265058	3.5.3.11	52768
bse:Bsel_2477	ncbi-geneid:9265059	1.3.3.4	51905|54373
bse:Bsel_2478	ncbi-geneid:9265060	4.99.1.1	53800
bse:Bsel_2479	ncbi-geneid:9265061	4.1.1.37	51726
bse:Bsel_2482	ncbi-geneid:9265064	3.5.1.-	53187|55031
bse:Bsel_2486	ncbi-geneid:9265068	2.6.1.52	53383
bse:Bsel_2492	ncbi-geneid:9265074	2.7.13.3	55874|47384
bse:Bsel_2511	ncbi-geneid:9265093	2.7.1.69	55604
bse:Bsel_2520	ncbi-geneid:9265102	3.4.11.18	55920
bse:Bsel_2522	ncbi-geneid:9265104	3.4.24.-	55486
bse:Bsel_2527	ncbi-geneid:9265109	2.6.1.42	56752
bse:Bsel_2528	ncbi-geneid:9265110	2.2.1.6	52518|52467|52518
bse:Bsel_2529	ncbi-geneid:9265111	2.2.1.6	55021|55021
bse:Bsel_2530	ncbi-geneid:9265112	1.1.1.86	51735|48179
bse:Bsel_2531	ncbi-geneid:9265113	2.3.3.13	51569|110921
bse:Bsel_2532	ncbi-geneid:9265114	1.1.1.85	53659
bse:Bsel_2533	ncbi-geneid:9265115	4.2.1.33|4.2.1.35	53732
bse:Bsel_2534	ncbi-geneid:9265116	4.2.1.33|4.2.1.35	52016
bse:Bsel_2541	ncbi-geneid:9265123	1.1.5.3	51905|54373
bse:Bsel_2542	ncbi-geneid:9265124	2.7.1.30	53067|53067
bse:Bsel_2551	ncbi-geneid:9265133	3.6.3.17	52540|52540
bse:Bsel_2557	ncbi-geneid:9265139	3.4.21.89	51306
bse:Bsel_2561	ncbi-geneid:9265143	2.1.1.-	75217
bse:Bsel_2563	ncbi-geneid:9265145	2.1.1.63	46767|53155
bse:Bsel_2570	ncbi-geneid:9265152	3.2.1.122	56327|51735
bse:Bsel_2580	ncbi-geneid:9265162	3.6.3.21	52540
bse:Bsel_2597	ncbi-geneid:9265179	3.5.99.2	48613
bse:Bsel_2606	ncbi-geneid:9265188	1.2.7.-	54862
bse:Bsel_2607	ncbi-geneid:9265189	1.2.7.-	53706|50692
bse:Bsel_2609	ncbi-geneid:9265191	2.7.13.3	55874|158472
bse:Bsel_2617	ncbi-geneid:9265199	1.1.1.100	51735
bse:Bsel_2627	ncbi-geneid:9265209	2.7.9.2	56059|52009
bse:Bsel_2636	ncbi-geneid:9265218	4.2.3.12	55620
bse:Bsel_2643	ncbi-geneid:9265225	3.6.3.30	52540|50331
bse:Bsel_2679	ncbi-geneid:9265261	1.16.3.1	47240
bse:Bsel_2692	ncbi-geneid:9265274	1.4.3.19	51905|54373
bse:Bsel_2721	ncbi-geneid:9265320	1.11.1.15	52833
bse:Bsel_2722	ncbi-geneid:9265321	5.4.3.8	53383
bse:Bsel_2723	ncbi-geneid:9265322	1.4.7.1|1.4.1.13|1.4.1.14	51395|56235|69336
bse:Bsel_2726	ncbi-geneid:9265325	3.6.3.-	52540|90123
bse:Bsel_2735	ncbi-geneid:9265334	2.3.2.2	56235
bse:Bsel_2736	ncbi-geneid:9265335	1.1.1.100	51735
bse:Bsel_2737	ncbi-geneid:9265336	3.2.2.-	48150|55811
bse:Bsel_2745	ncbi-geneid:9265344	3.2.1.93	51445|51011
bse:Bsel_2759	ncbi-geneid:9265358	2.1.1.35	53335|50249
bse:Bsel_2760	ncbi-geneid:9265359	5.4.2.1
bse:Bsel_2775	ncbi-geneid:9265374	2.3.1.51	69593
bse:Bsel_2777	ncbi-geneid:9265376	3.6.1.7	54975
bse:Bsel_2779	ncbi-geneid:9265378	4.1.99.3	48173|52425
bse:Bsel_2781	ncbi-geneid:9265380	1.2.1.3	53720
bse:Bsel_2784	ncbi-geneid:9265383	4.2.1.1	53056
bse:Bsel_2797	ncbi-geneid:9265396	3.6.4.12	52540|46785|47819
bse:Bsel_2802	ncbi-geneid:9265401	3.5.4.2	51556|51338
bse:Bsel_2805	ncbi-geneid:9265404	2.7.1.31	110738
bse:Bsel_2806	ncbi-geneid:9265405	3.2.1.20	51445|51011
bse:Bsel_2808	ncbi-geneid:9265407	1.1.1.100	51735
bse:Bsel_2817	ncbi-geneid:9265416	1.1.1.100	51735
bse:Bsel_2820	ncbi-geneid:9265419	3.6.3.34	52540
bse:Bsel_2824	ncbi-geneid:9265423	5.1.3.3	74650
bse:Bsel_2825	ncbi-geneid:9265424	2.7.1.17	53067|53067
bse:Bsel_2826	ncbi-geneid:9265425	5.3.1.5	51658
bse:Bsel_2830	ncbi-geneid:9265429	2.7.13.3	55874|158472
bse:Bsel_2835	ncbi-geneid:9265434	3.2.1.37	75005|49899
bse:Bsel_2837	ncbi-geneid:9265436	6.2.1.-	56801
bse:Bsel_2845	ncbi-geneid:9265444	3.5.1.-	52467
bse:Bsel_2866	ncbi-geneid:9265465	2.8.1.1|2.8.1.2	52821|52821
bse:Bsel_2879	ncbi-geneid:9265478	1.6.5.5	51735|50129
bse:Bsel_2881	ncbi-geneid:9265480	3.6.4.12	52540
bse:Bsel_2889	ncbi-geneid:9265488	3.5.4.12	53927
bse:Bsel_2892	ncbi-geneid:9265491	1.4.1.4	51735|53223
bse:Bsel_2900	ncbi-geneid:9265499	3.6.3.34	52540
bse:Bsel_2904	ncbi-geneid:9265503	3.6.3.20	52540|50331
bse:Bsel_2905	ncbi-geneid:9265504	1.7.-.-	52218
bse:Bsel_2906	ncbi-geneid:9265505	2.4.2.8	53271
bse:Bsel_2911	ncbi-geneid:9265510	3.6.3.3|3.6.3.5	56784|81653|81665
bse:Bsel_2932	ncbi-geneid:9265531	2.8.1.7	53383
bse:Bsel_2938	ncbi-geneid:9265537	2.3.1.79	51161
bse:Bsel_2939	ncbi-geneid:9265538	3.5.1.2	56601
bse:Bsel_2946	ncbi-geneid:9265545	1.14.13.39	56512
bse:Bsel_2947	ncbi-geneid:9265546	1.2.1.9	53720
bse:Bsel_2951	ncbi-geneid:9265550	3.1.3.11	56300
bse:Bsel_3006	ncbi-geneid:9265605	3.4.21.92	52096
bse:Bsel_3024	ncbi-geneid:9265623	2.7.7.7	56672
bse:Bsel_3032	ncbi-geneid:9265631	1.1.1.22	51735|48179|52413
bse:Bsel_3033	ncbi-geneid:9265632	5.1.3.-	51735
bse:Bsel_3035	ncbi-geneid:9265634	1.1.1.22	51735|48179|52413
bse:Bsel_3045	ncbi-geneid:9265644	2.4.1.-	53756
bse:Bsel_3046	ncbi-geneid:9265645	5.1.3.2	51735
bse:Bsel_3051	ncbi-geneid:9265650	2.7.7.9	53448
bse:Bsel_3053	ncbi-geneid:9265652	3.1.3.48	89550
bse:Bsel_3054	ncbi-geneid:9265653	2.7.10.2	52540
bse:Bsel_3065	ncbi-geneid:9265664	1.1.1.-	51735|48179|52413
bse:Bsel_3073	ncbi-geneid:9265672	3.5.1.28	53187
bse:Bsel_3091	ncbi-geneid:9265690	1.14.13.59	51905
bse:Bsel_3101	ncbi-geneid:9265700	1.8.99.-	53706|50692
bse:Bsel_3106	ncbi-geneid:9265705	2.8.3.12	100950
bse:Bsel_3107	ncbi-geneid:9265706	2.8.3.12	100950
bse:Bsel_3118	ncbi-geneid:9265717	4.1.2.17	53639
bse:Bsel_3120	ncbi-geneid:9265719	5.3.1.23	100950
bse:Bsel_3121	ncbi-geneid:9265720	2.7.1.100	56112
bse:Bsel_3133	ncbi-geneid:9265732	4.2.1.-	54637
bse:Bsel_3138	ncbi-geneid:9265737	2.5.1.7	55205
bse:Bsel_3147	ncbi-geneid:9265746	1.6.99.5|1.6.5.3	56762
bse:Bsel_3148	ncbi-geneid:9265747	1.6.5.3	143243
bse:Bsel_3149	ncbi-geneid:9265748	1.6.99.5|1.6.5.3	56770
bse:Bsel_3151	ncbi-geneid:9265750	3.6.3.14	51344|46604
bse:Bsel_3152	ncbi-geneid:9265751	3.6.3.14	52540|47917|50615
bse:Bsel_3153	ncbi-geneid:9265752	3.6.3.14	52943
bse:Bsel_3154	ncbi-geneid:9265753	3.6.3.14	52540|47917|50615
bse:Bsel_3155	ncbi-geneid:9265754	3.6.3.14	47928
bse:Bsel_3156	ncbi-geneid:9265755	3.6.3.14	81573
bse:Bsel_3157	ncbi-geneid:9265756	3.6.3.14	81333
bse:Bsel_3158	ncbi-geneid:9265757	3.6.3.14	81336
bse:Bsel_3161	ncbi-geneid:9265760	5.1.3.14	53756
bse:Bsel_3162	ncbi-geneid:9265761	2.4.2.9	53271
bse:Bsel_3163	ncbi-geneid:9265762	2.1.2.1	53383
bse:Bsel_3168	ncbi-geneid:9265767	5.3.1.6	89623
bse:Bsel_3170	ncbi-geneid:9265769	3.1.3.48	52788
bse:Bsel_3172	ncbi-geneid:9265771	2.1.1.-	53335
bse:Bsel_3174	ncbi-geneid:9265773	1.6.-.-	51905|55424
bse:Bsel_3176	ncbi-geneid:9265775	2.7.1.21	52540|57716
bse:Bsel_3179	ncbi-geneid:9265778	2.5.1.7	55205
bse:Bsel_3180	ncbi-geneid:9265779	2.2.1.2	51569
bse:Bsel_3181	ncbi-geneid:9265780	4.1.2.29|4.1.2.13	51569
bse:Bsel_3184	ncbi-geneid:9265783	6.3.4.2	52540|52317
bse:Bsel_3186	ncbi-geneid:9265785	5.4.99.2	51703|52540|52242
bse:Bsel_3187	ncbi-geneid:9265786	2.7.-.-	52540
bse:Bsel_3190	ncbi-geneid:9265789	1.1.1.157	51735|48179
bse:Bsel_3191	ncbi-geneid:9265790	2.3.1.9	53901|53901
bse:Bsel_3194	ncbi-geneid:9265793	2.5.1.16	53335
bse:Bsel_3203	ncbi-geneid:9265802	6.1.1.19	52374|47323|55190
bse:Bsel_3211	ncbi-geneid:9265810	3.4.17.11	53187|55031
bse:Bsel_3212	ncbi-geneid:9265811	3.5.3.11	52768
bse:Bsel_3213	ncbi-geneid:9265812	2.5.1.16	53335
bse:Bsel_3215	ncbi-geneid:9265814	5.3.2.-	55331
bse:Bsel_3221	ncbi-geneid:9265820	2.3.1.8	53659
bse:Bsel_3222	ncbi-geneid:9265821	1.3.1.34	51395|51971|51905
bse:Bsel_3223	ncbi-geneid:9265822	4.2.1.17	52096
bse:Bsel_3239	ncbi-geneid:9265838	3.2.1.26	75005|49899
bse:Bsel_3240	ncbi-geneid:9265839	2.7.1.4	53613
bse:Bsel_3246	ncbi-geneid:9265845	3.4.11.-	144052
bse:Bsel_3249	ncbi-geneid:9265848	2.7.1.33	52540
bse:Bsel_3253	ncbi-geneid:9265852	5.1.1.13	53681|53681
bse:Bsel_3254	ncbi-geneid:9265853	6.1.1.18	52374|50715
bse:Bsel_3255	ncbi-geneid:9265854	2.1.1.-	53335|88697
bse:Bsel_3261	ncbi-geneid:9265860	1.1.1.3	55347|51735|55021
bse:Bsel_3262	ncbi-geneid:9265861	4.2.3.1	53686
bse:Bsel_3263	ncbi-geneid:9265862	2.7.1.39	54211|55060
bse:Bsel_3265	ncbi-geneid:9265864	2.3.1.46	52317
bse:Bsel_3266	ncbi-geneid:9265865	3.2.1.1	51445|51011
bse:Bsel_3267	ncbi-geneid:9265866	2.7.2.4	53633|55021|55021
bse:Bsel_3279	ncbi-geneid:9265878	2.8.1.1|2.8.1.2	52821|52821
bse:Bsel_3285	ncbi-geneid:9265884	2.7.13.3	55874
bse:Bsel_3290	ncbi-geneid:9265889	1.1.5.4	51905
bse:Bsel_3294	ncbi-geneid:9265893	5.4.99.12	55120|55174
bse:Bsel_3301	ncbi-geneid:9265900	2.7.13.3	55874|47384|55785|158472
bse:Bsel_3304	ncbi-geneid:9265909	6.3.4.4	52540
bse:Bsel_3305	ncbi-geneid:9265910	3.6.4.12	52540|48024
bse:Bsel_3319	ncbi-geneid:9265924	2.1.1.170	53335
bse:Bsel_3325	ncbi-geneid:9265930	3.1.26.5	54211
