# Supplementary material for: Tracing the Repertoire of Promiscuous Enzymes along the Metabolic Pathways in Archaeal Organisms
Source: Life (Basel). 2017 Jul 13;7(3):30. doi: 10.3390/life7030030 (PMC5617955; doi:10.3390/life7030030)
Supplement: Supplementary file 1 [file life-07-00030-s001.zip › Table_S2/bsu.txt]

KEGGID	NCBIGI	ECs	SFamilyID
bsu:BSU00020	ncbi-geneid:939970	2.7.7.7	55979|55979|55979
bsu:BSU00060	ncbi-geneid:939456	5.99.1.3	56719|55874|54211
bsu:BSU00070	ncbi-geneid:940002	5.99.1.3	56719|101904
bsu:BSU00090	ncbi-geneid:938032	1.1.1.205	51412|54631
bsu:BSU00100	ncbi-geneid:940000	3.4.16.4	56601|69189
bsu:BSU00110	ncbi-geneid:939988	4.-.-.-	51366
bsu:BSU00120	ncbi-geneid:939971	2.6.-.-	52317
bsu:BSU00130	ncbi-geneid:939994	6.1.1.11	55681|46589
bsu:BSU00140	ncbi-geneid:936793	2.7.1.76|2.7.1.74	52540
bsu:BSU00170	ncbi-geneid:937036	3.3.2.1	52499
bsu:BSU00180	ncbi-geneid:937989	3.5.-.-	53927
bsu:BSU00190	ncbi-geneid:936899	2.7.7.7	52540|48019
bsu:BSU00270	ncbi-geneid:937013	4.1.1.-	53383|55904
bsu:BSU00280	ncbi-geneid:937018	2.7.4.9	52540
bsu:BSU00310	ncbi-geneid:935949	2.7.7.7	52540
bsu:BSU00380	ncbi-geneid:936877	6.1.1.10	52374|47323|50249
bsu:BSU00390	ncbi-geneid:936949	3.1.21.-	51556
bsu:BSU00410	ncbi-geneid:937001	3.1.26.8	110455
bsu:BSU00420	ncbi-geneid:936358	2.1.1.182	53335
bsu:BSU00460	ncbi-geneid:936970	2.7.1.148	54211|55060
bsu:BSU00500	ncbi-geneid:936139	2.7.7.23|2.3.1.157	53448|51161
bsu:BSU00510	ncbi-geneid:936985	2.7.6.1	53271
bsu:BSU00530	ncbi-geneid:936740	3.1.1.29	53178
bsu:BSU00550	ncbi-geneid:936653	3.6.4.-	52540|52540|52540|143517|52540|141259
bsu:BSU00640	ncbi-geneid:938480	3.1.3.16	81606
bsu:BSU00660	ncbi-geneid:936964	2.7.11.1	56112
bsu:BSU00670	ncbi-geneid:936922	6.3.4.-	52402|56037|82829
bsu:BSU00680	ncbi-geneid:936945	2.4.2.8	53271
bsu:BSU00690	ncbi-geneid:938094	3.4.24.-	140990|52540
bsu:BSU00700	ncbi-geneid:936960	2.7.1.33
bsu:BSU00730	ncbi-geneid:936636	2.5.1.47	53686
bsu:BSU00740	ncbi-geneid:936926	2.6.1.85	56322
bsu:BSU00750	ncbi-geneid:936441	2.6.1.85|4.1.3.27	52317
bsu:BSU00760	ncbi-geneid:936944	4.1.3.38	56752
bsu:BSU00770	ncbi-geneid:936256	2.5.1.15	51717
bsu:BSU00780	ncbi-geneid:937976	4.1.2.25	55620
bsu:BSU00790	ncbi-geneid:936940	2.7.6.3	55083
bsu:BSU00810	ncbi-geneid:936924	1.-.-.-	51395
bsu:BSU00820	ncbi-geneid:936911	6.1.1.6	55681|50249
bsu:BSU00850	ncbi-geneid:936939	2.7.3.-	55931
bsu:BSU00900	ncbi-geneid:936855	2.7.7.60	53448
bsu:BSU00910	ncbi-geneid:936634	4.6.1.12	69765
bsu:BSU00920	ncbi-geneid:936862	6.1.1.17|6.1.1.24	52374|48163
bsu:BSU00930	ncbi-geneid:936831	2.3.1.30	51161
bsu:BSU00940	ncbi-geneid:936859	6.1.1.16	52374|47323
bsu:BSU00960	ncbi-geneid:936861	2.1.1.-	75217|55315
bsu:BSU00980	ncbi-geneid:936150	2.7.7.6	88946|88659
bsu:BSU01060	ncbi-geneid:938465	2.1.1.171|2.1.1.172	53335
bsu:BSU01070	ncbi-geneid:936335	2.7.7.6	64484
bsu:BSU01080	ncbi-geneid:935977	2.7.7.6	64484
bsu:BSU01130	ncbi-geneid:935965	3.6.5.3	52540|50465|50447
bsu:BSU01140	ncbi-geneid:936866	3.4.11.5	53474
bsu:BSU01370	ncbi-geneid:938508	2.7.4.3	52540
bsu:BSU01380	ncbi-geneid:938929	3.4.11.18	55920
bsu:BSU01430	ncbi-geneid:938921	2.7.7.6	56553|55257|47789
bsu:BSU01480	ncbi-geneid:938920	5.4.99.12	55120
bsu:BSU01530	ncbi-geneid:938917	3.5.1.28	53187
bsu:BSU01660	ncbi-geneid:938881	3.2.1.52	51445|52279
bsu:BSU01680	ncbi-geneid:938879	2.7.1.69	55604
bsu:BSU01700	ncbi-geneid:938882	4.2.-.-	53697
bsu:BSU01770	ncbi-geneid:938632	5.4.2.10	53738|53738|55957|53738
bsu:BSU01780	ncbi-geneid:938736	2.6.1.16	53697|56235
bsu:BSU01800	ncbi-geneid:938586	3.2.2.21	48150|55945
bsu:BSU01810	ncbi-geneid:938648	2.1.1.-	57884|46689|46689
bsu:BSU01820	ncbi-geneid:938673	2.1.1.63	46767|53155
bsu:BSU02010	ncbi-geneid:938496	2.7.13.3	55874|47384
bsu:BSU02030	ncbi-geneid:938464	2.7.11.1	56112
bsu:BSU02090	ncbi-geneid:938466	3.5.2.6	56601
bsu:BSU02100	ncbi-geneid:938449	1.14.-.-	48264
bsu:BSU02130	ncbi-geneid:938446	3.1.4.46	51695
bsu:BSU02230	ncbi-geneid:938438	2.1.2.2	56059|52440|51246
bsu:BSU02240	ncbi-geneid:938430	3.4.21.-	50494
bsu:BSU02260	ncbi-geneid:938434	3.1.1.1	53474
bsu:BSU02350	ncbi-geneid:938418	2.7.1.69	51261|55604
bsu:BSU02360	ncbi-geneid:938425	3.5.99.6	100950
bsu:BSU02390	ncbi-geneid:938420	2.6.1.42	56752
bsu:BSU02410	ncbi-geneid:938412	2.1.1.10	82282
bsu:BSU02430	ncbi-geneid:938416	3.5.1.2	56601
bsu:BSU02440	ncbi-geneid:938417	2.7.13.3	55874
bsu:BSU02460	ncbi-geneid:938409	4.2.1.41	51569
bsu:BSU02470	ncbi-geneid:938406	1.2.1.26|1.2.1.3	53720
bsu:BSU02490	ncbi-geneid:938410	4.2.1.40	51604|54826
bsu:BSU02560	ncbi-geneid:938397	2.7.13.3	55874|47384
bsu:BSU02620	ncbi-geneid:938391	3.1.4.1|3.1.3.1	56300
bsu:BSU02650	ncbi-geneid:938396	3.4.19.3	53182
bsu:BSU02660	ncbi-geneid:938393	2.8.1.7	53383
bsu:BSU02690	ncbi-geneid:938392	3.5.1.1	53774
bsu:BSU02700	ncbi-geneid:938389	3.1.1.3	53474
bsu:BSU02730	ncbi-geneid:938382	2.7.13.3	55874
bsu:BSU02810	ncbi-geneid:938378	3.4.-.-	55166
bsu:BSU02820	ncbi-geneid:938373	3.1.-.-	48452
bsu:BSU02830	ncbi-geneid:938377	1.1.1.47	51735
bsu:BSU02840	ncbi-geneid:938375	3.2.1.10	51445|51011
bsu:BSU02860	ncbi-geneid:938374	3.6.3.-	52540
bsu:BSU02980	ncbi-geneid:938362	3.6.3.32	52540|54631
bsu:BSU03010	ncbi-geneid:938351	3.5.1.-	53187|55031
bsu:BSU03040	ncbi-geneid:938356	3.2.1.1	51445|51011
bsu:BSU03050	ncbi-geneid:938348	1.1.1.27	56327|51735
bsu:BSU03130	ncbi-geneid:938339	6.3.1.5	52402
bsu:BSU03150	ncbi-geneid:938343	2.7.1.71	52540
bsu:BSU03160	ncbi-geneid:938344	2.1.-.-	53335
bsu:BSU03180	ncbi-geneid:938341	3.1.1.41	53474
bsu:BSU03200	ncbi-geneid:938338	1.5.1.2|1.5.99.8	51730
bsu:BSU03210	ncbi-geneid:938333	1.5.1.12	53720
bsu:BSU03260	ncbi-geneid:938332	3.7.1.-	53474
bsu:BSU03270	ncbi-geneid:938327	1.8.1.9	51905
bsu:BSU03280	ncbi-geneid:938324	2.1.1.107|4.2.1.75	53790|69618
bsu:BSU03290	ncbi-geneid:938331	1.7.1.4	50022
bsu:BSU03300	ncbi-geneid:938329	1.7.1.4	56014|51905|51905|55124
bsu:BSU03310	ncbi-geneid:938321	1.7.99.4	53706|50692
bsu:BSU03320	ncbi-geneid:938328	1.7.1.4	51905|51905|55124|56014
bsu:BSU03410	ncbi-geneid:938317	3.2.1.21	51445
bsu:BSU03450	ncbi-geneid:938313	5.3.1.27	53697
bsu:BSU03460	ncbi-geneid:938314	4.1.2.43	51366
bsu:BSU03520	ncbi-geneid:938300	3.1.2.-	53474
bsu:BSU03590	ncbi-geneid:938294	3.6.3.21	52540
bsu:BSU03630	ncbi-geneid:938296	4.1.1.-	52507
bsu:BSU03640	ncbi-geneid:938291	4.1.1.-	50475|143968
bsu:BSU03760	ncbi-geneid:938283	2.7.13.3	55874|47384|158472
bsu:BSU03770	ncbi-geneid:938284	3.1.-.-	48452|48452
bsu:BSU03790	ncbi-geneid:938276	2.7.2.4	53633|55021|55021
bsu:BSU03820	ncbi-geneid:938278	3.6.3.34	52540
bsu:BSU03860	ncbi-geneid:938267	1.6.99.-	55469
bsu:BSU03900	ncbi-geneid:938264	2.6.1.19|2.6.1.22	53383
bsu:BSU03910	ncbi-geneid:939976	1.2.1.16	53720
bsu:BSU03930	ncbi-geneid:938261	1.1.1.47	51735
bsu:BSU03981	ncbi-geneid:938263	2.7.1.69	52794
bsu:BSU03982	ncbi-geneid:8303136	2.7.1.69	55804
bsu:BSU03990	ncbi-geneid:939968	1.1.1.17	51735|48179
bsu:BSU04000	ncbi-geneid:938262	1.1.1.93|4.1.1.73|1.1.1.83	53659
bsu:BSU04010	ncbi-geneid:939966	3.4.21.89	51306
bsu:BSU04030	ncbi-geneid:938260	4.2.1.-	54637
bsu:BSU04040	ncbi-geneid:938252	3.1.3.-	56784
bsu:BSU04110	ncbi-geneid:938249	3.1.1.-	52266
bsu:BSU04150	ncbi-geneid:936168	1.1.1.-	51430
bsu:BSU04170	ncbi-geneid:938246	6.2.1.-	56801
bsu:BSU04210	ncbi-geneid:938250	2.3.1.-	55729
bsu:BSU04260	ncbi-geneid:938247	5.99.1.2	56712
bsu:BSU04300	ncbi-geneid:939986	2.4.-.-	53448
bsu:BSU04330	ncbi-geneid:938242	3.6.1.-	55811
bsu:BSU04340	ncbi-geneid:938239	1.2.3.3	52518|52467|52518
bsu:BSU04430	ncbi-geneid:938232	1.11.1.6	47240
bsu:BSU04450	ncbi-geneid:938231	2.7.13.3	103190|55874|55890|55785
bsu:BSU04520	ncbi-geneid:939949	1.3.99.-	56645|47203
bsu:BSU04560	ncbi-geneid:938224	6.3.2.4	56059|52440
bsu:BSU04570	ncbi-geneid:939947	6.3.2.10	53623|53244|63418
bsu:BSU04580	ncbi-geneid:938170	3.6.1.-	52540
bsu:BSU04620	ncbi-geneid:938194	2.7.8.7	56214
bsu:BSU04640	ncbi-geneid:939942	5.1.1.1	51419|50621
bsu:BSU04720	ncbi-geneid:938167	2.7.11.1	55874
bsu:BSU04740	ncbi-geneid:938155	3.1.3.3	81606
bsu:BSU05010	ncbi-geneid:938127	3.1.-.-	48452
bsu:BSU05040	ncbi-geneid:938133	1.14.14.-	51679
bsu:BSU05070	ncbi-geneid:938129	3.3.2.1	52499
bsu:BSU05300	ncbi-geneid:939902	1.6.99.-	52218
bsu:BSU05410	ncbi-geneid:938076	2.7.13.3	55874
bsu:BSU05440	ncbi-geneid:938069	3.1.1.1	53474
bsu:BSU05480	ncbi-geneid:939899	1.-.-.-	55469
bsu:BSU05490	ncbi-geneid:939894	1.13.11.-	54593
bsu:BSU05600	ncbi-geneid:939907	2.3.1.-	55729
bsu:BSU05660	ncbi-geneid:938001	1.-.-.-	55469
bsu:BSU05740	ncbi-geneid:938004	3.1.3.1	53649
bsu:BSU05810	ncbi-geneid:938018	2.7.1.69	52794
bsu:BSU05820	ncbi-geneid:938039	2.7.1.69	46973
bsu:BSU05840	ncbi-geneid:939872	3.2.1.21	51445
bsu:BSU05860	ncbi-geneid:938016	2.7.1.4	53067
bsu:BSU05870	ncbi-geneid:938028	5.3.1.8	51182
bsu:BSU05880	ncbi-geneid:938034	3.2.1.78	51445
bsu:BSU05900	ncbi-geneid:939867	2.7.4.16	55326|56042
bsu:BSU05930	ncbi-geneid:937997	2.3.1.128	55729
bsu:BSU05940	ncbi-geneid:938020	3.4.24.57	53067|53067
bsu:BSU06060	ncbi-geneid:939892	2.1.1.37	53335
bsu:BSU06070	ncbi-geneid:939876	2.1.1.37	53335
bsu:BSU06150	ncbi-geneid:939495	1.1.1.14	50129|51735
bsu:BSU06170	ncbi-geneid:939494	2.7.1.4	53613
bsu:BSU06240	ncbi-geneid:939490	1.1.1.4	50129|51735
bsu:BSU06280	ncbi-geneid:936035	1.11.1.-	53474
bsu:BSU06300	ncbi-geneid:936023	1.3.3.5	49503|49503|49503
bsu:BSU06330	ncbi-geneid:939484	3.6.3.-	52540
bsu:BSU06360	ncbi-geneid:936028	6.3.5.2	52402|52317|54810
bsu:BSU06420	ncbi-geneid:939481	4.1.1.21|5.4.99.18	52255
bsu:BSU06430	ncbi-geneid:936039	4.1.1.21|6.3.4.18	56059|52440|51246
bsu:BSU06440	ncbi-geneid:936048	4.3.2.2	48557
bsu:BSU06450	ncbi-geneid:939389	6.3.2.6	56104
bsu:BSU06460	ncbi-geneid:936041	6.3.5.3	82697
bsu:BSU06470	ncbi-geneid:938760	6.3.5.3	52317
bsu:BSU06480	ncbi-geneid:939233	6.3.5.3	55326|56042|55326|56042
bsu:BSU06490	ncbi-geneid:936046	2.4.2.14	53271|56235
bsu:BSU06500	ncbi-geneid:936044	6.3.3.1	56042|55326
bsu:BSU06510	ncbi-geneid:936045	2.1.2.2	53328
bsu:BSU06520	ncbi-geneid:936053	2.1.2.3|3.5.4.10	53927|52335
bsu:BSU06530	ncbi-geneid:938741	6.3.4.13	56059|52440|51246
bsu:BSU06560	ncbi-geneid:939337	3.5.4.2	51338|51556
bsu:BSU06600	ncbi-geneid:936052	2.5.1.-	51395
bsu:BSU06610	ncbi-geneid:938747	3.6.4.12	52540
bsu:BSU06620	ncbi-geneid:936056	6.5.1.2
bsu:BSU06670	ncbi-geneid:936063	6.3.5.6|6.3.5.7	141000
bsu:BSU06680	ncbi-geneid:938748	6.3.5.6|6.3.5.7	75304
bsu:BSU06690	ncbi-geneid:936057	6.3.5.6|6.3.5.7	55931|89095
bsu:BSU06730	ncbi-geneid:936060	2.1.1.-	53335|50249
bsu:BSU06830	ncbi-geneid:936065	3.1.-.-	48452
bsu:BSU06910	ncbi-geneid:938762	1.11.1.6	47240
bsu:BSU06920	ncbi-geneid:936070	2.3.1.-	55729
bsu:BSU06950	ncbi-geneid:936078	2.7.13.3	55874
bsu:BSU07000	ncbi-geneid:938759	3.2.1.-	48208
bsu:BSU07020	ncbi-geneid:936074	3.1.1.-	52266
bsu:BSU07050	ncbi-geneid:938769	4.2.2.-	69318
bsu:BSU07060	ncbi-geneid:936081	4.2.2.-	69318
bsu:BSU07070	ncbi-geneid:938772	3.1.1.-	52266
bsu:BSU07080	ncbi-geneid:936080	3.2.1.23	51445|52317
bsu:BSU07130	ncbi-geneid:938770	3.2.1.-	56327|51735
bsu:BSU07250	ncbi-geneid:938784	1.14.14.1|1.6.2.4	48264|63380|52343|52218
bsu:BSU07270	ncbi-geneid:938779	2.7.7.-	53448
bsu:BSU07280	ncbi-geneid:938783	4.2.1.-	51735
bsu:BSU07290	ncbi-geneid:936097	2.4.1.-	53448
bsu:BSU07300	ncbi-geneid:938781	2.4.1.-	53448
bsu:BSU07330	ncbi-geneid:936095	3.8.1.2	56784
bsu:BSU07350	ncbi-geneid:938788	1.2.1.3	53720
bsu:BSU07370	ncbi-geneid:936100	3.6.3.-	52540|52540
bsu:BSU07420	ncbi-geneid:936103	3.6.3.-	52540|52540
bsu:BSU07430	ncbi-geneid:938792	3.6.1.-	52540
bsu:BSU07440	ncbi-geneid:936108	2.3.1.-	55729
bsu:BSU07450	ncbi-geneid:936106	1.-.-.-	51735|50129|50129
bsu:BSU07490	ncbi-geneid:936117	3.6.3.34	52540
bsu:BSU07560	ncbi-geneid:936113	4.2.2.2	51126
bsu:BSU07580	ncbi-geneid:939687	2.7.13.3	55874|103190|55890|55785
bsu:BSU07620	ncbi-geneid:936120	3.-.-.-	56281
bsu:BSU07630	ncbi-geneid:938802	1.14.13.39	56512
bsu:BSU07640	ncbi-geneid:939684	3.6.1.7	54975
bsu:BSU07690	ncbi-geneid:936121	3.4.11.18	55920
bsu:BSU07700	ncbi-geneid:938807	2.7.1.69	55604
bsu:BSU07800	ncbi-geneid:939188	2.7.1.69	55604
bsu:BSU07810	ncbi-geneid:939690	3.2.1.93	51445|51011
bsu:BSU07830	ncbi-geneid:939189	1.-.-.-	55469
bsu:BSU07840	ncbi-geneid:936131	3.1.3.6|3.1.4.16	56300|56300|55816|55816
bsu:BSU07880	ncbi-geneid:939191	3.1.3.48	52788
bsu:BSU07980	ncbi-geneid:936136	3.-.-.-	88713
bsu:BSU07990	ncbi-geneid:939198	1.1.1.31	51735|48179
bsu:BSU08010	ncbi-geneid:939192	3.2.2.21	48150
bsu:BSU08020	ncbi-geneid:936146	2.1.1.-	53335|50249
bsu:BSU08030	ncbi-geneid:936154	1.-.-.-	51395
bsu:BSU08060	ncbi-geneid:936152	1.2.4.1	52518
bsu:BSU08070	ncbi-geneid:939697	1.2.4.1	52518|52922
bsu:BSU08080	ncbi-geneid:936147	2.3.1.12	52777|51230|47005
bsu:BSU08090	ncbi-geneid:939702	1.8.1.4	51905|55424
bsu:BSU08180	ncbi-geneid:936161	3.2.1.122	56327|51735
bsu:BSU08200	ncbi-geneid:939713	2.7.1.69	55604
bsu:BSU08240	ncbi-geneid:936164	1.13.11.2	54593|54593
bsu:BSU08280	ncbi-geneid:936177	1.-.-.-	51735|55347
bsu:BSU08290	ncbi-geneid:936171	2.7.13.3	55874
bsu:BSU08350	ncbi-geneid:939715	3.1.1.3|3.1.1.1	53474
bsu:BSU08425	ncbi-geneid:8303094	2.3.2.3	55729
bsu:BSU08470	ncbi-geneid:936191	5.1.-.-	54506
bsu:BSU08480	ncbi-geneid:939221	1.6.99.-	55469
bsu:BSU08600	ncbi-geneid:939717	2.4.-.-	53448
bsu:BSU08630	ncbi-geneid:939222	3.2.2.-	48150|55811
bsu:BSU08650	ncbi-geneid:939223	1.3.1.-	51735
bsu:BSU08690	ncbi-geneid:936200	3.6.3.-	52540|90123
bsu:BSU08710	ncbi-geneid:936194	5.4.3.8	53383
bsu:BSU08720	ncbi-geneid:2914207	1.11.1.15	52833
bsu:BSU08820	ncbi-geneid:939240	1.11.1.6	56634
bsu:BSU08860	ncbi-geneid:939733	1.14.14.5	51679
bsu:BSU08930	ncbi-geneid:939735	2.1.1.-	75217
bsu:BSU09190	ncbi-geneid:936241	3.1.-.-	56300|55816|50199|50249
bsu:BSU09210	ncbi-geneid:936253	5.4.99.12	55120
bsu:BSU09230	ncbi-geneid:939740	1.1.1.205	54631
bsu:BSU09240	ncbi-geneid:936244	3.1.3.18	56784
bsu:BSU09250	ncbi-geneid:939265	3.5.-.-	56317|55729
bsu:BSU09290	ncbi-geneid:939741	2.7.1.30	53067|53067
bsu:BSU09300	ncbi-geneid:936250	1.1.3.21|1.1.5.3	51905|54373
bsu:BSU09310	ncbi-geneid:936247	5.4.2.2|5.4.2.8	53738|53738|53738|55957
bsu:BSU09320	ncbi-geneid:939760	2.7.13.3	55781|55874
bsu:BSU09410	ncbi-geneid:936265	3.1.3.1	53649
bsu:BSU09420	ncbi-geneid:939269	3.4.-.-	54001|54106|54106|54106
bsu:BSU09440	ncbi-geneid:936270	2.3.3.1	48256
bsu:BSU09450	ncbi-geneid:939749	1.-.-.-	51735
bsu:BSU09540	ncbi-geneid:936269	2.3.1.51	69593
bsu:BSU09570	ncbi-geneid:939752	2.6.1.1	53383
bsu:BSU09620	ncbi-geneid:939751	3.1.4.46	51695
bsu:BSU09650	ncbi-geneid:936271	3.5.1.-	52467
bsu:BSU09660	ncbi-geneid:936280	3.5.1.-	88713
bsu:BSU09670	ncbi-geneid:939759	2.6.1.21	56752
bsu:BSU09730	ncbi-geneid:939755	1.-.-.-	51735
bsu:BSU09840	ncbi-geneid:937935	1.3.99.22	102114
bsu:BSU09880	ncbi-geneid:939767	4.2.1.17	52096
bsu:BSU09950	ncbi-geneid:939294	5.2.1.8	54534|109998
bsu:BSU10020	ncbi-geneid:936304	2.6.1.52	53383
bsu:BSU10070	ncbi-geneid:936299	3.5.1.-	53187|55031
bsu:BSU10120	ncbi-geneid:936296	4.1.1.37	51726
bsu:BSU10130	ncbi-geneid:939772	4.99.1.1	53800
bsu:BSU10140	ncbi-geneid:936311	1.3.3.4	51905|54373
bsu:BSU10170	ncbi-geneid:939306	2.3.1.41|2.3.1.180	53901
bsu:BSU10200	ncbi-geneid:936306	3.2.1.-	53187|101821
bsu:BSU10250	ncbi-geneid:939310	6.3.2.-|2.7.7.63	55681|82649
bsu:BSU10270	ncbi-geneid:939308	2.3.1.86|6.2.1.3	56801
bsu:BSU10300	ncbi-geneid:939313	3.4.21.62	52743|54897
bsu:BSU10320	ncbi-geneid:939312	1.-.-.-	51735|50129
bsu:BSU10340	ncbi-geneid:939773	5.4.2.1
bsu:BSU10350	ncbi-geneid:939311	2.3.1.9	53901
bsu:BSU10360	ncbi-geneid:936315	2.3.1.86|6.2.1.-	56801
bsu:BSU10400	ncbi-geneid:939316	1.-.-.-	51735
bsu:BSU10430	ncbi-geneid:939776	1.-.-.-	51735
bsu:BSU10490	ncbi-geneid:939318	3.4.21.89	51306
bsu:BSU10530	ncbi-geneid:936337	1.-.-.-	51735|55347
bsu:BSU10540	ncbi-geneid:939323	3.-.-.-	56784
bsu:BSU10550	ncbi-geneid:939788	2.6.1.-	53383
bsu:BSU10770	ncbi-geneid:936350	3.4.21.-	52743
bsu:BSU10790	ncbi-geneid:939783	6.3.5.4	52402|56235
bsu:BSU10810	ncbi-geneid:936353	2.5.1.32	48576
bsu:BSU10850	ncbi-geneid:939785	1.-.-.-	51735|55347
bsu:BSU10900	ncbi-geneid:939790	3.1.-.-	53474
bsu:BSU10920	ncbi-geneid:939334	2.7.7.4	52374|88697
bsu:BSU10930	ncbi-geneid:939787	1.8.4.8	52402
bsu:BSU10940	ncbi-geneid:936357	3.1.3.71	142823
bsu:BSU10950	ncbi-geneid:939794	4.4.1.19	102110
bsu:BSU11010	ncbi-geneid:939796	2.1.1.10	82282|51730
bsu:BSU11100	ncbi-geneid:936384	3.4.24.-	55486
bsu:BSU11190	ncbi-geneid:936389	1.2.1	55347|51735
bsu:BSU11200	ncbi-geneid:939800	2.3.1.1|2.3.1.35	56266
bsu:BSU11210	ncbi-geneid:936381	2.7.2	53633
bsu:BSU11220	ncbi-geneid:939357	2.6.1.11	53383
bsu:BSU11230	ncbi-geneid:936387	6.3.5.5	52317|52021
bsu:BSU11240	ncbi-geneid:939353	6.3.5.5	56059|56059|52440|48108|52440
bsu:BSU11250	ncbi-geneid:936386	2.1.3.3	53671
bsu:BSU11330	ncbi-geneid:936392	2.3.1.41|2.3.1.180	53901
bsu:BSU11340	ncbi-geneid:939803	2.3.1.41|2.3.1.179	53901|53901
bsu:BSU11360	ncbi-geneid:936391	3.6.3.-	52540
bsu:BSU11370	ncbi-geneid:936390	3.6.3.-	52540
bsu:BSU11420	ncbi-geneid:939361	6.1.1.2	52374
bsu:BSU11540	ncbi-geneid:936404	3.4.24.-	55486
bsu:BSU11570	ncbi-geneid:939382	3.2.1.-	53955
bsu:BSU11600	ncbi-geneid:939809	2.7.6.5	81301
bsu:BSU11610	ncbi-geneid:936414	2.7.1.23	111331
bsu:BSU11620	ncbi-geneid:939808	5.4.99.12	55120
bsu:BSU11650	ncbi-geneid:939807	3.5.99.2	48613
bsu:BSU11670	ncbi-geneid:939377	1.4.3.19	51905|54373
bsu:BSU11700	ncbi-geneid:939816	2.7.7.-	69572
bsu:BSU11710	ncbi-geneid:936415	2.7.4.7|2.7.1.49	53613
bsu:BSU11720	ncbi-geneid:939379	1.3.1.10|1.3.1.9	51735
bsu:BSU11820	ncbi-geneid:939813	3.6.4.12	52540
bsu:BSU11870	ncbi-geneid:939812	2.5.1.48	53383
bsu:BSU11880	ncbi-geneid:936424	4.4.1.8	53383
bsu:BSU11890	ncbi-geneid:939406	2.3.1.128	55729
bsu:BSU12010	ncbi-geneid:936437	2.7.1.69	55804|52794
bsu:BSU12020	ncbi-geneid:939393	5.3.1.8	51182
bsu:BSU12040	ncbi-geneid:936436	2.3.1.-	55729
bsu:BSU12160	ncbi-geneid:939396	1.2.1.2	53706|50692|54862|54292
bsu:BSU12190	ncbi-geneid:939419	3.6.1.-	55811
bsu:BSU12210	ncbi-geneid:936452	1.14.-.-	48264
bsu:BSU12220	ncbi-geneid:939402	2.4.1.-	53756
bsu:BSU12230	ncbi-geneid:939823	4.2.1.75	69618
bsu:BSU12290	ncbi-geneid:939832	1.6.99.3	51905
bsu:BSU12300	ncbi-geneid:936461	5.3.1.12	51556
bsu:BSU12320	ncbi-geneid:939828	1.1.1.-	89733
bsu:BSU12330	ncbi-geneid:936463	1.1.1.-	50129|51735
bsu:BSU12340	ncbi-geneid:939409	4.2.1.8	51658
bsu:BSU12350	ncbi-geneid:939418	1.-.-.-	51735
bsu:BSU12380	ncbi-geneid:936468	1.1.1.58	51735|48179
bsu:BSU12430	ncbi-geneid:939417	3.1.-.-	48452
bsu:BSU12460	ncbi-geneid:936464	3.5.1.28	55846|47090|54106
bsu:BSU12560	ncbi-geneid:936474	2.7.7.6	88659
bsu:BSU12810	ncbi-geneid:939869	3.5.1.28	55846|47090|54106
bsu:BSU12890	ncbi-geneid:936326	2.4.1.83	53448
bsu:BSU12900	ncbi-geneid:939849	3.4.21.-	50494|50156
bsu:BSU12910	ncbi-geneid:936776	1.5.1.2	51735|48179
bsu:BSU12970	ncbi-geneid:938175	3.4.17.13	52317|141986
bsu:BSU12980	ncbi-geneid:939862	5.1.1.-	51604|54826
bsu:BSU13030	ncbi-geneid:937988	3.1.2.-	54637
bsu:BSU13040	ncbi-geneid:939891	1.14.12.17	46458|52343|63380
bsu:BSU13110	ncbi-geneid:939854	3.5.1.10	53328|55021
bsu:BSU13120	ncbi-geneid:936790	2.7.2.11	53633|88697
bsu:BSU13130	ncbi-geneid:936166	1.2.1.41	53720
bsu:BSU13140	ncbi-geneid:939848	1.11.1.15	82784
bsu:BSU13170	ncbi-geneid:936695	3.5.4.3	53927
bsu:BSU13180	ncbi-geneid:936480	2.1.1.14	51726|51726
bsu:BSU13190	ncbi-geneid:939934	3.4.21.-	52743
bsu:BSU13260	ncbi-geneid:936458	2.7.3.-	55874|47384
bsu:BSU13370	ncbi-geneid:939388	3.1.-.-	56300
bsu:BSU13390	ncbi-geneid:939378	2.-.-.-	53448
bsu:BSU13400	ncbi-geneid:939372	6.5.1.1	56091
bsu:BSU13530	ncbi-geneid:939349	2.7.13.3	55874|55785|55785|55785|55785|47384
bsu:BSU13540	ncbi-geneid:939332	2.1.1.63	46767|53155
bsu:BSU13550	ncbi-geneid:939341	5.3.1.23	100950
bsu:BSU13560	ncbi-geneid:939336	2.7.1.100	56112
bsu:BSU13570	ncbi-geneid:939328	3.5.1.-	56317
bsu:BSU13580	ncbi-geneid:939330	2.6.1.-	53383
bsu:BSU13590	ncbi-geneid:939339	3.1.3.77	51649|54966
bsu:BSU13600	ncbi-geneid:939331	3.1.3.77	56784
bsu:BSU13610	ncbi-geneid:939320	4.2.1.109	53639
bsu:BSU13620	ncbi-geneid:939322	1.13.11.53|1.13.11.54	51182
bsu:BSU13660	ncbi-geneid:939300	2.7.13.3	55874|47384|103190
bsu:BSU13720	ncbi-geneid:939292	3.5.-.-	52402
bsu:BSU13730	ncbi-geneid:939282	4.2.3.12	55620
bsu:BSU13750	ncbi-geneid:939296	1.7.1.13	55620
bsu:BSU13770	ncbi-geneid:939276	1.-.-.-	51735
bsu:BSU13850	ncbi-geneid:939268	3.6.3.3|3.6.3.5	56784|81653|81665
bsu:BSU13860	ncbi-geneid:939258	3.4.13.9	55920|53092
bsu:BSU13890	ncbi-geneid:939255	2.7.1.69	51261|55604
bsu:BSU13910	ncbi-geneid:939253	2.7.3.9	51621|52009|47831
bsu:BSU13930	ncbi-geneid:939248	4.1.99.-	102114
bsu:BSU13960	ncbi-geneid:939723	1.1.1.-	51735|48179
bsu:BSU13990	ncbi-geneid:939230	2.7.3.-|2.7.13.3	55874|55785|55785|47384|55785
bsu:BSU14000	ncbi-geneid:939235	2.6.1.-	53383
bsu:BSU14050	ncbi-geneid:939214	3.1.-.-	56300
bsu:BSU14180	ncbi-geneid:939193	2.3.1.89	51161
bsu:BSU14190	ncbi-geneid:938805	3.5.1.47	53187|55031
bsu:BSU14220	ncbi-geneid:938810	1.11.1.-	52833
bsu:BSU14300	ncbi-geneid:936092	2.-.-.-	54690
bsu:BSU14390	ncbi-geneid:938761	2.7.1.56	53613
bsu:BSU14400	ncbi-geneid:938757	2.7.1.69	55804|52794
bsu:BSU14410	ncbi-geneid:938763	3.4.21.89	51306
bsu:BSU14440	ncbi-geneid:938752	1.1.1.169	48179|51735
bsu:BSU14450	ncbi-geneid:938756	3.4.11.-	144052
bsu:BSU14490	ncbi-geneid:938742	2.7.3.-|2.7.13.3	55874|55785|47384
bsu:BSU14520	ncbi-geneid:939477	3.5.4.2	51556|51338
bsu:BSU14530	ncbi-geneid:939483	3.1.-.-	56281
bsu:BSU14560	ncbi-geneid:939491	3.5.1.88	56420
bsu:BSU14580	ncbi-geneid:936005	1.2.4.1	52518
bsu:BSU14590	ncbi-geneid:939496	1.2.4.1	52518|52922
bsu:BSU14600	ncbi-geneid:936010	2.3.1.12	52777|51230|47005
bsu:BSU14610	ncbi-geneid:939492	1.8.1.4	51905|55424
bsu:BSU14630	ncbi-geneid:936002	4.1.1.19	53383|55904
bsu:BSU14670	ncbi-geneid:935986	3.1.3.25	56655
bsu:BSU14700	ncbi-geneid:935981	3.4.24.28	55486
bsu:BSU14830	ncbi-geneid:939852	3.5.1.2	56601
bsu:BSU14860	ncbi-geneid:935920	6.4.1.1	51569|56059|89000|52440|51246|51230
bsu:BSU14890	ncbi-geneid:936789	1.9.3.1	49503|81464|46626
bsu:BSU14900	ncbi-geneid:936898	1.9.3.1	81442
bsu:BSU14910	ncbi-geneid:935993	1.9.3.1	81452
bsu:BSU14950	ncbi-geneid:938107	1.-.-.-	54631
bsu:BSU15020	ncbi-geneid:936889	2.7.7.3	52374
bsu:BSU15110	ncbi-geneid:936782	1.1.1.169	48179|51735
bsu:BSU15140	ncbi-geneid:936555	2.1.1.-	53335|81799
bsu:BSU15180	ncbi-geneid:937567	6.3.2.13	53623|53244|63418
bsu:BSU15200	ncbi-geneid:935950	6.3.2.9	53623|53244|51984
bsu:BSU15220	ncbi-geneid:935929	2.4.1.227	53756
bsu:BSU15230	ncbi-geneid:939804	1.1.1.158	56176|56194
bsu:BSU15300	ncbi-geneid:939695	3.4.21.-	52743|49464|49899|49464
bsu:BSU15340	ncbi-geneid:940012	3.6.3.34	52540
bsu:BSU15350	ncbi-geneid:940116	3.5.1.16	53187|55031
bsu:BSU15430	ncbi-geneid:940119	6.1.1.5	52374|47323|50677
bsu:BSU15460	ncbi-geneid:939987	5.4.99.12	55120|55174
bsu:BSU15470	ncbi-geneid:938030	2.4.2.9	53271
bsu:BSU15490	ncbi-geneid:937734	2.1.3.2	53671
bsu:BSU15500	ncbi-geneid:937095	3.5.2.3	51556|51338
bsu:BSU15510	ncbi-geneid:937368	6.3.5.5	52317|52021
bsu:BSU15520	ncbi-geneid:936608	6.3.5.5	56059|56059|52440|48108|52440|52335
bsu:BSU15530	ncbi-geneid:936854	1.3.5.2	52343|63380
bsu:BSU15540	ncbi-geneid:938008	1.3.3.1	51395
bsu:BSU15550	ncbi-geneid:935960	4.1.1.23	51366
bsu:BSU15560	ncbi-geneid:936714	2.4.2.10	53271
bsu:BSU15570	ncbi-geneid:938645	1.8.4.8	52402
bsu:BSU15590	ncbi-geneid:936726	2.7.7.4	52374|88697
bsu:BSU15600	ncbi-geneid:937102	2.7.1.25	52540
bsu:BSU15610	ncbi-geneid:936712	2.1.1.107	53790
bsu:BSU15620	ncbi-geneid:936218	4.99.1.4	53800
bsu:BSU15630	ncbi-geneid:938048	1.3.1.76|4.99.1.4	51735|75615
bsu:BSU15650	ncbi-geneid:936954	3.6.3.8	81665|56784|81660|81653
bsu:BSU15680	ncbi-geneid:938821	2.7.4.8	52540
bsu:BSU15690	ncbi-geneid:936419	2.7.7.6	63562
bsu:BSU15700	ncbi-geneid:938487	4.1.1.36|6.3.2.5	102645|52507
bsu:BSU15710	ncbi-geneid:938122	3.6.4.-	52540|52540
bsu:BSU15720	ncbi-geneid:938819	3.5.1.88	56420
bsu:BSU15730	ncbi-geneid:936571	2.1.2.9	53328|50486
bsu:BSU15740	ncbi-geneid:938106	2.1.1.-	53335|48013
bsu:BSU15750	ncbi-geneid:936310	2.1.1.-	102114
bsu:BSU15760	ncbi-geneid:935931	3.1.3.16	81606
bsu:BSU15770	ncbi-geneid:936132	2.7.11.1	56112
bsu:BSU15780	ncbi-geneid:938451	3.6.1.-	52540|50249
bsu:BSU15790	ncbi-geneid:936393	5.1.3.1	51366
bsu:BSU15800	ncbi-geneid:937714	2.7.6.2	63999|63862
bsu:BSU15840	ncbi-geneid:937917	2.7.-.-	101473
bsu:BSU15850	ncbi-geneid:935964	4.3.1.17	143548|55021
bsu:BSU15870	ncbi-geneid:936730	3.6.4.12	52540|52540|50249
bsu:BSU15890	ncbi-geneid:938066	2.3.1.15	53659
bsu:BSU15900	ncbi-geneid:938488	2.3.1.39	52151|55048
bsu:BSU15910	ncbi-geneid:938113	1.1.1.100	51735
bsu:BSU15930	ncbi-geneid:936169	3.1.26.3	69065|54768
bsu:BSU16030	ncbi-geneid:936650	2.1.1.31	75217
bsu:BSU16060	ncbi-geneid:940133	3.1.26.4	53098
bsu:BSU16090	ncbi-geneid:938521	6.2.1.5	56059|52210
bsu:BSU16100	ncbi-geneid:937797	6.2.1.5	52210|51735
bsu:BSU16120	ncbi-geneid:937982	5.99.1.2	56712|57783
bsu:BSU16150	ncbi-geneid:938111	3.4.25.2	56235
bsu:BSU16240	ncbi-geneid:940136	3.6.3.14	52540
bsu:BSU16420	ncbi-geneid:940124	3.1.1.61	52738|52172
bsu:BSU16430	ncbi-geneid:939600	2.7.3.-|2.7.13.3
bsu:BSU16460	ncbi-geneid:939959	3.5.1.44	64438
bsu:BSU16510	ncbi-geneid:939602	2.7.4.22	53633
bsu:BSU16530	ncbi-geneid:939640	2.5.1.31	64005
bsu:BSU16550	ncbi-geneid:939636	1.1.1.267	55347|51735|69055
bsu:BSU16560	ncbi-geneid:939612	3.4.24.-	50156
bsu:BSU16570	ncbi-geneid:939617	6.1.1.15	55681|55826|52954
bsu:BSU16580	ncbi-geneid:939620	2.7.7.7	53098|50249
bsu:BSU16660	ncbi-geneid:939638	5.4.99.12	55120
bsu:BSU16670	ncbi-geneid:938110	2.7.1.26|2.7.7.2	82114|52374
bsu:BSU16690	ncbi-geneid:939646	2.7.7.8	54211|54211|55666|55666|54791|50249
bsu:BSU16710	ncbi-geneid:938456	3.4.24.-	63411|63411
bsu:BSU16750	ncbi-geneid:939654	1.2.1.11	55347|51735
bsu:BSU16760	ncbi-geneid:936710	2.7.2.4	53633|55021|55021
bsu:BSU16770	ncbi-geneid:939657	4.2.1.52	51569
bsu:BSU16780	ncbi-geneid:938463	3.1.-.-	56281
bsu:BSU16860	ncbi-geneid:939665	3.4.24.-	63411|63411
bsu:BSU16870	ncbi-geneid:939588	1.1.1.100	51735
bsu:BSU16990	ncbi-geneid:939462	1.1.1.103	50129|51735
bsu:BSU17000	ncbi-geneid:939651	2.3.1.29	53383
bsu:BSU17090	ncbi-geneid:939445	3.1.-.-	56281
bsu:BSU17100	ncbi-geneid:939504	2.3.1.39	52151|55048
bsu:BSU17110	ncbi-geneid:939463	2.3.1.-	52151|55048
bsu:BSU17120	ncbi-geneid:939997	2.3.1.-	52151|51395|55048
bsu:BSU17150	ncbi-geneid:940121	2.3.3.10	53901|53901
bsu:BSU17160	ncbi-geneid:940033	4.2.1.17	52096
bsu:BSU17330	ncbi-geneid:940067	2.5.1.75	52540|52540
bsu:BSU17380	ncbi-geneid:940091	1.17.4.1	51998|48168
bsu:BSU17390	ncbi-geneid:940076	1.17.4.1	47240
bsu:BSU17410	ncbi-geneid:940088	3.5.1.28	53187|110997
bsu:BSU17460	ncbi-geneid:940020	6.3.1.2	55931|54368
bsu:BSU17520	ncbi-geneid:936242	2.3.1.-	55729
bsu:BSU17580	ncbi-geneid:939472	3.2.1.37	75005|49899
bsu:BSU17600	ncbi-geneid:939558	5.3.1.5	51658
bsu:BSU17610	ncbi-geneid:939560	2.7.1.17	53067|53067
bsu:BSU17640	ncbi-geneid:939550	5.1.1.1	51419|50621
bsu:BSU17660	ncbi-geneid:939541	3.6.1.23	51283
bsu:BSU17680	ncbi-geneid:939555	2.1.1.45	55831
bsu:BSU17840	ncbi-geneid:938817	2.5.1.-	54593
bsu:BSU17850	ncbi-geneid:939564	3.4.21.88	51306|46785
bsu:BSU17890	ncbi-geneid:937377	2.2.1.1	52518|52518|52922
bsu:BSU18000	ncbi-geneid:938140	4.2.1.3	53732|52016
bsu:BSU18040	ncbi-geneid:2914242	3.1.2.-	54637
bsu:BSU18090	ncbi-geneid:936151	5.99.1.-	56719|55874|54211
bsu:BSU18100	ncbi-geneid:937107	5.99.1.-	56719|101904
bsu:BSU18130	ncbi-geneid:938607	3.2.1.4	51445|49384
bsu:BSU18150	ncbi-geneid:937052	3.2.1.75	51445|51011
bsu:BSU18160	ncbi-geneid:936433	3.2.1.8	75005|49785
bsu:BSU18180	ncbi-geneid:936791	2.7.7.9	53448
bsu:BSU18210	ncbi-geneid:939528	6.4.1.3	52096|52096
bsu:BSU18220	ncbi-geneid:939467	4.2.1.17	52096
bsu:BSU18230	ncbi-geneid:939515	4.1.3.4	51569
bsu:BSU18240	ncbi-geneid:939474	6.4.1.2|6.3.4.14	56059|52440|51246
bsu:BSU18250	ncbi-geneid:939571	2.3.1.86|6.2.1.-	56801
bsu:BSU18260	ncbi-geneid:939996	1.3.99.2	56645|47203
bsu:BSU18350	ncbi-geneid:939990	3.4.16.4|3.4.21	56601
bsu:BSU18410	ncbi-geneid:940001	2.3.2.2	56235
bsu:BSU18430	ncbi-geneid:940019	1.-.-.-	51735|50129
bsu:BSU18440	ncbi-geneid:940053	1.4.1.13|1.4.1.14	51971|46548
bsu:BSU18450	ncbi-geneid:940024	1.4.1.13|1.4.1.14	51395|56235|69336
bsu:BSU18470	ncbi-geneid:940098	2.7.2.11	53633|88697
bsu:BSU18480	ncbi-geneid:940035	1.5.1.2	48179|51735
bsu:BSU18500	ncbi-geneid:940090	1.-.-.-	51735
bsu:BSU18530	ncbi-geneid:940097	2.3.1.128	55729
bsu:BSU18550	ncbi-geneid:940100	2.7.1.-	53067|53067
bsu:BSU18560	ncbi-geneid:940109	1.1.1.95	51735|52283
bsu:BSU18570	ncbi-geneid:940113	1.2.1.2	53706|50692
bsu:BSU18620	ncbi-geneid:940107	1.14.13.3	56645|47203
bsu:BSU18650	ncbi-geneid:940111	4.2.2.10	51126
bsu:BSU18670	ncbi-geneid:940006	4.1.1.2	51182
bsu:BSU18800	ncbi-geneid:940129	3.5.2.6	56601
bsu:BSU18830	ncbi-geneid:939985	2.7.9.2	56059|52009
bsu:BSU18840	ncbi-geneid:939861	3.2.1.8	49899
bsu:BSU18910	ncbi-geneid:939604	3.1.-.-	48452
bsu:BSU19020	ncbi-geneid:939632	1.4.-.-	51905|54373
bsu:BSU19170	ncbi-geneid:939659	3.4.17.-	52317|141986
bsu:BSU19190	ncbi-geneid:939678	2.7.13.3	55874
bsu:BSU19220	ncbi-geneid:939671	3.6.4.12	52540|46785|47819
bsu:BSU19230	ncbi-geneid:939669	1.7.-.-	52218
bsu:BSU19310	ncbi-geneid:939963	1.2.1.3	53720
bsu:BSU19320	ncbi-geneid:939443	5.4.99.17	48239|48239
bsu:BSU19330	ncbi-geneid:939503	1.15.1.1	54719|46609
bsu:BSU19360	ncbi-geneid:939505	2.3.1.61	52777|51230|47005
bsu:BSU19370	ncbi-geneid:939507	1.2.4.2	52518|52518
bsu:BSU19400	ncbi-geneid:939502	1.15.1.1	49329
bsu:BSU19410	ncbi-geneid:939459	3.5.1.-	54001|54106|54106|54106|54106
bsu:BSU19420	ncbi-geneid:939457	2.4.1.-	53756
bsu:BSU19550	ncbi-geneid:939506	1.-.-.-	55469
bsu:BSU19590	ncbi-geneid:940115	3.4.21.102	52096|50156|47090
bsu:BSU19600	ncbi-geneid:940101	2.1.1.-	53335
bsu:BSU19620	ncbi-geneid:940023	3.4.16.4	55166
bsu:BSU19630	ncbi-geneid:940038	2.4.2.1	53167
bsu:BSU19690	ncbi-geneid:940040	5.4.3.2	102114
bsu:BSU19710	ncbi-geneid:940044	3.5.1.16	53187|55031
bsu:BSU19720	ncbi-geneid:940048	2.8.3.-	100950
bsu:BSU19730	ncbi-geneid:940052	2.8.3.-	100950
bsu:BSU19740	ncbi-geneid:940050	2.6.-.-	53383
bsu:BSU19800	ncbi-geneid:940065	3.1.3.8	50956
bsu:BSU20020	ncbi-geneid:939536	3.6.1.23	51283
bsu:BSU20040	ncbi-geneid:939476	1.17.4.1	47240
bsu:BSU20060	ncbi-geneid:939475	1.17.4.1	51998|48168|51294|55608
bsu:BSU20250	ncbi-geneid:939532	2.1.1.37	53335
bsu:BSU20340	ncbi-geneid:939437	2.7.7.7	89550
bsu:BSU20350	ncbi-geneid:939545	3.1.-.-	64182
bsu:BSU20500	ncbi-geneid:939992	6.5.1.1	56091
bsu:BSU21350	ncbi-geneid:939138	3.2.1.-	53955|51261
bsu:BSU21410	ncbi-geneid:939130	3.5.1.28	55846
bsu:BSU21500	ncbi-geneid:939122	2.7.7.7	56672|100879
bsu:BSU21610	ncbi-geneid:939113	3.1.31.1	50199
bsu:BSU21630	ncbi-geneid:939106	2.3.1.81	110710
bsu:BSU21680	ncbi-geneid:939102	1.8.4.11|1.8.4.12	51316
bsu:BSU21690	ncbi-geneid:939099	1.8.4.11	55068
bsu:BSU21770	ncbi-geneid:939093	4.3.1.19	53686
bsu:BSU21810	ncbi-geneid:939091	1.5.1.3	53597
bsu:BSU21820	ncbi-geneid:939092	2.1.1.45	55831
bsu:BSU21870	ncbi-geneid:939084	4.2.1.9	143975|52016
bsu:BSU21900	ncbi-geneid:939086	1.11.1.9	52833
bsu:BSU21910	ncbi-geneid:939083	2.3.1.46	52317
bsu:BSU21920	ncbi-geneid:939081	2.4.1.157	53756
bsu:BSU21970	ncbi-geneid:939073	3.1.26.4
bsu:BSU21990	ncbi-geneid:939074	3.1.26.4
bsu:BSU22050	ncbi-geneid:939069	2.3.1.74	53901|53901
bsu:BSU22070	ncbi-geneid:939064	2.4.2.22	53271
bsu:BSU22080	ncbi-geneid:939061	3.4.24.-|3.4.17.19	55486
bsu:BSU22100	ncbi-geneid:939066	4.1.2.14|4.1.3.16	51569
bsu:BSU22110	ncbi-geneid:939058	2.7.1.45	53613
bsu:BSU22130	ncbi-geneid:939062	5.3.1.17	51182
bsu:BSU22140	ncbi-geneid:939059	1.1.1.125	51735
bsu:BSU22150	ncbi-geneid:939060	3.6.1.-|3.6.4.12	52540
bsu:BSU22170	ncbi-geneid:939057	2.1.1.-	53335
bsu:BSU22220	ncbi-geneid:939052	3.6.1.-	52540
bsu:BSU22230	ncbi-geneid:939046	2.7.1.69	51261
bsu:BSU22320	ncbi-geneid:939044	2.4.1.-|3.4	56601|53955|49265
bsu:BSU22340	ncbi-geneid:939036	4.2.99.18	48150
bsu:BSU22360	ncbi-geneid:939038	6.1.1.22	55681|50249
bsu:BSU22370	ncbi-geneid:939037	2.6.1.1	53383
bsu:BSU22400	ncbi-geneid:939031	3.6.4.12	53098|52540
bsu:BSU22410	ncbi-geneid:939033	4.1.1.11	50692
bsu:BSU22420	ncbi-geneid:939030	6.3.2.1	52374
bsu:BSU22430	ncbi-geneid:939032	2.1.2.11	51621
bsu:BSU22440	ncbi-geneid:939028	6.3.4.15	55681|46785|50037
bsu:BSU22450	ncbi-geneid:939025	2.7.7.21|2.7.7.25|2.7.7.72|3.1.3.-|3.1.4	81891|81301
bsu:BSU22480	ncbi-geneid:939027	4.2.3.3	52335
bsu:BSU22490	ncbi-geneid:939024	1.3.1.26	55347|51735
bsu:BSU22540	ncbi-geneid:939021	1.10.2.-	81648|46626
bsu:BSU22550	ncbi-geneid:939019	1.10.2.-	81342
bsu:BSU22560	ncbi-geneid:939017	1.10.99.1|1.10.2.-	50022
bsu:BSU22600	ncbi-geneid:939014	2.5.1.19	55205
bsu:BSU22610	ncbi-geneid:939013	1.3.1.12	51735|48179|55021
bsu:BSU22620	ncbi-geneid:939009	2.6.1.9	53383
bsu:BSU22630	ncbi-geneid:939011	4.2.1.20	51366
bsu:BSU22640	ncbi-geneid:939010	4.2.1.20	53686
bsu:BSU22650	ncbi-geneid:939006	5.3.1.24	51366
bsu:BSU22660	ncbi-geneid:939004	4.1.1.48	51366
bsu:BSU22670	ncbi-geneid:939007	2.4.2.18	52418|47648
bsu:BSU22680	ncbi-geneid:939008	4.1.3.27	56322
bsu:BSU22690	ncbi-geneid:939005	5.4.99.5	55298
bsu:BSU22700	ncbi-geneid:939001	4.2.3.4	56796
bsu:BSU22710	ncbi-geneid:939000	4.2.3.5	103263
bsu:BSU22720	ncbi-geneid:939003	2.1.1.80	53335|47757
bsu:BSU22730	ncbi-geneid:938997	2.7.4.6	54919
bsu:BSU22740	ncbi-geneid:939002	2.5.1.30	48576
bsu:BSU22750	ncbi-geneid:938999	2.1.1	53335
bsu:BSU22780	ncbi-geneid:938994	3.5.4.16	55620
bsu:BSU22830	ncbi-geneid:938989	1.1.1.94	48179|51735
bsu:BSU22870	ncbi-geneid:938985	5.3.3.2	51395
bsu:BSU22890	ncbi-geneid:938982	2.7.4.14	52540
bsu:BSU22930	ncbi-geneid:938979	3.5.1.28	47090
bsu:BSU22950	ncbi-geneid:938977	1.-.-.-	51905
bsu:BSU22960	ncbi-geneid:938975	1.4.1.2	51735|53223
bsu:BSU22980	ncbi-geneid:938974	3.1.-.-	56300
bsu:BSU23020	ncbi-geneid:938969	3.6.1.-|3.6.4.12	52540
bsu:BSU23070	ncbi-geneid:938964	1.1.1.95	51735|143548|52283|55021
bsu:BSU23080	ncbi-geneid:938963	4.2.1.10	51569
bsu:BSU23110	ncbi-geneid:938965	2.7.13.3	55874|47384|158472|55785
bsu:BSU23160	ncbi-geneid:938955	4.2.1.70|5.4.99.12	55120|55174
bsu:BSU23190	ncbi-geneid:938953	3.4.16.4	56601
bsu:BSU23250	ncbi-geneid:938949	2.5.1.9|2.5.1.78	52121
bsu:BSU23260	ncbi-geneid:938946	3.5.4.25|4.1.99.12	55821|142695
bsu:BSU23270	ncbi-geneid:938947	2.5.1.9	63380|63380
bsu:BSU23280	ncbi-geneid:938945	1.1.1.193|3.5.4.26	53597|53927
bsu:BSU23310	ncbi-geneid:938944	3.4.21.89	51306
bsu:BSU23360	ncbi-geneid:938934	5.2.1.8	50891
bsu:BSU23380	ncbi-geneid:938931	4.1.1.20	51419|50621
bsu:BSU23460	ncbi-geneid:938930	2.7.11.1	55874
bsu:BSU23480	ncbi-geneid:938732	3.4.16.4	56601|69189
bsu:BSU23490	ncbi-geneid:938731	2.4.2.1	53167
bsu:BSU23500	ncbi-geneid:938728	5.4.2.7	53649|143856
bsu:BSU23550	ncbi-geneid:938725	1.1.1.38	53223|51735
bsu:BSU23570	ncbi-geneid:938721	4.3.1.1	48557
bsu:BSU23580	ncbi-geneid:938722	3.5.1.1	53774
bsu:BSU23610	ncbi-geneid:938719	3.6.1.13	55811
bsu:BSU23620	ncbi-geneid:938714	1.1.1.-	51430
bsu:BSU23710	ncbi-geneid:938705	2.7.7.7	56672|100879
bsu:BSU23760	ncbi-geneid:938704	2.7.1.33	52540
bsu:BSU23770	ncbi-geneid:938700	4.3.1.18	53686
bsu:BSU23780	ncbi-geneid:938699	1.1.1.-	51735
bsu:BSU23800	ncbi-geneid:938697	1.5.1.2	48179|51735
bsu:BSU23820	ncbi-geneid:938698	1.-.-.-	51395
bsu:BSU23840	ncbi-geneid:938694	3.1.26.11	56281
bsu:BSU23850	ncbi-geneid:938690	1.1.1.49	55347|51735
bsu:BSU23860	ncbi-geneid:938695	1.1.1.44	48179|51735
bsu:BSU23870	ncbi-geneid:938691	2.7.7.7	56672|100879
bsu:BSU23920	ncbi-geneid:938685	6.4.1.3	52096|52096
bsu:BSU23960	ncbi-geneid:938686	3.6.3.21	52540
bsu:BSU24000	ncbi-geneid:938679	2.7.1.-	111331
bsu:BSU24030	ncbi-geneid:938677	2.3.1.168	52777|51230|47005
bsu:BSU24040	ncbi-geneid:938672	1.2.4.4	52518|52922
bsu:BSU24050	ncbi-geneid:938674	1.2.4.4	52518
bsu:BSU24060	ncbi-geneid:938669	1.8.1.4	51905|55424
bsu:BSU24070	ncbi-geneid:938675	2.7.2.7	53067|53067
bsu:BSU24080	ncbi-geneid:938670	1.4.1.9	51735|53223
bsu:BSU24090	ncbi-geneid:938671	2.3.1.19	53659
bsu:BSU24120	ncbi-geneid:938668	4.1.3.30|2.7.8.23	51621
bsu:BSU24130	ncbi-geneid:938663	4.2.1.79	103378
bsu:BSU24140	ncbi-geneid:938665	2.3.3.1	48256
bsu:BSU24150	ncbi-geneid:938664	1.3.99.-	56645|47203
bsu:BSU24160	ncbi-geneid:938660	1.1.1.157	51735|48179
bsu:BSU24170	ncbi-geneid:938662	2.3.1.9	53901|53901
bsu:BSU24180	ncbi-geneid:938661	3.1.4.46	51695
bsu:BSU24190	ncbi-geneid:938657	3.5.1.28	53187
bsu:BSU24210	ncbi-geneid:938659	1.-.-.-	51395
bsu:BSU24230	ncbi-geneid:938654	3.4.21.116	50156|50494
bsu:BSU24270	ncbi-geneid:938609	2.2.1.7	52518|52518|52922
bsu:BSU24280	ncbi-geneid:938652	2.5.1.10|2.5.1.29	48576
bsu:BSU24290	ncbi-geneid:938649	3.1.11.6	116842
bsu:BSU24310	ncbi-geneid:938602	1.5.1.5|3.5.4.9	51735|53223
bsu:BSU24340	ncbi-geneid:938588	6.4.1.2|6.3.4.14	56059|52440|51246
bsu:BSU24350	ncbi-geneid:938587	6.4.1.2	51230
bsu:BSU24460	ncbi-geneid:938560	3.4.11.9	55920|53092
bsu:BSU24470	ncbi-geneid:938557	4.2.1.10	52304
bsu:BSU24530	ncbi-geneid:938551	2.7.7.63
bsu:BSU24550	ncbi-geneid:938549	1.4.4.2	53383
bsu:BSU24560	ncbi-geneid:938546	1.4.4.2	53383
bsu:BSU24570	ncbi-geneid:938547	2.1.2.10	103025|101790
bsu:BSU24580	ncbi-geneid:938548	3.6.-.-	52540|52540
bsu:BSU24630	ncbi-geneid:938542	3.4.-.-	51306
bsu:BSU24770	ncbi-geneid:938484	1.20.4.1	52833
bsu:BSU24830	ncbi-geneid:938214	3.4.19.11	53187
bsu:BSU24850	ncbi-geneid:938206	2.7.1.2	53067
bsu:BSU24870	ncbi-geneid:938211	3.4.21.105	144091|48452
bsu:BSU24890	ncbi-geneid:938208	6.3.3.2	100950
bsu:BSU24910	ncbi-geneid:938207	2.4.1.-	53756
bsu:BSU24950	ncbi-geneid:938205	3.6.3.27	52540
bsu:BSU24960	ncbi-geneid:938198	3.6.3.27	52540
bsu:BSU25020	ncbi-geneid:938052	1.15.1.1	54719|46609
bsu:BSU25070	ncbi-geneid:937984	1.17.7.1	51717|56014
bsu:BSU25130	ncbi-geneid:937922	3.1.21.2	51658
bsu:BSU25140	ncbi-geneid:937908	3.6.1.-	52540
bsu:BSU25210	ncbi-geneid:937899	2.7.7.-	56731|57783|48024
bsu:BSU25260	ncbi-geneid:937887	6.1.1.14	109604
bsu:BSU25270	ncbi-geneid:937888	6.1.1.14	55681
bsu:BSU25300	ncbi-geneid:937885	3.5.4.5	53927
bsu:BSU25440	ncbi-geneid:937856	2.1.1.-	75217|88697
bsu:BSU25450	ncbi-geneid:937847	2.1.1.-	53335
bsu:BSU25500	ncbi-geneid:937845	1.3.99.22	102114
bsu:BSU25540	ncbi-geneid:937838	3.4.24.78	53163
bsu:BSU25560	ncbi-geneid:937833	2.7.7.7	52540|48019
bsu:BSU25580	ncbi-geneid:937832	3.5.4.12	53927
bsu:BSU25640	ncbi-geneid:937818	2.7.7.18	52374
bsu:BSU25660	ncbi-geneid:937820	1.1.1.25	51735|53223
bsu:BSU25710	ncbi-geneid:937808	3.5.1.28	55846|47090
bsu:BSU25730	ncbi-geneid:937809	1.1.1.44	51735|48179
bsu:BSU25780	ncbi-geneid:937801	1.20.4.1	52788
bsu:BSU25830	ncbi-geneid:937796	3.1.-.-	48452|48452
bsu:BSU25900	ncbi-geneid:937772	3.5.1.28	55846|47090
bsu:BSU26420	ncbi-geneid:937662	2.7.13.3	47384|55874
bsu:BSU26470	ncbi-geneid:937658	1.6.99.-	52218
bsu:BSU26600	ncbi-geneid:937632	2.3.1.57	55729
bsu:BSU26640	ncbi-geneid:937340	1.14.-.-	51905|51905
bsu:BSU26660	ncbi-geneid:937627	5.3.2.-	55331
bsu:BSU26740	ncbi-geneid:937623	1.14.-.-	48264
bsu:BSU26760	ncbi-geneid:937618	3.3.2.1	52499
bsu:BSU26790	ncbi-geneid:938061	2.7.7.-	81631|81301
bsu:BSU26800	ncbi-geneid:936455	1.13.11.-|1.13.12.16
bsu:BSU26810	ncbi-geneid:937619	5.1.1.3	53681|53681
bsu:BSU26850	ncbi-geneid:937611	1.1.-.-	51430
bsu:BSU26890	ncbi-geneid:936802	3.2.1.132	53955
bsu:BSU26970	ncbi-geneid:937604	1.1.1.284|1.1.1.1	50129|51735
bsu:BSU27010	ncbi-geneid:938739	1.-.-.-	50129|51735
bsu:BSU27020	ncbi-geneid:937603	3.2.-.-	52317
bsu:BSU27030	ncbi-geneid:938092	3.2.1.65	75005|49899
bsu:BSU27060	ncbi-geneid:937078	2.7.1.69	52728
bsu:BSU27070	ncbi-geneid:936536	2.7.1.69	53062
bsu:BSU27140	ncbi-geneid:936583	2.3.1.-	52266
bsu:BSU27160	ncbi-geneid:937585	1.14.14.1|1.6.2.4	48264|63380|52343|52218
bsu:BSU27220	ncbi-geneid:937569	1.2.1.2	53706|50692|54292|54862
bsu:BSU27250	ncbi-geneid:936947	4.4.1.8	53383
bsu:BSU27260	ncbi-geneid:937576	2.5.1.47	53686
bsu:BSU27270	ncbi-geneid:938153	3.2.2.9	53167
bsu:BSU27330	ncbi-geneid:937560	2.7.1.48	52540
bsu:BSU27360	ncbi-geneid:937719	2.1.1.-	53335
bsu:BSU27390	ncbi-geneid:937357	3.1.-.-	53098
bsu:BSU27410	ncbi-geneid:939643	6.1.1.7	55681|101353|55186|50447
bsu:BSU27430	ncbi-geneid:937558	3.6.3.-	52540
bsu:BSU27480	ncbi-geneid:937553	3.1.11.5	52540
bsu:BSU27500	ncbi-geneid:938049	2.8.1.-	52402
bsu:BSU27510	ncbi-geneid:937550	2.8.1.7	53383
bsu:BSU27550	ncbi-geneid:937549	6.1.1.12	55681|55261|50249
bsu:BSU27560	ncbi-geneid:938617	6.1.1.21	55681|52954
bsu:BSU27580	ncbi-geneid:937544	3.5.1.28	53187
bsu:BSU27590	ncbi-geneid:936530	3.1.-.-	69500
bsu:BSU27600	ncbi-geneid:936753	2.7.6.5	109604|81301|81271|55021
bsu:BSU27610	ncbi-geneid:938063	2.4.2.7	53271
bsu:BSU27620	ncbi-geneid:937538	3.1.-.-	64182
bsu:BSU27710	ncbi-geneid:937528	2.4.2.29	51713
bsu:BSU27720	ncbi-geneid:937975	5.-.-.-	111337
bsu:BSU27730	ncbi-geneid:2914219	3.1.22.4	52540|46785
bsu:BSU27770	ncbi-geneid:936523	1.1.1.18	51735|55347
bsu:BSU27850	ncbi-geneid:937522	2.5.1.72	142754
bsu:BSU27860	ncbi-geneid:936245	2.4.2.19	51690|54675
bsu:BSU27870	ncbi-geneid:938051	1.4.3.16	51905|56425|46977
bsu:BSU27880	ncbi-geneid:936637	2.8.1.7	53383
bsu:BSU27900	ncbi-geneid:937513	4.2.1.51	53850|55021
bsu:BSU27910	ncbi-geneid:938171	5.4.99.5	55021
bsu:BSU28080	ncbi-geneid:936327	6.3.2.17|6.3.2.12	53623|53244
bsu:BSU28090	ncbi-geneid:937491	6.1.1.9	52374|47323|50677|46589
bsu:BSU28120	ncbi-geneid:937490	5.4.3.8	53383
bsu:BSU28130	ncbi-geneid:936972	4.2.1.24	51569
bsu:BSU28140	ncbi-geneid:937287	4.2.1.75	69618
bsu:BSU28150	ncbi-geneid:937488	2.5.1.61	53850|54782
bsu:BSU28170	ncbi-geneid:937443	1.2.1.70	69742|51735|69075
bsu:BSU28200	ncbi-geneid:937486	3.4.21.53	54211|52540|88697
bsu:BSU28210	ncbi-geneid:937484	3.4.21.-	52540|54211
bsu:BSU28250	ncbi-geneid:937683	4.2.1.33|4.2.1.35	52016
bsu:BSU28260	ncbi-geneid:937478	4.2.1.33|4.2.1.35	53732
bsu:BSU28270	ncbi-geneid:936221	1.1.1.85	53659
bsu:BSU28280	ncbi-geneid:936316	2.3.3.13	51569|110921
bsu:BSU28290	ncbi-geneid:937475	1.1.1.86	48179|51735
bsu:BSU28300	ncbi-geneid:937477	2.2.1.6	55021|55021
bsu:BSU28310	ncbi-geneid:936792	2.2.1.6	52518|52467|52518
bsu:BSU28330	ncbi-geneid:937464	2.3.1.-	55729
bsu:BSU28350	ncbi-geneid:938021	3.1.4.-	56300
bsu:BSU28360	ncbi-geneid:937465	3.6.1.15	52972
bsu:BSU28370	ncbi-geneid:937463	2.7.7.56	54211|55666
bsu:BSU28390	ncbi-geneid:935934	5.1.1.3	53681|53681
bsu:BSU28420	ncbi-geneid:937652	3.1.2.-	54637
bsu:BSU28430	ncbi-geneid:937460	1.3.99.1	46548|54292
bsu:BSU28440	ncbi-geneid:937600	1.3.5.1|1.3.99.1	51905|46977|56425
bsu:BSU28470	ncbi-geneid:937451	2.7.2.4	53633|55021|55021
bsu:BSU28490	ncbi-geneid:937729	4.1.99.3	47781|82771|46600
bsu:BSU28510	ncbi-geneid:937449	3.2.1.55	51445|51011
bsu:BSU28540	ncbi-geneid:937448	4.2.1.17	52096
bsu:BSU28560	ncbi-geneid:936505	6.2.1.3	56801
bsu:BSU28620	ncbi-geneid:937436	3.1.26.4	53098
bsu:BSU28630	ncbi-geneid:937445	6.1.1.20	56037|55681|50249|54991|46955
bsu:BSU28640	ncbi-geneid:937987	6.1.1.20	55681|46589
bsu:BSU28650	ncbi-geneid:937444	2.1.1.-	75217|55315
bsu:BSU28680	ncbi-geneid:937770	1.1.3.15	56176|55103
bsu:BSU28690	ncbi-geneid:937435	1.1.-.-	46548
bsu:BSU28720	ncbi-geneid:937509	3.2.1.55	51445|51011
bsu:BSU28760	ncbi-geneid:938011	1.-.-.-	56796
bsu:BSU28770	ncbi-geneid:937431	3.1.3.-	56784
bsu:BSU28780	ncbi-geneid:937894	5.1.3.4	53639
bsu:BSU28790	ncbi-geneid:936019	2.7.1.16	53067|53067
bsu:BSU28800	ncbi-geneid:936764	5.3.1.4	53743|50443
bsu:BSU28810	ncbi-geneid:937430	3.2.1.99	75005
bsu:BSU28820	ncbi-geneid:936750	3.2.1.4	53187|101821
bsu:BSU28930	ncbi-geneid:937404	2.7.13.3	55874|55781
bsu:BSU28940	ncbi-geneid:936546	3.1.3.-	56784
bsu:BSU28950	ncbi-geneid:937410	6.1.1.3	55681|55186|52954|81271
bsu:BSU29010	ncbi-geneid:936773	4.1.1.50	56276
bsu:BSU29020	ncbi-geneid:937393	1.2.1.12	55347|51735
bsu:BSU29050	ncbi-geneid:937384	1.1.-.-	51430
bsu:BSU29060	ncbi-geneid:937388	2.7.1.24	52540
bsu:BSU29080	ncbi-geneid:936741	3.2.2.23|4.2.99.18	81624|46946|57716
bsu:BSU29090	ncbi-geneid:936617	2.7.7.7	56672|88723|53098|47807
bsu:BSU29100	ncbi-geneid:937387	2.7.13.3	55874|47384|55785
bsu:BSU29120	ncbi-geneid:937385	1.1.1.37	56327|51735
bsu:BSU29130	ncbi-geneid:938183	1.1.1.41|1.1.1.42	53659
bsu:BSU29140	ncbi-geneid:937381	2.3.3.5|2.3.3.1	48256
bsu:BSU29180	ncbi-geneid:936596	2.7.1.40	51621|52935|52009|50800
bsu:BSU29190	ncbi-geneid:937376	2.7.1.11	53784
bsu:BSU29200	ncbi-geneid:936367	6.4.1.2	52096
bsu:BSU29210	ncbi-geneid:936186	6.4.1.2	52096
bsu:BSU29220	ncbi-geneid:937378	1.1.1.40|1.1.1.38	51735|53223
bsu:BSU29230	ncbi-geneid:936593	2.7.7.7	89550
bsu:BSU29250	ncbi-geneid:935963	3.1.3.7	64182
bsu:BSU29300	ncbi-geneid:937367	2.7.1.26	82114
bsu:BSU29330	ncbi-geneid:936618	1.14.-.-	51679
bsu:BSU29340	ncbi-geneid:937364	3.6.3.21	52540
bsu:BSU29420	ncbi-geneid:937351	1.1.1.100	51735
bsu:BSU29440	ncbi-geneid:937966	4.3.2.1	48557
bsu:BSU29450	ncbi-geneid:937348	6.3.4.5	69864|52402
bsu:BSU29470	ncbi-geneid:937347	2.7.2.1	53067|53067
bsu:BSU29480	ncbi-geneid:938186	2.1.1.72	53335
bsu:BSU29490	ncbi-geneid:937688	1.11.1.15	52833
bsu:BSU29530	ncbi-geneid:937679	3.4.21.-	52096
bsu:BSU29540	ncbi-geneid:936767	2.7.1.23	111331
bsu:BSU29550	ncbi-geneid:936723	3.5.-.-	51556|51338
bsu:BSU29560	ncbi-geneid:937336	6.2.1.1	56801
bsu:BSU29590	ncbi-geneid:937701	2.8.1.7	53383
bsu:BSU29620	ncbi-geneid:937924	3.1.3.15	89550
bsu:BSU29670	ncbi-geneid:938185	6.1.1.1	52374|55174
bsu:BSU29680	ncbi-geneid:937324	6.2.1.1	56801
bsu:BSU29690	ncbi-geneid:937633	2.3.1.-	55729
bsu:BSU29710	ncbi-geneid:936834	3.5.1.-	52768
bsu:BSU29750	ncbi-geneid:937853	2.5.1.54|5.4.99.5	51569
bsu:BSU29790	ncbi-geneid:937311	6.3.2.8	53623|53244|51984
bsu:BSU29860	ncbi-geneid:937301	3.4.11.7	53187|101821
bsu:BSU29880	ncbi-geneid:938071	1.1.1.38	53223|51735
bsu:BSU29900	ncbi-geneid:936447	2.1.1.33	53335
bsu:BSU29930	ncbi-geneid:937292	3.2.1.41	51445|81296
bsu:BSU29940	ncbi-geneid:937289	2.7.1.-	111331
bsu:BSU29970	ncbi-geneid:936733	2.5.1.47	53686
bsu:BSU29980	ncbi-geneid:937290	3.5.1.18	53187|55031
bsu:BSU30010	ncbi-geneid:937282	3.6.3.-	52540
bsu:BSU30035	ncbi-geneid:936165	4.2.1.70|5.4.99.12	55120|55174
bsu:BSU30060	ncbi-geneid:937280	1.-.-.-	51905|160996
bsu:BSU30100	ncbi-geneid:937274	1.-.-.-	51735|55347
bsu:BSU30120	ncbi-geneid:937273	3.2.1.-	48208
bsu:BSU30190	ncbi-geneid:935928	1.14.-.-	48264
bsu:BSU30200	ncbi-geneid:938180	2.8.1.6	102114
bsu:BSU30210	ncbi-geneid:937264	6.3.3.3	52540
bsu:BSU30220	ncbi-geneid:937268	2.3.1.47	53383
bsu:BSU30230	ncbi-geneid:936286	2.6.1.62	53383
bsu:BSU30300	ncbi-geneid:937255	3.2.1.22	56327|51735
bsu:BSU30320	ncbi-geneid:938102	6.1.1.4	52374|50677|47323
bsu:BSU30390	ncbi-geneid:936816	2.7.13.3	55874
bsu:BSU30450	ncbi-geneid:936641	3.6.3.-	52540
bsu:BSU30490	ncbi-geneid:938058	2.1.1.-	53335
bsu:BSU30510	ncbi-geneid:937237	3.1.1.5	53474
bsu:BSU30540	ncbi-geneid:937236	6.3.5.4	52402|56235
bsu:BSU30550	ncbi-geneid:937090	2.5.1.6	55973|55973|55973
bsu:BSU30560	ncbi-geneid:937235	4.1.1.49	53795|68923
bsu:BSU30580	ncbi-geneid:936383	3.4.-.-	53474
bsu:BSU30670	ncbi-geneid:937106	4.4.1.21	63411
bsu:BSU30690	ncbi-geneid:938087	4.2.1.1	53056
bsu:BSU30760	ncbi-geneid:937196	3.6.3.-	52540
bsu:BSU30780	ncbi-geneid:937201	4.2.1.113	51604|54826
bsu:BSU30790	ncbi-geneid:937132	6.2.1.26	56801
bsu:BSU30800	ncbi-geneid:937195	4.1.3.36	52096
bsu:BSU30810	ncbi-geneid:937115	3.1.-.-|4.2.99.20	53474
bsu:BSU30820	ncbi-geneid:937198	2.2.1.9|4.1.1.71	52518|52518|52467
bsu:BSU30830	ncbi-geneid:937190	5.4.4.2	56322
bsu:BSU30850	ncbi-geneid:937119	2.7.7.9	53448
bsu:BSU30860	ncbi-geneid:936155	1.1.1.22	51735|52413|48179
bsu:BSU30870	ncbi-geneid:938900	5.1.3.-	51735
bsu:BSU30880	ncbi-geneid:939212	2.4.1.-	53756
bsu:BSU30940	ncbi-geneid:936630	2.4.1.1	53756
bsu:BSU30950	ncbi-geneid:936781	2.4.1.21	53756
bsu:BSU30970	ncbi-geneid:937990	2.7.7.27	53448|51161
bsu:BSU30980	ncbi-geneid:937993	2.4.1.18	51445|51011|81296
bsu:BSU31000	ncbi-geneid:938830	2.3.1.-	55729
bsu:BSU31050	ncbi-geneid:938832	1.1.1.1	56796
bsu:BSU31060	ncbi-geneid:938829	1.2.1.8	53720
bsu:BSU31140	ncbi-geneid:938837	1.13.11.20	51182
bsu:BSU31170	ncbi-geneid:937153	1.-.-.-	51735|55347
bsu:BSU31180	ncbi-geneid:938836	5.3.1.14	51658
bsu:BSU31190	ncbi-geneid:937151	5.1.3.-	54909
bsu:BSU31200	ncbi-geneid:938839	2.7.1.5	53067|53067
bsu:BSU31220	ncbi-geneid:938841	1.-.-.-	51735|53639
bsu:BSU31290	ncbi-geneid:938857	3.2.1.20	51445|51011
bsu:BSU31350	ncbi-geneid:937165	5.3.1.9	53697
bsu:BSU31360	ncbi-geneid:938844	1.1.1.-	56796
bsu:BSU31370	ncbi-geneid:937164	1.1.1.-	56796
bsu:BSU31400	ncbi-geneid:938846	2.6.1.-	53383
bsu:BSU31440	ncbi-geneid:937170	4.4.1.8	53383
bsu:BSU31450	ncbi-geneid:937167	2.7.13.3	55874|47384
bsu:BSU31520	ncbi-geneid:937173	2.7.13.3	103190|55874|55890
bsu:BSU31550	ncbi-geneid:937172	3.6.3.17	52540|52540
bsu:BSU31670	ncbi-geneid:937178	3.1.-.-	54637
bsu:BSU31690	ncbi-geneid:938866	2.7.13.3	55874
bsu:BSU31750	ncbi-geneid:937186	2.4.2.11	51690|54675
bsu:BSU31760	ncbi-geneid:938863	3.5.1.19	52499
bsu:BSU31930	ncbi-geneid:936557	1.4.1.1	52283|51735
bsu:BSU31960	ncbi-geneid:936569	2.7.7.-|5.1.1	56801|56801|52777|53474|52777|52777|52777|47336|47336
bsu:BSU31970	ncbi-geneid:936582	3.3.2.1	52499|47336
bsu:BSU31980	ncbi-geneid:936509	2.7.7.58|6.3.2	56801
bsu:BSU31990	ncbi-geneid:937162	5.4.4.2	56322
bsu:BSU32000	ncbi-geneid:936579	1.3.1.28	51735
bsu:BSU32020	ncbi-geneid:937188	1.8.3.1	56524
bsu:BSU32050	ncbi-geneid:936587	3.4.11.1	53187|52949
bsu:BSU32100	ncbi-geneid:937062	1.6.99.3	51905
bsu:BSU32110	ncbi-geneid:936577	1.18.1.2|1.8.1.9	51905
bsu:BSU32130	ncbi-geneid:937189	1.7.1.7	51412
bsu:BSU32170	ncbi-geneid:937110	5.1.1.7	54506
bsu:BSU32200	ncbi-geneid:936600	1.6.99.3	51905
bsu:BSU32230	ncbi-geneid:936648	3.4.21.-	53474|82171
bsu:BSU32240	ncbi-geneid:936665	2.7.1.39	55060|54211
bsu:BSU32250	ncbi-geneid:936660	4.2.3.1	53686
bsu:BSU32260	ncbi-geneid:936654	1.1.1.3	55347|51735|55021
bsu:BSU32290	ncbi-geneid:936508	3.1.3.41	56784
bsu:BSU32330	ncbi-geneid:938861	2.8.1.8	102114
bsu:BSU32340	ncbi-geneid:936510	3.4.-.-	51261
bsu:BSU32370	ncbi-geneid:936666	3.1.-.-	56300|55816
bsu:BSU32410	ncbi-geneid:936662	3.5.2.5	51556|51338
bsu:BSU32450	ncbi-geneid:936669	1.7.3.3	55620|158694|55620
bsu:BSU32460	ncbi-geneid:937977	3.5.2.17	49472
bsu:BSU32470	ncbi-geneid:936680	1.17.1.4	47741|54292
bsu:BSU32480	ncbi-geneid:936686	1.17.1.4	56003|54665
bsu:BSU32490	ncbi-geneid:936685	1.17.1.4	56176|55447
bsu:BSU32520	ncbi-geneid:936676	4.3.2.3|2.6.1.-	53383
bsu:BSU32530	ncbi-geneid:936699	3.5.3.9	53187|55031
bsu:BSU32540	ncbi-geneid:936687	3.1.-.-	54060
bsu:BSU32570	ncbi-geneid:936704	2.7.1.-	53613
bsu:BSU32610	ncbi-geneid:936701	3.5.-.-	53697
bsu:BSU32630	ncbi-geneid:937069	1.-.-.-	51905|54373
bsu:BSU32690	ncbi-geneid:937108	2.8.1.7|4.4.1.16	53383
bsu:BSU32810	ncbi-geneid:936722	1.20.4.1	52833
bsu:BSU32820	ncbi-geneid:936717	1.3.99.-	56645|47203
bsu:BSU32830	ncbi-geneid:936729	2.3.1.9|2.3.1.16	53901|53901
bsu:BSU32840	ncbi-geneid:937125	1.1.1.35|4.2.1.17	51735|52096|48179|48179
bsu:BSU32850	ncbi-geneid:937064	1.5.99.8	51730
bsu:BSU32890	ncbi-geneid:938468	5.3.2.-	55331
bsu:BSU32940	ncbi-geneid:935921	3.6.3.34	52540
bsu:BSU33000	ncbi-geneid:935935	3.4.21.-	50494|50156
bsu:BSU33020	ncbi-geneid:935936	2.7.13.3	55874|47384|158472
bsu:BSU33040	ncbi-geneid:938591	4.2.1.2	48557
bsu:BSU33090	ncbi-geneid:935967	2.7.13.3	55874
bsu:BSU33150	ncbi-geneid:935972	2.5.1.17	89028
bsu:BSU33160	ncbi-geneid:935968	3.6.3.34	52540
bsu:BSU33210	ncbi-geneid:935985	2.7.13.3	55874|47384
bsu:BSU33240	ncbi-geneid:938620	4.1.1.2	51182
bsu:BSU33270	ncbi-geneid:938472	3.6.3.-	52540
bsu:BSU33290	ncbi-geneid:935994	3.6.3.34	52540
bsu:BSU33400	ncbi-geneid:936001	1.1.1.-	51430
bsu:BSU33430	ncbi-geneid:938605	1.8.1.2	56014|56014|55124|55124
bsu:BSU33440	ncbi-geneid:936022	1.8.1.2	63380|52343|52218
bsu:BSU33450	ncbi-geneid:936037	3.6.4.12	52540
bsu:BSU33490	ncbi-geneid:936034	3.6.3.3|3.6.3.5	56784|81653|81665|55008
bsu:BSU33500	ncbi-geneid:937985	3.6.3.4	56784|81653|55008|55008|81665
bsu:BSU33530	ncbi-geneid:936109	1.-.-.-	51735
bsu:BSU33540	ncbi-geneid:936142	1.7.-.-	52218
bsu:BSU33590	ncbi-geneid:936172	1.-.-.-	51735
bsu:BSU33610	ncbi-geneid:938644	3.1.-.-	50249|50249|50249|50249
bsu:BSU33620	ncbi-geneid:938643	3.1.1.1	53474
bsu:BSU33900	ncbi-geneid:938641	4.2.1.11	51604|54826
bsu:BSU33910	ncbi-geneid:938574	5.4.2.1	64158|53649
bsu:BSU33920	ncbi-geneid:938626	5.3.1.1	51351
bsu:BSU33930	ncbi-geneid:938572	2.7.2.3	53748
bsu:BSU33940	ncbi-geneid:938627	1.2.1.12	55347|51735
bsu:BSU34070	ncbi-geneid:937702	2.7.13.3	55874
bsu:BSU34110	ncbi-geneid:936673	3.1.3.3|3.1.3.16	55785|81606
bsu:BSU34120	ncbi-geneid:937086	3.2.1.89	51445
bsu:BSU34130	ncbi-geneid:936313	3.2.1.23	51445|52317
bsu:BSU34230	ncbi-geneid:936364	2.6.1.-	53383
bsu:BSU34280	ncbi-geneid:937131	2.4.-.-	53448
bsu:BSU34300	ncbi-geneid:938630	2.-.-.-	53448
bsu:BSU34320	ncbi-geneid:938631	2.-.-.-	53756
bsu:BSU34330	ncbi-geneid:938633	2.-.-.-	53448
bsu:BSU34340	ncbi-geneid:938611	2.4.1.-	53756
bsu:BSU34350	ncbi-geneid:938571	5.1.3.-	51735|53335
bsu:BSU34360	ncbi-geneid:938640	2.7.10.-	52540
bsu:BSU34390	ncbi-geneid:938580	3.1.1.1	53474
bsu:BSU34400	ncbi-geneid:938579	4.1.1.-	50814
bsu:BSU34430	ncbi-geneid:938575	5.1.1.-	53681|53681
bsu:BSU34450	ncbi-geneid:936413	2.4.1.10	75005
bsu:BSU34460	ncbi-geneid:938616	3.2.1.65	75005|49899
bsu:BSU34520	ncbi-geneid:936442	1.-.-.-	56176
bsu:BSU34540	ncbi-geneid:938625	3.4.21.92	52096
bsu:BSU34550	ncbi-geneid:938624	2.7.1.41|5.4.2.6	56784
bsu:BSU34560	ncbi-geneid:938623	3.2.1.10	51445|51011
bsu:BSU34570	ncbi-geneid:938621	2.4.1.8	48208|74650
bsu:BSU34620	ncbi-geneid:936514	3.2.1.-	51445
bsu:BSU34670	ncbi-geneid:937999	4.2.1.1	53056
bsu:BSU34680	ncbi-geneid:936519	1.1.1.215	51735|52283
bsu:BSU34710	ncbi-geneid:938024	2.7.13.3	55874
bsu:BSU34730	ncbi-geneid:936525	2.3.1.5	54001
bsu:BSU34780	ncbi-geneid:936528	3.6.1.-	55811
bsu:BSU34790	ncbi-geneid:936549	1.8.1.9	51905
bsu:BSU34820	ncbi-geneid:936559	3.6.3.44	52540|90123
bsu:BSU34860	ncbi-geneid:936552	3.5.4.19|3.6.1.31	141734|101386
bsu:BSU34870	ncbi-geneid:936554	4.1.3.-	51366
bsu:BSU34880	ncbi-geneid:936580	5.3.1.16	51366
bsu:BSU34890	ncbi-geneid:936590	2.4.2.-	52317
bsu:BSU34900	ncbi-geneid:936560	4.2.1.19	54211|54211
bsu:BSU34910	ncbi-geneid:936584	1.1.1.23	53720
bsu:BSU34920	ncbi-geneid:936568	2.4.2.17	53850
bsu:BSU34950	ncbi-geneid:936594	4.2.2.2	51126
bsu:BSU34960	ncbi-geneid:936620	2.3.1.-	51161
bsu:BSU34970	ncbi-geneid:936613	3.6.1.1	56784
bsu:BSU35000	ncbi-geneid:936615	2.7.11.-|2.7.4	53795|75138
bsu:BSU35010	ncbi-geneid:936621	3.5.1.25	51556|51338
bsu:BSU35020	ncbi-geneid:936619	3.5.99.6	100950
bsu:BSU35060	ncbi-geneid:936624	1.14.-.-	48264
bsu:BSU35500	ncbi-geneid:936752	2.7.3.-|2.7.13.3	55874
bsu:BSU35540	ncbi-geneid:938535	2.4.1.-	53756
bsu:BSU35550	ncbi-geneid:937965	2.4.1.-	53448
bsu:BSU35580	ncbi-geneid:936766	1.1.1.22	51735|48179|52413
bsu:BSU35590	ncbi-geneid:936771	2.4.1.-	53756
bsu:BSU35620	ncbi-geneid:936777	3.5.1.28	53187
bsu:BSU35660	ncbi-geneid:936209	5.1.3.14	53756
bsu:BSU35670	ncbi-geneid:936797	2.7.7.9	53448
bsu:BSU35700	ncbi-geneid:936513	3.6.3.40	52540
bsu:BSU35720	ncbi-geneid:936803	2.7.8.12	53756
bsu:BSU35730	ncbi-geneid:936804	2.4.1.52	53756
bsu:BSU35740	ncbi-geneid:936809	2.7.7.39	52374
bsu:BSU35760	ncbi-geneid:936813	2.7.8.-	53756
bsu:BSU35790	ncbi-geneid:936815	5.3.1.8	51182
bsu:BSU35860	ncbi-geneid:936837	3.4.19.-	54001|54001|54001
bsu:BSU35880	ncbi-geneid:936830	6.3.2.-	56300
bsu:BSU35900	ncbi-geneid:936833	6.3.2.-	53623
bsu:BSU35920	ncbi-geneid:936844	2.7.1.15	53613
bsu:BSU35930	ncbi-geneid:936846	5.-.-.-	102546
bsu:BSU35940	ncbi-geneid:936839	3.6.3.17	52540|52540
bsu:BSU35990	ncbi-geneid:936853	1.10.99.2	52218
bsu:BSU36000	ncbi-geneid:936857	4.1.1.5	117856
bsu:BSU36010	ncbi-geneid:936852	2.2.1.6	52518|52518|52467
bsu:BSU36100	ncbi-geneid:936884	2.3.2.2	56235
bsu:BSU36150	ncbi-geneid:936882	1.-.-.-	52218
bsu:BSU36230	ncbi-geneid:936890	1.1.1.22	51735|52413|48179
bsu:BSU36240	ncbi-geneid:936893	3.1.3.48	89550
bsu:BSU36250	ncbi-geneid:936896	2.7.10.-	52540
bsu:BSU36290	ncbi-geneid:936907	3.1.3.-	56784
bsu:BSU36370	ncbi-geneid:936918	4.2.1.-	54637
bsu:BSU36380	ncbi-geneid:936919	3.1.-.-	48452
bsu:BSU36490	ncbi-geneid:936934	3.3.2.1	52499
bsu:BSU36530	ncbi-geneid:936946	3.6.1.27	48317
bsu:BSU36560	ncbi-geneid:936956	2.3.1.183	55729
bsu:BSU36590	ncbi-geneid:936957	2.7.8.-	56024|56024
bsu:BSU36620	ncbi-geneid:936961	1.-.-.-	51735
bsu:BSU36640	ncbi-geneid:936958	3.5.1.5	51556|51338|51338
bsu:BSU36650	ncbi-geneid:936967	3.5.1.5	51278
bsu:BSU36660	ncbi-geneid:936968	3.5.1.5	54111
bsu:BSU36690	ncbi-geneid:936963	3.1.-.-	48452|48452
bsu:BSU36760	ncbi-geneid:936980	2.5.1.7	55205
bsu:BSU36800	ncbi-geneid:936994	3.6.3.14	51344|46604
bsu:BSU36810	ncbi-geneid:936992	3.6.3.14	52540|47917|50615
bsu:BSU36820	ncbi-geneid:936989	3.6.3.14	52943
bsu:BSU36830	ncbi-geneid:936995	3.6.3.14	52540|47917|50615
bsu:BSU36840	ncbi-geneid:936997	3.6.3.14	47928
bsu:BSU36850	ncbi-geneid:936998	3.6.3.14	81573
bsu:BSU36860	ncbi-geneid:936999	3.6.3.14	81333
bsu:BSU36870	ncbi-geneid:937004	3.6.3.14	81336
bsu:BSU36890	ncbi-geneid:937006	2.4.2.9	53271
bsu:BSU36900	ncbi-geneid:937015	2.1.2.1	53383
bsu:BSU36920	ncbi-geneid:937014	5.3.1.6	89623
bsu:BSU36930	ncbi-geneid:937021	3.1.3.48	52788
bsu:BSU37000	ncbi-geneid:938511	2.1.1.-	53335
bsu:BSU37050	ncbi-geneid:937045	1.1.1.38	53223|51735
bsu:BSU37060	ncbi-geneid:937033	2.7.1.21	52540|57716
bsu:BSU37090	ncbi-geneid:937035	3.1.3.11	56655
bsu:BSU37100	ncbi-geneid:937038	2.5.1.7	55205
bsu:BSU37110	ncbi-geneid:938462	2.2.1.2	51569
bsu:BSU37120	ncbi-geneid:937040	4.1.2.13	51569
bsu:BSU37150	ncbi-geneid:937044	6.3.4.2	52540|52317
bsu:BSU37170	ncbi-geneid:938457	1.3.99.-	56645|47203
bsu:BSU37180	ncbi-geneid:938461	1.-.-.-	46548|103501
bsu:BSU37190	ncbi-geneid:938460	2.7.8.-	56024|56024
bsu:BSU37200	ncbi-geneid:938195	3.-.-.-	51658
bsu:BSU37240	ncbi-geneid:938453	2.7.8.-	56024|56024
bsu:BSU37250	ncbi-geneid:938454	1.7.99.4	103501
bsu:BSU37260	ncbi-geneid:937051	1.7.99.4	89155
bsu:BSU37270	ncbi-geneid:937047	1.7.99.4	54862
bsu:BSU37280	ncbi-geneid:938358	1.7.99.4	53706|50692
bsu:BSU37330	ncbi-geneid:937054	6.1.1.19	52374|47323|55190
bsu:BSU37420	ncbi-geneid:938515	3.4.24.-	63411
bsu:BSU37460	ncbi-geneid:936725	3.1.-.-	48452
bsu:BSU37490	ncbi-geneid:937205	3.5.3.11	52768
bsu:BSU37500	ncbi-geneid:937075	2.5.1.16	53335
bsu:BSU37540	ncbi-geneid:937098	5.3.2.-	55331
bsu:BSU37560	ncbi-geneid:937135	6.1.1.3	55681|55186|52954|81271
bsu:BSU37660	ncbi-geneid:936581	2.3.1.8	53659
bsu:BSU37680	ncbi-geneid:937215	1.-.-.-	51735
bsu:BSU37710	ncbi-geneid:937214	6.3.2.28	56059
bsu:BSU37720	ncbi-geneid:937065	1.-.-.-	51735
bsu:BSU37770	ncbi-geneid:937220	3.5.1.-	53187
bsu:BSU37780	ncbi-geneid:937222	1.5.1.12	53720
bsu:BSU37790	ncbi-geneid:937066	1.4.1.2	51735|53223
bsu:BSU37810	ncbi-geneid:2914201	5.1.3.13	51182
bsu:BSU37820	ncbi-geneid:937225	1.1.1.133	51735
bsu:BSU37830	ncbi-geneid:937227	4.2.1.46	51735
bsu:BSU37840	ncbi-geneid:937229	2.7.7.24	53448
bsu:BSU37860	ncbi-geneid:937232	2.-.-.-	53448
bsu:BSU37870	ncbi-geneid:937233	2.5.-.-	51569|51269
bsu:BSU37880	ncbi-geneid:937250	2.3.1.-	55729
bsu:BSU37890	ncbi-geneid:937234	2.6.1.-	53383
bsu:BSU37960	ncbi-geneid:937252	1.2.1.3	53720
bsu:BSU37970	ncbi-geneid:937265	3.2.2.-	52141
bsu:BSU37980	ncbi-geneid:937259	2.-.-.-	53448
bsu:BSU38020	ncbi-geneid:937262	2.7.4.7|2.7.1.35	53613
bsu:BSU38040	ncbi-geneid:937277	3.2.1.26	75005|49899
bsu:BSU38050	ncbi-geneid:937266	2.7.1.69	55604
bsu:BSU38090	ncbi-geneid:937291	3.4.21.-	52743|52025
bsu:BSU38100	ncbi-geneid:937286	1.14.-.-	51679
bsu:BSU38110	ncbi-geneid:937279	1.-.-.-	55469
bsu:BSU38150	ncbi-geneid:937299	1.9.3.-	81452
bsu:BSU38160	ncbi-geneid:937303	1.9.3.-	81442
bsu:BSU38170	ncbi-geneid:937295	1.9.3.-	49503|81464
bsu:BSU38200	ncbi-geneid:937297	2.7.1.6	54211|55060
bsu:BSU38290	ncbi-geneid:937316	2.5.1.3	51391
bsu:BSU38300	ncbi-geneid:938519	2.7.1.50	53613
bsu:BSU38360	ncbi-geneid:937328	2.1.1.-	53335|88697
bsu:BSU38370	ncbi-geneid:937329	4.4.1.5	54593
bsu:BSU38400	ncbi-geneid:937332	3.4.21.-	52743|54897
bsu:BSU38410	ncbi-geneid:937333	2.7.1.69	55604
bsu:BSU38460	ncbi-geneid:937345	6.1.1.1	52374|55174
bsu:BSU38480	ncbi-geneid:937355	3.1.-.-	81301
bsu:BSU38500	ncbi-geneid:937358	6.1.1.13	56801
bsu:BSU38520	ncbi-geneid:937361	6.1.1.13	47336
bsu:BSU38540	ncbi-geneid:937369	1.-.-.-	51735
bsu:BSU38550	ncbi-geneid:937372	2.6.1.42	56752
bsu:BSU38560	ncbi-geneid:937373	3.2.1.86	56327|51735
bsu:BSU38570	ncbi-geneid:937374	2.7.1.69	46973
bsu:BSU38590	ncbi-geneid:937379	2.7.1.69	52794
bsu:BSU38620	ncbi-geneid:937391	3.2.2.21	50486
bsu:BSU38630	ncbi-geneid:937399	1.11.1.6	56634
bsu:BSU38800	ncbi-geneid:937411	3.-.-.-	88713
bsu:BSU38830	ncbi-geneid:937414	1.2.1.3	53720
bsu:BSU38860	ncbi-geneid:937420	5.1.3.2|5.1.3.7	51735
bsu:BSU38900	ncbi-geneid:937441	2.7.13.3	55874
bsu:BSU38920	ncbi-geneid:937428	3.4.11.4	53187|55031
bsu:BSU38970	ncbi-geneid:937450	1.1.1.30	51735
bsu:BSU38980	ncbi-geneid:937453	2.8.3.5	100950
bsu:BSU38990	ncbi-geneid:937468	2.8.3.5	100950
bsu:BSU39010	ncbi-geneid:937456	2.1.1.51|2.1.1.187	53335
bsu:BSU39050	ncbi-geneid:937481	1.11.1.6	56634|52317
bsu:BSU39070	ncbi-geneid:937470	3.2.1.73	49899
bsu:BSU39260	ncbi-geneid:937512	3.2.1.21	51445
bsu:BSU39270	ncbi-geneid:937518	2.7.1.69	51261|55604
bsu:BSU39330	ncbi-geneid:937533	3.2.1.99	75005
bsu:BSU39350	ncbi-geneid:937541	4.3.1.3
bsu:BSU39360	ncbi-geneid:937542	4.2.1.49	111326
bsu:BSU39370	ncbi-geneid:937531	3.5.2.7	51556|51338|51338
bsu:BSU39380	ncbi-geneid:937546	3.5.3.8	52768
bsu:BSU39400	ncbi-geneid:937540	2.4.2.2	52418|54680|47648
bsu:BSU39420	ncbi-geneid:938608	4.1.2.4	51569
bsu:BSU39470	ncbi-geneid:937572	3.5.1.-	53187|55031
bsu:BSU39480	ncbi-geneid:937555	3.6.3.21	52540
bsu:BSU39510	ncbi-geneid:937563	2.3.1.-	55729
bsu:BSU39520	ncbi-geneid:937570	1.14.-.-	51679
bsu:BSU39540	ncbi-geneid:937573	3.5.1.-	56235
bsu:BSU39650	ncbi-geneid:937487	2.7.13.3	55874
bsu:BSU39670	ncbi-geneid:937601	4.1.2.29	51569
bsu:BSU39680	ncbi-geneid:937582	5.3.99.-	51658
bsu:BSU39700	ncbi-geneid:937615	1.1.1.18	51735|55347
bsu:BSU39720	ncbi-geneid:936212	4.2.1.44	51658
bsu:BSU39730	ncbi-geneid:937590	3.7.1.-	52518|52467|52518
bsu:BSU39740	ncbi-geneid:937622	2.7.1.92	53613
bsu:BSU39750	ncbi-geneid:937580	5.3.1.-
bsu:BSU39760	ncbi-geneid:937575	1.2.1.27	53720
bsu:BSU39780	ncbi-geneid:937636	1.1.1.-	51430
bsu:BSU39840	ncbi-geneid:937642	1.-.-.-	51735
bsu:BSU39860	ncbi-geneid:937653	1.2.1.3	53720
bsu:BSU39890	ncbi-geneid:937673	2.1.1.-	53335
bsu:BSU39920	ncbi-geneid:937677	6.3.5.4	56235|52402
bsu:BSU39980	ncbi-geneid:937689	1.13.11.24	51182
bsu:BSU40040	ncbi-geneid:937708	2.7.1.31	110738
bsu:BSU40060	ncbi-geneid:937713	2.7.1.12	53067|53067
bsu:BSU40080	ncbi-geneid:937716	1.1.1.44	48179|51735
bsu:BSU40090	ncbi-geneid:938147	1.11.1.5|1.11.1.15	52833
bsu:BSU40100	ncbi-geneid:937717	1.6.99.3|1.8.1|1.6.4.-	51905|52833|52833
bsu:BSU40110	ncbi-geneid:937718	3.2.1.86	51445
bsu:BSU40120	ncbi-geneid:937724	2.7.1.69	51261
bsu:BSU40170	ncbi-geneid:937720	1.-.-.-	102114
bsu:BSU40190	ncbi-geneid:937744	3.1.3.11	56300
bsu:BSU40250	ncbi-geneid:937754	1.2.1.46	51735|50129
bsu:BSU40290	ncbi-geneid:937725	2.3.1.-	55729
bsu:BSU40300	ncbi-geneid:937771	3.1.-.-	48452
bsu:BSU40320	ncbi-geneid:937760	3.5.3.1	52768
bsu:BSU40340	ncbi-geneid:937755	2.6.1.13	53383
bsu:BSU40360	ncbi-geneid:937779	3.4.21.-	50494|50156
bsu:BSU40400	ncbi-geneid:937793	2.7.13.3	55874|47384|55785|158472
bsu:BSU40420	ncbi-geneid:937805	6.3.4.4	52540
bsu:BSU40440	ncbi-geneid:937810	3.6.1.-|3.6.4.12	52540|48024
bsu:BSU40550	ncbi-geneid:937817	3.6.1.1	64182
bsu:BSU40760	ncbi-geneid:937903	1.-.-.-	53597
bsu:BSU40850	ncbi-geneid:937913	2.3.1.79	51161
bsu:BSU40860	ncbi-geneid:937879	4.4.1.5	54593
bsu:BSU40880	ncbi-geneid:937918	3.1.11.2	56219
bsu:BSU40930	ncbi-geneid:937914	1.-.-.-	53706|50692
bsu:BSU41000	ncbi-geneid:937931	2.1.1.170	53335
bsu:BSU41050	ncbi-geneid:937930	3.1.26.5	54211
