# Supplementary material for: Tracing the Repertoire of Promiscuous Enzymes along the Metabolic Pathways in Archaeal Organisms
Source: Life (Basel). 2017 Jul 13;7(3):30. doi: 10.3390/life7030030 (PMC5617955; doi:10.3390/life7030030)
Supplement: Supplementary file 1 [file life-07-00030-s001.zip › Table_S2/bth.txt]

KEGGID	NCBIGI	ECs	SFamilyID
bth:BT_0105	ncbi-geneid:1072836	5.99.1.2	56712
bth:BT_0115	ncbi-geneid:1074835	1.20.4.1	52788
bth:BT_0116	ncbi-geneid:1075591	3.6.3.16	52540|52540
bth:BT_0122	ncbi-geneid:1072848	2.3.1.41|2.3.1.180	53901
bth:BT_0123	ncbi-geneid:1075597	1.6.5.3	52833
bth:BT_0124	ncbi-geneid:1072862	1.6.5.3	53920|54862|54292
bth:BT_0125	ncbi-geneid:1072837	1.6.5.3	142019|140490|52833|142984|54862
bth:BT_0129	ncbi-geneid:1072851	4.2.1.8	51658
bth:BT_0130	ncbi-geneid:1072873	1.1.1.131	51735
bth:BT_0133	ncbi-geneid:1072843	4.2.-.-	53697
bth:BT_0155	ncbi-geneid:1074696	2.1.1.61|2.8.1.-	52402
bth:BT_0162	ncbi-geneid:1074230	2.4.1.-	56601|53955
bth:BT_0180	ncbi-geneid:1075492	2.1.1.13	82282|51717|52242|47644
bth:BT_0184	ncbi-geneid:1075497	2.7.1.48	52540
bth:BT_0195	ncbi-geneid:1075500	3.1.4.46	51695
bth:BT_0200	ncbi-geneid:1075485	2.4.2.17	53850|54913
bth:BT_0201	ncbi-geneid:1074912	1.1.1.23	53720
bth:BT_0202	ncbi-geneid:1074954	2.6.1.9	53383
bth:BT_0203	ncbi-geneid:1075538	4.2.1.19|3.1.3.15	56784|54211|54211
bth:BT_0205	ncbi-geneid:1075540	6.3.1.5|6.3.5.1	52402|56317
bth:BT_0243	ncbi-geneid:1075579	2.3.1.51	69593
bth:BT_0250	ncbi-geneid:1075628	3.5.2.3	51556|51338
bth:BT_0251	ncbi-geneid:1075296	2.4.1.83	53448
bth:BT_0252	ncbi-geneid:1075326	3.6.4.-	52540|52540|52540|143517|141259|52540
bth:BT_0258	ncbi-geneid:1074962	3.5.99.6	100950|102588
bth:BT_0290	ncbi-geneid:1074973	3.2.1.23	51445|49785|49785
bth:BT_0307	ncbi-geneid:1075506	2.7.1.90	53784
bth:BT_0309	ncbi-geneid:1074623	1.8.1.4	51905|55424
bth:BT_0310	ncbi-geneid:1074986	2.7.7.63
bth:BT_0311	ncbi-geneid:1071659	2.3.1.61	52777|51230|47005
bth:BT_0312	ncbi-geneid:1074624	1.2.4.4	52518|52518|52922
bth:BT_0314	ncbi-geneid:1075493	2.1.1.-	53335
bth:BT_0329	ncbi-geneid:1075469	1.2.7.3	53323
bth:BT_0330	ncbi-geneid:1073712	1.2.7.3	52518
bth:BT_0331	ncbi-geneid:1072132	1.2.7.7|1.2.7.3	52518|52922
bth:BT_0333	ncbi-geneid:1072444	1.2.7.3	54862
bth:BT_0335	ncbi-geneid:1075479	3.6.3.-	52540
bth:BT_0346	ncbi-geneid:1072414	5.3.1.6	89623
bth:BT_0347	ncbi-geneid:1072297	2.2.1.1	52518|52518|52922
bth:BT_0348	ncbi-geneid:1072418	3.2.1.55	51445|51011
bth:BT_0351	ncbi-geneid:1072405	5.3.1.4	53743|50443
bth:BT_0353	ncbi-geneid:1075451	5.1.3.4	53639
bth:BT_0356	ncbi-geneid:1074620	5.1.3.3	74650
bth:BT_0370	ncbi-geneid:1073702	2.7.1.6	54211|55060
bth:BT_0372	ncbi-geneid:1074584	5.1.3.3	74650
bth:BT_0373	ncbi-geneid:1073553	5.3.1.8	51182
bth:BT_0379	ncbi-geneid:1075000	1.1.1.22	51735|48179|52413
bth:BT_0380	ncbi-geneid:1074616	5.1.3.-	51735
bth:BT_0383	ncbi-geneid:1074999	5.1.3.14	53756
bth:BT_0394	ncbi-geneid:1075024	2.4.1.-	53756
bth:BT_0409	ncbi-geneid:1074796	1.-.-.-	51735
bth:BT_0413	ncbi-geneid:1074797	2.7.1.25	52540
bth:BT_0414	ncbi-geneid:1072785	2.7.7.4	52402
bth:BT_0415	ncbi-geneid:1075305	2.7.7.4	52540|50465|50447
bth:BT_0419	ncbi-geneid:1072685	3.1.-.-	53098
bth:BT_0420	ncbi-geneid:1074758	3.5.1.88	56420
bth:BT_0422	ncbi-geneid:1074753	6.1.1.3	55681|55186|52954|81271
bth:BT_0427	ncbi-geneid:1072656	2.4.2.22	53271
bth:BT_0428	ncbi-geneid:1071713	6.2.1.30	56801
bth:BT_0429	ncbi-geneid:1071721	1.2.7.8	53323
bth:BT_0430	ncbi-geneid:1072686	1.2.7.8	52518|52518
bth:BT_0437	ncbi-geneid:1075659	5.1.3.8	48208
bth:BT_0453	ncbi-geneid:1071649	5.1.3.8	48208
bth:BT_0455	ncbi-geneid:1071627	3.2.1.18	50939
bth:BT_0457	ncbi-geneid:1071647	3.1.1.53	52266|52266
bth:BT_0458	ncbi-geneid:1071631	3.2.1.25	51445|49785|49303|49303|49303
bth:BT_0459	ncbi-geneid:1071731	3.2.1.52	51445|55545|49785
bth:BT_0460	ncbi-geneid:1074603	3.2.1.52	51445|55545|49785
bth:BT_0461	ncbi-geneid:1071772	3.2.1.23	51445|49785|49303|49373
bth:BT_0463	ncbi-geneid:1071745	2.7.7.24	53448
bth:BT_0465	ncbi-geneid:1071702	1.1.1.133	51735
bth:BT_0466	ncbi-geneid:1071764	4.2.1.46	51735
bth:BT_0475	ncbi-geneid:1071770	5.-.-.-	53697
bth:BT_0488	ncbi-geneid:1074600	2.7.1.45	53613
bth:BT_0489	ncbi-geneid:1071778	4.1.2.14|4.1.3.16	51569
bth:BT_0518	ncbi-geneid:1074594	2.1.2.3	53927
bth:BT_0526	ncbi-geneid:1071987	3.5.1.1	53774
bth:BT_0527	ncbi-geneid:1071997	4.2.1.20	51366
bth:BT_0528	ncbi-geneid:1071964	5.3.1.24	51366
bth:BT_0529	ncbi-geneid:1071979	4.1.1.48	51366
bth:BT_0530	ncbi-geneid:1071982	2.4.2.18	52418|47648
bth:BT_0531	ncbi-geneid:1071967	4.1.3.27	52317
bth:BT_0532	ncbi-geneid:1074595	4.1.3.27	56322
bth:BT_0533	ncbi-geneid:1071998	4.2.1.20	53686
bth:BT_0535	ncbi-geneid:1072011	1.1.-.-	56796
bth:BT_0540	ncbi-geneid:1072020	3.6.1.11|3.6.1.40	53067|53067
bth:BT_0541	ncbi-geneid:1072014	2.7.4.1	56024|143724|56024|140356
bth:BT_0543	ncbi-geneid:1072057	6.3.1.2	55931
bth:BT_0547	ncbi-geneid:1071995	2.6.1.83	53383
bth:BT_0548	ncbi-geneid:1072044	5.1.1.7	54506|54506
bth:BT_0550	ncbi-geneid:1072048	3.1.4.46	51695
bth:BT_0551	ncbi-geneid:1072060	6.3.5.4	52402|56235
bth:BT_0552	ncbi-geneid:1072093	1.4.1.13|1.4.1.14	51971|46548|51971
bth:BT_0553	ncbi-geneid:1072071	1.4.1.13|1.4.1.14	51395|56235|69336
bth:BT_0554	ncbi-geneid:1072041	2.6.1.16	53697|56235
bth:BT_0556	ncbi-geneid:1072040	6.3.5.5	52021|52317
bth:BT_0557	ncbi-geneid:1072063	6.3.5.5	56059|56059|48108|52440|52440|52335
bth:BT_0558	ncbi-geneid:1072050	2.7.7.22	53448|159283
bth:BT_0571	ncbi-geneid:1072128	6.2.1.30	56801
bth:BT_0590	ncbi-geneid:1072187	6.3.4.2	52540|52317
bth:BT_0599	ncbi-geneid:1072223	1.1.1.22	51735|48179|52413
bth:BT_0600	ncbi-geneid:1072267	5.1.3.-	51735
bth:BT_0601	ncbi-geneid:1072273	5.1.3.14	53756
bth:BT_0602	ncbi-geneid:1072240	1.1.1.-	51735|48179|52413
bth:BT_0607	ncbi-geneid:1072314	2.3.1.30	51161
bth:BT_0623	ncbi-geneid:1072351	5.1.3.2	51735
bth:BT_0624	ncbi-geneid:1074354	2.7.1.148	54211|55060
bth:BT_0625	ncbi-geneid:1072357	3.6.4.12	52540|48024
bth:BT_0626	ncbi-geneid:1072325	6.1.1.20	56037|50249|55681|54991|46955
bth:BT_0630	ncbi-geneid:1072324	3.1.11.2	56219
bth:BT_0638	ncbi-geneid:1072372	3.4.11.18	55920
bth:BT_0643	ncbi-geneid:1072362	2.1.1.-	53335|50249
bth:BT_0644	ncbi-geneid:1072389	2.7.9.1	56059|51621|52009
bth:BT_0652	ncbi-geneid:1072399	2.5.1.3	51391
bth:BT_0655	ncbi-geneid:1072412	1.15.1.1	54719|46609
bth:BT_0657	ncbi-geneid:1072424	3.6.4.12	52540
bth:BT_0667	ncbi-geneid:1072433	3.4.21.89	51306
bth:BT_0673	ncbi-geneid:1072451	1.6.99.-	52218
bth:BT_0674	ncbi-geneid:1072461	4.1.1.-	51419|50621
bth:BT_0675	ncbi-geneid:1072475	3.5.1.25	51556|51338
bth:BT_0676	ncbi-geneid:1075839	3.5.1.25	51556|51338
bth:BT_0684	ncbi-geneid:1072488	6.2.1.3	56801
bth:BT_0687	ncbi-geneid:1075812	1.7.-.-	56821
bth:BT_0698	ncbi-geneid:1075840	2.1.2.11	51621
bth:BT_0702	ncbi-geneid:1075931	2.3.1.28	52777
bth:BT_0704	ncbi-geneid:1074305	2.1.2.2	56059|52440|51246
bth:BT_0711	ncbi-geneid:1073544	3.6.3.14	52540|47917|50615
bth:BT_0712	ncbi-geneid:1073536	3.6.3.14	51344
bth:BT_0714	ncbi-geneid:1073541	3.6.3.14	81336
bth:BT_0715	ncbi-geneid:1074312	3.6.3.14	81333
bth:BT_0717	ncbi-geneid:1073533	3.6.3.14	47928
bth:BT_0718	ncbi-geneid:1073558	3.6.3.14	52540|47917|50615
bth:BT_0719	ncbi-geneid:1073548	3.6.3.14	52943
bth:BT_0725	ncbi-geneid:1074850	1.1.1.133	51735
bth:BT_0735	ncbi-geneid:1073304	2.6.1.1|4.1.1.12	53383
bth:BT_0737	ncbi-geneid:1073612	6.3.4.3	52540
bth:BT_0738	ncbi-geneid:1073605	2.1.2.1	53383
bth:BT_0741	ncbi-geneid:1073581	2.1.3.2	54893|57825
bth:BT_0742	ncbi-geneid:1073579	2.1.3.2	53671
bth:BT_0743	ncbi-geneid:1073587	2.4.1.-|3.4	56601|53955
bth:BT_0745	ncbi-geneid:1073600	2.7.7.38	53448
bth:BT_0748	ncbi-geneid:1073655	2.7.6.1	53271
bth:BT_0767	ncbi-geneid:1072259	2.6.1.85	56322
bth:BT_0768	ncbi-geneid:1073583	4.1.3.38	56752
bth:BT_0771	ncbi-geneid:1073748	2.4.1.18	51445|81296|51011
bth:BT_0780	ncbi-geneid:1073196	2.3.1.128	55729
bth:BT_0785	ncbi-geneid:1074379	6.3.1.2	55931|54368
bth:BT_0787	ncbi-geneid:1072636	6.2.1.5	52210|51735
bth:BT_0788	ncbi-geneid:1072236	6.2.1.5	56059|52210
bth:BT_0789	ncbi-geneid:1074242	2.3.1.39	52151|55048
bth:BT_0790	ncbi-geneid:1073222	2.7.1.49|2.7.4.7	53613
bth:BT_0792	ncbi-geneid:1074240	2.7.1.17	53067|53067
bth:BT_0793	ncbi-geneid:1074491	5.3.1.5	51658
bth:BT_0802	ncbi-geneid:1074253	3.6.3.16	52540|52540
bth:BT_0806	ncbi-geneid:1073871	6.1.1.5	52374|47323|50677
bth:BT_0823	ncbi-geneid:1074225	5.3.1.12	51556
bth:BT_0825	ncbi-geneid:1074221	1.1.1.58	51735|48179
bth:BT_0828	ncbi-geneid:1074345	5.1.3.13	51182
bth:BT_0829	ncbi-geneid:1074208	1.1.1.22	51735|52413|48179
bth:BT_0832	ncbi-geneid:1074348	3.1.3.3	56784|55021
bth:BT_0835	ncbi-geneid:1074200	2.4.2.29	51713
bth:BT_0836	ncbi-geneid:1073694	3.4.21.53	54211
bth:BT_0837	ncbi-geneid:1074192	3.4.21.53	52540|88697
bth:BT_0870	ncbi-geneid:1073788	2.3.1.47	53383
bth:BT_0872	ncbi-geneid:1073405	6.1.1.12	55681|50249|55261
bth:BT_0875	ncbi-geneid:1073980	3.5.1.53	56317
bth:BT_0888	ncbi-geneid:1073979	3.2.2.4	53167
bth:BT_0889	ncbi-geneid:1074171	2.7.7.7	52540
bth:BT_0892	ncbi-geneid:1074664	1.3.3.1	51395
bth:BT_0893	ncbi-geneid:1073262	2.1.1.31	75217
bth:BT_0894	ncbi-geneid:1073293	6.5.1.2
bth:BT_0895	ncbi-geneid:1074492	4.2.1.52	51569
bth:BT_0899	ncbi-geneid:1076273	5.99.1.3	56719|101904
bth:BT_0910	ncbi-geneid:1073442	3.6.3.-	52540
bth:BT_0913	ncbi-geneid:1073427	2.-.-.-	102114
bth:BT_0920	ncbi-geneid:1073463	3.4.24.57	53067|53067
bth:BT_0929	ncbi-geneid:1073381	6.1.1.15	55681|52954|64586
bth:BT_0942	ncbi-geneid:1073529	3.2.-.-	101478
bth:BT_0983	ncbi-geneid:1073635	3.2.1.23	51445|49785|49303
bth:BT_0988	ncbi-geneid:1073621	3.6.3.2	81665|81660|56784|81653
bth:BT_0993	ncbi-geneid:1073639	3.2.1.23	51445|74650|49785|49303|49303
bth:BT_1009	ncbi-geneid:1074263	1.3.3.1	51395
bth:BT_1015	ncbi-geneid:1075146	1.-.-.-	51735
bth:BT_1051	ncbi-geneid:1076369	3.2.1.52	51445|55545|49785
bth:BT_1058	ncbi-geneid:1071704	2.7.13.3	52172|55874|47384
bth:BT_1059	ncbi-geneid:1073237	4.2.1.46	51735
bth:BT_1079	ncbi-geneid:1074930	2.3.1.57	55729
bth:BT_1089	ncbi-geneid:1074024	2.3.1.181
bth:BT_1091	ncbi-geneid:1073272	3.6.3.4	56784|81653|55008|81665
bth:BT_1098	ncbi-geneid:1073253	4.2.3.3	52335
bth:BT_1100	ncbi-geneid:1073252	2.4.1.1	53756
bth:BT_1102	ncbi-geneid:1073299	2.7.1.11	53784
bth:BT_1105	ncbi-geneid:1073267	5.4.2.1
bth:BT_1106	ncbi-geneid:1075297	4.1.2.13	51569
bth:BT_1107	ncbi-geneid:1073661	1.16.3.1	47240
bth:BT_1145	ncbi-geneid:1073188	2.1.1.170	53335
bth:BT_1147	ncbi-geneid:1072231	1.4.4.2	53383|53383
bth:BT_1152	ncbi-geneid:1073697	1.1.1.95	51735|52283
bth:BT_1153	ncbi-geneid:1073773	2.6.1.52	53383
bth:BT_1155	ncbi-geneid:1074503	1.6.5.-	63380|52343|54292
bth:BT_1161	ncbi-geneid:1074201	3.4.22.40	54001
bth:BT_1190	ncbi-geneid:1073808	3.6.1.-	52540|50249
bth:BT_1195	ncbi-geneid:1073806	2.4.1.-	53955
bth:BT_1199	ncbi-geneid:1073795	3.4.24.-	103473
bth:BT_1203	ncbi-geneid:1073789	5.1.3.14	53756
bth:BT_1207	ncbi-geneid:1073787	1.1.1.29	51735|52283
bth:BT_1220	ncbi-geneid:1073747	3.1.1.31	100950
bth:BT_1221	ncbi-geneid:1073746	1.1.1.49	55347|51735
bth:BT_1222	ncbi-geneid:1073749	1.1.1.44	48179|51735
bth:BT_1224	ncbi-geneid:1073736	4.2.1.47	51735
bth:BT_1225	ncbi-geneid:1073739	1.1.1.271	51735
bth:BT_1226	ncbi-geneid:1073729	6.2.1.3	56801
bth:BT_1228	ncbi-geneid:1073730	3.1.3.11	56300
bth:BT_1236	ncbi-geneid:1073651	3.1.4.16	56300|55816
bth:BT_1273	ncbi-geneid:1073391	5.3.1.25	53743|50443
bth:BT_1275	ncbi-geneid:1073386	2.7.1.51	53067|53067
bth:BT_1291	ncbi-geneid:1073319	3.6.3.31	52540|50331|50331
bth:BT_1293	ncbi-geneid:1073315	2.4.1.1	53756
bth:BT_1295	ncbi-geneid:1073316	3.6.3.14	81333|81333
bth:BT_1298	ncbi-geneid:1073308	3.6.3.14	52540
bth:BT_1299	ncbi-geneid:1073289	3.6.3.14	52540|47917
bth:BT_1312	ncbi-geneid:1073223	3.4.21.-	50494|50156|50156
bth:BT_1317	ncbi-geneid:1073208	2.5.1.9	63380|63380
bth:BT_1321	ncbi-geneid:1073189	3.6.3.27	52540
bth:BT_1325	ncbi-geneid:1073184	6.1.1.18	52374|50715
bth:BT_1329	ncbi-geneid:1073183	1.11.1.15	52833
bth:BT_1333	ncbi-geneid:1073174	1.3.3.1	51395
bth:BT_1335	ncbi-geneid:1073175	6.3.2.12|6.3.2.17	53623|53244
bth:BT_1338	ncbi-geneid:1073171	5.1.3.13	51182
bth:BT_1341	ncbi-geneid:1073166	1.1.1.22	51735|52413|48179
bth:BT_1342	ncbi-geneid:1073162	5.1.3.-	51735
bth:BT_1350	ncbi-geneid:1073130	4.2.1.45	51735
bth:BT_1351	ncbi-geneid:1073129	2.7.7.33	53448
bth:BT_1360	ncbi-geneid:1073076	2.1.1.-	75217|55315
bth:BT_1362	ncbi-geneid:1073051	4.1.1.36|6.3.2.5	102645|52507
bth:BT_1363	ncbi-geneid:1073047	2.7.7.7
bth:BT_1364	ncbi-geneid:1073055	2.7.7.7	55979|55979|55979
bth:BT_1368	ncbi-geneid:1073012	1.1.1.158	56194|56176
bth:BT_1371	ncbi-geneid:1073006	2.3.1.29	53383
bth:BT_1373	ncbi-geneid:1073007	1.16.3.1	47240
bth:BT_1374	ncbi-geneid:1072964	4.1.1.20	51419|50621
bth:BT_1375	ncbi-geneid:1072963	2.7.2.4	53633|55021|55021
bth:BT_1377	ncbi-geneid:1072959	3.6.1.31|3.5.4.19	141734|101386
bth:BT_1378	ncbi-geneid:1072960	4.1.3.-	51366
bth:BT_1379	ncbi-geneid:1072956	5.3.1.16	51366
bth:BT_1380	ncbi-geneid:1072955	2.4.2.-	52317
bth:BT_1381	ncbi-geneid:1072958	3.5.1.10	53328|55021
bth:BT_1393	ncbi-geneid:1072936	4.1.1.44	69118|51182
bth:BT_1398	ncbi-geneid:1072934	4.4.1.8	53383
bth:BT_1403	ncbi-geneid:1072928	2.2.1.7	52518|52922
bth:BT_1408	ncbi-geneid:1072920	3.4.21.-	52096|69304|82171|50156|50960
bth:BT_1411	ncbi-geneid:1072880	2.1.1.63	46767|53155
bth:BT_1417	ncbi-geneid:1071634	1.7.2.2	48695
bth:BT_1431	ncbi-geneid:1075817	2.7.7.7
bth:BT_1432	ncbi-geneid:1071708	4.2.1.8	51658
bth:BT_1433	ncbi-geneid:1075816	1.1.1.131	51735
bth:BT_1437	ncbi-geneid:1075850	2.7.1.31	110738
bth:BT_1442	ncbi-geneid:1076134	2.6.1.62	53383|102114
bth:BT_1443	ncbi-geneid:1076125	2.3.1.47	53383
bth:BT_1446	ncbi-geneid:1075699	6.3.3.3	52540
bth:BT_1449	ncbi-geneid:1071628	6.4.1.2|6.3.4.14	56059|52440|51246
bth:BT_1450	ncbi-geneid:1071623	6.4.1.3	52096|52096
bth:BT_1463	ncbi-geneid:1072820	2.3.1.79	51161
bth:BT_1473	ncbi-geneid:1072803	2.3.1.128	55729
bth:BT_1476	ncbi-geneid:1072793	2.6.1.1	53383
bth:BT_1478	ncbi-geneid:1072786	3.1.3.15	89550
bth:BT_1483	ncbi-geneid:1072782	2.7.13.3	55874|47384
bth:BT_1492	ncbi-geneid:1072768	4.1.99.1	53383
bth:BT_1498	ncbi-geneid:1072734	3.2.2.-	48150|55811
bth:BT_1500	ncbi-geneid:1072641	3.1.26.-	50249
bth:BT_1516	ncbi-geneid:1072992	3.6.4.12	52540|48024
bth:BT_1525	ncbi-geneid:1072654	3.1.3.27	101307
bth:BT_1526	ncbi-geneid:1072631	5.5.1.4	51735|55347
bth:BT_1537	ncbi-geneid:1072590	1.6.99.3	51905
bth:BT_1539	ncbi-geneid:1072565	3.5.4.5	53927
bth:BT_1544	ncbi-geneid:1076113	3.6.1.22	55811|55811
bth:BT_1548	ncbi-geneid:1076079	5.4.2.8	53738|53738|53738|55957
bth:BT_1554	ncbi-geneid:1076073	1.4.1.1	52283|51735
bth:BT_1555	ncbi-geneid:1076072	1.3.1.-
bth:BT_1560	ncbi-geneid:1076067	2.4.2.19	51690|54675
bth:BT_1564	ncbi-geneid:1076063	1.7.1.13	55620
bth:BT_1575	ncbi-geneid:1076052	1.1.1.28	51735|52283
bth:BT_1577	ncbi-geneid:1076053	1.4.3.5	50475
bth:BT_1580	ncbi-geneid:1076050	4.4.1.5	54593
bth:BT_1593	ncbi-geneid:1075820	6.3.4.-	52402|56037
bth:BT_1606	ncbi-geneid:1075775	1.11.1.5	46626|46626
bth:BT_1607	ncbi-geneid:1075774	1.5.1.5|3.5.4.9	51735|53223
bth:BT_1610	ncbi-geneid:1075773	2.7.7.7	52540|48019
bth:BT_1615	ncbi-geneid:1075769	3.4.13.3	53187
bth:BT_1625	ncbi-geneid:1075756	3.2.1.51	51445|49785
bth:BT_1626	ncbi-geneid:1075755	3.2.1.23	51445|74650|49785|49303|49303
bth:BT_1627	ncbi-geneid:1075757	3.2.1.52	51445|55545
bth:BT_1633	ncbi-geneid:1075751	2.7.7.13	53448
bth:BT_1641	ncbi-geneid:1075739	3.5.1.28	55846
bth:BT_1658	ncbi-geneid:1075635	2.2.1.2	51569
bth:BT_1659	ncbi-geneid:1075634	4.1.2.13	51569
bth:BT_1660	ncbi-geneid:1075636	5.4.2.1
bth:BT_1664	ncbi-geneid:1075618	3.1.22.4	53098
bth:BT_1669	ncbi-geneid:1075599	6.1.1.20	55681|46589
bth:BT_1671	ncbi-geneid:1075600	4.2.99.18	48150
bth:BT_1672	ncbi-geneid:1075584	2.7.2.3	53748
bth:BT_1681	ncbi-geneid:1075535	4.2.1.1	53056
bth:BT_1685	ncbi-geneid:1075525	5.1.99.1	54593
bth:BT_1691	ncbi-geneid:1075498	4.1.2.13	51569
bth:BT_1697	ncbi-geneid:1075471	6.4.1.1	51569|89000|51230
bth:BT_1719	ncbi-geneid:1075433	4.1.1.82	52518|52518
bth:BT_1720	ncbi-geneid:1075426	5.4.2.9	51621|52374
bth:BT_1730	ncbi-geneid:1075413	1.1.1.133	51735
bth:BT_1733	ncbi-geneid:1075410	6.3.5.3	52317|55326|55326|56042|56042|82697|109736
bth:BT_1747	ncbi-geneid:1075388	1.2.7.-	52518|53323|52518|52922|54862
bth:BT_1757	ncbi-geneid:1075340	2.7.1.4	53613
bth:BT_1759	ncbi-geneid:1075324	3.2.1.65	75005|49899
bth:BT_1765	ncbi-geneid:1075310	3.2.1.65	75005|49899
bth:BT_1779	ncbi-geneid:1075291	3.1.1.53	52266
bth:BT_1780	ncbi-geneid:1075286	3.2.1.21	51445|52279|49785
bth:BT_1806	ncbi-geneid:1075257	1.3.99.-	158494|56645|47203
bth:BT_1815	ncbi-geneid:1075246	4.1.2.5	53383
bth:BT_1820	ncbi-geneid:1075227	1.2.5.1	52518|52467
bth:BT_1822	ncbi-geneid:1075222	1.2.5.1	52518
bth:BT_1835	ncbi-geneid:1075188	2.8.1.6	102114
bth:BT_1840	ncbi-geneid:1075176	6.1.1.21	55681|52954
bth:BT_1842	ncbi-geneid:1075167	3.2.1.51	51445
bth:BT_1843	ncbi-geneid:1075166	6.3.4.4	52540
bth:BT_1848	ncbi-geneid:1075161	3.6.4.12	52540|46785|47819
bth:BT_1852	ncbi-geneid:1074407	2.5.1.47	53686
bth:BT_1857	ncbi-geneid:1075934	1.1.1.85	53659
bth:BT_1858	ncbi-geneid:1075935	2.3.1.182	51569|110921
bth:BT_1859	ncbi-geneid:1075936	4.2.1.33|4.2.1.35	52016
bth:BT_1860	ncbi-geneid:1075937	4.2.1.33|4.2.1.35	53732
bth:BT_1861	ncbi-geneid:1075938	2.3.3.13	51569|110921
bth:BT_1872	ncbi-geneid:1075688	3.2.1.21	51445|52279
bth:BT_1879	ncbi-geneid:1076131	3.4.21.-	52096|52096
bth:BT_1880	ncbi-geneid:1076171	2.7.1.130	52540
bth:BT_1881	ncbi-geneid:1075928	2.4.2.1	53167
bth:BT_1882	ncbi-geneid:1076167	2.7.4.16	55326|56042
bth:BT_1885	ncbi-geneid:1076166	3.6.4.13	52540
bth:BT_1890	ncbi-geneid:1076199	3.6.4.12	52540
bth:BT_1902	ncbi-geneid:1076147	1.5.1.2	51735|48179
bth:BT_1913	ncbi-geneid:1076231	2.4.2.11	51690|54675
bth:BT_1915	ncbi-geneid:1076150	6.4.1.2|6.3.4.14	56059|52440|51246
bth:BT_1923	ncbi-geneid:1075352	2.5.1.49	53383
bth:BT_1950	ncbi-geneid:1076176	3.6.3.34	52540
bth:BT_1969	ncbi-geneid:1076236	1.1.1.40	51735|53659|53223
bth:BT_1970	ncbi-geneid:1076144	1.4.1.4	51735|53223
bth:BT_1971	ncbi-geneid:1076172	1.11.1.6	56634
bth:BT_1973	ncbi-geneid:1076162	1.4.1.4	51735|53223
bth:BT_1975	ncbi-geneid:1076156	2.7.7.19	81891|81301
bth:BT_1979	ncbi-geneid:1076161	1.4.1.16	55347|51735
bth:BT_1986	ncbi-geneid:1076217	5.3.1.6	100950|75445
bth:BT_1998	ncbi-geneid:1075888	1.17.4.2	51998
bth:BT_1999	ncbi-geneid:1075846	1.97.1.4	102114
bth:BT_2001	ncbi-geneid:1076115	3.4.24.-	50156|50156
bth:BT_2002	ncbi-geneid:1076106	1.1.1.267	55347|51735|69055
bth:BT_2005	ncbi-geneid:1073945	2.5.1.7	55205
bth:BT_2009	ncbi-geneid:1074911	2.7.4.8	52540
bth:BT_2011	ncbi-geneid:1074005	2.7.7.18	52374
bth:BT_2016	ncbi-geneid:1075090	4.2.1.46	51735
bth:BT_2017	ncbi-geneid:1074508	2.7.7.24	53448
bth:BT_2019	ncbi-geneid:1074480	2.7.4.1	56024|56024|143724|140356
bth:BT_2046	ncbi-geneid:1074123	2.7.8.-	56024|56024
bth:BT_2047	ncbi-geneid:1074106	2.1.1.45	55831
bth:BT_2048	ncbi-geneid:1074117	1.5.1.3	53597
bth:BT_2056	ncbi-geneid:1074116	3.1.21.-	51556
bth:BT_2058	ncbi-geneid:1073399	2.5.1.1|2.5.1.10|2.5.1.29	48576
bth:BT_2060	ncbi-geneid:1075791	2.7.4.14	52540
bth:BT_2062	ncbi-geneid:1071883	2.7.1.11	53784
bth:BT_2070	ncbi-geneid:1071989	2.3.3.5|2.3.3.1	48256
bth:BT_2071	ncbi-geneid:1072537	1.1.1.42	53659
bth:BT_2072	ncbi-geneid:1072789	4.2.1.3	53732|52016
bth:BT_2074	ncbi-geneid:1075151	1.1.1.86	48179|51735
bth:BT_2076	ncbi-geneid:1075790	2.2.1.6	55021|55021
bth:BT_2077	ncbi-geneid:1072450	2.2.1.6	52518|52518|52467
bth:BT_2078	ncbi-geneid:1073461	4.2.1.9	143975|52016
bth:BT_2079	ncbi-geneid:1072696	5.2.1.8	54534
bth:BT_2084	ncbi-geneid:1073422	4.2.3.5	103263
bth:BT_2089	ncbi-geneid:1073478	5.99.1.2	56712
bth:BT_2090	ncbi-geneid:1073487	5.4.99.2	51703|52242
bth:BT_2091	ncbi-geneid:1074658	5.4.99.2	51703|52242
bth:BT_2100	ncbi-geneid:1074147	3.6.3.34	52540
bth:BT_2122	ncbi-geneid:1074238	6.1.1.6	55681|50249
bth:BT_2123	ncbi-geneid:1074249	1.1.1.94	48179|51735
bth:BT_2124	ncbi-geneid:1075192	5.3.1.9	53697
bth:BT_2129	ncbi-geneid:1074292	6.3.1.1	55681
bth:BT_2130	ncbi-geneid:1075218	3.2.2.-	52141
bth:BT_2141	ncbi-geneid:1074326	3.5.1.28	53187
bth:BT_2144	ncbi-geneid:1075235	1.-.-.-	55469
bth:BT_2145	ncbi-geneid:1074337	1.17.4.1	51998
bth:BT_2146	ncbi-geneid:1074142	2.4.1.25	51445|49452|49452
bth:BT_2149	ncbi-geneid:1074341	4.1.2.25	55620
bth:BT_2150	ncbi-geneid:1075237	4.2.3.3	52335
bth:BT_2154	ncbi-geneid:1074334	6.2.1.3	56801
bth:BT_2168	ncbi-geneid:1074371	1.3.99.22	102114
bth:BT_2186	ncbi-geneid:1075243	2.5.1.19	55205
bth:BT_2212	ncbi-geneid:1074506	3.6.3.-	52540
bth:BT_2230	ncbi-geneid:1075602	2.7.7.7	89550
bth:BT_2238	ncbi-geneid:1073731	6.3.4.15
bth:BT_2242	ncbi-geneid:1075595	2.7.4.22	53633
bth:BT_2250	ncbi-geneid:1072597	3.6.1.-	52540|50249
bth:BT_2256	ncbi-geneid:1076399	4.2.1.2	117457
bth:BT_2275	ncbi-geneid:1076104	2.7.1.21	52540|57716
bth:BT_2324	ncbi-geneid:1075378	5.99.1.2	56712
bth:BT_2359	ncbi-geneid:1075049	3.2.2.23|4.2.99.18	46946|81624|57716
bth:BT_2382	ncbi-geneid:1074807	2.7.8.-	56024|56024
bth:BT_2387	ncbi-geneid:1074700	2.5.1.49	53383
bth:BT_2397	ncbi-geneid:1074543	2.7.6.2	63999
bth:BT_2400	ncbi-geneid:1074507	3.2.2.20	48150
bth:BT_2401	ncbi-geneid:1074388	4.2.3.1	53686
bth:BT_2402	ncbi-geneid:1074387	5.4.2.1	53649
bth:BT_2403	ncbi-geneid:1074395	2.7.2.4|1.1.1.3	53633|55347|51735|55021|55021
bth:BT_2404	ncbi-geneid:1074291	3.5.1.1	53774
bth:BT_2413	ncbi-geneid:1073610	2.3.1.46	52317
bth:BT_2415	ncbi-geneid:1073673	2.6.1.1	53383
bth:BT_2416	ncbi-geneid:1073662	4.1.99.12|3.5.4.25	55821|142695
bth:BT_2419	ncbi-geneid:1073752	6.3.5.2	52402|52317
bth:BT_2420	ncbi-geneid:1073770	2.7.13.3	55874|47384|158472|55785
bth:BT_2424	ncbi-geneid:1073791	3.6.3.12	56784|81660|81653|81665
bth:BT_2493	ncbi-geneid:1076280	2.7.1.2	53067
bth:BT_2499	ncbi-geneid:1071990	1.8.4.11|1.8.4.12	55068|51316
bth:BT_2510	ncbi-geneid:1076334	1.1.1.37	56327|51735
bth:BT_2512	ncbi-geneid:1071776	3.6.3.3|3.6.3.5	56784|81653|81665
bth:BT_2517	ncbi-geneid:1076351	1.17.7.1	56014
bth:BT_2518	ncbi-geneid:1073955	5.4.99.18	52255
bth:BT_2522	ncbi-geneid:1073952	3.4.13.9	55920|53092
bth:BT_2523	ncbi-geneid:1073947	3.2.1.40	48208
bth:BT_2527	ncbi-geneid:1073933	2.7.1.48	55186|52540
bth:BT_2543	ncbi-geneid:1071793	2.7.1.26|2.7.7.2	82114|52374
bth:BT_2549	ncbi-geneid:1071825	3.4.17.13	52317|141986
bth:BT_2551	ncbi-geneid:1071844	2.3.1.19	53659
bth:BT_2552	ncbi-geneid:1071840	2.7.2.7	53067|53067
bth:BT_2563	ncbi-geneid:1072151	2.7.7.8	54211|54211|55666|55666|50249|54791
bth:BT_2570	ncbi-geneid:1072177	4.1.1.15	53383
bth:BT_2571	ncbi-geneid:1072193	3.5.1.2	56601
bth:BT_2622	ncbi-geneid:1071922	3.2.1.139	51445|55545
bth:BT_2690	ncbi-geneid:1072609	4.3.1.3
bth:BT_2692	ncbi-geneid:1072571	3.5.2.7	51556|51338
bth:BT_2693	ncbi-geneid:1072577	2.1.2.5	55116|55116
bth:BT_2694	ncbi-geneid:1072556	4.2.1.49	111326
bth:BT_2701	ncbi-geneid:1072510	2.7.7.6	56553|55257|47789
bth:BT_2706	ncbi-geneid:1072438	3.4.11.18	55920
bth:BT_2733	ncbi-geneid:1072283	2.7.7.6	64484
bth:BT_2734	ncbi-geneid:1072281	2.7.7.6	64484
bth:BT_2740	ncbi-geneid:1072252	3.6.5.3	52540|50465|50447
bth:BT_2743	ncbi-geneid:1072232	3.4.11.9	55920|53092
bth:BT_2747	ncbi-geneid:1072230	2.-.-.-	53756
bth:BT_2748	ncbi-geneid:1072222	6.1.1.17	52374|48163
bth:BT_2750	ncbi-geneid:1072224	3.1.3.48	52788
bth:BT_2752	ncbi-geneid:1073958	3.6.4.-	52540
bth:BT_2755	ncbi-geneid:1075660	4.3.1.1	48557
bth:BT_2757	ncbi-geneid:1075667	3.5.1.1	53774
bth:BT_2772	ncbi-geneid:1075947	3.1.3.16	81606
bth:BT_2781	ncbi-geneid:1075959	2.7.7.22	53448|159283
bth:BT_2782	ncbi-geneid:1075958	2.3.1.86|6.2.1.-	56801
bth:BT_2790	ncbi-geneid:1074029	4.1.1.49	53795|68923
bth:BT_2791	ncbi-geneid:1075993	2.4.2.9	53271
bth:BT_2797	ncbi-geneid:1072485	3.3.1.1	52283|51735
bth:BT_2798	ncbi-geneid:1076309	3.4.21.102	52096|50156
bth:BT_2801	ncbi-geneid:1071741	3.1.3.25	56655
bth:BT_2803	ncbi-geneid:1072449	2.7.1.15	53613
bth:BT_2804	ncbi-geneid:1076251	2.7.1.15	53613
bth:BT_2811	ncbi-geneid:1072130	1.6.4.-	51905|52833|52833
bth:BT_2812	ncbi-geneid:1076261	1.11.1.15	52833
bth:BT_2814	ncbi-geneid:1072119	4.2.1.52	51569
bth:BT_2827	ncbi-geneid:1071981	5.99.1.2	56712
bth:BT_2829	ncbi-geneid:1076299	6.1.1.19	52374|47323|55190
bth:BT_2834	ncbi-geneid:1071931	3.4.15.5	55486
bth:BT_2836	ncbi-geneid:1076314	1.2.7.3	52518|53323|52922
bth:BT_2837	ncbi-geneid:1071923	1.2.7.3	52518
bth:BT_2840	ncbi-geneid:1076315	2.1.1.-	53335
bth:BT_2841	ncbi-geneid:1076317	2.7.1.40	51621|52935|50800
bth:BT_2842	ncbi-geneid:1071878	4.2.1.10	52304
bth:BT_2849	ncbi-geneid:1071853	5.1.3.3	74650
bth:BT_2851	ncbi-geneid:1071827	3.2.1.22	51445
bth:BT_2881	ncbi-geneid:1074894	2.7.7.60	53448
bth:BT_2883	ncbi-geneid:1076291	2.1.2.2	53328
bth:BT_2900	ncbi-geneid:1074460	3.2.1.99	75005
bth:BT_2933	ncbi-geneid:1074000	6.1.1.10	52374|47323|50249|57770
bth:BT_2944	ncbi-geneid:1075077	5.1.3.14	53756
bth:BT_2945	ncbi-geneid:1075842	1.1.1.-	51735|48179|52413
bth:BT_2955	ncbi-geneid:1075960	2.3.1.54	51998
bth:BT_2956	ncbi-geneid:1072682	1.97.1.4	54862|102114
bth:BT_2975	ncbi-geneid:1076000	3.5.1.-	52467
bth:BT_2976	ncbi-geneid:1074011	5.2.1.8	54534
bth:BT_2977	ncbi-geneid:1075106	5.2.1.8	54534
bth:BT_2999	ncbi-geneid:1072238	3.6.4.12	52540
bth:BT_3007	ncbi-geneid:1075232	3.4.13.22	55166
bth:BT_3009	ncbi-geneid:1075234	3.2.1.21	51445|52279
bth:BT_3033	ncbi-geneid:1074020	5.99.1.-	56719|55874|54211
bth:BT_3034	ncbi-geneid:1076320	2.7.7.3	52374
bth:BT_3035	ncbi-geneid:1075974	3.4.21.102	52096|50156
bth:BT_3054	ncbi-geneid:1071842	1.3.5.1|1.3.99.1	51905|46977|56425
bth:BT_3055	ncbi-geneid:1076025	1.3.99.1	54292|46548
bth:BT_3065	ncbi-geneid:1072039	3.2.1.22	51445|51011|49313
bth:BT_3071	ncbi-geneid:1076330	3.1.2.-	54637
bth:BT_3077	ncbi-geneid:1075693	3.1.-.-	50249|50249|50249
bth:BT_3080	ncbi-geneid:1075677	2.5.1.47	53686
bth:BT_3086	ncbi-geneid:1075996	3.2.1.20	51445|74650|51011
bth:BT_3093	ncbi-geneid:1075672	3.1.6.1	53649
bth:BT_3115	ncbi-geneid:1075973	1.5.99.8|1.5.1.12	53720|51730
bth:BT_3119	ncbi-geneid:1075990	2.3.1.28	52777
bth:BT_3124	ncbi-geneid:1075652	3.1.1.53	52266
bth:BT_3126	ncbi-geneid:1075992	6.1.1.4	52374|50677|47323
bth:BT_3128	ncbi-geneid:1075977	3.6.1.15	52972
bth:BT_3131	ncbi-geneid:1075919	3.2.1.22	51445
bth:BT_3132	ncbi-geneid:1075922	3.1.1.53	52266|49785
bth:BT_3164	ncbi-geneid:1075909	2.5.1.72	142754
bth:BT_3178	ncbi-geneid:1075981	3.2.1.52	51445|55545|49785
bth:BT_3184	ncbi-geneid:1072701	1.4.3.16	51905|56425|46977
bth:BT_3186	ncbi-geneid:1075901	1.8.1.4	51905|55424
bth:BT_3187	ncbi-geneid:1072317	3.4.16.4|3.4.21	56601
bth:BT_3213	ncbi-geneid:1075890	5.4.99.12	55120
bth:BT_3214	ncbi-geneid:1075892	5.-.-.-	111337
bth:BT_3216	ncbi-geneid:1075884	2.7.6.3	55083
bth:BT_3219	ncbi-geneid:1074895	2.5.1.6	55973|55973|55973
bth:BT_3227	ncbi-geneid:1072728	3.1.26.5	54211
bth:BT_3229	ncbi-geneid:1074784	3.1.21.-	51556
bth:BT_3230	ncbi-geneid:1072868	6.1.1.1	52374|55174
bth:BT_3231	ncbi-geneid:1075885	5.3.1.17	51182
bth:BT_3232	ncbi-geneid:1072717	1.1.1.69	51735
bth:BT_3253	ncbi-geneid:1075873	6.3.4.13	56059|52440|51246
bth:BT_3255	ncbi-geneid:1072465	2.1.1.-	53335|143437
bth:BT_3256	ncbi-geneid:1072588	2.3.1.30	51161
bth:BT_3260	ncbi-geneid:1071668	2.7.7.7	56672|88723|53098|47807
bth:BT_3261	ncbi-geneid:1072852	2.5.1.90	48576
bth:BT_3263	ncbi-geneid:1074827	4.1.2.4	51569
bth:BT_3265	ncbi-geneid:1072846	3.1.-.-	69500
bth:BT_3267	ncbi-geneid:1075872	2.4.2.7	53271
bth:BT_3285	ncbi-geneid:1072082	3.1.22.4	52540|46785
bth:BT_3300	ncbi-geneid:1076340	3.2.1.21	51445|56988|52279
bth:BT_3303	ncbi-geneid:1075858	3.6.4.13	52540
bth:BT_3305	ncbi-geneid:1075140	2.7.1.4	53613
bth:BT_3306	ncbi-geneid:1075857	5.3.1.13	53697
bth:BT_3308	ncbi-geneid:1075138	3.4.99.-	63411|63411
bth:BT_3312	ncbi-geneid:1075855	3.2.1.45	51445|51011
bth:BT_3314	ncbi-geneid:1074293	3.2.1.21	51445|52279
bth:BT_3318	ncbi-geneid:1074854	3.4.21.89	51306
bth:BT_3319	ncbi-geneid:1075520	3.4.21.89	51306|51306
bth:BT_3320	ncbi-geneid:1075476	1.3.1.26	55347|51735
bth:BT_3336	ncbi-geneid:1075620	2.3.1.129	51161
bth:BT_3340	ncbi-geneid:1075211	3.2.1.23	51445|74650|49785|49303|49303
bth:BT_3351	ncbi-geneid:1075333	6.1.1.16	52374|47323
bth:BT_3354	ncbi-geneid:1075215	2.8.1.-	52402
bth:BT_3356	ncbi-geneid:1072122	2.7.1.11	53784
bth:BT_3357	ncbi-geneid:1075596	3.1.26.3	69065|54768
bth:BT_3358	ncbi-geneid:1075330	2.3.1.179	53901|53901
bth:BT_3360	ncbi-geneid:1072486	2.1.2.2	53328
bth:BT_3361	ncbi-geneid:1072463	1.1.1.290	51735|52283
bth:BT_3391	ncbi-geneid:1072573	3.1.26.4
bth:BT_3393	ncbi-geneid:1074874	2.7.1.71	52540
bth:BT_3394	ncbi-geneid:1075986	4.1.1.19	51419|50621
bth:BT_3395	ncbi-geneid:1076301	2.7.2	53633
bth:BT_3409	ncbi-geneid:1073895	2.8.1.7|4.4.1.16	53383
bth:BT_3412	ncbi-geneid:1074732	3.1.26.4	53098
bth:BT_3419	ncbi-geneid:1076370	5.4.2.1	64158|53649
bth:BT_3429	ncbi-geneid:1074051	5.99.1.3	56719|55874|54211
bth:BT_3447	ncbi-geneid:1072694	6.3.2.8	53623|53244|51984
bth:BT_3448	ncbi-geneid:1075127	2.4.1.227	53756
bth:BT_3450	ncbi-geneid:1074391	6.3.2.9	53623|53244|51984
bth:BT_3452	ncbi-geneid:1073969	6.3.2.13	53623|53244|63418
bth:BT_3453	ncbi-geneid:1073663	2.4.1.129	56601|56519|54184
bth:BT_3455	ncbi-geneid:1073557	2.1.1.-	53335|81799
bth:BT_3460	ncbi-geneid:1075982	3.1.5.1	109604
bth:BT_3461	ncbi-geneid:1075999	3.6.1.23	51283
bth:BT_3488	ncbi-geneid:1073063	3.1.6.1	53649
bth:BT_3529	ncbi-geneid:1072552	5.1.3.3	74650
bth:BT_3532	ncbi-geneid:1072517	5.1.3.3	74650
bth:BT_3550	ncbi-geneid:1075458	6.2.1.3	56801
bth:BT_3567	ncbi-geneid:1074925	3.2.1.21	51445|52279
bth:BT_3579	ncbi-geneid:1072261	5.99.1.-	56719
bth:BT_3587	ncbi-geneid:1074096	3.5.99.6	100950
bth:BT_3588	ncbi-geneid:1076326	3.5.1.25	51556|51338
bth:BT_3598	ncbi-geneid:1074141	3.2.1.52	51445|55545
bth:BT_3600	ncbi-geneid:1072413	2.7.1.2	53067
bth:BT_3605	ncbi-geneid:1074027	5.1.3.8	48208
bth:BT_3611	ncbi-geneid:1074902	6.1.1.14	55681|52954
bth:BT_3617	ncbi-geneid:1072423	1.1.1.-	50129|51735
bth:BT_3636	ncbi-geneid:1075005	1.2.1.11	55347|51735
bth:BT_3640	ncbi-geneid:1075031	3.6.3.-	52540
bth:BT_3644	ncbi-geneid:1074785	6.3.2.10	53623|53244|63418
bth:BT_3646	ncbi-geneid:1074786	2.5.1.15	51717
bth:BT_3654	ncbi-geneid:1075681	3.2.1.23	51445|49785|49785|49785
bth:BT_3665	ncbi-geneid:1076353	3.2.1.51	51445
bth:BT_3692	ncbi-geneid:1076293	2.3.1.8	53659
bth:BT_3693	ncbi-geneid:1076294	2.7.2.1	53067|53067
bth:BT_3697	ncbi-geneid:1072022	3.6.1.-	56300
bth:BT_3708	ncbi-geneid:1072120	3.1.3.1	53649
bth:BT_3712	ncbi-geneid:1076249	5.4.99.12	55120|55174
bth:BT_3713	ncbi-geneid:1072146	6.3.2.4	56059|52440
bth:BT_3717	ncbi-geneid:1072162	2.1.3.11	53671
bth:BT_3718	ncbi-geneid:1075939	1.2.1.41	53720
bth:BT_3719	ncbi-geneid:1072190	2.7.2.11	53633|88697
bth:BT_3720	ncbi-geneid:1072194	2.6.1.1	53383
bth:BT_3722	ncbi-geneid:1072208	5.1.1.3	53681|53681
bth:BT_3726	ncbi-geneid:1074317	2.5.1.31	64005
bth:BT_3728	ncbi-geneid:1072329	3.5.4.26|1.1.1.193	53597|53927
bth:BT_3729	ncbi-geneid:1072300	2.1.1.-	53335
bth:BT_3731	ncbi-geneid:1072336	2.4.2.10	53271
bth:BT_3733	ncbi-geneid:1073818	4.3.2.1	48557
bth:BT_3755	ncbi-geneid:1073501	6.2.1.1	56801
bth:BT_3757	ncbi-geneid:1073520	1.5.1.2	51735|48179
bth:BT_3758	ncbi-geneid:1076379	2.6.1.11	53383
bth:BT_3759	ncbi-geneid:1076380	1.2.1	51735|55347
bth:BT_3760	ncbi-geneid:1076381	6.3.4.5	69864|52402
bth:BT_3763	ncbi-geneid:1076389	2.7.1.5	53067|53067
bth:BT_3764	ncbi-geneid:1076390	5.3.1.14	51658
bth:BT_3766	ncbi-geneid:1076395	4.1.2.19	53639
bth:BT_3767	ncbi-geneid:1076398	1.1.1.77	56796
bth:BT_3771	ncbi-geneid:1072525	1.1.1.100	51735
bth:BT_3772	ncbi-geneid:1072541	5.4.99.12	55120
bth:BT_3774	ncbi-geneid:1072532	3.2.1.24	74650|88713|88688|49785
bth:BT_3802	ncbi-geneid:1075207	5.2.1.8	50891|50891
bth:BT_3811	ncbi-geneid:1071681	3.4.24.-	55486
bth:BT_3812	ncbi-geneid:1072684	3.5.4.10|2.1.2.3	53927|52335
bth:BT_3821	ncbi-geneid:1072799	1.5.1.20	51730
bth:BT_3834	ncbi-geneid:1072737	2.3.1.41|2.3.1.180	53901
bth:BT_3837	ncbi-geneid:1072899	3.6.3.-	52540
bth:BT_3842	ncbi-geneid:1074740	3.4.21.92	52096
bth:BT_3844	ncbi-geneid:1072973	3.6.4.12	52540|46785|47819
bth:BT_3845	ncbi-geneid:1072966	1.1.1.205	51412|54631
bth:BT_3848	ncbi-geneid:1072970	5.2.1.8	54534|109998|54534
bth:BT_3864	ncbi-geneid:1072984	6.1.1.2	52374
bth:BT_3866	ncbi-geneid:1071728	6.3.5.5	56059|56059|52440|52440|48108|52335
bth:BT_3868	ncbi-geneid:1072979	3.2.1.52	51445|55545
bth:BT_3870	ncbi-geneid:1073002	2.3.1.79	51161
bth:BT_3871	ncbi-geneid:1072988	4.3.2.2	48557
bth:BT_3872	ncbi-geneid:1073000	5.4.99.12	55120|55174
bth:BT_3873	ncbi-geneid:1072981	6.1.1.22	55681|50249
bth:BT_3884	ncbi-geneid:1072991	4.6.1.12	69765
bth:BT_3888	ncbi-geneid:1074632	2.8.1.-	52402
bth:BT_3891	ncbi-geneid:1074637	3.1.11.6	116842
bth:BT_3892	ncbi-geneid:1073003	2.6.1.42	56752
bth:BT_3894	ncbi-geneid:1073797	2.1.1.33	53335
bth:BT_3911	ncbi-geneid:1073026	1.1.1.37	51735|56327
bth:BT_3917	ncbi-geneid:1075328	2.7.1.23	111331
bth:BT_3918	ncbi-geneid:1074642	2.6.99.2	63892
bth:BT_3923	ncbi-geneid:1073045	2.7.7.60	53448
bth:BT_3924	ncbi-geneid:1073039	3.6.4.12	52540|52540|50249
bth:BT_3925	ncbi-geneid:1073056	2.7.4.6	54919
bth:BT_3929	ncbi-geneid:1071892	5.3.1.1	51351
bth:BT_3931	ncbi-geneid:1073052	3.5.4.16	55620
bth:BT_3932	ncbi-geneid:1071689	2.7.7.-	56731|57783
bth:BT_3933	ncbi-geneid:1073050	1.3.1.12|5.4.99.5	51735|48179
bth:BT_3934	ncbi-geneid:1073057	5.4.99.5	51569|48600
bth:BT_3935	ncbi-geneid:1075210	2.6.1.-	53383
bth:BT_3936	ncbi-geneid:1073066	4.2.1.51	53850|55021
bth:BT_3938	ncbi-geneid:1071888	3.6.4.12	52540|46785
bth:BT_3939	ncbi-geneid:1074115	3.1.-.-	64182
bth:BT_3942	ncbi-geneid:1075256	3.1.2.-	54637
bth:BT_3945	ncbi-geneid:1073048	2.1.2.9	53328|50486
bth:BT_3946	ncbi-geneid:1073053	5.1.3.1	51366
bth:BT_3950	ncbi-geneid:1074250	5.4.2.8	53738|55957|53738|53738
bth:BT_3971	ncbi-geneid:1075260	1.11.1.9	52833
bth:BT_3973	ncbi-geneid:1073072	5.-.-.-	111337
bth:BT_3975	ncbi-geneid:1074653	4.2.3.4	56796
bth:BT_3978	ncbi-geneid:1073085	2.7.8.-	56024|56024
bth:BT_3995	ncbi-geneid:1073082	6.1.1.7	55681|101353|55186|50447
bth:BT_3998	ncbi-geneid:1074657	2.7.6.5	109604|81301|81271|55021
bth:BT_3999	ncbi-geneid:1073109	3.2.1.-	53955|54106
bth:BT_4003	ncbi-geneid:1074660	3.1.3.2|3.1.3.5	64167
bth:BT_4004	ncbi-geneid:1074643	2.4.1.182	53756
bth:BT_4007	ncbi-geneid:1073126	3.4.24.-	52540|140990
bth:BT_4011	ncbi-geneid:1073142	2.1.1.72	53335
bth:BT_4031	ncbi-geneid:1073256	3.5.1.28	55846
bth:BT_4043	ncbi-geneid:1073424	2.1.1.182	53335
bth:BT_4045	ncbi-geneid:1074673	3.4.13.3	53187
bth:BT_4049	ncbi-geneid:1071826	2.7.-.-	52540
bth:BT_4050	ncbi-geneid:1073210	3.2.1.23	51445|74650|49785|49785|49303|49303
bth:BT_4063	ncbi-geneid:1074684	1.6.5.3	54862
bth:BT_4065	ncbi-geneid:1074515	1.6.5.3	56762|143243
bth:BT_4066	ncbi-geneid:1073400	1.6.5.3	56770
bth:BT_4091	ncbi-geneid:1073265	3.1.1.53	52266|49785
bth:BT_4099	ncbi-geneid:1074692	2.2.1.7	52518|52518|52922
bth:BT_4101	ncbi-geneid:1073556	5.1.1.1|6.3.2.10	51419|50621|53623|53244|63418
bth:BT_4106	ncbi-geneid:1073576	5.3.1.17	51182
bth:BT_4110	ncbi-geneid:1074662	3.1.1.11	51126|52266
bth:BT_4127	ncbi-geneid:1074699	3.5.99.6	100950
bth:BT_4138	ncbi-geneid:1074162	4.4.1.8	53383
bth:BT_4152	ncbi-geneid:1074706	3.2.1.23	51445|52317|75005
bth:BT_4177	ncbi-geneid:1074578	5.1.3.-	54909
bth:BT_4184	ncbi-geneid:1075125	3.1.3.18	56784
bth:BT_4188	ncbi-geneid:1073652	1.3.1.9	51735
bth:BT_4192	ncbi-geneid:1072478	2.8.1.8	102114
bth:BT_4193	ncbi-geneid:1074559	3.4.14.5	53474|82171
bth:BT_4203	ncbi-geneid:1074717	2.5.1.75	52540|52540
bth:BT_4205	ncbi-geneid:1071757	2.3.1.129	51161
bth:BT_4206	ncbi-geneid:1073681	4.2.1.-|3.5.1.-	54637|54211|54211
bth:BT_4207	ncbi-geneid:1074215	2.3.1.-	51161
bth:BT_4209	ncbi-geneid:1073762	4.1.1.23	51366
bth:BT_4211	ncbi-geneid:1073540	6.3.3.1	56042|55326
bth:BT_4215	ncbi-geneid:1073671	1.1.1.25	51735|53223
bth:BT_4216	ncbi-geneid:1074556	2.1.1	53335
bth:BT_4217	ncbi-geneid:1074764	6.3.2.6	56104
bth:BT_4237	ncbi-geneid:1074735	5.4.99.12	55120
bth:BT_4241	ncbi-geneid:1074701	3.2.1.23	51445|74650|49785|49303|49303
bth:BT_4253	ncbi-geneid:1074076	2.5.1.78	52121
bth:BT_4258	ncbi-geneid:1071674	6.3.3.2	100950
bth:BT_4259	ncbi-geneid:1071740	3.4.21.102	52096|50156
bth:BT_4260	ncbi-geneid:1074065	3.5.4.12	53927
bth:BT_4262	ncbi-geneid:1073846	3.4.15.5	55486
bth:BT_4263	ncbi-geneid:1074750	1.2.1.12	55347|51735
bth:BT_4265	ncbi-geneid:1071739	6.3.5.2	52402|54810|52317
bth:BT_4305	ncbi-geneid:1073862	3.2.1.1	88713
bth:BT_4307	ncbi-geneid:1074718	2.4.1.21	53756
bth:BT_4308	ncbi-geneid:1073735	6.3.2.1	52374
bth:BT_4309	ncbi-geneid:1071730	4.1.1.11	50692
bth:BT_4310	ncbi-geneid:1074561	1.4.1.13|1.4.1.14	51971|46548|52343|63380
bth:BT_4312	ncbi-geneid:1074770	6.1.1.11	55681|46589
bth:BT_4315	ncbi-geneid:1074151	3.1.3.18	56784
bth:BT_4320	ncbi-geneid:1074544	3.4.24.-	63411|63411|63411|63411
bth:BT_4321	ncbi-geneid:1073740	2.5.1.55	51569
bth:BT_4323	ncbi-geneid:1073719	2.5.1.75	52540|52540
bth:BT_4328	ncbi-geneid:1074542	2.1.1.-	75217|88697
bth:BT_4331	ncbi-geneid:1074577	2.1.1.-	53335|88697
bth:BT_4336	ncbi-geneid:1071724	1.8.1.9	51905
bth:BT_4337	ncbi-geneid:1074539	3.2.1.52	51445|55545
bth:BT_4339	ncbi-geneid:1074555	6.3.1.2	55931
bth:BT_4346	ncbi-geneid:1074777	3.1.26.11	56281
bth:BT_4350	ncbi-geneid:1074525	3.6.1.19	101386|101386
bth:BT_4353	ncbi-geneid:1074783	6.1.1.9	52374|50677|47323|46589
bth:BT_4366	ncbi-geneid:1074520	2.7.1.33
bth:BT_4372	ncbi-geneid:1074789	2.1.1.-	102114
bth:BT_4374	ncbi-geneid:1071722	1.1.1.262	53659
bth:BT_4386	ncbi-geneid:1074030	2.4.2.8	53271
bth:BT_4387	ncbi-geneid:1074036	2.7.4.3	52540
bth:BT_4394	ncbi-geneid:1074792	3.2.1.52	51445|55545
bth:BT_4395	ncbi-geneid:1074035	3.2.1.35	51445|140657|55545
bth:BT_4409	ncbi-geneid:1074003	2.7.7.7	56672|100879
bth:BT_4423	ncbi-geneid:1074433	2.7.1.17	53067|53067
bth:BT_4425	ncbi-geneid:1071696	4.1.2.4	51569
bth:BT_4451	ncbi-geneid:1074199	3.2.2.9	53167
bth:BT_4453	ncbi-geneid:1074818	4.2.3.12	55620
bth:BT_4458	ncbi-geneid:1071691	2.7.1.35	53613
bth:BT_4488	ncbi-geneid:1073858	3.2.2.23|4.2.99.18	46946|81624|57716
bth:BT_4501	ncbi-geneid:1073696	5.4.99.12	55120
bth:BT_4506	ncbi-geneid:1073951	2.3.1.-	55729|55729|54593
bth:BT_4507	ncbi-geneid:1074825	3.5.2.6	56601
bth:BT_4512	ncbi-geneid:1073967	1.1.1.-	50129|51735
bth:BT_4513	ncbi-geneid:1073881	2.1.1.-	75217|55315
bth:BT_4517	ncbi-geneid:1075841	3.1.21.3	52540|52540
bth:BT_4518	ncbi-geneid:1073274	2.1.1.72	53335
bth:BT_4530	ncbi-geneid:1072698	3.6.4.12	46785
bth:BT_4535	ncbi-geneid:1071971	3.1.21.3	52540
bth:BT_4538	ncbi-geneid:1072263	2.1.1.72	53335
bth:BT_4540	ncbi-geneid:1073335	3.1.21.3	116734|116734
bth:BT_4554	ncbi-geneid:1075081	2.4.2.3	53167
bth:BT_4572	ncbi-geneid:1071980	4.2.1.11	51604|54826
bth:BT_4582	ncbi-geneid:1073929	2.4.2.14	53271|56235
bth:BT_4583	ncbi-geneid:1072323	3.4.11.4	53187|55031
bth:BT_4584	ncbi-geneid:1073159	2.1.2.10	103025|101790
bth:BT_4588	ncbi-geneid:1072118	3.1.1.29	53178
bth:BT_4594	ncbi-geneid:1073981	2.7.1.24	52540
bth:BT_4611	ncbi-geneid:1073152	1.11.1.15	52833
bth:BT_4612	ncbi-geneid:1074514	1.5.1.7	51735
bth:BT_4651	ncbi-geneid:1073121	3.1.21.2	51658
bth:BT_4654	ncbi-geneid:1072476	2.7.1.2	53067
bth:BT_4664	ncbi-geneid:1073373	4.2.1.20	53686
bth:BT_4667	ncbi-geneid:1073371	3.2.1.23	51445|49785|49303|49373
bth:BT_4668	ncbi-geneid:1072504	3.2.1.89	51445
bth:BT_4678	ncbi-geneid:1076091	4.3.1.17	143548
bth:BT_4681	ncbi-geneid:1072593	3.2.1.52	51445|55545
bth:BT_4689	ncbi-geneid:1071994	3.2.1.41	51445|81296
bth:BT_4690	ncbi-geneid:1073370	3.2.1.1	51445|51011
bth:BT_4691	ncbi-geneid:1071655	2.1.1.181	53335
bth:BT_4700	ncbi-geneid:1072155	5.4.4.2	56322
bth:BT_4701	ncbi-geneid:1075703	2.2.1.9	52518|52518
bth:BT_4702	ncbi-geneid:1071849	4.1.3.36	52096
bth:BT_4704	ncbi-geneid:1075356	6.2.1.26	56801
bth:BT_4714	ncbi-geneid:1073742	3.2.1.21	51445|52279
bth:BT_4737	ncbi-geneid:1071815	1.97.1.4	102114
bth:BT_4738	ncbi-geneid:1074904	2.3.1.54	51998
bth:BT_4754	ncbi-geneid:1072000	2.1.1.37	53335
