# Supplementary material for: Tracing the Repertoire of Promiscuous Enzymes along the Metabolic Pathways in Archaeal Organisms
Source: Life (Basel). 2017 Jul 13;7(3):30. doi: 10.3390/life7030030 (PMC5617955; doi:10.3390/life7030030)
Supplement: Supplementary file 1 [file life-07-00030-s001.zip › Table_S2/btr.txt]

KEGGID	NCBIGI	ECs	SFamilyID
btr:Btr_0003	ncbi-geneid:5829772	1.1.1.25	51735|53223
btr:Btr_0004	ncbi-geneid:5830776	2.7.1.24	52540
btr:Btr_0005	ncbi-geneid:5830777	2.7.7.7
btr:Btr_0007	ncbi-geneid:5830778	2.7.7.7	56672|88723|53098|47807
btr:Btr_0011	ncbi-geneid:5829148	2.1.1.-	75217|55315
btr:Btr_0012	ncbi-geneid:5829092	2.1.1.-	53335
btr:Btr_0017	ncbi-geneid:5830065	3.6.3.-	52540
btr:Btr_0018	ncbi-geneid:5830066	2.7.1.69	55804
btr:Btr_0020	ncbi-geneid:5829892	2.1.1.-	102114
btr:Btr_0022	ncbi-geneid:5829894	6.3.4.5	69864|52402
btr:Btr_0023	ncbi-geneid:5829764	6.1.1.6	52374|48163
btr:Btr_0031	ncbi-geneid:5830134	2.7.3.-	55874|47384|55785
btr:Btr_0032	ncbi-geneid:5830095	3.3.1.1	52283|51735
btr:Btr_0033	ncbi-geneid:5830096	1.6.99.3|1.6.5.3	51735
btr:Btr_0034	ncbi-geneid:5830097	6.3.2.17|6.3.2.12	53623|53244
btr:Btr_0038	ncbi-geneid:5829683	6.3.2.5|4.1.1.36	102645|52507|47598
btr:Btr_0040	ncbi-geneid:5830106	2.1.1	53335
btr:Btr_0041	ncbi-geneid:5828872	5.99.1.3	56719|55874|54211
btr:Btr_0051	ncbi-geneid:5830510	3.5.1.18	53187|55031
btr:Btr_0052	ncbi-geneid:5830511	1.3.99.22	102114
btr:Btr_0053	ncbi-geneid:5830569	3.6.1.15	52972
btr:Btr_0057	ncbi-geneid:5829809	6.5.1.-	55144
btr:Btr_0059	ncbi-geneid:5829811	2.7.1.69	53062
btr:Btr_0061	ncbi-geneid:5829831	2.7.3.-|2.7.13.3	55874|47384
btr:Btr_0069	ncbi-geneid:5829012	2.7.2	53633
btr:Btr_0077	ncbi-geneid:5830246	4.2.1.70|5.4.99.12	55120
btr:Btr_0078	ncbi-geneid:5830247	2.1.2.9	53328|50486
btr:Btr_0079	ncbi-geneid:5829736	3.5.1.88	56420
btr:Btr_0084	ncbi-geneid:5829947	2.5.1.19	55205
btr:Btr_0085	ncbi-geneid:5829948	2.7.4.14	52540
btr:Btr_0088	ncbi-geneid:5830200	2.4.1.-	48208|74650|74650|53448
btr:Btr_0089	ncbi-geneid:5830201	2.4.2.11	51690|54675
btr:Btr_0096	ncbi-geneid:5830242	6.1.1.20	56037|50249|55681|54991|46955
btr:Btr_0097	ncbi-geneid:5830243	6.1.1.20	55681|46589
btr:Btr_0100	ncbi-geneid:5829426	4.2.99.18	48150
btr:Btr_0106	ncbi-geneid:5830573	4.2.1.9	143975|52016
btr:Btr_0109	ncbi-geneid:5830654	1.1.1.39	51735|53659|53223
btr:Btr_0115	ncbi-geneid:5829816	2.6.1.11|2.6.1.17	53383
btr:Btr_0125	ncbi-geneid:5829155	3.6.3.41	52540
btr:Btr_0126	ncbi-geneid:5829156	4.2.1.3	53732|52016
btr:Btr_0130	ncbi-geneid:5829685	2.7.7.7	55979|55979|55979
btr:Btr_0132	ncbi-geneid:5829193	4.2.1.10	52304
btr:Btr_0133	ncbi-geneid:5829194	1.10.3.-	49503|81464
btr:Btr_0134	ncbi-geneid:5829195	1.10.3.-	81442
btr:Btr_0135	ncbi-geneid:5830656	1.10.3.-	81452
btr:Btr_0137	ncbi-geneid:5830658	1.1.1.94	48179|51735
btr:Btr_0141	ncbi-geneid:5829016	1.3.1.9	51735
btr:Btr_0142	ncbi-geneid:5829017	2.3.1.41	53901|53901
btr:Btr_0143	ncbi-geneid:5829018	4.2.1.60	54637
btr:Btr_0147	ncbi-geneid:5830260	6.3.4.3	52540
btr:Btr_0150	ncbi-geneid:5829748	5.3.1.9	53697
btr:Btr_0154	ncbi-geneid:5829051	2.7.1.69	51621|55804|52009|47831|55594
btr:Btr_0170	ncbi-geneid:5829217	3.6.1.11|3.6.1.40	53067|53067
btr:Btr_0171	ncbi-geneid:5829218	2.1.1.-	53335
btr:Btr_0173	ncbi-geneid:5829223	2.7.2.11	53633|88697
btr:Btr_0174	ncbi-geneid:5829224	1.2.1.41	53720
btr:Btr_0175	ncbi-geneid:5829225	2.7.7.18	52374
btr:Btr_0179	ncbi-geneid:5829708	3.4.21.102	52096|50156
btr:Btr_0180	ncbi-geneid:5829709	3.6.1.-	55811
btr:Btr_0185	ncbi-geneid:5829149	3.6.1.1	50324
btr:Btr_0189	ncbi-geneid:5830409	3.4.15.5	55486
btr:Btr_0191	ncbi-geneid:5830411	3.2.1.-	53955|47090
btr:Btr_0193	ncbi-geneid:5828881	2.7.7.9	53448
btr:Btr_0194	ncbi-geneid:5828882	5.3.1.13	53697
btr:Btr_0199	ncbi-geneid:5830535	1.1.1.205	51412|54631
btr:Btr_0200	ncbi-geneid:5830536	2.1.1.-	53335
btr:Btr_0201	ncbi-geneid:5830537	6.3.5.2	52402|52317|54810
btr:Btr_0202	ncbi-geneid:5830515	3.1.4.46	51695
btr:Btr_0206	ncbi-geneid:5829414	3.6.3.20	52540|50331
btr:Btr_0212	ncbi-geneid:5829032	1.17.4.1	51998|48168
btr:Btr_0213	ncbi-geneid:5829036	1.17.4.1	47240
btr:Btr_0214	ncbi-geneid:5829037	2.1.1.-	53335
btr:Btr_0218	ncbi-geneid:5829067	5.2.1.8	54534|109998
btr:Btr_0219	ncbi-geneid:5829255	2.3.1.35|2.3.1.1	56266
btr:Btr_0220	ncbi-geneid:5829256	3.6.1.-	55811
btr:Btr_0226	ncbi-geneid:5829808	3.4.11.1	53187|52949
btr:Btr_0227	ncbi-geneid:5828826	2.7.1.33	52540
btr:Btr_0228	ncbi-geneid:5828827	3.5.1.1	53774
btr:Btr_0229	ncbi-geneid:5828809	3.4.25.1|3.4.25.2	56235
btr:Btr_0231	ncbi-geneid:5828811	2.1.1.52|2.1.1.172	53335
btr:Btr_0232	ncbi-geneid:5829493	2.7.7.8	54211|54211|55666|55666|54791|50249
btr:Btr_0237	ncbi-geneid:5829552	4.2.1.70|5.4.99.12	55120
btr:Btr_0243	ncbi-geneid:5829590	2.1.1.33	53335
btr:Btr_0244	ncbi-geneid:5829591	2.5.1.6	55973|55973|55973
btr:Btr_0246	ncbi-geneid:5829627	2.3.1.-	56317
btr:Btr_0251	ncbi-geneid:5830138	2.3.1.128	55729
btr:Btr_0258	ncbi-geneid:5829278	2.7.7.7	52540|48019
btr:Btr_0261	ncbi-geneid:5829272	5.4.99.5|4.2.1.51	53850|55021
btr:Btr_0262	ncbi-geneid:5830451	2.7.7.38	53448
btr:Btr_0266	ncbi-geneid:5830682	6.3.2.3	56059|52440
btr:Btr_0270	ncbi-geneid:5830686	3.6.3.27	52540
btr:Btr_0274	ncbi-geneid:5830579	3.4.11.-	144052
btr:Btr_0275	ncbi-geneid:5830580	3.2.2.23|4.2.99.18	81624|46946|57716
btr:Btr_0277	ncbi-geneid:5828774	3.1.13.5
btr:Btr_0285	ncbi-geneid:5829794	6.1.1.5	52374|47323|50677
btr:Btr_0288	ncbi-geneid:5829594	4.2.1.70|5.4.99.12	55120|55174
btr:Btr_0289	ncbi-geneid:5829595	2.1.1.171	53335
btr:Btr_0292	ncbi-geneid:5829072	3.1.3.25	56655
btr:Btr_0295	ncbi-geneid:5830327	2.-.-.-	53756
btr:Btr_0296	ncbi-geneid:5830328	2.7.1.130	52540
btr:Btr_0299	ncbi-geneid:5830326	3.5.4.13	51283|51283
btr:Btr_0300	ncbi-geneid:5830085	1.1.2.3	51395
btr:Btr_0306	ncbi-geneid:5830127	3.2.1.17	53955
btr:Btr_0315	ncbi-geneid:5830743	3.2.1.17	53955
btr:Btr_0364	ncbi-geneid:5829625	2.1.1.72	53335
btr:Btr_0376	ncbi-geneid:5829454	3.1.11.3	52980
btr:Btr_0425	ncbi-geneid:5830845	3.1.11.3	52980
btr:Btr_0482	ncbi-geneid:5829084	3.2.1.17	53955
btr:Btr_0563	ncbi-geneid:5829062	3.1.11.3	52980
btr:Btr_0565	ncbi-geneid:5829647	2.6.1.52	53383
btr:Btr_0567	ncbi-geneid:5829648	6.3.4.4	52540
btr:Btr_0570	ncbi-geneid:5829549	4.2.1.70|5.4.99.12	55120|55174
btr:Btr_0571	ncbi-geneid:5829541	1.2.1.3	53720
btr:Btr_0576	ncbi-geneid:5829298	1.3.3.1	51395
btr:Btr_0597	ncbi-geneid:5828860	6.3.1.2	55931|54368
btr:Btr_0598	ncbi-geneid:5828861	1.4.3.-	51905
btr:Btr_0599	ncbi-geneid:5828862	1.1.1.49	55347|51735
btr:Btr_0601	ncbi-geneid:5830421	4.2.1.12	143975|52016
btr:Btr_0602	ncbi-geneid:5830442	3.5.4.9|1.5.1.5	51735|53223
btr:Btr_0605	ncbi-geneid:5830221	2.1.1.-	75217|88697
btr:Btr_0606	ncbi-geneid:5830222	6.3.2.2	55931
btr:Btr_0612	ncbi-geneid:5830755	2.1.1.64	53335
btr:Btr_0613	ncbi-geneid:5830756	2.7.2.4	53633|55021|55021
btr:Btr_0614	ncbi-geneid:5830757	2.7.4.9	52540
btr:Btr_0622	ncbi-geneid:5830026	3.6.3.14	81336
btr:Btr_0623	ncbi-geneid:5830027	3.6.3.14	81333
btr:Btr_0626	ncbi-geneid:5829826	6.1.1.14	109604
btr:Btr_0627	ncbi-geneid:5830075	6.1.1.14	55681
btr:Btr_0629	ncbi-geneid:5829834	2.5.1.90	48576
btr:Btr_0631	ncbi-geneid:5830330	2.1.1.-	53335
btr:Btr_0633	ncbi-geneid:5830332	2.7.1.148	54211|55060
btr:Btr_0634	ncbi-geneid:5829544	3.1.26.4	53098
btr:Btr_0639	ncbi-geneid:5829673	6.3.4.13	56059|52440|51246
btr:Btr_0642	ncbi-geneid:5828795	1.4.3.5	50475
btr:Btr_0644	ncbi-geneid:5828797	1.3.1.9	51735
btr:Btr_0645	ncbi-geneid:5830322	4.2.3.5	103263
btr:Btr_0646	ncbi-geneid:5830323	3.5.4.25|4.1.99.12	55821|142695
btr:Btr_0647	ncbi-geneid:5830324	3.1.11.6	116842
btr:Btr_0649	ncbi-geneid:5829877	2.2.1.7	52518|52518|52922
btr:Btr_0651	ncbi-geneid:5830587	2.1.1.-	53335
btr:Btr_0656	ncbi-geneid:5830748	2.7.1.39	56112
btr:Btr_0657	ncbi-geneid:5830037	3.1.26.4
btr:Btr_0662	ncbi-geneid:5829890	3.4.23.28	63411|63411
btr:Btr_0663	ncbi-geneid:5828792	4.2.3.1	53686
btr:Btr_0668	ncbi-geneid:5829450	2.1.1.72	53335
btr:Btr_0669	ncbi-geneid:5830017	3.2.2.-	48150|55811
btr:Btr_0673	ncbi-geneid:5830833	2.7.9.1	56059|51621|52009
btr:Btr_0681	ncbi-geneid:5829213	3.4.21.83	50993|53474
btr:Btr_0682	ncbi-geneid:5830110	1.15.1.1	54719|46609
btr:Btr_0699	ncbi-geneid:5828856	2.7.3.-	55874|47384
btr:Btr_0704	ncbi-geneid:5830667	3.4.21.-	50494|50156|50156
btr:Btr_0706	ncbi-geneid:5830669	2.7.3.-	55874|47384|158472
btr:Btr_0707	ncbi-geneid:5829080	2.7.7.42	81301|81301|81593|81593
btr:Btr_0715	ncbi-geneid:5829995	3.6.3.-	52540
btr:Btr_0716	ncbi-geneid:5829996	2.7.7.19	81891|81301
btr:Btr_0717	ncbi-geneid:5830003	2.1.1.-	75217
btr:Btr_0718	ncbi-geneid:5830004	1.10.2.2	50022
btr:Btr_0719	ncbi-geneid:5830005	1.10.2.2	81342|81648
btr:Btr_0720	ncbi-geneid:5830811	1.10.2.2	46626
btr:Btr_0725	ncbi-geneid:5829319	3.1.1.29	53178
btr:Btr_0728	ncbi-geneid:5829662	2.7.6.1	53271
btr:Btr_0736	ncbi-geneid:5829966	2.7.3.-|2.7.13.3	55874|47384
btr:Btr_0746	ncbi-geneid:5830187	2.4.1.-	53756
btr:Btr_0748	ncbi-geneid:5830189	1.8.1.9	51905
btr:Btr_0754	ncbi-geneid:5828789	2.6.1.1	53383
btr:Btr_0756	ncbi-geneid:5828791	6.3.5.5	56059|56059|52440|48108|52440|52335
btr:Btr_0757	ncbi-geneid:5829567	2.1.1.63	46767|53155
btr:Btr_0758	ncbi-geneid:5829568	2.7.13.3	55874|47384|55785|55785
btr:Btr_0759	ncbi-geneid:5829569	3.4.11.2	55486|63737
btr:Btr_0760	ncbi-geneid:5830521	2.7.7.7	52141
btr:Btr_0761	ncbi-geneid:5830522	2.7.4.7|2.7.1.49	53613
btr:Btr_0762	ncbi-geneid:5830009	2.5.1.3	51391
btr:Btr_0765	ncbi-geneid:5830889	1.4.3.19	51971|54373
btr:Btr_0770	ncbi-geneid:5828992	3.6.3.34	52540
btr:Btr_0776	ncbi-geneid:5829869	3.2.1.-	48435|53955
btr:Btr_0777	ncbi-geneid:5829870	4.2.1.52	51569
btr:Btr_0780	ncbi-geneid:5830385	2.7.7.6	63562
btr:Btr_0781	ncbi-geneid:5830386	3.1.7.2	109604|81301|81271|55021
btr:Btr_0782	ncbi-geneid:5829526	2.4.2.10	53271
btr:Btr_0784	ncbi-geneid:5829528	2.7.8.7	56214
btr:Btr_0785	ncbi-geneid:5829587	3.4.21.89	51306
btr:Btr_0786	ncbi-geneid:5829588	3.1.26.3	69065|54768
btr:Btr_0789	ncbi-geneid:5829444	6.3.2.1	52374
btr:Btr_0790	ncbi-geneid:5829445	2.1.2.11	51621
btr:Btr_0795	ncbi-geneid:5829792	3.5.2.3	51556|51338
btr:Btr_0800	ncbi-geneid:5830319	6.1.1.16	52374|47323
btr:Btr_0805	ncbi-geneid:5828952	1.-.-.-	51735
btr:Btr_0806	ncbi-geneid:5830883	2.4.2.14	53271|56235
btr:Btr_0809	ncbi-geneid:5828837	3.6.4.12	52540|48024
btr:Btr_0816	ncbi-geneid:5829644	2.3.1.39	52151|55048
btr:Btr_0817	ncbi-geneid:5829645	1.1.1.100	51735
btr:Btr_0819	ncbi-geneid:5830848	2.3.1.41|2.3.1.179	53901|53901
btr:Btr_0821	ncbi-geneid:5830850	2.7.4.8	52540
btr:Btr_0822	ncbi-geneid:5830518	2.1.1.182	53335
btr:Btr_0823	ncbi-geneid:5830519	1.1.1.262	53659
btr:Btr_0824	ncbi-geneid:5830520	5.2.1.8	109998
btr:Btr_0828	ncbi-geneid:5830802	2.7.7.7	102400
btr:Btr_0836	ncbi-geneid:5829265	2.7.4.6	54919
btr:Btr_0844	ncbi-geneid:5829781	6.1.1.11	55681|46589
btr:Btr_0845	ncbi-geneid:5829632	2.1.1.77	53335
btr:Btr_0850	ncbi-geneid:5830434	2.5.1.32	48576
btr:Btr_0851	ncbi-geneid:5830435	5.2.1.8	109998|54534
btr:Btr_0852	ncbi-geneid:5829440	5.3.1.1	51351
btr:Btr_0854	ncbi-geneid:5829442	6.3.4.2	52540|52317
btr:Btr_0855	ncbi-geneid:5829733	2.5.1.55	51569
btr:Btr_0856	ncbi-geneid:5829734	4.2.1.11	51604|54826
btr:Btr_0861	ncbi-geneid:5829952	1.2.4.1	52518
btr:Btr_0862	ncbi-geneid:5829953	1.2.4.1	52518|52922|51230
btr:Btr_0863	ncbi-geneid:5829954	2.3.1.12	52777|51230|47005
btr:Btr_0865	ncbi-geneid:5829175	1.8.1.4	51905|55424
btr:Btr_0866	ncbi-geneid:5829176	2.8.1.8	102114
btr:Btr_0870	ncbi-geneid:5829986	4.6.1.12|2.7.7.60	69765|53448
btr:Btr_0872	ncbi-geneid:5829930	2.7.3.-|2.7.13.3	55874|55785|47384|158472
btr:Btr_0873	ncbi-geneid:5829931	2.7.3.-	52540|52172|46689
btr:Btr_0876	ncbi-geneid:5829616	3.4.21.92	52096
btr:Btr_0878	ncbi-geneid:5829769	3.4.21.53	54211|52540|88697
btr:Btr_0882	ncbi-geneid:5828828	6.3.5.6|6.3.5.7	55931|89095
btr:Btr_0886	ncbi-geneid:5829041	2.1.1.-	75217|55315
btr:Btr_0887	ncbi-geneid:5829907	3.6.5.3	52540|50465|50447
btr:Btr_0895	ncbi-geneid:5829998	2.7.7.6	64484
btr:Btr_0896	ncbi-geneid:5829999	2.7.7.6	64484
btr:Btr_0900	ncbi-geneid:5830492	4.3.1.17	143548
btr:Btr_0906	ncbi-geneid:5830617	3.4.16.4	56601|110997
btr:Btr_0914	ncbi-geneid:5830780	2.7.4.22	53633
btr:Btr_0917	ncbi-geneid:5828911	3.4.24.-	50156
btr:Btr_0919	ncbi-geneid:5830425	2.3.1.-	51161
btr:Btr_0920	ncbi-geneid:5830426	4.2.1.-	54637
btr:Btr_0921	ncbi-geneid:5830427	2.3.1.129	51161
btr:Btr_0923	ncbi-geneid:5830413	2.4.1.182	53756
btr:Btr_0924	ncbi-geneid:5830414	3.6.3.21	52540
btr:Btr_0930	ncbi-geneid:5829123	2.3.3.1	48256
btr:Btr_0931	ncbi-geneid:5829124	6.1.1.17	52374|48163
btr:Btr_0933	ncbi-geneid:5829114	5.3.1.6	100950|75445
btr:Btr_0935	ncbi-geneid:5829675	1.8.1.7	51905|55424
btr:Btr_0936	ncbi-geneid:5829676	2.5.1.54	51569
btr:Btr_0937	ncbi-geneid:5829677	6.3.5.1|6.3.1.5	52402|56317
btr:Btr_0938	ncbi-geneid:5830092	6.1.1.17	52374|48163
btr:Btr_0940	ncbi-geneid:5830094	2.7.1.23	111331
btr:Btr_0980	ncbi-geneid:5830057	3.1.11.3	52980
btr:Btr_0984	ncbi-geneid:5829069	3.1.11.3	52980
btr:Btr_1074	ncbi-geneid:5830473	2.1.1.72	53335
btr:Btr_1119	ncbi-geneid:5829525	3.2.1.17	53955
btr:Btr_1123	ncbi-geneid:5829551	6.4.1.2|6.3.4.14	56059|52440|51246
btr:Btr_1126	ncbi-geneid:5829516	1.1.5.3	51905
btr:Btr_1127	ncbi-geneid:5828817	1.-.-.-	51395
btr:Btr_1128	ncbi-geneid:5828818	2.4.2.21	52733
btr:Btr_1134	ncbi-geneid:5830024	3.1.-.-	50249|50249
btr:Btr_1135	ncbi-geneid:5830025	5.99.1.2	56712|57783
btr:Btr_1138	ncbi-geneid:5830119	3.5.2.3	51556|51338
btr:Btr_1139	ncbi-geneid:5830102	2.1.3.2	53671
btr:Btr_1140	ncbi-geneid:5830103	1.3.99.3	47203
btr:Btr_1141	ncbi-geneid:5830104	3.1.-.-	53098
btr:Btr_1142	ncbi-geneid:5829208	6.3.5.6|6.3.5.7	141000
btr:Btr_1143	ncbi-geneid:5829209	6.3.5.6|6.3.5.7	75304
btr:Btr_1151	ncbi-geneid:5828875	1.11.1.10	53474
btr:Btr_1154	ncbi-geneid:5830466	3.4.11.18	55920
btr:Btr_1156	ncbi-geneid:5830468	2.1.1.-	75217
btr:Btr_1157	ncbi-geneid:5830670	5.1.1.3	53681|53681
btr:Btr_1161	ncbi-geneid:5830661	2.-.-.-	102114
btr:Btr_1162	ncbi-geneid:5830662	3.4.21.88	51306|46785
btr:Btr_1164	ncbi-geneid:5830489	3.4.16.4	56601|69189
btr:Btr_1165	ncbi-geneid:5829803	2.7.4.9	52540
btr:Btr_1166	ncbi-geneid:5829804	2.7.7.7	52540
btr:Btr_1167	ncbi-geneid:5829805	6.1.1.10	52374|47323
btr:Btr_1168	ncbi-geneid:5829912	3.1.21.-	51556
btr:Btr_1172	ncbi-geneid:5830905	4.2.1.17	52096
btr:Btr_1174	ncbi-geneid:5828770	1.14.13.-	51905
btr:Btr_1177	ncbi-geneid:5830263	1.15.1.1	49329
btr:Btr_1180	ncbi-geneid:5830269	2.1.1.-	53335
btr:Btr_1182	ncbi-geneid:5830271	2.8.1.7|4.4.1.16	53383
btr:Btr_1186	ncbi-geneid:5829558	2.8.1.7	53383
btr:Btr_1188	ncbi-geneid:5829560	6.1.1.1	52374|55174
btr:Btr_1189	ncbi-geneid:5829481	1.11.1.15	52833
btr:Btr_1191	ncbi-geneid:5829483	2.4.2.-|2.4.1.-|3.4	56601|53955
btr:Btr_1192	ncbi-geneid:5829938	3.5.1.28	53187
btr:Btr_1193	ncbi-geneid:5829939	3.1.4.-|3.1.26.12	50249
btr:Btr_1197	ncbi-geneid:5830602	3.6.4.-	52540|52540|52540|143517|52540|141259
btr:Btr_1199	ncbi-geneid:5830302	3.6.3.-	52540
btr:Btr_1201	ncbi-geneid:5830304	6.1.1.15	55681|52954
btr:Btr_1203	ncbi-geneid:5828975	6.3.4.15	55681
btr:Btr_1209	ncbi-geneid:5829341	1.6.5.3	54862
btr:Btr_1211	ncbi-geneid:5830175	1.6.5.3	53706|54862|54292
btr:Btr_1212	ncbi-geneid:5830176	1.6.5.3	142019|140490|142984
btr:Btr_1213	ncbi-geneid:5830177	1.6.5.3	52833
btr:Btr_1214	ncbi-geneid:5830215	1.6.5.3	56762
btr:Btr_1215	ncbi-geneid:5830216	1.6.5.3	143243
btr:Btr_1216	ncbi-geneid:5830217	1.6.5.3	56770
btr:Btr_1218	ncbi-geneid:5829446	2.1.1.72	53335
btr:Btr_1303	ncbi-geneid:5829161	3.5.4.16	55620
btr:Btr_1306	ncbi-geneid:5828842	6.1.1.3	55681|55186|52954|81271
btr:Btr_1309	ncbi-geneid:5829397	2.3.1.41|2.3.1.180	53901
btr:Btr_1310	ncbi-geneid:5829398	2.3.1.15	53659
btr:Btr_1314	ncbi-geneid:5829372	2.5.1.9|2.5.1.78	52121
btr:Btr_1315	ncbi-geneid:5829373	2.5.1.9	63380|63380
btr:Btr_1316	ncbi-geneid:5829374	1.1.1.193|3.5.4.26	53597|53927
btr:Btr_1318	ncbi-geneid:5829355	2.1.2.1	53383
btr:Btr_1319	ncbi-geneid:5829356	1.2.1	55347|51735
btr:Btr_1325	ncbi-geneid:5830235	1.1.1.39	53659|51735|53223
btr:Btr_1327	ncbi-geneid:5830830	2.3.1.179	53901|53901
btr:Btr_1328	ncbi-geneid:5830831	2.3.1.41|2.3.1.179	53901|53901
btr:Btr_1329	ncbi-geneid:5830236	1.1.1.1	51735|50129
btr:Btr_1331	ncbi-geneid:5830238	3.6.1.19	101386|101386
btr:Btr_1335	ncbi-geneid:5829333	2.7.3.-	52172
btr:Btr_1341	ncbi-geneid:5830178	6.3.3.1	56042|55326
btr:Btr_1342	ncbi-geneid:5830179	2.1.2.2	53328
btr:Btr_1343	ncbi-geneid:5830180	2.7.3.-|2.7.13.3	55874|52172|47384|55785|55785
btr:Btr_1346	ncbi-geneid:5830169	1.14.13.3|1.16.8.1	50475
btr:Btr_1347	ncbi-geneid:5830049	5.1.3.1	51366
btr:Btr_1348	ncbi-geneid:5830050	4.3.2.2	48557
btr:Btr_1350	ncbi-geneid:5829879	6.3.2.6	56104
btr:Btr_1351	ncbi-geneid:5829880	6.3.5.3	82697
btr:Btr_1352	ncbi-geneid:5829881	6.3.5.3	52317
btr:Btr_1353	ncbi-geneid:5829858	6.3.5.3	56042|55326|55326|56042
btr:Btr_1357	ncbi-geneid:5830213	5.99.1.-	56719|101904
btr:Btr_1358	ncbi-geneid:5830214	6.1.1.12	55681|55261|50249
btr:Btr_1359	ncbi-geneid:5830181	3.1.13.5	53098|47819|47819
btr:Btr_1360	ncbi-geneid:5830182	3.6.1.11|3.6.1.40	53067|53067|109604
btr:Btr_1361	ncbi-geneid:5830183	2.7.4.1	56024|143724|56024|140356
btr:Btr_1363	ncbi-geneid:5830380	1.14.13.1	51905|54373
btr:Btr_1364	ncbi-geneid:5830381	2.7.7.7	89550|160975
btr:Btr_1365	ncbi-geneid:5829020	3.6.1.-|3.6.4.12	52540|52540|50249
btr:Btr_1366	ncbi-geneid:5829021	2.6.1.16	53697|56235
btr:Btr_1367	ncbi-geneid:5829022	2.7.7.23|2.3.1.157	53448|51161
btr:Btr_1371	ncbi-geneid:5829366	3.1.5.1	109604
btr:Btr_1372	ncbi-geneid:5829367	6.1.1.19	52374|47323|55190
btr:Btr_1376	ncbi-geneid:5829259	2.6.1.42	56752
btr:Btr_1378	ncbi-geneid:5829260	3.1.3.11	56655
btr:Btr_1379	ncbi-geneid:5828798	1.1.1.3	55347|51735|55021
btr:Btr_1381	ncbi-geneid:5828800	1.1.1.42	53659
btr:Btr_1431	ncbi-geneid:5829618	2.4.2.29	51713
btr:Btr_1434	ncbi-geneid:5829600	5.2.1.8	50891
btr:Btr_1435	ncbi-geneid:5829601	5.2.1.8	50891
btr:Btr_1436	ncbi-geneid:5829782	2.7.7.3	52374
btr:Btr_1437	ncbi-geneid:5829783	5.99.1.3	56719|101904
btr:Btr_1441	ncbi-geneid:5829778	6.3.1.2	55931|54368
btr:Btr_1465	ncbi-geneid:5829863	4.3.1.3
btr:Btr_1473	ncbi-geneid:5830611	5.99.1.-	56719|55874|54211
btr:Btr_1474	ncbi-geneid:5830612	3.1.-.-	64182
btr:Btr_1487	ncbi-geneid:5830872	4.2.1.70|5.4.99.12	55120|55174
btr:Btr_1489	ncbi-geneid:5830874	6.1.1.7	55681|101353|55186|50447
btr:Btr_1492	ncbi-geneid:5830463	3.4.21.-	50494|50156|50156
btr:Btr_1494	ncbi-geneid:5830674	2.7.7.6	56553|55257|47789
btr:Btr_1497	ncbi-geneid:5830423	2.7.4.3	52540
btr:Btr_1520	ncbi-geneid:5829013	3.6.5.3	52540|50465|50447
btr:Btr_1521	ncbi-geneid:5829014	3.6.5.3	52540|54211|50447|54980|54980
btr:Btr_1524	ncbi-geneid:5829745	3.1.11.2	56219
btr:Btr_1528	ncbi-geneid:5829607	3.6.3.-	52540
btr:Btr_1530	ncbi-geneid:5829774	6.1.1.9	52374|47323|50677|46589
btr:Btr_1533	ncbi-geneid:5829739	2.1.1.77	53335
btr:Btr_1534	ncbi-geneid:5830312	3.6.4.13	52540
btr:Btr_1536	ncbi-geneid:5830648	4.3.1.19	53686|55021
btr:Btr_1549	ncbi-geneid:5829529	1.1.1.86	51735|48179
btr:Btr_1551	ncbi-geneid:5829530	2.6.99.2	63892
btr:Btr_1560	ncbi-geneid:5829204	2.2.1.6	52518|52467|52518
btr:Btr_1561	ncbi-geneid:5830266	2.5.1.75	52540|52540
btr:Btr_1564	ncbi-geneid:5830267	3.4.21.-	50494|50156|50156
btr:Btr_1565	ncbi-geneid:5830268	3.4.-.-	117892
btr:Btr_1566	ncbi-geneid:5829475	3.4.-.-	117892
btr:Btr_1567	ncbi-geneid:5829476	1.5.1.3	53597
btr:Btr_1568	ncbi-geneid:5829477	2.1.1.45	55831
btr:Btr_1576	ncbi-geneid:5829933	3.6.1.-|3.6.4.12	52540
btr:Btr_1577	ncbi-geneid:5829934	2.3.1.-	51161
btr:Btr_1579	ncbi-geneid:5830377	2.1.1.-	53335
btr:Btr_1580	ncbi-geneid:5830378	3.4.11.9	55920|53092
btr:Btr_1581	ncbi-geneid:5829496	6.5.1.2
btr:Btr_1584	ncbi-geneid:5830866	3.5.1.-	54211|54211
btr:Btr_1588	ncbi-geneid:5829274	6.3.2.4	56059|52440
btr:Btr_1589	ncbi-geneid:5829275	1.1.1.158	56194|56176
btr:Btr_1590	ncbi-geneid:5829023	6.3.2.8	53623|53244|51984
btr:Btr_1591	ncbi-geneid:5829024	2.4.1.227	53756
btr:Btr_1593	ncbi-geneid:5830082	6.3.2.9	53623|53244|51984
btr:Btr_1595	ncbi-geneid:5830084	6.3.2.10	53623|53244|63418
btr:Btr_1596	ncbi-geneid:5830621	6.3.2.13	53623|53244|63418
btr:Btr_1597	ncbi-geneid:5830622	2.4.1.129	56601|56519
btr:Btr_1599	ncbi-geneid:5830496	2.1.1.-	53335|81799
btr:Btr_1607	ncbi-geneid:5830749	3.5.1	52499
btr:Btr_1622	ncbi-geneid:5830791	2.7.7.-	56731|57783
btr:Btr_1627	ncbi-geneid:5830644	4.1.3.40	64288
btr:Btr_1630	ncbi-geneid:5829679	6.3.5.5	52317|52021
btr:Btr_1636	ncbi-geneid:5829233	2.1.1.-	75217|55315
btr:Btr_1637	ncbi-geneid:5829234	2.1.1.61|2.8.1.-	52402
btr:Btr_1685	ncbi-geneid:5830878	2.7.1.26|2.7.7.2	82114|52374
btr:Btr_1714	ncbi-geneid:5829466	6.1.1.2	52374
btr:Btr_1720	ncbi-geneid:5828756	3.11.1.2	82057|57783
btr:Btr_1724	ncbi-geneid:5828757	5.4.2.2	53738|55957|53738|53738
btr:Btr_1728	ncbi-geneid:5829650	6.1.1.21	55681|52954
btr:Btr_1734	ncbi-geneid:5829422	4.1.1.23	51366
btr:Btr_1738	ncbi-geneid:5829424	2.1.1.72	53335
btr:Btr_1739	ncbi-geneid:5829457	3.1.21.5	52540|52540
btr:Btr_1749	ncbi-geneid:5829751	4.1.1.17	51419|50621
btr:Btr_1752	ncbi-geneid:5830508	4.1.2.14|4.1.3.16	51569
btr:Btr_1758	ncbi-geneid:5830529	5.1.1.1	51419|50621
btr:Btr_1761	ncbi-geneid:5830531	1.4.4.2	53383|53383
btr:Btr_1763	ncbi-geneid:5830728	2.1.2.10	103025|101790
btr:Btr_1764	ncbi-geneid:5830729	3.4.21.53	88697
btr:Btr_1768	ncbi-geneid:5830033	1.2.1.11	55347|51735
btr:Btr_1782	ncbi-geneid:5829866	3.5.2.10	102215
btr:Btr_1800	ncbi-geneid:5830712	3.6.3.34	52540
btr:Btr_1858	ncbi-geneid:5830798	3.2.2.20	48150
btr:Btr_1880	ncbi-geneid:5829270	1.5.5.1	51905|54373|54862
btr:Btr_1884	ncbi-geneid:5828803	1.5.1.2	51735
btr:Btr_1888	ncbi-geneid:5829470	3.1.26.5	54211
btr:Btr_1891	ncbi-geneid:5829170	2.5.1.18	47616|52833
btr:Btr_1893	ncbi-geneid:5829171	1.3.1.26	51735|55347
btr:Btr_1894	ncbi-geneid:5829994	5.4.2.1
btr:Btr_1904	ncbi-geneid:5829168	3.5.1.28	55846|47090
btr:Btr_1929	ncbi-geneid:5829711	2.1.1.72	53335
btr:Btr_1930	ncbi-geneid:5829712	3.1.21.5	52540|52540
btr:Btr_1936	ncbi-geneid:5829868	3.5.1.-	51261
btr:Btr_1948	ncbi-geneid:5830774	2.7.3.-	55785
btr:Btr_2051	ncbi-geneid:5829128	4.1.1.21|5.4.99.18	52255
btr:Btr_2052	ncbi-geneid:5829129	4.1.1.21|6.3.4.18	56059|52440|51246
btr:Btr_2076	ncbi-geneid:5830543	6.3.3.2	100950
btr:Btr_2080	ncbi-geneid:5829798	4.1.3.39	51569
btr:Btr_2096	ncbi-geneid:5830875	2.5.1.7	55205
btr:Btr_2229	ncbi-geneid:5830619	3.2.1.17	53955
btr:Btr_2246	ncbi-geneid:5829657	4.2.1.2	48557
btr:Btr_2265	ncbi-geneid:5829453	3.2.1.17	53955
btr:Btr_2304	ncbi-geneid:5829047	3.1.11.3	52980
btr:Btr_2320	ncbi-geneid:5830335	3.6.1.23	51283
btr:Btr_2355	ncbi-geneid:5830703	5.4.2.10	53738|53738|53738|55957
btr:Btr_2358	ncbi-geneid:5830704	3.4.24.-	52540|140990
btr:Btr_2359	ncbi-geneid:5830705	6.3.4.-	52402
btr:Btr_2374	ncbi-geneid:5830653	3.1.2.-	54637
btr:Btr_2377	ncbi-geneid:5830208	3.1.22.4	53098
btr:Btr_2387	ncbi-geneid:5830211	2.5.1.3	51391
btr:Btr_2403	ncbi-geneid:5829378	3.1.3.25	56655
btr:Btr_2417	ncbi-geneid:5828840	2.7.2.3	53748
btr:Btr_2420	ncbi-geneid:5829387	1.2.1.12	55347|51735
btr:Btr_2422	ncbi-geneid:5829388	2.2.1.1	52518|52518|52922
btr:Btr_2430	ncbi-geneid:5830659	2.7.1.40	51621|52935|50800
btr:Btr_2451	ncbi-geneid:5828926	2.5.1.10	48576
btr:Btr_2457	ncbi-geneid:5828944	1.17.7.1	56014
btr:Btr_2463	ncbi-geneid:5828957	3.6.3.14	51344
btr:Btr_2464	ncbi-geneid:5828958	3.6.3.14	52540|47917|50615
btr:Btr_2465	ncbi-geneid:5828959	3.6.3.14	52943
btr:Btr_2466	ncbi-geneid:5828960	3.6.3.14	52540|47917|50615
btr:Btr_2467	ncbi-geneid:5828961	3.6.3.14	47928
btr:Btr_2473	ncbi-geneid:5829687	3.6.4.-	52540|52540
btr:Btr_2476	ncbi-geneid:5829689	2.2.1.2	51569
btr:Btr_2478	ncbi-geneid:5830289	6.1.1.4	52374|50677|47323
btr:Btr_2482	ncbi-geneid:5828978	6.2.1.1	56801
btr:Btr_2493	ncbi-geneid:5828935	3.6.3.-	52540
btr:Btr_2496	ncbi-geneid:5828920	3.1.11.2	56219
btr:Btr_2505	ncbi-geneid:5830680	1.14.13.-	51905
btr:Btr_2542	ncbi-geneid:5830734	1.3.99.1	46548|54292
btr:Btr_2543	ncbi-geneid:5829608	1.3.99.1	51905|46977|56425
btr:Btr_2544	ncbi-geneid:5829609	1.3.99.1	81343
btr:Btr_2545	ncbi-geneid:5829610	1.3.99.1	81343
btr:Btr_2547	ncbi-geneid:5829813	2.1.1.31	75217
btr:Btr_2554	ncbi-geneid:5829361	6.6.1.2	52540
btr:Btr_2555	ncbi-geneid:5829362	6.6.1.2	53300
btr:Btr_2562	ncbi-geneid:5830493	3.5.4.10|2.1.2.3	53927|52335
btr:Btr_2570	ncbi-geneid:5829691	2.1.1.-	53335|48013
btr:Btr_2574	ncbi-geneid:5828891	5.4.99.5	48600
btr:Btr_2577	ncbi-geneid:5829847	4.2.1.1	53056
btr:Btr_2578	ncbi-geneid:5829848	1.4.1.2	51735|53223
btr:Btr_2582	ncbi-geneid:5830340	6.3.5.2	52317
btr:Btr_2585	ncbi-geneid:5830391	3.4.24.57	53067|53067
btr:Btr_2591	ncbi-geneid:5830345	4.1.1.20	51419|50621
btr:Btr_2593	ncbi-geneid:5830347	4.3.2.1	48557
btr:Btr_2597	ncbi-geneid:5829136	1.3.1.43|1.3.1.12	51735|48179
btr:Btr_2598	ncbi-geneid:5829137	2.7.7.7	52540|48019
btr:Btr_2648	ncbi-geneid:5830349	2.7.4.7|2.7.1.49	53613
btr:Btr_2649	ncbi-geneid:5830350	2.3.1.51	69593
btr:Btr_2652	ncbi-geneid:5829029	3.4.16.4	56601
btr:Btr_2658	ncbi-geneid:5829284	6.4.1.2	52096
btr:Btr_2661	ncbi-geneid:5829286	2.7.1.71	52540
btr:Btr_2662	ncbi-geneid:5829287	4.2.3.4	56796
btr:Btr_2672	ncbi-geneid:5829416	4.1.1.-	51419|50621
btr:Btr_2674	ncbi-geneid:5829418	1.8.1.4	51905|55424
btr:Btr_2675	ncbi-geneid:5829437	2.3.1.61	52777|51230|47005
btr:Btr_2676	ncbi-geneid:5829438	1.2.4.2	52518|52518
btr:Btr_2677	ncbi-geneid:5829439	6.2.1.5	52210|51735
btr:Btr_2678	ncbi-geneid:5829602	6.2.1.5	56059|52210
btr:Btr_2679	ncbi-geneid:5829603	1.1.1.37	56327|51735
btr:Btr_2682	ncbi-geneid:5829945	5.1.1.7	54506|54506
btr:Btr_2686	ncbi-geneid:5829937	3.1.2.6	56281
btr:Btr_2691	ncbi-geneid:5830555	2.1.1.170	53335
