# Supplementary material for: Tracing the Repertoire of Promiscuous Enzymes along the Metabolic Pathways in Archaeal Organisms
Source: Life (Basel). 2017 Jul 13;7(3):30. doi: 10.3390/life7030030 (PMC5617955; doi:10.3390/life7030030)
Supplement: Supplementary file 1 [file life-07-00030-s001.zip › Table_S2/bts.txt]

KEGGID	NCBIGI	ECs	SFamilyID
bts:Btus_0003	ncbi-geneid:9107907	2.7.7.7	55979|55979|55979
bts:Btus_0007	ncbi-geneid:9107911	5.99.1.3	56719|55874|54211
bts:Btus_0008	ncbi-geneid:9107912	5.99.1.3	56719|101904
bts:Btus_0009	ncbi-geneid:9107916	1.1.1.205	51412|54631
bts:Btus_0010	ncbi-geneid:9107917	3.4.16.4	56601|69189
bts:Btus_0012	ncbi-geneid:9107919	4.-.-.-	51366
bts:Btus_0013	ncbi-geneid:9107920	2.6.-.-	52317
bts:Btus_0027	ncbi-geneid:9107937	1.9.3.1	81442
bts:Btus_0028	ncbi-geneid:9107938	1.9.3.1	49503
bts:Btus_0035	ncbi-geneid:9107948	2.7.7.7	52540|48019
bts:Btus_0039	ncbi-geneid:9107952	5.4.99.12	55120
bts:Btus_0040	ncbi-geneid:9107953	2.3.1.41|2.3.1.180	53901
bts:Btus_0043	ncbi-geneid:9107956	2.7.4.9	52540
bts:Btus_0051	ncbi-geneid:9107964	6.1.1.10	52374|47323|50249
bts:Btus_0052	ncbi-geneid:9107965	3.1.21.-	51556
bts:Btus_0053	ncbi-geneid:9107966	3.1.26.8	110455
bts:Btus_0054	ncbi-geneid:9107967	2.1.1.48|2.1.1.182	53335
bts:Btus_0059	ncbi-geneid:9107972	5.3.3.10	56529
bts:Btus_0062	ncbi-geneid:9107975	3.4.15.6	52317
bts:Btus_0063	ncbi-geneid:9107976	6.-.-.-	53623|56059|53244
bts:Btus_0064	ncbi-geneid:9107977	2.7.1.148	54211|55060
bts:Btus_0069	ncbi-geneid:9107982	2.3.1.157|2.7.7.23	53448|51161
bts:Btus_0070	ncbi-geneid:9107983	2.7.6.1	53271
bts:Btus_0072	ncbi-geneid:9107985	3.1.1.29	53178
bts:Btus_0074	ncbi-geneid:9107987	3.6.4.-	52540|52540|52540|143517|141259|52540
bts:Btus_0075	ncbi-geneid:9107988	5.2.1.8	54534|109998
bts:Btus_0079	ncbi-geneid:9107992	3.6.1.19	101386|101386
bts:Btus_0091	ncbi-geneid:9108006	3.5.4.12	53927
bts:Btus_0092	ncbi-geneid:9108007	3.1.3.16	81606
bts:Btus_0095	ncbi-geneid:9108010	6.3.4.-	52402|56037|82829
bts:Btus_0096	ncbi-geneid:9108011	2.4.2.8	53271
bts:Btus_0097	ncbi-geneid:9108012	3.6.4.3|3.4.24.-	140990|52540
bts:Btus_0099	ncbi-geneid:9108014	1.4.3.16	51905|56425|46977
bts:Btus_0100	ncbi-geneid:9108015	2.4.2.19	51690|54675
bts:Btus_0101	ncbi-geneid:9108016	2.7.1.33
bts:Btus_0103	ncbi-geneid:9108018	2.5.1.15	51717
bts:Btus_0104	ncbi-geneid:9108019	4.1.2.25	55620
bts:Btus_0105	ncbi-geneid:9108020	2.7.6.3	55083
bts:Btus_0110	ncbi-geneid:9108025	6.1.1.6	55681|50249
bts:Btus_0121	ncbi-geneid:9108039	2.7.3.-	55931
bts:Btus_0127	ncbi-geneid:9108045	2.7.7.60	53448
bts:Btus_0128	ncbi-geneid:9108046	4.6.1.12	69765
bts:Btus_0129	ncbi-geneid:9108047	6.1.1.24	52374|48163
bts:Btus_0130	ncbi-geneid:9108048	2.3.1.30	51161
bts:Btus_0131	ncbi-geneid:9108049	6.1.1.16	52374|47323
bts:Btus_0132	ncbi-geneid:9108050	2.1.1.-	75217|55315
bts:Btus_0145	ncbi-geneid:9108063	2.7.7.6	64484
bts:Btus_0146	ncbi-geneid:9108064	2.7.7.6	64484
bts:Btus_0151	ncbi-geneid:9108069	2.7.7.4	52540|50465|50447
bts:Btus_0174	ncbi-geneid:9108092	2.7.4.3	52540
bts:Btus_0175	ncbi-geneid:9108093	3.4.11.18	55920
bts:Btus_0182	ncbi-geneid:9108100	2.7.7.6	56553|55257|47789
bts:Btus_0184	ncbi-geneid:9108102	5.4.99.12	55120
bts:Btus_0192	ncbi-geneid:9108110	3.5.3.1	52768
bts:Btus_0193	ncbi-geneid:9108111	1.8.4.8	52402
bts:Btus_0195	ncbi-geneid:9108113	2.7.7.4	52374|88697
bts:Btus_0198	ncbi-geneid:9108116	5.4.2.10	53738|53738|53738|55957
bts:Btus_0199	ncbi-geneid:9108117	2.6.1.16	53697|56235
bts:Btus_0210	ncbi-geneid:9108128	2.7.8.7	56214
bts:Btus_0216	ncbi-geneid:9108134	3.3.1.1	52283|51735
bts:Btus_0224	ncbi-geneid:9108142	2.7.4.16	55326|56042
bts:Btus_0228	ncbi-geneid:9108146	3.4.24.57	53067|53067
bts:Btus_0229	ncbi-geneid:9108147	6.3.3.2	100950
bts:Btus_0240	ncbi-geneid:9108158	1.14.99.40	55469
bts:Btus_0253	ncbi-geneid:9108171	2.6.1.42	56752
bts:Btus_0260	ncbi-geneid:9108178	3.6.3.-	52540
bts:Btus_0263	ncbi-geneid:9108181	6.3.5.2	52402|52317|54810
bts:Btus_0267	ncbi-geneid:9108185	3.5.3.11	52768
bts:Btus_0283	ncbi-geneid:9108201	2.2.1.6	52518|52518|52467
bts:Btus_0289	ncbi-geneid:9108207	3.5.1.10	53328|55021
bts:Btus_0290	ncbi-geneid:9108208	6.3.5.4	52402|56235
bts:Btus_0297	ncbi-geneid:9108215	6.4.1.2|6.3.4.14	56059|52440|51246
bts:Btus_0299	ncbi-geneid:9108217	4.2.1.17	52096
bts:Btus_0307	ncbi-geneid:9108225	3.2.-.-	52317
bts:Btus_0310	ncbi-geneid:9108228	1.2.4.1	52518
bts:Btus_0311	ncbi-geneid:9108229	1.2.4.1	52518|52922
bts:Btus_0312	ncbi-geneid:9108230	2.3.1.12	52777|51230|47005
bts:Btus_0313	ncbi-geneid:9108231	1.8.1.4	51905|55424
bts:Btus_0314	ncbi-geneid:9108232	6.2.1.-	56801
bts:Btus_0317	ncbi-geneid:9108235	4.1.1.20	51419|50621
bts:Btus_0327	ncbi-geneid:9108245	2.1.1.13	82282|56507|51717|52242|47644
bts:Btus_0334	ncbi-geneid:9108252	1.1.1.274	51430
bts:Btus_0336	ncbi-geneid:9108254	3.2.1.25	51445|49785|49303|49303|49303
bts:Btus_0366	ncbi-geneid:9108284	6.3.4.6	50891
bts:Btus_0369	ncbi-geneid:9108287	2.6.1.22|2.6.1.19	53383
bts:Btus_0370	ncbi-geneid:9108288	1.2.1.16	53720
bts:Btus_0383	ncbi-geneid:9108301	3.1.4.46	51695
bts:Btus_0385	ncbi-geneid:9108303	1.1.1.26	51735|52283
bts:Btus_0401	ncbi-geneid:9108319	2.7.6.5	81301
bts:Btus_0405	ncbi-geneid:9108323	5.4.1.2	63965
bts:Btus_0407	ncbi-geneid:9108325	2.1.1.132	53790|53335
bts:Btus_0408	ncbi-geneid:9108326	2.1.1.130|2.1.1.151	53790
bts:Btus_0409	ncbi-geneid:9108327	2.1.1.133	53790
bts:Btus_0411	ncbi-geneid:9108329	6.3.5.9|6.3.1	52540|52317
bts:Btus_0412	ncbi-geneid:9108330	4.99.1.3	53800
bts:Btus_0413	ncbi-geneid:9108331	2.1.1.131	53790
bts:Btus_0414	ncbi-geneid:9108332	2.4.2.21	52733
bts:Btus_0415	ncbi-geneid:9108333	6.3.5.10	52540|52317
bts:Btus_0416	ncbi-geneid:9108334	2.7.1.156|2.7.7.62	52540
bts:Btus_0419	ncbi-geneid:9108337	4.1.1.81	53383
bts:Btus_0425	ncbi-geneid:9108343	1.9.3.1	49503
bts:Btus_0426	ncbi-geneid:9108344	1.9.3.1	81442
bts:Btus_0430	ncbi-geneid:9108348	2.5.1.16	53335
bts:Btus_0432	ncbi-geneid:9108350	1.9.3.1	49503|81464|46626
bts:Btus_0433	ncbi-geneid:9108351	1.9.3.1	81442
bts:Btus_0434	ncbi-geneid:9108352	1.9.3.1	81452
bts:Btus_0448	ncbi-geneid:9108366	1.17.4.1	51998|51294|51998|55608
bts:Btus_0459	ncbi-geneid:9108377	4.2.3.12	55620
bts:Btus_0461	ncbi-geneid:9108379	1.20.4.1	52833
bts:Btus_0463	ncbi-geneid:9108381	6.5.1.-	55144
bts:Btus_0468	ncbi-geneid:9108386	2.7.-.-	52540
bts:Btus_0469	ncbi-geneid:9108387	5.4.99.2	51703
bts:Btus_0471	ncbi-geneid:9108389	1.1.1.100	51735
bts:Btus_0472	ncbi-geneid:9108390	6.2.1.30	56801
bts:Btus_0476	ncbi-geneid:9108394	6.3.1.2	55931|54368
bts:Btus_0479	ncbi-geneid:9108397	4.1.1.19	53383|55904
bts:Btus_0488	ncbi-geneid:9108406	3.2.1.4	53187|101821
bts:Btus_0491	ncbi-geneid:9108409	1.2.7.3	52518
bts:Btus_0492	ncbi-geneid:9108410	1.2.7.3	52518|53323|52922
bts:Btus_0496	ncbi-geneid:9108414	6.1.1.11	55681|46589
bts:Btus_0497	ncbi-geneid:9108415	1.4.3.19	51905|54373
bts:Btus_0498	ncbi-geneid:9108416	2.5.1.3	51391
bts:Btus_0507	ncbi-geneid:9108425	3.1.3.41	56784
bts:Btus_0509	ncbi-geneid:9108427	3.1.3.-	56784
bts:Btus_0510	ncbi-geneid:9108428	4.2.1.2	48557
bts:Btus_0512	ncbi-geneid:9108430	1.5.1.12	53720
bts:Btus_0525	ncbi-geneid:9108443	2.3.1.16|2.3.1.9	53901|53901
bts:Btus_0549	ncbi-geneid:9108467	4.2.1.17	52096
bts:Btus_0550	ncbi-geneid:9108468	4.2.1.104	55234|47413
bts:Btus_0564	ncbi-geneid:9108482	3.5.1.25	51556|51338
bts:Btus_0566	ncbi-geneid:9108484	3.6.3.12	56784|81660|81653|81665
bts:Btus_0568	ncbi-geneid:9108486	2.7.13.3	55874|47384|52402|55781
bts:Btus_0575	ncbi-geneid:9108493	2.8.1.7|4.4.1.16	53383
bts:Btus_0581	ncbi-geneid:9108499	4.2.1.17	52096
bts:Btus_0584	ncbi-geneid:9108502	3.6.1.1	50324
bts:Btus_0591	ncbi-geneid:9108509	4.3.1.19	53686
bts:Btus_0593	ncbi-geneid:9108511	2.6.1.9	53383
bts:Btus_0594	ncbi-geneid:9108512	2.5.1.54|5.4.99.5	51569|48600
bts:Btus_0597	ncbi-geneid:9108515	2.3.1.-	55729
bts:Btus_0598	ncbi-geneid:9108516	6.2.1.1	56801
bts:Btus_0600	ncbi-geneid:9108518	2.6.1.82	53383
bts:Btus_0608	ncbi-geneid:9108526	2.7.13.3	55874|55785
bts:Btus_0613	ncbi-geneid:9108534	6.1.1.17	52374|48163
bts:Btus_0614	ncbi-geneid:9108535	1.1.2.4	56176|55103
bts:Btus_0615	ncbi-geneid:9108536	1.2.4.1	52518
bts:Btus_0616	ncbi-geneid:9108537	1.2.4.1	52518|52922
bts:Btus_0617	ncbi-geneid:9108538	2.3.1.12	52777|51230|47005
bts:Btus_0619	ncbi-geneid:9108540	1.5.1.2	48179|51735
bts:Btus_0620	ncbi-geneid:9108541	2.4.2.11	51690|54675
bts:Btus_0622	ncbi-geneid:9108543	2.7.7.7
bts:Btus_0626	ncbi-geneid:9108547	6.1.1.2	52374
bts:Btus_0632	ncbi-geneid:9108553	2.7.2.4	53633|55021|55021
bts:Btus_0634	ncbi-geneid:9108555	2.3.1.31	53474
bts:Btus_0636	ncbi-geneid:9108557	1.3.99.1	51905|46977|56425
bts:Btus_0637	ncbi-geneid:9108558	1.3.99.1	46548|54292
bts:Btus_0641	ncbi-geneid:9108562	3.6.1.15	52972
bts:Btus_0643	ncbi-geneid:9108566	3.4.21.92	52096
bts:Btus_0645	ncbi-geneid:9108568	3.4.21.-	52540|54211
bts:Btus_0647	ncbi-geneid:9108570	3.4.21.53	54211|52540|88697
bts:Btus_0649	ncbi-geneid:9108572	1.2.1.70	69742|51735|69075
bts:Btus_0652	ncbi-geneid:9108575	2.5.1.61	53850|54782
bts:Btus_0653	ncbi-geneid:9108576	2.1.1.107|4.2.1.75	53790|69618
bts:Btus_0654	ncbi-geneid:9108577	4.2.1.24	51569
bts:Btus_0656	ncbi-geneid:9108579	5.4.3.8	53383
bts:Btus_0661	ncbi-geneid:9108584	6.1.1.9	52374|47323|50677|46589
bts:Btus_0662	ncbi-geneid:9108585	6.3.2.17|6.3.2.12	53623|53244
bts:Btus_0663	ncbi-geneid:9108586	6.3.2.8	53623|53244|51984
bts:Btus_0688	ncbi-geneid:9108611	5.3.1.8	51182
bts:Btus_0689	ncbi-geneid:9108612	2.7.7.13	53448|51161
bts:Btus_0692	ncbi-geneid:9108615	2.6.1.-	53383
bts:Btus_0701	ncbi-geneid:9108624	2.7.1.71	52540
bts:Btus_0702	ncbi-geneid:9108625	6.3.5.4	52402|56235
bts:Btus_0703	ncbi-geneid:9108626	5.4.99.5	55021
bts:Btus_0704	ncbi-geneid:9108627	4.2.3.1	53686
bts:Btus_0705	ncbi-geneid:9108628	2.7.1.39	54211|55060
bts:Btus_0709	ncbi-geneid:9108632	2.1.2.10	103025|101790
bts:Btus_0710	ncbi-geneid:9108633	1.4.4.2	53383
bts:Btus_0711	ncbi-geneid:9108634	1.4.4.2	53383
bts:Btus_0713	ncbi-geneid:9108636	5.4.2.1
bts:Btus_0714	ncbi-geneid:9108637	4.2.1.10	52304
bts:Btus_0729	ncbi-geneid:9108652	6.4.1.2|6.3.4.14	56059|52440|51246
bts:Btus_0734	ncbi-geneid:9108657	3.4.24.57	53067
bts:Btus_0735	ncbi-geneid:9108658	1.8.1.9	51905
bts:Btus_0736	ncbi-geneid:9108659	1.5.1.5|3.5.4.9	51735|53223
bts:Btus_0738	ncbi-geneid:9108661	3.1.11.6	116842
bts:Btus_0739	ncbi-geneid:9108662	2.5.1.1|2.5.1.10|2.5.1.29	48576
bts:Btus_0740	ncbi-geneid:9108663	2.2.1.7	52518|52518|52922
bts:Btus_0742	ncbi-geneid:9108665	2.7.1.23	111331
bts:Btus_0747	ncbi-geneid:9108670	3.4.21.116	50156|50494
bts:Btus_0753	ncbi-geneid:9108676	1.8.1.9	51905
bts:Btus_0756	ncbi-geneid:9108679	1.1.1.100	51735
bts:Btus_0758	ncbi-geneid:9108681	2.5.1.49	53383
bts:Btus_0774	ncbi-geneid:9108697	2.7.1.107	48317
bts:Btus_0777	ncbi-geneid:9108700	6.1.1.14	55681
bts:Btus_0778	ncbi-geneid:9108701	6.1.1.14	109604
bts:Btus_0781	ncbi-geneid:9108704	2.7.9.1	56059|51621|52009
bts:Btus_0782	ncbi-geneid:9108705	2.7.7.-	56731|57783|48024
bts:Btus_0786	ncbi-geneid:9108709	6.2.1.1	56801
bts:Btus_0813	ncbi-geneid:9108737	4.1.1.21|5.4.99.18	52255
bts:Btus_0814	ncbi-geneid:9108738	4.3.2.2	48557
bts:Btus_0815	ncbi-geneid:9108739	6.3.2.6	56104
bts:Btus_0816	ncbi-geneid:9108740	6.3.5.3	82697
bts:Btus_0817	ncbi-geneid:9108741	6.3.5.3	52317
bts:Btus_0818	ncbi-geneid:9108742	6.3.5.3	55326|55326|56042|56042
bts:Btus_0819	ncbi-geneid:9108743	2.4.2.14	53271|56235
bts:Btus_0820	ncbi-geneid:9108744	6.3.3.1	56042|55326
bts:Btus_0821	ncbi-geneid:9108745	2.1.2.2	53328
bts:Btus_0822	ncbi-geneid:9108746	3.5.4.10|2.1.2.3	53927|52335
bts:Btus_0823	ncbi-geneid:9108747	6.3.4.13	56059|52440|51246
bts:Btus_0827	ncbi-geneid:9108751	2.7.7.9	53448
bts:Btus_0835	ncbi-geneid:9108759	1.5.1.12	53720
bts:Btus_0836	ncbi-geneid:9108760	1.5.99.8	51730
bts:Btus_0847	ncbi-geneid:9108771	1.2.1.3	53720
bts:Btus_0860	ncbi-geneid:9108784	5.1.3.2	51735
bts:Btus_0864	ncbi-geneid:9108788	4.2.1.46	51735
bts:Btus_0865	ncbi-geneid:9108789	1.1.1.133	51735
bts:Btus_0866	ncbi-geneid:9108790	5.1.3.13	51182
bts:Btus_0867	ncbi-geneid:9108791	2.7.7.24	53448
bts:Btus_0879	ncbi-geneid:9108803	5.1.3.2	51735
bts:Btus_0884	ncbi-geneid:9108808	2.6.1.50	53383
bts:Btus_0897	ncbi-geneid:9108821	3.5.1.1	53774
bts:Btus_0910	ncbi-geneid:9108834	3.5.1.-	53187|55031
bts:Btus_0922	ncbi-geneid:9108846	3.5.1.87	53187|55031
bts:Btus_0927	ncbi-geneid:9108851	1.1.1.95	51735|52283
bts:Btus_0928	ncbi-geneid:9108852	4.2.1.49	111326
bts:Btus_0929	ncbi-geneid:9108853	3.5.2.7	51556|51338
bts:Btus_0933	ncbi-geneid:9108857	1.13.12.16
bts:Btus_0939	ncbi-geneid:9108866	1.1.1.31	51735|48179
bts:Btus_0940	ncbi-geneid:9108867	1.1.1.3	55347|51735|55021
bts:Btus_0941	ncbi-geneid:9108868	2.7.2.11	53633|88697
bts:Btus_0942	ncbi-geneid:9108869	1.2.1.41	53720
bts:Btus_0943	ncbi-geneid:9108870	4.2.1.51	53850|55021
bts:Btus_0944	ncbi-geneid:9108871	2.6.1.42	56752
bts:Btus_0945	ncbi-geneid:9108872	2.2.1.6	52518|52518|52467
bts:Btus_0946	ncbi-geneid:9108873	2.2.1.6	55021|55021
bts:Btus_0947	ncbi-geneid:9108874	1.1.1.86	51735|48179
bts:Btus_0948	ncbi-geneid:9108875	2.3.3.13	51569|110921
bts:Btus_0949	ncbi-geneid:9108876	1.1.1.85	53659
bts:Btus_0953	ncbi-geneid:9108880	2.7.4.1	56024|143724|56024|140356
bts:Btus_0954	ncbi-geneid:9108881	3.6.1.11|3.6.1.40	53067|53067|109604
bts:Btus_0957	ncbi-geneid:9108884	1.13.11.2	54593
bts:Btus_0966	ncbi-geneid:9108893	1.2.1.8|1.2.1.60	53720
bts:Btus_0967	ncbi-geneid:9108894	4.2.1.80	56529
bts:Btus_0968	ncbi-geneid:9108895	1.2.1.10	55347|51735
bts:Btus_0969	ncbi-geneid:9108896	4.1.3.39	51569|89000
bts:Btus_0970	ncbi-geneid:9108897	4.1.1.77	56529
bts:Btus_0971	ncbi-geneid:9108898	5.3.2.-	55331
bts:Btus_0977	ncbi-geneid:9108904	6.3.1.5	52402
bts:Btus_0980	ncbi-geneid:9108907	3.1.22.4	53098
bts:Btus_0986	ncbi-geneid:9108913	5.-.-.-	111337
bts:Btus_0987	ncbi-geneid:9108914	2.4.2.29	51713
bts:Btus_0994	ncbi-geneid:9108921	2.4.2.7	53271
bts:Btus_0995	ncbi-geneid:9108922	2.7.6.5	109604|81301|81271|55021
bts:Btus_0996	ncbi-geneid:9108923	3.1.-.-	69500
bts:Btus_0997	ncbi-geneid:9108924	3.1.2.6	56281
bts:Btus_0998	ncbi-geneid:9108925	3.1.1.45	53474
bts:Btus_1003	ncbi-geneid:9108930	4.1.3.1	51621
bts:Btus_1004	ncbi-geneid:9108931	2.3.3.9	51645
bts:Btus_1005	ncbi-geneid:9108932	2.3.3.9	51645
bts:Btus_1006	ncbi-geneid:9108933	2.6.1.52	53383
bts:Btus_1007	ncbi-geneid:9108934	6.2.1.16	56801
bts:Btus_1010	ncbi-geneid:9108937	2.7.7.7	89550
bts:Btus_1012	ncbi-geneid:9108939	2.7.7.7	56672
bts:Btus_1017	ncbi-geneid:9108944	2.8.1.7	53383
bts:Btus_1022	ncbi-geneid:9108949	4.2.1.9	143975|52016
bts:Btus_1028	ncbi-geneid:9108955	3.1.2.-	54637
bts:Btus_1029	ncbi-geneid:9108956	2.7.7.7	52141
bts:Btus_1040	ncbi-geneid:9108967	6.3.2.10	53623|53244
bts:Btus_1041	ncbi-geneid:9108968	6.3.2.4	56059|52440
bts:Btus_1044	ncbi-geneid:9108971	2.6.1.44|2.6.1.45|2.6.1.51	53383
bts:Btus_1046	ncbi-geneid:9108973	3.6.1.-	55811
bts:Btus_1047	ncbi-geneid:9108974	1.3.1.9	51735
bts:Btus_1053	ncbi-geneid:9108980	5.4.99.2	51703|52540|52242
bts:Btus_1055	ncbi-geneid:9108982	6.2.1.-	56801
bts:Btus_1056	ncbi-geneid:9108983	1.1.1.35	52096|51735|48179|48179
bts:Btus_1057	ncbi-geneid:9108984	2.3.1.16	53901|53901
bts:Btus_1062	ncbi-geneid:9108989	1.17.4.1	47240
bts:Btus_1063	ncbi-geneid:9108990	1.2.1.3	53720
bts:Btus_1072	ncbi-geneid:9108999	2.3.1.1	55729
bts:Btus_1075	ncbi-geneid:9109002	3.5.1.28	53187|110997
bts:Btus_1077	ncbi-geneid:9109004	1.6.99.3	51905
bts:Btus_1082	ncbi-geneid:9109009	5.4.3.8	53383
bts:Btus_1085	ncbi-geneid:9109012	5.1.3.14	53756
bts:Btus_1091	ncbi-geneid:9109018	6.1.1.21	55681|52954
bts:Btus_1092	ncbi-geneid:9109019	6.1.1.12	55681|55261|50249
bts:Btus_1095	ncbi-geneid:9109023	2.8.1.7	53383
bts:Btus_1096	ncbi-geneid:9109024	2.8.1.-	52402
bts:Btus_1100	ncbi-geneid:9109028	1.2.1.2	53706|50692|54862|54292
bts:Btus_1107	ncbi-geneid:9109035	6.1.1.7	55681|101353|55186|50447
bts:Btus_1111	ncbi-geneid:9109039	3.1.-.-	53098
bts:Btus_1115	ncbi-geneid:9109043	2.6.1.85|4.1.3.38	56322|56752
bts:Btus_1119	ncbi-geneid:9109047	3.5.2.14	53067
bts:Btus_1122	ncbi-geneid:9109050	6.2.1.16	56801
bts:Btus_1135	ncbi-geneid:9109063	1.8.1.2|1.8.7.1	56014|56014|55124|55124
bts:Btus_1137	ncbi-geneid:9109065	3.6.1.7	54975
bts:Btus_1140	ncbi-geneid:9109068	3.1.3.25	56655
bts:Btus_1143	ncbi-geneid:9109071	2.7.1.48	52540
bts:Btus_1161	ncbi-geneid:9109089	1.7.1.4	50022
bts:Btus_1162	ncbi-geneid:9109090	1.7.1.4	56014|51905|51905|55124
bts:Btus_1163	ncbi-geneid:9109091	1.7.99.4	53706|50692
bts:Btus_1166	ncbi-geneid:9109094	2.4.2.18	52418|47648
bts:Btus_1176	ncbi-geneid:9109104	3.1.3.71	142823
bts:Btus_1201	ncbi-geneid:9109129	2.4.1.41	53448
bts:Btus_1202	ncbi-geneid:9109130	2.4.1.129	56601|56519
bts:Btus_1204	ncbi-geneid:9109132	1.14.13.39	52540
bts:Btus_1206	ncbi-geneid:9109134	1.1.1.25	51735|53223
bts:Btus_1207	ncbi-geneid:9109135	2.7.7.18	52374
bts:Btus_1210	ncbi-geneid:9109138	6.1.1.4	52374|50677|47323
bts:Btus_1216	ncbi-geneid:9109144	1.6.99.3	51905
bts:Btus_1217	ncbi-geneid:9109145	2.7.7.7	52540|48019
bts:Btus_1220	ncbi-geneid:9109148	3.4.24.78	53163
bts:Btus_1224	ncbi-geneid:9109152	1.3.99.22	102114
bts:Btus_1229	ncbi-geneid:9109157	2.1.1.-	53335
bts:Btus_1237	ncbi-geneid:9109165	6.2.1.30	56801
bts:Btus_1239	ncbi-geneid:9109167	4.2.1.17	52096
bts:Btus_1241	ncbi-geneid:9109169	1.2.1.3	53720
bts:Btus_1243	ncbi-geneid:9109171	2.3.1.174	53901|53901
bts:Btus_1244	ncbi-geneid:9109172	1.1.1.157	51735|48179
bts:Btus_1248	ncbi-geneid:9109176	2.1.1.-	75217|88697
bts:Btus_1252	ncbi-geneid:9109180	2.1.1.-	53335|88697
bts:Btus_1260	ncbi-geneid:9109188	1.1.1.100	51735
bts:Btus_1266	ncbi-geneid:9109194	4.2.1.17	52096
bts:Btus_1268	ncbi-geneid:9109196	1.3.99.3	56645|47203
bts:Btus_1269	ncbi-geneid:9109197	4.1.3.4	51569
bts:Btus_1271	ncbi-geneid:9109199	1.3.1.34	51395|51905
bts:Btus_1276	ncbi-geneid:9109204	4.1.3.36	52096
bts:Btus_1277	ncbi-geneid:9109205	1.1.1.-	51735
bts:Btus_1278	ncbi-geneid:9109206	1.3.99.-	56645|47203
bts:Btus_1283	ncbi-geneid:9109211	6.2.1.-	56801
bts:Btus_1288	ncbi-geneid:9109216	1.3.99.3	47203
bts:Btus_1289	ncbi-geneid:9109217	4.2.1.17	52096
bts:Btus_1300	ncbi-geneid:9109228	2.5.1.47	53686
bts:Btus_1302	ncbi-geneid:9109230	2.3.1.51	69593
bts:Btus_1308	ncbi-geneid:9109236	1.4.1.9	51735|53223
bts:Btus_1309	ncbi-geneid:9109237	1.2.4.4	52518
bts:Btus_1310	ncbi-geneid:9109238	1.2.4.4	52518|52922
bts:Btus_1311	ncbi-geneid:9109239	2.3.1.168	52777|51230|47005
bts:Btus_1312	ncbi-geneid:9109240	2.8.1.8	102114
bts:Btus_1313	ncbi-geneid:9109241	5.4.99.2	51703
bts:Btus_1314	ncbi-geneid:9109242	5.4.99.2	52242|54593
bts:Btus_1315	ncbi-geneid:9109243	6.4.1.3	52096|52096
bts:Btus_1317	ncbi-geneid:9109245	3.6.1.13	55811
bts:Btus_1322	ncbi-geneid:9109250	1.4.1.1	52283|51735
bts:Btus_1325	ncbi-geneid:9109253	5.4.2.7	53649|143856
bts:Btus_1326	ncbi-geneid:9109254	2.4.2.1	53167
bts:Btus_1327	ncbi-geneid:9109255	3.4.16.4	56601|69189
bts:Btus_1333	ncbi-geneid:9109261	5.4.99.12	55120|55174
bts:Btus_1334	ncbi-geneid:9109262	2.4.2.9	53271
bts:Btus_1336	ncbi-geneid:9109264	2.1.3.2	53671
bts:Btus_1337	ncbi-geneid:9109265	6.3.5.5	52317|52021
bts:Btus_1338	ncbi-geneid:9109266	6.3.5.5	56059|56059|52440|52440|48108|52335
bts:Btus_1340	ncbi-geneid:9109268	1.3.3.1	51395
bts:Btus_1341	ncbi-geneid:9109269	4.1.1.23	51366
bts:Btus_1342	ncbi-geneid:9109270	3.5.1.87	53187|55031
bts:Btus_1344	ncbi-geneid:9109272	1.3.3.1	51395
bts:Btus_1347	ncbi-geneid:9109275	3.5.2.3	51556|51338
bts:Btus_1356	ncbi-geneid:9109284	2.7.1.106	53738|53738|53738|55957
bts:Btus_1372	ncbi-geneid:9109303	3.5.1.4	141130
bts:Btus_1374	ncbi-geneid:9109305	6.3.1.2	55931|54368
bts:Btus_1381	ncbi-geneid:9109312	2.3.1.61	52777|51230
bts:Btus_1382	ncbi-geneid:9109313	1.2.4.2	52518|52518
bts:Btus_1385	ncbi-geneid:9109316	4.2.1.1	53056
bts:Btus_1388	ncbi-geneid:9109319	2.7.13.3	55874
bts:Btus_1398	ncbi-geneid:9109329	2.7.1.4	53067
bts:Btus_1406	ncbi-geneid:9109337	3.5.4.5	53927
bts:Btus_1407	ncbi-geneid:9109338	2.4.2.2	52418|54680|47648
bts:Btus_1413	ncbi-geneid:9109344	3.6.3.8	81665|56784|81660|81653
bts:Btus_1414	ncbi-geneid:9109345	5.1.1.7	54506
bts:Btus_1417	ncbi-geneid:9109348	2.7.4.8	52540
bts:Btus_1418	ncbi-geneid:9109349	2.7.7.6	63562
bts:Btus_1419	ncbi-geneid:9109350	6.3.2.5|4.1.1.36	102645|52507
bts:Btus_1420	ncbi-geneid:9109351	3.6.4.-	52540|52540
bts:Btus_1421	ncbi-geneid:9109352	3.5.1.88	56420
bts:Btus_1422	ncbi-geneid:9109353	2.1.2.9	53328|50486
bts:Btus_1423	ncbi-geneid:9109354	2.1.1.-	53335|48013
bts:Btus_1424	ncbi-geneid:9109355	2.1.1.-	102114
bts:Btus_1425	ncbi-geneid:9109356	3.1.3.16	81606
bts:Btus_1426	ncbi-geneid:9109357	2.7.11.1	56112
bts:Btus_1427	ncbi-geneid:9109358	3.6.1.-	52540|50249
bts:Btus_1428	ncbi-geneid:9109359	5.1.3.1	51366
bts:Btus_1432	ncbi-geneid:9109363	3.6.4.12	52540|52540|50249
bts:Btus_1435	ncbi-geneid:9109366	2.7.7.3	52374
bts:Btus_1441	ncbi-geneid:9109372	2.3.1.15	53659
bts:Btus_1442	ncbi-geneid:9109373	2.3.1.39	52151|55048
bts:Btus_1443	ncbi-geneid:9109374	1.1.1.100	51735
bts:Btus_1445	ncbi-geneid:9109376	2.3.1.179	53901|53901
bts:Btus_1446	ncbi-geneid:9109377	3.1.26.3	69065|54768
bts:Btus_1454	ncbi-geneid:9109385	2.1.1.31	75217
bts:Btus_1456	ncbi-geneid:9109387	3.4.21.89	51306
bts:Btus_1458	ncbi-geneid:9109389	3.1.26.4	53098
bts:Btus_1459	ncbi-geneid:9109390	2.4.1.129	56601|56519
bts:Btus_1464	ncbi-geneid:9109395	1.5.5.-	51905|54373
bts:Btus_1468	ncbi-geneid:9109399	2.4.1.83	53448
bts:Btus_1471	ncbi-geneid:9109402	2.5.1.72	142754
bts:Btus_1472	ncbi-geneid:9109403	2.8.1.7	53383
bts:Btus_1474	ncbi-geneid:9109405	3.6.1.3	52540|140990
bts:Btus_1477	ncbi-geneid:9109408	5.1.1.3	53681|53681
bts:Btus_1482	ncbi-geneid:9109413	6.2.1.5	56059|52210
bts:Btus_1483	ncbi-geneid:9109414	6.2.1.5	52210|51735
bts:Btus_1485	ncbi-geneid:9109416	5.99.1.2	56712|57783|57783
bts:Btus_1486	ncbi-geneid:9109417	2.1.1.74	51905
bts:Btus_1488	ncbi-geneid:9109419	3.4.25.2	56235
bts:Btus_1497	ncbi-geneid:9109428	3.6.3.14	52540
bts:Btus_1516	ncbi-geneid:9109447	3.1.1.61	52738
bts:Btus_1517	ncbi-geneid:9109448	2.7.13.3
bts:Btus_1520	ncbi-geneid:9109451	3.5.1.44	64438
bts:Btus_1527	ncbi-geneid:9109458	2.7.4.22	53633
bts:Btus_1529	ncbi-geneid:9109460	2.5.1.31	64005
bts:Btus_1531	ncbi-geneid:9109462	1.1.1.267	55347|51735|69055
bts:Btus_1532	ncbi-geneid:9109463	3.4.24.-	50156
bts:Btus_1533	ncbi-geneid:9109464	1.17.7.1	51717|56014
bts:Btus_1534	ncbi-geneid:9109465	6.1.1.15	55681|55826|52954
bts:Btus_1536	ncbi-geneid:9109467	2.7.7.7	53098|50249
bts:Btus_1544	ncbi-geneid:9109475	5.4.99.12	55120
bts:Btus_1545	ncbi-geneid:9109476	2.7.1.26|2.7.7.2	82114|52374
bts:Btus_1547	ncbi-geneid:9109478	2.7.7.8	54211|54211|55666|55666|54791|50249|46915
bts:Btus_1549	ncbi-geneid:9109480	1.1.1.1	50129|51735
bts:Btus_1550	ncbi-geneid:9109481	1.14.13.25	47240
bts:Btus_1551	ncbi-geneid:9109482	1.17.1.1	52343|63380|54292
bts:Btus_1556	ncbi-geneid:9109487	1.2.1.3	53720
bts:Btus_1561	ncbi-geneid:9109492	3.6.1.23	51283
bts:Btus_1567	ncbi-geneid:9109498	1.2.1.11	55347|51735
bts:Btus_1568	ncbi-geneid:9109499	2.7.2.4	53633|55021|55021
bts:Btus_1569	ncbi-geneid:9109500	4.2.1.52	51569
bts:Btus_1570	ncbi-geneid:9109501	3.1.-.-	56281
bts:Btus_1571	ncbi-geneid:9109502	5.3.3.3|1.14.13.3	56645|47203
bts:Btus_1574	ncbi-geneid:9109505	4.2.1.52	51569
bts:Btus_1575	ncbi-geneid:9109506	5.3.3.10|4.1.1.68	56529
bts:Btus_1576	ncbi-geneid:9109507	1.2.1.60	53720
bts:Btus_1583	ncbi-geneid:9109514	1.2.4.1	52518
bts:Btus_1584	ncbi-geneid:9109515	1.2.4.1	52518|52922
bts:Btus_1586	ncbi-geneid:9109517	1.1.1.100	51735
bts:Btus_1590	ncbi-geneid:9109521	1.1.1.36	51735
bts:Btus_1591	ncbi-geneid:9109522	2.3.1.-	53474
bts:Btus_1600	ncbi-geneid:9109531	2.-.-.-	102114
bts:Btus_1603	ncbi-geneid:9109534	3.6.4.13	52540
bts:Btus_1606	ncbi-geneid:9109537	3.1.4.16	109604|54791
bts:Btus_1609	ncbi-geneid:9109540	3.4.13.19	51556
bts:Btus_1625	ncbi-geneid:9109556	2.5.1.8|2.5.1.75	52540|52540
bts:Btus_1627	ncbi-geneid:9109558	2.3.2.2	56235
bts:Btus_1636	ncbi-geneid:9109567	1.13.11.5	51182
bts:Btus_1642	ncbi-geneid:9109573	6.3.1.2	55931|54368
bts:Btus_1644	ncbi-geneid:9109575	3.4.21.88	51306|46785
bts:Btus_1652	ncbi-geneid:9109583	1.7.99.4	103501
bts:Btus_1653	ncbi-geneid:9109584	1.7.99.4	89155
bts:Btus_1654	ncbi-geneid:9109585	1.7.99.4	54862
bts:Btus_1655	ncbi-geneid:9109586	1.7.99.4	53706|50692
bts:Btus_1676	ncbi-geneid:9109607	3.6.3.29	52540
bts:Btus_1682	ncbi-geneid:9109613	3.6.4.6	52540|140990
bts:Btus_1686	ncbi-geneid:9109617	3.5.4.28	51556|51338
bts:Btus_1687	ncbi-geneid:9109618	5.3.1.23	100950
bts:Btus_1692	ncbi-geneid:9109623	4.1.1.11	50692
bts:Btus_1693	ncbi-geneid:9109624	6.3.2.1	52374
bts:Btus_1694	ncbi-geneid:9109625	2.1.2.11	51621
bts:Btus_1695	ncbi-geneid:9109626	6.3.4.15	55681|46785|50037
bts:Btus_1696	ncbi-geneid:9109627	2.7.7.72|3.1.3.-|3.1.4	81301|81891
bts:Btus_1697	ncbi-geneid:9109628	1.3.1.26	55347|51735
bts:Btus_1703	ncbi-geneid:9109634	1.10.2.-	81648|46626
bts:Btus_1704	ncbi-geneid:9109635	1.10.2.-	81342
bts:Btus_1705	ncbi-geneid:9109636	1.10.2.-	50022
bts:Btus_1709	ncbi-geneid:9109640	3.6.4.12	52540|52540
bts:Btus_1715	ncbi-geneid:9109646	2.5.1.19	55205
bts:Btus_1716	ncbi-geneid:9109647	1.3.1.12	51735|48179|55021
bts:Btus_1717	ncbi-geneid:9109648	4.2.1.20	51366
bts:Btus_1718	ncbi-geneid:9109649	4.2.1.20	53686
bts:Btus_1719	ncbi-geneid:9109650	5.3.1.24	51366
bts:Btus_1720	ncbi-geneid:9109651	4.1.1.48	51366
bts:Btus_1721	ncbi-geneid:9109652	2.4.2.18	52418|47648
bts:Btus_1722	ncbi-geneid:9109653	4.2.3.4	56796
bts:Btus_1723	ncbi-geneid:9109654	4.2.3.5	103263
bts:Btus_1727	ncbi-geneid:9109658	1.3.99.3	56645|47203
bts:Btus_1728	ncbi-geneid:9109659	1.3.99.-	56645|47203
bts:Btus_1730	ncbi-geneid:9109661	6.4.1.3	52096|52096
bts:Btus_1736	ncbi-geneid:9109667	4.2.1.17	52096
bts:Btus_1737	ncbi-geneid:9109668	3.1.31.1	50199
bts:Btus_1745	ncbi-geneid:9109676	3.1.21.3	52540|52540
bts:Btus_1746	ncbi-geneid:9109677	3.1.21.3	116734|116734
bts:Btus_1747	ncbi-geneid:9109678	2.1.1.72	53335
bts:Btus_1751	ncbi-geneid:9109683	2.1.1.80	53335|47757
bts:Btus_1753	ncbi-geneid:9109685	2.7.4.6	54919
bts:Btus_1754	ncbi-geneid:9109686	2.5.1.30	48576
bts:Btus_1758	ncbi-geneid:9109690	4.1.1.-	52507
bts:Btus_1759	ncbi-geneid:9109691	2.1.1	53335
bts:Btus_1763	ncbi-geneid:9109695	6.2.1.1	56801
bts:Btus_1767	ncbi-geneid:9109699	1.1.1.94	48179|51735
bts:Btus_1774	ncbi-geneid:9109706	2.3.1.51	69593
bts:Btus_1775	ncbi-geneid:9109707	2.7.4.14	52540
bts:Btus_1777	ncbi-geneid:9109709	3.5.1.28	53187
bts:Btus_1779	ncbi-geneid:9109711	3.5.1.28	47090
bts:Btus_1781	ncbi-geneid:9109713	1.4.1.2	53223|51735
bts:Btus_1783	ncbi-geneid:9109715	4.4.1.19	102110
bts:Btus_1790	ncbi-geneid:9109734	3.5.4.16	55620
bts:Btus_1793	ncbi-geneid:9109737	1.4.7.1|1.4.1.13|1.4.1.14	51395|56235|69336
bts:Btus_1800	ncbi-geneid:9109744	3.4.11.1	53187|52949
bts:Btus_1802	ncbi-geneid:9109746	3.5.1.-	52467
bts:Btus_1805	ncbi-geneid:9109749	1.1.1.95	51735|52283|143548|55021
bts:Btus_1808	ncbi-geneid:9109752	2.5.1.3	51391
bts:Btus_1812	ncbi-geneid:9109756	2.7.13.3	55874|47384|55785|158472
bts:Btus_1814	ncbi-geneid:9109758	5.4.99.12	55120|55174
bts:Btus_1817	ncbi-geneid:9109761	3.4.16.4	56601|69189
bts:Btus_1823	ncbi-geneid:9109767	2.5.1.9|2.5.1.78	52121
bts:Btus_1824	ncbi-geneid:9109768	4.1.99.12|3.5.4.25	55821|142695
bts:Btus_1825	ncbi-geneid:9109769	2.5.1.9	63380|63380
bts:Btus_1826	ncbi-geneid:9109770	1.1.1.193|3.5.4.26	53597|53927
bts:Btus_1827	ncbi-geneid:9109771	3.4.16.4	56601|69189
bts:Btus_1828	ncbi-geneid:9109772	4.1.1.20	51419|50621
bts:Btus_1835	ncbi-geneid:9109779	2.7.11.1	55874
bts:Btus_1839	ncbi-geneid:9109783	6.1.1.5	52374|47323|50677
bts:Btus_1855	ncbi-geneid:9109799	2.5.1.7	55205
bts:Btus_1856	ncbi-geneid:9109800	1.1.1.158	56176|56194
bts:Btus_1857	ncbi-geneid:9109801	2.4.1.227	53756
bts:Btus_1859	ncbi-geneid:9109803	6.3.2.9	53244|53623|51984
bts:Btus_1861	ncbi-geneid:9109805	6.3.2.13	53623|53244|63418
bts:Btus_1862	ncbi-geneid:9109806	2.4.1.129	56601|56519|54184
bts:Btus_1863	ncbi-geneid:9109807	2.4.1.129	56601|56519|54184|54184
bts:Btus_1865	ncbi-geneid:9109809	2.1.1.-	53335|81799
bts:Btus_1868	ncbi-geneid:9109812	6.4.1.3	52096|52096
bts:Btus_1869	ncbi-geneid:9109813	4.1.3.4	51569
bts:Btus_1870	ncbi-geneid:9109814	1.1.1.100	51735
bts:Btus_1887	ncbi-geneid:9109831	6.4.1.1	51569|56059|89000|52440|51246|51230
bts:Btus_1892	ncbi-geneid:9109836	2.8.1.7	53383
bts:Btus_1896	ncbi-geneid:9109840	1.2.1.12	55347|51735
bts:Btus_1898	ncbi-geneid:9109842	3.4.21.92	52096
bts:Btus_1909	ncbi-geneid:9109855	5.3.1.9	53697
bts:Btus_1914	ncbi-geneid:9109861	4.1.3.27	56322
bts:Btus_1924	ncbi-geneid:9109877	2.7.13.3	55874|47384|158472
bts:Btus_1928	ncbi-geneid:9109881	1.11.1.6	47240
bts:Btus_1929	ncbi-geneid:9109882	3.5.1.28	47090
bts:Btus_1932	ncbi-geneid:9109885	3.1.21.2	51658
bts:Btus_1936	ncbi-geneid:9109893	2.6.1.13	53383
bts:Btus_1960	ncbi-geneid:9109928	2.7.13.3	55874|55785
bts:Btus_1972	ncbi-geneid:9109940	2.7.7.12
bts:Btus_1974	ncbi-geneid:9109942	1.1.1.100	51735
bts:Btus_1976	ncbi-geneid:9109944	3.4.17.19	55486
bts:Btus_1982	ncbi-geneid:9109950	1.4.1.2	51735|53223
bts:Btus_1986	ncbi-geneid:9109954	3.1.3.48|1.20.4.1	52788
bts:Btus_1992	ncbi-geneid:9109960	1.1.3.15	55103|56176
bts:Btus_1999	ncbi-geneid:9109967	3.5.4.2	51338|51556
bts:Btus_2001	ncbi-geneid:9109969	3.-.-.-	52499
bts:Btus_2007	ncbi-geneid:9109975	3.5.2.10	102215
bts:Btus_2008	ncbi-geneid:9109976	3.5.99.3	51556|51338
bts:Btus_2009	ncbi-geneid:9109977	3.5.4.4	51556
bts:Btus_2010	ncbi-geneid:9109978	1.2.99.2	47741|54292
bts:Btus_2015	ncbi-geneid:9109983	3.6.3.17	52540|52540
bts:Btus_2018	ncbi-geneid:9109986	3.5.2.17	49472
bts:Btus_2019	ncbi-geneid:9109987	1.7.3.3	55620|55620
bts:Btus_2022	ncbi-geneid:9109990	3.5.1.87|3.5.3.9	53187|55031
bts:Btus_2024	ncbi-geneid:9109992	3.5.2.5	51556|51338
bts:Btus_2030	ncbi-geneid:9109998	3.5.3.11	52768
bts:Btus_2038	ncbi-geneid:9110006	1.1.1.1	50129|51735
bts:Btus_2059	ncbi-geneid:9110027	4.2.1.80	56529
bts:Btus_2070	ncbi-geneid:9110038	1.13.11.2	54593
bts:Btus_2072	ncbi-geneid:9110040	1.14.13.3	56645|47203
bts:Btus_2073	ncbi-geneid:9110041	5.3.2.-	55331
bts:Btus_2084	ncbi-geneid:9110052	2.5.1.48	53383
bts:Btus_2090	ncbi-geneid:9110058	3.6.3.3|3.6.3.5	56784|81653|81665|55008
bts:Btus_2125	ncbi-geneid:9110093	4.1.2.17	53639
bts:Btus_2127	ncbi-geneid:9110095	3.-.-.-	88713
bts:Btus_2133	ncbi-geneid:9110101	4.2.1.17	52096
bts:Btus_2136	ncbi-geneid:9110105	3.1.-.-	50249|50249|50249|50249
bts:Btus_2137	ncbi-geneid:9110106	3.1.1.1	53474
bts:Btus_2139	ncbi-geneid:9110108	4.2.1.11	51604|54826
bts:Btus_2140	ncbi-geneid:9110109	5.4.2.1	64158|53649
bts:Btus_2141	ncbi-geneid:9110110	5.3.1.1	51351
bts:Btus_2142	ncbi-geneid:9110111	2.7.2.3	53748
bts:Btus_2143	ncbi-geneid:9110112	1.2.1.12	55347|51735
bts:Btus_2147	ncbi-geneid:9110116	3.1.11.5	52540|52980
bts:Btus_2160	ncbi-geneid:9110129	3.4.11.-	144052
bts:Btus_2163	ncbi-geneid:9110132	4.1.3.4	51569
bts:Btus_2164	ncbi-geneid:9110133	2.8.3.16	89796
bts:Btus_2167	ncbi-geneid:9110136	3.6.1.31|3.5.4.19	141734|101386
bts:Btus_2168	ncbi-geneid:9110137	4.1.3.-	51366
bts:Btus_2169	ncbi-geneid:9110138	5.3.1.16	51366
bts:Btus_2170	ncbi-geneid:9110139	2.4.2.-	52317
bts:Btus_2171	ncbi-geneid:9110140	4.2.1.19	54211|54211
bts:Btus_2172	ncbi-geneid:9110141	1.1.1.23	53720
bts:Btus_2173	ncbi-geneid:9110142	2.4.2.17	53850
bts:Btus_2174	ncbi-geneid:9110143	6.1.1.21	55681
bts:Btus_2185	ncbi-geneid:9110154	3.4.21.102	52096|47090|50156
bts:Btus_2192	ncbi-geneid:9110161	3.5.1.5	51556|51338|51278|51338
bts:Btus_2193	ncbi-geneid:9110162	3.5.1.5	54111
bts:Btus_2198	ncbi-geneid:9110167	4.3.2.1	48557
bts:Btus_2199	ncbi-geneid:9110168	6.3.4.5	69864|52402
bts:Btus_2200	ncbi-geneid:9110169	2.1.3.3	53671
bts:Btus_2201	ncbi-geneid:9110170	6.3.5.5	56059|56059|52440|52440|48108|52335
bts:Btus_2202	ncbi-geneid:9110171	6.3.5.5	52317|52021
bts:Btus_2221	ncbi-geneid:9110190	2.1.2.10	103025|101790
bts:Btus_2242	ncbi-geneid:9110211	3.6.4.12	52540
bts:Btus_2266	ncbi-geneid:9110235	5.4.99.12	55120
bts:Btus_2268	ncbi-geneid:9110237	2.6.1.11|2.6.1.17	53383
bts:Btus_2270	ncbi-geneid:9110239	2.7.2	53633
bts:Btus_2271	ncbi-geneid:9110240	2.3.1.1|2.3.1.35	56266
bts:Btus_2272	ncbi-geneid:9110241	1.2.1	55347|51735
bts:Btus_2283	ncbi-geneid:9110252	2.4.1.-	53756
bts:Btus_2295	ncbi-geneid:9110269	6.1.1.1	52374|55174
bts:Btus_2296	ncbi-geneid:9110270	2.4.1.-|3.4	56601|53955
bts:Btus_2300	ncbi-geneid:9110274	6.1.1.20	56037|55681|50249|54991|46955
bts:Btus_2301	ncbi-geneid:9110275	6.1.1.20	55681|46589
bts:Btus_2309	ncbi-geneid:9110283	6.1.1.3	55681|55186|52954|81271
bts:Btus_2317	ncbi-geneid:9110292	1.14.12.19	50022|55961
bts:Btus_2323	ncbi-geneid:9110298	5.3.3.10	56529
bts:Btus_2324	ncbi-geneid:9110299	1.13.11.4	51182
bts:Btus_2332	ncbi-geneid:9110307	1.2.99.2	47741|54292
bts:Btus_2333	ncbi-geneid:9110308	1.2.99.2	56176|55447
bts:Btus_2338	ncbi-geneid:9110313	4.2.1.17	52096
bts:Btus_2339	ncbi-geneid:9110314	4.2.1.17	52096
bts:Btus_2346	ncbi-geneid:9110321	1.13.11.2	54593|54593
bts:Btus_2348	ncbi-geneid:9110323	1.2.7.8	53323
bts:Btus_2349	ncbi-geneid:9110324	1.2.7.8	52518|52518|52922
bts:Btus_2353	ncbi-geneid:9110330	4.1.1.50	56276
bts:Btus_2354	ncbi-geneid:9110331	4.2.1.17	52096
bts:Btus_2368	ncbi-geneid:9110345	2.3.3.1	48256
bts:Btus_2369	ncbi-geneid:9110346	2.-.-.-	54690
bts:Btus_2372	ncbi-geneid:9110349	1.7.1.13	55620
bts:Btus_2373	ncbi-geneid:9110350	2.4.2.10	53271
bts:Btus_2374	ncbi-geneid:9110351	1.4.1.2	51735|53223
bts:Btus_2379	ncbi-geneid:9110356	4.2.1.33|4.2.1.35	53732
bts:Btus_2380	ncbi-geneid:9110357	4.2.1.33|4.2.1.35	52016
bts:Btus_2387	ncbi-geneid:9110364	2.3.1.61|2.3.1.12	52777|51230|47005
bts:Btus_2388	ncbi-geneid:9110365	1.2.4.1	52518|52922
bts:Btus_2389	ncbi-geneid:9110366	1.2.4.1	52518
bts:Btus_2394	ncbi-geneid:9110371	1.11.1.15	52833
bts:Btus_2397	ncbi-geneid:9110374	6.2.1.3	56801
bts:Btus_2399	ncbi-geneid:9110376	5.4.99.12	55120|55174
bts:Btus_2400	ncbi-geneid:9110377	2.3.3.1	48256
bts:Btus_2414	ncbi-geneid:9110391	1.15.1.1	54719|46609
bts:Btus_2420	ncbi-geneid:9110397	2.7.1.2	53067
bts:Btus_2422	ncbi-geneid:9110399	3.2.1.-	53955
bts:Btus_2423	ncbi-geneid:9110400	2.7.1.24	52540
bts:Btus_2424	ncbi-geneid:9110401	3.2.2.23|4.2.99.18	81624|46946|57716
bts:Btus_2426	ncbi-geneid:9110403	2.7.7.7	56672|88723|47807|53098
bts:Btus_2428	ncbi-geneid:9110405	1.1.1.27|1.1.1.37	56327|51735
bts:Btus_2429	ncbi-geneid:9110406	1.1.1.42	53659
bts:Btus_2430	ncbi-geneid:9110407	2.7.1.40	51621|52935|50800|52009
bts:Btus_2431	ncbi-geneid:9110408	2.7.1.11	53784
bts:Btus_2432	ncbi-geneid:9110409	6.4.1.2	52096
bts:Btus_2433	ncbi-geneid:9110410	6.4.1.2	52096
bts:Btus_2435	ncbi-geneid:9110412	1.1.1.38	51735|53223
bts:Btus_2437	ncbi-geneid:9110414	2.7.7.7	89550
bts:Btus_2439	ncbi-geneid:9110416	3.1.2.-	54637
bts:Btus_2445	ncbi-geneid:9110422	2.2.1.6	52518|52518|52467
bts:Btus_2447	ncbi-geneid:9110424	4.1.1.49	53795|68923
bts:Btus_2449	ncbi-geneid:9110426	3.6.3.34	52540
bts:Btus_2452	ncbi-geneid:9110429	1.3.99.3	56645|47203
bts:Btus_2453	ncbi-geneid:9110430	3.1.11.5	52540|47781
bts:Btus_2455	ncbi-geneid:9110432	3.4.24.-	55486
bts:Btus_2456	ncbi-geneid:9110433	2.8.1.1|2.8.1.2	52821|52821
bts:Btus_2458	ncbi-geneid:9110435	2.3.1.74	53901|53901
bts:Btus_2465	ncbi-geneid:9110442	2.1.1.63	46767|53155
bts:Btus_2469	ncbi-geneid:9110446	3.5.2.9|3.5.2.14	53067
bts:Btus_2479	ncbi-geneid:9110456	2.8.1.6	102114
bts:Btus_2480	ncbi-geneid:9110457	2.7.7.63	55681
bts:Btus_2488	ncbi-geneid:9110465	2.7.7.63	55681|82649
bts:Btus_2496	ncbi-geneid:9110473	1.8.98.1	51905
bts:Btus_2506	ncbi-geneid:9110483	2.4.2.28	53167
bts:Btus_2507	ncbi-geneid:9110484	2.1.1.-	75217
bts:Btus_2508	ncbi-geneid:9110485	2.7.13.3	55874|47384|55785
bts:Btus_2512	ncbi-geneid:9110489	5.-.-.-	53697|53697
bts:Btus_2524	ncbi-geneid:9110501	1.12.99.6	56762
bts:Btus_2525	ncbi-geneid:9110502	1.12.99.6	56770
bts:Btus_2532	ncbi-geneid:9110509	3.6.3.27	52540
bts:Btus_2539	ncbi-geneid:9110516	4.2.1.3	53732|52016
bts:Btus_2546	ncbi-geneid:9110523	3.1.26.4
bts:Btus_2551	ncbi-geneid:9110528	4.2.99.18	48150
bts:Btus_2561	ncbi-geneid:9110538	1.1.1.35|1.1.1.157	51735|48179
bts:Btus_2562	ncbi-geneid:9110539	1.1.1.69	51735
bts:Btus_2574	ncbi-geneid:9110551	3.6.3.-	52540
bts:Btus_2589	ncbi-geneid:9110566	3.1.3.48	52788
bts:Btus_2595	ncbi-geneid:9110572	2.8.1.6	102114
bts:Btus_2596	ncbi-geneid:9110573	6.3.3.3	52540
bts:Btus_2597	ncbi-geneid:9110574	2.3.1.47	53383
bts:Btus_2598	ncbi-geneid:9110575	2.6.1.62	53383
bts:Btus_2604	ncbi-geneid:9110581	1.3.1.-	51735
bts:Btus_2609	ncbi-geneid:9110586	3.2.2.-	48150|55811
bts:Btus_2614	ncbi-geneid:9110591	2.7.1.49|2.7.4.7	53613
bts:Btus_2615	ncbi-geneid:9110592	4.2.1.2	117457
bts:Btus_2618	ncbi-geneid:9110595	1.1.3.15	56176|55103
bts:Btus_2630	ncbi-geneid:9110607	1.2.99.2	56176|55447
bts:Btus_2632	ncbi-geneid:9110609	1.2.99.2	47741|54292
bts:Btus_2636	ncbi-geneid:9110613	3.1.-.-	64182
bts:Btus_2642	ncbi-geneid:9110619	6.2.1.-	56801
bts:Btus_2647	ncbi-geneid:9110624	2.2.1.1	52518|52518|52922
bts:Btus_2667	ncbi-geneid:9110644	3.2.2.21	48150
bts:Btus_2669	ncbi-geneid:9110646	3.6.3.4	56784|81653|55008|55008|81665
bts:Btus_2689	ncbi-geneid:9110666	3.2.1.52	51445
bts:Btus_2709	ncbi-geneid:9110686	2.1.1.14	51726
bts:Btus_2718	ncbi-geneid:9110695	3.5.1.-	52467
bts:Btus_2730	ncbi-geneid:9110707	3.5.1.-	52467
bts:Btus_2743	ncbi-geneid:9110720	2.6.1.-	53383
bts:Btus_2744	ncbi-geneid:9110721	3.5.1.4|6.3.5.6|6.3.5.7	75304
bts:Btus_2780	ncbi-geneid:9110757	3.4.13.19	51556
bts:Btus_2787	ncbi-geneid:9110764	1.16.1.1	51905|55424|55008
bts:Btus_2794	ncbi-geneid:9110771	4.1.2.17	53639
bts:Btus_2798	ncbi-geneid:9110775	2.1.1.-	53335|50249
bts:Btus_2800	ncbi-geneid:9110777	6.3.5.6|6.3.5.7	55931|89095
bts:Btus_2801	ncbi-geneid:9110778	3.5.1.4|6.3.5.6|6.3.5.7	75304
bts:Btus_2802	ncbi-geneid:9110779	6.3.5.6|6.3.5.7	141000
bts:Btus_2805	ncbi-geneid:9110782	6.5.1.2
bts:Btus_2806	ncbi-geneid:9110783	3.6.4.12	52540
bts:Btus_2809	ncbi-geneid:9110786	4.2.1.17	52096
bts:Btus_2816	ncbi-geneid:9110794	3.6.3.-	52540
bts:Btus_2820	ncbi-geneid:9110798	6.3.4.6	50891
bts:Btus_2851	ncbi-geneid:9110829	2.4.1.157	53756
bts:Btus_2861	ncbi-geneid:9110839	3.6.3.27	52540
bts:Btus_2865	ncbi-geneid:9110843	2.7.2.3	53748
bts:Btus_2867	ncbi-geneid:9110845	4.1.2.40	51569
bts:Btus_2868	ncbi-geneid:9110846	2.7.1.19	52540
bts:Btus_2869	ncbi-geneid:9110847	1.2.1.12	55347|51735
bts:Btus_2870	ncbi-geneid:9110848	3.1.3.11	56655
bts:Btus_2871	ncbi-geneid:9110849	4.1.1.39	51649|54966
bts:Btus_2872	ncbi-geneid:9110850	4.1.1.39	55239
bts:Btus_2874	ncbi-geneid:9110852	1.8.1.9	51905
bts:Btus_2875	ncbi-geneid:9110853	2.2.1.1	52518|52518|52922
bts:Btus_2877	ncbi-geneid:9110855	5.3.1.6	89623
bts:Btus_2879	ncbi-geneid:9110857	1.6.99.5|1.6.5.3	56770
bts:Btus_2880	ncbi-geneid:9110858	1.6.5.3	143243
bts:Btus_2881	ncbi-geneid:9110859	1.6.99.5|1.6.5.3	56762
bts:Btus_2883	ncbi-geneid:9110861	1.6.5.3	54862
bts:Btus_2894	ncbi-geneid:9110872	1.1.1.23	53720
bts:Btus_2899	ncbi-geneid:9110877	1.3.1.-	51735
bts:Btus_2913	ncbi-geneid:9110891	4.2.1.1	53056
bts:Btus_2963	ncbi-geneid:9110942	2.1.1.72	53335
bts:Btus_2965	ncbi-geneid:9110944	2.1.1.72	53335
bts:Btus_2966	ncbi-geneid:9110945	3.1.21.3	116734
bts:Btus_3001	ncbi-geneid:9110980	3.1.11.5	52540|52540|47781
bts:Btus_3005	ncbi-geneid:9110984	2.5.1.6	55973|55973|55973
bts:Btus_3008	ncbi-geneid:9110987	1.14.19.2	47240
bts:Btus_3019	ncbi-geneid:9110998	1.3.1.-
bts:Btus_3024	ncbi-geneid:9111003	5.1.1.1	51419|50621
bts:Btus_3025	ncbi-geneid:9111004	1.1.1.169	48179|51735
bts:Btus_3035	ncbi-geneid:9111014	4.1.2.17	53639
bts:Btus_3046	ncbi-geneid:9111025	4.2.1.17	52096
bts:Btus_3056	ncbi-geneid:9111035	3.5.1.18	53187|55031
bts:Btus_3057	ncbi-geneid:9111036	1.1.1.100	51735
bts:Btus_3059	ncbi-geneid:9111038	1.1.1.83|1.1.1.93|4.1.1.73	53659
bts:Btus_3063	ncbi-geneid:9111042	1.5.1.29	50475|52218
bts:Btus_3075	ncbi-geneid:9111054	4.3.1.17	143548|55021
bts:Btus_3080	ncbi-geneid:9111059	3.5.1.-	53187|55031
bts:Btus_3088	ncbi-geneid:9111067	1.4.1.1	52283|51735
bts:Btus_3089	ncbi-geneid:9111068	1.2.1.27	53720
bts:Btus_3110	ncbi-geneid:9111089	6.2.1.-	56801
bts:Btus_3117	ncbi-geneid:9111096	6.3.2.12|6.3.2.17	53623|53244
bts:Btus_3136	ncbi-geneid:9111115	3.2.1.4	53187|101821
bts:Btus_3137	ncbi-geneid:9111116	3.2.1.4	53187|101821
bts:Btus_3207	ncbi-geneid:9111186	4.2.1.-	54637
bts:Btus_3216	ncbi-geneid:9111195	2.5.1.7	55205
bts:Btus_3228	ncbi-geneid:9111207	1.6.99.5|1.6.5.3	56762
bts:Btus_3229	ncbi-geneid:9111208	1.6.5.3	143243
bts:Btus_3230	ncbi-geneid:9111209	1.6.99.5|1.6.5.3	56770
bts:Btus_3232	ncbi-geneid:9111211	3.6.3.14	51344|46604
bts:Btus_3233	ncbi-geneid:9111212	3.6.3.14	52540|47917|50615
bts:Btus_3234	ncbi-geneid:9111213	3.6.3.14	52943
bts:Btus_3235	ncbi-geneid:9111214	3.6.3.14	52540|47917|50615
bts:Btus_3236	ncbi-geneid:9111215	3.6.3.14	47928
bts:Btus_3237	ncbi-geneid:9111216	3.6.3.14	81573
bts:Btus_3238	ncbi-geneid:9111217	3.6.3.14	81333
bts:Btus_3239	ncbi-geneid:9111218	3.6.3.14	81336
bts:Btus_3242	ncbi-geneid:9111221	2.3.1.9	53901|53901
bts:Btus_3243	ncbi-geneid:9111222	2.4.2.9	53271
bts:Btus_3244	ncbi-geneid:9111223	2.1.2.1	53383
bts:Btus_3246	ncbi-geneid:9111225	5.3.1.26|5.3.1.6	89623
bts:Btus_3249	ncbi-geneid:9111228	3.1.3.48	52788
bts:Btus_3255	ncbi-geneid:9111234	2.1.1.-	53335
bts:Btus_3261	ncbi-geneid:9111240	2.7.1.31	110738
bts:Btus_3263	ncbi-geneid:9111242	3.1.3.11	56655
bts:Btus_3265	ncbi-geneid:9111244	3.5.1.32|3.5.1.47	53187|55031
bts:Btus_3266	ncbi-geneid:9111245	2.3.1.89	51161
bts:Btus_3268	ncbi-geneid:9111247	2.2.1.2	51569
bts:Btus_3269	ncbi-geneid:9111248	4.1.2.29|4.1.2.13	51569
bts:Btus_3271	ncbi-geneid:9111250	6.3.4.2	52540|52317
bts:Btus_3273	ncbi-geneid:9111252	2.7.-.-	52540
bts:Btus_3276	ncbi-geneid:9111255	1.1.1.157	51735|48179
bts:Btus_3277	ncbi-geneid:9111256	2.3.1.9	53901|53901
bts:Btus_3280	ncbi-geneid:9111259	6.1.1.19	52374|47323|55190
bts:Btus_3281	ncbi-geneid:9111260	3.5.3.11	52768
bts:Btus_3282	ncbi-geneid:9111261	2.5.1.16	53335
bts:Btus_3284	ncbi-geneid:9111263	2.6.1.1	53383
bts:Btus_3288	ncbi-geneid:9111267	3.6.3.30	52540|50331
bts:Btus_3298	ncbi-geneid:9111281	6.3.4.4	52540
bts:Btus_3300	ncbi-geneid:9111284	3.6.4.12	52540|48024
bts:Btus_3317	ncbi-geneid:9111301	2.1.1.170	53335
bts:Btus_3322	ncbi-geneid:9111306	3.1.26.5	54211
