# Supplementary material for: Tracing the Repertoire of Promiscuous Enzymes along the Metabolic Pathways in Archaeal Organisms
Source: Life (Basel). 2017 Jul 13;7(3):30. doi: 10.3390/life7030030 (PMC5617955; doi:10.3390/life7030030)
Supplement: Supplementary file 1 [file life-07-00030-s001.zip › Table_S2/btu.txt]

KEGGID	NCBIGI	ECs	SFamilyID
btu:BT0002	ncbi-geneid:4642823	3.2.1.52	51445
btu:BT0003	ncbi-geneid:4642700	2.7.7.9	53448
btu:BT0004	ncbi-geneid:4642682	5.4.2.8	53738
btu:BT0005	ncbi-geneid:4642753	6.1.1.2	52374
btu:BT0010	ncbi-geneid:4642565	2.7.8.7	56214
btu:BT0012	ncbi-geneid:4642735	4.2.1.70|5.4.99.12	55120
btu:BT0014	ncbi-geneid:4642672	3.6.4.-	52540|158997
btu:BT0015	ncbi-geneid:4642818	2.7.1.48	52540
btu:BT0018	ncbi-geneid:4642871	4.2.1.70|5.4.99.12	55120
btu:BT0020	ncbi-geneid:4642233	2.7.1.90	53784
btu:BT0021	ncbi-geneid:4642872	5.-.-.-	111337
btu:BT0023A	ncbi-geneid:4642867	3.1.22.4	53098
btu:BT0026	ncbi-geneid:4642564	1.5.1.5|3.5.4.9	51735|53223
btu:BT0031	ncbi-geneid:4642203	3.4.21.89	51306
btu:BT0035	ncbi-geneid:4642741	5.99.1.-	56719
btu:BT0036	ncbi-geneid:4642724	5.99.1.-	56719|55874|54211
btu:BT0037	ncbi-geneid:4642712	2.3.1.51	69593
btu:BT0040	ncbi-geneid:4642664	2.1.1.80	53335|47757
btu:BT0046	ncbi-geneid:4642562	3.1.26.4	53098
btu:BT0052	ncbi-geneid:4642131	2.1.1.34	75217
btu:BT0053	ncbi-geneid:4642118	3.2.2.-	52141
btu:BT0055	ncbi-geneid:4642838	5.3.1.1	51351
btu:BT0056	ncbi-geneid:4642886	2.7.2.3	53748
btu:BT0057	ncbi-geneid:4642451	1.2.1.12	55347|51735
btu:BT0064	ncbi-geneid:4642370	2.1.2.9	53328|50486
btu:BT0065	ncbi-geneid:4642367	3.5.1.88	56420
btu:BT0067	ncbi-geneid:4642135	3.4.11.9	55920|53092
btu:BT0069	ncbi-geneid:4642317	3.4.11.-	144052
btu:BT0080	ncbi-geneid:4642894	3.6.3.-	52540
btu:BT0084	ncbi-geneid:4642745	4.4.1.16|2.8.1.7	53383
btu:BT0087	ncbi-geneid:4642187	1.1.1.27	51735|56327
btu:BT0090	ncbi-geneid:4642617	3.6.3.14	81333
btu:BT0093	ncbi-geneid:4642485	3.6.3.15|3.6.3.14	52540
btu:BT0094	ncbi-geneid:4642696	3.6.3.14	52540
btu:BT0096	ncbi-geneid:4642179	3.6.3.14	160527
btu:BT0099	ncbi-geneid:4642431	3.6.1.-	52540
btu:BT0100	ncbi-geneid:4642552	5.1.1.3	53681|53681
btu:BT0101	ncbi-geneid:4642199	6.1.1.22	55681|50249
btu:BT0104	ncbi-geneid:4642636	3.4.21.-	50494|50156|50156
btu:BT0105	ncbi-geneid:4642631	3.4.11.18	55920
btu:BT0109	ncbi-geneid:4642426	2.3.1.9	53901|53901
btu:BT0111	ncbi-geneid:4642489	3.6.1.-|3.6.4.12	52540|48024
btu:BT0116	ncbi-geneid:4642883	2.7.1.69	55604
btu:BT0118	ncbi-geneid:4642738	3.4.24.-	50156|50156
btu:BT0120	ncbi-geneid:4642189	2.5.1.31	64005
btu:BT0128	ncbi-geneid:4642476	2.7.4.14	52540
btu:BT0129	ncbi-geneid:4642182	4.2.1.70|5.4.99.12	55120|55174
btu:BT0135	ncbi-geneid:4642635	6.1.1.21	55681|52954
btu:BT0136	ncbi-geneid:4642710	2.4.1.129	56601|56519|54184
btu:BT0137	ncbi-geneid:4642847	6.2.1.3	56801
btu:BT0146	ncbi-geneid:4642715	3.6.3.32	52540
btu:BT0151	ncbi-geneid:4642714	3.5.1.25	51556|51338
btu:BT0152	ncbi-geneid:4642550	3.5.99.6	100950
btu:BT0153	ncbi-geneid:4642594	1.15.1.1	54719|46609
btu:BT0160	ncbi-geneid:4642191	5.1.1.1	51419|50621
btu:BT0166	ncbi-geneid:4642674	2.4.1.25	51445
btu:BT0176	ncbi-geneid:4642686	3.6.3.-	52540
btu:BT0177	ncbi-geneid:4642527	2.1.1.170	53335
btu:BT0185	ncbi-geneid:4642312	3.4.24.57	53067
btu:BT0194	ncbi-geneid:4642516	3.1.21.-	51556
btu:BT0197	ncbi-geneid:4642895	2.1.1.-	53335
btu:BT0198	ncbi-geneid:4642430	3.1.7.2|2.7.6.5	109604|81301|81271
btu:BT0200	ncbi-geneid:4642272	6.3.2.4	56059|52440
btu:BT0201	ncbi-geneid:4642271	6.3.2.13	53623|53244|63418
btu:BT0203	ncbi-geneid:4642267	3.4.-.-	117892
btu:BT0204	ncbi-geneid:4642265	3.4.-.-	117892
btu:BT0206	ncbi-geneid:4642256	2.1.1.-	53335
btu:BT0207	ncbi-geneid:4642254	2.7.7.9	53448
btu:BT0218	ncbi-geneid:4642539	3.6.3.27	52540
btu:BT0220	ncbi-geneid:4642195	6.1.1.7	55681|101353|55186
btu:BT0225	ncbi-geneid:4642720	1.-.-.-	51395
btu:BT0226	ncbi-geneid:4642690	6.1.1.11	55681|46589
btu:BT0237	ncbi-geneid:4642347	2.3.1.-	56317
btu:BT0241	ncbi-geneid:4642441	2.7.1.30	53067|53067|103473|51695
btu:BT0241B	ncbi-geneid:4642844	3.1.4.46	51695
btu:BT0243	ncbi-geneid:4642156	1.1.5.3	51905
btu:BT0244	ncbi-geneid:4642192	1.1.1.158	158397
btu:BT0247	ncbi-geneid:4642630	3.6.1.15	52972
btu:BT0248	ncbi-geneid:4642704	3.4.24.-	55486
btu:BT0251	ncbi-geneid:4642688	6.1.1.4	52374|50677|47323
btu:BT0253	ncbi-geneid:4642852	3.4.21.53	54211|52540|88697|57863
btu:BT0254	ncbi-geneid:4642819	3.1.-.-	64182|64182
btu:BT0259	ncbi-geneid:4642434	3.2.1.-	53955
btu:BT0263	ncbi-geneid:4642429	3.4.21.89	51306
btu:BT0288	ncbi-geneid:4642701	3.6.3.14	52540
btu:BT0296	ncbi-geneid:4642581	3.4.25.1|3.4.25.2	56235
btu:BT0304	ncbi-geneid:4642797	6.3.2.10	53623|53244|63418
btu:BT0306	ncbi-geneid:4642457	2.1.1.-	53335|81799
btu:BT0311	ncbi-geneid:4642389	2.7.1.23	111331
btu:BT0313	ncbi-geneid:4642364	2.1.1.-	53335
btu:BT0314	ncbi-geneid:4642345	2.5.1.1|2.5.1.10|2.5.1.29|2.5.1.90	48576
btu:BT0318	ncbi-geneid:4642100	3.6.3.17	52540|52540
btu:BT0327	ncbi-geneid:4642344	2.3.1.15	69593
btu:BT0337	ncbi-geneid:4642778	4.2.1.11	51604|54826
btu:BT0341	ncbi-geneid:4642112	6.3.5.6|6.3.5.7	55931|89095
btu:BT0342	ncbi-geneid:4642124	6.3.5.6|6.3.5.7	75304
btu:BT0343	ncbi-geneid:4642313	6.3.5.6|6.3.5.7	141000
btu:BT0344	ncbi-geneid:4642325	3.6.1.-|3.6.4.12	52540
btu:BT0348	ncbi-geneid:4642397	2.7.1.40	51621|52935|50800
btu:BT0358	ncbi-geneid:4642279	2.1.1.-	75217|88697
btu:BT0359	ncbi-geneid:4642283	3.4.21.102	52096|50156
btu:BT0366	ncbi-geneid:4642301	3.4.11.-	53187|101821
btu:BT0368	ncbi-geneid:4642304	1.1.1.94	51735|48179
btu:BT0370	ncbi-geneid:4642832	6.1.1.1	52374|55174
btu:BT0371	ncbi-geneid:4642307	6.1.1.14	55681|52954
btu:BT0372	ncbi-geneid:4642309	6.1.1.17	52374|48163
btu:BT0375	ncbi-geneid:4642276	3.2.2.16|3.2.2.9	53167
btu:BT0376	ncbi-geneid:4642286	2.5.1.6	55973|55973|55973
btu:BT0377	ncbi-geneid:4642298	3.13.1.-|4.4.1.21	63411
btu:BT0379	ncbi-geneid:4642897	3.6.1.17
btu:BT0388	ncbi-geneid:4642812	2.7.7.6	64484
btu:BT0389	ncbi-geneid:4642805	2.7.7.6	64484
btu:BT0402	ncbi-geneid:4642866	6.1.1.15	55681|52954|64586
btu:BT0407	ncbi-geneid:4642802	5.3.1.8	51182
btu:BT0408	ncbi-geneid:4642876	2.7.1.69	52794|55804
btu:BT0411	ncbi-geneid:4642842	3.1.30.-	54060
btu:BT0413A	ncbi-geneid:4642810	5.2.1.8	50891|54534
btu:BT0414	ncbi-geneid:4642815	2.1.1.80	53335|47757
btu:BT0415	ncbi-geneid:4642511	3.1.1.61	52738|52172
btu:BT0417	ncbi-geneid:4642859	2.7.4.3	52540
btu:BT0420	ncbi-geneid:4642473	2.7.3.-|2.7.13.3	55874|52172|47384|53850|53850|53850|47226
btu:BT0421A	ncbi-geneid:4642776	2.4.2.8	53271
btu:BT0421B	ncbi-geneid:4642546	6.3.4.4	52540
btu:BT0421C	ncbi-geneid:4642496	4.3.2.2	48557
btu:BT0422	ncbi-geneid:4642882	3.2.2.21	50486|52540|54211
btu:BT0427	ncbi-geneid:4642839	2.1.1.-	53790
btu:BT0430	ncbi-geneid:4642860	3.4.13.9	54211
btu:BT0435	ncbi-geneid:4642543	5.99.1.3	56719|101904
btu:BT0436	ncbi-geneid:4642908	5.99.1.3	56719|55874|54211
btu:BT0438	ncbi-geneid:4642906	2.7.7.7	55979|55979|55979|52540
btu:BT0441	ncbi-geneid:4642902	3.1.26.5	54211
btu:BT0444	ncbi-geneid:4642899	5.1.3.-	51735
btu:BT0445	ncbi-geneid:4642898	4.1.2.13	51569|49764
btu:BT0446	ncbi-geneid:4642423	6.1.1.12	55681|55261|50249
btu:BT0454	ncbi-geneid:4642207	2.4.1.157	53756
btu:BT0455	ncbi-geneid:4642071	2.7.7.7	48019|52540
btu:BT0461	ncbi-geneid:4642770	2.7.7.7	52540|48019
btu:BT0463	ncbi-geneid:4642756	2.7.4.6	54919|53335
btu:BT0463A	ncbi-geneid:4642758	2.1.1.72	53335
btu:BT0466	ncbi-geneid:4642107	3.6.3.-	52540
btu:BT0472	ncbi-geneid:4642760	2.5.1.7	55205
btu:BT0502	ncbi-geneid:4642436	2.7.7.6	55257|56553|47789
btu:BT0511	ncbi-geneid:4642095	3.1.3.-	56784
btu:BT0513	ncbi-geneid:4642101	6.1.1.20	55681
btu:BT0514	ncbi-geneid:4642104	6.1.1.20	55681|46955
btu:BT0515	ncbi-geneid:4642106	1.8.1.9	51905
btu:BT0516	ncbi-geneid:4642109	2.1.1.-	75217
btu:BT0522	ncbi-geneid:4642122	6.3.5.1	52402|56317|52172|81606
btu:BT0527	ncbi-geneid:4642136	2.7.1.33
btu:BT0533	ncbi-geneid:4642314	3.-.-.-	56281
btu:BT0534	ncbi-geneid:4642319	3.1.11.2	56219
btu:BT0544	ncbi-geneid:4642379	2.7.6.1	53271|53271
btu:BT0545	ncbi-geneid:4642381	2.7.1.17	53067|53067
btu:BT0547	ncbi-geneid:4642391	2.7.1.24	52540
btu:BT0548	ncbi-geneid:4642395	2.7.7.7	56672|88723|53098|47807
btu:BT0552	ncbi-geneid:4642407	6.5.1.2
btu:BT0558	ncbi-geneid:4642541	2.7.3.9	51621|52009|47831
btu:BT0559	ncbi-geneid:4642513	2.7.1.69	51261
btu:BT0561	ncbi-geneid:4642458	1.1.1.44	48179|51735
btu:BT0567	ncbi-geneid:4642128	2.7.3.-|2.7.13.3	55874|50341|47226|47384
btu:BT0568	ncbi-geneid:4642896	3.1.1.61	52738
btu:BT0570A	ncbi-geneid:4642873	3.4.13.3	53187|55031
btu:BT0571	ncbi-geneid:4642303	2.7.4.22	53633
btu:BT0575	ncbi-geneid:4642249	6.3.4.2	52540|52317
btu:BT0579	ncbi-geneid:4642246	2.7.7.7	89550
btu:BT0581	ncbi-geneid:4642244	3.6.1.-|3.6.4.12	52540|52540|50249
btu:BT0582	ncbi-geneid:4642243	3.4.16.4	55166
btu:BT0585	ncbi-geneid:4642240	6.3.2.9	53623|53244|51984
btu:BT0586	ncbi-geneid:4642239	2.3.2.-	55729
btu:BT0587	ncbi-geneid:4642238	6.1.1.10	52374|47323|50249|57770
btu:BT0589	ncbi-geneid:4642237	2.3.1.8	53659
btu:BT0590	ncbi-geneid:4642236	2.1.1.182	53335
btu:BT0593	ncbi-geneid:4642220	6.2.1.3	56801
btu:BT0594	ncbi-geneid:4642222	6.1.1.19	52374|47323|55190
btu:BT0598	ncbi-geneid:4642490	1.1.1.158	56176|56194
btu:BT0599	ncbi-geneid:4642677	6.1.1.16	52374|47323
btu:BT0601	ncbi-geneid:4642794	2.1.2.1	53383
btu:BT0605	ncbi-geneid:4642155	3.4.16.4	56601
btu:BT0606	ncbi-geneid:4642551	3.5.1.44	64438
btu:BT0608	ncbi-geneid:4642637	3.4.13.3	53187
btu:BT0610	ncbi-geneid:4642509	5.2.1.8	109998|102735|54534
btu:BT0611	ncbi-geneid:4642452	3.4.21.92	52096
btu:BT0613	ncbi-geneid:4642563	3.4.21.53	54211|52540|88697
btu:BT0618	ncbi-geneid:4642669	3.5.4.5	53927
btu:BT0620	ncbi-geneid:4642685	3.2.1.52	51445
btu:BT0622	ncbi-geneid:4642744	2.7.2.1	53067|53067
btu:BT0623	ncbi-geneid:4642171	3.6.4.-	52540|52540|52540|143517|141259|52540
btu:BT0625	ncbi-geneid:4642184	3.5.1.28	53187|54106|54106|54106|54106|54106
btu:BT0627	ncbi-geneid:4642779	3.4.11.-	53187|101821
btu:BT0629	ncbi-geneid:4642512	2.7.1.69	52794|55804
btu:BT0630	ncbi-geneid:4642657	2.7.1.56	53613
btu:BT0632	ncbi-geneid:4642612	3.1.11.5	52540
btu:BT0633	ncbi-geneid:4642209	3.1.11.5	52540|52980
btu:BT0634	ncbi-geneid:4642210	3.1.11.5	52540|52540
btu:BT0635	ncbi-geneid:4642211	2.4.2.11	51690|54675
btu:BT0636	ncbi-geneid:4642212	1.1.1.49	55347|51735
btu:BT0642	ncbi-geneid:4642218	3.6.3.31	52540|50331
btu:BT0644	ncbi-geneid:4642893	5.1.3.9	51366
btu:BT0645	ncbi-geneid:4642275	2.7.1.69	55604
btu:BT0646	ncbi-geneid:4642857	3.1.1.1	53474
btu:BT0657	ncbi-geneid:4642763	5.3.1.6	100950|75445
btu:BT0658	ncbi-geneid:4642755	5.4.2.1
btu:BT0659	ncbi-geneid:4642757	6.1.1.6	52374|48163
btu:BT0666	ncbi-geneid:4642463	3.5.1.28	53187
btu:BT0669	ncbi-geneid:4642555	2.7.3.-|2.7.13.3
btu:BT0671	ncbi-geneid:4642576	2.1.1.80	103039
btu:BT0676	ncbi-geneid:4642647	3.1.3.18	56784
btu:BT0677	ncbi-geneid:4642681	3.6.3.17	52540|52540
btu:BT0682	ncbi-geneid:4642193	2.1.1.61|2.8.1.-	52402
btu:BT0683	ncbi-geneid:4642444	2.3.3.10	53901|53901
btu:BT0684	ncbi-geneid:4642821	5.3.3.2	51395
btu:BT0686	ncbi-geneid:4642613	4.1.1.33	54211|55060
btu:BT0687	ncbi-geneid:4642468	2.7.4.2	54211
btu:BT0688	ncbi-geneid:4642567	2.7.1.36	54211|55060
btu:BT0698	ncbi-geneid:4642545	2.1.1.31	75217
btu:BT0702	ncbi-geneid:4642502	2.7.7.3	52374
btu:BT0705	ncbi-geneid:4642177	3.1.26.3	69065|54768
btu:BT0706	ncbi-geneid:4642707	2.7.7.19|2.7.7.25|2.7.7.72|3.1.3.-|3.1.4	81891|81301
btu:BT0710	ncbi-geneid:4642273	2.7.7.-	56731|57783
btu:BT0720	ncbi-geneid:4642891	6.1.1.3	55681|55186|52954
btu:BT0723	ncbi-geneid:4642323	4.6.1.1	55154
btu:BT0727	ncbi-geneid:4642264	2.7.1.90	53784
btu:BT0728	ncbi-geneid:4642698	1.6.-.-	51905|55424
btu:BT0730	ncbi-geneid:4642538	5.3.1.9	53697
btu:BT0732	ncbi-geneid:4642454	2.4.1.-|3.4	56601|53955
btu:BT0735A	ncbi-geneid:4642629	3.6.4.12	52540
btu:BT0738	ncbi-geneid:4642661	6.1.1.9	52374|50677|47323|46589
btu:BT0740	ncbi-geneid:4642695	2.1.1.-
btu:BT0745	ncbi-geneid:4642474	4.2.99.18	48150
btu:BT0755	ncbi-geneid:4642499	3.1.26.11	56281
btu:BT0756	ncbi-geneid:4642533	1.4.99.1	51905
btu:BT0757	ncbi-geneid:4642599	3.4.21.92	52096
btu:BT0764	ncbi-geneid:4642152	2.7.3.-	55874|47384
btu:BT0767	ncbi-geneid:4642585	2.4.1.227	53756
btu:BT0768	ncbi-geneid:4642750	2.7.1.35	53613
btu:BT0769	ncbi-geneid:4642848	3.4.24.57	53067|53067
btu:BT0777	ncbi-geneid:4642792	2.4.2.7	53271
btu:BT0782	ncbi-geneid:4642076	2.7.7.18	52374
btu:BT0787	ncbi-geneid:4642091	3.1.1.29	53178
btu:BT0788	ncbi-geneid:4642094	6.3.4.-	52402
btu:BT0789	ncbi-geneid:4642096	3.4.24.-	52540|140990
btu:BT0790A	ncbi-geneid:4642105	3.4.21.-	50494|50156
btu:BT0791	ncbi-geneid:4642108	2.7.1.21	52540
btu:BT0793	ncbi-geneid:4642115	2.7.4.9	52540
btu:BT0803	ncbi-geneid:4642320	4.2.1.70|5.4.99.12	55120
btu:BT0805	ncbi-geneid:4642333	2.7.7.8	54211|54211|55666|55666|54791|50249
btu:BT0809	ncbi-geneid:4642343	2.4.2.29	51713
btu:BT0812	ncbi-geneid:4642356	6.3.2.5|4.1.1.36	102645|52507
btu:BT0815	ncbi-geneid:4642368	4.2.1.70|5.4.99.12	55120|55174
btu:BT0817	ncbi-geneid:4642378	6.3.2.8	53623|53244|51984
btu:BT0819	ncbi-geneid:4642387	2.7.4.14	52540
btu:BT0821	ncbi-geneid:4642394	2.5.1.75	52540
btu:BT0826A	ncbi-geneid:4642414	2.7.1.69	55604
btu:BT0827	ncbi-geneid:4642780	3.4.21.53	52540
btu:BT0828	ncbi-geneid:4642466	5.99.1.2	56712
btu:BT0829	ncbi-geneid:4642884	3.1.11.-	56300
btu:BT0831	ncbi-geneid:4642462	2.7.1.2	53067|110395
btu:BT0833	ncbi-geneid:4642651	6.1.1.5	52374|47323|50677|47323
btu:BT0835	ncbi-geneid:4642479	5.4.2.2|5.4.2.8	53738|53738|53738|55957
btu:BT0841	ncbi-geneid:4642583	3.5.3.6	55909
btu:BT0842	ncbi-geneid:4642588	2.1.3.3	53671
btu:BT0842	ncbi-geneid:4642588	2.1.3.3	53671
