# Supplementary material for: Tracing the Repertoire of Promiscuous Enzymes along the Metabolic Pathways in Archaeal Organisms
Source: Life (Basel). 2017 Jul 13;7(3):30. doi: 10.3390/life7030030 (PMC5617955; doi:10.3390/life7030030)
Supplement: Supplementary file 1 [file life-07-00030-s001.zip › Table_S2/buc.txt]

KEGGID	NCBIGI	ECs	SFamilyID
buc:BU002	ncbi-geneid:1109511	3.6.3.14	81336
buc:BU003	ncbi-geneid:1109512	3.6.3.14	81333
buc:BU004	ncbi-geneid:1109513	3.6.3.14	81573
buc:BU005	ncbi-geneid:1109514	3.6.3.14	47928
buc:BU006	ncbi-geneid:1109515	3.6.3.14	52540|47917|50615
buc:BU007	ncbi-geneid:1109516	3.6.3.14	52943
buc:BU008	ncbi-geneid:1109517	3.6.3.14	52540|47917|50615
buc:BU009	ncbi-geneid:1109518	3.6.3.14	51344|46604
buc:BU010	ncbi-geneid:1109519	5.99.1.3	56719|55874|54211
buc:BU011	ncbi-geneid:1109520	2.7.7.7	55979|55979|55979
buc:BU014	ncbi-geneid:1109523	3.1.26.5	54211
buc:BU023	ncbi-geneid:1109531	2.1.1.171	53335
buc:BU025	ncbi-geneid:1109533	2.7.7.6	88946|88659
buc:BU026	ncbi-geneid:1109534	2.6.1.16	53697|56235
buc:BU027	ncbi-geneid:1109535	2.7.7.23|2.3.1.157	53448|51161
buc:BU030	ncbi-geneid:1109538	2.1.1.14	51726|51726
buc:BU031	ncbi-geneid:1109539	3.5.4.10|2.1.2.3	53927|52335
buc:BU033	ncbi-geneid:1109541	2.7.7.6	64484
buc:BU034	ncbi-geneid:1109542	2.7.7.6	64484
buc:BU045	ncbi-geneid:1109549	1.1.1.158	56176|56194
buc:BU046	ncbi-geneid:1109550	1.5.1.20	51730
buc:BU047	ncbi-geneid:1109551	3.5.1.16	53187|55031
buc:BU048	ncbi-geneid:1109455	1.2.1	55347|51735
buc:BU049	ncbi-geneid:1109456	2.7.2	53633
buc:BU050	ncbi-geneid:1109457	6.3.4.5	69864|52402
buc:BU051	ncbi-geneid:1109458	4.3.2.1	48557
buc:BU054	ncbi-geneid:1109461	2.3.1.30	51161
buc:BU056	ncbi-geneid:1109463	2.7.7.-	56731|117023|57783
buc:BU058	ncbi-geneid:1109465	3.4.24.57	53067|53067
buc:BU059	ncbi-geneid:1109466	4.1.99.12	55821
buc:BU061	ncbi-geneid:1109468	2.7.7.25|2.7.7.21|2.7.7.72|3.1.3.-|3.1.4	81891|81301
buc:BU063	ncbi-geneid:1109470	2.7.1.69	51261
buc:BU064	ncbi-geneid:1109471	2.7.3.9	51621|52009|47831
buc:BU065	ncbi-geneid:1109472	2.7.1.69	55594
buc:BU066	ncbi-geneid:1109473	2.5.1.47	53686
buc:BU067	ncbi-geneid:1109474	6.5.1.2
buc:BU070	ncbi-geneid:1109475	6.1.1.17	52374|48163
buc:BU076	ncbi-geneid:1109480	3.6.3.14	52540
buc:BU088	ncbi-geneid:1109492	3.6.1.1	50324
buc:BU092	ncbi-geneid:1109495	2.3.1.41	53901|53901
buc:BU093	ncbi-geneid:1109496	2.2.1.2	51569
buc:BU094	ncbi-geneid:1109497	2.2.1.1	52518|52518|52922
buc:BU095	ncbi-geneid:1109498	3.5.1.18	53187|55031
buc:BU096	ncbi-geneid:1109499	4.2.1.52	51569
buc:BU097	ncbi-geneid:1109500	4.2.3.5	103263
buc:BU099	ncbi-geneid:1109502	2.4.2.17	53850|54913
buc:BU100	ncbi-geneid:1109503	1.1.1.23	53720
buc:BU101	ncbi-geneid:1109504	2.6.1.9	53383
buc:BU102	ncbi-geneid:1109505	4.2.1.19|3.1.3.15	56784|54211|54211
buc:BU103	ncbi-geneid:1109506	2.4.2.-	52317
buc:BU104	ncbi-geneid:1109507	5.3.1.16	51366
buc:BU105	ncbi-geneid:1109508	4.1.3.-	51366
buc:BU106	ncbi-geneid:1109509	3.6.1.31|3.5.4.19	141734|101386
buc:BU107	ncbi-geneid:1109552	1.1.1.44	48179|51735
buc:BU108	ncbi-geneid:1109553	3.5.4.13	51283
buc:BU109	ncbi-geneid:1109554	6.1.1.10	52374|47323|57770
buc:BU110	ncbi-geneid:1109555	6.3.4.-	52402|56037|82829
buc:BU112	ncbi-geneid:1109556	2.5.1.9	63380|63380
buc:BU119	ncbi-geneid:1109563	4.2.99.18	48150
buc:BU121	ncbi-geneid:1109565	6.1.1.1	52374|55174
buc:BU124	ncbi-geneid:1109568	2.5.1.54	51569
buc:BU125	ncbi-geneid:1109569	6.1.1.3	55681|55186|52954
buc:BU129	ncbi-geneid:1109573	6.1.1.20	55681|46589
buc:BU130	ncbi-geneid:1109574	6.1.1.20	56037|55681|50249|54991|46955
buc:BU132	ncbi-geneid:1109576	5.-.-.-	111337
buc:BU133	ncbi-geneid:1109577	2.4.2.29	51713
buc:BU135	ncbi-geneid:1109579	6.1.1.14	109604
buc:BU136	ncbi-geneid:1109580	6.1.1.14	55681
buc:BU137	ncbi-geneid:1109581	3.1.21.2	51658
buc:BU140	ncbi-geneid:1109584	5.2.1.8	54534|109998|54534
buc:BU141	ncbi-geneid:1109585	2.1.1.182	53335
buc:BU142	ncbi-geneid:1109586	3.6.1.41	56300
buc:BU143	ncbi-geneid:1109587	1.5.1.3	53597
buc:BU144	ncbi-geneid:1109588	6.3.5.5	56059|56059|48108|52440|52440|52335
buc:BU145	ncbi-geneid:1109589	6.3.5.5	52317|52021
buc:BU146	ncbi-geneid:1109590	1.3.1.26	51735|55347
buc:BU149	ncbi-geneid:1109593	6.1.1.5	52374|47323|50677
buc:BU150	ncbi-geneid:1109594	2.7.7.2|2.7.1.26	82114|52374
buc:BU155	ncbi-geneid:1109599	1.6.5.3	56770
buc:BU156	ncbi-geneid:1109600	1.6.99.5|1.6.5.3	56762|143243
buc:BU157	ncbi-geneid:1109601	1.6.5.3	52833
buc:BU158	ncbi-geneid:1109602	1.6.5.3	142019|140490|142984
buc:BU159	ncbi-geneid:1109603	1.6.5.3	53706|54862|54292
buc:BU161	ncbi-geneid:1109605	1.6.5.3	54862
buc:BU167	ncbi-geneid:1109611	6.3.2.12|6.3.2.17	53623|53244
buc:BU169	ncbi-geneid:1109612	2.7.6.1	53271
buc:BU170	ncbi-geneid:1109613	2.7.1.148	54211|55060
buc:BU172	ncbi-geneid:1109615	2.1.1.-	53335
buc:BU174	ncbi-geneid:1109617	6.3.1.5	52402
buc:BU175	ncbi-geneid:1109618	2.7.2.1	53067|53067
buc:BU176	ncbi-geneid:1109619	2.3.1.8	53659|75138
buc:BU178	ncbi-geneid:1109621	1.17.4.1	47240
buc:BU179	ncbi-geneid:1109622	1.17.4.1	51998|48168
buc:BU180	ncbi-geneid:1109623	5.99.1.3	56719|101904
buc:BU182	ncbi-geneid:1109625	1.11.1.15	52833
buc:BU183	ncbi-geneid:1109626	3.2.2.-	52141
buc:BU185	ncbi-geneid:1109628	2.7.1.23	111331
buc:BU188	ncbi-geneid:1109631	3.1.13.-
buc:BU189	ncbi-geneid:1109632	1.15.1.1	54719|46609
buc:BU190	ncbi-geneid:1109633	3.1.1.29	53178
buc:BU192	ncbi-geneid:1109635	4.2.3.1	53686
buc:BU193	ncbi-geneid:1109636	2.7.1.39	54211|55060
buc:BU194	ncbi-geneid:1109637	2.7.2.4|1.1.1.13|1.1.1.3	53633|55347|51735|55021|55021
buc:BU195	ncbi-geneid:1109638	2.4.2.8	53271
buc:BU196	ncbi-geneid:1109639	6.3.2.1	52374
buc:BU197	ncbi-geneid:1109640	2.1.2.11	51621
buc:BU199	ncbi-geneid:1109642	5.4.99.12	55120
buc:BU200	ncbi-geneid:1109643	2.4.1.129|3.4	56601|53955
buc:BU202	ncbi-geneid:1109645	3.6.1.-	55811
buc:BU203	ncbi-geneid:1109646	2.7.1.24	52540
buc:BU204	ncbi-geneid:1109647	1.7.1.7	51412
buc:BU205	ncbi-geneid:1109648	1.2.4.1	52518|52518|52922
buc:BU206	ncbi-geneid:1109649	2.3.1.12	52777|51230|47005
buc:BU207	ncbi-geneid:1109650	1.8.1.4	51905|55424
buc:BU208	ncbi-geneid:1109651	4.1.1.50	56276
buc:BU209	ncbi-geneid:1109652	2.5.1.16	53335
buc:BU210	ncbi-geneid:1109653	3.2.2.9	53167
buc:BU215	ncbi-geneid:1109658	6.3.2.8	53623|53244|51984
buc:BU216	ncbi-geneid:1109659	2.4.1.227	53756
buc:BU218	ncbi-geneid:1109661	6.3.2.9	53623|53244|51984
buc:BU220	ncbi-geneid:1109663	6.3.2.10	53623|53244|63418
buc:BU221	ncbi-geneid:1109664	6.3.2.13	53623|53244|63418
buc:BU222	ncbi-geneid:1109665	2.4.1.129	56601|56519
buc:BU224	ncbi-geneid:1109667	2.1.1.-	53335|81799
buc:BU225	ncbi-geneid:1109668	2.2.1.6	55021|55021
buc:BU226	ncbi-geneid:1109669	2.2.1.6	52467|52518|52518
buc:BU228	ncbi-geneid:1109671	3.4.21.107	50494|50156|50156
buc:BU229	ncbi-geneid:1109672	2.3.1.117	51161
buc:BU230	ncbi-geneid:1109673	3.4.11.18	55920
buc:BU233	ncbi-geneid:1109676	2.7.4.22	53633
buc:BU235	ncbi-geneid:1109678	1.1.1.267	55347|51735|69055
buc:BU236	ncbi-geneid:1109679	2.5.1.31	64005
buc:BU238	ncbi-geneid:1109681	2.7.7.7	89550
buc:BU239	ncbi-geneid:1109682	6.1.1.15	55681|52954|55826
buc:BU242	ncbi-geneid:1109685	6.1.1.19	52374|47323|55190
buc:BU246	ncbi-geneid:1109686	3.1.2.6	56281
buc:BU248	ncbi-geneid:1109688	2.7.7.7
buc:BU250	ncbi-geneid:1109689	5.-.-.-	53697
buc:BU251	ncbi-geneid:1109690	2.4.2.22	53271
buc:BU255	ncbi-geneid:1109694	3.5.4.-	53927
buc:BU256	ncbi-geneid:1109695	2.7.8.7	56214
buc:BU258	ncbi-geneid:1109697	3.1.26.3	69065|54768
buc:BU259	ncbi-geneid:1109698	3.4.21.89	51306
buc:BU261	ncbi-geneid:1109700	2.1.1.61|2.8.1.-	52402
buc:BU263	ncbi-geneid:1109702	4.3.2.2	48557
buc:BU264	ncbi-geneid:1109703	3.2.1.-	53955
buc:BU266	ncbi-geneid:1109705	3.1.13.1	50249|50249|50249|50249
buc:BU268	ncbi-geneid:1109707	2.3.1.181
buc:BU269	ncbi-geneid:1109708	2.8.1.8	102114
buc:BU270	ncbi-geneid:1109709	4.1.1.23	51366
buc:BU271	ncbi-geneid:1109710	3.5.4.25	142695
buc:BU273	ncbi-geneid:1109712	2.7.8.-	56024|56024
buc:BU274	ncbi-geneid:1109713	3.1.2.-	54637
buc:BU277	ncbi-geneid:1109716	4.2.1.20	51366
buc:BU278	ncbi-geneid:1109717	4.2.1.20	53686
buc:BU279	ncbi-geneid:1109718	4.1.1.48|5.3.1.24	51366|51366
buc:BU280	ncbi-geneid:1109719	2.4.2.18	52418|47648
buc:BU282	ncbi-geneid:1109981	5.4.99.12	55120|55174
buc:BU283	ncbi-geneid:1109982	3.4.21.-	52096
buc:BU284	ncbi-geneid:1109983	5.99.1.2	56712|57783|57783
buc:BU285	ncbi-geneid:1109984	3.1.3.25	56655
buc:BU286	ncbi-geneid:1109985	2.1.1.-	102114
buc:BU287	ncbi-geneid:1109986	1.17.7.1	56014|51412
buc:BU288	ncbi-geneid:1109987	6.1.1.21	55681|52954
buc:BU289	ncbi-geneid:1109988	2.1.2.1	53383
buc:BU290	ncbi-geneid:1109989	6.3.3.3	52540
buc:BU291	ncbi-geneid:1109990	2.8.1.6	102114
buc:BU292	ncbi-geneid:1109991	2.6.1.62	53383
buc:BU294	ncbi-geneid:1109993	3.6.4.-	52540|52540|143517|141259|52540
buc:BU296	ncbi-geneid:1109995	3.6.3.-	52540
buc:BU298	ncbi-geneid:1109997	1.2.1.12	55347|51735
buc:BU300	ncbi-geneid:1109999	4.1.99.3	48173|52425
buc:BU302	ncbi-geneid:1110001	1.2.4.2	52518|52518
buc:BU303	ncbi-geneid:1110002	2.3.1.61	52777|51230
buc:BU304	ncbi-geneid:1110003	5.4.2.1
buc:BU305	ncbi-geneid:1110004	2.7.1.11	53784
buc:BU307	ncbi-geneid:1110006	5.3.1.1	51351
buc:BU311	ncbi-geneid:1110010	2.5.1.19	55205
buc:BU312	ncbi-geneid:1110011	2.6.1.52	53383
buc:BU313	ncbi-geneid:1110012	6.1.1.11	55681|46589
buc:BU314	ncbi-geneid:1110013	1.8.1.9	51905
buc:BU316	ncbi-geneid:1110015	6.1.1.12	55681|55261|50249
buc:BU318	ncbi-geneid:1110017	3.6.3.-	52540
buc:BU319	ncbi-geneid:1110018	2.7.1.40	51621|52935|50800
buc:BU320	ncbi-geneid:1110019	1.1.1.49	55347|51735
buc:BU324	ncbi-geneid:1110023	3.4.-.-	53067|53067
buc:BU328	ncbi-geneid:1110027	2.1.1.172	53335
buc:BU334	ncbi-geneid:1110030	3.5.2.3	51556
buc:BU347	ncbi-geneid:1110043	3.1.26.12	50249
buc:BU348	ncbi-geneid:1110044	4.2.1.70|5.4.99.12	55120|55174
buc:BU351	ncbi-geneid:1110047	1.1.1.100	51735
buc:BU353	ncbi-geneid:1110049	2.7.4.9	52540
buc:BU354	ncbi-geneid:1110050	2.7.7.7	48019|52540
buc:BU355	ncbi-geneid:1110051	3.1.21.-	51556
buc:BU356	ncbi-geneid:1110052	2.7.1.69	55604
buc:BU360	ncbi-geneid:1110056	6.1.1.22	55681|50249
buc:BU361	ncbi-geneid:1110057	2.4.2.11	51690|54675
buc:BU362	ncbi-geneid:1110058	1.3.3.1	51395
buc:BU363	ncbi-geneid:1110059	2.1.1.173	53335|53335
buc:BU366	ncbi-geneid:1109720	6.1.1.9	52374|47323|50677|46589
buc:BU367	ncbi-geneid:1109721	3.4.11.1	53187|52949
buc:BU368	ncbi-geneid:1109722	2.1.3.3	53671
buc:BU369	ncbi-geneid:1109723	2.1.3.2	53671
buc:BU370	ncbi-geneid:1109724	2.1.3.2	54893|57825
buc:BU372	ncbi-geneid:1109726	3.6.4.13	52540
buc:BU373	ncbi-geneid:1109727	2.7.7.8	54211|54211|55666|55666|50249|46915|54791
buc:BU375	ncbi-geneid:1109729	5.4.99.12	55120|88697
buc:BU381	ncbi-geneid:1109734	5.4.2.10	53738|53738|53738|55957
buc:BU382	ncbi-geneid:1109735	3.4.24.-	52540|140990
buc:BU383	ncbi-geneid:1109736	2.1.1.-	53335
buc:BU386	ncbi-geneid:1109739	2.5.1.7	55205
buc:BU392	ncbi-geneid:1109745	5.4.99.5|4.2.1.51	53850|48600|55021
buc:BU396	ncbi-geneid:1109749	2.1.1.31	75217
buc:BU399	ncbi-geneid:1109752	4.2.1.10	52304
buc:BU401	ncbi-geneid:1109754	4.2.1.70|5.4.99.12	55120|55174
buc:BU403	ncbi-geneid:1109756	6.1.1.7	55681|101353|55186|50447
buc:BU407	ncbi-geneid:1109758	6.3.2.2	55931
buc:BU408	ncbi-geneid:1109759	2.5.1.6	55973|55973|55973
buc:BU409	ncbi-geneid:1109760	3.1.21.1	54060
buc:BU410	ncbi-geneid:1109761	2.1.1.-	75217|88697
buc:BU411	ncbi-geneid:1109762	5.3.1.6	100950|75445
buc:BU415	ncbi-geneid:1109763	6.1.1.18	52374|50715
buc:BU416	ncbi-geneid:1109764	6.3.4.2	52540|52317
buc:BU417	ncbi-geneid:1109765	4.2.1.11	51604|54826
buc:BU419	ncbi-geneid:1109767	4.6.1.12	69765
buc:BU420	ncbi-geneid:1109768	2.7.7.60	53448
buc:BU422	ncbi-geneid:1109770	2.7.1.25	52540
buc:BU423	ncbi-geneid:1109771	2.7.7.4	52540|50465|50447
buc:BU424	ncbi-geneid:1109772	2.7.7.4	52402
buc:BU425	ncbi-geneid:1109773	2.1.1.107|1.3.1.76|4.99.1.4	53790|75615|51735
buc:BU426	ncbi-geneid:1109774	1.8.4.8	52402
buc:BU427	ncbi-geneid:1109775	1.8.1.2	56014|56014|55124|55124
buc:BU428	ncbi-geneid:1109776	1.8.1.2	63380|52343|52218
buc:BU431	ncbi-geneid:1109779	2.7.7.7	88723|47807
buc:BU434	ncbi-geneid:1109782	2.7.4.8	52540
buc:BU437	ncbi-geneid:1109785	6.1.1.6	55681|50249
buc:BU438	ncbi-geneid:1109786	4.1.1.20	50621|51419
buc:BU440	ncbi-geneid:1109788	2.1.1.45	55831
buc:BU444	ncbi-geneid:1109792	6.1.1.4	52374|50677|47323
buc:BU445	ncbi-geneid:1109793	2.7.7.7	52540|48019
buc:BU446	ncbi-geneid:1109794	2.7.7.18	52374
buc:BU447	ncbi-geneid:1109795	2.8.1.-	64307
buc:BU448	ncbi-geneid:1109796	1.2.1.11	55347|51735
buc:BU450	ncbi-geneid:1109798	2.7.2.3	53748
buc:BU451	ncbi-geneid:1109799	4.1.2.13	51569
buc:BU453	ncbi-geneid:1109801	3.1.11.5	52980|52540|52540
buc:BU454	ncbi-geneid:1109802	3.1.11.5	52540|52980
buc:BU455	ncbi-geneid:1109803	3.1.11.5	52540|52540
buc:BU456	ncbi-geneid:1109804	2.3.1.1	53633|55729
buc:BU458	ncbi-geneid:1109805	3.2.1.-	50685
buc:BU459	ncbi-geneid:1109806	2.5.1.9|2.5.1.78	52121
buc:BU460	ncbi-geneid:1109807	2.7.4.16	56042|55326
buc:BU461	ncbi-geneid:1109808	3.5.4.26	53927
buc:BU462	ncbi-geneid:1109809	1.1.1.193	53597
buc:BU464	ncbi-geneid:1109811	2.2.1.7	52518|52518|52922
buc:BU465	ncbi-geneid:1109812	2.5.1.10	48576
buc:BU467	ncbi-geneid:1109814	2.8.1.-	69721
buc:BU470	ncbi-geneid:1109817	1.10.3.-	81452
buc:BU471	ncbi-geneid:1109818	1.10.3.-	81442
buc:BU472	ncbi-geneid:1109819	1.10.3.-	49503|81464
buc:BU475	ncbi-geneid:1109822	3.4.21.92	52096
buc:BU477	ncbi-geneid:1109824	3.4.21.53	54211|52540|88697
buc:BU478	ncbi-geneid:1109825	5.2.1.8	54534|109998
buc:BU481	ncbi-geneid:1109828	2.7.7.7	52540|48019
buc:BU484	ncbi-geneid:1109831	2.7.4.3	52540
buc:BU486	ncbi-geneid:1109832	1.5.1.5|3.5.4.9	51735|53223
buc:BU487	ncbi-geneid:1109833	6.1.1.16	52374|47323
buc:BU493	ncbi-geneid:1109836	1.1.1.25	51735|53223
buc:BU496	ncbi-geneid:1109839	3.5.1.31|3.5.1.88	56420
buc:BU497	ncbi-geneid:1109840	2.1.2.9	53328|50486
buc:BU499	ncbi-geneid:1109842	2.7.7.6	56553|55257|47789
buc:BU526	ncbi-geneid:1109869	3.6.5.3	52540|50465|50447
buc:BU532	ncbi-geneid:1109875	2.8.1.-	75169
buc:BU533	ncbi-geneid:1109876	5.2.1.8	54534
buc:BU534	ncbi-geneid:1109877	2.6.1.17|2.6.1.11	53383
buc:BU536	ncbi-geneid:1109879	6.1.1.2	52374
buc:BU537	ncbi-geneid:1109880	5.1.3.1	51366
buc:BU538	ncbi-geneid:1109881	4.2.3.4	56796
buc:BU539	ncbi-geneid:1109882	2.7.1.71	52540
buc:BU541	ncbi-geneid:1109883	2.4.2.1	53167
buc:BU542	ncbi-geneid:1109884	5.4.2.7	53649|143856
buc:BU546	ncbi-geneid:1109888	3.6.4.12	52540|48024
buc:BU547	ncbi-geneid:1109889	6.3.2.3	56059|52440
buc:BU548	ncbi-geneid:1109890	3.1.-.-	53098
buc:BU550	ncbi-geneid:1109892	1.3.99.22	102114
buc:BU551	ncbi-geneid:1109893	2.1.1.33	53335
buc:BU552	ncbi-geneid:1109894	3.2.2.-	48150|55811
buc:BU554	ncbi-geneid:1109896	5.1.1.3	53681|53681
buc:BU555	ncbi-geneid:1109897	3.1.11.1	53098
buc:BU559	ncbi-geneid:1109899	2.4.2.10	53271
buc:BU560	ncbi-geneid:1109900	3.6.1.23	51283
buc:BU565	ncbi-geneid:1109905	3.1.-.-	50249|50249|50249|50249
buc:BU566	ncbi-geneid:1109906	6.3.4.4	52540
buc:BU567	ncbi-geneid:1109907	3.4.-.-	117892
buc:BU568	ncbi-geneid:1109908	3.4.-.-	117892
buc:BU569	ncbi-geneid:1109909	2.5.1.75	52540
buc:BU571	ncbi-geneid:1109911	1.1.1.17	48179|51735
buc:BU572	ncbi-geneid:1109912	2.7.1.69	55804|52794
buc:BU573	ncbi-geneid:1109913	5.3.1.9	53697
buc:BU574	ncbi-geneid:1109914	3.1.-.-
buc:BU576	ncbi-geneid:1109915	3.5.1.28	53187
buc:BU578	ncbi-geneid:1109917	3.4.25.2	56235
buc:BU581	ncbi-geneid:1109920	1.18.1.2	52343|63380
buc:BU582	ncbi-geneid:1109921	6.1.1.6	55681
buc:BU583	ncbi-geneid:1109922	2.7.7.3	52374
buc:BU589	ncbi-geneid:1109928	5.1.1.7	54506|54506
buc:BU591	ncbi-geneid:1109930	2.5.1.61	53850|54782
buc:BU598	ncbi-geneid:1109934	3.6.4.12	52540
buc:BU599	ncbi-geneid:1109935	1.1.1.86	51735|48179|48179
buc:BU600	ncbi-geneid:1109936	4.2.1.9	143975|52016
buc:BU602	ncbi-geneid:1109937	2.8.1.7	53383
