# Supplementary material for: Tracing the Repertoire of Promiscuous Enzymes along the Metabolic Pathways in Archaeal Organisms
Source: Life (Basel). 2017 Jul 13;7(3):30. doi: 10.3390/life7030030 (PMC5617955; doi:10.3390/life7030030)
Supplement: Supplementary file 1 [file life-07-00030-s001.zip › Table_S2/bvi.txt]

KEGGID	NCBIGI	ECs	SFamilyID
bvi:Bcep1808_0002	ncbi-geneid:4951674	2.7.7.7	55979|55979|55979
bvi:Bcep1808_0003	ncbi-geneid:4951675	5.99.1.3	56719|55874|54211
bvi:Bcep1808_0004	ncbi-geneid:4951676	3.1.21.3	52540|52540
bvi:Bcep1808_0009	ncbi-geneid:4951681	2.1.1.72	53335
bvi:Bcep1808_0024	ncbi-geneid:4951699	1.11.1.6	56634
bvi:Bcep1808_0037	ncbi-geneid:4951713	3.1.21.5	52540
bvi:Bcep1808_0038	ncbi-geneid:4951714	2.1.1.72	53335
bvi:Bcep1808_0078	ncbi-geneid:4951754	6.3.-.-	55931
bvi:Bcep1808_0081	ncbi-geneid:4951757	6.3.5.2	52317
bvi:Bcep1808_0087	ncbi-geneid:4951763	4.2.1.96	55248
bvi:Bcep1808_0088	ncbi-geneid:4951764	1.14.16.1	56534
bvi:Bcep1808_0092	ncbi-geneid:4951768	1.1.99.1	51905|54373
bvi:Bcep1808_0103	ncbi-geneid:4951779	2.1.1.170	53335
bvi:Bcep1808_0109	ncbi-geneid:4951785	3.6.3.14	81336
bvi:Bcep1808_0110	ncbi-geneid:4951786	3.6.3.14	81333
bvi:Bcep1808_0111	ncbi-geneid:4951787	3.6.3.14	81573
bvi:Bcep1808_0112	ncbi-geneid:4951788	3.6.3.14	47928
bvi:Bcep1808_0113	ncbi-geneid:4951789	3.6.3.14	52540|47917|50615
bvi:Bcep1808_0114	ncbi-geneid:4951790	3.6.3.14	52943
bvi:Bcep1808_0115	ncbi-geneid:4951791	3.6.3.14	52540|47917|50615
bvi:Bcep1808_0116	ncbi-geneid:4951792	3.6.3.14	51344|46604
bvi:Bcep1808_0117	ncbi-geneid:4951793	2.3.1.86|6.2.1.-	56801
bvi:Bcep1808_0119	ncbi-geneid:4951795	4.2.1.91	53850
bvi:Bcep1808_0120	ncbi-geneid:4951796	4.1.1.37	51726
bvi:Bcep1808_0121	ncbi-geneid:4951797	3.6.4.-	52540
bvi:Bcep1808_0122	ncbi-geneid:4951798	1.5.99.8|1.5.1.12	53720|51730|81935|47598
bvi:Bcep1808_0126	ncbi-geneid:4951802	2.6.1.-	53383
bvi:Bcep1808_0131	ncbi-geneid:4951807	3.6.3.3|3.6.3.5	56784|81653|81665|55008
bvi:Bcep1808_0140	ncbi-geneid:4951816	1.2.1.3	53720
bvi:Bcep1808_0144	ncbi-geneid:4951820	2.2.1.6	52518|52518|52467
bvi:Bcep1808_0147	ncbi-geneid:4951823	4.3.1.17	143548
bvi:Bcep1808_0149	ncbi-geneid:4951825	1.4.4.2	53383|53383
bvi:Bcep1808_0151	ncbi-geneid:4951827	2.1.2.10	103025|101790
bvi:Bcep1808_0155	ncbi-geneid:4951831	3.6.4.12	52540
bvi:Bcep1808_0203	ncbi-geneid:4951880	3.2.2.20	48150
bvi:Bcep1808_0215	ncbi-geneid:4951892	2.7.13.3	55874|47226|50341|55052|47384
bvi:Bcep1808_0218	ncbi-geneid:4951895	2.1.1.80	53335|47757
bvi:Bcep1808_0219	ncbi-geneid:4951896	3.5.1.44	64438
bvi:Bcep1808_0220	ncbi-geneid:4951897	3.1.1.61	52738|52172
bvi:Bcep1808_0232	ncbi-geneid:4951909	3.3.1.1	52283|51735
bvi:Bcep1808_0234	ncbi-geneid:4951911	1.5.1.20	51730
bvi:Bcep1808_0235	ncbi-geneid:4951912	3.5.1.4	75304
bvi:Bcep1808_0236	ncbi-geneid:4951913	3.1.1.45	53474
bvi:Bcep1808_0237	ncbi-geneid:4951914	1.13.12.16
bvi:Bcep1808_0261	ncbi-geneid:4951939	3.1.5.1	109604
bvi:Bcep1808_0274	ncbi-geneid:4951952	3.1.21.3	52540
bvi:Bcep1808_0280	ncbi-geneid:4951958	4.2.1.40	51604|54826
bvi:Bcep1808_0296	ncbi-geneid:4951974	1.2.1	55347|51735
bvi:Bcep1808_0299	ncbi-geneid:4951977	2.4.2.10	53271
bvi:Bcep1808_0300	ncbi-geneid:4951978	1.1.1.40	51735|53659|53223
bvi:Bcep1808_0301	ncbi-geneid:4951979	1.2.7.8	53323|52518|52518
bvi:Bcep1808_0303	ncbi-geneid:4951981	1.13.11.27	54593
bvi:Bcep1808_0315	ncbi-geneid:4952001	3.6.5.3	52540|50465|50447
bvi:Bcep1808_0322	ncbi-geneid:4952009	2.7.7.6	64484
bvi:Bcep1808_0323	ncbi-geneid:4952010	2.7.7.6	64484
bvi:Bcep1808_0324	ncbi-geneid:4952011	3.6.4.12	52540|52540|47819
bvi:Bcep1808_0328	ncbi-geneid:4952015	3.6.5.3	52540|50465|50447
bvi:Bcep1808_0356	ncbi-geneid:4952043	2.7.7.6	56553|55257|47789
bvi:Bcep1808_0359	ncbi-geneid:4952046	1.8.1.8	74863|52833
bvi:Bcep1808_0360	ncbi-geneid:4952047	4.2.1.24	51569
bvi:Bcep1808_0369	ncbi-geneid:4952056	2.4.1.-|3.4	56601|53955
bvi:Bcep1808_0374	ncbi-geneid:4952061	2.7.1.71	52540
bvi:Bcep1808_0375	ncbi-geneid:4952062	4.2.3.4	56796
bvi:Bcep1808_0376	ncbi-geneid:4952063	3.1.5.1	109604
bvi:Bcep1808_0380	ncbi-geneid:4952067	3.6.3.20	52540|50331
bvi:Bcep1808_0381	ncbi-geneid:4952068	3.1.4.46	51695
bvi:Bcep1808_0384	ncbi-geneid:4952071	1.4.1.14|1.4.1.13	51395|56235|69336
bvi:Bcep1808_0385	ncbi-geneid:4952072	1.4.1.14|1.4.1.13	51971|46548|51971
bvi:Bcep1808_0387	ncbi-geneid:4952074	6.5.1.-	55144
bvi:Bcep1808_0389	ncbi-geneid:4952076	1.4.3.19	51905
bvi:Bcep1808_0392	ncbi-geneid:4952079	2.5.1.3	51391
bvi:Bcep1808_0402	ncbi-geneid:4952089	2.5.1.7	55205
bvi:Bcep1808_0403	ncbi-geneid:4952090	2.4.2.17	53850
bvi:Bcep1808_0404	ncbi-geneid:4952091	1.1.1.23	53720
bvi:Bcep1808_0405	ncbi-geneid:4952092	2.6.1.9	53383
bvi:Bcep1808_0406	ncbi-geneid:4952093	4.2.1.19	54211|54211
bvi:Bcep1808_0408	ncbi-geneid:4952095	2.4.2.-	52317
bvi:Bcep1808_0409	ncbi-geneid:4952096	5.3.1.16	51366
bvi:Bcep1808_0410	ncbi-geneid:4952097	4.1.3.-	51366
bvi:Bcep1808_0411	ncbi-geneid:4952098	3.5.4.19	141734
bvi:Bcep1808_0412	ncbi-geneid:4952099	3.6.1.31	101386
bvi:Bcep1808_0418	ncbi-geneid:4952105	3.4.21.-	50494|50156
bvi:Bcep1808_0420	ncbi-geneid:4952107	1.10.2.2	50022
bvi:Bcep1808_0421	ncbi-geneid:4952108	1.10.2.2	81342|81648
bvi:Bcep1808_0422	ncbi-geneid:4952109	1.10.2.2	46626
bvi:Bcep1808_0475	ncbi-geneid:4952163	3.4.11.2	55486|63737
bvi:Bcep1808_0488	ncbi-geneid:4952176	4.1.1.-	52507
bvi:Bcep1808_0490	ncbi-geneid:4952178	2.1.1.-	53335
bvi:Bcep1808_0492	ncbi-geneid:4952180	1.2.1.70	69742|51735|69075
bvi:Bcep1808_0495	ncbi-geneid:4952183	3.4.11.9	55920|53092
bvi:Bcep1808_0496	ncbi-geneid:4952184	3.3.2.1	52499
bvi:Bcep1808_0497	ncbi-geneid:4952185	3.8.1.2	56784
bvi:Bcep1808_0498	ncbi-geneid:4952186	3.6.3.25	52540|52540
bvi:Bcep1808_0502	ncbi-geneid:4952190	1.14.13.-	51905
bvi:Bcep1808_0503	ncbi-geneid:4952191	5.3.4.1	52833|54423
bvi:Bcep1808_0505	ncbi-geneid:4952193	3.1.4.14|1.7.-.-	52218
bvi:Bcep1808_0506	ncbi-geneid:4952194	3.2.2.-	52141
bvi:Bcep1808_0508	ncbi-geneid:4952196	4.1.1.48	51366
bvi:Bcep1808_0509	ncbi-geneid:4952197	2.4.2.18	52418|47648
bvi:Bcep1808_0510	ncbi-geneid:4952198	4.1.3.27	52317
bvi:Bcep1808_0511	ncbi-geneid:4952199	4.1.3.27	56322
bvi:Bcep1808_0512	ncbi-geneid:4952200	3.1.3.18	56784
bvi:Bcep1808_0513	ncbi-geneid:4952201	5.1.3.1	51366
bvi:Bcep1808_0515	ncbi-geneid:4952203	3.2.1.-	50685
bvi:Bcep1808_0516	ncbi-geneid:4952204	6.2.1.30	56801
bvi:Bcep1808_0518	ncbi-geneid:4952206	4.2.1.17	52096
bvi:Bcep1808_0519	ncbi-geneid:4952207	2.3.1.9	53901|53901
bvi:Bcep1808_0521	ncbi-geneid:4952209	4.2.1.17	52096
bvi:Bcep1808_0523	ncbi-geneid:4952216	2.3.1.86|6.2.1.3	56801
bvi:Bcep1808_0525	ncbi-geneid:4952218	1.14.13.-	47240
bvi:Bcep1808_0527	ncbi-geneid:4952220	2.1.1.-	53335|81799
bvi:Bcep1808_0529	ncbi-geneid:4952222	2.4.1.129	56601|56519
bvi:Bcep1808_0530	ncbi-geneid:4952223	6.3.2.13	53623|53244|63418
bvi:Bcep1808_0531	ncbi-geneid:4952224	6.3.2.10	53623|53244|63418
bvi:Bcep1808_0533	ncbi-geneid:4952226	6.3.2.9	53623|53244|51984
bvi:Bcep1808_0535	ncbi-geneid:4952228	2.4.1.227	53756
bvi:Bcep1808_0536	ncbi-geneid:4952229	6.3.2.8	53623|53244|51984
bvi:Bcep1808_0537	ncbi-geneid:4952230	6.3.2.4	56059|52440
bvi:Bcep1808_0542	ncbi-geneid:4952235	3.5.1.-	54211|54211
bvi:Bcep1808_0545	ncbi-geneid:4952238	2.3.1.35|2.3.1.1	56266
bvi:Bcep1808_0547	ncbi-geneid:4952240	3.6.1.-	55811
bvi:Bcep1808_0550	ncbi-geneid:4952243	2.7.1.24	52540
bvi:Bcep1808_0556	ncbi-geneid:4952250	2.5.1.30|2.5.1.90	48576
bvi:Bcep1808_0560	ncbi-geneid:4952254	2.7.2.11	53633|88697
bvi:Bcep1808_0562	ncbi-geneid:4952256	3.6.1.-	55811
bvi:Bcep1808_0563	ncbi-geneid:4952257	6.1.1.15	55681|55826|52954
bvi:Bcep1808_0565	ncbi-geneid:4952259	2.4.2.8	53271
bvi:Bcep1808_0570	ncbi-geneid:4952264	1.17.4.1	51998|48168
bvi:Bcep1808_0571	ncbi-geneid:4952265	1.17.4.1	47240
bvi:Bcep1808_0575	ncbi-geneid:4952269	2.7.1.20	53613
bvi:Bcep1808_0576	ncbi-geneid:4952270	1.11.1.5|1.11.1.15	52833
bvi:Bcep1808_0578	ncbi-geneid:4952272	2.1.1.-	53335
bvi:Bcep1808_0579	ncbi-geneid:4952273	6.4.1.2|6.3.4.14	56059|52440|51246
bvi:Bcep1808_0580	ncbi-geneid:4952274	6.4.1.2	51230
bvi:Bcep1808_0581	ncbi-geneid:4952275	4.2.1.10	52304
bvi:Bcep1808_0584	ncbi-geneid:4952278	6.3.2.-	53623|53244|51984
bvi:Bcep1808_0586	ncbi-geneid:4952280	3.1.13.1	50249
bvi:Bcep1808_0587	ncbi-geneid:4952281	1.1.1.25	51735|53223
bvi:Bcep1808_0588	ncbi-geneid:4952282	2.4.1.-	53955
bvi:Bcep1808_0593	ncbi-geneid:4952287	2.7.1.58	53067
bvi:Bcep1808_0594	ncbi-geneid:4952288	4.1.2.21	51569
bvi:Bcep1808_0595	ncbi-geneid:4952289	4.1.2.21	51735
bvi:Bcep1808_0597	ncbi-geneid:4952291	3.6.3.17	52540|52540
bvi:Bcep1808_0601	ncbi-geneid:4952295	4.1.1.23	51366
bvi:Bcep1808_0603	ncbi-geneid:4952297	3.1.3.27	101307
bvi:Bcep1808_0604	ncbi-geneid:4952298	2.7.4.16	56042|55326
bvi:Bcep1808_0605	ncbi-geneid:4952299	1.1.1.39|1.1.1.40	53659|51735|53223
bvi:Bcep1808_0606	ncbi-geneid:4952300	3.1.27.3	53933
bvi:Bcep1808_0608	ncbi-geneid:4952302	2.1.1.-	75217|88697
bvi:Bcep1808_0610	ncbi-geneid:4952304	2.5.1.16	53335
bvi:Bcep1808_0611	ncbi-geneid:4952305	2.2.1.1	52518|52518|52922
bvi:Bcep1808_0612	ncbi-geneid:4952306	1.2.1.12	55347|51735
bvi:Bcep1808_0615	ncbi-geneid:4952309	3.5.3.4	49785|49785
bvi:Bcep1808_0616	ncbi-geneid:4952310	3.5.3.19	51182
bvi:Bcep1808_0619	ncbi-geneid:4952313	1.3.1.26	51735|55347
bvi:Bcep1808_0622	ncbi-geneid:4952316	6.1.1.4	52374|50677|47323
bvi:Bcep1808_0624	ncbi-geneid:4952318	2.7.7.7	52540|48019
bvi:Bcep1808_0625	ncbi-geneid:4952319	1.2.1.41	53720
bvi:Bcep1808_0628	ncbi-geneid:4952322	4.2.1.12	143975|52016
bvi:Bcep1808_0629	ncbi-geneid:4952323	4.1.2.14|4.1.3.16	51569
bvi:Bcep1808_0631	ncbi-geneid:4952325	2.7.1.12	52540
bvi:Bcep1808_0632	ncbi-geneid:4952326	4.3.2.2	48557
bvi:Bcep1808_0634	ncbi-geneid:4952328	1.4.1.3	51735|53223
bvi:Bcep1808_0638	ncbi-geneid:4952332	3.6.3.-	52540
bvi:Bcep1808_0641	ncbi-geneid:4952335	3.5.2.3	51556
bvi:Bcep1808_0648	ncbi-geneid:4952343	2.7.1.-	53067
bvi:Bcep1808_0649	ncbi-geneid:4952344	6.1.1.1	52374|55174
bvi:Bcep1808_0650	ncbi-geneid:4952345	3.1.-.-	69500
bvi:Bcep1808_0651	ncbi-geneid:4952346	5.4.2.1
bvi:Bcep1808_0653	ncbi-geneid:4952348	3.1.22.4	52540|46785
bvi:Bcep1808_0655	ncbi-geneid:4952350	3.1.22.4	53098
bvi:Bcep1808_0656	ncbi-geneid:4952351	2.1.2.3|3.5.4.10	53927|52335
bvi:Bcep1808_0658	ncbi-geneid:4952353	1.-.-.-	51395
bvi:Bcep1808_0659	ncbi-geneid:4952354	1.14.13.-	51905
bvi:Bcep1808_0660	ncbi-geneid:4952355	3.4.11.9	55920|53092
bvi:Bcep1808_0661	ncbi-geneid:4952356	2.5.1.18	47616|52833
bvi:Bcep1808_0662	ncbi-geneid:4952357	1.4.1.13	51395
bvi:Bcep1808_0663	ncbi-geneid:4952358	2.1.1.61|2.8.1.-	52402
bvi:Bcep1808_0666	ncbi-geneid:4952361	3.5.5.1	56317
bvi:Bcep1808_0669	ncbi-geneid:4952364	2.1.1.-	53335
bvi:Bcep1808_0679	ncbi-geneid:4952374	3.4.21.102	52096|50156
bvi:Bcep1808_0683	ncbi-geneid:4952378	2.4.2.29	51713
bvi:Bcep1808_0684	ncbi-geneid:4952379	5.-.-.-	111337
bvi:Bcep1808_0685	ncbi-geneid:4952380	3.6.4.12	52540|52540|50249
bvi:Bcep1808_0687	ncbi-geneid:4952382	1.11.1.6|1.11.1.7	48113|48113
bvi:Bcep1808_0691	ncbi-geneid:4952386	1.5.1.2	51735|48179
bvi:Bcep1808_0695	ncbi-geneid:4952390	1.1.3.15	55103|56176
bvi:Bcep1808_0696	ncbi-geneid:4952391	1.1.2.4	55103|56176
bvi:Bcep1808_0697	ncbi-geneid:4952392	2.5.1.17	89028
bvi:Bcep1808_0698	ncbi-geneid:4952393	1.14.12.17	46458|52343|63380
bvi:Bcep1808_0699	ncbi-geneid:4952394	2.5.1.54	51569
bvi:Bcep1808_0701	ncbi-geneid:4952396	3.5.5.1	56317
bvi:Bcep1808_0703	ncbi-geneid:4952398	2.7.7.42	81301|81301|81593|81593
bvi:Bcep1808_0705	ncbi-geneid:4952400	2.7.1.23	111331
bvi:Bcep1808_0707	ncbi-geneid:4952402	4.99.1.1	53800
bvi:Bcep1808_0714	ncbi-geneid:4952409	2.6.1.85|4.1.3.38	56322|56752
bvi:Bcep1808_0715	ncbi-geneid:4952410	2.1.2.11	51621
bvi:Bcep1808_0716	ncbi-geneid:4952411	2.7.1.113	52540
bvi:Bcep1808_0717	ncbi-geneid:4952412	2.7.6.3	55083
bvi:Bcep1808_0718	ncbi-geneid:4952413	2.7.7.19	81891|81301
bvi:Bcep1808_0721	ncbi-geneid:4952416	6.3.3.1	56042|55326
bvi:Bcep1808_0723	ncbi-geneid:4952418	2.5.1.75	52540
bvi:Bcep1808_0726	ncbi-geneid:4952421	2.7.1.25	52540
bvi:Bcep1808_0736	ncbi-geneid:4952432	3.1.2.-	54637
bvi:Bcep1808_0737	ncbi-geneid:4952433	1.-.-.-	51735
bvi:Bcep1808_0738	ncbi-geneid:4952434	2.1.2.1	53383
bvi:Bcep1808_0748	ncbi-geneid:4952444	1.11.1.7	52833
bvi:Bcep1808_0749	ncbi-geneid:4952445	1.3.99.7	56645|47203
bvi:Bcep1808_0754	ncbi-geneid:4952450	1.14.13.-	51905
bvi:Bcep1808_0757	ncbi-geneid:4952453	1.13.11.5	51182
bvi:Bcep1808_0758	ncbi-geneid:4952454	3.7.1.2	56529|63433
bvi:Bcep1808_0761	ncbi-geneid:4952457	1.16.8.1|1.14.99.40	55469
bvi:Bcep1808_0762	ncbi-geneid:4952458	1.1.1.28	51735|52283
bvi:Bcep1808_0769	ncbi-geneid:4952465	1.17.1.4	56176|55447|47741|54292
bvi:Bcep1808_0770	ncbi-geneid:4952466	1.17.1.4|1.17.3.2	56003|54665
bvi:Bcep1808_0795	ncbi-geneid:4952491	2.7.1.49|2.7.4.7	53613
bvi:Bcep1808_0799	ncbi-geneid:4952495	3.1.-.-	53098
bvi:Bcep1808_0800	ncbi-geneid:4952496	2.4.2.9	53271
bvi:Bcep1808_0801	ncbi-geneid:4952497	2.1.3.2	53671
bvi:Bcep1808_0802	ncbi-geneid:4952498	3.5.2.3	51556|51338
bvi:Bcep1808_0803	ncbi-geneid:4952499	2.3.1.51	69593
bvi:Bcep1808_0804	ncbi-geneid:4952500	3.6.1.41	56300
bvi:Bcep1808_0805	ncbi-geneid:4952501	4.2.1.46	51735
bvi:Bcep1808_0806	ncbi-geneid:4952502	2.7.7.24	53448
bvi:Bcep1808_0807	ncbi-geneid:4952503	5.1.3.13	51182
bvi:Bcep1808_0808	ncbi-geneid:4952504	1.1.1.133	51735
bvi:Bcep1808_0810	ncbi-geneid:4952506	5.1.3.14	53756
bvi:Bcep1808_0815	ncbi-geneid:4952511	2.7.7.22	51182|53448
bvi:Bcep1808_0818	ncbi-geneid:4952514	5.1.3.2	51735
bvi:Bcep1808_0822	ncbi-geneid:4952518	5.1.3.2	51735
bvi:Bcep1808_0826	ncbi-geneid:4952522	5.4.2.8|5.4.2.2	53738|53738|53738|55957
bvi:Bcep1808_0827	ncbi-geneid:4952523	2.4.-.-	53756
bvi:Bcep1808_0829	ncbi-geneid:4952525	2.-.-.-	53756
bvi:Bcep1808_0833	ncbi-geneid:4952529	3.5.1.5	51556|51338|51338
bvi:Bcep1808_0834	ncbi-geneid:4952530	3.5.1.5	51278
bvi:Bcep1808_0835	ncbi-geneid:4952531	3.5.1.5	54111
bvi:Bcep1808_0843	ncbi-geneid:4952539	2.1.1.77	53335
bvi:Bcep1808_0845	ncbi-geneid:4952541	1.3.99.22	102114
bvi:Bcep1808_0849	ncbi-geneid:4952545	2.1.1.33	53335
bvi:Bcep1808_0869	ncbi-geneid:4952566	4.1.1.-	50475|143968
bvi:Bcep1808_0871	ncbi-geneid:4952568	2.6.1.-	53383
bvi:Bcep1808_0873	ncbi-geneid:4952570	2.5.1.9|2.5.1.78	52121
bvi:Bcep1808_0874	ncbi-geneid:4952571	3.5.4.25|4.1.2|4.1.99.12	55821|142695
bvi:Bcep1808_0877	ncbi-geneid:4952574	3.5.4.26|1.1.1.193	53597|53927
bvi:Bcep1808_0878	ncbi-geneid:4952575	5.4.3.8	53383
bvi:Bcep1808_0881	ncbi-geneid:4952578	2.7.1.2	53067|53697|46689
bvi:Bcep1808_0883	ncbi-geneid:4952580	1.1.1.49	55347|51735
bvi:Bcep1808_0890	ncbi-geneid:4952587	1.8.1.9	51905
bvi:Bcep1808_0895	ncbi-geneid:4952592	6.1.1.11	55681|46589
bvi:Bcep1808_0906	ncbi-geneid:4952604	2.4.-.-	53756
bvi:Bcep1808_0912	ncbi-geneid:4952611	1.3.99.22	102114
bvi:Bcep1808_0913	ncbi-geneid:4952612	3.6.1.15	52972
bvi:Bcep1808_0914	ncbi-geneid:4952613	2.7.7.56	54211|55666
bvi:Bcep1808_0916	ncbi-geneid:4952615	2.7.4.8	52540
bvi:Bcep1808_0917	ncbi-geneid:4952616	2.7.7.6	63562
bvi:Bcep1808_0918	ncbi-geneid:4952617	2.7.6.5	109604|81301|81271
bvi:Bcep1808_0926	ncbi-geneid:4952628	2.7.7.7	53098|82771
bvi:Bcep1808_0927	ncbi-geneid:4952629	5.4.99.5	48600
bvi:Bcep1808_0934	ncbi-geneid:4952637	3.1.3.11	56655
bvi:Bcep1808_0935	ncbi-geneid:4952638	3.4.11.2	55486|63737
bvi:Bcep1808_0938	ncbi-geneid:4952641	3.5.4.3	51556|51338
bvi:Bcep1808_0939	ncbi-geneid:4952642	3.5.4.4	51556
bvi:Bcep1808_0943	ncbi-geneid:4952646	3.5.1.4|6.3.5.6|6.3.5.7	75304
bvi:Bcep1808_0952	ncbi-geneid:4952655	1.2.1.2	53706|50692|54862|54292
bvi:Bcep1808_0953	ncbi-geneid:4952656	1.6.99.5	142019|140490|142984
bvi:Bcep1808_0954	ncbi-geneid:4952657	1.2.1.2	52833
bvi:Bcep1808_0958	ncbi-geneid:4952662	3.1.3.18	56784
bvi:Bcep1808_0959	ncbi-geneid:4952663	2.1.1.64	53335
bvi:Bcep1808_0961	ncbi-geneid:4952665	5.99.1.3	56719|101904
bvi:Bcep1808_0963	ncbi-geneid:4952667	2.6.1.52	53383
bvi:Bcep1808_0964	ncbi-geneid:4952668	5.4.99.5|4.2.1.51	53850|55021|48600
bvi:Bcep1808_0965	ncbi-geneid:4952669	1.3.1.12	51735|48179
bvi:Bcep1808_0966	ncbi-geneid:4952670	2.5.1.19	55205
bvi:Bcep1808_0967	ncbi-geneid:4952671	2.7.4.14	52540
bvi:Bcep1808_0972	ncbi-geneid:4952676	1.1.1.22	51735|52413|48179
bvi:Bcep1808_0973	ncbi-geneid:4952677	2.7.1.-	53613
bvi:Bcep1808_0974	ncbi-geneid:4952678	5.1.3.20	51735
bvi:Bcep1808_0976	ncbi-geneid:4952680	2.5.1.47	53686
bvi:Bcep1808_0979	ncbi-geneid:4952683	3.1.1.23	53474
bvi:Bcep1808_0985	ncbi-geneid:4952689	1.4.99.1	51905|54373
bvi:Bcep1808_0991	ncbi-geneid:4952695	2.1.1.31	75217
bvi:Bcep1808_0996	ncbi-geneid:4952700	3.6.1.-	52540|50249
bvi:Bcep1808_0997	ncbi-geneid:4952701	3.4.24.84	103473
bvi:Bcep1808_0998	ncbi-geneid:4952702	3.1.-.-
bvi:Bcep1808_1002	ncbi-geneid:4952706	1.5.1.3	53597
bvi:Bcep1808_1005	ncbi-geneid:4952709	2.1.1.45	55831
bvi:Bcep1808_1010	ncbi-geneid:4952714	4.2.1.2	48557
bvi:Bcep1808_1020	ncbi-geneid:4952726	2.4.2.11	51690|54675
bvi:Bcep1808_1030	ncbi-geneid:4952736	3.1.4.-|3.1.26.12	50249
bvi:Bcep1808_1031	ncbi-geneid:4952737	5.4.99.12	55120|55174
bvi:Bcep1808_1032	ncbi-geneid:4952738	3.1.3.18	56784
bvi:Bcep1808_1034	ncbi-geneid:4952740	3.4.21.-	52096
bvi:Bcep1808_1039	ncbi-geneid:4952745	2.3.1.15	53659
bvi:Bcep1808_1040	ncbi-geneid:4952746	2.3.1.41|2.3.1.180	53901
bvi:Bcep1808_1041	ncbi-geneid:4952747	2.3.1.39	52151|55048
bvi:Bcep1808_1042	ncbi-geneid:4952748	1.1.1.100	51735
bvi:Bcep1808_1044	ncbi-geneid:4952750	2.3.1.41|2.3.1.179	53901|53901
bvi:Bcep1808_1049	ncbi-geneid:4952755	3.4.21.-	50494|50156|50156
bvi:Bcep1808_1052	ncbi-geneid:4952758	3.4.21.89	51306
bvi:Bcep1808_1053	ncbi-geneid:4952759	3.1.26.3	69065|54768
bvi:Bcep1808_1056	ncbi-geneid:4952762	2.6.99.2	63892
bvi:Bcep1808_1057	ncbi-geneid:4952763	2.7.8.7	56214
bvi:Bcep1808_1058	ncbi-geneid:4952764	3.2.1.52	51445
bvi:Bcep1808_1064	ncbi-geneid:4952774	2.3.1.183	55729
bvi:Bcep1808_1067	ncbi-geneid:4952777	3.4.11.18	55920
bvi:Bcep1808_1075	ncbi-geneid:4952785	3.1.3.12	56784
bvi:Bcep1808_1076	ncbi-geneid:4952786	2.4.1.15	53756
bvi:Bcep1808_1081	ncbi-geneid:4952791	4.2.1.40	51604|54826
bvi:Bcep1808_1085	ncbi-geneid:4952795	2.7.1.35	53613
bvi:Bcep1808_1087	ncbi-geneid:4952797	1.14.14.3	51679
bvi:Bcep1808_1089	ncbi-geneid:4952799	2.4.1.80	53448
bvi:Bcep1808_1096	ncbi-geneid:4952806	3.6.3.21	52540
bvi:Bcep1808_1099	ncbi-geneid:4952809	2.6.1.11|2.6.1.17	53383
bvi:Bcep1808_1100	ncbi-geneid:4952810	2.3.1.109	55729
bvi:Bcep1808_1101	ncbi-geneid:4952811	2.3.1.109	55729
bvi:Bcep1808_1102	ncbi-geneid:4952812	1.2.1.71	53720
bvi:Bcep1808_1103	ncbi-geneid:4952813	3.5.3.23	55909
bvi:Bcep1808_1104	ncbi-geneid:4952814	3.5.1.96	53187
bvi:Bcep1808_1124	ncbi-geneid:4952834	3.1.11.5	52540|52540|52980
bvi:Bcep1808_1125	ncbi-geneid:4952835	3.1.11.5	52540|52980
bvi:Bcep1808_1126	ncbi-geneid:4952836	3.1.11.5	52540|52540
bvi:Bcep1808_1152	ncbi-geneid:4952862	2.1.1.37	53335
bvi:Bcep1808_1209	ncbi-geneid:4952919	3.5.1.87	53187|55031
bvi:Bcep1808_1213	ncbi-geneid:4952923	4.3.1.17	53686
bvi:Bcep1808_1229	ncbi-geneid:4952939	2.3.1.39	52151|55048
bvi:Bcep1808_1237	ncbi-geneid:4952947	2.7.7.7
bvi:Bcep1808_1238	ncbi-geneid:4952948	3.1.26.4
bvi:Bcep1808_1240	ncbi-geneid:4952950	3.1.2.6	56281
bvi:Bcep1808_1241	ncbi-geneid:4952951	3.2.1.-	53955|54106
bvi:Bcep1808_1243	ncbi-geneid:4952953	6.3.5.5	52317|52021
bvi:Bcep1808_1245	ncbi-geneid:4952955	6.3.5.5	56059|56059|52440|48108|52440|52335
bvi:Bcep1808_1249	ncbi-geneid:4952959	2.1.1.-	53335
bvi:Bcep1808_1250	ncbi-geneid:4952960	3.6.4.6|3.4.24.-	52540|140990
bvi:Bcep1808_1251	ncbi-geneid:4952961	2.5.1.15	51717
bvi:Bcep1808_1252	ncbi-geneid:4952962	5.4.2.10	53738|53738|53738|55957
bvi:Bcep1808_1256	ncbi-geneid:4952966	3.6.3.27	52540
bvi:Bcep1808_1259	ncbi-geneid:4952969	2.7.13.3	55874|47384|55785
bvi:Bcep1808_1260	ncbi-geneid:4952970	2.7.4.1	56024|143724|56024|140356
bvi:Bcep1808_1261	ncbi-geneid:4952971	3.6.1.40|3.6.1.11	109604|53067|53067
bvi:Bcep1808_1274	ncbi-geneid:4952985	3.1.3.-
bvi:Bcep1808_1284	ncbi-geneid:4952996	3.2.1.23	51445|49785
bvi:Bcep1808_1335	ncbi-geneid:4953047	2.7.13.3	55874|47384
bvi:Bcep1808_1350	ncbi-geneid:4953062	3.2.1.4	48208
bvi:Bcep1808_1355	ncbi-geneid:4953067	2.4.1.12	53448|141371
bvi:Bcep1808_1365	ncbi-geneid:4953077	3.1.3.2|3.1.4.3	53649
bvi:Bcep1808_1366	ncbi-geneid:4953078	1.11.1.5	46626|46626
bvi:Bcep1808_1369	ncbi-geneid:4953081	6.1.1.18	52374|50715
bvi:Bcep1808_1372	ncbi-geneid:4953084	2.8.3.16	89796
bvi:Bcep1808_1373	ncbi-geneid:4953085	6.1.1.7	55681|101353|55186|50447
bvi:Bcep1808_1377	ncbi-geneid:4953089	3.1.2.-	54637
bvi:Bcep1808_1382	ncbi-geneid:4953094	1.1.1.100	51735
bvi:Bcep1808_1384	ncbi-geneid:4953096	5.3.1.-
bvi:Bcep1808_1385	ncbi-geneid:4953097	4.2.1.44	51658
bvi:Bcep1808_1386	ncbi-geneid:4953098	3.7.1.-	52518|52467|52518
bvi:Bcep1808_1387	ncbi-geneid:4953099	2.7.1.92	53613
bvi:Bcep1808_1389	ncbi-geneid:4953101	3.6.3.17	52540|52540
bvi:Bcep1808_1391	ncbi-geneid:4953103	1.1.1.18	51735|55347
bvi:Bcep1808_1394	ncbi-geneid:4953106	1.2.1.27	53720
bvi:Bcep1808_1402	ncbi-geneid:4953114	2.7.7.9	53448
bvi:Bcep1808_1403	ncbi-geneid:4953115	6.1.1.9	52374|50677|47323|46589
bvi:Bcep1808_1404	ncbi-geneid:4953116	3.6.1.-|3.6.4.12	52540
bvi:Bcep1808_1405	ncbi-geneid:4953117	3.2.2.16|3.2.2.9	53167
bvi:Bcep1808_1420	ncbi-geneid:4953132	2.3.1.51	103473|69593
bvi:Bcep1808_1421	ncbi-geneid:4953133	4.2.3.5	103263
bvi:Bcep1808_1423	ncbi-geneid:4953135	2.7.1.15	53613
bvi:Bcep1808_1425	ncbi-geneid:4953137	4.2.1.52	51569
bvi:Bcep1808_1426	ncbi-geneid:4953138	1.5.5.1	51905|54373|54862
bvi:Bcep1808_1428	ncbi-geneid:4953140	3.1.2.-	54637
bvi:Bcep1808_1430	ncbi-geneid:4953142	2.8.3.5	100950
bvi:Bcep1808_1431	ncbi-geneid:4953143	2.8.3.8|2.8.3.5	100950
bvi:Bcep1808_1438	ncbi-geneid:4953150	2.7.6.5	81301|109604|81271|55021
bvi:Bcep1808_1439	ncbi-geneid:4953152	3.1.1.-|6.1.1.3	55681|55186|52954|81271
bvi:Bcep1808_1443	ncbi-geneid:4953156	6.1.1.20	55681|46589
bvi:Bcep1808_1444	ncbi-geneid:4953157	6.1.1.20	56037|50249|55681|46955|54991
bvi:Bcep1808_1463	ncbi-geneid:4953177	5.4.99.12	55120|55174
bvi:Bcep1808_1468	ncbi-geneid:4953182	4.2.1.70|5.4.99.12	55120|88697
bvi:Bcep1808_1474	ncbi-geneid:4953188	1.2.4.2	52518|52518
bvi:Bcep1808_1475	ncbi-geneid:4953189	2.3.1.61	52777|51230|47005
bvi:Bcep1808_1476	ncbi-geneid:4953190	1.8.1.4	51905|55424
bvi:Bcep1808_1500	ncbi-geneid:4953214	6.2.1.3	56801
bvi:Bcep1808_1508	ncbi-geneid:4953222	3.6.3.17	52540|52540
bvi:Bcep1808_1510	ncbi-geneid:4953227	3.1.-.-	50249|50249|50249
bvi:Bcep1808_1511	ncbi-geneid:4953228	2.1.1.-	75217|55315
bvi:Bcep1808_1512	ncbi-geneid:4953229	3.5.1.28	55846|47090
bvi:Bcep1808_1513	ncbi-geneid:4953230	5.3.1.6	100950|75445
bvi:Bcep1808_1518	ncbi-geneid:4953235	1.3.3.1	51395
bvi:Bcep1808_1519	ncbi-geneid:4953236	2.3.2.8	55729
bvi:Bcep1808_1520	ncbi-geneid:4953237	2.3.2.6	55729
bvi:Bcep1808_1524	ncbi-geneid:4953242	4.2.1.17	52096
bvi:Bcep1808_1526	ncbi-geneid:4953244	1.14.14.5	51679
bvi:Bcep1808_1532	ncbi-geneid:4953250	1.-.-.-	51395
bvi:Bcep1808_1544	ncbi-geneid:4953263	2.9.1.-	52821|52540
bvi:Bcep1808_1552	ncbi-geneid:4953271	3.4.21.88	51306|46785
bvi:Bcep1808_1556	ncbi-geneid:4953275	3.6.3.25	52540|50331
bvi:Bcep1808_1559	ncbi-geneid:4953278	3.6.3.17	52540|52540
bvi:Bcep1808_1562	ncbi-geneid:4953281	2.7.1.15	53613
bvi:Bcep1808_1580	ncbi-geneid:4953299	3.6.3.34	52540
bvi:Bcep1808_1595	ncbi-geneid:4953314	3.5.1.32	53187|55031
bvi:Bcep1808_1596	ncbi-geneid:4953315	6.3.5.9|6.3.1	52540|52317
bvi:Bcep1808_1597	ncbi-geneid:4953316	2.5.1.17	52540
bvi:Bcep1808_1598	ncbi-geneid:4953317	2.1.1.107	159664
bvi:Bcep1808_1599	ncbi-geneid:4953318	2.1.1.107	53790
bvi:Bcep1808_1603	ncbi-geneid:4953322	6.6.1.1	52540
bvi:Bcep1808_1607	ncbi-geneid:4953326	2.1.1.131	53790|159672
bvi:Bcep1808_1608	ncbi-geneid:4953327	2.1.1.130|2.1.1.151	53790
bvi:Bcep1808_1609	ncbi-geneid:4953328	5.4.1.2	63965
bvi:Bcep1808_1610	ncbi-geneid:4953329	1.14.13.83	55124|55124|56014|56014
bvi:Bcep1808_1611	ncbi-geneid:4953330	2.1.1.132	53790|53335
bvi:Bcep1808_1614	ncbi-geneid:4953333	2.1.1.133	53790
bvi:Bcep1808_1618	ncbi-geneid:4953337	2.5.1.18	47616|52833
bvi:Bcep1808_1622	ncbi-geneid:4953341	1.13.12.16
bvi:Bcep1808_1675	ncbi-geneid:4953394	1.1.1.215	51735|52283
bvi:Bcep1808_1677	ncbi-geneid:4953396	2.7.1.45	53613
bvi:Bcep1808_1697	ncbi-geneid:4953416	1.13.12.16
bvi:Bcep1808_1698	ncbi-geneid:4953417	1.2.1.8	53720
bvi:Bcep1808_1701	ncbi-geneid:4953420	1.1.1.1	50129|51735
bvi:Bcep1808_1709	ncbi-geneid:4953428	3.1.3.3	56784
bvi:Bcep1808_1710	ncbi-geneid:4953429	4.4.1.8	53383
bvi:Bcep1808_1713	ncbi-geneid:4953432	2.-.-.-	102114
bvi:Bcep1808_1716	ncbi-geneid:4953435	1.1.1.100|1.1.1.36	51735
bvi:Bcep1808_1717	ncbi-geneid:4953436	2.3.1.9	53901|53901
bvi:Bcep1808_1718	ncbi-geneid:4953437	2.3.1.-	53474
bvi:Bcep1808_1720	ncbi-geneid:4953439	5.4.99.12	55120|55174
bvi:Bcep1808_1722	ncbi-geneid:4953441	3.6.4.12	52540|52540
bvi:Bcep1808_1728	ncbi-geneid:4953447	6.3.4.4	52540
bvi:Bcep1808_1731	ncbi-geneid:4953450	3.4.-.-	117892
bvi:Bcep1808_1732	ncbi-geneid:4953451	3.4.-.-	117892
bvi:Bcep1808_1738	ncbi-geneid:4953457	6.1.1.21	55681|52954
bvi:Bcep1808_1741	ncbi-geneid:4953460	2.1.1.-	102114
bvi:Bcep1808_1742	ncbi-geneid:4953461	2.7.4.6	54919
bvi:Bcep1808_1744	ncbi-geneid:4953463	2.1.1.-	53335|50249
bvi:Bcep1808_1749	ncbi-geneid:4953468	2.1.1.77	53335
bvi:Bcep1808_1750	ncbi-geneid:4953469	3.1.3.6|3.1.3.5|3.6.1.11	64167
bvi:Bcep1808_1751	ncbi-geneid:4953470	2.8.3.16	89796
bvi:Bcep1808_1754	ncbi-geneid:4953473	2.7.7.7	52540|48019
bvi:Bcep1808_1763	ncbi-geneid:4953483	2.8.1.8	102114
bvi:Bcep1808_1764	ncbi-geneid:4953484	2.3.1.12	53474|51230
bvi:Bcep1808_1765	ncbi-geneid:4953485	1.2.4.1	52518|52922
bvi:Bcep1808_1766	ncbi-geneid:4953486	1.2.4.1	52518
bvi:Bcep1808_1770	ncbi-geneid:4953490	4.1.1.44	69118
bvi:Bcep1808_1777	ncbi-geneid:4953497	2.-.-.-	54690
bvi:Bcep1808_1780	ncbi-geneid:4953500	4.2.3.1	53686
bvi:Bcep1808_1781	ncbi-geneid:4953501	1.1.1.3	55347|51735|55021
bvi:Bcep1808_1782	ncbi-geneid:4953502	2.6.1.66|2.6.1.2	53383
bvi:Bcep1808_1787	ncbi-geneid:4953507	2.7.8.30	53448
bvi:Bcep1808_1788	ncbi-geneid:4953508	2.1.2.9	53328|50486
bvi:Bcep1808_1791	ncbi-geneid:4953511	1.11.1.15	52833
bvi:Bcep1808_1796	ncbi-geneid:4953516	3.6.4.12	52540|48024
bvi:Bcep1808_1802	ncbi-geneid:4953522	4.1.1.47	52518|52518|52467
bvi:Bcep1808_1803	ncbi-geneid:4953523	5.3.1.22	51658
bvi:Bcep1808_1804	ncbi-geneid:4953524	1.1.1.60	51735|48179
bvi:Bcep1808_1806	ncbi-geneid:4953526	3.5.1.1	53774
bvi:Bcep1808_1815	ncbi-geneid:4953535	3.1.21.-	51556
bvi:Bcep1808_1817	ncbi-geneid:4953537	2.7.4.9	52540
bvi:Bcep1808_1826	ncbi-geneid:4953546	2.3.1.128	55729
bvi:Bcep1808_1836	ncbi-geneid:4953556	2.3.1.9	53901|53901
bvi:Bcep1808_1837	ncbi-geneid:4953557	3.5.1	52499
bvi:Bcep1808_1838	ncbi-geneid:4953558	1.1.1.35|4.2.1.17	52096|51735|48179|48179
bvi:Bcep1808_1839	ncbi-geneid:4953559	2.3.1.86|6.2.1.-	56801
bvi:Bcep1808_1841	ncbi-geneid:4953561	1.8.4.11|1.8.4.12	51316
bvi:Bcep1808_1844	ncbi-geneid:4953564	5.2.1.8	54534|109998
bvi:Bcep1808_1845	ncbi-geneid:4953565	2.3.1.-	55729
bvi:Bcep1808_1846	ncbi-geneid:4953566	6.3.5.3	52317|55326|55326|56042|56042|82697|109736
bvi:Bcep1808_1847	ncbi-geneid:4953567	1.4.99.1	51905
bvi:Bcep1808_1849	ncbi-geneid:4953569	5.3.1.9	53697
bvi:Bcep1808_1851	ncbi-geneid:4953571	3.1.1.2|3.1.2.-|3.1.1.5	52266
bvi:Bcep1808_1852	ncbi-geneid:4953572	5.2.1.8	109998|54534
bvi:Bcep1808_1853	ncbi-geneid:4953575	3.4.21.53	54211|88697|52540
bvi:Bcep1808_1855	ncbi-geneid:4953577	3.4.21.92	52096
bvi:Bcep1808_1857	ncbi-geneid:4953579	2.7.1.31	110738
bvi:Bcep1808_1859	ncbi-geneid:4953581	1.1.1.169	48179|51735
bvi:Bcep1808_1861	ncbi-geneid:4953584	2.5.1.32	48576
bvi:Bcep1808_1866	ncbi-geneid:4953589	2.7.13.3	55874|47384
bvi:Bcep1808_1867	ncbi-geneid:4953590	1.11.1.15	52833
bvi:Bcep1808_1869	ncbi-geneid:4953592	4.6.1.12	69765
bvi:Bcep1808_1870	ncbi-geneid:4953593	2.7.7.60	53448
bvi:Bcep1808_1871	ncbi-geneid:4953594	3.6.4.-	52540|52540|52540|143517|52540|141259
bvi:Bcep1808_1872	ncbi-geneid:4953595	3.5.1.16	53187|55031
bvi:Bcep1808_1873	ncbi-geneid:4953596	4.3.1.19	53686
bvi:Bcep1808_1874	ncbi-geneid:4953597	2.4.1.-|3.4	56601|53955
bvi:Bcep1808_1879	ncbi-geneid:4953602	1.1.1.60	51735|48179
bvi:Bcep1808_1882	ncbi-geneid:4953605	3.5.99.3	51556|51338
bvi:Bcep1808_1883	ncbi-geneid:4953606	3.5.2.17	49472
bvi:Bcep1808_1885	ncbi-geneid:4953608	3.5.3.19	51182
bvi:Bcep1808_1886	ncbi-geneid:4953609	3.5.3.4	49785|49785
bvi:Bcep1808_1888	ncbi-geneid:4953611	3.5.1.41	88713
bvi:Bcep1808_1889	ncbi-geneid:4953612	5.1.99.-	53681
bvi:Bcep1808_1892	ncbi-geneid:4953615	3.4.17.13	141986|52317
bvi:Bcep1808_1893	ncbi-geneid:4953616	3.5.4.-	53927
bvi:Bcep1808_1895	ncbi-geneid:4953618	6.3.5.2	52402|52317|54810
bvi:Bcep1808_1897	ncbi-geneid:4953620	1.1.1.205	51412|54631
bvi:Bcep1808_1908	ncbi-geneid:4953631	2.7.9.2	56059|51621|52009
bvi:Bcep1808_1911	ncbi-geneid:4953634	3.1.26.4	53098
bvi:Bcep1808_1912	ncbi-geneid:4953635	2.4.1.182	53756
bvi:Bcep1808_1913	ncbi-geneid:4953636	2.3.1.129	51161
bvi:Bcep1808_1914	ncbi-geneid:4953637	4.2.1.-	54637
bvi:Bcep1808_1915	ncbi-geneid:4953638	2.3.1.-	51161
bvi:Bcep1808_1918	ncbi-geneid:4953641	3.4.24.-	50156|50156
bvi:Bcep1808_1919	ncbi-geneid:4953642	1.1.1.267	55347|51735|69055
bvi:Bcep1808_1921	ncbi-geneid:4953644	2.5.1.31	64005
bvi:Bcep1808_1923	ncbi-geneid:4953646	2.7.4.22	53633
bvi:Bcep1808_1927	ncbi-geneid:4953650	3.4.11.18	55920
bvi:Bcep1808_1928	ncbi-geneid:4953651	2.7.7.59	81301|109604|55021|81593|55021
bvi:Bcep1808_1929	ncbi-geneid:4953652	5.4.99.12	55120|55174
bvi:Bcep1808_1930	ncbi-geneid:4953653	3.5.1.88	56420
bvi:Bcep1808_1931	ncbi-geneid:4953654	6.5.1.2
bvi:Bcep1808_1935	ncbi-geneid:4953658	2.6.1.11|2.6.1.17	53383
bvi:Bcep1808_1936	ncbi-geneid:4953659	2.3.1.117	51161
bvi:Bcep1808_1937	ncbi-geneid:4953660	1.20.4.1	52833
bvi:Bcep1808_1938	ncbi-geneid:4953661	3.5.1.18	53187|55031
bvi:Bcep1808_1939	ncbi-geneid:4953662	2.1.1.72	53335
bvi:Bcep1808_1940	ncbi-geneid:4953663	2.7.8.-	56024|56024
bvi:Bcep1808_1941	ncbi-geneid:4953664	1.11.1.9	52833
bvi:Bcep1808_1945	ncbi-geneid:4953668	5.1.1.1	51419|50621
bvi:Bcep1808_1947	ncbi-geneid:4953670	2.7.4.7|2.7.1.49	53613
bvi:Bcep1808_1949	ncbi-geneid:4953672	2.7.7.7	52141
bvi:Bcep1808_1950	ncbi-geneid:4953673	2.3.1.128	55729
bvi:Bcep1808_1951	ncbi-geneid:4953674	3.4.-.-	53067|53067
bvi:Bcep1808_1954	ncbi-geneid:4953677	4.1.3.1	51621
bvi:Bcep1808_1957	ncbi-geneid:4953680	3.8.1.2	56784
bvi:Bcep1808_1958	ncbi-geneid:4953681	2.3.3.9	51645
bvi:Bcep1808_1962	ncbi-geneid:4953692	6.1.1.17	52374|48163
bvi:Bcep1808_1971	ncbi-geneid:4953701	1.10.3.-	81452
bvi:Bcep1808_1972	ncbi-geneid:4953702	1.9.3.1|1.10.3.-	81442
bvi:Bcep1808_1973	ncbi-geneid:4953703	1.10.3.-	49503|81464
bvi:Bcep1808_1976	ncbi-geneid:4953707	2.7.2.4	53633|55021|55021
bvi:Bcep1808_1977	ncbi-geneid:4953708	6.3.4.-	52402|56037|82829
bvi:Bcep1808_1978	ncbi-geneid:4953709	6.4.1.2	52096
bvi:Bcep1808_1979	ncbi-geneid:4953710	3.2.2.21	48150
bvi:Bcep1808_1980	ncbi-geneid:4953711	6.1.1.16	52374|47323
bvi:Bcep1808_1982	ncbi-geneid:4953713	5.2.1.8	50891
bvi:Bcep1808_1983	ncbi-geneid:4953714	5.2.1.8	50891
bvi:Bcep1808_1984	ncbi-geneid:4953715	3.6.1.-	56300
bvi:Bcep1808_1985	ncbi-geneid:4953716	2.3.1.30	51161
bvi:Bcep1808_1986	ncbi-geneid:4953717	2.1.1.-	75217
bvi:Bcep1808_1987	ncbi-geneid:4953718	3.1.3.25	56655
bvi:Bcep1808_2012	ncbi-geneid:4953743	3.4.21.53	54211|52540
bvi:Bcep1808_2081	ncbi-geneid:4953812	3.1.11.5	52540|52540
bvi:Bcep1808_2087	ncbi-geneid:4953818	3.1.26.4
bvi:Bcep1808_2123	ncbi-geneid:4953854	5.99.1.2	56712|57783
bvi:Bcep1808_2131	ncbi-geneid:4953862	2.1.1.37	53335
bvi:Bcep1808_2164	ncbi-geneid:4953895	2.1.1.37	53335
bvi:Bcep1808_2170	ncbi-geneid:4953901	5.2.1.8	54534
bvi:Bcep1808_2174	ncbi-geneid:4953905	4.2.1.52	51569
bvi:Bcep1808_2176	ncbi-geneid:4953907	6.1.1.2	52374
bvi:Bcep1808_2186	ncbi-geneid:4953917	4.2.1.11	51604|54826
bvi:Bcep1808_2187	ncbi-geneid:4953918	2.5.1.55	51569
bvi:Bcep1808_2188	ncbi-geneid:4953919	6.3.4.2	52540|52317
bvi:Bcep1808_2191	ncbi-geneid:4953922	3.1.21.-	51556
bvi:Bcep1808_2192	ncbi-geneid:4953923	3.6.3.-	52540
bvi:Bcep1808_2195	ncbi-geneid:4953926	3.1.-.-	64182
bvi:Bcep1808_2197	ncbi-geneid:4953928	6.1.1.6	55681|50249
bvi:Bcep1808_2205	ncbi-geneid:4953936	2.8.1.7	53383
bvi:Bcep1808_2207	ncbi-geneid:4953938	3.1.3.48	52788
bvi:Bcep1808_2212	ncbi-geneid:4953943	3.4.21.-	56601
bvi:Bcep1808_2215	ncbi-geneid:4953946	1.8.1.4	51905|55424|51230
bvi:Bcep1808_2216	ncbi-geneid:4953947	2.3.1.61|2.3.1.12	52777|51230|51230|47005
bvi:Bcep1808_2217	ncbi-geneid:4953948	1.2.4.1	52518|52518|52922
bvi:Bcep1808_2218	ncbi-geneid:4953949	2.7.3.-	55874|55785|55785|47384
bvi:Bcep1808_2220	ncbi-geneid:4953951	3.5.4.9|1.5.1.5	51735|53223
bvi:Bcep1808_2221	ncbi-geneid:4953952	3.4.24.70	55486
bvi:Bcep1808_2222	ncbi-geneid:4953953	2.7.7.7	56672|100879
bvi:Bcep1808_2223	ncbi-geneid:4953954	5.1.1.13	53681|53681
bvi:Bcep1808_2224	ncbi-geneid:4953956	3.1.11.2	56219
bvi:Bcep1808_2225	ncbi-geneid:4953957	3.4.21.26	50993|53474
bvi:Bcep1808_2227	ncbi-geneid:4953959	2.7.3.-|2.7.13.3	55874|47384|55785
bvi:Bcep1808_2228	ncbi-geneid:4953960	6.3.1.2	55931|54368
bvi:Bcep1808_2234	ncbi-geneid:4953966	3.6.4.13	52540
bvi:Bcep1808_2235	ncbi-geneid:4953967	2.3.1.1	53633|55729
bvi:Bcep1808_2237	ncbi-geneid:4953971	6.3.1.2	55931|54368
bvi:Bcep1808_2241	ncbi-geneid:4953975	3.5.1.68	53187
bvi:Bcep1808_2242	ncbi-geneid:4953976	3.5.3.13	51556|51338
bvi:Bcep1808_2243	ncbi-geneid:4953977	3.5.2.7	51556|51338
bvi:Bcep1808_2245	ncbi-geneid:4953979	4.2.1.49	111326
bvi:Bcep1808_2247	ncbi-geneid:4953981	4.3.1.3
bvi:Bcep1808_2249	ncbi-geneid:4953983	2.7.8.-	56214|56214
bvi:Bcep1808_2277	ncbi-geneid:4954012	6.2.1.1	56801
bvi:Bcep1808_2280	ncbi-geneid:4954015	4.2.1.2	117457
bvi:Bcep1808_2282	ncbi-geneid:4954017	5.1.1.3	53681|53681
bvi:Bcep1808_2296	ncbi-geneid:4954031	2.6.1.57	53383
bvi:Bcep1808_2297	ncbi-geneid:4954032	1.1.1.30	51735
bvi:Bcep1808_2310	ncbi-geneid:4954050	2.6.1.-	53383
bvi:Bcep1808_2311	ncbi-geneid:4954051	2.5.1.18	52833|47616
bvi:Bcep1808_2312	ncbi-geneid:4954052	4.2.1.17	52096
bvi:Bcep1808_2313	ncbi-geneid:4954053	2.5.1.18	47616|52833
bvi:Bcep1808_2316	ncbi-geneid:4954056	1.3.99.-	56645|47203
bvi:Bcep1808_2317	ncbi-geneid:4954057	1.3.99.-	56645|47203
bvi:Bcep1808_2319	ncbi-geneid:4954059	3.6.1.13	55811
bvi:Bcep1808_2326	ncbi-geneid:4954066	1.6.5.3	54862
bvi:Bcep1808_2328	ncbi-geneid:4954068	1.6.5.3	53706|54862|54292
bvi:Bcep1808_2329	ncbi-geneid:4954069	1.6.99.5|1.6.5.3	142019|140490|142984
bvi:Bcep1808_2330	ncbi-geneid:4954070	1.6.5.3	52833
bvi:Bcep1808_2331	ncbi-geneid:4954071	1.6.5.3	56762
bvi:Bcep1808_2332	ncbi-geneid:4954072	1.6.5.3	143243
bvi:Bcep1808_2333	ncbi-geneid:4954073	1.6.5.3	56770
bvi:Bcep1808_2336	ncbi-geneid:4954077	5.3.1.1	51351
bvi:Bcep1808_2338	ncbi-geneid:4954079	2.7.7.8	54211|54211|55666|55666|54791|50249|46915
bvi:Bcep1808_2342	ncbi-geneid:4954083	4.2.1.1	53056
bvi:Bcep1808_2344	ncbi-geneid:4954085	2.3.3.13	51569|110921
bvi:Bcep1808_2347	ncbi-geneid:4954088	1.1.1.86	51735|48179
bvi:Bcep1808_2348	ncbi-geneid:4954089	2.2.1.6	55021|55021
bvi:Bcep1808_2349	ncbi-geneid:4954090	2.2.1.6	52518|52467|52518
bvi:Bcep1808_2350	ncbi-geneid:4954091	2.7.7.6	88659|88946
bvi:Bcep1808_2360	ncbi-geneid:4954101	1.1.1.47	51735
bvi:Bcep1808_2370	ncbi-geneid:4954111	2.7.3.-|2.7.13.3	55874|47384|55781|52402
bvi:Bcep1808_2372	ncbi-geneid:4954113	3.6.3.12	56784|81653|81665
bvi:Bcep1808_2375	ncbi-geneid:4954116	1.6.5.5	51735|50129
bvi:Bcep1808_2376	ncbi-geneid:4954117	4.2.3.3	52335
bvi:Bcep1808_2377	ncbi-geneid:4954118	1.1.1.100	51735
bvi:Bcep1808_2378	ncbi-geneid:4954119	2.4.2.9	53271
bvi:Bcep1808_2380	ncbi-geneid:4954121	6.3.4.13	56059|52440|51246
bvi:Bcep1808_2381	ncbi-geneid:4954122	1.3.3.3	102886
bvi:Bcep1808_2382	ncbi-geneid:4954123	2.7.7.18	52374
bvi:Bcep1808_2386	ncbi-geneid:4954127	3.1.4.-|3.1.26.-	50249
bvi:Bcep1808_2396	ncbi-geneid:4954137	3.6.3.-	52540|90123
bvi:Bcep1808_2400	ncbi-geneid:4954141	2.4.-.-	53756
bvi:Bcep1808_2402	ncbi-geneid:4954143	2.7.7.7	89550
bvi:Bcep1808_2404	ncbi-geneid:4954145	6.1.1.-	52374
bvi:Bcep1808_2408	ncbi-geneid:4954149	2.1.2.2	56059|52440|51246
bvi:Bcep1808_2413	ncbi-geneid:4954154	3.1.1.75	53474
bvi:Bcep1808_2416	ncbi-geneid:4954157	4.2.99.18|3.2.2	48150
bvi:Bcep1808_2425	ncbi-geneid:4954166	2.2.1.2	51569
bvi:Bcep1808_2433	ncbi-geneid:4954174	4.1.3.40	64288
bvi:Bcep1808_2446	ncbi-geneid:4954187	5.99.1.-	56719|101904
bvi:Bcep1808_2447	ncbi-geneid:4954188	5.99.1.-	56719|55874|54211
bvi:Bcep1808_2483	ncbi-geneid:4954226	2.4.1.15	53756
bvi:Bcep1808_2489	ncbi-geneid:4954232	2.7.13.3	55874|47384
bvi:Bcep1808_2495	ncbi-geneid:4954238	3.6.3.21	52540
bvi:Bcep1808_2500	ncbi-geneid:4954243	6.3.1.5|6.3.5.1	52402|56317
bvi:Bcep1808_2503	ncbi-geneid:4954246	3.6.1.1	50324
bvi:Bcep1808_2504	ncbi-geneid:4954247	1.2.1.3	53720
bvi:Bcep1808_2505	ncbi-geneid:4954248	1.1.1.100	51735
bvi:Bcep1808_2508	ncbi-geneid:4954251	4.2.1.75|2.1.1.107	69618
bvi:Bcep1808_2509	ncbi-geneid:4954252	2.5.1.61	53850|54782
bvi:Bcep1808_2510	ncbi-geneid:4954253	4.1.1.31	51621
bvi:Bcep1808_2513	ncbi-geneid:4954256	4.3.2.1	48557
bvi:Bcep1808_2516	ncbi-geneid:4954259	4.1.1.17	53383|55904
bvi:Bcep1808_2517	ncbi-geneid:4954260	3.5.4.13	51283
bvi:Bcep1808_2518	ncbi-geneid:4954261	1.15.1.1	49329
bvi:Bcep1808_2521	ncbi-geneid:4954264	6.1.1.10	52374|47323|50249|57770
bvi:Bcep1808_2526	ncbi-geneid:4954269	6.3.2.1	52374
bvi:Bcep1808_2527	ncbi-geneid:4954270	4.1.1.11	50692
bvi:Bcep1808_2530	ncbi-geneid:4954273	6.3.5.10	52540|52317
bvi:Bcep1808_2531	ncbi-geneid:4954274	2.7.1.156|2.7.7.62	52540
bvi:Bcep1808_2533	ncbi-geneid:4954276	2.6.1.-	53383
bvi:Bcep1808_2537	ncbi-geneid:4954280	2.4.2.21	52733
bvi:Bcep1808_2538	ncbi-geneid:4954281	3.6.3.34	52540
bvi:Bcep1808_2548	ncbi-geneid:4954291	2.7.7.7	102400
bvi:Bcep1808_2549	ncbi-geneid:4954292	3.4.11.1	53187|52949
bvi:Bcep1808_2552	ncbi-geneid:4954295	4.99.1.3	53800
bvi:Bcep1808_2553	ncbi-geneid:4954296	2.1.1.107	53790
bvi:Bcep1808_2554	ncbi-geneid:4954297	2.7.7.4	52540|50465|50447
bvi:Bcep1808_2555	ncbi-geneid:4954298	2.7.7.4	52402
bvi:Bcep1808_2556	ncbi-geneid:4954299	1.8.4.8	52402
bvi:Bcep1808_2558	ncbi-geneid:4954301	1.8.1.2	56014|56014|55124|55124
bvi:Bcep1808_2562	ncbi-geneid:4954306	1.1.1.100	51735
bvi:Bcep1808_2565	ncbi-geneid:4954309	5.4.99.12	55120|55174
bvi:Bcep1808_2568	ncbi-geneid:4954312	1.17.1.1	52343|63380|54292
bvi:Bcep1808_2569	ncbi-geneid:4954313	2.6.1.11|2.6.1.17	53383
bvi:Bcep1808_2578	ncbi-geneid:4954322	5.2.1.8	54534
bvi:Bcep1808_2582	ncbi-geneid:4954326	1.4.3.16	51905|56425|46977
bvi:Bcep1808_2583	ncbi-geneid:4954327	2.4.2.19	51690|54675
bvi:Bcep1808_2584	ncbi-geneid:4954328	2.5.1.72	142754
bvi:Bcep1808_2587	ncbi-geneid:4954331	2.1.1.-	53335
bvi:Bcep1808_2588	ncbi-geneid:4954332	2.1.2.2	53328
bvi:Bcep1808_2589	ncbi-geneid:4954333	2.7.1.26|2.7.7.2	82114|52374
bvi:Bcep1808_2590	ncbi-geneid:4954334	6.1.1.5	52374|47323|50677
bvi:Bcep1808_2592	ncbi-geneid:4954336	4.1.1.36|6.3.2.5	102645|52507
bvi:Bcep1808_2593	ncbi-geneid:4954337	3.6.1.23	51283
bvi:Bcep1808_2599	ncbi-geneid:4954343	1.3.3.5	49503|49503|49503
bvi:Bcep1808_2601	ncbi-geneid:4954345	1.1.1.42	53659
bvi:Bcep1808_2602	ncbi-geneid:4954346	1.1.1.42	53659
bvi:Bcep1808_2603	ncbi-geneid:4954347	5.4.99.12	55120
bvi:Bcep1808_2610	ncbi-geneid:4954354	2.3.3.1	48256
bvi:Bcep1808_2636	ncbi-geneid:4954380	1.15.1.1	54719|46609
bvi:Bcep1808_2638	ncbi-geneid:4954382	2.4.1.182|2.7.1.130	52540
bvi:Bcep1808_2640	ncbi-geneid:4954384	2.7.7.38	53448
bvi:Bcep1808_2641	ncbi-geneid:4954385	2.7.4.3	52540
bvi:Bcep1808_2646	ncbi-geneid:4954390	2.1.3.3	53671
bvi:Bcep1808_2647	ncbi-geneid:4954391	1.1.1.158	56194|56176
bvi:Bcep1808_2653	ncbi-geneid:4954397	2.1.1.63	46767|53155
bvi:Bcep1808_2656	ncbi-geneid:4954400	3.5.1.28	53187
bvi:Bcep1808_2662	ncbi-geneid:4954406	1.4.3.5	50475
bvi:Bcep1808_2663	ncbi-geneid:4954407	2.1.1.79	53335
bvi:Bcep1808_2665	ncbi-geneid:4954409	1.8.4.11	55068
bvi:Bcep1808_2700	ncbi-geneid:4954444	3.7.1.3	53383
bvi:Bcep1808_2701	ncbi-geneid:4954445	1.13.11.11	140959
bvi:Bcep1808_2702	ncbi-geneid:4954446	1.1.1.11	51735|48179
bvi:Bcep1808_2703	ncbi-geneid:4954447	2.7.1.17	53067|53067
bvi:Bcep1808_2710	ncbi-geneid:4954454	2.7.1.144	51569
bvi:Bcep1808_2712	ncbi-geneid:4954456	1.1.99.21	51735
bvi:Bcep1808_2717	ncbi-geneid:4954461	3.1.1.1|3.1.2.12
bvi:Bcep1808_2731	ncbi-geneid:4954475	3.4.21.-	50494|50156|50156
bvi:Bcep1808_2732	ncbi-geneid:4954476	2.7.13.3	55874|47384
bvi:Bcep1808_2734	ncbi-geneid:4954478	3.4.16.4|3.4.21	56601
bvi:Bcep1808_2738	ncbi-geneid:4954482	4.1.1.21|6.3.4.18	56059|52440|51246
bvi:Bcep1808_2739	ncbi-geneid:4954483	4.1.1.21|5.4.99.18	52255
bvi:Bcep1808_2740	ncbi-geneid:4954484	6.3.2.6	56104
bvi:Bcep1808_2741	ncbi-geneid:4954485	4.1.2.13	51569
bvi:Bcep1808_2742	ncbi-geneid:4954486	2.7.1.40	51621|52935|50800
bvi:Bcep1808_2743	ncbi-geneid:4954487	2.7.2.3	53748
bvi:Bcep1808_2746	ncbi-geneid:4954490	2.6.1.42	56752
bvi:Bcep1808_2748	ncbi-geneid:4954492	2.4.-.-	53756
bvi:Bcep1808_2759	ncbi-geneid:4954503	6.2.1.5	52210|51735
bvi:Bcep1808_2760	ncbi-geneid:4954504	6.2.1.5	56059|52210
bvi:Bcep1808_2765	ncbi-geneid:4954509	2.7.13.3	55874|47384
bvi:Bcep1808_2778	ncbi-geneid:4954523	4.2.1.6	51604|54826
bvi:Bcep1808_2782	ncbi-geneid:4954527	3.6.4.13	52540|52540
bvi:Bcep1808_2785	ncbi-geneid:4954530	2.3.2.2	56235
bvi:Bcep1808_2789	ncbi-geneid:4954534	1.1.5.3	51905
bvi:Bcep1808_2790	ncbi-geneid:4954535	2.7.1.30	53067|53067
bvi:Bcep1808_2793	ncbi-geneid:4954538	4.1.99.12	55821
bvi:Bcep1808_2800	ncbi-geneid:4954545	2.3.1.-	56317
bvi:Bcep1808_2802	ncbi-geneid:4954547	6.1.1.14	55681
bvi:Bcep1808_2803	ncbi-geneid:4954548	6.1.1.14	109604
bvi:Bcep1808_2804	ncbi-geneid:4954549	3.1.3.-	56784
bvi:Bcep1808_2805	ncbi-geneid:4954550	2.3.1.51	69593
bvi:Bcep1808_2807	ncbi-geneid:4954552	4.4.1.5	54593
bvi:Bcep1808_2809	ncbi-geneid:4954554	2.1.1.182	53335
bvi:Bcep1808_2810	ncbi-geneid:4954555	1.1.1.262	53659
bvi:Bcep1808_2811	ncbi-geneid:4954556	5.2.1.8	109998|54534|54534
bvi:Bcep1808_2816	ncbi-geneid:4954561	3.1.2.-	54637
bvi:Bcep1808_2821	ncbi-geneid:4954566	1.10.3.-	81452
bvi:Bcep1808_2822	ncbi-geneid:4954567	1.9.3.1|1.10.3.-	81442
bvi:Bcep1808_2823	ncbi-geneid:4954568	1.10.3.-	49503|81464
bvi:Bcep1808_2824	ncbi-geneid:4954569	4.2.1.17	52096
bvi:Bcep1808_2825	ncbi-geneid:4954570	2.3.1.9|2.3.1.16	53901|53901
bvi:Bcep1808_2826	ncbi-geneid:4954571	1.1.1.35	51735|52096|48179|48179
bvi:Bcep1808_2827	ncbi-geneid:4954572	1.3.99.-	56645|47203
bvi:Bcep1808_2829	ncbi-geneid:4954574	2.7.8.-	56024|56024
bvi:Bcep1808_2830	ncbi-geneid:4954575	3.6.1.-	55811
bvi:Bcep1808_2831	ncbi-geneid:4954576	6.1.1.12	55681|55261|50249
bvi:Bcep1808_2835	ncbi-geneid:4954580	1.14.13.-	56112
bvi:Bcep1808_2838	ncbi-geneid:4954583	2.1.1	53335
bvi:Bcep1808_2842	ncbi-geneid:4954587	4.3.1.19	53686|55021
bvi:Bcep1808_2843	ncbi-geneid:4954588	1.7.1.13	55620
bvi:Bcep1808_2845	ncbi-geneid:4954590	3.5.1.81	51556|51338
bvi:Bcep1808_2847	ncbi-geneid:4954592	4.3.1.18	51419
bvi:Bcep1808_2848	ncbi-geneid:4954593	3.2.-.-	52317
bvi:Bcep1808_2863	ncbi-geneid:4954608	1.1.1.100	51735
bvi:Bcep1808_2871	ncbi-geneid:4954616	2.3.1.41	53901|53901
bvi:Bcep1808_2876	ncbi-geneid:4954621	1.1.1.100|1.1.1.36	51735
bvi:Bcep1808_2877	ncbi-geneid:4954622	2.3.1.9	53901|53901
bvi:Bcep1808_2886	ncbi-geneid:4954631	3.5.1.10	53328|55021
bvi:Bcep1808_2889	ncbi-geneid:4954634	2.4.2.7	53271
bvi:Bcep1808_2891	ncbi-geneid:4954636	5.3.1.13	53697
bvi:Bcep1808_2895	ncbi-geneid:4954640	3.6.3.-	52540
bvi:Bcep1808_2898	ncbi-geneid:4954643	2.7.1.69	55804
bvi:Bcep1808_2899	ncbi-geneid:4954644	2.7.11.-|2.7.4	53795|75138
bvi:Bcep1808_2902	ncbi-geneid:4954647	3.2.2.-	48150|55811
bvi:Bcep1808_2903	ncbi-geneid:4954648	3.2.2.23|4.2.99.18	81624|46946|57716
bvi:Bcep1808_2906	ncbi-geneid:4954651	2.7.1.148	54211|55060
bvi:Bcep1808_2907	ncbi-geneid:4954653	2.7.6.1	53271
bvi:Bcep1808_2909	ncbi-geneid:4954655	3.1.1.29	53178
bvi:Bcep1808_2910	ncbi-geneid:4954656	2.6.1.9	53383
bvi:Bcep1808_2912	ncbi-geneid:4954658	2.7.7.3	52374
bvi:Bcep1808_2915	ncbi-geneid:4954661	5.2.1.2	47616|52833
bvi:Bcep1808_2917	ncbi-geneid:4954663	2.3.3.13	51569|89000|110921
bvi:Bcep1808_2924	ncbi-geneid:4954670	3.2.1.52	51445|49384|55545|81296
bvi:Bcep1808_2925	ncbi-geneid:4954671	2.7.1.69	55604|55604
bvi:Bcep1808_2926	ncbi-geneid:4954672	2.7.3.9|2.7.1.69	51621|51261|52009|47831|55594
bvi:Bcep1808_2927	ncbi-geneid:4954673	2.6.1.16	53697
bvi:Bcep1808_2928	ncbi-geneid:4954674	3.5.1.25	51556|51338
bvi:Bcep1808_2930	ncbi-geneid:4954676	2.7.7.7	89550
bvi:Bcep1808_2942	ncbi-geneid:4954688	1.9.3.1	81452
bvi:Bcep1808_2946	ncbi-geneid:4954692	1.9.3.1	81442
bvi:Bcep1808_2947	ncbi-geneid:4954693	1.9.3.1	49503|81464|46626|103088
bvi:Bcep1808_2951	ncbi-geneid:4954697	2.1.1.-	75217
bvi:Bcep1808_2953	ncbi-geneid:4954699	1.1.1.94	48179|51735
bvi:Bcep1808_2957	ncbi-geneid:4954703	5.4.2.1
bvi:Bcep1808_2958	ncbi-geneid:4954704	3.4.21.102	52096|50156
bvi:Bcep1808_2960	ncbi-geneid:4954706	2.7.3.9	51621|52009|47831
bvi:Bcep1808_2962	ncbi-geneid:4954708	2.7.1.69	53062
bvi:Bcep1808_2963	ncbi-geneid:4954709	6.3.2.3	56059|52440
bvi:Bcep1808_2964	ncbi-geneid:4954710	6.3.2.2	56059
bvi:Bcep1808_2972	ncbi-geneid:4954718	2.7.13.3	55874|103190|47384
bvi:Bcep1808_2976	ncbi-geneid:4954722	1.1.1.35|4.2.1.17	52096|51735|48179|48179
bvi:Bcep1808_2978	ncbi-geneid:4954724	2.3.2.2	56235
bvi:Bcep1808_2983	ncbi-geneid:4954729	2.8.1.8	102114
bvi:Bcep1808_2984	ncbi-geneid:4954730	2.3.1.181
bvi:Bcep1808_2988	ncbi-geneid:4954734	2.6.1.21	56752
bvi:Bcep1808_2989	ncbi-geneid:4954735	3.4.16.4	56601
bvi:Bcep1808_2997	ncbi-geneid:4954743	3.1.4.16	56300|55816
bvi:Bcep1808_2999	ncbi-geneid:4954745	6.3.4.15	55681|50037
bvi:Bcep1808_3000	ncbi-geneid:4954746	2.7.1.33
bvi:Bcep1808_3006	ncbi-geneid:4954752	4.2.1.17	52096
bvi:Bcep1808_3011	ncbi-geneid:4954757	2.1.1.13	82282
bvi:Bcep1808_3012	ncbi-geneid:4954758	2.1.1.13	56507|51717|52242|47644
bvi:Bcep1808_3014	ncbi-geneid:4954760	6.1.1.19	52374|47323|55190
bvi:Bcep1808_3022	ncbi-geneid:4954768	4.2.1.1	53056
bvi:Bcep1808_3026	ncbi-geneid:4954772	2.6.1.62	53383
bvi:Bcep1808_3027	ncbi-geneid:4954773	2.3.1.47	53383
bvi:Bcep1808_3028	ncbi-geneid:4954774	6.3.3.3	52540
bvi:Bcep1808_3029	ncbi-geneid:4954775	2.8.1.6	102114
bvi:Bcep1808_3033	ncbi-geneid:4954779	1.2.7.8	53323|52518|52518
bvi:Bcep1808_3037	ncbi-geneid:4954783	4.2.1.52	51569
bvi:Bcep1808_3040	ncbi-geneid:4954786	1.17.1.4	56003|54665
bvi:Bcep1808_3041	ncbi-geneid:4954787	1.17.1.4	56176|55447
bvi:Bcep1808_3047	ncbi-geneid:4954793	1.1.1.79|1.1.1.81	51735
bvi:Bcep1808_3048	ncbi-geneid:4954794	4.1.3.4	51569
bvi:Bcep1808_3053	ncbi-geneid:4954799	3.8.1.3	53474
bvi:Bcep1808_3054	ncbi-geneid:4954800	1.13.12.16
bvi:Bcep1808_3062	ncbi-geneid:4954808	2.7.1.4	53613
bvi:Bcep1808_3067	ncbi-geneid:4954813	4.1.2.25	55620
bvi:Bcep1808_3069	ncbi-geneid:4954815	2.7.7.23|2.3.1.157	53448|51161
bvi:Bcep1808_3070	ncbi-geneid:4954816	2.6.1.16	53697|56235
bvi:Bcep1808_3076	ncbi-geneid:4954822	1.2.99.3|1.2.1.-	53720
bvi:Bcep1808_3080	ncbi-geneid:4954826	6.3.1.2	55931|54368
bvi:Bcep1808_3081	ncbi-geneid:4954827	2.6.1.-	53383
bvi:Bcep1808_3088	ncbi-geneid:4954834	1.4.3.-	51905
bvi:Bcep1808_3092	ncbi-geneid:4954838	1.8.1.7	51905|55424
bvi:Bcep1808_3114	ncbi-geneid:4954860	3.4.11.9	55920|53092
bvi:Bcep1808_3116	ncbi-geneid:4954862	2.7.7.25|2.7.7.21|2.7.7.72|3.1.3.-|3.1.4	81891|81301
bvi:Bcep1808_3117	ncbi-geneid:4954863	2.5.1.18	52833|47616
bvi:Bcep1808_3118	ncbi-geneid:4954864	1.6.5.3|1.6.99.3	51735
bvi:Bcep1808_3119	ncbi-geneid:4954865	3.2.1.-	48435|53955
bvi:Bcep1808_3134	ncbi-geneid:4954880	3.4.21.53	52540
bvi:Bcep1808_3138	ncbi-geneid:4954884	1.18.1.2	52343|63380
bvi:Bcep1808_3152	ncbi-geneid:4954898	3.6.3.15|3.6.3.14	52540
bvi:Bcep1808_3155	ncbi-geneid:4954901	1.1.99.-	51905|54373
bvi:Bcep1808_3156	ncbi-geneid:4954902	1.2.1.68	53720
bvi:Bcep1808_3164	ncbi-geneid:4954910	1.14.11.18	51197
bvi:Bcep1808_3166	ncbi-geneid:4954912	2.5.1.6	55973|55973|55973
bvi:Bcep1808_3168	ncbi-geneid:4954914	5.1.1.7	54506
bvi:Bcep1808_3171	ncbi-geneid:4954917	2.1.1.-	53335|88697
bvi:Bcep1808_3174	ncbi-geneid:4954920	3.4.25.2	56235
bvi:Bcep1808_3177	ncbi-geneid:4954923	2.7.13.3	55874
bvi:Bcep1808_3179	ncbi-geneid:4954925	2.7.2	53633
bvi:Bcep1808_3183	ncbi-geneid:4954929	2.3.1.31	53474
bvi:Bcep1808_3188	ncbi-geneid:4954934	1.-.-.-	50129|51735
bvi:Bcep1808_3189	ncbi-geneid:4954935	4.2.99.18|3.1.11.2	56219
bvi:Bcep1808_3191	ncbi-geneid:4954937	6.3.5.6|6.3.5.7	55931|89095
bvi:Bcep1808_3192	ncbi-geneid:4954938	6.3.5.6|6.3.5.7	75304
bvi:Bcep1808_3193	ncbi-geneid:4954939	6.3.5.6|6.3.5.7	141000
bvi:Bcep1808_3197	ncbi-geneid:4954943	2.4.1.129	56601|56519
bvi:Bcep1808_3200	ncbi-geneid:4954946	4.1.2.20	51621
bvi:Bcep1808_3201	ncbi-geneid:4954947	4.2.3.12	55620
bvi:Bcep1808_3207	ncbi-geneid:4954953	2.7.7.4	52402
bvi:Bcep1808_3209	ncbi-geneid:4954955	2.7.1.25|2.7.7.4	52540|52540|50465|50447
bvi:Bcep1808_3214	ncbi-geneid:4954960	5.1.3.13	51182
bvi:Bcep1808_3215	ncbi-geneid:4954961	2.7.7.24	53448
bvi:Bcep1808_3216	ncbi-geneid:4954962	1.1.1.133	51735
bvi:Bcep1808_3217	ncbi-geneid:4954963	5.3.1.9	53697
bvi:Bcep1808_3218	ncbi-geneid:4954964	4.2.1.46	51735
bvi:Bcep1808_3280	ncbi-geneid:4955027	2.7.3.-	55874|47384|158472|55785
bvi:Bcep1808_3282	ncbi-geneid:4955029	2.1.1.-	53335|48013
bvi:Bcep1808_3285	ncbi-geneid:4955032	2.1.2.9	53328|50486
bvi:Bcep1808_3286	ncbi-geneid:4955033	3.5.1.88	56420
bvi:Bcep1808_3289	ncbi-geneid:4955036	5.99.1.2	56712
bvi:Bcep1808_3291	ncbi-geneid:4955038	1.1.1.95	51735|52283
bvi:Bcep1808_3298	ncbi-geneid:4955046	6.3.2.2	55931
bvi:Bcep1808_3299	ncbi-geneid:4955047	3.2.2.21	48150|55945
bvi:Bcep1808_3300	ncbi-geneid:4955048	2.1.1.63	57884|46767|53155|46689
bvi:Bcep1808_3304	ncbi-geneid:4955052	2.3.1.57	55729
bvi:Bcep1808_3312	ncbi-geneid:4955060	3.1.26.5	54211
bvi:Bcep1808_3318	ncbi-geneid:4949529	2.7.13.3	55874|47384
bvi:Bcep1808_3320	ncbi-geneid:4949531	3.5.1.2	56601
bvi:Bcep1808_3327	ncbi-geneid:4949538	4.3.1.18	53686
bvi:Bcep1808_3328	ncbi-geneid:4949539	3.1.1.2	53474
bvi:Bcep1808_3332	ncbi-geneid:4949543	4.2.1.17	52096
bvi:Bcep1808_3333	ncbi-geneid:4949544	4.2.1.17	52096
bvi:Bcep1808_3334	ncbi-geneid:4949545	1.1.1.31	51735|48179
bvi:Bcep1808_3335	ncbi-geneid:4949546	1.2.1.27	53720
bvi:Bcep1808_3336	ncbi-geneid:4949547	6.2.1.1	56801
bvi:Bcep1808_3365	ncbi-geneid:4949577	2.6.1.-|4.1.1.64	53383
bvi:Bcep1808_3377	ncbi-geneid:4949589	1.4.99.1	51905|54373
bvi:Bcep1808_3382	ncbi-geneid:4949594	3.6.3.17	52540|52540
bvi:Bcep1808_3383	ncbi-geneid:4949595	1.1.1.100	51735
bvi:Bcep1808_3385	ncbi-geneid:4949597	4.1.1.68	56529
bvi:Bcep1808_3389	ncbi-geneid:4949601	1.14.11.1	51197
bvi:Bcep1808_3391	ncbi-geneid:4949603	3.1.2.-	54637
bvi:Bcep1808_3392	ncbi-geneid:4949604	1.1.1.157	51735|48179
bvi:Bcep1808_3396	ncbi-geneid:4949608	2.3.1.8|1.1.1.40	53659|51735|53223
bvi:Bcep1808_3410	ncbi-geneid:4949622	3.1.6.6	53649
bvi:Bcep1808_3412	ncbi-geneid:4949624	3.5.1.10	53328|55021
bvi:Bcep1808_3422	ncbi-geneid:4949634	3.4.13.19	51556
bvi:Bcep1808_3423	ncbi-geneid:4949635	2.1.2.1	53383
bvi:Bcep1808_3428	ncbi-geneid:4949640	1.2.1.46	51735|50129
bvi:Bcep1808_3430	ncbi-geneid:4949642	1.2.99.3|1.2.1.8	53720
bvi:Bcep1808_3431	ncbi-geneid:4949643	1.1.99.1	51905|54373
bvi:Bcep1808_3441	ncbi-geneid:4949653	2.7.3.-	55874|52172|47384|55785
bvi:Bcep1808_3448	ncbi-geneid:4949660	3.4.14.11	53474|49785
bvi:Bcep1808_3455	ncbi-geneid:4949667	4.1.2.25	55620
bvi:Bcep1808_3456	ncbi-geneid:4949668	1.5.3.1	103025
bvi:Bcep1808_3457	ncbi-geneid:4949669	2.1.2.10|1.5.3.1	103025|51905|101790
bvi:Bcep1808_3459	ncbi-geneid:4949671	1.5.3.1	51905
bvi:Bcep1808_3460	ncbi-geneid:4949672	4.3.1.17	143548
bvi:Bcep1808_3462	ncbi-geneid:4949674	5.3.1.22	51658
bvi:Bcep1808_3464	ncbi-geneid:4949676	1.14.11.16	51197
bvi:Bcep1808_3472	ncbi-geneid:4949684	3.6.3.32	52540|54631
bvi:Bcep1808_3476	ncbi-geneid:4949688	1.5.1.29	52218
bvi:Bcep1808_3492	ncbi-geneid:4949704	6.4.1.4	56059|52440|51246|51230
bvi:Bcep1808_3493	ncbi-geneid:4949705	4.2.1.17	52096
bvi:Bcep1808_3494	ncbi-geneid:4949706	6.4.1.3|6.4.1.4	52096|52096
bvi:Bcep1808_3495	ncbi-geneid:4949707	1.3.99.10	56645|47203
bvi:Bcep1808_3498	ncbi-geneid:4949710	1.14.13.82	55961|50022
bvi:Bcep1808_3499	ncbi-geneid:4949711	1.14.13.82	52343|63380|54292
bvi:Bcep1808_3519	ncbi-geneid:4949731	2.4.1.-|3.4	56601|53955
bvi:Bcep1808_3523	ncbi-geneid:4949735	1.2.1.3	53720
bvi:Bcep1808_3530	ncbi-geneid:4949742	6.3.1.5	52402
bvi:Bcep1808_3536	ncbi-geneid:4949748	3.5.3.11	52768
bvi:Bcep1808_3537	ncbi-geneid:4949749	2.1.1.14	51726|51726
bvi:Bcep1808_3549	ncbi-geneid:4949766	2.6.1.37	53383
bvi:Bcep1808_3551	ncbi-geneid:4949768	1.1.1.25	51735|53223
bvi:Bcep1808_3552	ncbi-geneid:4949769	4.2.1.10	52304
bvi:Bcep1808_3553	ncbi-geneid:4949770	1.13.11.27	51658|54593
bvi:Bcep1808_3559	ncbi-geneid:4949776	5.1.3.-	102546
bvi:Bcep1808_3561	ncbi-geneid:4949778	4.2.1.41	51569
bvi:Bcep1808_3562	ncbi-geneid:4949779	1.2.1.4	53720
bvi:Bcep1808_3572	ncbi-geneid:4949789	2.7.13.3	55874|103190|47384
bvi:Bcep1808_3587	ncbi-geneid:4949804	2.7.9.3	56042|55326
bvi:Bcep1808_3589	ncbi-geneid:4949806	2.6.1.19	53383
bvi:Bcep1808_3590	ncbi-geneid:4949807	1.2.1.16	53720
bvi:Bcep1808_3594	ncbi-geneid:4949811	2.3.1.9	53901|53901
bvi:Bcep1808_3597	ncbi-geneid:4949814	3.5.1.32	53187|55031
bvi:Bcep1808_3601	ncbi-geneid:4949818	1.1.1.49	55347|51735
bvi:Bcep1808_3606	ncbi-geneid:4949823	1.1.1.274	51430
bvi:Bcep1808_3607	ncbi-geneid:4949824	1.-.-.-	51395
bvi:Bcep1808_3634	ncbi-geneid:4949851	3.5.3.-	51182
bvi:Bcep1808_3640	ncbi-geneid:4949857	2.5.1.18	47616|52833
bvi:Bcep1808_3651	ncbi-geneid:4949868	4.1.2.5	53383
bvi:Bcep1808_3665	ncbi-geneid:4949882	3.6.3.4	56784|81653|55008|55008|55008|81665
bvi:Bcep1808_3671	ncbi-geneid:4949888	5.3.1.8	48208
bvi:Bcep1808_3674	ncbi-geneid:4949891	5.1.99.4	89796
bvi:Bcep1808_3677	ncbi-geneid:4949894	5.3.3.6	54506|54506
bvi:Bcep1808_3678	ncbi-geneid:4949895	4.2.1.3	53732|52016
bvi:Bcep1808_3679	ncbi-geneid:4949896	2.3.3.5	48256
bvi:Bcep1808_3680	ncbi-geneid:4949897	4.1.3.32|4.1.3.30	51621
bvi:Bcep1808_3682	ncbi-geneid:4949899	4.1.1.68	56529
bvi:Bcep1808_3712	ncbi-geneid:4949929	3.6.1.7	54975
bvi:Bcep1808_3713	ncbi-geneid:4949930	1.1.1.219	51735
bvi:Bcep1808_3719	ncbi-geneid:4949936	1.14.99.-	143410
bvi:Bcep1808_3726	ncbi-geneid:4949943	2.5.1.54	51569
bvi:Bcep1808_3739	ncbi-geneid:4949956	4.1.1.44	69118
bvi:Bcep1808_3740	ncbi-geneid:4949957	3.1.1.24	53474
bvi:Bcep1808_3741	ncbi-geneid:4949958	5.5.1.2	48557
bvi:Bcep1808_3742	ncbi-geneid:4949959	2.8.3.8|2.8.3.6	100950
bvi:Bcep1808_3743	ncbi-geneid:4949960	2.8.3.6	100950
bvi:Bcep1808_3744	ncbi-geneid:4949961	1.14.13.2	51905|54373
bvi:Bcep1808_3746	ncbi-geneid:4949963	3.5.4.16	55620
bvi:Bcep1808_3748	ncbi-geneid:4949965	2.3.1.30	51161
bvi:Bcep1808_3758	ncbi-geneid:4949975	1.2.1.2	53706|50692
bvi:Bcep1808_3766	ncbi-geneid:4949983	1.1.1.37	56327|51735
bvi:Bcep1808_3776	ncbi-geneid:4949993	3.6.1.27	48317
bvi:Bcep1808_3777	ncbi-geneid:4949994	4.1.1.4	160104
bvi:Bcep1808_3778	ncbi-geneid:4949995	1.1.1.30	51735
bvi:Bcep1808_3782	ncbi-geneid:4949999	1.2.1	55347|51735
bvi:Bcep1808_3784	ncbi-geneid:4950001	1.1.1.93|4.1.1.73|1.1.1.83	53659
bvi:Bcep1808_3787	ncbi-geneid:4950004	1.1.1.103	50129|51735
bvi:Bcep1808_3788	ncbi-geneid:4950005	2.3.1.29	53383
bvi:Bcep1808_3796	ncbi-geneid:4950013	1.20.4.1	52833
bvi:Bcep1808_3806	ncbi-geneid:4950023	2.5.1.32	48576
bvi:Bcep1808_3808	ncbi-geneid:4950025	5.4.99.17	48239|48239
bvi:Bcep1808_3815	ncbi-geneid:4950032	2.7.13.3	55874
bvi:Bcep1808_3817	ncbi-geneid:4950034	2.3.3.9	51645
bvi:Bcep1808_3827	ncbi-geneid:4950044	3.2.1.23	51445|52317|51011
bvi:Bcep1808_3832	ncbi-geneid:4950049	4.2.1.25	143975|52016
bvi:Bcep1808_3834	ncbi-geneid:4950051	4.2.1.43	51569
bvi:Bcep1808_3835	ncbi-geneid:4950052	1.1.1.46	51735
bvi:Bcep1808_3837	ncbi-geneid:4950054	3.6.3.17	52540|52540
bvi:Bcep1808_3839	ncbi-geneid:4950056	3.1.1.15	63829
bvi:Bcep1808_3841	ncbi-geneid:4950058	4.2.1.17	52096
bvi:Bcep1808_3843	ncbi-geneid:4950060	6.2.1.34	56801
bvi:Bcep1808_3848	ncbi-geneid:4950065	3.1.1.73	53474
bvi:Bcep1808_3849	ncbi-geneid:4950066	2.7.7.7
bvi:Bcep1808_3850	ncbi-geneid:4950067	2.6.1.-|5.4.3.8	53383
bvi:Bcep1808_3855	ncbi-geneid:4950072	3.5.1.54	50891
bvi:Bcep1808_3857	ncbi-geneid:4950074	6.4.1.2|6.3.4.14	56059|52440|51246
bvi:Bcep1808_3862	ncbi-geneid:4950079	5.1.3.14	53756
bvi:Bcep1808_3866	ncbi-geneid:4950083	6.1.1.3	55681|52954
bvi:Bcep1808_3880	ncbi-geneid:4950097	1.3.99.3	56645|47203
bvi:Bcep1808_3890	ncbi-geneid:4950107	2.7.7.7	56672|53098
bvi:Bcep1808_3891	ncbi-geneid:4950108	2.7.3.-	55874|52172|55785|47384
bvi:Bcep1808_3896	ncbi-geneid:4950113	1.6.99.3	51905
bvi:Bcep1808_3904	ncbi-geneid:4950121	3.6.4.13	52540
bvi:Bcep1808_3927	ncbi-geneid:4950144	2.7.13.3	55874|47384|52172
bvi:Bcep1808_3929	ncbi-geneid:4950146	2.7.13.3	55874|52172|47384|47226
bvi:Bcep1808_3930	ncbi-geneid:4950147	3.5.99.7	53686
bvi:Bcep1808_3932	ncbi-geneid:4950149	1.2.2.2|1.2.5.1	52518|52518|52467
bvi:Bcep1808_3942	ncbi-geneid:4950159	2.5.1.18	47616|52833
bvi:Bcep1808_3948	ncbi-geneid:4950165	2.1.2.1	53383
bvi:Bcep1808_3949	ncbi-geneid:4950166	2.8.1.7	53383
bvi:Bcep1808_3950	ncbi-geneid:4950167	2.5.1.18	52833|47616
bvi:Bcep1808_3955	ncbi-geneid:4950172	2.7.3.-	55874|55785|55785|47384
bvi:Bcep1808_3959	ncbi-geneid:4950176	1.-.-.-	51735
bvi:Bcep1808_3969	ncbi-geneid:4950186	2.5.1.18	47616|52833
bvi:Bcep1808_3983	ncbi-geneid:4950200	2.6.1.16	53697|56235
bvi:Bcep1808_3985	ncbi-geneid:4950202	2.1.1.63	46767|53155
bvi:Bcep1808_4002	ncbi-geneid:4950219	2.3.1.41|2.3.1.179	53901|53901
bvi:Bcep1808_4005	ncbi-geneid:4950222	1.14.13.82	50022|55961
bvi:Bcep1808_4015	ncbi-geneid:4950232	2.3.1.9	53901|53901
bvi:Bcep1808_4032	ncbi-geneid:4950249	3.1.4.52	141868|55073|55785
bvi:Bcep1808_4033	ncbi-geneid:4950250	4.2.1.17	52096
bvi:Bcep1808_4039	ncbi-geneid:4950256	2.5.1.18	52833|47616
bvi:Bcep1808_4040	ncbi-geneid:4950257	4.3.1.12	51735
bvi:Bcep1808_4055	ncbi-geneid:4950272	2.7.13.3	55874|47384
bvi:Bcep1808_4070	ncbi-geneid:4950287	1.5.3.1	51905|54373
bvi:Bcep1808_4083	ncbi-geneid:4950300	1.16.1.1	51905|55424
bvi:Bcep1808_4092	ncbi-geneid:4950309	4.1.1.44	69118
bvi:Bcep1808_4098	ncbi-geneid:4950315	2.5.1.18	52833|47616
bvi:Bcep1808_4104	ncbi-geneid:4950321	2.5.1.49	53383
bvi:Bcep1808_4112	ncbi-geneid:4950329	6.3.4.5	69864|52402
bvi:Bcep1808_4142	ncbi-geneid:4950359	5.1.3.14	53756
bvi:Bcep1808_4144	ncbi-geneid:4950361	2.6.1.16	53697|56235
bvi:Bcep1808_4153	ncbi-geneid:4950370	1.3.1.34	51395|51971|51905
bvi:Bcep1808_4156	ncbi-geneid:4950373	1.6.5.2	52218
bvi:Bcep1808_4157	ncbi-geneid:4950374	5.3.3.4	54909
bvi:Bcep1808_4158	ncbi-geneid:4950375	1.13.11.1	49482
bvi:Bcep1808_4159	ncbi-geneid:4950376	5.5.1.1	51604|54826
bvi:Bcep1808_4162	ncbi-geneid:4950379	1.14.12.19	55961|50022
bvi:Bcep1808_4163	ncbi-geneid:4950380	1.14.12.19	54427
bvi:Bcep1808_4165	ncbi-geneid:4950382	1.18.1.3	51905|55424|51905
bvi:Bcep1808_4169	ncbi-geneid:4950386	2.2.1.6	52518|52518|52467
bvi:Bcep1808_4172	ncbi-geneid:4950389	2.7.3.-	52172|55874
bvi:Bcep1808_4175	ncbi-geneid:4950392	2.1.1.80	53335|48452
bvi:Bcep1808_4178	ncbi-geneid:4950395	3.1.1.61	52738|52172
bvi:Bcep1808_4180	ncbi-geneid:4950397	2.5.1.9	63380|63380
bvi:Bcep1808_4200	ncbi-geneid:4950417	2.7.7.22|5.3.1.8	51182|53448
bvi:Bcep1808_4202	ncbi-geneid:4950419	1.1.1.22	51735|52413|48179
bvi:Bcep1808_4203	ncbi-geneid:4950420	3.1.3.48	52788
bvi:Bcep1808_4205	ncbi-geneid:4950422	2.7.10.1	52540
bvi:Bcep1808_4215	ncbi-geneid:4950432	5.2.1.8	54534
bvi:Bcep1808_4222	ncbi-geneid:4950439	3.1.3.16	56300
bvi:Bcep1808_4226	ncbi-geneid:4950443	2.5.1.3	51391
bvi:Bcep1808_4228	ncbi-geneid:4950445	2.7.3.-	55874|47384
bvi:Bcep1808_4234	ncbi-geneid:4950451	3.6.3.29	52540
bvi:Bcep1808_4243	ncbi-geneid:4950460	2.7.1.39	56112
bvi:Bcep1808_4245	ncbi-geneid:4950462	3.2.2.4	53167
bvi:Bcep1808_4248	ncbi-geneid:4950465	2.7.7.7	56672|88723|53098|47807
bvi:Bcep1808_4249	ncbi-geneid:4950466	1.6.99.3	51905
bvi:Bcep1808_4251	ncbi-geneid:4950468	3.1.1.45	53474
bvi:Bcep1808_4252	ncbi-geneid:4950469	2.8.1.2|2.8.1.1	52821|52821
bvi:Bcep1808_4253	ncbi-geneid:4950470	1.14.15.7	55961|50022
bvi:Bcep1808_4255	ncbi-geneid:4950472	3.1.11.6	116842
bvi:Bcep1808_4256	ncbi-geneid:4950473	2.5.1.10	48576
bvi:Bcep1808_4257	ncbi-geneid:4950474	2.2.1.7	52518|52518|52922
bvi:Bcep1808_4259	ncbi-geneid:4950476	3.4.24.57	53067|53067
bvi:Bcep1808_4263	ncbi-geneid:4950480	2.7.7.-	56731|57783
bvi:Bcep1808_4270	ncbi-geneid:4950488	2.4.2.19	51690|54675
bvi:Bcep1808_4278	ncbi-geneid:4950496	1.-.-.-	50129|51735
bvi:Bcep1808_4282	ncbi-geneid:4950500	5.3.2.-	55331
bvi:Bcep1808_4306	ncbi-geneid:4950524	1.2.1.8	53720
bvi:Bcep1808_4307	ncbi-geneid:4950525	4.1.1.55	53850
bvi:Bcep1808_4384	ncbi-geneid:4950602	1.1.1.44	48179|51735
bvi:Bcep1808_4391	ncbi-geneid:4950609	3.1.1.3	53474
bvi:Bcep1808_4392	ncbi-geneid:4950610	3.1.1.3	53474
bvi:Bcep1808_4399	ncbi-geneid:4950617	3.4.21.10|3.4.21.100	52743|54897
bvi:Bcep1808_4404	ncbi-geneid:4950622	4.2.1.3	53732|52016
bvi:Bcep1808_4405	ncbi-geneid:4950623	4.2.1.79	103378
bvi:Bcep1808_4407	ncbi-geneid:4950625	4.1.3.6|4.1.3.34	51621
bvi:Bcep1808_4408	ncbi-geneid:4950626	1.1.1.37	56327|51735
bvi:Bcep1808_4410	ncbi-geneid:4950628	1.3.5.1	81343
bvi:Bcep1808_4411	ncbi-geneid:4950629	1.3.5.1	81343
bvi:Bcep1808_4412	ncbi-geneid:4950630	1.3.5.1|1.3.99.1	51905|46977|56425
bvi:Bcep1808_4413	ncbi-geneid:4950631	1.3.5.1|1.3.99.1	46548|54292
bvi:Bcep1808_4415	ncbi-geneid:4950633	2.3.3.1	48256
bvi:Bcep1808_4419	ncbi-geneid:4950637	3.5.1.-	75304
bvi:Bcep1808_4425	ncbi-geneid:4950643	1.13.12.3	51905|54373
bvi:Bcep1808_4426	ncbi-geneid:4950644	2.5.1.18	47616|52833
bvi:Bcep1808_4454	ncbi-geneid:4950672	4.2.1.33|4.2.1.35	53732
bvi:Bcep1808_4456	ncbi-geneid:4950674	4.2.1.33|4.2.1.35	52016
bvi:Bcep1808_4457	ncbi-geneid:4950675	1.1.1.85	53659
bvi:Bcep1808_4458	ncbi-geneid:4950676	1.2.1.11	55347|51735
bvi:Bcep1808_4460	ncbi-geneid:4950678	5.4.99.12	55120
bvi:Bcep1808_4461	ncbi-geneid:4950679	5.3.1.24	51366
bvi:Bcep1808_4462	ncbi-geneid:4950680	4.2.1.20	53686
bvi:Bcep1808_4463	ncbi-geneid:4950681	2.1.1.72	53335
bvi:Bcep1808_4464	ncbi-geneid:4950682	4.2.1.20	51366
bvi:Bcep1808_4466	ncbi-geneid:4950684	6.3.2.12|6.3.2.17	53623|53244
bvi:Bcep1808_4469	ncbi-geneid:4950687	2.4.2.14	53271|56235
bvi:Bcep1808_4470	ncbi-geneid:4950688	2.5.1.-	53383
bvi:Bcep1808_4472	ncbi-geneid:4950690	4.2.1.47	51735
bvi:Bcep1808_4479	ncbi-geneid:4950697	2.7.7.9	53448
bvi:Bcep1808_4486	ncbi-geneid:4950704	1.2.1.2	53706|50692
bvi:Bcep1808_4487	ncbi-geneid:4950705	1.2.1.2	54862
bvi:Bcep1808_4488	ncbi-geneid:4950706	1.2.1.2	81342
bvi:Bcep1808_4490	ncbi-geneid:4950708	2.9.1.1	53383
bvi:Bcep1808_4573	ncbi-geneid:4950791	4.2.1.17|4.2.1.55	52096
bvi:Bcep1808_4576	ncbi-geneid:4950794	1.3.99.-	56645|47203
bvi:Bcep1808_4577	ncbi-geneid:4950795	1.5.5.1	51905|54373|54862
bvi:Bcep1808_4583	ncbi-geneid:4950801	4.1.1.4	160104
bvi:Bcep1808_4603	ncbi-geneid:4950821	1.1.1.1	56796
bvi:Bcep1808_4620	ncbi-geneid:4950838	1.1.1.31	51735|48179
bvi:Bcep1808_4621	ncbi-geneid:4950839	1.2.1.27	53720
bvi:Bcep1808_4625	ncbi-geneid:4950843	2.7.7.65	55073|52172
bvi:Bcep1808_4633	ncbi-geneid:4950851	4.3.1.1	48557
bvi:Bcep1808_4642	ncbi-geneid:4950860	4.2.1.17	52096
bvi:Bcep1808_4643	ncbi-geneid:4950861	5.1.1.1	51419|50621
bvi:Bcep1808_4647	ncbi-geneid:4950865	3.6.3.-	52540
bvi:Bcep1808_4649	ncbi-geneid:4950867	2.6.1.-	53383
bvi:Bcep1808_4650	ncbi-geneid:4950868	4.1.1.44	69118
bvi:Bcep1808_4651	ncbi-geneid:4950869	1.14.11.-	51197
bvi:Bcep1808_4653	ncbi-geneid:4950871	1.6.4.-	51905|52833|52833
bvi:Bcep1808_4654	ncbi-geneid:4950872	1.11.1.15	52833
bvi:Bcep1808_4660	ncbi-geneid:4950878	2.6.1.16	53697|56235
bvi:Bcep1808_4662	ncbi-geneid:4950880	2.4.-.-	53448
bvi:Bcep1808_4663	ncbi-geneid:4950881	3.-.-.-	88713
bvi:Bcep1808_4676	ncbi-geneid:4950894	3.4.11.5	53474
bvi:Bcep1808_4680	ncbi-geneid:4950898	3.6.3.16	52540|52540
bvi:Bcep1808_4683	ncbi-geneid:4950901	1.20.4.1	52788
bvi:Bcep1808_4685	ncbi-geneid:4950903	2.6.1.37	53383
bvi:Bcep1808_4687	ncbi-geneid:4950905	4.1.3.32|5.4.2.9	51621|53448
bvi:Bcep1808_4692	ncbi-geneid:4950910	3.1.2.1	100950|100950
bvi:Bcep1808_4698	ncbi-geneid:4950916	4.2.1.9	143975|52016
bvi:Bcep1808_4700	ncbi-geneid:4950918	1.2.1.26|1.2.1.4	53720
bvi:Bcep1808_4702	ncbi-geneid:4950920	5.1.1.8	54506
bvi:Bcep1808_4718	ncbi-geneid:4950936	3.4.19.5	56235
bvi:Bcep1808_4723	ncbi-geneid:4950941	3.4.11.19	56266
bvi:Bcep1808_4730	ncbi-geneid:4950948	2.4.1.80	53448
bvi:Bcep1808_4738	ncbi-geneid:4950956	3.5.2.6	56601
bvi:Bcep1808_4739	ncbi-geneid:4950957	1.13.11.3	49482
bvi:Bcep1808_4740	ncbi-geneid:4950958	1.13.11.3	49482
bvi:Bcep1808_4745	ncbi-geneid:4950963	3.6.4.-	52540|46785
bvi:Bcep1808_4747	ncbi-geneid:4950965	2.3.2.2	56235
bvi:Bcep1808_4752	ncbi-geneid:4950970	1.1.1.25	51735|53223
bvi:Bcep1808_4753	ncbi-geneid:4950971	2.8.3.16	89796
bvi:Bcep1808_4756	ncbi-geneid:4950974	1.1.1.169	48179|51735
bvi:Bcep1808_4765	ncbi-geneid:4950983	3.2.1.21	51445|52279
bvi:Bcep1808_4770	ncbi-geneid:4950988	2.7.10.1	52540
bvi:Bcep1808_4774	ncbi-geneid:4950992	2.7.7.22|5.3.1.8	51182|53448
bvi:Bcep1808_4779	ncbi-geneid:4950997	3.2.1.25	51445|49785|49303|49303
bvi:Bcep1808_4782	ncbi-geneid:4951000	1.3.99.3	56645|47203
bvi:Bcep1808_4791	ncbi-geneid:4951009	1.4.1.1	52283|51735
bvi:Bcep1808_4794	ncbi-geneid:4951012	1.1.99.3	51905|54373
bvi:Bcep1808_4797	ncbi-geneid:4951015	2.4.1.129	56601|56519
bvi:Bcep1808_4801	ncbi-geneid:4951019	5.3.3.10|4.1.1.68	56529
bvi:Bcep1808_4802	ncbi-geneid:4951020	5.3.3.10|4.1.1.68	56529
bvi:Bcep1808_4803	ncbi-geneid:4951021	1.2.1.8|1.2.1.60	53720
bvi:Bcep1808_4804	ncbi-geneid:4951022	1.13.11.15	53213
bvi:Bcep1808_4805	ncbi-geneid:4951023	5.3.3.10	55331
bvi:Bcep1808_4806	ncbi-geneid:4951024	4.1.1.77|4.2.1.-	56529
bvi:Bcep1808_4807	ncbi-geneid:4951025	4.1.2.-	51621
bvi:Bcep1808_4812	ncbi-geneid:4951030	3.6.3.30	52540|50331
bvi:Bcep1808_4816	ncbi-geneid:4951034	2.7.13.3	55874|47384
bvi:Bcep1808_4824	ncbi-geneid:4951042	1.14.14.5	51679
bvi:Bcep1808_4828	ncbi-geneid:4951046	2.5.1.21	48576
bvi:Bcep1808_4835	ncbi-geneid:4951053	3.2.1.65	75005|49899
bvi:Bcep1808_4836	ncbi-geneid:4951054	2.4.1.10	75005
bvi:Bcep1808_4845	ncbi-geneid:4951063	2.7.3.-|2.7.13.3	55874|47384
bvi:Bcep1808_4848	ncbi-geneid:4951066	2.3.1.86|6.2.1.-	56801
bvi:Bcep1808_4851	ncbi-geneid:4951069	5.1.99.1	54593
bvi:Bcep1808_4862	ncbi-geneid:4951080	2.6.1.18	53383
bvi:Bcep1808_4863	ncbi-geneid:4951081	1.2.1.27	53720
bvi:Bcep1808_4874	ncbi-geneid:4951092	3.5.99.4|3.5.4.1	51556|51338
bvi:Bcep1808_4877	ncbi-geneid:4951095	1.11.1.5	46626|46626
bvi:Bcep1808_4882	ncbi-geneid:4951100	2.6.1.57	53383
bvi:Bcep1808_4889	ncbi-geneid:4951107	4.3.1.12	51735
bvi:Bcep1808_4891	ncbi-geneid:4951109	2.4.1.-|3.4	56601|53955
bvi:Bcep1808_4895	ncbi-geneid:4951113	2.7.3.-	55785|55874
bvi:Bcep1808_4907	ncbi-geneid:4951125	2.7.3.-	55874|52172|55785|47384
bvi:Bcep1808_4919	ncbi-geneid:4951137	2.5.1.7	55205
bvi:Bcep1808_4921	ncbi-geneid:4951139	1.13.11.27	54593
bvi:Bcep1808_4927	ncbi-geneid:4951145	1.5.1.29	52218
bvi:Bcep1808_4932	ncbi-geneid:4951150	2.6.1.9	53383
bvi:Bcep1808_4934	ncbi-geneid:4951152	2.5.1.19	55205
bvi:Bcep1808_4937	ncbi-geneid:4951155	1.14.14.5	51679
bvi:Bcep1808_4941	ncbi-geneid:4951159	1.2.1.16	53720
bvi:Bcep1808_4960	ncbi-geneid:4951178	1.3.99.16	47741|54292
bvi:Bcep1808_4961	ncbi-geneid:4951179	1.3.99.16	56003|56003
bvi:Bcep1808_4963	ncbi-geneid:4951181	1.2.1.16	53720
bvi:Bcep1808_4970	ncbi-geneid:4951188	1.14.11.17	51197
bvi:Bcep1808_4985	ncbi-geneid:4951203	3.6.3.21	52540|161098
bvi:Bcep1808_4991	ncbi-geneid:4951209	1.1.1.1	50129|51735
bvi:Bcep1808_4994	ncbi-geneid:4951212	2.4.1.15	53756
bvi:Bcep1808_4995	ncbi-geneid:4951213	3.1.4.3	53649
bvi:Bcep1808_4996	ncbi-geneid:4951214	4.1.1.32	53795|68923
bvi:Bcep1808_4997	ncbi-geneid:4951215	4.1.3.1	51621
bvi:Bcep1808_5000	ncbi-geneid:4951218	4.3.1.19	53686
bvi:Bcep1808_5029	ncbi-geneid:4951247	3.5.1.24	56235
bvi:Bcep1808_5042	ncbi-geneid:4951260	2.3.2.3	55729
bvi:Bcep1808_5043	ncbi-geneid:4951261	1.8.1.2	53706|63380|52343|50692|52218
bvi:Bcep1808_5045	ncbi-geneid:4951263	1.7.1.4	56014|51905|51905|55124
bvi:Bcep1808_5048	ncbi-geneid:4951266	2.1.1.107	53790
bvi:Bcep1808_5067	ncbi-geneid:4951285	4.2.1.18	52096
bvi:Bcep1808_5068	ncbi-geneid:4951286	6.2.1.30	56801
bvi:Bcep1808_5069	ncbi-geneid:4951287	1.1.1.35|1.1.1.157	51735|48179|48179
bvi:Bcep1808_5087	ncbi-geneid:4951305	2.4.1.-	56601|53955
bvi:Bcep1808_5092	ncbi-geneid:4951310	3.4.21.-	52743
bvi:Bcep1808_5094	ncbi-geneid:4951312	3.6.3.2	81665|56784|81653
bvi:Bcep1808_5101	ncbi-geneid:4951319	3.3.2.1	52499
bvi:Bcep1808_5104	ncbi-geneid:4951322	1.2.1.2	53706|50692
bvi:Bcep1808_5109	ncbi-geneid:4951327	4.1.1.2	51182
bvi:Bcep1808_5113	ncbi-geneid:4951331	3.4.13.22	55166
bvi:Bcep1808_5125	ncbi-geneid:4951343	3.5.2.6	56601
bvi:Bcep1808_5153	ncbi-geneid:4951371	4.3.1.19	53686|55021|55021
bvi:Bcep1808_5154	ncbi-geneid:4951372	2.3.2.2	56235
bvi:Bcep1808_5167	ncbi-geneid:4951385	4.3.2.1	48557|56059
bvi:Bcep1808_5181	ncbi-geneid:4951399	1.11.1.6	47240
bvi:Bcep1808_5194	ncbi-geneid:4951412	1.6.5.5	51735|50129
bvi:Bcep1808_5196	ncbi-geneid:4951414	2.3.1.183	55729
bvi:Bcep1808_5199	ncbi-geneid:4951417	3.5.3.11	52768
bvi:Bcep1808_5206	ncbi-geneid:4951424	1.4.1.2	51735|53223
bvi:Bcep1808_5210	ncbi-geneid:4951428	2.3.1.5	54001
bvi:Bcep1808_5212	ncbi-geneid:4951430	3.5.1.4	75304
bvi:Bcep1808_5214	ncbi-geneid:4951432	1.11.1.6|1.11.1.7	48113|48113
bvi:Bcep1808_5223	ncbi-geneid:4951441	1.7.-.-	56821
bvi:Bcep1808_5229	ncbi-geneid:4951447	5.2.1.8	54534|109998
bvi:Bcep1808_5257	ncbi-geneid:4951475	1.14.11.-	51197
bvi:Bcep1808_5262	ncbi-geneid:4951480	2.3.1.184	55729
bvi:Bcep1808_5269	ncbi-geneid:4951487	3.5.4.25	142695
bvi:Bcep1808_5277	ncbi-geneid:4951495	2.3.2.2	56235
bvi:Bcep1808_5289	ncbi-geneid:4951507	4.6.1.13	51695
bvi:Bcep1808_5307	ncbi-geneid:4951525	2.1.3.2	53671
bvi:Bcep1808_5310	ncbi-geneid:4951528	1.1.1.169	48179|51735
bvi:Bcep1808_5324	ncbi-geneid:4951542	1.3.99.16	47741|54292
bvi:Bcep1808_5325	ncbi-geneid:4951543	1.3.99.16	56003|56003
bvi:Bcep1808_5331	ncbi-geneid:4951549	6.3.5.4	52402|56235
bvi:Bcep1808_5335	ncbi-geneid:4951553	3.6.3.15|3.6.3.14	52540
bvi:Bcep1808_5353	ncbi-geneid:4951571	3.2.1.28	48208
bvi:Bcep1808_5357	ncbi-geneid:4951575	2.7.2.1	53067|53067
bvi:Bcep1808_5358	ncbi-geneid:4951576	2.3.1.8	53659
bvi:Bcep1808_5360	ncbi-geneid:4951578	3.6.3.15|3.6.3.14	52943
bvi:Bcep1808_5361	ncbi-geneid:4951579	3.6.3.14	51344
bvi:Bcep1808_5364	ncbi-geneid:4951582	3.1.3.18	56784
bvi:Bcep1808_5368	ncbi-geneid:4951586	4.1.1.20	51419|50621
bvi:Bcep1808_5372	ncbi-geneid:4951590	2.7.7.1|3.6.1	55811|52374
bvi:Bcep1808_5373	ncbi-geneid:4951591	3.5.1.28	53187
bvi:Bcep1808_5375	ncbi-geneid:4951593	6.3.1.2	55931
bvi:Bcep1808_5382	ncbi-geneid:4951600	3.7.1.-	53474
bvi:Bcep1808_5384	ncbi-geneid:4951602	4.1.3.39	51569|89000
bvi:Bcep1808_5385	ncbi-geneid:4951603	1.2.1.10	55347|51735
bvi:Bcep1808_5386	ncbi-geneid:4951604	4.1.1.77	56529
bvi:Bcep1808_5387	ncbi-geneid:4951605	1.13.11.16	53213
bvi:Bcep1808_5388	ncbi-geneid:4951606	1.14.13.-	51905
bvi:Bcep1808_5394	ncbi-geneid:4951612	4.1.3.6|4.1.3.34	51621
bvi:Bcep1808_5413	ncbi-geneid:4951631	1.5.1.-	50475
bvi:Bcep1808_5414	ncbi-geneid:4951632	6.2.1.3	56801
bvi:Bcep1808_5415	ncbi-geneid:4951633	4.2.1.17	52096
bvi:Bcep1808_5417	ncbi-geneid:4951635	3.5.2.10	102215
bvi:Bcep1808_5420	ncbi-geneid:4951638	6.2.1.-	56801
bvi:Bcep1808_5421	ncbi-geneid:4951639	3.5.4.25|4.1.99.12	55821|142695
bvi:Bcep1808_5423	ncbi-geneid:4951641	1.8.1.4	51905|55424|51230
bvi:Bcep1808_5424	ncbi-geneid:4951642	2.3.1.12	52777|51230|47005
bvi:Bcep1808_5425	ncbi-geneid:4951643	1.2.4.1	52518|52518|52922
bvi:Bcep1808_5437	ncbi-geneid:4951655	1.1.1.-	89733
bvi:Bcep1808_5440	ncbi-geneid:4951658	4.1.1.18	53383|55904
bvi:Bcep1808_5453	ncbi-geneid:4951671	3.5.2.6	56601
bvi:Bcep1808_5455	ncbi-geneid:4949525	2.7.1.29	82549|101473
bvi:Bcep1808_5458	ncbi-geneid:4948357	2.6.1.-	53383
bvi:Bcep1808_5459	ncbi-geneid:4948358	1.2.1.16	53720
bvi:Bcep1808_5462	ncbi-geneid:4948361	3.4.13.9	55920|53092
bvi:Bcep1808_5463	ncbi-geneid:4948362	4.3.1.12	51735
bvi:Bcep1808_5464	ncbi-geneid:4948363	4.3.1.19	53686
bvi:Bcep1808_5488	ncbi-geneid:4948387	6.3.4.4	52540
bvi:Bcep1808_5490	ncbi-geneid:4948389	3.1.1.45	53474
bvi:Bcep1808_5505	ncbi-geneid:4948409	6.2.1.1	56801
bvi:Bcep1808_5507	ncbi-geneid:4948411	2.3.1.9	53901|53901
bvi:Bcep1808_5509	ncbi-geneid:4948413	3.5.1.87	53187|55031
bvi:Bcep1808_5510	ncbi-geneid:4948414	1.4.1.13|1.4.1.14	51971|46548
bvi:Bcep1808_5511	ncbi-geneid:4948415	1.3.1.1|1.3.3.1|1.3.1.2	51395|54862
bvi:Bcep1808_5513	ncbi-geneid:4948417	3.5.2.2	51556|51338|51338
bvi:Bcep1808_5515	ncbi-geneid:4948419	1.8.4.11	55068
bvi:Bcep1808_5517	ncbi-geneid:4948421	1.8.4.11|1.8.4.12	51316
bvi:Bcep1808_5572	ncbi-geneid:4948476	3.6.3.-	52540
bvi:Bcep1808_5573	ncbi-geneid:4948477	4.3.1.3
bvi:Bcep1808_5578	ncbi-geneid:4948482	6.3.4.6	56059|52440|51246|50891|50891|160467|51230
bvi:Bcep1808_5579	ncbi-geneid:4948483	3.5.1.54	75304
bvi:Bcep1808_5589	ncbi-geneid:4948493	1.14.13.-	51905
bvi:Bcep1808_5591	ncbi-geneid:4948495	1.2.1.16	53720
bvi:Bcep1808_5596	ncbi-geneid:4948500	2.6.1.-	53383
bvi:Bcep1808_5602	ncbi-geneid:4948506	4.2.1.9	143975|52016
bvi:Bcep1808_5609	ncbi-geneid:4948513	2.7.7.22|5.3.1.8	51182|53448
bvi:Bcep1808_5611	ncbi-geneid:4948515	3.1.3.48	52788
bvi:Bcep1808_5614	ncbi-geneid:4948518	2.7.10.1	52540
bvi:Bcep1808_5640	ncbi-geneid:4948544	1.6.1.2	52467
bvi:Bcep1808_5641	ncbi-geneid:4948545	1.6.1.2	52283|51735
bvi:Bcep1808_5643	ncbi-geneid:4948547	1.5.5.1	51905|54373|54862
bvi:Bcep1808_5644	ncbi-geneid:4948548	2.3.1.16|2.3.1.9	53901|53901
bvi:Bcep1808_5645	ncbi-geneid:4948549	1.1.1.35|1.1.1.157	51735|48179
bvi:Bcep1808_5646	ncbi-geneid:4948550	5.1.3.3	74650
bvi:Bcep1808_5649	ncbi-geneid:4948553	1.11.1.10	53474
bvi:Bcep1808_5656	ncbi-geneid:4948560	1.7.99.4	53706|50692
bvi:Bcep1808_5657	ncbi-geneid:4948561	1.7.99.4	54862
bvi:Bcep1808_5658	ncbi-geneid:4948562	1.7.99.4	89155
bvi:Bcep1808_5659	ncbi-geneid:4948563	1.7.99.4	103501
bvi:Bcep1808_5660	ncbi-geneid:4948564	5.2.1.8	54534
bvi:Bcep1808_5667	ncbi-geneid:4948571	2.7.3.-	55874|52172|52172|55785|47384|55785|55785
bvi:Bcep1808_5672	ncbi-geneid:4948576	4.2.1.3	53732|74778|52016
bvi:Bcep1808_5675	ncbi-geneid:4948579	6.1.1.2	52374
bvi:Bcep1808_5679	ncbi-geneid:4948583	3.5.1.16	53187|55031
bvi:Bcep1808_5689	ncbi-geneid:4948593	2.7.3.-	55874|52172|55785|47384
bvi:Bcep1808_5697	ncbi-geneid:4948601	2.1.3.-	53067
bvi:Bcep1808_5705	ncbi-geneid:4948609	2.7.3.-	55874|52172|47384|55785|55785
bvi:Bcep1808_5706	ncbi-geneid:4948610	4.2.1.46	51735
bvi:Bcep1808_5717	ncbi-geneid:4948621	2.7.7.7	52141
bvi:Bcep1808_5733	ncbi-geneid:4948637	1.11.1.6	56634|52317
bvi:Bcep1808_5735	ncbi-geneid:4948639	6.5.1.1	56091|50249
bvi:Bcep1808_5739	ncbi-geneid:4948643	3.2.-.-	52317
bvi:Bcep1808_5752	ncbi-geneid:4948656	2.3.1.184	55729
bvi:Bcep1808_5759	ncbi-geneid:4948663	4.1.1.20	51419|50621
bvi:Bcep1808_5761	ncbi-geneid:4948665	2.3.1.180	53901
bvi:Bcep1808_5764	ncbi-geneid:4948668	1.3.99.3	56645|47203
bvi:Bcep1808_5774	ncbi-geneid:4948678	6.3.5.6|6.3.5.7	75304
bvi:Bcep1808_5807	ncbi-geneid:4948711	2.7.3.-	55874|47384
bvi:Bcep1808_5808	ncbi-geneid:4948712	5.4.99.15	51445
bvi:Bcep1808_5809	ncbi-geneid:4948713	2.4.1.25	51445
bvi:Bcep1808_5810	ncbi-geneid:4948714	3.2.1.141	51445|81296
bvi:Bcep1808_5811	ncbi-geneid:4948715	3.2.1.-	51445|81296|51011
bvi:Bcep1808_5812	ncbi-geneid:4948716	2.4.1.18	51445|51011|81296|81296
bvi:Bcep1808_5813	ncbi-geneid:4948717	5.4.99.16	51445|51011|56112
bvi:Bcep1808_5821	ncbi-geneid:4948725	1.3.5.1|1.3.99.1	46548|54292
bvi:Bcep1808_5824	ncbi-geneid:4948728	1.13.11.1	49482
bvi:Bcep1808_5825	ncbi-geneid:4948729	1.14.12.10	55961|50022
bvi:Bcep1808_5826	ncbi-geneid:4948730	1.14.12.13	54427
bvi:Bcep1808_5828	ncbi-geneid:4948732	1.3.1.25	51735
bvi:Bcep1808_5832	ncbi-geneid:4948736	1.9.3.1	81442|81452
bvi:Bcep1808_5833	ncbi-geneid:4948737	1.9.3.1	49503|46626
bvi:Bcep1808_5836	ncbi-geneid:4948740	1.2.2.2|1.2.5.1	52518|52518|52467
bvi:Bcep1808_5855	ncbi-geneid:4948759	3.5.1.32	53187|55031
bvi:Bcep1808_5861	ncbi-geneid:4948765	3.1.4.14|1.7.-.-	52218
bvi:Bcep1808_5870	ncbi-geneid:4948774	1.11.1.6	47240
bvi:Bcep1808_5878	ncbi-geneid:4948782	3.11.1.2	82057|57783
bvi:Bcep1808_5879	ncbi-geneid:4948783	2.5.1.16	53335
bvi:Bcep1808_5886	ncbi-geneid:4948790	1.14.12.17	46458|52343|63380
bvi:Bcep1808_5895	ncbi-geneid:4948799	4.1.99.3	48173|52425
bvi:Bcep1808_5901	ncbi-geneid:4948805	3.5.4.16	55620
bvi:Bcep1808_5905	ncbi-geneid:4948809	2.1.1.79	53335
bvi:Bcep1808_5909	ncbi-geneid:4948813	2.1.1.79	53335
bvi:Bcep1808_5914	ncbi-geneid:4948818	4.2.1.1	53056
bvi:Bcep1808_5923	ncbi-geneid:4948827	1.1.1.169	48179|51735
bvi:Bcep1808_5929	ncbi-geneid:4948833	2.1.3.-	53067
bvi:Bcep1808_5931	ncbi-geneid:4948835	1.12.99.6	56770
bvi:Bcep1808_5932	ncbi-geneid:4948836	1.12.99.6	56762
bvi:Bcep1808_5934	ncbi-geneid:4948838	3.4.24.-	53163
bvi:Bcep1808_5950	ncbi-geneid:4948854	2.7.3.-	55874|55785|47384
bvi:Bcep1808_5960	ncbi-geneid:4948864	4.3.1.3
bvi:Bcep1808_5961	ncbi-geneid:4948865	3.1.2.-	54637
bvi:Bcep1808_5964	ncbi-geneid:4948868	2.3.1.41	53901|53901
bvi:Bcep1808_5966	ncbi-geneid:4948870	1.1.1.100	51735
bvi:Bcep1808_5967	ncbi-geneid:4948871	2.3.1.41|2.3.1.179	53901|53901
bvi:Bcep1808_5968	ncbi-geneid:4948872	2.3.1.41	53901|53901
bvi:Bcep1808_5977	ncbi-geneid:4948881	2.7.3.-	55874|47384
bvi:Bcep1808_5982	ncbi-geneid:4948886	1.5.5.-	51905|54373
bvi:Bcep1808_5986	ncbi-geneid:4948890	2.3.1.30	51161
bvi:Bcep1808_5987	ncbi-geneid:4948891	2.3.3.14	51569
bvi:Bcep1808_6002	ncbi-geneid:4948906	2.8.1.7	53383
bvi:Bcep1808_6015	ncbi-geneid:4948919	1.18.6.1	52540
bvi:Bcep1808_6016	ncbi-geneid:4948920	1.18.6.1	53807
bvi:Bcep1808_6017	ncbi-geneid:4948921	1.18.6.1	53807
bvi:Bcep1808_6020	ncbi-geneid:4948924	1.18.6.1	53807
bvi:Bcep1808_6021	ncbi-geneid:4948925	1.18.6.1	53807
bvi:Bcep1808_6032	ncbi-geneid:4948936	3.6.3.29	52540
bvi:Bcep1808_6046	ncbi-geneid:4948950	4.2.1.104	55234|47413
bvi:Bcep1808_6047	ncbi-geneid:4948951	4.2.1.1	53056
bvi:Bcep1808_6052	ncbi-geneid:4948956	3.5.5.7	56317
bvi:Bcep1808_6060	ncbi-geneid:4948964	5.4.99.2	51703|52242
bvi:Bcep1808_6068	ncbi-geneid:4948972	1.8.1.2	56014|56014|55124|55124
bvi:Bcep1808_6106	ncbi-geneid:4949010	1.15.1.1	54719|46609
bvi:Bcep1808_6156	ncbi-geneid:4949060	1.9.3.1	49503
bvi:Bcep1808_6157	ncbi-geneid:4949061	1.9.3.1	81442
bvi:Bcep1808_6164	ncbi-geneid:4949068	1.1.1.36	51735
bvi:Bcep1808_6166	ncbi-geneid:4949070	2.7.2.1	53067|53067
bvi:Bcep1808_6175	ncbi-geneid:4949079	2.3.1.8	53659
bvi:Bcep1808_6176	ncbi-geneid:4949080	2.7.2.1	53067|53067
bvi:Bcep1808_6177	ncbi-geneid:4949081	1.3.1.9	51735
bvi:Bcep1808_6193	ncbi-geneid:4949097	1.8.1.9	51905|51905
bvi:Bcep1808_6232	ncbi-geneid:4949136	3.1.11.5
bvi:Bcep1808_6233	ncbi-geneid:4949137	3.1.11.5	52540|52980
bvi:Bcep1808_6234	ncbi-geneid:4949138	3.1.11.5	52540|52540|52980
bvi:Bcep1808_6266	ncbi-geneid:4949170	1.2.1.68	53720
bvi:Bcep1808_6267	ncbi-geneid:4949171	1.1.99.-	51905|54373
bvi:Bcep1808_6274	ncbi-geneid:4949178	1.1.1.28	55103|56176
bvi:Bcep1808_6283	ncbi-geneid:4949187	3.6.3.21	52540
bvi:Bcep1808_6287	ncbi-geneid:4949191	2.7.13.3	55874|47384
bvi:Bcep1808_6293	ncbi-geneid:4949197	3.6.3.-	56784|81653|81665
bvi:Bcep1808_6298	ncbi-geneid:4949202	2.7.13.3	52172|55874|47384
bvi:Bcep1808_6309	ncbi-geneid:4949213	2.7.1.11	53613
bvi:Bcep1808_6310	ncbi-geneid:4949214	1.17.4.1	51998
bvi:Bcep1808_6311	ncbi-geneid:4949215	3.6.4.6|3.4.24.-	52540|140990
bvi:Bcep1808_6329	ncbi-geneid:4949233	2.3.1.-	53474
bvi:Bcep1808_6330	ncbi-geneid:4949234	1.1.1.100|1.1.1.36	51735
bvi:Bcep1808_6333	ncbi-geneid:4949237	2.7.2.1	53067|53067
bvi:Bcep1808_6339	ncbi-geneid:4949243	1.1.1.1	50129|51735
bvi:Bcep1808_6373	ncbi-geneid:4949277	1.11.1.10	53474
bvi:Bcep1808_6377	ncbi-geneid:4949281	1.8.1.9	51905
bvi:Bcep1808_6383	ncbi-geneid:4949287	4.1.1.45	51556
bvi:Bcep1808_6405	ncbi-geneid:4949309	2.7.3.-|2.7.13.3	55874|47384
bvi:Bcep1808_6408	ncbi-geneid:4949312	3.5.1.32	53187|55031
bvi:Bcep1808_6409	ncbi-geneid:4949313	1.2.1.8	53720
bvi:Bcep1808_6420	ncbi-geneid:4949324	1.4.99.1	51905|54373
bvi:Bcep1808_6425	ncbi-geneid:4949329	3.8.1.2	56784
bvi:Bcep1808_6428	ncbi-geneid:4949332	1.1.1.79|1.1.1.81	51735|52283
bvi:Bcep1808_6429	ncbi-geneid:4949333	2.6.1.-	53383
bvi:Bcep1808_6431	ncbi-geneid:4949335	1.2.1.16	53720
bvi:Bcep1808_6448	ncbi-geneid:4949352	3.6.3.17	52540|52540
bvi:Bcep1808_6450	ncbi-geneid:4949354	2.7.1.17	53067|53067
bvi:Bcep1808_6451	ncbi-geneid:4949355	5.3.1.5	51658
bvi:Bcep1808_6453	ncbi-geneid:4949357	5.1.3.3	74650
bvi:Bcep1808_6455	ncbi-geneid:4949359	3.3.2.8	54427
bvi:Bcep1808_6458	ncbi-geneid:4949362	1.1.1.284|1.1.1.1	50129|51735|50129
bvi:Bcep1808_6461	ncbi-geneid:4949365	3.1.1.45	53474|54427
bvi:Bcep1808_6495	ncbi-geneid:4949399	5.4.99.9	51971
bvi:Bcep1808_6499	ncbi-geneid:4949403	5.4.2.8	53738|53738|53738|55957
bvi:Bcep1808_6502	ncbi-geneid:4949406	2.4.1.12	53448|141371
bvi:Bcep1808_6508	ncbi-geneid:4949412	2.7.7.9	53448
bvi:Bcep1808_6511	ncbi-geneid:4949415	1.1.1.22	51735|52413|48179
bvi:Bcep1808_6518	ncbi-geneid:4949422	2.3.1.-	51161
bvi:Bcep1808_6522	ncbi-geneid:4949426	1.1.1.271	51735
bvi:Bcep1808_6523	ncbi-geneid:4949427	4.2.1.47	51735
bvi:Bcep1808_6524	ncbi-geneid:4949428	2.7.10.1	52540
bvi:Bcep1808_6525	ncbi-geneid:4949429	3.1.3.48	52788
bvi:Bcep1808_6528	ncbi-geneid:4949432	2.7.7.22|5.3.1.8	51182|53448
bvi:Bcep1808_6533	ncbi-geneid:4949437	3.6.1.-	55811
bvi:Bcep1808_6551	ncbi-geneid:4949455	3.6.3.17	52540|52540
bvi:Bcep1808_6553	ncbi-geneid:4949457	5.99.1.2	56349|55869
bvi:Bcep1808_6556	ncbi-geneid:4949460	1.3.3.11	48613
bvi:Bcep1808_6559	ncbi-geneid:4949463	3.4.11.5	53474
bvi:Bcep1808_6562	ncbi-geneid:4949466	1.1.2.8	50998
bvi:Bcep1808_6566	ncbi-geneid:4949470	6.2.1.1	56801
bvi:Bcep1808_6576	ncbi-geneid:4949480	4.2.1.52	51569
bvi:Bcep1808_6582	ncbi-geneid:4949486	3.5.1.87	53187|55031
bvi:Bcep1808_6589	ncbi-geneid:4949493	1.2.1.8	53720
bvi:Bcep1808_6590	ncbi-geneid:4949494	2.6.1.-	53383
bvi:Bcep1808_6595	ncbi-geneid:4949499	1.1.1.133	51735
