# Supplementary material for: Tracing the Repertoire of Promiscuous Enzymes along the Metabolic Pathways in Archaeal Organisms
Source: Life (Basel). 2017 Jul 13;7(3):30. doi: 10.3390/life7030030 (PMC5617955; doi:10.3390/life7030030)
Supplement: Supplementary file 1 [file life-07-00030-s001.zip › Table_S2/bvu.txt]

KEGGID	NCBIGI	ECs	SFamilyID
bvu:BVU_0003	ncbi-geneid:5300973	1.17.4.1	51998
bvu:BVU_0005	ncbi-geneid:5300975	4.1.2.25	55620
bvu:BVU_0009	ncbi-geneid:5300979	6.2.1.3	56801
bvu:BVU_0016	ncbi-geneid:5300986	2.7.13.3	55874|47384
bvu:BVU_0018	ncbi-geneid:5300988	1.3.99.22	102114
bvu:BVU_0028	ncbi-geneid:5300998	3.1.1.53	52266|49785
bvu:BVU_0029	ncbi-geneid:5300999	3.2.1.139	51445|55545
bvu:BVU_0041	ncbi-geneid:5301011	3.2.1.8	51445
bvu:BVU_0046	ncbi-geneid:5301016	5.4.2.8	53738|55957|53738|53738
bvu:BVU_0050	ncbi-geneid:5301020	5.1.3.1	51366
bvu:BVU_0054	ncbi-geneid:5301024	2.1.2.9	53328|50486
bvu:BVU_0057	ncbi-geneid:5301027	3.5.1.25	51556|51338
bvu:BVU_0064	ncbi-geneid:5301034	3.4.21.89	51306
bvu:BVU_0071	ncbi-geneid:5301041	1.4.1.21	51735|55347
bvu:BVU_0075	ncbi-geneid:5301045	1.1.1.133	51735
bvu:BVU_0078	ncbi-geneid:5301048	6.3.5.3	52317|55326|55326|56042|56042|82697|109736
bvu:BVU_0085	ncbi-geneid:5301055	3.2.1.52	51445|55545|56988
bvu:BVU_0092	ncbi-geneid:5301062	6.3.3.1	56042|55326
bvu:BVU_0095	ncbi-geneid:5301065	4.1.1.23	51366
bvu:BVU_0097	ncbi-geneid:5301067	2.3.1.-	51161
bvu:BVU_0098	ncbi-geneid:5301068	4.2.1.-|3.5.1.-	54637|54211|54211
bvu:BVU_0099	ncbi-geneid:5301069	2.3.1.129	51161
bvu:BVU_0101	ncbi-geneid:5301071	2.5.1.75	52540|52540
bvu:BVU_0102	ncbi-geneid:5301072	3.2.1.51	51445
bvu:BVU_0131	ncbi-geneid:5301101	3.2.1.21	51445|52279
bvu:BVU_0143	ncbi-geneid:5301113	4.1.99.12|3.5.4.25	55821|142695
bvu:BVU_0144	ncbi-geneid:5301114	2.6.1.1	53383
bvu:BVU_0146	ncbi-geneid:5301116	3.1.3.5	56300
bvu:BVU_0150	ncbi-geneid:5301120	5.1.3.-	54909
bvu:BVU_0179	ncbi-geneid:5301149	3.2.1.23	51445|52317
bvu:BVU_0189	ncbi-geneid:5301159	3.4.19.5	56235
bvu:BVU_0190	ncbi-geneid:5301160	5.1.3.-	54909
bvu:BVU_0191	ncbi-geneid:5301161	2.7.1.2	53067
bvu:BVU_0200	ncbi-geneid:5301170	1.1.-.-	56796|54913
bvu:BVU_0202	ncbi-geneid:5301172	3.6.3.-	52540
bvu:BVU_0205	ncbi-geneid:5301175	1.2.1.11	55347|51735
bvu:BVU_0207	ncbi-geneid:5301177	6.1.1.14	55681|52954
bvu:BVU_0208	ncbi-geneid:5301178	5.99.1.-	56719
bvu:BVU_0214	ncbi-geneid:5301184	5.1.3.-	54909
bvu:BVU_0217	ncbi-geneid:5301187	3.2.1.51	51445
bvu:BVU_0241	ncbi-geneid:5301211	2.3.1.129	51161
bvu:BVU_0245	ncbi-geneid:5301215	1.1.1.40	51735|53659|53223
bvu:BVU_0246	ncbi-geneid:5301216	1.4.1.4	51735|53223
bvu:BVU_0251	ncbi-geneid:5301221	1.4.1.4	51735|53223
bvu:BVU_0256	ncbi-geneid:5301226	1.1.1.37	51735|56327
bvu:BVU_0267	ncbi-geneid:5301236	2.1.1.33	53335
bvu:BVU_0269	ncbi-geneid:5301238	2.6.1.42	56752
bvu:BVU_0270	ncbi-geneid:5301239	3.1.11.6	116842
bvu:BVU_0296	ncbi-geneid:5301265	2.7.4.1	56024|143724|56024|140356
bvu:BVU_0298	ncbi-geneid:5301267	4.2.1.46	51735
bvu:BVU_0301	ncbi-geneid:5301270	3.2.1.23	51445|74650|49785|49303|49303
bvu:BVU_0309	ncbi-geneid:5301278	5.4.99.2	51703|52242
bvu:BVU_0310	ncbi-geneid:5301279	5.4.99.2	51703|52242
bvu:BVU_0328	ncbi-geneid:5301297	1.3.99.-	158494|56645|47203
bvu:BVU_0332	ncbi-geneid:5301301	5.-.-.-	111337
bvu:BVU_0333	ncbi-geneid:5301302	4.2.1.49	111326
bvu:BVU_0334	ncbi-geneid:5301303	2.1.2.5	55116|55116
bvu:BVU_0336	ncbi-geneid:5301305	3.5.2.7	51556|51338
bvu:BVU_0338	ncbi-geneid:5301307	4.3.1.3
bvu:BVU_0341	ncbi-geneid:5301310	4.2.1.1	53056
bvu:BVU_0348	ncbi-geneid:5301317	2.8.1.6	102114
bvu:BVU_0351	ncbi-geneid:5301320	6.1.1.21	55681|52954
bvu:BVU_0357	ncbi-geneid:5301326	2.7.1.30	53067|53067
bvu:BVU_0358	ncbi-geneid:5301327	2.2.1.1	52518|52922
bvu:BVU_0359	ncbi-geneid:5301328	2.2.1.1	52518
bvu:BVU_0377	ncbi-geneid:5301346	5.2.1.8	50891
bvu:BVU_0383	ncbi-geneid:5301352	5.4.99.12	55120
bvu:BVU_0384	ncbi-geneid:5301353	1.1.1.100	51735
bvu:BVU_0394	ncbi-geneid:5301363	3.1.6.1	53649
bvu:BVU_0396	ncbi-geneid:5301365	1.6.5.3	52833
bvu:BVU_0398	ncbi-geneid:5301367	3.6.4.13	52540
bvu:BVU_0402	ncbi-geneid:5301371	2.5.1.47	53686
bvu:BVU_0403	ncbi-geneid:5301372	2.1.1.61|2.8.1.-	52402
bvu:BVU_0408	ncbi-geneid:5301377	6.1.1.2	52374
bvu:BVU_0410	ncbi-geneid:5301379	6.3.5.5	56059|56059|52440|52440|48108|52335
bvu:BVU_0416	ncbi-geneid:5301385	2.7.7.4	52540|50465|50447
bvu:BVU_0417	ncbi-geneid:5301386	2.7.7.4	52402
bvu:BVU_0418	ncbi-geneid:5301387	2.7.1.25	52540
bvu:BVU_0425	ncbi-geneid:5301394	5.2.1.8	54534|109998|54534
bvu:BVU_0427	ncbi-geneid:5301396	5.2.1.8	54534
bvu:BVU_0428	ncbi-geneid:5301397	1.1.1.205	51412|54631
bvu:BVU_0442	ncbi-geneid:5301411	3.6.4.12	52540|46785|47819
bvu:BVU_0444	ncbi-geneid:5301413	3.4.21.92	52096
bvu:BVU_0447	ncbi-geneid:5301416	3.6.3.-	52540
bvu:BVU_0452	ncbi-geneid:5301421	2.3.1.41|2.3.1.180	53901
bvu:BVU_0462	ncbi-geneid:5301431	1.1.1.37	56327|51735
bvu:BVU_0463	ncbi-geneid:5301432	2.7.7.-	56731|57783
bvu:BVU_0464	ncbi-geneid:5301433	3.5.4.16	55620
bvu:BVU_0466	ncbi-geneid:5301435	5.3.1.1	51351
bvu:BVU_0470	ncbi-geneid:5301439	2.7.4.6	54919
bvu:BVU_0471	ncbi-geneid:5301440	3.6.4.12	52540|52540|50249
bvu:BVU_0472	ncbi-geneid:5301441	2.7.7.60	53448
bvu:BVU_0477	ncbi-geneid:5301446	2.6.99.2	63892
bvu:BVU_0478	ncbi-geneid:5301447	2.7.1.23	111331
bvu:BVU_0495	ncbi-geneid:5301464	3.2.1.23	51445|49785|49785
bvu:BVU_0498	ncbi-geneid:5301467	3.2.1.45	51445
bvu:BVU_0516	ncbi-geneid:5301485	6.3.2.10	53623|53244|63418
bvu:BVU_0517	ncbi-geneid:5301486	2.5.1.15	51717
bvu:BVU_0523	ncbi-geneid:5301492	2.3.1.8	53659
bvu:BVU_0524	ncbi-geneid:5301493	2.7.2.1	53067|53067
bvu:BVU_0525	ncbi-geneid:5301494	3.6.1.-	56300
bvu:BVU_0533	ncbi-geneid:5301502	3.1.3.2	48317
bvu:BVU_0535	ncbi-geneid:5301504	3.2.1.51	51445|49785
bvu:BVU_0537	ncbi-geneid:5301506	3.2.1.52	51445|55545|49785
bvu:BVU_0546	ncbi-geneid:5301515	5.4.99.12	55120|55174
bvu:BVU_0547	ncbi-geneid:5301516	6.3.2.4	56059|52440
bvu:BVU_0551	ncbi-geneid:5301520	2.1.3.11	53671
bvu:BVU_0552	ncbi-geneid:5301521	1.2.1.41	53720
bvu:BVU_0553	ncbi-geneid:5301522	2.7.2.11	53633|88697
bvu:BVU_0556	ncbi-geneid:5301525	3.2.1.21	51445|52279
bvu:BVU_0574	ncbi-geneid:5301542	6.2.1.1	56801
bvu:BVU_0589	ncbi-geneid:5301557	1.5.1.2	51735|48179
bvu:BVU_0590	ncbi-geneid:5301558	2.6.1.11	53383
bvu:BVU_0591	ncbi-geneid:5301559	1.2.1	51735|55347
bvu:BVU_0592	ncbi-geneid:5301560	6.3.4.5	69864|52402
bvu:BVU_0595	ncbi-geneid:5301563	2.7.1.5	53067|53067
bvu:BVU_0596	ncbi-geneid:5301564	5.3.1.14	51658
bvu:BVU_0598	ncbi-geneid:5301566	4.1.2.19	53639
bvu:BVU_0607	ncbi-geneid:5301575	3.2.1.23	51445|74650|49785|49303|49303
bvu:BVU_0620	ncbi-geneid:5301588	3.2.1.20	51445
bvu:BVU_0635	ncbi-geneid:5301603	2.3.2.6	55729
bvu:BVU_0686	ncbi-geneid:5301654	5.1.3.14	53756
bvu:BVU_0689	ncbi-geneid:5301657	2.3.1.30	51161
bvu:BVU_0692	ncbi-geneid:5301660	5.1.3.14	53756
bvu:BVU_0700	ncbi-geneid:5301668	1.1.1.-	51735|48179|52413
bvu:BVU_0709	ncbi-geneid:5301677	5.99.1.2	56712
bvu:BVU_0736	ncbi-geneid:5301704	3.2.1.22	51445
bvu:BVU_0738	ncbi-geneid:5301706	3.1.1.53	52266|49785
bvu:BVU_0743	ncbi-geneid:5301711	5.1.3.3	74650
bvu:BVU_0760	ncbi-geneid:5301727	1.1.1.1	56796
bvu:BVU_0761	ncbi-geneid:5301728	3.5.2.10	102215
bvu:BVU_0767	ncbi-geneid:5301734	3.1.2.-	54637
bvu:BVU_0770	ncbi-geneid:5301737	2.5.1.49	53383
bvu:BVU_0780	ncbi-geneid:5301747	2.7.7.6	56553|55257|47789
bvu:BVU_0784	ncbi-geneid:5301751	3.4.11.18	55920
bvu:BVU_0812	ncbi-geneid:5301779	2.7.7.6	64484
bvu:BVU_0813	ncbi-geneid:5301780	2.7.7.6	64484
bvu:BVU_0820	ncbi-geneid:5301787	3.6.5.3	52540|50465|50447
bvu:BVU_0828	ncbi-geneid:5301795	3.4.11.9	55920|53092
bvu:BVU_0835	ncbi-geneid:5301802	3.4.21.102	52096|50156
bvu:BVU_0846	ncbi-geneid:5301813	1.6.4.-	51905|52833|52833
bvu:BVU_0847	ncbi-geneid:5301814	1.11.1.15	52833
bvu:BVU_0852	ncbi-geneid:5301819	3.2.2.20	48150
bvu:BVU_0858	ncbi-geneid:5301825	4.3.2.1	48557
bvu:BVU_0860	ncbi-geneid:5301827	2.4.2.10	53271
bvu:BVU_0863	ncbi-geneid:5301830	2.1.1.-	53335
bvu:BVU_0864	ncbi-geneid:5301831	3.5.4.26|1.1.1.193	53927|53597
bvu:BVU_0866	ncbi-geneid:5301833	2.5.1.31	64005
bvu:BVU_0871	ncbi-geneid:5301838	5.1.1.3	53681|53681
bvu:BVU_0872	ncbi-geneid:5301839	2.7.1.35	53613
bvu:BVU_0876	ncbi-geneid:5301843	2.7.1.40	51621|52935|50800
bvu:BVU_0877	ncbi-geneid:5301844	4.2.1.10	52304
bvu:BVU_0882	ncbi-geneid:5301849	6.1.1.10	52374|47323|50249|57770
bvu:BVU_0894	ncbi-geneid:5301861	3.2.2.9	53167
bvu:BVU_0895	ncbi-geneid:5301862	4.4.1.21	63411
bvu:BVU_0976	ncbi-geneid:5301943	4.1.1.49	53795|68923
bvu:BVU_0977	ncbi-geneid:5301944	2.4.2.9	53271
bvu:BVU_0978	ncbi-geneid:5301945	1.2.7.3	52518
bvu:BVU_0979	ncbi-geneid:5301946	1.2.7.3	52518|53323|52922
bvu:BVU_0981	ncbi-geneid:5301948	2.3.1.29	53383
bvu:BVU_0983	ncbi-geneid:5301950	4.1.1.49	53795|68923
bvu:BVU_0984	ncbi-geneid:5301951	2.4.2.9	53271
bvu:BVU_0988	ncbi-geneid:5301955	2.3.1.29	53383
bvu:BVU_0992	ncbi-geneid:5301959	3.4.15.5	55486
bvu:BVU_0997	ncbi-geneid:5301964	3.2.1.23	51445|74650|49785|49303|49303
bvu:BVU_0999	ncbi-geneid:5301966	2.8.1.-	52402
bvu:BVU_1009	ncbi-geneid:5301976	6.1.1.16	52374|47323
bvu:BVU_1010	ncbi-geneid:5301977	4.3.1.3
bvu:BVU_1011	ncbi-geneid:5301978	1.1.1.100	51735
bvu:BVU_1012	ncbi-geneid:5301979	2.3.1.41	53901|53901
bvu:BVU_1017	ncbi-geneid:5301984	3.1.2.-	54637
bvu:BVU_1020	ncbi-geneid:5301987	2.3.1.41	53901|53901
bvu:BVU_1026	ncbi-geneid:5301993	4.2.1.-	54637
bvu:BVU_1033	ncbi-geneid:5302000	6.2.1.30	56801
bvu:BVU_1040	ncbi-geneid:5302007	2.7.1.11	53784
bvu:BVU_1049	ncbi-geneid:5302015	3.1.26.3	69065|54768
bvu:BVU_1050	ncbi-geneid:5302016	2.3.1.179	53901|53901
bvu:BVU_1052	ncbi-geneid:5302018	2.1.2.2	53328
bvu:BVU_1060	ncbi-geneid:5302026	1.1.1.290	51735|52283
bvu:BVU_1063	ncbi-geneid:5302029	5.4.99.9	51971|54373
bvu:BVU_1072	ncbi-geneid:5302038	3.6.3.-	52540|90123
bvu:BVU_1080	ncbi-geneid:5302046	3.1.26.4
bvu:BVU_1081	ncbi-geneid:5302047	6.1.1.19	52374|47323|55190
bvu:BVU_1084	ncbi-geneid:5302050	3.4.-.-	51658
bvu:BVU_1091	ncbi-geneid:5302057	3.1.-.-	50249|50249|50249
bvu:BVU_1092	ncbi-geneid:5302058	2.3.1.30	51161
bvu:BVU_1093	ncbi-geneid:5302059	2.1.1.-	53335|143437
bvu:BVU_1094	ncbi-geneid:5302060	3.4.14.5	53474|82171
bvu:BVU_1095	ncbi-geneid:5302061	6.3.4.13	56059|52440|51246
bvu:BVU_1102	ncbi-geneid:5302068	3.6.3.-	52540
bvu:BVU_1106	ncbi-geneid:5302072	1.1.1.69	51735
bvu:BVU_1107	ncbi-geneid:5302073	5.3.1.17	51182
bvu:BVU_1108	ncbi-geneid:5302074	3.4.16.4|3.4.21	56601
bvu:BVU_1109	ncbi-geneid:5302075	1.8.1.4	51905|55424
bvu:BVU_1113	ncbi-geneid:5302079	1.4.3.16	51905|56425|46977
bvu:BVU_1145	ncbi-geneid:5302111	2.5.1.72	142754
bvu:BVU_1146	ncbi-geneid:5302112	3.6.1.15	52972
bvu:BVU_1149	ncbi-geneid:5302115	6.1.1.4	52374|50677|47323
bvu:BVU_1154	ncbi-geneid:5302120	3.4.21.-	52096|69304|82171|50156
bvu:BVU_1162	ncbi-geneid:5302128	3.2.1.21	51445|52279
bvu:BVU_1166	ncbi-geneid:5302132	5.2.1.8	54534
bvu:BVU_1172	ncbi-geneid:5302138	5.4.99.12	55120
bvu:BVU_1173	ncbi-geneid:5302139	5.-.-.-	111337
bvu:BVU_1174	ncbi-geneid:5302140	2.7.6.3	55083
bvu:BVU_1184	ncbi-geneid:5302150	2.5.1.6	55973|55973|55973
bvu:BVU_1187	ncbi-geneid:5302153	4.2.1.75	69618
bvu:BVU_1188	ncbi-geneid:5302154	3.1.26.5	54211
bvu:BVU_1190	ncbi-geneid:5302156	3.1.21.-	51556
bvu:BVU_1191	ncbi-geneid:5302157	6.1.1.1	52374|55174
bvu:BVU_1196	ncbi-geneid:5302162	3.2.1.52	51445|55545|49899
bvu:BVU_1202	ncbi-geneid:5302168	2.3.1.28	52777
bvu:BVU_1204	ncbi-geneid:5302170	1.1.1.169	48179|51735
bvu:BVU_1207	ncbi-geneid:5302173	2.7.7.7	56672|88723|53098|47807
bvu:BVU_1208	ncbi-geneid:5302174	2.5.1.90	48576
bvu:BVU_1209	ncbi-geneid:5302175	4.1.2.4	51569
bvu:BVU_1211	ncbi-geneid:5302177	3.1.-.-	69500
bvu:BVU_1213	ncbi-geneid:5302179	2.4.2.7	53271
bvu:BVU_1235	ncbi-geneid:5302201	5.99.1.-	56719|55874|54211
bvu:BVU_1236	ncbi-geneid:5302202	2.7.7.3	52374
bvu:BVU_1237	ncbi-geneid:5302203	3.4.21.102	52096|50156
bvu:BVU_1240	ncbi-geneid:5302206	1.3.5.1|1.3.99.1	51905|46977|56425
bvu:BVU_1241	ncbi-geneid:5302207	1.3.99.1	54292|46548
bvu:BVU_1246	ncbi-geneid:5302212	3.2.1.51	51445|49785|49785
bvu:BVU_1248	ncbi-geneid:5302214	3.1.2.-	54637
bvu:BVU_1251	ncbi-geneid:5302217	1.1.1.77	56796
bvu:BVU_1257	ncbi-geneid:5302223	1.3.1.26	55347|51735
bvu:BVU_1258	ncbi-geneid:5302224	3.4.21.89	51306
bvu:BVU_1259	ncbi-geneid:5302225	3.4.21.89	51306
bvu:BVU_1261	ncbi-geneid:5302227	1.1.1.131	51735
bvu:BVU_1262	ncbi-geneid:5302228	4.2.1.8	51658
bvu:BVU_1271	ncbi-geneid:5302237	5.3.1.13	53697
bvu:BVU_1272	ncbi-geneid:5302238	2.7.1.4	53613
bvu:BVU_1273	ncbi-geneid:5302239	3.2.1.14	51445
bvu:BVU_1274	ncbi-geneid:5302240	3.4.11.2	55486|63737
bvu:BVU_1275	ncbi-geneid:5302241	2.8.1.-	52402
bvu:BVU_1289	ncbi-geneid:5302255	3.1.22.4	52540|46785
bvu:BVU_1293	ncbi-geneid:5302259	3.6.4.13	52540
bvu:BVU_1300	ncbi-geneid:5302266	2.7.1.26|2.7.7.2	82114|52374
bvu:BVU_1302	ncbi-geneid:5302268	3.6.3.8	81665|56784|81653
bvu:BVU_1311	ncbi-geneid:5302277	3.4.13.22	55166
bvu:BVU_1319	ncbi-geneid:5302285	2.3.1.19	53659
bvu:BVU_1320	ncbi-geneid:5302286	2.7.2.7	53067|53067
bvu:BVU_1335	ncbi-geneid:5302301	5.99.1.2	56712
bvu:BVU_1336	ncbi-geneid:5302302	2.7.1.71	52540
bvu:BVU_1337	ncbi-geneid:5302303	4.1.1.19	51419|50621
bvu:BVU_1338	ncbi-geneid:5302304	2.7.2	53633
bvu:BVU_1360	ncbi-geneid:5302326	2.8.1.7|4.4.1.16	53383
bvu:BVU_1363	ncbi-geneid:5302329	2.3.1.-	55729
bvu:BVU_1365	ncbi-geneid:5302331	3.2.1.23	74650|51445|49785|49303|49303
bvu:BVU_1371	ncbi-geneid:5302337	3.1.26.4	53098
bvu:BVU_1373	ncbi-geneid:5302339	5.3.1.25	53743|50443
bvu:BVU_1375	ncbi-geneid:5302341	5.4.2.1	64158|53649
bvu:BVU_1381	ncbi-geneid:5302347	3.2.1.20	51445
bvu:BVU_1387	ncbi-geneid:5302353	2.4.1.25	51445|49452|49452
bvu:BVU_1388	ncbi-geneid:5302354	5.99.1.3	56719|55874|54211
bvu:BVU_1396	ncbi-geneid:5302362	6.3.2.8	53623|53244|51984
bvu:BVU_1397	ncbi-geneid:5302363	2.4.1.227	53756
bvu:BVU_1399	ncbi-geneid:5302365	6.3.2.9	53623|53244|51984
bvu:BVU_1401	ncbi-geneid:5302367	6.3.2.13	53623|53244|63418
bvu:BVU_1402	ncbi-geneid:5302368	2.4.1.129	56601|56519|54184
bvu:BVU_1404	ncbi-geneid:5302370	2.1.1.-	53335|81799
bvu:BVU_1408	ncbi-geneid:5302374	3.1.5.1	109604
bvu:BVU_1409	ncbi-geneid:5302375	3.6.1.23	51283
bvu:BVU_1414	ncbi-geneid:5302380	3.5.1.2	56601
bvu:BVU_1415	ncbi-geneid:5302381	1.17.7.1	56014
bvu:BVU_1416	ncbi-geneid:5302382	5.4.99.18	52255
bvu:BVU_1420	ncbi-geneid:5302386	1.97.1.4	54862|102114
bvu:BVU_1421	ncbi-geneid:5302387	2.3.1.54	51998
bvu:BVU_1422	ncbi-geneid:5302388	2.7.1.48	55186|52540
bvu:BVU_1427	ncbi-geneid:5302393	5.2.1.8	54534
bvu:BVU_1428	ncbi-geneid:5302394	3.5.1.-	52467
bvu:BVU_1431	ncbi-geneid:5302397	2.7.7.8	54211|54211|55666|55666|46915|50249|54791
bvu:BVU_1435	ncbi-geneid:5302401	2.7.7.22	53448|159283
bvu:BVU_1461	ncbi-geneid:5302427	2.3.1.183	55729
bvu:BVU_1463	ncbi-geneid:5302429	6.4.1.2|6.3.4.14	56059|52440|51246
bvu:BVU_1471	ncbi-geneid:5302437	3.6.4.-	52540
bvu:BVU_1473	ncbi-geneid:5302439	3.1.3.48	52788
bvu:BVU_1475	ncbi-geneid:5302441	6.1.1.17	52374|48163
bvu:BVU_1476	ncbi-geneid:5302442	2.-.-.-	53756
bvu:BVU_1483	ncbi-geneid:5302449	3.5.1.16	53187|55031
bvu:BVU_1484	ncbi-geneid:5302450	6.2.1.3	56801
bvu:BVU_1493	ncbi-geneid:5302459	3.1.3.1	53649
bvu:BVU_1498	ncbi-geneid:5302464	3.6.4.12	46785
bvu:BVU_1500	ncbi-geneid:5302466	2.3.1.79	51161
bvu:BVU_1523	ncbi-geneid:5302489	5.99.1.2	56712
bvu:BVU_1577	ncbi-geneid:5302543	2.1.1.72	53335
bvu:BVU_1601	ncbi-geneid:5302567	2.7.4.16	55326|56042
bvu:BVU_1602	ncbi-geneid:5302568	2.4.2.1	53167
bvu:BVU_1603	ncbi-geneid:5302569	2.7.1.130	52540
bvu:BVU_1604	ncbi-geneid:5302570	3.4.21.-	52096|52096
bvu:BVU_1607	ncbi-geneid:5302573	2.7.1.31	110738
bvu:BVU_1626	ncbi-geneid:5302592	4.3.2.2	48557
bvu:BVU_1627	ncbi-geneid:5302593	5.4.99.12	55120|55174
bvu:BVU_1628	ncbi-geneid:5302594	6.1.1.22	55681|50249
bvu:BVU_1639	ncbi-geneid:5302605	4.6.1.12	69765
bvu:BVU_1643	ncbi-geneid:5302609	2.7.7.18	52374
bvu:BVU_1644	ncbi-geneid:5302610	2.7.4.8	52540
bvu:BVU_1648	ncbi-geneid:5302614	2.5.1.7	55205
bvu:BVU_1651	ncbi-geneid:5302617	1.1.1.267	55347|51735|69055
bvu:BVU_1652	ncbi-geneid:5302618	3.4.24.-	50156|50156
bvu:BVU_1654	ncbi-geneid:5302620	1.17.4.2	51998
bvu:BVU_1659	ncbi-geneid:5302625	1.4.1.16	55347|51735
bvu:BVU_1663	ncbi-geneid:5302629	3.2.1.65	75005|49899
bvu:BVU_1665	ncbi-geneid:5302631	2.7.1.4	53613
bvu:BVU_1668	ncbi-geneid:5302634	6.2.1.30	56801
bvu:BVU_1671	ncbi-geneid:5302637	4.1.2.13	51569
bvu:BVU_1681	ncbi-geneid:5302647	2.4.2.8	53271
bvu:BVU_1682	ncbi-geneid:5302648	2.7.4.3	52540
bvu:BVU_1693	ncbi-geneid:5302659	2.1.2.3	53927
bvu:BVU_1700	ncbi-geneid:5302666	4.1.2.5	53383
bvu:BVU_1703	ncbi-geneid:5302669	5.3.1.8	51182
bvu:BVU_1713	ncbi-geneid:5302679	3.1.4.46	51695
bvu:BVU_1745	ncbi-geneid:5302711	3.2.1.51	51445
bvu:BVU_1755	ncbi-geneid:5302721	1.6.5.3	54862
bvu:BVU_1757	ncbi-geneid:5302723	1.6.5.3	56762|143243
bvu:BVU_1758	ncbi-geneid:5302724	1.6.5.3	56770
bvu:BVU_1763	ncbi-geneid:5302729	2.2.1.7	52518|52518|52922
bvu:BVU_1765	ncbi-geneid:5302731	5.1.1.1	51419|50621|53623|53244|63418
bvu:BVU_1789	ncbi-geneid:5302755	1.2.1.22|1.2.1.21	53720
bvu:BVU_1795	ncbi-geneid:5302761	5.3.1.17	51182
bvu:BVU_1815	ncbi-geneid:5302781	3.1.1.11	51126|52266
bvu:BVU_1821	ncbi-geneid:5302787	3.5.4.10|2.1.2.3	53927|52335
bvu:BVU_1830	ncbi-geneid:5302796	1.5.1.20	51730
bvu:BVU_1836	ncbi-geneid:5302802	2.7.1.21	52540|57716
bvu:BVU_1859	ncbi-geneid:5302825	4.2.1.2	117457
bvu:BVU_1866	ncbi-geneid:5302832	3.6.1.-	52540|50249
bvu:BVU_1873	ncbi-geneid:5302839	2.7.4.22	53633
bvu:BVU_1877	ncbi-geneid:5302843	6.3.4.15
bvu:BVU_1885	ncbi-geneid:5302851	2.7.7.7	89550
bvu:BVU_1893	ncbi-geneid:5302859	2.5.1.19	55205
bvu:BVU_1894	ncbi-geneid:5302860	4.1.2.13	51569
bvu:BVU_1895	ncbi-geneid:5302861	5.4.2.1
bvu:BVU_1896	ncbi-geneid:5302862	3.2.-.-	101478
bvu:BVU_1897	ncbi-geneid:5302863	2.7.7.7	56672|100879
bvu:BVU_1900	ncbi-geneid:5302866	4.2.3.4	56796
bvu:BVU_1903	ncbi-geneid:5302869	2.7.8.-	56024|56024
bvu:BVU_1907	ncbi-geneid:5302873	3.1.11.5	52540
bvu:BVU_1908	ncbi-geneid:5302874	6.1.1.7	55681|101353|55186|50447
bvu:BVU_1911	ncbi-geneid:5302877	2.7.6.5	109604|81301|81271|55021
bvu:BVU_1912	ncbi-geneid:5302878	3.2.1.-	53955|54106
bvu:BVU_1916	ncbi-geneid:5302882	3.1.3.2|3.1.3.5	64167
bvu:BVU_1917	ncbi-geneid:5302883	2.4.1.182	53756
bvu:BVU_1920	ncbi-geneid:5302886	3.4.24.-	52540|140990
bvu:BVU_1925	ncbi-geneid:5302891	2.1.1.182	53335
bvu:BVU_1927	ncbi-geneid:5302893	3.4.13.3	53187|55031
bvu:BVU_1934	ncbi-geneid:5302900	2.7.-.-	52540
bvu:BVU_1935	ncbi-geneid:5302901	2.7.1.11	53784
bvu:BVU_1937	ncbi-geneid:5302903	2.7.4.14	52540
bvu:BVU_1939	ncbi-geneid:5302905	2.5.1.1|2.5.1.10|2.5.1.29	48576
bvu:BVU_1940	ncbi-geneid:5302906	3.1.21.-	51556
bvu:BVU_1949	ncbi-geneid:5302915	1.5.1.3	53597
bvu:BVU_1950	ncbi-geneid:5302916	2.1.1.45	55831
bvu:BVU_1955	ncbi-geneid:5302921	5.99.1.2	56712
bvu:BVU_1959	ncbi-geneid:5302925	4.2.1.3	53732|52016
bvu:BVU_1960	ncbi-geneid:5302926	1.1.1.42	53659
bvu:BVU_1961	ncbi-geneid:5302927	2.3.3.5|2.3.3.1	48256
bvu:BVU_1971	ncbi-geneid:5302937	2.7.1.11	53784
bvu:BVU_1972	ncbi-geneid:5302938	3.1.3.18	56784
bvu:BVU_1975	ncbi-geneid:5302941	6.4.1.1	51569|89000|51230
bvu:BVU_1990	ncbi-geneid:5302956	2.8.1.8	102114
bvu:BVU_1991	ncbi-geneid:5302957	3.4.14.5	53474|82171
bvu:BVU_2004	ncbi-geneid:5302970	2.3.3.13	51569|110921
bvu:BVU_2005	ncbi-geneid:5302971	4.2.1.33|4.2.1.35	53732
bvu:BVU_2006	ncbi-geneid:5302972	4.2.1.33|4.2.1.35	52016
bvu:BVU_2007	ncbi-geneid:5302973	2.3.1.182	51569|110921
bvu:BVU_2008	ncbi-geneid:5302974	1.1.1.85	53659
bvu:BVU_2010	ncbi-geneid:5302976	1.8.4.11	55068
bvu:BVU_2013	ncbi-geneid:5302979	3.6.4.12	52540|46785|47819
bvu:BVU_2018	ncbi-geneid:5302984	6.3.4.4	52540
bvu:BVU_2033	ncbi-geneid:5302998	3.4.24.-	55486
bvu:BVU_2042	ncbi-geneid:5303007	2.3.1.46	52317
bvu:BVU_2050	ncbi-geneid:5303015	2.7.2.4|1.1.1.3	53633|55347|51735|55021|55021
bvu:BVU_2051	ncbi-geneid:5303016	5.4.2.1	53649
bvu:BVU_2052	ncbi-geneid:5303017	4.2.3.1	53686
bvu:BVU_2053	ncbi-geneid:5303018	3.6.3.34	52540
bvu:BVU_2061	ncbi-geneid:5303026	5.4.99.5	51569|48600
bvu:BVU_2063	ncbi-geneid:5303028	4.2.1.51	53850|55021
bvu:BVU_2066	ncbi-geneid:5303031	4.4.1.8	53383
bvu:BVU_2069	ncbi-geneid:5303034	3.2.1.35	51445|140657|55545
bvu:BVU_2070	ncbi-geneid:5303035	3.6.4.12	52540
bvu:BVU_2071	ncbi-geneid:5303036	3.1.-.-	64182
bvu:BVU_2073	ncbi-geneid:5303038	3.4.11.9	55920|53092
bvu:BVU_2082	ncbi-geneid:5303046	4.2.3.12	55620
bvu:BVU_2170	ncbi-geneid:5303134	3.2.1.45	51445
bvu:BVU_2173	ncbi-geneid:5303137	4.2.1.8	51658
bvu:BVU_2174	ncbi-geneid:5303138	1.1.1.131	51735
bvu:BVU_2206	ncbi-geneid:5303170	2.7.2.3	53748
bvu:BVU_2209	ncbi-geneid:5303173	3.2.1.52	51445|55545
bvu:BVU_2215	ncbi-geneid:5303179	1.5.1.5|3.5.4.9	51735|53223
bvu:BVU_2225	ncbi-geneid:5303189	5.1.3.3	74650
bvu:BVU_2231	ncbi-geneid:5303195	3.2.1.99	75005
bvu:BVU_2233	ncbi-geneid:5303197	2.6.1.85	56322
bvu:BVU_2234	ncbi-geneid:5303198	4.1.3.38	56752
bvu:BVU_2237	ncbi-geneid:5303201	6.1.1.20	55681|46589
bvu:BVU_2239	ncbi-geneid:5303203	1.1.1.158	56194|56176
bvu:BVU_2241	ncbi-geneid:5303205	4.2.99.18	48150
bvu:BVU_2244	ncbi-geneid:5303208	2.6.1.13	53383
bvu:BVU_2247	ncbi-geneid:5303211	1.7.1.13	55620
bvu:BVU_2249	ncbi-geneid:5303213	2.7.7.7	52540|48019
bvu:BVU_2255	ncbi-geneid:5303219	2.3.1.51	69593
bvu:BVU_2258	ncbi-geneid:5303222	3.5.2.3	51556|51338
bvu:BVU_2259	ncbi-geneid:5303223	2.4.1.83	53448
bvu:BVU_2264	ncbi-geneid:5303228	2.6.1.1|4.1.1.12	53383
bvu:BVU_2270	ncbi-geneid:5303234	3.6.4.-	52540|52540|52540|143517|141259
bvu:BVU_2273	ncbi-geneid:5303237	1.2.7.8	52518|52518
bvu:BVU_2274	ncbi-geneid:5303238	1.2.7.8	53323
bvu:BVU_2276	ncbi-geneid:5303240	6.2.1.30	56801
bvu:BVU_2286	ncbi-geneid:5303250	2.7.1.90	53784
bvu:BVU_2289	ncbi-geneid:5303253	2.1.1.-	53335
bvu:BVU_2310	ncbi-geneid:5303274	1.2.7.3	53323
bvu:BVU_2311	ncbi-geneid:5303275	1.2.7.3	52518
bvu:BVU_2313	ncbi-geneid:5303277	1.2.7.7|1.2.7.3	52518|52922
bvu:BVU_2314	ncbi-geneid:5303278	1.2.7.3	54862
bvu:BVU_2317	ncbi-geneid:5303281	5.3.1.6	89623
bvu:BVU_2318	ncbi-geneid:5303282	2.2.1.1	52518|52518|52922
bvu:BVU_2320	ncbi-geneid:5303284	5.3.1.4	53743|50443
bvu:BVU_2321	ncbi-geneid:5303285	5.1.3.4	53639
bvu:BVU_2324	ncbi-geneid:5303288	5.1.3.3	74650
bvu:BVU_2325	ncbi-geneid:5303289	2.7.1.6	54211|55060
bvu:BVU_2327	ncbi-geneid:5303291	5.1.3.3	74650
bvu:BVU_2328	ncbi-geneid:5303292	6.3.2.12|6.3.2.17	53623|53244
bvu:BVU_2334	ncbi-geneid:5303298	3.5.4.5	53927
bvu:BVU_2358	ncbi-geneid:5303322	2.7.1.48	52540
bvu:BVU_2361	ncbi-geneid:5303325	2.4.2.17	53850|54913
bvu:BVU_2362	ncbi-geneid:5303326	1.1.1.23	53720
bvu:BVU_2363	ncbi-geneid:5303327	2.6.1.9	53383
bvu:BVU_2364	ncbi-geneid:5303328	4.2.1.19|3.1.3.15	54211|54211|56784
bvu:BVU_2365	ncbi-geneid:5303329	6.3.1.5|6.3.5.1	52402|56317
bvu:BVU_2372	ncbi-geneid:5303336	3.4.13.3	53187
bvu:BVU_2375	ncbi-geneid:5303339	2.4.2.19	51690|54675
bvu:BVU_2378	ncbi-geneid:5303342	1.11.1.15	52833
bvu:BVU_2379	ncbi-geneid:5303343	1.5.1.7	51735
bvu:BVU_2385	ncbi-geneid:5303349	3.6.4.12	46785
bvu:BVU_2402	ncbi-geneid:5303366	2.7.7.24	53448
bvu:BVU_2403	ncbi-geneid:5303367	5.1.3.13	51182
bvu:BVU_2404	ncbi-geneid:5303368	1.1.1.133	51735
bvu:BVU_2405	ncbi-geneid:5303369	4.2.1.46	51735
bvu:BVU_2415	ncbi-geneid:5303379	6.2.1.26	56801
bvu:BVU_2417	ncbi-geneid:5303381	4.1.3.36	52096
bvu:BVU_2418	ncbi-geneid:5303382	2.2.1.9	52518|52518
bvu:BVU_2419	ncbi-geneid:5303383	5.4.4.2	56322
bvu:BVU_2433	ncbi-geneid:5303397	3.2.1.51	51445
bvu:BVU_2436	ncbi-geneid:5303400	3.1.21.2	51658
bvu:BVU_2439	ncbi-geneid:5303403	4.2.1.20	53686
bvu:BVU_2444	ncbi-geneid:5303408	4.3.1.17	143548
bvu:BVU_2484	ncbi-geneid:5303448	3.6.3.3|3.6.3.5	56784|81653|81665
bvu:BVU_2486	ncbi-geneid:5303450	1.-.-.-	51735
bvu:BVU_2499	ncbi-geneid:5303463	1.1.1.28	51735|52283
bvu:BVU_2528	ncbi-geneid:5303492	2.1.1.13	82282|51717|52242|47644
bvu:BVU_2532	ncbi-geneid:5303496	2.4.2.22	53271
bvu:BVU_2537	ncbi-geneid:5303501	4.2.3.5	103263
bvu:BVU_2541	ncbi-geneid:5303505	1.1.1.25	51735|53223
bvu:BVU_2542	ncbi-geneid:5303506	2.1.1	53335
bvu:BVU_2543	ncbi-geneid:5303507	6.3.2.6	56104
bvu:BVU_2546	ncbi-geneid:5303510	5.4.99.12	55120
bvu:BVU_2552	ncbi-geneid:5303516	5.2.1.8	54534
bvu:BVU_2554	ncbi-geneid:5303518	4.2.1.9	143975|52016
bvu:BVU_2555	ncbi-geneid:5303519	2.2.1.6	52518|52518|52467
bvu:BVU_2556	ncbi-geneid:5303520	2.2.1.6	55021|55021
bvu:BVU_2558	ncbi-geneid:5303522	1.1.1.86	48179|51735
bvu:BVU_2565	ncbi-geneid:5303529	2.7.1.33
bvu:BVU_2574	ncbi-geneid:5303538	6.1.1.9	52374|50677|47323|46589
bvu:BVU_2575	ncbi-geneid:5303539	3.6.1.19	101386|101386
bvu:BVU_2582	ncbi-geneid:5303545	3.1.26.11	56281
bvu:BVU_2586	ncbi-geneid:5303549	4.2.-.-	53697
bvu:BVU_2598	ncbi-geneid:5303561	2.1.1.-	102114
bvu:BVU_2600	ncbi-geneid:5303563	1.1.1.262	53659
bvu:BVU_2608	ncbi-geneid:5303571	5.5.1.4	51735|55347
bvu:BVU_2613	ncbi-geneid:5303576	3.1.11.2	56219
bvu:BVU_2618	ncbi-geneid:5303581	2.5.1.78	52121
bvu:BVU_2623	ncbi-geneid:5303586	6.3.3.2	100950
bvu:BVU_2624	ncbi-geneid:5303587	3.4.21.102	52096|50156
bvu:BVU_2625	ncbi-geneid:5303588	3.5.4.12	53927
bvu:BVU_2627	ncbi-geneid:5303590	3.4.15.5	55486
bvu:BVU_2641	ncbi-geneid:5303604	4.2.1.11	51604|54826
bvu:BVU_2650	ncbi-geneid:5303613	2.7.7.22	53448|159283
bvu:BVU_2651	ncbi-geneid:5303614	1.1.1.271	51735
bvu:BVU_2652	ncbi-geneid:5303615	4.2.1.47	51735
bvu:BVU_2653	ncbi-geneid:5303616	2.4.1.-	53448
bvu:BVU_2659	ncbi-geneid:5303622	2.7.1.45	53613
bvu:BVU_2660	ncbi-geneid:5303623	2.7.7.43	53448
bvu:BVU_2661	ncbi-geneid:5303624	4.1.3.39	51569
bvu:BVU_2673	ncbi-geneid:5303636	3.5.1.28	55846
bvu:BVU_2697	ncbi-geneid:5303660	3.1.1.53	52266
bvu:BVU_2699	ncbi-geneid:5303662	3.5.1.24	56235
bvu:BVU_2710	ncbi-geneid:5303673	2.5.1.49	53383
bvu:BVU_2719	ncbi-geneid:5303682	2.3.1.86|6.2.1.-	56801
bvu:BVU_2721	ncbi-geneid:5303684	2.5.1.9	63380|63380
bvu:BVU_2726	ncbi-geneid:5303689	3.1.4.16	56300|55816
bvu:BVU_2737	ncbi-geneid:5303700	3.4.21.-	50494|50156|50156
bvu:BVU_2746	ncbi-geneid:5303709	2.1.2.11	51621
bvu:BVU_2754	ncbi-geneid:5303717	1.16.3.1	47240
bvu:BVU_2761	ncbi-geneid:5303724	2.7.6.5	81301|109604|81271|55021
bvu:BVU_2768	ncbi-geneid:5303731	2.1.2.2	56059|52440|51246
bvu:BVU_2776	ncbi-geneid:5303739	3.2.1.1	88713
bvu:BVU_2780	ncbi-geneid:5303742	2.3.1.47	53383
bvu:BVU_2783	ncbi-geneid:5303745	6.3.3.3	52540
bvu:BVU_2788	ncbi-geneid:5303749	4.2.1.52	51569
bvu:BVU_2790	ncbi-geneid:5303751	1.3.1.-
bvu:BVU_2792	ncbi-geneid:5303753	3.5.1.1	53774
bvu:BVU_2795	ncbi-geneid:5303756	1.1.1.44	48179|51735
bvu:BVU_2796	ncbi-geneid:5303757	1.1.1.49	55347|51735
bvu:BVU_2797	ncbi-geneid:5303758	3.1.1.31	100950
bvu:BVU_2879	ncbi-geneid:5303840	1.97.1.4	102114
bvu:BVU_2880	ncbi-geneid:5303841	2.3.1.54	51998
bvu:BVU_2888	ncbi-geneid:5303849	6.3.4.-	52402|56037
bvu:BVU_2890	ncbi-geneid:5303851	2.1.1.-	75217|55315
bvu:BVU_2892	ncbi-geneid:5303853	4.1.1.36|6.3.2.5	102645|52507
bvu:BVU_2893	ncbi-geneid:5303854	2.7.7.7
bvu:BVU_2894	ncbi-geneid:5303855	2.7.7.7	55979|55979|55979
bvu:BVU_2897	ncbi-geneid:5303858	2.4.1.21	53756
bvu:BVU_2898	ncbi-geneid:5303859	6.3.2.1	52374
bvu:BVU_2899	ncbi-geneid:5303860	4.1.1.11	50692
bvu:BVU_2901	ncbi-geneid:5303862	3.1.3.11	56300|56300
bvu:BVU_2903	ncbi-geneid:5303864	3.6.1.22	55811|55811
bvu:BVU_2910	ncbi-geneid:5303871	3.2.1.23	51445|49785|49303
bvu:BVU_2927	ncbi-geneid:5303888	4.1.1.37	51726
bvu:BVU_2937	ncbi-geneid:5303898	4.4.1.5	54593
bvu:BVU_2946	ncbi-geneid:5303907	5.1.3.14	53756
bvu:BVU_2951	ncbi-geneid:5303912	2.7.7.60	53448
bvu:BVU_2973	ncbi-geneid:5303934	2.3.1.57	55729
bvu:BVU_2981	ncbi-geneid:5303942	1.7.-.-	56821
bvu:BVU_2990	ncbi-geneid:5303951	2.7.4.1	56024|143724|56024|140356
bvu:BVU_2991	ncbi-geneid:5303952	3.6.1.11|3.6.1.40	53067|53067
bvu:BVU_2993	ncbi-geneid:5303954	3.6.3.14	52540|47917|50615
bvu:BVU_2994	ncbi-geneid:5303955	3.6.3.14	51344
bvu:BVU_2996	ncbi-geneid:5303957	3.6.3.14	81336
bvu:BVU_2997	ncbi-geneid:5303958	3.6.3.14	81333
bvu:BVU_2998	ncbi-geneid:5303959	3.6.3.14	81573
bvu:BVU_2999	ncbi-geneid:5303960	3.6.3.14	47928
bvu:BVU_3000	ncbi-geneid:5303961	3.6.3.14	52540|47917|50615
bvu:BVU_3001	ncbi-geneid:5303962	3.6.3.14	52943
bvu:BVU_3003	ncbi-geneid:5303964	3.6.3.-	52540
bvu:BVU_3006	ncbi-geneid:5303967	2.6.1.37	53383
bvu:BVU_3007	ncbi-geneid:5303968	3.11.1.1	56784
bvu:BVU_3010	ncbi-geneid:5303971	3.6.4.12	52540
bvu:BVU_3015	ncbi-geneid:5303976	1.1.1.-	56796
bvu:BVU_3016	ncbi-geneid:5303977	6.3.4.3	52540
bvu:BVU_3019	ncbi-geneid:5303980	1.4.4.2	53383|53383
bvu:BVU_3021	ncbi-geneid:5303982	2.1.1.170	53335
bvu:BVU_3023	ncbi-geneid:5303984	3.6.3.4	56784|81653|55008|81665
bvu:BVU_3026	ncbi-geneid:5303987	2.3.1.181	55681|55729
bvu:BVU_3033	ncbi-geneid:5303994	3.1.22.4	53098
bvu:BVU_3034	ncbi-geneid:5303995	3.2.1.41	51445|81296
bvu:BVU_3035	ncbi-geneid:5303996	4.2.1.8	51658
bvu:BVU_3037	ncbi-geneid:5303998	2.7.7.7
bvu:BVU_3055	ncbi-geneid:5304016	2.7.1.45	53613
bvu:BVU_3056	ncbi-geneid:5304017	4.1.2.14|4.1.3.16	51569
bvu:BVU_3059	ncbi-geneid:5304020	6.1.1.5	52374|47323|50677
bvu:BVU_3074	ncbi-geneid:5304035	5.3.1.12	51556
bvu:BVU_3075	ncbi-geneid:5304036	1.1.1.58	51735|48179
bvu:BVU_3076	ncbi-geneid:5304037	2.1.1.130|2.1.1.151	53790
bvu:BVU_3079	ncbi-geneid:5304040	3.6.3.34	52540
bvu:BVU_3082	ncbi-geneid:5304043	2.1.1.132	53790|53335
bvu:BVU_3090	ncbi-geneid:5304051	2.2.1.7	52518|52518|52922
bvu:BVU_3096	ncbi-geneid:5304057	1.5.1.20	51730
bvu:BVU_3097	ncbi-geneid:5304058	1.17.4.1	47240
bvu:BVU_3098	ncbi-geneid:5304059	1.17.4.1	51998|48168
bvu:BVU_3104	ncbi-geneid:5304065	6.4.1.2|6.3.4.14	56059|52440|51246
bvu:BVU_3105	ncbi-geneid:5304066	1.17.4.2	51998
bvu:BVU_3107	ncbi-geneid:5304068	4.99.1.3	53800
bvu:BVU_3113	ncbi-geneid:5304074	6.3.5.9|6.3.1	52540|52317
bvu:BVU_3115	ncbi-geneid:5304076	6.3.5.10	52540|52317
bvu:BVU_3116	ncbi-geneid:5304077	4.1.1.81	53383
bvu:BVU_3150	ncbi-geneid:5304111	2.4.2.21	52733
bvu:BVU_3151	ncbi-geneid:5304112	2.7.1.156|2.7.7.62	52540
bvu:BVU_3154	ncbi-geneid:5304115	1.1.1.22	51735|52413|48179
bvu:BVU_3158	ncbi-geneid:5304119	3.1.3.3	56784|55021|55021
bvu:BVU_3162	ncbi-geneid:5304123	2.4.2.29	51713
bvu:BVU_3163	ncbi-geneid:5304124	3.4.21.53	54211|52540|88697
bvu:BVU_3166	ncbi-geneid:5304127	2.3.1.47	53383
bvu:BVU_3220	ncbi-geneid:5304181	6.1.1.12	55681|50249|55261
bvu:BVU_3221	ncbi-geneid:5304182	2.1.1.63	46767|53155
bvu:BVU_3223	ncbi-geneid:5304184	3.5.1.53	56317
bvu:BVU_3228	ncbi-geneid:5304189	3.4.22.40	54001
bvu:BVU_3239	ncbi-geneid:5304200	1.6.5.-	63380|52343|54292
bvu:BVU_3241	ncbi-geneid:5304202	2.6.1.52	53383
bvu:BVU_3242	ncbi-geneid:5304203	1.1.1.95	51735|52283
bvu:BVU_3245	ncbi-geneid:5304206	3.2.1.52	51445|55545|49785
bvu:BVU_3257	ncbi-geneid:5304218	3.5.2.6	56601
bvu:BVU_3259	ncbi-geneid:5304220	2.4.1.15	53756|56784
bvu:BVU_3261	ncbi-geneid:5304222	2.3.1.28	52777
bvu:BVU_3266	ncbi-geneid:5304227	3.6.3.12	56784|81653|81665
bvu:BVU_3270	ncbi-geneid:5304231	3.6.3.32	52540|54631
bvu:BVU_3274	ncbi-geneid:5304235	2.3.1.79	51161
bvu:BVU_3276	ncbi-geneid:5304237	3.4.11.18	55920
bvu:BVU_3277	ncbi-geneid:5304238	3.4.24.57	53067|53067
bvu:BVU_3282	ncbi-geneid:5304243	2.-.-.-	102114
bvu:BVU_3285	ncbi-geneid:5304246	3.6.3.-	52540
bvu:BVU_3298	ncbi-geneid:5304259	5.99.1.3	56719|101904
bvu:BVU_3305	ncbi-geneid:5304266	4.2.1.52	51569
bvu:BVU_3306	ncbi-geneid:5304267	6.5.1.2
bvu:BVU_3307	ncbi-geneid:5304268	2.1.1.31	75217
bvu:BVU_3309	ncbi-geneid:5304270	1.3.3.1	51395
bvu:BVU_3312	ncbi-geneid:5304273	2.7.7.7	52540
bvu:BVU_3313	ncbi-geneid:5304274	3.2.2.4	53167
bvu:BVU_3319	ncbi-geneid:5304280	3.6.3.21	52540
bvu:BVU_3320	ncbi-geneid:5304281	6.1.1.15	55681|52954|64586
bvu:BVU_3322	ncbi-geneid:5304283	2.4.1.18	51445|81296|51011
bvu:BVU_3325	ncbi-geneid:5304286	3.1.3.25	56655
bvu:BVU_3328	ncbi-geneid:5304289	2.7.7.38	53448
bvu:BVU_3329	ncbi-geneid:5304290	2.7.6.3	55083
bvu:BVU_3333	ncbi-geneid:5304294	2.2.1.2	51569
bvu:BVU_3336	ncbi-geneid:5304297	2.4.1.-|3.4	56601|53955
bvu:BVU_3337	ncbi-geneid:5304298	2.1.3.2	53671
bvu:BVU_3338	ncbi-geneid:5304299	2.1.3.2	54893|57825
bvu:BVU_3341	ncbi-geneid:5304302	2.1.2.1	53383
bvu:BVU_3344	ncbi-geneid:5304305	2.4.1.-	53955
bvu:BVU_3351	ncbi-geneid:5304312	5.1.3.14	53756
bvu:BVU_3353	ncbi-geneid:5304314	6.3.4.2	52540|52317
bvu:BVU_3356	ncbi-geneid:5304317	5.4.99.12	55120
bvu:BVU_3357	ncbi-geneid:5304318	2.1.1.-	53335|50249
bvu:BVU_3358	ncbi-geneid:5304319	2.7.9.1	56059|51621|52009
bvu:BVU_3362	ncbi-geneid:5304323	3.2.-.-	101478
bvu:BVU_3409	ncbi-geneid:5304370	3.1.11.5	52540|47781
bvu:BVU_3410	ncbi-geneid:5304371	3.1.21.3	52540
bvu:BVU_3412	ncbi-geneid:5304373	3.1.21.3	116734|116734
bvu:BVU_3413	ncbi-geneid:5304374	2.1.1.72	53335
bvu:BVU_3423	ncbi-geneid:5304384	3.4.21.-	51306
bvu:BVU_3429	ncbi-geneid:5304389	3.6.4.12	46785
bvu:BVU_3439	ncbi-geneid:5304399	3.4.15.5	55486
bvu:BVU_3460	ncbi-geneid:5304420	1.11.1.9	52833
bvu:BVU_3466	ncbi-geneid:5304426	2.7.1.148	54211|55060
bvu:BVU_3467	ncbi-geneid:5304427	3.6.4.12	52540|48024
bvu:BVU_3468	ncbi-geneid:5304428	6.1.1.20	56037|50249|55681|54991|46955
bvu:BVU_3508	ncbi-geneid:5304468	4.2.3.3	52335
bvu:BVU_3510	ncbi-geneid:5304470	2.4.1.1	53756
bvu:BVU_3512	ncbi-geneid:5304472	2.7.1.11	53784
bvu:BVU_3515	ncbi-geneid:5304475	5.4.2.1
bvu:BVU_3516	ncbi-geneid:5304476	4.1.2.13	51569
bvu:BVU_3517	ncbi-geneid:5304477	1.16.3.1	47240
bvu:BVU_3530	ncbi-geneid:5304490	6.3.1.2	55931|54368
bvu:BVU_3537	ncbi-geneid:5304497	4.1.1.-	51419|50621
bvu:BVU_3538	ncbi-geneid:5304498	3.6.4.12	52540
bvu:BVU_3539	ncbi-geneid:5304499	1.15.1.1	54719|46609
bvu:BVU_3541	ncbi-geneid:5304501	2.5.1.3	51391
bvu:BVU_3551	ncbi-geneid:5304511	2.7.6.1	53271
bvu:BVU_3556	ncbi-geneid:5304516	3.6.3.31	52540|50331|50331
bvu:BVU_3559	ncbi-geneid:5304519	2.4.1.1	53756
bvu:BVU_3561	ncbi-geneid:5304521	3.6.3.14	81333|81333
bvu:BVU_3564	ncbi-geneid:5304524	3.6.3.14	52540
bvu:BVU_3565	ncbi-geneid:5304525	3.6.3.14	52540|47917
bvu:BVU_3579	ncbi-geneid:5304539	6.3.1.2	55931
bvu:BVU_3582	ncbi-geneid:5304542	2.5.1.55	51569
bvu:BVU_3584	ncbi-geneid:5304544	2.5.1.75	52540|52540
bvu:BVU_3585	ncbi-geneid:5304545	1.2.1.12	55347|51735
bvu:BVU_3587	ncbi-geneid:5304547	6.3.5.2	52402|52317|54810
bvu:BVU_3588	ncbi-geneid:5304548	6.3.5.2	52402|52317
bvu:BVU_3604	ncbi-geneid:5304564	1.5.99.8|1.5.1.12	53720|51730
bvu:BVU_3611	ncbi-geneid:5304571	2.1.1.-	75217|88697
bvu:BVU_3623	ncbi-geneid:5304582	2.1.1.-	53335|88697
bvu:BVU_3628	ncbi-geneid:5304587	1.8.1.9	51905
bvu:BVU_3629	ncbi-geneid:5304588	3.4.24.-	63411|63411|63411|63411
bvu:BVU_3636	ncbi-geneid:5304595	2.7.6.2	63999
bvu:BVU_3638	ncbi-geneid:5304597	6.1.1.11	55681|46589
bvu:BVU_3640	ncbi-geneid:5304599	1.4.1.13|1.4.1.14	51971|46548|52343|63380
bvu:BVU_3649	ncbi-geneid:5304608	2.4.2.3	53167
bvu:BVU_3678	ncbi-geneid:5304637	3.1.21.3	116734|116734
bvu:BVU_3684	ncbi-geneid:5304643	3.1.21.3	116734
bvu:BVU_3685	ncbi-geneid:5304644	3.1.21.3	116734|116734
bvu:BVU_3687	ncbi-geneid:5304646	2.1.1.72	53335
bvu:BVU_3688	ncbi-geneid:5304647	3.1.21.3	52540
bvu:BVU_3724	ncbi-geneid:5304683	3.4.13.21	52317
bvu:BVU_3751	ncbi-geneid:5304710	3.2.1.4	53187|101821
bvu:BVU_3769	ncbi-geneid:5304728	2.1.1.-	75217|55315
bvu:BVU_3773	ncbi-geneid:5304732	1.-.-.-	51735
bvu:BVU_3779	ncbi-geneid:5304738	5.4.99.12	55120
bvu:BVU_3787	ncbi-geneid:5304746	1.2.7.-	52518|53323|52518|52922|54862
bvu:BVU_3804	ncbi-geneid:5304763	5.4.2.8	53738|53738|53738|55957
bvu:BVU_3807	ncbi-geneid:5304766	1.4.1.1	52283|51735
bvu:BVU_3818	ncbi-geneid:5304777	2.7.1.24	52540
bvu:BVU_3824	ncbi-geneid:5304783	3.1.1.29	53178
bvu:BVU_3828	ncbi-geneid:5304787	2.1.2.10	103025|101790
bvu:BVU_3829	ncbi-geneid:5304788	3.4.11.4	53187|55031
bvu:BVU_3830	ncbi-geneid:5304789	2.4.2.14	53271|56235
bvu:BVU_3836	ncbi-geneid:5304795	2.7.1.33	53067
bvu:BVU_3850	ncbi-geneid:5304809	3.5.1.10	53328|55021
bvu:BVU_3851	ncbi-geneid:5304810	2.4.2.-	52317
bvu:BVU_3852	ncbi-geneid:5304811	5.3.1.16	51366
bvu:BVU_3853	ncbi-geneid:5304812	4.1.3.-	51366
bvu:BVU_3854	ncbi-geneid:5304813	3.6.1.31|3.5.4.19	141734|101386
bvu:BVU_3856	ncbi-geneid:5304815	2.7.2.4	53633|55021|55021
bvu:BVU_3857	ncbi-geneid:5304816	4.1.1.20	51419|50621
bvu:BVU_3865	ncbi-geneid:5304824	2.6.1.1	53383
bvu:BVU_3869	ncbi-geneid:5304828	1.3.3.1	51395
bvu:BVU_3870	ncbi-geneid:5304829	6.2.1.3	56801
bvu:BVU_3875	ncbi-geneid:5304834	3.4.22.40	54001
bvu:BVU_3876	ncbi-geneid:5304835	3.4.14.5	53474|82171
bvu:BVU_3880	ncbi-geneid:5304839	4.3.1.1	48557
bvu:BVU_3883	ncbi-geneid:5304842	5.1.3.2	51735
bvu:BVU_3892	ncbi-geneid:5304851	4.3.1.19	53686|55021
bvu:BVU_3895	ncbi-geneid:5304854	4.1.1.15	53383
bvu:BVU_3896	ncbi-geneid:5304855	3.5.1.2	56601
bvu:BVU_3910	ncbi-geneid:5304869	1.1.1.29	51735|52283
bvu:BVU_3937	ncbi-geneid:5304896	3.6.3.27	52540
bvu:BVU_3941	ncbi-geneid:5304900	6.1.1.18	52374|50715
bvu:BVU_3944	ncbi-geneid:5304903	1.11.1.15	52833
bvu:BVU_3945	ncbi-geneid:5304904	1.1.1.271	51735
bvu:BVU_3947	ncbi-geneid:5304906	2.7.7.22	53448|159283
bvu:BVU_3949	ncbi-geneid:5304908	2.7.7.24	53448
bvu:BVU_3950	ncbi-geneid:5304909	5.1.3.13	51182
bvu:BVU_3953	ncbi-geneid:5304912	5.3.1.5	51658
bvu:BVU_3954	ncbi-geneid:5304913	2.7.1.17	53067|53067
bvu:BVU_3987	ncbi-geneid:5304946	4.2.1.46	51735
bvu:BVU_3988	ncbi-geneid:5304947	2.7.1.49|2.7.4.7	53613
bvu:BVU_3989	ncbi-geneid:5304948	2.3.1.39	52151|55048
bvu:BVU_3993	ncbi-geneid:5304952	3.5.1.24	56235
bvu:BVU_3997	ncbi-geneid:5304956	6.3.5.5	56059|56059|52440|48108|52440|52335
bvu:BVU_3998	ncbi-geneid:5304957	6.3.5.5	52317|52021
bvu:BVU_3999	ncbi-geneid:5304958	2.4.2.14	56235|53271
bvu:BVU_4000	ncbi-geneid:5304959	2.6.1.16	53697|56235
bvu:BVU_4001	ncbi-geneid:5304960	6.3.1.2	55931
bvu:BVU_4005	ncbi-geneid:5304964	2.6.1.83	53383
bvu:BVU_4006	ncbi-geneid:5304965	5.1.1.7	54506|54506
bvu:BVU_4007	ncbi-geneid:5304966	1.4.1.13|1.4.1.14	51395|56235|69336
bvu:BVU_4008	ncbi-geneid:5304967	1.4.1.13|1.4.1.14	51971|46548|51971
bvu:BVU_4009	ncbi-geneid:5304968	6.3.5.4	52402|56235
bvu:BVU_4028	ncbi-geneid:5304987	2.7.7.33	53448
bvu:BVU_4030	ncbi-geneid:5304989	4.2.1.45	51735
bvu:BVU_4035	ncbi-geneid:5304994	3.1.3.25	56655
bvu:BVU_4036	ncbi-geneid:5304995	4.1.3.39	51569
bvu:BVU_4037	ncbi-geneid:5304996	2.7.7.38	53448
bvu:BVU_4039	ncbi-geneid:5304998	2.7.7.43	53448
bvu:BVU_4040	ncbi-geneid:5304999	2.5.1.56	51569|51269
bvu:BVU_4041	ncbi-geneid:5305000	6.3.5.5	56059
bvu:BVU_4042	ncbi-geneid:5305001	4.1.1.20	51419|50621
bvu:BVU_4052	ncbi-geneid:5305011	3.2.1.51	51445
bvu:BVU_4054	ncbi-geneid:5305013	3.2.1.55	51445|51011
bvu:BVU_4059	ncbi-geneid:5305018	6.1.1.3	55681|55186|52954|81271
bvu:BVU_4061	ncbi-geneid:5305020	3.5.1.88	56420
bvu:BVU_4062	ncbi-geneid:5305021	3.1.-.-	53098
bvu:BVU_4087	ncbi-geneid:5305046	4.2.1.20	53686
bvu:BVU_4088	ncbi-geneid:5305047	4.1.3.27	56322
bvu:BVU_4089	ncbi-geneid:5305048	4.1.3.27	52317
bvu:BVU_4090	ncbi-geneid:5305049	2.4.2.18	52418|47648
bvu:BVU_4091	ncbi-geneid:5305050	4.1.1.48	51366
bvu:BVU_4092	ncbi-geneid:5305051	5.3.1.24	51366
bvu:BVU_4093	ncbi-geneid:5305052	4.2.1.20	51366
bvu:BVU_4094	ncbi-geneid:5305053	3.5.1.1	53774
bvu:BVU_4096	ncbi-geneid:5305055	2.7.13.3	55874|47384
bvu:BVU_4101	ncbi-geneid:5305060	3.2.2.-	48150|55811
bvu:BVU_4103	ncbi-geneid:5305062	3.1.26.-	50249
bvu:BVU_4104	ncbi-geneid:5305063	3.5.1.28	53187
bvu:BVU_4107	ncbi-geneid:5305066	6.1.1.6	55681|50249
bvu:BVU_4108	ncbi-geneid:5305067	1.1.1.94	48179|51735
bvu:BVU_4109	ncbi-geneid:5305068	5.3.1.9	53697
bvu:BVU_4117	ncbi-geneid:5305076	4.1.3.3	51569
bvu:BVU_4118	ncbi-geneid:5305077	5.1.3.8	48208
bvu:BVU_4120	ncbi-geneid:5305079	3.5.99.6	100950
bvu:BVU_4121	ncbi-geneid:5305080	3.5.99.6	100950|102588
bvu:BVU_4133	ncbi-geneid:5305092	3.5.1.25	51556|51338
bvu:BVU_4134	ncbi-geneid:5305093	3.2.1.23	51445|49785|49303|49373
bvu:BVU_4136	ncbi-geneid:5305095	3.2.1.52	51445|55545|49785
bvu:BVU_4138	ncbi-geneid:5305097	3.2.1.52	51445|55545|49785
bvu:BVU_4139	ncbi-geneid:5305098	3.2.1.25	51445|49785|49303|49303|49303
bvu:BVU_4140	ncbi-geneid:5305099	3.1.1.53	52266|52266
bvu:BVU_4143	ncbi-geneid:5305102	3.2.1.18	50939
bvu:BVU_4147	ncbi-geneid:5305106	6.3.1.1	55681
bvu:BVU_4148	ncbi-geneid:5305107	3.2.2.-	52141
bvu:BVU_4163	ncbi-geneid:5305122	2.1.1.72	53335
bvu:BVU_4164	ncbi-geneid:5305123	3.1.21.3	52540|52540
bvu:BVU_4180	ncbi-geneid:5305139	4.4.1.8	53383
bvu:BVU_4186	ncbi-geneid:5305145	3.6.3.16	52540|52540
bvu:BVU_4187	ncbi-geneid:5305146	1.20.4.1	52788
bvu:BVU_4193	ncbi-geneid:5305152	3.5.1.28	53187
