# Supplementary material for: Tracing the Repertoire of Promiscuous Enzymes along the Metabolic Pathways in Archaeal Organisms
Source: Life (Basel). 2017 Jul 13;7(3):30. doi: 10.3390/life7030030 (PMC5617955; doi:10.3390/life7030030)
Supplement: Supplementary file 1 [file life-07-00030-s001.zip › Table_S2/bxe.txt]

KEGGID	NCBIGI	ECs	SFamilyID
bxe:Bxe_A4461	ncbi-geneid:4002498	2.7.7.7	55979|55979|55979
bxe:Bxe_A4460	ncbi-geneid:4002499	5.99.1.3	56719|55874|54211
bxe:Bxe_A4441	ncbi-geneid:4005654	1.2.1.3	53720
bxe:Bxe_A4439	ncbi-geneid:4005656	3.6.1.-|3.6.3.3|3.6.3.5	56784|81653|81665|55008
bxe:Bxe_A4436	ncbi-geneid:4005659	3.6.4.13	52540
bxe:Bxe_A4435	ncbi-geneid:4005660	2.6.1.-	53383
bxe:Bxe_A4422	ncbi-geneid:4002018	4.1.1.32	53795|68923
bxe:Bxe_A4419	ncbi-geneid:4002021	5.99.1.2	56712
bxe:Bxe_A4416	ncbi-geneid:4002024	3.5.1.88	56420
bxe:Bxe_A4415	ncbi-geneid:4002025	2.1.2.9	53328|50486
bxe:Bxe_A4412	ncbi-geneid:4002028	2.1.1.-	53335|48013
bxe:Bxe_A4410	ncbi-geneid:4002030	2.7.3.-	55874|47384|158472|55785
bxe:Bxe_A4405	ncbi-geneid:4005131	4.2.3.12	55620
bxe:Bxe_A4404	ncbi-geneid:4005132	4.1.2.20	51621
bxe:Bxe_A4401	ncbi-geneid:4005135	2.4.1.129	56601|56519
bxe:Bxe_A4397	ncbi-geneid:4005139	6.3.5.6|6.3.5.7	141000
bxe:Bxe_A4396	ncbi-geneid:4005140	6.3.5.6|6.3.5.7	75304
bxe:Bxe_A4395	ncbi-geneid:4005141	6.3.5.6|6.3.5.7	55931|89095
bxe:Bxe_A4393	ncbi-geneid:4005143	3.1.11.2	56219
bxe:Bxe_A4388	ncbi-geneid:4005517	2.3.1.31	53474
bxe:Bxe_A4385	ncbi-geneid:4005520	2.7.2	53633
bxe:Bxe_A4383	ncbi-geneid:4005522	2.7.3.-|2.7.13.3	55874
bxe:Bxe_A4380	ncbi-geneid:4005525	3.4.25.1|3.4.25.2	56235
bxe:Bxe_A4376	ncbi-geneid:4005529	2.1.1.-	53335|88697
bxe:Bxe_A4373	ncbi-geneid:4005532	5.1.1.7	54506
bxe:Bxe_A4371	ncbi-geneid:4005534	2.5.1.6	55973|55973|55973
bxe:Bxe_A4369	ncbi-geneid:4002712	1.14.11.18	51197
bxe:Bxe_A4353	ncbi-geneid:4002728	1.2.99.2	56176|55447
bxe:Bxe_A4352	ncbi-geneid:4002729	1.17.1.4	56003|54665
bxe:Bxe_A4351	ncbi-geneid:4002730	1.2.99.2	47741|54292
bxe:Bxe_A4345	ncbi-geneid:4002135	1.18.1.2	52343|63380
bxe:Bxe_A4341	ncbi-geneid:4002139	3.6.3.17	52540|52540
bxe:Bxe_A4335	ncbi-geneid:4002145	3.4.21.53	52540
bxe:Bxe_A4331	ncbi-geneid:4002149	3.5.2.12	75304
bxe:Bxe_A4330	ncbi-geneid:4002935	3.1.1.45	53474
bxe:Bxe_A4328	ncbi-geneid:4002937	1.13.12.16
bxe:Bxe_A4312	ncbi-geneid:4002953	5.-.-.-	53697
bxe:Bxe_A4304	ncbi-geneid:4003503	4.2.1.52	51569
bxe:Bxe_A4303	ncbi-geneid:4003504	4.1.2.17	53639
bxe:Bxe_A4290	ncbi-geneid:4004208	1.2.7.8	53323|52518|52518
bxe:Bxe_A4286	ncbi-geneid:4004212	2.7.1.4	53613
bxe:Bxe_A4277	ncbi-geneid:4004221	5.4.99.2	51703|52540|52242
bxe:Bxe_A4276	ncbi-geneid:4004222	1.13.12.16
bxe:Bxe_A4275	ncbi-geneid:4004223	3.8.1.3	53474
bxe:Bxe_A4270	ncbi-geneid:4003936	4.1.3.4	51569
bxe:Bxe_A4269	ncbi-geneid:4003937	1.1.1.79|1.1.1.81	51735
bxe:Bxe_A4266	ncbi-geneid:4003941	2.8.1.6	102114
bxe:Bxe_A4265	ncbi-geneid:4003942	6.3.3.3	52540
bxe:Bxe_A4264	ncbi-geneid:4003943	2.3.1.47	53383
bxe:Bxe_A4263	ncbi-geneid:4003944	2.6.1.62	53383
bxe:Bxe_A4257	ncbi-geneid:4003950	1.3.99.-	56645|47203
bxe:Bxe_A4255	ncbi-geneid:4004011	2.3.1.9	53901|53901
bxe:Bxe_A4254	ncbi-geneid:4004012	4.2.1.1	53056
bxe:Bxe_A4248	ncbi-geneid:4004018	1.-.-.-	51735
bxe:Bxe_A4245	ncbi-geneid:4004021	6.1.1.19	52374|47323|55190
bxe:Bxe_A4243	ncbi-geneid:4004023	2.1.1.13	56507|51717|52242|47644
bxe:Bxe_A4240	ncbi-geneid:4004026	2.1.1.13	82282
bxe:Bxe_A4238	ncbi-geneid:4004028	3.1.1.24	53474
bxe:Bxe_A4233	ncbi-geneid:4004265	4.2.1.17	52096
bxe:Bxe_A4229	ncbi-geneid:4004269	2.-.-.-	52374
bxe:Bxe_A4227	ncbi-geneid:4004271	2.7.1.33
bxe:Bxe_A4226	ncbi-geneid:4004272	6.3.4.15	55681|50037
bxe:Bxe_A4218	ncbi-geneid:4004280	3.4.16.4	56601|69189
bxe:Bxe_A4217	ncbi-geneid:4004281	2.6.1.21	56752
bxe:Bxe_A4213	ncbi-geneid:4004725	2.3.1.181
bxe:Bxe_A4212	ncbi-geneid:4004726	2.8.1.8	102114
bxe:Bxe_A4202	ncbi-geneid:4004736	3.1.4.46	51695
bxe:Bxe_A4196	ncbi-geneid:4002247	2.7.3.-|2.7.13.3	55874|103190|47384
bxe:Bxe_A4187	ncbi-geneid:4002256	6.3.2.3	56059|52440
bxe:Bxe_A4186	ncbi-geneid:4002257	2.7.1.69	53062
bxe:Bxe_A4184	ncbi-geneid:4002259	2.7.3.9	51621|52009|47831
bxe:Bxe_A4182	ncbi-geneid:4002261	3.4.21.102	52096|50156
bxe:Bxe_A4181	ncbi-geneid:4002262	5.4.2.1
bxe:Bxe_A4177	ncbi-geneid:4001861	1.1.1.94	48179|51735
bxe:Bxe_A4175	ncbi-geneid:4001863	2.1.1.-	75217
bxe:Bxe_A4171	ncbi-geneid:4001867	1.9.3.1	49503|81464|46626|103088
bxe:Bxe_A4170	ncbi-geneid:4001868	1.9.3.1	81442
bxe:Bxe_A4167	ncbi-geneid:4001871	1.9.3.1	81452
bxe:Bxe_A4155	ncbi-geneid:4002325	3.5.1.25	51556|51338
bxe:Bxe_A4154	ncbi-geneid:4002326	3.5.99.6	53697
bxe:Bxe_A4153	ncbi-geneid:4002327	2.7.3.9|2.7.1.69	51621|51261|52009|47831|55594
bxe:Bxe_A4152	ncbi-geneid:4002328	2.7.1.69	55604|55604
bxe:Bxe_A4141	ncbi-geneid:4002339	5.2.1.2	47616|52833
bxe:Bxe_A4139	ncbi-geneid:4002341	2.1.1.-	53335
bxe:Bxe_A4138	ncbi-geneid:4003423	2.7.7.3	52374
bxe:Bxe_A4136	ncbi-geneid:4003425	2.6.1.9	53383
bxe:Bxe_A4135	ncbi-geneid:4003426	3.1.1.29	53178
bxe:Bxe_A4133	ncbi-geneid:4003428	2.7.6.1	53271
bxe:Bxe_A4132	ncbi-geneid:4003430	2.7.1.148	54211|55060
bxe:Bxe_A4129	ncbi-geneid:4003433	3.2.2.23|4.2.99.18	81624|46946|57716
bxe:Bxe_A4128	ncbi-geneid:4003434	3.2.2.-	48150|55811
bxe:Bxe_A4125	ncbi-geneid:4003437	2.7.1.-|2.7.11.-|2.7.4	53795|75138
bxe:Bxe_A4124	ncbi-geneid:4003438	2.7.1.69	55804
bxe:Bxe_A4121	ncbi-geneid:4003441	3.6.3.-	52540
bxe:Bxe_A4118	ncbi-geneid:4005034	3.1.3.45	56784
bxe:Bxe_A4117	ncbi-geneid:4005035	5.3.1.13	53697
bxe:Bxe_A4115	ncbi-geneid:4005037	2.4.2.7	53271
bxe:Bxe_A4112	ncbi-geneid:4005040	3.5.1.10	53328|55021
bxe:Bxe_A4095	ncbi-geneid:4003370	1.1.99.3	51905|54373
bxe:Bxe_A4085	ncbi-geneid:4003380	1.3.99.-	56645|47203
bxe:Bxe_A4082	ncbi-geneid:4003383	4.1.3.6|4.1.3.34	51621
bxe:Bxe_A4078	ncbi-geneid:4001941	1.9.3.1	81442
bxe:Bxe_A4077	ncbi-geneid:4001942	1.9.3.1	49503
bxe:Bxe_A4067	ncbi-geneid:4001952	2.7.3.-	55874|53850|53850|52172|47384|55785|47226
bxe:Bxe_A4064	ncbi-geneid:4001955	3.1.-.-	53474
bxe:Bxe_A4060	ncbi-geneid:4002209	4.3.1.18	51419
bxe:Bxe_A4058	ncbi-geneid:4002211	3.5.1.82	51556|51338
bxe:Bxe_A4056	ncbi-geneid:4002213	1.7.1.13	55620
bxe:Bxe_A4054	ncbi-geneid:4002215	4.3.1.19	53686|55021
bxe:Bxe_A4053	ncbi-geneid:4002216	1.-.-.-	56176|55103|46548|55103
bxe:Bxe_A4050	ncbi-geneid:4002219	2.1.1	53335
bxe:Bxe_A4047	ncbi-geneid:4002222	1.14.13.-	56112
bxe:Bxe_A4043	ncbi-geneid:4002226	6.1.1.12	55681|55261|50249
bxe:Bxe_A4042	ncbi-geneid:4004320	3.6.1.-	55811
bxe:Bxe_A4041	ncbi-geneid:4004321	2.7.8.-	56024|56024
bxe:Bxe_A4038	ncbi-geneid:4004324	1.3.99.-	56645|47203
bxe:Bxe_A4037	ncbi-geneid:4004325	1.1.1.35	51735|52096|48179|48179
bxe:Bxe_A4036	ncbi-geneid:4004326	2.3.1.9|2.3.1.16	53901|53901
bxe:Bxe_A4035	ncbi-geneid:4004327	4.2.1.17	52096
bxe:Bxe_A4034	ncbi-geneid:4004328	1.2.1.2	53927
bxe:Bxe_A4028	ncbi-geneid:4004334	3.1.2.-	54637
bxe:Bxe_A4026	ncbi-geneid:4004336	2.7.7.-	53448
bxe:Bxe_A4023	ncbi-geneid:4003384	5.2.1.8	109998|54534|54534
bxe:Bxe_A4022	ncbi-geneid:4003385	1.1.1.262	53659
bxe:Bxe_A4021	ncbi-geneid:4003386	2.1.1.182	53335
bxe:Bxe_A4018	ncbi-geneid:4003389	4.4.1.5	54593
bxe:Bxe_A4015	ncbi-geneid:4003392	2.3.1.51	69593
bxe:Bxe_A4014	ncbi-geneid:4003393	3.1.3.-	56784
bxe:Bxe_A4013	ncbi-geneid:4003394	6.1.1.14	109604
bxe:Bxe_A4012	ncbi-geneid:4003395	6.1.1.14	55681
bxe:Bxe_A4010	ncbi-geneid:4003397	2.1.1.61|2.8.1.-	52402
bxe:Bxe_A4008	ncbi-geneid:4003399	1.6.1.2	52283|51735
bxe:Bxe_A4006	ncbi-geneid:4003401	1.6.1.1|1.6.1.2	52467
bxe:Bxe_A4003	ncbi-geneid:4002072	2.1.1.-	53335
bxe:Bxe_A3990	ncbi-geneid:4002085	2.4.2.29	51713
bxe:Bxe_A3989	ncbi-geneid:4002086	5.-.-.-	111337
bxe:Bxe_A3988	ncbi-geneid:4002087	3.6.1.-|3.6.4.12	52540|52540|50249
bxe:Bxe_A3986	ncbi-geneid:4002089	1.11.1.6	56634
bxe:Bxe_A3982	ncbi-geneid:4004611	1.5.1.2	51735|48179
bxe:Bxe_A3980	ncbi-geneid:4004613	1.1.3.15	54862
bxe:Bxe_A3979	ncbi-geneid:4004614	1.1.3.15	56176|55103
bxe:Bxe_A3978	ncbi-geneid:4004615	1.1.3.15	55103|56176
bxe:Bxe_A3977	ncbi-geneid:4004616	1.1.2.4	55103|56176
bxe:Bxe_A3976	ncbi-geneid:4004617	2.5.1.17	89028
bxe:Bxe_A3973	ncbi-geneid:4004620	2.5.1.54	51569
bxe:Bxe_A3971	ncbi-geneid:4004622	3.5.5.1	56317
bxe:Bxe_A3969	ncbi-geneid:4004624	2.7.7.42	81301|81301|81593|81593
bxe:Bxe_A3967	ncbi-geneid:4004626	2.7.1.23	111331
bxe:Bxe_A3965	ncbi-geneid:4004628	4.99.1.1	53800
bxe:Bxe_A3959	ncbi-geneid:4002271	2.6.1.85|4.1.3.38	56322|56752
bxe:Bxe_A3958	ncbi-geneid:4002272	2.1.2.11	51621
bxe:Bxe_A3957	ncbi-geneid:4002273	2.7.1.113	52540
bxe:Bxe_A3956	ncbi-geneid:4002274	2.7.6.3	55083
bxe:Bxe_A3955	ncbi-geneid:4002275	2.7.7.19	81891|81301
bxe:Bxe_A3936	ncbi-geneid:4001927	6.3.3.1	56042|55326
bxe:Bxe_A3935	ncbi-geneid:4001928	2.5.1.75	52540
bxe:Bxe_A3924	ncbi-geneid:4001901	2.7.3.-	55785|55874
bxe:Bxe_A3916	ncbi-geneid:4001910	3.1.2.-	54637
bxe:Bxe_A3915	ncbi-geneid:4001911	1.-.-.-	51735
bxe:Bxe_A3914	ncbi-geneid:4001912	2.1.2.1	53383
bxe:Bxe_A3905	ncbi-geneid:4002558	1.11.1.15	52833
bxe:Bxe_A3904	ncbi-geneid:4002559	1.3.99.7	56645|47203
bxe:Bxe_A3900	ncbi-geneid:4002563	1.13.11.5	51182
bxe:Bxe_A3899	ncbi-geneid:4002564	3.7.1.2	56529|63433
bxe:Bxe_A3896	ncbi-geneid:4002567	4.2.1.17	52096
bxe:Bxe_A3894	ncbi-geneid:4002569	1.1.1.28	51735|52283
bxe:Bxe_A3891	ncbi-geneid:4002572	2.6.1.-|4.1.1.12	53383
bxe:Bxe_A3886	ncbi-geneid:4002461	1.17.1.4	56176|47741|55447|54292
bxe:Bxe_A3885	ncbi-geneid:4002462	1.17.1.4|1.17.3.2	56003|54665
bxe:Bxe_A3872	ncbi-geneid:4002475	3.6.1.-	55811
bxe:Bxe_A3867	ncbi-geneid:4002480	2.7.7.22|5.3.1.8	51182|53448
bxe:Bxe_A3864	ncbi-geneid:4002483	2.7.10.1|2.7.10.2	52540
bxe:Bxe_A3863	ncbi-geneid:4002484	4.2.1.47	51735
bxe:Bxe_A3862	ncbi-geneid:4002485	1.1.1.271	51735
bxe:Bxe_A3861	ncbi-geneid:4002486	2.4.1.-	53756
bxe:Bxe_A3850	ncbi-geneid:4002536	2.7.10.1|2.7.10.2	52540
bxe:Bxe_A3841	ncbi-geneid:4002545	1.2.1.2	53706|50692
bxe:Bxe_A3829	ncbi-geneid:4002518	3.6.3.6	81665|56784|81653|81660
bxe:Bxe_A3826	ncbi-geneid:4002521	4.1.1.15	53383
bxe:Bxe_A3814	ncbi-geneid:4002533	2.7.1.49|2.7.4.7	53613
bxe:Bxe_A3810	ncbi-geneid:4002576	3.1.-.-	53098
bxe:Bxe_A3809	ncbi-geneid:4002577	2.4.2.9	53271
bxe:Bxe_A3808	ncbi-geneid:4002578	2.1.3.2	53671
bxe:Bxe_A3807	ncbi-geneid:4002579	3.5.2.3	51556|51338
bxe:Bxe_A3806	ncbi-geneid:4002580	2.3.1.51	69593
bxe:Bxe_A3805	ncbi-geneid:4002581	3.6.1.41	56300
bxe:Bxe_A3803	ncbi-geneid:4002583	4.2.1.46	51735
bxe:Bxe_A3802	ncbi-geneid:4002584	1.1.1.133	51735
bxe:Bxe_A3801	ncbi-geneid:4002585	2.7.7.24	53448
bxe:Bxe_A3800	ncbi-geneid:4002586	5.1.3.13	51182
bxe:Bxe_A3786	ncbi-geneid:4002619	1.-.-.-	51735
bxe:Bxe_A3782	ncbi-geneid:4002623	5.1.3.2	51735
bxe:Bxe_A3733	ncbi-geneid:4004225	5.1.3.14	53756
bxe:Bxe_A3727	ncbi-geneid:4004231	4.2.1.46	51735
bxe:Bxe_A3726	ncbi-geneid:4004232	2.7.7.24	53448
bxe:Bxe_A3721	ncbi-geneid:4004237	5.1.3.2	51735
bxe:Bxe_A3714	ncbi-geneid:4004473	2.7.1.-|2.7.7	53613
bxe:Bxe_A3713	ncbi-geneid:4004474	5.3.1.8	48208
bxe:Bxe_A3705	ncbi-geneid:4004482	5.1.3.2	51735
bxe:Bxe_A3701	ncbi-geneid:4004486	5.4.2.8|5.4.2.2	53738|53738|53738|55957
bxe:Bxe_A3700	ncbi-geneid:4004487	2.4.-.-	53756
bxe:Bxe_A3698	ncbi-geneid:4004489	2.-.-.-	53756
bxe:Bxe_A3694	ncbi-geneid:4003667	3.5.1.5	51556|51338|51338
bxe:Bxe_A3693	ncbi-geneid:4003668	3.5.1.5	51278
bxe:Bxe_A3692	ncbi-geneid:4003669	3.5.1.5	54111
bxe:Bxe_A3677	ncbi-geneid:4003684	2.1.1.77	53335
bxe:Bxe_A3675	ncbi-geneid:4003129	3.6.3.17	52540|52540
bxe:Bxe_A3664	ncbi-geneid:4003140	1.8.1.2	56014|56014|55124|55124
bxe:Bxe_A3662	ncbi-geneid:4003142	1.8.4.8	52402
bxe:Bxe_A3661	ncbi-geneid:4003143	2.7.7.4	52402
bxe:Bxe_A3660	ncbi-geneid:4003144	2.7.7.4	52540|50465|50447
bxe:Bxe_A3659	ncbi-geneid:4003145	2.1.1.107	53790
bxe:Bxe_A3650	ncbi-geneid:4004421	3.4.21.69	52096
bxe:Bxe_A3641	ncbi-geneid:4004430	4.99.1.3	53800
bxe:Bxe_A3638	ncbi-geneid:4004433	3.4.11.1	53187|52949
bxe:Bxe_A3637	ncbi-geneid:4004434	2.7.7.7	102400
bxe:Bxe_A3634	ncbi-geneid:4002635	4.2.1.9	143975|52016
bxe:Bxe_A3599	ncbi-geneid:4002671	1.2.99.3|1.2.1.3	53720
bxe:Bxe_A3591	ncbi-geneid:4002679	1.18.1.3	51905|51905|55424
bxe:Bxe_A3590	ncbi-geneid:4002680	3.5.2.3	51556|51338
bxe:Bxe_A3588	ncbi-geneid:4002682	1.14.13.22	51905|51905
bxe:Bxe_A3576	ncbi-geneid:4004168	1.2.1.27	53720
bxe:Bxe_A3575	ncbi-geneid:4004169	1.1.1.31	51735|48179
bxe:Bxe_A3574	ncbi-geneid:4004170	1.3.99.-	56645|47203
bxe:Bxe_A3573	ncbi-geneid:4004171	6.2.1.1	56801
bxe:Bxe_A3572	ncbi-geneid:4004172	4.2.1.17	52096
bxe:Bxe_A3571	ncbi-geneid:4004173	4.2.1.17	52096
bxe:Bxe_A3568	ncbi-geneid:4004176	3.1.1.45	53474
bxe:Bxe_A3562	ncbi-geneid:4004182	1.2.99.3	53720
bxe:Bxe_A3559	ncbi-geneid:4004898	1.17.1.-|1.14.13.-	52343|54292|63380
bxe:Bxe_A3557	ncbi-geneid:4004900	1.14.12.-	51905|51905|55424
bxe:Bxe_A3556	ncbi-geneid:4004901	1.14.12.-	55961|50022
bxe:Bxe_A3555	ncbi-geneid:4004902	1.14.12.-	54427
bxe:Bxe_A3554	ncbi-geneid:4004903	1.13.11.-	54593
bxe:Bxe_A3553	ncbi-geneid:4004904	1.1.1.100|1.3.1.58	51735
bxe:Bxe_A3552	ncbi-geneid:4004905	1.14.12.-	50022
bxe:Bxe_A3551	ncbi-geneid:4004906	4.1.1.-	53639
bxe:Bxe_A3549	ncbi-geneid:4004908	3.7.1.-	53474
bxe:Bxe_A3548	ncbi-geneid:4004909	4.2.1.80	56529
bxe:Bxe_A3547	ncbi-geneid:4004910	1.2.1.10	55347|51735
bxe:Bxe_A3546	ncbi-geneid:4004911	4.1.3.39	51569|89000
bxe:Bxe_A3542	ncbi-geneid:4004915	1.14.13.82	55961|50022
bxe:Bxe_A3539	ncbi-geneid:4005263	5.1.99.4	89796
bxe:Bxe_A3526	ncbi-geneid:4005276	1.2.1.8	53720
bxe:Bxe_A3525	ncbi-geneid:4005277	1.1.99.1	51905|54373
bxe:Bxe_A3500	ncbi-geneid:4002400	3.6.3.34	52540
bxe:Bxe_A3499	ncbi-geneid:4002401	2.4.2.21	52733
bxe:Bxe_A3495	ncbi-geneid:4002405	2.6.1.-	53383
bxe:Bxe_A3493	ncbi-geneid:4002407	2.7.1.156|2.7.7.62	52540
bxe:Bxe_A3492	ncbi-geneid:4002408	6.3.5.10	52540|52317
bxe:Bxe_A3489	ncbi-geneid:4002411	4.1.1.11	50692
bxe:Bxe_A3488	ncbi-geneid:4002412	6.3.2.1	52374
bxe:Bxe_A3483	ncbi-geneid:4002417	6.1.1.10	52374|47323|50249|57770
bxe:Bxe_A3479	ncbi-geneid:4002382	1.15.1.1	49329
bxe:Bxe_A3478	ncbi-geneid:4002383	3.5.4.13	51283
bxe:Bxe_A3477	ncbi-geneid:4002384	4.1.1.17	53383|55904
bxe:Bxe_A3463	ncbi-geneid:4002398	3.5.1.16	53187|55031
bxe:Bxe_A3458	ncbi-geneid:4001980	1.11.1.6	56634
bxe:Bxe_A3457	ncbi-geneid:4001981	2.7.3.-|2.7.13.3	55874|47384
bxe:Bxe_A3454	ncbi-geneid:4001984	2.7.1.2	53067|53697|46689
bxe:Bxe_A3452	ncbi-geneid:4001986	1.1.1.49	55347|51735
bxe:Bxe_A3446	ncbi-geneid:4001992	2.5.1.18	47616|52833
bxe:Bxe_A3442	ncbi-geneid:4002304	1.8.1.9	51905
bxe:Bxe_A3438	ncbi-geneid:4002308	3.5.3.11	52768
bxe:Bxe_A3435	ncbi-geneid:4002312	6.1.1.11	55681|46589
bxe:Bxe_A3431	ncbi-geneid:4002317	2.1.1.79	53335
bxe:Bxe_A3427	ncbi-geneid:4002321	3.4.11.18	55920
bxe:Bxe_A3421	ncbi-geneid:4002443	2.4.-.-	53756
bxe:Bxe_A3415	ncbi-geneid:4002449	4.3.2.1	48557
bxe:Bxe_A3412	ncbi-geneid:4002452	4.1.1.31	51621
bxe:Bxe_A3411	ncbi-geneid:4002453	2.5.1.61	53850|54782
bxe:Bxe_A3410	ncbi-geneid:4002454	4.2.1.75|2.1.1.107	69618
bxe:Bxe_A3402	ncbi-geneid:4002056	1.1.1.100	51735
bxe:Bxe_A3401	ncbi-geneid:4002057	1.2.1.3	53720
bxe:Bxe_A3400	ncbi-geneid:4002058	3.6.1.1	50324
bxe:Bxe_A3396	ncbi-geneid:4002062	6.3.1.5|6.3.5.1	52402|56317
bxe:Bxe_A3393	ncbi-geneid:4002065	3.6.3.21	52540
bxe:Bxe_A3386	ncbi-geneid:4002342	2.7.3.-|2.7.13.3	55874|47384
bxe:Bxe_A3374	ncbi-geneid:4002354	2.4.1.15	53756
bxe:Bxe_A3371	ncbi-geneid:4002357	3.1.-.-	52980
bxe:Bxe_A3369	ncbi-geneid:4002359	4.1.1.-	56529
bxe:Bxe_A3368	ncbi-geneid:4002360	1.1.2.3	51395
bxe:Bxe_A3355	ncbi-geneid:4002431	1.1.1.40	53659|51735|53223
bxe:Bxe_A3354	ncbi-geneid:4002432	2.1.1.37	53335
bxe:Bxe_A3350	ncbi-geneid:4002436	2.5.1.18	47616|52833
bxe:Bxe_A3339	ncbi-geneid:4002178	5.99.1.-	56719|55874|54211
bxe:Bxe_A3338	ncbi-geneid:4002179	5.99.1.-	56719|101904
bxe:Bxe_A3332	ncbi-geneid:4002185	2.6.1.-	53383
bxe:Bxe_A3325	ncbi-geneid:4002116	4.1.3.40	64288
bxe:Bxe_A3318	ncbi-geneid:4002123	2.2.1.2	51569
bxe:Bxe_A3311	ncbi-geneid:4002130	4.2.99.18|3.2.2	48150
bxe:Bxe_A3308	ncbi-geneid:4002363	3.1.1.75	53474
bxe:Bxe_A3301	ncbi-geneid:4002370	2.1.2.2	56059|52440|51246
bxe:Bxe_A3298	ncbi-geneid:4002373	2.2.1.6	52518|52518|52467
bxe:Bxe_A3297	ncbi-geneid:4002374	1.2.1.-	53720
bxe:Bxe_A3294	ncbi-geneid:4002377	6.1.1.-	52374
bxe:Bxe_A3292	ncbi-geneid:4002379	2.7.7.7	89550
bxe:Bxe_A3291	ncbi-geneid:4002091	2.-.-.-	53448
bxe:Bxe_A3290	ncbi-geneid:4002092	3.6.3.-	52540|90123
bxe:Bxe_A3267	ncbi-geneid:4002289	3.1.4.-|3.1.26.-	50249
bxe:Bxe_A3262	ncbi-geneid:4002294	2.7.7.18	52374
bxe:Bxe_A3261	ncbi-geneid:4002295	1.3.3.3	102886
bxe:Bxe_A3260	ncbi-geneid:4002296	6.3.4.13	56059|52440|51246
bxe:Bxe_A3258	ncbi-geneid:4002298	2.4.2.9	53271
bxe:Bxe_A3257	ncbi-geneid:4002299	1.1.1.100	51735
bxe:Bxe_A3256	ncbi-geneid:4002300	4.2.3.3	52335
bxe:Bxe_A3255	ncbi-geneid:4002301	1.6.5.5	51735|50129
bxe:Bxe_A3251	ncbi-geneid:4004494	3.6.3.12	56784|81653|81665
bxe:Bxe_A3249	ncbi-geneid:4004496	2.7.3.-|2.7.13.3	55874|47384|52402|55781
bxe:Bxe_A3241	ncbi-geneid:4004504	1.1.1.47	51735
bxe:Bxe_A3232	ncbi-geneid:4003071	2.7.7.6	88659|88946
bxe:Bxe_A3231	ncbi-geneid:4003072	2.2.1.6	52518|52467|52518
bxe:Bxe_A3230	ncbi-geneid:4003073	2.2.1.6	55021|55021
bxe:Bxe_A3229	ncbi-geneid:4003074	1.1.1.86	51735|48179
bxe:Bxe_A3225	ncbi-geneid:4003078	2.3.3.13	51569|110921
bxe:Bxe_A3223	ncbi-geneid:4003080	4.2.1.1	53056
bxe:Bxe_A3218	ncbi-geneid:4003085	2.7.7.8	54211|54211|55666|55666|54791|50249
bxe:Bxe_A3217	ncbi-geneid:4003086	1.6.5.5	51735|50129
bxe:Bxe_A3216	ncbi-geneid:4003087	5.3.1.1	51351
bxe:Bxe_A3213	ncbi-geneid:4001997	1.6.5.3	56770
bxe:Bxe_A3212	ncbi-geneid:4001998	1.6.5.3	143243
bxe:Bxe_A3211	ncbi-geneid:4001999	1.6.5.3	56762
bxe:Bxe_A3210	ncbi-geneid:4002000	1.6.5.3	52833
bxe:Bxe_A3209	ncbi-geneid:4002001	1.6.5.3	142019|140490|142984
bxe:Bxe_A3208	ncbi-geneid:4002002	1.6.5.3	53706|54862|54292
bxe:Bxe_A3206	ncbi-geneid:4002004	1.6.5.3	54862
bxe:Bxe_A3199	ncbi-geneid:4002011	3.6.1.13	55811
bxe:Bxe_A3196	ncbi-geneid:4002014	3.2.1.14	51445|54556|49299
bxe:Bxe_A3192	ncbi-geneid:4004745	1.3.99.-	56645|47203
bxe:Bxe_A3191	ncbi-geneid:4004746	1.3.99.-	56645|47203
bxe:Bxe_A3188	ncbi-geneid:4004749	1.3.99.3	56645|47203
bxe:Bxe_A3186	ncbi-geneid:4004751	5.4.2.1
bxe:Bxe_A3185	ncbi-geneid:4004752	4.2.1.17	52096
bxe:Bxe_A3184	ncbi-geneid:4004753	1.1.1.35|1.1.1.157	51735|48179|48179
bxe:Bxe_A3183	ncbi-geneid:4004754	2.5.1.18	52833|47616
bxe:Bxe_A3182	ncbi-geneid:4004755	2.6.1.-	53383
bxe:Bxe_A3164	ncbi-geneid:4002734	2.7.7.7	89550
bxe:Bxe_A3163	ncbi-geneid:4002735	1.1.1.133	51735
bxe:Bxe_A3156	ncbi-geneid:4002742	1.1.1.30	51735
bxe:Bxe_A3154	ncbi-geneid:4002744	2.6.1.57	53383
bxe:Bxe_A3138	ncbi-geneid:4002701	5.1.1.3	53681|53681
bxe:Bxe_A3136	ncbi-geneid:4002703	4.2.1.2	117457
bxe:Bxe_A3118	ncbi-geneid:4002775	3.6.3.14	52540
bxe:Bxe_A3113	ncbi-geneid:4002780	6.2.1.1	56801
bxe:Bxe_A3063	ncbi-geneid:4002792	3.4.21.69	52096
bxe:Bxe_A3012	ncbi-geneid:4002033	1.1.1.100	51735
bxe:Bxe_A3003	ncbi-geneid:4002042	5.1.1.13	53681|53681|53681|53681
bxe:Bxe_A2987	ncbi-geneid:4004689	2.3.1.-	55729
bxe:Bxe_A2986	ncbi-geneid:4004690	2.3.1.-	55729
bxe:Bxe_A2982	ncbi-geneid:4004694	5.1.3.13	51182
bxe:Bxe_A2964	ncbi-geneid:4003657	3.6.3.4	56784|81653|81665
bxe:Bxe_A2961	ncbi-geneid:4003660	2.7.3.-|2.7.13.3	55874|47384|158472
bxe:Bxe_A2958	ncbi-geneid:4003663	1.6.99.3	51905
bxe:Bxe_A2955	ncbi-geneid:4003666	3.5.1.32	53187|55031
bxe:Bxe_A2947	ncbi-geneid:4003959	4.3.1.3
bxe:Bxe_A2945	ncbi-geneid:4003961	4.2.1.49	111326
bxe:Bxe_A2943	ncbi-geneid:4003963	3.5.2.7	51556|51338
bxe:Bxe_A2942	ncbi-geneid:4003964	3.5.3.13	51556|51338
bxe:Bxe_A2941	ncbi-geneid:4003965	3.5.1.68	53187
bxe:Bxe_A2936	ncbi-geneid:4003970	2.7.1.35	53613
bxe:Bxe_A2935	ncbi-geneid:4003971	2.4.1.21	53756
bxe:Bxe_A2934	ncbi-geneid:4004435	2.7.7.27	53448|51161
bxe:Bxe_A2932	ncbi-geneid:4004437	1.14.14.3	51679
bxe:Bxe_A2925	ncbi-geneid:4004444	3.6.3.21	52540
bxe:Bxe_A2923	ncbi-geneid:4004446	2.6.1.11|2.6.1.17	53383
bxe:Bxe_A2922	ncbi-geneid:4004447	2.3.1.109	55729
bxe:Bxe_A2921	ncbi-geneid:4004448	2.3.1.109	55729
bxe:Bxe_A2920	ncbi-geneid:4004449	1.2.1.71	53720
bxe:Bxe_A2919	ncbi-geneid:4004450	3.5.3.23	55909
bxe:Bxe_A2918	ncbi-geneid:4004451	3.5.1.96	53187
bxe:Bxe_A2916	ncbi-geneid:4004453	4.1.1.4	160104
bxe:Bxe_A2911	ncbi-geneid:4003898	1.11.1.15	52833
bxe:Bxe_A2900	ncbi-geneid:4003909	2.5.1.18	47616|52833
bxe:Bxe_A2890	ncbi-geneid:4003711	3.1.1.-	53474
bxe:Bxe_A2886	ncbi-geneid:4003715	2.7.3.-	55874|55785|55785|47384
bxe:Bxe_A2865	ncbi-geneid:4003564	3.2.-.-	52317
bxe:Bxe_A2839	ncbi-geneid:4003799	3.1.11.5	52540|52540|52980
bxe:Bxe_A2838	ncbi-geneid:4003168	3.1.11.5	52540|52980
bxe:Bxe_A2837	ncbi-geneid:4003169	3.1.11.5	52540|52540
bxe:Bxe_A2825	ncbi-geneid:4003181	2.6.1.-	53383
bxe:Bxe_A2823	ncbi-geneid:4003183	5.4.99.12	55120|55174
bxe:Bxe_A2818	ncbi-geneid:4003762	4.2.1.70|5.4.99.12	55120|88697
bxe:Bxe_A2812	ncbi-geneid:4003768	1.2.4.2	52518|52518
bxe:Bxe_A2811	ncbi-geneid:4003769	2.3.1.61	52777|51230|47005
bxe:Bxe_A2810	ncbi-geneid:4003770	1.8.1.4	51905|55424
bxe:Bxe_A2781	ncbi-geneid:4004993	1.1.3.15	56176|55103
bxe:Bxe_A2778	ncbi-geneid:4003405	6.2.1.3	56801
bxe:Bxe_A2777	ncbi-geneid:4003406	2.3.1.16|2.3.1.9	53901|53901
bxe:Bxe_A2775	ncbi-geneid:4003408	1.1.1.100	51735
bxe:Bxe_A2774	ncbi-geneid:4003409	1.3.99.-	56645|47203
bxe:Bxe_A2769	ncbi-geneid:4003415	6.2.1.1	56801
bxe:Bxe_A2768	ncbi-geneid:4003416	1.3.99.3	56645|47203
bxe:Bxe_A2765	ncbi-geneid:4003419	4.2.1.17	52096
bxe:Bxe_A2763	ncbi-geneid:4003421	2.3.1.16|2.3.1.9	53901|53901
bxe:Bxe_A2761	ncbi-geneid:4005108	6.4.1.4	52096|52096
bxe:Bxe_A2760	ncbi-geneid:4005109	6.4.1.4	56059|52440|51246|51230
bxe:Bxe_A2758	ncbi-geneid:4005111	4.1.3.6|4.1.3.34	54637|51621
bxe:Bxe_A2757	ncbi-geneid:4005112	6.3.2.-|6.2.1.-	56801
bxe:Bxe_A2752	ncbi-geneid:4005117	2.8.3.-	100950
bxe:Bxe_A2751	ncbi-geneid:4005118	2.8.3.-	100950
bxe:Bxe_A2749	ncbi-geneid:4005120	4.2.1.17	52096
bxe:Bxe_A2748	ncbi-geneid:4005121	1.1.1.69	51735
bxe:Bxe_A2746	ncbi-geneid:4005123	6.2.1.3	56801
bxe:Bxe_A2741	ncbi-geneid:4005069	3.1.2.-	54637
bxe:Bxe_A2732	ncbi-geneid:4005078	4.2.1.33|4.2.1.35	53732
bxe:Bxe_A2731	ncbi-geneid:4005079	4.2.1.33|4.2.1.35	52016
bxe:Bxe_A2730	ncbi-geneid:4005080	2.8.3.16	89796
bxe:Bxe_A2729	ncbi-geneid:4005081	4.1.3.4	51569
bxe:Bxe_A2727	ncbi-geneid:4005083	1.14.13.-	51905|52833
bxe:Bxe_A2725	ncbi-geneid:4005085	1.13.11.5	51182
bxe:Bxe_A2724	ncbi-geneid:4005086	3.7.1.2	56529|63433
bxe:Bxe_A2723	ncbi-geneid:4005087	5.2.1.2	47616|52833
bxe:Bxe_A2720	ncbi-geneid:4005169	1.2.99.3|1.2.1.3	53720
bxe:Bxe_A2719	ncbi-geneid:4005170	1.1.1.100	51735
bxe:Bxe_A2694	ncbi-geneid:4005367	5.3.2.-	55331
bxe:Bxe_A2692	ncbi-geneid:4005369	1.1.1.100	51735
bxe:Bxe_A2689	ncbi-geneid:4005372	1.4.1.9	51735|53223
bxe:Bxe_A2684	ncbi-geneid:4005377	1.5.1.34	55469
bxe:Bxe_A2679	ncbi-geneid:4005461	1.14.14.3	51679
bxe:Bxe_A2676	ncbi-geneid:4005464	1.1.1.95	51735|52283
bxe:Bxe_A4524	ncbi-geneid:4004679	5.2.1.4	47616|52833
bxe:Bxe_A4526	ncbi-geneid:4004681	1.13.11.4	51182
bxe:Bxe_A4534	ncbi-geneid:4005250	2.7.3.-	55874|55785|52172|52172|55785|47384
bxe:Bxe_A4547	ncbi-geneid:4004377	2.7.3.-	55874|47384
bxe:Bxe_A2629	ncbi-geneid:4004391	5.2.1.2	47616|52833
bxe:Bxe_A2627	ncbi-geneid:4004393	1.13.11.4	51182
bxe:Bxe_A2619	ncbi-geneid:4004517	2.7.3.-	55874|55785|52172|52172|55785|47384
bxe:Bxe_A2606	ncbi-geneid:4004530	2.7.3.-	55874|47384
bxe:Bxe_A2560	ncbi-geneid:4003252	3.6.1.-|3.6.4.12	52540
bxe:Bxe_A2540	ncbi-geneid:4003451	3.1.-.-	50249|50249|50249
bxe:Bxe_A2539	ncbi-geneid:4003452	2.1.1.-	75217|55315
bxe:Bxe_A2538	ncbi-geneid:4003453	5.3.1.6	100950|75445
bxe:Bxe_A2533	ncbi-geneid:4003458	2.7.10.1|2.7.10.2	52540
bxe:Bxe_A2529	ncbi-geneid:4004881	3.2.1.25	51445|49785|49303
bxe:Bxe_A2526	ncbi-geneid:4004884	1.3.99.3	56645|47203
bxe:Bxe_A2514	ncbi-geneid:4004897	2.7.7.22|5.3.1.8	51182|53448
bxe:Bxe_A2510	ncbi-geneid:4004342	3.4.21.89	51306
bxe:Bxe_A2507	ncbi-geneid:4004345	1.3.3.1	51395
bxe:Bxe_A2506	ncbi-geneid:4004346	2.3.2.8	55729
bxe:Bxe_A2505	ncbi-geneid:4004347	2.3.2.6	55729
bxe:Bxe_A2495	ncbi-geneid:4004591	4.2.1.17	52096
bxe:Bxe_A2493	ncbi-geneid:4004593	1.14.14.5	51679
bxe:Bxe_A2485	ncbi-geneid:4004602	1.-.-.-	51395
bxe:Bxe_A2481	ncbi-geneid:4004606	2.7.1.25	52540
bxe:Bxe_A2471	ncbi-geneid:4004038	3.4.21.88	51306|46785
bxe:Bxe_A2467	ncbi-geneid:4004042	3.6.3.25	52540|50331
bxe:Bxe_A2464	ncbi-geneid:4004045	3.5.1.1	53774
bxe:Bxe_A2462	ncbi-geneid:4004047	1.1.1.60	51735|48179
bxe:Bxe_A2461	ncbi-geneid:4004048	5.3.1.22	51658
bxe:Bxe_A2460	ncbi-geneid:4004049	4.1.1.47	52518|52518|52467
bxe:Bxe_A2452	ncbi-geneid:4003598	3.6.1.-|3.6.4.12	52540|48024
bxe:Bxe_A2431	ncbi-geneid:4005545	3.6.3.21	52540
bxe:Bxe_A2428	ncbi-geneid:4005548	1.1.2.3	51395
bxe:Bxe_A2423	ncbi-geneid:4005553	2.5.1.18	52833|47616
bxe:Bxe_A2414	ncbi-geneid:4004153	2.3.1.18	51161
bxe:Bxe_A2391	ncbi-geneid:4003544	1.11.1.15	52833
bxe:Bxe_A2388	ncbi-geneid:4003547	2.1.2.9	53328|50486
bxe:Bxe_A2387	ncbi-geneid:4003548	2.4.-.-|2.7.8.30	53448
bxe:Bxe_A2382	ncbi-geneid:4004937	2.6.1.66|2.6.1.2	53383
bxe:Bxe_A2381	ncbi-geneid:4004938	1.1.1.3	55347|51735|55021
bxe:Bxe_A2380	ncbi-geneid:4004939	4.2.3.1	53686
bxe:Bxe_A2377	ncbi-geneid:4004942	2.-.-.-	54690
bxe:Bxe_A2370	ncbi-geneid:4004949	4.1.1.44	69118
bxe:Bxe_A2361	ncbi-geneid:4003728	2.7.7.7	52540|48019
bxe:Bxe_A2358	ncbi-geneid:4003731	2.8.3.16	89796
bxe:Bxe_A2354	ncbi-geneid:4003735	1.6.5.5	51735|50129
bxe:Bxe_A2353	ncbi-geneid:4003736	3.1.3.5|3.1.3.6|3.6.1.11	64167
bxe:Bxe_A2352	ncbi-geneid:4003737	2.1.1.77	53335
bxe:Bxe_A2348	ncbi-geneid:4003741	2.1.1.-	53335|50249
bxe:Bxe_A2346	ncbi-geneid:4004643	5.4.99.12	55120|55174
bxe:Bxe_A2343	ncbi-geneid:4004646	2.3.1.-	53474
bxe:Bxe_A2342	ncbi-geneid:4004647	2.3.1.9	53901|53901
bxe:Bxe_A2341	ncbi-geneid:4004648	1.1.1.100|1.1.1.36	51735
bxe:Bxe_A2338	ncbi-geneid:4004651	1.-.-.-	51395
bxe:Bxe_A2337	ncbi-geneid:4004652	2.-.-.-	102114
bxe:Bxe_A2336	ncbi-geneid:4004653	2.7.1.-	53613
bxe:Bxe_A2335	ncbi-geneid:4004654	2.3.1.9|2.3.1.16	53901|53901
bxe:Bxe_A2333	ncbi-geneid:4004656	4.4.1.8	53383
bxe:Bxe_A2331	ncbi-geneid:4004658	3.1.3.3	56784
bxe:Bxe_A2330	ncbi-geneid:4004659	1.14.-.-	48264
bxe:Bxe_A2328	ncbi-geneid:4004661	6.5.1.1	56091|50249
bxe:Bxe_A2317	ncbi-geneid:4004965	2.7.3.-	55874|52172|52172|55785|47384
bxe:Bxe_A2315	ncbi-geneid:4004967	4.2.-.-|4.3.1.19	53686
bxe:Bxe_A2314	ncbi-geneid:4004968	3.5.1.16	53187|55031
bxe:Bxe_A2313	ncbi-geneid:4004969	3.6.4.-	52540|52540|52540|143517|52540|141259
bxe:Bxe_A2312	ncbi-geneid:4004970	2.7.7.60	53448
bxe:Bxe_A2311	ncbi-geneid:4004971	4.6.1.12	69765
bxe:Bxe_A2309	ncbi-geneid:4004973	1.8.1.-|1.11.1.15	52833
bxe:Bxe_A2308	ncbi-geneid:4004974	2.7.3.-|2.7.13.3	55874|47384
bxe:Bxe_A2303	ncbi-geneid:4005018	2.5.1.32	48576
bxe:Bxe_A2298	ncbi-geneid:4005024	2.7.1.31	110738
bxe:Bxe_A2295	ncbi-geneid:4005027	3.4.21.92	52096
bxe:Bxe_A2293	ncbi-geneid:4005029	3.4.21.53	54211|88697|52540
bxe:Bxe_A2291	ncbi-geneid:4003574	5.2.1.8	54534|109998
bxe:Bxe_A2289	ncbi-geneid:4003576	3.1.2.-|3.1.1.5	52266
bxe:Bxe_A2287	ncbi-geneid:4003578	5.3.1.9	53697
bxe:Bxe_A2285	ncbi-geneid:4003580	1.4.99.1	51905
bxe:Bxe_A2283	ncbi-geneid:4003582	6.3.5.3	52317|55326|55326|56042|56042|82697|109736
bxe:Bxe_A2280	ncbi-geneid:4003585	5.2.1.8	54534|109998
bxe:Bxe_A2277	ncbi-geneid:4003588	1.8.4.11|1.8.4.12	51316
bxe:Bxe_A2275	ncbi-geneid:4003590	2.3.1.86|6.2.1.-	56801
bxe:Bxe_A2274	ncbi-geneid:4003610	4.2.1.17|1.1.1.35	52096|51735|48179|48179
bxe:Bxe_A2273	ncbi-geneid:4003611	2.3.1.9	53901|53901
bxe:Bxe_A2269	ncbi-geneid:4003615	1.-.-.-	51735|50129|50129
bxe:Bxe_A2263	ncbi-geneid:4003621	2.7.4.9	52540
bxe:Bxe_A2261	ncbi-geneid:4003623	2.3.1.183	55729
bxe:Bxe_A2260	ncbi-geneid:4003624	3.1.21.-	51556
bxe:Bxe_A2256	ncbi-geneid:4003628	2.4.1.15	53756
bxe:Bxe_A2248	ncbi-geneid:4004767	2.7.7.22|5.3.1.8	51182|53448
bxe:Bxe_A2245	ncbi-geneid:4004770	1.1.1.22	51735|52413|48179
bxe:Bxe_A2244	ncbi-geneid:4004771	3.1.3.48	52788
bxe:Bxe_A2242	ncbi-geneid:4004773	2.7.10.1|2.7.10.2	52540
bxe:Bxe_A2234	ncbi-geneid:4003110	4.2.1.47	51735
bxe:Bxe_A2225	ncbi-geneid:4003119	2.7.7.9	53448
bxe:Bxe_A2223	ncbi-geneid:4003121	2.3.3.9	51645
bxe:Bxe_A2219	ncbi-geneid:4003125	1.1.3.15	55103|56176
bxe:Bxe_A2215	ncbi-geneid:4004551	2.1.1.107	53790
bxe:Bxe_A2214	ncbi-geneid:4004552	1.7.1.4	56014|51905|51905|55124
bxe:Bxe_A2212	ncbi-geneid:4004554	1.8.1.2|1.7.99.4	53706|63380|52343|50692|52218
bxe:Bxe_A2203	ncbi-geneid:4004563	2.1.1.144	53335
bxe:Bxe_A2200	ncbi-geneid:4004566	2.5.1.18	47616|52833
bxe:Bxe_A2197	ncbi-geneid:4004569	2.4.2.-|2.4.1.-|3.4	56601|53955
bxe:Bxe_A2190	ncbi-geneid:4005308	1.1.1.122	51430
bxe:Bxe_A2188	ncbi-geneid:4005310	3.6.1.22	55811
bxe:Bxe_A2185	ncbi-geneid:4005313	1.9.3.1	81452
bxe:Bxe_A2184	ncbi-geneid:4005314	1.9.3.1	81442
bxe:Bxe_A2183	ncbi-geneid:4005315	1.9.3.1	49503|46626
bxe:Bxe_A2169	ncbi-geneid:4004076	1.14.11.17	51197
bxe:Bxe_A2168	ncbi-geneid:4004077	2.4.2.36	56399
bxe:Bxe_A2155	ncbi-geneid:4003286	1.14.11.17	51197
bxe:Bxe_A2146	ncbi-geneid:4003295	1.2.99.2	56003|54665
bxe:Bxe_A2145	ncbi-geneid:4003296	1.2.99.2	47741|54292
bxe:Bxe_A2144	ncbi-geneid:4003297	1.2.99.2	56176|55447
bxe:Bxe_A2135	ncbi-geneid:4004456	3.6.3.-	52540
bxe:Bxe_A2132	ncbi-geneid:4004459	3.1.6.1	53649
bxe:Bxe_A2120	ncbi-geneid:4004471	3.5.4.1|3.5.99.4	51556|51338
bxe:Bxe_A2117	ncbi-geneid:4005089	3.11.1.1	56784
bxe:Bxe_A2116	ncbi-geneid:4005090	2.6.1.-	53383
bxe:Bxe_A2114	ncbi-geneid:4005092	1.1.1.100	51735
bxe:Bxe_A2111	ncbi-geneid:4005095	1.14.13.82	54292|63380|52343
bxe:Bxe_A2110	ncbi-geneid:4005096	5.3.3.4	54909
bxe:Bxe_A2109	ncbi-geneid:4005097	1.13.11.1	49482
bxe:Bxe_A2108	ncbi-geneid:4005098	5.5.1.1	51604|54826
bxe:Bxe_A2099	ncbi-geneid:4005107	1.1.1.100	51735
bxe:Bxe_A2077	ncbi-geneid:4004128	4.2.1.-	52096
bxe:Bxe_A2076	ncbi-geneid:4004129	6.2.1.-	56801
bxe:Bxe_A2075	ncbi-geneid:4004130	1.2.99.2	47741|54292
bxe:Bxe_A2074	ncbi-geneid:4004131	1.2.99.2	56176|55447
bxe:Bxe_A2073	ncbi-geneid:4004132	1.17.1.4|1.2.99.2	56003|54665|55961
bxe:Bxe_A2072	ncbi-geneid:4004133	4.1.1.-	52507
bxe:Bxe_A2068	ncbi-geneid:4004137	2.4.1.80	53448
bxe:Bxe_A2065	ncbi-geneid:4004140	2.7.13.3	55874|47384
bxe:Bxe_A2063	ncbi-geneid:4004142	2.4.1.80	53448
bxe:Bxe_A2060	ncbi-geneid:4004145	1.2.1.16	53720
bxe:Bxe_A2054	ncbi-geneid:4005153	1.14.11.16	51197
bxe:Bxe_A2053	ncbi-geneid:4005154	2.5.1.18	47616|52833
bxe:Bxe_A2048	ncbi-geneid:4005159	5.1.99.1|4.4.1.5	54593
bxe:Bxe_A2040	ncbi-geneid:4005166	1.14.13.2	51905|54373
bxe:Bxe_A2039	ncbi-geneid:4003324	4.3.1.19	53686|55021
bxe:Bxe_A2033	ncbi-geneid:4003330	2.3.2.3	55729
bxe:Bxe_A2026	ncbi-geneid:4003337	2.7.3.-	55874|55785|52172|55785|47384
bxe:Bxe_A2024	ncbi-geneid:4003339	1.8.1.9	51905
bxe:Bxe_A2005	ncbi-geneid:4004546	2.7.11.1	52540
bxe:Bxe_A1998	ncbi-geneid:4004359	3.6.3.17	52540|52540
bxe:Bxe_A1992	ncbi-geneid:4004365	1.5.1.7	55347|51735
bxe:Bxe_A1982	ncbi-geneid:4004375	1.1.1.215	51735|52283
bxe:Bxe_A1980	ncbi-geneid:4002916	2.7.1.45	53613
bxe:Bxe_A1976	ncbi-geneid:4002920	2.5.1.18	47616|52833
bxe:Bxe_A1961	ncbi-geneid:4002804	2.4.2.-|2.4.1.-|3.4	56601|53955
bxe:Bxe_A1948	ncbi-geneid:4002817	3.1.1.32	56931
bxe:Bxe_A1945	ncbi-geneid:4002820	1.13.12.16
bxe:Bxe_A1944	ncbi-geneid:4002821	1.2.1.8	53720
bxe:Bxe_A1938	ncbi-geneid:4003152	3.6.3.17	52540|52540
bxe:Bxe_A1936	ncbi-geneid:4003154	3.5.99.3	51556|51338
bxe:Bxe_A1934	ncbi-geneid:4003156	3.5.2.17	49472
bxe:Bxe_A1929	ncbi-geneid:4003161	3.5.3.19	51182
bxe:Bxe_A1928	ncbi-geneid:4003162	3.5.3.4	49785|49785
bxe:Bxe_A1921	ncbi-geneid:4004840	3.4.17.13	141986|52317
bxe:Bxe_A1920	ncbi-geneid:4004841	3.5.4.-	53927
bxe:Bxe_A1918	ncbi-geneid:4004843	6.5.1.-
bxe:Bxe_A1917	ncbi-geneid:4004844	1.6.5.2	52218
bxe:Bxe_A1901	ncbi-geneid:4003479	3.4.24.-	52540|140990
bxe:Bxe_A1886	ncbi-geneid:4003494	3.6.3.14	52943
bxe:Bxe_A1885	ncbi-geneid:4003495	3.6.3.14	52540|47917|50615
bxe:Bxe_A1883	ncbi-geneid:4004781	3.6.3.14	81333
bxe:Bxe_A1882	ncbi-geneid:4004782	3.6.3.14	81336
bxe:Bxe_A1880	ncbi-geneid:4004784	3.6.3.14	51344
bxe:Bxe_A1879	ncbi-geneid:4004785	3.6.3.14	52540|47917|50615
bxe:Bxe_A1877	ncbi-geneid:4004788	3.5.3.6	55909
bxe:Bxe_A1876	ncbi-geneid:4004789	2.1.3.3	53671
bxe:Bxe_A1875	ncbi-geneid:4004790	2.7.2.2	53633
bxe:Bxe_A1872	ncbi-geneid:4004793	1.1.1.1	50129|51735
bxe:Bxe_A1862	ncbi-geneid:4003878	6.2.1.1	56801
bxe:Bxe_A1860	ncbi-geneid:4003880	1.1.1.-	50129|51735
bxe:Bxe_A1851	ncbi-geneid:4003889	2.7.3.-|2.7.13.3	55785|55874
bxe:Bxe_A1844	ncbi-geneid:4003305	1.1.1.1	50129|51735
bxe:Bxe_A1836	ncbi-geneid:4003313	1.2.3.3|1.2.5.1	52518|52518|52467
bxe:Bxe_A1835	ncbi-geneid:4003314	2.7.3.-	55874|55785|55785|52172|52172|47384
bxe:Bxe_A1829	ncbi-geneid:4003319	4.3.1.12	51735
bxe:Bxe_A1828	ncbi-geneid:4003320	1.17.1.1	52343|54292|63380
bxe:Bxe_A1826	ncbi-geneid:4003322	1.2.1.3	53720
bxe:Bxe_A1825	ncbi-geneid:4003323	1.3.3.11	48613
bxe:Bxe_A1801	ncbi-geneid:4004573	3.6.4.12	52540
bxe:Bxe_A1793	ncbi-geneid:4004581	3.6.1.-	52540
bxe:Bxe_A1775	ncbi-geneid:4004868	3.1.4.14|1.7.-.-	52218
bxe:Bxe_A1734	ncbi-geneid:4005197	2.7.3.-|2.7.13.3	55874|47384
bxe:Bxe_A1732	ncbi-geneid:4005199	1.-.-.-	51735
bxe:Bxe_A1730	ncbi-geneid:4005201	1.1.1.1	50129|51735
bxe:Bxe_A1712	ncbi-geneid:4004197	3.3.2.1	52499
bxe:Bxe_A1708	ncbi-geneid:4004201	6.3.5.2	52402|52317|54810
bxe:Bxe_A1706	ncbi-geneid:4004203	1.1.1.205	51412|54631
bxe:Bxe_A1699	ncbi-geneid:4005000	2.7.9.2	56059|51621|52009
bxe:Bxe_A1696	ncbi-geneid:4005003	3.1.26.4	53098
bxe:Bxe_A1695	ncbi-geneid:4005004	2.4.1.182	53756
bxe:Bxe_A1694	ncbi-geneid:4005005	2.3.1.129	51161
bxe:Bxe_A1693	ncbi-geneid:4005006	4.2.1.-	54637
bxe:Bxe_A1692	ncbi-geneid:4005007	2.3.1.-	51161
bxe:Bxe_A1689	ncbi-geneid:4005010	3.4.24.-	50156|50156
bxe:Bxe_A1688	ncbi-geneid:4005011	1.1.1.267	55347|51735|69055
bxe:Bxe_A1686	ncbi-geneid:4005013	2.5.1.31	64005
bxe:Bxe_A1684	ncbi-geneid:4003345	2.7.4.22	53633
bxe:Bxe_A1680	ncbi-geneid:4003349	3.4.11.18	55920
bxe:Bxe_A1679	ncbi-geneid:4003350	2.7.7.59	81301|109604|81593|55021|55021
bxe:Bxe_A1678	ncbi-geneid:4003351	5.4.99.12	55120|55174
bxe:Bxe_A1677	ncbi-geneid:4003352	3.5.1.88	56420
bxe:Bxe_A1676	ncbi-geneid:4003353	6.5.1.2
bxe:Bxe_A1671	ncbi-geneid:4003358	2.6.1.17	53383
bxe:Bxe_A1670	ncbi-geneid:4003359	2.3.1.117	51161
bxe:Bxe_A1669	ncbi-geneid:4003360	1.20.4.1	52833
bxe:Bxe_A1668	ncbi-geneid:4003361	3.5.1.18	53187|55031
bxe:Bxe_A1667	ncbi-geneid:4003362	2.1.1.72	53335
bxe:Bxe_A1666	ncbi-geneid:4003363	2.7.8.-	56024|56024
bxe:Bxe_A1665	ncbi-geneid:4003914	1.11.1.9	52833
bxe:Bxe_A1660	ncbi-geneid:4003919	5.1.1.1	51419|50621
bxe:Bxe_A1658	ncbi-geneid:4003921	2.7.4.7|2.7.1.49	53613
bxe:Bxe_A1656	ncbi-geneid:4003923	2.7.7.7	52141
bxe:Bxe_A1655	ncbi-geneid:4003924	2.3.1.128	55729
bxe:Bxe_A1654	ncbi-geneid:4003925	3.4.-.-	53067|53067
bxe:Bxe_A1651	ncbi-geneid:4003928	4.1.3.1	51621
bxe:Bxe_A1648	ncbi-geneid:4003931	3.8.1.2	56784
bxe:Bxe_A1647	ncbi-geneid:4003932	2.3.3.9	51645
bxe:Bxe_A1645	ncbi-geneid:4004630	2.1.1.-	89562
bxe:Bxe_A1642	ncbi-geneid:4004638	6.1.1.17	52374|48163
bxe:Bxe_A1635	ncbi-geneid:4003745	1.3.1.9	51735
bxe:Bxe_A1630	ncbi-geneid:4003751	2.7.2.4	53633|55021|55021
bxe:Bxe_A1629	ncbi-geneid:4003752	6.3.4.-	52402|56037|82829
bxe:Bxe_A1628	ncbi-geneid:4003753	6.4.1.2	52096
bxe:Bxe_A1627	ncbi-geneid:4003754	3.2.2.21	48150
bxe:Bxe_A1626	ncbi-geneid:4003755	6.1.1.16	52374|47323
bxe:Bxe_A1624	ncbi-geneid:4003757	5.2.1.8	50891
bxe:Bxe_A1623	ncbi-geneid:4003758	5.2.1.8	50891
bxe:Bxe_A1622	ncbi-geneid:4003759	3.6.1.-	56300
bxe:Bxe_A1621	ncbi-geneid:4003760	2.3.1.30	51161
bxe:Bxe_A1620	ncbi-geneid:4003761	2.1.1.-	75217
bxe:Bxe_A1619	ncbi-geneid:4005555	3.1.3.25	56655
bxe:Bxe_A1612	ncbi-geneid:4005562	3.6.4.12	52540|52540
bxe:Bxe_A1606	ncbi-geneid:4005568	6.3.4.4	52540
bxe:Bxe_A1602	ncbi-geneid:4005572	3.4.-.-	117892
bxe:Bxe_A1601	ncbi-geneid:4005573	3.4.-.-	117892
bxe:Bxe_A1595	ncbi-geneid:4003519	6.1.1.21	55681|52954
bxe:Bxe_A1592	ncbi-geneid:4003522	2.1.1.-	102114
bxe:Bxe_A1591	ncbi-geneid:4003523	2.7.4.6	54919
bxe:Bxe_A1585	ncbi-geneid:4003529	4.2.1.52	51569
bxe:Bxe_A1583	ncbi-geneid:4003531	6.1.1.2	52374
bxe:Bxe_A1573	ncbi-geneid:4004710	4.2.1.11	51604|54826
bxe:Bxe_A1572	ncbi-geneid:4004711	2.5.1.55	51569
bxe:Bxe_A1571	ncbi-geneid:4004712	6.3.4.2	52540|52317
bxe:Bxe_A1568	ncbi-geneid:4004715	3.1.21.-	51556
bxe:Bxe_A1567	ncbi-geneid:4004716	3.6.3.-	52540
bxe:Bxe_A1564	ncbi-geneid:4004719	3.1.-.-	64182
bxe:Bxe_A1561	ncbi-geneid:4005437	6.1.1.6	55681|50249
bxe:Bxe_A1553	ncbi-geneid:4005445	2.8.1.7	53383
bxe:Bxe_A1551	ncbi-geneid:4005447	3.1.3.48	52788
bxe:Bxe_A1545	ncbi-geneid:4005453	3.4.99.-|3.4.21.-	56601
bxe:Bxe_A1543	ncbi-geneid:4005455	1.8.1.4	51905|55424|51230
bxe:Bxe_A1542	ncbi-geneid:4005456	2.3.1.12	52777|51230|51230|47005
bxe:Bxe_A1541	ncbi-geneid:4003459	1.2.4.1	52518|52518|52922
bxe:Bxe_A1540	ncbi-geneid:4003460	2.7.3.-	55874|55785|55785|47384
bxe:Bxe_A1536	ncbi-geneid:4003464	3.5.4.9|1.5.1.5	51735|53223
bxe:Bxe_A1534	ncbi-geneid:4003466	3.4.24.70	55486
bxe:Bxe_A1533	ncbi-geneid:4003467	3.5.4.1	51556|51338
bxe:Bxe_A1530	ncbi-geneid:4003470	5.1.1.13	53681|53681
bxe:Bxe_A1526	ncbi-geneid:4003475	3.1.11.2	56219
bxe:Bxe_A1525	ncbi-geneid:4003476	3.4.21.26	50993|53474
bxe:Bxe_A1523	ncbi-geneid:4005498	2.7.1.-|2.7.13.3	55874|47384
bxe:Bxe_A1522	ncbi-geneid:4005499	6.3.1.2	55931|54368
bxe:Bxe_A1513	ncbi-geneid:4005508	3.6.4.13	52540
bxe:Bxe_A1512	ncbi-geneid:4005509	2.3.1.1	53633|55729
bxe:Bxe_A1505	ncbi-geneid:4005516	1.1.5.2	50998
bxe:Bxe_A1503	ncbi-geneid:4004089	1.-.-.-	51905
bxe:Bxe_A1502	ncbi-geneid:4004090	3.6.3.21	52540
bxe:Bxe_A1496	ncbi-geneid:4004096	1.16.1.1	51905|55424
bxe:Bxe_A1486	ncbi-geneid:4004106	1.2.1.2	53706|50692
bxe:Bxe_A1482	ncbi-geneid:4003093	4.3.1.3
bxe:Bxe_A1473	ncbi-geneid:4003102	3.5.2.14	53067
bxe:Bxe_A1452	ncbi-geneid:4004815	1.3.1.34	51395|51971|51905
bxe:Bxe_A1435	ncbi-geneid:4003699	2.3.3.13	51569|110921|89000
bxe:Bxe_A1434	ncbi-geneid:4003700	3.6.3.21	52540
bxe:Bxe_A1431	ncbi-geneid:4003703	3.5.2.2	51556|51338|51338
bxe:Bxe_A1429	ncbi-geneid:4003705	1.3.1.1|1.3.1.2|1.3.3.1	51395|54862
bxe:Bxe_A1428	ncbi-geneid:4004397	1.4.1.13|1.4.1.14	51971|46548
bxe:Bxe_A1427	ncbi-geneid:4004398	3.5.1.6	53187|55031
bxe:Bxe_A1424	ncbi-geneid:4004401	1.18.1.2	63380|52343|54862
bxe:Bxe_A1422	ncbi-geneid:4004403	4.2.1.17	52096|52096
bxe:Bxe_A1421	ncbi-geneid:4004404	2.7.1.71	52540|47413
bxe:Bxe_A1419	ncbi-geneid:4004407	6.2.1.25	56801
bxe:Bxe_A1408	ncbi-geneid:4005284	3.5.5.7	56317
bxe:Bxe_A1399	ncbi-geneid:4005293	4.4.1.5	54593
bxe:Bxe_A1395	ncbi-geneid:4005297	6.2.1.1	56801
bxe:Bxe_A1391	ncbi-geneid:4005301	4.2.1.17|1.1.1.35	52096|51735|48179|48179
bxe:Bxe_A1390	ncbi-geneid:4003630	1.3.99.-	56645|47203
bxe:Bxe_A1389	ncbi-geneid:4003631	1.3.99.-	56645|47203
bxe:Bxe_A1376	ncbi-geneid:4003644	6.1.1.20	56037|50249|55681|46955|54991
bxe:Bxe_A1375	ncbi-geneid:4003645	6.1.1.20	55681|46589
bxe:Bxe_A1371	ncbi-geneid:4004051	3.1.1.-|6.1.1.3	55681|55186|52954|81271
bxe:Bxe_A1370	ncbi-geneid:4004053	2.7.6.5	81301|109604|81271|55021
bxe:Bxe_A1367	ncbi-geneid:4004056	2.8.3.8|2.8.3.5	100950
bxe:Bxe_A1366	ncbi-geneid:4004057	2.8.3.5	100950
bxe:Bxe_A1364	ncbi-geneid:4004059	3.1.2.-	54637
bxe:Bxe_A1363	ncbi-geneid:4004060	1.-.-.-	51735
bxe:Bxe_A1362	ncbi-geneid:4004061	1.5.5.1	51905|54373|54862
bxe:Bxe_A1360	ncbi-geneid:4004063	4.2.3.5	103263
bxe:Bxe_A1359	ncbi-geneid:4004064	2.3.1.51	69593|103473
bxe:Bxe_A1357	ncbi-geneid:4004066	2.5.1.49	53383
bxe:Bxe_A1356	ncbi-geneid:4004067	3.-.-.-	53474
bxe:Bxe_A1339	ncbi-geneid:4004122	6.2.1.17	56801
bxe:Bxe_A1338	ncbi-geneid:4004123	3.2.2.16|3.2.2.9	53167
bxe:Bxe_A1337	ncbi-geneid:4004124	3.6.1.-|3.6.4.12	52540
bxe:Bxe_A1335	ncbi-geneid:4005477	6.1.1.9	52374|50677|47323|46589
bxe:Bxe_A1334	ncbi-geneid:4005478	2.7.7.9	53448
bxe:Bxe_A1332	ncbi-geneid:4005480	1.1.1.18	51735|55347
bxe:Bxe_A1331	ncbi-geneid:4005481	1.1.1.18	51735|55347
bxe:Bxe_A1327	ncbi-geneid:4005485	3.6.3.17	52540
bxe:Bxe_A1326	ncbi-geneid:4005486	2.7.1.92	53613
bxe:Bxe_A1325	ncbi-geneid:4005487	3.7.1.-	52518|52467|52518
bxe:Bxe_A1324	ncbi-geneid:4005488	4.2.1.44	51658
bxe:Bxe_A1323	ncbi-geneid:4005489	5.3.1.-
bxe:Bxe_A1317	ncbi-geneid:4005495	3.1.2.-	54637
bxe:Bxe_A1316	ncbi-geneid:4005496	1.1.1.-	56796
bxe:Bxe_A1314	ncbi-geneid:4005052	4.1.2.5	53383
bxe:Bxe_A1311	ncbi-geneid:4005055	6.1.1.7	55681|101353|55186|50447
bxe:Bxe_A1310	ncbi-geneid:4005056	2.8.3.16	89796
bxe:Bxe_A1308	ncbi-geneid:4005058	2.3.2.2	56235
bxe:Bxe_A1307	ncbi-geneid:4005059	6.1.1.18	52374|50715
bxe:Bxe_A1302	ncbi-geneid:4005064	1.11.1.5	46626|46626
bxe:Bxe_A1301	ncbi-geneid:4005065	3.1.4.3	53649
bxe:Bxe_A1276	ncbi-geneid:4004923	3.1.3.-
bxe:Bxe_A1274	ncbi-geneid:4004925	3.6.1.11|3.6.1.40	109604|53067|53067
bxe:Bxe_A1273	ncbi-geneid:4004926	2.7.4.1	56024|143724|56024|140356
bxe:Bxe_A1272	ncbi-geneid:4004927	2.7.3.-|2.7.13.3	55874|47384|55785
bxe:Bxe_A1269	ncbi-geneid:4004930	3.6.3.27	52540
bxe:Bxe_A1264	ncbi-geneid:4004935	5.4.2.10	53738|53738|53738|55957
bxe:Bxe_A1263	ncbi-geneid:4004244	2.5.1.15	51717
bxe:Bxe_A1262	ncbi-geneid:4004245	3.4.24.-	52540|140990
bxe:Bxe_A1261	ncbi-geneid:4004246	2.1.1.-	53335
bxe:Bxe_A1257	ncbi-geneid:4004250	6.3.5.5	56059|56059|52440|48108|52440|52335
bxe:Bxe_A1256	ncbi-geneid:4004251	6.3.5.5	52317|52021
bxe:Bxe_A1254	ncbi-geneid:4004253	3.2.1.-	53955|54106|54106
bxe:Bxe_A1253	ncbi-geneid:4004254	3.1.2.6	56281
bxe:Bxe_A1251	ncbi-geneid:4004256	3.1.26.4
bxe:Bxe_A1250	ncbi-geneid:4004257	2.7.7.7
bxe:Bxe_A1242	ncbi-geneid:4003822	2.4.1.15	53756
bxe:Bxe_A1241	ncbi-geneid:4003823	3.1.3.12	56784
bxe:Bxe_A1223	ncbi-geneid:4003843	5.99.1.2	56712|57783
bxe:Bxe_A1222	ncbi-geneid:4003844	2.1.1.37	53335
bxe:Bxe_A1164	ncbi-geneid:4002961	6.2.1.-	56801
bxe:Bxe_A1163	ncbi-geneid:4002962	6.2.1.-	56801
bxe:Bxe_A1162	ncbi-geneid:4002963	3.5.5.7	56317
bxe:Bxe_A1152	ncbi-geneid:4002973	4.1.3.39	51569|89000
bxe:Bxe_A1151	ncbi-geneid:4002974	1.2.1.10	55347|51735
bxe:Bxe_A1150	ncbi-geneid:4002975	4.1.1.77	56529
bxe:Bxe_A1149	ncbi-geneid:4002976	4.2.1.80	56529
bxe:Bxe_A1148	ncbi-geneid:4002977	3.5.99.5	55298
bxe:Bxe_A1147	ncbi-geneid:4002978	1.2.1.60|1.2.1.32	53720
bxe:Bxe_A1145	ncbi-geneid:4002980	1.13.11.-	53213
bxe:Bxe_A1130	ncbi-geneid:4005206	1.13.11.1	49482
bxe:Bxe_A1129	ncbi-geneid:4005207	5.5.1.7	51604|54826
bxe:Bxe_A1127	ncbi-geneid:4005209	3.1.1.45	53474
bxe:Bxe_A1126	ncbi-geneid:4005210	1.3.1.32	56796
bxe:Bxe_A1115	ncbi-geneid:4005221	1.1.1.31	51735|48179
bxe:Bxe_A1111	ncbi-geneid:4005225	4.1.1.-	56529
bxe:Bxe_A1108	ncbi-geneid:4005228	1.14.12.13	54427
bxe:Bxe_A1107	ncbi-geneid:4005229	1.14.12.13	55961|50022
bxe:Bxe_A1100	ncbi-geneid:4005236	1.14.13.82	54292|52343|63380
bxe:Bxe_A1090	ncbi-geneid:4005401	3.2.1.52	51445
bxe:Bxe_A1089	ncbi-geneid:4005402	2.7.8.7	56214
bxe:Bxe_A1088	ncbi-geneid:4005403	2.6.99.2	63892
bxe:Bxe_A1085	ncbi-geneid:4005406	3.1.26.3	69065|54768
bxe:Bxe_A1084	ncbi-geneid:4005407	3.4.21.89	51306
bxe:Bxe_A1081	ncbi-geneid:4005410	3.4.21.-	50494|50156|50156
bxe:Bxe_A1076	ncbi-geneid:4005415	2.3.1.41|2.3.1.179	53901|53901
bxe:Bxe_A1074	ncbi-geneid:4005417	1.1.1.100	51735
bxe:Bxe_A1073	ncbi-geneid:4005418	2.3.1.39	52151|55048
bxe:Bxe_A1072	ncbi-geneid:4005419	2.3.1.41|2.3.1.180	53901
bxe:Bxe_A1071	ncbi-geneid:4005420	2.3.1.15	53659
bxe:Bxe_A1066	ncbi-geneid:4005425	3.4.21.-	52096
bxe:Bxe_A1064	ncbi-geneid:4005427	3.1.3.18	56784
bxe:Bxe_A1063	ncbi-geneid:4005428	5.4.99.12	55120|55174
bxe:Bxe_A1062	ncbi-geneid:4005430	3.1.4.-|3.1.26.12	50249
bxe:Bxe_A1057	ncbi-geneid:4005435	2.3.1.-	55729
bxe:Bxe_A1055	ncbi-geneid:4005322	1.1.-.-	51735|52283
bxe:Bxe_A1052	ncbi-geneid:4005325	2.4.2.11	51690|54675
bxe:Bxe_A1045	ncbi-geneid:4005334	3.6.1.-|3.6.4.12	52540
bxe:Bxe_A1038	ncbi-geneid:4005341	4.2.1.2	48557
bxe:Bxe_A1031	ncbi-geneid:4005348	2.1.1.45	55831
bxe:Bxe_A1020	ncbi-geneid:4003972	1.5.1.3	53597
bxe:Bxe_A1016	ncbi-geneid:4003976	3.1.-.-
bxe:Bxe_A1014	ncbi-geneid:4003978	3.6.1.-	52540|50249
bxe:Bxe_A1008	ncbi-geneid:4003984	2.1.1.31	75217
bxe:Bxe_A1001	ncbi-geneid:4003991	1.4.99.1	51905|54373
bxe:Bxe_A1000	ncbi-geneid:4003992	1.3.99.-	56645|47203
bxe:Bxe_A0993	ncbi-geneid:4003999	4.2.1.17	52096
bxe:Bxe_A0990	ncbi-geneid:4004002	2.5.1.47	53686
bxe:Bxe_A0988	ncbi-geneid:4004004	5.1.3.20	51735
bxe:Bxe_A0987	ncbi-geneid:4004005	2.7.1.-	53613
bxe:Bxe_A0986	ncbi-geneid:4004006	1.1.1.22	51735|52413|48179
bxe:Bxe_A0981	ncbi-geneid:4003033	2.7.4.14	52540
bxe:Bxe_A0980	ncbi-geneid:4003034	2.5.1.19	55205
bxe:Bxe_A0979	ncbi-geneid:4003035	1.3.1.12	51735|48179
bxe:Bxe_A0978	ncbi-geneid:4003036	2.6.1.9	53383
bxe:Bxe_A0977	ncbi-geneid:4003037	4.2.1.51|5.4.99.5	53850|55021|48600
bxe:Bxe_A0976	ncbi-geneid:4003038	2.6.1.52	53383
bxe:Bxe_A0974	ncbi-geneid:4003040	5.99.1.3	56719|101904
bxe:Bxe_A0972	ncbi-geneid:4003042	2.1.1.64	53335
bxe:Bxe_A0971	ncbi-geneid:4003043	3.1.3.18	56784
bxe:Bxe_A0966	ncbi-geneid:4003048	1.2.1.2	52833
bxe:Bxe_A0965	ncbi-geneid:4003049	1.2.1.2	142019|140490|142984|52833
bxe:Bxe_A0964	ncbi-geneid:4003050	1.2.1.2	53706|50692|54862|54292
bxe:Bxe_A0954	ncbi-geneid:4003060	4.1.3.27	52317
bxe:Bxe_A0952	ncbi-geneid:4003062	3.5.1.4|6.3.5.6|6.3.5.7	75304
bxe:Bxe_A0950	ncbi-geneid:4003064	1.17.1.4	56176|55447|47741|54292
bxe:Bxe_A0949	ncbi-geneid:4003065	1.17.3.2|1.17.1.4	56003|54665
bxe:Bxe_A0947	ncbi-geneid:4003067	3.5.4.4	51556
bxe:Bxe_A0946	ncbi-geneid:4003068	3.5.4.3	51556|51338
bxe:Bxe_A0945	ncbi-geneid:4003069	1.-.-.-	51905
bxe:Bxe_A0941	ncbi-geneid:4002881	2.3.1.41	53901|53901
bxe:Bxe_A0940	ncbi-geneid:4002882	2.3.1.41|2.3.1.179	53901|53901
bxe:Bxe_A0939	ncbi-geneid:4002883	1.1.1.100	51735
bxe:Bxe_A0937	ncbi-geneid:4002885	2.3.1.41	53901|53901
bxe:Bxe_A0934	ncbi-geneid:4002888	3.1.2.-	54637
bxe:Bxe_A0933	ncbi-geneid:4002889	4.3.1.3
bxe:Bxe_A0927	ncbi-geneid:4002895	2.3.1.51	69593
bxe:Bxe_A0923	ncbi-geneid:4002899	3.4.11.2	55486|63737
bxe:Bxe_A0920	ncbi-geneid:4002901	3.1.3.11	56655
bxe:Bxe_A0915	ncbi-geneid:4002907	5.4.99.5	48600
bxe:Bxe_A0914	ncbi-geneid:4002908	2.7.7.7	53098|82771
bxe:Bxe_A0907	ncbi-geneid:4002825	2.7.6.5	109604|81301|81271|55021
bxe:Bxe_A0906	ncbi-geneid:4002826	2.7.7.6	63562
bxe:Bxe_A0905	ncbi-geneid:4002827	2.7.4.8	52540
bxe:Bxe_A0903	ncbi-geneid:4002829	2.7.7.56	54211|55666
bxe:Bxe_A0902	ncbi-geneid:4002830	3.6.1.15	52972
bxe:Bxe_A0901	ncbi-geneid:4002831	1.3.3.3|1.3.99.22	102114
bxe:Bxe_A0896	ncbi-geneid:4002837	5.4.3.8	53383
bxe:Bxe_A0895	ncbi-geneid:4002838	1.1.1.193|3.5.4.26	53597|53927
bxe:Bxe_A0894	ncbi-geneid:4002839	2.5.1.9	63380|63380
bxe:Bxe_A0893	ncbi-geneid:4002840	4.1.2.-|3.5.4.25|4.1.99.12	55821|142695
bxe:Bxe_A0892	ncbi-geneid:4002841	2.5.1.9|2.5.1.78	52121
bxe:Bxe_A0890	ncbi-geneid:4002843	2.6.1.-	53383
bxe:Bxe_A0888	ncbi-geneid:4002845	4.1.1.-	50475|143968
bxe:Bxe_A0886	ncbi-geneid:4002847	4.2.-.-|4.3.1.19	53686
bxe:Bxe_A0859	ncbi-geneid:4002874	2.1.1.33	53335
bxe:Bxe_A0855	ncbi-geneid:4002878	1.3.3.3|1.3.99.22	102114
bxe:Bxe_A0839	ncbi-geneid:4003204	3.4.11.19	56266
bxe:Bxe_A0834	ncbi-geneid:4003209	3.5.1.1|3.4.19.5	56235
bxe:Bxe_A0832	ncbi-geneid:4003211	5.4.99.12	55120|55174
bxe:Bxe_A0829	ncbi-geneid:4003214	1.17.1.1	52343|54292|63380
bxe:Bxe_A0827	ncbi-geneid:4003216	2.6.1.11|2.6.1.17	53383
bxe:Bxe_A0826	ncbi-geneid:4003217	2.3.1.-	55729
bxe:Bxe_A0819	ncbi-geneid:4003224	5.2.1.8	54534
bxe:Bxe_A0815	ncbi-geneid:4003228	1.4.3.16	51905|56425|46977
bxe:Bxe_A0814	ncbi-geneid:4003229	2.4.2.19	51690|54675
bxe:Bxe_A0813	ncbi-geneid:4003230	2.5.1.72	142754
bxe:Bxe_A0810	ncbi-geneid:4003233	2.1.1.-	53335
bxe:Bxe_A0809	ncbi-geneid:4003234	2.1.2.2	53328
bxe:Bxe_A0808	ncbi-geneid:4003235	2.7.7.2|2.7.1.26	82114|52374
bxe:Bxe_A0807	ncbi-geneid:4003236	6.1.1.5	52374|47323|50677
bxe:Bxe_A0805	ncbi-geneid:4003238	4.1.1.36|6.3.2.5	102645|52507
bxe:Bxe_A0803	ncbi-geneid:4003240	3.6.1.23	51283
bxe:Bxe_A0797	ncbi-geneid:4005594	1.1.1.42	53659
bxe:Bxe_A0796	ncbi-geneid:4005595	4.2.1.70|5.4.99.12	55120
bxe:Bxe_A0793	ncbi-geneid:4005598	3.6.5.3	52540|54211|50447|54980|54980
bxe:Bxe_A0781	ncbi-geneid:4005610	2.3.3.1	48256|46955
bxe:Bxe_A0776	ncbi-geneid:4005615	3.4.21.92	52096
bxe:Bxe_A0772	ncbi-geneid:4005619	1.11.1.6|1.11.1.7	48113|48113
bxe:Bxe_A0769	ncbi-geneid:4005622	1.15.1.1	54719|46609
bxe:Bxe_A0766	ncbi-geneid:4005625	2.4.1.182|2.7.1.130	52540
bxe:Bxe_A0764	ncbi-geneid:4005627	2.7.7.38	53448
bxe:Bxe_A0763	ncbi-geneid:4005628	2.7.4.3	52540
bxe:Bxe_A0762	ncbi-geneid:4005629	1.1.1.35	51735
bxe:Bxe_A0757	ncbi-geneid:4005634	2.1.3.3	53671
bxe:Bxe_A0756	ncbi-geneid:4005635	6.3.4.5	69864|52402
bxe:Bxe_A0755	ncbi-geneid:4005636	1.1.1.158	56194|56176
bxe:Bxe_A0749	ncbi-geneid:4005642	2.1.1.63	46767|53155
bxe:Bxe_A0746	ncbi-geneid:4005645	3.5.1.28	53187
bxe:Bxe_A0741	ncbi-geneid:4005650	1.4.3.5	50475
bxe:Bxe_A0740	ncbi-geneid:4005651	2.1.1.79	53335
bxe:Bxe_A0738	ncbi-geneid:4005672	1.8.4.11	55068
bxe:Bxe_A0734	ncbi-geneid:4005676	3.7.1.3	53383
bxe:Bxe_A0733	ncbi-geneid:4005677	1.13.11.11	140959
bxe:Bxe_A0732	ncbi-geneid:4005678	2.4.2.36	56399
bxe:Bxe_A0730	ncbi-geneid:4005680	1.1.1.11	51735|48179
bxe:Bxe_A0729	ncbi-geneid:4005681	2.7.1.17	53067|53067
bxe:Bxe_A0719	ncbi-geneid:4005691	1.1.99.21	51735
bxe:Bxe_A0714	ncbi-geneid:4005696	3.1.1.-|3.1.2.12
bxe:Bxe_A0713	ncbi-geneid:4005697	1.1.1.1|1.1.1.284	50129|51735|50129
bxe:Bxe_A0712	ncbi-geneid:4005698	2.7.1.-	53067|53067
bxe:Bxe_A0701	ncbi-geneid:4005709	3.4.21.-	50494|50156|50156
bxe:Bxe_A0700	ncbi-geneid:4005710	2.7.3.-|2.7.13.3	55874|47384
bxe:Bxe_A0698	ncbi-geneid:4005712	3.4.16.4|3.4.21	56601
bxe:Bxe_A0694	ncbi-geneid:4005716	4.1.1.21|6.3.4.18	56059|52440|51246
bxe:Bxe_A0693	ncbi-geneid:4005717	4.1.1.21|5.4.99.18	52255
bxe:Bxe_A0692	ncbi-geneid:4005718	6.3.2.6	56104
bxe:Bxe_A0691	ncbi-geneid:4005719	4.1.2.13	51569
bxe:Bxe_A0690	ncbi-geneid:4005720	2.7.1.40	51621|52935|50800
bxe:Bxe_A0689	ncbi-geneid:4005721	2.7.2.3	53748
bxe:Bxe_A0686	ncbi-geneid:4005724	2.6.1.42	56752
bxe:Bxe_A0684	ncbi-geneid:4005726	2.4.-.-	53756
bxe:Bxe_A0675	ncbi-geneid:4005735	6.2.1.5	52210|51735
bxe:Bxe_A0674	ncbi-geneid:4005736	6.2.1.5	56059|52210
bxe:Bxe_A0669	ncbi-geneid:4005741	2.7.13.3	55874|47384
bxe:Bxe_A0656	ncbi-geneid:4005755	4.2.1.6	51604|54826
bxe:Bxe_A0648	ncbi-geneid:4005763	3.6.4.13	52540
bxe:Bxe_A0644	ncbi-geneid:4005767	2.3.2.2	56235
bxe:Bxe_A0639	ncbi-geneid:4005772	1.1.5.3	51905
bxe:Bxe_A0638	ncbi-geneid:4005773	2.7.1.30	53067|53067
bxe:Bxe_A0635	ncbi-geneid:4005776	4.1.99.12	55821
bxe:Bxe_A0625	ncbi-geneid:4005786	2.3.1.-	56317
bxe:Bxe_A0624	ncbi-geneid:4005787	2.5.1.18	47616|52833
bxe:Bxe_A0623	ncbi-geneid:4005788	3.4.11.9	55920|53092
bxe:Bxe_A0622	ncbi-geneid:4005789	1.14.13.-	51905
bxe:Bxe_A0621	ncbi-geneid:4005790	1.-.-.-	51395
bxe:Bxe_A0619	ncbi-geneid:4005792	2.1.2.3|3.5.4.10	53927|52335
bxe:Bxe_A0617	ncbi-geneid:4005794	3.1.22.4	53098
bxe:Bxe_A0615	ncbi-geneid:4005796	3.1.22.4	52540|46785
bxe:Bxe_A0613	ncbi-geneid:4005798	5.4.2.1
bxe:Bxe_A0612	ncbi-geneid:4005799	3.1.-.-	69500
bxe:Bxe_A0611	ncbi-geneid:4005800	6.1.1.1	52374|55174
bxe:Bxe_A0610	ncbi-geneid:4005801	2.7.1.-	53067
bxe:Bxe_A0602	ncbi-geneid:4005809	3.5.2.3	51556
bxe:Bxe_A0600	ncbi-geneid:4005811	3.6.3.-	52540
bxe:Bxe_A0596	ncbi-geneid:4005815	1.4.1.4|1.4.1.3	51735|53223
bxe:Bxe_A0593	ncbi-geneid:4005818	4.3.2.2	48557
bxe:Bxe_A0592	ncbi-geneid:4005819	2.7.1.12	52540
bxe:Bxe_A0590	ncbi-geneid:4005821	4.1.2.14|4.1.3.16	51569
bxe:Bxe_A0589	ncbi-geneid:4005822	4.2.1.12	143975|52016
bxe:Bxe_A0579	ncbi-geneid:4005832	1.2.1.41	53720
bxe:Bxe_A0578	ncbi-geneid:4005833	2.7.7.7	52540|48019
bxe:Bxe_A0576	ncbi-geneid:4005835	6.1.1.4	52374|50677|47323
bxe:Bxe_A0573	ncbi-geneid:4005838	1.3.1.26	51735|55347
bxe:Bxe_A0570	ncbi-geneid:4005841	3.5.3.19	51182
bxe:Bxe_A0569	ncbi-geneid:4005842	3.5.3.4	49785|49785
bxe:Bxe_A0566	ncbi-geneid:4005845	1.2.1.12	55347|51735
bxe:Bxe_A0565	ncbi-geneid:4005846	2.2.1.1	52518|52518|52922
bxe:Bxe_A0564	ncbi-geneid:4005847	2.5.1.16	53335
bxe:Bxe_A0561	ncbi-geneid:4005850	2.1.1.-	75217|88697
bxe:Bxe_A0559	ncbi-geneid:4005852	3.1.27.3	53933
bxe:Bxe_A0557	ncbi-geneid:4005854	1.1.1.39|1.1.1.40	53659|51735|53223
bxe:Bxe_A0556	ncbi-geneid:4005855	2.7.4.16	55326|56042
bxe:Bxe_A0555	ncbi-geneid:4005856	3.1.3.27	101307
bxe:Bxe_A0552	ncbi-geneid:4005859	4.1.1.23	51366
bxe:Bxe_A0550	ncbi-geneid:4005861	3.1.1.15	63829
bxe:Bxe_A0547	ncbi-geneid:4005864	3.6.3.17	52540|52540
bxe:Bxe_A0544	ncbi-geneid:4005867	4.1.2.21	51569
bxe:Bxe_A0543	ncbi-geneid:4005868	2.7.1.58	53067
bxe:Bxe_A0540	ncbi-geneid:4005871	2.4.2.-|2.4.1.-	53955
bxe:Bxe_A0539	ncbi-geneid:4005872	1.1.1.25	51735|53223
bxe:Bxe_A0538	ncbi-geneid:4005873	3.1.13.1	50249
bxe:Bxe_A0536	ncbi-geneid:4005875	6.3.2.-	53623|53244|51984
bxe:Bxe_A0533	ncbi-geneid:4005878	4.2.1.10	52304
bxe:Bxe_A0532	ncbi-geneid:4005879	6.4.1.2	51230
bxe:Bxe_A0531	ncbi-geneid:4005880	6.3.4.14|6.4.1.2	56059|52440|51246
bxe:Bxe_A0530	ncbi-geneid:4005881	2.1.1.-	53335
bxe:Bxe_A0528	ncbi-geneid:4005883	1.11.1.5|1.11.1.15	52833
bxe:Bxe_A0527	ncbi-geneid:4005884	2.7.1.20	53613
bxe:Bxe_A0523	ncbi-geneid:4005888	1.17.4.1	47240
bxe:Bxe_A0521	ncbi-geneid:4005890	1.17.4.1	51998|48168
bxe:Bxe_A0515	ncbi-geneid:4005896	2.4.2.8	53271
bxe:Bxe_A0513	ncbi-geneid:4005898	6.1.1.15	55681|55826|52954
bxe:Bxe_A0512	ncbi-geneid:4005899	3.6.1.-	55811
bxe:Bxe_A0510	ncbi-geneid:4005901	2.7.2.11	53633|88697
bxe:Bxe_A0506	ncbi-geneid:4005905	2.5.1.90	48576
bxe:Bxe_A0501	ncbi-geneid:4005911	2.7.1.24	52540
bxe:Bxe_A0498	ncbi-geneid:4005914	3.6.1.-	55811
bxe:Bxe_A0496	ncbi-geneid:4005916	2.3.1.35|2.3.1.1	56266
bxe:Bxe_A0493	ncbi-geneid:4005919	3.5.1.-	54211|54211
bxe:Bxe_A0488	ncbi-geneid:4005924	6.3.2.4	56059|52440
bxe:Bxe_A0487	ncbi-geneid:4005925	6.3.2.8	53623|53244|51984
bxe:Bxe_A0486	ncbi-geneid:4005926	2.4.1.227	53756
bxe:Bxe_A0484	ncbi-geneid:4005928	6.3.2.9	53623|53244|51984
bxe:Bxe_A0482	ncbi-geneid:4005930	6.3.2.10	53623|53244|63418
bxe:Bxe_A0481	ncbi-geneid:4005931	6.3.2.13	53623|53244|63418
bxe:Bxe_A0480	ncbi-geneid:4005932	2.4.1.129	56601|56519
bxe:Bxe_A0478	ncbi-geneid:4005934	2.1.1.-	53335|81799
bxe:Bxe_A0476	ncbi-geneid:4005936	1.14.13.-	47240
bxe:Bxe_A0474	ncbi-geneid:4005938	2.3.1.86|6.2.1.3	56801
bxe:Bxe_A0472	ncbi-geneid:4005940	3.5.1.32	53187|55031
bxe:Bxe_A0471	ncbi-geneid:4005946	4.2.1.17	52096
bxe:Bxe_A0469	ncbi-geneid:4005948	2.3.1.16	53901|53901
bxe:Bxe_A0468	ncbi-geneid:4005949	4.2.1.17	52096
bxe:Bxe_A0466	ncbi-geneid:4005951	6.2.1.30	56801
bxe:Bxe_A0465	ncbi-geneid:4005952	3.2.1.-	50685
bxe:Bxe_A0463	ncbi-geneid:4005954	5.1.3.1	51366
bxe:Bxe_A0462	ncbi-geneid:4005955	3.1.3.18	56784
bxe:Bxe_A0461	ncbi-geneid:4005956	4.1.3.27	56322
bxe:Bxe_A0460	ncbi-geneid:4005957	4.1.3.27	52317
bxe:Bxe_A0459	ncbi-geneid:4005958	2.4.2.18	52418|47648
bxe:Bxe_A0458	ncbi-geneid:4005959	4.1.1.48	51366
bxe:Bxe_A0456	ncbi-geneid:4005961	3.2.2.-	52141
bxe:Bxe_A0455	ncbi-geneid:4005962	3.1.4.14|1.7.-.-	52218
bxe:Bxe_A0453	ncbi-geneid:4005964	5.3.4.1	52833|54423
bxe:Bxe_A0452	ncbi-geneid:4005965	1.-.-.-	51905
bxe:Bxe_A0449	ncbi-geneid:4005968	3.1.4.46	51695
bxe:Bxe_A0445	ncbi-geneid:4005972	3.6.3.20	52540|50331
bxe:Bxe_A0443	ncbi-geneid:4005974	3.6.3.25	52540|52540
bxe:Bxe_A0441	ncbi-geneid:4005976	3.8.1.2	56784
bxe:Bxe_A0440	ncbi-geneid:4005977	3.4.11.9	55920|53092
bxe:Bxe_A0437	ncbi-geneid:4005980	1.2.1.70	69742|51735|69075
bxe:Bxe_A0435	ncbi-geneid:4005982	2.1.1.-	53335
bxe:Bxe_A0433	ncbi-geneid:4005984	4.1.1.-	52507
bxe:Bxe_A0416	ncbi-geneid:4006002	1.10.2.2	46626
bxe:Bxe_A0415	ncbi-geneid:4006003	1.10.2.2	81342|81648|81648
bxe:Bxe_A0414	ncbi-geneid:4006004	1.10.2.2	50022
bxe:Bxe_A0412	ncbi-geneid:4006006	3.4.21.-	50494|50156
bxe:Bxe_A0406	ncbi-geneid:4006012	3.6.1.31	101386
bxe:Bxe_A0405	ncbi-geneid:4006013	3.5.4.19	141734
bxe:Bxe_A0404	ncbi-geneid:4006014	4.1.3.-	51366
bxe:Bxe_A0403	ncbi-geneid:4006015	5.3.1.16	51366
bxe:Bxe_A0402	ncbi-geneid:4006016	2.4.2.-	52317
bxe:Bxe_A0400	ncbi-geneid:4006018	4.2.1.19	54211|54211
bxe:Bxe_A0399	ncbi-geneid:4006019	2.6.1.9	53383
bxe:Bxe_A0398	ncbi-geneid:4006020	1.1.1.23	53720
bxe:Bxe_A0397	ncbi-geneid:4006021	2.4.2.17	53850
bxe:Bxe_A0396	ncbi-geneid:4006022	2.5.1.7	55205
bxe:Bxe_A0386	ncbi-geneid:4006032	2.5.1.3	51391
bxe:Bxe_A0383	ncbi-geneid:4006035	1.4.3.19	51905
bxe:Bxe_A0372	ncbi-geneid:4006046	2.7.3.-|2.7.13.3	55874|47384|158472
bxe:Bxe_A0369	ncbi-geneid:4006049	1.4.99.1	51905|54373
bxe:Bxe_A0366	ncbi-geneid:4006052	1.4.1.14|1.4.1.13	51971|46548|51971
bxe:Bxe_A0365	ncbi-geneid:4006053	1.4.1.14|1.4.1.13	51395|56235|69336
bxe:Bxe_A0361	ncbi-geneid:4006057	3.1.5.1	109604
bxe:Bxe_A0360	ncbi-geneid:4006058	4.2.3.4	56796
bxe:Bxe_A0359	ncbi-geneid:4006059	2.7.1.71	52540
bxe:Bxe_A0354	ncbi-geneid:4006064	2.4.2.-|2.4.1.-|3.4	56601|53955
bxe:Bxe_A0351	ncbi-geneid:4006067	4.1.1.20	51419|50621
bxe:Bxe_A0346	ncbi-geneid:4006072	1.-.-.-	46626|46626
bxe:Bxe_A0344	ncbi-geneid:4006074	4.2.1.24	51569
bxe:Bxe_A0343	ncbi-geneid:4006075	1.8.1.8	74863|52833
bxe:Bxe_A0340	ncbi-geneid:4006078	2.7.7.6	56553|55257|47789
bxe:Bxe_A0312	ncbi-geneid:4006106	3.6.5.3	52540|50465|50447
bxe:Bxe_A0311	ncbi-geneid:4006107	3.6.5.3	52540|54211|50447|54980|54980
bxe:Bxe_A0308	ncbi-geneid:4006110	3.6.1.-|3.6.4.12	52540|52540|47819
bxe:Bxe_A0307	ncbi-geneid:4006111	2.7.7.6	64484
bxe:Bxe_A0306	ncbi-geneid:4006112	2.7.7.6	64484
bxe:Bxe_A0299	ncbi-geneid:4006120	3.6.5.3	52540|50465|50447
bxe:Bxe_A0286	ncbi-geneid:4006141	1.13.11.27	54593
bxe:Bxe_A0285	ncbi-geneid:4006142	1.2.7.8	53323|52518|52518
bxe:Bxe_A0283	ncbi-geneid:4006144	1.1.1.40	51735|53659|53223
bxe:Bxe_A0281	ncbi-geneid:4006146	2.4.2.10	53271
bxe:Bxe_A0277	ncbi-geneid:4006150	1.2.1	55347|51735
bxe:Bxe_A0271	ncbi-geneid:4006156	1.1.1.-	51735|48179
bxe:Bxe_A0233	ncbi-geneid:4006194	1.1.1.56	51735
bxe:Bxe_A0232	ncbi-geneid:4006195	2.7.1.17	53067|53067
bxe:Bxe_A0224	ncbi-geneid:4006203	2.1.1.72	53335
bxe:Bxe_A0223	ncbi-geneid:4006204	3.1.21.3	116734|116734
bxe:Bxe_A0222	ncbi-geneid:4006205	3.1.21.3	52540|52540
bxe:Bxe_A0214	ncbi-geneid:4006213	2.1.1.45	55831
bxe:Bxe_A0208	ncbi-geneid:4006219	2.6.1.16	53697|56235
bxe:Bxe_A0207	ncbi-geneid:4006220	2.3.1.157|2.7.7.23	53448|51161
bxe:Bxe_A0205	ncbi-geneid:4006222	4.1.2.25	55620
bxe:Bxe_A0204	ncbi-geneid:4006223	1.-.-.-	51735
bxe:Bxe_A0201	ncbi-geneid:4006226	2.7.7.25|2.7.7.21|2.7.7.72|3.1.3.-|3.1.4	81891|81301
bxe:Bxe_A0200	ncbi-geneid:4006227	2.5.1.18	47616|52833
bxe:Bxe_A0199	ncbi-geneid:4006228	1.6.5.3|1.6.99.3	51735
bxe:Bxe_A0198	ncbi-geneid:4006229	3.2.1.-	48435|53955
bxe:Bxe_A0180	ncbi-geneid:4006247	1.5.1.20	51730
bxe:Bxe_A0178	ncbi-geneid:4006249	3.3.1.1	52283|51735
bxe:Bxe_A0174	ncbi-geneid:4006253	1.1.99.-	51905|54373
bxe:Bxe_A0172	ncbi-geneid:4006255	1.2.1.3	53720
bxe:Bxe_A0163	ncbi-geneid:4006264	3.6.3.14	52540
bxe:Bxe_A0124	ncbi-geneid:4006303	3.1.1.61	52738|52172
bxe:Bxe_A0123	ncbi-geneid:4006304	3.5.1.44	64438
bxe:Bxe_A0122	ncbi-geneid:4006305	2.1.1.80	53335|47757
bxe:Bxe_A0119	ncbi-geneid:4006308	2.7.3.-|2.7.13.3	55874|47226|50341|55052|47384
bxe:Bxe_A0107	ncbi-geneid:4006320	2.7.1.59	53067|53067
bxe:Bxe_A0106	ncbi-geneid:4006321	3.2.2.20	48150
bxe:Bxe_A0098	ncbi-geneid:4006329	2.3.1.41|2.3.1.180	53901
bxe:Bxe_A0096	ncbi-geneid:4006331	2.3.1.41|2.3.1.180	53901
bxe:Bxe_A0093	ncbi-geneid:4006334	1.14.12.10	55961|50022
bxe:Bxe_A0060	ncbi-geneid:4006367	3.6.1.-|3.6.4.12	52540
bxe:Bxe_A0056	ncbi-geneid:4006371	2.1.2.10	103025|101790
bxe:Bxe_A0054	ncbi-geneid:4006373	1.4.4.2	53383|53383
bxe:Bxe_A0052	ncbi-geneid:4006375	4.3.1.17	143548
bxe:Bxe_A0051	ncbi-geneid:4006376	2.2.1.6	52518|52518|52467
bxe:Bxe_A0049	ncbi-geneid:4006378	1.5.99.8|1.5.1.12	53720|51730|81935|47598
bxe:Bxe_A0045	ncbi-geneid:4006382	3.6.4.-	52540
bxe:Bxe_A0044	ncbi-geneid:4006383	4.1.1.37	51726
bxe:Bxe_A0043	ncbi-geneid:4006384	4.2.1.91	53850
bxe:Bxe_A0042	ncbi-geneid:4006385	2.3.1.86|6.2.1.-	56801
bxe:Bxe_A0041	ncbi-geneid:4006386	3.6.3.14	51344|46604
bxe:Bxe_A0040	ncbi-geneid:4006387	3.6.3.14	52540|47917|50615
bxe:Bxe_A0039	ncbi-geneid:4006388	3.6.3.14	52943
bxe:Bxe_A0038	ncbi-geneid:4006389	3.6.3.14	52540|47917|50615
bxe:Bxe_A0037	ncbi-geneid:4006390	3.6.3.14	47928
bxe:Bxe_A0036	ncbi-geneid:4006391	3.6.3.14	81573
bxe:Bxe_A0035	ncbi-geneid:4006392	3.6.3.14	81333
bxe:Bxe_A0034	ncbi-geneid:4006393	3.6.3.14	81336
bxe:Bxe_A0029	ncbi-geneid:4006398	2.1.1.170	53335
bxe:Bxe_A0016	ncbi-geneid:4006411	1.1.99.1	51905|54373
bxe:Bxe_A0015	ncbi-geneid:4006412	1.2.1.27	53720
bxe:Bxe_A0011	ncbi-geneid:4006416	1.14.16.1	56534
bxe:Bxe_A0010	ncbi-geneid:4006417	4.2.1.96	55248
bxe:Bxe_A0004	ncbi-geneid:4006423	6.3.5.2	52317
bxe:Bxe_A0002	ncbi-geneid:4006425	6.3.-.-	55931
bxe:Bxe_A4484	ncbi-geneid:4006448	6.3.2.2	55931
bxe:Bxe_A4482	ncbi-geneid:4006450	2.1.1.63	57884|46767|53155|46689
bxe:Bxe_A4479	ncbi-geneid:4006453	4.2.1.9	143975|52016
bxe:Bxe_A4477	ncbi-geneid:4006455	2.3.1.57	55729
bxe:Bxe_A4472	ncbi-geneid:4006460	1.2.4.1	52518|52518|52922
bxe:Bxe_A4464	ncbi-geneid:4006468	3.1.26.5	54211
bxe:Bxe_B3021	ncbi-geneid:4006477	2.3.1.29	53383
bxe:Bxe_B3020	ncbi-geneid:4006478	1.1.1.103	50129|51735
bxe:Bxe_B3013	ncbi-geneid:4006485	3.2.2.-	48371
bxe:Bxe_B3011	ncbi-geneid:4006487	2.7.3.-	55874|47226|158472
bxe:Bxe_B3005	ncbi-geneid:4006844	1.-.-.-	51735
bxe:Bxe_B3001	ncbi-geneid:4006848	2.6.1.45|2.6.1.44|2.6.1.51	53383
bxe:Bxe_B2997	ncbi-geneid:4006852	2.8.3.16	89796
bxe:Bxe_B2996	ncbi-geneid:4006853	4.1.1.41	52096
bxe:Bxe_B2987	ncbi-geneid:4006862	1.8.1.9	51905|51206
bxe:Bxe_B2983	ncbi-geneid:4006866	2.7.3.-|2.7.13.3	55874|52172|47384|47226
bxe:Bxe_B2963	ncbi-geneid:4006789	3.6.3.17	52540|52540
bxe:Bxe_B2956	ncbi-geneid:4006796	4.1.1.-	56529
bxe:Bxe_B2949	ncbi-geneid:4006803	5.3.1.8	48208
bxe:Bxe_B2944	ncbi-geneid:4006808	1.1.1.35|1.1.1.157	51735|48179
bxe:Bxe_B2940	ncbi-geneid:4006812	2.5.1.18	47616|52833
bxe:Bxe_B2938	ncbi-geneid:4006814	3.6.1.-|3.6.3.4	56784|81653|55008|81665
bxe:Bxe_B2926	ncbi-geneid:4006826	3.2.1.-	53955
bxe:Bxe_B2903	ncbi-geneid:4006732	4.2.1.3	53732|52016
bxe:Bxe_B2902	ncbi-geneid:4006733	4.2.1.79	103378
bxe:Bxe_B2900	ncbi-geneid:4006735	2.3.3.5	48256
bxe:Bxe_B2899	ncbi-geneid:4006736	4.1.3.6|4.1.3.34	51621
bxe:Bxe_B2898	ncbi-geneid:4006737	1.1.1.37	56327|51735
bxe:Bxe_B2895	ncbi-geneid:4006740	1.3.5.1	81343
bxe:Bxe_B2894	ncbi-geneid:4006741	1.3.5.1	81343
bxe:Bxe_B2893	ncbi-geneid:4006742	1.3.5.1|1.3.99.1	51905|46977|56425
bxe:Bxe_B2892	ncbi-geneid:4006743	1.3.5.1|1.3.99.1	46548|54292
bxe:Bxe_B2890	ncbi-geneid:4006745	2.3.3.1	48256
bxe:Bxe_B2889	ncbi-geneid:4006746	4.2.1.33|4.2.1.35	53732
bxe:Bxe_B2888	ncbi-geneid:4006747	4.2.1.33|4.2.1.35	52016
bxe:Bxe_B2887	ncbi-geneid:4006748	1.1.1.85	53659
bxe:Bxe_B2885	ncbi-geneid:4006750	1.2.1.11	55347|51735
bxe:Bxe_B2883	ncbi-geneid:4006752	5.4.99.12	55120
bxe:Bxe_B2882	ncbi-geneid:4006753	5.3.1.24	51366
bxe:Bxe_B2881	ncbi-geneid:4006754	4.2.1.20	53686
bxe:Bxe_B2880	ncbi-geneid:4006755	2.1.1.72	53335
bxe:Bxe_B2879	ncbi-geneid:4006756	4.2.1.20	51366
bxe:Bxe_B2877	ncbi-geneid:4006758	6.3.2.17|6.3.2.12	53623|53244
bxe:Bxe_B2874	ncbi-geneid:4006761	2.4.2.14	53271|56235
bxe:Bxe_B2873	ncbi-geneid:4006762	4.2.99.-|2.5.1.-	53383
bxe:Bxe_B2871	ncbi-geneid:4006764	5.2.1.8	54534
bxe:Bxe_B2870	ncbi-geneid:4006765	2.7.3.-	47384|55874
bxe:Bxe_B2867	ncbi-geneid:4006768	5.4.99.15	51445
bxe:Bxe_B2866	ncbi-geneid:4006769	2.4.1.25	51445
bxe:Bxe_B2865	ncbi-geneid:4006770	3.2.1.141	51445|81296
bxe:Bxe_B2864	ncbi-geneid:4006771	3.2.1.-	51445|81296|51011
bxe:Bxe_B2863	ncbi-geneid:4006772	2.4.1.18	51445|51011|81296
bxe:Bxe_B2862	ncbi-geneid:4006773	5.4.99.16	51445|51011|56112
bxe:Bxe_B2858	ncbi-geneid:4006777	3.1.3.16	56300
bxe:Bxe_B2850	ncbi-geneid:4006551	3.6.3.29	52540
bxe:Bxe_B2844	ncbi-geneid:4006557	4.1.99.3	48173|52425
bxe:Bxe_B2840	ncbi-geneid:4006561	2.7.1.39	56112
bxe:Bxe_B2838	ncbi-geneid:4006563	3.2.2.4	53167
bxe:Bxe_B2834	ncbi-geneid:4006567	2.7.7.7	56672|88723|53098|47807
bxe:Bxe_B2833	ncbi-geneid:4006568	1.6.99.3	51905
bxe:Bxe_B2832	ncbi-geneid:4006569	3.1.1.45	53474
bxe:Bxe_B2831	ncbi-geneid:4006570	2.8.1.1|2.8.1.2	52821|52821
bxe:Bxe_B2830	ncbi-geneid:4006571	1.14.15.7	55961|50022
bxe:Bxe_B2829	ncbi-geneid:4006572	3.1.11.6	116842
bxe:Bxe_B2828	ncbi-geneid:4006573	2.5.1.10	48576
bxe:Bxe_B2827	ncbi-geneid:4006574	2.2.1.7	52518|52518|52922
bxe:Bxe_B2825	ncbi-geneid:4006576	3.4.24.57	53067|53067
bxe:Bxe_B2821	ncbi-geneid:4006580	2.7.7.-	56731|57783
bxe:Bxe_B2814	ncbi-geneid:4006587	1.11.1.15	52833
bxe:Bxe_B2810	ncbi-geneid:4006591	1.14.13.-	51679
bxe:Bxe_B2809	ncbi-geneid:4006592	4.2.1.17	52096
bxe:Bxe_B2802	ncbi-geneid:4006599	1.11.1.15	52833
bxe:Bxe_B2782	ncbi-geneid:4006502	2.3.1.86|6.2.1.-	56801
bxe:Bxe_B2776	ncbi-geneid:4006508	1.13.11.3	49482
bxe:Bxe_B2775	ncbi-geneid:4006509	1.13.11.3	49482
bxe:Bxe_B2773	ncbi-geneid:4006511	1.13.11.27	54593
bxe:Bxe_B2760	ncbi-geneid:4006524	2.8.3.16	89796
bxe:Bxe_B2759	ncbi-geneid:4006525	4.1.1.8	52518|52518|52467
bxe:Bxe_B2751	ncbi-geneid:4006533	1.14.12.15|1.14.12.19	54427
bxe:Bxe_B2750	ncbi-geneid:4006534	1.1.1.262	53659
bxe:Bxe_B2749	ncbi-geneid:4006535	1.5.1.30	52343|63380|54292
bxe:Bxe_B2741	ncbi-geneid:4006543	1.3.99.3	56645|47203
bxe:Bxe_B2738	ncbi-geneid:4006546	2.3.1.86|6.2.1.-	56801
bxe:Bxe_B2735	ncbi-geneid:4006549	4.2.1.17	52096
bxe:Bxe_B2734	ncbi-geneid:4006550	1.13.12.16
bxe:Bxe_B2731	ncbi-geneid:4006670	5.1.99.4	89796
bxe:Bxe_B2728	ncbi-geneid:4006673	1.1.1.100	51735
bxe:Bxe_B2724	ncbi-geneid:4006677	1.3.99.3	56645|47203
bxe:Bxe_B2723	ncbi-geneid:4006678	6.2.1.34	56801
bxe:Bxe_B2722	ncbi-geneid:4006679	2.7.11.1	46894|52540|48452
bxe:Bxe_B2718	ncbi-geneid:4006683	1.2.1.3	53720
bxe:Bxe_B2717	ncbi-geneid:4006684	1.14.11.17	51197
bxe:Bxe_B2716	ncbi-geneid:4006685	1.1.99.-	51905|54373
bxe:Bxe_B2714	ncbi-geneid:4006687	1.5.5.1	51905|54373|54862
bxe:Bxe_B2709	ncbi-geneid:4006692	1.5.3.1	51905
bxe:Bxe_B2699	ncbi-geneid:4006702	2.2.1.1	52518|52922
bxe:Bxe_B2694	ncbi-geneid:4006707	1.1.1.100	51735
bxe:Bxe_B2692	ncbi-geneid:4006709	2.7.3.-	55874|47384
bxe:Bxe_B2691	ncbi-geneid:4006710	2.7.3.-	52172
bxe:Bxe_B2675	ncbi-geneid:4006609	2.6.1.-|4.1.1.64	53383
bxe:Bxe_B2661	ncbi-geneid:4006623	4.2.1.9	143975|52016
bxe:Bxe_B2651	ncbi-geneid:4006633	3.5.3.4	49785|49785
bxe:Bxe_B2644	ncbi-geneid:4006640	2.7.9.1	56059|52009
bxe:Bxe_B2642	ncbi-geneid:4006642	3.6.3.2	81665|81660|56784|81653
bxe:Bxe_B2634	ncbi-geneid:4006650	1.14.14.5	51679
bxe:Bxe_B2624	ncbi-geneid:4006660	5.1.3.3	74650
bxe:Bxe_B2622	ncbi-geneid:4006662	5.3.1.5	51658
bxe:Bxe_B2620	ncbi-geneid:4006664	3.6.3.17	52540|52540
bxe:Bxe_B2617	ncbi-geneid:4006667	1.3.99.16	56003|56003
bxe:Bxe_B2616	ncbi-geneid:4006882	1.3.99.16	54292|47741
bxe:Bxe_B2610	ncbi-geneid:4006888	2.7.3.-	55874|52172|47384
bxe:Bxe_B2602	ncbi-geneid:4006896	5.4.2.1
bxe:Bxe_B2584	ncbi-geneid:4006914	1.3.99.3	56645|47203
bxe:Bxe_B2581	ncbi-geneid:4006917	4.1.3.6|4.1.3.34	51621
bxe:Bxe_B2578	ncbi-geneid:4006920	1.2.1.3	53720
bxe:Bxe_B2561	ncbi-geneid:4006942	3.5.1.6	53187|55031
bxe:Bxe_B2559	ncbi-geneid:4006945	2.7.1.29	82549|101473
bxe:Bxe_B2556	ncbi-geneid:4006948	2.9.1.-	52821|52540
bxe:Bxe_B2555	ncbi-geneid:4006949	2.7.9.3	56042|55326
bxe:Bxe_B2554	ncbi-geneid:4006950	1.2.1.2	53706
bxe:Bxe_B2553	ncbi-geneid:4006951	1.2.1.2	53706|50692
bxe:Bxe_B2552	ncbi-geneid:4006952	1.2.1.2	54862
bxe:Bxe_B2551	ncbi-geneid:4006953	1.2.1.2	81342
bxe:Bxe_B2549	ncbi-geneid:4006955	2.9.1.1	53383
bxe:Bxe_B2545	ncbi-geneid:4006959	1.2.99.3|1.2.1.-	53720
bxe:Bxe_B2539	ncbi-geneid:4006965	6.2.1.3	56801
bxe:Bxe_B2534	ncbi-geneid:4006970	4.2.1.17	52096
bxe:Bxe_B2533	ncbi-geneid:4006971	1.17.1.4|1.2.99.2	56003|54665
bxe:Bxe_B2532	ncbi-geneid:4006972	1.2.99.2	47741|54292
bxe:Bxe_B2530	ncbi-geneid:4006974	1.2.99.2	56176|55447
bxe:Bxe_B2528	ncbi-geneid:4006976	3.7.1.2	56529|63433
bxe:Bxe_B2526	ncbi-geneid:4006978	1.14.13.1	51905|54373
bxe:Bxe_B2525	ncbi-geneid:4006979	4.1.1.-	52507
bxe:Bxe_B2522	ncbi-geneid:4006982	4.2.1.33|4.2.1.35	53732
bxe:Bxe_B2521	ncbi-geneid:4006983	4.2.1.33|4.2.1.35	52016
bxe:Bxe_B2518	ncbi-geneid:4006986	1.1.1.1	51735|50129
bxe:Bxe_B2513	ncbi-geneid:4006991	4.1.1.55	53850
bxe:Bxe_B2506	ncbi-geneid:4006998	1.3.99.16	47741|54292
bxe:Bxe_B2500	ncbi-geneid:4007004	4.1.1.-	52518
bxe:Bxe_B2498	ncbi-geneid:4007006	1.2.1.16	53720
bxe:Bxe_B2492	ncbi-geneid:4007012	3.5.1.38	53774|51905
bxe:Bxe_B2490	ncbi-geneid:4007014	2.7.3.-	55874|52172|47384|55874
bxe:Bxe_B2479	ncbi-geneid:4007025	3.1.3.18	56784
bxe:Bxe_B2468	ncbi-geneid:4007036	1.3.3.11	48613
bxe:Bxe_B2466	ncbi-geneid:4007038	3.4.11.5	53474
bxe:Bxe_B2464	ncbi-geneid:4007040	1.2.99.5	69336
bxe:Bxe_B2463	ncbi-geneid:4007041	2.3.1.101	55112|55112
bxe:Bxe_B2462	ncbi-geneid:4007042	1.2.99.5	51556|51338|51338
bxe:Bxe_B2460	ncbi-geneid:4007044	5.3.1.16	51366
bxe:Bxe_B2453	ncbi-geneid:4007051	4.1.1.39	51649|54966
bxe:Bxe_B2452	ncbi-geneid:4007052	4.1.1.39	55239
bxe:Bxe_B2450	ncbi-geneid:4007054	3.1.3.11	56655
bxe:Bxe_B2449	ncbi-geneid:4007055	2.7.1.19	52540
bxe:Bxe_B2448	ncbi-geneid:4007056	2.2.1.1	52518|52518|52922
bxe:Bxe_B2447	ncbi-geneid:4007057	4.1.2.13	51569
bxe:Bxe_B2446	ncbi-geneid:4007058	5.1.3.1	51366
bxe:Bxe_B2438	ncbi-geneid:4007066	4.1.2.25	55620
bxe:Bxe_B2436	ncbi-geneid:4007068	4.3.-.-	54211
bxe:Bxe_B2433	ncbi-geneid:4007071	3.5.4.27
bxe:Bxe_B2431	ncbi-geneid:4007073	1.5.1.-	53223|51735
bxe:Bxe_B2429	ncbi-geneid:4007075	4.2.1.96	55248
bxe:Bxe_B2427	ncbi-geneid:4007077	1.1.99.8	50998
bxe:Bxe_B2415	ncbi-geneid:4007089	1.1.99.-	50998
bxe:Bxe_B2409	ncbi-geneid:4007095	1.14.13.-	51679
bxe:Bxe_B2392	ncbi-geneid:4007112	1.14.13.1	54373|51905
bxe:Bxe_B2381	ncbi-geneid:4007123	1.11.1.10	53474
bxe:Bxe_B2374	ncbi-geneid:4007130	1.2.2.2|1.2.5.1	52518|52518|52467
bxe:Bxe_B2363	ncbi-geneid:4007141	1.2.1.16	53720
bxe:Bxe_B2357	ncbi-geneid:4007147	1.1.1.1	51735|50129
bxe:Bxe_B2351	ncbi-geneid:4007153	4.1.1.-	52507
bxe:Bxe_B2347	ncbi-geneid:4007157	1.-.-.-	54427
bxe:Bxe_B2333	ncbi-geneid:4007171	1.14.12.17	46458|52343|63380
bxe:Bxe_B2329	ncbi-geneid:4007175	1.14.13.-	51905
bxe:Bxe_B2328	ncbi-geneid:4007176	1.13.11.16	53213
bxe:Bxe_B2327	ncbi-geneid:4007177	4.2.1.-	56529
bxe:Bxe_B2326	ncbi-geneid:4007178	1.2.1.10	55347|51735
bxe:Bxe_B2325	ncbi-geneid:4007179	4.1.3.39	51569|89000
bxe:Bxe_B2323	ncbi-geneid:4007181	3.7.1.-	53474
bxe:Bxe_B2319	ncbi-geneid:4007185	1.1.1.100	51735
bxe:Bxe_B2318	ncbi-geneid:4007186	6.1.1.7	55186|50447
bxe:Bxe_B2314	ncbi-geneid:4007190	4.2.1.83	51556
bxe:Bxe_B2309	ncbi-geneid:4007195	1.14.13.3	50475
bxe:Bxe_B2302	ncbi-geneid:4007202	2.3.3.5	48256
bxe:Bxe_B2301	ncbi-geneid:4007203	4.2.1.3	53732|52016
bxe:Bxe_B2300	ncbi-geneid:4007204	5.3.3.6	54506|54506
bxe:Bxe_B2284	ncbi-geneid:4007220	3.4.24.-	52540|140990
bxe:Bxe_B2279	ncbi-geneid:4007225	3.1.1.73	53474
bxe:Bxe_B2272	ncbi-geneid:4007232	2.7.3.-	55874|47384
bxe:Bxe_B2267	ncbi-geneid:4007237	2.8.3.16	89796
bxe:Bxe_B2260	ncbi-geneid:4007244	1.2.99.3|1.2.1.3	53720
bxe:Bxe_B2259	ncbi-geneid:4007245	1.1.1.169	48179|51735
bxe:Bxe_B2256	ncbi-geneid:4007248	3.1.3.48	52788
bxe:Bxe_B2255	ncbi-geneid:4007249	2.7.10.1|2.7.10.2	52540
bxe:Bxe_B2254	ncbi-geneid:4007250	1.1.1.-	51735|48179|52413
bxe:Bxe_B2247	ncbi-geneid:4007257	2.3.1.30	51161
bxe:Bxe_B2238	ncbi-geneid:4007266	2.4.1.129	56601|56519
bxe:Bxe_B2235	ncbi-geneid:4007269	4.1.3.32|5.4.2.9	51621|53448
bxe:Bxe_B2233	ncbi-geneid:4007271	2.6.1.-	53383
bxe:Bxe_B2228	ncbi-geneid:4007276	2.7.7.7	52141
bxe:Bxe_B2226	ncbi-geneid:4007278	1.17.1.4	56003|54665
bxe:Bxe_B2225	ncbi-geneid:4007279	1.17.1.4	56176|55447
bxe:Bxe_B2221	ncbi-geneid:4007283	3.1.11.2	56219
bxe:Bxe_B2210	ncbi-geneid:4007294	1.1.1.44	48179|51735
bxe:Bxe_B2204	ncbi-geneid:4007300	4.1.2.5	53383
bxe:Bxe_B2201	ncbi-geneid:4007303	2.4.1.1	53756
bxe:Bxe_B2196	ncbi-geneid:4007308	3.1.1.-	53474
bxe:Bxe_B2175	ncbi-geneid:4007329	3.5.1.32	53187|55031
bxe:Bxe_B2172	ncbi-geneid:4007332	1.1.1.31	48179|51735
bxe:Bxe_B2169	ncbi-geneid:4007335	5.3.1.22	51658
bxe:Bxe_B2167	ncbi-geneid:4007337	2.3.1.16	53901|53901
bxe:Bxe_B2160	ncbi-geneid:4007344	1.1.1.28	55103|56176
bxe:Bxe_B2158	ncbi-geneid:4007346	1.14.11.-	51197
bxe:Bxe_B2157	ncbi-geneid:4007347	1.1.1.100	51735
bxe:Bxe_B2155	ncbi-geneid:4007349	1.14.11.-	51197
bxe:Bxe_B2153	ncbi-geneid:4007351	3.1.1.17	63829
bxe:Bxe_B2152	ncbi-geneid:4007352	1.14.11.-	51197
bxe:Bxe_B2149	ncbi-geneid:4007355	1.2.1.3	53720
bxe:Bxe_B2147	ncbi-geneid:4007357	4.1.3.32|2.7.8.23	51621
bxe:Bxe_B2141	ncbi-geneid:4007363	1.14.11.-	51197
bxe:Bxe_B2140	ncbi-geneid:4007364	3.1.1.17	63829
bxe:Bxe_B2133	ncbi-geneid:4007371	4.2.1.-	56529
bxe:Bxe_B2130	ncbi-geneid:4007374	1.1.1.31	51735|48179
bxe:Bxe_B2128	ncbi-geneid:4007376	1.1.1.95	51735|52283
bxe:Bxe_B2114	ncbi-geneid:4007390	2.7.3.-	55874|47384
bxe:Bxe_B2110	ncbi-geneid:4007394	1.6.5.2	52218
bxe:Bxe_B2109	ncbi-geneid:4007395	3.1.1.-
bxe:Bxe_B2108	ncbi-geneid:4007396	2.1.3.2	53671
bxe:Bxe_B2107	ncbi-geneid:4007397	4.2.1.52	51569
bxe:Bxe_B2097	ncbi-geneid:4007408	3.6.1.-|3.6.3.8	81665|56784|81660|81653
bxe:Bxe_B2084	ncbi-geneid:4007421	3.2.1.21	51445
bxe:Bxe_B2078	ncbi-geneid:4007427	2.7.11.1	56112
bxe:Bxe_B2068	ncbi-geneid:4007437	2.7.3.-|2.7.13.3	55874|47384
bxe:Bxe_B2067	ncbi-geneid:4007438	2.7.7.7	56672|100879
bxe:Bxe_B2058	ncbi-geneid:4007447	2.7.3.-|2.7.13.3	55874|47384|158472
bxe:Bxe_B2046	ncbi-geneid:4007458	3.5.3.8	52768
bxe:Bxe_B2042	ncbi-geneid:4007462	3.2.1.4	48208
bxe:Bxe_B2040	ncbi-geneid:4007464	2.4.1.12	53448|141371
bxe:Bxe_B2034	ncbi-geneid:4007470	4.1.2.-	51621
bxe:Bxe_B2033	ncbi-geneid:4007471	4.2.1.-	56529
bxe:Bxe_B2032	ncbi-geneid:4007472	5.3.3.10	55331
bxe:Bxe_B2031	ncbi-geneid:4007473	1.13.11.15	53213
bxe:Bxe_B2030	ncbi-geneid:4007474	1.2.1.60	53720
bxe:Bxe_B2029	ncbi-geneid:4007475	4.1.1.68|5.3.3	56529
bxe:Bxe_B2028	ncbi-geneid:4007476	4.1.1.68|5.3.3	56529
bxe:Bxe_B2023	ncbi-geneid:4007481	1.2.1.27	53720
bxe:Bxe_B2021	ncbi-geneid:4007483	3.3.2.1	52499
bxe:Bxe_B2013	ncbi-geneid:4007491	2.7.3.-	55874|52172|55781|47384
bxe:Bxe_B2007	ncbi-geneid:4007497	2.7.3.-	55874|52172
bxe:Bxe_B1993	ncbi-geneid:4007511	3.4.-.-	53474
bxe:Bxe_B1989	ncbi-geneid:4007515	6.3.1.5	52402
bxe:Bxe_B1978	ncbi-geneid:4007526	2.6.1.19|2.6.1.22	53383
bxe:Bxe_B1976	ncbi-geneid:4007528	1.2.1.16	53720
bxe:Bxe_B1965	ncbi-geneid:4007539	4.1.1.44	69118
bxe:Bxe_B1954	ncbi-geneid:4007549	4.1.1.44	69118|51182
bxe:Bxe_B1929	ncbi-geneid:4007573	3.6.3.34	52540
bxe:Bxe_B1926	ncbi-geneid:4007576	1.5.1.3	53597
bxe:Bxe_B1906	ncbi-geneid:4007596	5.5.1.2	48557
bxe:Bxe_B1901	ncbi-geneid:4007601	1.3.99.-	56645|47203
bxe:Bxe_B1896	ncbi-geneid:4007606	1.1.1.95	51735|52283
bxe:Bxe_B1889	ncbi-geneid:4007613	2.8.3.12	100950
bxe:Bxe_B1888	ncbi-geneid:4007614	2.8.3.12	100950
bxe:Bxe_B1876	ncbi-geneid:4007626	2.6.1.37	53383
bxe:Bxe_B1869	ncbi-geneid:4007633	1.2.1.-	53720
bxe:Bxe_B1860	ncbi-geneid:4007647	3.1.2.1	100950|100950
bxe:Bxe_B1853	ncbi-geneid:4007654	1.-.-.-	55469
bxe:Bxe_B1852	ncbi-geneid:4007655	1.14.11.-	51197
bxe:Bxe_B1851	ncbi-geneid:4007656	2.4.2.36	56399
bxe:Bxe_B1850	ncbi-geneid:4007657	2.3.1.39	52151|55048
bxe:Bxe_B1837	ncbi-geneid:4007670	3.6.3.30	52540|50331
bxe:Bxe_B1830	ncbi-geneid:4007677	2.3.1.5|2.3.1.118	54001
bxe:Bxe_B1826	ncbi-geneid:4007681	3.6.3.-	52540
bxe:Bxe_B1825	ncbi-geneid:4007682	4.3.1.3
bxe:Bxe_B1816	ncbi-geneid:4007691	1.1.3.6	51905|53474
bxe:Bxe_B1809	ncbi-geneid:4007698	1.11.1.10	53474
bxe:Bxe_B1805	ncbi-geneid:4007702	1.2.1.39|1.2.1.4	53720
bxe:Bxe_B1802	ncbi-geneid:4007705	4.2.1.41	51569
bxe:Bxe_B1799	ncbi-geneid:4007708	3.1.1.17	63829
bxe:Bxe_B1787	ncbi-geneid:4007720	2.3.1.183	55729
bxe:Bxe_B1785	ncbi-geneid:4007722	3.4.13.22	55166
bxe:Bxe_B1777	ncbi-geneid:4007730	2.7.3.-	52172
bxe:Bxe_B1766	ncbi-geneid:4007741	2.4.2.36	56399
bxe:Bxe_B1765	ncbi-geneid:4007742	4.3.1.12	51735
bxe:Bxe_B1764	ncbi-geneid:4007743	1.1.1.49	55347|51735
bxe:Bxe_B1761	ncbi-geneid:4007746	5.4.2.6	56784
bxe:Bxe_B1758	ncbi-geneid:4007748	5.1.3.3	74650
bxe:Bxe_B1754	ncbi-geneid:4007752	1.-.-.-	50129|51735
bxe:Bxe_B1748	ncbi-geneid:4007758	2.7.3.-|2.7.13.3	52172|55874|47384|158472
bxe:Bxe_B1747	ncbi-geneid:4007759	3.11.1.2	82057|57783
bxe:Bxe_B1744	ncbi-geneid:4007762	1.1.1.95	51735|52283
bxe:Bxe_B1743	ncbi-geneid:4007763	1.2.7.-	53706|50692
bxe:Bxe_B1737	ncbi-geneid:4007769	2.7.7.9	53448
bxe:Bxe_B1735	ncbi-geneid:4007771	5.1.3.13	51182
bxe:Bxe_B1730	ncbi-geneid:4007776	2.7.7.22|5.3.1.8	51182|53448
bxe:Bxe_B1727	ncbi-geneid:4007779	3.1.3.48	52788
bxe:Bxe_B1726	ncbi-geneid:4007780	2.7.10.1|2.7.10.2	52540
bxe:Bxe_B1715	ncbi-geneid:4007791	2.7.7.24	53448
bxe:Bxe_B1714	ncbi-geneid:4007792	4.2.1.46	51735
bxe:Bxe_B1706	ncbi-geneid:4007800	3.5.1.49	141130
bxe:Bxe_B1704	ncbi-geneid:4007802	1.17.4.1	51998
bxe:Bxe_B1691	ncbi-geneid:4007815	1.3.99.16	47741|54292
bxe:Bxe_B1690	ncbi-geneid:4007816	1.3.99.16	56003|56003
bxe:Bxe_B1678	ncbi-geneid:4007828	3.2.2.21	50486
bxe:Bxe_B1675	ncbi-geneid:4007831	3.5.4.25	142695
bxe:Bxe_B1668	ncbi-geneid:4007838	1.11.1.6	56634
bxe:Bxe_B1657	ncbi-geneid:4007849	1.16.8.1|1.14.99.40	55469
bxe:Bxe_B1656	ncbi-geneid:4007850	6.3.5.9|6.3.1	52540|52317
bxe:Bxe_B1655	ncbi-geneid:4007851	2.5.1.17	52540
bxe:Bxe_B1649	ncbi-geneid:4007857	2.1.1.107	53790
bxe:Bxe_B1645	ncbi-geneid:4007861	6.6.1.1	52540
bxe:Bxe_B1637	ncbi-geneid:4007874	1.10.3.-	49503|81464
bxe:Bxe_B1636	ncbi-geneid:4007875	1.10.3.-	81442
bxe:Bxe_B1635	ncbi-geneid:4007876	1.10.3.-	81452
bxe:Bxe_B1620	ncbi-geneid:4007891	1.1.1.93|4.1.1.73|1.1.1.83	53659
bxe:Bxe_B1616	ncbi-geneid:4007895	3.6.3.32	52540|54631
bxe:Bxe_B1601	ncbi-geneid:4007910	4.3.1.17	143548
bxe:Bxe_B1600	ncbi-geneid:4007911	1.5.3.1	51905
bxe:Bxe_B1598	ncbi-geneid:4007913	1.5.3.1	103025|51905|101790
bxe:Bxe_B1597	ncbi-geneid:4007914	1.5.3.1	103025
bxe:Bxe_B1593	ncbi-geneid:4007918	3.5.2.6	56601
bxe:Bxe_B1592	ncbi-geneid:4007919	1.1.99.1	51905|54373
bxe:Bxe_B1591	ncbi-geneid:4007920	1.2.99.3|1.2.1.8	53720
bxe:Bxe_B1589	ncbi-geneid:4007922	1.2.1.46	51735|50129
bxe:Bxe_B1585	ncbi-geneid:4007926	2.1.2.1	53383
bxe:Bxe_B1584	ncbi-geneid:4007927	3.4.13.19	51556
bxe:Bxe_B1578	ncbi-geneid:4007933	1.14.-.-	50022|55961
bxe:Bxe_B1575	ncbi-geneid:4007936	3.5.1.10	53328|55021
bxe:Bxe_B1573	ncbi-geneid:4007938	3.1.6.6	53649
bxe:Bxe_B1555	ncbi-geneid:4007956	2.3.1.30	51161
bxe:Bxe_B1552	ncbi-geneid:4007959	4.4.1.16|2.8.1.7	53383
bxe:Bxe_B1550	ncbi-geneid:4007961	1.14.13.-	51679
bxe:Bxe_B1542	ncbi-geneid:4007969	1.14.14.5	51679
bxe:Bxe_B1535	ncbi-geneid:4007976	1.4.3.4	51905|54373
bxe:Bxe_B1533	ncbi-geneid:4007978	4.2.1.3	53732|74778|52016
bxe:Bxe_B1525	ncbi-geneid:4007986	1.1.1.100	51735
bxe:Bxe_B1524	ncbi-geneid:4007987	4.2.1.9	143975|52016
bxe:Bxe_B1521	ncbi-geneid:4007990	2.7.3.-	55874
bxe:Bxe_B1520	ncbi-geneid:4007991	2.7.3.-|2.1.1.80|3.1.1.61	53335|55874|52738|52172|55785|47384|47757|55785
bxe:Bxe_B1518	ncbi-geneid:4007993	5.4.2.2	53738|53738|55957|53738
bxe:Bxe_B1517	ncbi-geneid:4007994	2.4.1.-	48208|74650|74650
bxe:Bxe_B1515	ncbi-geneid:4007996	3.6.3.6	81665|56784|81653
bxe:Bxe_B1513	ncbi-geneid:4007998	6.2.1.3	52210|56059|52210|55729|51735
bxe:Bxe_B1504	ncbi-geneid:4008007	1.1.99.10	51905|54373
bxe:Bxe_B1493	ncbi-geneid:4008018	3.8.1.2	56784
bxe:Bxe_B1492	ncbi-geneid:4008019	1.2.1.3	53720
bxe:Bxe_B1490	ncbi-geneid:4008021	1.1.1.79|1.1.1.81	51735|52283
bxe:Bxe_B1486	ncbi-geneid:4008025	1.1.1.93|4.1.1.73|1.1.1.83	53659
bxe:Bxe_B1485	ncbi-geneid:4008026	1.2.1.16	53720
bxe:Bxe_B1481	ncbi-geneid:4008030	3.6.3.29	52540
bxe:Bxe_B1467	ncbi-geneid:4008044	1.18.6.1	53807
bxe:Bxe_B1466	ncbi-geneid:4008045	1.18.6.1	53807
bxe:Bxe_B1465	ncbi-geneid:4008046	1.18.6.1	52540
bxe:Bxe_B1453	ncbi-geneid:4008058	2.8.1.7	53383
bxe:Bxe_B1444	ncbi-geneid:4008067	2.8.1.7	53383
bxe:Bxe_B1438	ncbi-geneid:4008073	2.3.3.14	51569
bxe:Bxe_B1434	ncbi-geneid:4008077	1.5.5.-	51905|54373
bxe:Bxe_B1426	ncbi-geneid:4008085	3.1.4.14|1.7.-.-	52218
bxe:Bxe_B1423	ncbi-geneid:4008088	4.2.1.3	52016
bxe:Bxe_B1422	ncbi-geneid:4008089	1.5.1.2	51735|48179
bxe:Bxe_B1418	ncbi-geneid:4008093	1.2.1.3	53720
bxe:Bxe_B1417	ncbi-geneid:4008094	4.2.1.52	51569
bxe:Bxe_B1416	ncbi-geneid:4008095	1.4.99.1	51905|54373
bxe:Bxe_B1404	ncbi-geneid:4008107	3.6.3.17	52540|52540
bxe:Bxe_B1401	ncbi-geneid:4008110	2.7.1.15	53613
bxe:Bxe_B1400	ncbi-geneid:4008111	1.2.1.3	53720|53720
bxe:Bxe_B1399	ncbi-geneid:4008112	4.1.2.4	51569
bxe:Bxe_B1398	ncbi-geneid:4008113	3.6.3.17	52540|52540
bxe:Bxe_B1390	ncbi-geneid:4008121	2.7.3.-|2.7.13.3	55874|47384
bxe:Bxe_B1385	ncbi-geneid:4008126	6.3.5.-|3.5.1.54	75304
bxe:Bxe_B1384	ncbi-geneid:4008127	6.3.4.6	56059|52440|51246|50891|50891|160467|51230
bxe:Bxe_B1372	ncbi-geneid:4008139	3.6.3.17	52540|52540
bxe:Bxe_B1367	ncbi-geneid:4008144	3.5.1.4|3.5.1.54	75304
bxe:Bxe_B1353	ncbi-geneid:4008158	2.3.1.-	55729
bxe:Bxe_B1348	ncbi-geneid:4008163	1.4.99.1	51905|54373
bxe:Bxe_B1346	ncbi-geneid:4008165	2.7.2.1	53067|53067
bxe:Bxe_B1345	ncbi-geneid:4008166	4.1.2.9	52518|52518
bxe:Bxe_B1341	ncbi-geneid:4008170	1.1.1.44	51735|48179
bxe:Bxe_B1334	ncbi-geneid:4008177	4.1.2.13	51569
bxe:Bxe_B1322	ncbi-geneid:4008189	3.2.1.-	51445|81296|51011
bxe:Bxe_B1320	ncbi-geneid:4008191	1.17.1.4	56003|54665
bxe:Bxe_B1319	ncbi-geneid:4008192	1.17.1.4	56176|55447
bxe:Bxe_B1317	ncbi-geneid:4008194	1.-.-.-	51735
bxe:Bxe_B1315	ncbi-geneid:4008196	6.5.1.1	56091|50249|117018
bxe:Bxe_B1311	ncbi-geneid:4008200	2.7.3.-	55874|52172|55785|55785|47384|55785
bxe:Bxe_B1309	ncbi-geneid:4008202	2.2.1.1	52518|52518|52922
bxe:Bxe_B1304	ncbi-geneid:4008207	1.2.1.2	53706|50692
bxe:Bxe_B1301	ncbi-geneid:4008210	6.6.1.2	52540
bxe:Bxe_B1279	ncbi-geneid:4008232	2.4.1.21	53756
bxe:Bxe_B1269	ncbi-geneid:4008242	1.-.-.-	51395
bxe:Bxe_B1268	ncbi-geneid:4008243	2.5.1.18	52833|47616
bxe:Bxe_B1259	ncbi-geneid:4008252	1.14.11.-	51197
bxe:Bxe_B1258	ncbi-geneid:4008253	1.-.-.-	51395
bxe:Bxe_B1257	ncbi-geneid:4008254	4.2.1.1	53056
bxe:Bxe_B1256	ncbi-geneid:4008255	4.2.1.1	53056
bxe:Bxe_B1250	ncbi-geneid:4008261	2.1.1.14	51726|51726
bxe:Bxe_B1249	ncbi-geneid:4008262	2.1.1.133|2.1.1.130	53790
bxe:Bxe_B1246	ncbi-geneid:4008265	2.1.1.132	53790|53335
bxe:Bxe_B1245	ncbi-geneid:4008266	1.14.13.83	55124|55124|56014|56014
bxe:Bxe_B1244	ncbi-geneid:4008267	5.4.1.2	63965
bxe:Bxe_B1243	ncbi-geneid:4008268	2.1.1.151|2.1.1.130	53790
bxe:Bxe_B1242	ncbi-geneid:4008269	2.1.1.131	53790|159672
bxe:Bxe_B1224	ncbi-geneid:4008287	1.1.1.169	48179|51735
bxe:Bxe_B1222	ncbi-geneid:4008289	2.6.1.57	53383
bxe:Bxe_B1219	ncbi-geneid:4008292	2.7.3.-	52172|55874|47384
bxe:Bxe_B1218	ncbi-geneid:4008293	3.1.1.61	52738
bxe:Bxe_B1217	ncbi-geneid:4008294	2.1.1.80	53335|47757
bxe:Bxe_B1216	ncbi-geneid:4008295	2.7.3.-	55874|52172|52172|55781|52172|47384
bxe:Bxe_B1215	ncbi-geneid:4008296	1.11.1.6	56634|52317
bxe:Bxe_B1212	ncbi-geneid:4008299	3.5.99.7	53686
bxe:Bxe_B1206	ncbi-geneid:4008305	1.8.1.-|1.6.4.-	51905|52833|52833
bxe:Bxe_B1205	ncbi-geneid:4008306	1.11.1.15	52833
bxe:Bxe_B1203	ncbi-geneid:4008308	4.1.3.32|2.7.8.23	51621
bxe:Bxe_B1188	ncbi-geneid:4008323	2.4.2.11	51690
bxe:Bxe_B1173	ncbi-geneid:4008338	2.6.1.1|2.6.1.84	53383
bxe:Bxe_B1164	ncbi-geneid:4008347	3.2.-.-	52317
bxe:Bxe_B1162	ncbi-geneid:4008349	5.99.1.2	56349|55869
bxe:Bxe_B1153	ncbi-geneid:4008358	3.6.1.-|3.6.4.-	52540
bxe:Bxe_B1152	ncbi-geneid:4008359	3.1.4.52	141868|55073|55785
bxe:Bxe_B1151	ncbi-geneid:4008360	4.2.1.17	52096
bxe:Bxe_B1143	ncbi-geneid:4008368	4.1.1.44	69118
bxe:Bxe_B1142	ncbi-geneid:4008369	2.6.1.-	53383
bxe:Bxe_B1134	ncbi-geneid:4008377	2.3.3.1	48256
bxe:Bxe_B1127	ncbi-geneid:4008384	3.5.1.2	56601
bxe:Bxe_B1123	ncbi-geneid:4008388	1.2.1.22	53720
bxe:Bxe_B1120	ncbi-geneid:4008391	4.1.1.-	52507
bxe:Bxe_B1116	ncbi-geneid:4008395	1.3.3.4	51905
bxe:Bxe_B1115	ncbi-geneid:4008396	2.2.1.6	52518|52518|52467
bxe:Bxe_B1111	ncbi-geneid:4008400	1.14.12.-	51905|51905|55424
bxe:Bxe_B1109	ncbi-geneid:4008402	1.14.12.19	54427
bxe:Bxe_B1108	ncbi-geneid:4008403	1.14.12.19	55961|50022
bxe:Bxe_B1089	ncbi-geneid:4008422	4.2.1.17	52096
bxe:Bxe_B1088	ncbi-geneid:4008423	4.2.1.17	52096
bxe:Bxe_B1087	ncbi-geneid:4008424	1.1.1.31	51735|48179
bxe:Bxe_B1086	ncbi-geneid:4008425	1.2.1.27	53720
bxe:Bxe_B1085	ncbi-geneid:4008426	6.2.1.1	56801
bxe:Bxe_B1084	ncbi-geneid:4008427	1.3.99.-	56645|47203
bxe:Bxe_B1066	ncbi-geneid:4008445	1.1.1.1	50129|51735
bxe:Bxe_B1061	ncbi-geneid:4008450	3.6.3.21	52540
bxe:Bxe_B1059	ncbi-geneid:4008452	3.5.1.4	75304
bxe:Bxe_B1055	ncbi-geneid:4008456	1.2.99.2	47741|54292
bxe:Bxe_B1054	ncbi-geneid:4008457	1.2.99.2	56176
bxe:Bxe_B1053	ncbi-geneid:4008458	1.17.1.4|1.2.99.2	56003|54665
bxe:Bxe_B1052	ncbi-geneid:4008459	3.5.2.3	51556|51338
bxe:Bxe_B1050	ncbi-geneid:4008461	2.3.2.2	56235
bxe:Bxe_B1046	ncbi-geneid:4008465	2.7.13.3	55874|47384
bxe:Bxe_B1042	ncbi-geneid:4008469	3.6.3.30	52540|50331
bxe:Bxe_B1035	ncbi-geneid:4008476	3.6.3.17	52540|52540
bxe:Bxe_B1033	ncbi-geneid:4008478	5.1.3.-	54909
bxe:Bxe_B1030	ncbi-geneid:4008481	4.2.1.90	51604|54826
bxe:Bxe_B1028	ncbi-geneid:4008483	1.1.1.100	51735
bxe:Bxe_B1024	ncbi-geneid:4008487	5.1.1.4	54506
bxe:Bxe_B1022	ncbi-geneid:4008489	2.3.1.51	69593
bxe:Bxe_B1014	ncbi-geneid:4008497	1.5.1.29	52218
bxe:Bxe_B1011	ncbi-geneid:4008500	3.5.1.-	75304
bxe:Bxe_B1010	ncbi-geneid:4008501	3.6.1.26	54197
bxe:Bxe_B1007	ncbi-geneid:4008504	4.2.1.17	52096
bxe:Bxe_B1006	ncbi-geneid:4008505	1.2.99.3|1.2.1.3	53720
bxe:Bxe_B0989	ncbi-geneid:4008522	4.1.3.6|4.1.3.34	51621
bxe:Bxe_B0983	ncbi-geneid:4008528	1.1.1.29	51735|52283
bxe:Bxe_B0981	ncbi-geneid:4008530	5.4.2.1
bxe:Bxe_B0978	ncbi-geneid:4008533	1.1.1.-	51735|48179
bxe:Bxe_B0976	ncbi-geneid:4008535	4.1.1.44	69118
bxe:Bxe_B0975	ncbi-geneid:4008536	1.2.1.3	53720
bxe:Bxe_B0974	ncbi-geneid:4008537	1.1.1.60	51735|48179
bxe:Bxe_B0972	ncbi-geneid:4008539	1.1.1.60	51735|48179
bxe:Bxe_B0969	ncbi-geneid:4008542	1.1.1.30	51735
bxe:Bxe_B0963	ncbi-geneid:4008548	6.4.1.4	56059|52440|51246|51230
bxe:Bxe_B0962	ncbi-geneid:4008549	4.2.1.17|4.2.1.18	52096
bxe:Bxe_B0961	ncbi-geneid:4008550	6.4.1.3|6.4.1.4	52096|52096
bxe:Bxe_B0960	ncbi-geneid:4008551	1.3.99.10	56645|47203
bxe:Bxe_B0957	ncbi-geneid:4008554	2.5.1.54	51569
bxe:Bxe_B0946	ncbi-geneid:4008565	3.5.3.11	52768
bxe:Bxe_B0945	ncbi-geneid:4008566	1.2.99.3|1.2.1.-	53720
bxe:Bxe_B0942	ncbi-geneid:4008569	6.3.1.2	55931|54368
bxe:Bxe_B0941	ncbi-geneid:4008570	2.6.1.-	53383
bxe:Bxe_B0935	ncbi-geneid:4008576	1.4.3.-	51905
bxe:Bxe_B0934	ncbi-geneid:4008577	1.-.-.-	51905
bxe:Bxe_B0929	ncbi-geneid:4008582	2.7.7.7	56672|53098
bxe:Bxe_B0925	ncbi-geneid:4008586	2.5.1.18	52833|47616
bxe:Bxe_B0922	ncbi-geneid:4008589	1.8.1.2	56014|56014|55124|55124
bxe:Bxe_B0915	ncbi-geneid:4008596	1.14.12.10	55961|50022
bxe:Bxe_B0914	ncbi-geneid:4008597	1.14.12.10	54427
bxe:Bxe_B0913	ncbi-geneid:4008598	1.18.1.3	52343|54292|63380
bxe:Bxe_B0912	ncbi-geneid:4008599	1.3.1.25	51735
bxe:Bxe_B0887	ncbi-geneid:4008624	1.-.-.-	51905
bxe:Bxe_B0884	ncbi-geneid:4008627	1.1.1.25	51735|53223
bxe:Bxe_B0883	ncbi-geneid:4008628	4.2.1.10	52304
bxe:Bxe_B0882	ncbi-geneid:4008629	1.13.11.27	51658|54593
bxe:Bxe_B0874	ncbi-geneid:4008637	5.1.1.4	54506
bxe:Bxe_B0873	ncbi-geneid:4008638	4.2.1.52	51569
bxe:Bxe_B0865	ncbi-geneid:4008646	5.1.3.-	102546
bxe:Bxe_B0848	ncbi-geneid:4008663	3.1.1.-	53474
bxe:Bxe_B0842	ncbi-geneid:4008669	1.4.1.2	51735|53223
bxe:Bxe_B0840	ncbi-geneid:4008671	3.4.17.-	53187
bxe:Bxe_B0834	ncbi-geneid:4008677	2.6.1.19|2.6.1.22	53383
bxe:Bxe_B0833	ncbi-geneid:4008678	1.2.1.16	53720
bxe:Bxe_B0826	ncbi-geneid:4008685	1.1.1.157	51735|48179
bxe:Bxe_B0825	ncbi-geneid:4008686	3.1.2.-	54637
bxe:Bxe_B0817	ncbi-geneid:4008694	1.8.4.11	55068
bxe:Bxe_B0799	ncbi-geneid:4008712	1.4.99.1	51905|54373
bxe:Bxe_B0792	ncbi-geneid:4008719	1.14.11.-	51197
bxe:Bxe_B0789	ncbi-geneid:4008722	2.7.3.-|2.7.13.3	55874
bxe:Bxe_B0786	ncbi-geneid:4008725	2.7.8.-	56024|56024
bxe:Bxe_B0780	ncbi-geneid:4008731	5.2.1.8	54534
bxe:Bxe_B0778	ncbi-geneid:4008733	3.6.1.-|3.6.4.-	52540
bxe:Bxe_B0746	ncbi-geneid:4008765	1.5.3.1	51905|54373
bxe:Bxe_B0743	ncbi-geneid:4008768	1.1.1.169	48179|51735
bxe:Bxe_B0742	ncbi-geneid:4008769	3.2.2.-	53590
bxe:Bxe_B0741	ncbi-geneid:4008770	3.5.4.5	53927
bxe:Bxe_B0739	ncbi-geneid:4008772	2.3.1.9	53901|53901
bxe:Bxe_B0709	ncbi-geneid:4008802	2.7.3.-|2.7.13.3	55874|47384|158472
bxe:Bxe_B0704	ncbi-geneid:4008807	1.1.1.31	51735|48179
bxe:Bxe_B0702	ncbi-geneid:4008809	6.2.1.3	56801
bxe:Bxe_B0701	ncbi-geneid:4008810	1.2.1.10	53720
bxe:Bxe_B0698	ncbi-geneid:4008813	1.1.99.1	51905|54373
bxe:Bxe_B0691	ncbi-geneid:4008820	2.2.1.6	52518|52518|52467
bxe:Bxe_B0690	ncbi-geneid:4008821	2.3.1.8	53659
bxe:Bxe_B0688	ncbi-geneid:4008823	6.6.1.2	53300
bxe:Bxe_B0687	ncbi-geneid:4008824	6.6.1.2	52540
bxe:Bxe_B0685	ncbi-geneid:4008826	1.4.2.-	51905
bxe:Bxe_B0684	ncbi-geneid:4008827	1.4.2.-	54427
bxe:Bxe_B0680	ncbi-geneid:4008831	2.7.1.47	53067|53067
bxe:Bxe_B0670	ncbi-geneid:4008841	2.6.1.18	53383
bxe:Bxe_B0661	ncbi-geneid:4008850	3.5.2.18	51556|51338
bxe:Bxe_B0648	ncbi-geneid:4008863	5.1.3.14	53756
bxe:Bxe_B0647	ncbi-geneid:4008864	4.1.1.44	69118
bxe:Bxe_B0646	ncbi-geneid:4008865	3.1.1.24	53474
bxe:Bxe_B0645	ncbi-geneid:4008866	5.5.1.2	48557
bxe:Bxe_B0644	ncbi-geneid:4008867	2.8.3.8|2.8.3.6	100950
bxe:Bxe_B0643	ncbi-geneid:4008868	2.8.3.6	100950
bxe:Bxe_B0641	ncbi-geneid:4008870	3.5.4.16	55620
bxe:Bxe_B0630	ncbi-geneid:4008881	3.4.21.-	50494|50156
bxe:Bxe_B0629	ncbi-geneid:4008882	2.3.2.2	56235
bxe:Bxe_B0616	ncbi-geneid:4008895	2.3.1.30	51161
bxe:Bxe_B0611	ncbi-geneid:4008900	3.1.1.17	63829
bxe:Bxe_B0608	ncbi-geneid:4008903	2.3.1.184	55729
bxe:Bxe_B0598	ncbi-geneid:4008913	2.3.1.31	53474
bxe:Bxe_B0595	ncbi-geneid:4008916	3.1.1.24	53474
bxe:Bxe_B0582	ncbi-geneid:4008929	1.8.1.4	51905|55424
bxe:Bxe_B0576	ncbi-geneid:4008935	2.7.1.15	53613
bxe:Bxe_B0574	ncbi-geneid:4008937	3.6.3.17	52540|52540
bxe:Bxe_B0562	ncbi-geneid:4008949	1.8.4.11	55068
bxe:Bxe_B0560	ncbi-geneid:4008951	2.4.1.-	53756
bxe:Bxe_B0556	ncbi-geneid:4008955	2.1.1.63	46767|53155
bxe:Bxe_B0548	ncbi-geneid:4008963	3.1.1.45	53474
bxe:Bxe_B0547	ncbi-geneid:4008964	4.2.1.104	55234|47413
bxe:Bxe_B0539	ncbi-geneid:4008972	4.2.1.40	51604|54826
bxe:Bxe_B0532	ncbi-geneid:4008979	1.1.1.42	53659
bxe:Bxe_B0527	ncbi-geneid:4008984	1.13.12.-	51905|51905
bxe:Bxe_B0520	ncbi-geneid:4008991	3.6.3.34	52540
bxe:Bxe_B0508	ncbi-geneid:4009003	3.1.3.48	52788
bxe:Bxe_B0507	ncbi-geneid:4009004	2.7.10.1|2.7.10.2	52540
bxe:Bxe_B0506	ncbi-geneid:4009005	1.1.1.-	51735|48179|52413
bxe:Bxe_B0497	ncbi-geneid:4009014	2.7.3.-|2.7.13.3	55874|47384
bxe:Bxe_B0485	ncbi-geneid:4009026	2.5.1.21	48576
bxe:Bxe_B0477	ncbi-geneid:4009034	3.1.3.16	81606
bxe:Bxe_B0466	ncbi-geneid:4009045	2.7.1.-	56112
bxe:Bxe_B0461	ncbi-geneid:4009050	4.1.3.32	51621
bxe:Bxe_B0460	ncbi-geneid:4009051	4.2.1.33|4.2.1.35	52016
bxe:Bxe_B0459	ncbi-geneid:4009052	4.2.1.33|4.2.1.35	53732
bxe:Bxe_B0458	ncbi-geneid:4009053	4.1.3.32	51621
bxe:Bxe_B0443	ncbi-geneid:4009068	1.1.1.47	51735
bxe:Bxe_B0441	ncbi-geneid:4009070	4.1.1.39	51649|54966
bxe:Bxe_B0431	ncbi-geneid:4009080	2.7.8.-	56214|56214
bxe:Bxe_B0428	ncbi-geneid:4009083	1.14.13.-	51905
bxe:Bxe_B0406	ncbi-geneid:4009105	6.1.1.2	52374
bxe:Bxe_B0404	ncbi-geneid:4009107	2.7.7.7	52141
bxe:Bxe_B0397	ncbi-geneid:4009114	3.1.2.1	100950|100950
bxe:Bxe_B0384	ncbi-geneid:4009127	2.4.1.80	53448
bxe:Bxe_B0380	ncbi-geneid:4009131	6.2.1.-	56801
bxe:Bxe_B0379	ncbi-geneid:4009132	1.3.99.-	56645|47203
bxe:Bxe_B0378	ncbi-geneid:4009133	1.5.5.1	51905|54373|54862
bxe:Bxe_B0377	ncbi-geneid:4009134	2.3.1.16|2.3.1.9	53901|53901
bxe:Bxe_B0376	ncbi-geneid:4009135	1.1.1.35|1.1.1.157	51735|48179
bxe:Bxe_B0373	ncbi-geneid:4009138	5.1.1.1	51419|50621
bxe:Bxe_B0371	ncbi-geneid:4009140	3.5.2.14	53067
bxe:Bxe_B0364	ncbi-geneid:4009147	3.-.-.-	52499
bxe:Bxe_B0361	ncbi-geneid:4009150	1.2.7.8	53323|52518|52518|52922
bxe:Bxe_B0360	ncbi-geneid:4009151	2.6.1.42	56752
bxe:Bxe_B0359	ncbi-geneid:4009152	3.1.2.-	54637
bxe:Bxe_B0358	ncbi-geneid:4009153	2.3.1.-	53474
bxe:Bxe_B0357	ncbi-geneid:4009154	2.3.1.19|2.3.1.8	53659|54637
bxe:Bxe_B0356	ncbi-geneid:4009155	2.7.2.1	53067|53067
bxe:Bxe_B0355	ncbi-geneid:4009156	1.3.1.9	51735
bxe:Bxe_B0354	ncbi-geneid:4009157	1.1.1.100|1.1.1.36	51735
bxe:Bxe_B0346	ncbi-geneid:4009165	1.11.1.5	46626|46626
bxe:Bxe_B0338	ncbi-geneid:4009173	4.2.1.-	54637
bxe:Bxe_B0336	ncbi-geneid:4009175	2.5.1.16	53335
bxe:Bxe_B0334	ncbi-geneid:4009177	2.5.1.16	53335
bxe:Bxe_B0316	ncbi-geneid:4009195	2.8.1.8	102114
bxe:Bxe_B0315	ncbi-geneid:4009196	2.3.1.12	53474|51230
bxe:Bxe_B0314	ncbi-geneid:4009197	1.2.4.1	52518|52922
bxe:Bxe_B0313	ncbi-geneid:4009198	1.2.4.1	52518
bxe:Bxe_B0306	ncbi-geneid:4009205	1.1.99.-|1.1.2.8	50998
bxe:Bxe_B0305	ncbi-geneid:4009206	1.2.1.3	53720
bxe:Bxe_B0302	ncbi-geneid:4009209	1.20.4.1	52833
bxe:Bxe_B0292	ncbi-geneid:4009219	3.1.2.1	100950|100950
bxe:Bxe_B0289	ncbi-geneid:4009222	1.6.5.5	51735|50129
bxe:Bxe_B0282	ncbi-geneid:4009229	1.14.13.40	51395|51905
bxe:Bxe_B0279	ncbi-geneid:4009232	4.2.1.17	52096
bxe:Bxe_B0278	ncbi-geneid:4009233	1.3.99.3	56645|47203
bxe:Bxe_B0277	ncbi-geneid:4009234	3.1.2.23	54637
bxe:Bxe_B0275	ncbi-geneid:4009236	6.2.1.1|6.2.1.32	56801
bxe:Bxe_B0274	ncbi-geneid:4009237	3.1.1.45	53474|54427
bxe:Bxe_B0273	ncbi-geneid:4009238	2.5.1.18	52833|47616
bxe:Bxe_B0269	ncbi-geneid:4009242	3.4.11.18	55920
bxe:Bxe_B0266	ncbi-geneid:4009245	1.1.1.100	51735
bxe:Bxe_B0224	ncbi-geneid:4009287	1.14.99.-	143410
bxe:Bxe_B0221	ncbi-geneid:4009290	2.7.3.-	55874|52172|55874|55781|52172|55785|52172|47384|55781|47384
bxe:Bxe_B0219	ncbi-geneid:4009292	1.14.11.-	51197
bxe:Bxe_B0216	ncbi-geneid:4009295	2.7.1.63	53067
bxe:Bxe_B0215	ncbi-geneid:4009296	1.1.1.49	55347|51735
bxe:Bxe_B0211	ncbi-geneid:4009300	3.1.4.3	53649
bxe:Bxe_B0203	ncbi-geneid:4009308	1.14.-.-	50022|55961
bxe:Bxe_B0199	ncbi-geneid:4009312	2.1.1.79	53335
bxe:Bxe_B0194	ncbi-geneid:4009317	1.5.3.1	51905
bxe:Bxe_B0185	ncbi-geneid:4009326	1.18.1.3	51905|51905|55424
bxe:Bxe_B0183	ncbi-geneid:4009328	1.2.1.8	53720
bxe:Bxe_B0182	ncbi-geneid:4009329	1.4.1.21	55347|51735
bxe:Bxe_B0169	ncbi-geneid:4009342	3.1.3.2	53649
bxe:Bxe_B0141	ncbi-geneid:4009370	3.6.4.-	52540
bxe:Bxe_B0137	ncbi-geneid:4009374	4.1.1.7	52467|52518|52518
bxe:Bxe_B0136	ncbi-geneid:4009375	1.1.2.3|1.1.99.31	51395
bxe:Bxe_B0135	ncbi-geneid:4009376	5.1.2.2	51604|54826
bxe:Bxe_B0109	ncbi-geneid:4009402	4.1.1.74	52518|52518|52467
bxe:Bxe_B0108	ncbi-geneid:4009403	1.2.1.39	53720
bxe:Bxe_B0107	ncbi-geneid:4009404	1.1.2.-	51395
bxe:Bxe_B0082	ncbi-geneid:4009429	4.3.1.17	143548
bxe:Bxe_B0076	ncbi-geneid:4009435	1.2.99.2	56176|55447
bxe:Bxe_B0075	ncbi-geneid:4009436	1.2.99.2	47741|54292
bxe:Bxe_B0074	ncbi-geneid:4009437	1.17.1.4|1.2.99.2	56003|54665
bxe:Bxe_B0073	ncbi-geneid:4009438	1.1.1.31	51735|48179
bxe:Bxe_B0069	ncbi-geneid:4009442	3.5.1.32	53187|55031
bxe:Bxe_B0058	ncbi-geneid:4009453	4.3.1.3
bxe:Bxe_B0057	ncbi-geneid:4009454	1.14.13.82	54292|52343|63380
bxe:Bxe_B0055	ncbi-geneid:4009456	3.6.1.27	48317
bxe:Bxe_B0037	ncbi-geneid:4009474	3.7.1.-	53474
bxe:Bxe_B0029	ncbi-geneid:4009482	4.2.1.52	51569
bxe:Bxe_B0023	ncbi-geneid:4009488	3.6.1.7	54975
bxe:Bxe_B0022	ncbi-geneid:4009489	1.1.1.219	51735
bxe:Bxe_B0012	ncbi-geneid:4009499	5.4.99.17	48239|48239
bxe:Bxe_B0010	ncbi-geneid:4009501	2.5.1.32	48576
bxe:Bxe_B3030	ncbi-geneid:4009514	1.20.4.1	52833
bxe:Bxe_C0029	ncbi-geneid:4009817	1.2.99.2	56176|55447
bxe:Bxe_C0030	ncbi-geneid:4009818	1.2.99.2	47741|54292
bxe:Bxe_C0031	ncbi-geneid:4009819	1.2.99.2	56003|54665
bxe:Bxe_C0042	ncbi-geneid:4009830	3.6.3.14	52943
bxe:Bxe_C0043	ncbi-geneid:4009831	3.6.3.14	52540|47917|50615
bxe:Bxe_C0045	ncbi-geneid:4009833	3.6.3.14	81333
bxe:Bxe_C0046	ncbi-geneid:4009593	3.6.3.14	81336
bxe:Bxe_C0048	ncbi-geneid:4009595	3.6.3.14	51344
bxe:Bxe_C0049	ncbi-geneid:4009596	3.6.3.14	52540|47917|50615
bxe:Bxe_C0050	ncbi-geneid:4009597	1.3.1.9|1.3.1.10	51735
bxe:Bxe_C0051	ncbi-geneid:4009598	2.7.2.1	53067|53067
bxe:Bxe_C0052	ncbi-geneid:4009599	2.3.1.8	53659|54637
bxe:Bxe_C0056	ncbi-geneid:4009603	4.3.1.19	53686
bxe:Bxe_C0057	ncbi-geneid:4009604	4.3.1.12	51735
bxe:Bxe_C0060	ncbi-geneid:4009607	1.2.1.16	53720
bxe:Bxe_C0063	ncbi-geneid:4009610	3.4.13.9	55920|53092
bxe:Bxe_C0064	ncbi-geneid:4009611	3.6.3.21	52540
bxe:Bxe_C0072	ncbi-geneid:4009619	2.7.3.-	55874|52172|55781|47384
bxe:Bxe_C0079	ncbi-geneid:4009626	1.9.3.1	49503|46626
bxe:Bxe_C0080	ncbi-geneid:4009627	1.9.3.1	81442
bxe:Bxe_C0081	ncbi-geneid:4009628	1.9.3.1	81452
bxe:Bxe_C0112	ncbi-geneid:4009777	1.14.11.17	51197
bxe:Bxe_C0121	ncbi-geneid:4009786	2.3.1.30	51161
bxe:Bxe_C0124	ncbi-geneid:4009789	4.4.1.16|2.8.1.7	53383
bxe:Bxe_C0153	ncbi-geneid:4009701	1.14.11.17	51197
bxe:Bxe_C0160	ncbi-geneid:4009708	1.14.13.-	51679
bxe:Bxe_C0163	ncbi-geneid:4009711	6.3.1.5	52402
bxe:Bxe_C0167	ncbi-geneid:4009715	1.9.3.1	49503|46626
bxe:Bxe_C0168	ncbi-geneid:4009716	1.9.3.1	81442|81452
bxe:Bxe_C0173	ncbi-geneid:4009721	1.1.5.2	50998
bxe:Bxe_C0180	ncbi-geneid:4009728	2.5.1.16	53335
bxe:Bxe_C0198	ncbi-geneid:4009746	3.4.13.22	55166
bxe:Bxe_C0213	ncbi-geneid:4009546	1.14.13.1	51905|54373
bxe:Bxe_C0228	ncbi-geneid:4009561	1.1.2.3	51395
bxe:Bxe_C0230	ncbi-geneid:4009563	1.1.99.3	51905|54373
bxe:Bxe_C0241	ncbi-geneid:4009574	2.5.1.47	53686
bxe:Bxe_C0244	ncbi-geneid:4009577	1.2.1.27	53720
bxe:Bxe_C0245	ncbi-geneid:4009578	1.1.1.31	51735|48179
bxe:Bxe_C0247	ncbi-geneid:4009580	1.3.99.-	56645|47203
bxe:Bxe_C0248	ncbi-geneid:4009581	4.2.1.17	52096
bxe:Bxe_C0249	ncbi-geneid:4009582	4.2.1.17	52096
bxe:Bxe_C0259	ncbi-geneid:4009592	3.-.-.-	52499
bxe:Bxe_C0262	ncbi-geneid:4009634	1.6.99.3	51905
bxe:Bxe_C0267	ncbi-geneid:4009638	4.2.1.17	52096
bxe:Bxe_C0268	ncbi-geneid:4009639	4.1.3.6|4.1.3.34	51621
bxe:Bxe_C0269	ncbi-geneid:4009640	4.2.1.17	52096
bxe:Bxe_C0276	ncbi-geneid:4009647	1.14.13.22	51905|51905
bxe:Bxe_C0277	ncbi-geneid:4009648	1.1.1.35|1.1.1.157	51735|48179
bxe:Bxe_C0278	ncbi-geneid:4009649	4.2.1.17	52096
bxe:Bxe_C0279	ncbi-geneid:4009650	1.3.99.3	56645|47203
bxe:Bxe_C0280	ncbi-geneid:4009651	1.1.1.35|4.2.1.17|5.1.2.3	52096|51735|48179|48179
bxe:Bxe_C0281	ncbi-geneid:4009652	2.3.1.16|2.3.1.9	53901|53901
bxe:Bxe_C0282	ncbi-geneid:4009653	5.1.99.4	89796
bxe:Bxe_C0288	ncbi-geneid:4009659	1.1.1.159	51735
bxe:Bxe_C0290	ncbi-geneid:4009661	1.14.-.-	48264
bxe:Bxe_C0294	ncbi-geneid:4009665	2.2.1.6	52518|52467|52518
bxe:Bxe_C0295	ncbi-geneid:4009666	5.1.99.1	54593
bxe:Bxe_C0296	ncbi-geneid:4009667	1.1.1.100	51735
bxe:Bxe_C0300	ncbi-geneid:4009671	1.2.1.16	53720
bxe:Bxe_C0302	ncbi-geneid:4009673	1.2.1.28	53720
bxe:Bxe_C0309	ncbi-geneid:4009680	1.1.1.23	53720
bxe:Bxe_C0316	ncbi-geneid:4009687	1.14.13.84	51905
bxe:Bxe_C0318	ncbi-geneid:4009689	6.2.1.3	56801
bxe:Bxe_C0321	ncbi-geneid:4009835	4.2.1.17	52096
bxe:Bxe_C0322	ncbi-geneid:4009836	4.2.1.-	52096
bxe:Bxe_C0323	ncbi-geneid:4009837	6.3.2.-|6.2.1.-	56801
bxe:Bxe_C0325	ncbi-geneid:4009839	6.4.1.1	52096|56059|52096|52440|51246|51230
bxe:Bxe_C0330	ncbi-geneid:4009844	4.2.1.17	52096
bxe:Bxe_C0331	ncbi-geneid:4009845	1.1.1.35|1.1.1.157	51735|48179
bxe:Bxe_C0332	ncbi-geneid:4009846	2.3.1.9	53901|53901
bxe:Bxe_C0344	ncbi-geneid:4009858	3.5.1.28	55846|47090
bxe:Bxe_C0347	ncbi-geneid:4009861	1.14.11.-	51197
bxe:Bxe_C0367	ncbi-geneid:4009881	1.7.99.4	53706|50692
bxe:Bxe_C0370	ncbi-geneid:4009884	3.6.3.41	52540
bxe:Bxe_C0396	ncbi-geneid:4009910	3.6.3.21	52540|161098
bxe:Bxe_C0404	ncbi-geneid:4009918	1.4.99.1	51905|54373
bxe:Bxe_C0406	ncbi-geneid:4009920	1.14.13.82	63380|52343|54292
bxe:Bxe_C0415	ncbi-geneid:4009929	2.3.1.184	55729
bxe:Bxe_C0420	ncbi-geneid:4009934	1.3.99.-	47203|56645
bxe:Bxe_C0421	ncbi-geneid:4009935	4.1.1.20	51419|50621
bxe:Bxe_C0426	ncbi-geneid:4009940	1.3.99.3	56645|47203
bxe:Bxe_C0428	ncbi-geneid:4009942	6.3.5.6|6.3.5.7	75304
bxe:Bxe_C0436	ncbi-geneid:4009950	6.3.5.6|6.3.5.7	75304
bxe:Bxe_C0463	ncbi-geneid:4009977	2.1.1.72	53335
bxe:Bxe_C0467	ncbi-geneid:4009981	4.2.1.104	55234|47413
bxe:Bxe_C0504	ncbi-geneid:4010018	4.1.1.44	69118|69118
bxe:Bxe_C0507	ncbi-geneid:4010021	4.1.2.-	51621
bxe:Bxe_C0513	ncbi-geneid:4010027	1.3.99.-	56645|47203
bxe:Bxe_C0515	ncbi-geneid:4010029	4.2.1.17	52096
bxe:Bxe_C0521	ncbi-geneid:4010035	2.7.3.-|2.1.1.80|3.1.1.61	53335|52738|55874|52172|55785|47384|47757|55785
bxe:Bxe_C0523	ncbi-geneid:4010037	1.2.1.16	53720
bxe:Bxe_C0524	ncbi-geneid:4010038	1.6.1.2	52283|51735
bxe:Bxe_C0526	ncbi-geneid:4010040	1.6.1.2	52467
bxe:Bxe_C0527	ncbi-geneid:4010041	1.1.1.1	50129|51735
bxe:Bxe_C0528	ncbi-geneid:4010042	1.6.5.3|1.12.1.2	142019|52833|140490|142984
bxe:Bxe_C0529	ncbi-geneid:4010043	1.6.5.3|1.12.1.2	54862|54292
bxe:Bxe_C0543	ncbi-geneid:4010057	2.7.3.-	55874|47384
bxe:Bxe_C0545	ncbi-geneid:4010059	5.4.2.2	53738|53738|55957|53738
bxe:Bxe_C0551	ncbi-geneid:4010065	4.1.1.15	53383
bxe:Bxe_C0560	ncbi-geneid:4010074	4.1.3.6|4.1.3.34	51621
bxe:Bxe_C0566	ncbi-geneid:4010080	4.2.1.17	52096
bxe:Bxe_C0567	ncbi-geneid:4010081	4.2.1.17	52096
bxe:Bxe_C0568	ncbi-geneid:4010082	6.2.1.14	52210|56059|51735|52210
bxe:Bxe_C0572	ncbi-geneid:4010086	2.8.3.5	100950
bxe:Bxe_C0573	ncbi-geneid:4010087	2.8.3.8|2.8.3.5	100950
bxe:Bxe_C0574	ncbi-geneid:4010088	2.3.1.9	53901
bxe:Bxe_C0576	ncbi-geneid:4010090	2.4.2.-	51556
bxe:Bxe_C0579	ncbi-geneid:4010093	1.18.1.3	51905|51905|55424
bxe:Bxe_C0586	ncbi-geneid:4010100	1.14.1.-	55961|50022
bxe:Bxe_C0587	ncbi-geneid:4010101	1.14.1.-	54427
bxe:Bxe_C0589	ncbi-geneid:4010103	1.1.1.100	51735
bxe:Bxe_C0591	ncbi-geneid:4010105	1.1.1.100	51735
bxe:Bxe_C0596	ncbi-geneid:4010110	1.1.1.35|1.1.1.157	51735|48179
bxe:Bxe_C0597	ncbi-geneid:4010111	2.3.1.16	53901|53901
bxe:Bxe_C0602	ncbi-geneid:4010116	1.3.99.3	56645|47203
bxe:Bxe_C0603	ncbi-geneid:4010117	4.2.1.17	52096
bxe:Bxe_C0604	ncbi-geneid:4010118	1.3.99.3	47203|56645
bxe:Bxe_C0610	ncbi-geneid:4010124	1.-.-.-	51735
bxe:Bxe_C0614	ncbi-geneid:4010128	1.2.7.8	53323|52518|52518|52922
bxe:Bxe_C0616	ncbi-geneid:4010130	1.1.1.100	51735
bxe:Bxe_C0617	ncbi-geneid:4010131	1.3.99.3	56645|47203
bxe:Bxe_C0621	ncbi-geneid:4010135	4.1.1.45	51556
bxe:Bxe_C0622	ncbi-geneid:4010136	1.14.-.-	50022
bxe:Bxe_C0639	ncbi-geneid:4010153	1.1.1.100	51735
bxe:Bxe_C0640	ncbi-geneid:4010154	1.13.11.39	54593
bxe:Bxe_C0643	ncbi-geneid:4010157	4.2.1.17	52096
bxe:Bxe_C0650	ncbi-geneid:4010164	4.1.1.45	51556
bxe:Bxe_C0655	ncbi-geneid:4010169	1.3.99.3	56645|47203
bxe:Bxe_C0659	ncbi-geneid:4010173	4.1.3.32|2.7.8.23	51621
bxe:Bxe_C0661	ncbi-geneid:4010175	4.1.3.32	51621
bxe:Bxe_C0664	ncbi-geneid:4010178	2.2.1.6	52518|52518|52467
bxe:Bxe_C0665	ncbi-geneid:4010179	1.1.1.41	53659
bxe:Bxe_C0666	ncbi-geneid:4010180	1.2.1.16	53720
bxe:Bxe_C0669	ncbi-geneid:4010183	4.1.3.6|4.1.3.34	51621
bxe:Bxe_C0683	ncbi-geneid:4010197	3.7.1.-	53474
bxe:Bxe_C0790	ncbi-geneid:4010209	3.5.2.14	53067
bxe:Bxe_C0778	ncbi-geneid:4010221	3.6.3.21	52540
bxe:Bxe_C0774	ncbi-geneid:4010225	3.8.1.2	56784
bxe:Bxe_C0773	ncbi-geneid:4010226	1.2.1.3	53720
bxe:Bxe_C0769	ncbi-geneid:4010230	1.1.1.93|4.1.1.73|1.1.1.83	53659
bxe:Bxe_C0768	ncbi-geneid:4010231	1.2.1.16	53720
bxe:Bxe_C0754	ncbi-geneid:4010245	2.7.3.-|2.7.13.3	55874|55785
bxe:Bxe_C0748	ncbi-geneid:4010251	2.7.2.2	53633
bxe:Bxe_C0747	ncbi-geneid:4010252	2.1.3.3	53671
bxe:Bxe_C0746	ncbi-geneid:4010253	3.5.3.6	55909
bxe:Bxe_C0745	ncbi-geneid:4010254	4.1.1.17	53383|55904
bxe:Bxe_C0732	ncbi-geneid:4010267	3.5.2.2	51556|51338|51338
bxe:Bxe_C0729	ncbi-geneid:4010270	6.3.5.6|6.3.5.7	75304
bxe:Bxe_C0728	ncbi-geneid:4010271	3.8.1.-	51556|51338
bxe:Bxe_C0717	ncbi-geneid:4010282	5.3.2.-	55331
bxe:Bxe_C0712	ncbi-geneid:4010287	4.2.1.17	52096
bxe:Bxe_C0707	ncbi-geneid:4010292	6.2.1.3	56801
bxe:Bxe_C0705	ncbi-geneid:4010294	1.1.1.100	51735
bxe:Bxe_C0702	ncbi-geneid:4010297	1.3.99.3	47203|56645
bxe:Bxe_C0700	ncbi-geneid:4010299	4.2.1.17	52096
bxe:Bxe_C0802	ncbi-geneid:4010315	3.5.4.1	51556|51338
bxe:Bxe_C0803	ncbi-geneid:4010316	1.14.13.82	54292|52343|63380
bxe:Bxe_C0830	ncbi-geneid:4010343	4.1.3.6|4.1.3.34	51621
bxe:Bxe_C0835	ncbi-geneid:4010348	4.2.1.17	52096
bxe:Bxe_C0845	ncbi-geneid:4010358	2.4.1.15	53756
bxe:Bxe_C0851	ncbi-geneid:4010364	2.3.1.86|6.2.1.-	56801
bxe:Bxe_C0852	ncbi-geneid:4010365	1.3.99.3	56645|47203
bxe:Bxe_C0853	ncbi-geneid:4010366	1.8.1.4	51905|55424
bxe:Bxe_C0854	ncbi-geneid:4010367	2.3.1.12	52777|51230|47005
bxe:Bxe_C0855	ncbi-geneid:4010368	4.2.1.17	52096
bxe:Bxe_C0856	ncbi-geneid:4010369	1.2.4.1	52518|52922
bxe:Bxe_C0857	ncbi-geneid:4010370	1.2.4.1	52518
bxe:Bxe_C0867	ncbi-geneid:4010380	6.2.1.3	56801
bxe:Bxe_C0868	ncbi-geneid:4010381	4.2.1.17	52096
bxe:Bxe_C0879	ncbi-geneid:4010392	1.1.1.25	51735|53223
bxe:Bxe_C0888	ncbi-geneid:4010401	1.1.1.35|1.1.1.157	51735|48179|48179
bxe:Bxe_C0889	ncbi-geneid:4010402	4.2.1.17	52096
bxe:Bxe_C0890	ncbi-geneid:4010403	1.18.1.2	63380|52343|54862
bxe:Bxe_C0892	ncbi-geneid:4010405	4.2.1.17	52096|52096
bxe:Bxe_C0893	ncbi-geneid:4010406	2.7.1.71	52540|47413
bxe:Bxe_C0896	ncbi-geneid:4010409	6.2.1.25	56801
bxe:Bxe_C0900	ncbi-geneid:4010413	1.1.1.100	51735
bxe:Bxe_C0901	ncbi-geneid:4010414	4.2.1.9	143975|52016
bxe:Bxe_C0908	ncbi-geneid:4010421	3.1.1.17	63829
bxe:Bxe_C0915	ncbi-geneid:4010428	2.3.1.9	53901|53901
bxe:Bxe_C0919	ncbi-geneid:4010432	6.2.1.30	56801
bxe:Bxe_C0922	ncbi-geneid:4010435	1.1.1.35	51735|48179
bxe:Bxe_C0923	ncbi-geneid:4010436	4.2.1.17	52096
bxe:Bxe_C0924	ncbi-geneid:4010437	2.7.1.71	52540|47413
bxe:Bxe_C0930	ncbi-geneid:4010443	1.14.11.17	51197
bxe:Bxe_C0931	ncbi-geneid:4010444	2.8.1.1|2.8.1.2	52821|52821
bxe:Bxe_C0941	ncbi-geneid:4010454	1.14.12.19	50022|55961
bxe:Bxe_C0942	ncbi-geneid:4010455	1.14.12.19	54427
bxe:Bxe_C0945	ncbi-geneid:4010458	1.14.-.-	48264
bxe:Bxe_C0951	ncbi-geneid:4010464	1.18.1.3	51905|55424|51905
bxe:Bxe_C0953	ncbi-geneid:4010466	1.14.14.3	51679
bxe:Bxe_C0957	ncbi-geneid:4010470	1.1.1.60	51735|48179
bxe:Bxe_C0958	ncbi-geneid:4010471	5.3.1.22	51658
bxe:Bxe_C0968	ncbi-geneid:4010481	1.-.-.-	51735
bxe:Bxe_C0969	ncbi-geneid:4010482	3.1.1.17	63829
bxe:Bxe_C0985	ncbi-geneid:4010498	1.14.14.5	51679
bxe:Bxe_C0986	ncbi-geneid:4010499	2.3.3.1	48256
bxe:Bxe_C0990	ncbi-geneid:4010503	1.14.13.-	51905
bxe:Bxe_C0994	ncbi-geneid:4010507	1.13.11.5	51182
bxe:Bxe_C0995	ncbi-geneid:4010508	3.7.1.2	56529|63433
bxe:Bxe_C0999	ncbi-geneid:4010512	1.14.13.82	54292|63380|52343
bxe:Bxe_C1002	ncbi-geneid:4010515	3.7.1.-	53474
bxe:Bxe_C1004	ncbi-geneid:4010517	1.2.1.8	53720
bxe:Bxe_C1009	ncbi-geneid:4010522	1.14.13.82	55961|50022
bxe:Bxe_C1022	ncbi-geneid:4010535	1.14.13.1	51905|54373
bxe:Bxe_C1023	ncbi-geneid:4010536	3.7.1.-	53474
bxe:Bxe_C1025	ncbi-geneid:4010538	1.13.11.5	51182
bxe:Bxe_C1028	ncbi-geneid:4010541	6.2.1.-	56801
bxe:Bxe_C1031	ncbi-geneid:4010544	1.1.1.35|1.1.1.157	51735|48179|48179
bxe:Bxe_C1034	ncbi-geneid:4010547	4.2.1.17	52096
bxe:Bxe_C1035	ncbi-geneid:4010548	4.1.3.36	52096
bxe:Bxe_C1039	ncbi-geneid:4010552	2.8.3.-	100950
bxe:Bxe_C1040	ncbi-geneid:4010553	2.8.3.12	100950
bxe:Bxe_C1055	ncbi-geneid:4010567	4.1.1.-	56529
bxe:Bxe_C1060	ncbi-geneid:4010572	3.5.2.14	53067
bxe:Bxe_C1063	ncbi-geneid:4010575	1.2.4.1	52518|52518|52922
bxe:Bxe_C1071	ncbi-geneid:4010583	3.6.1.-	55811
bxe:Bxe_C1072	ncbi-geneid:4010584	1.1.1.22	51735|52413|48179
bxe:Bxe_C1077	ncbi-geneid:4010589	2.4.-.-	53448
bxe:Bxe_C1078	ncbi-geneid:4010590	2.3.1.-	51161
bxe:Bxe_C1084	ncbi-geneid:4010596	1.1.1.271	51735
bxe:Bxe_C1085	ncbi-geneid:4010597	4.2.1.47	51735
bxe:Bxe_C1086	ncbi-geneid:4010598	2.7.10.1|2.7.10.2	52540
bxe:Bxe_C1087	ncbi-geneid:4010599	3.1.3.48	52788
bxe:Bxe_C1090	ncbi-geneid:4010602	2.7.7.22|5.3.1.8	51182|53448
bxe:Bxe_C1092	ncbi-geneid:4010604	5.1.3.13	51182
bxe:Bxe_C1095	ncbi-geneid:4010607	2.7.7.9	53448
bxe:Bxe_C1106	ncbi-geneid:4010618	1.2.1.22	53720
bxe:Bxe_C1109	ncbi-geneid:4010621	4.1.1.-	52507
bxe:Bxe_C1113	ncbi-geneid:4010625	1.3.3.4	51905
bxe:Bxe_C1114	ncbi-geneid:4010626	2.2.1.6	52518|52518|52467
bxe:Bxe_C1118	ncbi-geneid:4010630	1.18.1.3	51905|55424
bxe:Bxe_C1131	ncbi-geneid:4010643	4.4.1.8	53383
bxe:Bxe_C1133	ncbi-geneid:4010645	3.6.3.21	52540
bxe:Bxe_C1160	ncbi-geneid:4010672	3.6.3.21	52540
bxe:Bxe_C1163	ncbi-geneid:4010675	2.2.1.6	52518|52518|52467
bxe:Bxe_C1164	ncbi-geneid:4010676	1.2.1.3	53720
bxe:Bxe_C1168	ncbi-geneid:4010680	4.1.1.-	52507
bxe:Bxe_C1170	ncbi-geneid:4010682	1.-.-.-	51905|54373
bxe:Bxe_C1186	ncbi-geneid:4010698	3.7.1.8	53474
bxe:Bxe_C1187	ncbi-geneid:4010699	4.1.3.39	51569|89000
bxe:Bxe_C1188	ncbi-geneid:4010700	1.2.1.10	55347|51735
bxe:Bxe_C1189	ncbi-geneid:4010701	4.2.1.80	56529
bxe:Bxe_C1190	ncbi-geneid:4010702	2.5.1.18	47616|52833
[truncated: 36 more rows]
