# Supplementary material for: Tracing the Repertoire of Promiscuous Enzymes along the Metabolic Pathways in Archaeal Organisms
Source: Life (Basel). 2017 Jul 13;7(3):30. doi: 10.3390/life7030030 (PMC5617955; doi:10.3390/life7030030)
Supplement: Supplementary file 1 [file life-07-00030-s001.zip › Table_S2/caa.txt]

KEGGID	NCBIGI	ECs	SFamilyID
caa:Caka_0005	ncbi-geneid:8957118	2.1.1	53335
caa:Caka_0008	ncbi-geneid:8957121	6.1.1.21	55681|52954
caa:Caka_0011	ncbi-geneid:8957124	3.6.1.19	101386
caa:Caka_0015	ncbi-geneid:8957128	3.6.3.4	56784|81653|81665
caa:Caka_0018	ncbi-geneid:8957131	1.2.7.-	54862|53706
caa:Caka_0025	ncbi-geneid:8957138	1.9.3.1	81442
caa:Caka_0026	ncbi-geneid:8957139	1.9.3.1	46626
caa:Caka_0030	ncbi-geneid:8957143	1.11.1.6|1.11.1.7	48113|48113
caa:Caka_0049	ncbi-geneid:8957162	4.2.1.3	53732|74778|52016
caa:Caka_0054	ncbi-geneid:8957167	3.2.1.81	49899
caa:Caka_0064	ncbi-geneid:8957177	1.7.99.4	53706|50692
caa:Caka_0067	ncbi-geneid:8957180	1.2.7.-	54862
caa:Caka_0074	ncbi-geneid:8957187	3.2.1.51	51445
caa:Caka_0077	ncbi-geneid:8957190	4.2.1.6	51604|54826
caa:Caka_0095	ncbi-geneid:8957208	4.1.3.6|4.1.3.34	51621
caa:Caka_0108	ncbi-geneid:8957221	4.1.2.14|4.1.3.16	51569
caa:Caka_0109	ncbi-geneid:8957222	2.7.1.45	53613
caa:Caka_0128	ncbi-geneid:8957241	2.7.7.7	89550|50249
caa:Caka_0132	ncbi-geneid:8957245	3.1.2.-|3.1.1.5	52266
caa:Caka_0138	ncbi-geneid:8957251	3.6.4.12	52540
caa:Caka_0148	ncbi-geneid:8957261	6.3.5.3	52317|55326|55326|56042|56042|82697|109736
caa:Caka_0160	ncbi-geneid:8957273	2.1.3.3	53671
caa:Caka_0161	ncbi-geneid:8957274	2.6.1.11|2.6.1.17	53383
caa:Caka_0162	ncbi-geneid:8957275	2.7.2	53633
caa:Caka_0163	ncbi-geneid:8957276	2.3.1.1|2.3.1.35	56266
caa:Caka_0164	ncbi-geneid:8957277	1.2.1	55347|51735
caa:Caka_0167	ncbi-geneid:8957280	2.7.7.6	63562
caa:Caka_0169	ncbi-geneid:8957282	2.7.1.39	55060|54211
caa:Caka_0185	ncbi-geneid:8957298	6.1.1.7	55681|101353|55186|50447
caa:Caka_0187	ncbi-geneid:8957300	1.1.1.85	53659
caa:Caka_0189	ncbi-geneid:8957302	1.11.1.15	52833
caa:Caka_0190	ncbi-geneid:8957303	2.4.2.17	53850|54913
caa:Caka_0191	ncbi-geneid:8957304	3.5.1.53	56317
caa:Caka_0192	ncbi-geneid:8957305	3.5.3.12	55909
caa:Caka_0195	ncbi-geneid:8957309	3.1.11.5	52540|52540|52980
caa:Caka_0196	ncbi-geneid:8957310	3.1.11.5	52540|52980
caa:Caka_0197	ncbi-geneid:8957311	3.1.11.5	52540
caa:Caka_0202	ncbi-geneid:8957316	2.7.9.2	56059|52009
caa:Caka_0207	ncbi-geneid:8957321	5.99.1.2	56712
caa:Caka_0208	ncbi-geneid:8957322	2.7.1.130	52540
caa:Caka_0209	ncbi-geneid:8957323	2.7.4.3	52540
caa:Caka_0211	ncbi-geneid:8957325	3.4.11.-	144052
caa:Caka_0212	ncbi-geneid:8957326	3.5.4.4	51556
caa:Caka_0220	ncbi-geneid:8957334	4.2.1.17	52096
caa:Caka_0221	ncbi-geneid:8957335	1.2.1.22|1.2.1.21	53720
caa:Caka_0225	ncbi-geneid:8957339	1.1.1.69	51735
caa:Caka_0226	ncbi-geneid:8957340	1.1.1.125	51735
caa:Caka_0233	ncbi-geneid:8957347	2.3.1.79	51161
caa:Caka_0246	ncbi-geneid:8957360	2.1.1.-	53335
caa:Caka_0247	ncbi-geneid:8957361	3.1.1.3	53474
caa:Caka_0250	ncbi-geneid:8957364	2.7.7.7
caa:Caka_0251	ncbi-geneid:8957365	2.1.2.9	53328|50486
caa:Caka_0258	ncbi-geneid:8957372	3.1.6.1	53649
caa:Caka_0260	ncbi-geneid:8957374	1.3.3.4	51905|54373
caa:Caka_0261	ncbi-geneid:8957375	4.1.1.37	51726
caa:Caka_0262	ncbi-geneid:8957376	1.3.3.3	102886
caa:Caka_0268	ncbi-geneid:8957382	2.7.7.7	56672|88723|53098|47807
caa:Caka_0346	ncbi-geneid:8957460	1.7.7.1	56014|56014|55124|55124
caa:Caka_0348	ncbi-geneid:8957462	1.7.99.4	53706|50692
caa:Caka_0349	ncbi-geneid:8957463	1.8.1.2	63380|52343|52218
caa:Caka_0351	ncbi-geneid:8957465	4.1.1.37	51726
caa:Caka_0353	ncbi-geneid:8957467	4.1.1.37	51726|52833
caa:Caka_0365	ncbi-geneid:8957479	3.2.1.25	51445|49785|49303|49303
caa:Caka_0386	ncbi-geneid:8957500	3.1.3.48	52788
caa:Caka_0388	ncbi-geneid:8957502	6.3.4.13	56059|52440|51246
caa:Caka_0400	ncbi-geneid:8957514	2.7.7.33	53448
caa:Caka_0401	ncbi-geneid:8957515	4.2.1.45	51735
caa:Caka_0402	ncbi-geneid:8957516	5.1.3.13	51182
caa:Caka_0409	ncbi-geneid:8957523	2.7.8.6	53335
caa:Caka_0410	ncbi-geneid:8957524	6.3.2.-	53623|53244|51984
caa:Caka_0412	ncbi-geneid:8957526	3.4.24.-	63411|63411|63411|63411
caa:Caka_0415	ncbi-geneid:8957529	1.1.1.25	51735|53223
caa:Caka_0418	ncbi-geneid:8957533	2.7.13.3	55874
caa:Caka_0432	ncbi-geneid:8957547	3.1.3.1	56300
caa:Caka_0435	ncbi-geneid:8957550	2.7.7.60	53448
caa:Caka_0436	ncbi-geneid:8957551	4.1.1.23	51366
caa:Caka_0437	ncbi-geneid:8957552	2.7.1.148	54211|55060
caa:Caka_0438	ncbi-geneid:8957553	2.7.3.9	51621|52009|47831
caa:Caka_0442	ncbi-geneid:8957557	3.2.1.83	49899
caa:Caka_0445	ncbi-geneid:8957560	1.2.1.22|1.2.1.21	53720
caa:Caka_0451	ncbi-geneid:8957566	5.3.1.17	51182
caa:Caka_0457	ncbi-geneid:8957572	4.2.1.8	51658
caa:Caka_0463	ncbi-geneid:8957578	3.1.1.53	52266
caa:Caka_0464	ncbi-geneid:8957579	3.1.6.1	53649
caa:Caka_0480	ncbi-geneid:8957595	3.2.1.51	51445
caa:Caka_0493	ncbi-geneid:8957608	3.2.1.81	51445|49373
caa:Caka_0497	ncbi-geneid:8957612	2.7.13.3	55874
caa:Caka_0506	ncbi-geneid:8957621	3.2.1.51	51445|49785
caa:Caka_0507	ncbi-geneid:8957622	3.2.1.51	51445
caa:Caka_0519	ncbi-geneid:8957634	1.1.1.69	51735
caa:Caka_0520	ncbi-geneid:8957635	1.1.1.122	51430
caa:Caka_0522	ncbi-geneid:8957637	3.2.1.51	51445
caa:Caka_0523	ncbi-geneid:8957638	3.2.1.51	51445
caa:Caka_0530	ncbi-geneid:8957645	3.2.1.51	51445
caa:Caka_0536	ncbi-geneid:8957651	3.2.1.51	51445
caa:Caka_0537	ncbi-geneid:8957652	3.2.1.51	51445
caa:Caka_0541	ncbi-geneid:8957656	3.5.99.6	100950
caa:Caka_0553	ncbi-geneid:8957668	3.2.1.81	49899
caa:Caka_0558	ncbi-geneid:8957673	3.2.1.51	48208
caa:Caka_0607	ncbi-geneid:8957722	3.2.1.25	51445|49785|49303|49303
caa:Caka_0623	ncbi-geneid:8957738	1.8.1.2	63380|52343|52218
caa:Caka_0624	ncbi-geneid:8957739	1.8.1.2	56014|56014|55124|55124
caa:Caka_0633	ncbi-geneid:8957748	1.11.1.5	46626|46626
caa:Caka_0655	ncbi-geneid:8957770	1.9.3.1	81442
caa:Caka_0656	ncbi-geneid:8957771	1.9.3.1	49503|46626|81464
caa:Caka_0667	ncbi-geneid:8957782	1.5.1.7	51735
caa:Caka_0672	ncbi-geneid:8957787	3.2.1.4	53187|101821
caa:Caka_0673	ncbi-geneid:8957788	1.16.1.1	51905|55424
caa:Caka_0684	ncbi-geneid:8957800	3.6.4.12	52540
caa:Caka_0686	ncbi-geneid:8957802	5.4.4.2	56322
caa:Caka_0691	ncbi-geneid:8957808	3.4.21.89	51306
caa:Caka_0693	ncbi-geneid:8957810	2.4.1.25	51445
caa:Caka_0695	ncbi-geneid:8957812	5.99.1.3	56719|55874|54211
caa:Caka_0697	ncbi-geneid:8957814	5.99.1.3	56719|101904
caa:Caka_0701	ncbi-geneid:8957818	2.7.1.6	54211|55060
caa:Caka_0702	ncbi-geneid:8957819	6.1.1.18	52374|50715
caa:Caka_0703	ncbi-geneid:8957820	6.1.1.17	52374|48163
caa:Caka_0711	ncbi-geneid:8957828	2.7.1.23	111331
caa:Caka_0712	ncbi-geneid:8957829	2.7.7.72|3.1.3.-|3.1.4	81891|81301
caa:Caka_0714	ncbi-geneid:8957831	1.1.1.122	51430
caa:Caka_0717	ncbi-geneid:8957834	1.1.1.58	51735|48179
caa:Caka_0720	ncbi-geneid:8957837	2.7.11.1	56112
caa:Caka_0725	ncbi-geneid:8957842	3.4.21.92	52096
caa:Caka_0730	ncbi-geneid:8957847	3.1.2.-	54637
caa:Caka_0731	ncbi-geneid:8957848	2.7.1.71	52540
caa:Caka_0735	ncbi-geneid:8957852	6.2.1.5	56059|52210
caa:Caka_0736	ncbi-geneid:8957853	6.2.1.5	52210|51735
caa:Caka_0740	ncbi-geneid:8957857	4.1.1.32	53795|68923
caa:Caka_0741	ncbi-geneid:8957858	5.99.1.-	56719
caa:Caka_0746	ncbi-geneid:8957863	4.2.3.5	103263
caa:Caka_0748	ncbi-geneid:8957865	2.1.3.2	53671
caa:Caka_0749	ncbi-geneid:8957866	3.5.2.3	51556|51338
caa:Caka_0755	ncbi-geneid:8957872	3.2.1.23	51445|49785|49303
caa:Caka_0763	ncbi-geneid:8957880	2.3.1.39	52151|55048
caa:Caka_0764	ncbi-geneid:8957881	2.6.1.62	53383
caa:Caka_0765	ncbi-geneid:8957882	2.8.1.6	102114
caa:Caka_0769	ncbi-geneid:8957886	2.4.1.7	51445|51011
caa:Caka_0772	ncbi-geneid:8957889	2.3.1.1	53633|55729
caa:Caka_0776	ncbi-geneid:8957896	3.6.3.-	52540
caa:Caka_0786	ncbi-geneid:8957906	3.3.1.1	52283|51735
caa:Caka_0788	ncbi-geneid:8957908	2.5.1.6	55973|55973|55973
caa:Caka_0789	ncbi-geneid:8957909	3.2.1.51	51445
caa:Caka_0794	ncbi-geneid:8957914	2.7.-.-	52540
caa:Caka_0795	ncbi-geneid:8957915	3.1.2.1	100950|100950
caa:Caka_0799	ncbi-geneid:8957919	6.4.1.3	52096|52096
caa:Caka_0800	ncbi-geneid:8957920	5.1.99.1	54593
caa:Caka_0801	ncbi-geneid:8957921	5.4.99.2	51703|52242
caa:Caka_0802	ncbi-geneid:8957922	5.4.99.2	51703|52242
caa:Caka_0804	ncbi-geneid:8957924	2.7.4.1	56024|56024|143724|140356
caa:Caka_0806	ncbi-geneid:8957926	1.8.4.8	52402
caa:Caka_0808	ncbi-geneid:8957928	5.1.3.3	74650
caa:Caka_0816	ncbi-geneid:8957936	5.3.1.17	51182
caa:Caka_0835	ncbi-geneid:8957956	2.4.1.182	53756
caa:Caka_0838	ncbi-geneid:8957959	2.7.7.4	52540|50465|50447
caa:Caka_0839	ncbi-geneid:8957960	2.7.7.4	52402
caa:Caka_0840	ncbi-geneid:8957961	2.7.1.25	52540
caa:Caka_0842	ncbi-geneid:8957963	3.5.1.28	53187
caa:Caka_0845	ncbi-geneid:8957966	3.1.26.3	69065|54768
caa:Caka_0846	ncbi-geneid:8957967	3.6.4.-	52540|52540|52540|143517|141259
caa:Caka_0847	ncbi-geneid:8957968	3.5.4.2	51556
caa:Caka_0848	ncbi-geneid:8957969	5.2.1.8	109998|54534
caa:Caka_0851	ncbi-geneid:8957972	4.1.3.36	52096
caa:Caka_0852	ncbi-geneid:8957973	2.2.1.9	52518|52518|52467
caa:Caka_0858	ncbi-geneid:8957979	2.-.-.-	54690
caa:Caka_0861	ncbi-geneid:8957982	6.1.1.10	52374|47323
caa:Caka_0863	ncbi-geneid:8957984	1.1.1.262	53659
caa:Caka_0864	ncbi-geneid:8957985	2.3.1.129	51161
caa:Caka_0880	ncbi-geneid:8958001	1.2.1.11	55347|51735
caa:Caka_0889	ncbi-geneid:8958010	1.2.1.2	53706|50692
caa:Caka_0892	ncbi-geneid:8958013	1.1.1.284|1.1.1.1	50129|51735|50129
caa:Caka_0902	ncbi-geneid:8958023	4.2.1.20	53686
caa:Caka_0904	ncbi-geneid:8958025	2.6.1.52	53383
caa:Caka_0908	ncbi-geneid:8958029	5.4.2.1	64158|53649
caa:Caka_0910	ncbi-geneid:8958031	6.1.1.5	52374|47323|50677
caa:Caka_0913	ncbi-geneid:8958034	2.1.1.-	102114
caa:Caka_0924	ncbi-geneid:8958045	3.1.3.1	53649
caa:Caka_0925	ncbi-geneid:8958046	1.8.4.12	51316
caa:Caka_0927	ncbi-geneid:8958048	2.7.7.7	52540|48019
caa:Caka_0932	ncbi-geneid:8958054	2.4.1.18	51445|51011|81296|81296
caa:Caka_0943	ncbi-geneid:8958065	6.4.1.1|4.1.1.3	51569|89000
caa:Caka_0944	ncbi-geneid:8958066	3.6.4.13	52540
caa:Caka_0946	ncbi-geneid:8958068	4.1.99.12|3.5.4.25	55821|142695
caa:Caka_0958	ncbi-geneid:8958080	4.2.1.44	51658
caa:Caka_0974	ncbi-geneid:8958096	3.2.1.51	51445
caa:Caka_0980	ncbi-geneid:8958102	3.4.24.-	63411|63411|63411|63411
caa:Caka_0983	ncbi-geneid:8958105	1.17.4.1	51998
caa:Caka_0993	ncbi-geneid:8958115	2.7.13.3	55874
caa:Caka_1003	ncbi-geneid:8958125	2.3.1.74	53901|53901
caa:Caka_1006	ncbi-geneid:8958128	3.1.1.53	52266
caa:Caka_1034	ncbi-geneid:8958156	3.4.21.-	52096|52096
caa:Caka_1036	ncbi-geneid:8958158	1.8.4.11	55068
caa:Caka_1044	ncbi-geneid:8958166	3.5.4.26|1.1.1.193	53927|53597
caa:Caka_1051	ncbi-geneid:8958173	3.1.11.6	116842
caa:Caka_1052	ncbi-geneid:8958174	2.2.1.7	52518|52518|52922
caa:Caka_1060	ncbi-geneid:8958182	2.7.7.7	52141
caa:Caka_1063	ncbi-geneid:8958185	2.7.3.-	55931
caa:Caka_1065	ncbi-geneid:8958187	2.6.1.42	56752
caa:Caka_1066	ncbi-geneid:8958188	6.2.1.1	56801
caa:Caka_1068	ncbi-geneid:8958190	4.1.3.-	51366
caa:Caka_1071	ncbi-geneid:8958193	2.2.1.6	52518|52518|52467
caa:Caka_1085	ncbi-geneid:8958207	3.4.21.53	88697
caa:Caka_1091	ncbi-geneid:8958213	1.2.4.2	52518|52518
caa:Caka_1092	ncbi-geneid:8958214	2.3.1.61	52777|51230|47005
caa:Caka_1093	ncbi-geneid:8958215	1.8.1.4	51905|55424
caa:Caka_1098	ncbi-geneid:8958220	4.2.1.46	51735
caa:Caka_1102	ncbi-geneid:8958224	3.4.21.89	51306
caa:Caka_1110	ncbi-geneid:8958232	1.2.1.41	53720
caa:Caka_1112	ncbi-geneid:8958234	2.8.1.7|4.4.1.16	53383
caa:Caka_1118	ncbi-geneid:8958240	2.3.1.30	51161
caa:Caka_1121	ncbi-geneid:8958243	2.7.1.45	53613
caa:Caka_1122	ncbi-geneid:8958244	4.1.2.14|4.1.3.16	51569
caa:Caka_1126	ncbi-geneid:8958248	2.5.1.1|2.5.1.10|2.5.1.29	48576
caa:Caka_1128	ncbi-geneid:8958250	2.4.1.21	53756
caa:Caka_1136	ncbi-geneid:8958259	2.2.1.6	55021|55021
caa:Caka_1137	ncbi-geneid:8958260	1.1.1.86	51735|48179
caa:Caka_1138	ncbi-geneid:8958261	2.5.1.61	53850|54782
caa:Caka_1139	ncbi-geneid:8958262	2.1.1.107|4.2.1.75	53790|69618
caa:Caka_1140	ncbi-geneid:8958263	5.2.1.8	50891
caa:Caka_1141	ncbi-geneid:8958264	4.2.99.20	53474
caa:Caka_1147	ncbi-geneid:8958270	6.3.2.6	56104
caa:Caka_1148	ncbi-geneid:8958273	6.5.1.2
caa:Caka_1151	ncbi-geneid:8958276	1.3.3.1	51395
caa:Caka_1152	ncbi-geneid:8958277	1.2.7.-	52518|53323|52518|52922|54862
caa:Caka_1154	ncbi-geneid:8958279	5.1.1.1	51419|50621
caa:Caka_1159	ncbi-geneid:8958284	2.4.1.-	53448
caa:Caka_1162	ncbi-geneid:8958287	5.1.3.1	51366
caa:Caka_1175	ncbi-geneid:8958301	3.1.21.3	52540
caa:Caka_1178	ncbi-geneid:8958304	3.1.21.3	116734|116734
caa:Caka_1179	ncbi-geneid:8958305	2.1.1.72	53335
caa:Caka_1183	ncbi-geneid:8958309	3.4.24.57	53067|53067
caa:Caka_1184	ncbi-geneid:8958310	3.4.21.102	52096|50156
caa:Caka_1188	ncbi-geneid:8958314	3.6.4.13	52540
caa:Caka_1190	ncbi-geneid:8958316	3.1.3.27	101307
caa:Caka_1192	ncbi-geneid:8958318	2.7.7.3	52374
caa:Caka_1195	ncbi-geneid:8958321	4.2.1.2	117457
caa:Caka_1197	ncbi-geneid:8958323	2.7.11.1	56112
caa:Caka_1202	ncbi-geneid:8958328	1.3.99.22	102114
caa:Caka_1208	ncbi-geneid:8958334	3.2.2.21	50486
caa:Caka_1209	ncbi-geneid:8958335	3.1.-.-	69500
caa:Caka_1211	ncbi-geneid:8958337	2.1.1.-	75217|88697
caa:Caka_1226	ncbi-geneid:8958352	3.6.3.-	52540
caa:Caka_1236	ncbi-geneid:8958363	3.4.21.88	51306|46785
caa:Caka_1253	ncbi-geneid:8958387	3.2.1.81	49785|49785|51445|49899
caa:Caka_1263	ncbi-geneid:8958398	3.1.3.18	56784
caa:Caka_1264	ncbi-geneid:8958399	3.1.3.18	56784
caa:Caka_1269	ncbi-geneid:8958404	3.6.4.-	52540|52540
caa:Caka_1278	ncbi-geneid:8958413	3.6.3.-	52540
caa:Caka_1289	ncbi-geneid:8958425	3.5.4.10|2.1.2.3	53927|52335
caa:Caka_1296	ncbi-geneid:8958432	2.4.2.14	56235|53271
caa:Caka_1303	ncbi-geneid:8958439	5.4.99.12	55120
caa:Caka_1317	ncbi-geneid:8958454	2.3.1.179	53901|53901
caa:Caka_1319	ncbi-geneid:8958456	1.1.1.100	51735
caa:Caka_1320	ncbi-geneid:8958457	5.4.99.12	55120|55174
caa:Caka_1322	ncbi-geneid:8958459	3.5.4.9|1.5.1.5	51735|53223
caa:Caka_1325	ncbi-geneid:8958462	1.5.1.2	48179|51735
caa:Caka_1327	ncbi-geneid:8958465	2.1.1.45	55831
caa:Caka_1328	ncbi-geneid:8958466	1.5.1.3	53597
caa:Caka_1337	ncbi-geneid:8958475	5.99.1.-	56719|55874|54211
caa:Caka_1340	ncbi-geneid:8958478	3.1.-.-	50249|50249|50249
caa:Caka_1344	ncbi-geneid:8958482	2.7.1.56	53613
caa:Caka_1347	ncbi-geneid:8958485	4.4.1.5	54593
caa:Caka_1349	ncbi-geneid:8958487	1.1.1.28	51735|52283
caa:Caka_1353	ncbi-geneid:8958491	2.7.1.90	53784
caa:Caka_1366	ncbi-geneid:8958504	1.7.1.4	51905
caa:Caka_1388	ncbi-geneid:8958526	6.1.1.4	52374|50677|47323
caa:Caka_1393	ncbi-geneid:8958531	1.5.1.20	51730
caa:Caka_1401	ncbi-geneid:8958540	5.2.1.8	50891
caa:Caka_1404	ncbi-geneid:8958543	3.6.3.34	52540
caa:Caka_1407	ncbi-geneid:8958546	6.3.5.6|6.3.5.7	55931|89095
caa:Caka_1408	ncbi-geneid:8958547	6.3.5.6|6.3.5.7	75304
caa:Caka_1409	ncbi-geneid:8958548	6.3.5.6|6.3.5.7	141000
caa:Caka_1413	ncbi-geneid:8958552	6.1.1.20	56037|50249|54991|55681|46955
caa:Caka_1414	ncbi-geneid:8958553	6.1.1.20	55681|46589
caa:Caka_1416	ncbi-geneid:8958555	5.4.99.12	55120
caa:Caka_1420	ncbi-geneid:8958559	2.7.7.18	52374
caa:Caka_1423	ncbi-geneid:8958562	5.3.1.5	51658
caa:Caka_1424	ncbi-geneid:8958563	2.7.1.17	53067|53067
caa:Caka_1426	ncbi-geneid:8958565	1.7.1.4	50022
caa:Caka_1427	ncbi-geneid:8958566	1.7.1.4	56014|51905|51905|55124
caa:Caka_1428	ncbi-geneid:8958567	2.1.1.63	46767|53155|46689
caa:Caka_1429	ncbi-geneid:8958568	2.3.1.8	53659|75138|52540
caa:Caka_1430	ncbi-geneid:8958569	2.7.2.1	53067|53067
caa:Caka_1435	ncbi-geneid:8958574	4.2.1.52	51569
caa:Caka_1436	ncbi-geneid:8958575	1.3.1.26	55347|51735
caa:Caka_1442	ncbi-geneid:8958582	6.4.1.2	52096
caa:Caka_1451	ncbi-geneid:8958591	2.7.1.24	52540
caa:Caka_1456	ncbi-geneid:8958598	5.3.3.10	56529
caa:Caka_1459	ncbi-geneid:8958601	4.1.1.31	51621
caa:Caka_1463	ncbi-geneid:8958605	1.9.3.1	81442|46626
caa:Caka_1465	ncbi-geneid:8958607	1.9.3.1	46626
caa:Caka_1468	ncbi-geneid:8958610	3.6.3.4	56784|55008|81665
caa:Caka_1470	ncbi-geneid:8958612	2.8.1.8	102114
caa:Caka_1472	ncbi-geneid:8958614	1.3.3.1	51395
caa:Caka_1478	ncbi-geneid:8958620	1.17.4.1	51998|48168
caa:Caka_1479	ncbi-geneid:8958621	1.17.4.1	47240
caa:Caka_1486	ncbi-geneid:8958630	2.3.3.13	51569|110921
caa:Caka_1506	ncbi-geneid:8958650	2.7.7.7	56672|100879
caa:Caka_1511	ncbi-geneid:8958655	4.2.1.20	51366
caa:Caka_1516	ncbi-geneid:8958660	2.7.7.-	56731|57783
caa:Caka_1520	ncbi-geneid:8958664	3.1.3.25	56655
caa:Caka_1522	ncbi-geneid:8958666	2.1.1.79	53335
caa:Caka_1527	ncbi-geneid:8958671	1.4.1.3	51735|53223
caa:Caka_1528	ncbi-geneid:8958672	2.1.1.79	53335
caa:Caka_1533	ncbi-geneid:8958677	4.1.1.19	51419|50621
caa:Caka_1534	ncbi-geneid:8958678	3.2.-.-	101478
caa:Caka_1540	ncbi-geneid:8958684	4.2.1.24	51569
caa:Caka_1541	ncbi-geneid:8958685	6.1.1.16	52374|47323
caa:Caka_1545	ncbi-geneid:8958689	6.1.1.3	55681|55186|52954
caa:Caka_1550	ncbi-geneid:8958694	3.2.2.23|4.2.99.18	81624|46946|57716
caa:Caka_1553	ncbi-geneid:8958697	6.1.1.6	55681|50249
caa:Caka_1555	ncbi-geneid:8958699	3.6.3.3|3.6.3.5	56784|81653|81665
caa:Caka_1562	ncbi-geneid:8958706	3.6.4.12	52540
caa:Caka_1563	ncbi-geneid:8958707	3.1.3.16	81606
caa:Caka_1567	ncbi-geneid:8958711	1.1.1.22	51735|52413|48179
caa:Caka_1574	ncbi-geneid:8958718	2.4.2.29	51713
caa:Caka_1575	ncbi-geneid:8958719	2.5.1.9|2.5.1.78	52121
caa:Caka_1578	ncbi-geneid:8958722	4.2.3.4	56796
caa:Caka_1579	ncbi-geneid:8958723	3.4.21.108	50494|50156|50156
caa:Caka_1580	ncbi-geneid:8958724	2.7.6.1	53271
caa:Caka_1581	ncbi-geneid:8958725	2.3.1.-	51161
caa:Caka_1584	ncbi-geneid:8958728	3.6.4.12	52540|48024
caa:Caka_1588	ncbi-geneid:8958732	3.1.1.29	53178
caa:Caka_1595	ncbi-geneid:8958739	6.3.2.5|4.1.1.36	52507
caa:Caka_1596	ncbi-geneid:8958740	2.3.3.13	51569|110921|89000
caa:Caka_1598	ncbi-geneid:8958742	5.1.1.7	54506|54506
caa:Caka_1600	ncbi-geneid:8958744	1.1.3.15	55103|56176
caa:Caka_1601	ncbi-geneid:8958745	1.6.99.3	51905
caa:Caka_1611	ncbi-geneid:8958755	4.2.1.-|3.5.1.-	54211|54637|54211
caa:Caka_1613	ncbi-geneid:8958757	2.4.2.8	53271
caa:Caka_1614	ncbi-geneid:8958758	2.4.1.1	53756
caa:Caka_1622	ncbi-geneid:8958766	2.8.1.-	52402
caa:Caka_1624	ncbi-geneid:8958768	4.2.99.18|3.1.11.2	56219
caa:Caka_1625	ncbi-geneid:8958769	2.7.4.16	55326|56042
caa:Caka_1633	ncbi-geneid:8958777	3.6.3.-	52540
caa:Caka_1644	ncbi-geneid:8958788	4.4.1.8	53383
caa:Caka_1646	ncbi-geneid:8958790	4.6.1.12	69765
caa:Caka_1647	ncbi-geneid:8958791	2.7.4.6	54919
caa:Caka_1657	ncbi-geneid:8958802	2.7.8.-	56024|56024
caa:Caka_1662	ncbi-geneid:8958807	2.6.1.50	53383
caa:Caka_1665	ncbi-geneid:8958810	2.7.7.6	56553|55257|47789
caa:Caka_1669	ncbi-geneid:8958814	3.4.11.18	55920
caa:Caka_1698	ncbi-geneid:8958843	3.6.3.-	52540
caa:Caka_1717	ncbi-geneid:8958862	2.3.1.31	53474
caa:Caka_1720	ncbi-geneid:8958865	3.1.3.-
caa:Caka_1721	ncbi-geneid:8958866	2.7.1.2	53067
caa:Caka_1724	ncbi-geneid:8958869	2.4.1.83	53448
caa:Caka_1732	ncbi-geneid:8958877	3.1.26.-	50249
caa:Caka_1733	ncbi-geneid:8958878	2.7.1.31	110738
caa:Caka_1738	ncbi-geneid:8958883	1.3.99.1	54292|46548
caa:Caka_1739	ncbi-geneid:8958884	1.3.99.1	51905|46977|56425
caa:Caka_1741	ncbi-geneid:8958886	6.3.4.2	52540|52317
caa:Caka_1743	ncbi-geneid:8958888	4.1.1.48	51366
caa:Caka_1744	ncbi-geneid:8958889	2.1.1.182	53335
caa:Caka_1749	ncbi-geneid:8958894	1.7.1.13	55620
caa:Caka_1750	ncbi-geneid:8958895	3.6.4.3|3.4.24.-	52540|140990
caa:Caka_1751	ncbi-geneid:8958896	6.3.4.-	52402|56037|82829
caa:Caka_1752	ncbi-geneid:8958897	5.-.-.-	111337
caa:Caka_1760	ncbi-geneid:8958905	3.1.5.1	109604
caa:Caka_1766	ncbi-geneid:8958911	1.20.4.1	52788
caa:Caka_1769	ncbi-geneid:8958914	2.5.1.9	63380|63380
caa:Caka_1771	ncbi-geneid:8958917	3.1.3.25	56655
caa:Caka_1776	ncbi-geneid:8958922	3.6.3.34	52540
caa:Caka_1787	ncbi-geneid:8958933	2.3.1.40|6.2.1.20	56801
caa:Caka_1790	ncbi-geneid:8958936	5.4.99.12	55120
caa:Caka_1791	ncbi-geneid:8958937	2.7.1.26|2.7.7.2	82114|52374
caa:Caka_1792	ncbi-geneid:8958938	5.4.99.12	55120
caa:Caka_1798	ncbi-geneid:8958944	4.2.3.12	55620
caa:Caka_1801	ncbi-geneid:8958952	2.5.1.48	53383
caa:Caka_1804	ncbi-geneid:8958955	2.1.1.-	53335
caa:Caka_1808	ncbi-geneid:8958959	4.1.1.20	51419|50621
caa:Caka_1810	ncbi-geneid:8958961	3.5.4.5	53927|53927
caa:Caka_1811	ncbi-geneid:8958962	3.1.3.15	89550
caa:Caka_1812	ncbi-geneid:8958963	1.4.3.5	50475
caa:Caka_1813	ncbi-geneid:8958964	1.8.1.9	51905
caa:Caka_1816	ncbi-geneid:8958967	3.1.21.-	51556
caa:Caka_1819	ncbi-geneid:8958970	2.5.1.55	51569
caa:Caka_1834	ncbi-geneid:8958985	2.6.99.2	63892
caa:Caka_1835	ncbi-geneid:8958986	3.1.-.-	64182
caa:Caka_1844	ncbi-geneid:8958995	1.4.4.2	53383|53383
caa:Caka_1845	ncbi-geneid:8958996	2.1.2.10	103025|101790
caa:Caka_1849	ncbi-geneid:8959000	5.1.3.2	51735
caa:Caka_1850	ncbi-geneid:8959001	2.3.1.179	53901|53901
caa:Caka_1856	ncbi-geneid:8959007	4.1.3.27	52317
caa:Caka_1857	ncbi-geneid:8959008	4.2.1.20	53686
caa:Caka_1858	ncbi-geneid:8959009	2.7.7.38	53448
caa:Caka_1860	ncbi-geneid:8959011	4.6.1.1	55073
caa:Caka_1864	ncbi-geneid:8959015	6.4.1.2|6.3.4.14	56059|52440|51246
caa:Caka_1869	ncbi-geneid:8959020	1.4.7.1	51395|56235|69336
caa:Caka_1870	ncbi-geneid:8959021	1.4.1.13|1.4.1.14	51971|46548|51971
caa:Caka_1872	ncbi-geneid:8959023	3.1.4.16	109604|54791
caa:Caka_1874	ncbi-geneid:8959025	6.2.1.26	56801
caa:Caka_1875	ncbi-geneid:8959026	4.2.1.113	51604|54826
caa:Caka_1876	ncbi-geneid:8959027	1.1.1.205	51412|54631
caa:Caka_1877	ncbi-geneid:8959028	6.3.4.4	52540
caa:Caka_1882	ncbi-geneid:8959033	3.1.3.3|2.7.1.39	56784
caa:Caka_1884	ncbi-geneid:8959035	2.5.1.75	52540
caa:Caka_1891	ncbi-geneid:8959043	2.5.1.47	53686
caa:Caka_1894	ncbi-geneid:8959046	1.15.1.1	54719|46609
caa:Caka_1897	ncbi-geneid:8959049	2.6.1.-	53383
caa:Caka_1900	ncbi-geneid:8959052	3.8.1.5	53474
caa:Caka_1901	ncbi-geneid:8959053	2.3.1.180	53901
caa:Caka_1902	ncbi-geneid:8959054	1.3.1.9	51735
caa:Caka_1903	ncbi-geneid:8959055	4.2.1.-	54637
caa:Caka_1906	ncbi-geneid:8959058	4.1.99.3	48173|52425
caa:Caka_1908	ncbi-geneid:8959060	2.7.7.23	53448
caa:Caka_1909	ncbi-geneid:8959061	5.4.2.2|5.4.2.8	53738|53738|53738|55957
caa:Caka_1915	ncbi-geneid:8959067	3.1.11.5	52540|52540|47781
caa:Caka_1916	ncbi-geneid:8959068	1.-.-.-	51395
caa:Caka_1929	ncbi-geneid:8959081	6.1.1.2	52374
caa:Caka_1930	ncbi-geneid:8959082	3.1.3.1	56300
caa:Caka_1945	ncbi-geneid:8959097	2.8.1.7	53383
caa:Caka_1948	ncbi-geneid:8959100	3.4.24.70	55486
caa:Caka_1954	ncbi-geneid:8959106	2.5.1.7	55205
caa:Caka_1956	ncbi-geneid:8959108	2.1.1.-	75217
caa:Caka_1958	ncbi-geneid:8959110	6.1.1.1	52374|55174
caa:Caka_1965	ncbi-geneid:8959117	2.4.1.129	56601|56519
caa:Caka_1967	ncbi-geneid:8959119	3.1.22.4	53098
caa:Caka_1968	ncbi-geneid:8959120	5.4.99.12	55120
caa:Caka_1970	ncbi-geneid:8959122	6.3.2.17|6.3.2.12	53623|53244
caa:Caka_1971	ncbi-geneid:8959123	6.4.1.2	52096
caa:Caka_1975	ncbi-geneid:8959127	3.6.3.29	52540|50331
caa:Caka_1978	ncbi-geneid:8959130	6.3.5.5	52317|52021
caa:Caka_1986	ncbi-geneid:8959138	2.3.1.-	51161
caa:Caka_2001	ncbi-geneid:8959153	5.3.1.16	51366
caa:Caka_2005	ncbi-geneid:8959157	5.4.3.2	102114
caa:Caka_2007	ncbi-geneid:8959159	3.6.4.-	52540|52540
caa:Caka_2015	ncbi-geneid:8959167	4.1.1.21|5.4.99.18	52255
caa:Caka_2016	ncbi-geneid:8959168	4.1.1.21|6.3.4.18	56059|52440|51246
caa:Caka_2017	ncbi-geneid:8959169	4.1.3.27	56322
caa:Caka_2019	ncbi-geneid:8959171	3.1.3.48	52799
caa:Caka_2020	ncbi-geneid:8959172	2.3.1.-	56317
caa:Caka_2023	ncbi-geneid:8959175	6.3.5.10	52540|52317
caa:Caka_2037	ncbi-geneid:8959189	2.5.1.1|2.5.1.90	48576
caa:Caka_2038	ncbi-geneid:8959190	3.1.-.-	53474
caa:Caka_2051	ncbi-geneid:8959203	2.7.7.7	56672
caa:Caka_2054	ncbi-geneid:8959206	5.3.1.8	51182
caa:Caka_2057	ncbi-geneid:8959209	2.1.2.2	53328
caa:Caka_2058	ncbi-geneid:8959210	2.1.1.-	53335
caa:Caka_2060	ncbi-geneid:8959212	2.1.1.-	53335
caa:Caka_2068	ncbi-geneid:8959220	3.5.1.54	75304
caa:Caka_2069	ncbi-geneid:8959221	6.3.4.6	56059|52440|50891|51246|50891|51230|160467
caa:Caka_2072	ncbi-geneid:8959224	6.3.1.2	55931|54368
caa:Caka_2073	ncbi-geneid:8959225	3.5.2.10	102215
caa:Caka_2080	ncbi-geneid:8959232	1.1.1.44	48179|51735
caa:Caka_2082	ncbi-geneid:8959234	2.7.7.7	55979|55979|55979
caa:Caka_2091	ncbi-geneid:8959243	2.3.1.54	51998
caa:Caka_2092	ncbi-geneid:8959244	1.97.1.4	102114
caa:Caka_2102	ncbi-geneid:8959254	2.7.13.3	55874|47384|55785
caa:Caka_2103	ncbi-geneid:8959255	2.1.1.33	53335
caa:Caka_2105	ncbi-geneid:8959257	3.6.3.14	81336
caa:Caka_2106	ncbi-geneid:8959258	3.6.3.14	81333
caa:Caka_2107	ncbi-geneid:8959259	3.6.3.14	81573
caa:Caka_2109	ncbi-geneid:8959261	3.6.3.14	52540|47917|50615
caa:Caka_2110	ncbi-geneid:8959262	3.6.3.14	52943
caa:Caka_2111	ncbi-geneid:8959263	3.6.3.14	52540|47917|50615
caa:Caka_2112	ncbi-geneid:8959264	3.6.3.14	51344
caa:Caka_2114	ncbi-geneid:8959266	2.7.1.33
caa:Caka_2115	ncbi-geneid:8959267	6.3.4.15	55681|46785|50037
caa:Caka_2116	ncbi-geneid:8959268	2.4.2.19	51690|54675
caa:Caka_2120	ncbi-geneid:8959272	3.4.21.102	52096|50156
caa:Caka_2132	ncbi-geneid:8959284	2.7.4.8	52540
caa:Caka_2142	ncbi-geneid:8959294	2.1.1.13	56507|82282|51717|52242|47644
caa:Caka_2145	ncbi-geneid:8959297	2.1.1.170	53335
caa:Caka_2154	ncbi-geneid:8959306	3.5.1.5	54111
caa:Caka_2155	ncbi-geneid:8959307	3.5.1.5	51278
caa:Caka_2156	ncbi-geneid:8959308	3.5.1.5	51556|51338|51338
caa:Caka_2162	ncbi-geneid:8959314	3.5.1.88	56420
caa:Caka_2170	ncbi-geneid:8959322	2.7.7.59	81891|81301|81593|55021|55021
caa:Caka_2171	ncbi-geneid:8959323	5.2.1.8	54534
caa:Caka_2174	ncbi-geneid:8959326	2.3.1.12	52777|51230|47005
caa:Caka_2175	ncbi-geneid:8959327	1.2.4.1	52518|52922
caa:Caka_2176	ncbi-geneid:8959328	1.2.4.1	52518
caa:Caka_2178	ncbi-geneid:8959330	6.1.1.9	52374|50677|47323|46589
caa:Caka_2186	ncbi-geneid:8959338	5.2.1.8	54534
caa:Caka_2188	ncbi-geneid:8959340	3.1.6.1	53649
caa:Caka_2194	ncbi-geneid:8959346	3.6.3.-	52540
caa:Caka_2195	ncbi-geneid:8959347	3.1.6.1	53649
caa:Caka_2200	ncbi-geneid:8959352	1.1.1.49	55347|51735
caa:Caka_2205	ncbi-geneid:8959357	1.2.4.4	52518|52518|52777|51230|52922
caa:Caka_2210	ncbi-geneid:8959362	2.7.1.40	51621|52935|50800
caa:Caka_2223	ncbi-geneid:8959376	2.7.1.30	53067|53067
caa:Caka_2225	ncbi-geneid:8959378	6.1.1.17	52374
caa:Caka_2230	ncbi-geneid:8959383	3.2.2.20	48150
caa:Caka_2231	ncbi-geneid:8959384	4.2.1.1	53056
caa:Caka_2232	ncbi-geneid:8959385	2.6.1.83	53383
caa:Caka_2233	ncbi-geneid:8959386	6.3.2.1	52374
caa:Caka_2234	ncbi-geneid:8959387	1.4.3.16	51905|56425|46977
caa:Caka_2235	ncbi-geneid:8959388	1.1.1.169	48179|51735
caa:Caka_2239	ncbi-geneid:8959392	4.2.99.18	48150
caa:Caka_2244	ncbi-geneid:8959397	2.1.2.11	51621
caa:Caka_2245	ncbi-geneid:8959398	1.1.1.94	48179|51735
caa:Caka_2248	ncbi-geneid:8959401	6.1.1.14	55681|52954
caa:Caka_2252	ncbi-geneid:8959405	3.6.3.27	52540
caa:Caka_2283	ncbi-geneid:8959437	6.3.3.1	56042
caa:Caka_2284	ncbi-geneid:8959438	2.3.1.51	69593
caa:Caka_2285	ncbi-geneid:8959439	2.7.4.14	52540
caa:Caka_2286	ncbi-geneid:8959440	2.5.1.19	55205
caa:Caka_2287	ncbi-geneid:8959441	1.3.1.12	51735|48179
caa:Caka_2309	ncbi-geneid:8959463	2.7.7.7	52540
caa:Caka_2311	ncbi-geneid:8959465	4.3.2.2	48557
caa:Caka_2312	ncbi-geneid:8959466	2.7.1.11	53784
caa:Caka_2322	ncbi-geneid:8959476	3.1.13.5	53098|47819|47819
caa:Caka_2326	ncbi-geneid:8959480	5.3.1.9	53697
caa:Caka_2328	ncbi-geneid:8959482	4.2.1.9	143975|52016
caa:Caka_2330	ncbi-geneid:8959484	5.4.99.5|4.2.1.51	53850|55021|48600|48600
caa:Caka_2341	ncbi-geneid:8959495	4.2.1.10	52304
caa:Caka_2348	ncbi-geneid:8959502	1.17.4.2	51998
caa:Caka_2350	ncbi-geneid:8959504	5.3.1.13	53697
caa:Caka_2355	ncbi-geneid:8959509	6.3.5.2	52317|52402|54810
caa:Caka_2357	ncbi-geneid:8959511	1.1.1.23	53720
caa:Caka_2359	ncbi-geneid:8959513	2.6.1.9	53383
caa:Caka_2360	ncbi-geneid:8959514	4.2.1.19	54211|54211
caa:Caka_2361	ncbi-geneid:8959515	2.4.2.-	52317
caa:Caka_2362	ncbi-geneid:8959516	2.3.3.1	48256
caa:Caka_2371	ncbi-geneid:8959525	5.2.1.8	54534
caa:Caka_2372	ncbi-geneid:8959526	2.3.1.180	53901
caa:Caka_2377	ncbi-geneid:8959531	1.1.1.100	51735
caa:Caka_2390	ncbi-geneid:8959544	2.4.2.10	53271
caa:Caka_2392	ncbi-geneid:8959546	4.1.3.27|2.6.1.85	56322
caa:Caka_2395	ncbi-geneid:8959549	2.5.1.15	51717
caa:Caka_2396	ncbi-geneid:8959550	4.1.2.25	55620
caa:Caka_2397	ncbi-geneid:8959551	2.7.6.3	55083
caa:Caka_2399	ncbi-geneid:8959553	3.2.2.-	52141
caa:Caka_2403	ncbi-geneid:8959557	2.7.13.3	55874|47384|55781
caa:Caka_2406	ncbi-geneid:8959560	4.1.1.11	50692
caa:Caka_2407	ncbi-geneid:8959561	2.1.2.1	53383
caa:Caka_2409	ncbi-geneid:8959563	3.1.3.5	64167
caa:Caka_2410	ncbi-geneid:8959564	3.1.2.-	54637
caa:Caka_2411	ncbi-geneid:8959565	2.2.1.2	51569
caa:Caka_2413	ncbi-geneid:8959567	6.3.4.5	69864|52402
caa:Caka_2415	ncbi-geneid:8959569	1.2.1.70	69742|51735
caa:Caka_2417	ncbi-geneid:8959571	4.99.1.1	53800
caa:Caka_2418	ncbi-geneid:8959572	4.2.1.47	51735
caa:Caka_2419	ncbi-geneid:8959573	1.1.1.271	51735
caa:Caka_2426	ncbi-geneid:8959580	2.7.7.7	89550|160975
caa:Caka_2428	ncbi-geneid:8959582	6.3.5.9|6.3.1	52317|52540
caa:Caka_2431	ncbi-geneid:8959585	1.1.1.133	51735
caa:Caka_2432	ncbi-geneid:8959586	2.6.1.9	53383
caa:Caka_2437	ncbi-geneid:8959591	2.7.10.2	52540
caa:Caka_2440	ncbi-geneid:8959594	3.6.4.12	52540|46785|47819
caa:Caka_2441	ncbi-geneid:8959596	3.5.1.-	52467
caa:Caka_2446	ncbi-geneid:8959601	3.5.4.12	53927
caa:Caka_2455	ncbi-geneid:8959610	1.8.1.4	51905|55424
caa:Caka_2458	ncbi-geneid:8959614	2.3.1.-	55729
caa:Caka_2459	ncbi-geneid:8959615	2.6.1.16	53697|56235
caa:Caka_2460	ncbi-geneid:8959616	2.7.7.27	53448|51161
caa:Caka_2471	ncbi-geneid:8959627	4.1.1.-	51419|50621
caa:Caka_2473	ncbi-geneid:8959629	3.1.26.5	54211
caa:Caka_2482	ncbi-geneid:8959638	2.1.1.35	53335|50249
caa:Caka_2492	ncbi-geneid:8959648	2.7.7.13	53448|159283
caa:Caka_2493	ncbi-geneid:8959649	3.1.-.-	53098
caa:Caka_2500	ncbi-geneid:8959657	3.1.21.-	51556
caa:Caka_2503	ncbi-geneid:8959660	4.2.1.11	51604|54826
caa:Caka_2505	ncbi-geneid:8959662	3.5.1.10	53328|55021
caa:Caka_2506	ncbi-geneid:8959663	6.3.5.5	56059|56059|52440|52440|48108|52335
caa:Caka_2517	ncbi-geneid:8959674	2.1.1.-	102114
caa:Caka_2518	ncbi-geneid:8959675	2.5.1.54	51569
caa:Caka_2519	ncbi-geneid:8959676	2.7.9.1	56059|51621|52009
caa:Caka_2525	ncbi-geneid:8959682	2.6.1.1	53383
caa:Caka_2526	ncbi-geneid:8959683	1.1.1.42	53659
caa:Caka_2534	ncbi-geneid:8959692	3.6.3.-	52540|90123
caa:Caka_2535	ncbi-geneid:8959693	2.6.1.50	53383
caa:Caka_2554	ncbi-geneid:8959712	4.2.1.46	51735
caa:Caka_2556	ncbi-geneid:8959714	6.1.1.11	55681|46589
caa:Caka_2558	ncbi-geneid:8959716	6.1.1.15	55681|52954|64586
caa:Caka_2560	ncbi-geneid:8959718	1.8.4.11	55068
caa:Caka_2568	ncbi-geneid:8959727	1.6.99.5|1.6.5.3	56770
caa:Caka_2569	ncbi-geneid:8959728	1.6.5.3	143243
caa:Caka_2570	ncbi-geneid:8959729	1.6.99.5|1.6.5.3	56762
caa:Caka_2571	ncbi-geneid:8959730	1.6.5.3	52833
caa:Caka_2572	ncbi-geneid:8959731	1.6.99.5|1.6.5.3	142019|140490|142984
caa:Caka_2574	ncbi-geneid:8959733	1.6.99.5|1.6.5.3	54862|53706|54292
caa:Caka_2576	ncbi-geneid:8959735	1.6.5.3	54862
caa:Caka_2589	ncbi-geneid:8959748	2.5.1.49	53383
caa:Caka_2592	ncbi-geneid:8959751	3.4.11.9	55920
caa:Caka_2595	ncbi-geneid:8959754	6.1.1.19	52374|47323|55190
caa:Caka_2596	ncbi-geneid:8959755	2.4.2.2	52418|54680|47648
caa:Caka_2599	ncbi-geneid:8959758	1.1.1.95	51735|52283|143548|55021
caa:Caka_2602	ncbi-geneid:8959761	1.1.1.3	55347|51735|55021
caa:Caka_2605	ncbi-geneid:8959764	2.7.2.4	53633|55021|55021
caa:Caka_2607	ncbi-geneid:8959766	4.2.3.1	53686
caa:Caka_2612	ncbi-geneid:8959771	2.1.1.-	53335|48013
caa:Caka_2645	ncbi-geneid:8959804	3.6.1.7	54975
caa:Caka_2669	ncbi-geneid:8959829	2.7.7.8	54211|54211|55666|55666|54791|50249|46915
caa:Caka_2679	ncbi-geneid:8959839	3.1.2.-	54637
caa:Caka_2680	ncbi-geneid:8959840	3.2.-.-	101478
caa:Caka_2682	ncbi-geneid:8959842	4.4.1.5	54593
caa:Caka_2686	ncbi-geneid:8959846	3.1.6.1	53649
caa:Caka_2687	ncbi-geneid:8959847	4.1.1.55	53850
caa:Caka_2691	ncbi-geneid:8959851	3.2.2.-	48150
caa:Caka_2694	ncbi-geneid:8959854	2.5.1.3	51391
caa:Caka_2695	ncbi-geneid:8959855	2.5.1.3	51391
caa:Caka_2700	ncbi-geneid:8959860	2.7.4.7|2.7.1.49	53613
caa:Caka_2701	ncbi-geneid:8959861	3.1.26.4	53098
caa:Caka_2702	ncbi-geneid:8959862	3.1.26.4	53098
caa:Caka_2710	ncbi-geneid:8959872	2.7.7.6	64484
caa:Caka_2711	ncbi-geneid:8959873	2.7.7.6	64484
caa:Caka_2725	ncbi-geneid:8959887	3.1.-.-	52980
caa:Caka_2727	ncbi-geneid:8959889	2.1.1.37	53335
caa:Caka_2734	ncbi-geneid:8959896	5.2.1.8	50891
caa:Caka_2744	ncbi-geneid:8959908	6.3.1.2	55931|54368
caa:Caka_2746	ncbi-geneid:8959910	3.1.3.16	81606
caa:Caka_2756	ncbi-geneid:8959920	4.3.1.19	53686|55021|55021
caa:Caka_2761	ncbi-geneid:8959925	2.7.4.9	52540
caa:Caka_2769	ncbi-geneid:8959933	1.3.99.22	102114
caa:Caka_2770	ncbi-geneid:8959934	3.6.1.1	64182|54631|75138
caa:Caka_2776	ncbi-geneid:8959941	4.2.1.8	51658
caa:Caka_2804	ncbi-geneid:8959970	1.1.1.37	56327|51735
caa:Caka_2805	ncbi-geneid:8959971	1.1.5.4	51905
caa:Caka_2806	ncbi-geneid:8959972	2.5.1.54	51569
caa:Caka_2810	ncbi-geneid:8959976	4.2.1.33|4.2.1.35	53732
caa:Caka_2811	ncbi-geneid:8959977	4.2.1.33|4.2.1.35	52016
caa:Caka_2820	ncbi-geneid:8959987	3.6.4.13	52540
caa:Caka_2831	ncbi-geneid:8959998	2.3.3.14	51569
caa:Caka_2833	ncbi-geneid:8960000	1.16.3.1	47240
caa:Caka_2835	ncbi-geneid:8960002	1.18.6.1	53807
caa:Caka_2837	ncbi-geneid:8960004	1.18.6.1	53807
caa:Caka_2838	ncbi-geneid:8960005	1.18.6.1	53807
caa:Caka_2839	ncbi-geneid:8960006	1.18.6.1	52540
caa:Caka_2844	ncbi-geneid:8960011	3.2.-.-	101478
caa:Caka_2854	ncbi-geneid:8960021	2.7.2.11	53633|88697
caa:Caka_2856	ncbi-geneid:8960023	2.7.4.22	53633
caa:Caka_2859	ncbi-geneid:8960027	1.1.1.95	51735|52283
caa:Caka_2860	ncbi-geneid:8960028	5.3.1.12	51556
caa:Caka_2870	ncbi-geneid:8960038	3.1.3.48	52788
caa:Caka_2881	ncbi-geneid:8960049	1.11.1.15	52833
caa:Caka_2882	ncbi-geneid:8960050	1.6.4.-	51905|52833|52833
caa:Caka_2912	ncbi-geneid:8960080	1.7.2.2	48695
caa:Caka_2914	ncbi-geneid:8960082	5.4.3.8	53383
caa:Caka_2915	ncbi-geneid:8960083	6.3.5.1	52402|56317
caa:Caka_2945	ncbi-geneid:8960113	2.2.1.1	52518|52518|52922
caa:Caka_2946	ncbi-geneid:8960114	3.5.4.19	141734
caa:Caka_2949	ncbi-geneid:8960117	2.3.1.41|2.3.1.180	53901
caa:Caka_2950	ncbi-geneid:8960118	2.3.1.15	53659
caa:Caka_2954	ncbi-geneid:8960122	2.4.2.18	52418|47648
caa:Caka_2955	ncbi-geneid:8960123	5.4.2.10	53738|53738|53738|55957
caa:Caka_2959	ncbi-geneid:8960127	5.3.1.24	51366
caa:Caka_2961	ncbi-geneid:8960129	4.1.2.13	51569
caa:Caka_2976	ncbi-geneid:8960144	2.5.1.72	142754
caa:Caka_2980	ncbi-geneid:8960148	3.4.21.92	52096
caa:Caka_2981	ncbi-geneid:8960149	5.3.1.6	89623
caa:Caka_2989	ncbi-geneid:8960157	3.5.1.2	56601
caa:Caka_2991	ncbi-geneid:8960159	1.2.1.12	55347|51735
caa:Caka_2992	ncbi-geneid:8960160	2.7.2.3	53748
caa:Caka_2993	ncbi-geneid:8960161	5.3.1.1	51351
caa:Caka_2996	ncbi-geneid:8960165	2.-.-.-	53756
caa:Caka_2997	ncbi-geneid:8960167	2.1.1.-	75217
caa:Caka_2998	ncbi-geneid:8960168	1.17.7.1	56014
caa:Caka_2999	ncbi-geneid:8960169	3.4.24.-	50156|50156
caa:Caka_3000	ncbi-geneid:8960170	1.1.1.267	55347|51735|69055
caa:Caka_3002	ncbi-geneid:8960172	2.5.1.31	64005
caa:Caka_3006	ncbi-geneid:8960176	2.1.1.31	75217
caa:Caka_3010	ncbi-geneid:8960180	2.7.7.56	54211|55666
caa:Caka_3012	ncbi-geneid:8960182	3.6.4.13	52540
caa:Caka_3026	ncbi-geneid:8960196	4.1.2.4	51569
caa:Caka_3027	ncbi-geneid:8960197	2.4.2.4|2.4.2.2	52418|54680|47648
caa:Caka_3028	ncbi-geneid:8960198	2.4.2.1	53167
caa:Caka_3029	ncbi-geneid:8960199	2.4.2.9	53271
caa:Caka_3030	ncbi-geneid:8960200	6.3.5.6|6.3.5.7	75304
caa:Caka_3035	ncbi-geneid:8960205	4.3.2.1	48557
caa:Caka_3036	ncbi-geneid:8960206	3.6.1.15	52972
caa:Caka_3037	ncbi-geneid:8960207	3.5.2.3	51556
caa:Caka_3042	ncbi-geneid:8960212	4.1.1.21|2.1.2.2	56059|52440|51246
caa:Caka_3062	ncbi-geneid:8960232	2.1.1.-	53335|81799
caa:Caka_3065	ncbi-geneid:8960235	2.4.1.129	56601|56519
caa:Caka_3066	ncbi-geneid:8960236	6.3.2.13	53623|53244|63418
caa:Caka_3067	ncbi-geneid:8960237	6.3.2.10	53623|63418|53244
caa:Caka_3069	ncbi-geneid:8960239	6.3.2.9	53244|53623|51984
caa:Caka_3072	ncbi-geneid:8960242	2.4.1.227	53756
caa:Caka_3074	ncbi-geneid:8960244	6.3.2.4	56059|52440
caa:Caka_3126	ncbi-geneid:8960296	2.7.13.3	55874
caa:Caka_3132	ncbi-geneid:8960302	6.1.1.12	55681|55261|50249
caa:Caka_3135	ncbi-geneid:8960305	3.6.3.-	52540
caa:Caka_3135	ncbi-geneid:8960305	3.6.3.-	52540
