# Supplementary material for: Tracing the Repertoire of Promiscuous Enzymes along the Metabolic Pathways in Archaeal Organisms
Source: Life (Basel). 2017 Jul 13;7(3):30. doi: 10.3390/life7030030 (PMC5617955; doi:10.3390/life7030030)
Supplement: Supplementary file 1 [file life-07-00030-s001.zip › Table_S2/cab.txt]

KEGGID	NCBIGI	ECs	SFamilyID
cab:CAB001	ncbi-geneid:3337993	4.2.1.24	51569
cab:CAB005	ncbi-geneid:3337557	2.6.1.57|2.6.1.1	53383
cab:CAB007	ncbi-geneid:3337559	3.1.11.5	52540|52980
cab:CAB008	ncbi-geneid:3337560	3.1.11.5	52540|52540
cab:CAB012	ncbi-geneid:3337564	3.1.21.2	51658
cab:CAB019	ncbi-geneid:3337911	3.6.3.-	52540
cab:CAB021	ncbi-geneid:3337436	2.5.1.55	51569
cab:CAB023	ncbi-geneid:3338090	5.4.99.12	55120|55174
cab:CAB026	ncbi-geneid:3337915	5.99.1.3	56719
cab:CAB027	ncbi-geneid:3337992	5.99.1.3	56719|55874|54211
cab:CAB028	ncbi-geneid:3337916	1.2.1.70	69742
cab:CAB036	ncbi-geneid:3337924	3.6.3.14	52540
cab:CAB040	ncbi-geneid:3337928	2.7.1.-	56112
cab:CAB042	ncbi-geneid:3337930	2.7.3.-	55931
cab:CAB045	ncbi-geneid:3337933	2.7.4.22	53633
cab:CAB054	ncbi-geneid:3337682	4.4.1.-|2.8.1.7|4.4.1.16	53383
cab:CAB062	ncbi-geneid:3337662	2.7.2.3	53748
cab:CAB069	ncbi-geneid:3337694	3.4.16.4	56601
cab:CAB075	ncbi-geneid:3337645	2.7.7.7	89550|47781
cab:CAB078	ncbi-geneid:3337996	6.1.1.21	55681|52954
cab:CAB079	ncbi-geneid:3337265	6.1.1.12	55681|55261|50249
cab:CAB080	ncbi-geneid:3337460	5.2.1.8	54534
cab:CAB081	ncbi-geneid:3337702	2.1.1.-	75217
cab:CAB085	ncbi-geneid:3337646	2.7.7.7
cab:CAB086	ncbi-geneid:3337705	3.1.2.-	54637
cab:CAB087	ncbi-geneid:3337706	2.3.1.-	56317
cab:CAB088	ncbi-geneid:3337455	3.5.1.-	54211|54211
cab:CAB089	ncbi-geneid:3338042	4.2.1.-	54637
cab:CAB090	ncbi-geneid:3337454	2.3.1.129	51161
cab:CAB091	ncbi-geneid:3338046	2.1.2.9	53328|50486
cab:CAB113	ncbi-geneid:3338100	2.7.7.6	56553|55257|47789
cab:CAB115	ncbi-geneid:3338051	1.2.1.12	55347|51735
cab:CAB118	ncbi-geneid:3338197	3.1.22.4	53098
cab:CAB120	ncbi-geneid:3337465	2.7.4.6	54919
cab:CAB123	ncbi-geneid:3337644	3.6.4.12	52540|48024
cab:CAB126	ncbi-geneid:3338208	3.4.21.-	52096
cab:CAB127	ncbi-geneid:3338066	2.7.7.7	56672|88723|47807|53098
cab:CAB128	ncbi-geneid:3337763	2.7.1.24	52540
cab:CAB131	ncbi-geneid:3338072	2.4.2.10	53271
cab:CAB132	ncbi-geneid:3338057	2.7.7.27	53448|51161
cab:CAB136	ncbi-geneid:3337994	4.99.1.1	53800
cab:CAB143	ncbi-geneid:3337621	2.1.1.63	46767
cab:CAB145	ncbi-geneid:3337665	6.1.1.20	56037|55681|50249|54991|46955
cab:CAB155	ncbi-geneid:3337266	2.7.13.3	55874|47384|55785
cab:CAB159	ncbi-geneid:3338232	5.4.99.12	55120
cab:CAB160	ncbi-geneid:3337434	2.7.7.60	53448
cab:CAB168	ncbi-geneid:3337792	2.5.1.7	55205
cab:CAB169	ncbi-geneid:3337258	6.1.1.19	52374|47323|55190
cab:CAB170	ncbi-geneid:3337529	2.3.1.51	69593
cab:CAB171	ncbi-geneid:3337637	2.7.4.14	52540
cab:CAB173	ncbi-geneid:3337531	2.5.1.31	64005
cab:CAB176	ncbi-geneid:3337534	3.1.-.-	64182
cab:CAB179	ncbi-geneid:3337734	6.1.1.17	52374|48163
cab:CAB183	ncbi-geneid:3337537	3.4.21.102	52096|50156
cab:CAB190	ncbi-geneid:3337442	1.8.1.2	63380|52343
cab:CAB191	ncbi-geneid:3337443	4.6.1.12	69765
cab:CAB196	ncbi-geneid:3337614	3.6.3.-	52540
cab:CAB198	ncbi-geneid:3338215	2.5.1.3	51391
cab:CAB199	ncbi-geneid:3338216	2.7.1.50	53613
cab:CAB208	ncbi-geneid:3338084	2.5.1.9	63380|63380
cab:CAB209	ncbi-geneid:3337755	2.1.1.-	53335
cab:CAB211	ncbi-geneid:3337757	2.7.1.130	52540
cab:CAB214	ncbi-geneid:3337759	2.3.1.61	52777|51230|47005
cab:CAB215	ncbi-geneid:3337760	5.3.1.13	53697
cab:CAB219	ncbi-geneid:3338248	4.2.1.75	69618
cab:CAB220	ncbi-geneid:3337735	2.1.2.1	53383
cab:CAB222	ncbi-geneid:3337634	3.4.21.92	52096
cab:CAB223	ncbi-geneid:3338249	5.1.1.7	54506|54506
cab:CAB225	ncbi-geneid:3338251	2.1.1	53335
cab:CAB235	ncbi-geneid:3337889	3.2.2.21	50486
cab:CAB236	ncbi-geneid:3337890	3.1.-.-	50249|50249
cab:CAB240	ncbi-geneid:3338069	6.1.1.15	55681|55826|52954
cab:CAB245	ncbi-geneid:3337895	2.6.1.83	53383
cab:CAB262	ncbi-geneid:3338056	2.4.1.18	51445|51011|81296|81296
cab:CAB285	ncbi-geneid:3338054	6.3.5.6|6.3.5.7	141000
cab:CAB286	ncbi-geneid:3338052	6.3.5.6|6.3.5.7	75304
cab:CAB287	ncbi-geneid:3338053	6.3.5.6|6.3.5.7	55931|89095
cab:CAB291	ncbi-geneid:3337474	3.1.26.4	53098
cab:CAB300	ncbi-geneid:3337437	2.1.1.182	53335
cab:CAB301	ncbi-geneid:3337657	2.2.1.7	52518|52518|52922
cab:CAB303	ncbi-geneid:3338244	3.1.11.6	116842
cab:CAB305	ncbi-geneid:3338220	5.3.1.1	51351
cab:CAB307	ncbi-geneid:3337642	3.5.1.88	56420
cab:CAB313	ncbi-geneid:3337364	3.1.26.11	56281
cab:CAB315	ncbi-geneid:3337366	3.4.21.53	54211|52540|88697
cab:CAB319	ncbi-geneid:3337368	1.2.4.4	52518|52518|52922
cab:CAB325	ncbi-geneid:3338128	2.7.3.9	51621|52009|47831
cab:CAB327	ncbi-geneid:3337651	2.7.7.7	52540|48019
cab:CAB332	ncbi-geneid:3338134	2.5.1.61	53850
cab:CAB334	ncbi-geneid:3338091	3.1.26.3	69065|54768
cab:CAB336	ncbi-geneid:3338136	5.4.2.8	53738|53738|53738|55957
cab:CAB337	ncbi-geneid:3338137	1.15.1.1	54719|46609
cab:CAB338	ncbi-geneid:3338138	6.4.1.2	52096|51283
cab:CAB338A	ncbi-geneid:3337655	3.6.1.23	51283
cab:CAB339	ncbi-geneid:3338139	2.7.1.69	55804
cab:CAB340	ncbi-geneid:3338140	2.7.1.69	55804|46955
cab:CAB345	ncbi-geneid:3337499	2.1.1.61|2.8.1.-	52402
cab:CAB347	ncbi-geneid:3338145	2.7.7.63
cab:CAB362	ncbi-geneid:3337370	2.4.1.129	56601|56519
cab:CAB363	ncbi-geneid:3337461	6.3.2.13	53623|53244|63418
cab:CAB364	ncbi-geneid:3337372	3.5.1.28	53187
cab:CAB367	ncbi-geneid:3337970	6.4.1.2	52096
cab:CAB371	ncbi-geneid:3337650	2.7.7.7
cab:CAB379	ncbi-geneid:3338089	4.2.1.70|5.4.99.12	55120
cab:CAB380	ncbi-geneid:3337464	3.2.2.-	48150|55811
cab:CAB386	ncbi-geneid:3337389	3.1.3.16	81606
cab:CAB387	ncbi-geneid:3337390	4.4.1.-|2.8.1.7	53383
cab:CAB391	ncbi-geneid:3337641	3.5.4.13	51283
cab:CAB392	ncbi-geneid:3338196	3.1.22.4	52540|46785
cab:CAB394	ncbi-geneid:3337395	3.2.1.-	51445|81296
cab:CAB397	ncbi-geneid:3337398	3.4.11.1	53187|52949
cab:CAB399	ncbi-geneid:3337400	2.7.7.7	48019
cab:CAB404	ncbi-geneid:3337405	1.3.99.22	102114
cab:CAB406	ncbi-geneid:3338210	1.2.4.2	52518|52518
cab:CAB407	ncbi-geneid:3338211	2.3.1.61	52777|51230
cab:CAB409	ncbi-geneid:3337408	1.17.7.1	56014
cab:CAB417	ncbi-geneid:3338237	6.1.1.1	52374|55174
cab:CAB418	ncbi-geneid:3337737	1.1.1.44	48179|51735
cab:CAB427	ncbi-geneid:3337656	1.1.1.267	55347|51735|69055
cab:CAB428	ncbi-geneid:3337741	3.4.24.-	50156
cab:CAB431	ncbi-geneid:3337649	2.7.7.7	55979|55979|55979
cab:CAB434	ncbi-geneid:3337743	1.5.1.5|3.5.4.9	51735|53223
cab:CAB442	ncbi-geneid:3337458	2.4.1.25	51445
cab:CAB448	ncbi-geneid:3338086	2.7.7.2|2.7.1.26	82114|52374
cab:CAB449	ncbi-geneid:3338233	4.2.1.70|5.4.99.12	55120
cab:CAB454	ncbi-geneid:3338235	1.8.1.9	51905
cab:CAB455	ncbi-geneid:3337979	2.7.8.7	56214
cab:CAB461	ncbi-geneid:3338058	2.4.1.1	53756
cab:CAB462	ncbi-geneid:3337659	2.3.1.12	52777|51230|47005
cab:CAB463	ncbi-geneid:3337982	1.2.4.1	52518|52922
cab:CAB464	ncbi-geneid:3337753	1.2.4.1	52518
cab:CAB466	ncbi-geneid:3337456	2.3.1.-	51161
cab:CAB470	ncbi-geneid:3338041	2.3.1.41|2.3.1.180	53901
cab:CAB471	ncbi-geneid:3338038	2.3.1.39	52151|55048
cab:CAB472	ncbi-geneid:3338040	1.1.1.100	51735
cab:CAB486	ncbi-geneid:3338043	4.1.2.13	51569
cab:CAB493	ncbi-geneid:3337991	5.99.1.3	56719|55874|54211
cab:CAB494	ncbi-geneid:3337990	5.99.1.3	56719|101904
cab:CAB495	ncbi-geneid:3337585	2.7.4.9	52540
cab:CAB504	ncbi-geneid:3337796	4.1.1.-	52507
cab:CAB506	ncbi-geneid:3337798	3.1.3.2|3.1.3.5	64167
cab:CAB512	ncbi-geneid:3337804	2.-.-.-	102114
cab:CAB515	ncbi-geneid:3337453	3.6.3.-	52540
cab:CAB521	ncbi-geneid:3337254	2.7.4.3	52540|57802
cab:CAB526	ncbi-geneid:3338245	1.1.1.49	55347|51735
cab:CAB528	ncbi-geneid:3337811	3.4.24.57	53067
cab:CAB531	ncbi-geneid:3337813	3.6.3.21	52540
cab:CAB537	ncbi-geneid:3337818	5.1.3.1	51366
cab:CAB539	ncbi-geneid:3337820	6.4.1.2	51230
cab:CAB540	ncbi-geneid:3337971	6.4.1.2|6.3.4.14	56059|52440|51246
cab:CAB559	ncbi-geneid:3337719	2.4.2.29	51713
cab:CAB569	ncbi-geneid:3337877	2.7.7.38	53448
cab:CAB570	ncbi-geneid:3337638	6.3.4.2	52540|52317
cab:CAB571	ncbi-geneid:3338198	3.1.-.-	53098
cab:CAB581	ncbi-geneid:3338075	2.7.1.90	53784
cab:CAB583	ncbi-geneid:3338167	2.7.1.90	53784
cab:CAB584	ncbi-geneid:3337984	2.-.-.-	53756
cab:CAB585	ncbi-geneid:3337448	6.1.1.4	52374|50677|47323
cab:CAB589	ncbi-geneid:3337450	6.5.1.2
cab:CAB603	ncbi-geneid:3337995	5.4.3.8	53383
cab:CAB606	ncbi-geneid:3338182	5.3.1.6	100950|75445
cab:CAB613	ncbi-geneid:3338188	3.4.24.-	55486
cab:CAB621	ncbi-geneid:3338194	3.1.11.5	52540|52540|47781
cab:CAB622	ncbi-geneid:3337459	6.1.1.10	52374|47323|57770
cab:CAB624	ncbi-geneid:3337275	2.7.4.8	52540
cab:CAB625	ncbi-geneid:3338092	3.1.26.4	53098
cab:CAB627	ncbi-geneid:3338221	2.1.1.31	75217|54593|54565
cab:CAB629	ncbi-geneid:3337276	2.1.1.-	53335
cab:CAB633	ncbi-geneid:3337278	3.4.21.89	51306
cab:CAB634	ncbi-geneid:3337999	6.1.1.5	52374|47323|50677
cab:CAB645	ncbi-geneid:3338071	2.7.1.40	51621|52935|50800
cab:CAB647	ncbi-geneid:3337290	2.7.11.1	56112
cab:CAB648	ncbi-geneid:3338242	6.1.1.9	52374|50677|47323|46589
cab:CAB650	ncbi-geneid:3337271	3.6.3.14	81333|81333
cab:CAB653	ncbi-geneid:3337268	3.6.3.14	52540
cab:CAB654	ncbi-geneid:3337267	3.6.3.14	52540
cab:CAB656	ncbi-geneid:3337293	3.6.3.14	81573
cab:CAB659	ncbi-geneid:3338214	2.2.1.2	51569
cab:CAB660	ncbi-geneid:3338102	2.7.7.6	64484
cab:CAB661	ncbi-geneid:3338101	2.7.7.6	64484
cab:CAB668	ncbi-geneid:3338236	3.6.5.3	52540|50465|50447
cab:CAB677	ncbi-geneid:3337639	4.2.1.52	51569
cab:CAB678	ncbi-geneid:3337457	2.7.2.4	53633
cab:CAB679	ncbi-geneid:3337264	1.2.1.11	51735|55347
cab:CAB680	ncbi-geneid:3337640	1.3.1.26	55347|51735
cab:CAB681	ncbi-geneid:3337596	1.14.16.-	56534
cab:CAB685	ncbi-geneid:3337273	2.8.1.6	102114
cab:CAB686	ncbi-geneid:3337629	2.3.1.47	53383
cab:CAB687	ncbi-geneid:3337274	6.3.3.3	52540
cab:CAB688	ncbi-geneid:3337272	2.6.1.62	53383
cab:CAB690	ncbi-geneid:3337259	2.5.1.19	55205
cab:CAB691	ncbi-geneid:3337263	2.7.1.71	52540
cab:CAB692	ncbi-geneid:3337261	4.2.3.5	103263
cab:CAB693	ncbi-geneid:3337260	4.2.3.4	56796
cab:CAB694	ncbi-geneid:3337262	1.1.1.25|4.2.1.10	51569|53223|51735
cab:CAB701	ncbi-geneid:3337606	1.1.1.37	56327|51735
cab:CAB703	ncbi-geneid:3337661	5.3.1.9	53697
cab:CAB715	ncbi-geneid:3338050	4.2.1.2	48557
cab:CAB720	ncbi-geneid:3337445	3.4.11.18	55920|103642
cab:CAB730	ncbi-geneid:3338065	2.7.7.8	54211|54211|55666|55666|54791|50249|46915
cab:CAB731	ncbi-geneid:3337849	3.4.24.-	52540|140990
cab:CAB732	ncbi-geneid:3337850	6.3.4.-	52402
cab:CAB736	ncbi-geneid:3337664	6.1.1.20	55681|46589
cab:CAB741	ncbi-geneid:3337855	1.1.1.158	56176|56194
cab:CAB743	ncbi-geneid:3337857	2.1.1.33	53335
cab:CAB744	ncbi-geneid:3337858	1.17.4.1	47240
cab:CAB745	ncbi-geneid:3337859	1.17.4.1	51998|48168
cab:CAB750	ncbi-geneid:3337864	3.4.21.-	50494|50156|50156
cab:CAB751	ncbi-geneid:3338213	6.2.1.5	52210|51735
cab:CAB752	ncbi-geneid:3338212	6.2.1.5	56059|52210
cab:CAB756	ncbi-geneid:3338059	2.6.1.16	53697|56235
cab:CAB757	ncbi-geneid:3337868	5.4.2.10	53738|53738|53738|55957
cab:CAB758	ncbi-geneid:3337869	2.7.7.19	81301|81891
cab:CAB759	ncbi-geneid:3337870	2.4.1.182	53756
cab:CAB777	ncbi-geneid:3337311	2.3.1.15	53659
cab:CAB780	ncbi-geneid:3337313	3.1.26.-	50249
cab:CAB781	ncbi-geneid:3337314	2.3.1.15	69593
cab:CAB782	ncbi-geneid:3337315	3.4.24.56	63411|63411|63411|63411
cab:CAB784	ncbi-geneid:3337317	2.7.1.148	54211|55060
cab:CAB788	ncbi-geneid:3338070	3.1.1.29	53178
cab:CAB790	ncbi-geneid:3337318	2.4.1.21	53756
cab:CAB792	ncbi-geneid:3337736	6.1.1.14	55681
cab:CAB797	ncbi-geneid:3337324	2.7.7.-	56731|57783
cab:CAB804	ncbi-geneid:3337327	3.1.26.5	54211
cab:CAB806	ncbi-geneid:3337329	6.1.1.16	52374|47323
cab:CAB807	ncbi-geneid:3337330	6.1.1.6	55681|50249
cab:CAB810	ncbi-geneid:3337333	3.6.4.-	52540|52540
cab:CAB811	ncbi-geneid:3337334	2.3.1.47	53383
cab:CAB812	ncbi-geneid:3337335	6.2.1.20	56801
cab:CAB813	ncbi-geneid:3337336	2.3.1.51	69593
cab:CAB814	ncbi-geneid:3338157	3.1.3.7	56655
cab:CAB815	ncbi-geneid:3338158	1.4.1.9	51735|53223
cab:CAB816	ncbi-geneid:3338159	3.6.1.1	50324
cab:CAB818	ncbi-geneid:3338039	2.3.1.41|2.3.1.179	53901|53901
cab:CAB823	ncbi-geneid:3338165	2.5.1.75	52540|52540
cab:CAB829	ncbi-geneid:3337540	6.3.2.4|6.3.2.8	53623|56059|53244|52440|51984
cab:CAB830	ncbi-geneid:3337541	2.4.1.227	53756
cab:CAB833	ncbi-geneid:3337544	6.3.2.9	53244|53623|51984
cab:CAB835	ncbi-geneid:3337546	6.3.2.10	53623|53244|63418
cab:CAB840	ncbi-geneid:3337550	3.2.2.4	53167
cab:CAB841	ncbi-geneid:3337551	2.2.1.1	52518|52518|52922
cab:CAB842	ncbi-geneid:3337552	6.1.1.7	55681|101353|55186|50447
cab:CAB843	ncbi-geneid:3337553	3.6.4.-	52540|52540|52540|143517|141259
cab:CAB844	ncbi-geneid:3337873	4.1.1.37	51726
cab:CAB845	ncbi-geneid:3337874	1.3.99.22	102114
cab:CAB846	ncbi-geneid:3337427	1.3.3.4	51905|54373
cab:CAB849	ncbi-geneid:3338004	2.1.1.-	53335
cab:CAB851	ncbi-geneid:3337471	1.6.5.-	63380|52343|54292
cab:CAB862	ncbi-geneid:3338087	2.5.1.9|2.5.1.78	52121
cab:CAB863	ncbi-geneid:3338083	3.5.4.25|4.1.99.12	55821|142695
cab:CAB864	ncbi-geneid:3338085	3.5.4.26|1.1.1.193	53597|53927
cab:CAB865	ncbi-geneid:3338205	6.1.1.11	55681|46589
cab:CAB867	ncbi-geneid:3338016	3.6.1.-	56784|81653|81665
cab:CAB869	ncbi-geneid:3337630	6.3.4.15
cab:CAB871	ncbi-geneid:3338088	5.4.99.12	55120|55174
cab:CAB872	ncbi-geneid:3338019	5.4.2.1
cab:CAB873	ncbi-geneid:3338020	2.8.1.7	53383
cab:CAB877	ncbi-geneid:3338024	3.6.3.14	52540
cab:CAB879	ncbi-geneid:3338026	2.7.7.23	53448
cab:CAB880	ncbi-geneid:3338027	1.1.1.94	48179|51735
cab:CAB884	ncbi-geneid:3338031	4.1.1.32	53795|68923
cab:CAB888	ncbi-geneid:3337633	3.4.21.92	52096
cab:CAB890	ncbi-geneid:3338034	2.7.7.19	81891|81301
cab:CAB898	ncbi-geneid:3337831	4.2.99.18	48150
cab:CAB902	ncbi-geneid:3337660	1.8.1.4	51905|55424
cab:CAB903	ncbi-geneid:3337451	2.8.1.8	102114
cab:CAB919	ncbi-geneid:3337846	3.4.11.9	55920|53092
cab:CAB926	ncbi-geneid:3338217	6.1.1.3	55681|55186|52954|54285
cab:CAB930	ncbi-geneid:3338231	6.1.1.2	52374
cab:CAB932	ncbi-geneid:3338035	4.2.1.11	51604|54826
cab:CAB937	ncbi-geneid:3338200	1.3.5.1|1.3.99.1	51905|46977|56425
cab:CAB939	ncbi-geneid:3337940	3.1.21.-	51556
cab:CAB948	ncbi-geneid:3337947	1.11.1.15	52833
cab:CAB952	ncbi-geneid:3337949	3.6.1.15	52972
cab:CAB954	ncbi-geneid:3338238	3.2.2.-	52141
cab:CAB955	ncbi-geneid:3338241	3.6.1.-|3.6.4.12	52540
cab:CAB958	ncbi-geneid:3338219	5.99.1.2	56712|47592|57783
cab:CAB964	ncbi-geneid:3337957	6.3.3.2	100950
cab:CAB966	ncbi-geneid:3337958	1.3.3.11	48613
cab:CAB968	ncbi-geneid:3338047	1.5.1.3	53597
cab:CAB969	ncbi-geneid:3338049	2.7.6.3|2.5.1.15	51717|55083
cab:CAB975	ncbi-geneid:3338078	3.1.11.5
cab:CAB979	ncbi-geneid:3337978	2.5.1.10|2.5.1.29	48576
