# Supplementary material for: Tracing the Repertoire of Promiscuous Enzymes along the Metabolic Pathways in Archaeal Organisms
Source: Life (Basel). 2017 Jul 13;7(3):30. doi: 10.3390/life7030030 (PMC5617955; doi:10.3390/life7030030)
Supplement: Supplementary file 1 [file life-07-00030-s001.zip › Table_S2/cac.txt]

KEGGID	NCBIGI	ECs	SFamilyID
cac:CA_C0002	ncbi-geneid:1116185	2.7.7.7	55979|55979|55979
cac:CA_C0006	ncbi-geneid:1116189	5.99.1.3	56719|55874|54211
cac:CA_C0007	ncbi-geneid:1116190	5.99.1.3	56719|101904
cac:CA_C0014	ncbi-geneid:1116197	2.6.1.-	53383
cac:CA_C0015	ncbi-geneid:1116198	1.1.1.95	51735|52283
cac:CA_C0017	ncbi-geneid:1116200	6.1.1.11	55681|46589
cac:CA_C0018	ncbi-geneid:1116201	1.6.99.-	52218
cac:CA_C0021	ncbi-geneid:1116204	6.1.1.11	55681|46589
cac:CA_C0022	ncbi-geneid:1116205	1.2.1.11	55347|51735
cac:CA_C0027	ncbi-geneid:1116210	2.4.2.10	53271
cac:CA_C0035	ncbi-geneid:1116218	3.1.3.16	81606
cac:CA_C0080	ncbi-geneid:1116263	2.7.13.-	55874
cac:CA_C0084	ncbi-geneid:1116267	3.6.1.-	55811
cac:CA_C0088	ncbi-geneid:1116271	1.8.4.11	55068
cac:CA_C0089	ncbi-geneid:1116272	1.1.1.95	51735|52283
cac:CA_C0091	ncbi-geneid:1116274	1.1.1.86	51735|48179
cac:CA_C0094	ncbi-geneid:1116277	1.7.7.1	56014|55124|56014|55124
cac:CA_C0095	ncbi-geneid:1116278	1.2.1.70	69742|51735
cac:CA_C0097	ncbi-geneid:1116280	2.5.1.61	53850|54782
cac:CA_C0098	ncbi-geneid:1116281	2.1.1.107|4.2.1.75	53790|69618
cac:CA_C0099	ncbi-geneid:1116282	5.4.3.8	53383
cac:CA_C0100	ncbi-geneid:1116283	4.2.1.24	51569
cac:CA_C0102	ncbi-geneid:1116285	2.5.1.49	53383
cac:CA_C0103	ncbi-geneid:1116286	2.7.1.25	52540
cac:CA_C0104	ncbi-geneid:1116287	1.8.99.2	51905|56425|46977
cac:CA_C0109	ncbi-geneid:1116292	2.7.7.4	52402
cac:CA_C0110	ncbi-geneid:1116293	2.7.7.4	52540|50465|50447
cac:CA_C0112	ncbi-geneid:1116295	3.6.3.21	52540
cac:CA_C0116	ncbi-geneid:1116299	1.2.99.2	56821
cac:CA_C0118	ncbi-geneid:1116301	2.7.13.3
cac:CA_C0121	ncbi-geneid:1116304	2.1.1.80	53335|47757
cac:CA_C0125	ncbi-geneid:1116308	2.7.7.7	52540|48019
cac:CA_C0145	ncbi-geneid:1116328	3.6.1.22	55811
cac:CA_C0152	ncbi-geneid:1116335	2.3.1.128	55729
cac:CA_C0154	ncbi-geneid:1116337	2.7.1.69	52794
cac:CA_C0156	ncbi-geneid:1116339	2.7.1.69	55804
cac:CA_C0157	ncbi-geneid:1116340	1.1.1.17	48179|51735
cac:CA_C0158	ncbi-geneid:1116341	2.6.1.16	53697|56235
cac:CA_C0167	ncbi-geneid:1116350	5.4.2.1
cac:CA_C0175	ncbi-geneid:1116358	4.2.-.-	53697
cac:CA_C0182	ncbi-geneid:1116365	3.2.1.52	51445|52279
cac:CA_C0187	ncbi-geneid:1116370	3.5.99.6	100950
cac:CA_C0188	ncbi-geneid:1116371	3.5.1.25	51556|51338
cac:CA_C0190	ncbi-geneid:1116373	3.5.2.6	56601
cac:CA_C0194	ncbi-geneid:1116377	2.4.1.83	53448
cac:CA_C0210	ncbi-geneid:1116393	2.8.1.6	102114
cac:CA_C0212	ncbi-geneid:1116395	6.3.4.15	55681|46785
cac:CA_C0214	ncbi-geneid:1116397	3.2.1.4	53187|101821
cac:CA_C0215	ncbi-geneid:1116398	3.2.1.4	53187|101821
cac:CA_C0216	ncbi-geneid:1116399	3.2.1.4	53187|101821
cac:CA_C0217	ncbi-geneid:1116400	4.2.1.51	53850|55021
cac:CA_C0219	ncbi-geneid:1116402	2.7.7.7	52141
cac:CA_C0222	ncbi-geneid:1116405	3.1.11.2	56219
cac:CA_C0223	ncbi-geneid:1116406	2.1.1.-	53335
cac:CA_C0225	ncbi-geneid:1116408	2.7.3.-	55874|47384
cac:CA_C0232	ncbi-geneid:1116415	2.7.1.56	53613
cac:CA_C0233	ncbi-geneid:1116416	2.7.1.69	55804
cac:CA_C0234	ncbi-geneid:1116417	2.7.1.69	52794
cac:CA_C0235	ncbi-geneid:1116418	2.3.1.28	52777
cac:CA_C0245	ncbi-geneid:1116428	3.6.3.-	52540
cac:CA_C0253	ncbi-geneid:1116436	1.18.6.1	52540
cac:CA_C0256	ncbi-geneid:1116439	1.18.6.1	53807
cac:CA_C0257	ncbi-geneid:1116440	1.18.6.1	53807
cac:CA_C0261	ncbi-geneid:1116444	2.3.3.14	51569
cac:CA_C0267	ncbi-geneid:1116450	1.1.1.27	51735|56327
cac:CA_C0271	ncbi-geneid:1116454	3.1.2.-	54637
cac:CA_C0273	ncbi-geneid:1116456	2.3.3.13	51569|110921|89000
cac:CA_C0274	ncbi-geneid:1116457	4.3.1.1	48557
cac:CA_C0278	ncbi-geneid:1116461	2.7.2.4	53633|55021|55021
cac:CA_C0279	ncbi-geneid:1116462	5.2.1.8	54534
cac:CA_C0282	ncbi-geneid:1116465	3.5.4.3	51556|51338|51338
cac:CA_C0284	ncbi-geneid:1116467	3.5.1.-	52467
cac:CA_C0285	ncbi-geneid:1116468	2.7.7.7	56672|100879
cac:CA_C0291	ncbi-geneid:1116474	2.1.1.10	82282|51730
cac:CA_C0293	ncbi-geneid:1116476	3.4.17.13	52317|141986
cac:CA_C0300	ncbi-geneid:1116483	2.7.7.7	52540
cac:CA_C0311	ncbi-geneid:1116494	2.7.7.19	81891|81301
cac:CA_C0316	ncbi-geneid:1116499	2.1.3.3	53671
cac:CA_C0327	ncbi-geneid:1116510	1.11.1.15	52833
cac:CA_C0339	ncbi-geneid:1116522	3.2.-.-	101478
cac:CA_C0353	ncbi-geneid:1116536	3.1.4.16	56300|56300|55816|55816
cac:CA_C0361	ncbi-geneid:1116544	1.1.1.125	51735
cac:CA_C0368	ncbi-geneid:1116551	2.6.1.19	53383
cac:CA_C0375	ncbi-geneid:1116558	2.6.1.-	53383
cac:CA_C0378	ncbi-geneid:1116561	3.6.3.21	52540
cac:CA_C0383	ncbi-geneid:1116566	2.7.1.69	46973
cac:CA_C0384	ncbi-geneid:1116567	2.7.1.69	52794
cac:CA_C0385	ncbi-geneid:1116568	3.2.1.21	51445
cac:CA_C0390	ncbi-geneid:1116573	2.5.1.48	53383
cac:CA_C0391	ncbi-geneid:1116574	4.4.1.8	53383
cac:CA_C0394	ncbi-geneid:1116577	4.1.2.14|4.1.3.16	51569
cac:CA_C0395	ncbi-geneid:1116578	2.7.1.45	53613
cac:CA_C0396	ncbi-geneid:1116579	4.1.2.43	51366
cac:CA_C0397	ncbi-geneid:1116580	5.3.1.27	53697
cac:CA_C0404	ncbi-geneid:1116587	2.7.11.1	56112|48452
cac:CA_C0418	ncbi-geneid:1116601	3.1.3.18	56784
cac:CA_C0423	ncbi-geneid:1116606	2.7.1.69	51261|55604
cac:CA_C0424	ncbi-geneid:1116607	2.7.1.4	53613
cac:CA_C0425	ncbi-geneid:1116608	3.2.1.26	75005|49899
cac:CA_C0430	ncbi-geneid:1116613	3.1.4.46	51695
cac:CA_C0434	ncbi-geneid:1116617	4.6.1.12	69765
cac:CA_C0446	ncbi-geneid:1116629	3.6.-.-	55811
cac:CA_C0456	ncbi-geneid:1116639	3.4.21.53	54211|52540|88697
cac:CA_C0463	ncbi-geneid:1116646	3.4.21.-	50494|50156
cac:CA_C0476	ncbi-geneid:1116659	3.4.11.4	53187|55031
cac:CA_C0480	ncbi-geneid:1116663	1.17.4.2	51998
cac:CA_C0481	ncbi-geneid:1116664	1.97.1.4	102114
cac:CA_C0484	ncbi-geneid:1116667	5.4.2.10	53738|53738|53738|55957
cac:CA_C0489	ncbi-geneid:1116672	2.7.8.7	56214
cac:CA_C0492	ncbi-geneid:1116675	5.1.1.1	51419|50621
cac:CA_C0495	ncbi-geneid:1116678	2.5.1.3	51391
cac:CA_C0499	ncbi-geneid:1116682	3.4.21.102	52096|50156
cac:CA_C0510	ncbi-geneid:1116693	1.1.1.158	56176|56194
cac:CA_C0516	ncbi-geneid:1116699	2.7.7.7	89550
cac:CA_C0517	ncbi-geneid:1116700	2.7.1.11	53784
cac:CA_C0518	ncbi-geneid:1116701	2.7.1.40	51621|52935|50800
cac:CA_C0519	ncbi-geneid:1116702	3.5.2.3	51556|51338
cac:CA_C0523	ncbi-geneid:1116706	2.1.1.-	53335|50249
cac:CA_C0532	ncbi-geneid:1116715	2.7.1.69	55604
cac:CA_C0533	ncbi-geneid:1116716	3.2.1.122	56327|51735
cac:CA_C0534	ncbi-geneid:1116717	2.7.9.2	56059|52009
cac:CA_C0536	ncbi-geneid:1116719	1.-.-.-	51735
cac:CA_C0554	ncbi-geneid:1116737	3.2.1.17	51445|47090|47090
cac:CA_C0565	ncbi-geneid:1116748	2.7.3.-	55874|47384|158472
cac:CA_C0568	ncbi-geneid:1116751	1.2.1.11	51735|55347
cac:CA_C0570	ncbi-geneid:1116753	2.7.1.69	51261|55604
cac:CA_C0578	ncbi-geneid:1116761	2.1.1.13	82282|56507|51717|52242|47644
cac:CA_C0584	ncbi-geneid:1116767	2.1.1.132	53790
cac:CA_C0589	ncbi-geneid:1116772	6.3.4.15	55681|50037
cac:CA_C0590	ncbi-geneid:1116773	3.5.4.26|1.1.1.193	53597|53927
cac:CA_C0591	ncbi-geneid:1116774	2.5.1.9	63380|63380
cac:CA_C0592	ncbi-geneid:1116775	4.1.99.12|3.5.4.25	55821|142695
cac:CA_C0593	ncbi-geneid:1116776	2.5.1.78	52121
cac:CA_C0594	ncbi-geneid:1116777	4.-.-.-	51366
cac:CA_C0595	ncbi-geneid:1116778	2.6.-.-	52317
cac:CA_C0602	ncbi-geneid:1116785	3.4.24.-	52540|140990
cac:CA_C0603	ncbi-geneid:1116786	3.6.4.12	52540
cac:CA_C0604	ncbi-geneid:1116787	1.7.-.-	52218
cac:CA_C0607	ncbi-geneid:1116790	3.4.11.-	53187|101821
cac:CA_C0608	ncbi-geneid:1116791	4.1.1.20	51419|50621
cac:CA_C0621	ncbi-geneid:1116804	3.6.1.11|3.6.1.40	53067|53067|109604
cac:CA_C0622	ncbi-geneid:1116805	2.7.4.1	56024|143724|56024|140356
cac:CA_C0626	ncbi-geneid:1116809	6.1.1.2	52374
cac:CA_C0637	ncbi-geneid:1116820	6.1.1.1	52374|55174
cac:CA_C0642	ncbi-geneid:1116825	2.7.6.5	81301
cac:CA_C0646	ncbi-geneid:1116829	6.1.1.4	52374|50677|47323
cac:CA_C0650	ncbi-geneid:1116833	4.6.1.1	55154
cac:CA_C0659	ncbi-geneid:1116842	3.4.24.-	63411
cac:CA_C0672	ncbi-geneid:1116855	2.7.1.48	55186|52540
cac:CA_C0673	ncbi-geneid:1116856	4.3.1.17	143548|55021
cac:CA_C0686	ncbi-geneid:1116869	3.5.1.28	47090
cac:CA_C0687	ncbi-geneid:1116870	2.3.1.30	51161
cac:CA_C0688	ncbi-geneid:1116871	2.3.1.51	69593
cac:CA_C0689	ncbi-geneid:1116872	4.2.99.18	48150
cac:CA_C0692	ncbi-geneid:1116875	5.3.1.12	51556
cac:CA_C0695	ncbi-geneid:1116878	1.1.1.58	51735|48179
cac:CA_C0699	ncbi-geneid:1116882	4.1.99.-	102114
cac:CA_C0700	ncbi-geneid:1116883	2.1.1.-	75217
cac:CA_C0703	ncbi-geneid:1116886	3.6.3.17	52540|52540
cac:CA_C0706	ncbi-geneid:1116889	3.2.1.4	51445|50370|50370|69349
cac:CA_C0709	ncbi-geneid:1116892	1.2.1.12	51735|55347
cac:CA_C0710	ncbi-geneid:1116893	2.7.2.3	53748
cac:CA_C0711	ncbi-geneid:1116894	5.3.1.1	51351
cac:CA_C0712	ncbi-geneid:1116895	5.4.2.1	64158|53649
cac:CA_C0713	ncbi-geneid:1116896	4.2.1.11	51604|54826
cac:CA_C0715	ncbi-geneid:1116898	3.1.-.-	50249|50249|50249|50249
cac:CA_C0726	ncbi-geneid:1116909	5.3.1.6	89623
cac:CA_C0737	ncbi-geneid:1116920	1.4.1.4	51735|53223
cac:CA_C0738	ncbi-geneid:1116921	2.7.7.7
cac:CA_C0743	ncbi-geneid:1116926	3.2.1.86	51445
cac:CA_C0746	ncbi-geneid:1116929	3.4.24.-	55486
cac:CA_C0764	ncbi-geneid:1116947	1.4.1.13|1.4.1.14	51971|46548|51971
cac:CA_C0780	ncbi-geneid:1116963	6.1.1.1	52374|55174
cac:CA_C0791	ncbi-geneid:1116974	3.6.3.34	52540
cac:CA_C0792	ncbi-geneid:1116975	2.6.1.21	56752
cac:CA_C0794	ncbi-geneid:1116977	5.1.3.2	51735
cac:CA_C0814	ncbi-geneid:1116997	2.3.1.180	53901|53901
cac:CA_C0819	ncbi-geneid:1117002	2.7.6.1	53271|53271
cac:CA_C0826	ncbi-geneid:1117009	3.2.1.4	51445
cac:CA_C0827	ncbi-geneid:1117010	4.1.2.13	51569
cac:CA_C0831	ncbi-geneid:1117014	2.7.3.-	55874|47384|158472
cac:CA_C0840	ncbi-geneid:1117023	3.6.3.31	52540|50331
cac:CA_C0845	ncbi-geneid:1117028	1.16.3.1	47240
cac:CA_C0857	ncbi-geneid:1117040	2.4.1.1	53756
cac:CA_C0858	ncbi-geneid:1117041	2.3.1.183	55729
cac:CA_C0869	ncbi-geneid:1117052	1.8.1.9	51905
cac:CA_C0873	ncbi-geneid:1117056	2.4.2.22	53271
cac:CA_C0877	ncbi-geneid:1117060	2.1.1.79	53335
cac:CA_C0879	ncbi-geneid:1117062	3.6.3.21	52540
cac:CA_C0887	ncbi-geneid:1117070	3.5.4.2	51556|51338
cac:CA_C0892	ncbi-geneid:1117075	2.5.1.54	51569
cac:CA_C0893	ncbi-geneid:1117076	1.3.1.12	51735|48179
cac:CA_C0894	ncbi-geneid:1117077	4.2.3.4	56796
cac:CA_C0895	ncbi-geneid:1117078	2.5.1.19	55205
cac:CA_C0896	ncbi-geneid:1117079	4.2.3.5	103263
cac:CA_C0897	ncbi-geneid:1117080	1.1.1.25	51735|53223|48600
cac:CA_C0898	ncbi-geneid:1117081	2.7.1.71	52540
cac:CA_C0899	ncbi-geneid:1117082	4.2.1.10	52304
cac:CA_C0901	ncbi-geneid:1117084	3.4.24.57	53067|53067
cac:CA_C0921	ncbi-geneid:1117104	3.5.1.-	53187|55031
cac:CA_C0930	ncbi-geneid:1117113	2.5.1.48	53383
cac:CA_C0931	ncbi-geneid:1117114	2.5.1.47	53686
cac:CA_C0936	ncbi-geneid:1117119	2.4.2.17	53850
cac:CA_C0937	ncbi-geneid:1117120	1.1.1.23	53720
cac:CA_C0938	ncbi-geneid:1117121	4.2.1.19	54211|54211
cac:CA_C0939	ncbi-geneid:1117122	2.4.2.-	52317
cac:CA_C0940	ncbi-geneid:1117123	5.3.1.16	51366
cac:CA_C0941	ncbi-geneid:1117124	4.1.3.-	51366
cac:CA_C0942	ncbi-geneid:1117125	3.5.4.19	141734
cac:CA_C0943	ncbi-geneid:1117126	3.6.1.31	101386
cac:CA_C0944	ncbi-geneid:1117127	2.2.1.1	52518|52518|52922
cac:CA_C0955	ncbi-geneid:1117138	3.4.24.-	52540|140990
cac:CA_C0965	ncbi-geneid:1117148	2.3.1.51	69593
cac:CA_C0971	ncbi-geneid:1117154	4.2.1.3	53732|52016
cac:CA_C0972	ncbi-geneid:1117155	1.1.1.41	53659
cac:CA_C0973	ncbi-geneid:1117156	6.3.4.5	69864|52402
cac:CA_C0974	ncbi-geneid:1117157	4.3.2.1	48557
cac:CA_C0980	ncbi-geneid:1117163	2.3.1.54	51998
cac:CA_C0981	ncbi-geneid:1117164	1.97.1.4	102114
cac:CA_C0990	ncbi-geneid:1117173	6.1.1.17	52374|48163
cac:CA_C0993	ncbi-geneid:1117176	3.4.16.4	56601
cac:CA_C0998	ncbi-geneid:1117181	1.1.1.3	55347|51735|55021
cac:CA_C0999	ncbi-geneid:1117182	4.2.3.1	53686
cac:CA_C1001	ncbi-geneid:1117184	2.6.1.1	53383
cac:CA_C1002	ncbi-geneid:1117185	2.4.2.11	51690|54675
cac:CA_C1003	ncbi-geneid:1117186	3.6.4.12	52540|52540
cac:CA_C1015	ncbi-geneid:1117198	5.4.99.12	55120|55174
cac:CA_C1019	ncbi-geneid:1117202	3.1.4.3	48537
cac:CA_C1023	ncbi-geneid:1117206	2.4.2.19	51690|54675
cac:CA_C1024	ncbi-geneid:1117207	1.4.3.16	51905|56425
cac:CA_C1025	ncbi-geneid:1117208	2.5.1.72	142754
cac:CA_C1026	ncbi-geneid:1117209	3.6.4.12	52540
cac:CA_C1028	ncbi-geneid:1117211	3.1.1.3	53474
cac:CA_C1036	ncbi-geneid:1117219	2.7.1.40	51621|52935|50800
cac:CA_C1041	ncbi-geneid:1117224	6.1.1.19	52374|47323|55190
cac:CA_C1047	ncbi-geneid:1117230	1.17.4.1	51998
cac:CA_C1050	ncbi-geneid:1117233	6.3.1.5|6.3.5.1	52402|56317
cac:CA_C1054	ncbi-geneid:1117237	3.5.3.1	52768
cac:CA_C1075	ncbi-geneid:1117258	3.2.1.21	51445|52279
cac:CA_C1084	ncbi-geneid:1117267	3.2.1.21	51445
cac:CA_C1088	ncbi-geneid:1117271	3.1.3.11	56655
cac:CA_C1089	ncbi-geneid:1117272	2.7.11.-|2.7.4	75138|53795
cac:CA_C1090	ncbi-geneid:1117273	6.3.3.2	100950
cac:CA_C1091	ncbi-geneid:1117274	3.4.11.-	53187|101821
cac:CA_C1098	ncbi-geneid:1117281	2.7.7.7	56672|88723|47807|53098
cac:CA_C1099	ncbi-geneid:1117282	2.7.1.24	52540
cac:CA_C1100	ncbi-geneid:1117283	3.2.1.-	53955
cac:CA_C1143	ncbi-geneid:1117326	3.1.11.5	52540|52540
cac:CA_C1190	ncbi-geneid:1117373	2.1.1.-	102114
cac:CA_C1195	ncbi-geneid:1117378	6.5.1.2
cac:CA_C1209	ncbi-geneid:1117392	1.17.4.2	51998
cac:CA_C1210	ncbi-geneid:1117393	3.6.1.23	51283
cac:CA_C1222	ncbi-geneid:1117405	2.1.1.37	53335
cac:CA_C1223	ncbi-geneid:1117406	2.7.7.7	89550
cac:CA_C1234	ncbi-geneid:1117417	5.4.99.5	55021
cac:CA_C1235	ncbi-geneid:1117418	2.7.1.39	54211|55060
cac:CA_C1256	ncbi-geneid:1117439	3.1.26.-	50249
cac:CA_C1262	ncbi-geneid:1117445	2.7.7.18	52374
cac:CA_C1266	ncbi-geneid:1117449	5.4.99.12	55120|55174
cac:CA_C1267	ncbi-geneid:1117450	3.4.16.4	56601
cac:CA_C1273	ncbi-geneid:1117456	2.7.7.7	52540|48019
cac:CA_C1275	ncbi-geneid:1117458	3.4.24.78	53163
cac:CA_C1279	ncbi-geneid:1117462	1.3.99.22	102114
cac:CA_C1284	ncbi-geneid:1117467	2.1.1.-	53335
cac:CA_C1285	ncbi-geneid:1117468	2.1.1.-	75217|88697
cac:CA_C1294	ncbi-geneid:1117477	2.7.1.107	48317
cac:CA_C1299	ncbi-geneid:1117483	2.7.7.-	56731|57783
cac:CA_C1321	ncbi-geneid:1117504	2.7.1.30	53067|53067
cac:CA_C1322	ncbi-geneid:1117505	1.1.5.3	51905
cac:CA_C1329	ncbi-geneid:1117512	2.7.8.-	56214|56214
cac:CA_C1330	ncbi-geneid:1117513	3.1.26.11	56281
cac:CA_C1331	ncbi-geneid:1117514	1.1.1.131	51735
cac:CA_C1332	ncbi-geneid:1117515	4.2.1.8	51658
cac:CA_C1341	ncbi-geneid:1117524	5.1.3.4	53639
cac:CA_C1342	ncbi-geneid:1117525	5.3.1.4	53743|50443
cac:CA_C1343	ncbi-geneid:1117526	4.1.2.-	52518|52518
cac:CA_C1346	ncbi-geneid:1117529	5.3.1.4	53743|50443
cac:CA_C1347	ncbi-geneid:1117530	2.2.1.2	51569
cac:CA_C1348	ncbi-geneid:1117531	2.2.1.1	52518|52518|52922
cac:CA_C1349	ncbi-geneid:1117532	5.1.3.3	74650
cac:CA_C1353	ncbi-geneid:1117536	2.7.1.69	55604
cac:CA_C1354	ncbi-geneid:1117537	2.7.1.69	51261
cac:CA_C1361	ncbi-geneid:1117544	6.3.3.3	52540
cac:CA_C1362	ncbi-geneid:1117545	2.6.1.62	53383
cac:CA_C1363	ncbi-geneid:1117546	1.15.1.1	49329
cac:CA_C1369	ncbi-geneid:1117552	4.1.1.81	53383
cac:CA_C1372	ncbi-geneid:1117555	2.4.2.21	52733
cac:CA_C1373	ncbi-geneid:1117556	4.99.1.3	53800
cac:CA_C1374	ncbi-geneid:1117557	6.3.5.10	52540|52317
cac:CA_C1375	ncbi-geneid:1117558	6.3.5.9|6.3.1	52540|52317
cac:CA_C1376	ncbi-geneid:1117559	5.4.1.2	63965
cac:CA_C1378	ncbi-geneid:1117561	1.-.-.-	53335
cac:CA_C1379	ncbi-geneid:1117562	2.1.1.130|2.1.1.151	53790
cac:CA_C1380	ncbi-geneid:1117563	2.1.1.133	53790
cac:CA_C1382	ncbi-geneid:1117565	2.1.1.131	53790
cac:CA_C1383	ncbi-geneid:1117566	2.7.7.62|2.7.1.156	52540
cac:CA_C1385	ncbi-geneid:1117568	3.1.3.73
cac:CA_C1390	ncbi-geneid:1117573	5.4.99.18	52255
cac:CA_C1391	ncbi-geneid:1117574	6.3.2.6	56104
cac:CA_C1392	ncbi-geneid:1117575	2.4.2.14	56235|53271
cac:CA_C1393	ncbi-geneid:1117576	6.3.3.1	56042|55326
cac:CA_C1394	ncbi-geneid:1117577	2.1.2.2	53328
cac:CA_C1395	ncbi-geneid:1117578	3.5.4.10|2.1.2.3	53927|52335
cac:CA_C1396	ncbi-geneid:1117579	6.3.4.13	56059|52440|51246
cac:CA_C1397	ncbi-geneid:1117580	3.1.21.-	51556
cac:CA_C1405	ncbi-geneid:1117588	3.2.1.21	51445
cac:CA_C1407	ncbi-geneid:1117590	2.7.1.69	51261|55604
cac:CA_C1408	ncbi-geneid:1117591	3.2.1.86	51445
cac:CA_C1421	ncbi-geneid:1117604	1.97.1.4	102114
cac:CA_C1425	ncbi-geneid:1117608	3.6.1.23	51283
cac:CA_C1427	ncbi-geneid:1117610	2.6.1.19|2.6.1.22	53383
cac:CA_C1429	ncbi-geneid:1117612	5.1.3.2	51735
cac:CA_C1431	ncbi-geneid:1117614	5.3.1.6	100950|75445
cac:CA_C1432	ncbi-geneid:1117615	2.5.1.31	64005
cac:CA_C1435	ncbi-geneid:1117618	2.1.1.-	53335|50249
cac:CA_C1457	ncbi-geneid:1117640	2.7.1.69	53062
cac:CA_C1458	ncbi-geneid:1117641	2.7.1.69	52728
cac:CA_C1468	ncbi-geneid:1117651	2.3.1.-	55729
cac:CA_C1479	ncbi-geneid:1117662	2.6.1.42	56752
cac:CA_C1499	ncbi-geneid:1117682	3.2.2.-	48150
cac:CA_C1501	ncbi-geneid:1117684	2.1.1.37	53335
cac:CA_C1515	ncbi-geneid:1117698	1.8.1.-	56014|54862|55124
cac:CA_C1523	ncbi-geneid:1117706	2.7.1.4	53067
cac:CA_C1539	ncbi-geneid:1117722	6.3.2.2	55931
cac:CA_C1543	ncbi-geneid:1117726	1.1.1.28	51735|52283
cac:CA_C1544	ncbi-geneid:1117727	3.5.4.5	53927
cac:CA_C1545	ncbi-geneid:1117728	4.1.2.4	51569
cac:CA_C1546	ncbi-geneid:1117729	2.4.2.2	52418|54680|47648
cac:CA_C1548	ncbi-geneid:1117731	1.8.1.9	51905
cac:CA_C1549	ncbi-geneid:1117732	1.11.1.9	52833
cac:CA_C1550	ncbi-geneid:1117733	1.8.4.11|1.8.4.12	51316
cac:CA_C1570	ncbi-geneid:1117753	1.11.1.9	52833
cac:CA_C1571	ncbi-geneid:1117754	1.11.1.9	52833
cac:CA_C1572	ncbi-geneid:1117755	3.1.3.11	56300
cac:CA_C1584	ncbi-geneid:1117767	3.1.26.11	56281
cac:CA_C1589	ncbi-geneid:1117772	1.1.1.38	53223|51735
cac:CA_C1596	ncbi-geneid:1117779	1.1.1.38	53223|51735
cac:CA_C1604	ncbi-geneid:1117787	4.2.3.3	52335
cac:CA_C1622	ncbi-geneid:1117805	2.7.1.35	53613
cac:CA_C1627	ncbi-geneid:1117810	5.99.1.-	56719|55874|54211
cac:CA_C1628	ncbi-geneid:1117811	5.99.1.-	56719|101904|101904
cac:CA_C1631	ncbi-geneid:1117814	2.8.1.6	102114
cac:CA_C1632	ncbi-geneid:1117815	3.1.21.2	51658
cac:CA_C1652	ncbi-geneid:1117835	4.3.1.1	48557
cac:CA_C1653	ncbi-geneid:1117836	2.4.1.83	53448
cac:CA_C1655	ncbi-geneid:1117838	6.3.5.3	52317|55326|56042|55326|56042
cac:CA_C1660	ncbi-geneid:1117843	2.7.2.7	53067|53067
cac:CA_C1664	ncbi-geneid:1117847	2.4.1.1	53756
cac:CA_C1673	ncbi-geneid:1117856	1.4.1.13|1.4.1.14	51395|56235|69336
cac:CA_C1674	ncbi-geneid:1117857	1.4.1.13|1.4.1.14	51971|46548|51971
cac:CA_C1678	ncbi-geneid:1117861	6.1.1.7	55681|101353|55186|50447
cac:CA_C1680	ncbi-geneid:1117863	3.1.-.-	53098
cac:CA_C1683	ncbi-geneid:1117866	3.1.-.-	56281
cac:CA_C1701	ncbi-geneid:1117884	2.7.13.3	55874|47384|158472|55785
cac:CA_C1708	ncbi-geneid:1117891	3.6.3.27	52540
cac:CA_C1712	ncbi-geneid:1117895	1.1.1.94	51735|48179
cac:CA_C1714	ncbi-geneid:1117897	3.5.1.1	53774
cac:CA_C1715	ncbi-geneid:1117898	2.6.1.-	53383
cac:CA_C1718	ncbi-geneid:1117901	2.7.4.8	52540
cac:CA_C1719	ncbi-geneid:1117902	2.7.7.6	63562
cac:CA_C1720	ncbi-geneid:1117903	4.1.1.36|6.3.2.5	102645|52507
cac:CA_C1721	ncbi-geneid:1117904	3.6.4.-	52540
cac:CA_C1722	ncbi-geneid:1117905	3.5.1.88	56420
cac:CA_C1723	ncbi-geneid:1117906	2.1.2.9	53328|50486
cac:CA_C1725	ncbi-geneid:1117908	2.1.1.-	53335|48013
cac:CA_C1726	ncbi-geneid:1117909	2.1.1.-	102114
cac:CA_C1727	ncbi-geneid:1117910	3.1.3.16	81606
cac:CA_C1728	ncbi-geneid:1117911	2.7.11.1	56112
cac:CA_C1729	ncbi-geneid:1117912	3.6.1.-	52540|50249
cac:CA_C1730	ncbi-geneid:1117913	5.1.3.1	51366
cac:CA_C1731	ncbi-geneid:1117914	2.7.6.2	63999|63862
cac:CA_C1736	ncbi-geneid:1117919	3.6.4.12	52540|52540|50249
cac:CA_C1738	ncbi-geneid:1117921	2.7.7.3	52374
cac:CA_C1742	ncbi-geneid:1117925	2.3.1.8	53659
cac:CA_C1743	ncbi-geneid:1117926	2.7.2.1	53067|53067
cac:CA_C1746	ncbi-geneid:1117929	2.3.1.15	53659
cac:CA_C1748	ncbi-geneid:1117931	3.1.26.3	69065|54768
cac:CA_C1758	ncbi-geneid:1117941	2.1.1.31	75217
cac:CA_C1760	ncbi-geneid:1117943	3.4.21.89	51306
cac:CA_C1762	ncbi-geneid:1117945	3.1.26.4	53098
cac:CA_C1766	ncbi-geneid:1117949	2.7.7.6	88946|88659
cac:CA_C1772	ncbi-geneid:1117955	2.4.1.10	75005
cac:CA_C1776	ncbi-geneid:1117959	3.8.1.2	56784
cac:CA_C1780	ncbi-geneid:1117963	2.4.2.11	51690|54675
cac:CA_C1782	ncbi-geneid:1117965	6.3.1.5|6.3.5.1	52402|56317
cac:CA_C1785	ncbi-geneid:1117968	5.99.1.2	56712|57783|57783
cac:CA_C1789	ncbi-geneid:1117972	2.7.4.22	53633
cac:CA_C1791	ncbi-geneid:1117974	2.5.1.31	64005
cac:CA_C1795	ncbi-geneid:1117978	1.1.1.267	55347|51735|69055
cac:CA_C1796	ncbi-geneid:1117979	3.4.24.-	50156
cac:CA_C1797	ncbi-geneid:1117980	1.17.7.1	56014|51717
cac:CA_C1805	ncbi-geneid:1117988	5.4.99.12	55120
cac:CA_C1806	ncbi-geneid:1117989	2.7.1.26|2.7.7.2	82114|52374
cac:CA_C1808	ncbi-geneid:1117991	2.7.7.8	54211|54211|55666|55666|54791|50249|46915
cac:CA_C1810	ncbi-geneid:1117993	2.7.2.4	53633|55021|55021
cac:CA_C1813	ncbi-geneid:1117996	2.-.-.-	102114
cac:CA_C1819	ncbi-geneid:1118002	2.6.1.1	53383
cac:CA_C1821	ncbi-geneid:1118004	4.3.2.2	48557
cac:CA_C1825	ncbi-geneid:1118008	2.3.1.46	52317
cac:CA_C1832	ncbi-geneid:1118015	3.4.21.88	51306|46785
cac:CA_C1835	ncbi-geneid:1118018	2.5.1.8|2.5.1.75	52540|52540
cac:CA_C1847	ncbi-geneid:1118030	1.17.1.2	50249|50249|50249|50249
cac:CA_C1848	ncbi-geneid:1118031	2.7.4.14	52540
cac:CA_C1851	ncbi-geneid:1118034	5.4.99.12	55120|55174
cac:CA_C1854	ncbi-geneid:1118037	3.6.1.13	55811
cac:CA_C1909	ncbi-geneid:1118092	3.1.13.5
cac:CA_C1989	ncbi-geneid:1118172	3.6.3.34	52540
cac:CA_C2000	ncbi-geneid:1118183	1.2.7.8	53323
cac:CA_C2001	ncbi-geneid:1118184	1.2.7.8	52518|52518|52922
cac:CA_C2006	ncbi-geneid:1118189	2.7.8.-	56214|56214
cac:CA_C2008	ncbi-geneid:1118191	2.3.1.179	53901
cac:CA_C2014	ncbi-geneid:1118197	3.1.2.-	54637
cac:CA_C2018	ncbi-geneid:1118201	1.2.7.5	48310|56228
cac:CA_C2057	ncbi-geneid:1118240	3.4.16.4	56601|69189
cac:CA_C2062	ncbi-geneid:1118245	2.7.7.19	81301|81891
cac:CA_C2063	ncbi-geneid:1118246	3.4.16.4	56601|69189
cac:CA_C2064	ncbi-geneid:1118247	2.4.2.1	53167
cac:CA_C2065	ncbi-geneid:1118248	5.4.2.7	53649|143856
cac:CA_C2072	ncbi-geneid:1118255	3.4.21.116	50156|50494
cac:CA_C2075	ncbi-geneid:1118258	2.7.1.23	111331
cac:CA_C2077	ncbi-geneid:1118260	2.2.1.7	52518|52518|52922
cac:CA_C2080	ncbi-geneid:1118263	2.5.1.1|2.5.1.10|2.5.1.29	48576
cac:CA_C2081	ncbi-geneid:1118264	3.1.11.6	116842
cac:CA_C2083	ncbi-geneid:1118266	1.5.1.5|3.5.4.9	51735|53223
cac:CA_C2095	ncbi-geneid:1118278	3.4.11.9	55920|53092
cac:CA_C2113	ncbi-geneid:1118296	2.4.2.9	53271
cac:CA_C2114	ncbi-geneid:1118297	5.4.99.12	55120|55174
cac:CA_C2117	ncbi-geneid:1118300	3.2.2.9	53167
cac:CA_C2128	ncbi-geneid:1118311	6.3.2.10	53623|53244|63418
cac:CA_C2129	ncbi-geneid:1118312	6.3.2.13	53623|53244|63418
cac:CA_C2132	ncbi-geneid:1118315	2.1.1.-	53335|81799
cac:CA_C2137	ncbi-geneid:1118320	3.6.3.8	81665|56784|81660|81653
cac:CA_C2138	ncbi-geneid:1118321	3.6.1.1	64182
cac:CA_C2159	ncbi-geneid:1118342	3.6.3.14	52540
cac:CA_C2169	ncbi-geneid:1118352	5.4.99.9	51971|54373
cac:CA_C2179	ncbi-geneid:1118362	1.1.1.271	51735
cac:CA_C2180	ncbi-geneid:1118363	4.2.1.47	51735
cac:CA_C2187	ncbi-geneid:1118370	2.5.1.56	51569|51269
cac:CA_C2189	ncbi-geneid:1118372	6.3.5.5	56059
cac:CA_C2197	ncbi-geneid:1118380	2.3.1.81	110710
cac:CA_C2220	ncbi-geneid:1118403	2.7.13.3
cac:CA_C2221	ncbi-geneid:1118404	2.1.1.80	53335|47757
cac:CA_C2222	ncbi-geneid:1118405	3.1.1.61	52738|52172
cac:CA_C2223	ncbi-geneid:1118406	3.5.1.44	64438
cac:CA_C2226	ncbi-geneid:1118409	2.6.1.42	56752
cac:CA_C2229	ncbi-geneid:1118412	1.2.7.-	52518|53323|52518|52922|54862
cac:CA_C2231	ncbi-geneid:1118414	2.4.1.227	53756
cac:CA_C2232	ncbi-geneid:1118415	3.1.-.-	64182
cac:CA_C2233	ncbi-geneid:1118416	2.1.1.61|2.8.1.-	52402
cac:CA_C2234	ncbi-geneid:1118417	2.8.1.7	53383
cac:CA_C2235	ncbi-geneid:1118418	2.5.1.47	53686
cac:CA_C2237	ncbi-geneid:1118420	2.7.7.27	53448|51161
cac:CA_C2238	ncbi-geneid:1118421	2.7.7.27	53448|51161
cac:CA_C2239	ncbi-geneid:1118422	2.4.1.21	53756
cac:CA_C2241	ncbi-geneid:1118424	3.6.3.3|3.6.3.5	56784|81653|81665|55008
cac:CA_C2243	ncbi-geneid:1118426	6.3.5.4	56235|52402
cac:CA_C2246	ncbi-geneid:1118429	3.1.1.5	53474
cac:CA_C2249	ncbi-geneid:1118432	6.3.5.4	52402
cac:CA_C2250	ncbi-geneid:1118433	2.7.7.9	53448
cac:CA_C2264	ncbi-geneid:1118447	2.1.2.1	53383
cac:CA_C2269	ncbi-geneid:1118452	6.1.1.12	55681|55261|50249
cac:CA_C2271	ncbi-geneid:1118454	1.3.99.22	102114
cac:CA_C2273	ncbi-geneid:1118456	3.1.-.-	69500
cac:CA_C2274	ncbi-geneid:1118457	2.7.6.5	109604|81301|81271|55021
cac:CA_C2275	ncbi-geneid:1118458	2.4.2.7	53271
cac:CA_C2282	ncbi-geneid:1118465	2.4.2.29	51713
cac:CA_C2283	ncbi-geneid:1118466	5.-.-.-	111337
cac:CA_C2284	ncbi-geneid:1118467	3.1.22.4	52540|46785
cac:CA_C2301	ncbi-geneid:1118484	2.4.1.-|3.4	56601|53955
cac:CA_C2307	ncbi-geneid:1118490	2.7.11.1	55874
cac:CA_C2315	ncbi-geneid:1118498	1.1.1.133	51735
cac:CA_C2331	ncbi-geneid:1118514	5.1.3.13	51182
cac:CA_C2332	ncbi-geneid:1118515	4.2.1.46	51735
cac:CA_C2333	ncbi-geneid:1118516	2.7.7.24	53448
cac:CA_C2334	ncbi-geneid:1118517	5.1.3.2	51735
cac:CA_C2335	ncbi-geneid:1118518	2.7.7.9	53448
cac:CA_C2337	ncbi-geneid:1118520	5.4.2.8	53738|53738|53738|55957
cac:CA_C2338	ncbi-geneid:1118521	4.1.1.18	53383|55904
cac:CA_C2356	ncbi-geneid:1118539	6.1.1.20	56037|55681|50249|54991|46955
cac:CA_C2357	ncbi-geneid:1118540	6.1.1.20	55681|46589
cac:CA_C2362	ncbi-geneid:1118545	6.1.1.3	55681|55186|52954|81271
cac:CA_C2378	ncbi-geneid:1118561	4.2.1.52	51569
cac:CA_C2379	ncbi-geneid:1118562	1.3.1.26	51735|55347
cac:CA_C2380	ncbi-geneid:1118563	2.6.1.11|2.6.1.17	53383
cac:CA_C2381	ncbi-geneid:1118564	2.3.1.117	51161
cac:CA_C2388	ncbi-geneid:1118571	2.6.1.11	53383
cac:CA_C2389	ncbi-geneid:1118572	2.7.2	53633
cac:CA_C2390	ncbi-geneid:1118573	1.2.1	55347|51735
cac:CA_C2391	ncbi-geneid:1118574	2.3.1.35|2.3.1.1	56266
cac:CA_C2398	ncbi-geneid:1118581	6.3.2.12|6.3.2.17	53623|53244
cac:CA_C2399	ncbi-geneid:1118582	6.1.1.9	52374|47323|50677|46589
cac:CA_C2433	ncbi-geneid:1118616	3.4.21.-	50494|50156
cac:CA_C2443	ncbi-geneid:1118626	3.6.3.34	52540
cac:CA_C2445	ncbi-geneid:1118628	2.1.2.3	53927
cac:CA_C2458	ncbi-geneid:1118641	1.2.7.3	52518
cac:CA_C2459	ncbi-geneid:1118642	1.2.7.3	52518|53323|52922
cac:CA_C2474	ncbi-geneid:1118657	3.5.1.88	56420
cac:CA_C2482	ncbi-geneid:1118665	4.2.1.1	53056
cac:CA_C2498	ncbi-geneid:1118681	1.2.99.2	56821
cac:CA_C2499	ncbi-geneid:1118682	1.2.7.-	52518|53323|52518|52922|54862
cac:CA_C2514	ncbi-geneid:1118697	3.2.1.23	51445|51011|49785|49785|117100
cac:CA_C2542	ncbi-geneid:1118725	1.1.3.15	56176|55103
cac:CA_C2551	ncbi-geneid:1118734	3.1.26.4
cac:CA_C2567	ncbi-geneid:1118750	1.15.1.1	54719|46609
cac:CA_C2570	ncbi-geneid:1118753	3.2.1.89	51445
cac:CA_C2585	ncbi-geneid:1118768	4.2.3.12	55620
cac:CA_C2601	ncbi-geneid:1118784	4.1.1.50	56276
cac:CA_C2602	ncbi-geneid:1118785	2.5.1.16	53335
cac:CA_C2607	ncbi-geneid:1118790	1.1.1.69	51735
cac:CA_C2609	ncbi-geneid:1118792	3.5.4.5	53927
cac:CA_C2612	ncbi-geneid:1118795	2.7.1.17	53067|53067
cac:CA_C2613	ncbi-geneid:1118796	2.7.1.2	53067
cac:CA_C2614	ncbi-geneid:1118797	5.4.2.6	56784
cac:CA_C2624	ncbi-geneid:1118807	5.1.1.7	54506|54506
cac:CA_C2626	ncbi-geneid:1118809	1.1.1.100	51735
cac:CA_C2627	ncbi-geneid:1118810	2.1.1.33	53335
cac:CA_C2637	ncbi-geneid:1118820	3.4.21.53	54211|52540|88697
cac:CA_C2638	ncbi-geneid:1118821	3.4.21.-	52540|54211
cac:CA_C2640	ncbi-geneid:1118823	3.4.21.92	52096
cac:CA_C2644	ncbi-geneid:1118827	6.3.5.5	56059|56059|52440|52440|48108|52335
cac:CA_C2645	ncbi-geneid:1118828	6.3.5.5	52317|52021
cac:CA_C2646	ncbi-geneid:1118829	3.4.21.89	51306
cac:CA_C2650	ncbi-geneid:1118833	1.3.3.1	51395
cac:CA_C2651	ncbi-geneid:1118834	1.3.5.2	52343|63380
cac:CA_C2652	ncbi-geneid:1118835	4.1.1.23	51366
cac:CA_C2653	ncbi-geneid:1118836	2.1.3.2	54893|57825
cac:CA_C2654	ncbi-geneid:1118837	2.1.3.2	53671
cac:CA_C2658	ncbi-geneid:1118841	6.3.1.2	55931
cac:CA_C2660	ncbi-geneid:1118843	6.4.1.1	51569|56059|89000|52440|51246|51230
cac:CA_C2665	ncbi-geneid:1118848	3.6.1.15	52972
cac:CA_C2669	ncbi-geneid:1118852	6.3.5.6|6.3.5.7	55931|89095
cac:CA_C2670	ncbi-geneid:1118853	6.3.5.6|6.3.5.7	75304
cac:CA_C2671	ncbi-geneid:1118854	6.3.5.6|6.3.5.7	141000
cac:CA_C2673	ncbi-geneid:1118856	6.5.1.2
cac:CA_C2674	ncbi-geneid:1118857	3.6.4.12	52540
cac:CA_C2676	ncbi-geneid:1118859	5.4.99.12	55120|55174
cac:CA_C2679	ncbi-geneid:1118862	3.2.1.41	51445|81296
cac:CA_C2680	ncbi-geneid:1118863	5.3.1.9	53697
cac:CA_C2684	ncbi-geneid:1118867	2.7.1.45	53613
cac:CA_C2685	ncbi-geneid:1118868	2.4.1.8	48208|74650
cac:CA_C2687	ncbi-geneid:1118870	3.6.4.12	52540|46785|47819
cac:CA_C2691	ncbi-geneid:1118874	1.1.1.28	51735|52283
cac:CA_C2692	ncbi-geneid:1118875	2.3.1.18	51161
cac:CA_C2700	ncbi-geneid:1118883	6.3.5.2	52402|52317
cac:CA_C2701	ncbi-geneid:1118884	1.1.1.205	51412|54631
cac:CA_C2707	ncbi-geneid:1118890	3.2.2.-|4.2.99.18	48150|55945
cac:CA_C2708	ncbi-geneid:1118891	1.1.1.157	51735|48179
cac:CA_C2711	ncbi-geneid:1118894	1.3.99.2	56645|47203
cac:CA_C2712	ncbi-geneid:1118895	4.2.1.55	52096
cac:CA_C2723	ncbi-geneid:1118906	3.5.1.18	53187|55031
cac:CA_C2727	ncbi-geneid:1118910	3.1.3.15	89550
cac:CA_C2740	ncbi-geneid:1118923	6.1.1.21	55681|52954
cac:CA_C2741	ncbi-geneid:1118924	5.4.2.1
cac:CA_C2750	ncbi-geneid:1118933	1.7.-.-	56821
cac:CA_C2769	ncbi-geneid:1118952	5.2.1.8	50891
cac:CA_C2783	ncbi-geneid:1118966	2.5.1.49	53383
cac:CA_C2787	ncbi-geneid:1118970	3.1.3.16	56300
cac:CA_C2788	ncbi-geneid:1118971	3.4.13.9	55920|53092
cac:CA_C2819	ncbi-geneid:1119002	6.3.2.13	53623|53244|63418
cac:CA_C2828	ncbi-geneid:1119011	3.6.1.-	55811
cac:CA_C2830	ncbi-geneid:1119013	3.6.1.7	54975
cac:CA_C2832	ncbi-geneid:1119015	2.6.1.1	53383
cac:CA_C2834	ncbi-geneid:1119017	2.7.1.31	110738
cac:CA_C2840	ncbi-geneid:1119023	2.3.1.128	55729
cac:CA_C2844	ncbi-geneid:1119027	2.7.7.12	54197|54197
cac:CA_C2854	ncbi-geneid:1119037	3.1.11.5	52540|47781
cac:CA_C2856	ncbi-geneid:1119039	2.5.1.6	55973|55973|55973
cac:CA_C2862	ncbi-geneid:1119045	2.5.1.7	55205
cac:CA_C2864	ncbi-geneid:1119047	3.6.3.14	51344|46604
cac:CA_C2865	ncbi-geneid:1119048	3.6.3.14	52540|47917|50615
cac:CA_C2866	ncbi-geneid:1119049	3.6.3.14	52943
cac:CA_C2867	ncbi-geneid:1119050	3.6.3.14	52540|47917|50615
cac:CA_C2868	ncbi-geneid:1119051	3.6.3.14	47928
cac:CA_C2869	ncbi-geneid:1119052	3.6.3.14	81573
cac:CA_C2870	ncbi-geneid:1119053	3.6.3.14	81333
cac:CA_C2871	ncbi-geneid:1119054	3.6.3.14	81336
cac:CA_C2873	ncbi-geneid:1119056	2.3.1.9	53901|53901
cac:CA_C2874	ncbi-geneid:1119057	5.1.3.14	53756
cac:CA_C2876	ncbi-geneid:1119059	3.5.4.12	53927
cac:CA_C2877	ncbi-geneid:1119060	3.6.3.-	52540
cac:CA_C2879	ncbi-geneid:1119062	2.4.2.9	53271
cac:CA_C2880	ncbi-geneid:1119063	5.3.1.6	89623
cac:CA_C2881	ncbi-geneid:1119064	3.1.3.48	52788
cac:CA_C2885	ncbi-geneid:1119068	2.1.1.-	53335
cac:CA_C2887	ncbi-geneid:1119070	2.7.1.21	52540|57716
cac:CA_C2891	ncbi-geneid:1119074	3.2.1.20	51445|51011|74650
cac:CA_C2892	ncbi-geneid:1119075	6.3.4.2	52540|52317
cac:CA_C2895	ncbi-geneid:1119078	6.3.2.4	56059|52440
cac:CA_C2902	ncbi-geneid:1119085	2.7.1.148	54211|55060
cac:CA_C2914	ncbi-geneid:1119097	2.1.2.11	51621
cac:CA_C2915	ncbi-geneid:1119098	6.3.2.1	52374
cac:CA_C2916	ncbi-geneid:1119099	4.1.1.11	50692
cac:CA_C2918	ncbi-geneid:1119101	5.3.1.8	51182
cac:CA_C2920	ncbi-geneid:1119103	2.5.1.3	51391
cac:CA_C2923	ncbi-geneid:1119106	2.7.7.-	69572
cac:CA_C2926	ncbi-geneid:1119109	2.5.1.15	51717
cac:CA_C2927	ncbi-geneid:1119110	4.1.2.25|2.7.6.3	55083|55620
cac:CA_C2935	ncbi-geneid:1119118	2.3.1.-	55729
cac:CA_C2937	ncbi-geneid:1119120	1.1.1.169	48179|51735
cac:CA_C2942	ncbi-geneid:1119125	4.4.1.21	63411
cac:CA_C2945	ncbi-geneid:1119128	1.1.1.29	51735|52283
cac:CA_C2947	ncbi-geneid:1119130	5.99.1.2	56712
cac:CA_C2951	ncbi-geneid:1119134	2.7.1.144	53613
cac:CA_C2952	ncbi-geneid:1119135	4.1.2.2|4.1.2.40	51569
cac:CA_C2953	ncbi-geneid:1119136	5.3.1.26	89623
cac:CA_C2954	ncbi-geneid:1119137	5.3.1.26	89623
cac:CA_C2957	ncbi-geneid:1119140	2.7.1.69	52794
cac:CA_C2958	ncbi-geneid:1119141	2.7.1.69	55804
cac:CA_C2959	ncbi-geneid:1119142	2.7.1.6	54211|55060
cac:CA_C2960	ncbi-geneid:1119143	5.1.3.2	51735
cac:CA_C2963	ncbi-geneid:1119146	3.2.1.85	51445
cac:CA_C2964	ncbi-geneid:1119147	2.7.1.69	52794
cac:CA_C2965	ncbi-geneid:1119148	2.7.1.69	46973
cac:CA_C2967	ncbi-geneid:1119150	4.1.1.5	117856
cac:CA_C2968	ncbi-geneid:1119151	2.7.7.22	53448|159283
cac:CA_C2969	ncbi-geneid:1119152	3.2.2.21	50486
cac:CA_C2970	ncbi-geneid:1119153	4.4.1.8	53383
cac:CA_C2972	ncbi-geneid:1119155	2.8.1.7	53383
cac:CA_C2973	ncbi-geneid:1119156	4.1.2.14|4.1.3.16	51569
cac:CA_C2976	ncbi-geneid:1119159	6.3.5.6|6.3.5.7	55931|89095
cac:CA_C2977	ncbi-geneid:1119160	6.3.5.6|6.3.5.7	75304
cac:CA_C2978	ncbi-geneid:1119161	6.3.5.6|6.3.5.7	141000
cac:CA_C2979	ncbi-geneid:1119162	6.1.1.12|6.1.1.23	55681|50249
cac:CA_C2981	ncbi-geneid:1119164	2.7.7.13|5.4.2.8	53448|51161|53738|55957|53738
cac:CA_C2986	ncbi-geneid:1119169	2.1.1.182	53335
cac:CA_C2987	ncbi-geneid:1119170	3.1.26.8	110455
cac:CA_C2989	ncbi-geneid:1119172	3.1.21.-	51556
cac:CA_C2991	ncbi-geneid:1119174	6.1.1.10	52374|47323|50249
cac:CA_C2995	ncbi-geneid:1119178	2.7.1.69	51261
cac:CA_C2997	ncbi-geneid:1119180	2.7.7.7	52141
cac:CA_C3003	ncbi-geneid:1119186	2.1.1.45	55831
cac:CA_C3004	ncbi-geneid:1119187	1.5.1.3	53597
cac:CA_C3005	ncbi-geneid:1119188	3.5.4.4	51556
cac:CA_C3010	ncbi-geneid:1119193	3.6.4.13	52540
cac:CA_C3015	ncbi-geneid:1119198	2.4.1.-	53756
cac:CA_C3020	ncbi-geneid:1119203	2.3.1.35|2.3.1.1	56266
cac:CA_C3021	ncbi-geneid:1119204	5.4.2.1
cac:CA_C3031	ncbi-geneid:1119214	2.6.1.9	53383
cac:CA_C3038	ncbi-geneid:1119221	6.1.1.5	52374|47323|50677|47323
cac:CA_C3053	ncbi-geneid:1119236	3.1.3.-	56784
cac:CA_C3056	ncbi-geneid:1119239	2.7.7.13	53448
cac:CA_C3058	ncbi-geneid:1119241	2.7.7.22	53448|159283
cac:CA_C3064	ncbi-geneid:1119247	5.1.3.14	53756
cac:CA_C3072	ncbi-geneid:1119255	2.7.7.22	53448|159283
cac:CA_C3075	ncbi-geneid:1119258	2.7.2.7	53067|53067
cac:CA_C3076	ncbi-geneid:1119259	2.3.1.19	53659
cac:CA_C3082	ncbi-geneid:1119265	1.8.1.9	51905
cac:CA_C3087	ncbi-geneid:1119270	2.7.3.9	51621|52009|47831
cac:CA_C3090	ncbi-geneid:1119273	4.2.1.2	117457
cac:CA_C3092	ncbi-geneid:1119275	3.5.1.28	53187
cac:CA_C3095	ncbi-geneid:1119278	2.7.1.49|2.7.4.7	53613
cac:CA_C3096	ncbi-geneid:1119279	2.7.1.50	53613
cac:CA_C3099	ncbi-geneid:1119282	5.4.99.12	55120
cac:CA_C3104	ncbi-geneid:1119287	2.7.7.6	56553|55257|47789
cac:CA_C3112	ncbi-geneid:1119295	2.7.4.3	52540
cac:CA_C3136	ncbi-geneid:1119319	3.6.5.3	52540|50465|50447
cac:CA_C3142	ncbi-geneid:1119324	2.7.7.6	64484
cac:CA_C3143	ncbi-geneid:1119325	2.7.7.6	64484
cac:CA_C3152	ncbi-geneid:1119334	2.7.7.6	88946|88659
cac:CA_C3154	ncbi-geneid:1119336	2.1.1.-	75217|55315
cac:CA_C3157	ncbi-geneid:1119339	4.2.1.20	51366
cac:CA_C3158	ncbi-geneid:1119340	4.2.1.20	53686
cac:CA_C3159	ncbi-geneid:1119341	5.3.1.24	51366
cac:CA_C3160	ncbi-geneid:1119342	4.1.1.48	51366
cac:CA_C3161	ncbi-geneid:1119343	2.4.2.18	52418|47648
cac:CA_C3162	ncbi-geneid:1119344	4.1.3.27	52317
cac:CA_C3163	ncbi-geneid:1119345	4.1.3.27	56322
cac:CA_C3169	ncbi-geneid:1119351	2.2.1.6	52518|52518|52467
cac:CA_C3170	ncbi-geneid:1119352	4.2.1.9	143975|52016
cac:CA_C3171	ncbi-geneid:1119353	1.1.1.85	53659
cac:CA_C3172	ncbi-geneid:1119354	4.2.1.33|4.2.1.35	52016
cac:CA_C3173	ncbi-geneid:1119355	4.2.1.33|4.2.1.35	53732
cac:CA_C3174	ncbi-geneid:1119356	2.3.3.13	51569|110921
cac:CA_C3176	ncbi-geneid:1119358	2.2.1.6	55021|55021
cac:CA_C3177	ncbi-geneid:1119359	6.1.1.16	52374|47323
cac:CA_C3178	ncbi-geneid:1119360	6.1.1.15	55681|55826|52954
cac:CA_C3184	ncbi-geneid:1119366	2.7.7.60	53448
cac:CA_C3190	ncbi-geneid:1119372	2.7.3.-	55931
cac:CA_C3194	ncbi-geneid:1119376	6.3.2.9	53623|53244|51984
cac:CA_C3195	ncbi-geneid:1119377	6.1.1.14	55681|52954
cac:CA_C3197	ncbi-geneid:1119379	6.1.1.6	55681|50249
cac:CA_C3199	ncbi-geneid:1119381	1.-.-.-	51395
cac:CA_C3200	ncbi-geneid:1119382	2.7.1.33
cac:CA_C3201	ncbi-geneid:1119383	6.3.4.3	52540
cac:CA_C3202	ncbi-geneid:1119384	3.4.24.-	52540|140990
cac:CA_C3203	ncbi-geneid:1119385	2.4.2.8	53271
cac:CA_C3204	ncbi-geneid:1119386	6.3.4.-	52402|56037|82829
cac:CA_C3205	ncbi-geneid:1119387	3.1.3.16	81606
cac:CA_C3215	ncbi-geneid:1119397	5.2.1.8	109998|54534
cac:CA_C3216	ncbi-geneid:1119398	3.6.4.-	52540|52540|52540|143517|141259|52540
cac:CA_C3217	ncbi-geneid:1119399	3.1.1.29	53178
cac:CA_C3221	ncbi-geneid:1119403	2.7.6.1	53271
cac:CA_C3222	ncbi-geneid:1119404	2.7.7.23|2.3.1.157	53448|51161
cac:CA_C3225	ncbi-geneid:1119407	6.3.2.8	53623|53244|51984
cac:CA_C3233	ncbi-geneid:1119415	3.1.3.71	142823
cac:CA_C3242	ncbi-geneid:1119424	1.97.1.4	102114
cac:CA_C3250	ncbi-geneid:1119432	5.1.1.3	53681|53681
cac:CA_C3252	ncbi-geneid:1119434	1.5.1.2	48179|51735
cac:CA_C3253	ncbi-geneid:1119435	2.7.2.11	53633
cac:CA_C3254	ncbi-geneid:1119436	1.2.1.41	53720
cac:CA_C3260	ncbi-geneid:1119442	6.1.1.22	55681|50249
cac:CA_C3261	ncbi-geneid:1119443	2.1.1.63	46767|53155
cac:CA_C3276	ncbi-geneid:1119458	1.17.4.1	47240
cac:CA_C3277	ncbi-geneid:1119459	1.17.4.1	51998|48168
cac:CA_C3291	ncbi-geneid:1119473	2.8.1.7|4.4.1.16	53383
cac:CA_C3298	ncbi-geneid:1119480	1.1.1.-	56796
cac:CA_C3299	ncbi-geneid:1119481	1.1.1.-	56796
cac:CA_C3306	ncbi-geneid:1119488	1.11.1.15	52833
cac:CA_C3316	ncbi-geneid:1119498	2.7.8.-	56024|56024
cac:CA_C3327	ncbi-geneid:1119509	3.6.3.21	52540
cac:CA_C3331	ncbi-geneid:1119513	5.1.1.1	51419|50621
cac:CA_C3342	ncbi-geneid:1119524	1.1.1.31	51735|48179
cac:CA_C3348	ncbi-geneid:1119530	2.1.1.10	82282
cac:CA_C3358	ncbi-geneid:1119540	2.1.1.72	53335
cac:CA_C3371	ncbi-geneid:1119553	1.3.1.31	51395|51905
cac:CA_C3375	ncbi-geneid:1119557	1.1.1.284|1.1.1.1	50129|51735
cac:CA_C3392	ncbi-geneid:1119574	1.1.-.-	56796
cac:CA_C3396	ncbi-geneid:1119578	3.6.1.22	55811|55811
cac:CA_C3420	ncbi-geneid:1119602	4.1.2.5	53383
cac:CA_C3421	ncbi-geneid:1119603	1.7.-.-	52218
cac:CA_C3425	ncbi-geneid:1119607	2.7.1.69	55604
cac:CA_C3426	ncbi-geneid:1119608	3.2.1.86	56327|51735
cac:CA_C3427	ncbi-geneid:1119609	2.7.1.69	51261
cac:CA_C3428	ncbi-geneid:1119610	1.7.-.-	56821
cac:CA_C3430	ncbi-geneid:1119612	2.7.13.3	55874
cac:CA_C3442	ncbi-geneid:1119624	2.7.7.7	53098
cac:CA_C3452	ncbi-geneid:1119634	3.2.1.37	75005|49899
cac:CA_C3462	ncbi-geneid:1119644	1.1.1.100	51735
cac:CA_C3465	ncbi-geneid:1119647	3.3.2.1	52499
cac:CA_C3471	ncbi-geneid:1119653	1.7.1.7	51412
cac:CA_C3534	ncbi-geneid:1119716	2.1.1.72	53335
cac:CA_C3539	ncbi-geneid:1119721	2.5.1.7	55205
cac:CA_C3552	ncbi-geneid:1119734	1.1.1.27	56327|51735
cac:CA_C3564	ncbi-geneid:1119746	6.1.1.12|6.1.1.23	55681|50249
cac:CA_C3567	ncbi-geneid:1119749	5.99.1.2	56712
cac:CA_C3568	ncbi-geneid:1119750	6.4.1.2	52096
cac:CA_C3569	ncbi-geneid:1119751	6.4.1.2	52096
cac:CA_C3570	ncbi-geneid:1119752	6.4.1.2|6.3.4.14	56059|52440|51246
cac:CA_C3571	ncbi-geneid:1119753	4.2.1.-	54637
cac:CA_C3573	ncbi-geneid:1119755	2.3.1.41|2.3.1.179	53901|53901
cac:CA_C3574	ncbi-geneid:1119756	1.1.1.100	51735
cac:CA_C3575	ncbi-geneid:1119757	2.3.1.39	52151|55048
cac:CA_C3576	ncbi-geneid:1119758	1.3.1.-
cac:CA_C3578	ncbi-geneid:1119760	2.3.1.41|2.3.1.180	53901
cac:CA_C3593	ncbi-geneid:1119775	6.3.4.4	52540
cac:CA_C3600	ncbi-geneid:1119782	4.2.1.52	51569
cac:CA_C3604	ncbi-geneid:1119786	4.2.1.9	143975|52016
cac:CA_C3618	ncbi-geneid:1119800	3.6.3.21	52540
cac:CA_C3624	ncbi-geneid:1119806	4.2.3.12	55620
cac:CA_C3626	ncbi-geneid:1119808	3.5.4.16	55620
cac:CA_C3652	ncbi-geneid:1119834	2.2.1.6	52518|52518|52467
cac:CA_C3655	ncbi-geneid:1119837	3.6.3.4	56784|81653|55008|55008|81665
cac:CA_C3657	ncbi-geneid:1119839	1.2.1.9	53720
cac:CA_C3661	ncbi-geneid:1119843	2.4.1.83	53448
cac:CA_C3662	ncbi-geneid:1119844	2.7.13.3	55874|47384|158472
cac:CA_C3678	ncbi-geneid:1119860	2.7.13.3	55874|47384|52402|52540
cac:CA_C3681	ncbi-geneid:1119863	3.6.3.12	56784|81653|81665
cac:CA_C3715	ncbi-geneid:1119897	3.6.4.12	52540|48024
cac:CA_C3716	ncbi-geneid:1119898	3.4.21.53	52540|54211
cac:CA_C3732	ncbi-geneid:1119914	2.1.1.170	53335
cac:CA_C3738	ncbi-geneid:1119920	3.1.26.5	54211
