# Supplementary material for: Tracing the Repertoire of Promiscuous Enzymes along the Metabolic Pathways in Archaeal Organisms
Source: Life (Basel). 2017 Jul 13;7(3):30. doi: 10.3390/life7030030 (PMC5617955; doi:10.3390/life7030030)
Supplement: Supplementary file 1 [file life-07-00030-s001.zip › Table_S2/cag.txt]

KEGGID	NCBIGI	ECs	SFamilyID
cag:Cagg_0010	ncbi-geneid:7269006	6.1.1.9	52374|50677|47323|46589
cag:Cagg_0012	ncbi-geneid:7269008	2.7.13.3	55874|55781|55781|55781|55781|55781|55781|55781|55781|55781|47384|55781|55781|55781|55785
cag:Cagg_0017	ncbi-geneid:7269014	3.5.4.16	55620
cag:Cagg_0018	ncbi-geneid:7269015	4.2.3.12	55620|55620
cag:Cagg_0019	ncbi-geneid:7269016	2.7.7.7	55979|55979|55979
cag:Cagg_0024	ncbi-geneid:7269021	6.3.4.3	52540
cag:Cagg_0025	ncbi-geneid:7269022	3.5.1.16	53187
cag:Cagg_0026	ncbi-geneid:7269023	3.4.13.19	51556
cag:Cagg_0032	ncbi-geneid:7269029	2.1.1.13	82282|51717|56507|52242|47644
cag:Cagg_0040	ncbi-geneid:7269037	4.1.3.1	51621
cag:Cagg_0043	ncbi-geneid:7269040	4.3.1.19	53686
cag:Cagg_0047	ncbi-geneid:7269044	3.1.2.6	56281|52821|52821
cag:Cagg_0058	ncbi-geneid:7269055	4.1.1.31	51621
cag:Cagg_0060	ncbi-geneid:7269057	3.5.4.9|1.5.1.5	51735|53223
cag:Cagg_0061	ncbi-geneid:7269058	6.3.4.13	56059|52440|51246
cag:Cagg_0069	ncbi-geneid:7269066	1.1.5.3	46548
cag:Cagg_0070	ncbi-geneid:7269067	1.1.5.3	51905
cag:Cagg_0071	ncbi-geneid:7269068	1.1.5.3	51905|54373
cag:Cagg_0072	ncbi-geneid:7269069	2.7.1.30	53067|53067
cag:Cagg_0073	ncbi-geneid:7269070	2.7.1.-	101473
cag:Cagg_0074	ncbi-geneid:7269071	2.7.1.-	82549
cag:Cagg_0077	ncbi-geneid:7269074	1.3.99.7	56645|47203
cag:Cagg_0078	ncbi-geneid:7268046	3.2.1.21	51445|52279
cag:Cagg_0079	ncbi-geneid:7266817	3.2.1.23	51445
cag:Cagg_0081	ncbi-geneid:7266819	5.1.1.1	53822|47413
cag:Cagg_0094	ncbi-geneid:7266832	3.1.-.-	53098
cag:Cagg_0096	ncbi-geneid:7266834	6.1.1.7	55681|101353|55186|50447
cag:Cagg_0098	ncbi-geneid:7266836	1.3.99.7	56645|47203
cag:Cagg_0100	ncbi-geneid:7266838	2.4.2.11	51690|54675
cag:Cagg_0102	ncbi-geneid:7266840	2.7.13.3	55874|47384|55781|55785
cag:Cagg_0105	ncbi-geneid:7266843	3.2.-.-	52317
cag:Cagg_0115	ncbi-geneid:7266853	2.7.11.1	56112
cag:Cagg_0117	ncbi-geneid:7266855	2.5.1.19	55205
cag:Cagg_0119	ncbi-geneid:7266857	5.1.3.2	51735
cag:Cagg_0121	ncbi-geneid:7266859	3.6.3.-	52540
cag:Cagg_0128	ncbi-geneid:7266866	1.8.1.9	51905
cag:Cagg_0130	ncbi-geneid:7266869	3.4.24.-	55486
cag:Cagg_0143	ncbi-geneid:7266882	2.7.8.6	51735
cag:Cagg_0145	ncbi-geneid:7266884	1.4.7.1	51395|56235|69336
cag:Cagg_0148	ncbi-geneid:7266887	1.2.1.11	51735|55347
cag:Cagg_0158	ncbi-geneid:7266897	4.1.1.36|6.3.2.5	102645|52507
cag:Cagg_0165	ncbi-geneid:7269080	3.5.1.1	53774
cag:Cagg_0166	ncbi-geneid:7269081	2.1.1	53335
cag:Cagg_0171	ncbi-geneid:7269086	2.7.1.6	54211|55060
cag:Cagg_0178	ncbi-geneid:7269093	1.1.1.100	51735
cag:Cagg_0190	ncbi-geneid:7269105	3.5.2.3	51556
cag:Cagg_0199	ncbi-geneid:7269113	1.6.-.-	51905|55424
cag:Cagg_0203	ncbi-geneid:7269117	6.3.-.-	55931
cag:Cagg_0207	ncbi-geneid:7269121	3.6.3.-	52540
cag:Cagg_0213	ncbi-geneid:7269127	6.3.5.3	55326|56042|56042|55326|82697
cag:Cagg_0216	ncbi-geneid:7269130	2.3.2.6	55729
cag:Cagg_0219	ncbi-geneid:7269133	5.4.4.2	56322
cag:Cagg_0220	ncbi-geneid:7269134	2.2.1.9	52518|52518|52467
cag:Cagg_0221	ncbi-geneid:7269135	2.6.1.11|2.6.1.17	53383
cag:Cagg_0230	ncbi-geneid:7269144	3.6.4.12	46785
cag:Cagg_0231	ncbi-geneid:7269145	2.1.1.-	75217
cag:Cagg_0244	ncbi-geneid:7267424	2.7.13.3	55874|47384|158472
cag:Cagg_0246	ncbi-geneid:7267426	6.2.1.16	56801
cag:Cagg_0248	ncbi-geneid:7267428	2.3.1.51	69593
cag:Cagg_0249	ncbi-geneid:7267429	1.4.4.2	53383
cag:Cagg_0251	ncbi-geneid:7267431	1.4.4.2	53383
cag:Cagg_0253	ncbi-geneid:7267433	2.1.2.10	103025|101790
cag:Cagg_0255	ncbi-geneid:7267435	3.2.1.25	51445|49785|49303
cag:Cagg_0258	ncbi-geneid:7267438	3.2.1.23	51445|49785|49785|49785
cag:Cagg_0263	ncbi-geneid:7267443	2.3.1.1	55729
cag:Cagg_0264	ncbi-geneid:7267444	4.3.2.1	48557
cag:Cagg_0266	ncbi-geneid:7267446	2.3.1.1|2.3.1.35	56266
cag:Cagg_0267	ncbi-geneid:7267447	5.4.2.1
cag:Cagg_0270	ncbi-geneid:7267450	1.1.1.169	48179|51735
cag:Cagg_0273	ncbi-geneid:7267454	1.2.1	55347|51735
cag:Cagg_0275	ncbi-geneid:7267456	5.1.1.1	53822|47413
cag:Cagg_0278	ncbi-geneid:7267459	3.6.1.11|3.6.1.40	109604|53067|53067
cag:Cagg_0281	ncbi-geneid:7267462	1.1.1.100	51735
cag:Cagg_0282	ncbi-geneid:7267463	6.4.1.2|6.3.4.14	56059|52440|51246
cag:Cagg_0286	ncbi-geneid:7267467	2.1.1.-	102114
cag:Cagg_0287	ncbi-geneid:7267468	6.1.1.21	55681|52954
cag:Cagg_0304	ncbi-geneid:7267485	1.5.3.1	51905
cag:Cagg_0305	ncbi-geneid:7267486	3.6.1.-	55811|46785
cag:Cagg_0306	ncbi-geneid:7267487	2.7.1.2	53067
cag:Cagg_0307	ncbi-geneid:7267488	5.1.3.1	51366
cag:Cagg_0308	ncbi-geneid:7267489	5.3.1.6	100950|75445
cag:Cagg_0312	ncbi-geneid:7267493	2.7.1.40	51621|52935|50800
cag:Cagg_0315	ncbi-geneid:7267496	2.7.7.-	56731|57783
cag:Cagg_0316	ncbi-geneid:7267497	4.-.-.-	102114
cag:Cagg_0317	ncbi-geneid:7267498	1.-.-.-	111126
cag:Cagg_0324	ncbi-geneid:7268425	1.11.1.9	52833
cag:Cagg_0328	ncbi-geneid:7268429	5.4.99.12	55120|55174
cag:Cagg_0332	ncbi-geneid:7268433	1.4.3.5	50475
cag:Cagg_0335	ncbi-geneid:7268436	3.6.3.-	52540
cag:Cagg_0339	ncbi-geneid:7268440	3.1.26.11	56281
cag:Cagg_0347	ncbi-geneid:7268448	1.1.1.35	51735|52096|48179|48179
cag:Cagg_0348	ncbi-geneid:7268449	2.3.1.16	53901|53901
cag:Cagg_0350	ncbi-geneid:7268451	2.7.2	53633
cag:Cagg_0364	ncbi-geneid:7268465	6.3.2.31|6.3.2.34	144010
cag:Cagg_0365	ncbi-geneid:7268466	2.4.2.28	53167
cag:Cagg_0367	ncbi-geneid:7268468	6.2.1.-	56801
cag:Cagg_0371	ncbi-geneid:7268472	4.2.1.17	52096
cag:Cagg_0377	ncbi-geneid:7268478	1.20.98.1	53706|50692
cag:Cagg_0378	ncbi-geneid:7268479	1.20.98.1	50022
cag:Cagg_0385	ncbi-geneid:7268486	2.3.1.29	53383
cag:Cagg_0392	ncbi-geneid:7268493	2.7.13.3	55874|47384|158472
cag:Cagg_0395	ncbi-geneid:7268496	4.2.1.96	55248
cag:Cagg_0398	ncbi-geneid:7268499	5.4.2.1
cag:Cagg_0399	ncbi-geneid:7268500	4.1.1.31	51621
cag:Cagg_0414	ncbi-geneid:7266582	6.3.4.5	69864|52402
cag:Cagg_0422	ncbi-geneid:7266590	6.3.1.2	55931|54368
cag:Cagg_0423	ncbi-geneid:7266591	3.6.4.13	52540
cag:Cagg_0425	ncbi-geneid:7266593	6.1.1.1	52374|55174
cag:Cagg_0426	ncbi-geneid:7266594	2.7.6.2	63999|63862
cag:Cagg_0431	ncbi-geneid:7266599	3.6.3.17	52540|52540
cag:Cagg_0433	ncbi-geneid:7266601	2.4.1.25	51445
cag:Cagg_0435	ncbi-geneid:7266603	5.3.3.2	51395
cag:Cagg_0439	ncbi-geneid:7266607	3.4.16.4	56601
cag:Cagg_0445	ncbi-geneid:7266613	2.7.13.3	55874|47384|158472
cag:Cagg_0446	ncbi-geneid:7266614	1.11.1.9	52833
cag:Cagg_0451	ncbi-geneid:7266619	3.1.-.-	52980
cag:Cagg_0452	ncbi-geneid:7266620	2.1.1.37	53335
cag:Cagg_0470	ncbi-geneid:7266638	1.12.99.6	56770
cag:Cagg_0471	ncbi-geneid:7266639	1.12.99.6	56762
cag:Cagg_0481	ncbi-geneid:7266649	6.1.1.4	52374|50677|47323
cag:Cagg_0496	ncbi-geneid:7266992	2.7.13.3	55874|47384|158472
cag:Cagg_0500	ncbi-geneid:7266997	1.6.99.3	51905
cag:Cagg_0524	ncbi-geneid:7267021	1.11.1.15	52833
cag:Cagg_0527	ncbi-geneid:7267024	2.7.4.22	53633
cag:Cagg_0529	ncbi-geneid:7267026	2.5.1.31	64005
cag:Cagg_0532	ncbi-geneid:7267029	3.2.1.40	48208
cag:Cagg_0534	ncbi-geneid:7267031	3.4.24.-	50156
cag:Cagg_0547	ncbi-geneid:7267044	2.7.13.3	55874|47384
cag:Cagg_0548	ncbi-geneid:7267045	2.3.1.180	53901
cag:Cagg_0551	ncbi-geneid:7267048	3.4.21.83	50993|53474
cag:Cagg_0552	ncbi-geneid:7267049	3.8.1.5	53474
cag:Cagg_0555	ncbi-geneid:7267052	2.7.13.3	55874|55785|47384|55785
cag:Cagg_0562	ncbi-geneid:7267059	2.6.1.19|2.6.1.22	53383
cag:Cagg_0563	ncbi-geneid:7267060	3.1.3.25	56655
cag:Cagg_0583	ncbi-geneid:7266055	1.2.4.1	52518|52922
cag:Cagg_0584	ncbi-geneid:7266056	1.2.4.1	52518
cag:Cagg_0585	ncbi-geneid:7266057	5.4.2.8	53738|53738|53738|55957
cag:Cagg_0586	ncbi-geneid:7266058	2.7.-.-	52540
cag:Cagg_0587	ncbi-geneid:7266059	5.4.99.2	52242
cag:Cagg_0588	ncbi-geneid:7266060	1.1.1.85	53659
cag:Cagg_0594	ncbi-geneid:7266066	2.3.1.51	69593
cag:Cagg_0597	ncbi-geneid:7266069	2.1.2.9	53328|50486
cag:Cagg_0604	ncbi-geneid:7266076	2.7.13.3	55874|55781|47384|55781|55781|55781
cag:Cagg_0605	ncbi-geneid:7266077	1.14.16.1	56534
cag:Cagg_0618	ncbi-geneid:7266090	2.7.11.1	52540|52540
cag:Cagg_0621	ncbi-geneid:7266093	4.4.1.11	53383
cag:Cagg_0629	ncbi-geneid:7266101	2.3.1.-	53474
cag:Cagg_0630	ncbi-geneid:7266102	1.1.1.100	51735
cag:Cagg_0631	ncbi-geneid:7266103	3.1.3.5	56300|55816
cag:Cagg_0632	ncbi-geneid:7266104	1.2.4.1	52518|52518|52922
cag:Cagg_0635	ncbi-geneid:7266107	2.7.1.19	52540
cag:Cagg_0636	ncbi-geneid:7266108	2.2.1.2	51569
cag:Cagg_0642	ncbi-geneid:7266114	2.7.2.3	53748
cag:Cagg_0645	ncbi-geneid:7266117	3.4.21.92	52096
cag:Cagg_0647	ncbi-geneid:7266119	2.7.13.3	55874|52172|47384|55781|55785|55781
cag:Cagg_0653	ncbi-geneid:7266904	3.1.3.11	56655
cag:Cagg_0665	ncbi-geneid:7266916	2.7.8.28	142338
cag:Cagg_0666	ncbi-geneid:7266917	2.7.7.68	53448
cag:Cagg_0672	ncbi-geneid:7266923	3.6.4.-	52540|52540
cag:Cagg_0677	ncbi-geneid:7266929	2.1.1.72	53335
cag:Cagg_0706	ncbi-geneid:7266958	3.5.3.12	55909
cag:Cagg_0707	ncbi-geneid:7266959	3.5.1.53	56317
cag:Cagg_0714	ncbi-geneid:7266966	2.7.1.39	56112
cag:Cagg_0716	ncbi-geneid:7266968	2.3.1.128	55729
cag:Cagg_0718	ncbi-geneid:7266970	6.1.1.5	52374|47323|50677
cag:Cagg_0722	ncbi-geneid:7266974	3.1.3.5	64167
cag:Cagg_0726	ncbi-geneid:7266978	2.7.7.12	54197|54197
cag:Cagg_0744	ncbi-geneid:7268063	2.7.1.56	53613
cag:Cagg_0748	ncbi-geneid:7268067	6.1.1.14	109604
cag:Cagg_0752	ncbi-geneid:7268071	3.1.3.16	81606
cag:Cagg_0753	ncbi-geneid:7268072	3.1.3.16	81606
cag:Cagg_0754	ncbi-geneid:7268073	2.7.11.1	56112
cag:Cagg_0760	ncbi-geneid:7268079	3.1.3.18	56784
cag:Cagg_0762	ncbi-geneid:7268081	2.4.2.1	53167
cag:Cagg_0767	ncbi-geneid:7268086	3.1.5.1	109604
cag:Cagg_0768	ncbi-geneid:7268087	2.7.1.71	52540
cag:Cagg_0770	ncbi-geneid:7268089	3.6.1.7	54975
cag:Cagg_0774	ncbi-geneid:7268093	3.1.21.-	51556
cag:Cagg_0778	ncbi-geneid:7268097	2.7.6.1	53271
cag:Cagg_0786	ncbi-geneid:7268105	3.5.1.11	56235
cag:Cagg_0789	ncbi-geneid:7268108	3.1.3.-	56784
cag:Cagg_0812	ncbi-geneid:7268264	1.1.1.100	51735
cag:Cagg_0816	ncbi-geneid:7268268	5.1.3.14	53756
cag:Cagg_0825	ncbi-geneid:7268277	2.4.1.83	53448
cag:Cagg_0827	ncbi-geneid:7268279	5.-.-.-	53697
cag:Cagg_0828	ncbi-geneid:7268280	2.6.1.50	53383
cag:Cagg_0832	ncbi-geneid:7268284	6.2.1.-	56801
cag:Cagg_0839	ncbi-geneid:7268291	2.7.13.3	55874|55785|52172|55785|55785|47384|52172|55785
cag:Cagg_0847	ncbi-geneid:7268299	5.4.3.8	53383
cag:Cagg_0852	ncbi-geneid:7268304	3.1.3.5	64167
cag:Cagg_0857	ncbi-geneid:7268308	3.5.1.88	56420
cag:Cagg_0859	ncbi-geneid:7268310	5.3.1.6	89623
cag:Cagg_0866	ncbi-geneid:7268317	2.1.1.10	82282
cag:Cagg_0870	ncbi-geneid:7268321	4.1.99.3	48173|52425
cag:Cagg_0874	ncbi-geneid:7268325	3.5.1.1|3.4.19.5	56235
cag:Cagg_0894	ncbi-geneid:7267966	3.6.3.3|3.6.3.5	56784|81653|81665
cag:Cagg_0896	ncbi-geneid:7267968	3.1.1.45	53474
cag:Cagg_0899	ncbi-geneid:7267972	2.5.1.30	48576
cag:Cagg_0906	ncbi-geneid:7267979	2.4.1.25	51445
cag:Cagg_0907	ncbi-geneid:7267980	3.5.3.1	52768
cag:Cagg_0908	ncbi-geneid:7267981	3.6.3.16	52540|49764
cag:Cagg_0909	ncbi-geneid:7267982	5.4.2.1
cag:Cagg_0910	ncbi-geneid:7267983	3.5.1.-	52467
cag:Cagg_0917	ncbi-geneid:7267990	3.1.11.6	116842
cag:Cagg_0927	ncbi-geneid:7268000	5.3.1.1	51351
cag:Cagg_0934	ncbi-geneid:7268007	1.1.1.23	53720
cag:Cagg_0935	ncbi-geneid:7268008	1.3.1.74	50494|50156
cag:Cagg_0937	ncbi-geneid:7268010	2.5.1.32	48576
cag:Cagg_0940	ncbi-geneid:7268013	2.7.7.13	53448|51161
cag:Cagg_0952	ncbi-geneid:7268025	2.5.1.47	53686
cag:Cagg_0954	ncbi-geneid:7268027	2.8.1.1|2.8.1.2	52821|52821
cag:Cagg_0958	ncbi-geneid:7268031	2.8.1.7|4.4.1.16	53383
cag:Cagg_0969	ncbi-geneid:7268043	2.3.1.31	53474
cag:Cagg_0970	ncbi-geneid:7268044	2.5.1.49	53383
cag:Cagg_0972	ncbi-geneid:7268344	1.2.99.2	47741|54292
cag:Cagg_0974	ncbi-geneid:7268346	1.2.99.2	56176|55447
cag:Cagg_0976	ncbi-geneid:7268348	6.1.1.10	52374|47323|57770
cag:Cagg_0978	ncbi-geneid:7268350	2.7.7.7
cag:Cagg_0980	ncbi-geneid:7268352	2.7.13.3	55874|55781|47384|55781|55785
cag:Cagg_0981	ncbi-geneid:7268353	5.1.99.1	54593
cag:Cagg_0984	ncbi-geneid:7268356	3.6.3.14	51344|46604
cag:Cagg_0985	ncbi-geneid:7268357	3.6.3.14	52540|47917|50615
cag:Cagg_0986	ncbi-geneid:7268358	3.6.3.14	52943
cag:Cagg_0987	ncbi-geneid:7268359	3.6.3.14	52540|47917|50615
cag:Cagg_0988	ncbi-geneid:7268360	3.6.3.14	160527
cag:Cagg_0989	ncbi-geneid:7268361	3.6.3.14	81573
cag:Cagg_0990	ncbi-geneid:7268362	3.6.3.14	81333
cag:Cagg_0991	ncbi-geneid:7268363	3.6.3.14	81336
cag:Cagg_1005	ncbi-geneid:7268377	2.7.13.3	55874|52172|55785|47384|55785
cag:Cagg_1010	ncbi-geneid:7268382	5.2.1.8	54534
cag:Cagg_1016	ncbi-geneid:7268388	3.4.11.1	53187|52949
cag:Cagg_1017	ncbi-geneid:7268389	1.1.1.3	55347|51735
cag:Cagg_1023	ncbi-geneid:7268395	1.17.4.1	47240
cag:Cagg_1025	ncbi-geneid:7268397	3.5.1.18	53187|55031
cag:Cagg_1030	ncbi-geneid:7268402	3.6.1.1	50324
cag:Cagg_1033	ncbi-geneid:7268405	1.3.1.9	51735
cag:Cagg_1041	ncbi-geneid:7268413	1.6.5.3	54862
cag:Cagg_1043	ncbi-geneid:7268415	1.6.5.3	53706|54862|54292|50692
cag:Cagg_1044	ncbi-geneid:7268416	1.6.99.5|1.6.5.3	142019|140490|142984
cag:Cagg_1045	ncbi-geneid:7268417	1.6.5.3	52833
cag:Cagg_1046	ncbi-geneid:7268418	1.6.99.5|1.6.5.3	56762
cag:Cagg_1047	ncbi-geneid:7268419	1.6.5.3	143243
cag:Cagg_1048	ncbi-geneid:7268420	1.6.99.5|1.6.5.3	56770
cag:Cagg_1050	ncbi-geneid:7268422	1.1.1.42	53659|54631
cag:Cagg_1079	ncbi-geneid:7268531	3.4.21.53	54211|52540|88697
cag:Cagg_1080	ncbi-geneid:7268532	3.6.3.-	52540|90123
cag:Cagg_1083	ncbi-geneid:7268535	2.7.7.12
cag:Cagg_1098	ncbi-geneid:7268550	2.1.1.72	53335
cag:Cagg_1099	ncbi-geneid:7268551	2.7.13.3	55874|47384
cag:Cagg_1104	ncbi-geneid:7268557	1.1.1.169	48179|51735
cag:Cagg_1109	ncbi-geneid:7268562	4.2.1.9	143975|52016
cag:Cagg_1110	ncbi-geneid:7268563	1.1.1.22	51735|52413|48179
cag:Cagg_1111	ncbi-geneid:7268564	4.3.1.12	51735
cag:Cagg_1114	ncbi-geneid:7268567	3.1.3.2|3.1.3.48	52788
cag:Cagg_1116	ncbi-geneid:7268569	2.4.2.29	51713
cag:Cagg_1126	ncbi-geneid:7268580	4.1.1.28	53383
cag:Cagg_1128	ncbi-geneid:7268582	1.8.1.4	51905|55424
cag:Cagg_1129	ncbi-geneid:7268583	2.8.1.8	102114
cag:Cagg_1133	ncbi-geneid:7267799	6.4.1.4	56059|52440|51246|51230
cag:Cagg_1136	ncbi-geneid:7267884	5.2.1.8	50891
cag:Cagg_1137	ncbi-geneid:7267885	3.4.11.9	55920|53092
cag:Cagg_1141	ncbi-geneid:7267889	1.1.1.88	56542|55035
cag:Cagg_1143	ncbi-geneid:7267891	2.3.1.9	53901|53901
cag:Cagg_1159	ncbi-geneid:7267908	6.2.1.26	56801
cag:Cagg_1162	ncbi-geneid:7267911	4.1.3.36	52096
cag:Cagg_1166	ncbi-geneid:7267915	1.2.7.5	48310|56228
cag:Cagg_1168	ncbi-geneid:7267917	4.2.99.20	53474
cag:Cagg_1169	ncbi-geneid:7267918	3.4.21.53	54211|52540|88697
cag:Cagg_1174	ncbi-geneid:7267923	4.2.1.17	52096
cag:Cagg_1180	ncbi-geneid:7267929	2.7.10.2	52540
cag:Cagg_1182	ncbi-geneid:7267931	2.7.13.3	55874|47384|158472
cag:Cagg_1192	ncbi-geneid:7267941	6.6.1.1	52540|53300
cag:Cagg_1195	ncbi-geneid:7267944	3.1.26.5	54211
cag:Cagg_1207	ncbi-geneid:7267956	1.6.99.3	51905
cag:Cagg_1219	ncbi-geneid:7266205	3.6.3.16	52540
cag:Cagg_1223	ncbi-geneid:7266209	3.6.3.16	52540
cag:Cagg_1230	ncbi-geneid:7266216	4.1.2.25	55620
cag:Cagg_1231	ncbi-geneid:7266217	1.1.1.193	53597
cag:Cagg_1233	ncbi-geneid:7266219	4.2.3.12	55620
cag:Cagg_1237	ncbi-geneid:7266223	4.2.3.12	55620
cag:Cagg_1240	ncbi-geneid:7266226	2.2.1.6	52518|52518|52467
cag:Cagg_1241	ncbi-geneid:7266227	2.2.1.6	55021|55021
cag:Cagg_1242	ncbi-geneid:7266228	1.1.1.86	48179|51735
cag:Cagg_1243	ncbi-geneid:7266229	2.3.3.13	51569|110921
cag:Cagg_1244	ncbi-geneid:7266230	4.2.1.51	53850|55021
cag:Cagg_1245	ncbi-geneid:7266231	4.2.1.33|4.2.1.35	53732
cag:Cagg_1246	ncbi-geneid:7266232	4.2.1.33|4.2.1.35	52016
cag:Cagg_1254	ncbi-geneid:7266240	2.1.2.10	103025|101790
cag:Cagg_1256	ncbi-geneid:7266242	1.2.1.75|1.1.1.298	51735|51735|51735
cag:Cagg_1259	ncbi-geneid:7266245	6.3.5.10	52540|52317
cag:Cagg_1260	ncbi-geneid:7266246	4.1.1.81	53383
cag:Cagg_1261	ncbi-geneid:7266247	2.7.7.62|2.7.1.156	52540
cag:Cagg_1262	ncbi-geneid:7266248	6.3.5.9|6.3.1	52540|52317
cag:Cagg_1263	ncbi-geneid:7266249	2.1.1.107	53790
cag:Cagg_1264	ncbi-geneid:7266250	2.1.1.131	53790|159672|159664|51735|75615
cag:Cagg_1265	ncbi-geneid:7266251	2.1.1.133	53790
cag:Cagg_1266	ncbi-geneid:7266252	2.1.1.130|2.1.1.151	53790
cag:Cagg_1267	ncbi-geneid:7266253	2.1.1.132	53790|53335
cag:Cagg_1269	ncbi-geneid:7266255	5.4.1.2	63965
cag:Cagg_1271	ncbi-geneid:7266257	4.99.1.3	53800
cag:Cagg_1277	ncbi-geneid:7266263	2.4.2.21	52733
cag:Cagg_1279	ncbi-geneid:7266265	2.5.1.17	52540
cag:Cagg_1280	ncbi-geneid:7266266	4.3.1.19	53686|55021|55021
cag:Cagg_1282	ncbi-geneid:7266268	4.1.2.5	53383
cag:Cagg_1283	ncbi-geneid:7266269	2.1.1.11	53335
cag:Cagg_1285	ncbi-geneid:7266271	1.14.13.81	47240
cag:Cagg_1288	ncbi-geneid:7266274	1.2.1.70	69742|51735|69075
cag:Cagg_1289	ncbi-geneid:7266275	2.5.1.61	53850|54782
cag:Cagg_1290	ncbi-geneid:7266276	4.2.1.75	69618
cag:Cagg_1291	ncbi-geneid:7266277	4.2.1.24	51569
cag:Cagg_1292	ncbi-geneid:7266278	4.1.1.37	51726
cag:Cagg_1293	ncbi-geneid:7266279	5.4.3.8	53383
cag:Cagg_1294	ncbi-geneid:7266280	1.3.3.3	102886
cag:Cagg_1299	ncbi-geneid:7268590	3.5.4.25	142695
cag:Cagg_1301	ncbi-geneid:7268592	5.3.1.22	51658
cag:Cagg_1303	ncbi-geneid:7268594	4.1.3.4	51569
cag:Cagg_1307	ncbi-geneid:7268598	2.4.1.4	51445|51011
cag:Cagg_1310	ncbi-geneid:7268601	3.4.24.-	55486
cag:Cagg_1323	ncbi-geneid:7268614	1.8.1.4	51905|55424
cag:Cagg_1324	ncbi-geneid:7268615	2.4.1.129	56601|53955
cag:Cagg_1328	ncbi-geneid:7268619	4.1.3.24	51621
cag:Cagg_1330	ncbi-geneid:7268621	2.8.3.-	89796
cag:Cagg_1331	ncbi-geneid:7268622	2.8.3.-	89796
cag:Cagg_1336	ncbi-geneid:7268627	1.2.1.2	53706|50692
cag:Cagg_1341	ncbi-geneid:7268633	2.1.1.79	53335
cag:Cagg_1345	ncbi-geneid:7268637	2.7.13.3	55874
cag:Cagg_1347	ncbi-geneid:7268639	5.99.1.2	56712|57783|57783|57783
cag:Cagg_1348	ncbi-geneid:7268640	5.4.99.2	51703|52242
cag:Cagg_1349	ncbi-geneid:7268641	5.4.99.2	51703|52242
cag:Cagg_1350	ncbi-geneid:7268642	2.7.-.-	52540
cag:Cagg_1357	ncbi-geneid:7268649	2.7.7.6	56553|55257|47789
cag:Cagg_1361	ncbi-geneid:7268653	2.7.11.1	52540|52540
cag:Cagg_1368	ncbi-geneid:7268660	3.6.3.29	52540|50331
cag:Cagg_1377	ncbi-geneid:7267229	2.1.1.37	53335
cag:Cagg_1385	ncbi-geneid:7267237	2.7.1.48	52540
cag:Cagg_1389	ncbi-geneid:7267241	1.4.1.3	51735|53223
cag:Cagg_1390	ncbi-geneid:7267242	3.2.1.4	53187|101821
cag:Cagg_1394	ncbi-geneid:7267246	3.4.17.19	55486
cag:Cagg_1407	ncbi-geneid:7269239	4.2.99.18	48150
cag:Cagg_1420	ncbi-geneid:7269252	2.7.1.24	52540
cag:Cagg_1426	ncbi-geneid:7269258	6.1.1.11	55681|46589
cag:Cagg_1427	ncbi-geneid:7269259	3.6.1.-	55811
cag:Cagg_1445	ncbi-geneid:7269277	6.3.3.2	100950
cag:Cagg_1451	ncbi-geneid:7269283	6.1.1.14	55681|52954
cag:Cagg_1458	ncbi-geneid:7269290	3.5.1.4|6.3.5.6|6.3.5.7	75304
cag:Cagg_1464	ncbi-geneid:7269296	2.6.1.19	53383
cag:Cagg_1467	ncbi-geneid:7269300	2.7.6.1	53271
cag:Cagg_1469	ncbi-geneid:7269302	3.5.4.5	53927
cag:Cagg_1481	ncbi-geneid:7269318	1.1.1.100	51735
cag:Cagg_1484	ncbi-geneid:7267261	5.3.1.9	53697
cag:Cagg_1511	ncbi-geneid:7267288	3.1.3.48	52788
cag:Cagg_1520	ncbi-geneid:7267297	1.9.3.1	81452
cag:Cagg_1521	ncbi-geneid:7267298	1.9.3.1	81442
cag:Cagg_1522	ncbi-geneid:7267299	1.9.3.1	49503|46626|81464
cag:Cagg_1527	ncbi-geneid:7267304	1.2.7.-	54862|53706
cag:Cagg_1529	ncbi-geneid:7267306	1.1.2.4	56176|55103|56176|55103
cag:Cagg_1531	ncbi-geneid:7267308	1.1.3.15	56176|55103
cag:Cagg_1535	ncbi-geneid:7267312	6.2.1.30	56801
cag:Cagg_1542	ncbi-geneid:7267319	1.1.1.271	51735
cag:Cagg_1545	ncbi-geneid:7267322	2.7.10.2	52540
cag:Cagg_1550	ncbi-geneid:7267327	2.7.7.4|2.7.1.25	52374|88697|52540
cag:Cagg_1562	ncbi-geneid:7267339	4.2.3.4	56796
cag:Cagg_1563	ncbi-geneid:7267340	1.14.-.-	51905
cag:Cagg_1570	ncbi-geneid:7268135	6.2.1.-	56801
cag:Cagg_1577	ncbi-geneid:7268143	1.3.99.1	51905|46977|56425
cag:Cagg_1578	ncbi-geneid:7268144	1.3.99.1	46548|54292
cag:Cagg_1581	ncbi-geneid:7268147	2.5.1.48	53383
cag:Cagg_1584	ncbi-geneid:7268150	3.2.2.23|4.2.99.18	81624|46946|57716
cag:Cagg_1585	ncbi-geneid:7268151	2.-.-.-	54690
cag:Cagg_1589	ncbi-geneid:7268155	4.1.99.3	48173
cag:Cagg_1592	ncbi-geneid:7268158	3.6.3.-	52540
cag:Cagg_1593	ncbi-geneid:7268159	2.7.1.23	111331
cag:Cagg_1604	ncbi-geneid:7268170	2.5.1.1|2.5.1.10|2.5.1.29	48576
cag:Cagg_1606	ncbi-geneid:7268172	1.3.1.74|2.-.-.-	102114
cag:Cagg_1611	ncbi-geneid:7268177	3.5.4.28	51556|51338|51338
cag:Cagg_1615	ncbi-geneid:7266411	1.2.4.1	52518
cag:Cagg_1616	ncbi-geneid:7268917	1.2.4.1	52518|52922
cag:Cagg_1617	ncbi-geneid:7268918	2.3.1.61|2.3.1.12	52777|51230|47005
cag:Cagg_1618	ncbi-geneid:7268919	2.8.1.1|2.8.1.2	52821|52821
cag:Cagg_1628	ncbi-geneid:7268929	1.6.99.5|1.6.5.3	56762
cag:Cagg_1629	ncbi-geneid:7268930	1.6.5.3	143243
cag:Cagg_1630	ncbi-geneid:7268931	1.6.99.5|1.6.5.3	56770
cag:Cagg_1637	ncbi-geneid:7268938	2.7.8.6	51735
cag:Cagg_1653	ncbi-geneid:7268955	3.4.21.89	51306
cag:Cagg_1654	ncbi-geneid:7268956	1.97.1.4	102114
cag:Cagg_1658	ncbi-geneid:7268960	4.3.1.3
cag:Cagg_1659	ncbi-geneid:7268961	3.5.2.7	51556|51338|51338
cag:Cagg_1660	ncbi-geneid:7268962	4.2.1.49	111326
cag:Cagg_1665	ncbi-geneid:7268967	2.6.1.42	56752
cag:Cagg_1667	ncbi-geneid:7268969	6.3.5.2	52402|52317|54810
cag:Cagg_1668	ncbi-geneid:7268970	2.7.4.14	52540
cag:Cagg_1673	ncbi-geneid:7268975	4.3.2.2	48557
cag:Cagg_1678	ncbi-geneid:7268980	2.7.13.3	55874|55781|47384|55785|55781
cag:Cagg_1679	ncbi-geneid:7268981	2.6.1.9	53383
cag:Cagg_1685	ncbi-geneid:7268987	5.1.1.1	53822|47413
cag:Cagg_1689	ncbi-geneid:7268991	3.2.1.21	51445|52279
cag:Cagg_1691	ncbi-geneid:7268993	3.2.1.21	51445|52279|56988
cag:Cagg_1702	ncbi-geneid:7269408	1.2.1.3	53720
cag:Cagg_1705	ncbi-geneid:7269411	2.7.13.3	55874|52172|52172|47384|158472
cag:Cagg_1707	ncbi-geneid:7269413	3.2.1.-	53955|48435|48452|48452
cag:Cagg_1713	ncbi-geneid:7269419	2.3.1.179	53901|53901
cag:Cagg_1714	ncbi-geneid:7269420	3.1.26.3	69065|54768
cag:Cagg_1715	ncbi-geneid:7269421	1.1.1.133	51735
cag:Cagg_1718	ncbi-geneid:7269424	1.1.1.1	50129|51735
cag:Cagg_1719	ncbi-geneid:7269425	3.6.4.12	52540
cag:Cagg_1721	ncbi-geneid:7269427	3.4.21.102	52096|50156
cag:Cagg_1722	ncbi-geneid:7269428	2.1.1.-	75217|88697
cag:Cagg_1723	ncbi-geneid:7269429	5.3.1.8	51182
cag:Cagg_1724	ncbi-geneid:7269430	2.1.1.-	53335
cag:Cagg_1725	ncbi-geneid:7269431	6.1.1.16	52374|47323
cag:Cagg_1743	ncbi-geneid:7269449	6.3.4.2	52540|52317
cag:Cagg_1747	ncbi-geneid:7269453	3.6.3.8	52540|54752
cag:Cagg_1766	ncbi-geneid:7267678	2.4.2.14	53271|56235
cag:Cagg_1772	ncbi-geneid:7267684	2.1.1.63|2.5.1.72	142754
cag:Cagg_1773	ncbi-geneid:7267685	1.4.3.16	51905|56425|46977
cag:Cagg_1774	ncbi-geneid:7267686	2.4.2.19	51690|54675
cag:Cagg_1776	ncbi-geneid:7267688	2.7.13.3	55874|55781|47384|55785
cag:Cagg_1778	ncbi-geneid:7267690	4.1.1.19	51419|50621
cag:Cagg_1793	ncbi-geneid:7267705	6.3.1.2	55931|54368
cag:Cagg_1794	ncbi-geneid:7267706	5.5.1.4	51735|55347
cag:Cagg_1796	ncbi-geneid:7267708	1.7.2.1	49503|49503
cag:Cagg_1797	ncbi-geneid:7267709	4.1.2.-	51621
cag:Cagg_1800	ncbi-geneid:7267712	4.2.1.18	52096
cag:Cagg_1802	ncbi-geneid:7267714	3.6.3.-	52540
cag:Cagg_1805	ncbi-geneid:7267717	3.1.21.3	116734|116734
cag:Cagg_1807	ncbi-geneid:7267719	3.1.21.3	52540
cag:Cagg_1817	ncbi-geneid:7267729	2.7.7.24	53448
cag:Cagg_1818	ncbi-geneid:7267730	4.2.1.52	51569
cag:Cagg_1819	ncbi-geneid:7267731	2.5.1.54	51569
cag:Cagg_1820	ncbi-geneid:7267732	2.7.2.4	53633|55021|55021
cag:Cagg_1821	ncbi-geneid:7267733	1.6.5.5	51735|50129
cag:Cagg_1824	ncbi-geneid:7267736	2.4.-.-	53756
cag:Cagg_1828	ncbi-geneid:7267740	2.4.1.12	53448|53448
cag:Cagg_1836	ncbi-geneid:7267748	4.2.3.1	53686
cag:Cagg_1838	ncbi-geneid:7267750	1.1.1.25	51735|53223
cag:Cagg_1840	ncbi-geneid:7266330	2.7.7.24	53448
cag:Cagg_1841	ncbi-geneid:7266331	6.3.4.4	52540
cag:Cagg_1842	ncbi-geneid:7266332	2.6.1.11|2.6.1.17	53383
cag:Cagg_1844	ncbi-geneid:7266334	3.1.26.4	53098
cag:Cagg_1866	ncbi-geneid:7266357	3.4.24.57	53067
cag:Cagg_1870	ncbi-geneid:7266361	2.7.4.8	52540
cag:Cagg_1877	ncbi-geneid:7266368	2.7.2	53633
cag:Cagg_1883	ncbi-geneid:7266374	2.2.1.1	52518|52518|52922
cag:Cagg_1886	ncbi-geneid:7266377	4.1.3.-	51366
cag:Cagg_1887	ncbi-geneid:7266378	3.1.-.-	64182
cag:Cagg_1890	ncbi-geneid:7266381	5.4.2.1	64158|53649
cag:Cagg_1893	ncbi-geneid:7266384	1.1.2.4	56176|55103
cag:Cagg_1900	ncbi-geneid:7266391	6.1.1.22	55681|50249
cag:Cagg_1905	ncbi-geneid:7266396	4.2.1.-	54637
cag:Cagg_1906	ncbi-geneid:7266397	3.1.26.4
cag:Cagg_1911	ncbi-geneid:7266402	3.6.4.12	52540
cag:Cagg_1913	ncbi-geneid:7266404	2.7.13.3	55874
cag:Cagg_1935	ncbi-geneid:7268851	3.1.3.16	81606
cag:Cagg_1939	ncbi-geneid:7268855	2.8.1.7	53383
cag:Cagg_1946	ncbi-geneid:7268862	3.4.11.18	55920
cag:Cagg_1947	ncbi-geneid:7268863	1.5.1.20	51730
cag:Cagg_1948	ncbi-geneid:7268864	2.5.1.48	53383
cag:Cagg_1950	ncbi-geneid:7268866	2.3.1.9	53901|53901
cag:Cagg_1951	ncbi-geneid:7268867	1.1.1.36	51735
cag:Cagg_1962	ncbi-geneid:7268878	6.3.5.4	56235|52402
cag:Cagg_1968	ncbi-geneid:7268884	2.6.1.50	53383
cag:Cagg_1972	ncbi-geneid:7268888	5.1.3.14|5.1.3.23	53756
cag:Cagg_1989	ncbi-geneid:7268905	5.1.3.10	51735
cag:Cagg_1993	ncbi-geneid:7268909	5.4.2.8	53738|53738|53738|55957
cag:Cagg_2003	ncbi-geneid:7269158	3.6.4.12	52540|48024
cag:Cagg_2004	ncbi-geneid:7269162	2.7.1.-	101473
cag:Cagg_2007	ncbi-geneid:7269165	2.7.3.9	51621|52009|47831
cag:Cagg_2014	ncbi-geneid:7269172	2.7.1.15	53613
cag:Cagg_2019	ncbi-geneid:7269177	2.7.13.3	55874|52172|55781|55781|55781|47384
cag:Cagg_2021	ncbi-geneid:7269179	2.5.1.47	53686
cag:Cagg_2029	ncbi-geneid:7269188	4.2.1.17	52096
cag:Cagg_2031	ncbi-geneid:7269190	1.13.11.2	54593
cag:Cagg_2033	ncbi-geneid:7269192	1.2.1.10	55347|51735
cag:Cagg_2034	ncbi-geneid:7269193	4.1.3.39	51569|89000
cag:Cagg_2036	ncbi-geneid:7269195	5.3.2.-	55331
cag:Cagg_2038	ncbi-geneid:7269197	1.2.1.60	53720
cag:Cagg_2039	ncbi-geneid:7269198	4.1.1.77	56529
cag:Cagg_2042	ncbi-geneid:7269201	4.2.1.47	51735
cag:Cagg_2052	ncbi-geneid:7269211	1.1.1.169	48179|51735
cag:Cagg_2053	ncbi-geneid:7269212	1.11.1.15	52833
cag:Cagg_2061	ncbi-geneid:7269220	5.3.3.10	56529
cag:Cagg_2069	ncbi-geneid:7269228	2.4.1.187	52091|52091
cag:Cagg_2073	ncbi-geneid:7269232	2.3.1.79	51161
cag:Cagg_2084	ncbi-geneid:7267591	4.2.1.47	51735
cag:Cagg_2086	ncbi-geneid:7267593	6.2.1.5	56059|52210
cag:Cagg_2087	ncbi-geneid:7267594	2.1.1.72	53335
cag:Cagg_2090	ncbi-geneid:7267597	5.4.99.16	51445|51011|56112
cag:Cagg_2091	ncbi-geneid:7267598	2.4.1.18	51445|51011
cag:Cagg_2092	ncbi-geneid:7267599	3.2.1.141	51445|81296
cag:Cagg_2094	ncbi-geneid:7267601	5.4.99.15	51445
cag:Cagg_2095	ncbi-geneid:7267602	1.2.4.4	52518
cag:Cagg_2096	ncbi-geneid:7267603	1.2.4.4	52518|52922
cag:Cagg_2097	ncbi-geneid:7267604	2.3.1.61	52777|51230|47005
cag:Cagg_2100	ncbi-geneid:7267607	3.7.1.3	53383
cag:Cagg_2109	ncbi-geneid:7267616	1.2.7.3	52518
cag:Cagg_2110	ncbi-geneid:7267617	1.2.7.3	52518|53323|52922
cag:Cagg_2118	ncbi-geneid:7267625	3.1.3.11	56655
cag:Cagg_2119	ncbi-geneid:7267627	2.1.1.63	46767|53155
cag:Cagg_2120	ncbi-geneid:7267628	4.1.3.27	56322
cag:Cagg_2121	ncbi-geneid:7267629	6.1.1.2	52374
cag:Cagg_2123	ncbi-geneid:7267631	4.2.1.20	53686
cag:Cagg_2128	ncbi-geneid:7267636	1.14.99.-	51905
cag:Cagg_2135	ncbi-geneid:7267643	2.4.2.22	53271
cag:Cagg_2142	ncbi-geneid:7267650	6.3.5.6|6.3.5.7	141000
cag:Cagg_2146	ncbi-geneid:7267654	5.1.3.13	51182
cag:Cagg_2148	ncbi-geneid:7267656	2.7.7.33	53448
cag:Cagg_2149	ncbi-geneid:7267657	4.2.1.46	51735
cag:Cagg_2150	ncbi-geneid:7267658	5.1.3.2	51735
cag:Cagg_2151	ncbi-geneid:7267659	2.6.1.50	53383
cag:Cagg_2156	ncbi-geneid:7267664	3.6.4.12	53098|52540|52540
cag:Cagg_2166	ncbi-geneid:7266739	3.4.21.92	52096
cag:Cagg_2169	ncbi-geneid:7266742	2.4.2.9	53271
cag:Cagg_2172	ncbi-geneid:7266745	3.6.3.8	81665|56784|81660|81653
cag:Cagg_2180	ncbi-geneid:7266753	3.5.1.-	53187
cag:Cagg_2183	ncbi-geneid:7266756	6.3.2.6	56104
cag:Cagg_2184	ncbi-geneid:7266757	6.3.3.1	56042|55326
cag:Cagg_2185	ncbi-geneid:7266758	2.4.2.17	53850|54913
cag:Cagg_2187	ncbi-geneid:7266760	6.1.1.21	55681|52954
cag:Cagg_2189	ncbi-geneid:7266762	2.7.13.3	55874|47384
cag:Cagg_2200	ncbi-geneid:7266773	2.1.1.-	53335|50249
cag:Cagg_2206	ncbi-geneid:7266779	2.7.13.3	55874|52172|47384
cag:Cagg_2216	ncbi-geneid:7266789	2.7.13.3	55874|55781|47384
cag:Cagg_2222	ncbi-geneid:7266795	1.2.1.3	53720
cag:Cagg_2224	ncbi-geneid:7266797	3.5.1.-	53187|55031
cag:Cagg_2238	ncbi-geneid:7266811	2.1.1.72	53335
cag:Cagg_2242	ncbi-geneid:7266815	2.1.1.72	53335
cag:Cagg_2258	ncbi-geneid:7266670	3.4.21.102	52096|50156
cag:Cagg_2259	ncbi-geneid:7266671	3.2.1.4	53187|101821
cag:Cagg_2260	ncbi-geneid:7266672	2.7.7.19	81891|81301
cag:Cagg_2263	ncbi-geneid:7266676	5.4.2.6	56784
cag:Cagg_2264	ncbi-geneid:7266677	2.4.1.230	48208|74650
cag:Cagg_2268	ncbi-geneid:7266681	5.1.1.1	53822|47413
cag:Cagg_2271	ncbi-geneid:7266684	1.2.7.5	48310|56228
cag:Cagg_2272	ncbi-geneid:7266685	2.7.2.11	53633|88697
cag:Cagg_2273	ncbi-geneid:7266686	6.1.1.17	52374|48163
cag:Cagg_2274	ncbi-geneid:7266687	3.2.1.20	51445|81296|51011
cag:Cagg_2289	ncbi-geneid:7266702	3.2.1.17|5.4.99.12	55120|55174
cag:Cagg_2290	ncbi-geneid:7266703	1.1.1.37	56327|51735
cag:Cagg_2292	ncbi-geneid:7266705	2.1.1.48|2.1.1.182	53335
cag:Cagg_2300	ncbi-geneid:7266713	4.1.1.48	51366
cag:Cagg_2319	ncbi-geneid:7266732	6.6.1.1	52540
cag:Cagg_2322	ncbi-geneid:7268672	2.3.1.35|2.3.1.1	56266
cag:Cagg_2323	ncbi-geneid:7268673	2.1.1.-	53335|88697
cag:Cagg_2325	ncbi-geneid:7268675	4.3.1.19	53686
cag:Cagg_2327	ncbi-geneid:7268677	3.6.1.-	52540|50249
cag:Cagg_2331	ncbi-geneid:7268681	5.99.1.3	56719|101904
cag:Cagg_2339	ncbi-geneid:7268689	2.1.3.3	53671
cag:Cagg_2347	ncbi-geneid:7268697	2.1.3.3	161098
cag:Cagg_2349	ncbi-geneid:7268699	3.6.3.31	52540|50331
cag:Cagg_2354	ncbi-geneid:7268704	6.1.1.6	55681|50249
cag:Cagg_2357	ncbi-geneid:7268707	5.1.3.2	51735
cag:Cagg_2379	ncbi-geneid:7268729	6.4.1.2	52096
cag:Cagg_2380	ncbi-geneid:7268730	6.4.1.2	52096
cag:Cagg_2397	ncbi-geneid:7268749	1.1.1.27	56327|51735
cag:Cagg_2402	ncbi-geneid:7266125	2.1.1.80	53335|48452
cag:Cagg_2403	ncbi-geneid:7266126	3.1.1.61	52738|52172
cag:Cagg_2405	ncbi-geneid:7266128	2.7.13.3	55874|52172|47226|50341|47384
cag:Cagg_2424	ncbi-geneid:7266147	6.2.1.3	56801
cag:Cagg_2429	ncbi-geneid:7266152	6.2.1.30	56801
cag:Cagg_2443	ncbi-geneid:7266166	2.6.1.52	53383
cag:Cagg_2446	ncbi-geneid:7266169	3.5.4.13	51283
cag:Cagg_2447	ncbi-geneid:7266170	3.1.-.-	56281
cag:Cagg_2449	ncbi-geneid:7266172	2.7.7.7	52141
cag:Cagg_2456	ncbi-geneid:7266180	6.3.5.5	56059|56059|52440|48108|52440|52335
cag:Cagg_2460	ncbi-geneid:7266184	2.7.13.3	55874|47384
cag:Cagg_2461	ncbi-geneid:7266185	2.7.1.36	55060|54211
cag:Cagg_2462	ncbi-geneid:7266186	6.1.1.20	56037|55681|50249|54991|46955
cag:Cagg_2466	ncbi-geneid:7266190	2.3.1.9	53901|53901
cag:Cagg_2469	ncbi-geneid:7266193	1.18.1.2	51971|51971
cag:Cagg_2478	ncbi-geneid:7269324	1.6.5.3	54862|54292
cag:Cagg_2479	ncbi-geneid:7269325	1.6.99.5|1.6.5.3	142019|140490|142984|52833
cag:Cagg_2480	ncbi-geneid:7269326	1.6.5.3	52833
cag:Cagg_2485	ncbi-geneid:7269331	6.1.1.15	55681|52954|64586
cag:Cagg_2494	ncbi-geneid:7269340	1.15.1.1	54719|46609
cag:Cagg_2499	ncbi-geneid:7269345	2.7.7.7	89550|47781
cag:Cagg_2500	ncbi-geneid:7269346	4.3.1.1	48557
cag:Cagg_2502	ncbi-geneid:7269348	5.1.1.17	53383
cag:Cagg_2504	ncbi-geneid:7269350	3.1.1.29	53178
cag:Cagg_2505	ncbi-geneid:7269351	1.8.4.11	55068
cag:Cagg_2511	ncbi-geneid:7269357	6.1.1.3	55681|55186|52954
cag:Cagg_2516	ncbi-geneid:7269362	2.7.7.23|2.3.1.157	53448|51161
cag:Cagg_2520	ncbi-geneid:7269366	5.1.1.1	51419|50621|53623|53244|63418
cag:Cagg_2522	ncbi-geneid:7269368	2.7.7.8	54211|54211|55666|55666|50249|54791|46915
cag:Cagg_2525	ncbi-geneid:7269371	1.1.1.169	48179|51735
cag:Cagg_2526	ncbi-geneid:7269372	2.7.1.33	52540
cag:Cagg_2529	ncbi-geneid:7269375	2.3.2.2	56235
cag:Cagg_2530	ncbi-geneid:7269376	2.7.6.5	109604|81301|81271|55021
cag:Cagg_2531	ncbi-geneid:7269377	3.2.2.-	48150
cag:Cagg_2533	ncbi-geneid:7269379	6.3.5.1	52402|56317
cag:Cagg_2534	ncbi-geneid:7269380	1.2.1.16	53720
cag:Cagg_2535	ncbi-geneid:7269381	1.4.3.4	51905|54373
cag:Cagg_2536	ncbi-geneid:7269382	3.5.1.4|6.3.5.6|6.3.5.7	75304
cag:Cagg_2537	ncbi-geneid:7269383	6.3.4.14	56059|52440|51246|51230
cag:Cagg_2540	ncbi-geneid:7269386	2.1.1.-	53335
cag:Cagg_2543	ncbi-geneid:7269389	3.6.3.41	52540
cag:Cagg_2545	ncbi-geneid:7269391	5.4.99.2	51703
cag:Cagg_2551	ncbi-geneid:7269397	3.1.21.2	51658
cag:Cagg_2553	ncbi-geneid:7269399	3.1.1.1	53474
cag:Cagg_2558	ncbi-geneid:7267147	2.5.1.7	55205
cag:Cagg_2564	ncbi-geneid:7267153	2.6.1.-	53383
cag:Cagg_2574	ncbi-geneid:7267163	1.1.1.3	55347|51735
cag:Cagg_2584	ncbi-geneid:7267173	4.2.1.19	54211|54211
cag:Cagg_2586	ncbi-geneid:7267175	3.1.3.25	56655
cag:Cagg_2587	ncbi-geneid:7267176	2.6.1.9	53383
cag:Cagg_2588	ncbi-geneid:7267177	2.3.1.179	53901|53901
cag:Cagg_2589	ncbi-geneid:7267178	2.7.7.7	52540
cag:Cagg_2595	ncbi-geneid:7267186	3.1.22.4	53098
cag:Cagg_2606	ncbi-geneid:7267197	6.1.1.19	52374|47323|55190
cag:Cagg_2607	ncbi-geneid:7267198	3.1.3.41	56784
cag:Cagg_2611	ncbi-geneid:7267202	6.4.1.3	52096|52096
cag:Cagg_2616	ncbi-geneid:7267207	2.4.1.129	56601|56519
cag:Cagg_2622	ncbi-geneid:7267213	3.6.3.30	52540|50331
cag:Cagg_2625	ncbi-geneid:7267216	2.7.13.3	55874|55781|47384|103190|158472
cag:Cagg_2626	ncbi-geneid:7267217	2.7.13.3	55874|52172|47384
cag:Cagg_2633	ncbi-geneid:7267224	1.3.1.83	51905
cag:Cagg_2635	ncbi-geneid:7267226	1.3.3.1	51395
cag:Cagg_2636	ncbi-geneid:7267227	1.2.7.-	52518|53323|52518|52922|54862
cag:Cagg_2638	ncbi-geneid:7269544	2.4.1.-	53756
cag:Cagg_2639	ncbi-geneid:7269545	3.5.4.26|1.1.1.193	53597|53927
cag:Cagg_2640	ncbi-geneid:7269546	2.5.1.9	63380|63380
cag:Cagg_2641	ncbi-geneid:7269547	4.1.99.12	55821
cag:Cagg_2642	ncbi-geneid:7269548	2.5.1.9|2.5.1.78	52121
cag:Cagg_2643	ncbi-geneid:7269549	6.3.5.5	52317|52021
cag:Cagg_2645	ncbi-geneid:7269551	4.2.1.113	51604|54826
cag:Cagg_2646	ncbi-geneid:7269552	5.2.1.8	54534|54534
cag:Cagg_2652	ncbi-geneid:7269558	2.1.1.80	53335|48452
cag:Cagg_2657	ncbi-geneid:7269563	6.3.1.2	55931|54368
cag:Cagg_2662	ncbi-geneid:7269569	6.3.4.-	52402|56037|82829
cag:Cagg_2663	ncbi-geneid:7269570	2.4.2.8	53271
cag:Cagg_2664	ncbi-geneid:7269571	3.6.4.3|3.4.24.-	52540|140990
cag:Cagg_2676	ncbi-geneid:7269583	3.6.1.31|3.5.4.19	141734|101386
cag:Cagg_2677	ncbi-geneid:7269584	3.5.4.10|2.1.2.3	53927|52335
cag:Cagg_2683	ncbi-geneid:7269590	2.7.13.3	55874|55781|55785|47384
cag:Cagg_2685	ncbi-geneid:7269592	1.8.1.9	51905
cag:Cagg_2689	ncbi-geneid:7269596	1.4.1.3	51735|53223
cag:Cagg_2692	ncbi-geneid:7269599	2.1.1.-	75217|55315
cag:Cagg_2694	ncbi-geneid:7269601	1.3.1.74	53067|53067|100920
cag:Cagg_2698	ncbi-geneid:7269605	3.6.3.3|3.6.3.5	56784|81653|81665|55008
cag:Cagg_2702	ncbi-geneid:7269609	2.7.1.11	53784|53784
cag:Cagg_2706	ncbi-geneid:7269613	2.7.7.6	64484
cag:Cagg_2707	ncbi-geneid:7269614	2.7.7.6	64484|51261
cag:Cagg_2708	ncbi-geneid:7269615	2.7.13.3	55874|47384|158472
cag:Cagg_2720	ncbi-geneid:7269791	2.3.1.-	55729
cag:Cagg_2722	ncbi-geneid:7269793	1.1.1.26	51735|52283
cag:Cagg_2723	ncbi-geneid:7269794	3.1.11.5	52540|47781
cag:Cagg_2740	ncbi-geneid:7269810	3.1.4.46	51695
cag:Cagg_2744	ncbi-geneid:7269814	1.13.11.27	54593
cag:Cagg_2746	ncbi-geneid:7269816	2.7.13.3	55874|47384|55785
cag:Cagg_2749	ncbi-geneid:7269819	4.1.3.27	52317
cag:Cagg_2762	ncbi-geneid:7269832	5.1.3.10	51735
cag:Cagg_2767	ncbi-geneid:7269837	1.17.4.1	51998|48168
cag:Cagg_2768	ncbi-geneid:7269838	2.4.2.18	52418|47648
cag:Cagg_2775	ncbi-geneid:7269845	2.7.7.24	53448
cag:Cagg_2781	ncbi-geneid:7269851	3.2.1.21	51445
cag:Cagg_2788	ncbi-geneid:7269858	1.1.2.4	55103|56176|56176|55103
cag:Cagg_2794	ncbi-geneid:7269864	2.1.1.61|2.8.1.-	52402
cag:Cagg_2808	ncbi-geneid:7267513	4.2.1.20	51366
cag:Cagg_2814	ncbi-geneid:7267520	2.7.4.6	54919
cag:Cagg_2815	ncbi-geneid:7267521	2.5.1.54	51569
cag:Cagg_2818	ncbi-geneid:7267524	4.1.2.4	51569
cag:Cagg_2819	ncbi-geneid:7267525	6.2.1.5	52210|51735
cag:Cagg_2835	ncbi-geneid:7267541	3.8.1.3	53474
cag:Cagg_2844	ncbi-geneid:7267550	2.1.1.-	53335|81799
cag:Cagg_2846	ncbi-geneid:7267552	2.4.1.129	56601|56519
cag:Cagg_2847	ncbi-geneid:7267553	6.3.2.10	53623|53244|63418
cag:Cagg_2849	ncbi-geneid:7267555	6.3.2.9	53623|53244|51984
cag:Cagg_2852	ncbi-geneid:7267558	2.4.1.227	53756
cag:Cagg_2854	ncbi-geneid:7267560	6.3.2.8	53623|53244|51984
cag:Cagg_2855	ncbi-geneid:7267561	1.1.1.158	56176|56194
cag:Cagg_2856	ncbi-geneid:7267562	6.3.2.4	56059|52440
cag:Cagg_2860	ncbi-geneid:7267566	6.1.1.16	52374|47323
cag:Cagg_2863	ncbi-geneid:7267571	6.3.5.3	52317
cag:Cagg_2872	ncbi-geneid:7267580	2.4.1.1	53756
cag:Cagg_2882	ncbi-geneid:7268754	3.1.2.-	54637
cag:Cagg_2893	ncbi-geneid:7268765	3.4.21.53	54211|52540|88697
cag:Cagg_2895	ncbi-geneid:7268767	2.7.1.69|2.7.3.9	51621|55804|52009|47831|55594
cag:Cagg_2896	ncbi-geneid:7268768	2.7.1.56	53613
cag:Cagg_2897	ncbi-geneid:7268769	2.7.1.69	52794
cag:Cagg_2899	ncbi-geneid:7268771	1.3.99.16	47741|54292
cag:Cagg_2905	ncbi-geneid:7268777	3.6.3.17	52540|52540
cag:Cagg_2906	ncbi-geneid:7268778	3.6.3.17	53822
cag:Cagg_2908	ncbi-geneid:7268780	5.-.-.-	102546
cag:Cagg_2909	ncbi-geneid:7268781	2.7.1.15	53613
cag:Cagg_2913	ncbi-geneid:7268785	1.3.1.74	50494|50156
cag:Cagg_2916	ncbi-geneid:7268788	6.3.2.1	52374
cag:Cagg_2917	ncbi-geneid:7268789	2.1.2.11	51621
cag:Cagg_2934	ncbi-geneid:7268807	5.4.99.5	55298
cag:Cagg_2935	ncbi-geneid:7268808	2.5.1.54	51569
cag:Cagg_2936	ncbi-geneid:7268809	4.-.-.-	51366
cag:Cagg_2937	ncbi-geneid:7268810	2.6.-.-	52317
cag:Cagg_2940	ncbi-geneid:7268813	2.7.4.9	52540
cag:Cagg_2947	ncbi-geneid:7268820	1.5.1.2	48179|51735
cag:Cagg_2956	ncbi-geneid:7268829	1.3.1.74	53067|53067|100920
cag:Cagg_2966	ncbi-geneid:7266497	1.9.3.1	81442
cag:Cagg_2967	ncbi-geneid:7266498	1.9.3.1	49503
cag:Cagg_2970	ncbi-geneid:7266501	1.14.99.-	51905
cag:Cagg_2973	ncbi-geneid:7266504	2.7.7.7	48019|52540
cag:Cagg_2979	ncbi-geneid:7266510	1.3.1.74	102114
cag:Cagg_2986	ncbi-geneid:7266517	2.3.1.39	52151|55048
cag:Cagg_2987	ncbi-geneid:7266518	2.3.1.41|2.3.1.180	53901
cag:Cagg_2991	ncbi-geneid:7266522	2.7.7.3	52374
cag:Cagg_2995	ncbi-geneid:7266526	5.4.99.12	55120
cag:Cagg_2997	ncbi-geneid:7266528	2.7.7.6	56553|55257|47789
cag:Cagg_3003	ncbi-geneid:7266534	2.7.4.10|2.7.4.3	52540|57774
cag:Cagg_3027	ncbi-geneid:7266558	2.1.1.-	53335
cag:Cagg_3038	ncbi-geneid:7266569	2.6.1.1	53383
cag:Cagg_3041	ncbi-geneid:7266572	1.14.99.-	51905
cag:Cagg_3043	ncbi-geneid:7267258	2.4.1.173	53756
cag:Cagg_3048	ncbi-geneid:7269465	2.7.1.2	53067
cag:Cagg_3054	ncbi-geneid:7269471	6.3.2.13	53623|53244|63418
cag:Cagg_3055	ncbi-geneid:7269472	1.3.3.1	51395
cag:Cagg_3060	ncbi-geneid:7269477	4.1.1.32	53795|68923
cag:Cagg_3067	ncbi-geneid:7269484	2.7.7.19	81891|81301
cag:Cagg_3068	ncbi-geneid:7269485	3.5.1.11	56235
cag:Cagg_3070	ncbi-geneid:7269487	6.1.1.12	55681|55261|50249
cag:Cagg_3077	ncbi-geneid:7269494	4.1.1.21|6.3.4.18	56059|52440|51246
cag:Cagg_3078	ncbi-geneid:7269495	4.1.1.21|5.4.99.18	52255
cag:Cagg_3079	ncbi-geneid:7269496	4.2.1.46	51735
cag:Cagg_3082	ncbi-geneid:7269499	2.7.1.21	52540|57716
cag:Cagg_3084	ncbi-geneid:7269501	2.1.1.170	53335
cag:Cagg_3085	ncbi-geneid:7269502	3.5.4.4|2.7.7.18	52374
cag:Cagg_3089	ncbi-geneid:7269506	3.5.1.59	52499
cag:Cagg_3091	ncbi-geneid:7269508	3.5.2.9|3.5.2.14	53067
cag:Cagg_3092	ncbi-geneid:7269509	4.1.3.4	51569
cag:Cagg_3093	ncbi-geneid:7269510	2.8.3.16	89796
cag:Cagg_3099	ncbi-geneid:7269516	6.3.2.12|6.3.2.17	53623|53244
cag:Cagg_3120	ncbi-geneid:7269538	1.5.3.1	51905|54373
cag:Cagg_3122	ncbi-geneid:7269540	6.6.1.1	52540|53300
cag:Cagg_3123	ncbi-geneid:7269541	6.6.1.1	52540
cag:Cagg_3127	ncbi-geneid:7269876	1.18.6.1	52540
cag:Cagg_3128	ncbi-geneid:7269877	1.-.-.-	50129|51735
cag:Cagg_3135	ncbi-geneid:7269884	1.1.1.133	51735
cag:Cagg_3142	ncbi-geneid:7269891	2.7.13.3	55874|52172|55781|47384|52172|55785
cag:Cagg_3151	ncbi-geneid:7269900	4.2.1.10	52304
cag:Cagg_3159	ncbi-geneid:7269908	6.1.1.20	55681|46589
cag:Cagg_3165	ncbi-geneid:7269914	2.7.1.50	53613
cag:Cagg_3166	ncbi-geneid:7269915	2.5.1.3	51391
cag:Cagg_3167	ncbi-geneid:7269916	2.7.1.49|2.7.4.7	53613
cag:Cagg_3176	ncbi-geneid:7269925	3.6.3.17	52540|52540
cag:Cagg_3177	ncbi-geneid:7269926	3.5.4.4	51556
cag:Cagg_3189	ncbi-geneid:7269938	1.1.1.44	51735|48179
cag:Cagg_3190	ncbi-geneid:7269939	1.1.1.49	55347|51735
cag:Cagg_3199	ncbi-geneid:7267346	2.7.7.7	52540|48019
cag:Cagg_3218	ncbi-geneid:7267365	3.6.1.15	52972
cag:Cagg_3219	ncbi-geneid:7267366	2.6.1.42	56752
cag:Cagg_3222	ncbi-geneid:7267369	2.7.11.1	56112
cag:Cagg_3224	ncbi-geneid:7267371	3.2.2.1	53590
cag:Cagg_3227	ncbi-geneid:7267374	6.3.4.15	55681|50037
cag:Cagg_3234	ncbi-geneid:7267381	3.4.21.88	51306|46785
cag:Cagg_3236	ncbi-geneid:7267383	2.7.8.7	56214
cag:Cagg_3238	ncbi-geneid:7267385	2.4.2.2	52418|54680|47648
cag:Cagg_3240	ncbi-geneid:7267387	3.6.3.16	52540
cag:Cagg_3243	ncbi-geneid:7267390	2.6.1.16	53697|56235
cag:Cagg_3247	ncbi-geneid:7267394	5.1.1.3	53681|53681
cag:Cagg_3250	ncbi-geneid:7267397	2.7.13.3	55874|55781|55781|47384|55785
cag:Cagg_3253	ncbi-geneid:7267400	3.1.-.-	69500
cag:Cagg_3255	ncbi-geneid:7267402	2.1.1.63	52540|54211
cag:Cagg_3297	ncbi-geneid:7267771	3.1.21.3	116734|116734
cag:Cagg_3300	ncbi-geneid:7267774	2.1.1.72	53335
cag:Cagg_3303	ncbi-geneid:7267777	2.7.13.3	55874|47384|158472
cag:Cagg_3308	ncbi-geneid:7267782	3.6.3.34	52540
cag:Cagg_3310	ncbi-geneid:7267786	3.6.3.17	52540|52540
cag:Cagg_3314	ncbi-geneid:7267790	5.1.3.-	54909
cag:Cagg_3315	ncbi-geneid:7267791	5.3.1.14	51658
cag:Cagg_3317	ncbi-geneid:7267793	2.7.1.5	53067|53067
cag:Cagg_3324	ncbi-geneid:7267064	3.2.1.20	51445|74650|51011
cag:Cagg_3331	ncbi-geneid:7267071	6.1.1.15	52954|55826|55681
cag:Cagg_3333	ncbi-geneid:7267073	1.5.1.12	53720
cag:Cagg_3343	ncbi-geneid:7267083	2.1.1.72	53335
cag:Cagg_3345	ncbi-geneid:7267085	6.2.1.3	56801
cag:Cagg_3347	ncbi-geneid:7267087	4.1.2.40	51569
cag:Cagg_3350	ncbi-geneid:7267090	1.2.1.41	53720
cag:Cagg_3355	ncbi-geneid:7267095	1.1.1.38	51735|53223|55021
cag:Cagg_3360	ncbi-geneid:7267100	3.5.2.3	51556|51338
cag:Cagg_3361	ncbi-geneid:7267101	2.1.3.2	53671
cag:Cagg_3362	ncbi-geneid:7267102	2.4.2.9	53271
cag:Cagg_3365	ncbi-geneid:7267105	3.2.-.-	101478
cag:Cagg_3367	ncbi-geneid:7267107	1.3.3.4	51905|54373
cag:Cagg_3368	ncbi-geneid:7267108	1.3.99.22	102114
cag:Cagg_3375	ncbi-geneid:7267115	5.4.2.1
cag:Cagg_3378	ncbi-geneid:7267118	2.1.2.2	53328
cag:Cagg_3379	ncbi-geneid:7267119	6.3.4.13	56059|52440|51246
cag:Cagg_3386	ncbi-geneid:7267126	1.2.7.-	54862|53706
cag:Cagg_3389	ncbi-geneid:7267129	1.1.1.81	82544
cag:Cagg_3391	ncbi-geneid:7267131	1.1.1.37|1.1.1.205	51412|54631
cag:Cagg_3394	ncbi-geneid:7267134	1.3.1.84|4.2.1.116|6.2.1.36	56801|52096|50129|51735|51735
cag:Cagg_3400	ncbi-geneid:7267140	3.5.1.4	75304
cag:Cagg_3402	ncbi-geneid:7267142	4.1.2.17	53639
cag:Cagg_3413	ncbi-geneid:7269638	3.6.3.4	56784|81653|55008|81665|55008
cag:Cagg_3415	ncbi-geneid:7269640	4.1.1.20	51419|50621
cag:Cagg_3416	ncbi-geneid:7269641	2.7.1.4	53067
cag:Cagg_3428	ncbi-geneid:7269653	6.3.5.4	52402|56235
cag:Cagg_3438	ncbi-geneid:7269663	4.1.99.2	53383
cag:Cagg_3455	ncbi-geneid:7269680	4.1.1.47	52518|52467|52518
cag:Cagg_3457	ncbi-geneid:7269682	5.3.1.22	51658
cag:Cagg_3460	ncbi-geneid:7269685	2.5.1.46	52467
cag:Cagg_3468	ncbi-geneid:7269693	2.1.2.1	53383
cag:Cagg_3471	ncbi-geneid:7269696	2.7.4.1	56024|143724|56024|140356
cag:Cagg_3477	ncbi-geneid:7269703	3.1.1.31	100950
cag:Cagg_3478	ncbi-geneid:7269704	1.18.-.-	52540
cag:Cagg_3480	ncbi-geneid:7269706	1.18.-.-	53807
cag:Cagg_3481	ncbi-geneid:7269707	1.18.-.-	53807
cag:Cagg_3487	ncbi-geneid:7266415	3.6.3.-	52540
cag:Cagg_3494	ncbi-geneid:7266422	3.2.1.3	74650|48208
cag:Cagg_3501	ncbi-geneid:7266429	2.7.13.3	55874|47384|158472
cag:Cagg_3518	ncbi-geneid:7266446	2.3.1.183	55729
cag:Cagg_3535	ncbi-geneid:7266463	1.17.1.4	56003|54665
cag:Cagg_3549	ncbi-geneid:7266477	2.5.1.6	55973|55973|55973
cag:Cagg_3559	ncbi-geneid:7266487	1.3.99.22	102114
cag:Cagg_3560	ncbi-geneid:7266488	5.3.1.23	100950
cag:Cagg_3562	ncbi-geneid:7266490	2.7.1.20	53613
cag:Cagg_3564	ncbi-geneid:7266492	3.3.1.1	52283|51735
cag:Cagg_3565	ncbi-geneid:7268669	2.5.1.6	55973|55973|55973
cag:Cagg_3569	ncbi-geneid:7269712	5.4.99.12	55120|88697
cag:Cagg_3572	ncbi-geneid:7269715	6.3.5.6|6.3.5.7	55931|89095
cag:Cagg_3578	ncbi-geneid:7269722	5.4.2.1
cag:Cagg_3580	ncbi-geneid:7269724	2.5.1.75	52540
cag:Cagg_3583	ncbi-geneid:7269727	2.1.1.31	75217
cag:Cagg_3587	ncbi-geneid:7269731	5.3.1.16	51366
cag:Cagg_3588	ncbi-geneid:7269732	2.4.2.-	52317
cag:Cagg_3590	ncbi-geneid:7269734	2.7.7.7	56672|88723|53098|47807
cag:Cagg_3592	ncbi-geneid:7269736	2.4.1.83	53448
cag:Cagg_3596	ncbi-geneid:7269740	1.2.1	51735|55347
cag:Cagg_3600	ncbi-geneid:7269744	1.1.1.85	53659
cag:Cagg_3601	ncbi-geneid:7269745	4.2.1.33|4.2.1.35	52016
cag:Cagg_3602	ncbi-geneid:7269746	4.2.1.33|4.2.1.35	53732
cag:Cagg_3603	ncbi-geneid:7269747	2.3.3.14	51569
cag:Cagg_3611	ncbi-geneid:7269755	1.3.1.74	50494|50156
cag:Cagg_3615	ncbi-geneid:7269759	3.4.21.53	54211|52540|88697
cag:Cagg_3617	ncbi-geneid:7269761	6.5.1.-	55144
cag:Cagg_3620	ncbi-geneid:7269764	1.1.1.95	51735|52283|143548|55021
cag:Cagg_3621	ncbi-geneid:7269765	5.-.-.-	53697
cag:Cagg_3628	ncbi-geneid:7269772	2.4.2.7	53271
cag:Cagg_3638	ncbi-geneid:7269782	3.6.3.27	52540
cag:Cagg_3641	ncbi-geneid:7269785	3.6.4.12	52540|52540|50249
cag:Cagg_3643	ncbi-geneid:7269787	2.7.1.11	53784
cag:Cagg_3651	ncbi-geneid:7268186	1.2.7.3	52518
cag:Cagg_3652	ncbi-geneid:7268187	1.2.7.3	52518|53323|52922
cag:Cagg_3653	ncbi-geneid:7268188	5.2.1.8	50891
cag:Cagg_3654	ncbi-geneid:7268189	3.-.-.-	51658
cag:Cagg_3656	ncbi-geneid:7268191	2.7.7.56	54211|55666
cag:Cagg_3657	ncbi-geneid:7268192	3.2.2.21	48150
cag:Cagg_3660	ncbi-geneid:7268195	6.5.1.2
cag:Cagg_3664	ncbi-geneid:7268199	1.2.99.5	143555
cag:Cagg_3678	ncbi-geneid:7268213	1.2.1.12	55347|51735
cag:Cagg_3685	ncbi-geneid:7268220	5.99.1.3	56719|55874|54211
cag:Cagg_3701	ncbi-geneid:7268237	4.2.1.20	53686
cag:Cagg_3704	ncbi-geneid:7268240	5.3.1.24	51366
cag:Cagg_3707	ncbi-geneid:7268243	3.1.3.25	56655
cag:Cagg_3709	ncbi-geneid:7268245	2.3.1.128	55729
cag:Cagg_3714	ncbi-geneid:7268250	2.7.7.7
cag:Cagg_3715	ncbi-geneid:7268251	5.1.1.1	53822|47413
cag:Cagg_3719	ncbi-geneid:7268255	3.2.1.26	75005|49899
cag:Cagg_3721	ncbi-geneid:7268257	4.2.1.3	53732|52016
cag:Cagg_3722	ncbi-geneid:7268258	2.3.1.61	52777|51230|47005
cag:Cagg_3723	ncbi-geneid:7268259	1.2.4.2	52518|52518
cag:Cagg_3726	ncbi-geneid:7268262	1.2.1.12	55347|51735
cag:Cagg_3728	ncbi-geneid:7267801	2.4.2.29	51713
cag:Cagg_3738	ncbi-geneid:7267811	2.3.3.1	48256
cag:Cagg_3739	ncbi-geneid:7267812	4.2.1.11	51604|54826
cag:Cagg_3741	ncbi-geneid:7267814	3.6.4.-	52540|52540|52540|143517|141259|52540
cag:Cagg_3746	ncbi-geneid:7267819	2.1.1.33	53335
cag:Cagg_3752	ncbi-geneid:7267825	3.2.1.-	51445|81296|51011
cag:Cagg_3754	ncbi-geneid:7267827	3.2.-.-	52317
cag:Cagg_3766	ncbi-geneid:7267839	1.2.4.1	52518
cag:Cagg_3767	ncbi-geneid:7267840	1.2.4.4	52518|52922
cag:Cagg_3769	ncbi-geneid:7267842	2.7.1.26|2.7.7.2	82114|52374
cag:Cagg_3770	ncbi-geneid:7267843	1.1.1.30	51735
cag:Cagg_3771	ncbi-geneid:7267844	2.7.4.3	52540
cag:Cagg_3772	ncbi-geneid:7267845	2.7.11.1	56112|48452|48452
cag:Cagg_3774	ncbi-geneid:7267847	2.7.7.13|5.4.2.8	53448|51161|53738|53738|55957|53738
cag:Cagg_3777	ncbi-geneid:7267851	2.7.9.1	56059|51621|52009
cag:Cagg_3782	ncbi-geneid:7267856	2.3.3.9	51645
cag:Cagg_3788	ncbi-geneid:7267862	2.7.11.1	56112
cag:Cagg_3789	ncbi-geneid:7267863	6.2.1.1	56801
cag:Cagg_3790	ncbi-geneid:7267864	6.2.1.17	56801
cag:Cagg_3797	ncbi-geneid:7267871	2.7.7.27	53448|51161
cag:Cagg_3798	ncbi-geneid:7267872	2.7.7.27	53448|51161
cag:Cagg_3799	ncbi-geneid:7267873	2.1.1.-	53335
cag:Cagg_3801	ncbi-geneid:7267875	4.2.3.5	103263
cag:Cagg_3803	ncbi-geneid:7267877	1.3.1.12	51735|48179
cag:Cagg_3805	ncbi-geneid:7266285	1.13.11.5	51182
cag:Cagg_3806	ncbi-geneid:7266286	3.7.1.2	56529|63433
cag:Cagg_3807	ncbi-geneid:7266287	3.4.17.11	53187|55031
cag:Cagg_3808	ncbi-geneid:7266288	1.16.3.1	47240
cag:Cagg_3837	ncbi-geneid:7266317	1.3.3.1	51395
cag:Cagg_3839	ncbi-geneid:7266319	4.1.1.23	51366
cag:Cagg_3840	ncbi-geneid:7266320	2.4.2.10	53271
