# Supplementary material for: Tracing the Repertoire of Promiscuous Enzymes along the Metabolic Pathways in Archaeal Organisms
Source: Life (Basel). 2017 Jul 13;7(3):30. doi: 10.3390/life7030030 (PMC5617955; doi:10.3390/life7030030)
Supplement: Supplementary file 1 [file life-07-00030-s001.zip › Table_S2/cai.txt]

KEGGID	NCBIGI	ECs	SFamilyID
cai:Caci_0002	ncbi-geneid:8331325	2.7.7.7	55979|55979|55979
cai:Caci_0003	ncbi-geneid:8331326	1.1.1.44	51735|48179
cai:Caci_0006	ncbi-geneid:8331329	5.99.1.3	56719|55874|54211
cai:Caci_0007	ncbi-geneid:8331330	5.99.1.3	56719|101904
cai:Caci_0035	ncbi-geneid:8331360	3.1.3.16	81606
cai:Caci_0037	ncbi-geneid:8331362	2.4.1.129	56601
cai:Caci_0038	ncbi-geneid:8331363	2.7.11.1	56112
cai:Caci_0039	ncbi-geneid:8331364	2.6.1.85	52317
cai:Caci_0045	ncbi-geneid:8331370	5.2.1.8	50891
cai:Caci_0064	ncbi-geneid:8331389	3.1.3.5	56784
cai:Caci_0067	ncbi-geneid:8331392	6.2.1.1	56801
cai:Caci_0069	ncbi-geneid:8331394	2.7.13.3	55874
cai:Caci_0081	ncbi-geneid:8331406	1.3.1.74	53067|100920|53067|100934
cai:Caci_0091	ncbi-geneid:8331416	2.3.1.12	52777|51230|47005
cai:Caci_0092	ncbi-geneid:8331417	1.2.4.1	52518|52922
cai:Caci_0093	ncbi-geneid:8331418	1.2.4.1	52518
cai:Caci_0097	ncbi-geneid:8331422	4.2.1.51	53850|55021
cai:Caci_0110	ncbi-geneid:8331435	6.3.3.2	100950
cai:Caci_0112	ncbi-geneid:8331437	2.7.7.9	53448
cai:Caci_0119	ncbi-geneid:8331444	2.1.1.144	53335
cai:Caci_0134	ncbi-geneid:8331459	5.1.1.1	53822|47413
cai:Caci_0144	ncbi-geneid:8331469	2.7.13.3	55874|52172|55781|47384|58104|58104|58104
cai:Caci_0148	ncbi-geneid:8331473	2.1.1.79	53335
cai:Caci_0152	ncbi-geneid:8331477	1.6.99.3	51905|51905
cai:Caci_0153	ncbi-geneid:8331478	3.6.1.11|3.6.1.40	53067|53067
cai:Caci_0156	ncbi-geneid:8331481	1.3.3.5	49503|49503|49503
cai:Caci_0158	ncbi-geneid:8331483	2.6.1.9	53383
cai:Caci_0164	ncbi-geneid:8331489	6.4.1.4	56059|52440|51246|51230
cai:Caci_0168	ncbi-geneid:8331494	2.7.7.23|2.3.1.157	53448|51161
cai:Caci_0169	ncbi-geneid:8331495	2.7.6.1	53271
cai:Caci_0171	ncbi-geneid:8331497	3.1.1.29	53178
cai:Caci_0178	ncbi-geneid:8331504	4.1.1.31	51621
cai:Caci_0179	ncbi-geneid:8331505	3.4.21.89	51306
cai:Caci_0188	ncbi-geneid:8331514	3.6.4.-	52540|52540|52540|143517|141259|52540
cai:Caci_0194	ncbi-geneid:8331520	3.6.1.19	101386
cai:Caci_0201	ncbi-geneid:8331527	4.2.1.11	51604|54826
cai:Caci_0207	ncbi-geneid:8331533	2.7.13.3	55874|47384|158472
cai:Caci_0234	ncbi-geneid:8331561	2.7.1.21	52540|57716
cai:Caci_0237	ncbi-geneid:8331564	3.1.4.46	51695
cai:Caci_0239	ncbi-geneid:8331566	2.6.1.86	56322|52317
cai:Caci_0245	ncbi-geneid:8331572	6.1.1.11	55681|46589
cai:Caci_0250	ncbi-geneid:8331577	3.5.2.7	51556|51338|51338
cai:Caci_0252	ncbi-geneid:8331579	3.5.1.87	53187|55031
cai:Caci_0253	ncbi-geneid:8331580	4.2.1.49	111326
cai:Caci_0254	ncbi-geneid:8331581	4.3.1.3
cai:Caci_0271	ncbi-geneid:8331598	6.3.4.4	52540
cai:Caci_0276	ncbi-geneid:8331603	3.3.2.1	52499
cai:Caci_0279	ncbi-geneid:8331606	6.3.4.13	56059|52440|51246
cai:Caci_0283	ncbi-geneid:8331610	4.3.2.2	48557
cai:Caci_0288	ncbi-geneid:8331615	6.3.2.6	56104
cai:Caci_0289	ncbi-geneid:8331616	6.3.5.3	82697
cai:Caci_0290	ncbi-geneid:8331617	6.3.5.3	52317
cai:Caci_0291	ncbi-geneid:8331618	6.3.5.3	55326|56042|55326|56042
cai:Caci_0296	ncbi-geneid:8331623	2.4.2.14	53271|56235
cai:Caci_0297	ncbi-geneid:8331624	6.3.3.1	56042|55326
cai:Caci_0299	ncbi-geneid:8331626	1.4.1.9	51735|53223
cai:Caci_0302	ncbi-geneid:8331629	3.2.1.17	49384|51445
cai:Caci_0307	ncbi-geneid:8331634	3.4.11.21	53187|101821
cai:Caci_0314	ncbi-geneid:8331641	1.3.1.74	103473
cai:Caci_0332	ncbi-geneid:8331659	3.6.4.12	52540|48024
cai:Caci_0339	ncbi-geneid:8331666	3.1.21.2	51658
cai:Caci_0347	ncbi-geneid:8331674	5.5.1.4	51735|55347
cai:Caci_0359	ncbi-geneid:8331686	1.14.12.17	46458|52343|63380
cai:Caci_0368	ncbi-geneid:8331695	2.3.1.41|2.3.1.180	53901
cai:Caci_0385	ncbi-geneid:8331712	1.3.99.1	51905|46977|56425
cai:Caci_0386	ncbi-geneid:8331713	1.3.99.1	46548|54292
cai:Caci_0422	ncbi-geneid:8331749	2.7.11.1	56112
cai:Caci_0423	ncbi-geneid:8331750	1.2.1.2	81342
cai:Caci_0448	ncbi-geneid:8331775	3.6.3.27	52540
cai:Caci_0461	ncbi-geneid:8331788	5.1.1.1	53822|47413
cai:Caci_0462	ncbi-geneid:8331789	3.2.1.8	49899|49384
cai:Caci_0498	ncbi-geneid:8331825	6.3.4.4	52540|52540
cai:Caci_0513	ncbi-geneid:8331840	2.3.1.81	110710
cai:Caci_0531	ncbi-geneid:8331858	2.7.8.-	56214|56214
cai:Caci_0546	ncbi-geneid:8331873	2.8.1.7	53383
cai:Caci_0549	ncbi-geneid:8331876	2.7.9.3	55326|56042
cai:Caci_0557	ncbi-geneid:8331885	6.3.1.2	55931|54368
cai:Caci_0567	ncbi-geneid:8331895	2.3.1.41|2.3.1.180	53901
cai:Caci_0568	ncbi-geneid:8331896	1.5.1.29	52218
cai:Caci_0571	ncbi-geneid:8331899	5.1.3.-	54909
cai:Caci_0586	ncbi-geneid:8331914	6.1.1.10	52374|47323|57770
cai:Caci_0587	ncbi-geneid:8331915	3.1.21.-	51556
cai:Caci_0589	ncbi-geneid:8331917	2.1.1.182	53335
cai:Caci_0590	ncbi-geneid:8331918	2.7.1.148	54211|55060
cai:Caci_0631	ncbi-geneid:8331960	1.6.99.3	51905
cai:Caci_0639	ncbi-geneid:8331968	2.3.1.16|2.3.1.9	53901|53901
cai:Caci_0644	ncbi-geneid:8331974	4.2.1.22	53686|54631
cai:Caci_0646	ncbi-geneid:8331976	1.5.99.8	51730
cai:Caci_0647	ncbi-geneid:8331977	1.5.1.12	53720
cai:Caci_0658	ncbi-geneid:8331988	2.5.1.48	53383
cai:Caci_0661	ncbi-geneid:8331991	2.7.1.2	53067
cai:Caci_0664	ncbi-geneid:8331994	4.3.1.19	53686
cai:Caci_0679	ncbi-geneid:8332009	4.3.1.17	143548
cai:Caci_0697	ncbi-geneid:8332027	3.6.4.12	52540|52540|47819
cai:Caci_0708	ncbi-geneid:8332038	5.1.3.2	51735
cai:Caci_0713	ncbi-geneid:8332043	4.2.1.2	117457
cai:Caci_0719	ncbi-geneid:8332049	4.1.2.14|4.1.3.16	51569
cai:Caci_0720	ncbi-geneid:8332050	3.5.1.81	51556|51338
cai:Caci_0722	ncbi-geneid:8332052	2.7.1.45	53613
cai:Caci_0733	ncbi-geneid:8332063	2.5.1.31|2.5.1.68	64005
cai:Caci_0734	ncbi-geneid:8332064	4.1.1.32	53795|68923
cai:Caci_0741	ncbi-geneid:8332071	4.2.1.96	55248
cai:Caci_0742	ncbi-geneid:8332072	3.6.1.-	55811
cai:Caci_0745	ncbi-geneid:8332075	2.3.1.118	54001
cai:Caci_0746	ncbi-geneid:8332076	1.3.99.1	54292|46548
cai:Caci_0747	ncbi-geneid:8332077	1.3.99.1	51905|46977|56425
cai:Caci_0755	ncbi-geneid:8332085	3.4.14.5	53474|82171
cai:Caci_0762	ncbi-geneid:8332092	2.7.13.3	55874
cai:Caci_0769	ncbi-geneid:8332099	1.3.99.1	46548|54292
cai:Caci_0770	ncbi-geneid:8332100	1.3.99.1	51905|46977|56425
cai:Caci_0774	ncbi-geneid:8332104	5.4.99.2	51703
cai:Caci_0781	ncbi-geneid:8332111	3.5.1.-	53187|55031
cai:Caci_0783	ncbi-geneid:8332113	3.6.3.17	52540|52540
cai:Caci_0786	ncbi-geneid:8332116	3.5.4.5	53927
cai:Caci_0787	ncbi-geneid:8332117	2.4.2.4	52418|54680|47648
cai:Caci_0789	ncbi-geneid:8332119	3.5.4.4	51556
cai:Caci_0792	ncbi-geneid:8332122	2.7.13.3	55874|47384|158472
cai:Caci_0799	ncbi-geneid:8332129	4.1.2.4	51569
cai:Caci_0803	ncbi-geneid:8332133	5.4.2.8	53738|53738|53738|55957
cai:Caci_0804	ncbi-geneid:8332134	2.4.2.1	53167
cai:Caci_0806	ncbi-geneid:8332136	1.8.1.4	51905|55424
cai:Caci_0809	ncbi-geneid:8332139	6.3.4.14	56059|52440|51246|51230
cai:Caci_0812	ncbi-geneid:8332142	3.3.2.1	52499
cai:Caci_0816	ncbi-geneid:8332146	4.1.3.4	51569
cai:Caci_0817	ncbi-geneid:8332147	4.6.1.1	55073
cai:Caci_0819	ncbi-geneid:8332149	6.3.4.15	55681
cai:Caci_0821	ncbi-geneid:8332151	6.4.1.3	52096|52096
cai:Caci_0833	ncbi-geneid:8332163	1.1.1.169	48179|51735
cai:Caci_0834	ncbi-geneid:8332164	3.1.3.1	103473
cai:Caci_0840	ncbi-geneid:8332170	4.1.1.21|6.3.4.18	56059|52440|51246
cai:Caci_0841	ncbi-geneid:8332171	4.1.1.21|5.4.99.18	52255
cai:Caci_0846	ncbi-geneid:8332176	1.6.99.5|1.6.5.3	56770
cai:Caci_0847	ncbi-geneid:8332177	1.6.5.3	143243
cai:Caci_0866	ncbi-geneid:8332196	2.7.7.7
cai:Caci_0878	ncbi-geneid:8332209	1.1.1.193	53597
cai:Caci_0886	ncbi-geneid:8332217	3.2.1.51	51445
cai:Caci_0900	ncbi-geneid:8332233	1.1.1.158	56194|56176
cai:Caci_0903	ncbi-geneid:8332236	2.7.13.3	55874|47384|158472
cai:Caci_0917	ncbi-geneid:8332251	2.7.7.6	64484
cai:Caci_0918	ncbi-geneid:8332252	2.7.7.6	64484
cai:Caci_0924	ncbi-geneid:8332258	2.7.7.4	52540|50465|50447
cai:Caci_0952	ncbi-geneid:8332286	2.7.4.3	52540
cai:Caci_0953	ncbi-geneid:8332287	3.4.11.18	55920
cai:Caci_0964	ncbi-geneid:8332298	2.7.7.6	56553|55257|47789
cai:Caci_0966	ncbi-geneid:8332300	5.4.99.12	55120
cai:Caci_0973	ncbi-geneid:8332307	5.4.2.10	53738|53738|53738|55957
cai:Caci_0974	ncbi-geneid:8332308	2.7.1.11	53784
cai:Caci_0982	ncbi-geneid:8332316	2.7.1.33	52540
cai:Caci_0983	ncbi-geneid:8332317	2.6.1.16	53697|56235
cai:Caci_0984	ncbi-geneid:8332318	2.7.8.7	56214
cai:Caci_0990	ncbi-geneid:8332324	5.1.1.1	51419|50621
cai:Caci_1001	ncbi-geneid:8332335	2.3.1.128	55729
cai:Caci_1002	ncbi-geneid:8332336	3.4.24.57	53067
cai:Caci_1012	ncbi-geneid:8332346	1.1.1.37|1.1.1.205	51412|54631
cai:Caci_1013	ncbi-geneid:8332347	1.1.1.205	51412
cai:Caci_1014	ncbi-geneid:8332348	1.1.5.3	51905
cai:Caci_1015	ncbi-geneid:8332349	1.11.1.9	52833
cai:Caci_1018	ncbi-geneid:8332352	1.2.1.16	53720
cai:Caci_1040	ncbi-geneid:8332375	2.7.1.23	111331
cai:Caci_1073	ncbi-geneid:8332408	4.1.1.-	50475|143968
cai:Caci_1080	ncbi-geneid:8332415	1.13.11.11	140959
cai:Caci_1086	ncbi-geneid:8332421	2.3.1.-	53901|53901
cai:Caci_1087	ncbi-geneid:8332422	2.3.1.-	53901|53901
cai:Caci_1091	ncbi-geneid:8332426	6.4.1.2	52096|52096
cai:Caci_1093	ncbi-geneid:8332428	6.4.1.2|6.3.4.14	56059|52440|51246
cai:Caci_1097	ncbi-geneid:8332432	3.1.2.14	53474
cai:Caci_1101	ncbi-geneid:8332436	2.7.1.-	82549
cai:Caci_1102	ncbi-geneid:8332437	2.7.1.-	101473
cai:Caci_1105	ncbi-geneid:8332440	2.7.1.29	82549|101473
cai:Caci_1122	ncbi-geneid:8332457	3.1.1.3	53474
cai:Caci_1139	ncbi-geneid:8332474	3.5.1.32	53187|55031
cai:Caci_1141	ncbi-geneid:8332476	1.1.1.44	48179|51735
cai:Caci_1147	ncbi-geneid:8332482	4.2.1.17	52096
cai:Caci_1148	ncbi-geneid:8332483	1.1.1.100	51735
cai:Caci_1151	ncbi-geneid:8332486	1.3.99.3	56645|47203
cai:Caci_1160	ncbi-geneid:8332495	1.1.1.274	51430
cai:Caci_1173	ncbi-geneid:8332508	1.3.99.22	102114
cai:Caci_1187	ncbi-geneid:8332522	3.2.-.-	101478
cai:Caci_1191	ncbi-geneid:8332526	3.1.-.-	69500
cai:Caci_1197	ncbi-geneid:8332532	6.1.1.19	52374|47323|55190
cai:Caci_1198	ncbi-geneid:8332533	4.1.1.20	51419|50621
cai:Caci_1199	ncbi-geneid:8332534	1.1.1.3	55347|51735|55021
cai:Caci_1200	ncbi-geneid:8332535	4.2.3.1	53686
cai:Caci_1201	ncbi-geneid:8332536	2.7.1.39	54211|55060
cai:Caci_1206	ncbi-geneid:8332541	2.1.1.-	53335
cai:Caci_1212	ncbi-geneid:8332547	3.6.3.14	81336
cai:Caci_1213	ncbi-geneid:8332548	3.6.3.14	81333
cai:Caci_1214	ncbi-geneid:8332549	3.6.3.14	81573
cai:Caci_1216	ncbi-geneid:8332551	3.6.3.14	52540|47917|50615
cai:Caci_1217	ncbi-geneid:8332552	3.6.3.14	52943
cai:Caci_1218	ncbi-geneid:8332553	3.6.3.14	52540|47917|50615
cai:Caci_1219	ncbi-geneid:8332554	3.6.3.14	51344
cai:Caci_1223	ncbi-geneid:8332558	2.5.1.7	55205
cai:Caci_1224	ncbi-geneid:8332559	1.1.1.157	51735|48179
cai:Caci_1226	ncbi-geneid:8332561	5.4.99.2	51703|52242
cai:Caci_1236	ncbi-geneid:8332571	1.14.14.3	51679
cai:Caci_1237	ncbi-geneid:8332572	1.1.1.157	51735|51735|48179|48179
cai:Caci_1258	ncbi-geneid:8332593	5.1.99.1	54593
cai:Caci_1259	ncbi-geneid:8332594	2.3.1.9	53901|53901
cai:Caci_1260	ncbi-geneid:8332595	2.7.-.-	52540
cai:Caci_1268	ncbi-geneid:8332603	4.2.1.9	143975|52016
cai:Caci_1274	ncbi-geneid:8332609	5.4.99.2	51703
cai:Caci_1281	ncbi-geneid:8332616	4.2.1.17	52096
cai:Caci_1302	ncbi-geneid:8332637	2.8.1.7	53383
cai:Caci_1306	ncbi-geneid:8332641	2.1.1.61|2.8.1.-	52402
cai:Caci_1313	ncbi-geneid:8332648	6.5.1.2
cai:Caci_1317	ncbi-geneid:8332652	6.3.5.6|6.3.5.7	141000
cai:Caci_1318	ncbi-geneid:8332653	6.3.5.6|6.3.5.7	75304
cai:Caci_1322	ncbi-geneid:8332657	6.3.5.6|6.3.5.7	55931|89095
cai:Caci_1323	ncbi-geneid:8332658	1.1.1.1	50129|51735
cai:Caci_1338	ncbi-geneid:8332676	6.1.1.17	52374|48163
cai:Caci_1339	ncbi-geneid:8332677	4.1.1.68	56529
cai:Caci_1344	ncbi-geneid:8332682	5.1.1.1	53822|47413
cai:Caci_1349	ncbi-geneid:8332687	3.2.1.21	51445
cai:Caci_1352	ncbi-geneid:8332690	3.4.11.5	53474
cai:Caci_1353	ncbi-geneid:8332691	3.7.1.3	53383
cai:Caci_1354	ncbi-geneid:8332692	1.3.99.3	56645|47203
cai:Caci_1365	ncbi-geneid:8332703	1.3.99.-	47203|56645
cai:Caci_1368	ncbi-geneid:8332706	1.1.1.100	51735
cai:Caci_1370	ncbi-geneid:8332708	2.3.1.9	53901|53901
cai:Caci_1380	ncbi-geneid:8332718	2.8.3.-	100950
cai:Caci_1381	ncbi-geneid:8332719	4.2.1.17	52096
cai:Caci_1388	ncbi-geneid:8332726	5.2.1.8	50891
cai:Caci_1403	ncbi-geneid:8332741	2.7.11.1	56112
cai:Caci_1404	ncbi-geneid:8332742	2.7.11.1	56112|89372
cai:Caci_1414	ncbi-geneid:8332753	2.1.1.37	53335
cai:Caci_1415	ncbi-geneid:8332754	3.1.-.-	52980
cai:Caci_1425	ncbi-geneid:8332764	6.5.1.1	56091|50249|117018
cai:Caci_1434	ncbi-geneid:8332773	5.1.1.1	53822|47413
cai:Caci_1441	ncbi-geneid:8332780	3.1.26.11	56281
cai:Caci_1445	ncbi-geneid:8332784	3.2.1.14	51445|49785
cai:Caci_1457	ncbi-geneid:8332796	5.3.3.10	56529
cai:Caci_1461	ncbi-geneid:8332800	1.1.1.107|1.1.1.122	51430
cai:Caci_1465	ncbi-geneid:8332804	5.1.3.2	51735
cai:Caci_1467	ncbi-geneid:8332806	1.1.1.38	51735|53223
cai:Caci_1470	ncbi-geneid:8332809	2.5.1.7	55205
cai:Caci_1486	ncbi-geneid:8332825	1.13.11.27	54593
cai:Caci_1488	ncbi-geneid:8332827	3.5.1	52499
cai:Caci_1489	ncbi-geneid:8332828	2.4.2.11	51690|54675
cai:Caci_1505	ncbi-geneid:8332844	3.5.1.4	75304
cai:Caci_1506	ncbi-geneid:8332845	6.3.5.2	52402|52317|54810
cai:Caci_1509	ncbi-geneid:8332848	2.7.7.7
cai:Caci_1515	ncbi-geneid:8332854	2.1.1.31	75217
cai:Caci_1517	ncbi-geneid:8332856	3.4.21.89	51306
cai:Caci_1518	ncbi-geneid:8332857	3.4.21.89	51306
cai:Caci_1519	ncbi-geneid:8332858	3.1.26.4	53098
cai:Caci_1526	ncbi-geneid:8332865	4.1.1.65	88946|88659|88659
cai:Caci_1531	ncbi-geneid:8332870	2.7.4.22	53633
cai:Caci_1536	ncbi-geneid:8332875	2.1.1.-	102114
cai:Caci_1557	ncbi-geneid:8332899	1.2.4.1	52518|52518|52922
cai:Caci_1568	ncbi-geneid:8332911	2.3.1.16|2.3.1.9	53901|53901
cai:Caci_1570	ncbi-geneid:8332913	5.4.2.1
cai:Caci_1571	ncbi-geneid:8332914	2.5.1.1|2.5.1.10|2.5.1.29	48576
cai:Caci_1572	ncbi-geneid:8332915	1.5.1.20	51730
cai:Caci_1578	ncbi-geneid:8332921	3.6.4.-	52540
cai:Caci_1581	ncbi-geneid:8332924	3.6.3.8	52540|54752
cai:Caci_1590	ncbi-geneid:8332933	3.3.2.1	52499
cai:Caci_1595	ncbi-geneid:8332938	3.2.1.24	88713|74650|88688
cai:Caci_1609	ncbi-geneid:8332952	3.2.1.21	51445|52279|49785|49785|49785|49313
cai:Caci_1610	ncbi-geneid:8332953	4.3.1.19	53686
cai:Caci_1617	ncbi-geneid:8332960	1.3.1.74	102114
cai:Caci_1622	ncbi-geneid:8332965	2.5.1.75	52540
cai:Caci_1623	ncbi-geneid:8332966	5.1.1.7	54506|54506
cai:Caci_1624	ncbi-geneid:8332967	4.99.1.1	53800
cai:Caci_1625	ncbi-geneid:8332968	3.1.3.25	56655
cai:Caci_1637	ncbi-geneid:8332980	3.6.1.23	51283
cai:Caci_1643	ncbi-geneid:8332986	2.1.1.-	53335|50249
cai:Caci_1644	ncbi-geneid:8332987	2.1.2.1	53383
cai:Caci_1646	ncbi-geneid:8332989	2.7.7.7	56672|100879|55729
cai:Caci_1651	ncbi-geneid:8332994	3.6.3.-	52540
cai:Caci_1653	ncbi-geneid:8332996	2.1.1.-	53335|81799
cai:Caci_1656	ncbi-geneid:8332999	2.4.1.129	56601|56519
cai:Caci_1657	ncbi-geneid:8333000	6.3.2.13	53623|53244|63418
cai:Caci_1658	ncbi-geneid:8333001	6.3.2.10	53623|53244|63418
cai:Caci_1660	ncbi-geneid:8333003	2.7.1.31	110738
cai:Caci_1661	ncbi-geneid:8333004	2.5.1.72	142754
cai:Caci_1665	ncbi-geneid:8333008	2.7.1.20	53613
cai:Caci_1666	ncbi-geneid:8333009	2.8.1.7	53383
cai:Caci_1667	ncbi-geneid:8333010	1.9.3.1	49503|81464
cai:Caci_1668	ncbi-geneid:8333011	1.9.3.1	81442
cai:Caci_1673	ncbi-geneid:8333016	2.4.2.18	52418|47648
cai:Caci_1677	ncbi-geneid:8333020	1.9.3.1	81452
cai:Caci_1684	ncbi-geneid:8333027	1.13.11.5	51182
cai:Caci_1686	ncbi-geneid:8333029	3.7.1.2	56529|63433
cai:Caci_1689	ncbi-geneid:8333032	3.1.3.48	52799
cai:Caci_1690	ncbi-geneid:8333033	3.4.11.18	55920
cai:Caci_1694	ncbi-geneid:8333037	2.1.2.11	51621
cai:Caci_1700	ncbi-geneid:8333043	6.3.1.2	55931|54368
cai:Caci_1703	ncbi-geneid:8333046	1.6.5.5	51735|50129
cai:Caci_1709	ncbi-geneid:8333052	2.7.7.42	81301|81593|81301|81593|81301
cai:Caci_1715	ncbi-geneid:8333058	3.2.1.24	88713|74650|88688
cai:Caci_1717	ncbi-geneid:8333060	4.2.1.44	51658
cai:Caci_1724	ncbi-geneid:8333067	5.3.1.-	51182
cai:Caci_1726	ncbi-geneid:8333069	2.1.1.187	53335
cai:Caci_1727	ncbi-geneid:8333070	3.1.1.45	53474
cai:Caci_1729	ncbi-geneid:8333072	2.7.6.1	53271
cai:Caci_1733	ncbi-geneid:8333076	1.14.13.39	56512
cai:Caci_1742	ncbi-geneid:8333085	3.4.11.18	55920
cai:Caci_1763	ncbi-geneid:8333106	5.99.1.3	56719|55874|54211
cai:Caci_1772	ncbi-geneid:8333115	5.99.1.3	56719|101904
cai:Caci_1776	ncbi-geneid:8333119	2.8.1.1|2.8.1.2	52821|52821
cai:Caci_1786	ncbi-geneid:8333129	4.2.1.3	53732|52016
cai:Caci_1790	ncbi-geneid:8333133	2.2.1.7	52518|52518|52922
cai:Caci_1797	ncbi-geneid:8333140	6.3.1.11|6.3.1.2	55931|54368
cai:Caci_1806	ncbi-geneid:8333149	2.6.1.76	53383
cai:Caci_1807	ncbi-geneid:8333150	4.1.1.86	53383
cai:Caci_1810	ncbi-geneid:8333153	1.14.13.59	51905|51905
cai:Caci_1812	ncbi-geneid:8333155	3.6.4.12	52540
cai:Caci_1814	ncbi-geneid:8333157	3.4.21.88	51306|46785
cai:Caci_1817	ncbi-geneid:8333160	1.17.4.1	51998
cai:Caci_1820	ncbi-geneid:8333163	3.5.4.25	142695
cai:Caci_1829	ncbi-geneid:8333172	2.3.1.61	52777|51230|51230|47005
cai:Caci_1830	ncbi-geneid:8333173	1.8.1.4	51905|55424
cai:Caci_1834	ncbi-geneid:8333177	3.4.11.1	53187|52949
cai:Caci_1835	ncbi-geneid:8333178	2.1.2.10	103025|101790
cai:Caci_1840	ncbi-geneid:8333183	2.4.2.21	52733
cai:Caci_1841	ncbi-geneid:8333184	2.7.1.156|2.7.7.62	52540
cai:Caci_1843	ncbi-geneid:8333186	3.6.1.-	55811
cai:Caci_1871	ncbi-geneid:8333214	1.2.99.2	56176|55447
cai:Caci_1872	ncbi-geneid:8333215	1.2.99.2	47741|54292
cai:Caci_1873	ncbi-geneid:8333216	1.17.1.4	56003|54665
cai:Caci_1876	ncbi-geneid:8333219	3.5.2.9|3.5.2.14	53067
cai:Caci_1878	ncbi-geneid:8333221	2.7.2.2	53633
cai:Caci_1943	ncbi-geneid:8333286	5.1.1.1	53822|47413
cai:Caci_1946	ncbi-geneid:8333289	4.1.1.12	53383
cai:Caci_1955	ncbi-geneid:8333298	4.2.1.40	51604|54826
cai:Caci_1961	ncbi-geneid:8333304	3.5.99.6	100950
cai:Caci_1976	ncbi-geneid:8333319	4.3.1.12	51735
cai:Caci_1995	ncbi-geneid:8333338	1.2.1.16	53720
cai:Caci_2005	ncbi-geneid:8333349	3.2.2.20	48150
cai:Caci_2008	ncbi-geneid:8333352	4.2.1.17	52096|52096
cai:Caci_2028	ncbi-geneid:8333372	3.2.1.23	51445|52317
cai:Caci_2032	ncbi-geneid:8333376	1.4.4.2	53383
cai:Caci_2033	ncbi-geneid:8333377	1.4.4.2	53383
cai:Caci_2038	ncbi-geneid:8333382	3.4.21.92	52096
cai:Caci_2039	ncbi-geneid:8333383	3.4.21.92	52096
cai:Caci_2041	ncbi-geneid:8333385	1.17.4.1	47240
cai:Caci_2042	ncbi-geneid:8333386	1.17.4.1	51998|48168
cai:Caci_2068	ncbi-geneid:8333412	3.1.3.25	56655
cai:Caci_2084	ncbi-geneid:8333428	1.11.1.10	53474
cai:Caci_2093	ncbi-geneid:8333437	1.3.99.1	51905|56425|46977
cai:Caci_2096	ncbi-geneid:8333440	1.6.99.3	51905|51905
cai:Caci_2104	ncbi-geneid:8333449	2.3.1.74	53901|53901
cai:Caci_2111	ncbi-geneid:8333456	3.2.1.20	51445
cai:Caci_2112	ncbi-geneid:8333457	5.1.1.1	53822|47413
cai:Caci_2118	ncbi-geneid:8333463	1.3.99.3	47203|56645
cai:Caci_2125	ncbi-geneid:8333470	1.2.1.3	53720
cai:Caci_2126	ncbi-geneid:8333471	2.8.3.12	100950
cai:Caci_2127	ncbi-geneid:8333472	2.8.3.12	100950
cai:Caci_2128	ncbi-geneid:8333473	2.3.3.1	48256
cai:Caci_2161	ncbi-geneid:8333506	2.7.11.1	56112|48452
cai:Caci_2173	ncbi-geneid:8333518	1.14.19.2	47240
cai:Caci_2176	ncbi-geneid:8333521	1.3.99.-	56645|47203
cai:Caci_2186	ncbi-geneid:8333531	6.4.1.3	52096|52096
cai:Caci_2192	ncbi-geneid:8333537	6.2.1.16	56801
cai:Caci_2199	ncbi-geneid:8333544	1.1.3.6	51905
cai:Caci_2202	ncbi-geneid:8333547	1.1.1.37|1.1.1.205	51412|54631
cai:Caci_2213	ncbi-geneid:8333558	3.6.4.13	52540
cai:Caci_2218	ncbi-geneid:8333564	2.6.1.42	56752
cai:Caci_2219	ncbi-geneid:8333565	2.6.1.85	56322
cai:Caci_2226	ncbi-geneid:8333575	1.3.99.-	56645|47203
cai:Caci_2227	ncbi-geneid:8333576	3.4.21.-	50494|50156
cai:Caci_2230	ncbi-geneid:8333579	6.1.1.3	55681|55186|52954
cai:Caci_2240	ncbi-geneid:8333589	3.1.2.-	54637
cai:Caci_2244	ncbi-geneid:8333593	1.1.1.49	55347|51735
cai:Caci_2245	ncbi-geneid:8333594	2.2.1.2	51569
cai:Caci_2246	ncbi-geneid:8333595	2.2.1.1	52518|52518|52922
cai:Caci_2248	ncbi-geneid:8333597	5.3.1.8	51182
cai:Caci_2258	ncbi-geneid:8333607	3.2.1.24	88713|74650|88688
cai:Caci_2260	ncbi-geneid:8333609	2.7.1.2	53067
cai:Caci_2267	ncbi-geneid:8333616	2.8.1.7|4.4.1.16	53383
cai:Caci_2273	ncbi-geneid:8333622	4.2.1.17	52096
cai:Caci_2286	ncbi-geneid:8333635	4.1.1.4	160104
cai:Caci_2301	ncbi-geneid:8333650	1.1.1.100	51735
cai:Caci_2302	ncbi-geneid:8333651	1.3.1.9	51735
cai:Caci_2309	ncbi-geneid:8333658	3.1.3.-
cai:Caci_2310	ncbi-geneid:8333659	3.1.3.3	56784|55021
cai:Caci_2313	ncbi-geneid:8333662	3.6.3.34	52540
cai:Caci_2321	ncbi-geneid:8333670	2.1.1.107|1.3.1.76|4.99.1.4	53790|51735
cai:Caci_2325	ncbi-geneid:8333674	2.1.1.-	75217|55315
cai:Caci_2331	ncbi-geneid:8333680	2.7.4.6	54919
cai:Caci_2342	ncbi-geneid:8333691	2.3.3.13	51569|110921|89000
cai:Caci_2345	ncbi-geneid:8333694	2.4.1.57	53756
cai:Caci_2349	ncbi-geneid:8333698	4.-.-.-	51366
cai:Caci_2350	ncbi-geneid:8333699	2.6.-.-	52317
cai:Caci_2352	ncbi-geneid:8333701	3.1.22.4	53098
cai:Caci_2358	ncbi-geneid:8333707	2.4.2.7	53271
cai:Caci_2359	ncbi-geneid:8333708	2.7.6.5	109604|81301|81271|55021
cai:Caci_2363	ncbi-geneid:8333712	5.2.1.8	50891
cai:Caci_2365	ncbi-geneid:8333714	6.1.1.21	55681|52954
cai:Caci_2366	ncbi-geneid:8333715	6.1.1.12	55681|55261|50249
cai:Caci_2378	ncbi-geneid:8333727	6.1.1.7	55681|101353|55186|50447
cai:Caci_2379	ncbi-geneid:8333728	3.1.-.-	53098
cai:Caci_2381	ncbi-geneid:8333730	1.1.1.25	53223|51735
cai:Caci_2388	ncbi-geneid:8333737	4.2.3.5	103263
cai:Caci_2389	ncbi-geneid:8333738	2.7.1.71	52540
cai:Caci_2390	ncbi-geneid:8333739	4.2.3.4	56796
cai:Caci_2391	ncbi-geneid:8333740	4.2.1.10	52304
cai:Caci_2400	ncbi-geneid:8333749	2.4.2.9	53271
cai:Caci_2401	ncbi-geneid:8333750	2.1.3.2	53671
cai:Caci_2402	ncbi-geneid:8333751	3.5.2.3	51556|51338
cai:Caci_2404	ncbi-geneid:8333753	6.3.5.5	52021|52317
cai:Caci_2405	ncbi-geneid:8333754	6.3.5.5	56059|56059|52440|48108|52440|52335
cai:Caci_2406	ncbi-geneid:8333755	1.3.3.1	51395
cai:Caci_2407	ncbi-geneid:8333756	4.1.1.23	51366
cai:Caci_2411	ncbi-geneid:8333760	3.5.4.26|1.1.1.193	53927
cai:Caci_2416	ncbi-geneid:8333765	2.1.1.36	53335
cai:Caci_2426	ncbi-geneid:8333775	3.4.25.1	56235
cai:Caci_2427	ncbi-geneid:8333776	3.4.25.1	56235
cai:Caci_2429	ncbi-geneid:8333778	5.2.1.8	54534|54534
cai:Caci_2430	ncbi-geneid:8333779	5.2.1.8	54534
cai:Caci_2442	ncbi-geneid:8333791	3.6.4.-	52540
cai:Caci_2450	ncbi-geneid:8333799	1.4.1.1	52283|51735
cai:Caci_2458	ncbi-geneid:8333807	5.4.99.12	55120|55174
cai:Caci_2461	ncbi-geneid:8333810	5.4.99.5	55298
cai:Caci_2462	ncbi-geneid:8333811	1.3.1.12	51735|48179|55021
cai:Caci_2479	ncbi-geneid:8333828	1.8.1.4	51905|55424
cai:Caci_2483	ncbi-geneid:8333832	1.1.3.15	56176|55103
cai:Caci_2511	ncbi-geneid:8333860	5.1.1.1	53822|47413
cai:Caci_2517	ncbi-geneid:8333866	3.2.1.21	51445
cai:Caci_2546	ncbi-geneid:8333895	2.4.1.15	53756
cai:Caci_2547	ncbi-geneid:8333896	2.7.7.9	53448
cai:Caci_2552	ncbi-geneid:8333901	3.2.1.22	51445
cai:Caci_2578	ncbi-geneid:8333927	3.5.1.4	75304
cai:Caci_2595	ncbi-geneid:8333944	2.3.3.10	53901|53901
cai:Caci_2596	ncbi-geneid:8333945	4.2.1.17	52096
cai:Caci_2597	ncbi-geneid:8333946	2.3.1.165|2.3.1.94	53901|53901|52151|51735|47336|55048|51735|47336
cai:Caci_2614	ncbi-geneid:8333963	1.1.99.2	51905
cai:Caci_2618	ncbi-geneid:8333967	2.6.1.16	53697
cai:Caci_2627	ncbi-geneid:8333976	1.4.3.21	49998|54416|54416
cai:Caci_2639	ncbi-geneid:8333988	3.5.4.16	55620
cai:Caci_2641	ncbi-geneid:8333990	1.18.1.3	51905|51905|55424
cai:Caci_2642	ncbi-geneid:8333991	1.1.1.44	51735|48179
cai:Caci_2643	ncbi-geneid:8333992	1.1.1.49	55347|51735
cai:Caci_2644	ncbi-geneid:8333993	2.4.1.15	53756
cai:Caci_2645	ncbi-geneid:8333994	3.2.1.96	51445
cai:Caci_2654	ncbi-geneid:8334003	3.2.1.23	51445|49785|49303
cai:Caci_2664	ncbi-geneid:8334013	5.1.1.1	53822|47413
cai:Caci_2674	ncbi-geneid:8334023	3.1.4.4	56024|56024
cai:Caci_2687	ncbi-geneid:8334036	2.1.1.79	53335
cai:Caci_2696	ncbi-geneid:8334045	2.4.1.173	53756
cai:Caci_2709	ncbi-geneid:8334058	1.1.1.90	50129|51735
cai:Caci_2735	ncbi-geneid:8334084	1.17.1.4	56176|55447
cai:Caci_2736	ncbi-geneid:8334085	1.17.1.4	56003|54665
cai:Caci_2768	ncbi-geneid:8334117	1.14.14.5	51679
cai:Caci_2769	ncbi-geneid:8334118	1.7.2.3	53706|50692
cai:Caci_2771	ncbi-geneid:8334120	1.14.14.5	51679
cai:Caci_2773	ncbi-geneid:8334122	1.14.14.5	51679
cai:Caci_2774	ncbi-geneid:8334123	4.2.1.1	53056
cai:Caci_2777	ncbi-geneid:8334126	3.6.3.21	52540
cai:Caci_2778	ncbi-geneid:8334127	1.1.1.100	51735
cai:Caci_2820	ncbi-geneid:8334169	4.6.1.1	55154
cai:Caci_3037	ncbi-geneid:8334388	2.1.1.37	53335
cai:Caci_3043	ncbi-geneid:8334394	2.1.1.72	53335
cai:Caci_3060	ncbi-geneid:8334412	2.3.1.51	69593
cai:Caci_3061	ncbi-geneid:8334413	2.7.4.14	52540
cai:Caci_3076	ncbi-geneid:8334428	3.6.3.-	52540
cai:Caci_3092	ncbi-geneid:8334444	2.3.1.9	53901|53901
cai:Caci_3098	ncbi-geneid:8334450	3.5.1.88	56420
cai:Caci_3099	ncbi-geneid:8334451	2.1.2.9	53328|50486
cai:Caci_3100	ncbi-geneid:8334452	2.1.1.-	53335|48013
cai:Caci_3102	ncbi-geneid:8334454	1.1.1.100	51735
cai:Caci_3103	ncbi-geneid:8334455	6.2.1.-	56801
cai:Caci_3105	ncbi-geneid:8334457	5.1.3.1	51366
cai:Caci_3107	ncbi-geneid:8334459	2.5.1.9	63380|63380
cai:Caci_3108	ncbi-geneid:8334460	3.5.4.25|4.1.99.12	55821|142695
cai:Caci_3109	ncbi-geneid:8334461	2.5.1.9|2.5.1.78	52121
cai:Caci_3110	ncbi-geneid:8334462	3.6.1.31	101386
cai:Caci_3112	ncbi-geneid:8334464	2.4.2.17	53850|54913
cai:Caci_3115	ncbi-geneid:8334467	6.2.1.3	56801
cai:Caci_3116	ncbi-geneid:8334469	1.1.1.169	51735|51905
cai:Caci_3119	ncbi-geneid:8334472	2.3.1.176	53901|53901
cai:Caci_3134	ncbi-geneid:8334487	3.1.3.48	52788
cai:Caci_3167	ncbi-geneid:8334520	3.2.1.52	51445
cai:Caci_3245	ncbi-geneid:8334598	4.2.1.46	51735
cai:Caci_3249	ncbi-geneid:8334602	2.1.1.95	53335
cai:Caci_3253	ncbi-geneid:8334606	2.3.1.41	53901|53901
cai:Caci_3255	ncbi-geneid:8334608	2.3.1.179	53901|53901
cai:Caci_3256	ncbi-geneid:8334609	1.13.11.27	54593
cai:Caci_3259	ncbi-geneid:8334612	1.2.4.1	52518
cai:Caci_3260	ncbi-geneid:8334613	1.2.4.1	52518|52922
cai:Caci_3263	ncbi-geneid:8334616	2.3.1.180	53901
cai:Caci_3265	ncbi-geneid:8334618	1.1.3.15	51395|53901
cai:Caci_3267	ncbi-geneid:8334620	2.7.8.-	56214|56214
cai:Caci_3273	ncbi-geneid:8334626	4.2.1.1	53056
cai:Caci_3283	ncbi-geneid:8334636	2.4.1.-	53756
cai:Caci_3285	ncbi-geneid:8334638	2.4.1.-	53756
cai:Caci_3312	ncbi-geneid:8334665	2.5.1.1|2.5.1.10|2.5.1.29	48576
cai:Caci_3322	ncbi-geneid:8334675	6.2.1.30	56801
cai:Caci_3328	ncbi-geneid:8334681	2.7.13.3	55874|52172|55781|47384|58104|58104|58104|58104
cai:Caci_3363	ncbi-geneid:8334716	1.3.3.6	56645|47203|47203
cai:Caci_3372	ncbi-geneid:8334725	1.2.5.1	52518|52518|52467
cai:Caci_3396	ncbi-geneid:8334749	3.1.2.12
cai:Caci_3407	ncbi-geneid:8334760	1.4.1.13	51395
cai:Caci_3415	ncbi-geneid:8334768	3.2.2.-|4.2.99.18	81624|46946|57716
cai:Caci_3432	ncbi-geneid:8334785	2.3.1.31	53474
cai:Caci_3459	ncbi-geneid:8334812	3.5.1.11	56235
cai:Caci_3468	ncbi-geneid:8334821	3.4.16.4	56601
cai:Caci_3473	ncbi-geneid:8334826	2.3.1.94	53901|52151|51735|51412|55048|47336|51735|51412
cai:Caci_3481	ncbi-geneid:8334834	1.11.1.6	56634|52317
cai:Caci_3488	ncbi-geneid:8334841	1.8.1.7	51905|55424
cai:Caci_3491	ncbi-geneid:8334844	5.1.1.1	53822|47413
cai:Caci_3499	ncbi-geneid:8334852	6.2.1.-	56801|54637
cai:Caci_3511	ncbi-geneid:8334864	3.7.1.3	53383
cai:Caci_3517	ncbi-geneid:8334870	5.3.1.23	100950
cai:Caci_3533	ncbi-geneid:8334886	1.14.-.-	48264
cai:Caci_3538	ncbi-geneid:8334891	6.3.4.14	56059|52440|51246|51230
cai:Caci_3546	ncbi-geneid:8334899	2.3.1.-	53901
cai:Caci_3547	ncbi-geneid:8334900	2.3.1.-	53901|53901
cai:Caci_3549	ncbi-geneid:8334902	1.1.1.-	51735
cai:Caci_3550	ncbi-geneid:8334903	4.2.1.-	55961|55961
cai:Caci_3552	ncbi-geneid:8334905	1.14.14.-	51905
cai:Caci_3590	ncbi-geneid:8334943	3.2.1.55	51445|51011
cai:Caci_3594	ncbi-geneid:8334947	5.1.1.1	53822|47413
cai:Caci_3601	ncbi-geneid:8334954	5.1.1.1	53822|47413
cai:Caci_3602	ncbi-geneid:8334955	3.2.1.4	51989
cai:Caci_3629	ncbi-geneid:8334982	3.2.1.15	51126
cai:Caci_3635	ncbi-geneid:8334988	2.5.1.54	51569
cai:Caci_3637	ncbi-geneid:8334990	1.11.1.6	56634
cai:Caci_3656	ncbi-geneid:8335009	4.1.1.-	52507
cai:Caci_3657	ncbi-geneid:8335010	4.1.1.-	50475|143968
cai:Caci_3667	ncbi-geneid:8335020	4.1.3.27	56322
cai:Caci_3668	ncbi-geneid:8335021	4.1.3.27	52317
cai:Caci_3669	ncbi-geneid:8335022	6.2.1.30	56801
cai:Caci_3675	ncbi-geneid:8335028	4.2.1.20	53686
cai:Caci_3679	ncbi-geneid:8335032	4.1.1.-	50475|143968
cai:Caci_3698	ncbi-geneid:8335051	3.5.1.32	53187|55031
cai:Caci_3700	ncbi-geneid:8335053	3.2.1.20	51445
cai:Caci_3704	ncbi-geneid:8335057	5.1.1.1	53822|47413
cai:Caci_3705	ncbi-geneid:8335058	5.1.1.1	53822|47413
cai:Caci_3712	ncbi-geneid:8335065	3.2.1.23	51445|49785|49785|49785|51011|117100|51011
cai:Caci_3714	ncbi-geneid:8335067	3.2.1.75|3.2.1.45	51445|49785|51011
cai:Caci_3716	ncbi-geneid:8335069	3.2.1.75|3.2.1.45	51445|50370|51011
cai:Caci_3722	ncbi-geneid:8335075	3.2.1.25	51445|49785|49303
cai:Caci_3723	ncbi-geneid:8335076	5.1.1.1	53822|47413
cai:Caci_3724	ncbi-geneid:8335077	2.4.1.15	53756
cai:Caci_3728	ncbi-geneid:8335081	6.3.4.6	56059|52440|50891|51246|50891|51230|160467
cai:Caci_3729	ncbi-geneid:8335082	3.5.1.54	75304
cai:Caci_3741	ncbi-geneid:8335094	3.2.1.40	48208
cai:Caci_3760	ncbi-geneid:8335113	6.4.1.4	56059|52440|51246|51230
cai:Caci_3761	ncbi-geneid:8335114	6.4.1.3|6.4.1.4	52096|52096
cai:Caci_3763	ncbi-geneid:8335116	1.1.1.157	51735|48179
cai:Caci_3764	ncbi-geneid:8335117	1.14.14.5	51679
cai:Caci_3766	ncbi-geneid:8335119	3.6.3.21	52540
cai:Caci_3771	ncbi-geneid:8335124	2.4.1.18	51445|51011|81296
cai:Caci_3775	ncbi-geneid:8335128	1.5.1.29	52218
cai:Caci_3776	ncbi-geneid:8335129	1.14.11.17	51197
cai:Caci_3778	ncbi-geneid:8335131	1.14.14.5	51679
cai:Caci_3799	ncbi-geneid:8335152	3.6.3.21	52540
cai:Caci_3816	ncbi-geneid:8335169	3.1.1.41	53474
cai:Caci_3818	ncbi-geneid:8335171	3.2.1.21	51445|52279
cai:Caci_3822	ncbi-geneid:8335175	3.2.1.37	51445|51011
cai:Caci_3824	ncbi-geneid:8335177	3.2.1.139	51445|55545
cai:Caci_3845	ncbi-geneid:8335198	3.2.1.21	51445|52279|49785|49785
cai:Caci_3851	ncbi-geneid:8335204	3.5.4.25	142695
cai:Caci_3914	ncbi-geneid:8335267	4.1.2.-	51621
cai:Caci_3915	ncbi-geneid:8335268	4.2.1.83	51556
cai:Caci_3919	ncbi-geneid:8335272	4.1.1.55	53850
cai:Caci_3938	ncbi-geneid:8335291	2.1.1.77	53335
cai:Caci_3991	ncbi-geneid:8335344	2.1.1.79	53335
cai:Caci_3999	ncbi-geneid:8335352	4.1.1.55	53850
cai:Caci_4007	ncbi-geneid:8335360	2.7.7.49	56672
cai:Caci_4023	ncbi-geneid:8335376	5.1.3.2	51735
cai:Caci_4058	ncbi-geneid:8335411	2.1.1.37	53335
cai:Caci_4099	ncbi-geneid:8335453	3.2.1.21	51445|52279|50370|50370|49313
cai:Caci_4117	ncbi-geneid:8335471	2.7.13.3	55874|52172|55781|47384|58104|58104|58104|58104
cai:Caci_4131	ncbi-geneid:8335485	1.6.5.2	52218
cai:Caci_4141	ncbi-geneid:8335495	1.2.1.12	55347|51735
cai:Caci_4155	ncbi-geneid:8335509	1.2.1.2	53706|50692
cai:Caci_4165	ncbi-geneid:8335519	1.1.1.306	50129|51735|50129
cai:Caci_4177	ncbi-geneid:8335531	4.2.1.3	53732|52016
cai:Caci_4195	ncbi-geneid:8335549	2.7.13.3	55874|47384
cai:Caci_4214	ncbi-geneid:8335568	3.2.1.4	51445|49384|49265
cai:Caci_4216	ncbi-geneid:8335570	4.2.1.52	51569
cai:Caci_4217	ncbi-geneid:8335571	4.2.1.9	143975|52016
cai:Caci_4250	ncbi-geneid:8335604	6.3.5.4	56235|52402
cai:Caci_4251	ncbi-geneid:8335605	3.2.1.52	51445|55545
cai:Caci_4253	ncbi-geneid:8335607	3.4.13.19	51556
cai:Caci_4254	ncbi-geneid:8335608	3.4.17.11	53187|55031
cai:Caci_4256	ncbi-geneid:8335610	4.2.1.113	51604|54826
cai:Caci_4270	ncbi-geneid:8335624	4.1.99.3	48173|52425
cai:Caci_4284	ncbi-geneid:8335638	3.6.1.1	50324
cai:Caci_4294	ncbi-geneid:8335648	1.14.13.59	51905
cai:Caci_4295	ncbi-geneid:8335649	4.1.1.86	53383
cai:Caci_4300	ncbi-geneid:8335654	3.6.3.34	52540
cai:Caci_4303	ncbi-geneid:8335657	1.5.1.29	52218
cai:Caci_4308	ncbi-geneid:8335662	1.14.11.17	51197
cai:Caci_4317	ncbi-geneid:8335671	3.2.1.55	51445|51011
cai:Caci_4321	ncbi-geneid:8335675	5.1.1.1	53822|47413
cai:Caci_4324	ncbi-geneid:8335678	3.1.3.12	56784
cai:Caci_4334	ncbi-geneid:8335688	2.1.1.14	51726
cai:Caci_4338	ncbi-geneid:8335692	2.8.3.5|2.8.3.6	100950
cai:Caci_4339	ncbi-geneid:8335693	2.8.3.6	100950
cai:Caci_4340	ncbi-geneid:8335694	1.13.11.37	49482
cai:Caci_4348	ncbi-geneid:8335702	1.4.1.9	51735|53223
cai:Caci_4365	ncbi-geneid:8335719	3.6.3.17	52540|52540
cai:Caci_4369	ncbi-geneid:8335723	5.1.3.3	74650
cai:Caci_4379	ncbi-geneid:8335733	6.2.1.3	56801
cai:Caci_4403	ncbi-geneid:8335757	1.2.1.16	53720
cai:Caci_4404	ncbi-geneid:8335758	1.1.1.40|1.1.1.38	53223|51735
cai:Caci_4414	ncbi-geneid:8335768	3.2.1.8	51445|49384
cai:Caci_4420	ncbi-geneid:8335774	3.2.1.23	51445|49785
cai:Caci_4422	ncbi-geneid:8335776	3.2.1.96	51445
cai:Caci_4432	ncbi-geneid:8335786	1.3.99.3	56645|47203
cai:Caci_4433	ncbi-geneid:8335787	6.4.1.3	52096|52096
cai:Caci_4434	ncbi-geneid:8335788	6.3.4.14|6.4.1.3	56059|52440|51246|51230
cai:Caci_4435	ncbi-geneid:8335789	4.2.1.17	52096
cai:Caci_4438	ncbi-geneid:8335792	5.1.1.1	53822|47413
cai:Caci_4439	ncbi-geneid:8335793	3.2.1.22	51445|51011
cai:Caci_4449	ncbi-geneid:8335803	2.1.1.63	46767|53155
cai:Caci_4450	ncbi-geneid:8335804	2.7.1.25	52540
cai:Caci_4453	ncbi-geneid:8335807	1.11.1.6|1.11.1.7	48113|48113
cai:Caci_4462	ncbi-geneid:8335816	3.4.16.4	56601
cai:Caci_4467	ncbi-geneid:8335821	3.3.2.1	52499
cai:Caci_4475	ncbi-geneid:8335829	1.7.99.4	103501
cai:Caci_4476	ncbi-geneid:8335830	1.7.99.4	89155
cai:Caci_4477	ncbi-geneid:8335831	1.7.99.4	54862
cai:Caci_4478	ncbi-geneid:8335832	1.7.99.4	53706|50692
cai:Caci_4484	ncbi-geneid:8335838	3.2.2.-	52141
cai:Caci_4486	ncbi-geneid:8335840	1.1.1.18	51735|55347
cai:Caci_4487	ncbi-geneid:8335841	4.2.1.44	51658
cai:Caci_4488	ncbi-geneid:8335842	2.7.1.92	53613
cai:Caci_4491	ncbi-geneid:8335845	3.7.1.-	52518|52467|52518
cai:Caci_4494	ncbi-geneid:8335848	3.6.3.17	52540
cai:Caci_4495	ncbi-geneid:8335849	3.1.3.25	56655
cai:Caci_4498	ncbi-geneid:8335852	2.7.8.-	56214|56214
cai:Caci_4501	ncbi-geneid:8335855	4.2.99.18|3.2.2.23	46946|81624|57716
cai:Caci_4507	ncbi-geneid:8335861	6.2.1.1	56801
cai:Caci_4508	ncbi-geneid:8335862	1.20.4.1	52833
cai:Caci_4512	ncbi-geneid:8335866	3.2.1.52	51445
cai:Caci_4517	ncbi-geneid:8335871	4.2.-.-	53697
cai:Caci_4523	ncbi-geneid:8335877	2.7.1.-	53067
cai:Caci_4524	ncbi-geneid:8335878	3.4.17.13	52317|141986
cai:Caci_4527	ncbi-geneid:8335881	1.2.1.3	53720
cai:Caci_4529	ncbi-geneid:8335883	1.1.1.157	51735|48179
cai:Caci_4552	ncbi-geneid:8335906	1.1.1.169	48179|51735
cai:Caci_4568	ncbi-geneid:8335922	1.8.1.4	51905|55424
cai:Caci_4590	ncbi-geneid:8335944	2.7.7.22	53448|159283
cai:Caci_4597	ncbi-geneid:8335951	2.8.1.6	102114
cai:Caci_4606	ncbi-geneid:8335960	2.1.1.79	53335
cai:Caci_4608	ncbi-geneid:8335962	3.1.11.2	56219
cai:Caci_4618	ncbi-geneid:8335972	2.1.1.104	53335
cai:Caci_4636	ncbi-geneid:8335990	6.1.1.2	52374
cai:Caci_4651	ncbi-geneid:8336005	3.2.1.21	51445|52279|49373
cai:Caci_4663	ncbi-geneid:8336017	1.1.1.100	51735
cai:Caci_4665	ncbi-geneid:8336019	5.3.2.-	55331
cai:Caci_4667	ncbi-geneid:8336021	4.1.2.4	51569
cai:Caci_4676	ncbi-geneid:8336030	3.2.1.23	51445|52317
cai:Caci_4677	ncbi-geneid:8336031	3.2.1.21	51445|52279|50405
cai:Caci_4684	ncbi-geneid:8336038	3.1.1.41	53474
cai:Caci_4693	ncbi-geneid:8336047	3.2.1.22	56327|51735
cai:Caci_4705	ncbi-geneid:8336059	5.1.1.1	53822|47413
cai:Caci_4713	ncbi-geneid:8336067	5.3.1.4	53743|50443
cai:Caci_4714	ncbi-geneid:8336068	5.1.3.4	53639
cai:Caci_4715	ncbi-geneid:8336069	2.7.1.16	53067|53067
cai:Caci_4725	ncbi-geneid:8336079	3.5.3.4	49785|49785
cai:Caci_4726	ncbi-geneid:8336080	3.5.2.5	51556|51338
cai:Caci_4727	ncbi-geneid:8336081	2.7.1.31	110738|110738
cai:Caci_4728	ncbi-geneid:8336082	4.1.1.47	52518|52467|52518
cai:Caci_4729	ncbi-geneid:8336083	1.1.1.60	51735|48179
cai:Caci_4730	ncbi-geneid:8336084	5.3.1.22	51658
cai:Caci_4734	ncbi-geneid:8336088	3.5.99.3	51556|51338
cai:Caci_4735	ncbi-geneid:8336089	1.2.99.2	47741|54292
cai:Caci_4737	ncbi-geneid:8336091	1.7.3.3	55620|55620
cai:Caci_4738	ncbi-geneid:8336092	3.5.2.17	49472
cai:Caci_4755	ncbi-geneid:8336109	2.7.1.17	53067|53067
cai:Caci_4759	ncbi-geneid:8336113	2.1.1.-	53335
cai:Caci_4764	ncbi-geneid:8336118	1.5.1.9	51735
cai:Caci_4768	ncbi-geneid:8336122	3.1.2.-	54637|54637
cai:Caci_4769	ncbi-geneid:8336123	2.3.1.51	69593
cai:Caci_4780	ncbi-geneid:8336134	1.3.1.74|1.4.4.2	53383|53383
cai:Caci_4810	ncbi-geneid:8336164	3.2.1.52	51445|55545
cai:Caci_4828	ncbi-geneid:8336182	1.1.1.100	51735
cai:Caci_4832	ncbi-geneid:8336186	2.2.1.1	52518|52518|52922
cai:Caci_4852	ncbi-geneid:8336206	1.1.2.3	51395
cai:Caci_4857	ncbi-geneid:8336211	1.2.5.1	52518|52518|52467
cai:Caci_4875	ncbi-geneid:8336229	3.2.1.51	51445
cai:Caci_4876	ncbi-geneid:8336230	3.2.1.4	51445|81296
cai:Caci_4877	ncbi-geneid:8336231	5.1.1.1	53822|47413
cai:Caci_4885	ncbi-geneid:8336239	1.2.1.28	53720
cai:Caci_4886	ncbi-geneid:8336240	1.14.13.2	51905|54373
cai:Caci_4887	ncbi-geneid:8336241	3.1.1.24|4.1.1.44	53474|69118
cai:Caci_4888	ncbi-geneid:8336242	5.5.1.2	48557|48557
cai:Caci_4889	ncbi-geneid:8336243	1.13.11.3	49482
cai:Caci_4890	ncbi-geneid:8336244	1.13.11.3	49482
cai:Caci_4891	ncbi-geneid:8336245	2.8.3.5	100950
cai:Caci_4892	ncbi-geneid:8336246	2.8.3.5	100950
cai:Caci_4895	ncbi-geneid:8336249	1.14.13.82	55961|50022
cai:Caci_4902	ncbi-geneid:8336256	6.2.1.-	56801
cai:Caci_4908	ncbi-geneid:8336262	3.1.3.25	56655
cai:Caci_4919	ncbi-geneid:8336273	5.3.3.10	56529
cai:Caci_4923	ncbi-geneid:8336277	3.6.3.17	52540|52540
cai:Caci_4925	ncbi-geneid:8336279	5.1.1.1	53822|47413
cai:Caci_4932	ncbi-geneid:8336286	3.2.1.51	51445|50370
cai:Caci_4933	ncbi-geneid:8336287	5.1.1.1	53822|47413
cai:Caci_4935	ncbi-geneid:8336289	3.2.1.23	51445|52317
cai:Caci_4940	ncbi-geneid:8336294	3.2.1.21	51445|52279|50405
cai:Caci_4941	ncbi-geneid:8336295	3.2.1.8	49899|50370
cai:Caci_4946	ncbi-geneid:8336300	3.2.1.4	51445|81296
cai:Caci_4947	ncbi-geneid:8336301	3.2.1.51	51445|49785
cai:Caci_4948	ncbi-geneid:8336302	1.1.1.122	51430
cai:Caci_4949	ncbi-geneid:8336303	1.1.1.125	51735
cai:Caci_4951	ncbi-geneid:8336305	5.1.3.-	54909
cai:Caci_4961	ncbi-geneid:8336315	3.2.1.23	51445|74650|49785|49303|49303
cai:Caci_4971	ncbi-geneid:8336325	2.5.1.1|2.5.1.10|2.5.1.29	48576
cai:Caci_4972	ncbi-geneid:8336326	3.2.1.37	49899|50405|50405
cai:Caci_4980	ncbi-geneid:8336334	4.2.2.1	48230|74650|49863
cai:Caci_4990	ncbi-geneid:8336344	5.1.1.1	53822|47413
cai:Caci_4997	ncbi-geneid:8336351	5.1.1.1	53822|47413
cai:Caci_5007	ncbi-geneid:8336361	3.2.1.22	51445|49785|49785|51011
cai:Caci_5013	ncbi-geneid:8336367	4.2.1.6	51604|54826
cai:Caci_5015	ncbi-geneid:8336369	4.1.2.14|4.1.3.16	51569
cai:Caci_5016	ncbi-geneid:8336370	2.7.1.45	53613
cai:Caci_5019	ncbi-geneid:8336373	4.2.1.11	51604|54826
cai:Caci_5021	ncbi-geneid:8336375	3.5.1.88	56420
cai:Caci_5041	ncbi-geneid:8336395	4.2.1.113	51604|54826
cai:Caci_5068	ncbi-geneid:8336422	1.2.4.1	52518|52922
cai:Caci_5069	ncbi-geneid:8336423	1.2.4.1	52518
cai:Caci_5123	ncbi-geneid:8336477	1.1.5.3	51905
cai:Caci_5124	ncbi-geneid:8336478	2.7.1.30	53067|53067
cai:Caci_5127	ncbi-geneid:8336481	2.7.1.30	53067|53067
cai:Caci_5156	ncbi-geneid:8336510	4.2.1.40	51604|54826
cai:Caci_5157	ncbi-geneid:8336511	4.2.1.41	51569
cai:Caci_5160	ncbi-geneid:8336514	3.2.1.37	49899|110221
cai:Caci_5163	ncbi-geneid:8336517	3.5.2.6	56601
cai:Caci_5175	ncbi-geneid:8336529	4.1.2.5	53383
cai:Caci_5188	ncbi-geneid:8336542	2.3.1.41|2.3.1.180	53901
cai:Caci_5192	ncbi-geneid:8336546	3.5.1.88	56420
cai:Caci_5199	ncbi-geneid:8336553	5.-.-.-	111337
cai:Caci_5204	ncbi-geneid:8336558	3.1.1.45	53474
cai:Caci_5210	ncbi-geneid:8336564	2.1.1.77	53335
cai:Caci_5214	ncbi-geneid:8336568	6.3.5.1	52402|56317
cai:Caci_5229	ncbi-geneid:8336583	4.2.1.17	52096
cai:Caci_5230	ncbi-geneid:8336584	1.2.4.1	52518|52518|52922
cai:Caci_5234	ncbi-geneid:8336588	3.1.2.-	54637
cai:Caci_5239	ncbi-geneid:8336593	2.3.1.118	54001
cai:Caci_5240	ncbi-geneid:8336594	2.7.7.7	89550
cai:Caci_5243	ncbi-geneid:8336597	1.6.5.5	51735|50129
cai:Caci_5248	ncbi-geneid:8336602	6.5.1.1	56091|50249
cai:Caci_5261	ncbi-geneid:8336615	1.1.1.35|4.2.1.17|5.1.2.3	52096|51735|48179|48179
cai:Caci_5262	ncbi-geneid:8336616	2.3.1.16|2.3.1.9	53901|53901
cai:Caci_5263	ncbi-geneid:8336617	1.3.99.3	56645|47203
cai:Caci_5266	ncbi-geneid:8336620	2.7.3.9	51621|52009|47831
cai:Caci_5269	ncbi-geneid:8336623	2.7.1.69	55804
cai:Caci_5272	ncbi-geneid:8336626	2.7.1.56	53613
cai:Caci_5275	ncbi-geneid:8336629	3.6.3.17	52540|52540
cai:Caci_5297	ncbi-geneid:8336651	3.2.2.-	52141
cai:Caci_5303	ncbi-geneid:8336657	4.2.1.17	52096
cai:Caci_5315	ncbi-geneid:8336669	3.1.4.46	51695
cai:Caci_5319	ncbi-geneid:8336673	2.3.1.-	56317
cai:Caci_5333	ncbi-geneid:8336687	3.2.1.21	51445
cai:Caci_5334	ncbi-geneid:8336688	5.1.1.1	53822|47413
cai:Caci_5342	ncbi-geneid:8336696	2.5.1.6	55973|55973|55973
cai:Caci_5343	ncbi-geneid:8336697	4.1.1.36|6.3.2.5	102645|52507
cai:Caci_5344	ncbi-geneid:8336698	2.7.7.6	63562
cai:Caci_5345	ncbi-geneid:8336699	2.7.4.8	52540
cai:Caci_5352	ncbi-geneid:8336706	2.3.1.9	53901
cai:Caci_5363	ncbi-geneid:8336717	2.1.1.13	82282|56507|51717|52242|47644
cai:Caci_5377	ncbi-geneid:8336731	3.2.1.17	51445
cai:Caci_5378	ncbi-geneid:8336732	3.2.1.17	51445
cai:Caci_5391	ncbi-geneid:8336745	2.7.13.3	55874|47384|158472
cai:Caci_5399	ncbi-geneid:8336753	6.1.1.16	52374
cai:Caci_5405	ncbi-geneid:8336759	2.1.1.172	53335
cai:Caci_5407	ncbi-geneid:8336761	3.4.11.5	53474
cai:Caci_5410	ncbi-geneid:8336764	3.6.1.13	55811
cai:Caci_5411	ncbi-geneid:8336765	6.3.4.2	52540|52317
cai:Caci_5430	ncbi-geneid:8336784	2.7.1.23	111331
cai:Caci_5437	ncbi-geneid:8336791	5.1.99.4	89796
cai:Caci_5444	ncbi-geneid:8336798	3.2.1.21	51445|52279
cai:Caci_5462	ncbi-geneid:8336820	6.1.1.1	52374|55174
cai:Caci_5463	ncbi-geneid:8336821	3.2.2.21	50486
cai:Caci_5465	ncbi-geneid:8336823	4.3.2.1	48557
cai:Caci_5467	ncbi-geneid:8336825	2.1.3.3	53671
cai:Caci_5468	ncbi-geneid:8336826	2.6.1.11	53383
cai:Caci_5469	ncbi-geneid:8336827	2.7.2	53633
cai:Caci_5470	ncbi-geneid:8336828	2.3.1.35|2.3.1.1	56266
cai:Caci_5471	ncbi-geneid:8336829	1.2.1	55347|51735
cai:Caci_5477	ncbi-geneid:8336835	6.1.1.20	56037|55681|50249|54991|46955
cai:Caci_5478	ncbi-geneid:8336836	6.1.1.20	55681|46589
cai:Caci_5516	ncbi-geneid:8336876	2.3.1.8|2.7.1.-	56399
cai:Caci_5520	ncbi-geneid:8336880	4.2.1.17	52096
cai:Caci_5522	ncbi-geneid:8336882	1.14.13.40	51395|51905
cai:Caci_5524	ncbi-geneid:8336884	6.2.1.32	56801
cai:Caci_5535	ncbi-geneid:8336895	2.3.1.183	55729
cai:Caci_5539	ncbi-geneid:8336899	2.5.1.48|4.4.1.11	53383
cai:Caci_5541	ncbi-geneid:8336901	3.4.15.5	55486
cai:Caci_5543	ncbi-geneid:8336903	3.2.-.-	101478
cai:Caci_5547	ncbi-geneid:8336907	2.1.1.63	46767|53155
cai:Caci_5559	ncbi-geneid:8336919	5.1.1.17	53383
cai:Caci_5574	ncbi-geneid:8336934	6.1.1.19	52374|47323|55190
cai:Caci_5582	ncbi-geneid:8336942	1.1.1.-	51735|52413|48179
cai:Caci_5584	ncbi-geneid:8336944	3.6.4.12	52540|53271
cai:Caci_5597	ncbi-geneid:8336957	1.2.1.2	53706|50692
cai:Caci_5600	ncbi-geneid:8336960	2.7.13.3	55874|103190|55890|55785
cai:Caci_5606	ncbi-geneid:8336966	5.3.1.1	51351
cai:Caci_5607	ncbi-geneid:8336967	2.7.2.3	53748
cai:Caci_5608	ncbi-geneid:8336968	1.2.1.12	55347|51735
cai:Caci_5623	ncbi-geneid:8336983	3.2.1.17	51445|51055
cai:Caci_5624	ncbi-geneid:8336984	3.2.1.14	51445|51055
cai:Caci_5629	ncbi-geneid:8336989	1.6.99.5	56762
cai:Caci_5632	ncbi-geneid:8336992	6.1.1.3	55681|52954
cai:Caci_5654	ncbi-geneid:8337014	3.2.1.52	51445|50370|49785|55545
cai:Caci_5659	ncbi-geneid:8337019	3.4.21.53	54211|52540|88697
cai:Caci_5666	ncbi-geneid:8337026	2.7.1.24	52540
cai:Caci_5677	ncbi-geneid:8337037	2.7.7.7	56672|88723|53098|47807
cai:Caci_5689	ncbi-geneid:8337050	2.9.1.1	53383
cai:Caci_5690	ncbi-geneid:8337051	2.7.9.3	55326|56042
cai:Caci_5699	ncbi-geneid:8337060	2.7.1.40	51621|52935|50800
cai:Caci_5701	ncbi-geneid:8337062	1.4.1.13|1.4.1.14	51971|46548
cai:Caci_5702	ncbi-geneid:8337063	1.4.7.1|1.4.1.13|1.4.1.14	51395|56235|69336
cai:Caci_5709	ncbi-geneid:8337070	4.2.1.20	51366
cai:Caci_5710	ncbi-geneid:8337071	4.2.1.20	53686
cai:Caci_5711	ncbi-geneid:8337072	4.1.1.48	51366
cai:Caci_5714	ncbi-geneid:8337075	4.1.3.27	56322
cai:Caci_5715	ncbi-geneid:8337076	3.5.4.19	141734
cai:Caci_5723	ncbi-geneid:8337084	4.1.3.-	51366
cai:Caci_5725	ncbi-geneid:8337086	5.3.1.24|5.3.1.16	51366
cai:Caci_5726	ncbi-geneid:8337087	2.4.2.-	52317
cai:Caci_5728	ncbi-geneid:8337089	4.2.1.19	54211|54211
cai:Caci_5729	ncbi-geneid:8337090	2.6.1.9	53383
cai:Caci_5730	ncbi-geneid:8337091	1.1.1.23	53720
cai:Caci_5735	ncbi-geneid:8337096	3.2.1.17|5.4.99.12	55120|55174
cai:Caci_5739	ncbi-geneid:8337100	6.1.1.5	52374|50677|47323
cai:Caci_5742	ncbi-geneid:8337103	1.14.11.17	51197
cai:Caci_5745	ncbi-geneid:8337106	3.1.11.2	56219
cai:Caci_5753	ncbi-geneid:8337114	2.7.1.4	53613
cai:Caci_5754	ncbi-geneid:8337115	5.1.1.1	53822|47413
cai:Caci_5761	ncbi-geneid:8337122	5.1.1.1	53822|47413
cai:Caci_5787	ncbi-geneid:8337148	3.4.16.4	56601
cai:Caci_5792	ncbi-geneid:8337153	3.4.13.22	55166
cai:Caci_5793	ncbi-geneid:8337154	6.3.2.4	56059|52440
cai:Caci_5794	ncbi-geneid:8337155	1.1.1.28	51735|52283
cai:Caci_5795	ncbi-geneid:8337156	6.3.2.10	53623|53244|63418
cai:Caci_5798	ncbi-geneid:8337159	2.7.11.1	56112
cai:Caci_5812	ncbi-geneid:8337173	2.1.1.45	55831
cai:Caci_5820	ncbi-geneid:8337181	6.5.1.1	56091|50249
cai:Caci_5821	ncbi-geneid:8337182	6.5.1.1	56747
cai:Caci_5822	ncbi-geneid:8337183	2.7.7.7	56672|100879
cai:Caci_5832	ncbi-geneid:8337193	3.4.21.89	51306
cai:Caci_5838	ncbi-geneid:8337199	3.1.1.41	53474
cai:Caci_5839	ncbi-geneid:8337200	5.3.1.6	89623
cai:Caci_5851	ncbi-geneid:8337212	3.5.1.11	56235
cai:Caci_5855	ncbi-geneid:8337216	4.1.2.13	160964|161098
cai:Caci_5857	ncbi-geneid:8337218	5.1.1.1	53822|47413
cai:Caci_5858	ncbi-geneid:8337219	3.2.1.20	51445
cai:Caci_5861	ncbi-geneid:8337222	5.3.2.-	55331
cai:Caci_5866	ncbi-geneid:8337227	6.5.1.1	56091|50249
cai:Caci_5871	ncbi-geneid:8337232	2.1.1.33	53335
cai:Caci_5894	ncbi-geneid:8337256	1.1.1.100	51735
cai:Caci_5895	ncbi-geneid:8337257	1.1.1.284|1.1.1.1	50129|51735|50129
cai:Caci_5896	ncbi-geneid:8337258	4.2.1.107	54637|54637
cai:Caci_5906	ncbi-geneid:8337268	4.1.2.13	51569
cai:Caci_5907	ncbi-geneid:8337269	2.7.1.144	53613
cai:Caci_5908	ncbi-geneid:8337270	2.7.1.2	53067
cai:Caci_5912	ncbi-geneid:8337274	6.1.1.23	55681|50249
cai:Caci_5913	ncbi-geneid:8337275	3.4.11.9	55920|53092
cai:Caci_5915	ncbi-geneid:8337277	5.1.1.4	54506
cai:Caci_5916	ncbi-geneid:8337278	4.2.1.52	51569
cai:Caci_5921	ncbi-geneid:8337283	2.5.1.1|2.5.1.10|2.5.1.29	48576
cai:Caci_5925	ncbi-geneid:8337287	5.3.3.2	55811
cai:Caci_5926	ncbi-geneid:8337288	2.7.7.7	56672
cai:Caci_5929	ncbi-geneid:8337291	2.3.2.2	56235
cai:Caci_5944	ncbi-geneid:8337306	6.2.1.-	56801
cai:Caci_5952	ncbi-geneid:8337314	2.6.1.17	53383
cai:Caci_5961	ncbi-geneid:8337323	1.1.3.6	54373|51905
cai:Caci_5962	ncbi-geneid:8337324	1.3.1.26	51735
cai:Caci_5966	ncbi-geneid:8337328	6.3.5.4	56235|52402|144010
cai:Caci_5970	ncbi-geneid:8337333	3.1.-.-
cai:Caci_5973	ncbi-geneid:8337336	1.1.2.4|1.1.3.15	55103|56176
cai:Caci_5982	ncbi-geneid:8337345	2.6.1.62	53383
cai:Caci_5993	ncbi-geneid:8337356	2.5.1.3	51391
cai:Caci_5997	ncbi-geneid:8337360	1.4.3.19	51905|54373
cai:Caci_6001	ncbi-geneid:8337364	2.7.11.1	56112
cai:Caci_6023	ncbi-geneid:8337386	6.3.5.10	52540|52317
cai:Caci_6026	ncbi-geneid:8337389	3.1.11.5	52540|52540|47781
cai:Caci_6027	ncbi-geneid:8337390	3.5.99.7	53686
cai:Caci_6030	ncbi-geneid:8337393	2.6.1.9	53383
cai:Caci_6031	ncbi-geneid:8337394	4.99.1.3	53800
cai:Caci_6032	ncbi-geneid:8337395	5.4.1.2	63965
cai:Caci_6033	ncbi-geneid:8337396	2.1.1.131	53790|159672|159664
cai:Caci_6034	ncbi-geneid:8337397	2.1.1.132	53790|53335
cai:Caci_6035	ncbi-geneid:8337398	2.1.1.133	53790
cai:Caci_6036	ncbi-geneid:8337399	2.1.1.130|2.1.1.151	53790
cai:Caci_6037	ncbi-geneid:8337400	6.3.5.9|6.3.1	52540|52317
cai:Caci_6038	ncbi-geneid:8337401	2.5.1.17	52540
cai:Caci_6039	ncbi-geneid:8337402	6.6.1.1	52540|53300
cai:Caci_6047	ncbi-geneid:8337410	4.1.2.5	53383
cai:Caci_6048	ncbi-geneid:8337411	2.5.1.54	51569
cai:Caci_6053	ncbi-geneid:8337416	2.7.1.11	53784
cai:Caci_6059	ncbi-geneid:8337422	2.3.1.51	69593
cai:Caci_6060	ncbi-geneid:8337423	3.1.1.1	53474
cai:Caci_6063	ncbi-geneid:8337426	2.7.1.2	53067
cai:Caci_6065	ncbi-geneid:8337428	3.6.3.16	52540|49764
cai:Caci_6067	ncbi-geneid:8337430	6.2.1.3	56801
cai:Caci_6075	ncbi-geneid:8337438	2.4.1.-	53756
cai:Caci_6112	ncbi-geneid:8337475	6.3.2.8	53623|53244|51984
cai:Caci_6113	ncbi-geneid:8337476	2.4.1.227	53756
cai:Caci_6119	ncbi-geneid:8337482	6.3.2.9	53623|53244|51984
cai:Caci_6122	ncbi-geneid:8337485	2.3.2.2	56235
cai:Caci_6125	ncbi-geneid:8337488	2.1.1.48|2.1.1.182	53335
cai:Caci_6130	ncbi-geneid:8337493	3.2.1.21	51445|52279
cai:Caci_6134	ncbi-geneid:8337497	3.2.1.14	51445|51055|51055|54556
cai:Caci_6141	ncbi-geneid:8337504	2.7.11.1	56112
cai:Caci_6143	ncbi-geneid:8337506	2.4.2.10	53271
cai:Caci_6148	ncbi-geneid:8337511	2.7.13.3	55874|47384
cai:Caci_6150	ncbi-geneid:8337513	2.3.3.1	48256
cai:Caci_6169	ncbi-geneid:8337532	2.3.1.12	52777|51230|47005
cai:Caci_6170	ncbi-geneid:8337533	1.2.4.1	52518|52922
cai:Caci_6171	ncbi-geneid:8337534	1.2.4.1	52518
cai:Caci_6174	ncbi-geneid:8337537	1.7.1.4	50022
cai:Caci_6175	ncbi-geneid:8337538	1.7.1.4	56014|51905|55124
cai:Caci_6177	ncbi-geneid:8337540	1.7.99.4	53706|50692
cai:Caci_6178	ncbi-geneid:8337541	4.2.1.75	69618|46894
cai:Caci_6179	ncbi-geneid:8337542	2.7.1.95	56112
cai:Caci_6182	ncbi-geneid:8337545	6.2.1.30	56801
cai:Caci_6184	ncbi-geneid:8337547	1.1.1.157	51735|48179|48179
cai:Caci_6186	ncbi-geneid:8337549	4.2.1.17	52096
cai:Caci_6196	ncbi-geneid:8337559	2.7.2.1	53067|53067
cai:Caci_6197	ncbi-geneid:8337560	2.3.1.8	53659|52540|75138
cai:Caci_6198	ncbi-geneid:8337561	4.1.2.9	52518|52518
cai:Caci_6210	ncbi-geneid:8337573	3.5.1.11	56235
cai:Caci_6242	ncbi-geneid:8337605	2.3.1.31	53474
cai:Caci_6243	ncbi-geneid:8337606	2.5.1.49	53383
cai:Caci_6259	ncbi-geneid:8337622	3.1.3.2	53649
cai:Caci_6267	ncbi-geneid:8337630	2.7.7.4	52540|50465|50447
cai:Caci_6268	ncbi-geneid:8337631	2.7.7.4	52402
cai:Caci_6269	ncbi-geneid:8337632	3.13.1.1	51735
cai:Caci_6288	ncbi-geneid:8337651	3.5.1.-	53187
cai:Caci_6293	ncbi-geneid:8337656	2.6.1.50	53383
cai:Caci_6294	ncbi-geneid:8337657	2.2.1.1	52518
cai:Caci_6295	ncbi-geneid:8337658	2.2.1.1	52518|52922
cai:Caci_6304	ncbi-geneid:8337667	1.2.1	51735|55347
cai:Caci_6305	ncbi-geneid:8337668	2.7.2	53633
cai:Caci_6306	ncbi-geneid:8337669	2.7.1.25	52540
cai:Caci_6307	ncbi-geneid:8337670	2.7.7.4	52402
cai:Caci_6308	ncbi-geneid:8337671	2.7.7.4	52540|50465|50447
cai:Caci_6312	ncbi-geneid:8337675	2.3.1.180	53901
cai:Caci_6318	ncbi-geneid:8337681	6.1.1.10	52374|51182|47323
cai:Caci_6320	ncbi-geneid:8337683	1.14.13.59	51905|51905
cai:Caci_6321	ncbi-geneid:8337684	1.3.99.3	56645|47203
cai:Caci_6326	ncbi-geneid:8337689	1.2.1.11	55347|51735
cai:Caci_6327	ncbi-geneid:8337690	2.7.2.4	53633
cai:Caci_6332	ncbi-geneid:8337695	4.4.1.8	53383
cai:Caci_6350	ncbi-geneid:8337713	3.1.2.-	54637
cai:Caci_6351	ncbi-geneid:8337714	2.3.1.94	53901|52151|51735|55048|47336
cai:Caci_6387	ncbi-geneid:8337750	1.8.1.9	51905|52172
cai:Caci_6405	ncbi-geneid:8337768	2.4.1.230	48208|74650
cai:Caci_6406	ncbi-geneid:8337769	1.8.4.11	55068
cai:Caci_6414	ncbi-geneid:8337777	1.17.7.1	56014|51717
cai:Caci_6417	ncbi-geneid:8337780	4.2.3.1	53686
cai:Caci_6427	ncbi-geneid:8337791	1.3.1.74	53067|53067|100920
cai:Caci_6432	ncbi-geneid:8337796	1.8.1.8	52833
cai:Caci_6433	ncbi-geneid:8337797	1.8.1.9	51905|51206
cai:Caci_6439	ncbi-geneid:8337803	3.5.1.5	54111
cai:Caci_6440	ncbi-geneid:8337804	3.5.1.5	51278
cai:Caci_6441	ncbi-geneid:8337805	3.5.1.5	51556|51338|51338
cai:Caci_6461	ncbi-geneid:8337825	1.14.13.-	51905
cai:Caci_6462	ncbi-geneid:8337826	1.1.1.90	50129|51735
cai:Caci_6464	ncbi-geneid:8337828	5.3.3.10	56529
cai:Caci_6469	ncbi-geneid:8337833	3.8.1.5	53474
cai:Caci_6485	ncbi-geneid:8337849	2.3.1.-	53901|53901
cai:Caci_6486	ncbi-geneid:8337850	2.3.1.-	53901|53901
cai:Caci_6488	ncbi-geneid:8337852	4.2.1.-	55961|55961
cai:Caci_6489	ncbi-geneid:8337853	1.14.14.-	56645|47203
cai:Caci_6493	ncbi-geneid:8337857	1.1.1.-	51735
cai:Caci_6495	ncbi-geneid:8337859	1.5.1.29	50475
cai:Caci_6499	ncbi-geneid:8337863	4.-.-.-	56281
cai:Caci_6512	ncbi-geneid:8337876	3.6.4.13	52540
cai:Caci_6541	ncbi-geneid:8337905	3.8.1.3	53474
cai:Caci_6545	ncbi-geneid:8337909	2.7.1.48	52540
cai:Caci_6555	ncbi-geneid:8337919	3.2.1.4	51989|49384
cai:Caci_6584	ncbi-geneid:8337948	3.2.1.8	51445
cai:Caci_6588	ncbi-geneid:8337952	6.3.-.-	55931
cai:Caci_6613	ncbi-geneid:8337977	6.3.-.-	55931
cai:Caci_6620	ncbi-geneid:8337984	3.2.1.17	51445
cai:Caci_6630	ncbi-geneid:8337994	3.2.-.-	52317
cai:Caci_6634	ncbi-geneid:8337998	6.3.-.-	55931
cai:Caci_6647	ncbi-geneid:8338011	3.4.21.102	52096|50156
cai:Caci_6650	ncbi-geneid:8338014	5.1.1.1	53822|47413
cai:Caci_6664	ncbi-geneid:8338028	5.4.99.17	48239|48239
cai:Caci_6665	ncbi-geneid:8338029	2.5.1.1|2.5.1.10|2.5.1.29	48576
cai:Caci_6667	ncbi-geneid:8338031	2.5.1.32	48576
cai:Caci_6671	ncbi-geneid:8338035	5.1.3.2	51735
cai:Caci_6683	ncbi-geneid:8338047	3.2.1.91	51989|49384
cai:Caci_6686	ncbi-geneid:8338050	2.7.1.17	53067|53067
cai:Caci_6687	ncbi-geneid:8338051	5.3.1.5	51658
cai:Caci_6694	ncbi-geneid:8338058	3.6.3.17	52540
cai:Caci_6710	ncbi-geneid:8338074	2.7.1.5	53067|53067
cai:Caci_6715	ncbi-geneid:8338079	2.7.1.15	53613
cai:Caci_6720	ncbi-geneid:8338084	5.1.1.1	53822|47413
cai:Caci_6725	ncbi-geneid:8338089	4.2.2.1	48230|74650
cai:Caci_6736	ncbi-geneid:8338100	4.6.1.13	51695
cai:Caci_6751	ncbi-geneid:8338115	3.3.1.1	52283|51735
cai:Caci_6754	ncbi-geneid:8338118	4.1.1.20	51419|50621
cai:Caci_6755	ncbi-geneid:8338119	3.4.17.13	52317|141986
cai:Caci_6758	ncbi-geneid:8338122	4.1.1.20	51419|50621
cai:Caci_6759	ncbi-geneid:8338123	3.5.1.81	51556|51338
cai:Caci_6769	ncbi-geneid:8338133	6.2.1.3	56801
cai:Caci_6777	ncbi-geneid:8338141	2.3.1.16	53901|53901
cai:Caci_6778	ncbi-geneid:8338142	1.7.-.-	52218
cai:Caci_6780	ncbi-geneid:8338144	3.1.13.5	53098|47819
cai:Caci_6783	ncbi-geneid:8338147	4.1.1.37	51726
cai:Caci_6784	ncbi-geneid:8338148	1.3.3.4	51905|54373
cai:Caci_6794	ncbi-geneid:8338158	2.7.13.3	55874|47384|52402
cai:Caci_6801	ncbi-geneid:8338165	6.1.1.4	52374|50677|47323
cai:Caci_6809	ncbi-geneid:8338173	2.3.1.39	52151|51230|55048
cai:Caci_6810	ncbi-geneid:8338174	2.3.1.41|2.3.1.180	53901
cai:Caci_6812	ncbi-geneid:8338176	2.3.1.179	53901|53901
cai:Caci_6813	ncbi-geneid:8338177	6.4.1.3	52096|52096
cai:Caci_6828	ncbi-geneid:8338192	2.7.1.12	52540
cai:Caci_6868	ncbi-geneid:8338234	3.2.1.23	51445|49785|49303
cai:Caci_6874	ncbi-geneid:8338240	3.2.1.22	51445|51011
cai:Caci_6881	ncbi-geneid:8338247	6.3.5.4	52402
cai:Caci_6968	ncbi-geneid:8338334	3.2.1.20	51445
cai:Caci_6988	ncbi-geneid:8338354	2.1.1.152	53790
cai:Caci_6999	ncbi-geneid:8338365	6.3.5.4	52402|56235
cai:Caci_7006	ncbi-geneid:8338372	4.1.1.20	51419|50621
cai:Caci_7008	ncbi-geneid:8338374	2.7.8.-	56214|56214
cai:Caci_7013	ncbi-geneid:8338379	1.1.1.157	51735|48179
cai:Caci_7022	ncbi-geneid:8338388	2.7.7.-	56731|57783
cai:Caci_7023	ncbi-geneid:8338389	3.1.5.1	109604
cai:Caci_7028	ncbi-geneid:8338394	2.7.9.1	56059|51621|52009
cai:Caci_7032	ncbi-geneid:8338398	6.1.1.14	55681|52954
cai:Caci_7034	ncbi-geneid:8338400	3.6.3.-	52540
cai:Caci_7038	ncbi-geneid:8338404	2.5.1.31	64005
cai:Caci_7041	ncbi-geneid:8338407	2.3.3.13	51569|110921|89000
cai:Caci_7051	ncbi-geneid:8338418	6.3.4.4	52540
cai:Caci_7056	ncbi-geneid:8338423	2.1.1.-	75217|88697
cai:Caci_7063	ncbi-geneid:8338430	1.3.99.22	102114
cai:Caci_7073	ncbi-geneid:8338440	2.7.7.7	48019|52540
cai:Caci_7083	ncbi-geneid:8338450	3.4.21.-	52096|82171|50156
cai:Caci_7084	ncbi-geneid:8338451	3.4.21.-	52096|69304|69304|50156
cai:Caci_7087	ncbi-geneid:8338454	1.2.1.27	53720
cai:Caci_7092	ncbi-geneid:8338459	3.6.3.31	52540|50331
cai:Caci_7094	ncbi-geneid:8338461	1.2.1.8	53720
cai:Caci_7097	ncbi-geneid:8338464	1.11.1.15	52833
cai:Caci_7099	ncbi-geneid:8338466	3.5.1.-	52467
cai:Caci_7101	ncbi-geneid:8338468	3.2.1.23	51445|49785
cai:Caci_7107	ncbi-geneid:8338474	3.2.1.46	51445|50370|49899
cai:Caci_7110	ncbi-geneid:8338477	2.7.7.7	89550
cai:Caci_7115	ncbi-geneid:8338482	4.2.1.2	48557
cai:Caci_7130	ncbi-geneid:8338497	3.1.1.20|3.1.1.73	53474
cai:Caci_7137	ncbi-geneid:8338504	4.1.1.45	51556
cai:Caci_7142	ncbi-geneid:8338510	1.4.3.2|1.4.3.4	51905|54373
cai:Caci_7152	ncbi-geneid:8338520	3.4.24.3	49299
cai:Caci_7156	ncbi-geneid:8338524	3.2.1.3	48208|74650|49344
cai:Caci_7168	ncbi-geneid:8338536	2.7.11.1	56112
cai:Caci_7196	ncbi-geneid:8338564	3.2.1.14	53955|51055
cai:Caci_7198	ncbi-geneid:8338566	3.2.1.52	51445|55545
cai:Caci_7204	ncbi-geneid:8338572	5.4.99.5	48600
cai:Caci_7221	ncbi-geneid:8338589	3.2.1.45	51445|50370|51011
cai:Caci_7256	ncbi-geneid:8338624	5.4.2.1
cai:Caci_7259	ncbi-geneid:8338627	3.5.4.4|2.7.7.18	52374
cai:Caci_7264	ncbi-geneid:8338632	1.2.1.41	53720
cai:Caci_7269	ncbi-geneid:8338637	2.7.2.11	53633|88697
cai:Caci_7273	ncbi-geneid:8338641	3.1.26.12	50249
cai:Caci_7278	ncbi-geneid:8338646	2.7.7.12	54197|54197
cai:Caci_7279	ncbi-geneid:8338647	2.7.1.6	54211|55060
cai:Caci_7282	ncbi-geneid:8338650	2.4.1.129	56601|56519
cai:Caci_7289	ncbi-geneid:8338657	6.3.2.12|6.3.2.17	53623|53244
cai:Caci_7290	ncbi-geneid:8338658	6.1.1.9	52374|50677|47323|46589
cai:Caci_7294	ncbi-geneid:8338662	3.4.21.92	52096
cai:Caci_7295	ncbi-geneid:8338663	3.4.21.92	52096
cai:Caci_7302	ncbi-geneid:8338670	5.3.1.6	89623
cai:Caci_7304	ncbi-geneid:8338673	3.2.2.-|4.2.99.18	46946|81624|57716
cai:Caci_7315	ncbi-geneid:8338684	2.1.1.72	53335
cai:Caci_7336	ncbi-geneid:8338706	3.4.11.2	55486|63737
cai:Caci_7340	ncbi-geneid:8338710	3.4.21.26	50993|53474
cai:Caci_7349	ncbi-geneid:8338719	3.2.1.86	56327|51735
cai:Caci_7358	ncbi-geneid:8338728	3.1.2.-	54637
cai:Caci_7366	ncbi-geneid:8338736	3.1.4.3	49785
cai:Caci_7370	ncbi-geneid:8338740	1.8.7.1|1.7.7.1	56014|55124|56014|55124
cai:Caci_7374	ncbi-geneid:8338744	1.2.5.1	52518|52518|52467
cai:Caci_7377	ncbi-geneid:8338747	1.8.4.8	52402
cai:Caci_7378	ncbi-geneid:8338748	2.7.7.4	52402
cai:Caci_7379	ncbi-geneid:8338749	2.7.7.4	52540|50465|50447
cai:Caci_7384	ncbi-geneid:8338754	1.6.5.5	51735|50129
cai:Caci_7390	ncbi-geneid:8338760	1.8.4.12	51316
cai:Caci_7395	ncbi-geneid:8338765	3.6.1.-	55811|46785
cai:Caci_7398	ncbi-geneid:8338768	1.2.1.2	81342
cai:Caci_7402	ncbi-geneid:8338772	2.7.13.3	55874|47384|158472
cai:Caci_7403	ncbi-geneid:8338773	3.4.21.-	50494|50156
cai:Caci_7406	ncbi-geneid:8338776	2.8.1.8	102114
cai:Caci_7410	ncbi-geneid:8338780	6.3.1.2	55931|54368
cai:Caci_7419	ncbi-geneid:8338789	3.6.3.30	52540|50331
cai:Caci_7440	ncbi-geneid:8338810	1.1.1.157	51735|48179
cai:Caci_7452	ncbi-geneid:8338822	3.6.3.31	52540|50331
cai:Caci_7453	ncbi-geneid:8338823	1.4.3.4	51905|54373
cai:Caci_7471	ncbi-geneid:8338841	4.1.1.44	69118
cai:Caci_7478	ncbi-geneid:8338848	3.2.1.37	49899|50405|50405
cai:Caci_7493	ncbi-geneid:8338863	1.6.5.5	51735|50129
cai:Caci_7501	ncbi-geneid:8338871	3.4.21.-	50494|50156
cai:Caci_7513	ncbi-geneid:8338883	4.2.1.41	51569
cai:Caci_7518	ncbi-geneid:8338888	1.3.1.74	103473
cai:Caci_7539	ncbi-geneid:8338909	1.1.1.100	51735
cai:Caci_7549	ncbi-geneid:8338919	1.11.1.15	52833
cai:Caci_7551	ncbi-geneid:8338922	3.6.1.15	52972
cai:Caci_7553	ncbi-geneid:8338924	2.7.7.56	54211|55666
cai:Caci_7556	ncbi-geneid:8338927	5.1.1.3	53681|53681
cai:Caci_7559	ncbi-geneid:8338930	2.5.1.47	53686
cai:Caci_7561	ncbi-geneid:8338932	5.3.1.9	53697
cai:Caci_7565	ncbi-geneid:8338936	1.2.4.2	52518|52777|52518
cai:Caci_7579	ncbi-geneid:8338951	1.5.1.12	53720
cai:Caci_7593	ncbi-geneid:8338965	2.7.13.3	55874|47384|158472
cai:Caci_7598	ncbi-geneid:8338970	3.6.3.-	52540
cai:Caci_7602	ncbi-geneid:8338978	3.3.1.1	52283|51735
cai:Caci_7604	ncbi-geneid:8338980	5.4.2.8	53738|53738|53738|55957
cai:Caci_7611	ncbi-geneid:8338987	2.7.8.28	142338
cai:Caci_7612	ncbi-geneid:8338988	6.3.2.31|6.3.2.34	144010|55469
cai:Caci_7616	ncbi-geneid:8338992	2.7.7.13	53448
cai:Caci_7624	ncbi-geneid:8339000	3.6.1.-	55811
cai:Caci_7630	ncbi-geneid:8339006	2.6.1.50	53383
cai:Caci_7640	ncbi-geneid:8339016	1.1.1.-	51735|48179|52413
cai:Caci_7641	ncbi-geneid:8339017	5.1.3.14	53756
cai:Caci_7656	ncbi-geneid:8339032	3.5.1.2	56601
cai:Caci_7670	ncbi-geneid:8339046	1.1.1.22	51735|52413|48179
cai:Caci_7671	ncbi-geneid:8339047	1.2.7.3	52518|53323|52922
cai:Caci_7672	ncbi-geneid:8339048	1.2.7.3	52518
cai:Caci_7677	ncbi-geneid:8339053	2.5.1.30	48576
cai:Caci_7683	ncbi-geneid:8339059	1.6.5.3	54862
cai:Caci_7685	ncbi-geneid:8339061	1.6.5.3	53706|54862|54292|50692
cai:Caci_7686	ncbi-geneid:8339062	1.6.99.5|1.6.5.3	142019|140490|142984
cai:Caci_7687	ncbi-geneid:8339063	1.6.5.3	52833
cai:Caci_7688	ncbi-geneid:8339064	1.6.99.5|1.6.5.3	56762
cai:Caci_7689	ncbi-geneid:8339065	1.6.5.3	143243
cai:Caci_7690	ncbi-geneid:8339066	1.6.99.5|1.6.5.3	56770
cai:Caci_7693	ncbi-geneid:8339069	3.1.3.16	52058|52058
cai:Caci_7700	ncbi-geneid:8339076	1.1.1.38	51735|53223
cai:Caci_7703	ncbi-geneid:8339079	3.6.3.21	52540
cai:Caci_7706	ncbi-geneid:8339082	1.15.1.1	109770
cai:Caci_7713	ncbi-geneid:8339089	2.3.1.47	53383
cai:Caci_7714	ncbi-geneid:8339090	3.5.1.25	51556|51338
cai:Caci_7717	ncbi-geneid:8339093	2.6.1.16	53697
cai:Caci_7718	ncbi-geneid:8339094	3.2.1.52	51445
cai:Caci_7723	ncbi-geneid:8339099	6.3.3.3	52540
cai:Caci_7724	ncbi-geneid:8339100	2.8.1.6	102114
cai:Caci_7728	ncbi-geneid:8339104	2.2.1.6	52518|52518|52467
cai:Caci_7738	ncbi-geneid:8339114	2.7.1.26|2.7.7.2	82114|52374
cai:Caci_7739	ncbi-geneid:8339115	5.4.99.12	55120|88697
cai:Caci_7754	ncbi-geneid:8339130	6.1.1.15	55681|52954|55826
cai:Caci_7756	ncbi-geneid:8339132	3.2.2.21	48150|57884|55945|46689
cai:Caci_7757	ncbi-geneid:8339133	2.1.1.63	46767
cai:Caci_7760	ncbi-geneid:8339136	1.17.7.1	56014|51717
cai:Caci_7761	ncbi-geneid:8339137	3.4.24.-	50156
cai:Caci_7762	ncbi-geneid:8339138	1.1.1.267	55347|51735|69055
cai:Caci_7769	ncbi-geneid:8339145	4.1.3.6|4.1.3.34	51621
cai:Caci_7773	ncbi-geneid:8339149	3.5.4.4	51556
cai:Caci_7780	ncbi-geneid:8339156	1.1.1.86	51735|48179
cai:Caci_7781	ncbi-geneid:8339157	2.2.1.6	55021|55021
cai:Caci_7782	ncbi-geneid:8339158	2.2.1.6	52518|52467|52518
cai:Caci_7784	ncbi-geneid:8339160	2.3.3.13	51569|110921
cai:Caci_7786	ncbi-geneid:8339162	2.6.1.42	56752
cai:Caci_7787	ncbi-geneid:8339163	1.1.1.85	53659
cai:Caci_7791	ncbi-geneid:8339167	1.1.1.95	51735|52283|143548|55021
cai:Caci_7799	ncbi-geneid:8339175	3.6.4.12	52540|47819
cai:Caci_7803	ncbi-geneid:8339179	3.6.1.22	55811
cai:Caci_7805	ncbi-geneid:8339181	1.2.1.4	53720
cai:Caci_7807	ncbi-geneid:8339183	3.6.4.12	52540|52980
cai:Caci_7835	ncbi-geneid:8339211	2.6.1.19|2.6.1.22	53383
cai:Caci_7858	ncbi-geneid:8339234	3.1.-.-	56281
cai:Caci_7859	ncbi-geneid:8339235	4.2.1.52	51569
cai:Caci_7860	ncbi-geneid:8339236	2.1.1.148	69796
cai:Caci_7874	ncbi-geneid:8339250	1.3.1.26	55347|51735
cai:Caci_7875	ncbi-geneid:8339251	3.4.24.64	63411|63411
cai:Caci_7876	ncbi-geneid:8339252	2.7.7.8	54211|54211|55666|55666|54791|46915
cai:Caci_7890	ncbi-geneid:8339266	2.5.1.19	55205
cai:Caci_7891	ncbi-geneid:8339267	3.6.1.-	52540
cai:Caci_7895	ncbi-geneid:8339271	1.4.1.2	51735|53223
cai:Caci_7896	ncbi-geneid:8339272	1.13.11.11	140959
cai:Caci_7897	ncbi-geneid:8339273	2.3.1.57	55729
cai:Caci_7913	ncbi-geneid:8339290	2.8.3.5	100950
cai:Caci_7914	ncbi-geneid:8339291	2.8.3.5	100950
cai:Caci_7916	ncbi-geneid:8339293	1.1.1.30	51735
cai:Caci_7918	ncbi-geneid:8339295	3.2.1.22	51445|50370|51011
cai:Caci_7931	ncbi-geneid:8339309	2.-.-.-	54690
cai:Caci_7935	ncbi-geneid:8339313	4.2.1.17	52096
cai:Caci_7944	ncbi-geneid:8339322	4.2.1.17	52096
cai:Caci_7946	ncbi-geneid:8339324	2.5.1.15	51717
cai:Caci_7949	ncbi-geneid:8339327	3.5.1.18	53187|55031
cai:Caci_7950	ncbi-geneid:8339328	2.3.1.117	51161
cai:Caci_7968	ncbi-geneid:8339346	6.1.1.2	52374
cai:Caci_7971	ncbi-geneid:8339349	2.6.1.13	53383
cai:Caci_7973	ncbi-geneid:8339351	1.1.1.37	56327|51735
cai:Caci_7975	ncbi-geneid:8339353	3.5.1.32	53187|55031
cai:Caci_7976	ncbi-geneid:8339354	1.1.1.42	53659
cai:Caci_7979	ncbi-geneid:8339357	3.5.4.9|1.5.1.5	53223|51735
cai:Caci_7980	ncbi-geneid:8339358	3.5.4.10|2.1.2.3	53927|52335
cai:Caci_7981	ncbi-geneid:8339359	2.1.2.2	53328
cai:Caci_7986	ncbi-geneid:8339364	6.2.1.5	52210|51735
cai:Caci_7987	ncbi-geneid:8339365	6.2.1.5	56059|52210
cai:Caci_7988	ncbi-geneid:8339366	3.4.11.2	55486|63737
cai:Caci_7994	ncbi-geneid:8339372	5.4.99.2	52242
cai:Caci_7996	ncbi-geneid:8339374	3.6.4.12	52540
cai:Caci_7998	ncbi-geneid:8339376	2.7.7.59	109604|81301|55021|55021
cai:Caci_8007	ncbi-geneid:8339385	2.3.1.128	55729
cai:Caci_8016	ncbi-geneid:8339394	3.2.2.23|4.2.99.18	81624|46946|57716
cai:Caci_8017	ncbi-geneid:8339395	3.1.26.3	69065|54768
cai:Caci_8023	ncbi-geneid:8339401	2.7.7.3	52374
cai:Caci_8024	ncbi-geneid:8339402	2.1.1.171	53335
cai:Caci_8025	ncbi-geneid:8339403	3.6.4.12	52540|52540|50249
cai:Caci_8028	ncbi-geneid:8339406	6.3.2.2	55931
cai:Caci_8032	ncbi-geneid:8339410	2.7.1.49|2.7.4.7	53613
cai:Caci_8038	ncbi-geneid:8339416	2.7.4.16	55326|56042
cai:Caci_8041	ncbi-geneid:8339419	6.3.2.4	56059|52440
cai:Caci_8043	ncbi-geneid:8339421	1.1.1.94	48179|51735
cai:Caci_8048	ncbi-geneid:8339426	4.2.1.33|4.2.1.35	52016
cai:Caci_8049	ncbi-geneid:8339427	4.2.1.33|4.2.1.35	53732
cai:Caci_8052	ncbi-geneid:8339430	1.5.1.5|3.5.4.9	51735|53223
cai:Caci_8055	ncbi-geneid:8339433	2.1.1	53335
cai:Caci_8071	ncbi-geneid:8339449	4.1.1.-	52507
cai:Caci_8073	ncbi-geneid:8339451	4.1.1.-	50475|143968
cai:Caci_8084	ncbi-geneid:8339462	5.4.3.8	53383
cai:Caci_8092	ncbi-geneid:8339470	6.1.1.15	55681|52954|64586
cai:Caci_8096	ncbi-geneid:8339474	3.1.3.18	56784
cai:Caci_8098	ncbi-geneid:8339476	2.5.1.48	53383
cai:Caci_8105	ncbi-geneid:8339483	3.2.1.52	51445|55545
cai:Caci_8107	ncbi-geneid:8339485	3.6.4.12	52540|52540
cai:Caci_8113	ncbi-geneid:8339491	2.7.1.69	55604
cai:Caci_8114	ncbi-geneid:8339492	2.7.1.69	51261
cai:Caci_8116	ncbi-geneid:8339494	2.7.3.9	51621|52009|47831
cai:Caci_8125	ncbi-geneid:8339503	4.2.3.1	53686
cai:Caci_8126	ncbi-geneid:8339504	2.4.1.-	53448
cai:Caci_8130	ncbi-geneid:8339508	3.5.1.25	51556|51338
cai:Caci_8140	ncbi-geneid:8339519	3.1.26.4
cai:Caci_8146	ncbi-geneid:8339525	2.7.7.60	53448
cai:Caci_8147	ncbi-geneid:8339526	4.6.1.12	69765
cai:Caci_8151	ncbi-geneid:8339530	6.1.1.16	52374|47323
cai:Caci_8152	ncbi-geneid:8339531	2.1.1.-	75217|55315
cai:Caci_8153	ncbi-geneid:8339532	3.5.3.11	52768
cai:Caci_8155	ncbi-geneid:8339534	3.1.3.15	89550
cai:Caci_8157	ncbi-geneid:8339536	1.13.12.3	51905|54373
cai:Caci_8169	ncbi-geneid:8339548	1.1.1.-	51735|52413|48179
cai:Caci_8174	ncbi-geneid:8339553	5.1.3.2	51735
cai:Caci_8176	ncbi-geneid:8339555	2.4.1.83	53448
cai:Caci_8183	ncbi-geneid:8339562	2.4.1.-	53448
cai:Caci_8185	ncbi-geneid:8339564	2.4.1.-	53448
cai:Caci_8190	ncbi-geneid:8339569	2.4.1.-	53448
cai:Caci_8192	ncbi-geneid:8339571	1.1.1.133	51735
cai:Caci_8193	ncbi-geneid:8339572	4.2.1.46	51735
cai:Caci_8194	ncbi-geneid:8339573	2.7.7.24	53448
cai:Caci_8195	ncbi-geneid:8339574	5.1.3.13	51182
cai:Caci_8216	ncbi-geneid:8339595	2.7.13.3	55874|47384
cai:Caci_8222	ncbi-geneid:8339601	5.4.2.1
cai:Caci_8246	ncbi-geneid:8339625	2.8.1.1|2.8.1.2	52821|52821
cai:Caci_8258	ncbi-geneid:8339637	2.7.4.1	143724|56024|56024|140356
cai:Caci_8263	ncbi-geneid:8339642	3.6.3.27	52540
cai:Caci_8276	ncbi-geneid:8339655	3.1.11.6	116842
cai:Caci_8277	ncbi-geneid:8339656	3.1.3.11	56655
cai:Caci_8299	ncbi-geneid:8339678	3.5.3.1	52768
cai:Caci_8322	ncbi-geneid:8339701	4.2.1.24	51569
cai:Caci_8324	ncbi-geneid:8339703	2.1.1.107|4.2.1.75	69618|53790
cai:Caci_8325	ncbi-geneid:8339704	2.5.1.61	53850|54782
cai:Caci_8326	ncbi-geneid:8339705	1.2.1.70	69742|51735|69075
cai:Caci_8329	ncbi-geneid:8339708	3.1.3.3	56784
cai:Caci_8337	ncbi-geneid:8339716	5.1.3.2	51735
cai:Caci_8353	ncbi-geneid:8339732	1.5.1.2	48179|51735
cai:Caci_8354	ncbi-geneid:8339733	1.5.99.8	51730
cai:Caci_8357	ncbi-geneid:8339736	3.6.1.11|3.6.1.40	53067|53067
cai:Caci_8361	ncbi-geneid:8339740	2.1.1.63	52540|54211
cai:Caci_8366	ncbi-geneid:8339745	3.2.2.-	48150
cai:Caci_8374	ncbi-geneid:8339753	2.3.1.1	55729
cai:Caci_8377	ncbi-geneid:8339756	6.1.1.6	55681|50249
cai:Caci_8379	ncbi-geneid:8339758	2.7.1.33
cai:Caci_8380	ncbi-geneid:8339759	2.4.2.19	51690|54675
cai:Caci_8381	ncbi-geneid:8339760	1.4.3.16	51905|56425|46977
cai:Caci_8382	ncbi-geneid:8339761	4.1.1.11	50692
cai:Caci_8383	ncbi-geneid:8339762	6.3.2.1	52374
cai:Caci_8387	ncbi-geneid:8339766	4.1.2.13	51569
cai:Caci_8390	ncbi-geneid:8339769	2.4.2.10	53271
cai:Caci_8399	ncbi-geneid:8339779	2.7.4.9	52540|103473
cai:Caci_8400	ncbi-geneid:8339780	2.7.7.7	52540
cai:Caci_8417	ncbi-geneid:8339797	1.6.99.5|1.6.5.3	56762
cai:Caci_8420	ncbi-geneid:8339800	2.7.6.3	55083
cai:Caci_8421	ncbi-geneid:8339801	4.1.2.25	55620
cai:Caci_8423	ncbi-geneid:8339803	2.5.1.15	51717
cai:Caci_8425	ncbi-geneid:8339805	3.5.4.16	55620
cai:Caci_8426	ncbi-geneid:8339806	3.6.4.3|3.4.24.-	140990|52540
cai:Caci_8427	ncbi-geneid:8339807	2.4.2.8	53271
cai:Caci_8428	ncbi-geneid:8339808	6.3.4.-	52402|82829
cai:Caci_8432	ncbi-geneid:8339812	3.4.16.4|3.4.21	56601
cai:Caci_8433	ncbi-geneid:8339813	3.6.1.1	50324
cai:Caci_8444	ncbi-geneid:8339824	5.99.1.2	56712
cai:Caci_8459	ncbi-geneid:8339839	3.4.16.4	56601
cai:Caci_8460	ncbi-geneid:8339840	1.3.99.7	56645|47203
cai:Caci_8463	ncbi-geneid:8339843	5.1.1.1	53822|47413
cai:Caci_8467	ncbi-geneid:8339847	3.2.1.20	51445
cai:Caci_8472	ncbi-geneid:8339852	2.7.11.1	56112|50370
cai:Caci_8499	ncbi-geneid:8339879	2.6.1.50	53383
cai:Caci_8500	ncbi-geneid:8339880	5.1.3.2	51735
cai:Caci_8515	ncbi-geneid:8339895	3.6.3.-	52540
cai:Caci_8537	ncbi-geneid:8339917	3.1.-.-	52980
cai:Caci_8539	ncbi-geneid:8339919	2.1.1.37	53335
cai:Caci_8565	ncbi-geneid:8339946	1.6.1.2	52283|51735
cai:Caci_8567	ncbi-geneid:8339948	1.6.1.2	52467
cai:Caci_8568	ncbi-geneid:8339949	2.4.2.9	53271
cai:Caci_8647	ncbi-geneid:8340029	6.3.4.5	69864|52402
cai:Caci_8651	ncbi-geneid:8340033	3.6.3.29	52540|161098|50331
cai:Caci_8660	ncbi-geneid:8340042	4.1.1.15	53383
cai:Caci_8679	ncbi-geneid:8340061	1.3.1.74	103473
cai:Caci_8680	ncbi-geneid:8340062	1.1.1.49	55347|51735
cai:Caci_8709	ncbi-geneid:8340095	2.3.1.128	55729
cai:Caci_8711	ncbi-geneid:8340098	3.4.16.4	56601
cai:Caci_8729	ncbi-geneid:8340121	2.5.1.47	53686
cai:Caci_8736	ncbi-geneid:8340128	3.5.1.10	53328|55021
cai:Caci_8750	ncbi-geneid:8340142	1.1.1.284|1.1.1.1	50129|51735|50129
cai:Caci_8753	ncbi-geneid:8340145	4.2.1.17	52096
cai:Caci_8762	ncbi-geneid:8340154	6.2.1.-	56801
cai:Caci_8766	ncbi-geneid:8340158	2.5.1.-	102114|102114
cai:Caci_8769	ncbi-geneid:8340161	1.1.1.53	51735
cai:Caci_8784	ncbi-geneid:8340176	2.7.7.7	52141
cai:Caci_8786	ncbi-geneid:8340178	1.4.3.5	50475
cai:Caci_8787	ncbi-geneid:8340179	2.3.3.1	48256
cai:Caci_8790	ncbi-geneid:8340182	2.6.1.52	53383
cai:Caci_8791	ncbi-geneid:8340183	6.5.1.-	55144
cai:Caci_8794	ncbi-geneid:8340186	3.5.4.13	51283
cai:Caci_8827	ncbi-geneid:8340220	1.3.99.-	56645|47203
cai:Caci_8836	ncbi-geneid:8340229	3.6.3.-	81665|56784|81653
cai:Caci_8844	ncbi-geneid:8340237	3.6.3.4	56784|81653|55008|81665
cai:Caci_8848	ncbi-geneid:8340241	6.2.1.-	56801
cai:Caci_8853	ncbi-geneid:8340246	3.6.3.34	52540
cai:Caci_8856	ncbi-geneid:8340249	4.2.1.17	52096
cai:Caci_8862	ncbi-geneid:8340255	4.2.99.18	48150
cai:Caci_8883	ncbi-geneid:8340276	1.-.-.-	50129|51735
cai:Caci_8891	ncbi-geneid:8340284	2.3.1.118	54001
cai:Caci_8953	ncbi-geneid:8340346	2.1.1.77	53335
cai:Caci_8958	ncbi-geneid:8340351	2.4.2.7	53271
cai:Caci_8973	ncbi-geneid:8340366	3.5.1.4	75304
cai:Caci_8974	ncbi-geneid:8340367	6.1.1.17	52374|48163
cai:Caci_9024	ncbi-geneid:8340418	1.2.1.11	55347|51735
cai:Caci_9025	ncbi-geneid:8340419	2.7.2.4	53633|55021|55021
cai:Caci_9029	ncbi-geneid:8340423	2.7.7.7	52540|48019
cai:Caci_9036	ncbi-geneid:8340431	2.7.7.19	81891|81301
cai:Caci_9042	ncbi-geneid:8340437	1.8.1.9	51905
cai:Caci_9044	ncbi-geneid:8340439	3.5.1.28	53187|47090|47090
cai:Caci_9048	ncbi-geneid:8340443	6.3.2.4	56059|52440
cai:Caci_9051	ncbi-geneid:8340446	2.1.1.170	53335
cai:Caci_9055	ncbi-geneid:8340450	3.1.26.5	54211
