# Supplementary material for: Tracing the Repertoire of Promiscuous Enzymes along the Metabolic Pathways in Archaeal Organisms
Source: Life (Basel). 2017 Jul 13;7(3):30. doi: 10.3390/life7030030 (PMC5617955; doi:10.3390/life7030030)
Supplement: Supplementary file 1 [file life-07-00030-s001.zip › Table_S2/cak.txt]

KEGGID	NCBIGI	ECs	SFamilyID
cak:Caul_0003	ncbi-geneid:5897715	3.4.11.2	55486|63737
cak:Caul_0004	ncbi-geneid:5897716	1.3.1.74	53067|53067|100920|100934
cak:Caul_0009	ncbi-geneid:5897721	2.7.7.59	81301|81891|55021|81593|55021
cak:Caul_0012	ncbi-geneid:5897724	6.1.1.2	52374
cak:Caul_0014	ncbi-geneid:5897726	2.3.1.128	55729
cak:Caul_0015	ncbi-geneid:5897727	3.4.-.-	53067|53067
cak:Caul_0018	ncbi-geneid:5897730	1.-.-.-	55469
cak:Caul_0021	ncbi-geneid:5897733	1.3.1.74	102114
cak:Caul_0025	ncbi-geneid:5897737	2.3.1.-	56317
cak:Caul_0027	ncbi-geneid:5897739	2.5.1.6	55973|55973|55973
cak:Caul_0028	ncbi-geneid:5897740	2.1.1.33	53335
cak:Caul_0029	ncbi-geneid:5897741	3.6.1.1	50324
cak:Caul_0039	ncbi-geneid:5897751	5.4.99.12	55120
cak:Caul_0041	ncbi-geneid:5897753	2.7.7.8	54211|54211|55666|55666|50249|54791|46915
cak:Caul_0046	ncbi-geneid:5897758	2.7.13.3	55874|52172|47384|55785|55785|55785|55785
cak:Caul_0048	ncbi-geneid:5897760	1.3.1.76|4.99.1.4	75615|53790|51735
cak:Caul_0049	ncbi-geneid:5897761	1.3.99.16	47741|54292
cak:Caul_0050	ncbi-geneid:5897762	1.3.99.16	56003|56003
cak:Caul_0058	ncbi-geneid:5897770	2.-.-.-	54690
cak:Caul_0064	ncbi-geneid:5897776	1.4.1.1	52283|51735
cak:Caul_0066	ncbi-geneid:5897778	4.2.1.1	53056
cak:Caul_0068	ncbi-geneid:5897780	2.4.1.-	56601|53955
cak:Caul_0070	ncbi-geneid:5897782	4.2.1.1	53056
cak:Caul_0071	ncbi-geneid:5897783	5.2.1.2	47616|52833
cak:Caul_0077	ncbi-geneid:5897789	2.8.3.16	89796
cak:Caul_0082	ncbi-geneid:5897794	1.15.1.1	54719|46609
cak:Caul_0095	ncbi-geneid:5897807	2.1.1.80	53335|47757
cak:Caul_0101	ncbi-geneid:5897813	2.5.1.19	55205
cak:Caul_0102	ncbi-geneid:5897814	2.7.4.14	52540
cak:Caul_0107	ncbi-geneid:5897819	3.4.24.-	63411|63411|63411|63411
cak:Caul_0111	ncbi-geneid:5897823	6.2.1.1	56801
cak:Caul_0116	ncbi-geneid:5897828	1.1.1.94	48179|51735
cak:Caul_0117	ncbi-geneid:5897829	3.4.24.57	53067|53067
cak:Caul_0118	ncbi-geneid:5897830	2.5.1.61	53850|54782
cak:Caul_0119	ncbi-geneid:5897831	4.2.1.75	69618
cak:Caul_0125	ncbi-geneid:5897837	1.1.1.35|4.2.1.17|5.1.2.3	52096|51735|48179|48179
cak:Caul_0126	ncbi-geneid:5897838	2.3.1.16|2.3.1.9	53901|53901
cak:Caul_0130	ncbi-geneid:5897842	1.3.99.3	56645|47203
cak:Caul_0136	ncbi-geneid:5897848	5.1.3.2	51735
cak:Caul_0137	ncbi-geneid:5897849	6.1.1.6	52374|48163
cak:Caul_0144	ncbi-geneid:5897856	3.2.1.28	48208
cak:Caul_0145	ncbi-geneid:5897857	3.1.1.45	53474
cak:Caul_0148	ncbi-geneid:5897860	1.4.3.4	51905|54373
cak:Caul_0150	ncbi-geneid:5897862	2.7.1.4	53067
cak:Caul_0152	ncbi-geneid:5897864	3.2.1.21	51445|52279
cak:Caul_0157	ncbi-geneid:5897869	5.99.1.3	56719|55874|54211
cak:Caul_0162	ncbi-geneid:5897874	2.7.7.7	55979|55979|55979
cak:Caul_0163	ncbi-geneid:5897875	1.8.4.11	55068
cak:Caul_0167	ncbi-geneid:5897879	2.7.7.56	54211|55666
cak:Caul_0172	ncbi-geneid:5897884	3.6.1.15	52972
cak:Caul_0173	ncbi-geneid:5897885	1.3.99.22	102114
cak:Caul_0178	ncbi-geneid:5897890	6.3.2.3	56059|52440
cak:Caul_0184	ncbi-geneid:5897896	3.4.15.1	55486
cak:Caul_0185	ncbi-geneid:5897459	2.1.1.-	102114
cak:Caul_0191	ncbi-geneid:5897465	2.7.13.3	55874|52172|47384
cak:Caul_0201	ncbi-geneid:5897475	2.4.1.-	53955
cak:Caul_0211	ncbi-geneid:5897485	1.11.1.6	56634|52317
cak:Caul_0212	ncbi-geneid:5897486	6.2.1.-	56801
cak:Caul_0213	ncbi-geneid:5897487	1.1.1.85	53659
cak:Caul_0215	ncbi-geneid:5897489	4.2.1.33|4.2.1.35	52016
cak:Caul_0216	ncbi-geneid:5897490	4.2.1.33|4.2.1.35	53732
cak:Caul_0218	ncbi-geneid:5897492	2.1.1.31	75217
cak:Caul_0221	ncbi-geneid:5897495	2.7.7.7	56672|88723|53098|47807
cak:Caul_0229	ncbi-geneid:5897503	6.2.1.5	56059|52210
cak:Caul_0230	ncbi-geneid:5897504	6.2.1.5	52210|51735
cak:Caul_0231	ncbi-geneid:5897505	1.2.4.2	52518|52518
cak:Caul_0232	ncbi-geneid:5897506	2.3.1.61	52777|51230|47005
cak:Caul_0235	ncbi-geneid:5897509	1.8.1.4	51905|55424
cak:Caul_0240	ncbi-geneid:5897514	3.6.4.-	52540
cak:Caul_0249	ncbi-geneid:5897523	4.2.1.17	52096
cak:Caul_0254	ncbi-geneid:5897528	3.1.2.-	54637|54637
cak:Caul_0256	ncbi-geneid:5897530	3.1.3.2	48317
cak:Caul_0257	ncbi-geneid:5897531	2.5.1.46	52467
cak:Caul_0258	ncbi-geneid:5897532	4.1.1.17	51419|50621
cak:Caul_0274	ncbi-geneid:5897548	1.3.99.-	56645|47203
cak:Caul_0279	ncbi-geneid:5897553	2.7.13.3	55874|47226|50341|47384
cak:Caul_0281	ncbi-geneid:5897555	2.1.1.80	53335|47757
cak:Caul_0282	ncbi-geneid:5897556	3.1.1.61	52738|52172
cak:Caul_0284	ncbi-geneid:5897558	3.5.1.44	64438
cak:Caul_0289	ncbi-geneid:5897563	3.5.1.25	51556|51338
cak:Caul_0290	ncbi-geneid:5897564	2.6.1.16	53697
cak:Caul_0293	ncbi-geneid:5897567	3.2.1.52	51445|55545
cak:Caul_0295	ncbi-geneid:5897569	2.7.1.69	55604|55604
cak:Caul_0299	ncbi-geneid:5897573	1.11.1.10	53474
cak:Caul_0303	ncbi-geneid:5897577	3.2.1.10	51445|51011
cak:Caul_0306	ncbi-geneid:5897580	2.7.1.15	53613
cak:Caul_0309	ncbi-geneid:5897583	5.1.1.1	53822|47413
cak:Caul_0311	ncbi-geneid:5897585	2.5.1.54	51569
cak:Caul_0313	ncbi-geneid:5897587	3.2.1.22	51445|49785|51011
cak:Caul_0317	ncbi-geneid:5897591	4.1.2.40|2.7.1.144	51569
cak:Caul_0318	ncbi-geneid:5897592	5.-.-.-	53697
cak:Caul_0345	ncbi-geneid:5897619	3.2.1.17|5.4.99.12	55120
cak:Caul_0348	ncbi-geneid:5897622	3.1.3.1	56300
cak:Caul_0351	ncbi-geneid:5897625	3.5.4.19	141734
cak:Caul_0354	ncbi-geneid:5897628	4.1.1.-	50475|143968
cak:Caul_0370	ncbi-geneid:5897644	2.1.1.-	75217|88697
cak:Caul_0372	ncbi-geneid:5897646	6.3.2.2	55931
cak:Caul_0374	ncbi-geneid:5897648	3.1.3.1	103473
cak:Caul_0378	ncbi-geneid:5897652	3.1.2.6	56281
cak:Caul_0385	ncbi-geneid:5897659	2.3.1.31	53474
cak:Caul_0386	ncbi-geneid:5897660	3.1.3.-
cak:Caul_0388	ncbi-geneid:5897662	1.3.3.1	51395
cak:Caul_0391	ncbi-geneid:5897665	2.3.2.2	56235
cak:Caul_0394	ncbi-geneid:5897668	2.1.1.37	53335
cak:Caul_0412	ncbi-geneid:5897686	3.7.1.2	56529|63433
cak:Caul_0413	ncbi-geneid:5897687	1.3.99.-	56645|47203
cak:Caul_0416	ncbi-geneid:5897690	5.1.1.1	53822|47413
cak:Caul_0423	ncbi-geneid:5897697	6.2.1.3	56801
cak:Caul_0431	ncbi-geneid:5897705	5.3.1.22	51658
cak:Caul_0440	ncbi-geneid:5897897	1.1.1.100	51735
cak:Caul_0442	ncbi-geneid:5897899	4.2.1.17	52096
cak:Caul_0450	ncbi-geneid:5897907	2.3.1.176	53901|53901
cak:Caul_0473	ncbi-geneid:5897928	2.7.7.7	56672|100879
cak:Caul_0483	ncbi-geneid:5897938	2.3.3.1	48256|46955
cak:Caul_0489	ncbi-geneid:5897944	4.2.1.1	53850|46785
cak:Caul_0491	ncbi-geneid:5897946	3.8.1.3	53474
cak:Caul_0500	ncbi-geneid:5897955	1.6.5.5	51735|50129
cak:Caul_0507	ncbi-geneid:5897962	4.2.1.33|4.2.1.35	53732
cak:Caul_0508	ncbi-geneid:5897963	4.2.1.33|4.2.1.35	52016
cak:Caul_0518	ncbi-geneid:5897973	4.3.1.17	143548
cak:Caul_0519	ncbi-geneid:5897974	2.3.2.2	56235
cak:Caul_0521	ncbi-geneid:5897976	5.4.99.5	48600
cak:Caul_0534	ncbi-geneid:5897989	3.8.1.3	53474
cak:Caul_0557	ncbi-geneid:5898012	1.4.99.3	50969
cak:Caul_0560	ncbi-geneid:5898015	1.4.99.3	57561
cak:Caul_0574	ncbi-geneid:5898029	4.2.1.1	53850|46785
cak:Caul_0575	ncbi-geneid:5898030	1.1.1.25	51735|53223
cak:Caul_0577	ncbi-geneid:5898032	1.1.1.100	51735
cak:Caul_0580	ncbi-geneid:5898035	1.2.1.16	53720
cak:Caul_0581	ncbi-geneid:5898036	2.3.1.12	52777|51230|47005
cak:Caul_0582	ncbi-geneid:5898037	1.2.4.4	52518|52518|52922
cak:Caul_0584	ncbi-geneid:5898039	3.1.1.1	53474
cak:Caul_0587	ncbi-geneid:5898042	1.2.4.4	52518|52518|52922
cak:Caul_0592	ncbi-geneid:5898047	1.1.1.157	51735|48179
cak:Caul_0593	ncbi-geneid:5898048	3.1.1.73	53474
cak:Caul_0598	ncbi-geneid:5898053	2.1.1.37	53335
cak:Caul_0612	ncbi-geneid:5898067	2.7.13.3	55874|50341|47226|47384
cak:Caul_0617	ncbi-geneid:5898072	2.1.1.80	53335|47757
cak:Caul_0618	ncbi-geneid:5898073	3.1.1.61	52738|52172
cak:Caul_0620	ncbi-geneid:5898075	2.7.13.3	55874|52172|47384|55785|55785
cak:Caul_0625	ncbi-geneid:5898080	3.1.1.17	63829
cak:Caul_0631	ncbi-geneid:5898086	2.7.13.3	55874|55785|47384
cak:Caul_0641	ncbi-geneid:5898096	3.1.26.5	54211
cak:Caul_0644	ncbi-geneid:5898099	1.6.5.5	51735|50129
cak:Caul_0654	ncbi-geneid:5898109	4.3.1.17	143548
cak:Caul_0656	ncbi-geneid:5898111	4.3.1.19	53686
cak:Caul_0658	ncbi-geneid:5898113	6.3.4.4	52540
cak:Caul_0659	ncbi-geneid:5898114	2.7.13.3	55874|52172|47384
cak:Caul_0666	ncbi-geneid:5898121	3.1.1.29	53178
cak:Caul_0671	ncbi-geneid:5898126	2.7.6.1	53271
cak:Caul_0677	ncbi-geneid:5898132	1.5.1.2	48179|51735
cak:Caul_0684	ncbi-geneid:5898139	4.2.1.17	52096
cak:Caul_0695	ncbi-geneid:5898150	2.7.7.19	81891|81301
cak:Caul_0699	ncbi-geneid:5898154	1.3.3.3	102886
cak:Caul_0700	ncbi-geneid:5898155	2.1.1.-	75217
cak:Caul_0701	ncbi-geneid:5898156	1.10.2.2	50022
cak:Caul_0702	ncbi-geneid:5898157	1.10.2.2	81342|81648
cak:Caul_0703	ncbi-geneid:5898158	1.10.2.2	46626
cak:Caul_0705	ncbi-geneid:5898160	3.1.1.45	53474
cak:Caul_0706	ncbi-geneid:5898161	3.1.1.45	53474
cak:Caul_0711	ncbi-geneid:5898166	6.6.1.2	52540
cak:Caul_0716	ncbi-geneid:5898171	3.5.4.5	53927
cak:Caul_0720	ncbi-geneid:5898175	2.7.13.3	55874|52172|55785|47384|55785|55785|47226
cak:Caul_0721	ncbi-geneid:5898176	4.2.3.4	56796
cak:Caul_0722	ncbi-geneid:5898177	2.7.1.71	52540
cak:Caul_0725	ncbi-geneid:5898180	3.11.1.2	82057
cak:Caul_0731	ncbi-geneid:5898185	4.1.3.24	51621
cak:Caul_0734	ncbi-geneid:5898188	6.4.1.2	52096
cak:Caul_0738	ncbi-geneid:5898192	1.13.12.16
cak:Caul_0742	ncbi-geneid:5898196	4.1.2.5	53383
cak:Caul_0743	ncbi-geneid:5898197	1.1.1.284|1.1.1.1	50129|51735|50129
cak:Caul_0746	ncbi-geneid:5898200	3.1.3.25	56655
cak:Caul_0750	ncbi-geneid:5898204	2.5.1.3	51391
cak:Caul_0762	ncbi-geneid:5898216	6.1.1.6	55681
cak:Caul_0763	ncbi-geneid:5898217	5.4.3.2	102114
cak:Caul_0765	ncbi-geneid:5898219	4.1.2.13	51569
cak:Caul_0766	ncbi-geneid:5898220	2.7.2.3	53748
cak:Caul_0767	ncbi-geneid:5898221	1.2.1.12	55347|51735
cak:Caul_0775	ncbi-geneid:5898230	6.3.3.2	100950
cak:Caul_0777	ncbi-geneid:5898232	1.11.1.7	52833
cak:Caul_0784	ncbi-geneid:5898239	3.1.22.4	53098
cak:Caul_0787	ncbi-geneid:5898242	3.1.2.-	54637
cak:Caul_0794	ncbi-geneid:5898249	2.7.7.6	64484
cak:Caul_0795	ncbi-geneid:5898250	2.7.7.6	64484
cak:Caul_0797	ncbi-geneid:5898252	2.5.1.18	47616|52833
cak:Caul_0813	ncbi-geneid:5898268	1.1.1.35	52096|51735|48179|48179
cak:Caul_0816	ncbi-geneid:5898271	3.5.4.4	51556
cak:Caul_0820	ncbi-geneid:5898275	1.2.7.8	53323|52518|52518
cak:Caul_0832	ncbi-geneid:5898287	2.7.1.2	53067
cak:Caul_0836	ncbi-geneid:5898291	5.4.99.2	51703|52242
cak:Caul_0856	ncbi-geneid:5898311	1.14.12.17	46458|52343|63380
cak:Caul_0874	ncbi-geneid:5898329	3.8.1.2	56784
cak:Caul_0882	ncbi-geneid:5898337	3.4.24.-	55486
cak:Caul_0889	ncbi-geneid:5898344	2.4.-.-	53756
cak:Caul_0891	ncbi-geneid:5898346	1.6.1.2	52283|51735
cak:Caul_0895	ncbi-geneid:5898350	1.6.1.2	52467
cak:Caul_0902	ncbi-geneid:5898357	5.1.1.13	53681|53681
cak:Caul_0903	ncbi-geneid:5898358	4.1.1.21|6.3.4.18	56059|52440|51246
cak:Caul_0904	ncbi-geneid:5898359	4.1.1.21|5.4.99.18	52255
cak:Caul_0910	ncbi-geneid:5898365	4.1.1.-	52507
cak:Caul_0923	ncbi-geneid:5898378	5.2.1.8	54534|109998
cak:Caul_0924	ncbi-geneid:5898379	2.3.1.1|2.3.1.35	56266
cak:Caul_0926	ncbi-geneid:5898381	2.5.1.18	47616|52833
cak:Caul_0933	ncbi-geneid:5898388	3.6.4.13	52540
cak:Caul_0936	ncbi-geneid:5898391	3.2.1.55	75005|49899
cak:Caul_0937	ncbi-geneid:5898392	3.6.1.-	55811
cak:Caul_0947	ncbi-geneid:5898402	2.1.1.64	53335
cak:Caul_0950	ncbi-geneid:5898405	2.7.2.4	53633|55021|55021
cak:Caul_0954	ncbi-geneid:5898409	2.7.3.9	51621|52009|47831|55781
cak:Caul_0957	ncbi-geneid:5898412	1.17.7.1	56014|51604
cak:Caul_0964	ncbi-geneid:5898419	2.4.1.10	75005
cak:Caul_0965	ncbi-geneid:5898420	2.7.1.4	53067
cak:Caul_0987	ncbi-geneid:5898442	2.1.1.-	53335
cak:Caul_0993	ncbi-geneid:5898448	1.1.1.100	51735
cak:Caul_0995	ncbi-geneid:5898450	2.5.1.18	52833|47616
cak:Caul_0996	ncbi-geneid:5898451	2.7.13.3	55874|52172|55785|47384
cak:Caul_0997	ncbi-geneid:5898452	3.5.2.6	56601
cak:Caul_1001	ncbi-geneid:5898456	2.3.1.9	53901|53901
cak:Caul_1005	ncbi-geneid:5898460	2.1.1.61|2.8.1.-	52402
cak:Caul_1021	ncbi-geneid:5898476	3.2.1.8	51445
cak:Caul_1023	ncbi-geneid:5898478	3.6.3.14	52540
cak:Caul_1037	ncbi-geneid:5898492	6.3.5.5	52317|52021
cak:Caul_1039	ncbi-geneid:5898494	3.1.1.1	53474
cak:Caul_1043	ncbi-geneid:5898498	2.5.1.18	47616|52833
cak:Caul_1044	ncbi-geneid:5898499	1.5.99.8|1.5.1.12	53720|51730|81935
cak:Caul_1065	ncbi-geneid:5898520	3.4.17.-	53187|55031
cak:Caul_1076	ncbi-geneid:5898531	1.11.1.6|1.11.1.7	48113|48113
cak:Caul_1083	ncbi-geneid:5898538	4.2.3.12	55620
cak:Caul_1110	ncbi-geneid:5898565	3.5.1.10	53328|55021
cak:Caul_1122	ncbi-geneid:5898577	3.4.19.5	56235
cak:Caul_1130	ncbi-geneid:5898585	3.5.1.82|3.5.1.81	51556|51338
cak:Caul_1132	ncbi-geneid:5898587	4.2.1.17	52096
cak:Caul_1135	ncbi-geneid:5898590	6.2.1.-	56801
cak:Caul_1137	ncbi-geneid:5898592	1.14.13.82	55961|50022
cak:Caul_1139	ncbi-geneid:5898594	1.14.13.82	52343|54292|63380
cak:Caul_1171	ncbi-geneid:5898626	3.5.1.93|3.5.1.11	56235
cak:Caul_1177	ncbi-geneid:5898632	2.5.1.18	47616|52833
cak:Caul_1184	ncbi-geneid:5898639	1.8.4.11	55068
cak:Caul_1188	ncbi-geneid:5898643	6.1.1.20	56037|55681|50249|54991|46955
cak:Caul_1190	ncbi-geneid:5898645	6.1.1.20	55681|46589
cak:Caul_1207	ncbi-geneid:5898662	5.4.2.8	53738|53738|53738|55957
cak:Caul_1208	ncbi-geneid:5898663	5.3.1.13	53697
cak:Caul_1210	ncbi-geneid:5898665	5.4.2.1
cak:Caul_1219	ncbi-geneid:5898674	3.1.1.5	53474
cak:Caul_1231	ncbi-geneid:5898686	2.6.1.11|2.6.1.17	53383
cak:Caul_1238	ncbi-geneid:5898693	2.7.13.3	55874|47384
cak:Caul_1248	ncbi-geneid:5898703	4.2.3.3	52335
cak:Caul_1263	ncbi-geneid:5898718	2.7.13.3	55874|52172|47384
cak:Caul_1270	ncbi-geneid:5898725	2.3.1.9	53901|53901
cak:Caul_1283	ncbi-geneid:5898738	3.2.1.4	51445
cak:Caul_1286	ncbi-geneid:5898741	4.1.2.21	51569
cak:Caul_1288	ncbi-geneid:5898743	4.2.1.9	143975|52016
cak:Caul_1290	ncbi-geneid:5898745	1.14.14.7	51905
cak:Caul_1295	ncbi-geneid:5898750	4.2.1.49	111326
cak:Caul_1296	ncbi-geneid:5898751	3.5.3.8	53187
cak:Caul_1297	ncbi-geneid:5898752	4.3.1.3
cak:Caul_1298	ncbi-geneid:5898753	3.5.2.7	51556|51338
cak:Caul_1302	ncbi-geneid:5898757	3.2.1.51	51445
cak:Caul_1304	ncbi-geneid:5898759	3.1.1.53	52266|49785
cak:Caul_1311	ncbi-geneid:5898766	1.4.3.5	50475
cak:Caul_1315	ncbi-geneid:5898770	6.2.1.-	56801
cak:Caul_1320	ncbi-geneid:5898775	3.1.3.2|3.4.21.-	52096|52096
cak:Caul_1342	ncbi-geneid:5898797	2.3.1.183	55729
cak:Caul_1343	ncbi-geneid:5898798	3.4.21.83	50993|53474
cak:Caul_1348	ncbi-geneid:5898803	1.1.99.1	51905|54373
cak:Caul_1349	ncbi-geneid:5898804	4.2.1.17	52096
cak:Caul_1358	ncbi-geneid:5898813	1.1.1.28	51735|52283
cak:Caul_1363	ncbi-geneid:5898818	2.7.1.15	53613
cak:Caul_1370	ncbi-geneid:5898825	1.1.1.100	51735
cak:Caul_1373	ncbi-geneid:5898828	3.6.1.-	52540
cak:Caul_1379	ncbi-geneid:5898834	1.4.3.2|1.4.3.4	51905|54373
cak:Caul_1385	ncbi-geneid:5898840	2.7.13.3	55874|52172|47384
cak:Caul_1392	ncbi-geneid:5898847	3.6.3.8	52540|54752
cak:Caul_1394	ncbi-geneid:5898849	6.1.1.7	55681|101353|55186|50447
cak:Caul_1409	ncbi-geneid:5898864	1.2.1.27	53720
cak:Caul_1410	ncbi-geneid:5898865	3.4.13.22	55166
cak:Caul_1412	ncbi-geneid:5898867	4.2.99.18	48150
cak:Caul_1416	ncbi-geneid:5898871	1.3.99.16	47741|54292
cak:Caul_1417	ncbi-geneid:5898872	1.3.99.16	56003|56003
cak:Caul_1438	ncbi-geneid:5898893	1.1.1.49	55347|51735
cak:Caul_1440	ncbi-geneid:5898895	4.2.1.12	143975|52016
cak:Caul_1441	ncbi-geneid:5898896	2.7.1.2	53067
cak:Caul_1442	ncbi-geneid:5898897	5.1.1.1	53822|47413
cak:Caul_1443	ncbi-geneid:5898898	2.7.1.40	51621|52935|50800
cak:Caul_1454	ncbi-geneid:5898909	3.6.4.-	52540
cak:Caul_1456	ncbi-geneid:5898911	3.6.4.12	52540|52540
cak:Caul_1458	ncbi-geneid:5898913	2.3.1.79	51161
cak:Caul_1460	ncbi-geneid:5898915	3.6.4.12	52540
cak:Caul_1471	ncbi-geneid:5898926	2.5.1.18	47616|52833
cak:Caul_1476	ncbi-geneid:5898931	2.1.1.80	55874|55785
cak:Caul_1479	ncbi-geneid:5898934	2.6.1.1	53383
cak:Caul_1485	ncbi-geneid:5898940	2.3.3.13	51569|110921
cak:Caul_1492	ncbi-geneid:5898947	2.4.1.129	56601|56519
cak:Caul_1494	ncbi-geneid:5898949	2.7.7.7	56672|100879
cak:Caul_1502	ncbi-geneid:5898957	3.1.-.-	50249|50249|50249
cak:Caul_1505	ncbi-geneid:5898960	5.99.1.2	56712|57783
cak:Caul_1516	ncbi-geneid:5898971	3.5.2.3	51556|51338
cak:Caul_1517	ncbi-geneid:5898972	2.1.3.2	53671
cak:Caul_1518	ncbi-geneid:5898973	3.1.-.-	53098
cak:Caul_1519	ncbi-geneid:5898974	6.3.5.6|6.3.5.7	141000
cak:Caul_1520	ncbi-geneid:5898975	6.3.5.6|6.3.5.7	75304
cak:Caul_1523	ncbi-geneid:5898978	6.3.5.6|6.3.5.7	55931|89095
cak:Caul_1526	ncbi-geneid:5898981	2.5.1.18	47616|52833
cak:Caul_1541	ncbi-geneid:5898996	3.2.1.51	51445
cak:Caul_1543	ncbi-geneid:5898998	5.1.3.-	54909
cak:Caul_1547	ncbi-geneid:5899002	1.1.1.107|1.1.1.122	51430
cak:Caul_1580	ncbi-geneid:5899035	2.5.1.18	47616|52833
cak:Caul_1590	ncbi-geneid:5899045	3.6.4.13	52540
cak:Caul_1592	ncbi-geneid:5899047	3.4.11.9	55920|53092
cak:Caul_1594	ncbi-geneid:5899049	2.1.1.-	53335
cak:Caul_1598	ncbi-geneid:5899053	3.4.11.5	53474
cak:Caul_1606	ncbi-geneid:5899061	2.1.1.-	75217|55315
cak:Caul_1608	ncbi-geneid:5899063	1.8.1.9	51905|51206
cak:Caul_1610	ncbi-geneid:5899065	1.2.1.2	53706|50692
cak:Caul_1635	ncbi-geneid:5899090	2.7.4.3	52540
cak:Caul_1638	ncbi-geneid:5899093	2.7.7.6	56553|55257|47789
cak:Caul_1643	ncbi-geneid:5899098	3.6.1.9	53649
cak:Caul_1649	ncbi-geneid:5899104	1.3.1.74	50494|50156|50156
cak:Caul_1658	ncbi-geneid:5899113	5.4.99.12	55120|55174
cak:Caul_1661	ncbi-geneid:5899116	2.5.1.-	53383
cak:Caul_1662	ncbi-geneid:5899117	3.5.4.13	51283|51283
cak:Caul_1685	ncbi-geneid:5899140	2.3.1.47	53383
cak:Caul_1688	ncbi-geneid:5899143	6.2.1.-	56801
cak:Caul_1692	ncbi-geneid:5899147	5.4.99.12	55120|55174
cak:Caul_1694	ncbi-geneid:5899149	3.1.1.1	53474
cak:Caul_1695	ncbi-geneid:5899150	5.2.1.8	50891
cak:Caul_1696	ncbi-geneid:5899151	2.3.1.9	53901|53901
cak:Caul_1707	ncbi-geneid:5899162	2.5.1.1|2.5.1.10|2.5.1.29	48576
cak:Caul_1711	ncbi-geneid:5899166	2.5.1.32	48576
cak:Caul_1712	ncbi-geneid:5899167	1.14.99.-	51905
cak:Caul_1713	ncbi-geneid:5899168	1.14.-.-	51905
cak:Caul_1714	ncbi-geneid:5899169	1.5.1.5|3.5.4.9	51735|53223
cak:Caul_1719	ncbi-geneid:5899174	2.7.1.23	111331
cak:Caul_1721	ncbi-geneid:5899176	2.7.1.30	53067|53067
cak:Caul_1724	ncbi-geneid:5899179	2.7.6.3	55083
cak:Caul_1725	ncbi-geneid:5899180	3.4.24.-	55486
cak:Caul_1727	ncbi-geneid:5899182	2.7.7.6	63562
cak:Caul_1728	ncbi-geneid:5899183	2.7.6.5	109604|81301|81271|55021
cak:Caul_1729	ncbi-geneid:5899184	2.5.1.55	51569
cak:Caul_1732	ncbi-geneid:5899187	2.4.2.10	53271
cak:Caul_1733	ncbi-geneid:5899188	2.6.99.2	63892
cak:Caul_1734	ncbi-geneid:5899189	2.7.8.7	56214
cak:Caul_1736	ncbi-geneid:5899191	3.4.21.89	51306
cak:Caul_1737	ncbi-geneid:5899192	3.1.26.3	69065|54768
cak:Caul_1739	ncbi-geneid:5899194	2.3.1.5|2.3.1.118	54001
cak:Caul_1743	ncbi-geneid:5899198	3.1.3.1	56300
cak:Caul_1744	ncbi-geneid:5899199	5.99.1.-	56719|101904
cak:Caul_1747	ncbi-geneid:5899202	6.1.1.10	52374|47323|57770
cak:Caul_1749	ncbi-geneid:5899204	2.7.7.4|2.7.1.25	52540|52540|50465|50447
cak:Caul_1750	ncbi-geneid:5899205	2.7.7.4	52402
cak:Caul_1753	ncbi-geneid:5899208	1.1.1.57	51735|48179
cak:Caul_1756	ncbi-geneid:5899211	5.3.1.12	51556
cak:Caul_1757	ncbi-geneid:5899212	5.3.1.17	51182
cak:Caul_1758	ncbi-geneid:5899213	1.1.1.125	51735
cak:Caul_1759	ncbi-geneid:5899214	4.1.1.31	51621
cak:Caul_1760	ncbi-geneid:5899215	4.1.2.14|4.1.3.16	51569
cak:Caul_1761	ncbi-geneid:5899216	2.7.1.45	53613
cak:Caul_1763	ncbi-geneid:5899218	2.4.1.129	56601|56519
cak:Caul_1767	ncbi-geneid:5899222	4.2.1.80	56529
cak:Caul_1769	ncbi-geneid:5899224	6.5.1.1	56091|50249
cak:Caul_1771	ncbi-geneid:5899226	3.1.3.12	56784
cak:Caul_1772	ncbi-geneid:5899227	2.4.1.15	53756
cak:Caul_1785	ncbi-geneid:5899240	1.20.4.1	52833
cak:Caul_1792	ncbi-geneid:5899247	1.14.-.-	51679
cak:Caul_1796	ncbi-geneid:5899251	1.14.11.17	51197
cak:Caul_1800	ncbi-geneid:5899255	1.14.11.17	51197
cak:Caul_1805	ncbi-geneid:5899260	5.1.3.3	74650
cak:Caul_1832	ncbi-geneid:5899287	3.2.1.21	51445|52279
cak:Caul_1836	ncbi-geneid:5899291	3.2.1.139	51445|55545
cak:Caul_1839	ncbi-geneid:5899294	1.14.14.7	51905
cak:Caul_1840	ncbi-geneid:5899295	1.14.14.7	51905
cak:Caul_1842	ncbi-geneid:5899297	1.14.14.7	51905
cak:Caul_1844	ncbi-geneid:5899299	3.2.1.8	51445
cak:Caul_1847	ncbi-geneid:5899302	3.1.1.1	53474
cak:Caul_1870	ncbi-geneid:5899325	1.2.4.4	52518
cak:Caul_1871	ncbi-geneid:5899326	1.2.4.4	52518|52922
cak:Caul_1872	ncbi-geneid:5899327	2.3.1.168	52777|51230|47005
cak:Caul_1873	ncbi-geneid:5899328	1.8.1.4	51905|55424
cak:Caul_1874	ncbi-geneid:5899329	1.3.99.10	56645|47203
cak:Caul_1875	ncbi-geneid:5899330	6.4.1.3	52096|52096
cak:Caul_1876	ncbi-geneid:5899331	6.4.1.4	56059|52440|51246|51230
cak:Caul_1878	ncbi-geneid:5899333	4.1.3.6|4.1.3.34	51621
cak:Caul_1879	ncbi-geneid:5899334	1.18.1.3	51905|55424
cak:Caul_1886	ncbi-geneid:5899341	1.3.99.3	56645|47203
cak:Caul_1887	ncbi-geneid:5899342	1.1.1.100	51735
cak:Caul_1891	ncbi-geneid:5899346	1.1.1.100	51735
cak:Caul_1893	ncbi-geneid:5899348	4.2.1.17	52096
cak:Caul_1894	ncbi-geneid:5899349	1.3.99.3	47203|56645
cak:Caul_1896	ncbi-geneid:5899351	1.1.1.157	51735|48179
cak:Caul_1906	ncbi-geneid:5899361	1.6.5.5	51735|50129
cak:Caul_1907	ncbi-geneid:5899362	6.2.1.-	56801
cak:Caul_1909	ncbi-geneid:5899364	4.1.1.68	56529
cak:Caul_1913	ncbi-geneid:5899368	3.3.2.8	54427
cak:Caul_1914	ncbi-geneid:5899369	1.11.1.9	52833
cak:Caul_1921	ncbi-geneid:5899376	1.13.11.-	54593
cak:Caul_1931	ncbi-geneid:5899386	4.1.1.45	51556
cak:Caul_1942	ncbi-geneid:5899397	4.2.1.1	53056
cak:Caul_1946	ncbi-geneid:5899401	1.1.1.36	51735
cak:Caul_1953	ncbi-geneid:5899408	2.3.1.9	53901|53901
cak:Caul_1954	ncbi-geneid:5899409	2.7.2.1	53067|53067
cak:Caul_1955	ncbi-geneid:5899410	2.3.1.8|2.3.1.19	53659|54637
cak:Caul_1956	ncbi-geneid:5899411	2.3.1.-	53474
cak:Caul_1971	ncbi-geneid:5899426	3.1.4.46	51695
cak:Caul_2001	ncbi-geneid:5899456	2.1.1.45	55831
cak:Caul_2022	ncbi-geneid:5899477	2.7.7.7
cak:Caul_2024	ncbi-geneid:5899479	2.7.7.7	56672|100879
cak:Caul_2043	ncbi-geneid:5899498	1.-.-.-	51395
cak:Caul_2047	ncbi-geneid:5899502	2.4.2.21	52733
cak:Caul_2048	ncbi-geneid:5899503	1.3.99.-	56645|47203
cak:Caul_2056	ncbi-geneid:5899511	4.4.1.5	54593
cak:Caul_2064	ncbi-geneid:5899519	1.14.14.7	51905
cak:Caul_2067	ncbi-geneid:5899522	3.2.1.45	51445
cak:Caul_2070	ncbi-geneid:5899525	2.7.1.12	52540
cak:Caul_2129	ncbi-geneid:5899584	3.2.1.22	51445|51011
cak:Caul_2130	ncbi-geneid:5899585	2.7.1.4	53067
cak:Caul_2131	ncbi-geneid:5899586	5.3.1.8	48208
cak:Caul_2132	ncbi-geneid:5899587	3.1.1.1	53474
cak:Caul_2136	ncbi-geneid:5899591	1.3.1.74	103473
cak:Caul_2140	ncbi-geneid:5902586	3.2.1.21	51445|52279
cak:Caul_2141	ncbi-geneid:5899596	5.1.1.1	53822|47413
cak:Caul_2147	ncbi-geneid:5899602	2.1.1.77	53335
cak:Caul_2150	ncbi-geneid:5899605	6.1.1.9	52374|47323|50677|46589
cak:Caul_2154	ncbi-geneid:5899609	3.5.1.4	75304
cak:Caul_2157	ncbi-geneid:5899612	2.1.1.-	53335
cak:Caul_2162	ncbi-geneid:5899617	3.1.3.-	56784
cak:Caul_2166	ncbi-geneid:5899621	2.7.7.7	52141
cak:Caul_2167	ncbi-geneid:5899622	1.5.5.1	51905|54373|54862
cak:Caul_2169	ncbi-geneid:5899624	2.7.1.148	54211|55060
cak:Caul_2174	ncbi-geneid:5899629	6.1.1.14	55681
cak:Caul_2175	ncbi-geneid:5899630	6.1.1.14	109604
cak:Caul_2176	ncbi-geneid:5899631	1.14.13.22	51905|51905
cak:Caul_2179	ncbi-geneid:5899634	2.7.9.1	56059|51621|52009
cak:Caul_2184	ncbi-geneid:5899639	3.6.4.13	52540
cak:Caul_2186	ncbi-geneid:5899641	5.2.1.8	50891
cak:Caul_2187	ncbi-geneid:5899642	5.2.1.8	50891
cak:Caul_2188	ncbi-geneid:5899643	5.2.1.8	50891
cak:Caul_2190	ncbi-geneid:5899645	5.-.-.-	111337
cak:Caul_2191	ncbi-geneid:5899646	2.4.2.29	51713
cak:Caul_2195	ncbi-geneid:5899650	3.6.3.25	52540|50331
cak:Caul_2201	ncbi-geneid:5899656	3.4.17.11	53187|55031
cak:Caul_2202	ncbi-geneid:5899657	2.3.1.109	55729
cak:Caul_2203	ncbi-geneid:5899658	1.2.1.71	53720
cak:Caul_2204	ncbi-geneid:5899659	3.5.3.23	55909
cak:Caul_2205	ncbi-geneid:5899660	2.3.1.-	55729
cak:Caul_2208	ncbi-geneid:5899663	1.14.16.1	56534
cak:Caul_2210	ncbi-geneid:5899665	3.6.1.11|3.6.1.40	53067|53067
cak:Caul_2211	ncbi-geneid:5899666	2.1.1.-	53335
cak:Caul_2213	ncbi-geneid:5899668	1.1.1.37|1.1.1.205	51412|54631
cak:Caul_2215	ncbi-geneid:5899670	2.1.1.-	53335
cak:Caul_2216	ncbi-geneid:5899671	6.3.5.2	52402|52317|54810
cak:Caul_2241	ncbi-geneid:5899696	6.3.5.4	52402
cak:Caul_2261	ncbi-geneid:5899716	2.1.1.37	53335
cak:Caul_2290	ncbi-geneid:5899745	3.6.3.3|3.6.3.5	56784|81653|81665
cak:Caul_2307	ncbi-geneid:5899762	3.6.3.4	56784|81653|81665|47240
cak:Caul_2317	ncbi-geneid:5899772	3.6.3.4	56784|81653|55008|55008|81665
cak:Caul_2340	ncbi-geneid:5899795	1.2.1.3	53720
cak:Caul_2341	ncbi-geneid:5899796	1.1.1.1	50129|51735
cak:Caul_2345	ncbi-geneid:5899800	2.7.13.3	55874|55785|55785|47384
cak:Caul_2361	ncbi-geneid:5899816	3.5.1.10	53328|55021
cak:Caul_2363	ncbi-geneid:5899818	1.5.3.1	103025
cak:Caul_2364	ncbi-geneid:5899819	1.5.3.1	103025|51905|101790
cak:Caul_2366	ncbi-geneid:5899821	1.5.3.1	51905
cak:Caul_2371	ncbi-geneid:5899826	3.4.21.26	53474|50993
cak:Caul_2372	ncbi-geneid:5899827	2.3.2.2	56235
cak:Caul_2375	ncbi-geneid:5899830	1.2.1.3	53720
cak:Caul_2380	ncbi-geneid:5899835	3.6.3.8	81665|56784|81660|81653
cak:Caul_2384	ncbi-geneid:5899839	3.1.4.46	51695
cak:Caul_2401	ncbi-geneid:5899856	5.1.1.1	53822|47413
cak:Caul_2403	ncbi-geneid:5899858	3.1.1.53	52266|49785
cak:Caul_2404	ncbi-geneid:5899859	3.2.1.21	51445|52279|56988
cak:Caul_2410	ncbi-geneid:5899865	3.2.1.55	51445
cak:Caul_2412	ncbi-geneid:5899867	3.2.1.22	51445|49785|51011
cak:Caul_2415	ncbi-geneid:5899870	3.2.1.55	51445|51011
cak:Caul_2418	ncbi-geneid:5899873	3.1.3.2	56300
cak:Caul_2437	ncbi-geneid:5899892	1.9.3.1	81442
cak:Caul_2438	ncbi-geneid:5899893	1.9.3.1	46626
cak:Caul_2440	ncbi-geneid:5899895	1.9.3.1	46626|46626
cak:Caul_2443	ncbi-geneid:5899898	3.6.3.4	56784|81653|55008|81665
cak:Caul_2449	ncbi-geneid:5899904	1.1.1.1	50129|51735
cak:Caul_2461	ncbi-geneid:5899916	1.1.1.1	50129|51735
cak:Caul_2478	ncbi-geneid:5899933	1.8.1.8	52833
cak:Caul_2482	ncbi-geneid:5899937	6.5.1.-
cak:Caul_2487	ncbi-geneid:5899942	1.20.4.1	52833
cak:Caul_2488	ncbi-geneid:5899943	3.1.3.18	56784
cak:Caul_2495	ncbi-geneid:5899950	2.1.2.11	51621
cak:Caul_2499	ncbi-geneid:5899954	1.8.1.9	51905
cak:Caul_2502	ncbi-geneid:5899957	2.4.2.14	53271|56235
cak:Caul_2504	ncbi-geneid:5899959	2.1.1.63	52540|54211
cak:Caul_2506	ncbi-geneid:5899961	5.1.1.1	51419|50621
cak:Caul_2508	ncbi-geneid:5899963	3.6.4.12	52540|48024
cak:Caul_2517	ncbi-geneid:5899972	2.3.1.39	52151|55048
cak:Caul_2518	ncbi-geneid:5899973	1.1.1.100	51735
cak:Caul_2520	ncbi-geneid:5899975	2.3.1.179	53901|53901
cak:Caul_2523	ncbi-geneid:5899978	2.7.4.8	52540
cak:Caul_2525	ncbi-geneid:5899980	2.1.1.182	53335
cak:Caul_2526	ncbi-geneid:5899981	1.1.1.262	53659
cak:Caul_2527	ncbi-geneid:5899982	5.2.1.8	109998|54534|54534
cak:Caul_2531	ncbi-geneid:5899986	3.4.11.1	53187|52949
cak:Caul_2532	ncbi-geneid:5899987	2.7.7.7	102400
cak:Caul_2538	ncbi-geneid:5899993	2.7.4.6	54919
cak:Caul_2539	ncbi-geneid:5899994	2.7.13.3	55874|47384
cak:Caul_2542	ncbi-geneid:5899997	3.4.13.19	51556
cak:Caul_2544	ncbi-geneid:5899999	2.1.2.2	53328
cak:Caul_2545	ncbi-geneid:5900000	6.3.3.1	56042|55326
cak:Caul_2546	ncbi-geneid:5900001	3.1.13.5	53098|47819|47819
cak:Caul_2547	ncbi-geneid:5900002	2.7.13.3	55874|52172|47384
cak:Caul_2549	ncbi-geneid:5900004	3.6.1.11|3.6.1.40	53067|53067|109604
cak:Caul_2551	ncbi-geneid:5900006	2.7.4.1	56024|56024|143724|140356
cak:Caul_2557	ncbi-geneid:5900012	6.1.1.12	55681|50249|55261
cak:Caul_2563	ncbi-geneid:5900018	2.3.2.6	55729
cak:Caul_2564	ncbi-geneid:5900019	6.4.1.2|6.3.4.14	56059|52440|51246
cak:Caul_2566	ncbi-geneid:5900021	4.2.1.10	52304
cak:Caul_2572	ncbi-geneid:5900027	3.1.26.12	50249
cak:Caul_2573	ncbi-geneid:5900028	3.5.1.28	53187
cak:Caul_2574	ncbi-geneid:5900029	2.4.1.-|3.4	56601|53955
cak:Caul_2580	ncbi-geneid:5900035	1.11.1.15	52833
cak:Caul_2581	ncbi-geneid:5900036	6.1.1.1	52374|55174
cak:Caul_2582	ncbi-geneid:5900037	2.7.1.-	53067
cak:Caul_2583	ncbi-geneid:5900038	1.6.99.3	51905
cak:Caul_2587	ncbi-geneid:5900042	2.8.1.7	53383
cak:Caul_2593	ncbi-geneid:5900048	2.8.1.7|4.4.1.16	53383
cak:Caul_2603	ncbi-geneid:5900058	2.7.7.60|4.6.1.12	69765|53448
cak:Caul_2605	ncbi-geneid:5900060	2.7.13.3	55874|47384|55785
cak:Caul_2607	ncbi-geneid:5900062	2.7.13.3	55874|47384|158472|55785
cak:Caul_2609	ncbi-geneid:5900064	2.6.1.21	56752
cak:Caul_2612	ncbi-geneid:5900067	3.2.1.17	53955
cak:Caul_2613	ncbi-geneid:5900068	3.6.1.19	101386|101386
cak:Caul_2617	ncbi-geneid:5900072	6.3.5.10	52540|52317
cak:Caul_2619	ncbi-geneid:5900074	3.6.4.-	52540|52540|52540|143517|52540|141259
cak:Caul_2631	ncbi-geneid:5900086	1.10.3.3	49503|49503|49503
cak:Caul_2633	ncbi-geneid:5900088	3.6.3.4	56784|81653|81665|47240
cak:Caul_2642	ncbi-geneid:5900097	1.11.1.5	46626|46626
cak:Caul_2666	ncbi-geneid:5900121	2.5.1.18	52833|47616
cak:Caul_2667	ncbi-geneid:5900122	1.14.14.5	51679
cak:Caul_2670	ncbi-geneid:5900125	3.1.26.11	56281
cak:Caul_2671	ncbi-geneid:5900126	3.8.1.5	53474
cak:Caul_2695	ncbi-geneid:5900150	2.7.13.3	55874|47384|52402
cak:Caul_2697	ncbi-geneid:5900152	3.1.21.-	51556
cak:Caul_2698	ncbi-geneid:5900153	2.7.7.7	52540
cak:Caul_2699	ncbi-geneid:5900154	2.7.4.9	52540
cak:Caul_2703	ncbi-geneid:5900158	2.1.1.172	53335
cak:Caul_2704	ncbi-geneid:5900159	5.4.99.12	55120|55174
cak:Caul_2705	ncbi-geneid:5900160	2.8.1.-	64307
cak:Caul_2707	ncbi-geneid:5900162	5.1.99.4	89796
cak:Caul_2712	ncbi-geneid:5900167	2.7.7.33	53448
cak:Caul_2713	ncbi-geneid:5900168	2.5.1.57|2.5.1.56	51569
cak:Caul_2715	ncbi-geneid:5900170	4.2.1.45	51735
cak:Caul_2723	ncbi-geneid:5900178	2.2.1.6	52518|52467|52518
cak:Caul_2733	ncbi-geneid:5900188	1.14.11.17	51197
cak:Caul_2734	ncbi-geneid:5900189	2.7.1.156|2.7.7.62	52540
cak:Caul_2737	ncbi-geneid:5900192	2.5.1.17	52540
cak:Caul_2740	ncbi-geneid:5900195	3.6.3.34	52540
cak:Caul_2742	ncbi-geneid:5900197	2.4.2.21	52733
cak:Caul_2747	ncbi-geneid:5900202	1.2.1.68	53720
cak:Caul_2749	ncbi-geneid:5900204	4.2.1.17	52096
cak:Caul_2751	ncbi-geneid:5900206	2.8.1.8	102114
cak:Caul_2753	ncbi-geneid:5900208	2.3.1.40|6.2.1.20	56801
cak:Caul_2755	ncbi-geneid:5900210	1.8.1.4	51905|55424
cak:Caul_2756	ncbi-geneid:5900211	1.11.1.9	52833
cak:Caul_2757	ncbi-geneid:5900212	2.3.1.12	52777|51230|47005
cak:Caul_2759	ncbi-geneid:5900214	1.2.4.1	52518|52922|51230
cak:Caul_2760	ncbi-geneid:5900215	1.2.4.1	52518
cak:Caul_2762	ncbi-geneid:5900217	4.2.1.11	51604|54826
cak:Caul_2765	ncbi-geneid:5900220	6.3.4.2	52540|52317
cak:Caul_2769	ncbi-geneid:5900224	5.3.1.1	51351
cak:Caul_2770	ncbi-geneid:5900225	5.2.1.8	109998|54534
cak:Caul_2771	ncbi-geneid:5900226	4.1.3.27	56322
cak:Caul_2776	ncbi-geneid:5900231	4.1.3.27	52317
cak:Caul_2777	ncbi-geneid:5900232	2.4.2.18	52418|47648
cak:Caul_2778	ncbi-geneid:5900233	4.1.1.48	51366
cak:Caul_2779	ncbi-geneid:5900234	3.5.2.6	56601
cak:Caul_2782	ncbi-geneid:5900237	3.4.21.88	51306|46785
cak:Caul_2786	ncbi-geneid:5900241	6.1.1.17	52374|48163
cak:Caul_2787	ncbi-geneid:5900242	2.3.3.1	48256
cak:Caul_2790	ncbi-geneid:5900245	2.7.13.3	55874|52172|47384
cak:Caul_2791	ncbi-geneid:5900246	2.4.1.182	53756
cak:Caul_2793	ncbi-geneid:5900248	2.3.1.129	51161
cak:Caul_2794	ncbi-geneid:5900249	4.2.1.-	54637
cak:Caul_2795	ncbi-geneid:5900250	2.3.1.-	51161
cak:Caul_2798	ncbi-geneid:5900253	3.4.24.-	50156|50156
cak:Caul_2799	ncbi-geneid:5900254	1.1.1.267	55347|51735|69055
cak:Caul_2801	ncbi-geneid:5900256	2.5.1.31	64005
cak:Caul_2803	ncbi-geneid:5900258	2.7.4.22	53633
cak:Caul_2808	ncbi-geneid:5900263	2.7.7.7	89550
cak:Caul_2809	ncbi-geneid:5900264	3.2.2.1	53590
cak:Caul_2810	ncbi-geneid:5900265	3.6.3.-	52540
cak:Caul_2812	ncbi-geneid:5900267	6.1.1.15	55681|52954
cak:Caul_2814	ncbi-geneid:5900269	5.1.99.1	54593
cak:Caul_2817	ncbi-geneid:5900272	2.7.1.33
cak:Caul_2818	ncbi-geneid:5900273	6.3.4.15	55681|50037
cak:Caul_2824	ncbi-geneid:5900279	1.6.99.3|1.6.5.3	54862
cak:Caul_2827	ncbi-geneid:5900282	1.6.5.3	53706|54862|54292
cak:Caul_2828	ncbi-geneid:5900283	1.6.99.5|1.6.5.3	142019|140490|142984
cak:Caul_2831	ncbi-geneid:5900286	1.6.99.5|1.6.5.3	52833
cak:Caul_2833	ncbi-geneid:5900288	1.6.99.5|1.6.5.3	56762
cak:Caul_2834	ncbi-geneid:5900289	1.6.99.3|1.6.5.3	143243
cak:Caul_2835	ncbi-geneid:5900290	1.6.99.5|1.6.5.3	56770
cak:Caul_2838	ncbi-geneid:5900293	1.14.14.3	51679
cak:Caul_2839	ncbi-geneid:5900294	2.4.1.-	53756
cak:Caul_2845	ncbi-geneid:5900300	3.4.21.53	54211|88697|52540
cak:Caul_2848	ncbi-geneid:5900303	3.4.21.92	52096
cak:Caul_2853	ncbi-geneid:5900308	6.3.1.2	55931|54368
cak:Caul_2861	ncbi-geneid:5900316	1.1.1.157	51735|48179
cak:Caul_2867	ncbi-geneid:5900322	5.99.1.-	56719|55874|54211
cak:Caul_2870	ncbi-geneid:5900325	2.7.7.3	52374
cak:Caul_2871	ncbi-geneid:5900326	5.99.1.3	56719|101904
cak:Caul_2872	ncbi-geneid:5900327	1.15.1.1	49329
cak:Caul_2874	ncbi-geneid:5900329	2.6.1.62	53383
cak:Caul_2875	ncbi-geneid:5900330	2.3.1.47	53383
cak:Caul_2876	ncbi-geneid:5900331	6.3.3.3	52540
cak:Caul_2904	ncbi-geneid:5900359	2.3.1.41|2.3.1.180	53901
cak:Caul_2910	ncbi-geneid:5900365	3.6.3.-	52540
cak:Caul_2912	ncbi-geneid:5900367	3.6.4.12	52540|52540|50249
cak:Caul_2916	ncbi-geneid:5900371	2.3.1.9	53901|53901
cak:Caul_2918	ncbi-geneid:5900373	5.1.3.20	51735
cak:Caul_2919	ncbi-geneid:5900374	4.1.99.3	48173|52425
cak:Caul_2920	ncbi-geneid:5900375	2.1.1.79	53335
cak:Caul_2922	ncbi-geneid:5900377	2.5.1.47	53686
cak:Caul_2925	ncbi-geneid:5900380	2.8.1.1|2.8.1.2	52821|52821
cak:Caul_2926	ncbi-geneid:5900381	4.4.1.8	53383
cak:Caul_2954	ncbi-geneid:5900409	1.7.99.4	53706|50692
cak:Caul_2955	ncbi-geneid:5900410	1.7.1.4	50022
cak:Caul_2956	ncbi-geneid:5900411	1.7.1.4	56014|51905|51905|55124
cak:Caul_2960	ncbi-geneid:5900415	2.1.3.6	53671
cak:Caul_2962	ncbi-geneid:5900417	3.5.3.12	55909
cak:Caul_2963	ncbi-geneid:5900418	2.7.2.2	53633
cak:Caul_2964	ncbi-geneid:5900419	2.7.13.3	55874|52172|47384|55785|55785
cak:Caul_2969	ncbi-geneid:5900424	2.7.13.3	55874|55785|55785|47384
cak:Caul_2971	ncbi-geneid:5900426	2.3.1.-	53474
cak:Caul_2973	ncbi-geneid:5900428	3.6.3.2	81665|56784|81653
cak:Caul_2979	ncbi-geneid:5900434	3.6.3.-	52540
cak:Caul_2989	ncbi-geneid:5900444	3.11.1.1	56784
cak:Caul_2996	ncbi-geneid:5900451	3.1.3.2	48317|51695
cak:Caul_2999	ncbi-geneid:5900454	6.4.1.3	52096|52096
cak:Caul_3000	ncbi-geneid:5900455	6.4.1.3	56059|52440|51246|51230
cak:Caul_3003	ncbi-geneid:5900458	2.2.1.6	52518|52518|52467
cak:Caul_3011	ncbi-geneid:5902580	3.1.-.-	64182
cak:Caul_3013	ncbi-geneid:5900468	3.1.3.11	56655
cak:Caul_3014	ncbi-geneid:5900469	3.1.3.11	56655
cak:Caul_3015	ncbi-geneid:5900470	1.1.1.3	55347|51735|55021
cak:Caul_3016	ncbi-geneid:5900471	2.6.1.-	53383
cak:Caul_3018	ncbi-geneid:5900473	2.3.1.-	53474
cak:Caul_3024	ncbi-geneid:5900479	1.2.1	55347|51735
cak:Caul_3027	ncbi-geneid:5900482	3.1.3.1	53649
cak:Caul_3033	ncbi-geneid:5900488	2.3.1.41|2.3.1.180	53901
cak:Caul_3034	ncbi-geneid:5900489	2.3.1.15	53659
cak:Caul_3043	ncbi-geneid:5900498	2.7.4.16	56042|55326
cak:Caul_3045	ncbi-geneid:5900500	2.5.1.78	52121
cak:Caul_3047	ncbi-geneid:5900502	2.1.2.1	53383
cak:Caul_3049	ncbi-geneid:5900504	2.3.1.37	53383
cak:Caul_3050	ncbi-geneid:5900505	1.1.1.31	51735|48179
cak:Caul_3052	ncbi-geneid:5900507	4.2.1.17	52096
cak:Caul_3057	ncbi-geneid:5900512	4.2.1.24	51569
cak:Caul_3062	ncbi-geneid:5900517	2.3.2.8	55729
cak:Caul_3064	ncbi-geneid:5900519	1.3.1.-
cak:Caul_3079	ncbi-geneid:5900534	1.2.4.1	52518|52518|52922
cak:Caul_3086	ncbi-geneid:5900541	4.2.1.52	51569
cak:Caul_3087	ncbi-geneid:5900542	3.2.1.-	48435|53955
cak:Caul_3088	ncbi-geneid:5900543	3.6.3.34	52540
cak:Caul_3093	ncbi-geneid:5900548	2.1.1.-	53335
cak:Caul_3096	ncbi-geneid:5900551	2.7.7.7
cak:Caul_3097	ncbi-geneid:5900552	6.5.1.2
cak:Caul_3101	ncbi-geneid:5900556	3.5.1.-	54211|54211
cak:Caul_3104	ncbi-geneid:5900559	2.5.1.32	48576
cak:Caul_3113	ncbi-geneid:5900568	2.1.1.77	53335
cak:Caul_3114	ncbi-geneid:5900569	3.1.3.5	64167
cak:Caul_3115	ncbi-geneid:5900570	6.1.1.11	55681|46589
cak:Caul_3122	ncbi-geneid:5900577	3.2.1.52	51445
cak:Caul_3124	ncbi-geneid:5900579	3.1.5.1	109604
cak:Caul_3127	ncbi-geneid:5900582	3.1.11.2	56219
cak:Caul_3131	ncbi-geneid:5900586	4.2.1.9	143975|52016
cak:Caul_3132	ncbi-geneid:5900587	3.2.1.37	51445|51011
cak:Caul_3146	ncbi-geneid:5900601	3.4.16.4	56601
cak:Caul_3149	ncbi-geneid:5900604	6.3.2.1	52374
cak:Caul_3151	ncbi-geneid:5900606	6.4.1.4	56059|52440|51246|51230
cak:Caul_3153	ncbi-geneid:5900608	4.2.1.18	52096
cak:Caul_3154	ncbi-geneid:5900609	6.4.1.3|6.4.1.4	52096|52096
cak:Caul_3156	ncbi-geneid:5900611	2.1.1.144	53335
cak:Caul_3157	ncbi-geneid:5900612	1.3.99.10	56645|47203
cak:Caul_3158	ncbi-geneid:5900613	3.2.1.17	53955
cak:Caul_3163	ncbi-geneid:5900618	6.4.1.3	56059|52440|51246|51230
cak:Caul_3166	ncbi-geneid:5900621	1.8.4.11|1.8.4.12	51316
cak:Caul_3180	ncbi-geneid:5900635	3.5.99.7|4.4.1.15	53686
cak:Caul_3181	ncbi-geneid:5900636	5.1.1.13	53681|53681
cak:Caul_3184	ncbi-geneid:5900639	2.4.2.9	53271
cak:Caul_3198	ncbi-geneid:5900653	1.14.13.-	47240
cak:Caul_3205	ncbi-geneid:5900660	6.1.1.-	52374
cak:Caul_3211	ncbi-geneid:5900666	4.3.2.1	48557
cak:Caul_3213	ncbi-geneid:5900668	4.1.1.20	51419|50621
cak:Caul_3215	ncbi-geneid:5900670	2.4.2.8	53271
cak:Caul_3220	ncbi-geneid:5900675	2.3.1.51	69593
cak:Caul_3228	ncbi-geneid:5900683	2.6.1.9	53383
cak:Caul_3229	ncbi-geneid:5900684	1.3.1.12	51735|48179
cak:Caul_3234	ncbi-geneid:5900689	2.4.1.-	53448
cak:Caul_3236	ncbi-geneid:5900691	3.1.1.1	53474
cak:Caul_3238	ncbi-geneid:5900693	4.2.1.1	53850|46785
cak:Caul_3239	ncbi-geneid:5900694	2.3.1.176	53901|53901
cak:Caul_3246	ncbi-geneid:5900701	1.14.13.82	55961|50022
cak:Caul_3248	ncbi-geneid:5900703	4.2.1.17	52096
cak:Caul_3251	ncbi-geneid:5900706	3.1.1.73	53474
cak:Caul_3260	ncbi-geneid:5900715	3.6.1.-	55811
cak:Caul_3265	ncbi-geneid:5900720	1.8.4.8	52402
cak:Caul_3267	ncbi-geneid:5900722	1.8.1.2	56014|56014|55124|55124
cak:Caul_3269	ncbi-geneid:5900724	2.1.1.107|1.3.1.76|4.99.1.4	53790
cak:Caul_3271	ncbi-geneid:5900726	4.1.3.-	48600
cak:Caul_3288	ncbi-geneid:5900743	3.2.1.21	51445|52279
cak:Caul_3290	ncbi-geneid:5900745	3.1.1.22	53474
cak:Caul_3301	ncbi-geneid:5900756	2.7.13.3	55874|50341|47226|47384
cak:Caul_3302	ncbi-geneid:5900757	2.1.1.80	53335|47757
cak:Caul_3303	ncbi-geneid:5900758	3.1.1.61	52738|52172
cak:Caul_3314	ncbi-geneid:5900769	2.2.1.7	52518|52518|52922
cak:Caul_3315	ncbi-geneid:5900770	2.5.1.1|2.5.1.10	48576
cak:Caul_3317	ncbi-geneid:5900772	3.1.11.6	116842
cak:Caul_3328	ncbi-geneid:5900783	1.4.1.9	51735|53223
cak:Caul_3332	ncbi-geneid:5900787	2.5.1.18	47616|52833
cak:Caul_3344	ncbi-geneid:5900799	3.4.-.-	117892
cak:Caul_3345	ncbi-geneid:5900800	3.4.-.-	117892
cak:Caul_3347	ncbi-geneid:5900802	3.1.3.3	56784
cak:Caul_3349	ncbi-geneid:5900804	2.5.1.75	52540|52540
cak:Caul_3351	ncbi-geneid:5900806	2.2.1.6	52518|52518|52467
cak:Caul_3353	ncbi-geneid:5900808	2.2.1.6	55021|55021
cak:Caul_3367	ncbi-geneid:5900822	4.2.1.2	48557
cak:Caul_3376	ncbi-geneid:5900831	2.5.1.90	48576
cak:Caul_3381	ncbi-geneid:5900836	1.1.1.86	48179|51735
cak:Caul_3385	ncbi-geneid:5900840	2.1.1.45	55831
cak:Caul_3387	ncbi-geneid:5900842	1.5.1.3	53597
cak:Caul_3389	ncbi-geneid:5900844	3.1.1.17	63829
cak:Caul_3397	ncbi-geneid:5900852	3.2.1.21	51445
cak:Caul_3402	ncbi-geneid:5900857	2.1.1.13	56507|51717|52242|47644
cak:Caul_3404	ncbi-geneid:5900859	6.3.2.4	56059|52440
cak:Caul_3407	ncbi-geneid:5900862	2.1.1.13	82282
cak:Caul_3408	ncbi-geneid:5900863	3.5.2.6	56281
cak:Caul_3409	ncbi-geneid:5900864	1.5.1.20	51730
cak:Caul_3416	ncbi-geneid:5900871	3.4.21.89	51306
cak:Caul_3418	ncbi-geneid:5900873	3.4.14.5	53474|82171
cak:Caul_3420	ncbi-geneid:5900875	3.5.1.4	75304
cak:Caul_3430	ncbi-geneid:5900885	3.4.11.2	55486|63737
cak:Caul_3431	ncbi-geneid:5900886	2.7.13.3	55874|47384|55785|55785
cak:Caul_3436	ncbi-geneid:5900891	2.5.1.18	47616|52833
cak:Caul_3437	ncbi-geneid:5900892	2.5.1.18	52833|47616
cak:Caul_3439	ncbi-geneid:5900894	4.3.2.2	48557
cak:Caul_3441	ncbi-geneid:5900896	3.4.24.71	55486
cak:Caul_3443	ncbi-geneid:5900898	6.3.2.6	56104
cak:Caul_3444	ncbi-geneid:5900899	6.3.5.3	82697
cak:Caul_3449	ncbi-geneid:5900904	6.3.5.3	52317
cak:Caul_3452	ncbi-geneid:5900907	5.4.2.1
cak:Caul_3453	ncbi-geneid:5900908	5.2.1.8	50891
cak:Caul_3455	ncbi-geneid:5900910	6.3.5.3	56042|55326|55326|56042
cak:Caul_3508	ncbi-geneid:5900963	3.1.2.-	54637
cak:Caul_3515	ncbi-geneid:5900970	3.1.2.12
cak:Caul_3517	ncbi-geneid:5900972	1.1.1.284|1.1.1.1	50129|51735|50129
cak:Caul_3522	ncbi-geneid:5900977	2.1.1.-	75217
cak:Caul_3523	ncbi-geneid:5900978	3.5.2.6	56601
cak:Caul_3526	ncbi-geneid:5900981	2.7.13.3	55874|52172|47384
cak:Caul_3527	ncbi-geneid:5900982	1.1.1.42	53659
cak:Caul_3536	ncbi-geneid:5900991	4.1.1.11	50692
cak:Caul_3540	ncbi-geneid:5900995	6.2.1.-	56801
cak:Caul_3542	ncbi-geneid:5900997	2.5.1.54	51569
cak:Caul_3544	ncbi-geneid:5900999	1.8.1.7	51905|55424
cak:Caul_3545	ncbi-geneid:5901000	5.3.1.6	100950|75445
cak:Caul_3546	ncbi-geneid:5901001	2.7.7.23|2.3.1.157	53448|51161
cak:Caul_3547	ncbi-geneid:5901002	3.1.3.18	56784
cak:Caul_3548	ncbi-geneid:5902561	2.7.13.3	55874|52172|55781|52172|47384|58104|58104|58104|58104
cak:Caul_3553	ncbi-geneid:5901008	2.1.1.-	75217|55315
cak:Caul_3555	ncbi-geneid:5901010	5.1.1.1	53822|47413
cak:Caul_3568	ncbi-geneid:5901023	3.2.2.-	52141
cak:Caul_3569	ncbi-geneid:5901024	3.2.2.21	50486
cak:Caul_3577	ncbi-geneid:5901032	1.4.3.19	51971|54373
cak:Caul_3588	ncbi-geneid:5901043	1.1.1.23	53720
cak:Caul_3602	ncbi-geneid:5901057	2.5.1.7	55205
cak:Caul_3606	ncbi-geneid:5901061	1.3.99.16	47741|54292
cak:Caul_3607	ncbi-geneid:5901062	1.1.99.3	46626|46626|46626
cak:Caul_3608	ncbi-geneid:5901063	1.1.2.3	51395
cak:Caul_3609	ncbi-geneid:5901064	5.3.3.10	56529
cak:Caul_3612	ncbi-geneid:5901067	3.2.1.55	51445|51011
cak:Caul_3613	ncbi-geneid:5901068	4.2.1.9	143975|52016
cak:Caul_3616	ncbi-geneid:5901071	1.1.1.48	51735
cak:Caul_3617	ncbi-geneid:5901072	1.2.1.4	53720
cak:Caul_3618	ncbi-geneid:5901073	5.1.3.3	74650
cak:Caul_3619	ncbi-geneid:5901074	2.3.1.16|2.3.1.9	53901|53901
cak:Caul_3620	ncbi-geneid:5901075	3.5.1.4	75304
cak:Caul_3622	ncbi-geneid:5901077	3.2.1.21	51445|52279
cak:Caul_3624	ncbi-geneid:5901079	1.2.1.4	53720
cak:Caul_3629	ncbi-geneid:5901084	5.4.99.2	51703
cak:Caul_3630	ncbi-geneid:5901085	5.4.99.2	51703|52242
cak:Caul_3640	ncbi-geneid:5901095	5.99.1.2	56349|55869
cak:Caul_3652	ncbi-geneid:5901107	1.13.11.5	51182
cak:Caul_3653	ncbi-geneid:5901108	1.13.11.27	54593
cak:Caul_3654	ncbi-geneid:5901109	2.6.1.9	53383
cak:Caul_3660	ncbi-geneid:5901115	6.3.2.4	56059|52440
cak:Caul_3662	ncbi-geneid:5901117	1.1.1.158	56176|56194
cak:Caul_3663	ncbi-geneid:5901118	6.3.2.8	53623|53244|51984
cak:Caul_3666	ncbi-geneid:5901121	2.4.1.227	53756
cak:Caul_3669	ncbi-geneid:5901124	6.3.2.9	53623|53244|51984
cak:Caul_3671	ncbi-geneid:5901126	6.3.2.10	53623|53244|63418
cak:Caul_3672	ncbi-geneid:5901127	6.3.2.13	53623|53244|63418
cak:Caul_3673	ncbi-geneid:5901128	2.4.1.129	56601|56519
cak:Caul_3675	ncbi-geneid:5901130	2.1.1.-	53335|81799
cak:Caul_3680	ncbi-geneid:5901136	3.5.1.28	55846|47090
cak:Caul_3684	ncbi-geneid:5901140	4.2.1.17	52096
cak:Caul_3693	ncbi-geneid:5901149	2.7.13.3	55874|52172|47384|103473
cak:Caul_3705	ncbi-geneid:5901161	3.5.1.87|3.5.3.9	53187|55031
cak:Caul_3706	ncbi-geneid:5901162	2.6.1.-	53383
cak:Caul_3707	ncbi-geneid:5901163	3.5.1.41	88713
cak:Caul_3713	ncbi-geneid:5901169	6.3.5.6|6.3.5.7	75304
cak:Caul_3717	ncbi-geneid:5901173	3.5.4.3	51556|51338
cak:Caul_3719	ncbi-geneid:5901175	1.17.1.4	56003|54665
cak:Caul_3720	ncbi-geneid:5901176	1.17.1.4	56176|55447|47741|54292
cak:Caul_3721	ncbi-geneid:5901177	3.5.2.17	49472
cak:Caul_3722	ncbi-geneid:5901178	1.1.1.40|2.3.1.8	51735|53659|53223
cak:Caul_3734	ncbi-geneid:5901196	3.4.24.-	63411|63411|63411
cak:Caul_3743	ncbi-geneid:5901205	2.7.13.3	55874|52172|47384
cak:Caul_3744	ncbi-geneid:5901206	1.1.99.1	51905|54373
cak:Caul_3752	ncbi-geneid:5901214	2.3.1.30	51161
cak:Caul_3756	ncbi-geneid:5901218	1.7.1.13	55620
cak:Caul_3769	ncbi-geneid:5901231	2.7.13.3	55874|52172|55781|47384|55785
cak:Caul_3778	ncbi-geneid:5901240	1.2.1.16	53720
cak:Caul_3793	ncbi-geneid:5901255	3.4.11.18	55920
cak:Caul_3806	ncbi-geneid:5901268	3.6.4.12	52540
cak:Caul_3846	ncbi-geneid:5901308	1.14.13.2	51905|54373
cak:Caul_3847	ncbi-geneid:5901309	2.8.3.5	100950
cak:Caul_3848	ncbi-geneid:5901310	2.8.3.5	100950
cak:Caul_3850	ncbi-geneid:5901312	1.13.11.3	49482
cak:Caul_3851	ncbi-geneid:5901313	1.13.11.3	49482
cak:Caul_3852	ncbi-geneid:5901314	5.5.1.2	48557
cak:Caul_3853	ncbi-geneid:5901315	3.1.1.24|4.1.1.44	53474|69118
cak:Caul_3858	ncbi-geneid:5901320	1.17.4.1	51998
cak:Caul_3864	ncbi-geneid:5901326	1.7.99.4	53706|50692
cak:Caul_3865	ncbi-geneid:5901327	1.7.99.4	54862
cak:Caul_3866	ncbi-geneid:5901328	1.7.99.4	89155
cak:Caul_3867	ncbi-geneid:5901329	1.7.99.4	103501
cak:Caul_3868	ncbi-geneid:5901330	5.2.1.8	54534
cak:Caul_3872	ncbi-geneid:5901334	1.3.99.22	102114
cak:Caul_3875	ncbi-geneid:5901337	3.4.13.19	51556
cak:Caul_3878	ncbi-geneid:5901340	2.7.7.42	81301|81301|81593|81593
cak:Caul_3880	ncbi-geneid:5901342	4.1.2.5	53383
cak:Caul_3889	ncbi-geneid:5901351	1.3.1.74	50494|50156|50156
cak:Caul_3921	ncbi-geneid:5901383	2.4.1.129	56601|53955
cak:Caul_3943	ncbi-geneid:5901405	1.4.3.-	51905
cak:Caul_3944	ncbi-geneid:5901406	6.3.1.11|6.3.1.2	55931|54368
cak:Caul_3946	ncbi-geneid:5901408	2.6.1.-	53383
cak:Caul_3948	ncbi-geneid:5901410	3.6.3.31	52540|50331
cak:Caul_3949	ncbi-geneid:5901411	2.1.3.3	161098
cak:Caul_3952	ncbi-geneid:5901414	6.3.1.2	55931|54368
cak:Caul_3953	ncbi-geneid:5901415	5.4.3.8	53383
cak:Caul_3954	ncbi-geneid:5901416	1.2.1.16	53720
cak:Caul_3955	ncbi-geneid:5901417	1.2.1.-	53720
cak:Caul_3957	ncbi-geneid:5901419	2.6.1.18	53383
cak:Caul_3961	ncbi-geneid:5901423	4.2.3.5	103263
cak:Caul_3971	ncbi-geneid:5901433	1.1.1.48	51735
cak:Caul_3972	ncbi-geneid:5901434	3.2.1.21	51445|52279
cak:Caul_3979	ncbi-geneid:5901441	3.-.-.-	52499
cak:Caul_3982	ncbi-geneid:5901444	1.14.-.-	51679
cak:Caul_3983	ncbi-geneid:5901445	5.2.1.8	54534
cak:Caul_3992	ncbi-geneid:5901454	1.8.1.2	52218|52343|63380
cak:Caul_3995	ncbi-geneid:5901457	5.1.1.1	53822|47413
cak:Caul_4003	ncbi-geneid:5901465	4.2.1.9	143975|52016
cak:Caul_4004	ncbi-geneid:5901466	1.1.1.69	51735
cak:Caul_4005	ncbi-geneid:5901467	3.2.1.21	51445
cak:Caul_4010	ncbi-geneid:5901472	2.3.1.16|2.3.1.9	53901|53901
cak:Caul_4013	ncbi-geneid:5901475	3.1.1.1	53474
cak:Caul_4020	ncbi-geneid:5901482	1.3.1.74	103473
cak:Caul_4035	ncbi-geneid:5901497	3.2.1.113	48225
cak:Caul_4036	ncbi-geneid:5901498	1.1.1.157	51735|48179
cak:Caul_4046	ncbi-geneid:5901508	2.5.1.18	47616|52833
cak:Caul_4048	ncbi-geneid:5901510	2.1.1.63	46767|57884|53155
cak:Caul_4052	ncbi-geneid:5901514	2.7.1.26|2.7.7.2	82114|52374
cak:Caul_4054	ncbi-geneid:5901516	3.4.21.-	50494|50156
cak:Caul_4057	ncbi-geneid:5901519	6.1.1.5	52374|47323|50677
cak:Caul_4064	ncbi-geneid:5901526	3.5.4.16	55620
cak:Caul_4066	ncbi-geneid:5901528	3.5.4.4	51556
cak:Caul_4072	ncbi-geneid:5901534	1.2.1.11	55347|51735
cak:Caul_4073	ncbi-geneid:5901535	3.2.2.21	48150|57884|55945|46689
cak:Caul_4074	ncbi-geneid:5901536	2.1.1.63	46767|53155
cak:Caul_4081	ncbi-geneid:5901543	3.2.1.89	51445
cak:Caul_4083	ncbi-geneid:5901545	3.2.1.23	51445|49785|49303|49373
cak:Caul_4084	ncbi-geneid:5901546	2.6.1.42	56752
cak:Caul_4086	ncbi-geneid:5901548	3.2.1.3	48208|74650
cak:Caul_4089	ncbi-geneid:5901551	3.2.1.20	51445|51011
cak:Caul_4092	ncbi-geneid:5901554	1.14.14.7	51905
cak:Caul_4126	ncbi-geneid:5901588	2.1.1.63	46767|53155
cak:Caul_4144	ncbi-geneid:5901606	6.6.1.2	53300
cak:Caul_4156	ncbi-geneid:5901618	5.2.1.8	50891
cak:Caul_4174	ncbi-geneid:5901636	2.7.11.1	56112
cak:Caul_4187	ncbi-geneid:5901649	3.1.2.-	54637
cak:Caul_4200	ncbi-geneid:5901662	2.6.1.42	56752
cak:Caul_4201	ncbi-geneid:5901663	4.1.3.27	56322
cak:Caul_4205	ncbi-geneid:5901667	2.4.1.129	56601|53955
cak:Caul_4206	ncbi-geneid:5901668	3.6.4.12	52540|46785|47819
cak:Caul_4209	ncbi-geneid:5901671	3.6.3.6|3.6.3.8	81665|56784|81653|81660
cak:Caul_4239	ncbi-geneid:5901700	2.7.13.3	55874|47384|52402
cak:Caul_4241	ncbi-geneid:5901702	3.6.3.12	56784|81653|81665
cak:Caul_4260	ncbi-geneid:5901721	3.1.4.46	51695
cak:Caul_4263	ncbi-geneid:5901724	2.7.7.-	56731|57783
cak:Caul_4285	ncbi-geneid:5901746	6.3.5.5	56059|56059|52440|48108|52440|52335
cak:Caul_4290	ncbi-geneid:5901751	2.5.1.18	52833|47616
cak:Caul_4303	ncbi-geneid:5901764	2.5.1.56	51569|51269
cak:Caul_4304	ncbi-geneid:5901765	1.8.1.9	51905
cak:Caul_4308	ncbi-geneid:5901769	2.1.1.63|2.5.1.72	142754
cak:Caul_4309	ncbi-geneid:5901770	1.4.3.16	51905|56425|46977
cak:Caul_4311	ncbi-geneid:5901772	2.4.2.19	51690|54675
cak:Caul_4316	ncbi-geneid:5901777	2.5.1.18	47616|52833
cak:Caul_4328	ncbi-geneid:5901789	1.1.2.4	56176|55103
cak:Caul_4340	ncbi-geneid:5901801	6.2.1.34	56801
cak:Caul_4341	ncbi-geneid:5901802	1.2.1.3	53720
cak:Caul_4345	ncbi-geneid:5901806	4.1.2.25	55620
cak:Caul_4352	ncbi-geneid:5901813	2.7.13.3	55874|47384
cak:Caul_4353	ncbi-geneid:5901814	2.2.1.6	52518|52518|52467
cak:Caul_4356	ncbi-geneid:5901817	6.2.1.34	56801
cak:Caul_4357	ncbi-geneid:5901818	3.5.2.3	51556|51338
cak:Caul_4358	ncbi-geneid:5901819	3.4.11.5	53474
cak:Caul_4364	ncbi-geneid:5901825	3.2.2.20	48150
cak:Caul_4366	ncbi-geneid:5901827	3.1.26.4	53098
cak:Caul_4367	ncbi-geneid:5901828	2.1.1.72	53335
cak:Caul_4368	ncbi-geneid:5901829	3.2.2.-	48150|55811
cak:Caul_4377	ncbi-geneid:5901838	3.6.3.14	81336
cak:Caul_4378	ncbi-geneid:5901839	3.6.3.14	81333
cak:Caul_4383	ncbi-geneid:5901844	1.4.4.2	53383
cak:Caul_4384	ncbi-geneid:5901845	1.4.4.2	53383
cak:Caul_4387	ncbi-geneid:5901848	2.1.2.10	103025|101790
cak:Caul_4389	ncbi-geneid:5901850	6.1.1.19	52374|47323|55190
cak:Caul_4394	ncbi-geneid:5901855	2.7.1.39	56112
cak:Caul_4395	ncbi-geneid:5901856	3.1.26.4
cak:Caul_4414	ncbi-geneid:5901875	1.3.1.-
cak:Caul_4421	ncbi-geneid:5901882	2.5.1.15	51717
cak:Caul_4423	ncbi-geneid:5901884	3.6.4.3|3.4.24.-	52540|140990
cak:Caul_4424	ncbi-geneid:5901885	6.3.4.-	52402
cak:Caul_4440	ncbi-geneid:5901901	1.5.1.7	51735
cak:Caul_4441	ncbi-geneid:5901902	4.1.1.-	51419|50621
cak:Caul_4445	ncbi-geneid:5901906	1.18.1.2	52343|63380
cak:Caul_4449	ncbi-geneid:5901910	6.3.4.6	56059|52440|51246|50891|50891|160467|51230
cak:Caul_4450	ncbi-geneid:5901911	3.5.1.54	75304
cak:Caul_4461	ncbi-geneid:5901922	2.7.7.7	89550
cak:Caul_4464	ncbi-geneid:5901925	6.4.1.1|2.1.3.1	52096|56059|52096|52440|51246|51230
cak:Caul_4465	ncbi-geneid:5901926	4.2.1.17	52096
cak:Caul_4467	ncbi-geneid:5901928	1.1.1.95	51735|52283|143548|55021
cak:Caul_4468	ncbi-geneid:5901929	2.6.1.52	53383
cak:Caul_4471	ncbi-geneid:5901932	2.7.13.3	55874|52172|47384
cak:Caul_4475	ncbi-geneid:5901936	2.7.4.7|2.7.1.49	53613
cak:Caul_4481	ncbi-geneid:5901942	1.1.1.30	51735
cak:Caul_4493	ncbi-geneid:5901954	3.1.4.52	141868|55073
cak:Caul_4494	ncbi-geneid:5901955	2.3.1.128	55729
cak:Caul_4498	ncbi-geneid:5901959	4.2.3.1	53686
cak:Caul_4501	ncbi-geneid:5901962	1.9.3.1	81452
cak:Caul_4505	ncbi-geneid:5901966	1.9.3.1	81442
cak:Caul_4506	ncbi-geneid:5901967	1.9.3.1	49503|81464
cak:Caul_4514	ncbi-geneid:5901975	1.1.1.36	51735
cak:Caul_4515	ncbi-geneid:5901976	2.3.1.9	53901|53901
cak:Caul_4519	ncbi-geneid:5901980	2.3.1.9	53901|53901
cak:Caul_4523	ncbi-geneid:5901984	4.1.3.4	51569
cak:Caul_4525	ncbi-geneid:5901986	6.1.1.3	55681|55186|52954|81271
cak:Caul_4529	ncbi-geneid:5901990	6.1.1.16	52374|47323
cak:Caul_4530	ncbi-geneid:5901991	3.5.4.16	55620
cak:Caul_4535	ncbi-geneid:5901996	3.1.3.25	56655
cak:Caul_4538	ncbi-geneid:5901999	3.6.3.-	52540|90123
cak:Caul_4542	ncbi-geneid:5902003	2.7.1.130	52540
cak:Caul_4544	ncbi-geneid:5902005	6.3.4.13	56059|52440|51246
cak:Caul_4548	ncbi-geneid:5902009	3.6.3.27	52540
cak:Caul_4551	ncbi-geneid:5902012	2.7.13.3	55874|47384
cak:Caul_4558	ncbi-geneid:5902019	2.7.2	53633
cak:Caul_4562	ncbi-geneid:5902023	3.5.1.18	53187|55031
cak:Caul_4564	ncbi-geneid:5902025	3.5.1.2	56601
cak:Caul_4567	ncbi-geneid:5902028	5.4.99.12	55120
cak:Caul_4568	ncbi-geneid:5902029	2.1.2.9	53328|50486
cak:Caul_4570	ncbi-geneid:5902031	3.5.1.88	56420
cak:Caul_4575	ncbi-geneid:5902036	2.7.7.7	52540|48019
cak:Caul_4576	ncbi-geneid:5902038	3.6.1.22	55811
cak:Caul_4580	ncbi-geneid:5902042	4.2.1.51	53850|55021
cak:Caul_4581	ncbi-geneid:5902043	2.7.7.38	53448
cak:Caul_4585	ncbi-geneid:5902047	3.4.11.1	53187|52949
cak:Caul_4587	ncbi-geneid:5902049	1.14.13.-	51905
cak:Caul_4597	ncbi-geneid:5902059	5.4.2.10	53738|53738|53738|55957
cak:Caul_4598	ncbi-geneid:5902060	2.6.1.16	53697|56235
cak:Caul_4599	ncbi-geneid:5902061	3.1.1.1	53474
cak:Caul_4613	ncbi-geneid:5902075	5.1.1.1	53822|47413
cak:Caul_4615	ncbi-geneid:5902077	2.1.1.79	53335
cak:Caul_4617	ncbi-geneid:5902079	4.2.1.1	53850|46785
cak:Caul_4618	ncbi-geneid:5902080	1.2.1.11	55347|51735
cak:Caul_4622	ncbi-geneid:5902084	2.7.1.35	53613
cak:Caul_4623	ncbi-geneid:5902085	3.3.1.1	52283|51735
cak:Caul_4625	ncbi-geneid:5902087	2.8.1.6	102114
cak:Caul_4627	ncbi-geneid:5902089	2.7.1.69	53062
cak:Caul_4629	ncbi-geneid:5902091	2.7.13.3	55874|47384|158472
cak:Caul_4639	ncbi-geneid:5902101	5.4.99.12	55120|55174
cak:Caul_4642	ncbi-geneid:5902104	2.1.1.171	53335
cak:Caul_4648	ncbi-geneid:5902110	4.2.1.96	55248
cak:Caul_4651	ncbi-geneid:5902113	2.7.13.3	55874|47384
cak:Caul_4653	ncbi-geneid:5902115	3.1.1.75	53474
cak:Caul_4661	ncbi-geneid:5902123	1.17.4.1	51998|48168
cak:Caul_4678	ncbi-geneid:5902140	3.4.24.-	55486
cak:Caul_4679	ncbi-geneid:5902141	2.4.2.17	53850
cak:Caul_4681	ncbi-geneid:5902143	6.1.1.21	55681|52954
cak:Caul_4688	ncbi-geneid:5902150	5.3.1.9	53697
cak:Caul_4695	ncbi-geneid:5902157	3.1.3.2	48317
cak:Caul_4696	ncbi-geneid:5902158	3.5.1.53	56317
cak:Caul_4697	ncbi-geneid:5902159	3.5.3.12	55909
cak:Caul_4700	ncbi-geneid:5902162	2.8.3.5	100950
cak:Caul_4701	ncbi-geneid:5902163	2.8.3.5	100950
cak:Caul_4704	ncbi-geneid:5902166	3.2.2.4	53167
cak:Caul_4708	ncbi-geneid:5902170	1.1.1.169	48179|51735
cak:Caul_4709	ncbi-geneid:5902171	1.17.4.1	47240
cak:Caul_4713	ncbi-geneid:5902175	2.7.2.11	53633|88697
cak:Caul_4717	ncbi-geneid:5902179	1.2.1.41	53720
cak:Caul_4718	ncbi-geneid:5902180	2.7.7.18	52374
cak:Caul_4724	ncbi-geneid:5902186	3.4.21.102	52096|50156
cak:Caul_4725	ncbi-geneid:5902187	2.7.13.3	55874|52172|47384
cak:Caul_4727	ncbi-geneid:5902189	3.6.1.-	55811
cak:Caul_4735	ncbi-geneid:5902197	3.6.3.14	51344
cak:Caul_4737	ncbi-geneid:5902199	3.6.3.14	52540|47917|50615
cak:Caul_4738	ncbi-geneid:5902200	3.6.3.14	52943
cak:Caul_4740	ncbi-geneid:5902202	3.4.21.68|3.6.3.14	52540|47917|50615
cak:Caul_4741	ncbi-geneid:5902203	3.6.3.14	47928
cak:Caul_4752	ncbi-geneid:5902214	2.3.1.16|2.3.1.9	53901|53901
cak:Caul_4756	ncbi-geneid:5902218	2.1.1.37	53335
cak:Caul_4757	ncbi-geneid:5902219	2.5.1.47	53686
cak:Caul_4758	ncbi-geneid:5902220	3.1.-.-	52980
cak:Caul_4759	ncbi-geneid:5902221	2.7.13.3	55874|52172|47384
cak:Caul_4763	ncbi-geneid:5902225	6.3.4.5	69864|52402
cak:Caul_4774	ncbi-geneid:5902236	4.1.1.23	51366
cak:Caul_4779	ncbi-geneid:5902241	2.1.1.-	53335|48013
cak:Caul_4780	ncbi-geneid:5902242	5.1.3.1	51366
cak:Caul_4782	ncbi-geneid:5902244	2.1.2.3|3.5.4.10	53927|52335
cak:Caul_4787	ncbi-geneid:5902249	1.4.1.2	51735|53223
cak:Caul_4816	ncbi-geneid:5902278	2.7.10.2	52540
cak:Caul_4822	ncbi-geneid:5902284	3.1.3.16	56300
cak:Caul_4824	ncbi-geneid:5902286	1.1.1.22	51735|52413|48179
cak:Caul_4830	ncbi-geneid:5902292	1.6.5.5	51735|50129
cak:Caul_4831	ncbi-geneid:5902293	3.5.1.1	56235
cak:Caul_4836	ncbi-geneid:5902298	1.18.1.3	51905|55424|51905
cak:Caul_4837	ncbi-geneid:5902299	1.3.5.1|1.3.99.1	46548|54292
cak:Caul_4838	ncbi-geneid:5902300	1.3.5.1|1.3.99.1	51905|46977|56425
cak:Caul_4844	ncbi-geneid:5902306	4.2.1.1	53850|46785
cak:Caul_4866	ncbi-geneid:5902328	1.3.1.74	102114
cak:Caul_4868	ncbi-geneid:5902330	5.1.1.7	54506|54506
cak:Caul_4870	ncbi-geneid:5902332	3.4.21.26	50993|53474
cak:Caul_4875	ncbi-geneid:5902337	5.1.1.3	53681|53681
cak:Caul_4879	ncbi-geneid:5902341	1.6.4.-	51905|52833|52833
cak:Caul_4880	ncbi-geneid:5902342	1.11.1.15	52833
cak:Caul_4884	ncbi-geneid:5902346	3.4.24.40	55486|51120|51120
cak:Caul_4891	ncbi-geneid:5902353	3.1.2.-	54637|54637
cak:Caul_4898	ncbi-geneid:5902360	6.5.1.1	56091|50249
cak:Caul_4904	ncbi-geneid:5902366	4.4.1.1	53383
cak:Caul_4907	ncbi-geneid:5902369	4.2.1.22	53686|54631
cak:Caul_4909	ncbi-geneid:5902371	2.2.1.2	51569
cak:Caul_4910	ncbi-geneid:5902372	2.7.7.24	53448
cak:Caul_4911	ncbi-geneid:5902373	1.1.1.133	51735
cak:Caul_4912	ncbi-geneid:5902374	4.2.1.46	51735
cak:Caul_4913	ncbi-geneid:5902375	2.7.7.22	53448|159283
cak:Caul_4914	ncbi-geneid:5902376	6.3.5.1	52402|56317
cak:Caul_4915	ncbi-geneid:5902377	2.2.1.1	52518|52518|52922
cak:Caul_4916	ncbi-geneid:5902378	5.3.1.8	48208
cak:Caul_4918	ncbi-geneid:5902380	1.1.1.271	51735
cak:Caul_4921	ncbi-geneid:5902383	1.1.1.-	51735|48179|52413
cak:Caul_4923	ncbi-geneid:5902385	5.1.3.13	51182
cak:Caul_4924	ncbi-geneid:5902386	2.3.1.18	51161
cak:Caul_4933	ncbi-geneid:5902395	3.1.3.-	53448|56784
cak:Caul_4935	ncbi-geneid:5902397	4.3.1.19	53686|55021
cak:Caul_4936	ncbi-geneid:5902398	2.7.7.9	53448
cak:Caul_4937	ncbi-geneid:5902399	5.2.1.8	54534
cak:Caul_4938	ncbi-geneid:5902400	2.5.1.18	47616|52833
cak:Caul_4939	ncbi-geneid:5902401	3.5.1.16	53187|55031
cak:Caul_4942	ncbi-geneid:5902404	5.1.3.13	51182
cak:Caul_4945	ncbi-geneid:5902407	2.5.1.18	47616|52833
cak:Caul_4946	ncbi-geneid:5902408	2.7.1.-|2.7.7	53613|52374
cak:Caul_4948	ncbi-geneid:5902410	2.3.3.1	48256
cak:Caul_4949	ncbi-geneid:5902411	2.3.3.1	48256
cak:Caul_4950	ncbi-geneid:5902412	1.4.7.1|1.4.1.13|1.4.1.14	51395|56235|69336
cak:Caul_4951	ncbi-geneid:5902413	1.4.1.13|1.4.1.14	51971|46548|51971
cak:Caul_4953	ncbi-geneid:5902415	1.6.99.3|1.6.5.3	51735
cak:Caul_4954	ncbi-geneid:5902564	3.1.13.5
cak:Caul_4957	ncbi-geneid:5902419	3.6.3.-	52540
cak:Caul_4961	ncbi-geneid:5902423	2.7.1.69	55804
cak:Caul_4967	ncbi-geneid:5902429	1.3.1.26	55347|51735
cak:Caul_4968	ncbi-geneid:5902430	1.1.1.40|2.3.1.8	51735|53659|53223
cak:Caul_4974	ncbi-geneid:5902436	2.7.1.2	53067
cak:Caul_4975	ncbi-geneid:5902437	5.3.1.24	51366
cak:Caul_4976	ncbi-geneid:5902438	4.2.1.20	53686
cak:Caul_4977	ncbi-geneid:5902439	4.2.1.20	51366
cak:Caul_4979	ncbi-geneid:5902441	6.3.2.17|6.3.2.12	53623|53244
cak:Caul_4989	ncbi-geneid:5902451	3.6.3.41	52540
cak:Caul_4990	ncbi-geneid:5902452	4.2.1.3	53732|52016
cak:Caul_4995	ncbi-geneid:5902457	6.5.1.-	55144
cak:Caul_4997	ncbi-geneid:5902459	1.16.1.1	51905|55424
cak:Caul_5000	ncbi-geneid:5902462	4.1.3.6|4.1.3.34	51621
cak:Caul_5004	ncbi-geneid:5902466	1.1.1.37	56327|51735
cak:Caul_5009	ncbi-geneid:5902471	3.1.11.2	56219
cak:Caul_5011	ncbi-geneid:5902473	2.7.7.7
cak:Caul_5012	ncbi-geneid:5902474	2.7.1.24	52540
cak:Caul_5013	ncbi-geneid:5902475	1.1.1.25	51735|53223
cak:Caul_5016	ncbi-geneid:5902478	4.1.1.37	51726
cak:Caul_5017	ncbi-geneid:5902479	4.99.1.1	53800
cak:Caul_5020	ncbi-geneid:5902482	1.6.5.5	51735|50129
cak:Caul_5021	ncbi-geneid:5902483	3.1.1.45	53474
cak:Caul_5025	ncbi-geneid:5902487	2.1.1.170	53335
cak:Caul_5028	ncbi-geneid:5902490	2.7.7.7	48019|52540
cak:Caul_5030	ncbi-geneid:5902492	6.1.1.4	52374|50677|47323
cak:Caul_5033	ncbi-geneid:5902495	2.5.1.3	51391
cak:Caul_5039	ncbi-geneid:5902501	3.2.1.-	50685
cak:Caul_5041	ncbi-geneid:5902503	3.6.1.31	101386
cak:Caul_5042	ncbi-geneid:5902504	4.1.3.-	51366
cak:Caul_5043	ncbi-geneid:5902505	5.3.1.16	51366
cak:Caul_5044	ncbi-geneid:5902506	2.4.2.-	52317
cak:Caul_5045	ncbi-geneid:5902507	4.2.1.19	54211|54211
cak:Caul_5048	ncbi-geneid:5902510	4.2.99.18	48150
cak:Caul_5050	ncbi-geneid:5902512	2.1.1.63	46767|53155|46689
cak:Caul_5054	ncbi-geneid:5902516	3.4.25.2	56235
cak:Caul_5056	ncbi-geneid:5902518	3.1.2.1	100950|100950
cak:Caul_5058	ncbi-geneid:5902520	1.1.1.26	51735|52283
cak:Caul_5060	ncbi-geneid:5902522	4.2.1.60	54637
cak:Caul_5061	ncbi-geneid:5902523	2.3.1.41	53901|53901
cak:Caul_5064	ncbi-geneid:5902526	1.3.1.9	51735
cak:Caul_5069	ncbi-geneid:5902531	3.6.1.23	51283
cak:Caul_5070	ncbi-geneid:5902532	4.1.1.36|6.3.2.5	102645|52507
cak:Caul_5073	ncbi-geneid:5902535	5.3.1.26|5.3.1.6	89623
cak:Caul_5074	ncbi-geneid:5902536	2.1.1	53335
cak:Caul_5075	ncbi-geneid:5902537	3.2.2.23|4.2.99.18	81624|46946|57716
cak:Caul_5078	ncbi-geneid:5902540	4.2.1.17	52096
