# Supplementary material for: Tracing the Repertoire of Promiscuous Enzymes along the Metabolic Pathways in Archaeal Organisms
Source: Life (Basel). 2017 Jul 13;7(3):30. doi: 10.3390/life7030030 (PMC5617955; doi:10.3390/life7030030)
Supplement: Supplementary file 1 [file life-07-00030-s001.zip › Table_S2/car.txt]

KEGGID	NCBIGI	ECs	SFamilyID
car:cauri_0002	ncbi-geneid:7800557	2.7.7.7	55979|55979|55979
car:cauri_0005	ncbi-geneid:7800560	5.99.1.3	56719|55874|54211
car:cauri_0009	ncbi-geneid:7800564	5.99.1.3	56719|101904
car:cauri_0013	ncbi-geneid:7800570	3.5.1.-	88713
car:cauri_0019	ncbi-geneid:7800577	1.5.1.20	51730
car:cauri_0020	ncbi-geneid:7800578	2.1.1.14	51726|51726
car:cauri_0021	ncbi-geneid:7800579	3.1.3.18	56784
car:cauri_0022	ncbi-geneid:7800580	5.2.1.8	50891
car:cauri_0023	ncbi-geneid:7800581	3.4.21.105	144091
car:cauri_0029	ncbi-geneid:7800587	2.7.11.1	56112|54184
car:cauri_0030	ncbi-geneid:7800588	2.7.11.1	56112
car:cauri_0033	ncbi-geneid:7800591	3.1.3.16	81606
car:cauri_0069	ncbi-geneid:7800917	2.8.1.6	102114
car:cauri_0073	ncbi-geneid:7800921	3.2.2.4	53167
car:cauri_0076	ncbi-geneid:7800924	1.16.3.1	47240
car:cauri_0084	ncbi-geneid:7800932	3.6.4.13	52540
car:cauri_0085	ncbi-geneid:7800933	2.3.1.79	51161
car:cauri_0087	ncbi-geneid:7800935	1.2.1.8	53720
car:cauri_0089	ncbi-geneid:7800937	1.1.99.1	51905|54373
car:cauri_0098	ncbi-geneid:7800946	3.4.24.-	55486
car:cauri_0120	ncbi-geneid:7800969	3.5.1.-	52467
car:cauri_0125	ncbi-geneid:7800974	2.-.-.-	54690
car:cauri_0130	ncbi-geneid:7800979	2.6.1.9	53383
car:cauri_0131	ncbi-geneid:7800980	4.1.1.74	52518|52518|52467
car:cauri_0153	ncbi-geneid:7801004	1.3.1.12	51735|48179
car:cauri_0157	ncbi-geneid:7801009	2.4.2.29	51713
car:cauri_0169	ncbi-geneid:7801021	6.1.1.17	52374
car:cauri_0174	ncbi-geneid:7801027	2.7.7.7	52540|48019
car:cauri_0180	ncbi-geneid:7801033	2.7.7.7
car:cauri_0182	ncbi-geneid:7801035	2.3.3.13	51569|110921|89000
car:cauri_0185	ncbi-geneid:7801038	2.7.2.4	53633|55021|55021
car:cauri_0186	ncbi-geneid:7801039	1.2.1.11	55347|51735
car:cauri_0194	ncbi-geneid:7801047	1.11.1.6	56634
car:cauri_0206	ncbi-geneid:7801060	4.2.99.18	48150
car:cauri_0230	ncbi-geneid:7801084	5.99.1.2	56712
car:cauri_0232	ncbi-geneid:7801086	4.6.1.1	55073|158472
car:cauri_0233	ncbi-geneid:7801087	2.7.7.7	52540
car:cauri_0237	ncbi-geneid:7801092	3.5.1.25	51556
car:cauri_0238	ncbi-geneid:7801093	3.5.99.6	100950
car:cauri_0239	ncbi-geneid:7801094	2.7.1.69	51261|55604
car:cauri_0242	ncbi-geneid:7801097	1.1.1.306	50129|51735|50129
car:cauri_0246	ncbi-geneid:7801101	2.7.7.24	53448
car:cauri_0247	ncbi-geneid:7801102	3.6.4.12	46785
car:cauri_0248	ncbi-geneid:7801103	1.1.1.133|5.1.3.13	51735|51182
car:cauri_0249	ncbi-geneid:7801104	4.2.1.46	51735
car:cauri_0251	ncbi-geneid:7801106	2.3.1.122
car:cauri_0252	ncbi-geneid:7801107	2.3.1.122
car:cauri_0254	ncbi-geneid:7801109	1.8.1.4	51905|55424
car:cauri_0257	ncbi-geneid:7801112	1.3.99.1	81343
car:cauri_0258	ncbi-geneid:7801113	1.3.99.1	51905|46977|56425
car:cauri_0259	ncbi-geneid:7801114	1.3.99.1	46548|54292
car:cauri_0274	ncbi-geneid:7801129	1.1.1.158	56176|56194
car:cauri_0275	ncbi-geneid:7801130	4.4.1.21	63411
car:cauri_0280	ncbi-geneid:7801135	1.1.1.100|1.3.1.10|2.3.1.39|2.3.1.41|2.3.1.85|2.3.1.38|3.1.2.14|4.2.1.60|4.2.1.61|2.3.1.-	53901|53901|52151|54637|51735|52151|51412
car:cauri_0282	ncbi-geneid:7801137	6.2.1.3	56801
car:cauri_0283	ncbi-geneid:7801138	6.2.1.3	56801
car:cauri_0285	ncbi-geneid:7801140	5.4.2.1
car:cauri_0286	ncbi-geneid:7801141	2.7.13.3	55874|47384
car:cauri_0289	ncbi-geneid:7801144	3.6.1.11|3.6.1.40	53067|53067
car:cauri_0291	ncbi-geneid:7801146	1.5.1.2	51735|48179
car:cauri_0296	ncbi-geneid:7801151	3.1.3.3	56784
car:cauri_0298	ncbi-geneid:7801153	1.2.1.70	69742|51735|69075
car:cauri_0299	ncbi-geneid:7801154	2.5.1.61	53850|54782
car:cauri_0300	ncbi-geneid:7801155	4.2.1.75|2.1.1.107	69618|53790
car:cauri_0301	ncbi-geneid:7801156	4.2.1.24	51569
car:cauri_0304	ncbi-geneid:7801159	4.1.1.37	51726
car:cauri_0305	ncbi-geneid:7801160	1.3.3.4	51905|54373
car:cauri_0313	ncbi-geneid:7801168	1.1.1.31	51735|48179
car:cauri_0318	ncbi-geneid:7801173	3.6.3.-	52540
car:cauri_0321	ncbi-geneid:7801176	5.4.3.8	53383
car:cauri_0336	ncbi-geneid:7801191	6.2.1.26	56801
car:cauri_0338	ncbi-geneid:7801193	4.1.3.36	52096
car:cauri_0342	ncbi-geneid:7801197	4.2.1.113	51604
car:cauri_0345	ncbi-geneid:7801200	4.1.1.71|2.2.1.9	52518|52518
car:cauri_0347	ncbi-geneid:7801202	2.4.1.-	53756
car:cauri_0348	ncbi-geneid:7801203	2.1.1	53335
car:cauri_0350	ncbi-geneid:7801205	2.5.1.30	48576
car:cauri_0356	ncbi-geneid:7801215	4.1.1.20	51419|50621
car:cauri_0358	ncbi-geneid:7801217	4.2.1.22|2.5.1.47	53686
car:cauri_0363	ncbi-geneid:7801222	3.6.3.34	52540
car:cauri_0368	ncbi-geneid:7801227	2.7.7.6	64484
car:cauri_0369	ncbi-geneid:7801228	2.7.7.6	64484
car:cauri_0378	ncbi-geneid:7801237	3.6.5.3	52540|54211|50447|54980|54980
car:cauri_0379	ncbi-geneid:7801238	3.6.5.3	52540|50465|50447
car:cauri_0401	ncbi-geneid:7801260	2.7.1.4	53613
car:cauri_0402	ncbi-geneid:7801261	3.2.1.26	75005
car:cauri_0403	ncbi-geneid:7801262	2.7.1.69	51261|55604
car:cauri_0406	ncbi-geneid:7801265	2.7.7.39	52374
car:cauri_0408	ncbi-geneid:7801267	2.4.1.41	53448
car:cauri_0410	ncbi-geneid:7801269	2.4.1.41	53448
car:cauri_0426	ncbi-geneid:7801285	1.2.1.2	53927
car:cauri_0436	ncbi-geneid:7799654	2.1.1.79	53335
car:cauri_0438	ncbi-geneid:7799656	2.7.4.3	52540
car:cauri_0439	ncbi-geneid:7799657	3.4.11.18	55920
car:cauri_0445	ncbi-geneid:7799663	2.7.7.6	56553|55257|47789
car:cauri_0447	ncbi-geneid:7799665	4.2.1.70|5.4.99.12	55120
car:cauri_0449	ncbi-geneid:7799667	3.4.-.-	52743
car:cauri_0457	ncbi-geneid:7799675	5.4.2.8|5.4.2.10	53738|53738|53738|55957
car:cauri_0461	ncbi-geneid:7799679	2.6.1.16	53697|56235
car:cauri_0462	ncbi-geneid:7799680	5.1.1.1	51419|50621
car:cauri_0466	ncbi-geneid:7799684	3.4.24.57	53067|53067
car:cauri_0467	ncbi-geneid:7799685	2.3.1.128	55729
car:cauri_0468	ncbi-geneid:7799686	3.4.24.57	53067|53067
car:cauri_0471	ncbi-geneid:7799689	2.7.13.3	55874
car:cauri_0481	ncbi-geneid:7799699	1.1.1.205	51412|54631
car:cauri_0482	ncbi-geneid:7799700	1.1.1.205	51412
car:cauri_0485	ncbi-geneid:7799703	6.3.5.2	52402|52317|54810
car:cauri_0487	ncbi-geneid:7799705	4.1.2.5	53383
car:cauri_0500	ncbi-geneid:7799718	2.7.7.7	89550
car:cauri_0508	ncbi-geneid:7799807	2.7.1.40	51621|50800
car:cauri_0509	ncbi-geneid:7799808	2.1.1.-	75217
car:cauri_0510	ncbi-geneid:7799809	3.5.4.9|1.5.1.5	51735|53223
car:cauri_0512	ncbi-geneid:7799811	2.3.1.31	53474
car:cauri_0513	ncbi-geneid:7799812	2.5.1.49	53383
car:cauri_0519	ncbi-geneid:7799818	2.6.1.39	53383|46785
car:cauri_0520	ncbi-geneid:7799819	4.-.-.-	51366
car:cauri_0521	ncbi-geneid:7799820	2.6.-.-	52317
car:cauri_0522	ncbi-geneid:7799821	4.1.1.31	51621
car:cauri_0524	ncbi-geneid:7799823	3.4.15.5	55486
car:cauri_0526	ncbi-geneid:7799825	1.1.1.42	53659
car:cauri_0528	ncbi-geneid:7799827	3.1.11.2	56219
car:cauri_0530	ncbi-geneid:7799829	6.1.1.2	52374
car:cauri_0533	ncbi-geneid:7799832	3.4.16.4	56601
car:cauri_0537	ncbi-geneid:7799836	2.4.2.9	53271
car:cauri_0538	ncbi-geneid:7799837	3.5.1.-	53187|55031
car:cauri_0539	ncbi-geneid:7799838	1.8.1.4	51905|55424
car:cauri_0542	ncbi-geneid:7799841	4.2.1.79	103378
car:cauri_0543	ncbi-geneid:7799842	4.1.3.30	51621
car:cauri_0544	ncbi-geneid:7799843	2.3.3.1	48256
car:cauri_0550	ncbi-geneid:7799849	6.4.1.1	51569|56059|52440|89000|51246|51230
car:cauri_0555	ncbi-geneid:7799854	6.3.4.14	56059|52440|51246|51230
car:cauri_0556	ncbi-geneid:7799855	2.8.1.1|2.8.1.2	52821|52821
car:cauri_0562	ncbi-geneid:7799861	6.4.1.3	52096|52096
car:cauri_0563	ncbi-geneid:7799862	6.4.1.3	52096|52096
car:cauri_0565	ncbi-geneid:7799864	5.4.99.16	51445
car:cauri_0572	ncbi-geneid:7799871	6.3.4.15	55681|55681
car:cauri_0574	ncbi-geneid:7799873	4.1.1.5	117856
car:cauri_0575	ncbi-geneid:7799874	4.1.1.21|6.3.4.18	56059|52440|51246
car:cauri_0576	ncbi-geneid:7799875	4.1.1.21|5.4.99.18	52255
car:cauri_0577	ncbi-geneid:7799876	2.7.1.15	53613
car:cauri_0583	ncbi-geneid:7799882	1.3.99.7	56645|47203
car:cauri_0585	ncbi-geneid:7799884	4.2.1.17|1.1.1.35	51735|52096|48179|48179
car:cauri_0586	ncbi-geneid:7799885	2.3.1.9	53901|53901
car:cauri_0590	ncbi-geneid:7799959	6.3.4.14	56059|52440|51246|51230
car:cauri_0604	ncbi-geneid:7799973	3.5.3.6	55909
car:cauri_0609	ncbi-geneid:7799978	4.2.1.52	51569
car:cauri_0610	ncbi-geneid:7799979	5.1.3.9	51366
car:cauri_0616	ncbi-geneid:7799985	3.6.3.32	52540|54631
car:cauri_0617	ncbi-geneid:7799986	2.1.1.10	82282
car:cauri_0619	ncbi-geneid:7799988	2.7.1.12	52540
car:cauri_0627	ncbi-geneid:7799996	3.5.1.6|3.5.1.87	53187|55031
car:cauri_0630	ncbi-geneid:7799999	4.2.1.17	52096
car:cauri_0631	ncbi-geneid:7800000	1.13.12.16
car:cauri_0632	ncbi-geneid:7800001	3.1.2.-	54637
car:cauri_0633	ncbi-geneid:7800002	1.3.99.7	56645|47203
car:cauri_0635	ncbi-geneid:7800004	1.1.1.1	50129|51735|50129
car:cauri_0638	ncbi-geneid:7800007	3.5.2.14	53067
car:cauri_0642	ncbi-geneid:7800011	1.14.13.22	51905
car:cauri_0643	ncbi-geneid:7800012	2.6.1.19|2.6.1.22	53383
car:cauri_0646	ncbi-geneid:7800015	2.6.1.19|2.6.1.22	53383
car:cauri_0649	ncbi-geneid:7800018	1.2.1.16	53720
car:cauri_0652	ncbi-geneid:7800021	2.2.1.6	52518|52518|52467
car:cauri_0659	ncbi-geneid:7800109	2.7.7.13	53448
car:cauri_0663	ncbi-geneid:7800113	5.4.2.8	53738|53738|53738|55957
car:cauri_0664	ncbi-geneid:7800114	1.18.1.2	51971|51971
car:cauri_0665	ncbi-geneid:7800115	1.7.7.1	56014|56014|55124|55124
car:cauri_0668	ncbi-geneid:7800118	2.1.1.107|1.3.1.76|4.99.1.4	53790
car:cauri_0670	ncbi-geneid:7800120	5.3.1.8	51182
car:cauri_0673	ncbi-geneid:7800123	2.7.4.9	52540
car:cauri_0675	ncbi-geneid:7800125	2.7.13.3	55874|47384|158472
car:cauri_0685	ncbi-geneid:7800135	3.6.1.-	52540
car:cauri_0686	ncbi-geneid:7800136	2.5.1.19	55205
car:cauri_0699	ncbi-geneid:7800149	3.6.4.12	52540|52980
car:cauri_0701	ncbi-geneid:7800151	3.6.1.22	55811
car:cauri_0702	ncbi-geneid:7800152	3.6.4.12	52540|47819
car:cauri_0710	ncbi-geneid:7800161	1.4.1.21	51735|55347
car:cauri_0721	ncbi-geneid:7800172	3.6.3.34	52540
car:cauri_0729	ncbi-geneid:7800180	3.1.3.15	56655
car:cauri_0744	ncbi-geneid:7800264	3.6.3.34	52540
car:cauri_0751	ncbi-geneid:7800274	2.6.1.17	53383
car:cauri_0753	ncbi-geneid:7800276	3.6.4.12	52540|52540
car:cauri_0766	ncbi-geneid:7800289	2.6.1.52	53383
car:cauri_0767	ncbi-geneid:7800290	2.3.3.1	48256
car:cauri_0768	ncbi-geneid:7800291	5.2.1.8	54534
car:cauri_0769	ncbi-geneid:7800292	1.1.1.-	51430
car:cauri_0791	ncbi-geneid:7800315	1.5.1.3	53597
car:cauri_0792	ncbi-geneid:7800316	2.1.1.45	55831
car:cauri_0794	ncbi-geneid:7800318	3.6.4.-	52540
car:cauri_0795	ncbi-geneid:7800319	1.1.2.3	51395
car:cauri_0796	ncbi-geneid:7800320	3.2.2.-|4.2.99.18	81624|46946|57716
car:cauri_0799	ncbi-geneid:7800395	5.3.1.9	53697
car:cauri_0802	ncbi-geneid:7800398	3.6.4.12	52540
car:cauri_0805	ncbi-geneid:7800401	3.6.3.-	52540
car:cauri_0809	ncbi-geneid:7800405	2.1.2.2	53328
car:cauri_0810	ncbi-geneid:7800406	3.5.4.10|2.1.2.3	53927|52335
car:cauri_0815	ncbi-geneid:7800411	2.7.11.1	56112
car:cauri_0826	ncbi-geneid:7800422	2.7.13.3	55874|47384|158472
car:cauri_0827	ncbi-geneid:7800423	3.4.21.-	50494|50156
car:cauri_0828	ncbi-geneid:7800424	4.2.1.96	53218
car:cauri_0832	ncbi-geneid:7800428	6.3.3.2	100950
car:cauri_0833	ncbi-geneid:7800429	2.7.7.9	53448
car:cauri_0835	ncbi-geneid:7800431	2.3.1.128	55729
car:cauri_0837	ncbi-geneid:7800433	3.2.2.20	48150
car:cauri_0838	ncbi-geneid:7800434	2.1.1.63	46767|53155
car:cauri_0844	ncbi-geneid:7800440	6.1.1.10	52374|47323|57770
car:cauri_0847	ncbi-geneid:7800443	2.3.1.183	55729
car:cauri_0848	ncbi-geneid:7800444	3.1.21.-	51556
car:cauri_0850	ncbi-geneid:7800446	2.1.1.182	53335
car:cauri_0851	ncbi-geneid:7800447	2.7.1.148	54211|55060
car:cauri_0858	ncbi-geneid:7800454	3.6.1.-	56784
car:cauri_0859	ncbi-geneid:7800455	4.2.1.17	52096
car:cauri_0861	ncbi-geneid:7800457	2.4.1.21	53756
car:cauri_0862	ncbi-geneid:7800458	3.13.1.1	51735
car:cauri_0868	ncbi-geneid:7800464	2.3.1.9	53901|53901
car:cauri_0869	ncbi-geneid:7800465	4.2.1.17	52096
car:cauri_0870	ncbi-geneid:7800466	4.2.1.17	52096
car:cauri_0872	ncbi-geneid:7800468	6.2.1.1	56801
car:cauri_0874	ncbi-geneid:7800470	1.3.99.7	56645|47203
car:cauri_0875	ncbi-geneid:7800471	1.1.1.35	51735
car:cauri_0876	ncbi-geneid:7800472	3.5.1.98	52768
car:cauri_0878	ncbi-geneid:7800474	1.2.1.27	53720
car:cauri_0879	ncbi-geneid:7800475	1.1.1.31	51735|48179
car:cauri_0882	ncbi-geneid:7800596	5.1.99.4	89796
car:cauri_0885	ncbi-geneid:7800599	3.1.1.29	53178
car:cauri_0886	ncbi-geneid:7800600	1.13.12.16
car:cauri_0887	ncbi-geneid:7800601	1.2.1.12	55347|51735
car:cauri_0891	ncbi-geneid:7800605	3.1.1.29	53178
car:cauri_0893	ncbi-geneid:7800607	2.7.6.1	53271
car:cauri_0894	ncbi-geneid:7800608	2.7.7.23|2.3.1.157	53448|51161
car:cauri_0908	ncbi-geneid:7800623	3.6.4.-	52540|52540|52540|143517|141259
car:cauri_0911	ncbi-geneid:7800626	3.6.1.19	101386
car:cauri_0914	ncbi-geneid:7800629	4.2.1.11	51604|54826
car:cauri_0917	ncbi-geneid:7800632	3.6.1.11|3.6.1.40	53067|53067
car:cauri_0927	ncbi-geneid:7800643	2.5.1.31|2.5.1.68	64005
car:cauri_0928	ncbi-geneid:7800644	2.7.1.33	52540
car:cauri_0929	ncbi-geneid:7800645	2.1.2.1	53383
car:cauri_0933	ncbi-geneid:7800649	2.3.1.183	55729
car:cauri_0937	ncbi-geneid:7800653	4.2.1.2	48557
car:cauri_0938	ncbi-geneid:7800654	3.1.3.37|3.1.3.11	56655
car:cauri_0941	ncbi-geneid:7800657	3.1.11.6	116842
car:cauri_0948	ncbi-geneid:7800664	3.5.1.32	53187|55031
car:cauri_0949	ncbi-geneid:7800729	3.2.-.-	52317
car:cauri_0952	ncbi-geneid:7800732	1.2.1.16	53720
car:cauri_0962	ncbi-geneid:7800742	1.2.1.2	53706
car:cauri_0963	ncbi-geneid:7800743	1.2.1.2	53706|50692
car:cauri_0964	ncbi-geneid:7800744	1.2.1.2	54862
car:cauri_0966	ncbi-geneid:7800746	2.7.9.3	55326|56042
car:cauri_0967	ncbi-geneid:7800748	2.9.1.1	53383
car:cauri_0968	ncbi-geneid:7800749	2.7.7.4	52540|50447|46785
car:cauri_0981	ncbi-geneid:7800762	2.6.1.1	53383
car:cauri_0987	ncbi-geneid:7800768	2.3.1.117	51161
car:cauri_0989	ncbi-geneid:7800770	3.5.1.18	53187|55031
car:cauri_0991	ncbi-geneid:7800772	2.5.1.15	51717
car:cauri_0992	ncbi-geneid:7800773	2.4.1.-	53448
car:cauri_0995	ncbi-geneid:7800776	2.1.1.187	53335
car:cauri_0996	ncbi-geneid:7800777	3.2.1.26	75005|49899
car:cauri_0998	ncbi-geneid:7800779	2.7.7.27	53448|51161
car:cauri_1009	ncbi-geneid:7800790	1.2.4.2|4.1.1.71	52518|52777|52518
car:cauri_1011	ncbi-geneid:7800792	3.1.1.1	53474
car:cauri_1018	ncbi-geneid:7800799	3.6.1.-	55811
car:cauri_1019	ncbi-geneid:7800800	3.5.3.8	52768
car:cauri_1023	ncbi-geneid:7799726	4.3.1.3
car:cauri_1025	ncbi-geneid:7799728	4.2.1.49	111326
car:cauri_1026	ncbi-geneid:7799729	3.5.2.7	51556|51338
car:cauri_1027	ncbi-geneid:7799730	3.6.4.13	52540
car:cauri_1047	ncbi-geneid:7799750	6.1.1.19	52374|47323|55190
car:cauri_1048	ncbi-geneid:7799751	4.1.1.20	51419|50621
car:cauri_1049	ncbi-geneid:7799752	1.1.1.3	55347|51735|55021
car:cauri_1050	ncbi-geneid:7799753	2.7.1.39	54211|55060
car:cauri_1052	ncbi-geneid:7799755	3.6.3.29	161098|52540
car:cauri_1061	ncbi-geneid:7799764	6.2.1.-	56801
car:cauri_1064	ncbi-geneid:7799767	2.1.1.-	53335
car:cauri_1068	ncbi-geneid:7799771	3.6.3.14	81336
car:cauri_1069	ncbi-geneid:7799772	3.6.3.14	81333
car:cauri_1070	ncbi-geneid:7799773	3.6.3.14	81573
car:cauri_1072	ncbi-geneid:7799775	3.6.3.14	52540|47917|50615
car:cauri_1073	ncbi-geneid:7799776	3.6.3.14	52943
car:cauri_1074	ncbi-geneid:7799777	3.6.3.14	52540|47917|50615
car:cauri_1075	ncbi-geneid:7799778	3.6.3.14	51344
car:cauri_1083	ncbi-geneid:7799786	2.4.1.18	51445|51011|81296
car:cauri_1085	ncbi-geneid:7799788	3.6.3.34	52540
car:cauri_1090	ncbi-geneid:7799793	2.8.1.7	53383
car:cauri_1095	ncbi-geneid:7799798	2.5.1.16	53335
car:cauri_1096	ncbi-geneid:7799799	2.1.1.61|2.8.1.-	52402
car:cauri_1105	ncbi-geneid:7799888	2.7.7.7
car:cauri_1106	ncbi-geneid:7799889	6.5.1.2
car:cauri_1108	ncbi-geneid:7799891	3.6.1.-	56784
car:cauri_1110	ncbi-geneid:7799893	6.3.5.6|6.3.5.7	141000
car:cauri_1111	ncbi-geneid:7799894	6.3.5.6|6.3.5.7	75304
car:cauri_1116	ncbi-geneid:7799899	2.7.1.11	53784
car:cauri_1118	ncbi-geneid:7799901	6.3.5.6|6.3.5.7	55931|89095
car:cauri_1119	ncbi-geneid:7799902	1.-.-.-	50129|51735
car:cauri_1128	ncbi-geneid:7799911	4.2.1.9	143975|52016
car:cauri_1130	ncbi-geneid:7799913	2.2.1.6	52518|52518|52467
car:cauri_1131	ncbi-geneid:7799914	2.2.1.6	55021|55021
car:cauri_1132	ncbi-geneid:7799915	1.1.1.86	51735|48179
car:cauri_1135	ncbi-geneid:7799918	1.1.1.95	51735|52283|143548|55021
car:cauri_1136	ncbi-geneid:7799919	1.1.1.85	53659
car:cauri_1138	ncbi-geneid:7799921	2.7.7.7
car:cauri_1140	ncbi-geneid:7799923	5.4.4.2	56322
car:cauri_1147	ncbi-geneid:7799930	6.1.1.17	52374|48163
car:cauri_1155	ncbi-geneid:7799941	4.2.1.33|4.2.1.35	53732
car:cauri_1156	ncbi-geneid:7799942	4.2.1.33|4.2.1.35	52016
car:cauri_1159	ncbi-geneid:7799945	1.1.1.94	51735|48179
car:cauri_1160	ncbi-geneid:7799946	6.3.2.4	56059|52440
car:cauri_1162	ncbi-geneid:7799948	2.7.4.16	55326|56042
car:cauri_1163	ncbi-geneid:7799949	3.2.2.-	52141
car:cauri_1165	ncbi-geneid:7799951	3.6.4.12	52540|50249
car:cauri_1166	ncbi-geneid:7799952	2.1.1.171	53335
car:cauri_1167	ncbi-geneid:7799953	2.7.7.3	52374
car:cauri_1175	ncbi-geneid:7800029	2.4.2.9	53271
car:cauri_1176	ncbi-geneid:7800030	2.1.3.2	53671
car:cauri_1177	ncbi-geneid:7800031	3.5.2.3	51556|51338
car:cauri_1178	ncbi-geneid:7800032	6.3.5.5	52021|52317
car:cauri_1179	ncbi-geneid:7800033	6.3.5.5	56059|56059|52440|52440|48108|52335
car:cauri_1180	ncbi-geneid:7800034	4.1.1.23	51366
car:cauri_1182	ncbi-geneid:7800036	2.7.4.8	52540
car:cauri_1183	ncbi-geneid:7800037	2.7.7.6	63562
car:cauri_1184	ncbi-geneid:7800038	4.1.1.36|6.3.2.5	102645|52507
car:cauri_1185	ncbi-geneid:7800039	2.5.1.6	55973|55973|55973
car:cauri_1187	ncbi-geneid:7800041	3.5.1.88	56420
car:cauri_1188	ncbi-geneid:7800042	2.1.2.9	53328|50486
car:cauri_1189	ncbi-geneid:7800043	2.1.1.-	53335|48013
car:cauri_1190	ncbi-geneid:7800044	5.1.3.1	51366
car:cauri_1191	ncbi-geneid:7800045	3.5.4.26|1.1.1.193	53597|53927
car:cauri_1192	ncbi-geneid:7800046	2.5.1.9	63380|63380
car:cauri_1193	ncbi-geneid:7800047	3.5.4.25|4.1.99.12	55821|142695
car:cauri_1194	ncbi-geneid:7800048	2.5.1.9|2.5.1.78	52121
car:cauri_1200	ncbi-geneid:7800054	1.2.1.12	55347|51735
car:cauri_1201	ncbi-geneid:7800055	2.7.2.3	53748
car:cauri_1202	ncbi-geneid:7800056	5.3.1.1	51351
car:cauri_1204	ncbi-geneid:7800058	3.1.1.31	100950
car:cauri_1206	ncbi-geneid:7800060	1.1.1.49	55347|51735
car:cauri_1207	ncbi-geneid:7800061	2.2.1.2	51569
car:cauri_1208	ncbi-geneid:7800062	2.2.1.1	52518|52518|52922
car:cauri_1210	ncbi-geneid:7800064	1.6.5.5	51735|50129
car:cauri_1219	ncbi-geneid:7800073	2.8.1.7|4.4.1.16	53383
car:cauri_1222	ncbi-geneid:7800076	2.7.1.69	52794|55804
car:cauri_1236	ncbi-geneid:7800090	4.2.1.3	53732|52016
car:cauri_1239	ncbi-geneid:7800093	4.99.1.1	53800
car:cauri_1247	ncbi-geneid:7800102	1.3.3.1	51395
car:cauri_1250	ncbi-geneid:7800186	6.1.1.16	52374
car:cauri_1252	ncbi-geneid:7800188	3.6.1.31	56784
car:cauri_1253	ncbi-geneid:7800189	3.6.1.31	101386
car:cauri_1254	ncbi-geneid:7800190	2.4.2.17	53850|54913
car:cauri_1255	ncbi-geneid:7800191	4.3.1.1	48557
car:cauri_1257	ncbi-geneid:7800193	6.3.4.3	52540
car:cauri_1259	ncbi-geneid:7800195	3.4.11.21	53187|101821
car:cauri_1260	ncbi-geneid:7800196	2.1.1.36	53335
car:cauri_1269	ncbi-geneid:7800205	3.6.4.-	52540
car:cauri_1273	ncbi-geneid:7800209	1.14.13.83	55124|55124
car:cauri_1275	ncbi-geneid:7800211	2.3.1.-	56317
car:cauri_1290	ncbi-geneid:7800226	2.1.1.79	53335
car:cauri_1291	ncbi-geneid:7800227	1.6.99.3	51905
car:cauri_1292	ncbi-geneid:7800228	2.7.4.7|2.7.1.49	53613
car:cauri_1293	ncbi-geneid:7800229	2.1.1.-	53335
car:cauri_1296	ncbi-geneid:7800232	1.1.1.44	48179|51735
car:cauri_1312	ncbi-geneid:7800249	2.1.1.72	53335
car:cauri_1317	ncbi-geneid:7800323	2.7.13.3	55874
car:cauri_1320	ncbi-geneid:7800326	2.7.4.14	52540|52540
car:cauri_1321	ncbi-geneid:7800327	2.7.4.14	52540
car:cauri_1322	ncbi-geneid:7800328	5.4.99.12	55120|55174
car:cauri_1328	ncbi-geneid:7800334	3.6.1.13	55811
car:cauri_1332	ncbi-geneid:7800338	2.7.1.23	111331
car:cauri_1339	ncbi-geneid:7800348	6.1.1.1	52374|55174
car:cauri_1343	ncbi-geneid:7800352	4.3.1.12	51735
car:cauri_1345	ncbi-geneid:7800354	4.3.2.1	48557
car:cauri_1346	ncbi-geneid:7800355	6.3.4.5	69864|52402
car:cauri_1348	ncbi-geneid:7800357	2.1.3.3	53671
car:cauri_1349	ncbi-geneid:7800358	2.6.1.11	53383
car:cauri_1350	ncbi-geneid:7800359	2.7.2	53633
car:cauri_1351	ncbi-geneid:7800360	2.3.1.35|2.3.1.1	56266
car:cauri_1352	ncbi-geneid:7800361	1.2.1	55347|51735
car:cauri_1354	ncbi-geneid:7800363	6.1.1.20	56037|55681|50249|54991|46955
car:cauri_1355	ncbi-geneid:7800364	6.1.1.20	55681|46589
car:cauri_1372	ncbi-geneid:7800381	2.7.1.24	52540
car:cauri_1376	ncbi-geneid:7800385	2.7.7.7	56672|88723|47807|53098
car:cauri_1381	ncbi-geneid:7800391	3.6.3.21	52540
car:cauri_1385	ncbi-geneid:7800476	4.2.1.10	52304
car:cauri_1386	ncbi-geneid:7800477	4.2.3.4	56796
car:cauri_1387	ncbi-geneid:7800478	2.7.1.71	52540
car:cauri_1388	ncbi-geneid:7800479	4.2.3.5	103263
car:cauri_1390	ncbi-geneid:7800481	1.1.1.25	51735|53223
car:cauri_1392	ncbi-geneid:7800483	3.1.-.-	53098
car:cauri_1393	ncbi-geneid:7800484	6.1.1.7	55681|101353|55186|50447
car:cauri_1396	ncbi-geneid:7800487	6.1.1.12	55681|55261|50249
car:cauri_1400	ncbi-geneid:7800491	1.14.14.5	51679
car:cauri_1401	ncbi-geneid:7800492	1.5.1.29	52218
car:cauri_1402	ncbi-geneid:7800493	4.3.1.17	143548
car:cauri_1403	ncbi-geneid:7800494	6.1.1.21	55681|52954
car:cauri_1405	ncbi-geneid:7800496	1.11.1.15	52833
car:cauri_1406	ncbi-geneid:7800497	5.2.1.8	50891
car:cauri_1410	ncbi-geneid:7800501	3.1.3.5	56300|55816
car:cauri_1411	ncbi-geneid:7800502	2.7.6.5	109604|81301|81271|55021
car:cauri_1412	ncbi-geneid:7800503	2.4.2.7	53271
car:cauri_1419	ncbi-geneid:7800510	3.1.22.4	53098
car:cauri_1422	ncbi-geneid:7800513	3.1.2.-	54637|54637
car:cauri_1428	ncbi-geneid:7800519	2.4.1.57	53756
car:cauri_1432	ncbi-geneid:7800523	6.1.1.3	55681|55186|52954
car:cauri_1438	ncbi-geneid:7800536	1.1.1.193	53597
car:cauri_1440	ncbi-geneid:7800538	1.8.4.11|1.8.4.12	51316
car:cauri_1443	ncbi-geneid:7800541	3.1.26.3|3.1.13.5	53098|47819
car:cauri_1444	ncbi-geneid:7800542	2.2.1.7	52518|52518|52922
car:cauri_1445	ncbi-geneid:7800543	2.1.1.-	53335|50249
car:cauri_1448	ncbi-geneid:7800546	3.6.1.23	51283
car:cauri_1451	ncbi-geneid:7800549	2.7.1.63	53067
car:cauri_1453	ncbi-geneid:7800551	2.7.1.-	53062|55594
car:cauri_1454	ncbi-geneid:7800552	2.7.1.-	101473
car:cauri_1455	ncbi-geneid:7800553	2.7.1.-	82549
car:cauri_1460	ncbi-geneid:7800666	3.1.-.-	69500
car:cauri_1463	ncbi-geneid:7800669	5.1.3.2	51735
car:cauri_1471	ncbi-geneid:7800677	1.11.1.15	52833
car:cauri_1474	ncbi-geneid:7800680	3.6.4.13	52540
car:cauri_1477	ncbi-geneid:7800683	3.4.21.88	51306|46785
car:cauri_1479	ncbi-geneid:7800685	2.7.3.9	51621|52009|47831
car:cauri_1480	ncbi-geneid:7800686	2.7.1.56	53613
car:cauri_1481	ncbi-geneid:7800687	2.7.1.69	55804|52794
car:cauri_1482	ncbi-geneid:7800688	2.7.11.-	55594
car:cauri_1487	ncbi-geneid:7800693	5.1.1.7	54506|54506
car:cauri_1488	ncbi-geneid:7800694	2.5.1.75	52540
car:cauri_1492	ncbi-geneid:7800698	1.-.-.-	51395
car:cauri_1495	ncbi-geneid:7800701	3.6.3.-	52540
car:cauri_1514	ncbi-geneid:7800720	3.1.-.-	56281
car:cauri_1515	ncbi-geneid:7800721	4.2.1.52	51569
car:cauri_1516	ncbi-geneid:7800722	2.1.1.148	69796
car:cauri_1517	ncbi-geneid:7800723	1.3.1.26	55347|51735
car:cauri_1520	ncbi-geneid:7800726	2.7.7.8	54211|54211|55666|46915|55666|54791|50249
car:cauri_1523	ncbi-geneid:7800802	2.7.1.26|2.7.7.2	82114|52374
car:cauri_1524	ncbi-geneid:7800803	4.2.1.70|5.4.99.12	55120|88697
car:cauri_1536	ncbi-geneid:7800815	6.1.1.15	55681|52954|55826
car:cauri_1541	ncbi-geneid:7800820	1.1.5.4	51905
car:cauri_1543	ncbi-geneid:7800822	1.8.1.7	51905|55424
car:cauri_1548	ncbi-geneid:7800827	3.4.11.18	55920
car:cauri_1550	ncbi-geneid:7800829	1.17.7.1	51717|56014
car:cauri_1551	ncbi-geneid:7800830	3.4.24.-	50156
car:cauri_1552	ncbi-geneid:7800831	1.1.1.267	55347|51735|69055
car:cauri_1556	ncbi-geneid:7800835	2.1.1.-	102114
car:cauri_1560	ncbi-geneid:7800839	2.7.4.22	53633
car:cauri_1569	ncbi-geneid:7800848	3.1.26.4	53098
car:cauri_1570	ncbi-geneid:7800849	3.4.21.89	51306
car:cauri_1571	ncbi-geneid:7800850	3.4.21.89	51306
car:cauri_1574	ncbi-geneid:7800853	2.5.1.3	51391
car:cauri_1575	ncbi-geneid:7800854	1.4.3.19	51905|54373
car:cauri_1583	ncbi-geneid:7800862	2.1.1.31	75217
car:cauri_1590	ncbi-geneid:7800869	2.7.7.59	109604|81301|81593
car:cauri_1600	ncbi-geneid:7800879	3.6.1.7	54975
car:cauri_1602	ncbi-geneid:7800881	3.2.2.23|4.2.99.18	81624|46946|57716
car:cauri_1603	ncbi-geneid:7800882	3.1.26.3	69065|54768
car:cauri_1607	ncbi-geneid:7801681	1.4.1.4	51735|53223
car:cauri_1608	ncbi-geneid:7801682	2.7.1.31	110738
car:cauri_1610	ncbi-geneid:7801684	3.5.1.32	53187|55031
car:cauri_1611	ncbi-geneid:7801685	2.4.1.1	53756
car:cauri_1612	ncbi-geneid:7801686	2.7.1.40	51621|52935|50800
car:cauri_1614	ncbi-geneid:7801688	4.1.1.48	51366
car:cauri_1616	ncbi-geneid:7801690	3.5.4.19	141734
car:cauri_1617	ncbi-geneid:7801691	4.1.3.-	51366
car:cauri_1618	ncbi-geneid:7801692	3.1.3.25	56655
car:cauri_1619	ncbi-geneid:7801693	5.3.1.16|5.3.1.24	51366
car:cauri_1620	ncbi-geneid:7801694	2.4.2.-	52317
car:cauri_1623	ncbi-geneid:7801697	4.2.1.19	54211|54211
car:cauri_1624	ncbi-geneid:7801698	2.6.1.9	53383
car:cauri_1625	ncbi-geneid:7801699	1.1.1.23	53720
car:cauri_1630	ncbi-geneid:7801704	3.2.1.-	51445|81296|51011
car:cauri_1631	ncbi-geneid:7801705	2.7.7.7
car:cauri_1638	ncbi-geneid:7801712	4.3.1.19	53686
car:cauri_1639	ncbi-geneid:7801713	3.1.3.1	50969
car:cauri_1643	ncbi-geneid:7801717	2.1.1.14	51726
car:cauri_1644	ncbi-geneid:7801718	2.7.7.7	89550
car:cauri_1648	ncbi-geneid:7801722	4.2.1.70|5.4.99.12	55120|55174
car:cauri_1652	ncbi-geneid:7801726	3.5.1.1	53774
car:cauri_1653	ncbi-geneid:7801727	2.7.7.7	56672|100879
car:cauri_1656	ncbi-geneid:7801730	6.1.1.5	52374|50677|47323
car:cauri_1666	ncbi-geneid:7801740	6.3.2.8	53623|53244|51984
car:cauri_1667	ncbi-geneid:7801741	2.4.1.227	53756
car:cauri_1669	ncbi-geneid:7801743	6.3.2.9	53623|53244|51984
car:cauri_1671	ncbi-geneid:7801745	6.3.2.10	53623|53244|63418
car:cauri_1672	ncbi-geneid:7801746	6.3.2.13	53623|53244|63418
car:cauri_1673	ncbi-geneid:7801747	2.4.1.129	56601|56519
car:cauri_1675	ncbi-geneid:7801749	2.1.1.-	81799|53335
car:cauri_1683	ncbi-geneid:7801757	2.5.1.1|2.5.1.10|2.5.1.29	48576
car:cauri_1686	ncbi-geneid:7801760	2.7.11.1	56112
car:cauri_1687	ncbi-geneid:7801761	2.5.1.54	51569
car:cauri_1691	ncbi-geneid:7801765	2.3.1.51	69593
car:cauri_1692	ncbi-geneid:7801766	2.7.1.2	53067
car:cauri_1693	ncbi-geneid:7801767	2.4.1.-	53756
car:cauri_1699	ncbi-geneid:7801773	1.9.3.1	81452
car:cauri_1701	ncbi-geneid:7801775	1.9.3.1	49503|81464
car:cauri_1702	ncbi-geneid:7801776	6.3.5.4	52402|56235
car:cauri_1705	ncbi-geneid:7801779	2.4.2.21	52733
car:cauri_1706	ncbi-geneid:7801780	2.6.1.42	56752
car:cauri_1707	ncbi-geneid:7801781	3.4.11.1	53187|52949
car:cauri_1708	ncbi-geneid:7801782	3.5.1.2	56601|52091
car:cauri_1709	ncbi-geneid:7801783	3.5.1	52499
car:cauri_1711	ncbi-geneid:7801785	2.3.1.61	52777|51230|51230|47005
car:cauri_1713	ncbi-geneid:7801787	1.4.4.2	53383|53383
car:cauri_1714	ncbi-geneid:7801788	2.1.2.10	103025|101790
car:cauri_1717	ncbi-geneid:7801791	2.8.1.8	102114
car:cauri_1720	ncbi-geneid:7801794	6.3.1.2	55931|54368
car:cauri_1721	ncbi-geneid:7801795	1.14.99.3	48613
car:cauri_1723	ncbi-geneid:7801797	3.6.3.34	52540
car:cauri_1732	ncbi-geneid:7801806	4.2.3.1	53686
car:cauri_1737	ncbi-geneid:7801811	2.7.7.42	81301|81301|81593|81593
car:cauri_1738	ncbi-geneid:7801812	6.3.1.2	55931|54368
car:cauri_1742	ncbi-geneid:7801816	2.7.1.6	54211
car:cauri_1747	ncbi-geneid:7801821	3.1.3.48	52788
car:cauri_1750	ncbi-geneid:7801825	1.2.4.1	52518|52518|52922
car:cauri_1753	ncbi-geneid:7801828	3.1.3.74	56784
car:cauri_1772	ncbi-geneid:7801848	3.6.1.-	52540
car:cauri_1782	ncbi-geneid:7801858	1.1.1.-	51735|48179|52413
car:cauri_1784	ncbi-geneid:7801860	2.4.1.41	53448
car:cauri_1785	ncbi-geneid:7801861	2.4.1.57	53756
car:cauri_1786	ncbi-geneid:7801862	2.4.1.21	53756
car:cauri_1789	ncbi-geneid:7801866	5.1.3.14	53756
car:cauri_1791	ncbi-geneid:7801868	2.7.7.-	56731|57783
car:cauri_1792	ncbi-geneid:7801869	3.1.27.3	53933
car:cauri_1795	ncbi-geneid:7801872	3.1.5.1	109604
car:cauri_1799	ncbi-geneid:7801876	6.1.1.14	55681|52954
car:cauri_1802	ncbi-geneid:7801879	2.5.1.31	64005
car:cauri_1805	ncbi-geneid:7801882	2.7.1.35	53613
car:cauri_1808	ncbi-geneid:7801885	2.1.1.-	75217|88697
car:cauri_1812	ncbi-geneid:7801889	1.3.3.3|1.3.99.22	102114
car:cauri_1816	ncbi-geneid:7801893	6.2.1.3	56801
car:cauri_1817	ncbi-geneid:7801894	2.4.1.25	51445
car:cauri_1819	ncbi-geneid:7801896	5.3.3.2	55811
car:cauri_1822	ncbi-geneid:7801899	4.4.1.8	53383
car:cauri_1829	ncbi-geneid:7801906	3.6.3.17	52540|52540
car:cauri_1838	ncbi-geneid:7801915	3.5.1.32	53187|55031
car:cauri_1845	ncbi-geneid:7801922	2.1.1.72	53335
car:cauri_1849	ncbi-geneid:7801926	2.7.7.7	52540|48019
car:cauri_1853	ncbi-geneid:7801930	5.4.2.1
car:cauri_1855	ncbi-geneid:7801932	2.7.7.18	52374
car:cauri_1858	ncbi-geneid:7801935	3.6.4.12	46785
car:cauri_1859	ncbi-geneid:7801936	1.2.1.41	53720
car:cauri_1863	ncbi-geneid:7801940	2.7.2.11	53633|88697
car:cauri_1867	ncbi-geneid:7801944	3.1.26.12	50249
car:cauri_1871	ncbi-geneid:7801948	2.7.4.6	54919
car:cauri_1872	ncbi-geneid:7801949	3.1.1.-	53474
car:cauri_1874	ncbi-geneid:7801951	6.3.2.12|6.3.2.17	53623|53244
car:cauri_1875	ncbi-geneid:7801952	6.1.1.9	52374|50677|47323|46589
car:cauri_1876	ncbi-geneid:7801953	2.1.2.11	51621
car:cauri_1877	ncbi-geneid:7801954	6.3.2.1	52374
car:cauri_1878	ncbi-geneid:7801955	1.1.1.37	56327|51735
car:cauri_1880	ncbi-geneid:7801957	5.4.2.8	53738|53738|53738|55957
car:cauri_1881	ncbi-geneid:7801958	4.1.2.4	51569
car:cauri_1882	ncbi-geneid:7801959	2.4.2.4	52418|54680|47648
car:cauri_1883	ncbi-geneid:7801960	3.5.4.5	53927
car:cauri_1888	ncbi-geneid:7801965	1.1.1.100	51735
car:cauri_1889	ncbi-geneid:7801966	3.4.21.92	52096
car:cauri_1890	ncbi-geneid:7801967	3.4.21.92	52096
car:cauri_1893	ncbi-geneid:7801970	1.17.4.1	51998|48168
car:cauri_1894	ncbi-geneid:7801971	1.17.4.1	47240
car:cauri_1896	ncbi-geneid:7801973	1.6.5.2	52218
car:cauri_1897	ncbi-geneid:7801974	5.2.1.8	109998|102735|54534
car:cauri_1910	ncbi-geneid:7801989	3.2.1.17	51261|51445
car:cauri_1935	ncbi-geneid:7802016	1.17.4.1	47240
car:cauri_1936	ncbi-geneid:7802017	3.6.1.23	51283
car:cauri_1953	ncbi-geneid:7802034	2.1.1.148	69796
car:cauri_1973	ncbi-geneid:7802054	3.1.4.46	51695
car:cauri_1992	ncbi-geneid:7802073	2.1.2.9	53328
car:cauri_2029	ncbi-geneid:7802110	1.1.1.274	51430
car:cauri_2030	ncbi-geneid:7802111	5.3.1.6	89623
car:cauri_2032	ncbi-geneid:7802113	3.4.11.2	55486|63737
car:cauri_2040	ncbi-geneid:7802121	3.6.3.-	52540|52540
car:cauri_2045	ncbi-geneid:7802126	2.5.1.48	53383
car:cauri_2048	ncbi-geneid:7802129	1.4.1.1	52283|51735
car:cauri_2050	ncbi-geneid:7802131	3.1.2.-	54637
car:cauri_2059	ncbi-geneid:7802141	3.1.-.-
car:cauri_2061	ncbi-geneid:7802144	3.2.2.21	50486
car:cauri_2062	ncbi-geneid:7802145	6.2.1.5	52210|51735
car:cauri_2063	ncbi-geneid:7802146	6.2.1.5	56059|52210
car:cauri_2069	ncbi-geneid:7802153	3.6.3.34	52540
car:cauri_2073	ncbi-geneid:7802157	1.11.1.15	52833
car:cauri_2075	ncbi-geneid:7802159	2.7.8.7	56214
car:cauri_2076	ncbi-geneid:7802160	3.6.3.17	52540
car:cauri_2079	ncbi-geneid:7802163	1.1.1.100|1.3.1.10|2.3.1.39|2.3.1.41|2.3.1.85|2.3.1.38|3.1.2.14|4.2.1.60|4.2.1.61|2.3.1.-	53901|52151|53901|52151|54637|51412|51735
car:cauri_2083	ncbi-geneid:7802167	3.6.3.-	52540|52540
car:cauri_2087	ncbi-geneid:7802171	1.97.1.4	102114
car:cauri_2088	ncbi-geneid:7802172	2.3.1.54	51998
car:cauri_2089	ncbi-geneid:7802173	2.3.1.54	51998
car:cauri_2096	ncbi-geneid:7802181	3.6.1.15	52972
car:cauri_2097	ncbi-geneid:7802182	2.7.7.56	54211|55666
car:cauri_2099	ncbi-geneid:7802184	5.1.1.3	53681|53681
car:cauri_2104	ncbi-geneid:7802189	2.4.2.11	51690|54675
car:cauri_2105	ncbi-geneid:7802190	3.6.4.12	52540
car:cauri_2107	ncbi-geneid:7802192	3.1.3.3	56784|55021
car:cauri_2108	ncbi-geneid:7802193	1.9.3.1	81442
car:cauri_2109	ncbi-geneid:7802194	1.17.4.1	47240
car:cauri_2111	ncbi-geneid:7802196	1.17.4.1	51998|48168
car:cauri_2116	ncbi-geneid:7802201	6.3.5.1|6.3.1.5	52402
car:cauri_2123	ncbi-geneid:7802210	5.4.2.2	53738|53738|55957|53738
car:cauri_2129	ncbi-geneid:7802216	1.3.-.-	51905
car:cauri_2131	ncbi-geneid:7802218	1.1.1.205	161093|54631|158791
car:cauri_2142	ncbi-geneid:7802232	2.5.1.7	55205
car:cauri_2144	ncbi-geneid:7802234	2.5.1.47	53686
car:cauri_2145	ncbi-geneid:7802235	2.3.1.30	51161
car:cauri_2151	ncbi-geneid:7802246	3.6.3.27	52540
car:cauri_2157	ncbi-geneid:7802252	2.7.1.-	111331
car:cauri_2159	ncbi-geneid:7802254	4.1.3.38	56752
car:cauri_2162	ncbi-geneid:7801295	6.3.3.1	56042|55326
car:cauri_2163	ncbi-geneid:7801296	2.4.2.14	56235|53271
car:cauri_2167	ncbi-geneid:7801300	1.1.1.100	51735
car:cauri_2168	ncbi-geneid:7801301	2.3.1.9	53901|53901
car:cauri_2169	ncbi-geneid:7801302	1.3.3.6	56645|47203|47203
car:cauri_2172	ncbi-geneid:7801305	2.3.1.-
car:cauri_2178	ncbi-geneid:7801311	6.3.5.3	56042|55326|55326|56042
car:cauri_2179	ncbi-geneid:7801312	6.3.5.3	52317
car:cauri_2180	ncbi-geneid:7801313	6.3.5.3	82697
car:cauri_2184	ncbi-geneid:7801317	3.4.21.83	50993|53474
car:cauri_2185	ncbi-geneid:7801318	6.3.2.6	56104
car:cauri_2187	ncbi-geneid:7801320	4.3.2.2	48557
car:cauri_2188	ncbi-geneid:7801321	6.3.4.13	56059|52440|51246
car:cauri_2190	ncbi-geneid:7801323	2.7.13.3	55874|47384|158472
car:cauri_2195	ncbi-geneid:7801327	1.2.2.2|1.2.5.1	52518|52518|52467
car:cauri_2202	ncbi-geneid:7801335	2.4.1.15	53756
car:cauri_2204	ncbi-geneid:7801337	3.1.3.12	56784
car:cauri_2209	ncbi-geneid:7801342	3.1.1.73	53474
car:cauri_2212	ncbi-geneid:7801345	2.1.1.-	75217|55315
car:cauri_2213	ncbi-geneid:7801346	6.1.1.16	52374|47323
car:cauri_2214	ncbi-geneid:7801347	4.6.1.12	69765
car:cauri_2215	ncbi-geneid:7801348	2.7.7.60	53448
car:cauri_2220	ncbi-geneid:7801353	4.2.1.1	53056
car:cauri_2221	ncbi-geneid:7801354	3.2.2.-	48150
car:cauri_2233	ncbi-geneid:7801366	6.1.1.6	55681|50249
car:cauri_2235	ncbi-geneid:7801368	1.1.1.169	48179|51735
car:cauri_2236	ncbi-geneid:7801369	6.3.2.1	52374
car:cauri_2240	ncbi-geneid:7801373	2.7.6.3	55083
car:cauri_2241	ncbi-geneid:7801374	4.1.2.25	55620
car:cauri_2242	ncbi-geneid:7801375	2.5.1.15	51717
car:cauri_2243	ncbi-geneid:7801376	3.5.4.16	55620
car:cauri_2244	ncbi-geneid:7801377	3.4.24.-	52540|140990
car:cauri_2245	ncbi-geneid:7801378	2.4.2.8	53271
car:cauri_2246	ncbi-geneid:7801379	6.3.4.-	52402
car:cauri_2247	ncbi-geneid:7801380	3.4.16.4|3.4.21	56601
car:cauri_2248	ncbi-geneid:7801381	3.6.1.1	50324
car:cauri_2255	ncbi-geneid:7801388	2.6.1.85	56322|52317|56752
car:cauri_2256	ncbi-geneid:7801389	2.8.1.1	52821
car:cauri_2260	ncbi-geneid:7801393	2.7.4.1	52540
car:cauri_2273	ncbi-geneid:7801406	6.3.-.-	55931
car:cauri_2276	ncbi-geneid:7801409	3.5.1.88	56420
car:cauri_2278	ncbi-geneid:7801411	3.1.11.2	56219
car:cauri_2279	ncbi-geneid:7801412	2.7.8.-	56024|56024
car:cauri_2286	ncbi-geneid:7801419	2.7.11.1	56112|48452
car:cauri_2287	ncbi-geneid:7801420	2.7.2.1	53067|53067
car:cauri_2288	ncbi-geneid:7801421	2.3.1.8	53659
car:cauri_2289	ncbi-geneid:7801422	2.7.1.69	51261|55604
car:cauri_2294	ncbi-geneid:7801427	2.1.2.2	56059|52440|51246
car:cauri_2295	ncbi-geneid:7801428	6.3.4.4	52540
car:cauri_2301	ncbi-geneid:7801434	4.2.1.32	117457
car:cauri_2304	ncbi-geneid:7801437	4.1.2.13	51569
car:cauri_2307	ncbi-geneid:7801440	2.4.2.10	53271
car:cauri_2309	ncbi-geneid:7801442	2.8.1.1|2.8.1.2	52821|52821
car:cauri_2313	ncbi-geneid:7801446	1.14.12.17	63380|52343|46458
car:cauri_2317	ncbi-geneid:7801450	1.2.1.3	53720
car:cauri_2326	ncbi-geneid:7801459	1.5.99.8|1.5.1.12	53720|51730
car:cauri_2328	ncbi-geneid:7801461	3.2.2.9	53167
car:cauri_2333	ncbi-geneid:7801466	2.7.7.4	52540|50465|50447
car:cauri_2334	ncbi-geneid:7801467	2.7.7.4	52402
car:cauri_2335	ncbi-geneid:7801468	1.8.4.8	52402
car:cauri_2337	ncbi-geneid:7801470	3.6.3.-	52540|90123
car:cauri_2342	ncbi-geneid:7801475	2.6.1.66|2.6.1.2	53383
car:cauri_2345	ncbi-geneid:7801478	1.1.1.22	51735|52413|48179
car:cauri_2348	ncbi-geneid:7801482	3.6.3.-	52540|90123
car:cauri_2350	ncbi-geneid:7801484	3.2.1.52	51445
car:cauri_2359	ncbi-geneid:7801493	4.1.1.32	53795|68923
car:cauri_2360	ncbi-geneid:7801494	2.1.1.33	53335
car:cauri_2367	ncbi-geneid:7801501	6.4.1.3	52096|52096
car:cauri_2372	ncbi-geneid:7801506	2.3.1.122
car:cauri_2373	ncbi-geneid:7801507	2.3.1.122
car:cauri_2382	ncbi-geneid:7801516	5.4.99.9	51971|54373
car:cauri_2388	ncbi-geneid:7801522	2.7.1.30	53067|53067
car:cauri_2390	ncbi-geneid:7801524	1.1.5.3	51905|54373
car:cauri_2392	ncbi-geneid:7801526	6.1.1.11	55681|46589
car:cauri_2397	ncbi-geneid:7801531	4.2.1.51	53850|55021
car:cauri_2398	ncbi-geneid:7801532	3.5.1.4	75304
car:cauri_2402	ncbi-geneid:7801536	3.1.4.46	51695
car:cauri_2403	ncbi-geneid:7801537	1.1.1.27	51735|56327
car:cauri_2405	ncbi-geneid:7801539	1.8.4.11	55068
car:cauri_2406	ncbi-geneid:7801540	1.15.1.1	54719|46609
car:cauri_2409	ncbi-geneid:7801543	3.6.3.16	52540
car:cauri_2432	ncbi-geneid:7801569	1.8.1.8	52833
car:cauri_2434	ncbi-geneid:7801571	3.6.3.4	56784|81653|55008|81665
car:cauri_2437	ncbi-geneid:7801574	3.6.4.12	52540|48024
car:cauri_2454	ncbi-geneid:7801591	2.7.13.3	55874
car:cauri_2455	ncbi-geneid:7801592	3.1.1.61	52172|46894
car:cauri_2458	ncbi-geneid:7801595	1.1.1.1	51735|50129
car:cauri_2469	ncbi-geneid:7801606	6.1.1.4	52374|50677|47323
car:cauri_2470	ncbi-geneid:7801607	3.1.21.3	52540
car:cauri_2473	ncbi-geneid:7801610	3.1.21.3	116734|116734
car:cauri_2474	ncbi-geneid:7801611	2.1.1.72	53335
car:cauri_2479	ncbi-geneid:7801616	3.6.4.12	46785
car:cauri_2491	ncbi-geneid:7801628	1.2.1.3	53720
car:cauri_2493	ncbi-geneid:7801630	1.4.3.4	51905
car:cauri_2495	ncbi-geneid:7801632	1.2.1.16	53720
car:cauri_2496	ncbi-geneid:7801633	4.1.2.-	51621
car:cauri_2497	ncbi-geneid:7801634	4.2.1.-	56529
car:cauri_2498	ncbi-geneid:7801635	1.13.11.15|1.13.11.2	54593
car:cauri_2499	ncbi-geneid:7801636	1.2.1.60	53720
car:cauri_2501	ncbi-geneid:7801638	4.1.1.68	56529|89562
car:cauri_2503	ncbi-geneid:7801640	1.14.13.7	51905|52833|54373
car:cauri_2507	ncbi-geneid:7801644	4.1.3.27	56322
car:cauri_2508	ncbi-geneid:7801645	4.1.3.27	52317
car:cauri_2509	ncbi-geneid:7801646	2.4.2.18	52418|47648
car:cauri_2510	ncbi-geneid:7801647	5.3.1.24|4.1.1.48	51366|51366
car:cauri_2511	ncbi-geneid:7801648	4.2.1.20	53686
car:cauri_2512	ncbi-geneid:7801649	4.2.1.20	51366
car:cauri_2524	ncbi-geneid:7801661	2.7.7.25	81891|81301
car:cauri_2528	ncbi-geneid:7801665	3.4.11.2	55486|63737
car:cauri_2530	ncbi-geneid:7801667	1.8.1.9	51905
car:cauri_2532	ncbi-geneid:7801669	3.5.1.28	53187|47090|47090
car:cauri_2536	ncbi-geneid:7801673	2.1.1.170	53335
car:cauri_2538	ncbi-geneid:7801675	3.1.26.5	54211
