# Supplementary material for: Tracing the Repertoire of Promiscuous Enzymes along the Metabolic Pathways in Archaeal Organisms
Source: Life (Basel). 2017 Jul 13;7(3):30. doi: 10.3390/life7030030 (PMC5617955; doi:10.3390/life7030030)
Supplement: Supplementary file 1 [file life-07-00030-s001.zip › Table_S2/cat.txt]

KEGGID	NCBIGI	ECs	SFamilyID
cat:CA2559_00020	ncbi-geneid:9295480	2.7.7.6	64484
cat:CA2559_00025	ncbi-geneid:9295481	2.7.7.6	64484
cat:CA2559_00080	ncbi-geneid:9295497	3.2.1.1	51445|51011
cat:CA2559_00130	ncbi-geneid:9295507	4.2.1.22	53686
cat:CA2559_00190	ncbi-geneid:9295519	2.5.1.55	51569
cat:CA2559_00245	ncbi-geneid:9295530	2.1.1.37	53335|53335
cat:CA2559_00260	ncbi-geneid:9295533	3.6.3.4	56784|81653|55008|81665
cat:CA2559_00515	ncbi-geneid:9295583	2.5.1.46	52467
cat:CA2559_00520	ncbi-geneid:9295584	3.5.3.11	52768
cat:CA2559_00525	ncbi-geneid:9295585	4.1.1.19	51419|50621
cat:CA2559_00560	ncbi-geneid:9295592	2.1.2.3|3.5.4.10	53927|52335
cat:CA2559_00595	ncbi-geneid:9295599	4.2.1.49	111326
cat:CA2559_00650	ncbi-geneid:9295610	5.4.3.8	53383
cat:CA2559_00715	ncbi-geneid:9295623	5.99.1.2	56712
cat:CA2559_00750	ncbi-geneid:9295630	1.8.1.9	51905
cat:CA2559_00765	ncbi-geneid:9295633	5.4.99.12	55120|55174
cat:CA2559_00785	ncbi-geneid:9295637	3.5.4.16	55620
cat:CA2559_00790	ncbi-geneid:9295638	6.1.1.16	52374|47323
cat:CA2559_00815	ncbi-geneid:9295643	6.1.1.3	55681|55186|52954|81271
cat:CA2559_00845	ncbi-geneid:9295649	3.6.4.12	52540|48024
cat:CA2559_00850	ncbi-geneid:9295650	6.4.1.2	52096
cat:CA2559_00865	ncbi-geneid:9295653	2.4.2.29	51713
cat:CA2559_00870	ncbi-geneid:9295654	2.2.1.1	52518
cat:CA2559_00875	ncbi-geneid:9295655	2.2.1.1	52518|52922
cat:CA2559_00895	ncbi-geneid:9295659	2.4.2.9	53271
cat:CA2559_00900	ncbi-geneid:9295660	2.7.1.71	52540
cat:CA2559_00915	ncbi-geneid:9295665	1.14.99.-	51905
cat:CA2559_00930	ncbi-geneid:9295668	1.14.-.-	51905
cat:CA2559_00945	ncbi-geneid:9295671	4.2.1.3	53732|52016
cat:CA2559_00950	ncbi-geneid:9295672	3.6.3.-	52540
cat:CA2559_00955	ncbi-geneid:9295673	5.2.1.8	54534|109998|54534
cat:CA2559_00965	ncbi-geneid:9295675	5.2.1.8	54534|54534
cat:CA2559_00980	ncbi-geneid:9295678	2.8.1.-	52402
cat:CA2559_00985	ncbi-geneid:9295679	1.3.1.-
cat:CA2559_01005	ncbi-geneid:9295683	6.3.5.2	52402|54810|52317
cat:CA2559_01055	ncbi-geneid:9295695	6.1.1.15	55681|52954|64586
cat:CA2559_01100	ncbi-geneid:9295704	3.4.-.-	53067|53067
cat:CA2559_01165	ncbi-geneid:9295716	1.9.3.1	81452|81452
cat:CA2559_01170	ncbi-geneid:9295717	1.9.3.1	81452
cat:CA2559_01220	ncbi-geneid:9295727	1.1.1.40	53659|51735|53223
cat:CA2559_01230	ncbi-geneid:9295729	2.7.1.4	53613
cat:CA2559_01280	ncbi-geneid:9295739	1.9.3.1	81442
cat:CA2559_01285	ncbi-geneid:9295740	1.9.3.1	49503|81464
cat:CA2559_01310	ncbi-geneid:9295745	1.2.7.-	54862|53706
cat:CA2559_01405	ncbi-geneid:9295765	3.6.3.14	51344
cat:CA2559_01410	ncbi-geneid:9295766	3.6.3.14	52540|47917|50615
cat:CA2559_01415	ncbi-geneid:9295767	2.6.1.16	53697|56235
cat:CA2559_01425	ncbi-geneid:9295769	2.4.1.21	53756
cat:CA2559_01430	ncbi-geneid:9295770	6.3.2.1	52374
cat:CA2559_01435	ncbi-geneid:9295771	4.1.1.11	50692
cat:CA2559_01490	ncbi-geneid:9295782	1.3.99.7	56645|47203
cat:CA2559_01620	ncbi-geneid:9295809	6.1.1.1	52374|55174
cat:CA2559_01635	ncbi-geneid:9295812	3.5.2.3	51556|51338
cat:CA2559_01640	ncbi-geneid:9295813	2.4.1.83	53448
cat:CA2559_01650	ncbi-geneid:9295815	4.2.1.75	69618
cat:CA2559_01655	ncbi-geneid:9295816	4.1.1.49	53795|68923
cat:CA2559_01695	ncbi-geneid:9295824	3.1.2.-	54637
cat:CA2559_01740	ncbi-geneid:9295833	6.1.1.14	55681|52954
cat:CA2559_01760	ncbi-geneid:9295837	3.1.11.2	56219
cat:CA2559_01795	ncbi-geneid:9295844	2.1.1.33	53335
cat:CA2559_01805	ncbi-geneid:9295846	2.7.13.3	55874|47384
cat:CA2559_01900	ncbi-geneid:9295865	3.6.4.12	52540|46785|47819
cat:CA2559_01940	ncbi-geneid:9295873	6.1.1.12	55681|50249|55261
cat:CA2559_01980	ncbi-geneid:9295881	2.5.1.1|2.5.1.10|2.5.1.29	48576
cat:CA2559_02000	ncbi-geneid:9295885	1.2.4.2	52518|52518
cat:CA2559_02005	ncbi-geneid:9295886	2.3.1.61	52777|51230|47005
cat:CA2559_02075	ncbi-geneid:9295900	1.17.4.1	47240
cat:CA2559_02080	ncbi-geneid:9295901	1.17.4.1	51998|48168
cat:CA2559_02165	ncbi-geneid:9295918	3.6.3.-	52540
cat:CA2559_02200	ncbi-geneid:9295925	2.7.4.8	52540
cat:CA2559_02205	ncbi-geneid:9295926	2.7.7.18	52374
cat:CA2559_02220	ncbi-geneid:9295929	1.1.1.94	48179|51735
cat:CA2559_02245	ncbi-geneid:9295934	6.1.1.20	55681|46589
cat:CA2559_02265	ncbi-geneid:9295938	3.6.4.-	52540
cat:CA2559_02270	ncbi-geneid:9295939	6.5.1.1	56091|50249|117018
cat:CA2559_02300	ncbi-geneid:9295945	3.1.3.11	56655
cat:CA2559_02310	ncbi-geneid:9295947	2.7.2.4	53633|55021
cat:CA2559_02325	ncbi-geneid:9295950	2.5.1.9	63380|63380
cat:CA2559_02330	ncbi-geneid:9295951	1.1.1.262	53659
cat:CA2559_02345	ncbi-geneid:9295954	2.3.1.180	53901
cat:CA2559_02355	ncbi-geneid:9295956	6.4.1.2|6.3.4.14	56059|52440|51246
cat:CA2559_02365	ncbi-geneid:9295958	2.4.1.-	53955
cat:CA2559_02370	ncbi-geneid:9295959	3.1.-.-	52980
cat:CA2559_02385	ncbi-geneid:9295962	3.4.21.26	50993|53474
cat:CA2559_02400	ncbi-geneid:9295965	1.2.1.11	55347|51735
cat:CA2559_02410	ncbi-geneid:9295967	5.1.1.1	51419|50621
cat:CA2559_02415	ncbi-geneid:9295968	2.7.1.21	52540|57716
cat:CA2559_02440	ncbi-geneid:9295973	1.2.1.3	53720
cat:CA2559_02445	ncbi-geneid:9295974	1.13.11.6	51182
cat:CA2559_02470	ncbi-geneid:9295979	6.3.3.2	100950
cat:CA2559_02490	ncbi-geneid:9295983	6.1.1.5	52374|47323|50677
cat:CA2559_02515	ncbi-geneid:9295988	1.4.1.4	51735|53223
cat:CA2559_02525	ncbi-geneid:9295990	4.4.1.8	53383
cat:CA2559_02560	ncbi-geneid:9295997	3.6.4.-	52540|52540|52540|143517|141259|52540
cat:CA2559_02575	ncbi-geneid:9296000	1.8.1.7	51905|55424
cat:CA2559_02590	ncbi-geneid:9296003	2.7.7.7	56672|88723|53098|47807
cat:CA2559_02595	ncbi-geneid:9296004	1.13.11.5	51182
cat:CA2559_02600	ncbi-geneid:9296005	1.13.11.27	54593
cat:CA2559_02610	ncbi-geneid:9296007	1.13.11.11	140959
cat:CA2559_02670	ncbi-geneid:9296019	3.2.2.-	48150|55811
cat:CA2559_02680	ncbi-geneid:9296021	3.1.26.-	50249
cat:CA2559_02695	ncbi-geneid:9296024	2.8.1.6	102114
cat:CA2559_02730	ncbi-geneid:9296031	6.1.1.22	55681|50249
cat:CA2559_02780	ncbi-geneid:9296041	3.5.1.1	53774
cat:CA2559_02785	ncbi-geneid:9296042	3.1.21.-	51556
cat:CA2559_02810	ncbi-geneid:9296047	2.7.7.7	56672|100879
cat:CA2559_02825	ncbi-geneid:9296050	3.1.-.-	64182
cat:CA2559_02830	ncbi-geneid:9296051	2.1.1.72	53335
cat:CA2559_02835	ncbi-geneid:9296052	3.6.1.-	56300
cat:CA2559_02840	ncbi-geneid:9296053	4.2.3.12	55620
cat:CA2559_02910	ncbi-geneid:9296068	4.2.1.47	51735
cat:CA2559_02915	ncbi-geneid:9296069	1.1.1.271	51735
cat:CA2559_02945	ncbi-geneid:9296075	2.3.1.-	51161
cat:CA2559_02955	ncbi-geneid:9296077	4.2.1.46	51735
cat:CA2559_02975	ncbi-geneid:9296081	6.3.4.13	56059|52440|51246
cat:CA2559_03040	ncbi-geneid:9296094	3.6.3.14	81336
cat:CA2559_03045	ncbi-geneid:9296095	3.6.3.14	81333
cat:CA2559_03050	ncbi-geneid:9296096	3.6.3.14	81573
cat:CA2559_03055	ncbi-geneid:9296097	3.6.3.14	47928
cat:CA2559_03060	ncbi-geneid:9296098	3.6.3.14	52540|47917|50615
cat:CA2559_03065	ncbi-geneid:9296099	3.6.3.14	52943
cat:CA2559_03100	ncbi-geneid:9296106	2.8.3.5	100950
cat:CA2559_03105	ncbi-geneid:9296107	2.8.3.5	100950
cat:CA2559_03110	ncbi-geneid:9296108	3.4.21.102	52096|50156
cat:CA2559_03125	ncbi-geneid:9296110	3.1.26.5	54211
cat:CA2559_03130	ncbi-geneid:9296111	2.7.1.40	51621|52935|50800
cat:CA2559_03140	ncbi-geneid:9296113	3.1.26.3	69065|54768
cat:CA2559_03145	ncbi-geneid:9296114	2.3.1.179	53901|53901
cat:CA2559_03155	ncbi-geneid:9296116	2.1.2.2	53328
cat:CA2559_03160	ncbi-geneid:9296117	3.1.26.4
cat:CA2559_03170	ncbi-geneid:9296119	2.4.2.14	56235|53271
cat:CA2559_03175	ncbi-geneid:9296120	1.15.1.1	54719|46609
cat:CA2559_03185	ncbi-geneid:9296122	2.3.1.29	53383
cat:CA2559_03255	ncbi-geneid:9296136	6.2.1.1	56801
cat:CA2559_03310	ncbi-geneid:9296148	3.2.1.-	53955|54106|54106
cat:CA2559_03315	ncbi-geneid:9296149	2.7.2.3	53748
cat:CA2559_03370	ncbi-geneid:9296160	6.1.1.17	52374|48163
cat:CA2559_03410	ncbi-geneid:9296168	6.1.1.18	52374|50715
cat:CA2559_03415	ncbi-geneid:9296169	4.1.2.25	55620
cat:CA2559_03430	ncbi-geneid:9296173	3.1.-.-	50249|50249|50249|50249
cat:CA2559_03435	ncbi-geneid:9296174	5.3.1.6	89623
cat:CA2559_03455	ncbi-geneid:9296178	2.4.1.-|3.4	56601|53955
cat:CA2559_03500	ncbi-geneid:9296187	2.3.1.51	69593
cat:CA2559_03505	ncbi-geneid:9296188	6.1.1.2	52374
cat:CA2559_03545	ncbi-geneid:9296196	2.7.7.24	53448
cat:CA2559_03550	ncbi-geneid:9296197	3.6.1.23	51283
cat:CA2559_03590	ncbi-geneid:9296205	2.1.1.63	46767|53155
cat:CA2559_03600	ncbi-geneid:9296207	3.6.1.-	55811
cat:CA2559_03605	ncbi-geneid:9296208	4.2.1.24	51569
cat:CA2559_03615	ncbi-geneid:9296210	1.3.3.3	102886
cat:CA2559_03630	ncbi-geneid:9296213	4.1.1.37	51726
cat:CA2559_03635	ncbi-geneid:9296214	4.2.1.75	69618
cat:CA2559_03640	ncbi-geneid:9296215	2.5.1.61	53850|54782
cat:CA2559_03645	ncbi-geneid:9296216	1.2.1.70	69742|51735|69075
cat:CA2559_03660	ncbi-geneid:9296219	4.99.1.1	53800
cat:CA2559_03685	ncbi-geneid:9296224	4.2.1.55	52096
cat:CA2559_03705	ncbi-geneid:9296228	1.14.19.2	47240
cat:CA2559_03710	ncbi-geneid:9296229	2.3.1.51	69593
cat:CA2559_03725	ncbi-geneid:9296232	3.4.19.5	56235
cat:CA2559_03730	ncbi-geneid:9296233	3.1.3.16	56300
cat:CA2559_03740	ncbi-geneid:9296235	1.1.1.95	51735|52283
cat:CA2559_03750	ncbi-geneid:9296237	3.1.2.-	54637
cat:CA2559_03760	ncbi-geneid:9296239	2.1.1.182	53335
cat:CA2559_03775	ncbi-geneid:9296242	6.1.1.11	55681|46589
cat:CA2559_03785	ncbi-geneid:9296244	3.3.1.1	52283|51735
cat:CA2559_03795	ncbi-geneid:9296246	2.5.1.-	51395
cat:CA2559_03810	ncbi-geneid:9296249	6.2.1.30	56801
cat:CA2559_03840	ncbi-geneid:9296255	4.2.1.-	54637
cat:CA2559_03880	ncbi-geneid:9296263	2.3.1.41	53901
cat:CA2559_03885	ncbi-geneid:9296264	3.1.2.-	54637
cat:CA2559_03905	ncbi-geneid:9296268	2.3.1.41	53901|53901
cat:CA2559_03910	ncbi-geneid:9296269	1.1.1.100	51735
cat:CA2559_03915	ncbi-geneid:9296270	4.3.1.3
cat:CA2559_03925	ncbi-geneid:9296272	5.1.3.2	51735
cat:CA2559_03930	ncbi-geneid:9296273	3.4.24.-	55486
cat:CA2559_03975	ncbi-geneid:9296283	3.4.24.-	50156|50156
cat:CA2559_04000	ncbi-geneid:9296288	3.4.21.102	52096|50156
cat:CA2559_04005	ncbi-geneid:9296289	3.5.4.12	53927
cat:CA2559_04015	ncbi-geneid:9296292	2.7.6.1	53271
cat:CA2559_04025	ncbi-geneid:9296294	3.1.1.29	53178
cat:CA2559_04030	ncbi-geneid:9296295	2.7.1.26|2.7.7.2	82114|52374
cat:CA2559_04055	ncbi-geneid:9296300	2.7.4.22	53633
cat:CA2559_04125	ncbi-geneid:9296314	6.1.1.10	52374|47323|50249|57770
cat:CA2559_04130	ncbi-geneid:9296315	3.4.17.13	52317|141986
cat:CA2559_04135	ncbi-geneid:9296316	3.1.5.1	109604
cat:CA2559_04150	ncbi-geneid:9296319	2.2.1.7	52518|52518|52922
cat:CA2559_04185	ncbi-geneid:9296326	1.1.1.88	56542|55035
cat:CA2559_04195	ncbi-geneid:9296328	5.2.1.8	54534|109998
cat:CA2559_04225	ncbi-geneid:9296334	2.7.1.33
cat:CA2559_04320	ncbi-geneid:9296354	2.5.1.31	64005
cat:CA2559_04330	ncbi-geneid:9296356	2.7.1.23	111331
cat:CA2559_04340	ncbi-geneid:9296358	2.6.99.2	63892
cat:CA2559_04345	ncbi-geneid:9296359	3.1.-.-	53474
cat:CA2559_04370	ncbi-geneid:9296364	3.4.21.92	52096
cat:CA2559_04380	ncbi-geneid:9296366	5.1.1.3	53681|53681
cat:CA2559_04385	ncbi-geneid:9296367	1.11.1.5	46626|46626
cat:CA2559_04400	ncbi-geneid:9296370	2.7.4.16	55326|56042
cat:CA2559_04430	ncbi-geneid:9296376	1.11.1.5	46626|46626
cat:CA2559_04465	ncbi-geneid:9296383	2.8.1.7|4.4.1.16	53383
cat:CA2559_04530	ncbi-geneid:9296396	6.1.1.4	52374|50677|47323
cat:CA2559_04550	ncbi-geneid:9296400	5.4.99.12	55120
cat:CA2559_04565	ncbi-geneid:9296403	3.2.2.20	48150
cat:CA2559_04580	ncbi-geneid:9296406	2.3.2.6	55729
cat:CA2559_04585	ncbi-geneid:9296407	3.5.5.1	56317
cat:CA2559_04600	ncbi-geneid:9296410	2.7.1.36	55060|54211
cat:CA2559_04605	ncbi-geneid:9296411	4.1.1.33	55060|54211
cat:CA2559_04615	ncbi-geneid:9296413	2.7.7.7	53098
cat:CA2559_04655	ncbi-geneid:9296421	1.3.99.7	56645|47203
cat:CA2559_04690	ncbi-geneid:9296428	1.3.99.1	54292|46548
cat:CA2559_04695	ncbi-geneid:9296429	1.3.99.1	51905|46977|56425
cat:CA2559_04710	ncbi-geneid:9296432	3.4.11.9	55920|53092
cat:CA2559_04720	ncbi-geneid:9296434	2.6.1.-	53383
cat:CA2559_04755	ncbi-geneid:9296441	6.1.1.7	55681|101353|55186|50447
cat:CA2559_04800	ncbi-geneid:9296450	3.4.14.5	53474|82171
cat:CA2559_04825	ncbi-geneid:9296455	2.4.1.182	53756
cat:CA2559_04835	ncbi-geneid:9296457	3.1.3.5	64167
cat:CA2559_04840	ncbi-geneid:9296458	3.4.21.102	52096|50156
cat:CA2559_04915	ncbi-geneid:9296473	1.3.99.22	102114
cat:CA2559_04920	ncbi-geneid:9296474	3.1.22.4	53098
cat:CA2559_04965	ncbi-geneid:9296484	3.1.4.46	51695
cat:CA2559_04990	ncbi-geneid:9296490	3.11.1.2	82057
cat:CA2559_05020	ncbi-geneid:9296496	2.4.2.1	53167
cat:CA2559_05080	ncbi-geneid:9296508	5.4.2.6	56784
cat:CA2559_05110	ncbi-geneid:9296514	2.7.1.11	53784
cat:CA2559_05115	ncbi-geneid:9296515	1.2.1.12	55347|51735
cat:CA2559_05125	ncbi-geneid:9296517	5.3.1.9	53697
cat:CA2559_05215	ncbi-geneid:9296537	3.6.4.13	52540
cat:CA2559_05225	ncbi-geneid:9296539	1.2.4.4	52518|52518|52922
cat:CA2559_05235	ncbi-geneid:9296541	2.6.1.42	56752
cat:CA2559_05265	ncbi-geneid:9296547	4.2.1.18	52096
cat:CA2559_05300	ncbi-geneid:9296554	1.1.1.157	51735|48179|48179
cat:CA2559_05310	ncbi-geneid:9296555	4.2.1.17	52096
cat:CA2559_05350	ncbi-geneid:9296563	1.14.16.1	56534
cat:CA2559_05380	ncbi-geneid:9296569	2.3.1.47	53383
cat:CA2559_05390	ncbi-geneid:9296571	6.3.3.3	52540
cat:CA2559_05395	ncbi-geneid:9296572	2.6.1.62	53383
cat:CA2559_05420	ncbi-geneid:9296577	2.5.1.90	48576
cat:CA2559_05435	ncbi-geneid:9296580	2.7.7.22	53448|159283
cat:CA2559_05450	ncbi-geneid:9296583	2.3.1.12	52777|51230|51230|47005
cat:CA2559_05455	ncbi-geneid:9296584	1.2.4.1	52518
cat:CA2559_05460	ncbi-geneid:9296585	3.5.4.5	53927
cat:CA2559_05480	ncbi-geneid:9296589	6.3.2.10	53623|53244|63418
cat:CA2559_05495	ncbi-geneid:9296592	3.1.3.1	56300
cat:CA2559_05510	ncbi-geneid:9296595	6.1.1.6	55681|50249
cat:CA2559_05540	ncbi-geneid:9296601	3.1.26.4	53098
cat:CA2559_05555	ncbi-geneid:9296608	3.4.15.5	55486
cat:CA2559_05560	ncbi-geneid:9296609	5.4.99.18	52255
cat:CA2559_05565	ncbi-geneid:9296610	6.3.4.18	56059|52440|51246
cat:CA2559_05570	ncbi-geneid:9296611	2.7.4.3	53271|52540
cat:CA2559_05595	ncbi-geneid:9296616	6.3.2.-	53623|53244|51984
cat:CA2559_05650	ncbi-geneid:9296627	2.1.1.-	75217|55315
cat:CA2559_05850	ncbi-geneid:9296666	2.7.7.6	56553|55257|47789
cat:CA2559_05860	ncbi-geneid:9296668	6.3.5.5	52317|52021
cat:CA2559_05865	ncbi-geneid:9296669	4.2.1.11	51604|54826
cat:CA2559_05880	ncbi-geneid:9296672	2.3.3.1	48256
cat:CA2559_05910	ncbi-geneid:9296678	6.1.1.19	52374|47323|55190
cat:CA2559_05920	ncbi-geneid:9296680	1.5.1.5|3.5.4.9	51735|53223
cat:CA2559_05935	ncbi-geneid:9296683	3.6.1.1	50324
cat:CA2559_05965	ncbi-geneid:9296689	3.5.1.4	75304
cat:CA2559_05975	ncbi-geneid:9296691	2.5.1.6	55973|55973|55973
cat:CA2559_05980	ncbi-geneid:9296692	2.5.1.49	53383
cat:CA2559_05985	ncbi-geneid:9296693	2.3.1.31	53474
cat:CA2559_06005	ncbi-geneid:9296697	1.8.4.8	52402
cat:CA2559_06010	ncbi-geneid:9296698	2.7.7.4	52402
cat:CA2559_06015	ncbi-geneid:9296699	2.7.7.4	52540|50465|50447
cat:CA2559_06120	ncbi-geneid:9296720	2.7.7.43	56784|53448
cat:CA2559_06145	ncbi-geneid:9296725	2.4.-.-	53756
cat:CA2559_06150	ncbi-geneid:9296726	2.3.1.117	51161
cat:CA2559_06155	ncbi-geneid:9296727	3.1.-.-	53098
cat:CA2559_06160	ncbi-geneid:9296728	3.5.1.88	56420
cat:CA2559_06175	ncbi-geneid:9296731	2.3.1.16	53901|53901
cat:CA2559_06180	ncbi-geneid:9296732	1.1.1.35	51735|52096|48179|48179
cat:CA2559_06190	ncbi-geneid:9296734	6.2.1.3	56801
cat:CA2559_06195	ncbi-geneid:9296735	6.3.5.3	52317|55326|55326|56042|56042|82697|109736
cat:CA2559_06215	ncbi-geneid:9296739	4.3.2.2	48557
cat:CA2559_06220	ncbi-geneid:9296740	1.8.1.4	51905|55424
cat:CA2559_06225	ncbi-geneid:9296741	1.11.1.15	52833
cat:CA2559_06240	ncbi-geneid:9296744	1.11.1.15	52833
cat:CA2559_06265	ncbi-geneid:9296749	4.1.99.12|3.5.4.25	55821|142695
cat:CA2559_06380	ncbi-geneid:9296772	4.2.1.20	53686
cat:CA2559_06385	ncbi-geneid:9296773	5.3.1.24	51366
cat:CA2559_06390	ncbi-geneid:9296774	4.1.1.48	51366
cat:CA2559_06395	ncbi-geneid:9296775	2.4.2.18	52418|47648
cat:CA2559_06400	ncbi-geneid:9296776	4.1.3.27	52317
cat:CA2559_06405	ncbi-geneid:9296777	4.1.3.27	56322
cat:CA2559_06515	ncbi-geneid:9296798	6.3.2.8	53623|53244|51984
cat:CA2559_06520	ncbi-geneid:9296799	2.4.1.227	53756
cat:CA2559_06530	ncbi-geneid:9296801	6.3.2.9	53623|53244|51984
cat:CA2559_06540	ncbi-geneid:9296803	6.3.2.13	53623|53244|63418
cat:CA2559_06545	ncbi-geneid:9296804	2.4.1.129	56601|56519|54184
cat:CA2559_06555	ncbi-geneid:9296806	2.1.1.-	53335|81799
cat:CA2559_06585	ncbi-geneid:9296812	6.3.1.5	52402
cat:CA2559_06600	ncbi-geneid:9296815	2.7.7.-	56731|57783
cat:CA2559_06625	ncbi-geneid:9296820	2.7.1.-	53067
cat:CA2559_06665	ncbi-geneid:9296828	1.11.1.5	46626|46626
cat:CA2559_06680	ncbi-geneid:9296831	6.3.2.12|6.3.2.17	53623|53244
cat:CA2559_06710	ncbi-geneid:9296838	3.6.1.19	101386|101386
cat:CA2559_06730	ncbi-geneid:9296842	1.1.1.25	51735|53223
cat:CA2559_06770	ncbi-geneid:9296850	1.1.1.42	53659
cat:CA2559_06815	ncbi-geneid:9296859	6.3.5.4	52402|56235
cat:CA2559_06825	ncbi-geneid:9296861	5.99.1.3	56719|55874|54211
cat:CA2559_06870	ncbi-geneid:9296870	5.4.99.2	51703|52540|52242
cat:CA2559_07020	ncbi-geneid:9296900	3.4.11.10	53187
cat:CA2559_07060	ncbi-geneid:9296908	2.6.1.42	56752
cat:CA2559_07095	ncbi-geneid:9296915	3.4.21.89	51306
cat:CA2559_07100	ncbi-geneid:9296916	1.3.1.26	51735|55347
cat:CA2559_07125	ncbi-geneid:9296921	5.4.99.2	51703|52242
cat:CA2559_07140	ncbi-geneid:9296924	5.4.99.2	51703
cat:CA2559_07150	ncbi-geneid:9296926	2.7.1.48	52540
cat:CA2559_07170	ncbi-geneid:9296930	5.2.1.8	50891
cat:CA2559_07300	ncbi-geneid:9296956	2.7.7.43	53448
cat:CA2559_07305	ncbi-geneid:9296957	2.5.1.56	51569
cat:CA2559_07350	ncbi-geneid:9296966	2.6.1.1	53383
cat:CA2559_07365	ncbi-geneid:9296969	2.1.1.170	53335
cat:CA2559_07375	ncbi-geneid:9296971	4.2.1.51	53850|55021
cat:CA2559_07385	ncbi-geneid:9296973	5.4.99.5	51569|48600
cat:CA2559_07390	ncbi-geneid:9296974	3.6.1.-	52540|50249
cat:CA2559_07395	ncbi-geneid:9296975	3.1.-.-	69500
cat:CA2559_07400	ncbi-geneid:9296976	1.14.13.9	51905
cat:CA2559_07405	ncbi-geneid:9296977	3.5.99.5	55298
cat:CA2559_07410	ncbi-geneid:9296978	4.2.3.1	53686
cat:CA2559_07415	ncbi-geneid:9296979	2.7.1.39	55060|54211
cat:CA2559_07425	ncbi-geneid:9296981	2.7.2.4|1.1.1.3	53633|55347|51735|55021|55021
cat:CA2559_07430	ncbi-geneid:9296982	1.2.1.60	53720
cat:CA2559_07435	ncbi-geneid:9296983	1.1.1.100	51735
cat:CA2559_07440	ncbi-geneid:9296984	4.1.1.45	51556
cat:CA2559_07500	ncbi-geneid:9296996	6.3.1.2	55931
cat:CA2559_07545	ncbi-geneid:9297005	2.3.1.180	53901
cat:CA2559_07590	ncbi-geneid:9297014	2.3.1.61	52777|51230|47005
cat:CA2559_07600	ncbi-geneid:9297016	3.4.14.11	53474|49785
cat:CA2559_07640	ncbi-geneid:9297024	1.4.4.2	53383|53383
cat:CA2559_07645	ncbi-geneid:9297025	2.3.1.180	53901
cat:CA2559_07736	ncbi-geneid:9297031	2.1.1.-	102114
cat:CA2559_07741	ncbi-geneid:9297032	5.-.-.-	111337
cat:CA2559_07746	ncbi-geneid:9297033	2.5.1.19	55205
cat:CA2559_07761	ncbi-geneid:9297036	3.7.1.3	53383
cat:CA2559_07806	ncbi-geneid:9297045	4.1.99.3	48173|52425
cat:CA2559_07826	ncbi-geneid:9297049	1.8.4.11	55068
cat:CA2559_07846	ncbi-geneid:9297053	2.7.1.130	52540
cat:CA2559_07856	ncbi-geneid:9297055	1.2.1.12	55347|51735
cat:CA2559_07861	ncbi-geneid:9297056	2.8.1.8	102114
cat:CA2559_07886	ncbi-geneid:9297061	1.1.1.158	56194|56176
cat:CA2559_07891	ncbi-geneid:9297062	2.6.1.1	53383
cat:CA2559_07906	ncbi-geneid:9297065	6.1.1.9	52374|50677|47323|46589
cat:CA2559_07931	ncbi-geneid:9297070	3.4.24.-	52540|140990
cat:CA2559_07951	ncbi-geneid:9297074	2.4.2.10	53271
cat:CA2559_07991	ncbi-geneid:9297082	2.7.7.3	52374
cat:CA2559_07996	ncbi-geneid:9297083	6.3.2.4	56059|52440
cat:CA2559_08006	ncbi-geneid:9297085	5.4.99.12	55120|55174
cat:CA2559_08026	ncbi-geneid:9297089	4.2.1.20	51366
cat:CA2559_08031	ncbi-geneid:9297090	3.5.1.-	52467
cat:CA2559_08076	ncbi-geneid:9297099	4.1.2.5	53383
cat:CA2559_08101	ncbi-geneid:9297104	3.4.21.83	50993|53474
cat:CA2559_08106	ncbi-geneid:9297105	4.2.1.22	53686
cat:CA2559_08121	ncbi-geneid:9297108	2.3.1.29	53383
cat:CA2559_08161	ncbi-geneid:9297116	2.3.1.-	51161
cat:CA2559_08166	ncbi-geneid:9297117	4.2.1.-|3.5.1.-	54637|54211|54211
cat:CA2559_08171	ncbi-geneid:9297118	2.3.1.129	51161
cat:CA2559_08186	ncbi-geneid:9297121	2.3.1.-	51161
cat:CA2559_08196	ncbi-geneid:9297123	6.2.1.5	52210|51735
cat:CA2559_08226	ncbi-geneid:9297129	1.1.1.100	51735
cat:CA2559_08296	ncbi-geneid:9297143	1.6.99.3	51905
cat:CA2559_08306	ncbi-geneid:9297145	6.2.1.26	56801
cat:CA2559_08386	ncbi-geneid:9297161	6.3.2.6	56104
cat:CA2559_08406	ncbi-geneid:9297165	1.2.1.16	53720
cat:CA2559_08421	ncbi-geneid:9297168	2.4.2.19	51690|54675
cat:CA2559_08441	ncbi-geneid:9297172	3.4.11.4	53187|55031
cat:CA2559_08446	ncbi-geneid:9297173	1.3.3.1	51395
cat:CA2559_08456	ncbi-geneid:9297175	4.1.3.4	51569
cat:CA2559_08471	ncbi-geneid:9297178	6.3.4.2	52540|52317
cat:CA2559_08496	ncbi-geneid:9297183	1.1.1.205	51412|54631
cat:CA2559_08531	ncbi-geneid:9297190	4.1.1.20	51419|50621
cat:CA2559_08536	ncbi-geneid:9297191	6.2.1.5	56059|52210
cat:CA2559_08561	ncbi-geneid:9297196	2.1.1.-	53335
cat:CA2559_08581	ncbi-geneid:9297200	2.6.1.13	53383
cat:CA2559_08616	ncbi-geneid:9297207	2.8.1.7	53383
cat:CA2559_08621	ncbi-geneid:9297208	3.6.3.-	52540
cat:CA2559_08631	ncbi-geneid:9297210	1.8.4.11	55068
cat:CA2559_08636	ncbi-geneid:9297211	3.5.4.16	55620
cat:CA2559_08686	ncbi-geneid:9297221	1.1.1.95	51735|52283
cat:CA2559_08691	ncbi-geneid:9297222	2.6.1.52	53383
cat:CA2559_08716	ncbi-geneid:9297227	3.5.1.26	56235
cat:CA2559_08746	ncbi-geneid:9297233	1.1.1.37	51735|56327
cat:CA2559_08766	ncbi-geneid:9297238	6.3.4.4	52540
cat:CA2559_08776	ncbi-geneid:9297240	2.7.6.5	109604|81301|81271
cat:CA2559_08801	ncbi-geneid:9297245	6.6.1.1	52540
cat:CA2559_08811	ncbi-geneid:9297247	3.6.4.13	52540
cat:CA2559_08816	ncbi-geneid:9297248	3.6.1.15	52972
cat:CA2559_08821	ncbi-geneid:9297249	6.1.1.20	56037|50249|55681|54991|46955
cat:CA2559_08826	ncbi-geneid:9297250	2.3.2.2	56235
cat:CA2559_08836	ncbi-geneid:9297252	5.4.2.8	53738|55957|53738|53738
cat:CA2559_08936	ncbi-geneid:9297272	1.2.1.3	53720
cat:CA2559_08976	ncbi-geneid:9297280	3.6.1.31|3.5.4.19	141734|101386
cat:CA2559_08981	ncbi-geneid:9297281	4.1.3.-	51366
cat:CA2559_08986	ncbi-geneid:9297282	5.3.1.16	51366
cat:CA2559_08991	ncbi-geneid:9297283	2.4.2.-	52317
cat:CA2559_08996	ncbi-geneid:9297284	4.2.1.19|3.1.3.15	54211|54211|56784
cat:CA2559_09006	ncbi-geneid:9297286	2.6.1.9	53383
cat:CA2559_09011	ncbi-geneid:9297287	1.1.1.23	53720
cat:CA2559_09016	ncbi-geneid:9297288	2.4.2.17	53850|54913
cat:CA2559_09036	ncbi-geneid:9297292	3.5.3.8	52768
cat:CA2559_09041	ncbi-geneid:9297293	3.5.2.7	51556|51338
cat:CA2559_09046	ncbi-geneid:9297294	4.4.1.8	53383
cat:CA2559_09151	ncbi-geneid:9297315	2.7.-.-	52540
cat:CA2559_09198	ncbi-geneid:9297323	1.11.1.5	46626|46626
cat:CA2559_09213	ncbi-geneid:9297326	1.20.4.1	52833
cat:CA2559_09233	ncbi-geneid:9297330	2.1.2.1	53383
cat:CA2559_09238	ncbi-geneid:9297331	3.7.1.2	56529|63433
cat:CA2559_09263	ncbi-geneid:9297336	4.2.99.18	48150
cat:CA2559_09408	ncbi-geneid:9297365	2.1.1.-	53335
cat:CA2559_09423	ncbi-geneid:9297368	6.5.1.2
cat:CA2559_09438	ncbi-geneid:9297371	4.2.1.52	51569
cat:CA2559_09453	ncbi-geneid:9297374	4.1.1.36|6.3.2.5	102645|52507
cat:CA2559_09488	ncbi-geneid:9297381	2.7.1.24	52540
cat:CA2559_09493	ncbi-geneid:9297382	2.7.13.3	55874|47384
cat:CA2559_09503	ncbi-geneid:9297384	2.5.1.75	52540
cat:CA2559_09513	ncbi-geneid:9297386	2.7.7.7	53098|82771
cat:CA2559_09528	ncbi-geneid:9297389	1.1.1.157	51735|48179
cat:CA2559_09538	ncbi-geneid:9297391	2.1.1.77	53335
cat:CA2559_09593	ncbi-geneid:9297402	2.5.1.7	55205
cat:CA2559_09613	ncbi-geneid:9297406	3.6.4.12	52540
cat:CA2559_09618	ncbi-geneid:9297407	2.1.2.9	53328|50486
cat:CA2559_09633	ncbi-geneid:9297410	2.6.1.42	56752
cat:CA2559_09663	ncbi-geneid:9297417	3.4.21.92	52096
cat:CA2559_09673	ncbi-geneid:9297419	3.5.1.2	56601
cat:CA2559_09678	ncbi-geneid:9297420	3.4.13.21	52317
cat:CA2559_09718	ncbi-geneid:9297428	5.99.1.-	56719|55874|54211
cat:CA2559_09723	ncbi-geneid:9297429	5.99.1.-	56719
cat:CA2559_09733	ncbi-geneid:9297431	5.99.1.2	56349|55869
cat:CA2559_09758	ncbi-geneid:9297440	4.2.-.-	53697
cat:CA2559_09783	ncbi-geneid:9297445	2.5.1.78	52121
cat:CA2559_09798	ncbi-geneid:9297448	3.6.3.-	52540
cat:CA2559_09818	ncbi-geneid:9297452	1.-.-.-	47240
cat:CA2559_09838	ncbi-geneid:9297456	4.2.1.2	48557
cat:CA2559_09853	ncbi-geneid:9297459	3.6.4.13	52540|52540
cat:CA2559_09868	ncbi-geneid:9297462	2.6.1.85	56322
cat:CA2559_09873	ncbi-geneid:9297463	6.3.4.-	52402|56037
cat:CA2559_09893	ncbi-geneid:9297467	3.4.21.53	52540|54211|88697
cat:CA2559_09908	ncbi-geneid:9297470	5.4.4.2	56322
cat:CA2559_09963	ncbi-geneid:9297482	3.6.4.-	52540
cat:CA2559_10008	ncbi-geneid:9297491	3.6.4.12	52540
cat:CA2559_10033	ncbi-geneid:9297496	1.-.-.-	50129|51735
cat:CA2559_10083	ncbi-geneid:9297506	6.4.1.1	51569|56059|89000|52440|51246|51230
cat:CA2559_10193	ncbi-geneid:9297528	4.2.1.17	52096
cat:CA2559_10273	ncbi-geneid:9297544	1.4.1.1	52283|51735
cat:CA2559_10303	ncbi-geneid:9297550	2.1.1.-	53335
cat:CA2559_10313	ncbi-geneid:9297552	3.1.26.11	56281
cat:CA2559_10323	ncbi-geneid:9297554	2.1.3.2	53671
cat:CA2559_10328	ncbi-geneid:9297555	2.4.2.9	53271
cat:CA2559_10343	ncbi-geneid:9297558	2.7.4.14	52540
cat:CA2559_10378	ncbi-geneid:9297565	6.1.1.21	55681|52954
cat:CA2559_10393	ncbi-geneid:9297568	2.1.1.181	53335
cat:CA2559_10398	ncbi-geneid:9297569	5.4.99.12	55120
cat:CA2559_10408	ncbi-geneid:9297571	4.2.1.1	53056
cat:CA2559_10413	ncbi-geneid:9297572	3.2.-.-	52317
cat:CA2559_10463	ncbi-geneid:9297582	3.4.11.2	55486|63737
cat:CA2559_10468	ncbi-geneid:9297583	3.6.4.12	52540|50249|52540
cat:CA2559_10473	ncbi-geneid:9297584	3.8.1.2	56784
cat:CA2559_10478	ncbi-geneid:9297585	1.2.1.16	53720
cat:CA2559_10483	ncbi-geneid:9297586	1.-.-.-	51395
cat:CA2559_10533	ncbi-geneid:9297596	4.1.3.36	52096
cat:CA2559_10538	ncbi-geneid:9297597	3.4.22.40	54001
cat:CA2559_10548	ncbi-geneid:9297599	1.5.99.8	51730
cat:CA2559_10553	ncbi-geneid:9297600	4.2.3.4	56796
cat:CA2559_10593	ncbi-geneid:9297608	3.1.11.5	52540
cat:CA2559_10608	ncbi-geneid:9297611	2.1.1.171	53335
cat:CA2559_10623	ncbi-geneid:9297614	5.4.99.12	55120
cat:CA2559_10673	ncbi-geneid:9297623	4.3.1.17	143548
cat:CA2559_10683	ncbi-geneid:9297625	2.1.2.11	51621
cat:CA2559_10688	ncbi-geneid:9297626	5.4.99.12	55120
cat:CA2559_10693	ncbi-geneid:9297627	2.7.4.6	54919
cat:CA2559_10763	ncbi-geneid:9297641	2.2.1.2	51569
cat:CA2559_10808	ncbi-geneid:9297649	1.11.1.6|1.11.1.7	48113|48113
cat:CA2559_10848	ncbi-geneid:9297657	2.7.1.49|2.7.4.7	53613
cat:CA2559_10853	ncbi-geneid:9297658	3.5.99.2	48613
cat:CA2559_10858	ncbi-geneid:9297659	2.5.1.3	51391
cat:CA2559_10863	ncbi-geneid:9297660	2.7.1.50	53613
cat:CA2559_10898	ncbi-geneid:9297667	4.2.1.-	54637
cat:CA2559_10908	ncbi-geneid:9297669	2.3.1.74	53901|53901
cat:CA2559_10943	ncbi-geneid:9297676	1.2.4.4	52518|52518|52922
cat:CA2559_10958	ncbi-geneid:9297679	2.4.2.3	53167
cat:CA2559_10963	ncbi-geneid:9297680	2.7.4.1	56024|56024|143724|140356
cat:CA2559_10973	ncbi-geneid:9297682	3.2.2.-	52141
cat:CA2559_11008	ncbi-geneid:9297689	6.3.2.3	56059|52440
cat:CA2559_11018	ncbi-geneid:9297691	4.2.3.5	103263
cat:CA2559_11083	ncbi-geneid:9297704	3.5.1.28	53187
cat:CA2559_11118	ncbi-geneid:9297711	2.2.1.9	52518|52518
cat:CA2559_11138	ncbi-geneid:9297715	5.99.1.3	56719|101904
cat:CA2559_11158	ncbi-geneid:9297719	4.3.1.3
cat:CA2559_11173	ncbi-geneid:9297722	2.1.2.10	103025|101790
cat:CA2559_11183	ncbi-geneid:9297724	4.2.1.96	55248
cat:CA2559_11248	ncbi-geneid:9297737	3.6.3.-	52540|90123
cat:CA2559_11253	ncbi-geneid:9297738	1.8.1.9	51905
cat:CA2559_11278	ncbi-geneid:9297743	2.7.7.7	52540|48019
cat:CA2559_11288	ncbi-geneid:9297745	1.1.1.2	51430
cat:CA2559_11303	ncbi-geneid:9297748	4.1.99.3	48173|52425
cat:CA2559_11313	ncbi-geneid:9297750	2.1.1.-	53335|88697
cat:CA2559_11333	ncbi-geneid:9297754	3.4.13.19	51556
cat:CA2559_11343	ncbi-geneid:9297756	6.4.1.3	52096|52096
cat:CA2559_11368	ncbi-geneid:9297761	3.6.3.4	56784|81653|81665|55008
cat:CA2559_11413	ncbi-geneid:9297770	2.5.1.47	53686
cat:CA2559_11423	ncbi-geneid:9297772	4.1.1.20	51419|50621
cat:CA2559_11433	ncbi-geneid:9297774	1.11.1.6	56634|52317
cat:CA2559_11453	ncbi-geneid:9297778	4.1.2.14|4.1.3.16	51569
cat:CA2559_11458	ncbi-geneid:9297779	2.7.1.45	53613
cat:CA2559_11668	ncbi-geneid:9297821	3.6.3.3|3.6.3.5	56784|81653|81665
cat:CA2559_11723	ncbi-geneid:9297832	3.6.3.4	56784|81653|81665|55008
cat:CA2559_11853	ncbi-geneid:9297860	2.3.1.9	53901|53901
cat:CA2559_11883	ncbi-geneid:9297866	2.1.1.34	75217
cat:CA2559_11893	ncbi-geneid:9297868	2.7.7.7	52540|48019
cat:CA2559_11898	ncbi-geneid:9297869	1.-.-.-	47240
cat:CA2559_11908	ncbi-geneid:9297871	3.6.1.11|3.6.1.40	53067|53067
cat:CA2559_11913	ncbi-geneid:9297872	2.7.4.1	56024|143724|56024|140356
cat:CA2559_11918	ncbi-geneid:9297873	3.1.3.-
cat:CA2559_11923	ncbi-geneid:9297874	1.4.3.5	50475
cat:CA2559_11948	ncbi-geneid:9297879	3.4.13.22	55166
cat:CA2559_11973	ncbi-geneid:9297884	4.2.1.10	52304
cat:CA2559_12103	ncbi-geneid:9297910	5.4.2.1	64158|53649
cat:CA2559_12113	ncbi-geneid:9297912	3.4.11.18	55920
cat:CA2559_12138	ncbi-geneid:9297917	1.6.5.-	63380|52343|54292
cat:CA2559_12203	ncbi-geneid:9297930	1.15.1.1	49329
cat:CA2559_12248	ncbi-geneid:9297939	2.1.1	53335
cat:CA2559_12268	ncbi-geneid:9297943	4.1.2.13	51569
cat:CA2559_12288	ncbi-geneid:9297947	2.7.7.8	54211|54211|55666|55666|54791|50249
cat:CA2559_12308	ncbi-geneid:9297951	2.3.3.9	51645
cat:CA2559_12313	ncbi-geneid:9297952	4.1.3.1	51621
cat:CA2559_12323	ncbi-geneid:9297954	1.11.1.15	52833
cat:CA2559_12343	ncbi-geneid:9297958	3.6.4.12	52540|46785|47819
cat:CA2559_12348	ncbi-geneid:9297959	5.3.1.13	53697
cat:CA2559_12363	ncbi-geneid:9297962	3.6.3.-	52540
cat:CA2559_12383	ncbi-geneid:9297966	2.3.1.-	56317
cat:CA2559_12448	ncbi-geneid:9297979	1.8.4.12	51316
cat:CA2559_12453	ncbi-geneid:9297980	1.8.4.12	51316
cat:CA2559_12463	ncbi-geneid:9297982	1.8.1.4	51905|55424
cat:CA2559_12473	ncbi-geneid:9297984	5.1.3.1	51366
cat:CA2559_12478	ncbi-geneid:9297985	3.4.11.5	53474
cat:CA2559_12483	ncbi-geneid:9297986	1.8.1.9	51905
cat:CA2559_12553	ncbi-geneid:9298001	4.4.1.11	53383
cat:CA2559_12563	ncbi-geneid:9298003	2.7.7.7	55979|55979|55979
cat:CA2559_12648	ncbi-geneid:9298020	2.1.1.80|3.1.1.61	52738|53335|55874|47757|47384|55785|55785
cat:CA2559_12653	ncbi-geneid:9298021	1.2.1.41	53720
cat:CA2559_12658	ncbi-geneid:9298022	2.7.2.11	53633
cat:CA2559_12663	ncbi-geneid:9298023	1.5.1.2	48179|51735
cat:CA2559_12668	ncbi-geneid:9298024	3.4.13.3	53187
cat:CA2559_12703	ncbi-geneid:9298031	2.1.1.31	75217
cat:CA2559_12708	ncbi-geneid:9298032	2.3.1.-	55729
cat:CA2559_12713	ncbi-geneid:9298033	3.5.4.26|1.1.1.193	53927|53597
cat:CA2559_12733	ncbi-geneid:9298037	3.1.2.-	54637
cat:CA2559_12743	ncbi-geneid:9298039	3.1.3.48	52788
cat:CA2559_12768	ncbi-geneid:9298044	2.3.1.57	55729
cat:CA2559_12773	ncbi-geneid:9298045	5.1.1.7	54506|54506
cat:CA2559_12783	ncbi-geneid:9298047	1.2.1.12	55347|51735
cat:CA2559_12803	ncbi-geneid:9298051	3.6.3.34	52540
cat:CA2559_12823	ncbi-geneid:9298055	6.3.5.5	56059|56059|52440|52440|48108
cat:CA2559_12853	ncbi-geneid:9298061	2.7.8.-	56024|56024
cat:CA2559_12883	ncbi-geneid:9298067	5.3.1.8	51182
cat:CA2559_12908	ncbi-geneid:9298072	1.5.1.12	53720
cat:CA2559_12928	ncbi-geneid:9298076	1.4.1.9	51735|53223
cat:CA2559_13023	ncbi-geneid:9298095	6.3.5.4	52402|56235
cat:CA2559_13043	ncbi-geneid:9298099	2.5.1.56	51569|51269
cat:CA2559_13063	ncbi-geneid:9298103	2.7.7.43	53448
cat:CA2559_13083	ncbi-geneid:9298107	1.1.1.-	51735|52413|48179
cat:CA2559_13088	ncbi-geneid:9298108	5.1.3.2	51735
cat:CA2559_13093	ncbi-geneid:9298109	1.1.1.-	51735|48179|52413
cat:CA2559_13098	ncbi-geneid:9298110	5.1.3.14	53756
cat:CA2559_13103	ncbi-geneid:9298111	2.7.7.24	53448
cat:CA2559_13108	ncbi-geneid:9298112	1.1.1.133	51735
cat:CA2559_13113	ncbi-geneid:9298113	5.1.3.13	51182
cat:CA2559_13118	ncbi-geneid:9298114	4.2.1.46	51735
cat:CA2559_13138	ncbi-geneid:9298118	3.4.24.57	53067
cat:CA2559_13143	ncbi-geneid:9298119	2.1.1.-	75217|88697
cat:CA2559_13173	ncbi-geneid:9298125	1.1.1.22	51735|52413|48179
cat:CA2559_13228	ncbi-geneid:9298136	3.6.1.1	50324
cat:CA2559_13243	ncbi-geneid:9298139	5.4.99.12	55120|55174
cat:CA2559_13273	ncbi-geneid:9298145	1.2.4.1	52518|52922
cat:CA2559_13308	ncbi-geneid:9298152	2.1.1.45	55831
cat:CA2559_13348	ncbi-geneid:9298160	1.5.1.3	53597
cat:CA2559_13358	ncbi-geneid:9298162	2.3.1.39	52151|55048
cat:CA2559_13378	ncbi-geneid:9298166	2.-.-.-	53756
cat:CA2559_13478	ncbi-geneid:9298187	2.1.1.-	53335
cat:CA2559_13483	ncbi-geneid:9298188	5.3.1.1	51351
cat:CA2559_13508	ncbi-geneid:9298193	2.5.1.15	51717
cat:CA2559_13523	ncbi-geneid:9298196	5.4.99.12	55120
cat:CA2559_13538	ncbi-geneid:9298199	2.-.-.-	102114
cat:CA2559_13583	ncbi-geneid:9298208	2.7.7.7
cat:CA2559_13598	ncbi-geneid:9298211	2.4.2.7	53271
cat:CA2559_13603	ncbi-geneid:9298212	4.1.1.23	51366
cat:CA2559_13613	ncbi-geneid:9298214	1.8.4.11	55068
cat:CA2559_13623	ncbi-geneid:9298216	6.3.3.1	56042|55326
cat:CA2559_13633	ncbi-geneid:9298218	4.2.3.12	55620
cat:CA2559_13638	ncbi-geneid:9298219	5.3.3.2	55811
