# Supplementary material for: Tracing the Repertoire of Promiscuous Enzymes along the Metabolic Pathways in Archaeal Organisms
Source: Life (Basel). 2017 Jul 13;7(3):30. doi: 10.3390/life7030030 (PMC5617955; doi:10.3390/life7030030)
Supplement: Supplementary file 1 [file life-07-00030-s001.zip › Table_S2/cbd.txt]

KEGGID	NCBIGI	ECs	SFamilyID
cbd:CBUD_0002	ncbi-geneid:5457770	2.7.7.7	55979|55979|55979
cbd:CBUD_0005	ncbi-geneid:5457329	5.99.1.3	56719|55874|54211
cbd:CBUD_0013	ncbi-geneid:5459108	2.6.1.16	53697|56235
cbd:CBUD_0015	ncbi-geneid:5458631	3.1.1.17	63829
cbd:CBUD_0021	ncbi-geneid:5458979	2.7.7.7	56672|88723|53098|47807
cbd:CBUD_0023	ncbi-geneid:5458759	3.1.2.20	54637
cbd:CBUD_0028	ncbi-geneid:5458593	2.3.1.-	55729
cbd:CBUD_0041	ncbi-geneid:5458827	1.1.1.290	51735|52283
cbd:CBUD_0044	ncbi-geneid:5458622	3.6.4.-	52540|52540
cbd:CBUD_0046	ncbi-geneid:5458635	6.1.1.6	55681
cbd:CBUD_0056	ncbi-geneid:5457645	2.7.7.25|2.7.7.72|3.1.3.-|3.1.4	81891|81301
cbd:CBUD_0060	ncbi-geneid:5458197	2.7.6.1	53271
cbd:CBUD_0064	ncbi-geneid:5457951	2.7.7.24	53448
cbd:CBUD_0065	ncbi-geneid:5458156	1.3.3.4	51905
cbd:CBUD_0067	ncbi-geneid:5458996	5.1.3.2	51735
cbd:CBUD_0068	ncbi-geneid:5457821	5.1.3.13	51182
cbd:CBUD_0069	ncbi-geneid:5458839	1.2.1.19	51905
cbd:CBUD_0071	ncbi-geneid:5457953	3.1.1.29	53178
cbd:CBUD_0089	ncbi-geneid:5457532	3.1.2.4|4.2.1.17	52096
cbd:CBUD_0102	ncbi-geneid:5459348	1.14.13.-	47240
cbd:CBUD_0101	ncbi-geneid:5457581	4.1.3.27|2.6.1.85	52317
cbd:CBUD_0103	ncbi-geneid:5457451	5.1.3.1	51366
cbd:CBUD_0106	ncbi-geneid:5459376	6.3.2.3	56059|52440
cbd:CBUD_0110	ncbi-geneid:5459285	3.5.1.88	56420
cbd:CBUD_0113	ncbi-geneid:5458054	5.4.3.8	53383
cbd:CBUD_0118	ncbi-geneid:5459350	2.4.1.-|3.4	56601|53955
cbd:CBUD_0124	ncbi-geneid:5459410	2.7.1.71	52540
cbd:CBUD_0134	ncbi-geneid:5459164	3.4.16.4|3.4.21	56601
cbd:CBUD_0139	ncbi-geneid:5457723	2.4.2.-	53167
cbd:CBUD_0140	ncbi-geneid:5458578	4.1.2.4	51569
cbd:CBUD_0147	ncbi-geneid:5457890	5.3.1.6	100950|75445
cbd:CBUD_0151	ncbi-geneid:5459041	1.1.1.34	56542|55035
cbd:CBUD_0155	ncbi-geneid:5458538	2.3.1.41	53901|53901
cbd:CBUD_0156	ncbi-geneid:5459331	4.2.1.-	54637
cbd:CBUD_0157	ncbi-geneid:5457805	4.2.1.60	54637
cbd:CBUD_0158	ncbi-geneid:5459191	2.3.1.41|2.3.1.180	53901|53901
cbd:CBUD_0159	ncbi-geneid:5457822	3.4.24.70	55486
cbd:CBUD_0164	ncbi-geneid:5458887	1.6.1.2	52467
cbd:CBUD_0166	ncbi-geneid:5457894	1.6.1.2	52283|51735
cbd:CBUD_0167	ncbi-geneid:5457903	4.4.-.-	102110
cbd:CBUD_0173	ncbi-geneid:5459478	2.3.1.157|2.7.7.23	53448|51161
cbd:CBUD_0174	ncbi-geneid:5459445	3.6.3.14	51344|46604
cbd:CBUD_0176	ncbi-geneid:5457766	3.6.3.14	52540|47917|50615
cbd:CBUD_0177	ncbi-geneid:5458800	3.6.3.14	52943
cbd:CBUD_0178	ncbi-geneid:5458773	3.6.3.14	52540|47917|50615
cbd:CBUD_0179	ncbi-geneid:5458755	3.6.3.14	47928
cbd:CBUD_0180	ncbi-geneid:5458366	3.6.3.14	81573
cbd:CBUD_0181	ncbi-geneid:5457649	3.6.3.14	81333
cbd:CBUD_0182	ncbi-geneid:5457993	3.6.3.14	81336
cbd:CBUD_0194	ncbi-geneid:5458006	6.2.1.-	56801|69593|47336
cbd:CBUD_0197	ncbi-geneid:5459231	2.1.1.170	53335
cbd:CBUD_0203	ncbi-geneid:5458885	3.1.26.5	54211
cbd:CBUD_0205	ncbi-geneid:5459021	2.1.1.-	53335|48013
cbd:CBUD_0207	ncbi-geneid:5457455	6.1.1.14	109604
cbd:CBUD_0220	ncbi-geneid:5459366	2.1.1.171	53335
cbd:CBUD_0224	ncbi-geneid:5458204	2.2.1.1	52518|52518|52922
cbd:CBUD_0225	ncbi-geneid:5458961	1.2.1.12	55347|51735
cbd:CBUD_0226	ncbi-geneid:5458708	2.7.2.3	53748
cbd:CBUD_0227	ncbi-geneid:5457354	2.7.1.40	51621|52935|50800
cbd:CBUD_0229	ncbi-geneid:5457842	4.1.2.13	51569
cbd:CBUD_0264	ncbi-geneid:5459390	2.1.2.2	53328
cbd:CBUD_0265	ncbi-geneid:5458789	6.3.3.1	56042|55326
cbd:CBUD_0270	ncbi-geneid:5457708	1.1.1.95	51735|52283|55021
cbd:CBUD_0272	ncbi-geneid:5457697	3.1.3.3	56784
cbd:CBUD_0273	ncbi-geneid:5458570	1.3.3.3	102886
cbd:CBUD_0275	ncbi-geneid:5459034	4.3.1.12	51735
cbd:CBUD_0276	ncbi-geneid:5458387	6.3.4.14|6.4.1.2	56059|52440|51246
cbd:CBUD_0277	ncbi-geneid:5457632	6.4.1.2	51230
cbd:CBUD_0281	ncbi-geneid:5458786	1.8.1.8	74863|52833
cbd:CBUD_0285	ncbi-geneid:5458129	4.2.1.3	53732|52016
cbd:CBUD_0289	ncbi-geneid:5457624	2.1.2.10	103025|101790
cbd:CBUD_0291	ncbi-geneid:5458234	1.4.4.2	53383
cbd:CBUD_0293	ncbi-geneid:5458581	1.4.4.2	53383
cbd:CBUD_0297	ncbi-geneid:5458947	1.3.1.26	55347|51735
cbd:CBUD_0299	ncbi-geneid:5457605	1.11.1.15	52833
cbd:CBUD_0300	ncbi-geneid:5458395	3.1.13.-
cbd:CBUD_0305	ncbi-geneid:5459427	4.2.99.18	48150
cbd:CBUD_0308	ncbi-geneid:5459244	6.1.1.10	52374|47323|57770
cbd:CBUD_0313	ncbi-geneid:5457508	3.5.4.13	51283
cbd:CBUD_0320	ncbi-geneid:5457433	6.3.4.2	52540|52317
cbd:CBUD_0323	ncbi-geneid:5458580	2.3.1.57	55729
cbd:CBUD_0326	ncbi-geneid:5459357	2.5.1.55	51569
cbd:CBUD_0327	ncbi-geneid:5458879	4.2.1.11	51604|54826
cbd:CBUD_0329	ncbi-geneid:5457772	3.1.3.2|3.1.3.5	64167
cbd:CBUD_0337	ncbi-geneid:5459125	2.4.-.-	53756
cbd:CBUD_0340	ncbi-geneid:5457712	2.4.1.-	53448
cbd:CBUD_0342	ncbi-geneid:5458458	2.7.1.-|2.7.7	53613|52374|88723
cbd:CBUD_0394	ncbi-geneid:5457963	2.7.7.-	56731|57783|117023
cbd:CBUD_0421	ncbi-geneid:5459165	3.1.22.4	53098
cbd:CBUD_0423	ncbi-geneid:5458460	6.1.1.12	55681|55261|50249
cbd:CBUD_0435	ncbi-geneid:5458562	1.17.4.1	47240
cbd:CBUD_0439	ncbi-geneid:5458742	2.7.3.9	51621|55781|47831|52009
cbd:CBUD_0442	ncbi-geneid:5457478	2.1.1.45	55831
cbd:CBUD_0449	ncbi-geneid:5459199	3.4.21.102	52096|50156
cbd:CBUD_0451	ncbi-geneid:5459051	5.4.2.1	64158|53649
cbd:CBUD_0466	ncbi-geneid:5457854	1.1.1.94	48179|51735
cbd:CBUD_0467	ncbi-geneid:5457359	2.1.1.-	75217
cbd:CBUD_0470	ncbi-geneid:5458163	1.1.1.100	51735
cbd:CBUD_0471	ncbi-geneid:5459407	1.-.-.-	51735
cbd:CBUD_0474	ncbi-geneid:5458985	6.4.1.2	52096
cbd:CBUD_0475	ncbi-geneid:5457673	6.3.4.-	52402|56037|82829
cbd:CBUD_0477	ncbi-geneid:5459120	3.6.3.4	56784|81653|55008|81665
cbd:CBUD_0478	ncbi-geneid:5458189	3.1.2.-	54637
cbd:CBUD_0480	ncbi-geneid:5458091	3.4.21.89	51306
cbd:CBUD_0481	ncbi-geneid:5458473	3.1.26.3	69065|54768
cbd:CBUD_0488	ncbi-geneid:5458869	2.6.99.2	63892
cbd:CBUD_0517	ncbi-geneid:5459279	6.3.5.6|6.3.5.7	141000
cbd:CBUD_0518	ncbi-geneid:5458070	6.3.5.6|6.3.5.7	75304
cbd:CBUD_0519	ncbi-geneid:5458724	6.3.5.6|6.3.5.7	55931|89095
cbd:CBUD_0521	ncbi-geneid:5459057	1.11.1.15	52833
cbd:CBUD_0522	ncbi-geneid:5457306	1.8.1.-	69118
cbd:CBUD_0530	ncbi-geneid:5457707	6.1.1.16	52374|47323
cbd:CBUD_0531	ncbi-geneid:5457444	6.1.1.17	52374|48163
cbd:CBUD_0532	ncbi-geneid:5458983	3.6.1.-	56300
cbd:CBUD_0540	ncbi-geneid:5458986	5.2.1.8	109998
cbd:CBUD_0542	ncbi-geneid:5458356	5.3.1.1	51351
cbd:CBUD_0546	ncbi-geneid:5457539	1.6.5.3	56770
cbd:CBUD_0547	ncbi-geneid:5459024	1.6.5.3	143243
cbd:CBUD_0548	ncbi-geneid:5459261	1.6.5.3	56762
cbd:CBUD_0549	ncbi-geneid:5458508	1.6.5.3	52833
cbd:CBUD_0550	ncbi-geneid:5458842	1.6.5.3	142019|140490|142984
cbd:CBUD_0552	ncbi-geneid:5458314	1.6.5.3	53706|54862|54292
cbd:CBUD_0554	ncbi-geneid:5458772	1.6.5.3	46548
cbd:CBUD_0573	ncbi-geneid:5458732	4.2.1.24	51569
cbd:CBUD_0577	ncbi-geneid:5457636	2.1.2.1	53383
cbd:CBUD_0581	ncbi-geneid:5459395	2.7.4.16	56042|55326
cbd:CBUD_0586	ncbi-geneid:5457958	2.3.3.1	48256
cbd:CBUD_0590	ncbi-geneid:5459207	1.3.99.1	81343
cbd:CBUD_0591	ncbi-geneid:5458226	1.3.99.1	81343
cbd:CBUD_0592	ncbi-geneid:5457470	1.3.99.1	51905|46977|56425
cbd:CBUD_0593	ncbi-geneid:5458025	1.3.99.1	46548|54292
cbd:CBUD_0594	ncbi-geneid:5458735	1.2.4.2	52518|52518
cbd:CBUD_0595	ncbi-geneid:5457385	2.3.1.61	52777|51230|47005
cbd:CBUD_0597	ncbi-geneid:5458201	6.2.1.5	56059|52210
cbd:CBUD_0598	ncbi-geneid:5457706	6.2.1.5	52210|51735
cbd:CBUD_0604	ncbi-geneid:5458416	1.8.4.8	52402
cbd:CBUD_0606	ncbi-geneid:5458476	6.3.2.-	53383
cbd:CBUD_0605	ncbi-geneid:5459142	3.4.11.18	55920
cbd:CBUD_0610	ncbi-geneid:5458534	2.7.4.22	53633
cbd:CBUD_0612	ncbi-geneid:5459047	2.5.1.31	64005
cbd:CBUD_0619	ncbi-geneid:5457678	4.1.1.33	55811|55060|54211
cbd:CBUD_0620	ncbi-geneid:5458230	2.7.4.2|2.7.1.36	54211|55060
cbd:CBUD_0621	ncbi-geneid:5457602	2.7.1.36	54211|55060
cbd:CBUD_0622	ncbi-geneid:5458701	1.1.1.34	56542|55035
cbd:CBUD_0625	ncbi-geneid:5458211	2.3.1.-	51161
cbd:CBUD_0626	ncbi-geneid:5457851	4.2.1.-	54637
cbd:CBUD_0627	ncbi-geneid:5459429	2.3.1.129	51161
cbd:CBUD_0632	ncbi-geneid:5459065	2.4.1.182	53756
cbd:CBUD_0635	ncbi-geneid:5457997	3.5.4.-	53927
cbd:CBUD_0640	ncbi-geneid:5458479	3.6.1.1	50324
cbd:CBUD_0641	ncbi-geneid:5459433	1.5.99.8|1.5.1.12	53720|51730|81935
cbd:CBUD_0642	ncbi-geneid:5459303	5.2.1.8	54534
cbd:CBUD_0643	ncbi-geneid:5457514	6.3.5.3	52317|55326|55326|56042|56042|82697|109736
cbd:CBUD_0645	ncbi-geneid:5458858	2.7.3.-	55874|52172|55785|47384|55785
cbd:CBUD_0649	ncbi-geneid:5458382	2.3.1.12	52777|51230
cbd:CBUD_0650	ncbi-geneid:5457945	1.2.4.1	52518|52922
cbd:CBUD_0651	ncbi-geneid:5458632	1.2.4.1	52518
cbd:CBUD_0652	ncbi-geneid:5457374	1.4.1.9	51735|53223
cbd:CBUD_0653	ncbi-geneid:5457876	3.1.4.46	51695
cbd:CBUD_0655	ncbi-geneid:5458263	3.5.4.26|1.1.1.193	53597|53927
cbd:CBUD_0657	ncbi-geneid:5458949	2.5.1.9	63380|63380
cbd:CBUD_0658	ncbi-geneid:5457574	3.5.4.25|4.1.2|4.1.99.12	55821|142695
cbd:CBUD_0659	ncbi-geneid:5458433	2.5.1.9|2.5.1.78	52121
cbd:CBUD_0676	ncbi-geneid:5457635	3.5.1.18	53187|55031
cbd:CBUD_0681	ncbi-geneid:5458427	3.6.4.13	52540|52540
cbd:CBUD_0685	ncbi-geneid:5458425	5.3.1.8|2.7.7.22	51182|53448
cbd:CBUD_0686	ncbi-geneid:5458820	3.1.3.-	56784
cbd:CBUD_0687	ncbi-geneid:5457634	5.-.-.-	53697
cbd:CBUD_0688	ncbi-geneid:5457603	2.2.1.2	51569
cbd:CBUD_0690	ncbi-geneid:5458484	5.1.3.2	51735
cbd:CBUD_0691	ncbi-geneid:5458653	2.7.7.-|2.7.1	53613|52374
cbd:CBUD_0693	ncbi-geneid:5458100	1.1.1.22	51735|52413|48179
cbd:CBUD_0696	ncbi-geneid:5458457	2.1.1.-	53335
cbd:CBUD_0700	ncbi-geneid:5458814	1.2.4.1	52922|52518
cbd:CBUD_0702	ncbi-geneid:5458144	1.1.1.271	51735
cbd:CBUD_0703	ncbi-geneid:5458968	4.2.1.47	51735
cbd:CBUD_0704	ncbi-geneid:5458923	2.4.1.-	53448
cbd:CBUD_0705	ncbi-geneid:5458131	2.1.1.-	53335
cbd:CBUD_0706	ncbi-geneid:5459442	1.2.4.1	52518|52922
cbd:CBUD_0707	ncbi-geneid:5457565	1.2.4.1	52518
cbd:CBUD_0708	ncbi-geneid:5457443	2.4.1.-	53448
cbd:CBUD_0711	ncbi-geneid:5459186	2.6.1.33	53383
cbd:CBUD_0714	ncbi-geneid:5457859	2.7.7.4	52374|88697|52540
cbd:CBUD_0715	ncbi-geneid:5457815	3.1.3.7|3.1.3.25	56655
cbd:CBUD_0716	ncbi-geneid:5459370	1.1.1.100	51735
cbd:CBUD_0731	ncbi-geneid:5457597	4.1.1.17	51419|50621
cbd:CBUD_0732	ncbi-geneid:5458309	1.5.1.-|2.5.1.46	52467
cbd:CBUD_0733	ncbi-geneid:5458863	3.5.3.11	52768
cbd:CBUD_0736	ncbi-geneid:5458295	1.2.2.2|1.2.5.1	52518|52467|52518
cbd:CBUD_0739	ncbi-geneid:5459209	3.5.2.6	56601
cbd:CBUD_0748	ncbi-geneid:5457933	2.4.2.3	53167
cbd:CBUD_0751	ncbi-geneid:5457557	5.2.1.8	109998|54534|102735
cbd:CBUD_0752	ncbi-geneid:5458139	3.4.21.92	52096
cbd:CBUD_0757	ncbi-geneid:5459358	2.7.1.-|3.1.3|2.7.11.-|2.7.4	53795
cbd:CBUD_0759	ncbi-geneid:5457304	3.6.3.-	52540
cbd:CBUD_0762	ncbi-geneid:5457846	3.1.3.45	56784
cbd:CBUD_0763	ncbi-geneid:5459066	5.3.1.13	53697
cbd:CBUD_0764	ncbi-geneid:5458212	2.5.1.7	55205
cbd:CBUD_0769	ncbi-geneid:5457378	3.4.21.107	50494|50156|50156
cbd:CBUD_0771	ncbi-geneid:5459479	4.2.1.70|5.4.99.12	55120|55174
cbd:CBUD_0779	ncbi-geneid:5458920	6.2.1.16	56801
cbd:CBUD_0790	ncbi-geneid:5457910	3.4.16.6	53474
cbd:CBUD_0800	ncbi-geneid:5457646	1.-.-.-	49503|49503|49503
cbd:CBUD_0801	ncbi-geneid:5459262	4.2.1.46	51735
cbd:CBUD_0814	ncbi-geneid:5458251	3.4.13.19	51556
cbd:CBUD_0817	ncbi-geneid:5459192	6.3.5.2	52317
cbd:CBUD_0819	ncbi-geneid:5459436	4.1.3.30	51621
cbd:CBUD_0820	ncbi-geneid:5457468	2.3.3.5	48256
cbd:CBUD_0826	ncbi-geneid:5458313	3.2.-.-	52317
cbd:CBUD_0835	ncbi-geneid:5457434	2.7.3.-	55874|52172|55785|47384|47226
cbd:CBUD_0849	ncbi-geneid:5458921	2.1.1.63	46767|57884|53155
cbd:CBUD_0858	ncbi-geneid:5457832	3.5.1.11	56235
cbd:CBUD_0859	ncbi-geneid:5458665	1.1.3.8	56176|55103
cbd:CBUD_0863	ncbi-geneid:5457661	3.5.4.16	55620
cbd:CBUD_0868	ncbi-geneid:5458127	2.3.1.128	55729
cbd:CBUD_0874	ncbi-geneid:5457679	6.1.1.9	52374|47323|50677|46589
cbd:CBUD_0883	ncbi-geneid:5458490	2.3.1.82	55729
cbd:CBUD_0885	ncbi-geneid:5459241	2.5.1.18	47616|52833
cbd:CBUD_0888	ncbi-geneid:5458231	1.1.1.38	53223|51735
cbd:CBUD_0889	ncbi-geneid:5458371	4.3.2.2	48557
cbd:CBUD_0890	ncbi-geneid:5458618	2.6.1.-	53383
cbd:CBUD_0893	ncbi-geneid:5459398	2.3.1.-	51161|51735|55347
cbd:CBUD_0894	ncbi-geneid:5459232	5.1.3.2	51735
cbd:CBUD_0895	ncbi-geneid:5458121	2.6.1.-	53383
cbd:CBUD_0896	ncbi-geneid:5458550	6.3.5.4	56235|52402
cbd:CBUD_0899	ncbi-geneid:5458651	2.1.1.-	53335
cbd:CBUD_0904	ncbi-geneid:5459109	2.4.1.-	53756
cbd:CBUD_0905	ncbi-geneid:5457484	6.3.5.4	52402|56235
cbd:CBUD_0906	ncbi-geneid:5457671	2.4.1.-	53756
cbd:CBUD_0907	ncbi-geneid:5459290	5.1.3.14	53756
cbd:CBUD_0908	ncbi-geneid:5457773	2.4.1.-	53756
cbd:CBUD_0909	ncbi-geneid:5458689	5.1.3.-	51735
cbd:CBUD_0910	ncbi-geneid:5457587	1.1.1.-	51735|52413|48179
cbd:CBUD_0911	ncbi-geneid:5459037	1.1.1.22	51735|52413|48179
cbd:CBUD_0912	ncbi-geneid:5459383	1.1.1.35	51735
cbd:CBUD_0913	ncbi-geneid:5459093	5.3.1.9|5.1.3.15	53697
cbd:CBUD_0914	ncbi-geneid:5458838	2.7.7.9	53448
cbd:CBUD_0917	ncbi-geneid:5457970	2.7.7.8	54211|54211|55666|55666|54791|50249|46915
cbd:CBUD_0921	ncbi-geneid:5457623	3.6.3.-	52540|90123
cbd:CBUD_0923	ncbi-geneid:5458548	2.7.1.130	52540
cbd:CBUD_0922	ncbi-geneid:5459161	6.3.5.1	52402|56317
cbd:CBUD_0931	ncbi-geneid:5457837	3.6.1.-|3.6.4.12	52540|48024|51294
cbd:CBUD_0932	ncbi-geneid:5457445	5.1.1.1	51419|50621
cbd:CBUD_0935	ncbi-geneid:5457297	2.7.1.48	52540
cbd:CBUD_0938	ncbi-geneid:5459381	4.2.3.5	103263
cbd:CBUD_0940	ncbi-geneid:5458478	1.2.1.11	55347|51735
cbd:CBUD_0950	ncbi-geneid:5457562	4.1.1.36|6.3.2.5	102645|52507
cbd:CBUD_0956	ncbi-geneid:5457870	4.2.1.70|5.4.99.12	55120
cbd:CBUD_0958	ncbi-geneid:5459055	6.3.2.17|6.3.2.12	53623|53244
cbd:CBUD_0961	ncbi-geneid:5457827	2.4.2.14	53271|56235
cbd:CBUD_0970	ncbi-geneid:5458633	1.-.-.-	51395
cbd:CBUD_0985	ncbi-geneid:5458700	2.4.-.-	53448
cbd:CBUD_0990	ncbi-geneid:5459344	6.1.1.7	55681|101353|55186|50447
cbd:CBUD_0991	ncbi-geneid:5458692	2.7.2.4	53633|55021|55021
cbd:CBUD_1001	ncbi-geneid:5458903	1.9.3.1|1.10.3.-	49503|81464
cbd:CBUD_1002	ncbi-geneid:5458676	1.9.3.1|1.10.3.-	81442
cbd:CBUD_1010	ncbi-geneid:5457515	3.5.1	52499
cbd:CBUD_1011	ncbi-geneid:5457350	2.4.2.11	51690|54675
cbd:CBUD_1015	ncbi-geneid:5458401	3.2.1.17	53955
cbd:CBUD_1016	ncbi-geneid:5457796	6.3.2.-	56801|51419
cbd:CBUD_1020	ncbi-geneid:5457663	1.6.5.5	51735|50129
cbd:CBUD_1021	ncbi-geneid:5458567	2.7.7.-	81301
cbd:CBUD_1039	ncbi-geneid:5458881	2.6.1.62	53383
cbd:CBUD_1040	ncbi-geneid:5458641	2.8.1.6	102114
cbd:CBUD_1041	ncbi-geneid:5459404	2.3.1.47	53383
cbd:CBUD_1045	ncbi-geneid:5458088	6.3.3.3	52540
cbd:CBUD_1044	ncbi-geneid:5459071	6.3.4.15	55681|46785
cbd:CBUD_1047	ncbi-geneid:5457414	3.6.3.-	52540
cbd:CBUD_1049	ncbi-geneid:5457303	6.3.4.4	52540
cbd:CBUD_1053	ncbi-geneid:5458825	3.5.1.88	56420
cbd:CBUD_1058	ncbi-geneid:5457893	3.2.2.-	52141
cbd:CBUD_1061	ncbi-geneid:5457736	2.1.1.-	75217|55315
cbd:CBUD_1063	ncbi-geneid:5459223	1.3.1.12	51735|48179
cbd:CBUD_1070	ncbi-geneid:5459049	6.4.1.4	56059|52440|51246|51230
cbd:CBUD_1071	ncbi-geneid:5458254	4.2.1.18	52096
cbd:CBUD_1072	ncbi-geneid:5457460	6.4.1.4	52096|52096
cbd:CBUD_1073	ncbi-geneid:5458103	2.3.1.9	53901|53901
cbd:CBUD_1074	ncbi-geneid:5458049	1.3.99.10	56645|47203
cbd:CBUD_1077	ncbi-geneid:5458817	1.3.3.1	51395
cbd:CBUD_1079	ncbi-geneid:5458220	3.1.4.4	56024
cbd:CBUD_1085	ncbi-geneid:5459159	1.11.1.15	52833
cbd:CBUD_1086	ncbi-geneid:5457501	1.-.-.-	51735
cbd:CBUD_1094	ncbi-geneid:5457397	3.6.1.22	55811
cbd:CBUD_1133	ncbi-geneid:5457311	3.2.2.-	48150|55811
cbd:CBUD_1141	ncbi-geneid:5459160	2.7.1.30	53067|53067
cbd:CBUD_1143	ncbi-geneid:5458919	1.1.5.3	51905
cbd:CBUD_1144	ncbi-geneid:5458348	3.2.2.21	50486
cbd:CBUD_1145	ncbi-geneid:5458987	1.-.-.-	51735
cbd:CBUD_1146	ncbi-geneid:5458831	1.4.3.5	50475
cbd:CBUD_1147	ncbi-geneid:5457664	1.2.1.18|1.2.1.27	53720
cbd:CBUD_1148	ncbi-geneid:5459451	1.1.1.31	51735|48179
cbd:CBUD_1151	ncbi-geneid:5458205	2.1.1.-	53335
cbd:CBUD_1161	ncbi-geneid:5459166	3.1.2.-	54637
cbd:CBUD_1162	ncbi-geneid:5458075	4.2.1.79|4.2.1.99	103378
cbd:CBUD_1166	ncbi-geneid:5458762	6.5.1.-	55144
cbd:CBUD_1174	ncbi-geneid:5459010	2.4.2.29	51713
cbd:CBUD_1176	ncbi-geneid:5458248	2.4.2.8	53271
cbd:CBUD_1179	ncbi-geneid:5458269	3.2.1.52	51445
cbd:CBUD_1185	ncbi-geneid:5457545	2.5.1.75	52540|52540
cbd:CBUD_1187	ncbi-geneid:5458743	2.7.3.-	55874|52172|47384|55785|55785
cbd:CBUD_1188	ncbi-geneid:5458402	3.5.1.28	53187
cbd:CBUD_1192	ncbi-geneid:5458450	3.1.-.-	50249|50249|50249|50249
cbd:CBUD_1197	ncbi-geneid:5459005	4.2.1.2	48557
cbd:CBUD_1201	ncbi-geneid:5457429	3.4.21.89	51306
cbd:CBUD_1205	ncbi-geneid:5459054	3.2.1.-	53955|54106
cbd:CBUD_1211	ncbi-geneid:5457309	3.2.1.-	50685
cbd:CBUD_1216	ncbi-geneid:5459477	1.4.1.1	52283|51735
cbd:CBUD_1219	ncbi-geneid:5458770	3.1.1.45	53474
cbd:CBUD_1221	ncbi-geneid:5458046	1.5.5.1	51905|54373|54862
cbd:CBUD_1225	ncbi-geneid:5459214	3.2.1.14	51445
cbd:CBUD_1228	ncbi-geneid:5459136	2.8.1.7|4.4.1.16	53383
cbd:CBUD_1231	ncbi-geneid:5457788	3.1.3.25	56655
cbd:CBUD_1245	ncbi-geneid:5458517	2.1.1.61|2.8.1.-	52402
cbd:CBUD_1246	ncbi-geneid:5457731	3.6.4.-	52540|52540|52540|143517|52540|141259
cbd:CBUD_1248	ncbi-geneid:5459464	3.1.3.18	56784
cbd:CBUD_1249	ncbi-geneid:5458704	4.1.3.27	56322
cbd:CBUD_1252	ncbi-geneid:5458435	4.1.1.48	51366
cbd:CBUD_1253	ncbi-geneid:5458510	5.3.1.24|4.2.1.20	53686|51366
cbd:CBUD_1255	ncbi-geneid:5458261	4.2.1.20	51366
cbd:CBUD_1268a	ncbi-geneid:5458297	4.1.99.3	48173|52425
cbd:CBUD_1273	ncbi-geneid:5458603	4.4.1.16|2.8.1.7	53383
cbd:CBUD_1278	ncbi-geneid:5459379	6.1.1.11	55681|46589
cbd:CBUD_1283	ncbi-geneid:5459080	1.8.1.9	51905
cbd:CBUD_1288	ncbi-geneid:5457784	1.1.1.42	53659
cbd:CBUD_1289	ncbi-geneid:5457404	5.-.-.-	111337
cbd:CBUD_1291	ncbi-geneid:5459391	1.4.7.1	51395
cbd:CBUD_1292	ncbi-geneid:5459213	1.2.1.16	53720
cbd:CBUD_1304	ncbi-geneid:5458705	6.3.2.6	56104
cbd:CBUD_1306	ncbi-geneid:5458373	4.2.1.52	51569
cbd:CBUD_1308	ncbi-geneid:5458992	2.7.1.45	53613
cbd:CBUD_1310	ncbi-geneid:5459078	3.8.1.5	53474
cbd:CBUD_1311	ncbi-geneid:5457610	1.4.1.2	51735|53223
cbd:CBUD_1313	ncbi-geneid:5457735	2.7.3.-|2.7.13.3	55874|47384
cbd:CBUD_1324	ncbi-geneid:5457810	3.4.24.57	53067|53067
cbd:CBUD_1325	ncbi-geneid:5459058	1.1.1.37	56327|51735
cbd:CBUD_1332	ncbi-geneid:5459067	6.1.1.21	55681|52954
cbd:CBUD_1336	ncbi-geneid:5459069	2.1.1.-	102114
cbd:CBUD_1339	ncbi-geneid:5458437	2.5.1.1|2.5.1.10|2.5.1.29	48576
cbd:CBUD_1342	ncbi-geneid:5457767	2.7.4.6	54919
cbd:CBUD_1345	ncbi-geneid:5457462	3.4.16.4	56601|69189
cbd:CBUD_1350	ncbi-geneid:5457592	2.3.1.181
cbd:CBUD_1351	ncbi-geneid:5459063	2.8.1.8	102114
cbd:CBUD_1354	ncbi-geneid:5458686	3.1.2.20	54637
cbd:CBUD_1362	ncbi-geneid:5459308	2.7.1.90|2.7.1.11	53784
cbd:CBUD_1365	ncbi-geneid:5457563	1.-.-.-	51735
cbd:CBUD_1366	ncbi-geneid:5458502	4.1.3.16|4.1.2.14	51569
cbd:CBUD_1370	ncbi-geneid:5457286	6.3.5.5	56059|56059|48108|52440|52440|52335
cbd:CBUD_1371	ncbi-geneid:5458350	6.3.5.5	52317|52021
cbd:CBUD_1384	ncbi-geneid:5458897	2.7.1.23	111331
cbd:CBUD_1394	ncbi-geneid:5458931	1.8.4.11|1.8.4.12	55068|51316
cbd:CBUD_1410	ncbi-geneid:5458417	6.1.1.20	56037|55681|50249|54991|46955
cbd:CBUD_1411	ncbi-geneid:5459028	6.1.1.20	55681|46589
cbd:CBUD_1415	ncbi-geneid:5458714	6.1.1.3	55681|55186|52954|81271
cbd:CBUD_1418	ncbi-geneid:5458847	1.5.3.11	51905|54373
cbd:CBUD_1426	ncbi-geneid:5458725	2.7.7.7	89550|50249
cbd:CBUD_1427	ncbi-geneid:5458117	6.3.2.4	56059|52440
cbd:CBUD_1428	ncbi-geneid:5457968	3.1.26.4	53098
cbd:CBUD_1430	ncbi-geneid:5457984	6.3.5.2	52317|52402|54810
cbd:CBUD_1431	ncbi-geneid:5457790	1.1.1.205	51412|54631
cbd:CBUD_1438	ncbi-geneid:5459270	5.4.2.10	53738|53738|53738|55957
cbd:CBUD_1439	ncbi-geneid:5457785	2.5.1.15	51717
cbd:CBUD_1440	ncbi-geneid:5457438	3.4.24.-	140990|52540
cbd:CBUD_1441	ncbi-geneid:5458917	2.1.1.-	53335
cbd:CBUD_1445	ncbi-geneid:5459473	2.8.1.7|4.4.1.16	53383
cbd:CBUD_1451	ncbi-geneid:5458524	3.1.11.1	53098
cbd:CBUD_1458	ncbi-geneid:5457346	3.4.-.-	53067|53067
cbd:CBUD_1460	ncbi-geneid:5459437	2.6.1.85	56322
cbd:CBUD_1462a	ncbi-geneid:6966239	3.4.24.-	50156
cbd:CBUD_1466	ncbi-geneid:5458611	3.1.3.7|3.1.3.25	56655
cbd:CBUD_1467	ncbi-geneid:5457355	3.6.1.29|3.6.1.13|3.6.1.-	55811
cbd:CBUD_1470	ncbi-geneid:5457526	3.-.-.-	56281
cbd:CBUD_1476	ncbi-geneid:5458319	4.1.99.-|2.5.1.72	142754
cbd:CBUD_1485	ncbi-geneid:5459361	2.4.1.78	53448
cbd:CBUD_1487	ncbi-geneid:5458168	4.2.1.17|5.3.3.8|1.1.1.35|5.1.2.3	52096|51735|48179|48179
cbd:CBUD_1488	ncbi-geneid:5458080	2.3.1.16|2.3.1.9	53901|53901
cbd:CBUD_1490	ncbi-geneid:5458399	1.3.99.3|1.3.99.-	56645|47203
cbd:CBUD_1491	ncbi-geneid:5457886	3.4.11.1	53187
cbd:CBUD_1499	ncbi-geneid:5457820	2.3.1.-	56317
cbd:CBUD_1504	ncbi-geneid:5457643	2.3.2.15	54001
cbd:CBUD_1506	ncbi-geneid:5458469	6.1.1.4	52374|50677|47323
cbd:CBUD_1508	ncbi-geneid:5457683	2.7.7.7	52540|48019
cbd:CBUD_1509	ncbi-geneid:5457849	2.7.7.18	52374
cbd:CBUD_1522	ncbi-geneid:5458237	6.5.1.2
cbd:CBUD_1532	ncbi-geneid:5457727	4.1.1.23	51366
cbd:CBUD_1536	ncbi-geneid:5458383	2.7.4.14	52540
cbd:CBUD_1537	ncbi-geneid:5458069	2.5.1.19	55205
cbd:CBUD_1538	ncbi-geneid:5457916	2.6.1.52	53383
cbd:CBUD_1539	ncbi-geneid:5457403	5.99.1.3	56719|101904
cbd:CBUD_1542	ncbi-geneid:5458822	4.1.3.4	51569
cbd:CBUD_1545	ncbi-geneid:5459323	2.6.1.1|2.6.1.17	53383
cbd:CBUD_1562	ncbi-geneid:5458830	3.1.3.11|4.1.2.13	111249
cbd:CBUD_1569	ncbi-geneid:5457607	3.1.-.-	64182
cbd:CBUD_1571	ncbi-geneid:5457531	2.3.1.128	55729
cbd:CBUD_1573	ncbi-geneid:5458118	6.3.1.2	55931|54368
cbd:CBUD_1576	ncbi-geneid:5458385	2.7.7.7	52540
cbd:CBUD_1577	ncbi-geneid:5458028	2.7.4.9	52540
cbd:CBUD_1579	ncbi-geneid:5457373	2.3.1.41|2.3.1.179	53901|53901
cbd:CBUD_1581	ncbi-geneid:5459225	1.1.1.100	51735
cbd:CBUD_1582	ncbi-geneid:5458394	2.3.1.39	52151|55048
cbd:CBUD_1583	ncbi-geneid:5459103	2.3.1.41|2.3.1.180	53901
cbd:CBUD_1584	ncbi-geneid:5458082	2.3.1.15	53659
cbd:CBUD_1586	ncbi-geneid:5459342	2.7.7.7	89550|81301|47802
cbd:CBUD_1587	ncbi-geneid:5457814	3.1.1.32	56931
cbd:CBUD_1588	ncbi-geneid:5458009	3.6.1.41|3.1.3.16	56300
cbd:CBUD_1589	ncbi-geneid:5458848	4.2.1.70|5.4.99.12	55120|55174
cbd:CBUD_1590	ncbi-geneid:5459428	3.1.4.-|3.1.26.12	50249
cbd:CBUD_1596	ncbi-geneid:5459374	2.7.7.38	53448
cbd:CBUD_1604	ncbi-geneid:5457317	3.6.1.-|3.6.4.12	52540|52540|47819
cbd:CBUD_1608	ncbi-geneid:5458062	2.4.2.-	53271
cbd:CBUD_1610	ncbi-geneid:5458275	3.1.11.6	116842
cbd:CBUD_1612	ncbi-geneid:5457296	1.8.1.4	51905|55424
cbd:CBUD_1613	ncbi-geneid:5459283	2.3.1.12	52777|51230|47005
cbd:CBUD_1614	ncbi-geneid:5458021	1.2.4.1	52518|52518|52922
cbd:CBUD_1620	ncbi-geneid:5458286	2.7.4.3|2.7.4.6	52540
cbd:CBUD_1631	ncbi-geneid:5458671	2.1.1.31	75217
cbd:CBUD_1633	ncbi-geneid:5459220	2.1.1.63	46767|53155
cbd:CBUD_1642	ncbi-geneid:5459146	6.1.1.6	55681|50249
cbd:CBUD_1649	ncbi-geneid:5459097	2.1.2.11	51621
cbd:CBUD_1650	ncbi-geneid:5457695	6.3.2.1	52374
cbd:CBUD_1651	ncbi-geneid:5458956	4.1.1.11	50692
cbd:CBUD_1654	ncbi-geneid:5459461	2.6.1.42	56752
cbd:CBUD_1655	ncbi-geneid:5457411	3.5.4.3	53927
cbd:CBUD_1665	ncbi-geneid:5458951	2.7.-.-	55729|56112
cbd:CBUD_1672	ncbi-geneid:5457682	6.1.1.5	52374|47323|50677
cbd:CBUD_1675	ncbi-geneid:5457315	2.7.1.26|2.7.7.2	82114|52374
cbd:CBUD_1686	ncbi-geneid:5458706	3.2.2.20	48150
cbd:CBUD_1687	ncbi-geneid:5458143	2.5.1.1|2.5.1.10|2.5.1.90	48576
cbd:CBUD_1696	ncbi-geneid:5457740	2.7.3.-	55874
cbd:CBUD_1701	ncbi-geneid:5459314	3.5.1.28	55846|47090
cbd:CBUD_1706	ncbi-geneid:5458284	4.3.1.12	51735
cbd:CBUD_1708	ncbi-geneid:5458679	4.1.3.6|4.1.3.34	51621
cbd:CBUD_1717	ncbi-geneid:5458906	2.7.3.-|2.7.13.3	55874|47384
cbd:CBUD_1726	ncbi-geneid:5458400	3.4.21.-	52096
cbd:CBUD_1729	ncbi-geneid:5458808	2.1.1.64	53335
cbd:CBUD_1730	ncbi-geneid:5459183	3.1.3.18	56784
cbd:CBUD_1732	ncbi-geneid:5458681	2.7.1.17	53067|53067
cbd:CBUD_1733	ncbi-geneid:5459039	5.3.1.5	51658
cbd:CBUD_1738	ncbi-geneid:5459081	2.7.1.11	53784
cbd:CBUD_1741	ncbi-geneid:5458954	3.4.11.2	55486|63737
cbd:CBUD_1743	ncbi-geneid:5458289	2.1.2.3|3.5.4.10	53927|52335
cbd:CBUD_1744	ncbi-geneid:5458501	3.1.3.2	56784
cbd:CBUD_1745	ncbi-geneid:5457512	2.7.4.7|2.7.1.49|2.5.1.3	53613|51391
cbd:CBUD_1748	ncbi-geneid:5459271	1.4.3.19	51905|54373
cbd:CBUD_1753	ncbi-geneid:5457642	6.3.4.13	56059|52440|51246
cbd:CBUD_1754	ncbi-geneid:5458558	6.2.1.-	56801
cbd:CBUD_1761	ncbi-geneid:5457818	2.7.7.7
cbd:CBUD_1763	ncbi-geneid:5458031	3.1.26.4
cbd:CBUD_1764	ncbi-geneid:5457472	2.1.1.-	53335
cbd:CBUD_1765	ncbi-geneid:5458876	3.1.2.6	56281
cbd:CBUD_1768	ncbi-geneid:5458285	1.5.1.5|3.5.4.9	51735|53223
cbd:CBUD_1776	ncbi-geneid:5458128	3.6.1.-|3.6.4.12	52540|52540|50249
cbd:CBUD_1778	ncbi-geneid:5457611	2.7.6.5|3.1.7.2	109604|81301|81271|55021
cbd:CBUD_1779	ncbi-geneid:5458000	2.7.7.6	63562
cbd:CBUD_1780	ncbi-geneid:5458776	2.7.4.8	52540
cbd:CBUD_1782	ncbi-geneid:5459412	2.7.7.56	54211|55666
cbd:CBUD_1783	ncbi-geneid:5459060	5.1.1.3	53681|53681
cbd:CBUD_1784	ncbi-geneid:5458915	3.1.11.2	56219
cbd:CBUD_1785	ncbi-geneid:5457698	2.4.2.10	53271
cbd:CBUD_1786	ncbi-geneid:5458390	5.4.2.8|5.4.2.2	53738|53738|53738|55957
cbd:CBUD_1788	ncbi-geneid:5458802	3.6.1.23	51283
cbd:CBUD_1793	ncbi-geneid:5457923	2.7.7.3	52374
cbd:CBUD_1794	ncbi-geneid:5458384	2.7.6.3	55083
cbd:CBUD_1795	ncbi-geneid:5457523	2.7.7.19|2.7.7.25	81891|81301
cbd:CBUD_1812	ncbi-geneid:5457928	1.11.1.6	56634|52317
cbd:CBUD_1816	ncbi-geneid:5457520	1.18.1.1	51905
cbd:CBUD_1818	ncbi-geneid:5457943	4.1.1.37	51726
cbd:CBUD_1829	ncbi-geneid:5458045	2.7.7.6	56553|55257|47789
cbd:CBUD_1860	ncbi-geneid:5457930	2.7.7.6	64484
cbd:CBUD_1875	ncbi-geneid:5457556	2.7.8.-	56214|56214
cbd:CBUD_1892	ncbi-geneid:5459434	6.1.1.17	52374|48163
cbd:CBUD_1896	ncbi-geneid:5458584	2.7.1.33	52540
cbd:CBUD_1902	ncbi-geneid:5459252	4.3.1.17	143548
cbd:CBUD_1919	ncbi-geneid:5457394	6.1.1.1	52374|55174
cbd:CBUD_1921	ncbi-geneid:5457521	2.7.1.-	53067
cbd:CBUD_1924	ncbi-geneid:5457622	3.4.21.-	50494
cbd:CBUD_1929a	ncbi-geneid:6966303	4.2.1.17	52096
cbd:CBUD_1931	ncbi-geneid:5458663	2.3.3.10	53901|53901
cbd:CBUD_1932	ncbi-geneid:5458063	2.3.1.41	53901|53901|53901|53474|47336
cbd:CBUD_1932a	ncbi-geneid:6966304	2.3.1.-	53901
cbd:CBUD_1932b	ncbi-geneid:6966305	3.1.2.-	53474|47336
cbd:CBUD_1934	ncbi-geneid:5457647	6.3.2.-	56801|53474|52777|52777|47336
cbd:CBUD_1937	ncbi-geneid:5458672	1.1.1.2	51430
cbd:CBUD_1954	ncbi-geneid:5457840	2.7.1.24	52540
cbd:CBUD_1955	ncbi-geneid:5457654	1.7.1.13	55620
cbd:CBUD_1957	ncbi-geneid:5459356	3.6.1.-	55811
cbd:CBUD_1965	ncbi-geneid:5459352	3.5.1.-	54211|54211
cbd:CBUD_1969	ncbi-geneid:5458010	4.2.1.1	53056
cbd:CBUD_1970	ncbi-geneid:5458456	1.1.1.158	56194|56176
cbd:CBUD_1971	ncbi-geneid:5457612	6.3.2.8	53623|53244|51984
cbd:CBUD_1972	ncbi-geneid:5457907	2.4.1.227	53756
cbd:CBUD_1975	ncbi-geneid:5459256	6.3.2.9	53623|53244|51984
cbd:CBUD_1982	ncbi-geneid:5458022	6.3.2.10	53623|53244|63418
cbd:CBUD_1983	ncbi-geneid:5459076	6.3.2.13	53623|53244|63418
cbd:CBUD_1989	ncbi-geneid:5458027	2.4.1.129	56601|56519
cbd:CBUD_1991	ncbi-geneid:5459236	2.1.1.-	53335|81799
cbd:CBUD_1995	ncbi-geneid:5458598	1.1.1.103	50129|51735
cbd:CBUD_1996	ncbi-geneid:5458946	2.3.1.29	53383
cbd:CBUD_2006	ncbi-geneid:5458952	1.4.3.16	51905|56425|46977
cbd:CBUD_2010	ncbi-geneid:5458748	2.4.2.19	51690|54675
cbd:CBUD_2014	ncbi-geneid:5457688	2.7.8.-	56024|56024
cbd:CBUD_2030	ncbi-geneid:5459413	1.14.13.-	51905
cbd:CBUD_2031	ncbi-geneid:5457918	1.14.13.-	51905
cbd:CBUD_2033	ncbi-geneid:5457833	3.4.11.9	55920|53092
cbd:CBUD_2040	ncbi-geneid:5457453	6.3.3.2	100950
cbd:CBUD_2043	ncbi-geneid:5457972	5.99.1.-	56719|55874|54211
cbd:CBUD_2045	ncbi-geneid:5458612	2.-.-.-	53756
cbd:CBUD_2049	ncbi-geneid:5459313	4.1.3.40	64288
cbd:CBUD_2059	ncbi-geneid:5459345	3.6.1.15	52972
cbd:CBUD_2060	ncbi-geneid:5459388	4.99.1.1	53800
cbd:CBUD_2062	ncbi-geneid:5458507	2.1.1.-	53335
cbd:CBUD_2065	ncbi-geneid:5459269	1.2.1.70	69742|51735|69075
cbd:CBUD_2066	ncbi-geneid:5457690	4.1.2.25	55620
cbd:CBUD_2069	ncbi-geneid:5457413	5.1.1.7	54506|54506
cbd:CBUD_2074	ncbi-geneid:5458191	3.1.1.1	53474
cbd:CBUD_2073	ncbi-geneid:5457828	2.7.7.13	53448
cbd:CBUD_2077	ncbi-geneid:5458241	5.2.1.8	109998|54534
cbd:CBUD_2078	ncbi-geneid:5458024	1.1.1.262	53659
cbd:CBUD_2079	ncbi-geneid:5459085	2.1.1.182	53335
cbd:CBUD_2084	ncbi-geneid:5458904	3.4.21.-	52096
cbd:CBUD_2090	ncbi-geneid:5457941	1.5.1.3	53597
cbd:CBUD_2095	ncbi-geneid:5458709	3.6.1.7	54975
cbd:CBUD_2094	ncbi-geneid:5457507	3.1.3.-	56784
cbd:CBUD_2096	ncbi-geneid:5458130	2.1.2.9	53328|50486
cbd:CBUD_2102	ncbi-geneid:5458270	4.1.1.21|5.4.99.18	52255
cbd:CBUD_2105	ncbi-geneid:5458303	2.4.-.-	53756
cbd:CBUD_2106	ncbi-geneid:5459170	2.7.3.-	55874|47384
cbd:CBUD_2109	ncbi-geneid:5458316	6.1.1.19	52374|47323|55190
cbd:CBUD_2112	ncbi-geneid:5459339	3.4.25.1|3.4.25.2	56235
cbd:CBUD_2118	ncbi-geneid:5459450	2.1.1	53335
cbd:CBUD_2125	ncbi-geneid:5458076	4.2.1.22	53686
cbd:CBUD_2126	ncbi-geneid:5457738	4.4.1.1|4.4.1.8	53383
cbd:CBUD_2131	ncbi-geneid:5457888	2.5.1.6	55973|55973|55973
cbd:CBUD_2132	ncbi-geneid:5458160	3.3.1.1	52283|51735
cbd:CBUD_2143	ncbi-geneid:5458423	1.5.1.20	51730
cbd:CBUD_2144	ncbi-geneid:5457425	2.1.1.14	51726|51726
cbd:CBUD_2145	ncbi-geneid:5459259	6.1.1.2	52374
cbd:CBUD_2149	ncbi-geneid:5457463	3.6.1.-|3.6.4.12	52540
cbd:CBUD_2162	ncbi-geneid:5458712	2.7.1.21	52540|57716
cbd:CBUD_2163	ncbi-geneid:5458499	5.4.99.5	48600
cbd:CBUD_2170	ncbi-geneid:5459449	2.5.1.61	53850|54782
cbd:CBUD_2171	ncbi-geneid:5459238	4.2.1.10	51569
cbd:CBUD_2173	ncbi-geneid:5458007	4.2.1.75	69618
cbd:CBUD_2189	ncbi-geneid:5458760	1.5.1.2	51735|48179
cbd:CBUD_2191	ncbi-geneid:5458505	4.1.1.49	53795|68923
cbd:CBUD_2194	ncbi-geneid:5457371	3.1.-.-	53098
cbd:CBUD_2195	ncbi-geneid:5457488	2.1.3.2	53671
