# Supplementary material for: Tracing the Repertoire of Promiscuous Enzymes along the Metabolic Pathways in Archaeal Organisms
Source: Life (Basel). 2017 Jul 13;7(3):30. doi: 10.3390/life7030030 (PMC5617955; doi:10.3390/life7030030)
Supplement: Supplementary file 1 [file life-07-00030-s001.zip › Table_S2/cbe.txt]

KEGGID	NCBIGI	ECs	SFamilyID
cbe:Cbei_0002	ncbi-geneid:5291236	2.7.7.7	55979|55979|55979
cbe:Cbei_0006	ncbi-geneid:5291240	5.99.1.3	56719|55874|54211
cbe:Cbei_0007	ncbi-geneid:5291241	5.99.1.3	56719|101904
cbe:Cbei_0024	ncbi-geneid:5291258	2.7.2.11	53633
cbe:Cbei_0025	ncbi-geneid:5291259	1.2.1.41	53720
cbe:Cbei_0026	ncbi-geneid:5291260	4.2.3.3	52335
cbe:Cbei_0028	ncbi-geneid:5291262	6.3.5.5	52317|52021
cbe:Cbei_0029	ncbi-geneid:5291263	6.3.5.5	56059|56059|52440|52440|48108|52335
cbe:Cbei_0032	ncbi-geneid:5291266	5.1.1.3	53681|53681
cbe:Cbei_0033	ncbi-geneid:5291267	5.2.1.8	50891
cbe:Cbei_0037	ncbi-geneid:5291271	1.97.1.4	102114
cbe:Cbei_0040	ncbi-geneid:5291274	3.1.3.71	142823
cbe:Cbei_0046	ncbi-geneid:5291280	6.1.1.5	52374|47323|50677|47323
cbe:Cbei_0047	ncbi-geneid:5291281	5.1.1.1	53822|47413
cbe:Cbei_0053	ncbi-geneid:5291287	3.4.11.9	55920|53092
cbe:Cbei_0054	ncbi-geneid:5291288	3.4.11.9	55920|53092
cbe:Cbei_0055	ncbi-geneid:5291289	6.1.1.10	52374|47323|50249
cbe:Cbei_0056	ncbi-geneid:5291290	3.1.21.-	51556
cbe:Cbei_0058	ncbi-geneid:5291292	3.1.26.8	110455
cbe:Cbei_0059	ncbi-geneid:5291293	2.1.1.182	53335
cbe:Cbei_0068	ncbi-geneid:5291302	1.17.4.2	51998
cbe:Cbei_0069	ncbi-geneid:5291303	2.3.3.14	51569
cbe:Cbei_0070	ncbi-geneid:5291304	4.2.1.3	53732|52016
cbe:Cbei_0071	ncbi-geneid:5291305	1.97.1.4	102114
cbe:Cbei_0072	ncbi-geneid:5291306	3.2.2.21	50486
cbe:Cbei_0075	ncbi-geneid:5291309	2.6.1.52	53383
cbe:Cbei_0076	ncbi-geneid:5291310	6.1.1.22	55681|50249
cbe:Cbei_0078	ncbi-geneid:5291312	6.3.2.8	53623|53244|51984
cbe:Cbei_0081	ncbi-geneid:5291315	2.7.7.23|2.3.1.157	53448|51161
cbe:Cbei_0082	ncbi-geneid:5291316	2.7.6.1	53271
cbe:Cbei_0085	ncbi-geneid:5291319	3.1.1.29	53178
cbe:Cbei_0086	ncbi-geneid:5291320	3.6.4.-	52540|52540|52540|143517|141259|52540
cbe:Cbei_0087	ncbi-geneid:5291321	5.2.1.8	109998|54534
cbe:Cbei_0097	ncbi-geneid:5296276	3.1.3.16	81606
cbe:Cbei_0098	ncbi-geneid:5291332	6.3.4.-	52402|56037|82829
cbe:Cbei_0099	ncbi-geneid:5291333	2.4.2.8	53271
cbe:Cbei_0100	ncbi-geneid:5291334	3.6.4.3|3.4.24.-	52540|140990
cbe:Cbei_0101	ncbi-geneid:5291335	6.3.4.3	52540
cbe:Cbei_0102	ncbi-geneid:5291336	2.7.1.33
cbe:Cbei_0105	ncbi-geneid:5291339	6.1.1.6	55681|50249
cbe:Cbei_0106	ncbi-geneid:5296279	6.1.1.14	55681|52954
cbe:Cbei_0107	ncbi-geneid:5291341	6.3.2.9	53623|53244|51984
cbe:Cbei_0109	ncbi-geneid:5296286	1.3.1.74	103473
cbe:Cbei_0113	ncbi-geneid:5291347	2.7.4.9	52540
cbe:Cbei_0115	ncbi-geneid:5291349	2.7.7.7	52540
cbe:Cbei_0122	ncbi-geneid:5291356	2.7.3.-	55931
cbe:Cbei_0124	ncbi-geneid:5291358	1.8.1.9	51905
cbe:Cbei_0126	ncbi-geneid:5291360	2.1.1.63	52540|54211
cbe:Cbei_0129	ncbi-geneid:5291363	2.7.7.60	53448
cbe:Cbei_0130	ncbi-geneid:5291364	6.1.1.15	55681|52954|55826
cbe:Cbei_0131	ncbi-geneid:5291365	6.1.1.16	52374|47323
cbe:Cbei_0133	ncbi-geneid:5291367	2.1.1.-	75217|55315
cbe:Cbei_0135	ncbi-geneid:5291369	2.7.7.6	88946|46894
cbe:Cbei_0136	ncbi-geneid:5296287	3.6.5.3	52540|50465|50447
cbe:Cbei_0144	ncbi-geneid:5291378	2.7.7.6	64484
cbe:Cbei_0145	ncbi-geneid:5291379	2.7.7.6	64484
cbe:Cbei_0149	ncbi-geneid:5291383	3.6.5.3	52540|50465|50447
cbe:Cbei_0172	ncbi-geneid:5291406	2.7.4.3	52540
cbe:Cbei_0173	ncbi-geneid:5291407	3.4.11.18	55920
cbe:Cbei_0180	ncbi-geneid:5291414	2.7.7.6	56553|55257|47789
cbe:Cbei_0185	ncbi-geneid:5291419	5.4.99.12	55120
cbe:Cbei_0188	ncbi-geneid:5291422	3.5.1.28	53187
cbe:Cbei_0190	ncbi-geneid:5291424	4.2.1.2	117457
cbe:Cbei_0194	ncbi-geneid:5291428	1.17.4.1	51998|48168
cbe:Cbei_0195	ncbi-geneid:5291429	1.17.4.1	47240
cbe:Cbei_0196	ncbi-geneid:5291430	2.7.3.9	51621|52009|47831
cbe:Cbei_0198	ncbi-geneid:5291432	3.4.19.-	51556|51338
cbe:Cbei_0203	ncbi-geneid:5291437	2.3.1.19	53659
cbe:Cbei_0204	ncbi-geneid:5291438	2.7.2.7	53067|53067
cbe:Cbei_0206	ncbi-geneid:5291440	2.5.1.15	51717
cbe:Cbei_0207	ncbi-geneid:5291441	4.1.2.25|2.7.6.3	55083|55620
cbe:Cbei_0210	ncbi-geneid:5291444	5.4.2.10	53738|53738|53738|55957
cbe:Cbei_0212	ncbi-geneid:5291446	2.2.1.6	55021|55021
cbe:Cbei_0213	ncbi-geneid:5291447	2.3.3.13	51569|110921
cbe:Cbei_0214	ncbi-geneid:5291448	4.2.1.33|4.2.1.35	53732
cbe:Cbei_0215	ncbi-geneid:5291449	4.2.1.33|4.2.1.35	52016
cbe:Cbei_0216	ncbi-geneid:5291450	1.1.1.85	53659
cbe:Cbei_0217	ncbi-geneid:5291451	2.2.1.6	52518|52518|52467
cbe:Cbei_0218	ncbi-geneid:5291452	1.1.1.86	51735|48179
cbe:Cbei_0220	ncbi-geneid:5291454	2.7.1.69	55804
cbe:Cbei_0221	ncbi-geneid:5291455	2.7.1.69	52794
cbe:Cbei_0223	ncbi-geneid:5291457	1.1.1.14	50129|51735
cbe:Cbei_0224	ncbi-geneid:5291458	2.2.1.1	52518
cbe:Cbei_0225	ncbi-geneid:5291459	2.2.1.1	52518|52922
cbe:Cbei_0226	ncbi-geneid:5291460	5.1.3.1	51366
cbe:Cbei_0227	ncbi-geneid:5291461	5.3.1.26|5.3.1.6	89623
cbe:Cbei_0228	ncbi-geneid:5291462	5.4.2.8	53738|53738|53738|55957
cbe:Cbei_0233	ncbi-geneid:5291467	2.4.1.25	51445
cbe:Cbei_0234	ncbi-geneid:5291468	5.1.1.1	53822|47413
cbe:Cbei_0239	ncbi-geneid:5291473	2.5.1.48	53383
cbe:Cbei_0240	ncbi-geneid:5291474	2.5.1.48|4.4.1.8	53383
cbe:Cbei_0242	ncbi-geneid:5291476	2.7.1.69	52794
cbe:Cbei_0244	ncbi-geneid:5291478	2.7.1.69	55804
cbe:Cbei_0245	ncbi-geneid:5291479	1.1.1.17	48179|51735
cbe:Cbei_0246	ncbi-geneid:5291480	2.6.1.16	53697|56235
cbe:Cbei_0247	ncbi-geneid:5291481	2.3.1.30	51161
cbe:Cbei_0248	ncbi-geneid:5291482	3.1.2.14	53474
cbe:Cbei_0251	ncbi-geneid:5291485	2.3.1.94|5.1.1.13	53901|52777|52777|47336
cbe:Cbei_0256	ncbi-geneid:5291490	2.7.8.-	56214|56214
cbe:Cbei_0257	ncbi-geneid:5291491	2.3.1.39	52151|55048
cbe:Cbei_0285	ncbi-geneid:5291517	2.4.1.1	53756
cbe:Cbei_0291	ncbi-geneid:5291523	6.3.3.2	100950
cbe:Cbei_0293	ncbi-geneid:5291525	6.1.1.3	55681|55186|52954|81271
cbe:Cbei_0297	ncbi-geneid:5291529	4.6.1.12	69765
cbe:Cbei_0301	ncbi-geneid:5291533	2.8.1.6	102114
cbe:Cbei_0305	ncbi-geneid:5291537	1.2.1.10|1.1.1.1	56796|53720
cbe:Cbei_0306	ncbi-geneid:5291538	3.6.3.8	81665|56784|81660|81653
cbe:Cbei_0312	ncbi-geneid:5291544	1.1.3.15	56176|55103
cbe:Cbei_0315	ncbi-geneid:5291547	2.3.1.54	51998
cbe:Cbei_0316	ncbi-geneid:5291548	1.97.1.4	102114|54862
cbe:Cbei_0317	ncbi-geneid:5291549	2.2.1.2|4.1.2.-	51569
cbe:Cbei_0318	ncbi-geneid:5291550	2.7.7.22	53448|159283
cbe:Cbei_0321	ncbi-geneid:5291553	4.2.1.55	52096
cbe:Cbei_0322	ncbi-geneid:5291554	1.3.99.2	56645|47203
cbe:Cbei_0325	ncbi-geneid:5291557	1.1.1.157	51735|48179
cbe:Cbei_0326	ncbi-geneid:5291558	3.2.2.-|4.2.99.18	48150|55945
cbe:Cbei_0327	ncbi-geneid:5291559	1.12.7.2	53920|54862
cbe:Cbei_0331	ncbi-geneid:5291563	1.1.1.205	51412|51412
cbe:Cbei_0332	ncbi-geneid:5291564	6.3.5.2	52402|52317
cbe:Cbei_0338	ncbi-geneid:5291570	2.2.1.2	51569
cbe:Cbei_0339	ncbi-geneid:5291571	2.7.1.69	141530
cbe:Cbei_0340	ncbi-geneid:5291572	1.1.1.140	51735
cbe:Cbei_0341	ncbi-geneid:5291573	5.3.1.9	53697
cbe:Cbei_0345	ncbi-geneid:5291577	5.4.99.12	55120|55174
cbe:Cbei_0351	ncbi-geneid:5291583	3.6.4.12	52540
cbe:Cbei_0352	ncbi-geneid:5291584	6.5.1.2
cbe:Cbei_0356	ncbi-geneid:5291588	3.6.1.15	52972
cbe:Cbei_0361	ncbi-geneid:5291593	2.7.13.3	55874|47384|55785
cbe:Cbei_0367	ncbi-geneid:5291599	3.4.24.-	55486
cbe:Cbei_0377	ncbi-geneid:5291609	3.4.24.57	53067|53067
cbe:Cbei_0379	ncbi-geneid:5291611	1.3.1.74	50494|50156
cbe:Cbei_0380	ncbi-geneid:5291612	2.7.1.69	46973
cbe:Cbei_0389	ncbi-geneid:5291621	1.11.1.9	52833
cbe:Cbei_0392	ncbi-geneid:5291624	3.4.15.6	52317
cbe:Cbei_0393	ncbi-geneid:5291625	6.-.-.-	53623|56059|53244
cbe:Cbei_0394	ncbi-geneid:5291626	2.7.1.148	54211|55060
cbe:Cbei_0398	ncbi-geneid:5291630	6.3.4.2	52540|52317
cbe:Cbei_0402	ncbi-geneid:5291634	2.7.1.21	52540|57716
cbe:Cbei_0407	ncbi-geneid:5291639	5.3.1.26|5.3.1.6	89623
cbe:Cbei_0408	ncbi-geneid:5291640	2.4.2.9	53271
cbe:Cbei_0409	ncbi-geneid:5291641	3.5.4.12	53927
cbe:Cbei_0410	ncbi-geneid:5291642	5.1.3.14	53756
cbe:Cbei_0411	ncbi-geneid:5291643	2.3.1.9	53901|53901
cbe:Cbei_0412	ncbi-geneid:5291644	3.6.3.14	81336
cbe:Cbei_0413	ncbi-geneid:5291645	3.6.3.14	81333
cbe:Cbei_0414	ncbi-geneid:5291646	3.6.3.14	81573
cbe:Cbei_0415	ncbi-geneid:5291647	3.6.3.14	47928
cbe:Cbei_0416	ncbi-geneid:5291648	3.6.3.14	52540|47917|50615
cbe:Cbei_0417	ncbi-geneid:5291649	3.6.3.14	52943
cbe:Cbei_0418	ncbi-geneid:5291650	3.6.3.14	52540|47917|50615
cbe:Cbei_0419	ncbi-geneid:5291651	3.6.3.14	51344|46604
cbe:Cbei_0421	ncbi-geneid:5291653	2.5.1.7	55205
cbe:Cbei_0428	ncbi-geneid:5296321	2.5.1.6	55973|55973|55973
cbe:Cbei_0429	ncbi-geneid:5291661	3.1.11.5	52540|47781
cbe:Cbei_0444	ncbi-geneid:5291676	6.3.1.2	55931
cbe:Cbei_0445	ncbi-geneid:5291677	2.7.1.5	53067|53067
cbe:Cbei_0446	ncbi-geneid:5291678	5.3.1.14	51658
cbe:Cbei_0447	ncbi-geneid:5291679	5.3.1.17	51182
cbe:Cbei_0448	ncbi-geneid:5291680	1.1.1.125	51735
cbe:Cbei_0452	ncbi-geneid:5291684	5.1.3.-	54909
cbe:Cbei_0454	ncbi-geneid:5291686	4.1.2.19	53639
cbe:Cbei_0455	ncbi-geneid:5291687	1.1.1.77	56796
cbe:Cbei_0456	ncbi-geneid:5291688	2.1.1.63	46767|53155
cbe:Cbei_0460	ncbi-geneid:5291692	1.1.1.125	51735
cbe:Cbei_0461	ncbi-geneid:5291693	2.7.1.45	53613
cbe:Cbei_0462	ncbi-geneid:5291694	4.1.2.14|4.1.3.16	51569
cbe:Cbei_0467	ncbi-geneid:5291699	2.3.1.128	55729
cbe:Cbei_0485	ncbi-geneid:5291717	2.7.1.40	51621|52935|50800
cbe:Cbei_0486	ncbi-geneid:5291718	3.4.13.3	53187
cbe:Cbei_0507	ncbi-geneid:5291739	3.1.26.-	50249
cbe:Cbei_0513	ncbi-geneid:5291745	2.7.7.18	52374
cbe:Cbei_0516	ncbi-geneid:5291748	3.2.1.17|5.4.99.12	55120
cbe:Cbei_0518	ncbi-geneid:5291750	1.2.1.11	51735|55347
cbe:Cbei_0519	ncbi-geneid:5291751	3.4.16.4	56601
cbe:Cbei_0523	ncbi-geneid:5291755	2.1.1.-	53335|50249
cbe:Cbei_0525	ncbi-geneid:5291757	2.7.1.69	55804
cbe:Cbei_0527	ncbi-geneid:5291759	2.7.1.69	52794
cbe:Cbei_0529	ncbi-geneid:5291761	5.1.3.1	51366
cbe:Cbei_0530	ncbi-geneid:5291762	5.3.1.27	53697
cbe:Cbei_0531	ncbi-geneid:5291763	1.1.1.17	51735|48179
cbe:Cbei_0535	ncbi-geneid:5291767	2.7.13.3	55874|47384
cbe:Cbei_0541	ncbi-geneid:5291773	2.7.1.69	55804
cbe:Cbei_0542	ncbi-geneid:5291774	2.7.1.69	52794
cbe:Cbei_0544	ncbi-geneid:5291776	1.1.1.14	50129|51735
cbe:Cbei_0545	ncbi-geneid:5291777	2.2.1.1	52518
cbe:Cbei_0546	ncbi-geneid:5291778	2.2.1.1	52518|52922
cbe:Cbei_0547	ncbi-geneid:5291779	5.1.3.1	51366
cbe:Cbei_0548	ncbi-geneid:5291780	5.3.1.6	89623
cbe:Cbei_0549	ncbi-geneid:5291781	5.1.3.4	53639
cbe:Cbei_0550	ncbi-geneid:5291782	5.4.2.8	53738|53738|53738|55957
cbe:Cbei_0552	ncbi-geneid:5296324	3.1.21.2	51658
cbe:Cbei_0553	ncbi-geneid:5291784	5.2.1.8	50891
cbe:Cbei_0555	ncbi-geneid:5291786	2.7.13.3	55874
cbe:Cbei_0577	ncbi-geneid:5291808	2.5.1.47	53686
cbe:Cbei_0578	ncbi-geneid:5291809	2.3.1.30	51161
cbe:Cbei_0579	ncbi-geneid:5291810	2.3.1.51	69593
cbe:Cbei_0580	ncbi-geneid:5291811	4.2.99.18	48150
cbe:Cbei_0581	ncbi-geneid:5291812	6.3.2.4	56059|52440
cbe:Cbei_0584	ncbi-geneid:5291815	2.7.1.11	53784
cbe:Cbei_0585	ncbi-geneid:5291816	2.8.1.7	53383
cbe:Cbei_0593	ncbi-geneid:5291824	2.1.1.-	75217
cbe:Cbei_0597	ncbi-geneid:5291828	1.2.1.12	55347|51735
cbe:Cbei_0598	ncbi-geneid:5291829	2.7.2.3	53748
cbe:Cbei_0599	ncbi-geneid:5291830	5.3.1.1	51351
cbe:Cbei_0600	ncbi-geneid:5291831	5.4.2.1	64158|53649
cbe:Cbei_0602	ncbi-geneid:5291833	4.2.1.11	51604|54826
cbe:Cbei_0609	ncbi-geneid:5291840	2.5.1.49	53383
cbe:Cbei_0612	ncbi-geneid:5291843	1.18.6.1	53807
cbe:Cbei_0613	ncbi-geneid:5291844	1.18.6.1	53807
cbe:Cbei_0620	ncbi-geneid:5291851	1.18.6.1	53807
cbe:Cbei_0621	ncbi-geneid:5291852	1.18.6.1	53807
cbe:Cbei_0622	ncbi-geneid:5291853	2.5.1.47|2.5.1.49	53383
cbe:Cbei_0623	ncbi-geneid:5291854	1.18.6.1	52540
cbe:Cbei_0629	ncbi-geneid:5291860	2.5.1.48|4.4.1.8	53383
cbe:Cbei_0630	ncbi-geneid:5291861	2.5.1.47	53686
cbe:Cbei_0631	ncbi-geneid:5291862	1.18.6.1	53807
cbe:Cbei_0632	ncbi-geneid:5291863	1.18.6.1	53807
cbe:Cbei_0633	ncbi-geneid:5291864	3.1.-.-	50249|50249|50249|50249
cbe:Cbei_0635	ncbi-geneid:5291866	3.1.4.16	56300|56300|55816|55816
cbe:Cbei_0647	ncbi-geneid:5291878	2.7.7.-	69572
cbe:Cbei_0648	ncbi-geneid:5291879	2.5.1.3	51391
cbe:Cbei_0656	ncbi-geneid:5291887	3.6.1.23	51283
cbe:Cbei_0661	ncbi-geneid:5291892	1.18.1.2	52343|63380
cbe:Cbei_0662	ncbi-geneid:5291893	1.4.1.13|1.4.1.14	51971|46548
cbe:Cbei_0664	ncbi-geneid:5291895	3.2.1.1	51445|51011
cbe:Cbei_0666	ncbi-geneid:5291897	2.7.11.1	55874
cbe:Cbei_0688	ncbi-geneid:5291918	3.1.2.6	56281
cbe:Cbei_0692	ncbi-geneid:5291922	2.5.1.54	51569
cbe:Cbei_0694	ncbi-geneid:5296327	2.7.7.49	56672
cbe:Cbei_0699	ncbi-geneid:5291927	2.7.1.69	55604
cbe:Cbei_0700	ncbi-geneid:5291928	3.2.1.86	51445
cbe:Cbei_0701	ncbi-geneid:5291929	1.97.1.4	54862|102114
cbe:Cbei_0705	ncbi-geneid:5291933	2.3.1.54	51998
cbe:Cbei_0709	ncbi-geneid:5291937	4.1.1.37	51726
cbe:Cbei_0710	ncbi-geneid:5291938	2.7.13.3	55874|52172|47384
cbe:Cbei_0711	ncbi-geneid:5291939	2.7.1.69	52728|53062
cbe:Cbei_0731	ncbi-geneid:5291959	5.1.1.1	53822|47413
cbe:Cbei_0735	ncbi-geneid:5291963	3.2.1.10	51445|51011
cbe:Cbei_0748	ncbi-geneid:5291976	4.1.2.4	51569
cbe:Cbei_0751	ncbi-geneid:5291979	2.7.1.69	51261|55604
cbe:Cbei_0758	ncbi-geneid:5291986	2.7.1.69	52794
cbe:Cbei_0759	ncbi-geneid:5291987	2.6.1.51	53383
cbe:Cbei_0761	ncbi-geneid:5291989	5.3.1.6	100950|75445
cbe:Cbei_0765	ncbi-geneid:5296332	1.11.1.15	52833
cbe:Cbei_0766	ncbi-geneid:5291994	2.5.1.49	53383
cbe:Cbei_0777	ncbi-geneid:5292005	1.11.1.9	52833
cbe:Cbei_0778	ncbi-geneid:5292006	1.8.1.9	51905
cbe:Cbei_0785	ncbi-geneid:5292013	1.8.1.-	56014|54862|55124
cbe:Cbei_0786	ncbi-geneid:5292014	1.7.-.-	56821
cbe:Cbei_0792	ncbi-geneid:5292020	2.1.1.63|2.5.1.72	142754
cbe:Cbei_0793	ncbi-geneid:5292021	1.4.3.16	51905|56425
cbe:Cbei_0794	ncbi-geneid:5292022	2.4.2.19	51690|54675
cbe:Cbei_0798	ncbi-geneid:5292026	6.1.1.2	52374
cbe:Cbei_0800	ncbi-geneid:5292028	3.4.11.-	144052
cbe:Cbei_0801	ncbi-geneid:5292029	2.7.7.7	56672|88723|47807|53098
cbe:Cbei_0802	ncbi-geneid:5292030	2.7.1.24	52540
cbe:Cbei_0803	ncbi-geneid:5292031	3.2.1.-	53955
cbe:Cbei_0813	ncbi-geneid:5292041	2.7.11.1	55874
cbe:Cbei_0820	ncbi-geneid:5292048	2.7.7.7	48019|52540
cbe:Cbei_0822	ncbi-geneid:5292050	3.4.24.78	53163
cbe:Cbei_0827	ncbi-geneid:5292055	1.3.99.22	102114
cbe:Cbei_0830	ncbi-geneid:5292058	1.3.1.74	53067|100920|53067|100934
cbe:Cbei_0832	ncbi-geneid:5292060	1.7.7.1	56014|55124|56014|55124
cbe:Cbei_0833	ncbi-geneid:5292061	2.1.1.33	53335
cbe:Cbei_0834	ncbi-geneid:5292062	2.1.1.-	53335
cbe:Cbei_0835	ncbi-geneid:5292063	2.1.1.-	75217|88697
cbe:Cbei_0844	ncbi-geneid:5292072	2.7.1.107	48317
cbe:Cbei_0849	ncbi-geneid:5292077	2.7.9.1	56059|51621|52009
cbe:Cbei_0851	ncbi-geneid:5292079	3.1.5.1	109604
cbe:Cbei_0852	ncbi-geneid:5292080	2.7.7.-	56731|57783
cbe:Cbei_0863	ncbi-geneid:5292091	5.1.1.1	53822|47413
cbe:Cbei_0864	ncbi-geneid:5292092	2.4.1.25	51445
cbe:Cbei_0865	ncbi-geneid:5292093	2.4.1.1	53756
cbe:Cbei_0866	ncbi-geneid:5292094	1.1.1.272	51735|52283
cbe:Cbei_0868	ncbi-geneid:5292096	5.99.1.2	56712
cbe:Cbei_0941	ncbi-geneid:5292169	3.4.16.4	56601
cbe:Cbei_0951	ncbi-geneid:5292179	2.7.1.69	52794
cbe:Cbei_0952	ncbi-geneid:5292180	2.7.1.69	46973
cbe:Cbei_0955	ncbi-geneid:5292183	2.7.1.69	53062
cbe:Cbei_0956	ncbi-geneid:5292184	2.7.1.69	52728
cbe:Cbei_0963	ncbi-geneid:5292191	2.7.1.69	53062
cbe:Cbei_0964	ncbi-geneid:5292192	2.7.1.69	52728
cbe:Cbei_0972	ncbi-geneid:5292200	2.7.11.1	52540|52540
cbe:Cbei_0975	ncbi-geneid:5292203	3.1.3.15	89550
cbe:Cbei_0976	ncbi-geneid:5292204	2.3.1.183	55729
cbe:Cbei_0996	ncbi-geneid:5292224	5.3.1.8	51182
cbe:Cbei_0998	ncbi-geneid:5292226	2.7.1.11	53784
cbe:Cbei_0999	ncbi-geneid:5292227	3.5.2.6	56601
cbe:Cbei_1000	ncbi-geneid:5292228	2.1.3.2	53671
cbe:Cbei_1001	ncbi-geneid:5292229	2.1.3.2	54893|57825
cbe:Cbei_1002	ncbi-geneid:5292230	3.5.2.3	51556|51338
cbe:Cbei_1003	ncbi-geneid:5292231	4.1.1.23	51366
cbe:Cbei_1004	ncbi-geneid:5292232	1.3.5.2	52343|63380
cbe:Cbei_1005	ncbi-geneid:5292233	1.3.3.1	51395
cbe:Cbei_1006	ncbi-geneid:5292234	2.4.2.10	53271
cbe:Cbei_1007	ncbi-geneid:5292235	3.1.3.5	64167
cbe:Cbei_1009	ncbi-geneid:5292237	2.3.1.54	51998
cbe:Cbei_1010	ncbi-geneid:5292238	1.97.1.4	102114
cbe:Cbei_1011	ncbi-geneid:5292239	2.3.1.54	51998
cbe:Cbei_1014	ncbi-geneid:5292242	1.1.1.27	56327|51735
cbe:Cbei_1015	ncbi-geneid:5292243	6.3.4.15	55681|46785
cbe:Cbei_1019	ncbi-geneid:5292247	6.1.1.19	52374|47323|55190
cbe:Cbei_1034	ncbi-geneid:5292262	6.3.5.4	52402|56235
cbe:Cbei_1036	ncbi-geneid:5292264	3.6.3.8	81665|56784|81660|81653
cbe:Cbei_1043	ncbi-geneid:5292271	2.6.1.42	56752
cbe:Cbei_1044	ncbi-geneid:5292272	6.3.5.1	52402|56317
cbe:Cbei_1053	ncbi-geneid:5292281	6.3.5.3	52317|55326|56042|55326|56042
cbe:Cbei_1054	ncbi-geneid:5292282	4.1.1.21|5.4.99.18	52255
cbe:Cbei_1055	ncbi-geneid:5292283	6.3.2.6	56104
cbe:Cbei_1056	ncbi-geneid:5292284	2.4.2.14	56235|53271
cbe:Cbei_1057	ncbi-geneid:5292285	6.3.3.1	56042|55326
cbe:Cbei_1058	ncbi-geneid:5292286	2.1.2.2	53328
cbe:Cbei_1059	ncbi-geneid:5292287	3.5.4.10|2.1.2.3	53927|52335
cbe:Cbei_1060	ncbi-geneid:5292288	6.3.4.13	56059|52440|51246
cbe:Cbei_1068	ncbi-geneid:5292296	2.3.1.41|2.3.1.180	53901
cbe:Cbei_1069	ncbi-geneid:5292297	1.3.1.-
cbe:Cbei_1070	ncbi-geneid:5292298	2.3.1.39	52151|55048
cbe:Cbei_1071	ncbi-geneid:5292299	1.1.1.100	51735
cbe:Cbei_1072	ncbi-geneid:5292300	2.3.1.179	53901
cbe:Cbei_1074	ncbi-geneid:5292302	4.2.1.-	54637
cbe:Cbei_1075	ncbi-geneid:5292303	6.4.1.2|6.3.4.14	56059|52440|51246
cbe:Cbei_1076	ncbi-geneid:5292304	6.4.1.2	52096
cbe:Cbei_1077	ncbi-geneid:5292305	6.4.1.2	52096
cbe:Cbei_1098	ncbi-geneid:5292324	2.8.1.7	53383
cbe:Cbei_1100	ncbi-geneid:5292326	2.1.1.61|2.8.1.-	52402
cbe:Cbei_1104	ncbi-geneid:5292330	6.1.1.7	55681|101353|55186|50447
cbe:Cbei_1106	ncbi-geneid:5292332	3.1.-.-	53098
cbe:Cbei_1109	ncbi-geneid:5292335	3.1.-.-	56281
cbe:Cbei_1126	ncbi-geneid:5292352	2.7.13.3	55874|47384|158472
cbe:Cbei_1130	ncbi-geneid:5292356	3.6.3.27	52540
cbe:Cbei_1135	ncbi-geneid:5292361	1.1.1.94	48179|51735
cbe:Cbei_1141	ncbi-geneid:5292367	2.7.4.8	52540
cbe:Cbei_1142	ncbi-geneid:5292368	2.7.7.6	63562
cbe:Cbei_1143	ncbi-geneid:5292369	4.1.1.36|6.3.2.5	102645|52507
cbe:Cbei_1144	ncbi-geneid:5292370	3.6.4.-	52540|161187
cbe:Cbei_1145	ncbi-geneid:5292371	3.5.1.88	56420
cbe:Cbei_1146	ncbi-geneid:5292372	2.1.2.9	53328|50486
cbe:Cbei_1148	ncbi-geneid:5292374	2.1.1.-	53335|48013
cbe:Cbei_1149	ncbi-geneid:5292375	2.1.1.-	102114
cbe:Cbei_1150	ncbi-geneid:5292376	3.1.3.16	81606
cbe:Cbei_1151	ncbi-geneid:5292377	2.7.11.1	56112|54184
cbe:Cbei_1152	ncbi-geneid:5292378	3.6.1.-	52540|50249
cbe:Cbei_1153	ncbi-geneid:5292379	5.1.3.1	51366
cbe:Cbei_1154	ncbi-geneid:5292380	2.7.6.2	63999
cbe:Cbei_1158	ncbi-geneid:5292384	3.6.4.12	52540|52540|50249
cbe:Cbei_1160	ncbi-geneid:5292386	2.7.7.3	52374
cbe:Cbei_1164	ncbi-geneid:5292390	2.3.1.8	53659
cbe:Cbei_1165	ncbi-geneid:5292391	2.7.2.1	53067|53067
cbe:Cbei_1168	ncbi-geneid:5292394	2.3.1.15	53659
cbe:Cbei_1170	ncbi-geneid:5292396	3.1.26.3	69065|54768
cbe:Cbei_1179	ncbi-geneid:5292405	2.1.1.31	75217
cbe:Cbei_1182	ncbi-geneid:5292408	3.1.26.4	53098
cbe:Cbei_1186	ncbi-geneid:5292412	5.99.1.2	56712|57783|57783
cbe:Cbei_1190	ncbi-geneid:5292416	2.7.4.22	53633
cbe:Cbei_1192	ncbi-geneid:5292418	2.5.1.31	64005
cbe:Cbei_1195	ncbi-geneid:5292421	1.1.1.267	55347|51735|69055
cbe:Cbei_1197	ncbi-geneid:5292423	1.17.7.1	56014|51717
cbe:Cbei_1205	ncbi-geneid:5292431	5.4.99.12	55120
cbe:Cbei_1206	ncbi-geneid:5292432	2.7.1.26|2.7.7.2	82114|52374
cbe:Cbei_1208	ncbi-geneid:5292434	2.7.7.8	54211|54211|46915|55666|54791|55666|50249
cbe:Cbei_1211	ncbi-geneid:5292437	2.7.2.4	53633|55021|55021
cbe:Cbei_1214	ncbi-geneid:5292440	1.3.1.74|2.-.-.-	102114
cbe:Cbei_1216	ncbi-geneid:5292442	3.6.3.8	52540|54752
cbe:Cbei_1221	ncbi-geneid:5292447	4.3.2.2	48557
cbe:Cbei_1224	ncbi-geneid:5292450	3.5.4.26|1.1.1.193	53597|53927
cbe:Cbei_1225	ncbi-geneid:5292451	2.5.1.9	63380|63380
cbe:Cbei_1226	ncbi-geneid:5292452	3.5.4.25|4.1.99.12	55821|142695
cbe:Cbei_1227	ncbi-geneid:5292453	2.5.1.9|2.5.1.78	52121
cbe:Cbei_1232	ncbi-geneid:5292458	3.2.1.23	51445|52317
cbe:Cbei_1233	ncbi-geneid:5292459	1.1.1.169	48179|51735
cbe:Cbei_1236	ncbi-geneid:5292462	3.2.1.23	51445|74650|49785|49303|49303
cbe:Cbei_1237	ncbi-geneid:5292463	4.4.1.21	63411
cbe:Cbei_1254	ncbi-geneid:5292479	3.4.21.53	54211|52540|88697
cbe:Cbei_1257	ncbi-geneid:5292482	2.1.1.131	53790
cbe:Cbei_1262	ncbi-geneid:5292486	2.4.2.21	52733
cbe:Cbei_1263	ncbi-geneid:5292487	2.5.1.17	52540
cbe:Cbei_1264	ncbi-geneid:5292488	2.7.1.156|2.7.7.62	52540
cbe:Cbei_1267	ncbi-geneid:5292491	3.1.3.73
cbe:Cbei_1269	ncbi-geneid:5292493	4.1.1.81	53383
cbe:Cbei_1272	ncbi-geneid:5292496	6.3.5.10	52540|52317
cbe:Cbei_1277	ncbi-geneid:5292501	3.5.4.2	51556|51338
cbe:Cbei_1279	ncbi-geneid:5292503	2.3.1.46	52317
cbe:Cbei_1282	ncbi-geneid:5292506	2.5.1.31	64005
cbe:Cbei_1283	ncbi-geneid:5292507	1.2.1.70	69742|51735
cbe:Cbei_1284	ncbi-geneid:5292508	1.3.1.76|4.99.1.4	51735
cbe:Cbei_1285	ncbi-geneid:5292509	2.5.1.61	53850|54782
cbe:Cbei_1286	ncbi-geneid:5292510	2.1.1.107|4.2.1.75	53790|69618
cbe:Cbei_1287	ncbi-geneid:5292511	4.2.1.24	51569
cbe:Cbei_1288	ncbi-geneid:5292512	5.4.3.8	53383
cbe:Cbei_1293	ncbi-geneid:5292517	4.2.3.1	53686
cbe:Cbei_1294	ncbi-geneid:5292518	2.7.1.39	54211|55060
cbe:Cbei_1295	ncbi-geneid:5292519	5.4.99.5	55021
cbe:Cbei_1306	ncbi-geneid:5292530	1.8.4.11	55068
cbe:Cbei_1308	ncbi-geneid:5292532	6.3.2.13	53623|53244|63418
cbe:Cbei_1311	ncbi-geneid:5292535	1.1.1.60	51735|48179
cbe:Cbei_1312	ncbi-geneid:5292536	2.8.1.7	53383
cbe:Cbei_1315	ncbi-geneid:5292539	6.1.1.21	55681
cbe:Cbei_1316	ncbi-geneid:5292540	2.4.2.17	53850
cbe:Cbei_1317	ncbi-geneid:5292541	1.1.1.23	53720
cbe:Cbei_1318	ncbi-geneid:5292542	2.6.1.9	53383
cbe:Cbei_1319	ncbi-geneid:5292543	4.2.1.19	54211|54211
cbe:Cbei_1320	ncbi-geneid:5292544	2.4.2.-	52317
cbe:Cbei_1321	ncbi-geneid:5292545	5.3.1.16	51366
cbe:Cbei_1322	ncbi-geneid:5292546	4.1.3.-	51366
cbe:Cbei_1323	ncbi-geneid:5292547	3.5.4.19	141734
cbe:Cbei_1324	ncbi-geneid:5292548	3.6.1.31	101386
cbe:Cbei_1327	ncbi-geneid:5292551	3.4.21.92	52096
cbe:Cbei_1329	ncbi-geneid:5292553	3.4.21.-	52540|54211
cbe:Cbei_1330	ncbi-geneid:5292554	3.4.21.53	54211|52540|88697
cbe:Cbei_1338	ncbi-geneid:5292562	2.4.2.11	51690|54675
cbe:Cbei_1339	ncbi-geneid:5292563	3.6.4.12	52540
cbe:Cbei_1382	ncbi-geneid:5292605	2.7.13.3	55874|158472
cbe:Cbei_1386	ncbi-geneid:5292609	3.5.1.32	53187|55031
cbe:Cbei_1387	ncbi-geneid:5292610	5.4.99.12	55120|55174
cbe:Cbei_1402	ncbi-geneid:5292624	2.1.1.13	82282|51717|52242|47644
cbe:Cbei_1403	ncbi-geneid:5292625	3.1.26.11	56281
cbe:Cbei_1408	ncbi-geneid:5292630	2.7.11.-|2.7.4	53795|75138
cbe:Cbei_1409	ncbi-geneid:5292631	3.4.11.-	53187|101821
cbe:Cbei_1412	ncbi-geneid:5292634	2.7.1.40	51621
cbe:Cbei_1427	ncbi-geneid:5292649	6.1.1.17	52374|48163
cbe:Cbei_1429	ncbi-geneid:5292651	6.1.1.18	52374|50715
cbe:Cbei_1431	ncbi-geneid:5292653	6.1.1.11	55681|46589
cbe:Cbei_1434	ncbi-geneid:5292656	1.7.-.-	56821
cbe:Cbei_1443	ncbi-geneid:5292665	3.2.1.20	51445|74650|51011
cbe:Cbei_1444	ncbi-geneid:5292666	3.2.1.10	51445|51011
cbe:Cbei_1449	ncbi-geneid:5292671	3.6.3.3|3.6.3.5	56784|81653|81665|55008|55008
cbe:Cbei_1458	ncbi-geneid:5292680	1.2.7.-	52518|53323|52518|52922|54862
cbe:Cbei_1465	ncbi-geneid:5292687	1.18.1.2	52343|63380
cbe:Cbei_1476	ncbi-geneid:5292698	2.7.1.69	52794
cbe:Cbei_1477	ncbi-geneid:5292699	3.2.1.21	51445
cbe:Cbei_1493	ncbi-geneid:5292714	3.5.1.28	53187|69360
cbe:Cbei_1506	ncbi-geneid:5292726	1.1.1.28	51735|52283
cbe:Cbei_1507	ncbi-geneid:5292727	1.15.1.1	54719|46609
cbe:Cbei_1510	ncbi-geneid:5292730	4.2.1.9	143975|52016
cbe:Cbei_1531	ncbi-geneid:5292751	3.1.22.4	52540|46785
cbe:Cbei_1532	ncbi-geneid:5292752	5.-.-.-	111337
cbe:Cbei_1533	ncbi-geneid:5292753	2.4.2.29	51713
cbe:Cbei_1539	ncbi-geneid:5292759	2.4.2.7	53271
cbe:Cbei_1540	ncbi-geneid:5292760	2.7.6.5	109604|81301|81271|55021
cbe:Cbei_1541	ncbi-geneid:5292761	3.1.-.-	69500
cbe:Cbei_1543	ncbi-geneid:5292763	1.3.99.22	102114
cbe:Cbei_1544	ncbi-geneid:5292764	6.1.1.21	55681|52954
cbe:Cbei_1545	ncbi-geneid:5292765	6.1.1.12	55681|55261|50249
cbe:Cbei_1551	ncbi-geneid:5292769	1.1.1.3	55347|51735|55021
cbe:Cbei_1553	ncbi-geneid:5292771	2.7.13.3	55874|52172|55785|47384
cbe:Cbei_1559	ncbi-geneid:5292777	2.7.1.48	52540
cbe:Cbei_1562	ncbi-geneid:5292780	4.3.1.19	53686|55021
cbe:Cbei_1573	ncbi-geneid:5292791	6.1.1.20	55681|46589
cbe:Cbei_1574	ncbi-geneid:5292792	6.1.1.20	56037|50249|55681|54991|46955
cbe:Cbei_1576	ncbi-geneid:5292794	2.1.1.-	53335|81799
cbe:Cbei_1578	ncbi-geneid:5292796	2.4.1.129	56601|56519|54184|54184
cbe:Cbei_1579	ncbi-geneid:5292797	2.4.1.129	56601|56519|54184|54184
cbe:Cbei_1580	ncbi-geneid:5292798	6.3.2.13	53623|53244|63418
cbe:Cbei_1581	ncbi-geneid:5292799	6.3.2.10	53623|53244|63418
cbe:Cbei_1595	ncbi-geneid:5292813	3.2.1.17|5.4.99.12	55120|55174
cbe:Cbei_1596	ncbi-geneid:5292814	2.4.2.9	53271
cbe:Cbei_1597	ncbi-geneid:5292815	2.1.1.-	53335
cbe:Cbei_1600	ncbi-geneid:5292818	5.1.1.7	54506|54506
cbe:Cbei_1702	ncbi-geneid:5292918	1.5.1.5|3.5.4.9	51735|53223
cbe:Cbei_1704	ncbi-geneid:5292920	3.1.11.6	116842
cbe:Cbei_1705	ncbi-geneid:5292921	2.5.1.1|2.5.1.10|2.5.1.29	48576
cbe:Cbei_1706	ncbi-geneid:5292922	2.2.1.7	52518|52922
cbe:Cbei_1708	ncbi-geneid:5292924	2.7.1.23	111331
cbe:Cbei_1711	ncbi-geneid:5292927	3.4.21.116	50156|50494
cbe:Cbei_1719	ncbi-geneid:5292935	5.4.2.1
cbe:Cbei_1724	ncbi-geneid:5292940	2.4.1.83	53448
cbe:Cbei_1727	ncbi-geneid:5292943	2.7.7.9	53448
cbe:Cbei_1737	ncbi-geneid:5292953	1.7.-.-	52218
cbe:Cbei_1740	ncbi-geneid:5292956	3.1.26.11	56281
cbe:Cbei_1741	ncbi-geneid:5292957	2.3.1.51	69593
cbe:Cbei_1749	ncbi-geneid:5292965	4.1.3.27	56322
cbe:Cbei_1750	ncbi-geneid:5292966	4.1.3.27	52317
cbe:Cbei_1751	ncbi-geneid:5292967	2.4.2.18	52418|47648
cbe:Cbei_1752	ncbi-geneid:5292968	4.1.1.48	51366
cbe:Cbei_1753	ncbi-geneid:5292969	5.3.1.24	51366
cbe:Cbei_1754	ncbi-geneid:5292970	4.2.1.20	53686
cbe:Cbei_1755	ncbi-geneid:5292971	4.2.1.20	51366
cbe:Cbei_1759	ncbi-geneid:5296353	5.4.2.1
cbe:Cbei_1781	ncbi-geneid:5292996	4.4.1.8	53383
cbe:Cbei_1782	ncbi-geneid:5292997	6.1.1.9	52374|47323|50677|46589
cbe:Cbei_1784	ncbi-geneid:5292999	6.3.2.12|6.3.2.17	53623|53244
cbe:Cbei_1791	ncbi-geneid:5293006	2.3.1.117	51161
cbe:Cbei_1795	ncbi-geneid:5293010	1.3.1.26	51735|55347
cbe:Cbei_1796	ncbi-geneid:5293011	4.2.1.52	51569
cbe:Cbei_1797	ncbi-geneid:5293012	1.2.1.11	55347|51735
cbe:Cbei_1802	ncbi-geneid:5293017	5.4.99.12	55120|55174
cbe:Cbei_1812	ncbi-geneid:5293027	2.6.1.9	53383
cbe:Cbei_1823	ncbi-geneid:5293038	3.4.11.18	55920|103642
cbe:Cbei_1824	ncbi-geneid:5293039	3.6.4.12	52540|46785|47819|47819
cbe:Cbei_1828	ncbi-geneid:5293043	2.1.1.10	82282|51730
cbe:Cbei_1830	ncbi-geneid:5293045	1.4.1.13|1.4.1.14	51971|46548|51971
cbe:Cbei_1831	ncbi-geneid:5293046	5.1.1.1	53822|47413
cbe:Cbei_1832	ncbi-geneid:5293047	5.3.1.12	51556
cbe:Cbei_1833	ncbi-geneid:5293048	1.1.1.58	51735|48179
cbe:Cbei_1836	ncbi-geneid:5293051	4.1.2.14|4.1.3.16	51569
cbe:Cbei_1837	ncbi-geneid:5293052	2.7.1.45	53613
cbe:Cbei_1838	ncbi-geneid:5293053	1.1.1.58	51735|48179
cbe:Cbei_1840	ncbi-geneid:5293055	2.7.1.69	52728
cbe:Cbei_1841	ncbi-geneid:5293056	2.7.1.35	53613
cbe:Cbei_1843	ncbi-geneid:5293058	2.7.1.56	53613
cbe:Cbei_1844	ncbi-geneid:5293059	2.7.1.69	55804|52794
cbe:Cbei_1851	ncbi-geneid:5293066	2.8.1.7|4.4.1.16	53383
cbe:Cbei_1853	ncbi-geneid:5293068	1.2.7.-	52518|53323|52518|52922|54862
cbe:Cbei_1856	ncbi-geneid:5293071	1.15.1.1	54719|46609
cbe:Cbei_1862	ncbi-geneid:5293077	6.3.2.2|6.3.2.3	55931|56059
cbe:Cbei_1868	ncbi-geneid:5293083	2.1.2.1	53383
cbe:Cbei_1873	ncbi-geneid:5293088	5.99.1.2	56712
cbe:Cbei_1874	ncbi-geneid:5293089	3.4.16.4	56601|69189
cbe:Cbei_1879	ncbi-geneid:5293094	3.4.16.4	56601
cbe:Cbei_1889	ncbi-geneid:5293104	5.4.99.12	55120|55174
cbe:Cbei_1891	ncbi-geneid:5293106	2.7.7.25|2.7.7.72|3.1.3.-|3.1.4	81891|81301
cbe:Cbei_1899	ncbi-geneid:5293114	4.4.1.5	54593
cbe:Cbei_1900	ncbi-geneid:5293115	2.4.1.129	56601|56519|54427
cbe:Cbei_1903	ncbi-geneid:5293118	4.1.2.13	51569
cbe:Cbei_1914	ncbi-geneid:5293128	2.8.1.6	102114
cbe:Cbei_1917	ncbi-geneid:5293131	4.2.-.-	53697
cbe:Cbei_1918	ncbi-geneid:5293132	2.7.1.69	55604
cbe:Cbei_1921	ncbi-geneid:5293135	3.5.1.53	56317
cbe:Cbei_1922	ncbi-geneid:5293136	3.5.3.12	55909
cbe:Cbei_1924	ncbi-geneid:5296356	2.6.1.1|4.1.1.12	53383
cbe:Cbei_1927	ncbi-geneid:5293141	1.3.1.31	51395|51905
cbe:Cbei_1942	ncbi-geneid:5293156	3.5.2.2	51556|51338
cbe:Cbei_1943	ncbi-geneid:5293157	1.3.1.1	51395|54862
cbe:Cbei_1944	ncbi-geneid:5293158	3.5.1.87	53187|55031
cbe:Cbei_1946	ncbi-geneid:5293160	1.1.1.29	51735|52283
cbe:Cbei_1953	ncbi-geneid:5293167	1.2.1.3	53720
cbe:Cbei_1957	ncbi-geneid:5296364	3.1.2.-	54637
cbe:Cbei_1960	ncbi-geneid:5293174	1.1.1.169	48179|51735
cbe:Cbei_1969	ncbi-geneid:5293183	2.7.2.2	53633
cbe:Cbei_1970	ncbi-geneid:5293184	3.5.2.2	51556|51338|51338
cbe:Cbei_1972	ncbi-geneid:5293186	3.5.4.3	51556|51338
cbe:Cbei_1973	ncbi-geneid:5293187	1.97.1.9	51971|46548|51395|46548|51971
cbe:Cbei_1975	ncbi-geneid:5293189	3.5.4.2	51556|51338
cbe:Cbei_1977	ncbi-geneid:5293191	4.3.1.15	53686
cbe:Cbei_1984	ncbi-geneid:5293198	1.17.1.4	56003|54665
cbe:Cbei_1985	ncbi-geneid:5293199	1.2.99.2	47741|54292
cbe:Cbei_1999	ncbi-geneid:5293213	1.18.6.1	52540
cbe:Cbei_2002	ncbi-geneid:5293216	1.18.6.1	53807
cbe:Cbei_2003	ncbi-geneid:5293217	1.18.6.1	53807
cbe:Cbei_2004	ncbi-geneid:5293218	1.18.6.1	53807
cbe:Cbei_2005	ncbi-geneid:5293219	1.18.6.1	53807|102114|53146
cbe:Cbei_2012	ncbi-geneid:5293226	2.3.3.14	51569
cbe:Cbei_2015	ncbi-geneid:5293229	3.6.4.12	53098|52540|52540
cbe:Cbei_2027	ncbi-geneid:5293240	2.7.13.3	55874|47384|52402
cbe:Cbei_2034	ncbi-geneid:5293246	4.2.1.55	52096
cbe:Cbei_2035	ncbi-geneid:5293247	1.3.99.2	56645|47203
cbe:Cbei_2056	ncbi-geneid:5293268	1.3.99.1	51905|52218|56425
cbe:Cbei_2063	ncbi-geneid:5293275	2.7.9.2	56059|52009
cbe:Cbei_2066	ncbi-geneid:5293278	2.7.9.2	56059|52009
cbe:Cbei_2067	ncbi-geneid:5293279	3.5.99.3	51556|51338|51338
cbe:Cbei_2076	ncbi-geneid:5293288	2.7.6.1	53271|53271
cbe:Cbei_2078	ncbi-geneid:5293290	2.4.2.12	51690
cbe:Cbei_2082	ncbi-geneid:5293293	6.3.4.4	52540
cbe:Cbei_2088	ncbi-geneid:5293299	3.5.99.2	48613
cbe:Cbei_2100	ncbi-geneid:5293311	5.3.3.3|4.2.1.120	56645|47203
cbe:Cbei_2106	ncbi-geneid:5293317	3.1.3.15	89550
cbe:Cbei_2110	ncbi-geneid:5293321	3.6.3.16	52540|52540
cbe:Cbei_2111	ncbi-geneid:5293322	1.20.4.1	52788
cbe:Cbei_2114	ncbi-geneid:5293325	1.1.1.205	51412|54631
cbe:Cbei_2121	ncbi-geneid:5293332	3.1.1.5	53474
cbe:Cbei_2122	ncbi-geneid:5293333	3.1.3.1	103473
cbe:Cbei_2126	ncbi-geneid:5293337	6.1.1.12|6.1.1.23	55681|50249
cbe:Cbei_2127	ncbi-geneid:5293338	6.3.5.6|6.3.5.7	141000
cbe:Cbei_2128	ncbi-geneid:5293339	3.5.1.4|6.3.5.6|6.3.5.7	75304
cbe:Cbei_2129	ncbi-geneid:5293340	6.3.5.6|6.3.5.7	55931|89095
cbe:Cbei_2134	ncbi-geneid:5293345	1.6.4.-	51905|52833|52833
cbe:Cbei_2135	ncbi-geneid:5293346	1.11.1.15	52833
cbe:Cbei_2141	ncbi-geneid:5293352	3.6.3.34	52540
cbe:Cbei_2145	ncbi-geneid:5293356	3.6.3.-	52540|90123
cbe:Cbei_2148	ncbi-geneid:5293359	2.7.1.-	82549
cbe:Cbei_2149	ncbi-geneid:5293360	2.7.1.-	101473
cbe:Cbei_2157	ncbi-geneid:5293368	4.4.1.5	54593
cbe:Cbei_2160	ncbi-geneid:5293371	2.7.13.3	55874|52172|52172|47384|47226|158472|103190
cbe:Cbei_2174	ncbi-geneid:5293385	1.20.4.1	52833
cbe:Cbei_2175	ncbi-geneid:5293386	2.3.3.13	51569|110921|46689|89000
cbe:Cbei_2182	ncbi-geneid:5293393	1.18.1.2	52343|63380
cbe:Cbei_2183	ncbi-geneid:5293394	1.4.1.13|1.4.1.14	51971|46548|51971
cbe:Cbei_2192	ncbi-geneid:5293403	1.1.1.44	51735|48179
cbe:Cbei_2194	ncbi-geneid:5293405	1.1.-.-	56796
cbe:Cbei_2197	ncbi-geneid:5293408	2.7.1.69	52728
cbe:Cbei_2199	ncbi-geneid:5293410	2.7.1.69	53062
cbe:Cbei_2200	ncbi-geneid:5293411	4.2.1.8	51658
cbe:Cbei_2201	ncbi-geneid:5293412	4.1.2.14|4.1.3.16	51569
cbe:Cbei_2229	ncbi-geneid:5293438	3.5.1.32	53187|55031
cbe:Cbei_2230	ncbi-geneid:5293439	4.2.1.17	52096
cbe:Cbei_2231	ncbi-geneid:5293440	4.2.1.17	52096
cbe:Cbei_2232	ncbi-geneid:5293441	4.3.1.17	143548
cbe:Cbei_2258	ncbi-geneid:5293465	2.4.1.173	53756
cbe:Cbei_2259	ncbi-geneid:5293466	3.1.-.-	56281
cbe:Cbei_2280	ncbi-geneid:5293485	1.7.-.-	56821
cbe:Cbei_2281	ncbi-geneid:5293486	1.14.12.17	52343|63380
cbe:Cbei_2282	ncbi-geneid:5293487	1.2.1.9	53720
cbe:Cbei_2284	ncbi-geneid:5293489	1.7.-.-	56821
cbe:Cbei_2295	ncbi-geneid:5293499	2.3.1.28	52777
cbe:Cbei_2304	ncbi-geneid:5293508	3.5.1.28	53187|69360
cbe:Cbei_2309	ncbi-geneid:5293513	4.99.1.3	53800
cbe:Cbei_2310	ncbi-geneid:5293514	6.3.5.9|6.3.1	52540|52317
cbe:Cbei_2311	ncbi-geneid:5293515	5.4.1.2	63965
cbe:Cbei_2313	ncbi-geneid:5293517	2.1.1.132	53790
cbe:Cbei_2314	ncbi-geneid:5293518	1.-.-.-	53335
cbe:Cbei_2315	ncbi-geneid:5293519	2.1.1.130|2.1.1.151	53790
cbe:Cbei_2316	ncbi-geneid:5293520	2.1.1.133	53790
cbe:Cbei_2320	ncbi-geneid:5293524	2.7.1.69	55604
cbe:Cbei_2321	ncbi-geneid:5293525	3.2.1.93	51445|51011
cbe:Cbei_2326	ncbi-geneid:5293530	3.1.3.18	56784
cbe:Cbei_2329	ncbi-geneid:5293533	2.1.1.14	51726
cbe:Cbei_2342	ncbi-geneid:5293546	4.3.1.1	48557
cbe:Cbei_2355	ncbi-geneid:5293559	4.2.99.18|3.1.11.2	56219
cbe:Cbei_2359	ncbi-geneid:5293563	3.6.3.17	161098
cbe:Cbei_2360	ncbi-geneid:5293564	3.2.1.55	51445|51011
cbe:Cbei_2364	ncbi-geneid:5293568	1.1.1.261	56796
cbe:Cbei_2367	ncbi-geneid:5293571	5.3.1.6	100950|75445
cbe:Cbei_2372	ncbi-geneid:5293576	4.1.1.44	69118
cbe:Cbei_2380	ncbi-geneid:5293584	3.6.3.17	53822
cbe:Cbei_2381	ncbi-geneid:5293585	3.6.3.17	52540|52540
cbe:Cbei_2383	ncbi-geneid:5293587	5.3.1.5	51658
cbe:Cbei_2384	ncbi-geneid:5293588	2.7.1.17	53067|53067
cbe:Cbei_2386	ncbi-geneid:5293590	2.2.1.2	51569
cbe:Cbei_2387	ncbi-geneid:5293591	2.2.1.1	52518|52518|52922
cbe:Cbei_2394	ncbi-geneid:5293597	3.6.3.-	52540
cbe:Cbei_2395	ncbi-geneid:5293598	3.5.1.1	53774
cbe:Cbei_2397	ncbi-geneid:5293600	3.4.13.19	51556
cbe:Cbei_2398	ncbi-geneid:5293601	1.1.1.100	51735
cbe:Cbei_2414	ncbi-geneid:5293617	3.-.-.-	51658
cbe:Cbei_2416	ncbi-geneid:5293619	6.1.1.1	52374|55174
cbe:Cbei_2418	ncbi-geneid:5293621	3.6.1.11|3.6.1.40	53067|53067|109604
cbe:Cbei_2419	ncbi-geneid:5293622	2.7.4.1	56024|56024|143724|140356
cbe:Cbei_2421	ncbi-geneid:5293624	1.1.1.-	56796
cbe:Cbei_2427	ncbi-geneid:5293630	2.4.2.22	53271
cbe:Cbei_2428	ncbi-geneid:5293631	3.4.11.4	53187|55031
cbe:Cbei_2432	ncbi-geneid:5293635	2.7.6.1	53271|53271
cbe:Cbei_2435	ncbi-geneid:5293638	2.7.13.3	55874|47384|55785
cbe:Cbei_2438	ncbi-geneid:5293641	2.5.1.54	51569
cbe:Cbei_2446	ncbi-geneid:5293649	2.1.3.3	53671
cbe:Cbei_2457	ncbi-geneid:5293660	5.1.1.1	53822|47413
cbe:Cbei_2458	ncbi-geneid:5293661	5.3.1.17	51182
cbe:Cbei_2461	ncbi-geneid:5293664	1.8.4.11|1.8.4.12	51316
cbe:Cbei_2467	ncbi-geneid:5293670	3.1.3.11	56300|56300
cbe:Cbei_2468	ncbi-geneid:5293671	3.2.1.-	51445|81296|51011
cbe:Cbei_2486	ncbi-geneid:5293688	3.1.26.4
cbe:Cbei_2498	ncbi-geneid:5293699	2.7.1.69	55804
cbe:Cbei_2499	ncbi-geneid:5293700	2.7.1.69	52794
cbe:Cbei_2501	ncbi-geneid:5293702	1.1.1.261	56796
cbe:Cbei_2503	ncbi-geneid:5293704	1.1.1.94	51735|48179
cbe:Cbei_2512	ncbi-geneid:5293713	3.6.3.-	52540
cbe:Cbei_2515	ncbi-geneid:5293716	2.7.13.3	55874|52172|47384|52172|47226|55785|55781
cbe:Cbei_2522	ncbi-geneid:5293723	1.17.4.2|1.17.4.1	51998
cbe:Cbei_2530	ncbi-geneid:5293731	3.4.24.-	52540|140990
cbe:Cbei_2532	ncbi-geneid:5293733	3.4.17.13	52317|141986
cbe:Cbei_2538	ncbi-geneid:5293739	4.2.3.12	55620
cbe:Cbei_2540	ncbi-geneid:5293741	3.5.4.16	55620
cbe:Cbei_2542	ncbi-geneid:5293743	1.7.1.13	55620
cbe:Cbei_2544	ncbi-geneid:5293745	2.7.4.14	52540
cbe:Cbei_2545	ncbi-geneid:5293746	1.17.1.2	50249|50249|50249|50249
cbe:Cbei_2546	ncbi-geneid:5293747	3.6.1.13	55811
cbe:Cbei_2549	ncbi-geneid:5293750	1.16.3.1	47240
cbe:Cbei_2555	ncbi-geneid:5293756	1.3.1.74	102114
cbe:Cbei_2561	ncbi-geneid:5293762	3.4.21.88	51306|46785
cbe:Cbei_2564	ncbi-geneid:5293765	2.5.1.75	52540|52540
cbe:Cbei_2567	ncbi-geneid:5293768	2.3.2.6	55729
cbe:Cbei_2572	ncbi-geneid:5293773	1.2.1.9	53720
cbe:Cbei_2575	ncbi-geneid:5293776	3.4.21.88	51306|52540
cbe:Cbei_2578	ncbi-geneid:5293779	4.2.1.46	51735
cbe:Cbei_2579	ncbi-geneid:5293780	1.1.1.133	51735
cbe:Cbei_2598	ncbi-geneid:5293799	1.4.3.4	51905|54373
cbe:Cbei_2601	ncbi-geneid:5293802	5.1.3.13	51182
cbe:Cbei_2602	ncbi-geneid:5293803	2.7.7.24	53448
cbe:Cbei_2608	ncbi-geneid:5293809	4.1.1.11	50692
cbe:Cbei_2609	ncbi-geneid:5293810	6.3.2.1	52374
cbe:Cbei_2610	ncbi-geneid:5293811	2.1.2.11	51621
cbe:Cbei_2643	ncbi-geneid:5293842	2.7.11.1	52540|52540
cbe:Cbei_2646	ncbi-geneid:5293845	2.2.1.6	52518|52518|52467
cbe:Cbei_2647	ncbi-geneid:5293846	2.2.1.6	55021
cbe:Cbei_2653	ncbi-geneid:5293851	2.8.3.9|2.8.3.5	100950
cbe:Cbei_2654	ncbi-geneid:5293852	2.8.3.9|2.8.3.8	100950
cbe:Cbei_2659	ncbi-geneid:5293857	5.4.99.12	55120|55174
cbe:Cbei_2662	ncbi-geneid:5293860	3.5.1.28	53187
cbe:Cbei_2663	ncbi-geneid:5293861	2.7.1.69	46973
cbe:Cbei_2664	ncbi-geneid:5293862	3.2.1.86	56327|51735
cbe:Cbei_2666	ncbi-geneid:5293864	2.7.1.69	52794
cbe:Cbei_2671	ncbi-geneid:5293869	2.7.11.1	52540|52540
cbe:Cbei_2680	ncbi-geneid:5293878	1.11.1.15	52833
cbe:Cbei_2681	ncbi-geneid:5293879	1.8.1.9	51905
cbe:Cbei_2705	ncbi-geneid:5293902	4.4.1.8	53383
cbe:Cbei_2706	ncbi-geneid:5293903	3.4.11.9	55920|53092
cbe:Cbei_2708	ncbi-geneid:5293905	2.7.1.69	52794
cbe:Cbei_2709	ncbi-geneid:5293906	2.7.1.69	46973
cbe:Cbei_2714	ncbi-geneid:5296382	3.1.1.3	53474
cbe:Cbei_2724	ncbi-geneid:5293920	3.6.4.12	52540
cbe:Cbei_2730	ncbi-geneid:5293926	2.2.1.6	52518|52518|52467
cbe:Cbei_2737	ncbi-geneid:5293933	3.4.11.1	53187|52949
cbe:Cbei_2740	ncbi-geneid:5293936	2.7.1.69	52794
cbe:Cbei_2741	ncbi-geneid:5293937	2.7.1.69	55804
cbe:Cbei_2742	ncbi-geneid:5293938	2.2.1.2	51569
cbe:Cbei_2753	ncbi-geneid:5293949	1.1.1.6	56796
cbe:Cbei_2754	ncbi-geneid:5293950	6.4.1.2|6.3.4.14	56059|52440|51246
cbe:Cbei_2756	ncbi-geneid:5293952	3.5.1.54	50891
cbe:Cbei_2758	ncbi-geneid:5293954	5.1.1.1	51419|50621
cbe:Cbei_2762	ncbi-geneid:5293958	2.6.1.21	56752
cbe:Cbei_2775	ncbi-geneid:5293971	3.6.1.-	55811
cbe:Cbei_2786	ncbi-geneid:5296383	2.7.13.3	55874|55785|47384|55785
cbe:Cbei_2789	ncbi-geneid:5293984	1.1.1.27	56327|51735
cbe:Cbei_2798	ncbi-geneid:5293993	5.4.2.1
cbe:Cbei_2823	ncbi-geneid:5294017	3.2.2.20	48150
cbe:Cbei_2830	ncbi-geneid:5294023	3.2.1.14	51445|51055|51055|54556
cbe:Cbei_2832	ncbi-geneid:5294025	3.2.1.86	51445
cbe:Cbei_2833	ncbi-geneid:5294026	2.7.1.69	51261|55604
cbe:Cbei_2868	ncbi-geneid:5294060	2.2.1.6	52518|52518|52467
cbe:Cbei_2883	ncbi-geneid:5294074	1.3.99.2	56645|47203
cbe:Cbei_2884	ncbi-geneid:5294075	1.1.3.15	56176|55103
cbe:Cbei_2898	ncbi-geneid:5294088	2.7.13.3	55874
cbe:Cbei_2904	ncbi-geneid:5294094	5.-.-.-	53697
cbe:Cbei_2905	ncbi-geneid:5294095	2.7.1.69	53062
cbe:Cbei_2908	ncbi-geneid:5294098	2.7.1.69	52728
cbe:Cbei_2925	ncbi-geneid:5294114	3.6.4.13	52540
cbe:Cbei_2934	ncbi-geneid:5294123	1.3.1.26	51735|55347
cbe:Cbei_2947	ncbi-geneid:5294134	3.6.4.12	52540
cbe:Cbei_2950	ncbi-geneid:5294137	2.7.13.3	55874|47384|158472
cbe:Cbei_2963	ncbi-geneid:5294150	2.1.1	53335
cbe:Cbei_2969	ncbi-geneid:5294156	2.5.1.90	48576
cbe:Cbei_2991	ncbi-geneid:5294176	1.6.5.3	46548
cbe:Cbei_2993	ncbi-geneid:5294178	1.6.5.3	56762
cbe:Cbei_2994	ncbi-geneid:5294179	1.6.5.3	143243
cbe:Cbei_2995	ncbi-geneid:5294180	1.6.99.5|1.6.5.3	56770
cbe:Cbei_3011	ncbi-geneid:5294196	3.4.24.-	53163
cbe:Cbei_3012	ncbi-geneid:5294197	1.12.99.6	56762
cbe:Cbei_3013	ncbi-geneid:5294198	1.12.99.6	56770
cbe:Cbei_3019	ncbi-geneid:5294204	1.7.1.4	51905|51905
cbe:Cbei_3020	ncbi-geneid:5294205	1.2.99.2	56821
cbe:Cbei_3024	ncbi-geneid:5294209	1.8.7.1|1.7.7.1	56014|56014|55124|55124
cbe:Cbei_3037	ncbi-geneid:5294222	3.6.4.3|3.4.24.-	52540|140990
cbe:Cbei_3039	ncbi-geneid:5294224	4.1.2.13	51569
cbe:Cbei_3041	ncbi-geneid:5294226	3.2.1.8	49899
cbe:Cbei_3047	ncbi-geneid:5294232	3.2.1.37	51445|51011|46689|46689|51215
cbe:Cbei_3052	ncbi-geneid:5294236	2.7.13.3	55874|47384|158472
cbe:Cbei_3081	ncbi-geneid:5294264	5.3.3.2	55811
cbe:Cbei_3085	ncbi-geneid:5294268	3.3.2.1	52499
cbe:Cbei_3091	ncbi-geneid:5294274	6.1.1.21	55681|52954
cbe:Cbei_3100	ncbi-geneid:5294283	2.1.1.13	82282|56507|51717|52242|47644
cbe:Cbei_3120	ncbi-geneid:5294302	4.1.2.4	51569
cbe:Cbei_3123	ncbi-geneid:5294305	3.6.3.17	52540|52540
cbe:Cbei_3125	ncbi-geneid:5294307	2.4.2.1	53167
cbe:Cbei_3127	ncbi-geneid:5294309	5.4.2.7	53649|143856
cbe:Cbei_3128	ncbi-geneid:5294310	3.5.4.5	53927
cbe:Cbei_3129	ncbi-geneid:5294311	2.4.2.3	53167
cbe:Cbei_3156	ncbi-geneid:5294335	3.1.21.3	52540
cbe:Cbei_3160	ncbi-geneid:5294339	3.1.21.3	116734|116734
cbe:Cbei_3161	ncbi-geneid:5294340	2.1.1.72	53335
cbe:Cbei_3168	ncbi-geneid:5294346	5.4.2.1
cbe:Cbei_3176	ncbi-geneid:5294353	5.1.1.13	53681|53681
cbe:Cbei_3185	ncbi-geneid:5294361	6.1.1.10	52374|47323
cbe:Cbei_3203	ncbi-geneid:5294379	2.7.7.7	53098
cbe:Cbei_3206	ncbi-geneid:5294382	6.1.1.3	55681|55186|52954|81271
cbe:Cbei_3217	ncbi-geneid:5294393	2.3.1.28	52777
cbe:Cbei_3220	ncbi-geneid:5294396	4.3.1.1	48557
cbe:Cbei_3244	ncbi-geneid:5294419	4.3.1.1	48557
cbe:Cbei_3260	ncbi-geneid:5294435	3.8.1.2	56784
cbe:Cbei_3271	ncbi-geneid:5294446	3.2.1.86	51445
cbe:Cbei_3273	ncbi-geneid:5294448	2.7.1.69	51261|55604
cbe:Cbei_3277	ncbi-geneid:5294452	4.1.2.17	53639
cbe:Cbei_3282	ncbi-geneid:5296411	3.6.1.22	55811|55811
cbe:Cbei_3291	ncbi-geneid:5294464	2.3.1.-	55729
cbe:Cbei_3328	ncbi-geneid:5294501	1.8.1.9	51905|52833
cbe:Cbei_3344	ncbi-geneid:5294516	2.7.1.69	53062
cbe:Cbei_3348	ncbi-geneid:5294520	1.15.1.2	49367|57802
cbe:Cbei_3353	ncbi-geneid:5294525	3.2.1.14	51445|54556
cbe:Cbei_3371	ncbi-geneid:5294543	1.1.1.69	51735
cbe:Cbei_3402	ncbi-geneid:5294574	2.3.1.8|2.7.1.-	56399
cbe:Cbei_3405	ncbi-geneid:5294577	2.7.13.3	55874|52172|47384
cbe:Cbei_3424	ncbi-geneid:5294596	5.4.2.1
cbe:Cbei_3434	ncbi-geneid:5294605	3.5.4.5	53927
cbe:Cbei_3437	ncbi-geneid:5294608	4.4.1.5	54593
cbe:Cbei_3438	ncbi-geneid:5294609	2.3.1.79	51161
cbe:Cbei_3475	ncbi-geneid:5294646	1.1.1.169	51735
cbe:Cbei_3482	ncbi-geneid:5294652	3.5.1.88	56420
cbe:Cbei_3497	ncbi-geneid:5294666	2.7.1.4	53067
cbe:Cbei_3511	ncbi-geneid:5294680	3.5.1.88	56420
cbe:Cbei_3512	ncbi-geneid:5294681	1.1.1.274	51430
cbe:Cbei_3515	ncbi-geneid:5294684	2.3.1.28	51161
cbe:Cbei_3516	ncbi-geneid:5294685	2.7.9.2	56059|52009
cbe:Cbei_3517	ncbi-geneid:5294686	2.7.1.2	53067
cbe:Cbei_3543	ncbi-geneid:5294711	2.5.1.49	53383
cbe:Cbei_3561	ncbi-geneid:5294729	2.1.2.3	53927
cbe:Cbei_3569	ncbi-geneid:5294737	2.7.7.6	88946|88659
cbe:Cbei_3576	ncbi-geneid:5294744	2.7.7.6	88946|88659
cbe:Cbei_3591	ncbi-geneid:5294758	6.1.1.6	55681|50249
cbe:Cbei_3592	ncbi-geneid:5294759	1.1.1.169	51735
cbe:Cbei_3599	ncbi-geneid:5294765	5.1.1.3	53681|53681
cbe:Cbei_3615	ncbi-geneid:5294781	3.4.11.18	55920|103642
cbe:Cbei_3630	ncbi-geneid:5294796	2.3.1.9	53901|53901
cbe:Cbei_3642	ncbi-geneid:5294807	1.2.7.3	52518
cbe:Cbei_3662	ncbi-geneid:5294826	2.7.3.-	55874|47384|158472
cbe:Cbei_3673	ncbi-geneid:5294837	3.5.1.11|3.5.1.24	56235
cbe:Cbei_3675	ncbi-geneid:5294839	2.7.7.6	88946|88659
cbe:Cbei_3704	ncbi-geneid:5294867	3.6.3.34	52540
cbe:Cbei_3719	ncbi-geneid:5294882	2.3.1.79	51161
cbe:Cbei_3724	ncbi-geneid:5294887	1.1.1.274	51430
cbe:Cbei_3741	ncbi-geneid:5294904	3.1.3.18	56784
cbe:Cbei_3760	ncbi-geneid:5294923	3.6.3.34	52540
cbe:Cbei_3765	ncbi-geneid:5294928	3.2.1.21	51445|52279
cbe:Cbei_3768	ncbi-geneid:5294931	2.7.1.69	51261
cbe:Cbei_3771	ncbi-geneid:5294934	3.2.1.21	51445|52279
cbe:Cbei_3773	ncbi-geneid:5294936	3.2.1.26	75005|49899
cbe:Cbei_3778	ncbi-geneid:5294941	2.4.-.-	53448
cbe:Cbei_3779	ncbi-geneid:5294942	1.3.99.1	51905|56425
cbe:Cbei_3796	ncbi-geneid:5294959	1.12.7.2	53920|54862
cbe:Cbei_3801	ncbi-geneid:5294964	1.2.1.2	53706|50692
cbe:Cbei_3807	ncbi-geneid:5294970	1.97.1.4	102114
cbe:Cbei_3811	ncbi-geneid:5294974	2.7.1.69	46973
cbe:Cbei_3812	ncbi-geneid:5294975	2.7.1.69	52794
cbe:Cbei_3814	ncbi-geneid:5294977	3.2.1.21	51445
cbe:Cbei_3818	ncbi-geneid:5296427	2.7.13.3	55874|55785|47384
cbe:Cbei_3820	ncbi-geneid:5294982	1.1.1.157	51735|48179
cbe:Cbei_3833	ncbi-geneid:5294994	2.8.3.9|2.8.3.8	100950
cbe:Cbei_3834	ncbi-geneid:5294995	2.8.3.9|2.8.3.5	100950
cbe:Cbei_3835	ncbi-geneid:5294996	4.1.1.4	160104
cbe:Cbei_3859	ncbi-geneid:5295020	2.7.9.2	56059|52009
cbe:Cbei_3862	ncbi-geneid:5295023	2.7.9.2	56059|52009
cbe:Cbei_3864	ncbi-geneid:5295025	1.1.1.1	50129|51735
cbe:Cbei_3870	ncbi-geneid:5296429	3.2.1.80	75005|69360|49899
cbe:Cbei_3873	ncbi-geneid:5295033	2.7.1.69	52728
cbe:Cbei_3874	ncbi-geneid:5295034	2.7.1.69	53062
cbe:Cbei_3877	ncbi-geneid:5295037	3.2.1.26	75005|49899
cbe:Cbei_3904	ncbi-geneid:5295064	1.1.1.100	51735
cbe:Cbei_3907	ncbi-geneid:5295066	2.3.1.57	55729
cbe:Cbei_3909	ncbi-geneid:5296431	2.3.1.79	51161
cbe:Cbei_3922	ncbi-geneid:5295080	5.4.2.1
cbe:Cbei_3928	ncbi-geneid:5296433	3.4.21.89	51306
cbe:Cbei_3929	ncbi-geneid:5295085	2.3.1.183	55729
cbe:Cbei_3937	ncbi-geneid:5295093	2.3.1.-	55729
cbe:Cbei_3984	ncbi-geneid:5295140	3.2.1.86	51445
cbe:Cbei_3989	ncbi-geneid:5295145	2.3.1.179	53901|53901
cbe:Cbei_3996	ncbi-geneid:5295152	3.4.21.89	51306
cbe:Cbei_3998	ncbi-geneid:5295154	2.1.1.51|2.1.1.187	53335
cbe:Cbei_4000	ncbi-geneid:5295156	1.12.7.2	53920|54862|54862|48674
cbe:Cbei_4002	ncbi-geneid:5295158	3.4.21.92	52096
cbe:Cbei_4005	ncbi-geneid:5295161	2.7.13.3	103190|55874|55890|55785
cbe:Cbei_4006	ncbi-geneid:5295162	2.7.2.7	53067|53067
cbe:Cbei_4008	ncbi-geneid:5295164	1.1.1.38	51735|53223
cbe:Cbei_4019	ncbi-geneid:5295175	2.7.13.3
cbe:Cbei_4022	ncbi-geneid:5295178	3.2.1.21	51445|52279
cbe:Cbei_4023	ncbi-geneid:5295179	3.5.1.28	53187
cbe:Cbei_4032	ncbi-geneid:5295188	2.3.1.41|2.3.1.180	53901
cbe:Cbei_4036	ncbi-geneid:5295192	3.2.1.86	56327|51735
cbe:Cbei_4040	ncbi-geneid:5295196	3.4.11.-	144052
cbe:Cbei_4041	ncbi-geneid:5295197	1.2.7.3	52518
cbe:Cbei_4042	ncbi-geneid:5295198	1.2.7.3	52518|53323|52922
cbe:Cbei_4050	ncbi-geneid:5295206	2.5.1.6	55973|55973|55973
cbe:Cbei_4060	ncbi-geneid:5295216	1.97.1.4	54862|102114
cbe:Cbei_4061	ncbi-geneid:5295217	2.3.1.54	51998
cbe:Cbei_4062	ncbi-geneid:5295218	3.2.-.-	52317
cbe:Cbei_4076	ncbi-geneid:5295232	2.7.1.15	53613
cbe:Cbei_4082	ncbi-geneid:5295238	5.3.1.12	51556
cbe:Cbei_4083	ncbi-geneid:5295239	1.1.1.57	51735|48179
cbe:Cbei_4084	ncbi-geneid:5295240	4.2.1.8	51658
cbe:Cbei_4092	ncbi-geneid:5295248	1.1.1.261	56796
cbe:Cbei_4095	ncbi-geneid:5295251	4.2.1.9	143975|52016
cbe:Cbei_4105	ncbi-geneid:5295261	1.4.3.4	51905|54373
cbe:Cbei_4110	ncbi-geneid:5295266	1.6.5.3	53920|54862|54292
cbe:Cbei_4111	ncbi-geneid:5295267	1.6.99.5|1.6.5.3	142019|140490|142984|52833|54862
cbe:Cbei_4112	ncbi-geneid:5295268	1.6.5.3	52833
cbe:Cbei_4113	ncbi-geneid:5295269	5.1.1.1	51419|50621
cbe:Cbei_4118	ncbi-geneid:5295274	4.1.3.38	56752
cbe:Cbei_4119	ncbi-geneid:5295275	4.1.3.27|2.6.1.85	56322
cbe:Cbei_4120	ncbi-geneid:5295276	2.6.1.85	52317
cbe:Cbei_4121	ncbi-geneid:5295277	2.1.1.79	53335
cbe:Cbei_4122	ncbi-geneid:5295278	2.1.1.-	53335|88697
cbe:Cbei_4126	ncbi-geneid:5295282	3.2.1.55	75005|49899
cbe:Cbei_4127	ncbi-geneid:5295283	4.2.1.9	143975|52016
cbe:Cbei_4128	ncbi-geneid:5295284	4.2.1.52	51569
cbe:Cbei_4135	ncbi-geneid:5295291	3.2.1.41	51445|81296
cbe:Cbei_4142	ncbi-geneid:5295298	2.4.2.1	53167
cbe:Cbei_4143	ncbi-geneid:5295299	4.1.2.4	51569
cbe:Cbei_4146	ncbi-geneid:5295302	3.6.3.17	52540|52540
cbe:Cbei_4148	ncbi-geneid:5295304	5.1.1.1	53822|47413
cbe:Cbei_4149	ncbi-geneid:5295305	2.6.1.-	53383
cbe:Cbei_4155	ncbi-geneid:5295311	4.1.2.5	53383
cbe:Cbei_4175	ncbi-geneid:5295331	2.7.13.3	55874
cbe:Cbei_4180	ncbi-geneid:5295336	3.1.1.61	52738|52172
cbe:Cbei_4181	ncbi-geneid:5295337	2.1.1.80	53335
cbe:Cbei_4183	ncbi-geneid:5295339	2.7.13.3
cbe:Cbei_4186	ncbi-geneid:5295342	2.7.7.4	52540|50465|50447
cbe:Cbei_4187	ncbi-geneid:5295343	2.7.7.4	52402
cbe:Cbei_4189	ncbi-geneid:5295345	1.8.99.2	51905|56425|46977
cbe:Cbei_4190	ncbi-geneid:5295346	3.6.3.25	52540|50331
cbe:Cbei_4199	ncbi-geneid:5295355	1.1.1.41|1.1.1.42	53659
cbe:Cbei_4203	ncbi-geneid:5295359	1.4.1.13|1.4.1.14	51971|46548
cbe:Cbei_4204	ncbi-geneid:5295360	1.4.7.1	51395|56235|69336
cbe:Cbei_4206	ncbi-geneid:5295362	6.3.1.2	55931|54368
cbe:Cbei_4207	ncbi-geneid:5295363	2.7.2.4	53633|55021|55021
cbe:Cbei_4228	ncbi-geneid:5295384	2.4.2.8	53271
cbe:Cbei_4230	ncbi-geneid:5295386	2.4.1.-|3.4	56601|53955
cbe:Cbei_4232	ncbi-geneid:5295388	2.7.4.6	54919
cbe:Cbei_4233	ncbi-geneid:5295389	3.6.1.7	54975
cbe:Cbei_4241	ncbi-geneid:5295397	2.7.7.7	56672|100879
cbe:Cbei_4243	ncbi-geneid:5295399	3.6.3.8	81665|56784|81660|81653
cbe:Cbei_4245	ncbi-geneid:5295401	3.6.1.1	64182|75138|54631
cbe:Cbei_4249	ncbi-geneid:5295405	4.1.1.65	88946|88659|88659
cbe:Cbei_4265	ncbi-geneid:5295421	3.6.3.14	52540
cbe:Cbei_4278	ncbi-geneid:5295434	2.5.1.57|2.5.1.56	51569|51269
cbe:Cbei_4307	ncbi-geneid:5295463	2.7.13.3
cbe:Cbei_4308	ncbi-geneid:5295464	2.1.1.80	53335|47757
cbe:Cbei_4309	ncbi-geneid:5295465	3.1.1.61	52738|52172
cbe:Cbei_4310	ncbi-geneid:5295466	3.5.1.44	64438
cbe:Cbei_4313	ncbi-geneid:5295469	2.6.1.42	56752
cbe:Cbei_4316	ncbi-geneid:5295472	2.6.1.1	53383
cbe:Cbei_4318	ncbi-geneid:5295474	1.2.7.-	52518|53323|52518|52922|54862
cbe:Cbei_4320	ncbi-geneid:5295476	2.4.1.227	53756
cbe:Cbei_4321	ncbi-geneid:5295477	3.1.-.-	64182
cbe:Cbei_4323	ncbi-geneid:5295479	5.99.1.-	56719|101904|101904
cbe:Cbei_4324	ncbi-geneid:5295480	5.99.1.-	56719|55874|54211
cbe:Cbei_4327	ncbi-geneid:5295483	3.4.24.-	55486
cbe:Cbei_4330	ncbi-geneid:5295486	6.1.1.13	47336
cbe:Cbei_4332	ncbi-geneid:5295488	6.1.1.13	56801
cbe:Cbei_4334	ncbi-geneid:5295490	3.6.3.-	52540
cbe:Cbei_4336	ncbi-geneid:5295492	2.6.1.37	53383
cbe:Cbei_4337	ncbi-geneid:5295493	4.1.1.82	52518|52518
cbe:Cbei_4338	ncbi-geneid:5295494	5.4.2.9	51621|52374
cbe:Cbei_4347	ncbi-geneid:5295503	2.6.1.19|2.6.1.22	53383
cbe:Cbei_4356	ncbi-geneid:5295512	2.5.1.47	53686
cbe:Cbei_4359	ncbi-geneid:5295515	3.2.1.22	56327|51735
cbe:Cbei_4361	ncbi-geneid:5295517	4.1.99.-	102114
cbe:Cbei_4408	ncbi-geneid:5295563	4.1.1.-	51419|50621
cbe:Cbei_4409	ncbi-geneid:5295564	1.5.1.7	51735
cbe:Cbei_4410	ncbi-geneid:5295565	2.5.1.16	53335
cbe:Cbei_4412	ncbi-geneid:5295567	4.1.1.50	56276
cbe:Cbei_4419	ncbi-geneid:5295574	2.7.1.6	54211|55060
cbe:Cbei_4420	ncbi-geneid:5295575	5.1.3.2	51735
cbe:Cbei_4422	ncbi-geneid:5295577	5.1.1.1	53822|47413
cbe:Cbei_4425	ncbi-geneid:5295580	4.2.1.1	53056
cbe:Cbei_4430	ncbi-geneid:5295585	2.7.13.3	55874
cbe:Cbei_4433	ncbi-geneid:5295588	3.6.3.17	52540|52540
cbe:Cbei_4441	ncbi-geneid:5295596	3.2.1.22	51445
cbe:Cbei_4442	ncbi-geneid:5295597	3.2.1.22	51445
cbe:Cbei_4450	ncbi-geneid:5295605	3.6.3.17	53822
cbe:Cbei_4453	ncbi-geneid:5295608	2.2.1.1	52518|52518|52922
cbe:Cbei_4454	ncbi-geneid:5295609	2.2.1.2	51569
cbe:Cbei_4455	ncbi-geneid:5295610	5.1.3.4	53639
cbe:Cbei_4457	ncbi-geneid:5295612	5.3.1.4	53743|50443
cbe:Cbei_4458	ncbi-geneid:5295613	2.7.13.3	55874|158472
cbe:Cbei_4461	ncbi-geneid:5295616	3.6.3.17	52540|52540
cbe:Cbei_4465	ncbi-geneid:5295620	5.1.3.3	74650
cbe:Cbei_4474	ncbi-geneid:5295629	3.6.3.8	81665|56784|81660|81653
cbe:Cbei_4475	ncbi-geneid:5295630	3.6.4.12	52540|46785|47819
cbe:Cbei_4479	ncbi-geneid:5295634	2.7.1.31	110738
cbe:Cbei_4482	ncbi-geneid:5295637	3.-.-.-	51658
cbe:Cbei_4484	ncbi-geneid:5295639	2.7.13.3	55874|52172|55785|47384
cbe:Cbei_4487	ncbi-geneid:5295642	2.5.1.3	51391
cbe:Cbei_4488	ncbi-geneid:5295643	2.7.1.50	53613
cbe:Cbei_4490	ncbi-geneid:5295645	2.7.1.49|2.7.4.7	53613
cbe:Cbei_4495	ncbi-geneid:5295650	2.7.13.3	55874|47384|158472
cbe:Cbei_4499	ncbi-geneid:5295654	4.3.1.17	143548|55021
cbe:Cbei_4503	ncbi-geneid:5295658	3.6.3.34	52540
cbe:Cbei_4508	ncbi-geneid:5295663	1.1.5.3	51905
cbe:Cbei_4509	ncbi-geneid:5295664	2.7.1.30	53067|53067
cbe:Cbei_4512	ncbi-geneid:5295667	2.7.1.48	55186|52540
cbe:Cbei_4515	ncbi-geneid:5295670	6.3.4.5	69864|52402
cbe:Cbei_4516	ncbi-geneid:5295671	4.3.2.1	48557
cbe:Cbei_4517	ncbi-geneid:5295672	1.2.1	55347|51735
cbe:Cbei_4518	ncbi-geneid:5295673	2.3.1.1|2.3.1.35	56266
cbe:Cbei_4519	ncbi-geneid:5295674	2.7.2	53633
cbe:Cbei_4520	ncbi-geneid:5295675	2.6.1.11|2.6.1.17	53383
cbe:Cbei_4521	ncbi-geneid:5295676	2.1.3.3	53671
cbe:Cbei_4532	ncbi-geneid:5295687	2.7.1.69	55604
cbe:Cbei_4533	ncbi-geneid:5295688	2.7.1.69	51261
cbe:Cbei_4537	ncbi-geneid:5295692	2.7.1.69	46973
cbe:Cbei_4538	ncbi-geneid:5295693	2.7.1.69	52794
cbe:Cbei_4540	ncbi-geneid:5295695	4.6.1.1	55154
cbe:Cbei_4541	ncbi-geneid:5295696	3.1.3.11	56300
cbe:Cbei_4542	ncbi-geneid:5295697	1.3.99.2	56645|47203
cbe:Cbei_4544	ncbi-geneid:5295699	4.2.1.55	52096
cbe:Cbei_4545	ncbi-geneid:5295700	1.3.1.74	103473
cbe:Cbei_4546	ncbi-geneid:5295701	4.2.1.44	51658
cbe:Cbei_4547	ncbi-geneid:5295702	1.1.1.18	51735|55347
cbe:Cbei_4548	ncbi-geneid:5295703	3.7.1.-	52518|52467|52518
cbe:Cbei_4549	ncbi-geneid:5295704	5.3.1.-
cbe:Cbei_4550	ncbi-geneid:5295705	2.7.1.92	53613
cbe:Cbei_4551	ncbi-geneid:5295706	4.1.2.13	51569
cbe:Cbei_4559	ncbi-geneid:5295714	2.7.1.69	52728
cbe:Cbei_4562	ncbi-geneid:5295717	3.5.99.6	100950
cbe:Cbei_4564	ncbi-geneid:5295719	3.5.1.25	51556|51338
cbe:Cbei_4565	ncbi-geneid:5295720	2.7.1.2	53067
cbe:Cbei_4566	ncbi-geneid:5295721	3.2.1.21	51445
cbe:Cbei_4568	ncbi-geneid:5295723	1.3.1.12	51735|48179
cbe:Cbei_4569	ncbi-geneid:5295724	2.5.1.54	51569
cbe:Cbei_4570	ncbi-geneid:5295725	4.2.1.10	52304
cbe:Cbei_4571	ncbi-geneid:5295726	2.7.1.71	52540
cbe:Cbei_4572	ncbi-geneid:5295727	1.1.1.25	53223|51735
cbe:Cbei_4573	ncbi-geneid:5295728	4.2.1.51|5.4.99.5	53850|55021|48600
cbe:Cbei_4574	ncbi-geneid:5295729	4.2.3.5	103263
cbe:Cbei_4575	ncbi-geneid:5295730	2.5.1.19	55205
cbe:Cbei_4576	ncbi-geneid:5295731	4.2.3.4	56796
cbe:Cbei_4577	ncbi-geneid:5295732	2.5.1.54	51569
cbe:Cbei_4579	ncbi-geneid:5295734	2.7.13.-	55874|55890
cbe:Cbei_4589	ncbi-geneid:5295743	2.7.8.-	56024|56024
cbe:Cbei_4590	ncbi-geneid:5295744	6.1.1.4	52374|50677|47323
cbe:Cbei_4595	ncbi-geneid:5295749	3.5.4.13	51283
cbe:Cbei_4602	ncbi-geneid:5295756	2.7.6.5	81301
cbe:Cbei_4609	ncbi-geneid:5295763	2.7.2.7	53067|53067
cbe:Cbei_4615	ncbi-geneid:5295769	6.1.1.1	52374|55174
cbe:Cbei_4618	ncbi-geneid:5295772	2.7.7.9	53448
cbe:Cbei_4627	ncbi-geneid:5295781	5.1.3.14|5.1.3.23	53756
cbe:Cbei_4635	ncbi-geneid:5295789	2.7.1.69	52794
cbe:Cbei_4639	ncbi-geneid:5295793	2.7.1.69	52794
cbe:Cbei_4640	ncbi-geneid:5295794	2.7.1.69	46973
cbe:Cbei_4643	ncbi-geneid:5295797	3.2.1.21	51445
cbe:Cbei_4644	ncbi-geneid:5295798	2.2.1.1	52518|52518|52922
cbe:Cbei_4645	ncbi-geneid:5295799	2.2.1.2	51569
cbe:Cbei_4646	ncbi-geneid:5295800	5.3.1.27	53697
cbe:Cbei_4647	ncbi-geneid:5295801	4.1.2.43	51366
cbe:Cbei_4648	ncbi-geneid:5295802	2.7.1.45	53613
cbe:Cbei_4653	ncbi-geneid:5295807	3.2.1.20	51445|74650|51011
cbe:Cbei_4655	ncbi-geneid:5295809	3.2.1.20	51445|74650|51011
cbe:Cbei_4657	ncbi-geneid:5295811	5.3.1.12	51556
cbe:Cbei_4659	ncbi-geneid:5295813	4.2.1.8	51658
cbe:Cbei_4669	ncbi-geneid:5295823	3.2.1.86	51445
cbe:Cbei_4670	ncbi-geneid:5295824	3.2.1.86	56327|51735
cbe:Cbei_4675	ncbi-geneid:5295829	3.2.1.45	51445
cbe:Cbei_4684	ncbi-geneid:5295838	2.7.1.69	52794
cbe:Cbei_4685	ncbi-geneid:5295839	2.7.1.69	46973
cbe:Cbei_4698	ncbi-geneid:5295852	3.5.1.28	69360|53187
cbe:Cbei_4704	ncbi-geneid:5295858	3.2.1.122	56327|51735
cbe:Cbei_4705	ncbi-geneid:5295859	2.7.1.69	55604
cbe:Cbei_4706	ncbi-geneid:5295860	2.7.1.69	51261
cbe:Cbei_4708	ncbi-geneid:5295862	1.1.1.22	51735|48179|52413
cbe:Cbei_4709	ncbi-geneid:5295863	2.3.1.-	51161
cbe:Cbei_4711	ncbi-geneid:5295865	2.6.1.50	53383
cbe:Cbei_4712	ncbi-geneid:5295866	4.2.1.46	51735
cbe:Cbei_4720	ncbi-geneid:5295874	3.1.4.46	51695
cbe:Cbei_4738	ncbi-geneid:5295892	1.1.1.22	51735|48179|52413
cbe:Cbei_4740	ncbi-geneid:5295894	3.1.3.48	89550
cbe:Cbei_4741	ncbi-geneid:5295895	2.7.10.2	52540
cbe:Cbei_4752	ncbi-geneid:5295905	1.1.1.133	51735
cbe:Cbei_4754	ncbi-geneid:5295907	4.2.1.46	51735
cbe:Cbei_4755	ncbi-geneid:5295908	5.1.3.13	51182
cbe:Cbei_4756	ncbi-geneid:5295909	2.7.7.24	53448
cbe:Cbei_4774	ncbi-geneid:5295927	3.4.11.21	53187|101821
cbe:Cbei_4776	ncbi-geneid:5295929	4.2.1.52	51569
cbe:Cbei_4779	ncbi-geneid:5295932	3.6.3.21	52540
cbe:Cbei_4782	ncbi-geneid:5295935	3.6.4.12	52540
cbe:Cbei_4783	ncbi-geneid:5295936	3.6.4.3|3.4.24.-	140990|52540
cbe:Cbei_4787	ncbi-geneid:5295940	4.1.1.20	51419|50621
cbe:Cbei_4794	ncbi-geneid:5295947	2.6.1.1	53383
cbe:Cbei_4802	ncbi-geneid:5295955	3.6.3.4	56784|81653|55008|55008|81665
cbe:Cbei_4805	ncbi-geneid:5295958	3.2.1.86	56327|51735
cbe:Cbei_4809	ncbi-geneid:5295962	3.5.1.-	53187|55031
cbe:Cbei_4826	ncbi-geneid:5295979	3.1.1.61	52738|52172
cbe:Cbei_4827	ncbi-geneid:5295980	2.1.1.80	53335|47757
cbe:Cbei_4829	ncbi-geneid:5295982	2.7.13.3
cbe:Cbei_4833	ncbi-geneid:5295986	3.2.1.21	51445
cbe:Cbei_4834	ncbi-geneid:5295987	1.11.1.6	47240
cbe:Cbei_4838	ncbi-geneid:5295991	2.7.1.69	51261|55604
cbe:Cbei_4839	ncbi-geneid:5295992	2.3.1.81	110710
cbe:Cbei_4846	ncbi-geneid:5295998	2.7.1.69	51261|55604
cbe:Cbei_4850	ncbi-geneid:5296002	2.1.1.-	53335|50249
cbe:Cbei_4851	ncbi-geneid:5296003	2.7.1.40	51621|52935|50800
cbe:Cbei_4852	ncbi-geneid:5296004	2.7.1.11	53784
cbe:Cbei_4853	ncbi-geneid:5296005	2.7.7.7	89550
cbe:Cbei_4858	ncbi-geneid:5296010	1.1.1.158	56176|56194
cbe:Cbei_4860	ncbi-geneid:5296012	2.4.1.129	56601|56519
cbe:Cbei_4866	ncbi-geneid:5296018	3.4.21.102	52096|50156
cbe:Cbei_4870	ncbi-geneid:5296022	2.2.1.1	52518|52922
cbe:Cbei_4871	ncbi-geneid:5296023	2.2.1.1	52518
cbe:Cbei_4876	ncbi-geneid:5296028	2.7.8.7	56214
cbe:Cbei_4880	ncbi-geneid:5296032	1.1.1.22	51735|48179|52413
cbe:Cbei_4882	ncbi-geneid:5296034	2.6.1.50	53383
cbe:Cbei_4890	ncbi-geneid:5296042	5.2.1.8	54534|109998
cbe:Cbei_4891	ncbi-geneid:5296043	3.2.2.-	52141
cbe:Cbei_4893	ncbi-geneid:5296443	3.5.1.-	52467
cbe:Cbei_4895	ncbi-geneid:5296047	2.7.1.2	53067
cbe:Cbei_4903	ncbi-geneid:5296450	1.1.1.27	56327|51735
cbe:Cbei_4904	ncbi-geneid:5296454	2.7.7.27	53448|51161
cbe:Cbei_4905	ncbi-geneid:5296057	2.7.7.27	53448|51161
cbe:Cbei_4907	ncbi-geneid:5296059	2.4.1.1	53756
cbe:Cbei_4908	ncbi-geneid:5296060	2.4.1.21	53756
cbe:Cbei_4909	ncbi-geneid:5296061	2.4.1.18	51445|51011
cbe:Cbei_4910	ncbi-geneid:5296460	2.3.1.128	55729
cbe:Cbei_4913	ncbi-geneid:5296065	2.7.1.69	52728
cbe:Cbei_4914	ncbi-geneid:5296066	2.7.1.69	53062
cbe:Cbei_4917	ncbi-geneid:5296069	3.2.2.9	53167
cbe:Cbei_4925	ncbi-geneid:5296077	2.7.13.3	55874|47384|55785
cbe:Cbei_4927	ncbi-geneid:5296079	1.1.1.95	51735|52283
cbe:Cbei_4934	ncbi-geneid:5296086	2.6.1.13|2.6.1.82	53383
cbe:Cbei_4936	ncbi-geneid:5296088	1.2.1.8	53720
cbe:Cbei_4937	ncbi-geneid:5296089	3.5.1.81	51556|51338
cbe:Cbei_4938	ncbi-geneid:5296090	2.1.3.3	161098
cbe:Cbei_4940	ncbi-geneid:5296092	3.6.3.31	52540|50331
cbe:Cbei_4945	ncbi-geneid:5296097	3.4.24.-	55486
cbe:Cbei_4951	ncbi-geneid:5296103	2.7.7.7	52540|48019
cbe:Cbei_4952	ncbi-geneid:5296104	2.1.1.45	55831
cbe:Cbei_4953	ncbi-geneid:5296105	1.5.1.3	53597
cbe:Cbei_4954	ncbi-geneid:5296106	5.3.3.10	56529
cbe:Cbei_4960	ncbi-geneid:5296112	6.4.1.1	51569|56059|89000|52440|51246|51230
cbe:Cbei_4963	ncbi-geneid:5296115	2.7.13.3	55874
cbe:Cbei_4968	ncbi-geneid:5296120	3.6.3.17	52540|52540
cbe:Cbei_4972	ncbi-geneid:5296124	3.2.1.55	75005|49899
cbe:Cbei_4973	ncbi-geneid:5296125	3.2.1.55	75005
cbe:Cbei_4974	ncbi-geneid:5296126	3.2.1.21	51445|52279
cbe:Cbei_4982	ncbi-geneid:5296134	2.7.1.69	51261
cbe:Cbei_4984	ncbi-geneid:5296136	3.2.1.122	56327|51735
cbe:Cbei_5003	ncbi-geneid:5296462	2.1.1.79	53335
cbe:Cbei_5009	ncbi-geneid:5296161	2.7.1.4	53613
cbe:Cbei_5010	ncbi-geneid:5296162	3.2.1.26	75005|49899
cbe:Cbei_5012	ncbi-geneid:5296164	2.7.1.69	55604
cbe:Cbei_5017	ncbi-geneid:5296169	2.7.1.69	51261
cbe:Cbei_5018	ncbi-geneid:5296170	3.2.1.122	56327|51735
cbe:Cbei_5019	ncbi-geneid:5296171	2.7.1.69	55604
cbe:Cbei_5027	ncbi-geneid:5296463	3.6.3.-	81665|56784|81653
cbe:Cbei_5028	ncbi-geneid:5296180	2.3.1.51	69593
cbe:Cbei_5029	ncbi-geneid:5296181	3.6.4.13	52540
cbe:Cbei_5037	ncbi-geneid:5296189	4.2.1.52	51569
cbe:Cbei_5039	ncbi-geneid:5296466	2.6.-.-	52317
cbe:Cbei_5040	ncbi-geneid:5296192	4.-.-.-	51366
cbe:Cbei_5054	ncbi-geneid:5296206	1.2.99.2	56821
cbe:Cbei_5062	ncbi-geneid:5296214	2.5.1.7	55205
cbe:Cbei_5074	ncbi-geneid:5296226	6.3.4.4	52540
cbe:Cbei_5075	ncbi-geneid:5296227	1.1.1.38	51735|53223
cbe:Cbei_5077	ncbi-geneid:5296229	1.5.1.2	51735|48179
cbe:Cbei_5079	ncbi-geneid:5296231	3.6.4.12	52540|48024
cbe:Cbei_5080	ncbi-geneid:5296232	3.4.21.53	52540|54211
cbe:Cbei_5097	ncbi-geneid:5296249	2.1.1.170	53335
cbe:Cbei_5103	ncbi-geneid:5296255	3.1.26.5	54211
