# Supplementary material for: Tracing the Repertoire of Promiscuous Enzymes along the Metabolic Pathways in Archaeal Organisms
Source: Life (Basel). 2017 Jul 13;7(3):30. doi: 10.3390/life7030030 (PMC5617955; doi:10.3390/life7030030)
Supplement: Supplementary file 1 [file life-07-00030-s001.zip › Table_S2/cbi.txt]

KEGGID	NCBIGI	ECs	SFamilyID
cbi:CLJ_B0002	ncbi-geneid:7878511	2.7.7.7	55979|55979|55979
cbi:CLJ_B0006	ncbi-geneid:7879714	5.99.1.3	56719|55874|54211
cbi:CLJ_B0007	ncbi-geneid:7879245	5.99.1.3	56719|101904
cbi:CLJ_B0021	ncbi-geneid:7880077	6.1.1.11	55681|46589
cbi:CLJ_B0032	ncbi-geneid:7880536	4.4.1.11	53383|52540
cbi:CLJ_B0036	ncbi-geneid:7880225	2.7.7.7	52540|48019
cbi:CLJ_B0042	ncbi-geneid:7878280	3.6.1.22	55811
cbi:CLJ_B0048	ncbi-geneid:7881041	2.3.1.128	55729
cbi:CLJ_B0054	ncbi-geneid:7880310	2.7.7.7	52141
cbi:CLJ_B0075	ncbi-geneid:7880291	5.2.1.8	54534|109998
cbi:CLJ_B0080	ncbi-geneid:7880243	3.5.1.-	52467
cbi:CLJ_B0082	ncbi-geneid:7880308	3.4.17.13	52317|141986
cbi:CLJ_B0088	ncbi-geneid:7880187	2.7.4.9	52540
cbi:CLJ_B0090	ncbi-geneid:7880484	2.7.7.7	52540
cbi:CLJ_B0095	ncbi-geneid:7878120	2.1.1.-	53790
cbi:CLJ_B0099	ncbi-geneid:7879831	3.5.3.6	55909
cbi:CLJ_B0100	ncbi-geneid:7878481	4.6.1.12	69765
cbi:CLJ_B0109	ncbi-geneid:7880118	3.6.3.-	52540
cbi:CLJ_B0111	ncbi-geneid:7880914	3.2.2.-|2.7.7.7	52141
cbi:CLJ_B0113	ncbi-geneid:7880951	6.1.1.10	52374|47323|50249
cbi:CLJ_B0115	ncbi-geneid:7879216	3.1.21.-	51556
cbi:CLJ_B0117	ncbi-geneid:7877554	3.1.26.8	110455
cbi:CLJ_B0118	ncbi-geneid:7881263	2.1.1.182	53335
cbi:CLJ_B0131	ncbi-geneid:7879463	1.17.4.2	51998
cbi:CLJ_B0132	ncbi-geneid:7878252	1.17.4.2|1.97.1.4	102114
cbi:CLJ_B0137	ncbi-geneid:7878756	6.1.1.5	52374|47323|50677|47323
cbi:CLJ_B0140	ncbi-geneid:7878804	2.7.7.22	53448|159283
cbi:CLJ_B0151	ncbi-geneid:7878561	2.4.1.-	53756
cbi:CLJ_B0157	ncbi-geneid:7880509	3.4.15.6	52317
cbi:CLJ_B0158	ncbi-geneid:7877938	6.-.-.-	53623|56059|53244
cbi:CLJ_B0159	ncbi-geneid:7879832	2.7.1.148	54211|55060
cbi:CLJ_B0170	ncbi-geneid:7881024	6.3.4.2	52540|52317
cbi:CLJ_B0174	ncbi-geneid:7878547	2.7.1.21	52540|57716
cbi:CLJ_B0176	ncbi-geneid:7881099	2.1.1.-	53335
cbi:CLJ_B0181	ncbi-geneid:7878867	3.1.3.48	52788
cbi:CLJ_B0182	ncbi-geneid:7879792	5.3.1.6	89623
cbi:CLJ_B0183	ncbi-geneid:7880979	2.4.2.9	53271
cbi:CLJ_B0185	ncbi-geneid:7879126	3.5.4.12	53927
cbi:CLJ_B0187	ncbi-geneid:7878609	5.1.3.14	53756
cbi:CLJ_B0189	ncbi-geneid:7879938	3.6.3.14	81336
cbi:CLJ_B0190	ncbi-geneid:7880093	3.6.3.14	81333
cbi:CLJ_B0191	ncbi-geneid:7880904	3.6.3.14	81573
cbi:CLJ_B0192	ncbi-geneid:7878829	3.6.3.14	47928|160527
cbi:CLJ_B0193	ncbi-geneid:7880669	3.6.3.14	52540|47917|50615
cbi:CLJ_B0194	ncbi-geneid:7878453	3.6.3.14	52943
cbi:CLJ_B0195	ncbi-geneid:7879611	3.6.3.14	52540|47917|50615
cbi:CLJ_B0196	ncbi-geneid:7878211	3.6.3.14	51344|46604
cbi:CLJ_B0198	ncbi-geneid:7878311	2.5.1.7	55205
cbi:CLJ_B0212	ncbi-geneid:7879206	2.5.1.6	55973|55973|55973
cbi:CLJ_B0213	ncbi-geneid:7877804	3.1.11.5	52540|47781
cbi:CLJ_B0220	ncbi-geneid:7878734	3.4.-.-	53187
cbi:CLJ_B0230	ncbi-geneid:7880847	2.7.6.5	81301
cbi:CLJ_B0232	ncbi-geneid:7879458	6.1.1.4	52374|50677|47323
cbi:CLJ_B0238	ncbi-geneid:7879646	4.6.1.1	55154
cbi:CLJ_B0240	ncbi-geneid:7879942	4.1.2.13	51569
cbi:CLJ_B0243	ncbi-geneid:7881379	2.7.1.48	55186|52540
cbi:CLJ_B0247	ncbi-geneid:7880987	2.7.1.-	111331
cbi:CLJ_B0252	ncbi-geneid:7878515	3.5.1.28	47090
cbi:CLJ_B0253	ncbi-geneid:7880501	2.5.1.47	53686
cbi:CLJ_B0254	ncbi-geneid:7879750	2.3.1.30	51161
cbi:CLJ_B0256	ncbi-geneid:7879151	2.3.1.15|2.3.1.51	69593
cbi:CLJ_B0257	ncbi-geneid:7879774	4.2.99.18	48150
cbi:CLJ_B0258	ncbi-geneid:7878970	1.1.1.38	51735|53223
cbi:CLJ_B0264	ncbi-geneid:7881265	4.1.99.-	102114
cbi:CLJ_B0265	ncbi-geneid:7877561	2.1.1.-	75217
cbi:CLJ_B0268	ncbi-geneid:7878420	3.6.3.17	52540|52540
cbi:CLJ_B0274	ncbi-geneid:7879606	1.2.1.12	55347|51735
cbi:CLJ_B0275	ncbi-geneid:7878489	2.7.2.3	53748
cbi:CLJ_B0276	ncbi-geneid:7880102	5.3.1.1	51351
cbi:CLJ_B0277	ncbi-geneid:7880171	5.4.2.1	64158|53649
cbi:CLJ_B0278	ncbi-geneid:7881323	4.2.1.11	51604|54826
cbi:CLJ_B0280	ncbi-geneid:7878187	3.1.-.-	50249|50249|50249|50249
cbi:CLJ_B0281	ncbi-geneid:7879274	3.1.3.5|3.1.3.6	64167
cbi:CLJ_B0301	ncbi-geneid:7880205	2.3.1.28	51161
cbi:CLJ_B0305	ncbi-geneid:7878374	2.7.7.7
cbi:CLJ_B0317	ncbi-geneid:7881267	1.11.1.15	52833
cbi:CLJ_B0319	ncbi-geneid:7878987	2.7.3.-	55874|47384|158472
cbi:CLJ_B0321	ncbi-geneid:7881197	3.2.1.122	56327|51735
cbi:CLJ_B0322	ncbi-geneid:7881274	2.7.1.69	55604
cbi:CLJ_B0325	ncbi-geneid:7878431	2.7.1.69	51261
cbi:CLJ_B0328	ncbi-geneid:7878633	2.7.3.-	55874
cbi:CLJ_B0332	ncbi-geneid:7879551	3.2.1.122	56327|51735
cbi:CLJ_B0333	ncbi-geneid:7880937	2.7.1.69	51261
cbi:CLJ_B0342	ncbi-geneid:7879757	2.7.1.69	55604
cbi:CLJ_B0343	ncbi-geneid:7879119	3.2.1.122	56327|51735
cbi:CLJ_B0344	ncbi-geneid:7877775	2.7.1.69	51261
cbi:CLJ_B0345	ncbi-geneid:7880982	4.2.1.9	143975|52016
cbi:CLJ_B0346	ncbi-geneid:7881176	4.1.3.16|4.1.2.14	51569
cbi:CLJ_B0347	ncbi-geneid:7881248	2.7.1.45	53613
cbi:CLJ_B0349	ncbi-geneid:7881054	3.5.4.2	51338|51556
cbi:CLJ_B0351	ncbi-geneid:7879100	2.7.13.3	55874|47384|158472
cbi:CLJ_B0352	ncbi-geneid:7879380	2.4.1.83	53448
cbi:CLJ_B0358	ncbi-geneid:7878152	3.6.3.34	52540
cbi:CLJ_B0366	ncbi-geneid:7879925	3.6.3.34	52540
cbi:CLJ_B0371	ncbi-geneid:7880073	2.4.2.22	53271
cbi:CLJ_B0373	ncbi-geneid:7878886	2.7.3.-	55874
cbi:CLJ_B0392	ncbi-geneid:7880759	2.7.3.-	55874|47384|55785
cbi:CLJ_B0396	ncbi-geneid:7880512	2.7.3.-	55874|47384|55785
cbi:CLJ_B0400	ncbi-geneid:7877728	3.4.13.9	55920|53092
cbi:CLJ_B0401	ncbi-geneid:7877733	1.1.1.1|1.2.1.10	56796|53720
cbi:CLJ_B0409	ncbi-geneid:7878914	2.7.3.-	55874|47384|158472|103190
cbi:CLJ_B0422	ncbi-geneid:7881012	2.7.3.-	55874|47384|158472
cbi:CLJ_B0445	ncbi-geneid:7877838	3.6.3.27	52540
cbi:CLJ_B0458	ncbi-geneid:7879053	3.4.24.-	52540|140990
cbi:CLJ_B0460	ncbi-geneid:7877763	3.1.26.4
cbi:CLJ_B0471	ncbi-geneid:7878091	5.3.1.8	51182
cbi:CLJ_B0484	ncbi-geneid:7877986	2.3.1.51	69593
cbi:CLJ_B0486	ncbi-geneid:7878285	4.2.1.3	53732|52016
cbi:CLJ_B0487	ncbi-geneid:7878342	1.1.1.41	53659
cbi:CLJ_B0488	ncbi-geneid:7880704	3.6.3.21	52540
cbi:CLJ_B0492	ncbi-geneid:7877922	4.1.1.11	50692
cbi:CLJ_B0493	ncbi-geneid:7878646	6.3.2.1	52374
cbi:CLJ_B0494	ncbi-geneid:7878297	2.1.2.11	51621
cbi:CLJ_B0507	ncbi-geneid:7879735	3.6.1.-	52540|52980
cbi:CLJ_B0509	ncbi-geneid:7880723	3.4.11.4	53187|55031
cbi:CLJ_B0521	ncbi-geneid:7881114	2.5.1.3	51391
cbi:CLJ_B0522	ncbi-geneid:7877479	2.7.1.50	53613
cbi:CLJ_B0523	ncbi-geneid:7881227	2.7.4.7|2.7.1.49	53613
cbi:CLJ_B0526	ncbi-geneid:7877559	6.3.2.4	56059|52440
cbi:CLJ_B0542	ncbi-geneid:7879366	2.1.1	53335
cbi:CLJ_B0547	ncbi-geneid:7880101	3.6.1.13	55811
cbi:CLJ_B0550	ncbi-geneid:7879693	3.6.3.3|3.6.3.5	56784|81653|81665|55008
cbi:CLJ_B0576	ncbi-geneid:7880605	2.1.1.33	53335
cbi:CLJ_B0578	ncbi-geneid:7880211	1.11.1.15	52833
cbi:CLJ_B0579	ncbi-geneid:7878032	1.1.1.100	51735
cbi:CLJ_B0587	ncbi-geneid:7879889	6.1.1.11	55681|46589
cbi:CLJ_B0591	ncbi-geneid:7879630	1.5.1.24	52283|51735
cbi:CLJ_B0592	ncbi-geneid:7877987	3.1.3.11	56300
cbi:CLJ_B0597	ncbi-geneid:7878330	1.15.1.1	54719|46609
cbi:CLJ_B0608	ncbi-geneid:7877468	3.6.3.8	81665|56784|81660|81653
cbi:CLJ_B0614	ncbi-geneid:7881123	6.3.5.1	52402|56317
cbi:CLJ_B0619	ncbi-geneid:7881374	3.4.11.9	55920|53092
cbi:CLJ_B0645	ncbi-geneid:7880090	3.6.3.31	52540|50331
cbi:CLJ_B0662	ncbi-geneid:7880468	3.4.21.89	51306
cbi:CLJ_B0680	ncbi-geneid:7877866	3.1.6.-	53649
cbi:CLJ_B0683	ncbi-geneid:7880973	6.1.1.22	55681|50249
cbi:CLJ_B0685	ncbi-geneid:7880119	3.4.21.92	52096
cbi:CLJ_B0696	ncbi-geneid:7879374	2.7.13.3	55874
cbi:CLJ_B0698	ncbi-geneid:7878262	2.1.1.79	53335
cbi:CLJ_B0701	ncbi-geneid:7877514	2.3.1.28	52777
cbi:CLJ_B0709	ncbi-geneid:7877996	4.4.1.5	54593
cbi:CLJ_B0713	ncbi-geneid:7880995	3.6.4.13	52540
cbi:CLJ_B0723	ncbi-geneid:7878215	3.6.1.-	55811
cbi:CLJ_B0726	ncbi-geneid:7881348	2.7.1.69	51261|55604
cbi:CLJ_B0746	ncbi-geneid:7878025	2.1.1.72	53335
cbi:CLJ_B0747	ncbi-geneid:7879509	3.1.21.3	116734|116734
cbi:CLJ_B0753	ncbi-geneid:7879462	3.1.21.3	52540|52540
cbi:CLJ_B0761	ncbi-geneid:7879989	3.6.3.34	52540
cbi:CLJ_B0762	ncbi-geneid:7878529	1.18.6.1	52540
cbi:CLJ_B0768	ncbi-geneid:7877710	2.1.2.10	103025|101790
cbi:CLJ_B0770	ncbi-geneid:7878996	1.4.4.2	53383
cbi:CLJ_B0771	ncbi-geneid:7879786	1.4.4.2	53383
cbi:CLJ_B0772	ncbi-geneid:7878537	1.8.1.4	51905|55424
cbi:CLJ_B0773	ncbi-geneid:7880448	2.7.7.63	55681|82649
cbi:CLJ_B0783	ncbi-geneid:7879165	2.3.1.180	53901
cbi:CLJ_B0790	ncbi-geneid:7877668	2.5.1.47	53686
cbi:CLJ_B0791	ncbi-geneid:7881018	4.4.1.21	63411
cbi:CLJ_B0792	ncbi-geneid:7879506	4.4.1.8	53383
cbi:CLJ_B0809	ncbi-geneid:7879713	1.20.4.1	52788
cbi:CLJ_B0817	ncbi-geneid:7879243	2.1.1.45	55831
cbi:CLJ_B0819	ncbi-geneid:7879575	2.5.1.2	53850
cbi:CLJ_B0820	ncbi-geneid:7878015	2.7.4.7|2.7.1.49	53613
cbi:CLJ_B0829	ncbi-geneid:7879145	2.7.3.-	55874|47384
cbi:CLJ_B0836	ncbi-geneid:7880462	2.7.3.-	55874|47384
cbi:CLJ_B0841	ncbi-geneid:7877831	3.6.3.34	52540
cbi:CLJ_B0844	ncbi-geneid:7877727	1.3.1.26	51735|55347
cbi:CLJ_B0845	ncbi-geneid:7878149	2.8.1.1|2.8.1.2	52821|52821
cbi:CLJ_B0861	ncbi-geneid:7881117	3.1.3.73
cbi:CLJ_B0869	ncbi-geneid:7879102	4.2.3.12	55620
cbi:CLJ_B0870	ncbi-geneid:7878289	2.5.1.15	51717
cbi:CLJ_B0872	ncbi-geneid:7879768	2.7.6.3	55083
cbi:CLJ_B0899	ncbi-geneid:7880458	3.1.1.3	53474
cbi:CLJ_B0900	ncbi-geneid:7879539	4.1.1.2	51182
cbi:CLJ_B0904	ncbi-geneid:7878356	2.3.1.-	55729
cbi:CLJ_B0917	ncbi-geneid:7878502	3.5.1.88	56420
cbi:CLJ_B0937	ncbi-geneid:7881328	3.5.3.12	55909
cbi:CLJ_B0952	ncbi-geneid:7877528	2.7.3.-	55874|47384|158472
cbi:CLJ_B0953	ncbi-geneid:7881215	2.6.1.42	56752
cbi:CLJ_B0958	ncbi-geneid:7879614	2.7.1.156|2.7.7.62	52540
cbi:CLJ_B0964	ncbi-geneid:7880521	6.3.5.10	52540|52317
cbi:CLJ_B0966	ncbi-geneid:7879155	4.1.1.81	53383
cbi:CLJ_B0971	ncbi-geneid:7877909	2.5.1.61	53850|54782
cbi:CLJ_B0972	ncbi-geneid:7879537	2.1.1.107|4.2.1.75	53790|69618
cbi:CLJ_B0974	ncbi-geneid:7880673	4.2.1.24	51569
cbi:CLJ_B0975	ncbi-geneid:7880065	6.3.1.-|6.3.5.9	52540|52317
cbi:CLJ_B0977	ncbi-geneid:7878344	5.4.1.2	63965
cbi:CLJ_B0987	ncbi-geneid:7879765	2.1.1.132	53790
cbi:CLJ_B0989	ncbi-geneid:7878556	2.1.1.132|1.-.-.-	53335
cbi:CLJ_B0996	ncbi-geneid:7879836	2.1.1.130|2.1.1.151	53790
cbi:CLJ_B0997	ncbi-geneid:7881223	2.1.1.133	53790
cbi:CLJ_B0999	ncbi-geneid:7881004	2.1.1.131	53790
cbi:CLJ_B1003	ncbi-geneid:7879476	4.99.1.3	53800
cbi:CLJ_B1005	ncbi-geneid:7877742	2.5.1.17	52540
cbi:CLJ_B1008	ncbi-geneid:7878177	1.8.-.-	46548
cbi:CLJ_B1009	ncbi-geneid:7880887	1.8.-.-	52343|63380
cbi:CLJ_B1010	ncbi-geneid:7880341	1.8.1.-	56014|54862|55124
cbi:CLJ_B1016	ncbi-geneid:7879494	2.7.3.-	55874|47384
cbi:CLJ_B1017	ncbi-geneid:7878875	3.6.3.34	52540
cbi:CLJ_B1020	ncbi-geneid:7880842	2.7.1.29	82549|101473
cbi:CLJ_B1021	ncbi-geneid:7878176	1.1.1.6	56796
cbi:CLJ_B1023	ncbi-geneid:7879425	2.3.1.-	55729
cbi:CLJ_B1034	ncbi-geneid:7880398	3.4.16.4	55166
cbi:CLJ_B1035	ncbi-geneid:7879132	3.5.4.4	51556
cbi:CLJ_B1040	ncbi-geneid:7880146	3.6.1.-|3.6.4.12	52540|46785|47819
cbi:CLJ_B1042	ncbi-geneid:7877645	3.1.-.-	56300
cbi:CLJ_B1047	ncbi-geneid:7880150	1.97.1.4	102114
cbi:CLJ_B1054	ncbi-geneid:7879751	1.1.3.15	56176|55103
cbi:CLJ_B1059	ncbi-geneid:7878524	2.6.1.1	53383
cbi:CLJ_B1064	ncbi-geneid:7878053	6.1.1.12|6.1.1.23	55681|50249
cbi:CLJ_B1069	ncbi-geneid:7879600	1.3.3.4	52218
cbi:CLJ_B1083	ncbi-geneid:7879720	2.7.3.-	55874|47384
cbi:CLJ_B1092	ncbi-geneid:7879359	2.7.3.-	55874|47384
cbi:CLJ_B1097	ncbi-geneid:7880925	3.6.3.34	52540
cbi:CLJ_B1101	ncbi-geneid:7879493	3.6.3.-	52540
cbi:CLJ_B1118	ncbi-geneid:7879698	1.1.5.3	51905
cbi:CLJ_B1122	ncbi-geneid:7880541	6.1.1.19	52374|47323|55190
cbi:CLJ_B1123	ncbi-geneid:7880795	2.6.1.-	53383
cbi:CLJ_B1143	ncbi-geneid:7880952	6.1.1.17	52374|48163
cbi:CLJ_B1144	ncbi-geneid:7881006	1.2.1.12	55347|51735
cbi:CLJ_B1148	ncbi-geneid:7877713	1.2.1.3	53720
cbi:CLJ_B1165	ncbi-geneid:7878679	2.3.1.79	51161
cbi:CLJ_B1166	ncbi-geneid:7878621	6.3.4.15	55681|46785|50037
cbi:CLJ_B1169	ncbi-geneid:7879041	2.7.3.-	55874|47384
cbi:CLJ_B1174	ncbi-geneid:7879637	1.1.1.95	51735|52283
cbi:CLJ_B1181	ncbi-geneid:7879093	3.5.1	52499
cbi:CLJ_B1186	ncbi-geneid:7878780	2.4.2.22	53271
cbi:CLJ_B1188	ncbi-geneid:7877927	2.8.1.1|2.8.1.2	52821|52821|52821
cbi:CLJ_B1197	ncbi-geneid:7880922	3.6.3.30	52540|50331
cbi:CLJ_B1202	ncbi-geneid:7879951	3.1.2.-	54637
cbi:CLJ_B1207	ncbi-geneid:7877754	4.1.1.12	53383
cbi:CLJ_B1211	ncbi-geneid:7878029	1.1.1.169	48179|51735
cbi:CLJ_B1212	ncbi-geneid:7880054	3.5.4.9	101262
cbi:CLJ_B1213	ncbi-geneid:7879787	1.5.1.5|3.5.4.9	51735|53223
cbi:CLJ_B1215	ncbi-geneid:7880476	2.3.1.57	55729
cbi:CLJ_B1220	ncbi-geneid:7878007	2.5.1.47	53686
cbi:CLJ_B1223	ncbi-geneid:7879900	2.8.1.7	53383
cbi:CLJ_B1226	ncbi-geneid:7880872	2.1.1.61|2.8.1.-	52402
cbi:CLJ_B1229	ncbi-geneid:7878290	2.7.13.-	55874
cbi:CLJ_B1232	ncbi-geneid:7881161	3.1.4.46	51695
cbi:CLJ_B1234	ncbi-geneid:7878533	1.2.7.-	52518|53323|52518|52922|54862
cbi:CLJ_B1237	ncbi-geneid:7878881	1.4.3.4	51905|54373
cbi:CLJ_B1240	ncbi-geneid:7880638	3.2.1.45	51445
cbi:CLJ_B1242	ncbi-geneid:7878658	3.2.1.86	51445
cbi:CLJ_B1243	ncbi-geneid:7880356	3.2.1.2	51445
cbi:CLJ_B1244	ncbi-geneid:7880257	6.1.1.1	52374|55174
cbi:CLJ_B1255	ncbi-geneid:7880418	4.3.1.17	143548|55021
cbi:CLJ_B1261	ncbi-geneid:7881238	3.4.13.19	51556
cbi:CLJ_B1276	ncbi-geneid:7877748	3.6.1.23	51283
cbi:CLJ_B1296	ncbi-geneid:7880559	1.2.1.9	53720
cbi:CLJ_B1297	ncbi-geneid:7880591	1.8.1.9	51905
cbi:CLJ_B1302	ncbi-geneid:7878812	1.8.1.9	51905
cbi:CLJ_B1306	ncbi-geneid:7878794	1.21.4.2	53901
cbi:CLJ_B1307	ncbi-geneid:7880210	1.21.4.2	53659
cbi:CLJ_B1308	ncbi-geneid:7878584	3.2.2.21	50486
cbi:CLJ_B1310	ncbi-geneid:7879046	2.7.1.100	56112
cbi:CLJ_B1311	ncbi-geneid:7878063	5.3.1.23	100950
cbi:CLJ_B1312	ncbi-geneid:7878430	3.6.3.17	52540|52540
cbi:CLJ_B1316	ncbi-geneid:7877828	5.1.3.4|4.1.2.17	53639
cbi:CLJ_B1318	ncbi-geneid:7877643	2.7.-.-	82549
cbi:CLJ_B1333	ncbi-geneid:7880762	1.17.1.4	56003|54665
cbi:CLJ_B1334	ncbi-geneid:7878181	1.17.1.4	56176|55447
cbi:CLJ_B1335	ncbi-geneid:7879677	1.2.99.2	47741|54292
cbi:CLJ_B1336	ncbi-geneid:7880371	3.5.4.3	53927
cbi:CLJ_B1337	ncbi-geneid:7880499	5.99.1.2	56712
cbi:CLJ_B1340	ncbi-geneid:7881097	2.2.1.2	51569
cbi:CLJ_B1345	ncbi-geneid:7878701	2.4.1.-	53448
cbi:CLJ_B1351	ncbi-geneid:7878016	3.6.3.4	56784|81653|55008|55008|81665
cbi:CLJ_B1353	ncbi-geneid:7880351	3.6.3.-	81665|56784|81653|81660
cbi:CLJ_B1419	ncbi-geneid:7877784	3.2.1.17	51445
cbi:CLJ_B1434	ncbi-geneid:7879756	3.6.4.12	52540|53098
cbi:CLJ_B1441	ncbi-geneid:7880469	2.7.1.69	51261|55604
cbi:CLJ_B1442	ncbi-geneid:7880407	2.5.1.31	64005
cbi:CLJ_B1446	ncbi-geneid:7879753	1.2.99.2	56821
cbi:CLJ_B1448	ncbi-geneid:7879840	1.7.1.4	51905
cbi:CLJ_B1451	ncbi-geneid:7879207	3.6.3.-	52540
cbi:CLJ_B1457	ncbi-geneid:7878666	3.6.3.34	52540
cbi:CLJ_B1461	ncbi-geneid:7879240	4.2.-.-	53697
cbi:CLJ_B1462	ncbi-geneid:7879636	2.7.1.69	55604
cbi:CLJ_B1479	ncbi-geneid:7879109	3.6.3.-	52540
cbi:CLJ_B1489	ncbi-geneid:7879824	3.4.19.11	53187|47090|54106
cbi:CLJ_B1490	ncbi-geneid:7878026	3.1.26.11	56281
cbi:CLJ_B1502	ncbi-geneid:7880417	3.4.13.3	53187
cbi:CLJ_B1504	ncbi-geneid:7878106	2.7.1.35	53613
cbi:CLJ_B1505	ncbi-geneid:7878118	1.8.4.11	55068
cbi:CLJ_B1510	ncbi-geneid:7878258	2.7.3.-	55874
cbi:CLJ_B1515	ncbi-geneid:7877926	4.4.1.8	53383
cbi:CLJ_B1517	ncbi-geneid:7880770	3.6.3.21	52540
cbi:CLJ_B1521	ncbi-geneid:7879337	3.4.16.4	56601
cbi:CLJ_B1524	ncbi-geneid:7879451	1.1.1.-	56796
cbi:CLJ_B1527	ncbi-geneid:7878332	2.4.2.11	51690|54675
cbi:CLJ_B1531	ncbi-geneid:7878787	3.6.4.12	52540
cbi:CLJ_B1535	ncbi-geneid:7877509	3.5.1.28	53187
cbi:CLJ_B1536	ncbi-geneid:7879192	5.4.99.12	55120|55174
cbi:CLJ_B1541	ncbi-geneid:7879033	1.1.1.1	56796
cbi:CLJ_B1545	ncbi-geneid:7880126	3.4.24.-	55486
cbi:CLJ_B1546	ncbi-geneid:7878608	3.4.24.-	55486
cbi:CLJ_B1547	ncbi-geneid:7880168	3.4.24.-	55486
cbi:CLJ_B1548	ncbi-geneid:7879239	3.4.24.-	55486
cbi:CLJ_B1549	ncbi-geneid:7877694	2.4.2.19	51690|54675
cbi:CLJ_B1550	ncbi-geneid:7880419	1.4.3.16	51905|56425
cbi:CLJ_B1551	ncbi-geneid:7880681	2.5.1.72	142754
cbi:CLJ_B1556	ncbi-geneid:7880633	2.1.1.-	53335|81799
cbi:CLJ_B1559	ncbi-geneid:7878852	6.3.2.13	53623|53244|63418
cbi:CLJ_B1560	ncbi-geneid:7879138	6.3.2.10	53623|53244|63418
cbi:CLJ_B1572	ncbi-geneid:7878877	4.2.3.4	56796
cbi:CLJ_B1573	ncbi-geneid:7878202	3.2.2.16|3.2.2.9	53167
cbi:CLJ_B1574	ncbi-geneid:7880760	2.5.1.54	51569
cbi:CLJ_B1575	ncbi-geneid:7881341	2.5.1.19	55205
cbi:CLJ_B1578	ncbi-geneid:7879994	5.4.99.12	55120|55174
cbi:CLJ_B1580	ncbi-geneid:7879717	2.4.2.9	53271
cbi:CLJ_B1583	ncbi-geneid:7879709	3.1.11.2	56219
cbi:CLJ_B1584	ncbi-geneid:7878521	2.1.1.-	53335
cbi:CLJ_B1585	ncbi-geneid:7880378	4.2.1.1	53056
cbi:CLJ_B1588	ncbi-geneid:7881306	3.6.3.29	52540
cbi:CLJ_B1592	ncbi-geneid:7878035	4.1.1.37	51726
cbi:CLJ_B1596	ncbi-geneid:7877872	2.1.1.-	51726
cbi:CLJ_B1598	ncbi-geneid:7880151	2.1.1.-	51726
cbi:CLJ_B1600	ncbi-geneid:7880900	4.1.1.37	51726
cbi:CLJ_B1606	ncbi-geneid:7880388	6.3.1.1	55681
cbi:CLJ_B1608	ncbi-geneid:7879759	5.99.1.2	56712
cbi:CLJ_B1617	ncbi-geneid:7879324	1.1.1.27	56327|51735
cbi:CLJ_B1627	ncbi-geneid:7880978	3.2.1.14	51445|51055|49265
cbi:CLJ_B1632	ncbi-geneid:7880471	4.4.1.5	54593
cbi:CLJ_B1633	ncbi-geneid:7881268	2.1.1.63	46767|53155
cbi:CLJ_B1644	ncbi-geneid:7881366	3.6.3.-	52540|90123
cbi:CLJ_B1648	ncbi-geneid:7878236	3.6.3.8	81665|56784|81660|81653
cbi:CLJ_B1664	ncbi-geneid:7879980	4.2.3.12	55620
cbi:CLJ_B1666	ncbi-geneid:7880058	3.5.4.16	55620
cbi:CLJ_B1670	ncbi-geneid:7879988	4.1.2.4	51569
cbi:CLJ_B1671	ncbi-geneid:7880549	2.7.1.15	53613
cbi:CLJ_B1673	ncbi-geneid:7880032	2.4.2.17	53850
cbi:CLJ_B1674	ncbi-geneid:7877712	1.1.1.23	53720
cbi:CLJ_B1675	ncbi-geneid:7879794	4.2.1.19	54211|54211
cbi:CLJ_B1676	ncbi-geneid:7879042	2.4.2.-	52317
cbi:CLJ_B1677	ncbi-geneid:7878046	5.3.1.16	51366
cbi:CLJ_B1678	ncbi-geneid:7880924	2.6.1.9	53383
cbi:CLJ_B1679	ncbi-geneid:7879371	4.1.3.-	51366
cbi:CLJ_B1680	ncbi-geneid:7878067	3.5.4.19	141734
cbi:CLJ_B1693	ncbi-geneid:7877861	2.7.13.3	55874|47384
cbi:CLJ_B1694	ncbi-geneid:7878263	3.5.3.6	55909
cbi:CLJ_B1711	ncbi-geneid:7877994	2.7.1.2	53067
cbi:CLJ_B1712	ncbi-geneid:7880425	3.2.1.20	51445|51011
cbi:CLJ_B1713	ncbi-geneid:7878543	2.7.1.69	55604
cbi:CLJ_B1720	ncbi-geneid:7880217	2.7.3.-	55874|47384
cbi:CLJ_B1730	ncbi-geneid:7878963	3.4.24.3	49299|89260|89260
cbi:CLJ_B1732	ncbi-geneid:7877611	1.5.1.20	51730
cbi:CLJ_B1734	ncbi-geneid:7878846	2.1.1.13	82282|51717|52242|47644
cbi:CLJ_B1739	ncbi-geneid:7881019	1.1.1.-|1.2.4.1	52518
cbi:CLJ_B1740	ncbi-geneid:7881115	1.1.1.-|1.2.4.1	52518|52922
cbi:CLJ_B1742	ncbi-geneid:7879266	2.3.1.12	52777|51230|47005|47005
cbi:CLJ_B1743	ncbi-geneid:7879627	1.8.1.4	51905|55424
cbi:CLJ_B1744	ncbi-geneid:7878348	2.7.7.63	55681|82649
cbi:CLJ_B1747	ncbi-geneid:7880538	4.2.3.1	53686
cbi:CLJ_B1748	ncbi-geneid:7880466	2.7.1.39	54211|55060
cbi:CLJ_B1749	ncbi-geneid:7880380	2.7.2.4	53633|55021|55021
cbi:CLJ_B1750	ncbi-geneid:7878155	1.1.1.3	55347|51735|55021
cbi:CLJ_B1752	ncbi-geneid:7880964	1.1.1.-	56796
cbi:CLJ_B1753	ncbi-geneid:7878559	1.18.1.2	52343|63380
cbi:CLJ_B1754	ncbi-geneid:7879995	1.4.1.13|1.4.1.14	51971|46548|51971
cbi:CLJ_B1846	ncbi-geneid:7878573	3.5.1.28	53187
cbi:CLJ_B1854	ncbi-geneid:7877796	5.1.1.1	51419|50621
cbi:CLJ_B1929	ncbi-geneid:7878045	3.5.1.28	53187
cbi:CLJ_B1944	ncbi-geneid:7878656	2.7.1.56	53613
cbi:CLJ_B1960	ncbi-geneid:7880826	3.6.1.-	52540
cbi:CLJ_B1964	ncbi-geneid:7879779	1.16.3.1	47240
cbi:CLJ_B1973	ncbi-geneid:7877746	3.4.21.88	51306|46785
cbi:CLJ_B1976	ncbi-geneid:7881202	2.5.1.75	52540|52540
cbi:CLJ_B1982	ncbi-geneid:7878361	2.6.1.1	53383
cbi:CLJ_B1985	ncbi-geneid:7879601	1.17.1.2	50249|50249|50249|50249
cbi:CLJ_B1986	ncbi-geneid:7879097	2.7.4.14	52540
cbi:CLJ_B1987	ncbi-geneid:7880754	5.4.99.5	55298
cbi:CLJ_B1989	ncbi-geneid:7879859	1.4.1.2	51735|53223
cbi:CLJ_B1991	ncbi-geneid:7880434	5.4.99.12	55120|55174
cbi:CLJ_B1994	ncbi-geneid:7879632	2.4.1.-	53448
cbi:CLJ_B2002	ncbi-geneid:7879475	4.1.1.44	69118
cbi:CLJ_B2020	ncbi-geneid:7879342	1.6.5.3	53920|54862|54292
cbi:CLJ_B2021	ncbi-geneid:7877614	1.6.5.3	142019|140490|142984|52833|54862
cbi:CLJ_B2022	ncbi-geneid:7881190	1.6.5.3	52833
cbi:CLJ_B2024	ncbi-geneid:7879208	3.2.-.-	101478
cbi:CLJ_B2026	ncbi-geneid:7880771	3.4.16.4	56601
cbi:CLJ_B2032	ncbi-geneid:7878802	3.4.16.4	56601
cbi:CLJ_B2036	ncbi-geneid:7878544	2.4.2.2	52418|54680|47648
cbi:CLJ_B2037	ncbi-geneid:7877606	2.4.2.1	53167
cbi:CLJ_B2042	ncbi-geneid:7879472	3.6.1.13	55811
cbi:CLJ_B2059	ncbi-geneid:7878766	3.4.21.116	50156
cbi:CLJ_B2060	ncbi-geneid:7877686	2.3.1.46	52317
cbi:CLJ_B2061	ncbi-geneid:7879726	1.1.1.3	55347|51735
cbi:CLJ_B2062	ncbi-geneid:7878526	2.5.1.49	53383
cbi:CLJ_B2066	ncbi-geneid:7878306	2.7.1.23	111331
cbi:CLJ_B2068	ncbi-geneid:7879021	2.2.1.7	52518|52518|52922
cbi:CLJ_B2070	ncbi-geneid:7879686	2.5.1.10|2.5.1.29	48576
cbi:CLJ_B2071	ncbi-geneid:7880898	3.1.11.6	116842
cbi:CLJ_B2085	ncbi-geneid:7878629	4.2.1.10	52304
cbi:CLJ_B2086	ncbi-geneid:7878994	2.7.1.71	52540
cbi:CLJ_B2114	ncbi-geneid:7877813	5.1.1.7	54506|54506
cbi:CLJ_B2116	ncbi-geneid:7877704	5.4.99.12	55120
cbi:CLJ_B2119	ncbi-geneid:7879471	4.1.1.15	53383
cbi:CLJ_B2126	ncbi-geneid:7880851	1.8.4.11	55068
cbi:CLJ_B2128	ncbi-geneid:7879656	2.7.3.-	55874|47384|158472
cbi:CLJ_B2137	ncbi-geneid:7880405	2.3.1.57	55729
cbi:CLJ_B2140	ncbi-geneid:7881122	1.2.7.5	48310|56228
cbi:CLJ_B2157	ncbi-geneid:7877768	1.11.1.10	53474
cbi:CLJ_B2169	ncbi-geneid:7878805	4.4.1.8	53383
cbi:CLJ_B2173	ncbi-geneid:7877885	2.7.3.-	55874|47384|158472
cbi:CLJ_B2186	ncbi-geneid:7881210	4.1.1.44	69118
cbi:CLJ_B2192	ncbi-geneid:7877929	2.7.1.69	55604
cbi:CLJ_B2193	ncbi-geneid:7879549	3.2.1.93	51445|51011
cbi:CLJ_B2196	ncbi-geneid:7879520	2.7.1.69	52794
cbi:CLJ_B2197	ncbi-geneid:7878850	2.7.1.56	53613
cbi:CLJ_B2198	ncbi-geneid:7881298	4.1.2.40	51569
cbi:CLJ_B2203	ncbi-geneid:7880220	1.1.1.6	56796
cbi:CLJ_B2209	ncbi-geneid:7879948	2.4.2.7	53271
cbi:CLJ_B2219	ncbi-geneid:7879507	2.6.1.1	53383
cbi:CLJ_B2220	ncbi-geneid:7878517	3.6.3.21	52540
cbi:CLJ_B2225	ncbi-geneid:7879050	2.3.1.28	52777
cbi:CLJ_B2246	ncbi-geneid:7881349	3.4.13.9	55920|53092
cbi:CLJ_B2247	ncbi-geneid:7878318	3.4.11.5	53474
cbi:CLJ_B2269	ncbi-geneid:7878890	2.7.7.24	53448
cbi:CLJ_B2270	ncbi-geneid:7880873	4.2.1.46	51735
cbi:CLJ_B2275	ncbi-geneid:7877539	3.1.1.3	53474
cbi:CLJ_B2277	ncbi-geneid:7877791	3.5.4.1	51556|51338
cbi:CLJ_B2293	ncbi-geneid:7881116	5.1.3.2	51735
cbi:CLJ_B2294	ncbi-geneid:7879930	2.4.1.-	53448|53448
cbi:CLJ_B2295	ncbi-geneid:7879242	2.4.1.-	53756|53448
cbi:CLJ_B2308	ncbi-geneid:7877730	3.6.3.3	56784|81653|81665
cbi:CLJ_B2312	ncbi-geneid:7879921	1.2.1.10	53720
cbi:CLJ_B2321	ncbi-geneid:7880062	1.97.1.4	54862|102114
cbi:CLJ_B2322	ncbi-geneid:7879798	2.3.1.54	51998
cbi:CLJ_B2330	ncbi-geneid:7879657	1.1.1.1	56796
cbi:CLJ_B2347	ncbi-geneid:7877560	4.2.3.4	56796
cbi:CLJ_B2348	ncbi-geneid:7877547	2.7.3.-	55874|47384
cbi:CLJ_B2359	ncbi-geneid:7880611	2.7.1.69	52794
cbi:CLJ_B2360	ncbi-geneid:7878433	2.7.1.69	55804
cbi:CLJ_B2361	ncbi-geneid:7877843	2.2.1.2	51569
cbi:CLJ_B2366	ncbi-geneid:7879486	2.3.1.79	51161
cbi:CLJ_B2374	ncbi-geneid:7877623	1.3.1.31	51395|51905
cbi:CLJ_B2416	ncbi-geneid:7878960	1.1.1.262	53659
cbi:CLJ_B2428	ncbi-geneid:7879502	1.2.99.2	56821
cbi:CLJ_B2443	ncbi-geneid:7879565	3.4.13.3	53187|55031
cbi:CLJ_B2444	ncbi-geneid:7878436	4.1.2.5	53383
cbi:CLJ_B2445	ncbi-geneid:7877629	2.7.1.31	110738
cbi:CLJ_B2455	ncbi-geneid:7878302	4.1.1.37	51726
cbi:CLJ_B2456	ncbi-geneid:7879939	1.1.5.3	51905|54373
cbi:CLJ_B2463	ncbi-geneid:7879687	2.7.1.50	53613
cbi:CLJ_B2467	ncbi-geneid:7880457	2.3.1.-	55729
cbi:CLJ_B2471	ncbi-geneid:7879920	6.3.3.3	52540
cbi:CLJ_B2472	ncbi-geneid:7878478	2.8.1.6	102114
cbi:CLJ_B2477	ncbi-geneid:7877676	3.4.11.9	55920|53092|53092
cbi:CLJ_B2508	ncbi-geneid:7880753	3.5.1.28	53187|47090
cbi:CLJ_B2585	ncbi-geneid:7877644	1.8.4.12	51316
cbi:CLJ_B2586	ncbi-geneid:7878114	1.15.1.1	54719|46609
cbi:CLJ_B2594	ncbi-geneid:7880845	2.7.3.-	55874|47384
cbi:CLJ_B2600	ncbi-geneid:7881047	3.5.1.88	56420
cbi:CLJ_B2606	ncbi-geneid:7880962	2.7.7.72|3.1.3.-|3.1.4	81891|81301
cbi:CLJ_B2613	ncbi-geneid:7880516	2.7.3.-	55874|47384
cbi:CLJ_B2620	ncbi-geneid:7880537	4.3.2.2	48557
cbi:CLJ_B2623	ncbi-geneid:7879217	2.6.1.1	53383
cbi:CLJ_B2631	ncbi-geneid:7879456	2.-.-.-	102114
cbi:CLJ_B2633	ncbi-geneid:7880374	3.4.21.92	52096
cbi:CLJ_B2634	ncbi-geneid:7877517	2.7.2.4	53633|55021|55021
cbi:CLJ_B2636	ncbi-geneid:7880879	3.4.24.-	63411|63411
cbi:CLJ_B2637	ncbi-geneid:7877734	2.7.7.8	54211|54211|55666|55666|50249|46915|54791
cbi:CLJ_B2639	ncbi-geneid:7880160	2.7.1.26|2.7.7.2	82114|52374
cbi:CLJ_B2640	ncbi-geneid:7880096	5.4.99.12	55120
cbi:CLJ_B2648	ncbi-geneid:7877687	2.7.7.7	53098|50249
cbi:CLJ_B2649	ncbi-geneid:7879887	1.17.7.1	51717|56014
cbi:CLJ_B2650	ncbi-geneid:7878974	3.4.24.-	50156
cbi:CLJ_B2651	ncbi-geneid:7880869	1.1.1.267	55347|51735|69055
cbi:CLJ_B2655	ncbi-geneid:7881303	2.5.1.31	64005
cbi:CLJ_B2657	ncbi-geneid:7880542	2.7.4.22	53633
cbi:CLJ_B2662	ncbi-geneid:7877568	5.99.1.2	56712|57783|57783
cbi:CLJ_B2666	ncbi-geneid:7877904	3.1.26.4	53098
cbi:CLJ_B2668	ncbi-geneid:7880503	3.4.21.89	51306
cbi:CLJ_B2670	ncbi-geneid:7881043	2.1.1.31	75217
cbi:CLJ_B2679	ncbi-geneid:7878100	3.1.26.3	69065|54768
cbi:CLJ_B2681	ncbi-geneid:7877649	2.3.1.15	53659
cbi:CLJ_B2684	ncbi-geneid:7878498	2.7.2.1	53067|53067
cbi:CLJ_B2685	ncbi-geneid:7881169	2.3.1.8	53659
cbi:CLJ_B2701	ncbi-geneid:7880189	5.1.1.4	54506
cbi:CLJ_B2723	ncbi-geneid:7879570	2.7.7.3	52374
cbi:CLJ_B2724	ncbi-geneid:7877844	2.1.1.-	53335
cbi:CLJ_B2725	ncbi-geneid:7879710	3.6.1.-|3.6.4.12	52540|52540|50249
cbi:CLJ_B2731	ncbi-geneid:7878254	2.7.6.2	63999|63862
cbi:CLJ_B2732	ncbi-geneid:7878036	5.1.3.1	51366
cbi:CLJ_B2733	ncbi-geneid:7880197	3.6.1.-	52540|50249
cbi:CLJ_B2734	ncbi-geneid:7880389	2.7.11.1	56112|54184
cbi:CLJ_B2735	ncbi-geneid:7877777	3.1.3.16	81606
cbi:CLJ_B2736	ncbi-geneid:7881251	2.1.1.-	102114
cbi:CLJ_B2737	ncbi-geneid:7877476	2.1.1.-	53335|48013
cbi:CLJ_B2739	ncbi-geneid:7881104	2.1.2.9	53328|50486
cbi:CLJ_B2740	ncbi-geneid:7880604	3.5.1.88	56420
cbi:CLJ_B2741	ncbi-geneid:7879294	3.6.4.-	52540
cbi:CLJ_B2742	ncbi-geneid:7880224	4.1.1.36|6.3.2.5	102645|52507
cbi:CLJ_B2743	ncbi-geneid:7881287	2.7.7.6	63562
cbi:CLJ_B2744	ncbi-geneid:7880428	2.7.4.8	52540
cbi:CLJ_B2747	ncbi-geneid:7879124	3.5.1.1	53774
cbi:CLJ_B2749	ncbi-geneid:7881125	1.1.1.94	51735|48179
cbi:CLJ_B2753	ncbi-geneid:7879281	3.6.3.27	52540
cbi:CLJ_B2757	ncbi-geneid:7879547	2.7.13.3	55874|47384|158472|55785
cbi:CLJ_B2767	ncbi-geneid:7878208	2.4.1.-	53448
cbi:CLJ_B2770	ncbi-geneid:7879512	1.1.1.25	51735|53223
cbi:CLJ_B2784	ncbi-geneid:7879681	2.7.1.48	52540
cbi:CLJ_B2789	ncbi-geneid:7877447	3.1.-.-	56281
cbi:CLJ_B2792	ncbi-geneid:7878387	3.1.-.-	53098
cbi:CLJ_B2794	ncbi-geneid:7878122	6.1.1.7	55681|101353|55186|50447
cbi:CLJ_B2798	ncbi-geneid:7878865	2.8.1.7	53383
cbi:CLJ_B2801	ncbi-geneid:7877584	3.1.3.15	89550
cbi:CLJ_B2805	ncbi-geneid:7880083	4.3.1.12	51735
cbi:CLJ_B2810	ncbi-geneid:7878859	6.3.5.3	52317|55326|56042|55326|56042
cbi:CLJ_B2812	ncbi-geneid:7879412	2.7.9.2	56059|52009
cbi:CLJ_B2822	ncbi-geneid:7880599	2.7.8.-	56214|56214
cbi:CLJ_B2823	ncbi-geneid:7880114	2.1.3.3	53671
cbi:CLJ_B2824	ncbi-geneid:7880500	2.7.2.2	53633
cbi:CLJ_B2825	ncbi-geneid:7881140	2.1.2.1	53383
cbi:CLJ_B2835	ncbi-geneid:7878863	3.4.-.-	53187|101821
cbi:CLJ_B2837	ncbi-geneid:7881126	6.3.3.2	100950
cbi:CLJ_B2838	ncbi-geneid:7878185	2.7.1.-|2.7.4|2.7.11.-	53795|75138
cbi:CLJ_B2845	ncbi-geneid:7880472	2.4.1.-	53448
cbi:CLJ_B2846	ncbi-geneid:7878601	3.1.3.11	56655
cbi:CLJ_B2852	ncbi-geneid:7877572	3.5.1.88	56420
cbi:CLJ_B2854	ncbi-geneid:7878407	3.6.3.14	52540|47917
cbi:CLJ_B2855	ncbi-geneid:7878068	3.6.3.14	52540|47917|50615
cbi:CLJ_B2856	ncbi-geneid:7878783	3.6.3.14	159468
cbi:CLJ_B2857	ncbi-geneid:7881342	3.6.3.14	103486
cbi:CLJ_B2858	ncbi-geneid:7878448	3.6.3.14	160527
cbi:CLJ_B2859	ncbi-geneid:7879957	3.6.3.14	81333|81333
cbi:CLJ_B2864	ncbi-geneid:7879816	3.1.4.3	48537
cbi:CLJ_B2866	ncbi-geneid:7877696	3.6.3.8	81665|56784|81660|81653
cbi:CLJ_B2867	ncbi-geneid:7880030	3.6.1.1	64182|75138|54631
cbi:CLJ_B2891	ncbi-geneid:7879525	3.6.3.14	52540
cbi:CLJ_B2900	ncbi-geneid:7879629	4.3.2.1	48557
cbi:CLJ_B2901	ncbi-geneid:7880540	6.3.4.5	69864|52402
cbi:CLJ_B2904	ncbi-geneid:7877601	2.7.8.-	56024|56024
cbi:CLJ_B2909	ncbi-geneid:7880017	5.1.3.2	51735
cbi:CLJ_B2910	ncbi-geneid:7879203	2.5.1.56	51569|51269
cbi:CLJ_B2915	ncbi-geneid:7880081	5.4.99.9	51971|54373
cbi:CLJ_B2918	ncbi-geneid:7880140	3.1.3.48	89550
cbi:CLJ_B2935	ncbi-geneid:7878372	2.-.-.-	53448|53335
cbi:CLJ_B2936	ncbi-geneid:7877458	2.4.1.-	53448
cbi:CLJ_B2941	ncbi-geneid:7877863	6.3.5.4	56235|52402|53335
cbi:CLJ_B2947	ncbi-geneid:7881053	2.5.1.56	51569|51269
cbi:CLJ_B2950	ncbi-geneid:7878383	6.3.5.5	56059
cbi:CLJ_B2953	ncbi-geneid:7881271	2.4.1.-	53448|48452|48452
cbi:CLJ_B2956	ncbi-geneid:7879852	2.4.1.-	53448|48452
cbi:CLJ_B2975	ncbi-geneid:7877577	2.7.13.3
cbi:CLJ_B2976	ncbi-geneid:7877881	2.1.1.80	53335|47757
cbi:CLJ_B2977	ncbi-geneid:7881256	3.1.1.61	52738|52172
cbi:CLJ_B2978	ncbi-geneid:7880475	3.5.1.44	64438
cbi:CLJ_B2981	ncbi-geneid:7879164	2.7.1.69	51261|55604
cbi:CLJ_B2983	ncbi-geneid:7881194	2.6.1.42	56752
cbi:CLJ_B2987	ncbi-geneid:7878283	1.2.7.-	52518|53323|52518|52922|54862
cbi:CLJ_B2988	ncbi-geneid:7879931	2.4.1.227	53756
cbi:CLJ_B2990	ncbi-geneid:7879733	2.7.3.-	55874|47384|55785
cbi:CLJ_B2991	ncbi-geneid:7877959	3.1.-.-	64182
cbi:CLJ_B2992	ncbi-geneid:7879701	3.1.21.2	51658
cbi:CLJ_B2994	ncbi-geneid:7880461	3.-.-.-	51658
cbi:CLJ_B2995	ncbi-geneid:7879368	3.4.24.-	63411|63411
cbi:CLJ_B2999	ncbi-geneid:7879576	5.99.1.-	56719|101904|101904
cbi:CLJ_B3000	ncbi-geneid:7878847	5.99.1.-	56719|55874|54211
cbi:CLJ_B3007	ncbi-geneid:7878390	5.1.3.2	51735
cbi:CLJ_B3012	ncbi-geneid:7879415	2.7.1.30	53067|53067
cbi:CLJ_B3019	ncbi-geneid:7878523	1.7.-.-	56821
cbi:CLJ_B3023	ncbi-geneid:7879063	3.4.11.-	144052
cbi:CLJ_B3029	ncbi-geneid:7879610	3.6.4.13	52540
cbi:CLJ_B3035	ncbi-geneid:7880064	3.5.1.2	56601
cbi:CLJ_B3041	ncbi-geneid:7879670	1.17.4.1	47240
cbi:CLJ_B3042	ncbi-geneid:7880523	1.17.4.1	51998|48168
cbi:CLJ_B3045	ncbi-geneid:7879387	2.7.7.7	56672|100879
cbi:CLJ_B3048	ncbi-geneid:7878065	2.4.2.9	53271
cbi:CLJ_B3053	ncbi-geneid:7880480	6.5.1.-	55144
cbi:CLJ_B3059	ncbi-geneid:7881059	3.2.1.14	51445|81296|81296|81296|54556
cbi:CLJ_B3060	ncbi-geneid:7879645	3.5.99.6	100950
cbi:CLJ_B3061	ncbi-geneid:7879265	3.5.1.25	51556|51338
cbi:CLJ_B3064	ncbi-geneid:7880984	2.7.1.69	51261
cbi:CLJ_B3065	ncbi-geneid:7879477	2.7.1.69	55604
cbi:CLJ_B3081	ncbi-geneid:7879094	2.8.3.8	100950
cbi:CLJ_B3097	ncbi-geneid:7878673	2.1.1.-	102114
cbi:CLJ_B3111	ncbi-geneid:7878921	2.3.1.28	52777
cbi:CLJ_B3113	ncbi-geneid:7880046	2.1.1.-	53335|50249
cbi:CLJ_B3115	ncbi-geneid:7879480	3.1.6.-	53649
cbi:CLJ_B3117	ncbi-geneid:7881141	6.3.3.-|2.5.1.78	52121
cbi:CLJ_B3118	ncbi-geneid:7878519	3.5.4.25|4.1.99.12	55821|142695
cbi:CLJ_B3119	ncbi-geneid:7880010	2.5.1.9	63380|63380
cbi:CLJ_B3120	ncbi-geneid:7877919	3.5.4.26|1.1.1.193	53597|53927
cbi:CLJ_B3122	ncbi-geneid:7879695	3.4.13.3	53187
cbi:CLJ_B3124	ncbi-geneid:7881180	3.6.3.2	81665|81660|56784|81653
cbi:CLJ_B3127	ncbi-geneid:7879232	6.3.4.13	56059|52440|51246
cbi:CLJ_B3128	ncbi-geneid:7879958	2.1.2.3|3.5.4.10	53927|52335
cbi:CLJ_B3129	ncbi-geneid:7878789	2.1.2.2	53328
cbi:CLJ_B3130	ncbi-geneid:7880690	6.3.3.1	56042|55326
cbi:CLJ_B3131	ncbi-geneid:7878235	2.4.2.14	53271|56235
cbi:CLJ_B3132	ncbi-geneid:7879293	6.3.2.6	56104
cbi:CLJ_B3133	ncbi-geneid:7880699	4.1.1.21|5.4.99.18	52255
cbi:CLJ_B3136	ncbi-geneid:7879826	3.4.-.-	53187|55031
cbi:CLJ_B3138	ncbi-geneid:7880603	1.97.1.9	51971|46548|51395|46548|51971
cbi:CLJ_B3140	ncbi-geneid:7878229	3.5.2.2	51556|51338|51338
cbi:CLJ_B3142	ncbi-geneid:7879178	4.3.1.15	53686
cbi:CLJ_B3148	ncbi-geneid:7881070	3.6.1.15
cbi:CLJ_B3150	ncbi-geneid:7880860	3.6.3.34	52540
cbi:CLJ_B3158	ncbi-geneid:7881354	3.6.4.12	52540
cbi:CLJ_B3159	ncbi-geneid:7879747	2.1.1.61|2.8.1.-	52402
cbi:CLJ_B3161	ncbi-geneid:7878261	3.4.-.-	53187
cbi:CLJ_B3166	ncbi-geneid:7878973	2.4.2.14	56235|53271
cbi:CLJ_B3180	ncbi-geneid:7880068	3.1.4.46	51695
cbi:CLJ_B3195	ncbi-geneid:7879172	2.7.7.-	56731|57783|48024
cbi:CLJ_B3196	ncbi-geneid:7881158	3.1.5.1	109604
cbi:CLJ_B3198	ncbi-geneid:7880449	2.7.9.1	56059|51621|52009
cbi:CLJ_B3203	ncbi-geneid:7881153	3.5.4.5	53927
cbi:CLJ_B3204	ncbi-geneid:7878919	2.7.1.107	48317
cbi:CLJ_B3213	ncbi-geneid:7880731	2.1.1.-	75217|88697
cbi:CLJ_B3214	ncbi-geneid:7880946	2.1.1.-	53335
cbi:CLJ_B3219	ncbi-geneid:7880122	1.3.99.22	102114
cbi:CLJ_B3223	ncbi-geneid:7877873	3.4.24.78	53163
cbi:CLJ_B3225	ncbi-geneid:7880637	2.7.7.7	48019|52540
cbi:CLJ_B3233	ncbi-geneid:7880003	2.9.1.1	53383
cbi:CLJ_B3237	ncbi-geneid:7879937	5.4.99.12	55120|55174
cbi:CLJ_B3241	ncbi-geneid:7880827	2.7.7.18	52374
cbi:CLJ_B3248	ncbi-geneid:7881216	3.1.26.-	50249
cbi:CLJ_B3251	ncbi-geneid:7881219	3.4.24.-	54631
cbi:CLJ_B3267	ncbi-geneid:7878441	5.4.99.5	55021
cbi:CLJ_B3271	ncbi-geneid:7880333	3.2.1.-	53955
cbi:CLJ_B3272	ncbi-geneid:7879397	2.7.1.24	52540
cbi:CLJ_B3273	ncbi-geneid:7878699	2.7.7.7	56672|88723|47807|53098
cbi:CLJ_B3274	ncbi-geneid:7880053	4.2.3.5	103263
cbi:CLJ_B3319	ncbi-geneid:7879258	6.1.1.12	55681|55261|50249
cbi:CLJ_B3320	ncbi-geneid:7879087	6.1.1.21	55681|52954
cbi:CLJ_B3321	ncbi-geneid:7879722	1.3.99.22	102114
cbi:CLJ_B3323	ncbi-geneid:7879385	3.1.-.-	69500
cbi:CLJ_B3324	ncbi-geneid:7879221	2.7.6.5	109604|81301|81271|55021
cbi:CLJ_B3325	ncbi-geneid:7879972	2.4.2.7	53271
cbi:CLJ_B3333	ncbi-geneid:7878959	2.4.2.29	51713
cbi:CLJ_B3334	ncbi-geneid:7877846	5.-.-.-	111337
cbi:CLJ_B3335	ncbi-geneid:7879330	3.6.1.-	52540|46785
cbi:CLJ_B3336	ncbi-geneid:7879804	3.6.1.-	47781|50249|46929
cbi:CLJ_B3346	ncbi-geneid:7880623	2.4.2.8	53271
cbi:CLJ_B3348	ncbi-geneid:7878102	2.4.1.-|3.4	56601|53955
cbi:CLJ_B3353	ncbi-geneid:7879180	2.7.11.1	55874
cbi:CLJ_B3362	ncbi-geneid:7880689	2.4.1.-	53756
cbi:CLJ_B3363	ncbi-geneid:7878845	2.4.1.-	53756
cbi:CLJ_B3365	ncbi-geneid:7877637	2.4.1.-	53756
cbi:CLJ_B3366	ncbi-geneid:7878775	5.1.3.14|5.1.3.23	53756
cbi:CLJ_B3376	ncbi-geneid:7878503	3.5.1.28	53187
cbi:CLJ_B3377	ncbi-geneid:7880786	3.5.1.28	53187|117281|117281
cbi:CLJ_B3379	ncbi-geneid:7878690	2.7.7.9	53448
cbi:CLJ_B3396	ncbi-geneid:7880169	6.1.1.20	56037|55681|50249|54991|46955
cbi:CLJ_B3397	ncbi-geneid:7878103	6.1.1.20	55681|46589
cbi:CLJ_B3405	ncbi-geneid:7881230	6.1.1.3	55681|55186|52954|81271
cbi:CLJ_B3423	ncbi-geneid:7879564	1.2.1.11	55347|51735
cbi:CLJ_B3424	ncbi-geneid:7879020	4.2.1.52	51569
cbi:CLJ_B3425	ncbi-geneid:7880648	1.3.1.26	51735|55347
cbi:CLJ_B3426	ncbi-geneid:7880589	2.6.1.-	53383
cbi:CLJ_B3427	ncbi-geneid:7881030	2.3.1.117	51161
cbi:CLJ_B3434	ncbi-geneid:7879187	6.3.2.17|6.3.2.12	53623|53244
cbi:CLJ_B3435	ncbi-geneid:7880809	6.1.1.9	52374|47323|50677|46589
cbi:CLJ_B3436	ncbi-geneid:7877697	2.3.1.-	55729
cbi:CLJ_B3437	ncbi-geneid:7879898	3.6.3.-	52540
cbi:CLJ_B3447	ncbi-geneid:7879685	3.4.24.-	63411|63411
cbi:CLJ_B3454	ncbi-geneid:7879175	1.5.1.2	48179|51735
cbi:CLJ_B3455	ncbi-geneid:7879899	2.3.1.54	51998
cbi:CLJ_B3456	ncbi-geneid:7881048	1.97.1.4	102114|54862
cbi:CLJ_B3461	ncbi-geneid:7880671	3.6.3.-	52540
cbi:CLJ_B3471	ncbi-geneid:7881035	1.3.99.2	56645|47203
cbi:CLJ_B3472	ncbi-geneid:7881046	2.3.1.9	53901|53901
cbi:CLJ_B3473	ncbi-geneid:7879091	1.1.1.157	51735|48179
cbi:CLJ_B3474	ncbi-geneid:7878138	4.2.1.55	52096
cbi:CLJ_B3482	ncbi-geneid:7878978	3.1.-.-	56300
cbi:CLJ_B3484	ncbi-geneid:7878488	3.1.4.46	51695
cbi:CLJ_B3487	ncbi-geneid:7878535	1.97.1.4	102114
cbi:CLJ_B3488	ncbi-geneid:7877999	2.3.1.54	51998
cbi:CLJ_B3501	ncbi-geneid:7877836	3.4.21.53	52540|54211|88697
cbi:CLJ_B3502	ncbi-geneid:7878132	3.4.21.-	52540|54211
cbi:CLJ_B3504	ncbi-geneid:7880863	3.4.21.92	52096
cbi:CLJ_B3505	ncbi-geneid:7879007	5.2.1.8	109998|102735|54534
cbi:CLJ_B3508	ncbi-geneid:7878528	2.4.2.10	53271
cbi:CLJ_B3509	ncbi-geneid:7880145	1.3.3.1	51395
cbi:CLJ_B3511	ncbi-geneid:7881281	4.1.1.23	51366
cbi:CLJ_B3512	ncbi-geneid:7878647	3.5.2.3	51556|51338
cbi:CLJ_B3514	ncbi-geneid:7880617	2.1.3.2	53671
cbi:CLJ_B3542	ncbi-geneid:7879688	3.6.1.15	52972
cbi:CLJ_B3546	ncbi-geneid:7878142	6.3.5.6|6.3.5.7	55931|89095
cbi:CLJ_B3547	ncbi-geneid:7879095	6.3.5.6|6.3.5.7	75304
cbi:CLJ_B3548	ncbi-geneid:7880348	6.3.5.6|6.3.5.7	141000
cbi:CLJ_B3551	ncbi-geneid:7879121	6.5.1.2
cbi:CLJ_B3552	ncbi-geneid:7878165	3.6.1.-|3.6.4.12	52540
cbi:CLJ_B3554	ncbi-geneid:7881378	5.4.99.12	55120|55174
cbi:CLJ_B3559	ncbi-geneid:7880087	5.3.1.9	53697
cbi:CLJ_B3563	ncbi-geneid:7879908	1.1.1.28	51735|52283
cbi:CLJ_B3564	ncbi-geneid:7879483	1.1.1.28	51735|52283
cbi:CLJ_B3572	ncbi-geneid:7880492	2.8.3.17	89796
cbi:CLJ_B3573	ncbi-geneid:7878476	6.2.1.-	56801
cbi:CLJ_B3575	ncbi-geneid:7881372	6.3.5.2	52402|52317
cbi:CLJ_B3576	ncbi-geneid:7879261	1.1.1.205	51412|54631
cbi:CLJ_B3584	ncbi-geneid:7877633	3.2.2.-|4.2.99.18	48150|55945
cbi:CLJ_B3585	ncbi-geneid:7880631	1.4.1.13|1.4.1.14	51971|46548
cbi:CLJ_B3586	ncbi-geneid:7878892	1.18.1.2	52343|63380
cbi:CLJ_B3590	ncbi-geneid:7879391	2.7.3.-|2.7.13.3	55874
cbi:CLJ_B3592	ncbi-geneid:7881020	3.4.24.-	63411|63411|63411|63411
cbi:CLJ_B3593	ncbi-geneid:7879455	6.4.1.1	51569|56059|89000|52440|51246|51230
cbi:CLJ_B3594	ncbi-geneid:7879936	3.4.24.57	53067|53067
cbi:CLJ_B3604	ncbi-geneid:7880815	2.3.1.128	55729
cbi:CLJ_B3605	ncbi-geneid:7879220	6.1.1.1	52374|55174
cbi:CLJ_B3613	ncbi-geneid:7877654	6.1.1.2	52374
cbi:CLJ_B3615	ncbi-geneid:7880135	1.15.1.2	49367|57802
cbi:CLJ_B3618	ncbi-geneid:7879697	4.1.1.20	51419|50621
cbi:CLJ_B3619	ncbi-geneid:7879194	2.7.2.4	53633|55021|55021
cbi:CLJ_B3621	ncbi-geneid:7880789	3.4.11.21	53187|101821
cbi:CLJ_B3624	ncbi-geneid:7879622	3.6.4.12	52540
cbi:CLJ_B3625	ncbi-geneid:7877943	3.4.24.-	140990|52540
cbi:CLJ_B3626	ncbi-geneid:7879985	3.5.1.18	53187|55031
cbi:CLJ_B3627	ncbi-geneid:7878514	6.1.1.15	55681|52954|64586
cbi:CLJ_B3634	ncbi-geneid:7878969	2.7.3.-	55874|47384
cbi:CLJ_B3642	ncbi-geneid:7879406	2.7.1.69	46973
cbi:CLJ_B3643	ncbi-geneid:7878081	2.7.1.69	52794
cbi:CLJ_B3646	ncbi-geneid:7881222	3.2.1.86	56327|51735
cbi:CLJ_B3649	ncbi-geneid:7879153	4.1.1.50	56276
cbi:CLJ_B3668	ncbi-geneid:7880650	3.6.3.-	52540
cbi:CLJ_B3672	ncbi-geneid:7880138	2.1.1.-	53335|50249
cbi:CLJ_B3675	ncbi-geneid:7877452	2.7.1.40	51621|52935|50800|52009
cbi:CLJ_B3676	ncbi-geneid:7881112	2.7.1.11	53784
cbi:CLJ_B3677	ncbi-geneid:7879141	2.7.7.7	89550
cbi:CLJ_B3681	ncbi-geneid:7878949	1.1.1.158	56176|56194
cbi:CLJ_B3692	ncbi-geneid:7881113	3.4.21.102	52096|50156
cbi:CLJ_B3697	ncbi-geneid:7881226	2.2.1.1	52518|52922
cbi:CLJ_B3698	ncbi-geneid:7879546	2.2.1.1	52518
cbi:CLJ_B3701	ncbi-geneid:7880028	5.1.1.1	51419|50621
cbi:CLJ_B3704	ncbi-geneid:7878719	2.7.8.7	56214
cbi:CLJ_B3714	ncbi-geneid:7880958	3.5.2.10	102215
cbi:CLJ_B3715	ncbi-geneid:7878589	1.15.1.1	49329
cbi:CLJ_B3716	ncbi-geneid:7879982	2.6.1.16	53697|56235
cbi:CLJ_B3718	ncbi-geneid:7877945	4.1.2.-	51569
cbi:CLJ_B3720	ncbi-geneid:7878250	1.1.1.140	51735
cbi:CLJ_B3721	ncbi-geneid:7879730	2.7.1.69	141530
cbi:CLJ_B3725	ncbi-geneid:7880612	1.1.1.14	50129|51735
cbi:CLJ_B3727	ncbi-geneid:7880130	5.4.2.10	53738|53738|53738|55957
cbi:CLJ_B3729	ncbi-geneid:7881138	1.2.7.3	52518
cbi:CLJ_B3730	ncbi-geneid:7877580	1.2.7.3	52518|52922
cbi:CLJ_B3731	ncbi-geneid:7880997	1.2.7.3	54862
cbi:CLJ_B3733	ncbi-geneid:7877778	2.7.2.7	53067|53067
cbi:CLJ_B3734	ncbi-geneid:7878632	2.3.1.19	53659
cbi:CLJ_B3735	ncbi-geneid:7878896	2.7.2.7	53067|53067
cbi:CLJ_B3741	ncbi-geneid:7879244	1.8.1.9	51905
cbi:CLJ_B3743	ncbi-geneid:7878720	3.4.19.-	51556|51338
cbi:CLJ_B3746	ncbi-geneid:7878238	2.7.3.9	51621|52009|47831
cbi:CLJ_B3749	ncbi-geneid:7880836	4.2.1.2	117457
cbi:CLJ_B3751	ncbi-geneid:7877647	3.5.1.28	53187
cbi:CLJ_B3755	ncbi-geneid:7878423	5.4.99.12	55120
cbi:CLJ_B3760	ncbi-geneid:7878206	2.7.7.6	56553|55257|47789
cbi:CLJ_B3767	ncbi-geneid:7877454	3.4.11.18	55920
cbi:CLJ_B3768	ncbi-geneid:7880381	2.7.4.3	52540
cbi:CLJ_B3796	ncbi-geneid:7878898	2.7.7.6	64484
cbi:CLJ_B3797	ncbi-geneid:7880625	2.7.7.6	64484
cbi:CLJ_B3810	ncbi-geneid:7879528	2.1.1.-	75217|55315
cbi:CLJ_B3811	ncbi-geneid:7877446	2.1.1.148	69796
cbi:CLJ_B3813	ncbi-geneid:7880885	6.1.1.16	52374|47323
cbi:CLJ_B3814	ncbi-geneid:7879014	4.3.1.19	53686|55021
cbi:CLJ_B3815	ncbi-geneid:7878378	6.1.1.15	55826|52954|55681
cbi:CLJ_B3816	ncbi-geneid:7878710	2.7.7.60	53448
cbi:CLJ_B3821	ncbi-geneid:7881172	3.4.21.-	52540|52540|81923
cbi:CLJ_B3840	ncbi-geneid:7880252	6.3.2.9	53623|53244|51984
cbi:CLJ_B3841	ncbi-geneid:7878853	6.1.1.14	55681|52954
cbi:CLJ_B3842	ncbi-geneid:7880622	6.1.1.6	55681|50249
cbi:CLJ_B3846	ncbi-geneid:7880442	2.7.1.33
cbi:CLJ_B3847	ncbi-geneid:7880386	6.3.4.3	52540
cbi:CLJ_B3848	ncbi-geneid:7879519	3.4.24.-	52540|140990
cbi:CLJ_B3849	ncbi-geneid:7881195	2.4.2.8	53271
cbi:CLJ_B3850	ncbi-geneid:7880036	6.3.4.-	52402|56037|82829
cbi:CLJ_B3851	ncbi-geneid:7878075	3.1.3.16	81606
cbi:CLJ_B3868	ncbi-geneid:7879907	5.2.1.8	109998|54534
cbi:CLJ_B3869	ncbi-geneid:7879924	3.6.1.-|3.6.4.-	52540|52540|52540|143517|141259|52540
cbi:CLJ_B3870	ncbi-geneid:7878107	3.1.1.29	53178
cbi:CLJ_B3872	ncbi-geneid:7880876	2.7.3.-	55874|47384|158472
cbi:CLJ_B3874	ncbi-geneid:7878983	2.7.6.1	53271
cbi:CLJ_B3875	ncbi-geneid:7878975	2.7.7.23|2.3.1.157	53448|51161
cbi:CLJ_B3878	ncbi-geneid:7879035	6.3.2.8	53623|53244|51984
cbi:CLJ_B3884	ncbi-geneid:7878792	3.1.3.71	142823
cbi:CLJ_B3888	ncbi-geneid:7880798	1.97.1.4	102114
cbi:CLJ_B3892	ncbi-geneid:7880037	5.2.1.8	50891
cbi:CLJ_B3893	ncbi-geneid:7877854	5.1.1.3	53681|53681
cbi:CLJ_B3894	ncbi-geneid:7878705	6.3.1.2	55931
cbi:CLJ_B3896	ncbi-geneid:7879012	2.5.1.7	55205
cbi:CLJ_B3906	ncbi-geneid:7881276	3.4.11.18	55920|103642
cbi:CLJ_B3911	ncbi-geneid:7881147	2.8.1.6	102114
cbi:CLJ_B3915	ncbi-geneid:7877912	2.4.1.-	53756
cbi:CLJ_B3920	ncbi-geneid:7878842	3.4.21.-	52743
cbi:CLJ_B3923	ncbi-geneid:7881334	6.4.1.2	52096
cbi:CLJ_B3925	ncbi-geneid:7881049	6.3.4.14|6.4.1.2	56059|52440|51246
cbi:CLJ_B3926	ncbi-geneid:7878384	4.2.1.-	54637
cbi:CLJ_B3928	ncbi-geneid:7880039	2.3.1.41|2.3.1.179	53901|53901
cbi:CLJ_B3929	ncbi-geneid:7879135	1.1.1.100	51735
cbi:CLJ_B3930	ncbi-geneid:7878784	2.3.1.39	52151|55048
cbi:CLJ_B3931	ncbi-geneid:7879347	1.3.1.-
cbi:CLJ_B3933	ncbi-geneid:7880664	2.3.1.41|2.3.1.180	53901
cbi:CLJ_B3955	ncbi-geneid:7880584	6.3.4.4	52540
cbi:CLJ_B3959	ncbi-geneid:7881181	3.6.1.-|3.6.4.12	52540|48024
cbi:CLJ_B3960	ncbi-geneid:7878094	3.4.21.53	54211|52540
cbi:CLJ_B3980	ncbi-geneid:7878674	2.1.1.170	53335
cbi:CLJ_B3986	ncbi-geneid:7877658	3.1.26.5	54211
