# Supplementary material for: Tracing the Repertoire of Promiscuous Enzymes along the Metabolic Pathways in Archaeal Organisms
Source: Life (Basel). 2017 Jul 13;7(3):30. doi: 10.3390/life7030030 (PMC5617955; doi:10.3390/life7030030)
Supplement: Supplementary file 1 [file life-07-00030-s001.zip › Table_S2/cbk.txt]

KEGGID	NCBIGI	ECs	SFamilyID
cbk:CLL_A0002	ncbi-geneid:6292571	2.7.7.7	55979|55979|55979
cbk:CLL_A0006	ncbi-geneid:6294067	5.99.1.3	56719|55874|54211
cbk:CLL_A0007	ncbi-geneid:6292276	5.99.1.3	56719|101904
cbk:CLL_A0018	ncbi-geneid:6292345	6.1.1.11	55681|46589
cbk:CLL_A0052	ncbi-geneid:6292886	1.6.5.3	53920|54292|54862
cbk:CLL_A0062	ncbi-geneid:6292638	2.7.2.11	53633
cbk:CLL_A0063	ncbi-geneid:6295062	1.2.1.41	53720
cbk:CLL_A0070	ncbi-geneid:6292138	6.3.5.5	52317|52021
cbk:CLL_A0071	ncbi-geneid:6295153	6.3.5.5	56059|56059|52440|52440|48108|52335
cbk:CLL_A0073	ncbi-geneid:6292759	6.3.1.2	55931
cbk:CLL_A0074	ncbi-geneid:6293391	5.1.1.3	53681|53681
cbk:CLL_A0075	ncbi-geneid:6293745	5.2.1.8	50891
cbk:CLL_A0080	ncbi-geneid:6292427	1.97.1.4	102114
cbk:CLL_A0084	ncbi-geneid:6294975	3.1.3.71	142823
cbk:CLL_A0085	ncbi-geneid:6292068	2.1.1.-	53335|88697
cbk:CLL_A0092	ncbi-geneid:6292078	3.1.4.16	56300|55816
cbk:CLL_A0093	ncbi-geneid:6295249	6.1.1.5	52374|47323|50677|47323
cbk:CLL_A0103	ncbi-geneid:6292734	3.4.11.9	55920|53092
cbk:CLL_A0109	ncbi-geneid:6292363	2.7.1.-	82549
cbk:CLL_A0110	ncbi-geneid:6294656	2.7.1.-	101473
cbk:CLL_A0112	ncbi-geneid:6292881	6.1.1.10	52374|47323|50249
cbk:CLL_A0113	ncbi-geneid:6292837	3.1.21.-	51556
cbk:CLL_A0115	ncbi-geneid:6294615	3.1.26.8	110455
cbk:CLL_A0116	ncbi-geneid:6293629	2.1.1.182	53335
cbk:CLL_A0127	ncbi-geneid:6292855	1.17.4.2	51998
cbk:CLL_A0128	ncbi-geneid:6293683	2.3.3.14	51569
cbk:CLL_A0129	ncbi-geneid:6292321	4.2.1.3	53732|52016
cbk:CLL_A0131	ncbi-geneid:6295288	1.97.1.4	102114
cbk:CLL_A0132	ncbi-geneid:6293346	3.2.2.21	50486
cbk:CLL_A0135	ncbi-geneid:6293830	3.2.1.10	51445|51011
cbk:CLL_A0142	ncbi-geneid:6292907	6.1.1.22	55681|50249
cbk:CLL_A0144	ncbi-geneid:6292297	3.4.13.9	55920|53092
cbk:CLL_A0145	ncbi-geneid:6292294	6.3.2.8	53623|53244|51984
cbk:CLL_A0148	ncbi-geneid:6292318	2.7.7.23|2.3.1.157	53448|51161
cbk:CLL_A0149	ncbi-geneid:6295136	2.7.6.1	53271
cbk:CLL_A0151	ncbi-geneid:6292330	3.1.1.29	53178
cbk:CLL_A0152	ncbi-geneid:6294951	3.6.1.-|3.6.4.-	52540|52540|52540|143517|141259|52540
cbk:CLL_A0153	ncbi-geneid:6292810	5.2.1.8	109998|54534
cbk:CLL_A0169	ncbi-geneid:6292631	3.1.3.16	81606
cbk:CLL_A0170	ncbi-geneid:6292611	6.3.4.-	52402|56037|82829
cbk:CLL_A0171	ncbi-geneid:6292737	2.4.2.8	53271
cbk:CLL_A0172	ncbi-geneid:6292231	3.4.24.-	52540|140990
cbk:CLL_A0173	ncbi-geneid:6295026	6.3.4.3	52540
cbk:CLL_A0174	ncbi-geneid:6293610	2.7.1.33
cbk:CLL_A0175	ncbi-geneid:6292491	1.-.-.-	51395
cbk:CLL_A0178	ncbi-geneid:6292687	6.1.1.6	55681|50249
cbk:CLL_A0182	ncbi-geneid:6292996	6.1.1.14	55681|52954
cbk:CLL_A0183	ncbi-geneid:6292253	6.3.2.9	53623|53244|51984
cbk:CLL_A0198	ncbi-geneid:6295050	2.7.4.9	52540
cbk:CLL_A0200	ncbi-geneid:6292890	2.7.7.7	52540
cbk:CLL_A0206	ncbi-geneid:6293590	2.7.3.-	55931
cbk:CLL_A0208	ncbi-geneid:6293755	1.8.1.9	51905
cbk:CLL_A0216	ncbi-geneid:6292506	2.7.7.60	53448
cbk:CLL_A0217	ncbi-geneid:6292567	6.1.1.15	55681|55826|52954
cbk:CLL_A0218	ncbi-geneid:6293377	6.1.1.16	52374|47323
cbk:CLL_A0220	ncbi-geneid:6291984	2.1.1.-	75217|55315
cbk:CLL_A0231	ncbi-geneid:6294158	2.7.7.6	64484
cbk:CLL_A0232	ncbi-geneid:6294350	2.7.7.6	64484
cbk:CLL_A0259	ncbi-geneid:6293799	2.7.4.3	52540
cbk:CLL_A0260	ncbi-geneid:6294166	3.4.11.18	55920
cbk:CLL_A0267	ncbi-geneid:6292898	2.7.7.6	56553|55257|47789
cbk:CLL_A0269	ncbi-geneid:6292232	3.6.3.-	52540
cbk:CLL_A0270	ncbi-geneid:6292503	3.6.3.-	52540
cbk:CLL_A0272	ncbi-geneid:6293599	5.4.99.12	55120
cbk:CLL_A0276	ncbi-geneid:6293722	3.5.1.28	53187
cbk:CLL_A0279	ncbi-geneid:6294944	4.2.1.2	117457
cbk:CLL_A0284	ncbi-geneid:6295307	1.17.4.1	51998|48168
cbk:CLL_A0285	ncbi-geneid:6292504	1.17.4.1	47240
cbk:CLL_A0286	ncbi-geneid:6293816	2.7.3.9	51621|52009|47831
cbk:CLL_A0290	ncbi-geneid:6294378	3.4.19.-	51556|51338
cbk:CLL_A0296	ncbi-geneid:6293396	2.3.1.19	53659
cbk:CLL_A0297	ncbi-geneid:6295093	2.7.2.7	53067|53067
cbk:CLL_A0300	ncbi-geneid:6292989	5.4.2.10	53738|53738|53738|55957
cbk:CLL_A0321	ncbi-geneid:6293456	2.2.1.6	55021|55021
cbk:CLL_A0322	ncbi-geneid:6293175	4.2.1.33|4.2.1.35	53732
cbk:CLL_A0323	ncbi-geneid:6294880	4.2.1.33|4.2.1.35	52016
cbk:CLL_A0324	ncbi-geneid:6294618	1.1.1.85	53659
cbk:CLL_A0325	ncbi-geneid:6293834	4.2.1.9	143975|52016
cbk:CLL_A0326	ncbi-geneid:6293739	2.2.1.6	52518|52518|52467
cbk:CLL_A0327	ncbi-geneid:6292058	1.1.1.86	51735|48179
cbk:CLL_A0330	ncbi-geneid:6293289	3.2.1.20	51445|51011
cbk:CLL_A0331	ncbi-geneid:6293601	2.7.1.69	55604
cbk:CLL_A0338	ncbi-geneid:6293166	2.6.1.16	53697|56235
cbk:CLL_A0345	ncbi-geneid:6292617	4.2.1.1	53056
cbk:CLL_A0346	ncbi-geneid:6294343	6.3.3.2	100950
cbk:CLL_A0347	ncbi-geneid:6295300	2.5.1.49	53383
cbk:CLL_A0348	ncbi-geneid:6294268	6.1.1.3	55681|55186|52954|81271
cbk:CLL_A0353	ncbi-geneid:6294765	4.6.1.12	69765
cbk:CLL_A0358	ncbi-geneid:6295061	2.8.1.6	102114
cbk:CLL_A0359	ncbi-geneid:6291859	3.6.3.8	81665|56784|81660|81653
cbk:CLL_A0365	ncbi-geneid:6292307	1.1.3.15	56176|55103
cbk:CLL_A0368	ncbi-geneid:6292640	2.7.7.22	53448|159283
cbk:CLL_A0371	ncbi-geneid:6293076	3.6.3.3|3.6.3.5	56784|81653|81665|55008
cbk:CLL_A0373	ncbi-geneid:6293023	4.2.1.55	52096
cbk:CLL_A0374	ncbi-geneid:6295111	1.3.99.2	56645|47203
cbk:CLL_A0377	ncbi-geneid:6292461	1.1.1.157	51735|48179
cbk:CLL_A0379	ncbi-geneid:6294652	3.2.2.-|4.2.99.18	48150|55945
cbk:CLL_A0388	ncbi-geneid:6292835	1.1.1.205	51412|51412
cbk:CLL_A0389	ncbi-geneid:6292184	6.3.5.2	52317|52402|54810
cbk:CLL_A0400	ncbi-geneid:6291723	2.7.1.69	141530
cbk:CLL_A0401	ncbi-geneid:6292797	1.1.1.140	51735
cbk:CLL_A0402	ncbi-geneid:6293635	4.1.2.-	51569
cbk:CLL_A0403	ncbi-geneid:6291810	5.3.1.9	53697
cbk:CLL_A0407	ncbi-geneid:6293347	5.4.99.12	55120|55174
cbk:CLL_A0408	ncbi-geneid:6291890	3.6.1.-|3.6.4.12	52540
cbk:CLL_A0409	ncbi-geneid:6295176	6.5.1.2
cbk:CLL_A0410	ncbi-geneid:6294429	6.3.5.6|6.3.5.7	141000
cbk:CLL_A0411	ncbi-geneid:6293555	6.3.5.6|6.3.5.7	75304
cbk:CLL_A0412	ncbi-geneid:6291993	6.3.5.6|6.3.5.7	55931|89095
cbk:CLL_A0417	ncbi-geneid:6292545	2.7.7.56	54211|55666
cbk:CLL_A0418	ncbi-geneid:6294407	3.6.1.15	52972
cbk:CLL_A0419	ncbi-geneid:6294317	3.1.-.-	56300
cbk:CLL_A0454	ncbi-geneid:6292190	3.4.24.57	53067|53067
cbk:CLL_A0469	ncbi-geneid:6292048	3.4.15.6	52317
cbk:CLL_A0470	ncbi-geneid:6294234	6.-.-.-	53623|56059|53244
cbk:CLL_A0471	ncbi-geneid:6294714	2.7.1.148	54211|55060
cbk:CLL_A0476	ncbi-geneid:6293865	6.3.4.2	52540|52317
cbk:CLL_A0480	ncbi-geneid:6291848	2.7.1.21	52540|57716
cbk:CLL_A0482	ncbi-geneid:6293419	2.1.1.-	53335
cbk:CLL_A0486	ncbi-geneid:6293548	5.3.1.6	89623
cbk:CLL_A0487	ncbi-geneid:6293633	2.4.2.9	53271
cbk:CLL_A0488	ncbi-geneid:6294142	3.5.4.12	53927
cbk:CLL_A0489	ncbi-geneid:6293459	5.1.3.14	53756
cbk:CLL_A0490	ncbi-geneid:6293059	2.3.1.9	53901|53901
cbk:CLL_A0492	ncbi-geneid:6293131	3.6.3.14	81336
cbk:CLL_A0493	ncbi-geneid:6293272	3.6.3.14	81333
cbk:CLL_A0494	ncbi-geneid:6295221	3.6.3.14	81573
cbk:CLL_A0495	ncbi-geneid:6295278	3.6.3.14	47928
cbk:CLL_A0496	ncbi-geneid:6291823	3.6.3.14	52540|47917|50615
cbk:CLL_A0497	ncbi-geneid:6293938	3.6.3.14	52943
cbk:CLL_A0498	ncbi-geneid:6292788	3.6.3.14	52540|47917|50615
cbk:CLL_A0499	ncbi-geneid:6291851	3.6.3.14	51344|46604
cbk:CLL_A0501	ncbi-geneid:6294288	2.5.1.7	55205
cbk:CLL_A0515	ncbi-geneid:6293535	2.5.1.6	55973|55973|55973
cbk:CLL_A0516	ncbi-geneid:6292062	3.1.11.5	52540|47781
cbk:CLL_A0530	ncbi-geneid:6294384	2.3.1.128	55729
cbk:CLL_A0537	ncbi-geneid:6293445	1.1.1.6	56796
cbk:CLL_A0538	ncbi-geneid:6293124	2.7.1.29	82549|101473
cbk:CLL_A0539	ncbi-geneid:6291807	3.5.1.11	56235
cbk:CLL_A0557	ncbi-geneid:6291781	2.7.1.40	51621|52935|50800
cbk:CLL_A0558	ncbi-geneid:6292298	3.4.13.3	53187
cbk:CLL_A0571	ncbi-geneid:6293357	4.2.3.3	52335
cbk:CLL_A0574	ncbi-geneid:6294740	3.4.24.-	54631
cbk:CLL_A0577	ncbi-geneid:6291981	3.1.26.-	50249
cbk:CLL_A0583	ncbi-geneid:6294558	2.7.7.18	52374
cbk:CLL_A0586	ncbi-geneid:6295247	5.4.99.12	55120
cbk:CLL_A0587	ncbi-geneid:6294630	3.4.16.4	56601|69189
cbk:CLL_A0592	ncbi-geneid:6294930	2.1.1.-	53335|50249
cbk:CLL_A0608	ncbi-geneid:6295248	2.1.1.37	53335
cbk:CLL_A0613	ncbi-geneid:6292525	3.5.1.28	53187|54106
cbk:CLL_A0620	ncbi-geneid:6292233	3.2.1.14	51445|54556|49384
cbk:CLL_A0624	ncbi-geneid:6294406	2.7.2.2	53633
cbk:CLL_A0625	ncbi-geneid:6294799	4.3.1.15	53686
cbk:CLL_A0628	ncbi-geneid:6293100	3.5.99.3	51556|51338
cbk:CLL_A0631	ncbi-geneid:6294762	3.6.1.15
cbk:CLL_A0634	ncbi-geneid:6295044	3.5.2.2	51556|51338|51338
cbk:CLL_A0636	ncbi-geneid:6295287	1.3.99.20|1.17.1.4	56003|54665
cbk:CLL_A0637	ncbi-geneid:6294681	1.17.1.4	56176|55447
cbk:CLL_A0638	ncbi-geneid:6293644	1.2.99.2	47741|54292
cbk:CLL_A0642	ncbi-geneid:6294439	3.6.3.34	52540
cbk:CLL_A0646	ncbi-geneid:6292344	2.7.9.3	56042|55326
cbk:CLL_A0653	ncbi-geneid:6294352	3.6.3.-	52540
cbk:CLL_A0660	ncbi-geneid:6293933	5.-.-.-	51905
cbk:CLL_A0664	ncbi-geneid:6294454	1.1.1.4	50129|51735
cbk:CLL_A0666	ncbi-geneid:6292204	1.4.1.13|1.4.1.14	51971|46548|51971
cbk:CLL_A0668	ncbi-geneid:6293833	5.2.1.8	50891
cbk:CLL_A0673	ncbi-geneid:6292367	2.3.1.180	53901|53901
cbk:CLL_A0687	ncbi-geneid:6295274	6.1.1.13	56801
cbk:CLL_A0689	ncbi-geneid:6292041	6.1.1.13	47336
cbk:CLL_A0691	ncbi-geneid:6294458	3.2.1.37	51445|51011|46689|46689|51182
cbk:CLL_A0698	ncbi-geneid:6294146	2.8.3.8	100950
cbk:CLL_A0699	ncbi-geneid:6293294	2.8.3.5	100950
cbk:CLL_A0700	ncbi-geneid:6293773	1.-.-.-	51735|55347
cbk:CLL_A0712	ncbi-geneid:6292270	3.1.21.2	51658
cbk:CLL_A0716	ncbi-geneid:6295084	3.5.1.25	51556|51338
cbk:CLL_A0717	ncbi-geneid:6291726	3.5.99.6	100950
cbk:CLL_A0718	ncbi-geneid:6292415	2.7.1.69	55604
cbk:CLL_A0721	ncbi-geneid:6293260	2.8.1.6	102114
cbk:CLL_A0722	ncbi-geneid:6293192	6.3.3.3	52540
cbk:CLL_A0725	ncbi-geneid:6293447	3.6.3.-	52540|90123
cbk:CLL_A0726	ncbi-geneid:6295235	2.2.1.6	55021
cbk:CLL_A0727	ncbi-geneid:6294541	2.2.1.6	52518|52518|52467
cbk:CLL_A0734	ncbi-geneid:6293808	4.1.2.4	51569
cbk:CLL_A0735	ncbi-geneid:6294839	2.4.2.2	52418|54680|47648
cbk:CLL_A0736	ncbi-geneid:6295173	1.7.-.-	56821
cbk:CLL_A0743	ncbi-geneid:6295206	3.6.3.-	52540|55021
cbk:CLL_A0747	ncbi-geneid:6291770	3.1.26.4
cbk:CLL_A0763	ncbi-geneid:6294250	3.6.1.23	51283
cbk:CLL_A0769	ncbi-geneid:6292794	2.7.1.11	53784
cbk:CLL_A0773	ncbi-geneid:6292733	3.6.3.-	52540
cbk:CLL_A0776	ncbi-geneid:6292399	3.4.24.-	55486
cbk:CLL_A0779	ncbi-geneid:6291764	1.4.1.2|1.4.1.4	51735|53223
cbk:CLL_A0781	ncbi-geneid:6293705	5.99.1.-	56719|55874|54211
cbk:CLL_A0782	ncbi-geneid:6292393	5.99.1.-	56719|101904|101904
cbk:CLL_A0784	ncbi-geneid:6294822	3.1.-.-	64182
cbk:CLL_A0786	ncbi-geneid:6294138	2.8.3.-	100950|100950
cbk:CLL_A0788	ncbi-geneid:6293682	2.4.1.227	53756
cbk:CLL_A0790	ncbi-geneid:6294561	1.2.7.-	52518|53323|52518|52922|54862
cbk:CLL_A0792	ncbi-geneid:6295255	2.6.1.1	53383
cbk:CLL_A0794	ncbi-geneid:6293475	2.6.1.42	56752
cbk:CLL_A0797	ncbi-geneid:6291852	3.5.1.44	64438
cbk:CLL_A0798	ncbi-geneid:6294536	3.1.1.61	52738|52172
cbk:CLL_A0799	ncbi-geneid:6294593	2.1.1.80	53335|47757
cbk:CLL_A0800	ncbi-geneid:6293390	2.7.13.3
cbk:CLL_A0801	ncbi-geneid:6294501	3.-.-.-	103039
cbk:CLL_A0802	ncbi-geneid:6294988	2.7.-.-	52172
cbk:CLL_A0824	ncbi-geneid:6292357	6.3.5.5	56059
cbk:CLL_A0828	ncbi-geneid:6294459	3.1.6.-	53649
cbk:CLL_A0832	ncbi-geneid:6293896	2.5.1.56	51569|51269
cbk:CLL_A0843	ncbi-geneid:6292143	3.6.3.14	52540
cbk:CLL_A0867	ncbi-geneid:6295071	3.6.1.1	64182|75138|54631
cbk:CLL_A0868	ncbi-geneid:6295306	3.6.3.8	81665|56784|81660|81653
cbk:CLL_A0875	ncbi-geneid:6295097	2.7.11.1	55874
cbk:CLL_A0882	ncbi-geneid:6292325	2.7.7.7	48019|52540
cbk:CLL_A0884	ncbi-geneid:6291882	3.4.99.-|3.4.24.78	53163
cbk:CLL_A0888	ncbi-geneid:6293591	1.3.99.22	102114
cbk:CLL_A0893	ncbi-geneid:6293777	1.7.7.1	56014|55124|56014|55124
cbk:CLL_A0894	ncbi-geneid:6292011	2.1.1.33	53335
cbk:CLL_A0895	ncbi-geneid:6293246	2.1.1.-	53335
cbk:CLL_A0896	ncbi-geneid:6292588	2.1.1.-	75217|88697
cbk:CLL_A0905	ncbi-geneid:6293140	2.7.1.107	48317
cbk:CLL_A0910	ncbi-geneid:6291818	2.7.9.1	56059|51621|52009
cbk:CLL_A0912	ncbi-geneid:6293837	3.1.5.1	109604
cbk:CLL_A0913	ncbi-geneid:6291858	2.7.7.-	56731|57783|48024
cbk:CLL_A0928	ncbi-geneid:6294508	3.6.1.-	52540|48024
cbk:CLL_A0966	ncbi-geneid:6293814	3.2.1.17	51445
cbk:CLL_A0976	ncbi-geneid:6292833	2.4.1.25	51445
cbk:CLL_A0977	ncbi-geneid:6294803	2.4.1.1	53756
cbk:CLL_A0979	ncbi-geneid:6292849	3.6.3.12	56784|81660|81653|81665
cbk:CLL_A0981	ncbi-geneid:6295000	2.7.13.3	55874|47384|52402
cbk:CLL_A0983	ncbi-geneid:6293429	2.1.1.-	53335
cbk:CLL_A0984	ncbi-geneid:6292589	1.1.1.29	51735|52283
cbk:CLL_A0988	ncbi-geneid:6292976	3.1.-.-	89550
cbk:CLL_A0992	ncbi-geneid:6293355	2.7.4.6	54919
cbk:CLL_A0996	ncbi-geneid:6292979	3.6.3.31	52540|50331
cbk:CLL_A1001	ncbi-geneid:6291803	2.4.1.-|3.4	56601|53955
cbk:CLL_A1003	ncbi-geneid:6292867	2.4.2.8	53271
cbk:CLL_A1011	ncbi-geneid:6293727	4.1.1.50	56276
cbk:CLL_A1012	ncbi-geneid:6291737	4.1.1.19	53383|55904
cbk:CLL_A1013	ncbi-geneid:6292178	2.5.1.16	53335
cbk:CLL_A1014	ncbi-geneid:6293485	1.5.1.7	51735
cbk:CLL_A1015	ncbi-geneid:6293944	4.1.1.-	51419|50621
cbk:CLL_A1017	ncbi-geneid:6292604	3.5.3.11	52768
cbk:CLL_A1018	ncbi-geneid:6294117	1.1.1.6	56796
cbk:CLL_A1022	ncbi-geneid:6292256	3.6.1.-	47781|50249|46929
cbk:CLL_A1023	ncbi-geneid:6294559	3.6.1.-	52540|46785
cbk:CLL_A1024	ncbi-geneid:6291937	5.-.-.-	111337
cbk:CLL_A1025	ncbi-geneid:6294938	2.4.2.29	51713
cbk:CLL_A1030	ncbi-geneid:6294670	2.4.2.7	53271
cbk:CLL_A1031	ncbi-geneid:6294036	2.7.6.5	109604|81301|81271|55021
cbk:CLL_A1032	ncbi-geneid:6294366	3.1.-.-	69500
cbk:CLL_A1034	ncbi-geneid:6295207	1.3.99.22	102114
cbk:CLL_A1035	ncbi-geneid:6294111	6.1.1.21	55681|52954
cbk:CLL_A1036	ncbi-geneid:6294648	6.1.1.12	55681|55261|50249
cbk:CLL_A1041	ncbi-geneid:6291958	1.1.1.3	55347|51735|55021
cbk:CLL_A1043	ncbi-geneid:6293909	2.7.1.30	53067|53067
cbk:CLL_A1044	ncbi-geneid:6294127	1.1.5.3	51905
cbk:CLL_A1047	ncbi-geneid:6293161	2.7.2.4	53633|55021|55021
cbk:CLL_A1048	ncbi-geneid:6295214	1.4.7.1	51395|56235|69336
cbk:CLL_A1049	ncbi-geneid:6294451	1.4.1.13|1.4.1.14	51971|46548
cbk:CLL_A1056	ncbi-geneid:6294777	2.7.1.48	52540
cbk:CLL_A1059	ncbi-geneid:6295264	3.1.26.11	56281
cbk:CLL_A1060	ncbi-geneid:6294362	3.1.3.18	56784
cbk:CLL_A1070	ncbi-geneid:6293624	4.3.1.19	53686|55021
cbk:CLL_A1084	ncbi-geneid:6291752	2.1.2.1	53383
cbk:CLL_A1086	ncbi-geneid:6293386	3.4.13.19	51556
cbk:CLL_A1087	ncbi-geneid:6294409	1.1.1.100	51735
cbk:CLL_A1088	ncbi-geneid:6294456	2.6.1.42	56752
cbk:CLL_A1089	ncbi-geneid:6291754	6.3.5.1	52402|56317
cbk:CLL_A1102	ncbi-geneid:6295123	6.3.5.3	52317|55326|56042|55326|56042
cbk:CLL_A1103	ncbi-geneid:6291816	4.1.1.21|5.4.99.18	52255
cbk:CLL_A1104	ncbi-geneid:6293922	6.3.2.6	56104
cbk:CLL_A1105	ncbi-geneid:6293051	2.4.2.14	56235|53271
cbk:CLL_A1106	ncbi-geneid:6295218	6.3.3.1	56042|55326
cbk:CLL_A1107	ncbi-geneid:6293276	2.1.2.2	53328
cbk:CLL_A1108	ncbi-geneid:6293713	2.1.2.3|3.5.4.10	53927|52335
cbk:CLL_A1109	ncbi-geneid:6292446	6.3.4.13	56059|52440|51246
cbk:CLL_A1138	ncbi-geneid:6291934	1.1.1.169	48179|51735
cbk:CLL_A1146	ncbi-geneid:6293135	2.3.1.41|2.3.1.180	53901
cbk:CLL_A1148	ncbi-geneid:6294387	1.3.1.-
cbk:CLL_A1149	ncbi-geneid:6295020	2.3.1.39	52151|55048
cbk:CLL_A1150	ncbi-geneid:6293623	1.1.1.100	51735
cbk:CLL_A1151	ncbi-geneid:6294522	2.3.1.41|2.3.1.179	53901
cbk:CLL_A1153	ncbi-geneid:6293464	4.2.1.-	54637
cbk:CLL_A1154	ncbi-geneid:6292756	6.4.1.2|6.3.4.14	56059|52440|51246
cbk:CLL_A1155	ncbi-geneid:6293870	6.4.1.2	52096
cbk:CLL_A1156	ncbi-geneid:6294506	6.4.1.2	52096
cbk:CLL_A1160	ncbi-geneid:6292753	1.1.1.100	51735
cbk:CLL_A1169	ncbi-geneid:6292004	2.8.1.7	53383
cbk:CLL_A1171	ncbi-geneid:6292283	2.1.1.61|2.8.1.-	52402
cbk:CLL_A1174	ncbi-geneid:6292570	6.1.1.7	55681|101353|55186|50447
cbk:CLL_A1176	ncbi-geneid:6294629	3.1.-.-	53098
cbk:CLL_A1179	ncbi-geneid:6293593	3.1.-.-	56281
cbk:CLL_A1196	ncbi-geneid:6292076	2.7.13.3	55874|47384|158472|55785
cbk:CLL_A1200	ncbi-geneid:6292846	3.6.3.27	52540
cbk:CLL_A1204	ncbi-geneid:6293681	1.1.1.94	48179|51735
cbk:CLL_A1207	ncbi-geneid:6294113	3.5.1.1	53774
cbk:CLL_A1211	ncbi-geneid:6294383	2.7.4.8	52540
cbk:CLL_A1212	ncbi-geneid:6291889	2.7.7.6	63562
cbk:CLL_A1213	ncbi-geneid:6294650	4.1.1.36|6.3.2.5	102645|52507
cbk:CLL_A1214	ncbi-geneid:6293389	3.6.4.-	52540
cbk:CLL_A1215	ncbi-geneid:6293314	3.5.1.88	56420
cbk:CLL_A1216	ncbi-geneid:6292609	2.1.2.9	53328|50486
cbk:CLL_A1218	ncbi-geneid:6293043	2.1.1.-	53335|48013
cbk:CLL_A1219	ncbi-geneid:6294179	2.1.1.-	102114
cbk:CLL_A1220	ncbi-geneid:6293228	3.1.3.16	81606
cbk:CLL_A1221	ncbi-geneid:6293783	2.7.11.1	56112|54184
cbk:CLL_A1222	ncbi-geneid:6294737	3.6.1.-	52540|50249
cbk:CLL_A1223	ncbi-geneid:6291884	5.1.3.1	51366
cbk:CLL_A1224	ncbi-geneid:6292785	2.7.6.2	63999
cbk:CLL_A1228	ncbi-geneid:6291878	3.6.1.-|3.6.4.12	52540|52540|50249
cbk:CLL_A1229	ncbi-geneid:6295063	2.1.1.-	53335
cbk:CLL_A1230	ncbi-geneid:6292248	2.7.7.3	52374
cbk:CLL_A1234	ncbi-geneid:6292380	2.3.1.8	53659
cbk:CLL_A1235	ncbi-geneid:6293847	2.7.2.1	53067|53067
cbk:CLL_A1238	ncbi-geneid:6292823	2.3.1.15	53659
cbk:CLL_A1240	ncbi-geneid:6295060	3.1.26.3	69065|54768
cbk:CLL_A1249	ncbi-geneid:6293082	2.1.1.31	75217
cbk:CLL_A1252	ncbi-geneid:6292986	3.1.26.4	53098
cbk:CLL_A1256	ncbi-geneid:6294301	5.99.1.2	56712|57783|57783
cbk:CLL_A1260	ncbi-geneid:6293968	2.7.4.22	53633
cbk:CLL_A1262	ncbi-geneid:6294466	2.5.1.31	64005
cbk:CLL_A1265	ncbi-geneid:6293881	1.1.1.267	55347|51735|69055
cbk:CLL_A1266	ncbi-geneid:6294162	3.4.24.-	50156
cbk:CLL_A1267	ncbi-geneid:6294543	1.17.7.1	56014|51717
cbk:CLL_A1268	ncbi-geneid:6294723	2.7.7.7	53098|50249|160975
cbk:CLL_A1276	ncbi-geneid:6293913	5.4.99.12	55120
cbk:CLL_A1277	ncbi-geneid:6294209	2.7.1.26|2.7.7.2	82114|52374
cbk:CLL_A1279	ncbi-geneid:6292083	2.7.7.8	54211|54211|55666|50249|55666|46915|54791
cbk:CLL_A1282	ncbi-geneid:6295040	2.7.2.4	53633|55021
cbk:CLL_A1283	ncbi-geneid:6295023	3.4.21.92	52096
cbk:CLL_A1285	ncbi-geneid:6294840	2.-.-.-	102114
cbk:CLL_A1292	ncbi-geneid:6294430	4.3.2.2	48557
cbk:CLL_A1295	ncbi-geneid:6295113	3.5.4.26|1.1.1.193	53597|53927
cbk:CLL_A1296	ncbi-geneid:6294820	2.5.1.9	63380|63380
cbk:CLL_A1297	ncbi-geneid:6292987	3.5.4.25|4.1.99.12	55821|142695
cbk:CLL_A1298	ncbi-geneid:6291935	6.3.3.-|2.5.1.78	52121
cbk:CLL_A1300	ncbi-geneid:6295114	1.1.1.244	56796
cbk:CLL_A1301	ncbi-geneid:6295265	4.1.2.13	51569
cbk:CLL_A1302	ncbi-geneid:6292774	2.7.1.92	53613
cbk:CLL_A1304	ncbi-geneid:6294783	1.-.-.-|3.7.1.-	52518|52467|52518
cbk:CLL_A1305	ncbi-geneid:6293732	1.1.1.18	51735|55347
cbk:CLL_A1306	ncbi-geneid:6294932	4.2.1.44	51658
cbk:CLL_A1310	ncbi-geneid:6293737	2.7.1.12	53067|53067
cbk:CLL_A1312	ncbi-geneid:6292706	1.1.1.44	51735|48179
cbk:CLL_A1314	ncbi-geneid:6294671	3.6.1.13	55811
cbk:CLL_A1318	ncbi-geneid:6295104	1.1.1.6	56796
cbk:CLL_A1322	ncbi-geneid:6294334	2.3.3.13	51569|110921|89000
cbk:CLL_A1340	ncbi-geneid:6294449	3.6.1.-	52540
cbk:CLL_A1341	ncbi-geneid:6294033	3.4.11.18	55920|103642
cbk:CLL_A1347	ncbi-geneid:6292550	2.7.4.9	52540
cbk:CLL_A1349	ncbi-geneid:6292655	2.1.1.45	55831
cbk:CLL_A1364	ncbi-geneid:6293065	1.1.3.15	56176|55103
cbk:CLL_A1365	ncbi-geneid:6293889	1.3.99.2	56645|47203
cbk:CLL_A1367	ncbi-geneid:6294293	1.11.1.6|1.11.1.7	48113|48113
cbk:CLL_A1373	ncbi-geneid:6292387	2.7.1.69	52728|53062
cbk:CLL_A1378	ncbi-geneid:6293750	3.2.1.14	51445
cbk:CLL_A1382	ncbi-geneid:6293620	3.6.3.-	52540
cbk:CLL_A1391	ncbi-geneid:6294767	3.6.3.31	52540|50331
cbk:CLL_A1394	ncbi-geneid:6294220	3.5.4.2	51556|51338
cbk:CLL_A1395	ncbi-geneid:6294551	6.3.5.4	52402|56235
cbk:CLL_A1404	ncbi-geneid:6293159	3.6.3.34	52540
cbk:CLL_A1417	ncbi-geneid:6292812	3.5.99.2	48613
cbk:CLL_A1424	ncbi-geneid:6292923	3.6.3.25	52540
cbk:CLL_A1426	ncbi-geneid:6291830	3.6.3.-	81665|56784|81653
cbk:CLL_A1427	ncbi-geneid:6294308	3.6.3.2	81665|81660|56784|81653
cbk:CLL_A1432	ncbi-geneid:6292170	4.2.1.1	51161
cbk:CLL_A1441	ncbi-geneid:6294324	2.2.1.7	52518|52922
cbk:CLL_A1444	ncbi-geneid:6293090	3.4.17.-	53187|55031
cbk:CLL_A1445	ncbi-geneid:6293049	3.2.1.52	51445|55545
cbk:CLL_A1446	ncbi-geneid:6294332	1.1.1.1	56796
cbk:CLL_A1452	ncbi-geneid:6294500	1.1.1.1|1.2.1.10	53720
cbk:CLL_A1453	ncbi-geneid:6294575	2.3.1.54	51998
cbk:CLL_A1454	ncbi-geneid:6293361	1.97.1.4	54862|102114
cbk:CLL_A1465	ncbi-geneid:6294058	1.2.1.10	53720
cbk:CLL_A1475	ncbi-geneid:6292941	3.6.3.34	52540
cbk:CLL_A1477	ncbi-geneid:6291838	3.6.1.-	52540
cbk:CLL_A1483	ncbi-geneid:6292610	2.7.3.-	55874|47384
cbk:CLL_A1484	ncbi-geneid:6294789	3.4.24.3	89260|49299|89260|89260
cbk:CLL_A1487	ncbi-geneid:6293604	2.1.1.-	53335|88697
cbk:CLL_A1497	ncbi-geneid:6293290	3.2.1.86	56327|51735
cbk:CLL_A1499	ncbi-geneid:6295065	2.7.1.69	52794
cbk:CLL_A1500	ncbi-geneid:6292700	2.7.1.69	46973
cbk:CLL_A1510	ncbi-geneid:6292973	3.6.3.8	81665|56784|81653
cbk:CLL_A1512	ncbi-geneid:6292478	1.97.1.4	54862|102114
cbk:CLL_A1513	ncbi-geneid:6293366	2.3.1.54	51998
cbk:CLL_A1514	ncbi-geneid:6292704	4.1.2.-	51569
cbk:CLL_A1518	ncbi-geneid:6293888	2.7.1.69	51261|55604
cbk:CLL_A1519	ncbi-geneid:6295298	3.2.1.21	51445
cbk:CLL_A1527	ncbi-geneid:6292565	2.7.1.15	53613
cbk:CLL_A1528	ncbi-geneid:6294481	5.-.-.-	102546
cbk:CLL_A1529	ncbi-geneid:6291772	3.6.3.17	52540|52540
cbk:CLL_A1534	ncbi-geneid:6295070	3.4.19.3	53182
cbk:CLL_A1539	ncbi-geneid:6294026	2.7.7.43	53448
cbk:CLL_A1553	ncbi-geneid:6294812	5.1.3.14	53756
cbk:CLL_A1556	ncbi-geneid:6292935	2.5.1.56	51569|51269
cbk:CLL_A1570	ncbi-geneid:6293763	1.1.1.60	51735|48179
cbk:CLL_A1571	ncbi-geneid:6293811	2.5.1.47	53686
cbk:CLL_A1573	ncbi-geneid:6294126	5.1.1.1	51419|50621
cbk:CLL_A1580	ncbi-geneid:6295098	2.4.2.3	53167
cbk:CLL_A1582	ncbi-geneid:6294369	5.4.2.7	53649|143856
cbk:CLL_A1583	ncbi-geneid:6293070	2.2.1.1	52518
cbk:CLL_A1585	ncbi-geneid:6293546	2.4.2.1	53167
cbk:CLL_A1586	ncbi-geneid:6293961	2.2.1.2	51569
cbk:CLL_A1659	ncbi-geneid:6293508	2.7.6.1	53271|53271
cbk:CLL_A1665	ncbi-geneid:6293568	1.2.1.5	53720
cbk:CLL_A1666	ncbi-geneid:6292676	6.3.2.2|6.3.2.3	55931|56059
cbk:CLL_A1677	ncbi-geneid:6294471	5.4.99.12	55120|55174
cbk:CLL_A1679	ncbi-geneid:6293235	2.7.7.72|3.1.3.-|3.1.4	81891|81301
cbk:CLL_A1688	ncbi-geneid:6294432	5.99.1.2	56712
cbk:CLL_A1693	ncbi-geneid:6294003	3.6.4.12	53098|52540|52540
cbk:CLL_A1697	ncbi-geneid:6292982	2.4.2.22	53271
cbk:CLL_A1699	ncbi-geneid:6295212	6.4.1.1	51569|56059|89000|52440|51246|51230
cbk:CLL_A1700	ncbi-geneid:6294923	3.2.1.41	51445|81296|49452|49452|51011
cbk:CLL_A1701	ncbi-geneid:6293880	3.5.4.28	51556|51338
cbk:CLL_A1702	ncbi-geneid:6292386	6.1.1.1	52374|55174
cbk:CLL_A1703	ncbi-geneid:6291771	2.4.2.1	53167
cbk:CLL_A1704	ncbi-geneid:6293025	2.1.1.63	46767|53155
cbk:CLL_A1708	ncbi-geneid:6294059	5.1.3.2	51735
cbk:CLL_A1726	ncbi-geneid:6293641	1.97.1.4	102114|54862
cbk:CLL_A1732	ncbi-geneid:6293097	3.1.11.2	56219
cbk:CLL_A1734	ncbi-geneid:6293494	3.1.1.5	53474
cbk:CLL_A1739	ncbi-geneid:6295007	1.1.1.1	56796
cbk:CLL_A1759	ncbi-geneid:6292149	3.1.1.3	53474
cbk:CLL_A1773	ncbi-geneid:6291971	1.15.1.1	54719|46609
cbk:CLL_A1788	ncbi-geneid:6291931	3.2.1.2	51445
cbk:CLL_A1797	ncbi-geneid:6292212	1.1.1.2	50129|51735
cbk:CLL_A1804	ncbi-geneid:6293694	2.7.4.14	52540
cbk:CLL_A1805	ncbi-geneid:6291977	1.17.1.2	50249|50249|50249|50249
cbk:CLL_A1814	ncbi-geneid:6294210	3.4.21.88	51306|46785
cbk:CLL_A1817	ncbi-geneid:6292836	2.5.1.75	52540|52540
cbk:CLL_A1820	ncbi-geneid:6294178	3.2.1.93	51445|51011
cbk:CLL_A1821	ncbi-geneid:6295241	2.7.1.69	55604
cbk:CLL_A1824	ncbi-geneid:6292535	4.1.99.-	102114
cbk:CLL_A1826	ncbi-geneid:6293723	3.1.4.46	51695
cbk:CLL_A1832	ncbi-geneid:6294415	1.14.99.-	51905
cbk:CLL_A1835	ncbi-geneid:6292082	1.15.1.1	54719|46609
cbk:CLL_A1838	ncbi-geneid:6292130	3.1.4.16	56300|55816
cbk:CLL_A1840	ncbi-geneid:6291842	1.97.1.4	54862|102114
cbk:CLL_A1841	ncbi-geneid:6293484	2.3.1.54	51998
cbk:CLL_A1862	ncbi-geneid:6292829	3.6.3.-	52540
cbk:CLL_A1865	ncbi-geneid:6293642	2.7.13.3	55874|47384
cbk:CLL_A1869	ncbi-geneid:6293414	1.7.-.-	56821
cbk:CLL_A1973	ncbi-geneid:6293625	4.2.1.20	53686
cbk:CLL_A1974	ncbi-geneid:6293702	3.4.21.88	52540
cbk:CLL_A1975	ncbi-geneid:6292730	3.11.1.2	82057|57783
cbk:CLL_A1978	ncbi-geneid:6295124	1.3.1.31	51395|51905
cbk:CLL_A1988	ncbi-geneid:6292955	1.3.99.2	56645|47203
cbk:CLL_A1990	ncbi-geneid:6294257	4.2.1.55	52096
cbk:CLL_A1995	ncbi-geneid:6292499	2.3.1.79	51161
cbk:CLL_A2000	ncbi-geneid:6292214	1.12.7.2	53920|54862|142984
cbk:CLL_A2006	ncbi-geneid:6294800	3.4.24.-	53163
cbk:CLL_A2007	ncbi-geneid:6294344	1.12.99.6	56762
cbk:CLL_A2008	ncbi-geneid:6292654	1.12.99.6	56770
cbk:CLL_A2019	ncbi-geneid:6294852	2.7.7.7
cbk:CLL_A2022	ncbi-geneid:6291989	3.2.1.135	51445|81296|51011
cbk:CLL_A2028	ncbi-geneid:6293285	3.6.3.-	52540
cbk:CLL_A2040	ncbi-geneid:6291811	1.2.1.16|1.2.1.9	53720
cbk:CLL_A2041	ncbi-geneid:6293873	1.14.12.17	52343|63380
cbk:CLL_A2045	ncbi-geneid:6293417	1.7.-.-	56821
cbk:CLL_A2056	ncbi-geneid:6292908	2.7.1.2	53067
cbk:CLL_A2057	ncbi-geneid:6294810	5.3.1.8	51182
cbk:CLL_A2058	ncbi-geneid:6291817	3.2.1.93	51445
cbk:CLL_A2065	ncbi-geneid:6295047	3.6.1.-	55811
cbk:CLL_A2081	ncbi-geneid:6294830	2.1.1.72	53335
cbk:CLL_A2082	ncbi-geneid:6294567	3.1.21.3	116734|116734
cbk:CLL_A2083	ncbi-geneid:6293473	3.1.21.3	52540|52540
cbk:CLL_A2093	ncbi-geneid:6292332	2.7.1.69	46973
cbk:CLL_A2094	ncbi-geneid:6293096	3.2.1.86	56327|51735
cbk:CLL_A2096	ncbi-geneid:6291833	2.7.1.69	52794
cbk:CLL_A2098	ncbi-geneid:6292663	1.1.1.202	56796
cbk:CLL_A2100	ncbi-geneid:6291905	2.5.1.17	89028
cbk:CLL_A2103	ncbi-geneid:6292093	4.2.1.30	47148
cbk:CLL_A2104	ncbi-geneid:6293967	4.2.1.30	52968
cbk:CLL_A2105	ncbi-geneid:6293323	4.2.1.30	51703
cbk:CLL_A2112	ncbi-geneid:6294423	1.1.1.274	51430
cbk:CLL_A2113	ncbi-geneid:6294972	3.6.3.34	52540
cbk:CLL_A2118	ncbi-geneid:6292630	3.1.4.3	48537
cbk:CLL_A2124	ncbi-geneid:6292731	2.4.1.7	51445
cbk:CLL_A2125	ncbi-geneid:6294198	3.2.1.24	74650|88713|88688
cbk:CLL_A2126	ncbi-geneid:6294094	2.7.1.69	55804|52794
cbk:CLL_A2128	ncbi-geneid:6293138	2.3.1.28	52777
cbk:CLL_A2132	ncbi-geneid:6295296	2.8.3.5	100950
cbk:CLL_A2133	ncbi-geneid:6292317	2.8.3.8	100950
cbk:CLL_A2135	ncbi-geneid:6294216	4.1.1.4	160104
cbk:CLL_A2145	ncbi-geneid:6293931	2.3.1.57	55729
cbk:CLL_A2160	ncbi-geneid:6293008	3.3.2.1	52499
cbk:CLL_A2165	ncbi-geneid:6293846	2.3.1.79	51161
cbk:CLL_A2166	ncbi-geneid:6294170	2.3.1.28	52777
cbk:CLL_A2178	ncbi-geneid:6293225	2.3.1.57	55729
cbk:CLL_A2185	ncbi-geneid:6294455	3.5.1.88	56420
cbk:CLL_A2201	ncbi-geneid:6294038	1.7.-.-	52218
cbk:CLL_A2206	ncbi-geneid:6291835	2.7.13.3	55874|47384
cbk:CLL_A2222	ncbi-geneid:6291777	2.7.6.1	53271|53271
cbk:CLL_A2227	ncbi-geneid:6293885	4.2.1.10	51569
cbk:CLL_A2228	ncbi-geneid:6293786	3.4.11.4	53187|55031
cbk:CLL_A2241	ncbi-geneid:6291861	3.2.1.17	53955|69360
cbk:CLL_A2292	ncbi-geneid:6295199	1.20.4.1	52788
cbk:CLL_A2296	ncbi-geneid:6294045	2.7.1.69	55804|52794
cbk:CLL_A2297	ncbi-geneid:6294878	2.7.1.56	53613
cbk:CLL_A2307	ncbi-geneid:6294087	1.6.5.3	53920|54862|54292
cbk:CLL_A2308	ncbi-geneid:6292586	1.6.5.3	142019|140490|142984|52833|54862
cbk:CLL_A2309	ncbi-geneid:6294907	1.6.5.3	52833
cbk:CLL_A2311	ncbi-geneid:6294897	2.7.8.-	56024|56024
cbk:CLL_A2334	ncbi-geneid:6292616	2.2.1.6	52518|52518|52467
cbk:CLL_A2336	ncbi-geneid:6294313	2.5.1.56	51569
cbk:CLL_A2337	ncbi-geneid:6293613	4.2.1.45	51735
cbk:CLL_A2338	ncbi-geneid:6294428	2.7.7.33	53448
cbk:CLL_A2339	ncbi-geneid:6294654	1.4.3.4	51905|54373
cbk:CLL_A2347	ncbi-geneid:6293425	3.6.1.-|3.6.4.12	52540|46785|47819|47819
cbk:CLL_A2348	ncbi-geneid:6291765	3.2.1.17	51445
cbk:CLL_A2353	ncbi-geneid:6293669	1.2.7.-	52518|53323|52518|52922|54862
cbk:CLL_A2354	ncbi-geneid:6294286	2.7.1.31	110738
cbk:CLL_A2362	ncbi-geneid:6294359	3.4.16.4	56601
cbk:CLL_A2367	ncbi-geneid:6294638	3.4.16.4	56601|69189
cbk:CLL_A2370	ncbi-geneid:6293754	3.2.1.1	51445|51011
cbk:CLL_A2396	ncbi-geneid:6294565	3.4.21.116	50156|50494
cbk:CLL_A2399	ncbi-geneid:6292933	2.7.1.23	111331
cbk:CLL_A2401	ncbi-geneid:6293978	2.2.1.7	52518|52518|52922
cbk:CLL_A2402	ncbi-geneid:6293277	2.5.1.10|2.5.1.29	48576
cbk:CLL_A2403	ncbi-geneid:6293649	3.1.11.6	116842
cbk:CLL_A2405	ncbi-geneid:6294421	1.5.1.5|3.5.4.9	51735|53223
cbk:CLL_A2428	ncbi-geneid:6294882	5.1.1.7	54506|54506
cbk:CLL_A2430	ncbi-geneid:6295305	2.1.1.-	53335
cbk:CLL_A2431	ncbi-geneid:6292265	2.4.2.9	53271
cbk:CLL_A2432	ncbi-geneid:6292165	5.4.99.12	55120|55174
cbk:CLL_A2444	ncbi-geneid:6294858	6.3.2.10	53623|53244|63418
cbk:CLL_A2445	ncbi-geneid:6294887	6.3.2.13	53623|53244|63418
cbk:CLL_A2448	ncbi-geneid:6292809	2.1.1.-	53335|81799
cbk:CLL_A2453	ncbi-geneid:6292459	3.5.-.-	88713
cbk:CLL_A2470	ncbi-geneid:6293650	3.4.17.13	52317|141986
cbk:CLL_A2471	ncbi-geneid:6292389	3.2.1.14	51445|51055|51055
cbk:CLL_A2472	ncbi-geneid:6291879	6.1.1.20	56037|50249|55681|54991|46955
cbk:CLL_A2473	ncbi-geneid:6292223	6.1.1.20	55681|46589
cbk:CLL_A2485	ncbi-geneid:6291943	1.2.1.11	55347|51735
cbk:CLL_A2486	ncbi-geneid:6294064	4.2.1.52	51569
cbk:CLL_A2487	ncbi-geneid:6294133	1.3.1.26	55347|51735
cbk:CLL_A2495	ncbi-geneid:6294376	2.6.1.-	53383
cbk:CLL_A2496	ncbi-geneid:6292188	2.3.1.89|2.3.1.117	51161
cbk:CLL_A2503	ncbi-geneid:6294069	6.3.2.17|6.3.2.12	53623|53244
cbk:CLL_A2505	ncbi-geneid:6292340	6.1.1.9	52374|47323|50677|46589
cbk:CLL_A2506	ncbi-geneid:6292172	6.1.1.12|6.1.1.23	55681|50249
cbk:CLL_A2508	ncbi-geneid:6292883	2.4.1.-	53448
cbk:CLL_A2510	ncbi-geneid:6292618	1.1.1.-	56796
cbk:CLL_A2511	ncbi-geneid:6292350	5.4.99.12	55120|55174
cbk:CLL_A2513	ncbi-geneid:6293521	3.-.-.-	51658
cbk:CLL_A2533	ncbi-geneid:6291998	3.1.3.11	56300|56300
cbk:CLL_A2538	ncbi-geneid:6292613	3.6.3.-	52540|90123
cbk:CLL_A2539	ncbi-geneid:6293794	3.6.3.-	52540
cbk:CLL_A2544	ncbi-geneid:6295054	6.3.5.4	52402|56235
cbk:CLL_A2555	ncbi-geneid:6293769	6.1.1.17	52374|48163
cbk:CLL_A2562	ncbi-geneid:6293506	6.1.1.19	52374|47323|55190
cbk:CLL_A2563	ncbi-geneid:6292442	3.6.1.11|3.6.1.40	53067|109604|53067
cbk:CLL_A2567	ncbi-geneid:6294826	6.3.4.15	55681|46785|50037
cbk:CLL_A2568	ncbi-geneid:6293460	6.3.1.1	55681
cbk:CLL_A2569	ncbi-geneid:6292471	1.1.1.27	56327|51735
cbk:CLL_A2570	ncbi-geneid:6294011	2.7.7.7
cbk:CLL_A2572	ncbi-geneid:6291734	1.97.1.4	102114
cbk:CLL_A2573	ncbi-geneid:6292016	2.3.1.54	51998
cbk:CLL_A2575	ncbi-geneid:6293402	2.4.2.10	53271
cbk:CLL_A2576	ncbi-geneid:6295005	1.3.3.1	51395
cbk:CLL_A2578	ncbi-geneid:6292242	4.1.1.23	51366
cbk:CLL_A2579	ncbi-geneid:6294728	3.5.2.3	51556|51338
cbk:CLL_A2581	ncbi-geneid:6295109	2.1.3.2	53671
cbk:CLL_A2588	ncbi-geneid:6292013	3.4.16.4	56601
cbk:CLL_A2615	ncbi-geneid:6291853	3.5.1.11|3.5.1.24	56235
cbk:CLL_A2632	ncbi-geneid:6294711	3.6.3.-	52540
cbk:CLL_A2636	ncbi-geneid:6293577	5.99.1.2	56712
cbk:CLL_A2643	ncbi-geneid:6295108	3.2.1.-	53955
cbk:CLL_A2644	ncbi-geneid:6292692	2.7.1.24	52540
cbk:CLL_A2645	ncbi-geneid:6293728	2.7.7.7	56672|88723|47807|53098
cbk:CLL_A2646	ncbi-geneid:6292735	3.4.11.-	144052
cbk:CLL_A2648	ncbi-geneid:6292355	3.5.4.13	51283
cbk:CLL_A2649	ncbi-geneid:6294196	1.1.1.42	53659
cbk:CLL_A2672	ncbi-geneid:6294808	2.3.1.-	55729
cbk:CLL_A2690	ncbi-geneid:6294188	3.5.1.88	56420
cbk:CLL_A2801	ncbi-geneid:6294404	2.7.11.1	56112
cbk:CLL_A2828	ncbi-geneid:6294869	3.4.21.89	51306
cbk:CLL_A2833	ncbi-geneid:6291791	3.6.3.-	52540
cbk:CLL_A2841	ncbi-geneid:6293915	2.7.1.40	51621|50800
cbk:CLL_A2845	ncbi-geneid:6293523	3.4.11.-	53187|101821
cbk:CLL_A2846	ncbi-geneid:6292057	2.7.1.-|2.7.11.-|2.7.4	53795|75138
cbk:CLL_A2851	ncbi-geneid:6293509	3.6.4.12	52540
cbk:CLL_A2853	ncbi-geneid:6294323	2.1.1.13	82282|51717|52242|47644
cbk:CLL_A2855	ncbi-geneid:6294847	4.4.1.21	63411
cbk:CLL_A2856	ncbi-geneid:6292160	1.5.1.20	51730
cbk:CLL_A2860	ncbi-geneid:6292141	3.6.3.14	52540|47917|50615
cbk:CLL_A2861	ncbi-geneid:6294784	3.6.3.14	52540|47917|50615
cbk:CLL_A2862	ncbi-geneid:6293450	3.6.3.14	159468
cbk:CLL_A2863	ncbi-geneid:6292295	3.6.3.14	103486
cbk:CLL_A2864	ncbi-geneid:6294023	3.6.3.14	160527
cbk:CLL_A2865	ncbi-geneid:6293971	3.6.3.14	81333|81333
cbk:CLL_A2873	ncbi-geneid:6291778	5.4.99.12	55120|55174
cbk:CLL_A2874	ncbi-geneid:6294960	3.4.17.-	53187|55031
cbk:CLL_A2877	ncbi-geneid:6293504	3.6.4.12	52540
cbk:CLL_A2878	ncbi-geneid:6293760	2.4.2.11	51690|54675
cbk:CLL_A2887	ncbi-geneid:6293280	3.4.21.53	54211|52540|88697
cbk:CLL_A2889	ncbi-geneid:6291864	3.4.21.92	52096
cbk:CLL_A2890	ncbi-geneid:6293711	5.2.1.8	102735|109998|54534
cbk:CLL_A2893	ncbi-geneid:6291857	3.1.3.15	89550
cbk:CLL_A2894	ncbi-geneid:6292079	2.3.1.57	55729
cbk:CLL_A2896	ncbi-geneid:6292514	5.4.99.5	55021
cbk:CLL_A2897	ncbi-geneid:6293072	2.7.1.39	54211|55060
cbk:CLL_A2898	ncbi-geneid:6294548	4.2.3.1	53686
cbk:CLL_A2904	ncbi-geneid:6294866	5.4.3.8	53383
cbk:CLL_A2905	ncbi-geneid:6293300	4.2.1.24	51569
cbk:CLL_A2906	ncbi-geneid:6294547	2.1.1.107|4.2.1.75	53790|69618
cbk:CLL_A2907	ncbi-geneid:6293656	2.5.1.61	53850|54782
cbk:CLL_A2909	ncbi-geneid:6294674	1.2.1.70	69742|51735
cbk:CLL_A2911	ncbi-geneid:6292509	2.5.1.31	64005
cbk:CLL_A2913	ncbi-geneid:6292167	2.3.1.46	52317
cbk:CLL_A2915	ncbi-geneid:6292059	3.1.3.-	56784
cbk:CLL_A2917	ncbi-geneid:6293803	6.3.5.10	52540|52317
cbk:CLL_A2918	ncbi-geneid:6291759	4.1.1.81	53383
cbk:CLL_A2920	ncbi-geneid:6293726	3.1.3.73
cbk:CLL_A2923	ncbi-geneid:6294156	2.7.1.156|2.7.7.62	52540
cbk:CLL_A2924	ncbi-geneid:6293050	2.5.1.17	52540
cbk:CLL_A2928	ncbi-geneid:6294361	2.4.2.21	52733
cbk:CLL_A2930	ncbi-geneid:6293352	2.1.1.131	53790
cbk:CLL_A2932	ncbi-geneid:6295132	2.1.1.133	53790
cbk:CLL_A2933	ncbi-geneid:6293415	2.1.1.130|2.1.1.151	53790
cbk:CLL_A2934	ncbi-geneid:6292745	2.1.1.-|1.-.-.-	53335
cbk:CLL_A2935	ncbi-geneid:6295117	2.1.1.132	53790
cbk:CLL_A2937	ncbi-geneid:6294299	5.4.1.2	63965
cbk:CLL_A2938	ncbi-geneid:6294581	6.3.1.-|6.3.5.9	52540|52317
cbk:CLL_A2939	ncbi-geneid:6292411	4.99.1.3	53800
cbk:CLL_A2947	ncbi-geneid:6292228	1.1.1.202	56796
cbk:CLL_A2949	ncbi-geneid:6294673	3.2.1.17	53955|69360
cbk:CLL_A2952	ncbi-geneid:6293309	3.6.3.-	52540|90123
cbk:CLL_A2955	ncbi-geneid:6293547	2.7.1.16	53067|53067
cbk:CLL_A2962	ncbi-geneid:6295138	1.8.-.-	56014|55124
cbk:CLL_A2963	ncbi-geneid:6293265	1.20.4.1	52833
cbk:CLL_A2969	ncbi-geneid:6291988	2.4.2.1	53167
cbk:CLL_A2970	ncbi-geneid:6292074	3.5.4.5	53927
cbk:CLL_A2973	ncbi-geneid:6293645	3.6.3.17	52540|52540
cbk:CLL_A2976	ncbi-geneid:6294555	2.6.1.-	53383
cbk:CLL_A2978	ncbi-geneid:6293364	3.2.1.41	51445|81296
cbk:CLL_A2989	ncbi-geneid:6294281	2.3.1.79	51161
cbk:CLL_A2994	ncbi-geneid:6291783	3.1.3.5|3.1.3.6	64167
cbk:CLL_A2998	ncbi-geneid:6293797	3.1.3.-	56784
cbk:CLL_A3000	ncbi-geneid:6294989	1.4.1.16	55347|51735
cbk:CLL_A3003	ncbi-geneid:6294467	5.3.1.24	51366
cbk:CLL_A3021	ncbi-geneid:6292946	3.2.2.1	53590
cbk:CLL_A3031	ncbi-geneid:6294096	1.6.99.3	51905|55424
cbk:CLL_A3032	ncbi-geneid:6294155	3.1.3.18	56784
cbk:CLL_A3035	ncbi-geneid:6294518	3.4.24.-	55486
cbk:CLL_A3039	ncbi-geneid:6293795	1.8.1.-	56014|54862|55124
cbk:CLL_A3040	ncbi-geneid:6292485	1.8.-.-	52343|63380
cbk:CLL_A3041	ncbi-geneid:6294070	1.8.-.-	46548
cbk:CLL_A3048	ncbi-geneid:6293046	1.4.1.13|1.4.1.14	51971|46548|51971
cbk:CLL_A3049	ncbi-geneid:6292441	1.18.1.2	52343|63380
cbk:CLL_A3051	ncbi-geneid:6295275	3.1.-.-	50249|50249|50249|50249
cbk:CLL_A3055	ncbi-geneid:6291980	4.2.1.11	51604|54826
cbk:CLL_A3058	ncbi-geneid:6292034	5.4.2.1	64158|53649
cbk:CLL_A3059	ncbi-geneid:6295119	4.2.-.-	53697
cbk:CLL_A3060	ncbi-geneid:6292255	2.7.1.69	55604
cbk:CLL_A3064	ncbi-geneid:6291738	5.3.1.1	51351
cbk:CLL_A3065	ncbi-geneid:6292932	2.7.2.3	53748
cbk:CLL_A3066	ncbi-geneid:6294264	1.2.1.12	51735|55347
cbk:CLL_A3070	ncbi-geneid:6294546	2.1.1.-	75217
cbk:CLL_A3075	ncbi-geneid:6293469	6.3.2.4	56059|52440
cbk:CLL_A3076	ncbi-geneid:6293693	4.2.99.18	48150
cbk:CLL_A3077	ncbi-geneid:6292489	2.3.1.51	69593
cbk:CLL_A3079	ncbi-geneid:6294763	2.3.1.30	51161
cbk:CLL_A3080	ncbi-geneid:6294794	2.5.1.47	53686
cbk:CLL_A3093	ncbi-geneid:6294285	3.6.1.-|3.6.4.12	52540|46785|47819
cbk:CLL_A3104	ncbi-geneid:6293448	2.5.1.3	51391
cbk:CLL_A3105	ncbi-geneid:6292590	2.7.1.50	53613
cbk:CLL_A3106	ncbi-geneid:6293329	2.7.4.7|2.7.1.49	53613
cbk:CLL_A3109	ncbi-geneid:6292280	4.3.1.17	143548|55021
cbk:CLL_A3110	ncbi-geneid:6294854	2.7.1.48	55186|52540
cbk:CLL_A3113	ncbi-geneid:6293091	4.1.2.13	51569
cbk:CLL_A3114	ncbi-geneid:6293898	6.3.4.5	69864|52402
cbk:CLL_A3115	ncbi-geneid:6294890	4.3.2.1	48557
cbk:CLL_A3116	ncbi-geneid:6293542	1.2.1	55347|51735
cbk:CLL_A3117	ncbi-geneid:6293330	2.3.1.35|2.3.1.1	56266
cbk:CLL_A3118	ncbi-geneid:6293716	2.7.2	53633
cbk:CLL_A3119	ncbi-geneid:6292758	2.6.1.11|2.6.1.17	53383
cbk:CLL_A3120	ncbi-geneid:6292712	2.1.3.3	53671
cbk:CLL_A3123	ncbi-geneid:6292425	4.6.1.1	55154
cbk:CLL_A3124	ncbi-geneid:6293012	5.3.1.8	51182
cbk:CLL_A3126	ncbi-geneid:6294684	2.7.1.56|2.7.1.144	53613
cbk:CLL_A3127	ncbi-geneid:6294835	4.1.2.40	51569
cbk:CLL_A3128	ncbi-geneid:6294792	2.7.1.69	53062
cbk:CLL_A3129	ncbi-geneid:6294639	5.-.-.-	53697
cbk:CLL_A3133	ncbi-geneid:6292988	2.7.1.69	52728
cbk:CLL_A3135	ncbi-geneid:6295027	3.5.1.25	51556|51338
cbk:CLL_A3136	ncbi-geneid:6295301	1.3.1.12	51735|48179
cbk:CLL_A3137	ncbi-geneid:6292796	2.5.1.54	51569
cbk:CLL_A3138	ncbi-geneid:6294764	2.7.1.71	52540
cbk:CLL_A3139	ncbi-geneid:6293895	1.1.1.25	51735|53223
cbk:CLL_A3140	ncbi-geneid:6293194	5.4.99.5|4.2.1.51	53850|55021|48600
cbk:CLL_A3141	ncbi-geneid:6295216	4.2.3.5	103263
cbk:CLL_A3142	ncbi-geneid:6293663	2.5.1.19	55205
cbk:CLL_A3143	ncbi-geneid:6295179	4.2.3.4	56796
cbk:CLL_A3144	ncbi-geneid:6292641	2.5.1.54	51569
cbk:CLL_A3146	ncbi-geneid:6292166	3.2.1.14	51445|54556
cbk:CLL_A3147	ncbi-geneid:6292729	2.7.8.-	56024|56024
cbk:CLL_A3149	ncbi-geneid:6292251	6.1.1.4	52374|50677|47323
cbk:CLL_A3159	ncbi-geneid:6294168	2.7.6.5	81301
cbk:CLL_A3166	ncbi-geneid:6291965	6.1.1.1	52374|55174
cbk:CLL_A3171	ncbi-geneid:6292964	6.1.1.2	52374
cbk:CLL_A3172	ncbi-geneid:6294691	2.7.7.9	53448
cbk:CLL_A3182	ncbi-geneid:6292902	5.1.3.14|5.1.3.23	53756
cbk:CLL_A3204	ncbi-geneid:6293167	3.5.1.28	69360|53187
cbk:CLL_A3207	ncbi-geneid:6293778	3.1.3.-	56784
cbk:CLL_A3208	ncbi-geneid:6292977	2.7.1.35	53613
cbk:CLL_A3210	ncbi-geneid:6294048	1.8.1.9	51905
cbk:CLL_A3211	ncbi-geneid:6293759	3.1.3.15	89550
cbk:CLL_A3213	ncbi-geneid:6293372	1.4.1.13|1.4.1.14	51971|46548|51971
cbk:CLL_A3214	ncbi-geneid:6295041	1.18.1.2	52343|63380
cbk:CLL_A3215	ncbi-geneid:6293400	1.1.1.-	56796
cbk:CLL_A3235	ncbi-geneid:6294592	3.4.24.-	55486
cbk:CLL_A3237	ncbi-geneid:6293648	2.4.1.-	53448
cbk:CLL_A3241	ncbi-geneid:6294920	5.1.3.2	51735
cbk:CLL_A3249	ncbi-geneid:6294943	1.1.1.133	51735
cbk:CLL_A3251	ncbi-geneid:6293917	4.2.1.46	51735
cbk:CLL_A3252	ncbi-geneid:6292888	5.1.3.13	51182
cbk:CLL_A3253	ncbi-geneid:6294141	2.7.7.24	53448
cbk:CLL_A3261	ncbi-geneid:6292099	5.1.3.22	51658
cbk:CLL_A3262	ncbi-geneid:6292983	5.1.3.4	53639
cbk:CLL_A3264	ncbi-geneid:6295238	2.7.1.69	52794
cbk:CLL_A3266	ncbi-geneid:6294921	2.7.1.69	55804
cbk:CLL_A3267	ncbi-geneid:6291836	3.1.1.-	56281
cbk:CLL_A3269	ncbi-geneid:6293512	3.4.11.-	53187|101821
cbk:CLL_A3272	ncbi-geneid:6295243	2.2.1.6	52518|52518|52467
cbk:CLL_A3278	ncbi-geneid:6293802	3.6.3.21	52540
cbk:CLL_A3281	ncbi-geneid:6292385	3.6.4.12	52540
cbk:CLL_A3282	ncbi-geneid:6293094	3.4.24.-	52540|140990
cbk:CLL_A3284	ncbi-geneid:6293451	3.4.21.89	51306
cbk:CLL_A3285	ncbi-geneid:6293661	3.4.21.89	51306
cbk:CLL_A3286	ncbi-geneid:6294204	4.1.1.20	51419|50621
cbk:CLL_A3292	ncbi-geneid:6293181	2.6.1.1	53383
cbk:CLL_A3311	ncbi-geneid:6294554	3.6.3.4	56784|81653|55008|55008|81665
cbk:CLL_A3313	ncbi-geneid:6295069	3.4.17.-	53187|55031
cbk:CLL_A3314	ncbi-geneid:6294628	1.11.1.15	52833
cbk:CLL_A3316	ncbi-geneid:6293611	3.1.1.3	53474
cbk:CLL_A3318	ncbi-geneid:6295270	2.5.1.47	53686
cbk:CLL_A3319	ncbi-geneid:6293899	4.4.1.21	63411
cbk:CLL_A3320	ncbi-geneid:6293612	4.4.1.1|4.4.1.8	53383
cbk:CLL_A3322	ncbi-geneid:6291806	5.4.99.12	55120|55174
cbk:CLL_A3327	ncbi-geneid:6292067	1.2.99.2	47741|54292
cbk:CLL_A3330	ncbi-geneid:6291763	2.1.1.-	53335|50249
cbk:CLL_A3333	ncbi-geneid:6293053	2.7.1.17	53067|53067
cbk:CLL_A3334	ncbi-geneid:6293457	1.1.1.14	50129|51735
cbk:CLL_A3336	ncbi-geneid:6291825	2.7.1.40	51621|52935|50800
cbk:CLL_A3337	ncbi-geneid:6294653	2.7.1.11	53784
cbk:CLL_A3338	ncbi-geneid:6293127	2.7.7.7	89550
cbk:CLL_A3343	ncbi-geneid:6294140	1.1.1.158	56176|56194
cbk:CLL_A3351	ncbi-geneid:6294266	3.4.21.102	52096|50156
cbk:CLL_A3355	ncbi-geneid:6292682	2.2.1.1	52518|52922
cbk:CLL_A3356	ncbi-geneid:6294934	2.2.1.1	52518
cbk:CLL_A3359	ncbi-geneid:6291974	2.7.1.69	52728
cbk:CLL_A3360	ncbi-geneid:6292054	2.7.1.69	53062
cbk:CLL_A3361	ncbi-geneid:6294738	2.7.1.-	52540|53062|63520|63520
cbk:CLL_A3362	ncbi-geneid:6292948	3.1.-.-	50118
cbk:CLL_A3366	ncbi-geneid:6294259	2.7.8.7	56214
cbk:CLL_A3378	ncbi-geneid:6294461	5.2.1.8	54534|109998
cbk:CLL_A3379	ncbi-geneid:6292892	3.2.2.-	52141
cbk:CLL_A3387	ncbi-geneid:6293319	3.6.1.-|3.5.1.-	52467
cbk:CLL_A3388	ncbi-geneid:6292779	6.3.2.-|2.7.7.63	55681|82649
cbk:CLL_A3389	ncbi-geneid:6295133	1.8.1.4	51905|55424|51230
cbk:CLL_A3396	ncbi-geneid:6293299	5.4.2.1
cbk:CLL_A3397	ncbi-geneid:6295028	2.7.1.2	53067
cbk:CLL_A3412	ncbi-geneid:6292417	2.7.7.27	53448|51161
cbk:CLL_A3413	ncbi-geneid:6293356	2.7.7.27	53448|51161
cbk:CLL_A3414	ncbi-geneid:6293628	3.2.1.1|3.2.1.41	51445|81296|51011
cbk:CLL_A3415	ncbi-geneid:6294895	2.4.1.1	53756
cbk:CLL_A3416	ncbi-geneid:6292556	2.4.1.21	53756
cbk:CLL_A3417	ncbi-geneid:6291776	2.4.1.18	51445|51011
cbk:CLL_A3422	ncbi-geneid:6292931	2.7.1.69	51261
cbk:CLL_A3423	ncbi-geneid:6295197	2.7.1.69	55604
cbk:CLL_A3425	ncbi-geneid:6294586	2.3.1.128	55729
cbk:CLL_A3431	ncbi-geneid:6292135	3.2.2.16|3.2.2.9	53167
cbk:CLL_A3435	ncbi-geneid:6292278	5.1.3.13	51182
cbk:CLL_A3438	ncbi-geneid:6294186	1.1.1.95	51735|52283
cbk:CLL_A3447	ncbi-geneid:6294942	2.7.7.7	52540|48019
cbk:CLL_A3448	ncbi-geneid:6293058	2.1.1.45	55831
cbk:CLL_A3449	ncbi-geneid:6294566	1.5.1.3	53597
cbk:CLL_A3453	ncbi-geneid:6293983	3.5.4.-	53927
cbk:CLL_A3455	ncbi-geneid:6294677	2.7.1.4	53613
cbk:CLL_A3456	ncbi-geneid:6295146	3.2.1.26	75005|49899
cbk:CLL_A3458	ncbi-geneid:6294464	2.7.1.69	55604
cbk:CLL_A3461	ncbi-geneid:6294224	3.6.3.-	52540
cbk:CLL_A3468	ncbi-geneid:6293213	3.6.3.-	81665|56784|81653
cbk:CLL_A3469	ncbi-geneid:6293474	2.3.1.51	69593
cbk:CLL_A3470	ncbi-geneid:6293122	3.6.1.-|3.6.4.13	52540
cbk:CLL_A3477	ncbi-geneid:6294585	4.2.1.52	51569
cbk:CLL_A3478	ncbi-geneid:6293111	3.1.26.11	56281
cbk:CLL_A3511	ncbi-geneid:6293789	1.1.1.27	56327|51735
cbk:CLL_A3528	ncbi-geneid:6294354	2.2.1.1	52518|52922
cbk:CLL_A3529	ncbi-geneid:6292679	2.2.1.1	52518
cbk:CLL_A3531	ncbi-geneid:6294744	2.7.1.69	52794
cbk:CLL_A3532	ncbi-geneid:6292599	2.7.1.69	55804
cbk:CLL_A3534	ncbi-geneid:6293435	3.2.1.10	51445|51011
cbk:CLL_A3544	ncbi-geneid:6292968	3.1.4.46	51695
cbk:CLL_A3545	ncbi-geneid:6294243	3.6.1.-|3.6.4.13	52540
cbk:CLL_A3552	ncbi-geneid:6292738	2.5.1.7	55205
cbk:CLL_A3576	ncbi-geneid:6293084	6.3.4.4	52540
cbk:CLL_A3577	ncbi-geneid:6292626	1.1.1.38	51735|53223
cbk:CLL_A3578	ncbi-geneid:6292291	1.5.1.2	51735|48179
cbk:CLL_A3580	ncbi-geneid:6293064	3.6.1.-|3.6.4.12	52540|48024
cbk:CLL_A3581	ncbi-geneid:6293257	3.4.21.53	52540|54211
cbk:CLL_A3598	ncbi-geneid:6292235	2.1.1.170	53335
cbk:CLL_A3603	ncbi-geneid:6294926	3.1.26.5	54211
