# Supplementary material for: Tracing the Repertoire of Promiscuous Enzymes along the Metabolic Pathways in Archaeal Organisms
Source: Life (Basel). 2017 Jul 13;7(3):30. doi: 10.3390/life7030030 (PMC5617955; doi:10.3390/life7030030)
Supplement: Supplementary file 1 [file life-07-00030-s001.zip › Table_S2/cca.txt]

KEGGID	NCBIGI	ECs	SFamilyID
cca:CCA00001	ncbi-geneid:1217750	4.2.1.24	51569
cca:CCA00005	ncbi-geneid:1217754	2.6.1.57|2.6.1.1	53383
cca:CCA00007	ncbi-geneid:1217756	3.1.11.5	52540|52980
cca:CCA00008	ncbi-geneid:1217757	3.1.11.5	52540|52540
cca:CCA00012	ncbi-geneid:1217761	3.1.21.2	51658
cca:CCA00019	ncbi-geneid:1217688	3.6.3.-	52540
cca:CCA00021	ncbi-geneid:1217690	2.5.1.55	51569
cca:CCA00026	ncbi-geneid:1217695	5.99.1.3	56719
cca:CCA00027	ncbi-geneid:1217696	5.99.1.3	56719|55874|54211
cca:CCA00028	ncbi-geneid:1217697	1.2.1.70	69742
cca:CCA00035	ncbi-geneid:1217704	3.6.3.14	52540
cca:CCA00039	ncbi-geneid:1217708	2.7.1.-	56112
cca:CCA00041	ncbi-geneid:1217710	2.7.3.-	55931
cca:CCA00044	ncbi-geneid:1217713	2.7.4.22	53633
cca:CCA00053	ncbi-geneid:1217722	2.8.1.7|4.4.1.16	53383
cca:CCA00061	ncbi-geneid:1217730	2.7.2.3	53748
cca:CCA00067	ncbi-geneid:1217736	3.4.16.4	56601
cca:CCA00073	ncbi-geneid:1217742	2.7.7.7	89550|47781
cca:CCA00076	ncbi-geneid:1217745	6.1.1.21	55681|52954
cca:CCA00077	ncbi-geneid:1217746	6.1.1.12	55681|55261|50249
cca:CCA00078	ncbi-geneid:1217747	5.2.1.8	54534
cca:CCA00079	ncbi-geneid:1217748	2.1.1.-	75217
cca:CCA00085	ncbi-geneid:1217770	2.7.7.7
cca:CCA00086	ncbi-geneid:1217771	3.1.2.-	54637
cca:CCA00087	ncbi-geneid:1217772	2.3.1.-	56317
cca:CCA00088	ncbi-geneid:1217773	3.5.1.-	54211|54211
cca:CCA00089	ncbi-geneid:1217774	4.2.1.-	54637
cca:CCA00090	ncbi-geneid:1217775	2.3.1.129	51161
cca:CCA00091	ncbi-geneid:1217776	2.1.2.9	53328|50486
cca:CCA00114	ncbi-geneid:1217799	2.7.7.6	56553|55257|47789
cca:CCA00116	ncbi-geneid:1217801	1.2.1.12	55347|51735
cca:CCA00119	ncbi-geneid:1217804	3.1.22.4	53098
cca:CCA00121	ncbi-geneid:1217806	2.7.4.6	54919
cca:CCA00122	ncbi-geneid:1217807	2.7.7.63
cca:CCA00124	ncbi-geneid:1217809	3.6.4.12	52540|48024
cca:CCA00127	ncbi-geneid:1217812	3.4.21.-	52096
cca:CCA00128	ncbi-geneid:1217813	2.7.7.7	56672|88723|47807|53098
cca:CCA00129	ncbi-geneid:1217814	2.7.1.24	52540
cca:CCA00132	ncbi-geneid:1217817	2.4.2.10	53271
cca:CCA00133	ncbi-geneid:1217818	2.7.7.27	53448|51161
cca:CCA00137	ncbi-geneid:1217822	4.99.1.1	53800
cca:CCA00145	ncbi-geneid:1217830	2.1.1.63	46767
cca:CCA00147	ncbi-geneid:1217832	6.1.1.20	56037|55681|50249|54991|46955
cca:CCA00157	ncbi-geneid:1217842	2.7.13.3	55874|47384|55785
cca:CCA00162	ncbi-geneid:1217847	2.7.7.60	53448
cca:CCA00171	ncbi-geneid:1217856	2.5.1.7	55205
cca:CCA00172	ncbi-geneid:1217857	6.1.1.19	52374|47323|55190
cca:CCA00173	ncbi-geneid:1217858	2.3.1.51	69593
cca:CCA00174	ncbi-geneid:1217859	2.7.4.14	52540
cca:CCA00176	ncbi-geneid:1217861	2.5.1.31	64005
cca:CCA00179	ncbi-geneid:1217864	3.1.-.-	64182
cca:CCA00182	ncbi-geneid:1217867	6.1.1.17	52374|48163
cca:CCA00187	ncbi-geneid:1217872	3.4.21.102	52096|50156
cca:CCA00194	ncbi-geneid:1217879	1.8.1.2	63380|52343
cca:CCA00195	ncbi-geneid:1217880	4.6.1.12	69765
cca:CCA00201	ncbi-geneid:1217886	3.6.3.-	52540
cca:CCA00203	ncbi-geneid:1217888	2.5.1.3	51391
cca:CCA00204	ncbi-geneid:1217889	2.7.1.50	53613
cca:CCA00213	ncbi-geneid:1217898	2.5.1.9	63380|63380
cca:CCA00214	ncbi-geneid:1217899	2.1.1.-	53335
cca:CCA00216	ncbi-geneid:1217901	2.7.1.130	52540
cca:CCA00218	ncbi-geneid:1217903	2.3.1.61	52777|51230|47005
cca:CCA00219	ncbi-geneid:1217904	5.3.1.13	53697
cca:CCA00223	ncbi-geneid:1217908	4.2.1.75	69618
cca:CCA00224	ncbi-geneid:1217909	2.1.2.1	53383
cca:CCA00225	ncbi-geneid:1217910	3.4.21.92	52096
cca:CCA00226	ncbi-geneid:1217911	5.1.1.7	54506|54506
cca:CCA00228	ncbi-geneid:1217913	2.1.1	53335
cca:CCA00239	ncbi-geneid:1217924	3.2.2.21	50486
cca:CCA00240	ncbi-geneid:1217925	3.1.-.-	50249|50249
cca:CCA00244	ncbi-geneid:1217929	6.1.1.15	55681|55826|52954
cca:CCA00249	ncbi-geneid:1217934	2.6.1.83	53383
cca:CCA00260	ncbi-geneid:1217945	2.5.1.54	51569
cca:CCA00268	ncbi-geneid:1217953	2.4.1.18	51445|81296|51011|81296
cca:CCA00287	ncbi-geneid:1217972	6.3.5.6|6.3.5.7	141000
cca:CCA00289	ncbi-geneid:1217974	6.3.5.6|6.3.5.7	55931|89095
cca:CCA00293	ncbi-geneid:1217978	3.1.26.4	53098
cca:CCA00303	ncbi-geneid:1217988	2.1.1.182	53335
cca:CCA00304	ncbi-geneid:1217989	2.2.1.7	52518|52518|52922
cca:CCA00306	ncbi-geneid:1217991	3.1.11.6	116842
cca:CCA00308	ncbi-geneid:1217993	5.3.1.1	51351
cca:CCA00311	ncbi-geneid:1217996	3.5.1.88	56420
cca:CCA00317	ncbi-geneid:1218002	3.1.26.11	56281
cca:CCA00319	ncbi-geneid:1218004	3.4.21.53	54211|52540|88697
cca:CCA00324	ncbi-geneid:1218009	1.2.4.4	52518|52518|52922
cca:CCA00329	ncbi-geneid:1218014	2.7.3.9	51621|52009|47831
cca:CCA00331	ncbi-geneid:1218016	2.7.7.7	52540|48019
cca:CCA00340	ncbi-geneid:1218025	2.5.1.61	53850
cca:CCA00342	ncbi-geneid:1218027	3.1.26.3	69065|54768
cca:CCA00344	ncbi-geneid:1218029	5.4.2.8	53738|53738|53738|55957
cca:CCA00345	ncbi-geneid:1218030	1.15.1.1	54719|46609
cca:CCA00346	ncbi-geneid:1218031	6.4.1.2	52096
cca:CCA00347	ncbi-geneid:1218032	3.6.1.23	51283
cca:CCA00348	ncbi-geneid:1218033	2.7.1.69	55804
cca:CCA00349	ncbi-geneid:1218034	2.7.1.69	55804|46955
cca:CCA00354	ncbi-geneid:1218039	2.1.1.61|2.8.1.-	52402
cca:CCA00356	ncbi-geneid:1218041	2.7.7.63
cca:CCA00372	ncbi-geneid:1218057	2.1.1.-	53335|81799
cca:CCA00374	ncbi-geneid:1218059	2.4.1.129	56601|56519
cca:CCA00376	ncbi-geneid:1218061	6.3.2.13	53623|53244|63418
cca:CCA00377	ncbi-geneid:1218062	3.5.1.28	53187
cca:CCA00380	ncbi-geneid:1218065	6.4.1.2	52096
cca:CCA00384	ncbi-geneid:1218069	2.7.7.7
cca:CCA00392	ncbi-geneid:1218077	3.2.2.-	48150|55811
cca:CCA00399	ncbi-geneid:1218084	3.1.3.16	81606
cca:CCA00400	ncbi-geneid:1218085	2.8.1.7	53383
cca:CCA00404	ncbi-geneid:1218089	3.5.4.13	51283
cca:CCA00406	ncbi-geneid:1218091	3.1.22.4	52540|46785
cca:CCA00408	ncbi-geneid:1218093	3.2.1.-	51445|81296
cca:CCA00411	ncbi-geneid:1218096	3.4.11.1	53187|52949
cca:CCA00413	ncbi-geneid:1218098	2.7.7.7	48019
cca:CCA00418	ncbi-geneid:1218103	1.3.99.22	102114
cca:CCA00420	ncbi-geneid:1218105	1.2.4.2	52518|52518
cca:CCA00421	ncbi-geneid:1218106	2.3.1.61	52777|51230
cca:CCA00423	ncbi-geneid:1218108	1.17.7.1	56014
cca:CCA00431	ncbi-geneid:1218116	6.1.1.1	52374|55174
cca:CCA00432	ncbi-geneid:1218117	1.1.1.44	48179|51735
cca:CCA00441	ncbi-geneid:1218126	1.1.1.267	55347|51735|69055
cca:CCA00442	ncbi-geneid:1218127	3.4.24.-	50156
cca:CCA00445	ncbi-geneid:1218130	2.7.7.7	55979|55979|55979
cca:CCA00448	ncbi-geneid:1218133	1.5.1.5|3.5.4.9	51735|53223
cca:CCA00456	ncbi-geneid:1218141	2.4.1.25	51445
cca:CCA00462	ncbi-geneid:1218147	2.7.7.2|2.7.1.26	82114|52374
cca:CCA00468	ncbi-geneid:1218153	1.8.1.9	51905
cca:CCA00469	ncbi-geneid:1218154	2.7.8.7	56214
cca:CCA00475	ncbi-geneid:1218160	2.4.1.1	53756
cca:CCA00476	ncbi-geneid:1218161	2.3.1.12	52777|51230|47005
cca:CCA00477	ncbi-geneid:1218162	1.2.4.1	52518|52922
cca:CCA00478	ncbi-geneid:1218163	1.2.4.1	52518
cca:CCA00480	ncbi-geneid:1218165	2.3.1.-	51161
cca:CCA00484	ncbi-geneid:1218169	2.3.1.41|2.3.1.180	53901
cca:CCA00485	ncbi-geneid:1218170	2.3.1.39	52151|55048
cca:CCA00486	ncbi-geneid:1218171	1.1.1.100	51735
cca:CCA00499	ncbi-geneid:1218184	4.1.2.13	51569
cca:CCA00506	ncbi-geneid:1218191	5.99.1.3	56719|55874|54211
cca:CCA00507	ncbi-geneid:1218192	5.99.1.3	56719|101904
cca:CCA00508	ncbi-geneid:1218193	2.7.4.9	52540
cca:CCA00517	ncbi-geneid:1218202	4.1.1.-	52507
cca:CCA00519	ncbi-geneid:1218204	3.1.3.2|3.1.3.5	64167
cca:CCA00520	ncbi-geneid:1218205	3.1.3.2|3.1.3.5	64167
cca:CCA00526	ncbi-geneid:1218211	2.-.-.-	102114
cca:CCA00529	ncbi-geneid:1218214	3.6.3.-	52540
cca:CCA00535	ncbi-geneid:1218220	2.7.4.3	52540|57802
cca:CCA00540	ncbi-geneid:1218225	1.1.1.49	55347|51735
cca:CCA00542	ncbi-geneid:1218227	3.4.24.57	53067
cca:CCA00545	ncbi-geneid:1218230	3.6.3.21	52540
cca:CCA00551	ncbi-geneid:1218236	5.1.3.1	51366
cca:CCA00553	ncbi-geneid:1218238	6.4.1.2	51230
cca:CCA00554	ncbi-geneid:1218239	6.4.1.2|6.3.4.14	56059|52440|51246
cca:CCA00559	ncbi-geneid:1218244	4.2.1.20	53686
cca:CCA00563	ncbi-geneid:1218248	2.4.2.18	52418|47648
cca:CCA00564	ncbi-geneid:1218249	4.1.1.48	51366
cca:CCA00565	ncbi-geneid:1218250	5.3.1.24	51366
cca:CCA00566	ncbi-geneid:1218251	4.2.1.20	53686
cca:CCA00567	ncbi-geneid:1218252	4.2.1.20	51366
cca:CCA00568	ncbi-geneid:1218253	3.7.1.3	53383
cca:CCA00569	ncbi-geneid:1218254	2.7.6.1	53271|53271
cca:CCA00573	ncbi-geneid:1218258	6.3.5.2	52402|54810|52317
cca:CCA00574	ncbi-geneid:1218259	1.1.1.205	51412
cca:CCA00581	ncbi-geneid:1218266	2.4.2.29	51713
cca:CCA00596	ncbi-geneid:1218281	2.7.7.38	53448
cca:CCA00597	ncbi-geneid:1218282	6.3.4.2	52540|52317
cca:CCA00598	ncbi-geneid:1218283	3.1.-.-	53098
cca:CCA00608	ncbi-geneid:1218293	2.7.1.90	53784
cca:CCA00610	ncbi-geneid:1218295	2.7.1.90	53784
cca:CCA00611	ncbi-geneid:1218296	2.-.-.-	53756
cca:CCA00612	ncbi-geneid:1218297	6.1.1.4	52374|50677|47323
cca:CCA00617	ncbi-geneid:1218302	6.5.1.2
cca:CCA00629	ncbi-geneid:1218314	5.4.3.8	53383
cca:CCA00632	ncbi-geneid:1218317	5.3.1.6	100950|75445
cca:CCA00641	ncbi-geneid:1218326	3.4.24.-	55486
cca:CCA00650	ncbi-geneid:1218335	3.1.11.5	52540|52540|47781
cca:CCA00651	ncbi-geneid:1218336	6.1.1.10	52374|47323|57770
cca:CCA00653	ncbi-geneid:1218338	2.7.4.8	52540
cca:CCA00654	ncbi-geneid:1218339	3.1.26.4	53098
cca:CCA00656	ncbi-geneid:1218341	2.1.1.31	75217|54593
cca:CCA00659	ncbi-geneid:1218344	2.1.1.-	53335
cca:CCA00663	ncbi-geneid:1218348	3.4.21.89	51306
cca:CCA00664	ncbi-geneid:1218349	6.1.1.5	52374|47323|50677
cca:CCA00675	ncbi-geneid:1218360	2.7.1.40	51621|52935|50800
cca:CCA00677	ncbi-geneid:1218362	2.7.11.1	56112|48452
cca:CCA00678	ncbi-geneid:1218363	6.1.1.9	52374|50677|47323|46589
cca:CCA00680	ncbi-geneid:1218365	3.6.3.14	81333|81333
cca:CCA00683	ncbi-geneid:1218368	3.6.3.14	52540
cca:CCA00684	ncbi-geneid:1218369	3.6.3.14	52540
cca:CCA00689	ncbi-geneid:1218374	2.2.1.2	51569
cca:CCA00690	ncbi-geneid:1218375	2.7.7.6	64484
cca:CCA00691	ncbi-geneid:1218376	2.7.7.6	64484
cca:CCA00698	ncbi-geneid:1218383	3.6.5.3	52540|50465|50447
cca:CCA00712	ncbi-geneid:1218397	4.2.1.52	51569
cca:CCA00713	ncbi-geneid:1218398	2.7.2.4	53633
cca:CCA00714	ncbi-geneid:1218399	1.2.1.11	51735|55347
cca:CCA00715	ncbi-geneid:1218400	1.3.1.26	55347|51735
cca:CCA00716	ncbi-geneid:1218401	1.14.16.-	56534
cca:CCA00723	ncbi-geneid:1218408	2.5.1.19	55205
cca:CCA00724	ncbi-geneid:1218409	2.7.1.71	52540
cca:CCA00725	ncbi-geneid:1218410	4.2.3.5	103263
cca:CCA00726	ncbi-geneid:1218411	4.2.3.4	56796
cca:CCA00727	ncbi-geneid:1218412	1.1.1.25|4.2.1.10	51569|51735|53223
cca:CCA00734	ncbi-geneid:1218419	1.1.1.37	56327|51735
cca:CCA00736	ncbi-geneid:1218421	5.3.1.9	53697
cca:CCA00748	ncbi-geneid:1218433	4.2.1.2	48557
cca:CCA00752	ncbi-geneid:1218437	3.4.11.18	55920|103642
cca:CCA00762	ncbi-geneid:1218447	2.7.7.8	54211|54211|55666|55666|54791|50249|46915
cca:CCA00763	ncbi-geneid:1218448	3.4.24.-	52540|140990
cca:CCA00764	ncbi-geneid:1218449	6.3.4.-	52402
cca:CCA00768	ncbi-geneid:1218453	6.1.1.20	55681|46589
cca:CCA00773	ncbi-geneid:1218458	1.1.1.158	56176|56194
cca:CCA00775	ncbi-geneid:1218460	2.1.1.33	53335
cca:CCA00776	ncbi-geneid:1218461	1.17.4.1	47240
cca:CCA00777	ncbi-geneid:1218462	1.17.4.1	51998|48168
cca:CCA00782	ncbi-geneid:1218467	3.4.21.-	50494|50156|50156
cca:CCA00783	ncbi-geneid:1218468	6.2.1.5	52210|51735
cca:CCA00784	ncbi-geneid:1218469	6.2.1.5	56059|52210
cca:CCA00788	ncbi-geneid:1218473	2.6.1.16	53697|56235
cca:CCA00789	ncbi-geneid:1218474	5.4.2.10	53738|53738|53738|55957
cca:CCA00791	ncbi-geneid:1218476	2.7.7.19	81301|81891
cca:CCA00792	ncbi-geneid:1218477	2.4.1.182	53756
cca:CCA00807	ncbi-geneid:1218492	2.3.1.15	53659
cca:CCA00810	ncbi-geneid:1218495	3.1.26.-	50249
cca:CCA00811	ncbi-geneid:1218496	2.3.1.15	69593
cca:CCA00812	ncbi-geneid:1218497	3.4.24.56	63411|63411|63411|63411
cca:CCA00815	ncbi-geneid:1218500	2.7.1.148	54211|55060
cca:CCA00819	ncbi-geneid:1218504	3.1.1.29	53178
cca:CCA00821	ncbi-geneid:1218506	2.4.1.21	53756
cca:CCA00823	ncbi-geneid:1218508	6.1.1.14	55681
cca:CCA00828	ncbi-geneid:1218513	2.7.7.-	56731|57783
cca:CCA00835	ncbi-geneid:1218520	3.1.26.5	54211
cca:CCA00838	ncbi-geneid:1218523	6.1.1.16	52374|47323
cca:CCA00839	ncbi-geneid:1218524	6.1.1.6	55681|50249
cca:CCA00842	ncbi-geneid:1218527	5.3.4.1	52833
cca:CCA00845	ncbi-geneid:1218530	3.6.4.-	52540|52540
cca:CCA00846	ncbi-geneid:1218531	2.3.1.47	53383
cca:CCA00847	ncbi-geneid:1218532	6.2.1.20	56801
cca:CCA00848	ncbi-geneid:1218533	2.3.1.51	69593
cca:CCA00849	ncbi-geneid:1218534	3.1.3.7	56655
cca:CCA00850	ncbi-geneid:1218535	1.4.1.9	51735|53223
cca:CCA00851	ncbi-geneid:1218536	3.6.1.1	50324
cca:CCA00853	ncbi-geneid:1218538	2.3.1.41|2.3.1.179	53901|53901
cca:CCA00858	ncbi-geneid:1218543	2.5.1.75	52540|52540
cca:CCA00863	ncbi-geneid:1218548	6.3.2.4|6.3.2.8	53623|56059|53244|52440|51984
cca:CCA00864	ncbi-geneid:1218549	2.4.1.227	53756
cca:CCA00867	ncbi-geneid:1218552	6.3.2.9	53244|53623|51984
cca:CCA00869	ncbi-geneid:1218554	6.3.2.10	53623|53244|63418
cca:CCA00874	ncbi-geneid:1218559	3.2.2.4	53167
cca:CCA00875	ncbi-geneid:1218560	2.2.1.1	52518|52518|52922
cca:CCA00876	ncbi-geneid:1218561	6.1.1.7	55681|101353|55186|50447
cca:CCA00877	ncbi-geneid:1218562	3.6.4.-	52540|52540|52540|143517|141259
cca:CCA00878	ncbi-geneid:1218563	4.1.1.37	51726
cca:CCA00879	ncbi-geneid:1218564	1.3.99.22	102114
cca:CCA00880	ncbi-geneid:1218565	1.3.3.4	51905|54373
cca:CCA00883	ncbi-geneid:1218568	2.1.1.-	53335
cca:CCA00885	ncbi-geneid:1218570	1.6.5.-	63380|52343|54292
cca:CCA00894	ncbi-geneid:1218582	2.5.1.78	52121
cca:CCA00895	ncbi-geneid:1218583	3.5.4.25|4.1.99.12	55821|142695
cca:CCA00896	ncbi-geneid:1218584	3.5.4.26|1.1.1.193	53597|53927
cca:CCA00897	ncbi-geneid:1218585	6.1.1.11	55681|46589
cca:CCA00899	ncbi-geneid:1218587	3.6.1.-	56784|81653|81660|81665
cca:CCA00901	ncbi-geneid:1218589	6.3.4.15
cca:CCA00904	ncbi-geneid:1218592	5.4.2.1
cca:CCA00905	ncbi-geneid:1218593	2.8.1.7	53383
cca:CCA00909	ncbi-geneid:1218597	3.6.3.14	52540
cca:CCA00911	ncbi-geneid:1218599	2.7.7.23	53448
cca:CCA00912	ncbi-geneid:1218600	1.1.1.94	48179|51735
cca:CCA00916	ncbi-geneid:1218604	4.1.1.32	53795|68923
cca:CCA00920	ncbi-geneid:1218608	3.4.21.92	52096
cca:CCA00922	ncbi-geneid:1218610	2.7.7.19	81891|81301
cca:CCA00929	ncbi-geneid:1218617	4.2.99.18	48150
cca:CCA00933	ncbi-geneid:1218621	1.8.1.4	51905|55424
cca:CCA00934	ncbi-geneid:1218622	2.8.1.8	102114
cca:CCA00950	ncbi-geneid:1218638	3.4.11.9	55920
cca:CCA00957	ncbi-geneid:1218645	6.1.1.3	55681|55186|52954|81271
cca:CCA00961	ncbi-geneid:1218649	6.1.1.2	52374
cca:CCA00963	ncbi-geneid:1218651	4.2.1.11	51604|54826
cca:CCA00968	ncbi-geneid:1218656	1.3.5.1|1.3.99.1	51905|46977|56425
cca:CCA00970	ncbi-geneid:1218658	3.1.21.-	51556
cca:CCA00979	ncbi-geneid:1218667	1.11.1.15	52833
cca:CCA00982	ncbi-geneid:1218670	3.6.1.15	52972
cca:CCA00984	ncbi-geneid:1218672	3.2.2.-	52141
cca:CCA00985	ncbi-geneid:1218673	3.6.4.12	52540
cca:CCA00988	ncbi-geneid:1218676	5.99.1.2	56712|47592|57783
cca:CCA00994	ncbi-geneid:1218682	6.3.3.2	100950
cca:CCA00996	ncbi-geneid:1218684	1.3.3.11	48613
cca:CCA00998	ncbi-geneid:1218686	1.5.1.3	53597
cca:CCA00999	ncbi-geneid:1218687	2.7.6.3|2.5.1.15	51717|55083
cca:CCA01000	ncbi-geneid:1218688	4.1.2.25	55620
cca:CCA01005	ncbi-geneid:1218693	3.1.11.5	52540
cca:CCA01009	ncbi-geneid:1218697	2.5.1.1|2.5.1.10|2.5.1.29	48576
