# Supplementary material for: Tracing the Repertoire of Promiscuous Enzymes along the Metabolic Pathways in Archaeal Organisms
Source: Life (Basel). 2017 Jul 13;7(3):30. doi: 10.3390/life7030030 (PMC5617955; doi:10.3390/life7030030)
Supplement: Supplementary file 1 [file life-07-00030-s001.zip › Table_S2/ccb.txt]

KEGGID	NCBIGI	ECs	SFamilyID
ccb:Clocel_0002	ncbi-geneid:9606810	2.7.7.7	55979|55979|55979
ccb:Clocel_0006	ncbi-geneid:9606814	5.99.1.3	56719|55874|54211
ccb:Clocel_0007	ncbi-geneid:9606815	5.99.1.3	56719|101904
ccb:Clocel_0013	ncbi-geneid:9606826	6.1.1.11	55681|46589
ccb:Clocel_0030	ncbi-geneid:9606847	3.2.1.37	75005
ccb:Clocel_0031	ncbi-geneid:9606848	3.2.1.21	51445|52279|49785
ccb:Clocel_0035	ncbi-geneid:9606852	3.2.1.21	51445|52279
ccb:Clocel_0036	ncbi-geneid:9606853	2.7.13.3	55874
ccb:Clocel_0041	ncbi-geneid:9606858	3.2.1.23	51445|52317
ccb:Clocel_0050	ncbi-geneid:9606870	2.7.7.7	52540|48019
ccb:Clocel_0063	ncbi-geneid:9606888	3.4.17.19	55486
ccb:Clocel_0064	ncbi-geneid:9606889	2.3.1.128	55729
ccb:Clocel_0069	ncbi-geneid:9606898	3.2.1.4	53187|101821
ccb:Clocel_0070	ncbi-geneid:9606899	3.2.1.4	53187|101821
ccb:Clocel_0072	ncbi-geneid:9606901	3.2.1.4	53187
ccb:Clocel_0075	ncbi-geneid:9606908	2.7.1.56	53613
ccb:Clocel_0076	ncbi-geneid:9606909	2.7.1.69	55804|52794
ccb:Clocel_0078	ncbi-geneid:9606911	4.2.3.5	103263
ccb:Clocel_0079	ncbi-geneid:9606912	4.2.1.10	52304
ccb:Clocel_0086	ncbi-geneid:9606919	6.3.5.4	52402|56235
ccb:Clocel_0089	ncbi-geneid:9606926	1.5.1.20	51730
ccb:Clocel_0093	ncbi-geneid:9606935	3.4.17.13	52317|141986
ccb:Clocel_0099	ncbi-geneid:9606941	2.7.4.9	52540
ccb:Clocel_0101	ncbi-geneid:9606943	2.7.7.7	52540
ccb:Clocel_0113	ncbi-geneid:9606955	3.6.3.-	52540
ccb:Clocel_0114	ncbi-geneid:9606956	2.7.7.19	109604|81301
ccb:Clocel_0119	ncbi-geneid:9606961	5.2.1.8	54534|109998
ccb:Clocel_0126	ncbi-geneid:9606971	4.6.1.12	69765
ccb:Clocel_0192	ncbi-geneid:9607037	2.3.1.9	53901|53901
ccb:Clocel_0237	ncbi-geneid:9607082	5.4.2.1
ccb:Clocel_0240	ncbi-geneid:9607085	1.5.1.3	53597
ccb:Clocel_0247	ncbi-geneid:9607092	2.7.13.3	55874|47384|103190|158472
ccb:Clocel_0254	ncbi-geneid:9607099	2.7.11.1	56112
ccb:Clocel_0257	ncbi-geneid:9607102	4.4.1.5	54593
ccb:Clocel_0263	ncbi-geneid:9607108	3.6.1.22	55811
ccb:Clocel_0271	ncbi-geneid:9607116	6.1.1.10	52374|47323|50249
ccb:Clocel_0322	ncbi-geneid:9607167	3.1.21.-	51556
ccb:Clocel_0325	ncbi-geneid:9607170	3.1.26.8	110455
ccb:Clocel_0326	ncbi-geneid:9607171	2.1.1.48|2.1.1.182	53335
ccb:Clocel_0332	ncbi-geneid:9607177	2.7.1.71	52540
ccb:Clocel_0333	ncbi-geneid:9607178	4.2.1.51|5.4.99.5	53850|55021|48600
ccb:Clocel_0334	ncbi-geneid:9607179	4.2.3.5	103263
ccb:Clocel_0335	ncbi-geneid:9607180	2.5.1.19	55205
ccb:Clocel_0336	ncbi-geneid:9607181	1.3.1.12	51735|48179
ccb:Clocel_0337	ncbi-geneid:9607182	2.5.1.54	51569
ccb:Clocel_0342	ncbi-geneid:9607187	2.7.7.13|5.4.2.8	53448|51161|53738|55957
ccb:Clocel_0343	ncbi-geneid:9607188	1.17.4.2	51998
ccb:Clocel_0344	ncbi-geneid:9607189	1.97.1.4	102114
ccb:Clocel_0349	ncbi-geneid:9607194	6.1.1.5	52374|47323|50677|47323
ccb:Clocel_0365	ncbi-geneid:9607210	1.2.99.2	56821
ccb:Clocel_0366	ncbi-geneid:9607211	4.2.1.1	53056
ccb:Clocel_0367	ncbi-geneid:9607212	2.6.1.85	56322|52317
ccb:Clocel_0368	ncbi-geneid:9607213	4.1.3.38	56752
ccb:Clocel_0374	ncbi-geneid:9607219	1.1.1.158	56176|56194
ccb:Clocel_0382	ncbi-geneid:9607227	2.4.1.129	56601|56519
ccb:Clocel_0385	ncbi-geneid:9607230	2.3.1.183	55729
ccb:Clocel_0386	ncbi-geneid:9607231	2.7.7.7	89550
ccb:Clocel_0388	ncbi-geneid:9607233	2.7.1.11	53784
ccb:Clocel_0389	ncbi-geneid:9607234	2.7.1.40	51621|52935|50800|52009
ccb:Clocel_0392	ncbi-geneid:9607237	4.2.1.2	48557
ccb:Clocel_0393	ncbi-geneid:9607238	1.1.1.38	51735|53223
ccb:Clocel_0395	ncbi-geneid:9607240	2.1.1.-	53335|50249
ccb:Clocel_0409	ncbi-geneid:9607254	1.11.1.6	47240
ccb:Clocel_0439	ncbi-geneid:9607284	4.1.1.7	52518|52518|52467
ccb:Clocel_0463	ncbi-geneid:9607308	6.1.1.1	52374|55174
ccb:Clocel_0475	ncbi-geneid:9607320	3.5.4.3	51556|51338
ccb:Clocel_0490	ncbi-geneid:9607335	2.8.1.6	102114
ccb:Clocel_0491	ncbi-geneid:9607336	6.3.3.3	52540
ccb:Clocel_0492	ncbi-geneid:9607337	2.6.1.62	53383
ccb:Clocel_0493	ncbi-geneid:9607338	4.2.1.9	143975|52016
ccb:Clocel_0504	ncbi-geneid:9607349	2.1.1.10	82282|51730
ccb:Clocel_0509	ncbi-geneid:9607354	3.2.-.-	52317
ccb:Clocel_0512	ncbi-geneid:9607357	2.1.1.63	46767|53155
ccb:Clocel_0516	ncbi-geneid:9607361	2.4.1.25	51445
ccb:Clocel_0519	ncbi-geneid:9607364	2.4.1.1	53756
ccb:Clocel_0524	ncbi-geneid:9607369	3.6.3.25	52540|50331
ccb:Clocel_0525	ncbi-geneid:9607370	1.8.99.2	51905|56425|46977
ccb:Clocel_0527	ncbi-geneid:9607372	2.7.7.4	52402
ccb:Clocel_0528	ncbi-geneid:9607373	2.7.7.4|2.7.1.25	52540|50465|50447
ccb:Clocel_0530	ncbi-geneid:9607375	2.3.1.183	55729
ccb:Clocel_0533	ncbi-geneid:9607378	1.11.1.15	52833
ccb:Clocel_0553	ncbi-geneid:9607398	4.1.2.29|4.1.2.13	51569
ccb:Clocel_0554	ncbi-geneid:9607399	4.2.1.1	53056
ccb:Clocel_0555	ncbi-geneid:9607400	3.1.3.48	89550
ccb:Clocel_0556	ncbi-geneid:9607401	2.7.10.2	52540
ccb:Clocel_0558	ncbi-geneid:9607403	2.7.7.13	53448|159283
ccb:Clocel_0560	ncbi-geneid:9607405	3.2.1.22	51445
ccb:Clocel_0589	ncbi-geneid:9607434	3.2.1.51	48208
ccb:Clocel_0590	ncbi-geneid:9607435	5.3.1.5	51658
ccb:Clocel_0592	ncbi-geneid:9607437	2.7.1.17	53067|53067
ccb:Clocel_0593	ncbi-geneid:9607438	1.8.4.11	55068
ccb:Clocel_0606	ncbi-geneid:9607451	3.2.2.-	52141
ccb:Clocel_0611	ncbi-geneid:9607456	2.4.1.-	53448
ccb:Clocel_0622	ncbi-geneid:9607467	3.4.21.89	51306
ccb:Clocel_0623	ncbi-geneid:9607468	3.4.21.89	51306
ccb:Clocel_0625	ncbi-geneid:9607470	3.6.4.12	52540
ccb:Clocel_0629	ncbi-geneid:9607474	1.2.1.9	53720
ccb:Clocel_0631	ncbi-geneid:9607476	3.4.11.21	53187|101821
ccb:Clocel_0634	ncbi-geneid:9607479	2.7.2.4	53633|55021|55021
ccb:Clocel_0635	ncbi-geneid:9607480	4.1.1.20	51419|50621
ccb:Clocel_0639	ncbi-geneid:9607484	3.6.3.-	52540
ccb:Clocel_0642	ncbi-geneid:9607487	1.1.1.29	51735|52283
ccb:Clocel_0649	ncbi-geneid:9607494	6.1.1.2	52374
ccb:Clocel_0670	ncbi-geneid:9607515	6.1.1.1	52374|55174
ccb:Clocel_0674	ncbi-geneid:9607519	5.4.99.12	55120
ccb:Clocel_0682	ncbi-geneid:9607527	2.5.1.3	51391
ccb:Clocel_0683	ncbi-geneid:9607528	2.7.7.-	69572
ccb:Clocel_0689	ncbi-geneid:9607534	2.7.1.48	55186|52540
ccb:Clocel_0693	ncbi-geneid:9607538	6.3.2.4	56059|52440
ccb:Clocel_0698	ncbi-geneid:9607543	3.2.1.31	51445|49785|49303
ccb:Clocel_0709	ncbi-geneid:9607554	2.1.1.-	75217
ccb:Clocel_0712	ncbi-geneid:9607557	3.6.3.17	52540|52540
ccb:Clocel_0719	ncbi-geneid:9607564	1.2.1.12	51735|55347
ccb:Clocel_0720	ncbi-geneid:9607565	2.7.2.3	53748
ccb:Clocel_0721	ncbi-geneid:9607566	5.3.1.1	51351
ccb:Clocel_0722	ncbi-geneid:9607567	5.4.2.1	64158|53649
ccb:Clocel_0730	ncbi-geneid:9607575	4.2.1.11	51604|54826
ccb:Clocel_0732	ncbi-geneid:9607577	3.1.-.-	50249|50249|50249|50249
ccb:Clocel_0751	ncbi-geneid:9607597	2.1.1.37	53335
ccb:Clocel_0761	ncbi-geneid:9607607	2.7.7.7	56672|53098
ccb:Clocel_0773	ncbi-geneid:9607619	2.1.1.37	53335
ccb:Clocel_0798	ncbi-geneid:9607644	3.5.1.28	53187|110997
ccb:Clocel_0828	ncbi-geneid:9607674	3.6.4.-	52540
ccb:Clocel_0857	ncbi-geneid:9607703	3.5.1.47	53187|55031
ccb:Clocel_0866	ncbi-geneid:9607712	6.5.1.-	55144
ccb:Clocel_0872	ncbi-geneid:9607718	3.6.3.34	52540
ccb:Clocel_0884	ncbi-geneid:9607730	2.3.1.-	55729
ccb:Clocel_0887	ncbi-geneid:9607733	2.3.1.180	53901
ccb:Clocel_0890	ncbi-geneid:9607736	2.7.10.2	52540
ccb:Clocel_0897	ncbi-geneid:9607743	5.1.3.2	51735
ccb:Clocel_0905	ncbi-geneid:9607751	3.2.1.4	51445|49785|49785
ccb:Clocel_0907	ncbi-geneid:9607753	4.1.1.5	117856
ccb:Clocel_0908	ncbi-geneid:9607754	2.4.2.1	53167
ccb:Clocel_0909	ncbi-geneid:9607755	2.7.7.7
ccb:Clocel_0912	ncbi-geneid:9607758	3.2.1.4	51445
ccb:Clocel_0932	ncbi-geneid:9607778	6.1.1.10	52374|47323
ccb:Clocel_0947	ncbi-geneid:9607793	3.1.3.18	56784
ccb:Clocel_0970	ncbi-geneid:9607816	3.1.21.2	51658
ccb:Clocel_1004	ncbi-geneid:9607850	1.8.1.-	56014|54862|55124
ccb:Clocel_1017	ncbi-geneid:9607863	2.7.1.69	51261|55604
ccb:Clocel_1018	ncbi-geneid:9607864	3.2.1.86	51445
ccb:Clocel_1019	ncbi-geneid:9607865	3.2.1.86	51445
ccb:Clocel_1020	ncbi-geneid:9607866	3.2.1.86	51445
ccb:Clocel_1027	ncbi-geneid:9607873	1.97.1.4	102114
ccb:Clocel_1032	ncbi-geneid:9607878	3.6.3.3|3.6.3.5	56784|81653|81665|55008|55008
ccb:Clocel_1039	ncbi-geneid:9607885	2.1.2.1	53383
ccb:Clocel_1040	ncbi-geneid:9607886	3.5.4.25	142695
ccb:Clocel_1045	ncbi-geneid:9607891	3.2.1.21	51445|52279
ccb:Clocel_1050	ncbi-geneid:9607896	2.3.1.28	52777
ccb:Clocel_1072	ncbi-geneid:9607918	3.2.1.86	56327|51735
ccb:Clocel_1073	ncbi-geneid:9607919	3.2.1.20	51445|74650|51011
ccb:Clocel_1078	ncbi-geneid:9607924	3.4.17.13	52317|141986
ccb:Clocel_1086	ncbi-geneid:9607932	3.1.3.18	56784
ccb:Clocel_1099	ncbi-geneid:9607945	3.2.-.-	52317
ccb:Clocel_1100	ncbi-geneid:9607946	3.2.1.-	51445|81296|51011
ccb:Clocel_1105	ncbi-geneid:9607951	6.1.1.16	52374|47323
ccb:Clocel_1114	ncbi-geneid:9607960	3.1.21.3	52540
ccb:Clocel_1116	ncbi-geneid:9607962	2.1.1.72	53335
ccb:Clocel_1117	ncbi-geneid:9607963	3.1.21.3	116734|116734
ccb:Clocel_1131	ncbi-geneid:9607977	3.4.21.89	51306
ccb:Clocel_1134	ncbi-geneid:9607980	3.2.1.78	51445|49785|49785|49785
ccb:Clocel_1155	ncbi-geneid:9608001	1.12.99.6	56770
ccb:Clocel_1156	ncbi-geneid:9608002	1.12.99.6	56762
ccb:Clocel_1172	ncbi-geneid:9608018	4.2.2.2	51126
ccb:Clocel_1176	ncbi-geneid:9608022	2.3.1.54	51998
ccb:Clocel_1177	ncbi-geneid:9608023	1.97.1.4	54862|102114
ccb:Clocel_1194	ncbi-geneid:9608040	1.4.3.4	51905|54373
ccb:Clocel_1198	ncbi-geneid:9608044	1.7.-.-	56821
ccb:Clocel_1206	ncbi-geneid:9608052	1.7.1.13	55620
ccb:Clocel_1214	ncbi-geneid:9608060	6.3.2.4	56059|52440
ccb:Clocel_1241	ncbi-geneid:9608087	3.2.1.55	75005
ccb:Clocel_1246	ncbi-geneid:9608092	4.1.1.37	51726
ccb:Clocel_1252	ncbi-geneid:9608098	5.1.3.3	74650
ccb:Clocel_1254	ncbi-geneid:9608100	5.3.1.4	53743|50443
ccb:Clocel_1255	ncbi-geneid:9608101	5.1.3.4	53639
ccb:Clocel_1256	ncbi-geneid:9608102	2.2.1.2	51569
ccb:Clocel_1257	ncbi-geneid:9608103	2.2.1.1	52518|52518|52922
ccb:Clocel_1258	ncbi-geneid:9608104	1.11.1.6	47240
ccb:Clocel_1265	ncbi-geneid:9608111	5.1.1.1	51419|50621
ccb:Clocel_1268	ncbi-geneid:9608114	2.2.1.1	52518
ccb:Clocel_1269	ncbi-geneid:9608115	2.2.1.1	52518|52922
ccb:Clocel_1274	ncbi-geneid:9608120	3.4.21.102	52096|50156
ccb:Clocel_1279	ncbi-geneid:9608125	1.1.1.25	51735|53223
ccb:Clocel_1281	ncbi-geneid:9608127	3.4.11.18	55920|103642
ccb:Clocel_1284	ncbi-geneid:9608130	1.4.1.4	51735|53223
ccb:Clocel_1285	ncbi-geneid:9608131	2.4.1.1	53756
ccb:Clocel_1294	ncbi-geneid:9608140	2.7.7.13	53448|159283
ccb:Clocel_1297	ncbi-geneid:9608143	2.7.10.2	52540
ccb:Clocel_1299	ncbi-geneid:9608145	5.4.99.12	55120
ccb:Clocel_1300	ncbi-geneid:9608146	2.5.1.54	51569
ccb:Clocel_1311	ncbi-geneid:9608157	6.3.4.5	69864|52402
ccb:Clocel_1312	ncbi-geneid:9608158	4.3.2.1	48557
ccb:Clocel_1320	ncbi-geneid:9608166	2.2.1.6	55021|55021
ccb:Clocel_1321	ncbi-geneid:9608167	2.3.3.13	51569|110921
ccb:Clocel_1322	ncbi-geneid:9608168	1.1.1.85	53659
ccb:Clocel_1323	ncbi-geneid:9608169	4.2.1.9	143975|52016
ccb:Clocel_1324	ncbi-geneid:9608170	2.2.1.6	52518|52518|52467
ccb:Clocel_1325	ncbi-geneid:9608171	1.1.1.86	51735|48179
ccb:Clocel_1326	ncbi-geneid:9608172	2.6.1.42	56752
ccb:Clocel_1329	ncbi-geneid:9608175	2.3.1.30	51161
ccb:Clocel_1331	ncbi-geneid:9608177	2.3.1.51	69593
ccb:Clocel_1332	ncbi-geneid:9608178	4.2.99.18	48150
ccb:Clocel_1341	ncbi-geneid:9608187	3.2.1.21	51445
ccb:Clocel_1348	ncbi-geneid:9608194	3.2.2.21	50486
ccb:Clocel_1351	ncbi-geneid:9608197	3.6.4.13	52540
ccb:Clocel_1364	ncbi-geneid:9608210	5.3.1.9	53697
ccb:Clocel_1367	ncbi-geneid:9608213	3.2.1.41	51445|81296
ccb:Clocel_1370	ncbi-geneid:9608216	5.4.99.12	55120|55174
ccb:Clocel_1371	ncbi-geneid:9608217	3.6.4.12	52540
ccb:Clocel_1372	ncbi-geneid:9608218	6.5.1.2
ccb:Clocel_1379	ncbi-geneid:9608225	3.6.1.15	52972
ccb:Clocel_1388	ncbi-geneid:9608254	2.4.2.22	53271
ccb:Clocel_1405	ncbi-geneid:9608271	4.2.1.3	53732|52016
ccb:Clocel_1407	ncbi-geneid:9608273	2.7.7.7	48019|52540
ccb:Clocel_1410	ncbi-geneid:9608276	3.4.24.78	53163
ccb:Clocel_1413	ncbi-geneid:9608279	1.3.99.22	102114
ccb:Clocel_1418	ncbi-geneid:9608284	2.1.1.-	53335
ccb:Clocel_1419	ncbi-geneid:9608285	2.1.1.-	75217|88697
ccb:Clocel_1424	ncbi-geneid:9608290	3.1.1.11	51126
ccb:Clocel_1448	ncbi-geneid:9608314	2.7.1.107	48317
ccb:Clocel_1449	ncbi-geneid:9608315	3.5.4.5	53927
ccb:Clocel_1454	ncbi-geneid:9608320	2.7.9.1	56059|51621|52009
ccb:Clocel_1455	ncbi-geneid:9608321	3.2.1.89	51445|49373
ccb:Clocel_1457	ncbi-geneid:9608323	2.7.7.-	56731|57783
ccb:Clocel_1463	ncbi-geneid:9608330	3.1.3.11	56300
ccb:Clocel_1467	ncbi-geneid:9608334	1.1.1.274	51430
ccb:Clocel_1499	ncbi-geneid:9608366	5.3.1.25	53743|50443
ccb:Clocel_1500	ncbi-geneid:9608367	2.7.1.5	53067|53067
ccb:Clocel_1501	ncbi-geneid:9608368	5.1.3.-	102546
ccb:Clocel_1502	ncbi-geneid:9608369	4.1.2.17	53639
ccb:Clocel_1504	ncbi-geneid:9608371	1.1.1.77	56796
ccb:Clocel_1514	ncbi-geneid:9608381	5.3.1.17	51182
ccb:Clocel_1516	ncbi-geneid:9608383	1.2.99.2	56821
ccb:Clocel_1517	ncbi-geneid:9608384	2.7.1.15	53613
ccb:Clocel_1523	ncbi-geneid:9608390	3.6.3.4	56784|81653|55008|55008|81665
ccb:Clocel_1526	ncbi-geneid:9608393	4.99.1.3	53800
ccb:Clocel_1533	ncbi-geneid:9608400	1.1.1.27	56327|51735
ccb:Clocel_1534	ncbi-geneid:9608401	2.7.6.1	53271|53271
ccb:Clocel_1535	ncbi-geneid:9608402	2.7.2.11	53633|88697
ccb:Clocel_1536	ncbi-geneid:9608403	1.2.1.41	53720
ccb:Clocel_1542	ncbi-geneid:9608409	2.4.1.83	53448
ccb:Clocel_1552	ncbi-geneid:9608419	3.4.21.108	50494|50156
ccb:Clocel_1553	ncbi-geneid:9608420	2.1.3.2	53671
ccb:Clocel_1554	ncbi-geneid:9608421	3.5.2.3	51556|51338
ccb:Clocel_1555	ncbi-geneid:9608422	4.1.1.23	51366
ccb:Clocel_1557	ncbi-geneid:9608424	1.3.3.1	51395
ccb:Clocel_1558	ncbi-geneid:9608425	2.4.2.10	53271
ccb:Clocel_1560	ncbi-geneid:9608427	2.3.1.-	55729
ccb:Clocel_1561	ncbi-geneid:9608428	3.6.4.12	52540|46785|47819
ccb:Clocel_1562	ncbi-geneid:9608429	6.3.5.5	52317|52021
ccb:Clocel_1563	ncbi-geneid:9608430	6.3.5.5	56059|56059|52440|52440|48108|52335
ccb:Clocel_1566	ncbi-geneid:9608433	3.4.21.92	52096
ccb:Clocel_1568	ncbi-geneid:9608435	3.4.21.-	52540|54211
ccb:Clocel_1569	ncbi-geneid:9608436	3.4.21.53	54211|52540|88697
ccb:Clocel_1584	ncbi-geneid:9608451	2.1.1.33	53335
ccb:Clocel_1586	ncbi-geneid:9608453	1.1.1.100	51735
ccb:Clocel_1595	ncbi-geneid:9608462	6.1.1.22	55681
ccb:Clocel_1597	ncbi-geneid:9608464	1.17.4.1	51998
ccb:Clocel_1599	ncbi-geneid:9608466	6.3.5.1	52402|56317
ccb:Clocel_1603	ncbi-geneid:9608470	2.7.1.11	53784
ccb:Clocel_1606	ncbi-geneid:9608473	5.1.1.7	54506|54506
ccb:Clocel_1610	ncbi-geneid:9608477	6.3.5.3	52317|55326|56042|55326|56042
ccb:Clocel_1611	ncbi-geneid:9608478	4.1.1.21|5.4.99.18	52255
ccb:Clocel_1612	ncbi-geneid:9608479	6.3.2.6	56104
ccb:Clocel_1613	ncbi-geneid:9608480	2.4.2.14	56235|53271
ccb:Clocel_1614	ncbi-geneid:9608481	6.3.3.1	56042|55326
ccb:Clocel_1615	ncbi-geneid:9608482	2.1.2.2	53328
ccb:Clocel_1616	ncbi-geneid:9608483	2.1.2.3|3.5.4.10	53927|52335
ccb:Clocel_1617	ncbi-geneid:9608484	6.3.4.13	56059|52440|51246
ccb:Clocel_1619	ncbi-geneid:9608486	2.7.4.6	54919
ccb:Clocel_1621	ncbi-geneid:9608488	2.4.2.11	51690|54675
ccb:Clocel_1625	ncbi-geneid:9608492	3.6.4.12	52540
ccb:Clocel_1627	ncbi-geneid:9608494	3.5.1.47	53187|55031
ccb:Clocel_1628	ncbi-geneid:9608495	5.4.99.12	55120|55174
ccb:Clocel_1656	ncbi-geneid:9608523	3.6.3.14	81333|81333
ccb:Clocel_1657	ncbi-geneid:9608524	3.6.3.14	160527
ccb:Clocel_1658	ncbi-geneid:9608525	3.6.3.14	103486
ccb:Clocel_1659	ncbi-geneid:9608526	3.6.3.14	159468
ccb:Clocel_1660	ncbi-geneid:9608527	3.6.3.14	52540|47917|50615
ccb:Clocel_1661	ncbi-geneid:9608528	3.6.3.14	52540|47917
ccb:Clocel_1665	ncbi-geneid:9608532	3.6.4.12	52540
ccb:Clocel_1668	ncbi-geneid:9608535	3.5.3.1	52768
ccb:Clocel_1671	ncbi-geneid:9608539	2.7.11.-|2.7.4	53795|75138
ccb:Clocel_1672	ncbi-geneid:9608540	6.3.3.2	100950
ccb:Clocel_1678	ncbi-geneid:9608546	2.5.1.15	51717
ccb:Clocel_1679	ncbi-geneid:9608547	2.7.6.3|4.1.2.25	55083|55620
ccb:Clocel_1682	ncbi-geneid:9608550	1.8.1.9	51905
ccb:Clocel_1684	ncbi-geneid:9608552	1.2.7.-	52518|53323|52518|52922|54862
ccb:Clocel_1687	ncbi-geneid:9608555	2.6.1.42	56752
ccb:Clocel_1690	ncbi-geneid:9608558	3.5.1.44	64438
ccb:Clocel_1691	ncbi-geneid:9608559	3.1.1.61	52738
ccb:Clocel_1692	ncbi-geneid:9608560	2.1.1.80	53335|47757
ccb:Clocel_1693	ncbi-geneid:9608561	2.7.13.3
ccb:Clocel_1717	ncbi-geneid:9608585	3.6.3.14	52540
ccb:Clocel_1741	ncbi-geneid:9608609	3.6.1.1	64182|75138|54631
ccb:Clocel_1742	ncbi-geneid:9608610	3.6.3.8	81665|56784|81660|81653
ccb:Clocel_1743	ncbi-geneid:9608611	3.1.2.14	53474
ccb:Clocel_1745	ncbi-geneid:9608613	4.1.2.4	51569
ccb:Clocel_1748	ncbi-geneid:9608616	2.1.1.-	53335|81799
ccb:Clocel_1750	ncbi-geneid:9608618	2.4.1.129	56601|56519|54184|54184
ccb:Clocel_1751	ncbi-geneid:9608619	6.3.2.13	53623|53244|63418
ccb:Clocel_1752	ncbi-geneid:9608620	6.3.2.10	53623|53244|63418
ccb:Clocel_1755	ncbi-geneid:9608623	2.1.2.2	53328
ccb:Clocel_1764	ncbi-geneid:9608632	3.2.2.9	53167
ccb:Clocel_1766	ncbi-geneid:9608634	5.4.99.12	55120|55174
ccb:Clocel_1767	ncbi-geneid:9608635	2.4.2.9	53271
ccb:Clocel_1772	ncbi-geneid:9608640	5.99.1.2	56712|57783|57783
ccb:Clocel_1776	ncbi-geneid:9608644	2.7.4.22	53633
ccb:Clocel_1778	ncbi-geneid:9608646	2.5.1.31	64005
ccb:Clocel_1780	ncbi-geneid:9608648	1.1.1.267	55347|51735|69055
ccb:Clocel_1781	ncbi-geneid:9608649	3.4.24.-	50156
ccb:Clocel_1782	ncbi-geneid:9608650	1.17.7.1	51717|56014
ccb:Clocel_1783	ncbi-geneid:9608651	2.7.7.7	53098
ccb:Clocel_1791	ncbi-geneid:9608659	5.4.99.12	55120
ccb:Clocel_1792	ncbi-geneid:9608660	2.7.1.26|2.7.7.2	82114|52374
ccb:Clocel_1794	ncbi-geneid:9608662	2.7.7.8	54211|54211|55666|55666|50249|54791
ccb:Clocel_1797	ncbi-geneid:9608665	2.7.2.4	53633|55021|55021
ccb:Clocel_1805	ncbi-geneid:9608673	2.1.2.1	53383
ccb:Clocel_1811	ncbi-geneid:9608679	2.3.1.54	51998
ccb:Clocel_1812	ncbi-geneid:9608680	1.97.1.4	102114
ccb:Clocel_1826	ncbi-geneid:9608694	2.8.1.7	53383
ccb:Clocel_1830	ncbi-geneid:9608698	6.1.1.7	55681|101353|55186|50447
ccb:Clocel_1832	ncbi-geneid:9608700	3.1.-.-	53098
ccb:Clocel_1835	ncbi-geneid:9608703	3.1.-.-	56281
ccb:Clocel_1840	ncbi-geneid:9608708	2.7.1.48	52540
ccb:Clocel_1853	ncbi-geneid:9608721	2.7.13.3	55874|47384|158472|55785
ccb:Clocel_1857	ncbi-geneid:9608725	3.6.3.27	52540
ccb:Clocel_1864	ncbi-geneid:9608732	3.4.13.19	51556
ccb:Clocel_1865	ncbi-geneid:9608733	3.5.1.1	53774
ccb:Clocel_1869	ncbi-geneid:9608737	2.7.4.8	52540
ccb:Clocel_1870	ncbi-geneid:9608738	2.7.7.6	63562
ccb:Clocel_1871	ncbi-geneid:9608739	6.3.2.5|4.1.1.36	102645|52507
ccb:Clocel_1872	ncbi-geneid:9608740	3.6.4.-	52540
ccb:Clocel_1873	ncbi-geneid:9608741	3.5.1.88	56420
ccb:Clocel_1874	ncbi-geneid:9608742	2.1.2.9	53328|50486
ccb:Clocel_1875	ncbi-geneid:9608743	2.1.1.-	53335|48013
ccb:Clocel_1876	ncbi-geneid:9608744	2.1.1.-	102114
ccb:Clocel_1877	ncbi-geneid:9608745	3.1.3.16	81606
ccb:Clocel_1878	ncbi-geneid:9608746	2.7.11.1	56112
ccb:Clocel_1879	ncbi-geneid:9608747	3.6.1.-	52540|50249
ccb:Clocel_1880	ncbi-geneid:9608748	5.1.3.1	51366
ccb:Clocel_1881	ncbi-geneid:9608749	2.7.6.2	63999|63862
ccb:Clocel_1885	ncbi-geneid:9608753	3.6.4.12	52540|52540|50249
ccb:Clocel_1886	ncbi-geneid:9608754	2.1.1.171	53335
ccb:Clocel_1887	ncbi-geneid:9608755	2.7.7.3	52374
ccb:Clocel_1891	ncbi-geneid:9608759	2.3.1.8	53659
ccb:Clocel_1892	ncbi-geneid:9608760	2.7.2.1	53067|53067
ccb:Clocel_1895	ncbi-geneid:9608763	2.3.1.15	53659
ccb:Clocel_1897	ncbi-geneid:9608765	3.1.26.3	69065|54768
ccb:Clocel_1906	ncbi-geneid:9608774	2.1.1.31	75217
ccb:Clocel_1909	ncbi-geneid:9608777	3.1.26.4	53098
ccb:Clocel_1920	ncbi-geneid:9608788	3.4.11.9	55920|53092
ccb:Clocel_1933	ncbi-geneid:9608801	1.5.1.5|3.5.4.9	51735|53223
ccb:Clocel_1935	ncbi-geneid:9608803	3.1.11.6	116842
ccb:Clocel_1936	ncbi-geneid:9608804	2.5.1.1|2.5.1.10|2.5.1.29	48576
ccb:Clocel_1937	ncbi-geneid:9608805	2.2.1.7	52518|52518|52922
ccb:Clocel_1939	ncbi-geneid:9608807	2.7.1.23	111331
ccb:Clocel_1942	ncbi-geneid:9608810	3.4.21.116	50156|50494
ccb:Clocel_1947	ncbi-geneid:9608815	3.2.1.78	51445|49785
ccb:Clocel_1948	ncbi-geneid:9608816	2.6.1.1	53383
ccb:Clocel_1957	ncbi-geneid:9608825	6.1.1.9	52374|47323|50677|46589
ccb:Clocel_1958	ncbi-geneid:9608826	6.3.2.12|6.3.2.17	53623|53244
ccb:Clocel_1964	ncbi-geneid:9608832	6.3.5.5	56059
ccb:Clocel_1978	ncbi-geneid:9608846	2.3.1.117	51161
ccb:Clocel_1979	ncbi-geneid:9608847	2.6.1.-	53383
ccb:Clocel_1980	ncbi-geneid:9608848	1.3.1.26	51735|55347
ccb:Clocel_1981	ncbi-geneid:9608849	4.2.1.52	51569
ccb:Clocel_1982	ncbi-geneid:9608850	1.2.1.11	55347|51735
ccb:Clocel_1990	ncbi-geneid:9608862	1.1.1.6	56796
ccb:Clocel_1991	ncbi-geneid:9608863	2.7.1.29	82549|101473
ccb:Clocel_2005	ncbi-geneid:9608877	6.1.1.3	55681|55186|52954|81271
ccb:Clocel_2012	ncbi-geneid:9608884	6.3.5.6|6.3.5.7	55931|89095
ccb:Clocel_2013	ncbi-geneid:9608885	3.5.1.4|6.3.5.6|6.3.5.7	75304
ccb:Clocel_2014	ncbi-geneid:9608886	6.3.5.6|6.3.5.7	141000
ccb:Clocel_2015	ncbi-geneid:9608887	6.1.1.23	55681|50249
ccb:Clocel_2016	ncbi-geneid:9608888	2.5.1.31	64005
ccb:Clocel_2018	ncbi-geneid:9608890	1.1.1.95	51735|52283|55021
ccb:Clocel_2020	ncbi-geneid:9608892	3.2.1.55	51445|51011
ccb:Clocel_2022	ncbi-geneid:9608894	3.2.1.23	51445|52317
ccb:Clocel_2029	ncbi-geneid:9608901	2.6.1.52	53383
ccb:Clocel_2034	ncbi-geneid:9608906	2.5.1.75	52540|52540
ccb:Clocel_2037	ncbi-geneid:9608909	3.4.21.88	51306|46785
ccb:Clocel_2038	ncbi-geneid:9608910	3.6.1.13	55811
ccb:Clocel_2041	ncbi-geneid:9608913	2.4.2.1	53167
ccb:Clocel_2042	ncbi-geneid:9608914	2.4.2.2	52418|54680|47648
ccb:Clocel_2043	ncbi-geneid:9608915	3.4.16.4	56601|69189
ccb:Clocel_2056	ncbi-geneid:9608929	4.3.2.2	48557
ccb:Clocel_2059	ncbi-geneid:9608932	2.6.1.1	53383
ccb:Clocel_2064	ncbi-geneid:9608937	2.-.-.-	102114
ccb:Clocel_2067	ncbi-geneid:9608940	6.1.1.21	55681|52954
ccb:Clocel_2068	ncbi-geneid:9608941	1.3.99.22	102114
ccb:Clocel_2069	ncbi-geneid:9608942	3.1.2.6	56281
ccb:Clocel_2070	ncbi-geneid:9608943	3.1.-.-	69500
ccb:Clocel_2071	ncbi-geneid:9608944	2.7.6.5	109604|81301|81271|55021
ccb:Clocel_2072	ncbi-geneid:9608945	2.4.2.7	53271
ccb:Clocel_2080	ncbi-geneid:9608953	2.4.2.29	51713
ccb:Clocel_2081	ncbi-geneid:9608954	5.-.-.-	111337
ccb:Clocel_2098	ncbi-geneid:9608971	2.4.1.-|3.4	56601|53955
ccb:Clocel_2100	ncbi-geneid:9608973	2.4.2.8	53271
ccb:Clocel_2107	ncbi-geneid:9608980	2.7.11.1	55874
ccb:Clocel_2109	ncbi-geneid:9608982	2.5.1.16	53335
ccb:Clocel_2115	ncbi-geneid:9608988	1.1.1.133	51735
ccb:Clocel_2118	ncbi-geneid:9608991	2.7.7.9	53448
ccb:Clocel_2137	ncbi-geneid:9609010	4.1.1.50	56276
ccb:Clocel_2139	ncbi-geneid:9609012	2.7.4.14	52540
ccb:Clocel_2143	ncbi-geneid:9609016	5.4.99.12	55120|55174
ccb:Clocel_2146	ncbi-geneid:9609019	2.1.3.3	53671
ccb:Clocel_2147	ncbi-geneid:9609020	2.7.2	53633
ccb:Clocel_2149	ncbi-geneid:9609022	2.3.1.46	52317
ccb:Clocel_2154	ncbi-geneid:9609027	2.3.3.13	51569|110921|89000
ccb:Clocel_2156	ncbi-geneid:9609029	6.1.1.20	56037|50249|55681|54991|46955
ccb:Clocel_2157	ncbi-geneid:9609030	6.1.1.20	55681|46589
ccb:Clocel_2158	ncbi-geneid:9609031	4.1.3.27	56322|52317
ccb:Clocel_2159	ncbi-geneid:9609032	4.2.1.20	51366
ccb:Clocel_2160	ncbi-geneid:9609033	4.2.1.20	53686
ccb:Clocel_2161	ncbi-geneid:9609034	5.3.1.24	51366
ccb:Clocel_2162	ncbi-geneid:9609035	4.1.1.48	51366
ccb:Clocel_2163	ncbi-geneid:9609036	2.4.2.18	52418|47648
ccb:Clocel_2164	ncbi-geneid:9609037	2.5.1.72	142754
ccb:Clocel_2165	ncbi-geneid:9609038	1.4.3.16	51905|56425
ccb:Clocel_2166	ncbi-geneid:9609039	2.4.2.19	51690|54675
ccb:Clocel_2169	ncbi-geneid:9609042	3.5.1.28	53187|110997
ccb:Clocel_2170	ncbi-geneid:9609043	3.6.1.15
ccb:Clocel_2172	ncbi-geneid:9609045	2.7.8.-	56214|56214
ccb:Clocel_2181	ncbi-geneid:9609054	2.7.7.-	81631|81301
ccb:Clocel_2195	ncbi-geneid:9609068	2.7.7.43	53448
ccb:Clocel_2203	ncbi-geneid:9609076	5.4.2.1
ccb:Clocel_2204	ncbi-geneid:9609077	5.4.3.8	53383
ccb:Clocel_2205	ncbi-geneid:9609078	4.2.1.24	51569
ccb:Clocel_2206	ncbi-geneid:9609079	2.1.1.107|4.2.1.75	53790|69618
ccb:Clocel_2207	ncbi-geneid:9609080	2.5.1.61	53850|54782
ccb:Clocel_2208	ncbi-geneid:9609081	1.3.1.76|4.99.1.4	51735|75615
ccb:Clocel_2209	ncbi-geneid:9609082	1.2.1.70	69742|51735
ccb:Clocel_2210	ncbi-geneid:9609083	2.4.2.21	52733
ccb:Clocel_2211	ncbi-geneid:9609084	3.1.3.73
ccb:Clocel_2213	ncbi-geneid:9609086	5.4.1.2	63965
ccb:Clocel_2214	ncbi-geneid:9609087	2.5.1.17	52540
ccb:Clocel_2215	ncbi-geneid:9609088	6.3.5.10	52540|52317
ccb:Clocel_2222	ncbi-geneid:9609095	2.1.1.131	53790
ccb:Clocel_2223	ncbi-geneid:9609096	6.3.5.9|6.3.1	52540|52317
ccb:Clocel_2227	ncbi-geneid:9609100	2.1.1.133	53790
ccb:Clocel_2228	ncbi-geneid:9609101	2.1.1.130|2.1.1.151	53790
ccb:Clocel_2229	ncbi-geneid:9609102	2.1.1.132	53790|53335
ccb:Clocel_2243	ncbi-geneid:9609116	1.6.5.3	53920|54862|54292
ccb:Clocel_2244	ncbi-geneid:9609117	1.6.99.5|1.6.5.3	142019|140490|142984|52833|54862
ccb:Clocel_2245	ncbi-geneid:9609118	1.6.5.3	52833
ccb:Clocel_2247	ncbi-geneid:9609120	4.3.1.17	143548|55021
ccb:Clocel_2248	ncbi-geneid:9609121	3.3.2.1	52499
ccb:Clocel_2249	ncbi-geneid:9609122	5.3.1.12	51556
ccb:Clocel_2251	ncbi-geneid:9609124	1.1.1.58	51735|48179
ccb:Clocel_2258	ncbi-geneid:9609131	4.1.2.14|4.1.3.16	51569
ccb:Clocel_2259	ncbi-geneid:9609132	2.7.1.45	53613
ccb:Clocel_2260	ncbi-geneid:9609133	1.1.1.125	51735
ccb:Clocel_2262	ncbi-geneid:9609135	1.1.1.69	51735
ccb:Clocel_2263	ncbi-geneid:9609136	5.3.1.17	51182
ccb:Clocel_2368	ncbi-geneid:9609241	2.7.7.72|3.1.3.-|3.1.4	81891|81301
ccb:Clocel_2369	ncbi-geneid:9609242	2.4.1.227	53756
ccb:Clocel_2371	ncbi-geneid:9609244	3.1.-.-	64182
ccb:Clocel_2372	ncbi-geneid:9609245	2.8.1.6	102114
ccb:Clocel_2376	ncbi-geneid:9609249	5.99.1.-	56719|101904|101904
ccb:Clocel_2377	ncbi-geneid:9609250	5.99.1.-	56719|55874|54211
ccb:Clocel_2386	ncbi-geneid:9609259	5.1.3.14	53756
ccb:Clocel_2387	ncbi-geneid:9609260	2.5.1.56	51569|51269
ccb:Clocel_2393	ncbi-geneid:9609266	3.6.1.7	54975
ccb:Clocel_2402	ncbi-geneid:9609276	1.2.1.10|1.1.1.1	56796|53720
ccb:Clocel_2403	ncbi-geneid:9609277	2.6.1.16	53697|56235
ccb:Clocel_2404	ncbi-geneid:9609278	2.7.1.69	52794
ccb:Clocel_2405	ncbi-geneid:9609279	1.1.1.17	48179|51735
ccb:Clocel_2406	ncbi-geneid:9609280	2.7.1.69	55804
ccb:Clocel_2407	ncbi-geneid:9609281	2.7.1.69	63520|55804|52794
ccb:Clocel_2410	ncbi-geneid:9609284	3.5.4.4	51556
ccb:Clocel_2448	ncbi-geneid:9609322	2.1.1.72	53335
ccb:Clocel_2464	ncbi-geneid:9609339	3.6.3.-	52540
ccb:Clocel_2469	ncbi-geneid:9609344	1.1.1.41	53659
ccb:Clocel_2470	ncbi-geneid:9609345	2.3.3.14	51569
ccb:Clocel_2476	ncbi-geneid:9609351	2.5.1.47	53686
ccb:Clocel_2479	ncbi-geneid:9609354	2.8.1.7	53383
ccb:Clocel_2483	ncbi-geneid:9609358	2.6.1.76	53383
ccb:Clocel_2502	ncbi-geneid:9609377	4.3.1.19	53686
ccb:Clocel_2504	ncbi-geneid:9609379	4.2.1.20	53686
ccb:Clocel_2507	ncbi-geneid:9609382	3.2.1.23	51445|52317
ccb:Clocel_2509	ncbi-geneid:9609384	3.1.3.1	53649
ccb:Clocel_2511	ncbi-geneid:9609386	3.2.1.22	51445
ccb:Clocel_2513	ncbi-geneid:9609388	3.6.4.12	52540|53098
ccb:Clocel_2516	ncbi-geneid:9609391	2.3.1.57	55729
ccb:Clocel_2526	ncbi-geneid:9609401	2.7.11.1	56112
ccb:Clocel_2532	ncbi-geneid:9609407	2.5.1.47|2.5.1.49	53383
ccb:Clocel_2543	ncbi-geneid:9609418	3.1.1.61	52738|52172
ccb:Clocel_2544	ncbi-geneid:9609419	2.1.1.80	53335|47757
ccb:Clocel_2547	ncbi-geneid:9609422	2.7.13.3
ccb:Clocel_2553	ncbi-geneid:9609428	6.3.2.10	53623|53244|63418
ccb:Clocel_2583	ncbi-geneid:9609458	1.6.5.3	52833
ccb:Clocel_2587	ncbi-geneid:9609462	1.2.99.2	56821
ccb:Clocel_2588	ncbi-geneid:9609463	1.6.99.5|1.6.5.3	142019|140490|52833|142984|54862
ccb:Clocel_2590	ncbi-geneid:9609465	5.1.3.3	74650
ccb:Clocel_2593	ncbi-geneid:9609468	2.7.13.3	55874|158472
ccb:Clocel_2595	ncbi-geneid:9609470	3.2.1.37	75005|49899
ccb:Clocel_2598	ncbi-geneid:9609473	3.6.3.17	52540|52540
ccb:Clocel_2601	ncbi-geneid:9609476	4.2.1.33|4.2.1.35	52016
ccb:Clocel_2602	ncbi-geneid:9609477	4.2.1.33|4.2.1.35	53732
ccb:Clocel_2606	ncbi-geneid:9609481	3.2.1.4	51445|81296
ccb:Clocel_2610	ncbi-geneid:9609485	1.2.1	51735|55347
ccb:Clocel_2629	ncbi-geneid:9609504	1.1.1.157	51735|48179
ccb:Clocel_2634	ncbi-geneid:9609509	2.3.1.94	53901|47336
ccb:Clocel_2658	ncbi-geneid:9609533	2.3.1.81	110710
ccb:Clocel_2663	ncbi-geneid:9609538	3.5.1.28	53187
ccb:Clocel_2664	ncbi-geneid:9609539	1.4.1.13|1.4.1.14	51971|46548|51971
ccb:Clocel_2665	ncbi-geneid:9609540	1.4.7.1	51395|56235|69336
ccb:Clocel_2669	ncbi-geneid:9609544	3.6.1.1	56784
ccb:Clocel_2678	ncbi-geneid:9609553	5.4.3.2	102114
ccb:Clocel_2690	ncbi-geneid:9609565	4.-.-.-	51366
ccb:Clocel_2691	ncbi-geneid:9609566	2.6.-.-	52317
ccb:Clocel_2693	ncbi-geneid:9609568	4.2.3.4	56796
ccb:Clocel_2697	ncbi-geneid:9609572	3.1.1.53	52266
ccb:Clocel_2700	ncbi-geneid:9609575	1.1.1.27	51735|56327
ccb:Clocel_2704	ncbi-geneid:9609579	2.7.1.30	53067|53067
ccb:Clocel_2716	ncbi-geneid:9609595	3.2.1.73	49899
ccb:Clocel_2718	ncbi-geneid:9609597	3.2.1.39	49899|49785|49785|49785|49785
ccb:Clocel_2724	ncbi-geneid:9609603	2.7.13.3	55874|158472
ccb:Clocel_2726	ncbi-geneid:9609605	4.6.1.13	51695
ccb:Clocel_2728	ncbi-geneid:9609608	3.2.1.-	53955
ccb:Clocel_2729	ncbi-geneid:9609609	2.7.1.24	52540
ccb:Clocel_2730	ncbi-geneid:9609610	2.7.7.7	56672|88723|47807|53098
ccb:Clocel_2732	ncbi-geneid:9609612	3.5.1.-	52467
ccb:Clocel_2734	ncbi-geneid:9609614	1.5.1.2	48179|51735
ccb:Clocel_2740	ncbi-geneid:9609620	2.7.2.4	53633|55021|55021
ccb:Clocel_2743	ncbi-geneid:9609623	5.4.99.12	55120
ccb:Clocel_2747	ncbi-geneid:9609627	2.7.7.18	52374
ccb:Clocel_2753	ncbi-geneid:9609633	3.1.26.-	50249
ccb:Clocel_2774	ncbi-geneid:9609654	3.5.4.12	53927
ccb:Clocel_2778	ncbi-geneid:9609658	2.7.1.69	51261|55604
ccb:Clocel_2779	ncbi-geneid:9609659	2.7.1.69	51261|55604
ccb:Clocel_2783	ncbi-geneid:9609663	6.1.1.19	52374|47323|55190
ccb:Clocel_2785	ncbi-geneid:9609665	3.-.-.-	51658
ccb:Clocel_2787	ncbi-geneid:9609667	3.2.1.22	56327|51735
ccb:Clocel_2795	ncbi-geneid:9609675	2.7.7.27	53448|51161
ccb:Clocel_2800	ncbi-geneid:9609683	3.2.1.22	51445
ccb:Clocel_2804	ncbi-geneid:9609687	2.3.1.51	69593
ccb:Clocel_2808	ncbi-geneid:9609697	2.7.7.7	56672|100879
ccb:Clocel_2828	ncbi-geneid:9609717	2.3.3.14	51569
ccb:Clocel_2830	ncbi-geneid:9609719	1.18.6.1	53807|102114|53146
ccb:Clocel_2832	ncbi-geneid:9609721	1.18.6.1	53807
ccb:Clocel_2833	ncbi-geneid:9609722	1.18.6.1	53807
ccb:Clocel_2836	ncbi-geneid:9609725	1.18.6.1	52540
ccb:Clocel_2840	ncbi-geneid:9609729	1.2.7.-	52518|53323|52518|52922|54862
ccb:Clocel_2843	ncbi-geneid:9609732	2.5.1.78	52121
ccb:Clocel_2844	ncbi-geneid:9609733	4.1.99.12|3.5.4.25	55821|142695
ccb:Clocel_2845	ncbi-geneid:9609734	2.5.1.9	63380|63380
ccb:Clocel_2846	ncbi-geneid:9609735	1.1.1.193|3.5.4.26	53597|53927
ccb:Clocel_2853	ncbi-geneid:9609742	2.7.8.-	56024|56024
ccb:Clocel_2861	ncbi-geneid:9609750	3.6.1.11|3.6.1.40	53067|53067|109604
ccb:Clocel_2862	ncbi-geneid:9609751	2.7.4.1	56024|56024|143724|140356
ccb:Clocel_2863	ncbi-geneid:9609752	4.2.3.3	52335
ccb:Clocel_2869	ncbi-geneid:9609758	3.6.3.31	52540|50331
ccb:Clocel_2873	ncbi-geneid:9609762	4.2.3.1	53686
ccb:Clocel_2874	ncbi-geneid:9609763	2.7.1.39	54211|55060
ccb:Clocel_2875	ncbi-geneid:9609764	1.1.1.3	55347|51735|55021
ccb:Clocel_2878	ncbi-geneid:9609767	2.7.1.69	46973
ccb:Clocel_2881	ncbi-geneid:9609770	2.7.1.69	52794
ccb:Clocel_2882	ncbi-geneid:9609771	3.2.1.86	51445
ccb:Clocel_2890	ncbi-geneid:9609779	2.7.7.27	53448|51161
ccb:Clocel_2891	ncbi-geneid:9609780	2.7.7.27	53448|51161
ccb:Clocel_2892	ncbi-geneid:9609781	2.4.1.21	53756
ccb:Clocel_2896	ncbi-geneid:9609785	2.1.1.13	82282|56507|51717|52242|47644
ccb:Clocel_2900	ncbi-geneid:9609790	3.2.1.8	51445|49785|63446
ccb:Clocel_2901	ncbi-geneid:9609791	2.7.1.11	53784
ccb:Clocel_2913	ncbi-geneid:9609803	3.1.26.4
ccb:Clocel_2915	ncbi-geneid:9609805	3.6.4.6|3.4.24.-	52540|140990
ccb:Clocel_2917	ncbi-geneid:9609807	3.4.24.-	55486
ccb:Clocel_2944	ncbi-geneid:9609834	3.5.1.25	51556|51338
ccb:Clocel_2961	ncbi-geneid:9609851	6.3.5.2	52317|52402|54810
ccb:Clocel_2962	ncbi-geneid:9609852	1.1.1.205	51412|54631
ccb:Clocel_2970	ncbi-geneid:9609860	4.2.99.18|3.2.2.-	48150|55945
ccb:Clocel_2971	ncbi-geneid:9609861	1.4.1.13|1.4.1.14	51971|46548|51971
ccb:Clocel_2972	ncbi-geneid:9609862	1.1.1.157	51735|48179
ccb:Clocel_2975	ncbi-geneid:9609865	1.3.99.2	56645|47203
ccb:Clocel_2990	ncbi-geneid:9609880	3.5.1.18	53187|55031
ccb:Clocel_2993	ncbi-geneid:9609883	3.4.24.57	53067|53067
ccb:Clocel_2997	ncbi-geneid:9609887	5.4.99.12	55120|55174
ccb:Clocel_3000	ncbi-geneid:9609891	2.5.1.19	55205
ccb:Clocel_3001	ncbi-geneid:9609892	3.2.-.-	101478
ccb:Clocel_3009	ncbi-geneid:9609900	3.2.1.21	51445|52279
ccb:Clocel_3013	ncbi-geneid:9609904	3.1.3.15	89550
ccb:Clocel_3014	ncbi-geneid:9609905	3.6.1.-	55811
ccb:Clocel_3023	ncbi-geneid:9609914	5.1.3.13	51182
ccb:Clocel_3024	ncbi-geneid:9609915	4.2.1.46	51735
ccb:Clocel_3025	ncbi-geneid:9609916	2.7.7.24	53448
ccb:Clocel_3030	ncbi-geneid:9609921	2.3.1.128	55729
ccb:Clocel_3039	ncbi-geneid:9609930	3.1.11.5	52540|47781
ccb:Clocel_3040	ncbi-geneid:9609931	2.5.1.6	55973|55973|55973
ccb:Clocel_3046	ncbi-geneid:9609940	2.5.1.7	55205
ccb:Clocel_3048	ncbi-geneid:9609942	3.6.3.14	51344
ccb:Clocel_3049	ncbi-geneid:9609943	3.6.3.14	52540|47917|50615
ccb:Clocel_3050	ncbi-geneid:9609944	3.6.3.14	52943
ccb:Clocel_3051	ncbi-geneid:9609945	3.6.3.14	52540|47917|50615
ccb:Clocel_3052	ncbi-geneid:9609946	3.6.3.14	47928
ccb:Clocel_3053	ncbi-geneid:9609947	3.6.3.14	81573
ccb:Clocel_3054	ncbi-geneid:9609948	3.6.3.14	81333
ccb:Clocel_3055	ncbi-geneid:9609949	3.6.3.14	81336
ccb:Clocel_3058	ncbi-geneid:9609952	2.3.1.9	53901|53901
ccb:Clocel_3059	ncbi-geneid:9609953	5.1.3.14	53756
ccb:Clocel_3061	ncbi-geneid:9609955	2.4.2.9	53271
ccb:Clocel_3062	ncbi-geneid:9609956	5.3.1.6	89623
ccb:Clocel_3063	ncbi-geneid:9609957	3.1.3.48	52788
ccb:Clocel_3068	ncbi-geneid:9609962	2.1.1.-	53335
ccb:Clocel_3070	ncbi-geneid:9609964	2.7.1.21	52540|57716
ccb:Clocel_3082	ncbi-geneid:9609976	6.3.4.2	52540|52317
ccb:Clocel_3085	ncbi-geneid:9609979	6.3.2.4	56059|52440
ccb:Clocel_3095	ncbi-geneid:9609989	2.7.1.148	54211|55060
ccb:Clocel_3109	ncbi-geneid:9610003	5.1.1.11	52777|52777|52777
ccb:Clocel_3115	ncbi-geneid:9610009	4.2.1.52	51569
ccb:Clocel_3116	ncbi-geneid:9610010	6.1.1.12	55681|50249|55261
ccb:Clocel_3126	ncbi-geneid:9610020	6.3.2.4	56059
ccb:Clocel_3130	ncbi-geneid:9610024	2.3.1.180	53901
ccb:Clocel_3137	ncbi-geneid:9610031	5.1.3.14|5.1.3.23	53756
ccb:Clocel_3150	ncbi-geneid:9610044	4.3.1.12	51735
ccb:Clocel_3151	ncbi-geneid:9610045	2.5.1.47	53686
ccb:Clocel_3179	ncbi-geneid:9610073	2.6.1.9	53383
ccb:Clocel_3180	ncbi-geneid:9610074	3.4.11.1	53187|52949
ccb:Clocel_3185	ncbi-geneid:9610079	4.6.1.1	55154
ccb:Clocel_3191	ncbi-geneid:9610085	3.2.1.89	51445
ccb:Clocel_3194	ncbi-geneid:9610088	5.3.1.8	51182
ccb:Clocel_3205	ncbi-geneid:9610099	3.2.1.25	51445|49785|49303|49303|49303
ccb:Clocel_3207	ncbi-geneid:9610101	1.1.1.94	48179|51735
ccb:Clocel_3251	ncbi-geneid:9610145	2.7.7.-	81631|81301
ccb:Clocel_3256	ncbi-geneid:9610150	3.6.4.12	52540
ccb:Clocel_3257	ncbi-geneid:9610151	6.1.1.10	52374|47323|57770
ccb:Clocel_3264	ncbi-geneid:9610158	6.3.5.2	52317
ccb:Clocel_3267	ncbi-geneid:9610161	1.1.1.284|1.1.1.1	50129|51735
ccb:Clocel_3281	ncbi-geneid:9610175	6.3.2.9	53623|53244|51984
ccb:Clocel_3286	ncbi-geneid:9610180	3.5.1.88	56420
ccb:Clocel_3290	ncbi-geneid:9610184	1.7.-.-	52218
ccb:Clocel_3293	ncbi-geneid:9610187	6.1.1.4	52374|50677|47323
ccb:Clocel_3324	ncbi-geneid:9610218	6.1.1.18	52374|50715
ccb:Clocel_3329	ncbi-geneid:9610223	3.5.1.47	53187|55031
ccb:Clocel_3346	ncbi-geneid:9610240	2.7.7.49	56672
ccb:Clocel_3354	ncbi-geneid:9610248	2.4.1.18	51445|81296|51011
ccb:Clocel_3359	ncbi-geneid:9610253	3.2.1.4	51445|63446
ccb:Clocel_3360	ncbi-geneid:9610254	2.7.4.7|2.7.1.49	53613
ccb:Clocel_3369	ncbi-geneid:9610263	1.1.5.2	50952
ccb:Clocel_3389	ncbi-geneid:9610283	6.1.1.21	55681|52954
ccb:Clocel_3398	ncbi-geneid:9610292	2.2.1.7	52518|52518|52922
ccb:Clocel_3415	ncbi-geneid:9610309	6.1.1.17	52374|48163
ccb:Clocel_3416	ncbi-geneid:9610310	3.6.1.-	55811
ccb:Clocel_3418	ncbi-geneid:9610312	4.1.1.21|5.4.99.18	52255
ccb:Clocel_3419	ncbi-geneid:9610313	6.3.4.18	56059|52440|51246
ccb:Clocel_3426	ncbi-geneid:9610320	2.7.6.5	81301
ccb:Clocel_3429	ncbi-geneid:9610323	1.7.-.-	56821
ccb:Clocel_3445	ncbi-geneid:9610339	3.1.3.5	64167
ccb:Clocel_3456	ncbi-geneid:9610350	6.3.2.3|6.3.2.2	55931|56059
ccb:Clocel_3472	ncbi-geneid:9610366	3.5.1.47	53187|55031
ccb:Clocel_3475	ncbi-geneid:9610369	2.5.1.47	53686
ccb:Clocel_3477	ncbi-geneid:9610371	4.4.1.8	53383
ccb:Clocel_3482	ncbi-geneid:9610376	2.4.2.12	51690
ccb:Clocel_3484	ncbi-geneid:9610378	2.7.6.1	53271|53271
ccb:Clocel_3495	ncbi-geneid:9610389	1.18.6.1	53807
ccb:Clocel_3497	ncbi-geneid:9610391	1.18.6.1	52540
ccb:Clocel_3504	ncbi-geneid:9610398	2.5.1.6	55973|55973|55973
ccb:Clocel_3591	ncbi-geneid:9610485	3.1.5.1	109604
ccb:Clocel_3656	ncbi-geneid:9610550	1.15.1.1	54719|46609
ccb:Clocel_3657	ncbi-geneid:9610551	3.2.1.37	75005|49899
ccb:Clocel_3660	ncbi-geneid:9610554	2.1.2.3|3.5.4.10	53927
ccb:Clocel_3662	ncbi-geneid:9610556	3.2.1.4	51445|49785
ccb:Clocel_3672	ncbi-geneid:9610566	5.4.2.10	53738|53738|53738|55957
ccb:Clocel_3674	ncbi-geneid:9610568	2.7.2.7	53067|53067
ccb:Clocel_3675	ncbi-geneid:9610569	2.3.1.19	53659
ccb:Clocel_3681	ncbi-geneid:9610575	1.8.1.9	51905
ccb:Clocel_3684	ncbi-geneid:9610578	3.6.1.23	51283
ccb:Clocel_3686	ncbi-geneid:9610580	2.7.3.9	51621|47831|52009
ccb:Clocel_3687	ncbi-geneid:9610581	3.5.1.28	53187
ccb:Clocel_3688	ncbi-geneid:9610582	2.3.3.1	48256
ccb:Clocel_3699	ncbi-geneid:9610593	5.4.99.12	55120
ccb:Clocel_3704	ncbi-geneid:9610598	2.7.7.6	56553|55257|47789
ccb:Clocel_3711	ncbi-geneid:9610605	3.4.11.18	55920
ccb:Clocel_3712	ncbi-geneid:9610606	2.7.4.3	52540
ccb:Clocel_3740	ncbi-geneid:9610634	2.7.7.6	64484
ccb:Clocel_3741	ncbi-geneid:9610635	2.7.7.6	64484
ccb:Clocel_3752	ncbi-geneid:9610647	2.1.1.-	75217|55315
ccb:Clocel_3754	ncbi-geneid:9610649	6.1.1.15	55681|52954|55826
ccb:Clocel_3755	ncbi-geneid:9610650	2.7.7.60	53448
ccb:Clocel_3761	ncbi-geneid:9610656	2.7.3.-	55931
ccb:Clocel_3764	ncbi-geneid:9610659	5.4.2.1
ccb:Clocel_3765	ncbi-geneid:9610660	2.7.1.2	53067
ccb:Clocel_3768	ncbi-geneid:9610663	4.1.1.11	50692
ccb:Clocel_3769	ncbi-geneid:9610664	6.3.2.1	52374
ccb:Clocel_3770	ncbi-geneid:9610665	2.1.2.11	51621
ccb:Clocel_3777	ncbi-geneid:9610682	6.3.2.9	53623|53244|51984
ccb:Clocel_3778	ncbi-geneid:9610683	6.1.1.14	55681|52954
ccb:Clocel_3780	ncbi-geneid:9610686	6.1.1.6	55681|50249
ccb:Clocel_3783	ncbi-geneid:9610689	2.7.1.33
ccb:Clocel_3784	ncbi-geneid:9610690	6.3.4.3	52540
ccb:Clocel_3785	ncbi-geneid:9610691	3.6.4.3|3.4.24.-	52540|140990
ccb:Clocel_3786	ncbi-geneid:9610692	2.4.2.8	53271
ccb:Clocel_3787	ncbi-geneid:9610693	6.3.4.-	52402|56037|82829
ccb:Clocel_3788	ncbi-geneid:9610694	3.1.3.16	81606
ccb:Clocel_3801	ncbi-geneid:9610713	5.2.1.8	109998|54534
ccb:Clocel_3802	ncbi-geneid:9610714	5.2.1.8	109998|54534
ccb:Clocel_3803	ncbi-geneid:9610715	3.6.4.-	52540|52540|52540|143517|141259|52540
ccb:Clocel_3804	ncbi-geneid:9610716	3.1.1.29	53178
ccb:Clocel_3807	ncbi-geneid:9610719	2.7.6.1	53271
ccb:Clocel_3808	ncbi-geneid:9610720	2.3.1.157|2.7.7.23	53448|51161
ccb:Clocel_3811	ncbi-geneid:9610723	6.3.2.8	53623|53244|51984
ccb:Clocel_3812	ncbi-geneid:9610725	2.6.1.1	53383
ccb:Clocel_3826	ncbi-geneid:9610739	2.3.1.128	55729
ccb:Clocel_3827	ncbi-geneid:9610740	3.5.2.10	102215
ccb:Clocel_3837	ncbi-geneid:9610750	3.6.3.17	52540|52540
ccb:Clocel_3841	ncbi-geneid:9610754	2.7.13.3	55874|158472
ccb:Clocel_3855	ncbi-geneid:9610768	2.1.1.-	53335|88697
ccb:Clocel_3861	ncbi-geneid:9610774	1.97.1.4	102114
ccb:Clocel_3871	ncbi-geneid:9610784	5.2.1.8	50891
ccb:Clocel_3872	ncbi-geneid:9610785	5.1.1.3	53681|53681
ccb:Clocel_3873	ncbi-geneid:9610786	6.3.1.2	55931
ccb:Clocel_3878	ncbi-geneid:9610791	6.1.1.22	55681|50249
ccb:Clocel_3880	ncbi-geneid:9610793	2.1.1.-	53335
ccb:Clocel_3888	ncbi-geneid:9610801	1.5.1.3	53597
ccb:Clocel_3889	ncbi-geneid:9610802	2.1.1.45	55831
ccb:Clocel_3893	ncbi-geneid:9610806	6.3.5.4	52402|56235
ccb:Clocel_3909	ncbi-geneid:9610822	4.4.1.21	63411
ccb:Clocel_3911	ncbi-geneid:9610824	3.6.3.34	52540
ccb:Clocel_3914	ncbi-geneid:9610827	2.7.7.62|2.7.1.156	52540
ccb:Clocel_3917	ncbi-geneid:9610830	3.1.3.15	89550
ccb:Clocel_3918	ncbi-geneid:9610831	3.6.1.31	101386
ccb:Clocel_3919	ncbi-geneid:9610832	3.5.4.19	141734
ccb:Clocel_3920	ncbi-geneid:9610833	4.1.3.-	51366
ccb:Clocel_3921	ncbi-geneid:9610834	5.3.1.16	51366
ccb:Clocel_3922	ncbi-geneid:9610835	2.4.2.-	52317
ccb:Clocel_3923	ncbi-geneid:9610836	4.2.1.19	54211|54211
ccb:Clocel_3924	ncbi-geneid:9610837	1.1.1.23	53720
ccb:Clocel_3925	ncbi-geneid:9610838	2.4.2.17	53850
ccb:Clocel_3926	ncbi-geneid:9610839	6.1.1.21	55681
ccb:Clocel_3936	ncbi-geneid:9610849	5.99.1.2	56712
ccb:Clocel_3943	ncbi-geneid:9610856	2.3.1.39	52151|55048
ccb:Clocel_3976	ncbi-geneid:9610889	3.4.21.92	52096
ccb:Clocel_3986	ncbi-geneid:9610899	2.1.1.37	53335
ccb:Clocel_4001	ncbi-geneid:9610914	2.7.7.7	56672
ccb:Clocel_4007	ncbi-geneid:9610920	2.1.1.37	53335
ccb:Clocel_4008	ncbi-geneid:9610921	2.1.1.37	53335
ccb:Clocel_4021	ncbi-geneid:9610934	5.3.2.-	55331
ccb:Clocel_4028	ncbi-geneid:9610941	3.1.1.61	52738|52172
ccb:Clocel_4029	ncbi-geneid:9610942	2.1.1.80	53335|47757
ccb:Clocel_4033	ncbi-geneid:9610946	2.7.13.3
ccb:Clocel_4042	ncbi-geneid:9610955	2.1.3.3	53671
ccb:Clocel_4045	ncbi-geneid:9610958	2.3.1.1|2.3.1.35	56266
ccb:Clocel_4046	ncbi-geneid:9610959	1.2.1	55347|51735
ccb:Clocel_4047	ncbi-geneid:9610960	2.6.1.11|2.6.1.17	53383
ccb:Clocel_4048	ncbi-geneid:9610961	1.1.1.169	48179|51735
ccb:Clocel_4053	ncbi-geneid:9610966	3.1.1.53	52266|49785|49785
ccb:Clocel_4057	ncbi-geneid:9610970	3.6.4.12	52540
ccb:Clocel_4063	ncbi-geneid:9610976	3.2.1.86|3.2.1.21	51445
ccb:Clocel_4071	ncbi-geneid:9610984	2.4.1.129	56601|56519|54427
ccb:Clocel_4083	ncbi-geneid:9610996	3.2.1.23	51445|74650|49785|49303|49303
ccb:Clocel_4087	ncbi-geneid:9611000	5.1.3.3	74650
ccb:Clocel_4089	ncbi-geneid:9611002	5.1.3.2	51735
ccb:Clocel_4090	ncbi-geneid:9611003	2.7.1.6	54211|55060
ccb:Clocel_4097	ncbi-geneid:9611010	1.6.5.3	53920|54292|54862
ccb:Clocel_4114	ncbi-geneid:9611027	2.5.1.49	53383
ccb:Clocel_4115	ncbi-geneid:9611028	2.8.1.-	52402
ccb:Clocel_4116	ncbi-geneid:9611029	4.2.99.18|3.1.11.2	56219
ccb:Clocel_4117	ncbi-geneid:9611030	3.2.2.23|4.2.99.18	46946|81624|57716
ccb:Clocel_4124	ncbi-geneid:9611037	3.2.1.78	49785|51445
ccb:Clocel_4134	ncbi-geneid:9611047	6.4.1.2	52096
ccb:Clocel_4135	ncbi-geneid:9611048	6.4.1.2	52096
ccb:Clocel_4136	ncbi-geneid:9611049	6.4.1.2|6.3.4.14	56059|52440|51246
ccb:Clocel_4137	ncbi-geneid:9611050	4.2.1.-	54637
ccb:Clocel_4139	ncbi-geneid:9611052	2.3.1.179	53901|53901
ccb:Clocel_4140	ncbi-geneid:9611053	1.1.1.100	51735
ccb:Clocel_4141	ncbi-geneid:9611054	2.3.1.39	52151|55048
ccb:Clocel_4142	ncbi-geneid:9611055	1.3.1.-
ccb:Clocel_4144	ncbi-geneid:9611057	2.3.1.41|2.3.1.180	53901
ccb:Clocel_4146	ncbi-geneid:9611059	6.3.4.15	55681|50037
ccb:Clocel_4154	ncbi-geneid:9611067	1.15.1.2	49367|57802
ccb:Clocel_4159	ncbi-geneid:9611072	3.6.3.8	81665|56784|81660|81653
ccb:Clocel_4162	ncbi-geneid:9611075	2.3.1.180	53901|53901
ccb:Clocel_4163	ncbi-geneid:9611076	6.2.1.30	56801
ccb:Clocel_4174	ncbi-geneid:9611087	2.2.1.6	52518|52518|52467
ccb:Clocel_4183	ncbi-geneid:9611096	1.2.7.8	53323
ccb:Clocel_4184	ncbi-geneid:9611097	1.2.7.8	52518|52518|54862
ccb:Clocel_4190	ncbi-geneid:9611103	4.2.3.12	55620
ccb:Clocel_4213	ncbi-geneid:9611126	1.8.1.9	51905
ccb:Clocel_4215	ncbi-geneid:9611128	1.11.1.15|1.11.1.9	52833
ccb:Clocel_4216	ncbi-geneid:9611129	1.11.1.15|1.11.1.9	52833
ccb:Clocel_4231	ncbi-geneid:9611144	1.2.99.2	56821
ccb:Clocel_4253	ncbi-geneid:9611166	2.7.13.-	55874
ccb:Clocel_4279	ncbi-geneid:9611192	5.4.99.16	51445|51011
ccb:Clocel_4289	ncbi-geneid:9611202	4.1.2.5	53383
ccb:Clocel_4290	ncbi-geneid:9611203	2.7.1.4	53613
ccb:Clocel_4297	ncbi-geneid:9611210	2.7.1.31	110738
ccb:Clocel_4312	ncbi-geneid:9611225	1.2.1.41	53720
ccb:Clocel_4314	ncbi-geneid:9611227	5.4.2.7	53649|143856
ccb:Clocel_4315	ncbi-geneid:9611228	2.4.2.3	53167
ccb:Clocel_4333	ncbi-geneid:9611246	3.5.4.4	51556
ccb:Clocel_4337	ncbi-geneid:9611250	2.5.1.7	55205
ccb:Clocel_4344	ncbi-geneid:9611257	5.99.1.2	56712
ccb:Clocel_4354	ncbi-geneid:9611275	6.3.4.4	52540
ccb:Clocel_4358	ncbi-geneid:9611279	2.7.7.7
ccb:Clocel_4359	ncbi-geneid:9611280	3.6.4.12	52540|48024
ccb:Clocel_4360	ncbi-geneid:9611281	3.4.21.53	52540|54211
ccb:Clocel_4372	ncbi-geneid:9611293	2.8.1.7	53383
ccb:Clocel_4379	ncbi-geneid:9611300	2.1.1.170	53335
ccb:Clocel_4388	ncbi-geneid:9611309	3.1.26.5	54211
