# Supplementary material for: Tracing the Repertoire of Promiscuous Enzymes along the Metabolic Pathways in Archaeal Organisms
Source: Life (Basel). 2017 Jul 13;7(3):30. doi: 10.3390/life7030030 (PMC5617955; doi:10.3390/life7030030)
Supplement: Supplementary file 1 [file life-07-00030-s001.zip › Table_S2/cce.txt]

KEGGID	NCBIGI	ECs	SFamilyID
cce:Ccel_0002	ncbi-geneid:7308925	2.7.7.7	55979|55979|55979
cce:Ccel_0006	ncbi-geneid:7308929	5.99.1.3	56719|55874|54211
cce:Ccel_0012	ncbi-geneid:7308936	3.6.1.1	56784
cce:Ccel_0016	ncbi-geneid:7308939	1.2.7.-	52518|53323|52518|52922|54862
cce:Ccel_0018	ncbi-geneid:7308941	6.3.4.3	52540
cce:Ccel_0022	ncbi-geneid:7308944	2.7.1.148	54211|55060
cce:Ccel_0026	ncbi-geneid:7312052	2.3.1.183	55729
cce:Ccel_0030	ncbi-geneid:7308951	2.7.8.7	56214
cce:Ccel_0035	ncbi-geneid:7308955	3.5.1.28	47090
cce:Ccel_0038	ncbi-geneid:7308958	3.5.1.88	56420
cce:Ccel_0043	ncbi-geneid:7308962	1.16.3.1	47240
cce:Ccel_0053	ncbi-geneid:7308972	2.4.1.18	51445|51011|81296
cce:Ccel_0078	ncbi-geneid:7312059	4.2.1.51	53850|55021
cce:Ccel_0082	ncbi-geneid:7308997	3.6.4.12	52540|48024
cce:Ccel_0083	ncbi-geneid:7308998	6.3.4.-	52402|56037|82829
cce:Ccel_0084	ncbi-geneid:7308999	2.4.2.8	53271
cce:Ccel_0085	ncbi-geneid:7309000	3.4.24.-	52540|140990
cce:Ccel_0087	ncbi-geneid:7309002	2.5.1.6	55973|55973|55973
cce:Ccel_0089	ncbi-geneid:7309004	3.1.11.5	52540
cce:Ccel_0110	ncbi-geneid:7309023	1.97.1.4	102114
cce:Ccel_0111	ncbi-geneid:7309024	2.7.11.1	56112|52540
cce:Ccel_0126	ncbi-geneid:7309038	4.2.1.33|4.2.1.35	53732
cce:Ccel_0127	ncbi-geneid:7309039	4.2.1.33|4.2.1.35	52016
cce:Ccel_0128	ncbi-geneid:7312063	1.1.1.85	53659
cce:Ccel_0131	ncbi-geneid:7309042	3.4.15.6	52317
cce:Ccel_0132	ncbi-geneid:7309043	6.-.-.-	53623|56059|53244
cce:Ccel_0134	ncbi-geneid:7309045	6.3.4.15	55681|46785|50037
cce:Ccel_0136	ncbi-geneid:7309047	2.7.1.33
cce:Ccel_0138	ncbi-geneid:7309049	1.1.1.38	51735|53223
cce:Ccel_0139	ncbi-geneid:7309050	1.1.1.57	51735|48179
cce:Ccel_0140	ncbi-geneid:7309051	4.2.1.8	51658
cce:Ccel_0141	ncbi-geneid:7309052	3.2.1.139	51445|55545
cce:Ccel_0148	ncbi-geneid:7309058	2.7.13.3	55874
cce:Ccel_0154	ncbi-geneid:7312065	3.2.1.23	74650|51445|49785|49303|49303
cce:Ccel_0156	ncbi-geneid:7309065	2.7.4.9	52540
cce:Ccel_0159	ncbi-geneid:7309067	2.7.7.7	52540
cce:Ccel_0168	ncbi-geneid:7309074	3.1.21.-	51556
cce:Ccel_0171	ncbi-geneid:7309076	2.1.1.182	53335
cce:Ccel_0177	ncbi-geneid:7309081	3.6.1.23	51283
cce:Ccel_0188	ncbi-geneid:7309091	2.1.1.172	53335
cce:Ccel_0199	ncbi-geneid:7309103	2.7.13.3	55874|158472
cce:Ccel_0203	ncbi-geneid:7309107	3.2.1.21	51445|52279
cce:Ccel_0205	ncbi-geneid:7309109	6.1.1.10	52374|47323
cce:Ccel_0210	ncbi-geneid:7309113	3.1.1.41	53474
cce:Ccel_0212	ncbi-geneid:7309115	4.1.1.32	53795|68923
cce:Ccel_0234	ncbi-geneid:7309136	3.6.3.3|3.6.3.5	56784|81653|81665
cce:Ccel_0242	ncbi-geneid:7309144	2.7.7.7	52540|48019
cce:Ccel_0248	ncbi-geneid:7309149	3.6.1.1	64182|75138|54631
cce:Ccel_0258	ncbi-geneid:7309158	3.1.3.48	52788
cce:Ccel_0259	ncbi-geneid:7309159	5.3.1.6	89623
cce:Ccel_0260	ncbi-geneid:7309160	2.4.2.9	53271
cce:Ccel_0261	ncbi-geneid:7309161	3.5.4.12	53927
cce:Ccel_0262	ncbi-geneid:7312078	2.7.8.-	53756
cce:Ccel_0266	ncbi-geneid:7309165	3.6.3.14	81336
cce:Ccel_0267	ncbi-geneid:7309166	3.6.3.14	81333
cce:Ccel_0268	ncbi-geneid:7309167	3.6.3.14	81573
cce:Ccel_0269	ncbi-geneid:7309168	3.6.3.14	47928
cce:Ccel_0270	ncbi-geneid:7309169	3.6.3.14	52540|47917|50615
cce:Ccel_0271	ncbi-geneid:7309170	3.6.3.14	52943
cce:Ccel_0272	ncbi-geneid:7309171	3.6.3.14	52540|47917|50615
cce:Ccel_0273	ncbi-geneid:7309172	3.6.3.14	51344|46604
cce:Ccel_0280	ncbi-geneid:7309178	2.5.1.7	55205
cce:Ccel_0283	ncbi-geneid:7309181	6.3.2.4	56059|52440
cce:Ccel_0285	ncbi-geneid:7309183	6.1.1.19	52374|47323|55190
cce:Ccel_0290	ncbi-geneid:7312082	3.4.21.102	52096|50156|47090
cce:Ccel_0291	ncbi-geneid:7309186	6.3.4.2	52540|52317
cce:Ccel_0294	ncbi-geneid:7309188	3.6.3.8	81665|56784|81660|81653
cce:Ccel_0302	ncbi-geneid:7309194	4.2.1.9	143975|52016
cce:Ccel_0303	ncbi-geneid:7309195	2.2.1.6	52518|52518|52467
cce:Ccel_0312	ncbi-geneid:7309203	2.7.7.6	64484
cce:Ccel_0313	ncbi-geneid:7309204	2.7.7.6	64484
cce:Ccel_0326	ncbi-geneid:7309214	2.7.3.-	55931
cce:Ccel_0342	ncbi-geneid:7309230	2.7.7.60	53448
cce:Ccel_0344	ncbi-geneid:7309232	4.6.1.12	69765
cce:Ccel_0345	ncbi-geneid:7312090	6.1.1.15	55681|52954|64586
cce:Ccel_0347	ncbi-geneid:7309234	5.4.99.12	55120
cce:Ccel_0348	ncbi-geneid:7309235	2.7.7.13|5.4.2.8	53448|51161|53738|55957
cce:Ccel_0352	ncbi-geneid:7309239	3.-.-.-	51658
cce:Ccel_0360	ncbi-geneid:7309245	1.8.1.9	51905
cce:Ccel_0365	ncbi-geneid:7309249	6.5.1.1	56091|50249
cce:Ccel_0367	ncbi-geneid:7309251	5.1.3.2	51735
cce:Ccel_0372	ncbi-geneid:7309256	2.7.1.71	52540
cce:Ccel_0373	ncbi-geneid:7309257	3.6.4.12	52540
cce:Ccel_0374	ncbi-geneid:7309258	3.2.1.21	51445
cce:Ccel_0381	ncbi-geneid:7309263	2.4.2.17	53850
cce:Ccel_0382	ncbi-geneid:7312096	1.1.1.23	53720
cce:Ccel_0383	ncbi-geneid:7309264	2.6.1.9	53383
cce:Ccel_0384	ncbi-geneid:7309265	4.2.1.19	54211|54211
cce:Ccel_0385	ncbi-geneid:7309266	6.3.2.6	56104
cce:Ccel_0386	ncbi-geneid:7309267	2.4.2.-	52317
cce:Ccel_0387	ncbi-geneid:7309268	5.3.1.16	51366
cce:Ccel_0388	ncbi-geneid:7309269	4.1.3.-	51366
cce:Ccel_0389	ncbi-geneid:7309270	3.6.1.31|3.5.4.19	141734|101386
cce:Ccel_0394	ncbi-geneid:7309275	1.1.1.205	51412|54631
cce:Ccel_0396	ncbi-geneid:7309277	6.1.1.6	55681|50249
cce:Ccel_0413	ncbi-geneid:7309295	2.5.1.47	53686
cce:Ccel_0414	ncbi-geneid:7309296	2.4.2.7	53271
cce:Ccel_0428	ncbi-geneid:7309310	3.2.1.4	51445|49785|49785
cce:Ccel_0438	ncbi-geneid:7309320	1.2.99.2	56821
cce:Ccel_0444	ncbi-geneid:7309324	2.7.4.22	53633
cce:Ccel_0447	ncbi-geneid:7309326	2.5.1.31	64005
cce:Ccel_0449	ncbi-geneid:7309328	1.1.1.267	55347|51735|69055
cce:Ccel_0450	ncbi-geneid:7309329	3.4.24.-	50156|50156
cce:Ccel_0451	ncbi-geneid:7309330	1.17.7.1	56014|51717
cce:Ccel_0452	ncbi-geneid:7309331	2.7.7.7	53098|160975
cce:Ccel_0460	ncbi-geneid:7309339	5.4.99.12	55120
cce:Ccel_0461	ncbi-geneid:7309340	2.7.1.26|2.7.7.2	82114|52374
cce:Ccel_0476	ncbi-geneid:7309353	2.1.1.-	53335|81799
cce:Ccel_0479	ncbi-geneid:7309356	6.3.2.13	53623|53244|63418
cce:Ccel_0480	ncbi-geneid:7309357	6.3.2.10	53623|53244|63418
cce:Ccel_0483	ncbi-geneid:7312106	2.4.1.227	53756
cce:Ccel_0486	ncbi-geneid:7312107	2.4.1.157	53756
cce:Ccel_0487	ncbi-geneid:7309362	3.4.16.4	56601|69189
cce:Ccel_0494	ncbi-geneid:7309369	6.2.1.1	56801
cce:Ccel_0499	ncbi-geneid:7309374	6.3.5.3	52317|55326|56042|55326|56042
cce:Ccel_0519	ncbi-geneid:7309389	1.3.1.26	51735|55347
cce:Ccel_0525	ncbi-geneid:7309399	1.3.1.26	51735|55347
cce:Ccel_0526	ncbi-geneid:7309400	4.2.1.52	51569
cce:Ccel_0528	ncbi-geneid:7309401	2.7.2.4	53633|55021|55021
cce:Ccel_0529	ncbi-geneid:7309402	5.-.-.-	111337
cce:Ccel_0530	ncbi-geneid:7309403	2.4.2.29	51713
cce:Ccel_0540	ncbi-geneid:7309412	2.7.7.-	56731|57783
cce:Ccel_0553	ncbi-geneid:7312117	1.2.7.3	54862
cce:Ccel_0554	ncbi-geneid:7312118	1.2.7.3	52518|52922
cce:Ccel_0555	ncbi-geneid:7309425	1.2.7.3	52518
cce:Ccel_0556	ncbi-geneid:7309426	1.2.7.3	53323
cce:Ccel_0561	ncbi-geneid:7312119	6.3.1.2	55931
cce:Ccel_0578	ncbi-geneid:7309450	3.5.4.5	53927
cce:Ccel_0582	ncbi-geneid:7309454	2.7.8.-	56024|56024
cce:Ccel_0593	ncbi-geneid:7309464	5.4.99.12	55120
cce:Ccel_0604	ncbi-geneid:7309473	1.5.1.5|3.5.4.9	51735|53223
cce:Ccel_0610	ncbi-geneid:7309478	5.4.99.12	55120|55174
cce:Ccel_0611	ncbi-geneid:7309479	2.4.2.9	53271
cce:Ccel_0612	ncbi-geneid:7309480	2.1.3.2	53671
cce:Ccel_0613	ncbi-geneid:7309481	3.5.2.3	51556|51338
cce:Ccel_0614	ncbi-geneid:7312126	4.1.1.23	51366
cce:Ccel_0615	ncbi-geneid:7309482	6.3.5.5	52021|52317
cce:Ccel_0616	ncbi-geneid:7309483	6.3.5.5	56059|56059|52440|48108|52440|52335
cce:Ccel_0618	ncbi-geneid:7309485	1.3.3.1	51395
cce:Ccel_0619	ncbi-geneid:7312127	5.4.2.1
cce:Ccel_0624	ncbi-geneid:7309490	4.1.99.-	102114
cce:Ccel_0635	ncbi-geneid:7309501	4.1.2.5	53383
cce:Ccel_0642	ncbi-geneid:7309507	1.7.-.-	52218
cce:Ccel_0644	ncbi-geneid:7309509	2.7.1.156|2.7.7.62	52540
cce:Ccel_0646	ncbi-geneid:7309511	2.4.2.21	52733
cce:Ccel_0659	ncbi-geneid:7309522	2.3.1.-	55729
cce:Ccel_0661	ncbi-geneid:7309524	3.6.4.12	52540
cce:Ccel_0663	ncbi-geneid:7309526	1.1.1.25	51735|53223
cce:Ccel_0667	ncbi-geneid:7309529	1.2.7.8	52518|52518|52922
cce:Ccel_0668	ncbi-geneid:7309530	1.2.7.8	53323
cce:Ccel_0669	ncbi-geneid:7309531	6.2.1.30	56801
cce:Ccel_0671	ncbi-geneid:7309533	2.7.8.-	56214|56214
cce:Ccel_0678	ncbi-geneid:7312133	2.-.-.-	102114
cce:Ccel_0681	ncbi-geneid:7312134	2.3.1.15	53659
cce:Ccel_0682	ncbi-geneid:7309542	2.3.1.180	53901
cce:Ccel_0683	ncbi-geneid:7309543	2.3.1.39	52151|55048
cce:Ccel_0684	ncbi-geneid:7309544	1.1.1.100	51735
cce:Ccel_0686	ncbi-geneid:7309546	2.3.1.179	53901|53901
cce:Ccel_0687	ncbi-geneid:7312135	3.1.26.3	69065|54768
cce:Ccel_0690	ncbi-geneid:7309549	1.15.1.1	54719|46609
cce:Ccel_0700	ncbi-geneid:7309558	2.7.1.2	53067
cce:Ccel_0702	ncbi-geneid:7309560	1.17.4.2	51998
cce:Ccel_0703	ncbi-geneid:7309561	1.97.1.4	102114
cce:Ccel_0705	ncbi-geneid:7309563	2.7.1.33	53067
cce:Ccel_0713	ncbi-geneid:7309570	2.1.1.31	75217
cce:Ccel_0715	ncbi-geneid:7309572	3.4.21.89	51306
cce:Ccel_0717	ncbi-geneid:7309574	3.1.26.4	53098
cce:Ccel_0721	ncbi-geneid:7309577	3.4.13.19	51556
cce:Ccel_0723	ncbi-geneid:7309579	4.3.2.2	48557
cce:Ccel_0743	ncbi-geneid:7309596	3.5.1.28	53187
cce:Ccel_0746	ncbi-geneid:7309599	3.6.3.4	56784|81653|55008|55008|81665
cce:Ccel_0749	ncbi-geneid:7309602	1.7.-.-	56821
cce:Ccel_0750	ncbi-geneid:7309603	3.2.1.8	49899|63446
cce:Ccel_0751	ncbi-geneid:7309604	5.2.1.8	54534|109998
cce:Ccel_0755	ncbi-geneid:7309607	3.2.1.4	48208|81296|63446
cce:Ccel_0779	ncbi-geneid:7309632	2.7.4.3	52540
cce:Ccel_0780	ncbi-geneid:7309633	3.4.11.18	55920
cce:Ccel_0787	ncbi-geneid:7309640	2.7.7.6	56553|55257|47789
cce:Ccel_0793	ncbi-geneid:7309646	5.4.99.12	55120
cce:Ccel_0800	ncbi-geneid:7309650	3.4.-.-	53067|53067
cce:Ccel_0801	ncbi-geneid:7309651	2.3.1.128	55729
cce:Ccel_0810	ncbi-geneid:7309658	3.4.21.92	52096
cce:Ccel_0812	ncbi-geneid:7309660	3.4.21.-	54211|52540
cce:Ccel_0814	ncbi-geneid:7309662	3.4.24.57	53067|53067
cce:Ccel_0834	ncbi-geneid:7309681	2.1.1.72	53335
cce:Ccel_0840	ncbi-geneid:7309687	3.2.1.4	51445|49785|63446
cce:Ccel_0844	ncbi-geneid:7309690	4.2.1.1	53056
cce:Ccel_0851	ncbi-geneid:7309698	3.1.2.6	56281
cce:Ccel_0855	ncbi-geneid:7309700	3.6.3.-	52540
cce:Ccel_0887	ncbi-geneid:7309729	3.6.3.21	52540
cce:Ccel_0889	ncbi-geneid:7309731	3.6.3.31	52540|50331
cce:Ccel_0896	ncbi-geneid:7309737	6.2.1.3	56801
cce:Ccel_0909	ncbi-geneid:7309748	3.5.4.1	51556|51338
cce:Ccel_0922	ncbi-geneid:7309760	5.99.1.2	56712
cce:Ccel_0930	ncbi-geneid:7309767	3.1.3.1	53649
cce:Ccel_0931	ncbi-geneid:7309768	3.2.1.8	51445|63446
cce:Ccel_0934	ncbi-geneid:7309771	6.4.1.2|6.3.4.14	56059|52440|51246
cce:Ccel_0935	ncbi-geneid:7309772	6.4.1.2	52096
cce:Ccel_0936	ncbi-geneid:7309773	6.4.1.2	52096
cce:Ccel_0954	ncbi-geneid:7309787	2.7.1.4	53613
cce:Ccel_0964	ncbi-geneid:7309795	3.6.4.-	52540
cce:Ccel_0969	ncbi-geneid:7309800	5.1.3.10	51735
cce:Ccel_0970	ncbi-geneid:7309801	2.7.7.24	53448
cce:Ccel_0971	ncbi-geneid:7309802	5.1.3.2	51735
cce:Ccel_0975	ncbi-geneid:7312168	2.3.1.39	52151|55048
cce:Ccel_0981	ncbi-geneid:7309811	4.1.1.15	53383
cce:Ccel_0986	ncbi-geneid:7309816	1.1.1.157	51735|48179
cce:Ccel_0988	ncbi-geneid:7309818	1.3.99.-	56645|47203
cce:Ccel_1002	ncbi-geneid:7309829	3.2.1.22	56327|51735
cce:Ccel_1006	ncbi-geneid:7309833	2.7.1.17	53067|53067
cce:Ccel_1008	ncbi-geneid:7309835	2.7.1.144	51569
cce:Ccel_1009	ncbi-geneid:7309836	1.1.1.2	51430
cce:Ccel_1010	ncbi-geneid:7312172	5.1.3.-	102546
cce:Ccel_1013	ncbi-geneid:7309838	3.2.1.23	51445|74650|49785|49303|49303
cce:Ccel_1028	ncbi-geneid:7309851	4.1.2.4	51569
cce:Ccel_1029	ncbi-geneid:7312176	1.1.1.14	50129|51735
cce:Ccel_1031	ncbi-geneid:7309853	2.7.1.30	53067|53067
cce:Ccel_1033	ncbi-geneid:7309855	5.3.1.4	53743|50443
cce:Ccel_1035	ncbi-geneid:7309857	4.4.1.5	54593
cce:Ccel_1038	ncbi-geneid:7309860	3.6.3.8	81665|56784|81653|81660
cce:Ccel_1049	ncbi-geneid:7312179	2.3.1.28	52777
cce:Ccel_1050	ncbi-geneid:7309869	3.6.4.12	52540
cce:Ccel_1068	ncbi-geneid:7309885	1.20.4.1	52788
cce:Ccel_1070	ncbi-geneid:7309887	1.12.99.6	56770
cce:Ccel_1071	ncbi-geneid:7309888	1.12.99.6	56762
cce:Ccel_1072	ncbi-geneid:7309889	3.4.24.-	53163
cce:Ccel_1076	ncbi-geneid:7309891	3.6.3.17	52540|52540
cce:Ccel_1080	ncbi-geneid:7309895	2.7.1.20	53613
cce:Ccel_1081	ncbi-geneid:7309896	2.4.2.3	53167
cce:Ccel_1084	ncbi-geneid:7309899	4.2.1.20	51366
cce:Ccel_1091	ncbi-geneid:7309906	4.2.1.46	51735
cce:Ccel_1092	ncbi-geneid:7309907	4.1.1.50	56276
cce:Ccel_1094	ncbi-geneid:7312184	3.2.2.20	48150
cce:Ccel_1098	ncbi-geneid:7309911	6.1.1.10	52374|47323|50249
cce:Ccel_1099	ncbi-geneid:7309912	3.2.1.4	51445|63446
cce:Ccel_1112	ncbi-geneid:7309925	1.6.99.3	51905|51905
cce:Ccel_1119	ncbi-geneid:7309931	4.1.1.19	51419|50621
cce:Ccel_1128	ncbi-geneid:7312188	1.5.1.7	51735
cce:Ccel_1129	ncbi-geneid:7309939	4.1.1.-	51419|50621
cce:Ccel_1137	ncbi-geneid:7309947	2.7.13.3	55874
cce:Ccel_1139	ncbi-geneid:7309949	3.2.1.21	51445|52279
cce:Ccel_1140	ncbi-geneid:7309950	2.1.1.63	46767|53155
cce:Ccel_1148	ncbi-geneid:7309956	2.1.1.33	53335
cce:Ccel_1164	ncbi-geneid:7309970	1.2.7.-	52518|53323|52518|52922|54862
cce:Ccel_1179	ncbi-geneid:7309984	5.3.1.8	51182
cce:Ccel_1189	ncbi-geneid:7309992	1.1.1.95	51735|143548|52283|55021
cce:Ccel_1199	ncbi-geneid:7310000	6.1.1.9	52374|47323|50677|46589
cce:Ccel_1200	ncbi-geneid:7312198	6.3.5.1	52402|56317
cce:Ccel_1204	ncbi-geneid:7310004	5.4.2.10	53738|53738|53738|55957
cce:Ccel_1205	ncbi-geneid:7310005	2.6.1.16	53697|56235
cce:Ccel_1215	ncbi-geneid:7310014	2.3.1.180	53901
cce:Ccel_1218	ncbi-geneid:7310016	6.2.1.30	56801
cce:Ccel_1221	ncbi-geneid:7310018	3.2.1.55	51445|51011
cce:Ccel_1224	ncbi-geneid:7310021	3.6.3.17	52540|52540
cce:Ccel_1227	ncbi-geneid:7310024	2.7.13.3	55874|158472
cce:Ccel_1230	ncbi-geneid:7310027	3.2.1.8	51445|49785|63446
cce:Ccel_1237	ncbi-geneid:7310034	3.2.1.22	51445|49785|51011|63446
cce:Ccel_1239	ncbi-geneid:7312202	3.2.1.23	51445|49785|49785|49303|63446
cce:Ccel_1246	ncbi-geneid:7310041	3.1.1.11	51126|63446
cce:Ccel_1255	ncbi-geneid:7312205	3.2.1.55	51445|51011
cce:Ccel_1259	ncbi-geneid:7310052	3.2.1.37	51445|51011
cce:Ccel_1262	ncbi-geneid:7310055	3.1.1.53	52266|49785
cce:Ccel_1264	ncbi-geneid:7310057	4.2.1.9	143975|52016
cce:Ccel_1265	ncbi-geneid:7310058	4.2.1.52	51569
cce:Ccel_1271	ncbi-geneid:7310064	2.1.1.130|2.1.1.151	53790
cce:Ccel_1272	ncbi-geneid:7310065	2.1.1.133	53790
cce:Ccel_1274	ncbi-geneid:7310067	1.2.1.70	69742|51735
cce:Ccel_1275	ncbi-geneid:7310068	2.1.1.131	53790
cce:Ccel_1276	ncbi-geneid:7310069	1.3.1.76|4.99.1.4	51735
cce:Ccel_1277	ncbi-geneid:7310070	2.5.1.61	53850|54782
cce:Ccel_1278	ncbi-geneid:7312206	2.1.1.107|4.2.1.75	53790|69618
cce:Ccel_1279	ncbi-geneid:7312207	4.2.1.24	51569
cce:Ccel_1280	ncbi-geneid:7310071	5.4.3.8	53383
cce:Ccel_1282	ncbi-geneid:7310073	2.1.1.132	53790|53335
cce:Ccel_1283	ncbi-geneid:7310074	6.3.5.9|6.3.1	52540|52317
cce:Ccel_1284	ncbi-geneid:7310075	6.3.5.10	52540|52317
cce:Ccel_1285	ncbi-geneid:7310076	5.4.1.2	63965
cce:Ccel_1288	ncbi-geneid:7310079	2.7.1.100	56112
cce:Ccel_1289	ncbi-geneid:7310080	5.3.1.23	100950
cce:Ccel_1290	ncbi-geneid:7312208	4.1.2.17	53639
cce:Ccel_1307	ncbi-geneid:7310092	2.4.1.83	53448
cce:Ccel_1309	ncbi-geneid:7310094	2.1.1.45	55831
cce:Ccel_1310	ncbi-geneid:7310095	1.5.1.3	53597
cce:Ccel_1314	ncbi-geneid:7312214	2.7.7.7	56672|100879
cce:Ccel_1316	ncbi-geneid:7310099	2.3.1.51	69593
cce:Ccel_1319	ncbi-geneid:7310103	3.1.26.-	50249
cce:Ccel_1328	ncbi-geneid:7310110	3.5.4.16	55620
cce:Ccel_1330	ncbi-geneid:7310112	2.5.1.15	51717
cce:Ccel_1332	ncbi-geneid:7310114	2.7.6.3	55083
cce:Ccel_1333	ncbi-geneid:7310115	2.5.1.17	52540
cce:Ccel_1334	ncbi-geneid:7310116	2.4.1.21	53756
cce:Ccel_1344	ncbi-geneid:7312218	4.3.2.1	48557
cce:Ccel_1345	ncbi-geneid:7310126	6.3.4.5	69864|52402
cce:Ccel_1346	ncbi-geneid:7310127	3.1.22.4	53098
cce:Ccel_1350	ncbi-geneid:7310130	3.5.1.28	53187|55383
cce:Ccel_1352	ncbi-geneid:7310132	2.7.7.56	54211|55666
cce:Ccel_1353	ncbi-geneid:7310133	3.6.1.15	52972
cce:Ccel_1358	ncbi-geneid:7310140	3.2.2.9	53167
cce:Ccel_1363	ncbi-geneid:7310144	2.7.7.18	52374
cce:Ccel_1369	ncbi-geneid:7310149	6.2.1.3	56801
cce:Ccel_1370	ncbi-geneid:7310150	3.4.16.4	56601|69189
cce:Ccel_1372	ncbi-geneid:7312222	6.1.1.3	55681|55186|52954|81271
cce:Ccel_1373	ncbi-geneid:7310152	6.1.1.3	55681|55186|52954|81271
cce:Ccel_1389	ncbi-geneid:7310166	1.2.7.8	52518|52518|54862|52922
cce:Ccel_1390	ncbi-geneid:7310167	1.2.7.8	53323
cce:Ccel_1391	ncbi-geneid:7310168	4.2.3.3	52335
cce:Ccel_1392	ncbi-geneid:7312225	6.2.1.30	56801
cce:Ccel_1398	ncbi-geneid:7310174	5.99.1.3	56719|55874|54211
cce:Ccel_1399	ncbi-geneid:7310175	5.99.1.3	56719|101904
cce:Ccel_1402	ncbi-geneid:7310178	5.2.1.8	50891
cce:Ccel_1405	ncbi-geneid:7310180	2.4.2.22	53271
cce:Ccel_1407	ncbi-geneid:7312227	3.6.3.17	52540|52540
cce:Ccel_1411	ncbi-geneid:7312228	6.1.1.2	52374
cce:Ccel_1424	ncbi-geneid:7310197	1.7.-.-	56821
cce:Ccel_1431	ncbi-geneid:7312232	5.1.3.3	74650
cce:Ccel_1435	ncbi-geneid:7310208	2.7.1.48	55186|52540
cce:Ccel_1442	ncbi-geneid:7312233	6.1.1.20	55681|46589
cce:Ccel_1443	ncbi-geneid:7310215	6.1.1.20	56037|50249|55681|54991|46955
cce:Ccel_1445	ncbi-geneid:7312234	5.3.1.9	53697
cce:Ccel_1447	ncbi-geneid:7310218	6.3.2.12|6.3.2.17	53623|53244
cce:Ccel_1450	ncbi-geneid:7310221	4.2.3.1	53686
cce:Ccel_1451	ncbi-geneid:7310222	5.4.99.5	55021
cce:Ccel_1452	ncbi-geneid:7310223	1.1.1.3	55347|51735
cce:Ccel_1459	ncbi-geneid:7310230	2.7.7.7	89550
cce:Ccel_1462	ncbi-geneid:7310233	3.1.2.-	54637
cce:Ccel_1526	ncbi-geneid:7310291	2.5.1.30	48576
cce:Ccel_1527	ncbi-geneid:7310292	3.6.4.-	52540|52540
cce:Ccel_1528	ncbi-geneid:7310293	3.5.1.88	56420
cce:Ccel_1529	ncbi-geneid:7310294	2.1.2.9	53328|50486
cce:Ccel_1532	ncbi-geneid:7312245	2.1.1.-	53335|48013
cce:Ccel_1533	ncbi-geneid:7312246	2.1.1.-	102114
cce:Ccel_1534	ncbi-geneid:7310297	3.1.3.16	81606
cce:Ccel_1535	ncbi-geneid:7310298	2.7.11.1	56112
cce:Ccel_1536	ncbi-geneid:7310299	3.6.1.-	52540|50249
cce:Ccel_1537	ncbi-geneid:7310300	5.1.3.1	51366
cce:Ccel_1538	ncbi-geneid:7310301	2.7.6.2	63999|63862
cce:Ccel_1550	ncbi-geneid:7310314	3.2.1.14	51445|54556|63446
cce:Ccel_1557	ncbi-geneid:7312247	6.3.2.2	55931
cce:Ccel_1558	ncbi-geneid:7310321	6.3.2.2	56059
cce:Ccel_1597	ncbi-geneid:7310354	3.2.1.22	51445|51011|63446
cce:Ccel_1611	ncbi-geneid:7310367	4.2.1.52	51569
cce:Ccel_1612	ncbi-geneid:7310368	2.6.1.11|2.6.1.17	53383
cce:Ccel_1614	ncbi-geneid:7312255	1.18.6.1	53807
cce:Ccel_1616	ncbi-geneid:7312256	1.18.6.1	52540
cce:Ccel_1618	ncbi-geneid:7310372	2.5.1.54|5.4.99.5	51569|48600
cce:Ccel_1638	ncbi-geneid:7310390	2.7.1.-	101473
cce:Ccel_1639	ncbi-geneid:7310391	2.7.1.-	82549
cce:Ccel_1640	ncbi-geneid:7310392	5.3.1.6	89623
cce:Ccel_1644	ncbi-geneid:7312260	3.6.3.17	52540|52540
cce:Ccel_1646	ncbi-geneid:7310395	2.7.13.3	55874|158472
cce:Ccel_1659	ncbi-geneid:7310405	2.7.13.3	55874|47384|158472
cce:Ccel_1670	ncbi-geneid:7310414	3.2.1.31	51445|49785|49303
cce:Ccel_1671	ncbi-geneid:7310415	2.7.1.45	53613
cce:Ccel_1672	ncbi-geneid:7310416	4.1.2.14|4.1.3.16	51569|54593
cce:Ccel_1674	ncbi-geneid:7310418	4.2.1.8	51658
cce:Ccel_1676	ncbi-geneid:7310420	5.3.1.12	51556
cce:Ccel_1680	ncbi-geneid:7310424	2.1.2.1	53383
cce:Ccel_1684	ncbi-geneid:7310427	2.8.1.7	53383
cce:Ccel_1693	ncbi-geneid:7310436	3.4.21.88	51306|46785
cce:Ccel_1695	ncbi-geneid:7312268	2.5.1.75	52540|52540
cce:Ccel_1707	ncbi-geneid:7310448	2.7.7.8	54211|54211|46915|54791|55666|55666|50249
cce:Ccel_1709	ncbi-geneid:7310450	3.6.3.-	52540
cce:Ccel_1726	ncbi-geneid:7310466	6.3.2.9	53623|53244|51984
cce:Ccel_1727	ncbi-geneid:7312272	2.1.1.80	53335|47757
cce:Ccel_1728	ncbi-geneid:7310467	1.17.1.2	50249|50249|50249|50249
cce:Ccel_1729	ncbi-geneid:7310468	2.7.4.14	52540
cce:Ccel_1730	ncbi-geneid:7310469	5.4.99.5	55298
cce:Ccel_1736	ncbi-geneid:7310475	4.1.1.3	51569|89000
cce:Ccel_1743	ncbi-geneid:7310479	5.4.99.12	55120|55174
cce:Ccel_1749	ncbi-geneid:7310485	3.4.16.4	56601|69189
cce:Ccel_1750	ncbi-geneid:7312276	2.4.2.2	52418|54680|47648
cce:Ccel_1753	ncbi-geneid:7312277	3.6.1.13	55811
cce:Ccel_1754	ncbi-geneid:7310488	3.1.26.4
cce:Ccel_1755	ncbi-geneid:7312278	1.5.1.2	48179|51735
cce:Ccel_1756	ncbi-geneid:7310489	6.2.1.30	56801
cce:Ccel_1760	ncbi-geneid:7310493	3.2.1.4	53187|101821
cce:Ccel_1761	ncbi-geneid:7310494	3.2.1.4	53187|101821
cce:Ccel_1762	ncbi-geneid:7310495	3.2.1.4	53187|101821
cce:Ccel_1772	ncbi-geneid:7310506	3.1.-.-	56281
cce:Ccel_1778	ncbi-geneid:7310512	1.4.3.4	51905|54373
cce:Ccel_1779	ncbi-geneid:7310513	1.8.1.9	51905
cce:Ccel_1785	ncbi-geneid:7310518	4.1.1.11	50692
cce:Ccel_1786	ncbi-geneid:7310519	6.3.2.1	52374
cce:Ccel_1787	ncbi-geneid:7310520	2.1.2.11	51621
cce:Ccel_1789	ncbi-geneid:7310521	6.1.1.14	55681|52954
cce:Ccel_1790	ncbi-geneid:7310522	2.7.7.6	63562
cce:Ccel_1791	ncbi-geneid:7310523	2.7.4.8	52540
cce:Ccel_1795	ncbi-geneid:7310526	2.1.1.-	75217|88697
cce:Ccel_1796	ncbi-geneid:7310527	2.1.1.-	53335
cce:Ccel_1802	ncbi-geneid:7310533	2.6.1.42	56752
cce:Ccel_1803	ncbi-geneid:7310534	3.1.3.5	109604
cce:Ccel_1804	ncbi-geneid:7310535	3.1.5.1	109604
cce:Ccel_1814	ncbi-geneid:7310543	2.6.1.82	53383
cce:Ccel_1854	ncbi-geneid:7310577	4.2.3.4	56796
cce:Ccel_1855	ncbi-geneid:7310578	6.1.1.5	52374|47323|50677
cce:Ccel_1858	ncbi-geneid:7310581	4.-.-.-	51366
cce:Ccel_1859	ncbi-geneid:7310582	2.6.-.-	52317
cce:Ccel_1861	ncbi-geneid:7310584	2.1.1.13	82282|51717
cce:Ccel_1862	ncbi-geneid:7310585	6.2.1.-	56801
cce:Ccel_1864	ncbi-geneid:7310587	2.7.13.3	55874
cce:Ccel_1866	ncbi-geneid:7310589	3.2.1.8	49899
cce:Ccel_1872	ncbi-geneid:7310596	3.5.1.-	52467
cce:Ccel_1877	ncbi-geneid:7310602	2.6.1.42	56752
cce:Ccel_1880	ncbi-geneid:7310605	2.7.7.3	52374
cce:Ccel_1882	ncbi-geneid:7310607	3.6.4.12	52540|50249|52540
cce:Ccel_1887	ncbi-geneid:7312295	4.2.99.18	48150
cce:Ccel_1888	ncbi-geneid:7310612	2.4.1.21	53756
cce:Ccel_1895	ncbi-geneid:7310618	3.4.21.116	50156|50494
cce:Ccel_1898	ncbi-geneid:7310621	2.7.1.23	111331
cce:Ccel_1900	ncbi-geneid:7310622	2.2.1.7	52518|52518|52922
cce:Ccel_1902	ncbi-geneid:7310624	2.5.1.1|2.5.1.10|2.5.1.29	48576
cce:Ccel_1903	ncbi-geneid:7310625	3.1.11.6	116842
cce:Ccel_1904	ncbi-geneid:7310626	3.1.11.6	52210
cce:Ccel_1924	ncbi-geneid:7312302	4.2.1.10	52304
cce:Ccel_1925	ncbi-geneid:7310642	3.1.21.2	51658
cce:Ccel_1927	ncbi-geneid:7310644	3.1.3.15	89550
cce:Ccel_1930	ncbi-geneid:7310646	2.8.1.-	52402
cce:Ccel_1932	ncbi-geneid:7310648	2.8.1.7	53383
cce:Ccel_1939	ncbi-geneid:7310654	6.5.1.-	55144
cce:Ccel_1940	ncbi-geneid:7310655	2.7.7.13|5.4.2.8	53448|51161|55957|53738|53738
cce:Ccel_1946	ncbi-geneid:7310661	6.1.1.12	55681|55261|50249
cce:Ccel_1947	ncbi-geneid:7310662	6.1.1.21	55681|52954
cce:Ccel_1948	ncbi-geneid:7310663	1.3.99.22	102114
cce:Ccel_1950	ncbi-geneid:7310665	3.1.-.-	69500
cce:Ccel_1951	ncbi-geneid:7310666	2.7.6.5	109604|81301|81271|55021
cce:Ccel_1952	ncbi-geneid:7310667	2.4.2.7	53271
cce:Ccel_1953	ncbi-geneid:7310668	3.1.-.-	64182
cce:Ccel_1954	ncbi-geneid:7310669	2.7.7.7	52540|48019
cce:Ccel_1962	ncbi-geneid:7310677	2.5.1.49	53383
cce:Ccel_1965	ncbi-geneid:7310679	2.6.1.1	53383
cce:Ccel_1976	ncbi-geneid:7312306	6.5.1.2
cce:Ccel_1978	ncbi-geneid:7310691	3.4.24.78	53163
cce:Ccel_1980	ncbi-geneid:7310692	1.3.99.22	102114
cce:Ccel_1983	ncbi-geneid:7310695	2.7.13.3	55874|158472
cce:Ccel_1988	ncbi-geneid:7310699	2.4.-.-	53448
cce:Ccel_1989	ncbi-geneid:7310700	2.5.1.3	51391
cce:Ccel_1990	ncbi-geneid:7310701	2.7.1.50	53613
cce:Ccel_1992	ncbi-geneid:7310703	2.7.1.49|2.7.4.7	53613
cce:Ccel_2003	ncbi-geneid:7310713	2.5.1.78	52121
cce:Ccel_2004	ncbi-geneid:7310714	4.1.99.12|3.5.4.25	55821|142695
cce:Ccel_2005	ncbi-geneid:7310715	2.5.1.9	63380|63380
cce:Ccel_2006	ncbi-geneid:7312311	3.5.4.26|1.1.1.193	53597|53927
cce:Ccel_2007	ncbi-geneid:7310716	2.7.7.7	56672|100879
cce:Ccel_2024	ncbi-geneid:7310732	3.5.1.44	64438
cce:Ccel_2027	ncbi-geneid:7310734	2.7.13.3
cce:Ccel_2028	ncbi-geneid:7310735	3.1.1.61	52738|52172
cce:Ccel_2048	ncbi-geneid:7310752	3.6.3.14	52540
cce:Ccel_2056	ncbi-geneid:7310759	5.99.1.2	56712|57783
cce:Ccel_2071	ncbi-geneid:7310773	2.5.1.54	51569
cce:Ccel_2073	ncbi-geneid:7310774	3.2.1.-	53955
cce:Ccel_2074	ncbi-geneid:7310775	2.7.1.24	52540
cce:Ccel_2075	ncbi-geneid:7310776	2.7.7.7	56672|88723|47807|53098
cce:Ccel_2081	ncbi-geneid:7310782	6.1.1.1	52374|55174
cce:Ccel_2089	ncbi-geneid:7310790	1.1.1.100	51735
cce:Ccel_2096	ncbi-geneid:7310797	6.1.1.7	55681|101353|55186|50447
cce:Ccel_2097	ncbi-geneid:7310798	3.1.3.18	56784
cce:Ccel_2098	ncbi-geneid:7310799	2.3.1.35|2.3.1.1	56266
cce:Ccel_2104	ncbi-geneid:7312323	3.6.3.27	52540
cce:Ccel_2107	ncbi-geneid:7310805	2.7.13.3	55874|47384|158472|55785
cce:Ccel_2114	ncbi-geneid:7310812	2.7.13.3	55874|158472
cce:Ccel_2123	ncbi-geneid:7310821	3.2.1.89	51445|63446
cce:Ccel_2125	ncbi-geneid:7312326	2.7.13.-	55890
cce:Ccel_2129	ncbi-geneid:7310825	1.1.1.94	48179|51735
cce:Ccel_2136	ncbi-geneid:7310832	2.7.2.1	53067|53067
cce:Ccel_2137	ncbi-geneid:7310833	2.3.1.8	53659
cce:Ccel_2139	ncbi-geneid:7310835	6.1.1.17	52374|48163
cce:Ccel_2140	ncbi-geneid:7310836	5.4.2.1	53649
cce:Ccel_2164	ncbi-geneid:7310856	6.3.3.2	100950
cce:Ccel_2167	ncbi-geneid:7310859	3.5.4.28	51556|51338
cce:Ccel_2168	ncbi-geneid:7310860	3.3.1.1	52283|51735
cce:Ccel_2171	ncbi-geneid:7310863	5.4.99.12	55120|55174
cce:Ccel_2176	ncbi-geneid:7312332	4.2.1.3	53732|52016
cce:Ccel_2180	ncbi-geneid:7312333	6.3.4.13	56059|52440|51246
cce:Ccel_2181	ncbi-geneid:7310871	2.1.2.3|3.5.4.10	53927|52335
cce:Ccel_2182	ncbi-geneid:7310872	2.1.2.2	53328
cce:Ccel_2183	ncbi-geneid:7310873	6.3.3.1	56042|55326
cce:Ccel_2184	ncbi-geneid:7310874	2.4.2.14	56235|53271
cce:Ccel_2185	ncbi-geneid:7312334	5.4.99.18	52255
cce:Ccel_2189	ncbi-geneid:7310878	1.1.1.14	50129|51735
cce:Ccel_2202	ncbi-geneid:7310890	6.3.5.2	52317|52402|54810
cce:Ccel_2208	ncbi-geneid:7310896	2.6.1.-	53383
cce:Ccel_2215	ncbi-geneid:7310903	2.4.1.1	53756
cce:Ccel_2222	ncbi-geneid:7310909	4.1.2.13	51569
cce:Ccel_2223	ncbi-geneid:7310910	2.7.1.11	53784
cce:Ccel_2226	ncbi-geneid:7310912	3.2.1.4	48208|81296
cce:Ccel_2232	ncbi-geneid:7310917	1.6.5.3	53920|54862|54292
cce:Ccel_2233	ncbi-geneid:7310918	1.6.5.3	142019|140490|142984|52833|54862
cce:Ccel_2236	ncbi-geneid:7310921	1.6.5.3	52833
cce:Ccel_2239	ncbi-geneid:7312339	3.1.-.-	53098
cce:Ccel_2243	ncbi-geneid:7312340	4.2.2.2	51126|63446
cce:Ccel_2247	ncbi-geneid:7310930	3.1.-.-	50249|50249|50249|50249
cce:Ccel_2254	ncbi-geneid:7310937	4.2.1.11	51604|54826
cce:Ccel_2259	ncbi-geneid:7310942	5.4.2.1	64158|53649
cce:Ccel_2260	ncbi-geneid:7312341	2.7.2.3|5.3.1.1	53748|51351
cce:Ccel_2275	ncbi-geneid:7310955	1.2.1.12	55347|51735
cce:Ccel_2278	ncbi-geneid:7310958	2.1.1.-	75217
cce:Ccel_2285	ncbi-geneid:7312345	2.7.11.1	55874
cce:Ccel_2291	ncbi-geneid:7310968	1.1.1.158	56176|56194
cce:Ccel_2293	ncbi-geneid:7310970	2.7.11.-|2.7.4	53795|75138
cce:Ccel_2295	ncbi-geneid:7310974	2.7.7.72|3.1.3.-|3.1.4	81891|81301
cce:Ccel_2303	ncbi-geneid:7312348	1.6.5.3	53920|54862|54292
cce:Ccel_2304	ncbi-geneid:7310981	1.6.5.3	142019|140490|142984|52833|54862
cce:Ccel_2305	ncbi-geneid:7310982	1.6.5.3	52833
cce:Ccel_2310	ncbi-geneid:7310986	3.1.1.61	52738
cce:Ccel_2315	ncbi-geneid:7310991	2.7.13.3
cce:Ccel_2319	ncbi-geneid:7310995	3.2.1.8	51445|49344|49785|49785|49785
cce:Ccel_2320	ncbi-geneid:7310996	3.2.1.8	51445|49344|49785|49785
cce:Ccel_2328	ncbi-geneid:7311003	2.3.1.39	52151|55048
cce:Ccel_2373	ncbi-geneid:7312356	4.1.2.13	51569
cce:Ccel_2380	ncbi-geneid:7311049	2.3.1.39	52151|55048
cce:Ccel_2388	ncbi-geneid:7311057	2.7.9.2	56059|52009
cce:Ccel_2401	ncbi-geneid:7311068	1.17.4.1	51998|48168
cce:Ccel_2415	ncbi-geneid:7311083	2.7.7.7	52141
cce:Ccel_2416	ncbi-geneid:7311084	2.7.7.7	52141
cce:Ccel_2419	ncbi-geneid:7311092	6.3.4.4	52540
cce:Ccel_2421	ncbi-geneid:7311093	4.2.1.2	117457
cce:Ccel_2427	ncbi-geneid:7311099	4.2.3.5	103263
cce:Ccel_2428	ncbi-geneid:7311100	2.5.1.19	55205
cce:Ccel_2429	ncbi-geneid:7311101	2.1.1.-	53335
cce:Ccel_2430	ncbi-geneid:7311102	1.4.1.4	51735|53223
cce:Ccel_2431	ncbi-geneid:7311103	5.4.99.12	55120
cce:Ccel_2432	ncbi-geneid:7311104	2.1.1.-	53335
cce:Ccel_2434	ncbi-geneid:7311106	3.5.3.11	52768
cce:Ccel_2435	ncbi-geneid:7311107	6.3.5.6|6.3.5.7	141000
cce:Ccel_2436	ncbi-geneid:7311108	6.3.5.6|6.3.5.7	75304
cce:Ccel_2437	ncbi-geneid:7311109	6.3.5.6|6.3.5.7	55931|89095
cce:Ccel_2450	ncbi-geneid:7311120	4.2.1.20	53686
cce:Ccel_2451	ncbi-geneid:7311121	3.2.1.23	51445|52317
cce:Ccel_2453	ncbi-geneid:7311123	2.7.13.3	55874
cce:Ccel_2454	ncbi-geneid:7312365	3.2.1.21	51445|52279
cce:Ccel_2462	ncbi-geneid:7311130	3.4.21.89	51306
cce:Ccel_2465	ncbi-geneid:7311132	3.6.3.8	81665|56784|81660|81653
cce:Ccel_2467	ncbi-geneid:7311133	1.6.5.3	53920|54292|54862
cce:Ccel_2471	ncbi-geneid:7312369	3.1.3.25	56655
cce:Ccel_2472	ncbi-geneid:7311137	6.2.1.3	56801
cce:Ccel_2473	ncbi-geneid:7311138	2.1.1.13	51717
cce:Ccel_2474	ncbi-geneid:7311139	2.1.1.10	82282|51730
cce:Ccel_2485	ncbi-geneid:7311150	1.1.1.27	51735|56327
cce:Ccel_2486	ncbi-geneid:7311151	1.1.1.261	56796
cce:Ccel_2488	ncbi-geneid:7312370	3.6.4.13	52540
cce:Ccel_2497	ncbi-geneid:7311161	1.11.1.10	53474
cce:Ccel_2511	ncbi-geneid:7311174	4.1.1.20	51419|50621
cce:Ccel_2513	ncbi-geneid:7312372	2.7.4.9	52540
cce:Ccel_2533	ncbi-geneid:7311191	1.4.1.16	55347|51735|51735
cce:Ccel_2534	ncbi-geneid:7311192	4.1.1.20	51419|50621
cce:Ccel_2538	ncbi-geneid:7311196	3.6.3.-	52540
cce:Ccel_2545	ncbi-geneid:7311203	1.4.1.13|1.4.1.14	51971|46548|51971
cce:Ccel_2546	ncbi-geneid:7312377	1.18.1.2	52343|63380
cce:Ccel_2549	ncbi-geneid:7312379	2.1.1.37	53335
cce:Ccel_2556	ncbi-geneid:7311211	4.2.3.3	52335
cce:Ccel_2567	ncbi-geneid:7312381	1.1.1.93|4.1.1.73|1.1.1.83	53659
cce:Ccel_2568	ncbi-geneid:7311221	3.4.21.53	54211|52540|88697
cce:Ccel_2569	ncbi-geneid:7311222	2.7.1.40	51621|52935|50800|52009
cce:Ccel_2571	ncbi-geneid:7311224	2.3.3.1	48256
cce:Ccel_2574	ncbi-geneid:7311227	6.1.1.22	55681|50249
cce:Ccel_2575	ncbi-geneid:7311228	6.3.1.1	55681
cce:Ccel_2576	ncbi-geneid:7311229	1.1.1.42	53659
cce:Ccel_2581	ncbi-geneid:7311234	1.97.1.4	102114
cce:Ccel_2582	ncbi-geneid:7311235	2.3.1.54	51998
cce:Ccel_2586	ncbi-geneid:7312383	3.4.19.-	51556|51338
cce:Ccel_2587	ncbi-geneid:7312384	3.6.3.21	52540
cce:Ccel_2591	ncbi-geneid:7311241	1.2.1.11	51735|55347
cce:Ccel_2594	ncbi-geneid:7311244	1.2.1.41	53720
cce:Ccel_2595	ncbi-geneid:7311245	2.7.1.30	53067|53067
cce:Ccel_2603	ncbi-geneid:7311252	1.1.1.262	53659
cce:Ccel_2611	ncbi-geneid:7311259	2.7.1.31	110738
cce:Ccel_2612	ncbi-geneid:7312387	2.7.1.11	53784
cce:Ccel_2615	ncbi-geneid:7311262	2.1.1.187	53335
cce:Ccel_2618	ncbi-geneid:7311265	1.1.1.69	51735
cce:Ccel_2653	ncbi-geneid:7311295	3.5.1.4	75304
cce:Ccel_2657	ncbi-geneid:7311299	2.7.3.-	55874|47384|158472
cce:Ccel_2660	ncbi-geneid:7311302	3.6.3.34	52540
cce:Ccel_2722	ncbi-geneid:7311356	3.1.21.3	116734|116734
cce:Ccel_2724	ncbi-geneid:7311358	3.1.21.3	116734|116734
cce:Ccel_2725	ncbi-geneid:7311359	2.1.1.72	53335
cce:Ccel_2726	ncbi-geneid:7311360	3.1.21.3	52540|52540
cce:Ccel_2787	ncbi-geneid:7312409	2.1.1.72	53335
cce:Ccel_2806	ncbi-geneid:7311429	5.1.3.2	51735
cce:Ccel_2808	ncbi-geneid:7311431	2.7.7.47	81301
cce:Ccel_2835	ncbi-geneid:7311455	3.4.21.92	52096
cce:Ccel_2841	ncbi-geneid:7311461	2.1.1.37	53335
cce:Ccel_2843	ncbi-geneid:7311463	2.5.1.6	55973|55973|55973
cce:Ccel_2856	ncbi-geneid:7311475	2.7.7.7	56672
cce:Ccel_2867	ncbi-geneid:7311485	2.1.1.37	53335
cce:Ccel_2868	ncbi-geneid:7311486	2.1.1.-	53335|50249
cce:Ccel_2870	ncbi-geneid:7311488	3.2.2.-	52141
cce:Ccel_2876	ncbi-geneid:7312418	2.4.1.-|3.4	56601|53955
cce:Ccel_2877	ncbi-geneid:7311493	2.7.2.11	53633
cce:Ccel_2880	ncbi-geneid:7311496	2.5.1.54	51569
cce:Ccel_2881	ncbi-geneid:7311497	1.3.1.12	51735|48179|55021
cce:Ccel_2885	ncbi-geneid:7311501	2.3.1.180	53901
cce:Ccel_2887	ncbi-geneid:7311502	2.3.1.180	53901|53901
cce:Ccel_2890	ncbi-geneid:7311505	3.5.1.28	53187
cce:Ccel_2904	ncbi-geneid:7311520	3.4.21.102	52096|50156
cce:Ccel_2910	ncbi-geneid:7312424	1.2.1	55347|51735
cce:Ccel_2911	ncbi-geneid:7311526	2.7.2	53633
cce:Ccel_2912	ncbi-geneid:7311527	2.6.1.11|2.6.1.17	53383
cce:Ccel_2913	ncbi-geneid:7311528	6.3.5.5	52021|52317
cce:Ccel_2914	ncbi-geneid:7311529	6.3.5.5	56059|56059|52440|52440|48108|52335
cce:Ccel_2915	ncbi-geneid:7311530	2.1.3.3	53671
cce:Ccel_2918	ncbi-geneid:7311533	1.2.99.2	56821
cce:Ccel_2926	ncbi-geneid:7312425	5.1.1.1	51419|50621
cce:Ccel_2929	ncbi-geneid:7311543	1.1.1.-	51735|48179|52413
cce:Ccel_2937	ncbi-geneid:7311550	3.6.1.22	55811|55811
cce:Ccel_2986	ncbi-geneid:7311593	3.1.3.16	81606
cce:Ccel_2987	ncbi-geneid:7311594	2.4.2.11	51690|54675
cce:Ccel_2990	ncbi-geneid:7311600	3.4.21.-	50494|50156
cce:Ccel_3062	ncbi-geneid:7311663	2.7.7.7	56672|53098
cce:Ccel_3089	ncbi-geneid:7311687	5.2.1.8	109998|54534
cce:Ccel_3090	ncbi-geneid:7311688	3.6.4.-	52540|52540|52540|143517|141259|52540
cce:Ccel_3091	ncbi-geneid:7311689	3.1.1.29	53178
cce:Ccel_3092	ncbi-geneid:7311690	2.7.6.1	53271
cce:Ccel_3093	ncbi-geneid:7312448	2.7.7.23|2.3.1.157	51161|53448
cce:Ccel_3096	ncbi-geneid:7311693	6.3.2.8	53623|53244|51984
cce:Ccel_3097	ncbi-geneid:7311694	4.2.1.-	54637
cce:Ccel_3183	ncbi-geneid:7311769	6.1.1.11	55681|46589
cce:Ccel_3185	ncbi-geneid:7311771	4.4.1.8	53383
cce:Ccel_3186	ncbi-geneid:7311772	2.5.1.47	53686
cce:Ccel_3187	ncbi-geneid:7311773	6.3.2.5	102645
cce:Ccel_3188	ncbi-geneid:7312460	4.1.1.36	52507
cce:Ccel_3189	ncbi-geneid:7311774	2.8.1.6	102114
cce:Ccel_3191	ncbi-geneid:7311776	2.7.1.45	53613
cce:Ccel_3192	ncbi-geneid:7311777	4.1.2.14|4.1.3.16	51569
cce:Ccel_3198	ncbi-geneid:7311782	1.2.1.10|1.1.1.1	56796|53720
cce:Ccel_3202	ncbi-geneid:7311785	3.6.3.34	52540
cce:Ccel_3205	ncbi-geneid:7311788	5.4.2.7	53649|143856
cce:Ccel_3213	ncbi-geneid:7311795	4.1.3.27	56322
cce:Ccel_3214	ncbi-geneid:7311796	4.1.3.27	52317
cce:Ccel_3215	ncbi-geneid:7311797	2.4.2.18	52418|47648
cce:Ccel_3216	ncbi-geneid:7311798	4.1.1.48	51366
cce:Ccel_3217	ncbi-geneid:7311799	5.3.1.24	51366
cce:Ccel_3218	ncbi-geneid:7311800	4.2.1.20	53686
cce:Ccel_3219	ncbi-geneid:7312464	4.2.1.20	51366
cce:Ccel_3221	ncbi-geneid:7311802	2.7.1.1	53067|53067
cce:Ccel_3223	ncbi-geneid:7311804	3.5.1.28	53187
cce:Ccel_3224	ncbi-geneid:7311805	1.1.1.14	50129|51735
cce:Ccel_3225	ncbi-geneid:7312465	2.7.1.15	53613
cce:Ccel_3230	ncbi-geneid:7311810	2.7.7.7	52141
cce:Ccel_3237	ncbi-geneid:7311816	5.1.3.2	51735
cce:Ccel_3238	ncbi-geneid:7311817	2.7.1.6	54211|55060
cce:Ccel_3242	ncbi-geneid:7311821	5.4.2.6	56784
cce:Ccel_3243	ncbi-geneid:7312467	2.4.1.230	48208|74650
cce:Ccel_3259	ncbi-geneid:7311836	2.6.1.62	53383
cce:Ccel_3317	ncbi-geneid:7311887	3.4.21.88	51306|47413
cce:Ccel_3322	ncbi-geneid:7312476	3.1.11.2	56219
cce:Ccel_3324	ncbi-geneid:7311895	6.1.1.16	52374|47323
cce:Ccel_3325	ncbi-geneid:7311896	2.3.1.30	51161
cce:Ccel_3329	ncbi-geneid:7311900	3.2.2.-|4.2.99.18	48150|55945
cce:Ccel_3331	ncbi-geneid:7311902	2.3.1.46	52317
cce:Ccel_3332	ncbi-geneid:7311903	2.5.1.49	53383
cce:Ccel_3337	ncbi-geneid:7312478	1.1.1.-	56796
cce:Ccel_3362	ncbi-geneid:7311928	3.4.11.18	55920
cce:Ccel_3373	ncbi-geneid:7311937	2.1.1.-	53335
cce:Ccel_3381	ncbi-geneid:7311946	2.4.2.1	53167
cce:Ccel_3384	ncbi-geneid:7311948	3.5.3.6	55909
cce:Ccel_3389	ncbi-geneid:7311953	2.5.1.7	55205
cce:Ccel_3393	ncbi-geneid:7312486	2.7.13.3	55874|47384|158472|55785
cce:Ccel_3400	ncbi-geneid:7311962	2.7.7.27	53448|51161
cce:Ccel_3401	ncbi-geneid:7311963	2.7.7.27	53448|51161
cce:Ccel_3402	ncbi-geneid:7311964	5.1.1.3	53681|53681
cce:Ccel_3407	ncbi-geneid:7312488	2.7.7.9	53448
cce:Ccel_3410	ncbi-geneid:7312489	3.2.1.21	51445|52279
cce:Ccel_3414	ncbi-geneid:7311975	3.6.3.-	52540
cce:Ccel_3415	ncbi-geneid:7311976	2.2.1.1	52518|52518|52922
cce:Ccel_3421	ncbi-geneid:7312491	3.4.19.11	53187
cce:Ccel_3423	ncbi-geneid:7311982	3.6.4.12	52540
cce:Ccel_3425	ncbi-geneid:7311987	1.1.1.29	51735|52283
cce:Ccel_3426	ncbi-geneid:7311988	3.2.1.22	56327|51735
cce:Ccel_3429	ncbi-geneid:7311991	5.3.1.5	51658
cce:Ccel_3431	ncbi-geneid:7311993	2.7.1.17	53067|53067
cce:Ccel_3433	ncbi-geneid:7311995	2.3.3.13	51569|110921
cce:Ccel_3434	ncbi-geneid:7311996	2.3.3.13	51569|110921
cce:Ccel_3435	ncbi-geneid:7312493	1.1.1.86	51735|48179
cce:Ccel_3436	ncbi-geneid:7311997	2.2.1.6	55021|55021
cce:Ccel_3437	ncbi-geneid:7311998	2.2.1.6	52518|52518|52467
cce:Ccel_3441	ncbi-geneid:7312495	4.2.1.47	51735
cce:Ccel_3442	ncbi-geneid:7312001	1.1.1.271	51735
cce:Ccel_3448	ncbi-geneid:7312007	4.2.1.46	51735
cce:Ccel_3449	ncbi-geneid:7312008	1.2.4.1	52518|52922
cce:Ccel_3450	ncbi-geneid:7312009	1.2.4.1	52518
cce:Ccel_3454	ncbi-geneid:7312013	6.1.1.4	52374|50677|47323
cce:Ccel_3459	ncbi-geneid:7312496	3.4.11.-	144052
cce:Ccel_3460	ncbi-geneid:7312018	3.4.24.-	55486
cce:Ccel_3467	ncbi-geneid:7312025	5.1.3.4	53639
cce:Ccel_3474	ncbi-geneid:7312032	1.15.1.2	49367|57802
cce:Ccel_3478	ncbi-geneid:7312498	2.4.2.19	51690|54675
cce:Ccel_3479	ncbi-geneid:7312036	1.4.3.16	51905|56425|46977
cce:Ccel_3480	ncbi-geneid:7312037	2.5.1.72	142754
cce:Ccel_3482	ncbi-geneid:7312501	5.99.1.3	56719|101904
cce:Ccel_3484	ncbi-geneid:7312041	2.1.1.170	53335
cce:Ccel_3490	ncbi-geneid:7312047	3.1.26.5	54211
