# Supplementary material for: Tracing the Repertoire of Promiscuous Enzymes along the Metabolic Pathways in Archaeal Organisms
Source: Life (Basel). 2017 Jul 13;7(3):30. doi: 10.3390/life7030030 (PMC5617955; doi:10.3390/life7030030)
Supplement: Supplementary file 1 [file life-07-00030-s001.zip › Table_S2/cch.txt]

KEGGID	NCBIGI	ECs	SFamilyID
cch:Cag_0002	ncbi-geneid:3747795	2.7.7.7	55979|55979|55979
cch:Cag_0005	ncbi-geneid:3747874	2.6.1.16	53697|56235
cch:Cag_0006	ncbi-geneid:3747876	4.1.1.23	51366
cch:Cag_0007	ncbi-geneid:3747877	3.6.4.6|3.4.24.-	140990|52540
cch:Cag_0008	ncbi-geneid:3747878	1.1.1.267	55347|51735|69055
cch:Cag_0009	ncbi-geneid:3747879	3.4.24.-	50156|50156
cch:Cag_0014	ncbi-geneid:3747884	3.1.-.-	53098
cch:Cag_0017	ncbi-geneid:3747887	2.4.2.10	53271
cch:Cag_0018	ncbi-geneid:3747888	1.3.1.12	51735|48179
cch:Cag_0019	ncbi-geneid:3747889	2.7.1.23	111331
cch:Cag_0028	ncbi-geneid:3746997	5.2.1.8	54534|109998|54534
cch:Cag_0029	ncbi-geneid:3746998	5.99.1.3	56719|55874|54211
cch:Cag_0035	ncbi-geneid:3747006	1.3.1.83	51905
cch:Cag_0036	ncbi-geneid:3747007	6.1.1.14	55681|52954
cch:Cag_0044	ncbi-geneid:3747243	2.7.2.3	53748
cch:Cag_0047	ncbi-geneid:3747246	2.1.1.-	53335|81799
cch:Cag_0049	ncbi-geneid:3747248	2.4.1.129	56601|56519|54184
cch:Cag_0050	ncbi-geneid:3747249	6.3.2.13	53623|53244|63418
cch:Cag_0051	ncbi-geneid:3747250	6.3.2.10	53623|53244|63418
cch:Cag_0053	ncbi-geneid:3747252	6.3.2.9	53623|53244|51984
cch:Cag_0055	ncbi-geneid:3747254	2.4.1.227	53756
cch:Cag_0056	ncbi-geneid:3747255	6.3.2.8	53623|53244|51984
cch:Cag_0060	ncbi-geneid:3746394	3.1.2.1	100950|100950
cch:Cag_0064	ncbi-geneid:3746398	3.6.3.14	81336
cch:Cag_0065	ncbi-geneid:3746399	3.6.3.14	81333
cch:Cag_0066	ncbi-geneid:3746400	3.6.3.14	81573
cch:Cag_0067	ncbi-geneid:3746401	3.6.3.14	47928
cch:Cag_0069	ncbi-geneid:3746403	2.7.7.18	52374
cch:Cag_0070	ncbi-geneid:3746404	6.1.1.19	52374|47323|55190
cch:Cag_0071	ncbi-geneid:3746405	5.4.2.6	56784
cch:Cag_0072	ncbi-geneid:3746406	6.1.1.2	52374
cch:Cag_0073	ncbi-geneid:3746407	2.5.1.46	52467
cch:Cag_0074	ncbi-geneid:3746408	2.2.1.2	51569
cch:Cag_0075	ncbi-geneid:3746409	5.99.1.2	56712|57783|57783|57783
cch:Cag_0076	ncbi-geneid:3746410	3.5.1.28	53187
cch:Cag_0077	ncbi-geneid:3746411	6.3.4.15	55681|46785
cch:Cag_0078	ncbi-geneid:3746412	2.8.1.6	102114
cch:Cag_0079	ncbi-geneid:3746413	2.3.1.47	53383
cch:Cag_0082	ncbi-geneid:3746416	6.3.3.3	52540
cch:Cag_0083	ncbi-geneid:3746417	2.6.1.62	53383
cch:Cag_0088	ncbi-geneid:3746423	5.99.1.3	56719|101904
cch:Cag_0090	ncbi-geneid:3746424	6.3.4.2	52540|52317
cch:Cag_0091	ncbi-geneid:3746425	3.1.2.-	54637
cch:Cag_0106	ncbi-geneid:3747594	2.6.1.45	53383
cch:Cag_0107	ncbi-geneid:3747595	6.3.5.5	52317|52021
cch:Cag_0109	ncbi-geneid:3747597	3.4.24.57	53067|53067
cch:Cag_0111	ncbi-geneid:3747599	6.6.1.1|3.6.3.-	52540
cch:Cag_0114	ncbi-geneid:3747602	1.14.13.81	102114|53383
cch:Cag_0115	ncbi-geneid:3747065	2.1.1.-	53335|46785
cch:Cag_0116	ncbi-geneid:3747066	2.1.1.-	102114
cch:Cag_0117	ncbi-geneid:3747067	3.6.3.16	52540
cch:Cag_0125	ncbi-geneid:3747076	3.1.2.6	56281
cch:Cag_0127	ncbi-geneid:3747078	1.3.99.1	51905|46977|56425
cch:Cag_0128	ncbi-geneid:3747079	1.3.5.1|1.3.99.1	54292|46548
cch:Cag_0130	ncbi-geneid:3747081	4.1.1.37	51726
cch:Cag_0131	ncbi-geneid:3747082	5.-.-.-	53697
cch:Cag_0132	ncbi-geneid:3747178	2.5.1.9|2.5.1.78	52121
cch:Cag_0137	ncbi-geneid:3747183	2.3.1.51	69593
cch:Cag_0138	ncbi-geneid:3747184	4.2.3.1	53686
cch:Cag_0139	ncbi-geneid:3747185	2.7.1.39	55060|54211
cch:Cag_0140	ncbi-geneid:3747186	3.6.3.14	52540|47917|50615
cch:Cag_0141	ncbi-geneid:3747187	3.6.3.15|3.6.3.14	52943
cch:Cag_0142	ncbi-geneid:3747188	2.7.2.4|1.1.1.3	53633|55347|51735|55021|55021
cch:Cag_0146	ncbi-geneid:3747192	2.4.1.-	53955
cch:Cag_0155	ncbi-geneid:3747720	2.7.9.1	56059|51621|52009
cch:Cag_0161	ncbi-geneid:3747726	3.1.3.25	56655
cch:Cag_0162	ncbi-geneid:3747727	4.2.1.-|3.5.1.-	54637|54211|54211
cch:Cag_0164	ncbi-geneid:3747729	3.1.22.4	53098
cch:Cag_0169	ncbi-geneid:3747734	2.7.1.130	52540
cch:Cag_0171	ncbi-geneid:3747697	6.3.4.13	56059|52440|51246
cch:Cag_0173	ncbi-geneid:3747699	6.3.5.5	56059|52440|48108
cch:Cag_0174	ncbi-geneid:3747700	4.1.1.48	51366
cch:Cag_0175	ncbi-geneid:3747701	5.1.3.1	51366
cch:Cag_0179	ncbi-geneid:3747705	2.7.7.7	56672|53098|88723|47807
cch:Cag_0180	ncbi-geneid:3747706	4.2.1.51	53850|55021
cch:Cag_0185	ncbi-geneid:3747711	1.4.1.13|1.4.1.14	51905|46548
cch:Cag_0186	ncbi-geneid:3747712	1.4.7.1	51395|56235|69336
cch:Cag_0187	ncbi-geneid:3747713	5.4.2.1
cch:Cag_0190	ncbi-geneid:3747716	3.5.4.1	53927
cch:Cag_0193	ncbi-geneid:3746680	2.7.7.13	53448|51161
cch:Cag_0198	ncbi-geneid:3746685	2.3.1.129	51161
cch:Cag_0199	ncbi-geneid:3746686	2.7.1.2	53067
cch:Cag_0201	ncbi-geneid:3746688	2.1.1.-	75217|88697
cch:Cag_0204	ncbi-geneid:3746691	2.7.4.6	54919
cch:Cag_0206	ncbi-geneid:3746693	2.8.1.7	53383
cch:Cag_0211	ncbi-geneid:3747799	2.4.2.17	53850|54913
cch:Cag_0217	ncbi-geneid:3747805	3.6.3.16	52540
cch:Cag_0221	ncbi-geneid:3747809	3.6.3.16	52540
cch:Cag_0224	ncbi-geneid:3747812	2.7.7.7	52540
cch:Cag_0225	ncbi-geneid:3747813	1.1.1.145	51735
cch:Cag_0226	ncbi-geneid:3747814	2.3.1.47	53383
cch:Cag_0228	ncbi-geneid:3747816	2.1.1.11	53335
cch:Cag_0229	ncbi-geneid:3747817	1.14.13.81|4.-.-.-	102114|52242
cch:Cag_0230	ncbi-geneid:3747892	2.7.6.3	55083
cch:Cag_0233	ncbi-geneid:3747893	4.1.2.25	55620
cch:Cag_0234	ncbi-geneid:3747894	2.4.2.19	51690|54675
cch:Cag_0235	ncbi-geneid:3747895	2.7.8.7	56214
cch:Cag_0239	ncbi-geneid:3747899	3.4.24.64	63411|63411
cch:Cag_0240	ncbi-geneid:3747900	1.1.1.219	51735
cch:Cag_0242	ncbi-geneid:3747902	1.-.-.-	51395
cch:Cag_0244	ncbi-geneid:3747904	1.12.1.2	56770
cch:Cag_0245	ncbi-geneid:3747905	1.12.1.2	56762
cch:Cag_0246	ncbi-geneid:3747906	5.2.1.8	54534
cch:Cag_0251	ncbi-geneid:3748171	3.6.3.-	52540
cch:Cag_0254	ncbi-geneid:3748174	2.1.1.61|2.8.1.-	52402
cch:Cag_0258	ncbi-geneid:3748179	2.1.2.3|3.5.4.10	53927|52335
cch:Cag_0259	ncbi-geneid:3748180	1.1.1.100	51735
cch:Cag_0264	ncbi-geneid:3748185	3.6.3.25	52540
cch:Cag_0275	ncbi-geneid:3748158	6.5.1.2
cch:Cag_0277	ncbi-geneid:3748160	3.5.2.6	81901|81901
cch:Cag_0282	ncbi-geneid:3748165	1.2.1.11	55347|51735
cch:Cag_0284	ncbi-geneid:3748167	1.1.1.18	51735|55347
cch:Cag_0285	ncbi-geneid:3748168	1.3.99.22	102114
cch:Cag_0286	ncbi-geneid:3748169	4.1.1.21|5.4.99.18	52255
cch:Cag_0288	ncbi-geneid:3748117	1.6.99.3	51905
cch:Cag_0289	ncbi-geneid:3748118	6.4.1.2	52096
cch:Cag_0291	ncbi-geneid:3748120	3.1.3.5|3.1.3.2	64167
cch:Cag_0298	ncbi-geneid:3748127	4.1.3.27	52317
cch:Cag_0303	ncbi-geneid:3748101	3.4.24.56	63411|63411|63411|63411
cch:Cag_0317	ncbi-geneid:3748112	2.3.3.1	48256
cch:Cag_0318	ncbi-geneid:3748113	6.3.5.6|6.3.5.7	141000
cch:Cag_0320	ncbi-geneid:3748115	2.7.7.38	53448
cch:Cag_0324	ncbi-geneid:3748044	1.18.6.1	53807
cch:Cag_0328	ncbi-geneid:3748048	3.6.4.12	52540|50249|52540
cch:Cag_0329	ncbi-geneid:3748049	3.6.1.-	52540
cch:Cag_0330	ncbi-geneid:3748050	1.2.1.16	53720
cch:Cag_0334	ncbi-geneid:3748054	3.6.3.30	52540|52540
cch:Cag_0337	ncbi-geneid:3748057	3.6.3.-	52540
cch:Cag_0338	ncbi-geneid:3748058	6.2.1.5	56059|52210
cch:Cag_0339	ncbi-geneid:3748059	3.2.1.4	48208
cch:Cag_0340	ncbi-geneid:3748060	2.4.1.12	53448
cch:Cag_0342	ncbi-geneid:3748024	5.1.1.7	54506|54506
cch:Cag_0345	ncbi-geneid:3748028	2.4.1.83	53448
cch:Cag_0347	ncbi-geneid:3748030	4.2.1.11	51604|54826
cch:Cag_0349	ncbi-geneid:3748032	1.17.7.1	56014
cch:Cag_0350	ncbi-geneid:3748033	1.1.1.100	51735
cch:Cag_0357	ncbi-geneid:3748040	2.7.7.6	64484
cch:Cag_0358	ncbi-geneid:3748041	2.7.7.6	64484
cch:Cag_0359	ncbi-geneid:3748004	6.3.4.14|6.4.1.2	56059|52440|51246
cch:Cag_0363	ncbi-geneid:3748008	6.4.1.2	52096
cch:Cag_0365	ncbi-geneid:3748010	1.2.7.3	52518
cch:Cag_0366	ncbi-geneid:3748011	1.2.7.3	52518|53323|52922
cch:Cag_0369	ncbi-geneid:3748014	6.1.1.7	55681|101353|55186|50447
cch:Cag_0372	ncbi-geneid:3748017	3.5.4.16	55620
cch:Cag_0373	ncbi-geneid:3748018	4.2.3.12	55620
cch:Cag_0375	ncbi-geneid:3748020	3.6.3.41	52540|52540
cch:Cag_0383	ncbi-geneid:3747551	1.1.1.159	51735
cch:Cag_0386	ncbi-geneid:3747554	1.11.1.6|1.11.1.7	48113|48113
cch:Cag_0388	ncbi-geneid:3747556	6.1.1.9	52374|50677|47323|46589
cch:Cag_0389	ncbi-geneid:3747557	3.4.21.92	52096
cch:Cag_0390	ncbi-geneid:3747558	2.1.1.148	69796
cch:Cag_0391	ncbi-geneid:3747559	3.6.4.6|3.4.24.-	52540|140990
cch:Cag_0392	ncbi-geneid:3747560	6.1.1.17	52374|48163
cch:Cag_0394	ncbi-geneid:3747562	1.10.99.1	50022
cch:Cag_0397	ncbi-geneid:3747565	1.20.4.1	52788
cch:Cag_0400	ncbi-geneid:3747778	1.18.6.1	52540|88659
cch:Cag_0401	ncbi-geneid:3747779	1.-.-.-	51735|50129
cch:Cag_0406	ncbi-geneid:3747786	3.1.3.1	53649|53649|51120|50969|53649|53649|49313|49313|49313|49313|51004
cch:Cag_0407	ncbi-geneid:3747787	3.1.3.48	52788
cch:Cag_0409	ncbi-geneid:3747789	3.1.3.3	56784|55021
cch:Cag_0412	ncbi-geneid:3747792	2.4.2.-	51690|54675
cch:Cag_0415	ncbi-geneid:3747681	3.6.3.29	52540|50331
cch:Cag_0416	ncbi-geneid:3747682	4.2.99.18	48150
cch:Cag_0420	ncbi-geneid:3747686	2.5.1.15	51717
cch:Cag_0421	ncbi-geneid:3747687	4.2.3.12	55620
cch:Cag_0422	ncbi-geneid:3747688	4.1.3.27|2.6.1.85|4.1.3.38	56322|56752
cch:Cag_0423	ncbi-geneid:3747689	3.6.1.11|3.6.1.40	109604|53067|53067
cch:Cag_0431	ncbi-geneid:3748137	2.7.4.1	56024|143724|56024|140356
cch:Cag_0433	ncbi-geneid:3748139	4.1.1.19	56271
cch:Cag_0436	ncbi-geneid:3748142	2.7.13.3	55874|47384|55785|158472
cch:Cag_0442	ncbi-geneid:3748148	5.3.1.16|4.1.3.-	51366
cch:Cag_0444	ncbi-geneid:3748150	3.6.1.1	50324
cch:Cag_0449	ncbi-geneid:3747374	6.3.2.-	53623|53244|51984
cch:Cag_0451	ncbi-geneid:3747376	4.2.1.20	53686
cch:Cag_0453	ncbi-geneid:3747378	3.6.3.27	52540|90123
cch:Cag_0454	ncbi-geneid:3747379	5.4.2.8	53738|55957|53738|53738
cch:Cag_0458	ncbi-geneid:3747383	6.3.2.17|6.3.2.12	53623|53244
cch:Cag_0459	ncbi-geneid:3747384	3.6.3.15	52540|50249|68912
cch:Cag_0464	ncbi-geneid:3747389	2.5.1.31	64005
cch:Cag_0465	ncbi-geneid:3748190	3.5.1.4|6.3.5.6|6.3.5.7	75304
cch:Cag_0466	ncbi-geneid:3748191	6.2.1.5	52210|51735
cch:Cag_0467	ncbi-geneid:3748192	5.3.1.13	53697
cch:Cag_0474	ncbi-geneid:3748199	5.4.2.8	53738|53738|55957
cch:Cag_0475	ncbi-geneid:3748200	2.4.1.182	53756
cch:Cag_0479	ncbi-geneid:3748204	3.6.3.25	52540
cch:Cag_0483	ncbi-geneid:3746352	3.6.1.15	52972
cch:Cag_0484	ncbi-geneid:3746353	2.6.99.2	63892
cch:Cag_0487	ncbi-geneid:3746356	2.1.2.9	53328|50486
cch:Cag_0488	ncbi-geneid:3746357	3.5.1.88	56420
cch:Cag_0489	ncbi-geneid:3746358	1.1.1.205	51412|51412
cch:Cag_0490	ncbi-geneid:3746359	2.7.7.4	52540|54980|54980
cch:Cag_0491	ncbi-geneid:3746360	3.4.21.89	51306
cch:Cag_0493	ncbi-geneid:3746362	4.1.3.27	56322
cch:Cag_0494	ncbi-geneid:3746363	3.4.21.-	50494|50156|50156
cch:Cag_0497	ncbi-geneid:3746366	5.3.1.1	51351
cch:Cag_0498	ncbi-geneid:3746367	3.6.3.27	52540
cch:Cag_0503	ncbi-geneid:3747836	2.6.1.11	53383
cch:Cag_0504	ncbi-geneid:3747837	2.1.2.2	53328
cch:Cag_0506	ncbi-geneid:3747839	2.4.1.83	53448
cch:Cag_0512	ncbi-geneid:3747845	2.7.7.24	53448
cch:Cag_0514	ncbi-geneid:3747847	5.1.3.13	51182
cch:Cag_0515	ncbi-geneid:3747848	1.1.1.133	51735
cch:Cag_0516	ncbi-geneid:3747849	4.2.1.46	51735
cch:Cag_0517	ncbi-geneid:3747850	5.1.3.2	51735
cch:Cag_0518	ncbi-geneid:3747851	2.7.7.22|5.3.1.8	51182|53448
cch:Cag_0523	ncbi-geneid:3746333	6.1.1.5	52374|47323|50677
cch:Cag_0525	ncbi-geneid:3746335	2.4.2.14	56235|53271
cch:Cag_0528	ncbi-geneid:3746338	3.1.21.2	51658
cch:Cag_0537	ncbi-geneid:3746347	1.4.1.13|1.4.1.14	51971|46548|51971
cch:Cag_0538	ncbi-geneid:3746348	1.18.1.2	52343|63380
cch:Cag_0539	ncbi-geneid:3746349	2.4.2.-	52317
cch:Cag_0540	ncbi-geneid:3746350	5.3.1.16	51366
cch:Cag_0542	ncbi-geneid:3747046	4.2.1.70|5.4.99.12	55120|55174
cch:Cag_0548	ncbi-geneid:3747052	2.7.7.-	56731|57783
cch:Cag_0556	ncbi-geneid:3747060	2.7.4.16	56042|55326
cch:Cag_0559	ncbi-geneid:3747063	3.5.4.19	141734
cch:Cag_0560	ncbi-geneid:3747064	2.1.1	53335
cch:Cag_0563	ncbi-geneid:3747510	2.1.1.80|3.1.1.61	52738|53335|55785|47757|55785|57997
cch:Cag_0565	ncbi-geneid:3747512	2.4.2.7	53271
cch:Cag_0571	ncbi-geneid:3747518	2.7.4.14	52540
cch:Cag_0573	ncbi-geneid:3747520	5.1.1.3	53681|53681
cch:Cag_0580	ncbi-geneid:3747527	1.4.1.13|1.4.1.14	51971|54292|46548|46548
cch:Cag_0589	ncbi-geneid:3747497	6.3.5.2	52402|54810|52317
cch:Cag_0590	ncbi-geneid:3747498	2.4.1.-|3.4	56601|53955
cch:Cag_0596	ncbi-geneid:3747504	2.3.1.-	55729
cch:Cag_0602	ncbi-geneid:3746295	3.1.3.11	56655
cch:Cag_0603	ncbi-geneid:3746296	3.1.-.-	64182
cch:Cag_0605	ncbi-geneid:3746298	2.4.1.83	53448
cch:Cag_0612	ncbi-geneid:3746305	5.3.1.9	53697
cch:Cag_0619	ncbi-geneid:3746934	1.97.1.9	54862
cch:Cag_0620	ncbi-geneid:3746935	1.-.-.-	53706|50692
cch:Cag_0622	ncbi-geneid:3746937	3.5.4.12	53927
cch:Cag_0623	ncbi-geneid:3746938	3.5.4.26|1.1.1.193	53597|53927
cch:Cag_0624	ncbi-geneid:3746939	1.11.1.15	52833
cch:Cag_0625	ncbi-geneid:3746940	2.5.1.9	63380|63380
cch:Cag_0626	ncbi-geneid:3746941	2.7.7.7	48019|52540
cch:Cag_0631	ncbi-geneid:3746946	4.99.1.1	53800
cch:Cag_0635	ncbi-geneid:3747312	1.6.99.3|1.6.5.3	56770
cch:Cag_0636	ncbi-geneid:3747313	1.6.99.5|1.6.5.3	143243
cch:Cag_0637	ncbi-geneid:3747314	1.6.5.3	56762
cch:Cag_0639	ncbi-geneid:3747316	1.6.99.5|1.6.5.3	54862
cch:Cag_0649	ncbi-geneid:3747326	2.7.10.-	52540
cch:Cag_0650	ncbi-geneid:3747327	3.1.3.48	89550
cch:Cag_0651	ncbi-geneid:3747328	1.1.1.271	51735
cch:Cag_0652	ncbi-geneid:3747329	4.2.1.47	51735
cch:Cag_0671	ncbi-geneid:3747544	4.2.1.46	51735
cch:Cag_0693	ncbi-geneid:3746773	1.1.1.100	51735
cch:Cag_0695	ncbi-geneid:3746775	6.1.1.11	55681|46589
cch:Cag_0700	ncbi-geneid:3747474	1.11.1.7|1.11.1.15	52833
cch:Cag_0702	ncbi-geneid:3747476	3.2.1.17	53955
cch:Cag_0703	ncbi-geneid:3747477	1.17.4.1	51998|51294|55608|75625
cch:Cag_0711	ncbi-geneid:3747485	6.1.1.15	55681|52954|64586
cch:Cag_0712	ncbi-geneid:3747486	2.4.2.29	51713
cch:Cag_0713	ncbi-geneid:3747487	2.-.-.-	102114
cch:Cag_0716	ncbi-geneid:3747412	3.6.3.25	52540|90123
cch:Cag_0717	ncbi-geneid:3747413	3.6.3.27	52540|90123
cch:Cag_0722	ncbi-geneid:3747418	2.7.7.25	81891|81301
cch:Cag_0723	ncbi-geneid:3747419	1.1.1.18	51735|55347
cch:Cag_0728	ncbi-geneid:3747424	4.1.2.13	51569
cch:Cag_0729	ncbi-geneid:3747425	3.4.21.102	52096|50156
cch:Cag_0730	ncbi-geneid:3747426	4.3.2.1	48557
cch:Cag_0731	ncbi-geneid:3747427	2.7.1.25	52540
cch:Cag_0740	ncbi-geneid:3746491	3.6.3.25	52540|90123
cch:Cag_0752	ncbi-geneid:3746501	3.1.-.-	50249|50249|50249|50249
cch:Cag_0753	ncbi-geneid:3746502	2.5.1.17	52540
cch:Cag_0756	ncbi-geneid:3747603	2.1.1.-	53335|88697
cch:Cag_0763	ncbi-geneid:3747609	3.1.11.5	52540|52540|52980
cch:Cag_0769	ncbi-geneid:3747613	3.1.11.5	52540|52980
cch:Cag_0770	ncbi-geneid:3747614	3.1.11.5	52540|52540
cch:Cag_0772	ncbi-geneid:3747616	1.2.1	51735|55347
cch:Cag_0773	ncbi-geneid:3747617	2.3.1.35|2.3.1.1	56266
cch:Cag_0774	ncbi-geneid:3747618	2.7.2	53633
cch:Cag_0775	ncbi-geneid:3747620	2.1.3.3	53671
cch:Cag_0777	ncbi-geneid:3748062	6.3.4.5	69864|52402
cch:Cag_0779	ncbi-geneid:3748064	1.5.1.5|3.5.4.9	51735|53223
cch:Cag_0782	ncbi-geneid:3748067	3.4.25.2	56235
cch:Cag_0784	ncbi-geneid:3748069	4.2.1.10	52304
cch:Cag_0787	ncbi-geneid:3748072	3.1.3.1	53649
cch:Cag_0793	ncbi-geneid:3748078	1.1.1.219	51735
cch:Cag_0796	ncbi-geneid:3747450	6.2.1.5|2.3.3.8	56059|52210
cch:Cag_0797	ncbi-geneid:3747451	2.3.3.8	48256|51735
cch:Cag_0798	ncbi-geneid:3747452	2.6.1.-	53383
cch:Cag_0799	ncbi-geneid:3747453	1.1.2.4	56176|55103|46548
cch:Cag_0802	ncbi-geneid:3747456	2.1.1.31	75217
cch:Cag_0807	ncbi-geneid:3747461	2.1.1.72	53335
cch:Cag_0810	ncbi-geneid:3747464	3.1.21.3	52540|52540
cch:Cag_0813	ncbi-geneid:3747467	3.4.21.102	52096|50156
cch:Cag_0815	ncbi-geneid:3747469	2.5.1.3	51391
cch:Cag_0816	ncbi-geneid:3746815	2.5.1.3	51391
cch:Cag_0817	ncbi-geneid:3746816	2.7.4.7|2.7.1.49	53613
cch:Cag_0821	ncbi-geneid:3746820	1.1.1.22	51735|52413|48179
cch:Cag_0823	ncbi-geneid:3746822	3.4.11.1	53187|52949
cch:Cag_0825	ncbi-geneid:3746824	2.1.1.-	102114
cch:Cag_0827	ncbi-geneid:3746826	2.7.4.3	52540
cch:Cag_0828	ncbi-geneid:3746827	3.6.4.-	52540|52540|46785
cch:Cag_0837	ncbi-geneid:3746797	1.11.1.10	53474
cch:Cag_0846	ncbi-geneid:3746805	2.7.7.62|2.7.1.156	52540
cch:Cag_0847	ncbi-geneid:3746806	3.1.11.5	52540|47781
cch:Cag_0849	ncbi-geneid:3746808	3.6.3.27	52540
cch:Cag_0850	ncbi-geneid:3746809	3.6.3.25	52540
cch:Cag_0859	ncbi-geneid:3747569	6.4.1.1	51569|89000|51230
cch:Cag_0860	ncbi-geneid:3747570	4.2.1.32|4.2.1.2	117457
cch:Cag_0862	ncbi-geneid:3747572	1.1.1.37	56327|51735
cch:Cag_0869	ncbi-geneid:3747581	3.6.3.27	52540
cch:Cag_0875	ncbi-geneid:3747336	6.3.5.2	52317
cch:Cag_0876	ncbi-geneid:3747337	4.1.99.3	48173|52425
cch:Cag_0879	ncbi-geneid:3747340	2.7.1.11	53784
cch:Cag_0888	ncbi-geneid:3747349	1.1.1.1	56796
cch:Cag_0890	ncbi-geneid:3747351	2.1.1.63	46767|53155
cch:Cag_0893	ncbi-geneid:3748083	2.7.7.7	89550
cch:Cag_0898	ncbi-geneid:3748088	3.5.2.3	51556|51338
cch:Cag_0899	ncbi-geneid:3748090	6.3.3.2	100950
cch:Cag_0900	ncbi-geneid:3748091	2.7.4.1	56024|143724|56024|140356
cch:Cag_0901	ncbi-geneid:3748092	5.3.1.26|5.3.1.6	89623
cch:Cag_0903	ncbi-geneid:3748094	3.5.1.32	53187|55031
cch:Cag_0905	ncbi-geneid:3748096	6.3.2.4	56059|52440
cch:Cag_0906	ncbi-geneid:3748097	2.7.7.63
cch:Cag_0907	ncbi-geneid:3748098	2.1.2.11	51621
cch:Cag_0924	ncbi-geneid:3746848	1.1.1.276	51735
cch:Cag_0925	ncbi-geneid:3746849	2.7.4.9	52540
cch:Cag_0927	ncbi-geneid:3746851	2.4.1.216|5.4.2.6	48208|74650|56784
cch:Cag_0928	ncbi-geneid:3746852	5.-.-.-	111337
cch:Cag_0929	ncbi-geneid:3746853	2.7.7.60	53448
cch:Cag_0931	ncbi-geneid:3747084	1.14.13.81|2.1.1.-	102114
cch:Cag_0932	ncbi-geneid:3747085	6.1.1.12	55681|55261|50249
cch:Cag_0934	ncbi-geneid:3747087	2.7.7.7	52540|48019
cch:Cag_0937	ncbi-geneid:3747090	6.3.5.3	52317
cch:Cag_0938	ncbi-geneid:3747091	6.3.5.3	82697
cch:Cag_0940	ncbi-geneid:3747093	3.5.3.12	55909
cch:Cag_0942	ncbi-geneid:3747095	3.5.1.6|3.5.1.53	56317
cch:Cag_0944	ncbi-geneid:3747097	1.8.1.9	51905
cch:Cag_0947	ncbi-geneid:3747100	6.-.-.-	56059
cch:Cag_0953	ncbi-geneid:3746528	1.97.1.9	54862
cch:Cag_0954	ncbi-geneid:3746529	1.7.2.3|1.2.1.2	53706|50692
cch:Cag_0959	ncbi-geneid:3746534	3.6.3.4	56784|81653|55008|81665
cch:Cag_0960	ncbi-geneid:3746535	1.8.4.11|1.8.4.12	55068|51316
cch:Cag_0963	ncbi-geneid:3746538	2.5.1.30|2.5.1.90	48576
cch:Cag_0965	ncbi-geneid:3746540	2.7.1.24	52540
cch:Cag_0967	ncbi-geneid:3746542	1.15.1.1	54719|46609
cch:Cag_0976	ncbi-geneid:3746901	3.1.3.18	56784
cch:Cag_0979	ncbi-geneid:3746904	3.6.3.-	52540
cch:Cag_0982	ncbi-geneid:3746907	6.2.1.26	56801|56059
cch:Cag_0988	ncbi-geneid:3747736	3.6.3.-	52540
cch:Cag_1011	ncbi-geneid:3746739	4.1.1.81	53383
cch:Cag_1012	ncbi-geneid:3746740	6.3.5.10	52540|52317
cch:Cag_1013	ncbi-geneid:3746741	1.16.8.1|1.14.99.40	55469
cch:Cag_1017	ncbi-geneid:3746745	3.2.2.-|4.2.99.18	48150|55945
cch:Cag_1019	ncbi-geneid:3746747	6.3.5.3	55326|55326|56042|56042
cch:Cag_1027	ncbi-geneid:3746755	2.6.1.-	53383
cch:Cag_1028	ncbi-geneid:3747756	1.8.98.1	46548
cch:Cag_1029	ncbi-geneid:3747757	1.8.98.1	51905|54862
cch:Cag_1031	ncbi-geneid:3747759	1.2.1.2	46548
cch:Cag_1033	ncbi-geneid:3747761	1.7.1.1	52343|63380
cch:Cag_1058	ncbi-geneid:3747041	2.4.2.21	52733
cch:Cag_1068	ncbi-geneid:3746722	2.8.1.8	102114
cch:Cag_1072	ncbi-geneid:3746726	2.5.1.57|2.5.1.56	51569
cch:Cag_1075	ncbi-geneid:3746729	6.3.5.1	56317
cch:Cag_1079	ncbi-geneid:3746733	3.6.3.25|3.6.3.34	52540
cch:Cag_1081	ncbi-geneid:3746735	3.4.16.4	56601
cch:Cag_1084	ncbi-geneid:3747951	5.1.3.20	51735
cch:Cag_1086	ncbi-geneid:3747953	2.6.1.9	53383
cch:Cag_1089	ncbi-geneid:3747956	3.1.1.29	53178
cch:Cag_1096	ncbi-geneid:3747963	2.7.2.11	53633|88697
cch:Cag_1099	ncbi-geneid:3747966	2.1.1.113	53335|50199
cch:Cag_1102	ncbi-geneid:3748320	1.2.1.41	53720
cch:Cag_1108	ncbi-geneid:3748326	1.5.1.20	51730
cch:Cag_1109	ncbi-geneid:3748327	4.1.1.20	51419|50621
cch:Cag_1115	ncbi-geneid:3748333	2.-.-.-	53756
cch:Cag_1116	ncbi-geneid:3748334	3.6.4.13	52540
cch:Cag_1119	ncbi-geneid:3748337	2.1.1.-	53335|48013
cch:Cag_1120	ncbi-geneid:3748338	2.1.1.72	53335
cch:Cag_1124	ncbi-geneid:3747280	3.1.21.3	52540|52540
cch:Cag_1125	ncbi-geneid:3747281	6.2.1.1|6.2.1.17	56801
cch:Cag_1127	ncbi-geneid:3747283	6.4.1.2|6.4.1.3	52096|52096
cch:Cag_1128	ncbi-geneid:3747284	1.1.1.1	56796
cch:Cag_1132	ncbi-geneid:3747288	2.7.7.43	53448
cch:Cag_1135	ncbi-geneid:3747291	6.2.1.3	56801
cch:Cag_1137	ncbi-geneid:3747855	3.2.2.-	48150
cch:Cag_1139	ncbi-geneid:3747857	4.3.2.2	48557
cch:Cag_1142	ncbi-geneid:3747860	3.6.3.8	81665|56784|81660|81653
cch:Cag_1150	ncbi-geneid:3747868	5.3.4.1	52833
cch:Cag_1151	ncbi-geneid:3747870	1.8.1.9	51905
cch:Cag_1154	ncbi-geneid:3747873	2.3.1.-	51161
cch:Cag_1155	ncbi-geneid:3747911	2.7.6.1	53271
cch:Cag_1159	ncbi-geneid:3747915	1.4.3.16	51905|56425|46977
cch:Cag_1160	ncbi-geneid:3747916	4.1.1.19	56271
cch:Cag_1161	ncbi-geneid:3747917	6.1.1.1	52374|55174
cch:Cag_1163	ncbi-geneid:3747919	1.1.2.4	56176|55103
cch:Cag_1164	ncbi-geneid:3747920	2.4.1.129	56601|56519
cch:Cag_1168	ncbi-geneid:3747924	2.5.1.72	142754
cch:Cag_1171	ncbi-geneid:3747927	4.2.1.1	53056
cch:Cag_1175	ncbi-geneid:3748209	2.5.1.32	48576
cch:Cag_1176	ncbi-geneid:3748210	6.1.1.6	55681|50249
cch:Cag_1182	ncbi-geneid:3748216	5.1.3.-	51735
cch:Cag_1187	ncbi-geneid:3748221	1.11.1.5	46626|46626
cch:Cag_1188	ncbi-geneid:3748222	1.14.99.-	51905
cch:Cag_1192	ncbi-geneid:3748226	2.2.1.7|2.2.1.1	52518|52922
cch:Cag_1193	ncbi-geneid:3748227	2.1.1.48|2.1.1.182	53335
cch:Cag_1206	ncbi-geneid:3748240	2.3.1.31	53474
cch:Cag_1208	ncbi-geneid:3748242	1.1.1.262	53659
cch:Cag_1209	ncbi-geneid:3748243	5.2.1.8	54534|109998
cch:Cag_1213	ncbi-geneid:3748247	2.7.4.16	56042|55326
cch:Cag_1218	ncbi-geneid:3748252	2.7.1.33
cch:Cag_1219	ncbi-geneid:3748253	4.2.3.4	56796
cch:Cag_1220	ncbi-geneid:3748254	2.7.1.71	52540
cch:Cag_1222	ncbi-geneid:3748256	5.4.99.2	51703|52242
cch:Cag_1223	ncbi-geneid:3748257	5.4.99.2	51703|52242
cch:Cag_1229	ncbi-geneid:3748262	2.3.3.13|2.3.3.14	51569
cch:Cag_1232	ncbi-geneid:3748265	1.1.1.274	51430
cch:Cag_1237	ncbi-geneid:3748270	2.7.-.-	52540
cch:Cag_1244	ncbi-geneid:3748282	1.18.6.1	52540
cch:Cag_1247	ncbi-geneid:3748285	1.18.6.1	53807
cch:Cag_1248	ncbi-geneid:3748286	1.18.6.1	53807
cch:Cag_1249	ncbi-geneid:3748287	1.18.6.1	53807
cch:Cag_1250	ncbi-geneid:3748288	1.18.6.1	53807
cch:Cag_1257	ncbi-geneid:3748295	2.5.1.49	53383
cch:Cag_1258	ncbi-geneid:3748296	2.5.1.47	53686
cch:Cag_1261	ncbi-geneid:3748299	2.3.1.30	51161
cch:Cag_1264	ncbi-geneid:3748302	2.5.1.48	53383
cch:Cag_1276	ncbi-geneid:3748314	1.8.1.4	51905|55424
cch:Cag_1279	ncbi-geneid:3748317	6.3.1.5	52402
cch:Cag_1282	ncbi-geneid:3747431	2.5.1.7	55205
cch:Cag_1286	ncbi-geneid:3747435	4.2.1.3	53732|52016|74778
cch:Cag_1288	ncbi-geneid:3747437	5.-.-.-	111337
cch:Cag_1289	ncbi-geneid:3747438	1.1.1.23	53720
cch:Cag_1294	ncbi-geneid:3747442	2.4.1.57	53756
cch:Cag_1297	ncbi-geneid:3747445	4.2.1.20	53686
cch:Cag_1299	ncbi-geneid:3747447	3.8.1.5	53474
cch:Cag_1315	ncbi-geneid:3747404	4.2.1.20	51366
cch:Cag_1327	ncbi-geneid:3746608	3.6.3.27	52540|90123
cch:Cag_1330	ncbi-geneid:3746611	2.3.1.-	56317
cch:Cag_1333	ncbi-geneid:3746615	2.7.1.148	54211|55060
cch:Cag_1334	ncbi-geneid:3746616	2.1.3.2	53671
cch:Cag_1345	ncbi-geneid:3746860	1.1.1.25	51735|53223
cch:Cag_1347	ncbi-geneid:3746862	3.1.21.-	51556
cch:Cag_1349	ncbi-geneid:3746864	5.2.1.8	50891
cch:Cag_1351	ncbi-geneid:3746866	2.4.2.1	53167
cch:Cag_1355	ncbi-geneid:3746870	5.3.1.23	100950
cch:Cag_1356	ncbi-geneid:3746871	1.9.3.1	81442
cch:Cag_1357	ncbi-geneid:3746872	1.9.3.1	46626
cch:Cag_1358	ncbi-geneid:3746873	1.9.3.1	46626
cch:Cag_1363	ncbi-geneid:3747626	2.7.10.-	56112
cch:Cag_1369	ncbi-geneid:3747630	3.6.3.4	56784|81653|55008|81665
cch:Cag_1376	ncbi-geneid:3747637	2.5.1.54	51569
cch:Cag_1377	ncbi-geneid:3747638	1.1.1.95	51735|52283|143548|55021
cch:Cag_1378	ncbi-geneid:3747639	3.6.3.16	52540
cch:Cag_1379	ncbi-geneid:3747640	3.2.1.-	53955|54106|54106
cch:Cag_1380	ncbi-geneid:3746564	5.4.99.12	55120
cch:Cag_1382	ncbi-geneid:3746566	2.7.1.20	53613
cch:Cag_1392	ncbi-geneid:3746576	2.1.1.72	53335
cch:Cag_1394	ncbi-geneid:3746578	2.5.1.75	52540|52540
cch:Cag_1402	ncbi-geneid:3747161	2.1.1.72	53335
cch:Cag_1403	ncbi-geneid:3747162	6.1.1.10	52374|47323|50249|57770
cch:Cag_1410	ncbi-geneid:3747169	1.1.1.42	53659
cch:Cag_1412	ncbi-geneid:3747171	3.6.3.16	52540
cch:Cag_1415	ncbi-geneid:3747174	3.6.4.12	52540
cch:Cag_1418	ncbi-geneid:3747177	3.1.3.27	101307
cch:Cag_1420	ncbi-geneid:3746313	1.2.1.12	55347|51735
cch:Cag_1425	ncbi-geneid:3746318	2.1.1.-	53335
cch:Cag_1429	ncbi-geneid:3746321	6.3.5.9|6.3.1	52540|52317
cch:Cag_1430	ncbi-geneid:3746322	1.1.1.158	56176|56194
cch:Cag_1435	ncbi-geneid:3746327	6.3.2.6	56104
cch:Cag_1437	ncbi-geneid:3746329	2.2.1.1	52518
cch:Cag_1439	ncbi-geneid:3746331	2.7.7.3	52374
cch:Cag_1440	ncbi-geneid:3746639	2.6.1.1	53383
cch:Cag_1444	ncbi-geneid:3746642	3.6.3.25	52540
cch:Cag_1445	ncbi-geneid:3746643	5.3.3.2	51395
cch:Cag_1446	ncbi-geneid:3746644	2.5.1.10|2.5.1.29	48576
cch:Cag_1450	ncbi-geneid:3746648	4.1.1.11	50692
cch:Cag_1451	ncbi-geneid:3746649	2.3.1.157|2.7.7.23	53448
cch:Cag_1456	ncbi-geneid:3746654	2.7.4.8	52540
cch:Cag_1459	ncbi-geneid:3746657	2.7.7.2|2.7.1.26	82114|52374
cch:Cag_1460	ncbi-geneid:3746429	4.2.1.70|5.4.99.12	55120
cch:Cag_1467	ncbi-geneid:3746436	6.1.1.21	55681|52954
cch:Cag_1468	ncbi-geneid:3746437	2.7.1.69	55804
cch:Cag_1480	ncbi-geneid:3747971	2.3.1.79	51161
cch:Cag_1482	ncbi-geneid:3747973	3.6.3.30	52540|90123
cch:Cag_1490	ncbi-geneid:3746951	1.7.-.-	56821
cch:Cag_1498	ncbi-geneid:3746960	3.6.3.25|3.6.3.17	52540|52540
cch:Cag_1514	ncbi-geneid:3747147	4.2.1.75	69618
cch:Cag_1515	ncbi-geneid:3747148	2.5.1.61	53850|54782
cch:Cag_1516	ncbi-geneid:3747149	1.2.1.70	69742|51735|69075
cch:Cag_1518	ncbi-geneid:3747152	2.7.7.4	52540|50447|54980|54980
cch:Cag_1519	ncbi-geneid:3747153	4.2.3.5	103263
cch:Cag_1520	ncbi-geneid:3747154	4.2.1.24	51569
cch:Cag_1521	ncbi-geneid:3747155	6.4.1.3	52096|52096
cch:Cag_1522	ncbi-geneid:3747156	3.1.3.25	56655
cch:Cag_1523	ncbi-geneid:3747157	3.1.21.3	52540
cch:Cag_1525	ncbi-geneid:3746584	2.1.1.72	53335
cch:Cag_1533	ncbi-geneid:3746592	4.2.1.19	54211|54211
cch:Cag_1537	ncbi-geneid:3746596	1.14.13.81	102114
cch:Cag_1544	ncbi-geneid:3746544	6.1.1.20	56037|50249|55681|54991|46955
cch:Cag_1546	ncbi-geneid:3746546	2.3.1.157|2.7.7.24	53448
cch:Cag_1547	ncbi-geneid:3746547	2.5.1.6	55973|55973|55973
cch:Cag_1548	ncbi-geneid:3746548	3.3.1.1	52283|51735
cch:Cag_1549	ncbi-geneid:3746549	5.3.1.24	51366
cch:Cag_1567	ncbi-geneid:3747124	1.18.1.3	52343|63380
cch:Cag_1583	ncbi-geneid:3746658	1.8.98.1	51905|54862
cch:Cag_1584	ncbi-geneid:3746659	1.8.98.1	51971|54862
cch:Cag_1585	ncbi-geneid:3746660	1.8.99.2	51905|56425|46977
cch:Cag_1586	ncbi-geneid:3746661	1.8.99.2	54862
cch:Cag_1587	ncbi-geneid:3746662	2.7.7.4	52374|88697
cch:Cag_1588	ncbi-geneid:3746663	6.3.1.2	55931
cch:Cag_1590	ncbi-geneid:3746665	1.14.99.30	51905
cch:Cag_1595	ncbi-geneid:3746670	3.6.1.23	51283
cch:Cag_1602	ncbi-geneid:3746677	1.11.1.15	52833
cch:Cag_1607	ncbi-geneid:3746473	2.7.3.9	51621|52009|47831
cch:Cag_1608	ncbi-geneid:3746474	3.6.4.12	52540|48024
cch:Cag_1614	ncbi-geneid:3746478	4.1.1.36|6.3.2.5	102645|52507
cch:Cag_1620	ncbi-geneid:3746484	6.6.1.1	52540|53300
cch:Cag_1621	ncbi-geneid:3746485	6.6.1.1	52540
cch:Cag_1622	ncbi-geneid:3747930	4.2.1.70|5.4.99.12	55120|55174
cch:Cag_1627	ncbi-geneid:3747935	1.11.1.10	53474
cch:Cag_1628	ncbi-geneid:3747936	2.1.1.37	53335
cch:Cag_1631	ncbi-geneid:3747939	2.5.1.19	55205
cch:Cag_1634	ncbi-geneid:3747942	2.5.1.47|4.2.1.22	53686|54631
cch:Cag_1635	ncbi-geneid:3747943	5.1.1.1	51419|50621
cch:Cag_1639	ncbi-geneid:3747946	1.1.1.100	51735
cch:Cag_1640	ncbi-geneid:3747947	4.1.1.39	51649|54966
cch:Cag_1641	ncbi-geneid:3747948	4.1.2.-	51569
cch:Cag_1642	ncbi-geneid:3747949	1.1.1.184	51735|53639
cch:Cag_1646	ncbi-geneid:3747664	2.7.2.11|2.7.4.22	53633
cch:Cag_1656	ncbi-geneid:3747674	2.1.2.10	103025|101790
cch:Cag_1657	ncbi-geneid:3747675	3.2.1.52	51445
cch:Cag_1658	ncbi-geneid:3747676	1.4.4.2	53383
cch:Cag_1659	ncbi-geneid:3747677	3.1.26.3	69065|54768
cch:Cag_1660	ncbi-geneid:3747678	2.3.1.41|2.3.1.179	53901|53901
cch:Cag_1662	ncbi-geneid:3747256	1.1.1.100	51735
cch:Cag_1663	ncbi-geneid:3747257	2.3.1.39	52151|55048
cch:Cag_1664	ncbi-geneid:3747258	2.3.1.41|2.3.1.180	53901
cch:Cag_1665	ncbi-geneid:3747259	2.3.1.15	53659
cch:Cag_1668	ncbi-geneid:3747262	1.1.1.49	55347|51735
cch:Cag_1669	ncbi-geneid:3747263	1.1.1.44	51735|48179
cch:Cag_1672	ncbi-geneid:3747266	6.2.1.26	56801
cch:Cag_1673	ncbi-geneid:3747267	2.3.3.13	51569|110921|89000
cch:Cag_1675	ncbi-geneid:3747269	3.6.3.-	52540
cch:Cag_1680	ncbi-geneid:3747274	1.5.1.2	51735|48179
cch:Cag_1683	ncbi-geneid:3746373	1.8.1.8	74863|52833
cch:Cag_1685	ncbi-geneid:3746375	6.2.1.1	56801
cch:Cag_1688	ncbi-geneid:3746378	6.1.1.4	52374|50677|47323
cch:Cag_1689	ncbi-geneid:3746379	2.7.7.8	54211|54211|55666|55666|54791|50249
cch:Cag_1691	ncbi-geneid:3746381	3.1.1.1	53474
cch:Cag_1692	ncbi-geneid:3746382	2.1.1.13	56507|82282|51717|52242|47644
cch:Cag_1700	ncbi-geneid:3746389	4.1.1.71|2.2.1.9	52518|52518|52467
cch:Cag_1701	ncbi-geneid:3746390	5.4.4.2	56322
cch:Cag_1704	ncbi-geneid:3746970	3.4.21.-	52096|52096
cch:Cag_1705	ncbi-geneid:3746971	3.6.3.25	52540
cch:Cag_1707	ncbi-geneid:3746973	6.3.2.1	52374
cch:Cag_1710	ncbi-geneid:3746976	1.1.1.1	56796
cch:Cag_1711	ncbi-geneid:3746977	6.1.1.20	55681|46589
cch:Cag_1715	ncbi-geneid:3746981	6.1.1.3	55681|55186|52954|81271
cch:Cag_1716	ncbi-geneid:3746982	1.18.6.1	53807
cch:Cag_1718	ncbi-geneid:3746984	4.2.1.113	51604|54826
cch:Cag_1719	ncbi-geneid:3746985	4.1.3.36	52096
cch:Cag_1720	ncbi-geneid:3746986	3.4.11.5|4.2.99.20	53474
cch:Cag_1730	ncbi-geneid:3746513	1.2.1.51|1.2.7.-	52518|53323|52518|52922|54862
cch:Cag_1731	ncbi-geneid:3746514	2.1.1.-	75217|55315
cch:Cag_1733	ncbi-geneid:3746516	1.4.4.2	53383
cch:Cag_1734	ncbi-geneid:3746517	4.2.1.52	51569
cch:Cag_1740	ncbi-geneid:3746523	3.4.13.9	55920|53092
cch:Cag_1741	ncbi-geneid:3746874	2.4.2.18	52418|47648
cch:Cag_1744	ncbi-geneid:3746877	3.1.26.4
cch:Cag_1746	ncbi-geneid:3746879	6.3.4.-	52402|82829
cch:Cag_1754	ncbi-geneid:3746887	1.2.1.5	53720
cch:Cag_1759	ncbi-geneid:3746892	1.7.1.13	55620
cch:Cag_1764	ncbi-geneid:3746624	2.7.11.-|2.7.4	75138|53795
cch:Cag_1767	ncbi-geneid:3746627	3.1.22.4	52540|46785
cch:Cag_1775	ncbi-geneid:3746636	2.7.6.5	109604|81301|81271|55021
cch:Cag_1778	ncbi-geneid:3747198	2.7.7.7	52540
cch:Cag_1779	ncbi-geneid:3747199	2.6.1.42	56752
cch:Cag_1780	ncbi-geneid:3747200	2.7.1.11	53784
cch:Cag_1782	ncbi-geneid:3747202	4.6.1.12	69765
cch:Cag_1783	ncbi-geneid:3747203	1.3.3.1	51395
cch:Cag_1784	ncbi-geneid:3747204	2.4.1.1	53756
cch:Cag_1787	ncbi-geneid:3747207	6.3.5.5	56059|52440|52335|48108
cch:Cag_1788	ncbi-geneid:3747208	3.5.4.25|4.1.99.12	55821|142695
cch:Cag_1789	ncbi-geneid:3747209	2.1.2.1	53383
cch:Cag_1800	ncbi-geneid:3746915	1.5.5.1	51905|54373|54862
cch:Cag_1802	ncbi-geneid:3746917	3.2.2.21	50486
cch:Cag_1805	ncbi-geneid:3746920	1.3.1.26	51735|55347
cch:Cag_1806	ncbi-geneid:3746921	1.3.99.22	102114
cch:Cag_1807	ncbi-geneid:3746922	3.1.3.-	56784
cch:Cag_1808	ncbi-geneid:3746923	2.4.1.21	53756
cch:Cag_1813	ncbi-geneid:3746928	1.18.-.-	52540
cch:Cag_1814	ncbi-geneid:3746929	1.18.-.-	53807
cch:Cag_1815	ncbi-geneid:3746930	1.18.-.-	53807
cch:Cag_1816	ncbi-geneid:3746931	6.3.4.4	52540
cch:Cag_1818	ncbi-geneid:3746449	6.1.1.16	52374|47323
cch:Cag_1821	ncbi-geneid:3746452	2.7.7.22	53448|159283
cch:Cag_1822	ncbi-geneid:3746453	2.1.1.170	53335
cch:Cag_1824	ncbi-geneid:3746455	2.7.7.6	56553|55257|47789
cch:Cag_1830	ncbi-geneid:3746461	3.4.11.18	55920
cch:Cag_1853	ncbi-geneid:3747234	3.6.5.3	52540|50465|50447
cch:Cag_1868	ncbi-geneid:3747020	2.4.1.21	53756
cch:Cag_1870	ncbi-geneid:3747022	2.3.1.1	55729
cch:Cag_1872	ncbi-geneid:3747024	3.1.11.6	116842
cch:Cag_1873	ncbi-geneid:3747025	6.3.5.6|6.3.5.7	55931|89095
cch:Cag_1878	ncbi-geneid:3746777	1.4.1.1	52283|51735
cch:Cag_1882	ncbi-geneid:3746781	3.6.4.-	52540|52540|52540|143517|141259
cch:Cag_1883	ncbi-geneid:3746782	3.6.3.27	52540
cch:Cag_1888	ncbi-geneid:3746787	5.-.-.-	51905
cch:Cag_1898	ncbi-geneid:3747643	2.3.3.13	51569|110921
cch:Cag_1899	ncbi-geneid:3747644	4.2.1.33|4.2.1.35	52016
cch:Cag_1900	ncbi-geneid:3747645	4.2.1.33|4.2.1.35	53732
cch:Cag_1901	ncbi-geneid:3747646	1.1.1.85	53659
cch:Cag_1902	ncbi-geneid:3747647	1.1.1.86	51735|48179
cch:Cag_1903	ncbi-geneid:3747648	2.2.1.6	55021|55021
cch:Cag_1905	ncbi-geneid:3747650	2.2.1.6	52518|52518|52467
cch:Cag_1906	ncbi-geneid:3747651	4.2.1.9	143975|52016
cch:Cag_1927	ncbi-geneid:3747302	3.1.3.5	56300|55816
cch:Cag_1933	ncbi-geneid:3747308	1.3.99.1	46548|54292
cch:Cag_1934	ncbi-geneid:3747309	1.3.5.1|1.3.99.1	51905|46977|56425
cch:Cag_1938	ncbi-geneid:3746698	3.5.2.6	81901|81901
cch:Cag_1939	ncbi-geneid:3746699	3.1.1.1	53474
cch:Cag_1942	ncbi-geneid:3746702	2.1.1.107	53790
cch:Cag_1945	ncbi-geneid:3746705	1.97.1.9	54862
cch:Cag_1952	ncbi-geneid:3746712	2.8.1.-	75169
cch:Cag_1954	ncbi-geneid:3746714	1.4.1.13	51971|54862|46548
cch:Cag_1955	ncbi-geneid:3746715	1.8.99.3	55124|56014|54862
cch:Cag_1956	ncbi-geneid:3746716	1.8.99.3	55124|56014|54862
cch:Cag_1957	ncbi-geneid:3747819	2.8.1.-	69721
cch:Cag_1958	ncbi-geneid:3747820	6.3.5.9|6.3.1	52540|52317
cch:Cag_1959	ncbi-geneid:3747821	2.8.1.-	64307
cch:Cag_1964	ncbi-geneid:3747826	1.2.1.2	53706|50692
cch:Cag_1965	ncbi-geneid:3747827	1.97.1.9	54862
cch:Cag_1968	ncbi-geneid:3747830	5.4.3.8	53383
cch:Cag_1972	ncbi-geneid:3747834	3.2.1.52	51445
cch:Cag_1974	ncbi-geneid:3747352	2.5.1.55	51569
cch:Cag_1977	ncbi-geneid:3747355	3.6.1.19	101386|101386
cch:Cag_1980	ncbi-geneid:3747358	1.11.1.15	52833
cch:Cag_1983	ncbi-geneid:3747362	5.4.99.16	51445|56112|51011
cch:Cag_1989	ncbi-geneid:3747368	3.1.26.-	50249
cch:Cag_1990	ncbi-geneid:3747369	2.3.1.117	51161
cch:Cag_1991	ncbi-geneid:3747370	3.4.21.102	52096|50156
cch:Cag_1993	ncbi-geneid:3747103	3.1.26.4	53098
cch:Cag_2012	ncbi-geneid:3747985	4.1.1.32	53795|68923
cch:Cag_2014	ncbi-geneid:3747987	3.6.3.14	52540|47917|50615
cch:Cag_2015	ncbi-geneid:3747988	3.6.3.14	51344
cch:Cag_2016	ncbi-geneid:3747989	3.4.17.13	52317|141986
cch:Cag_2019	ncbi-geneid:3747992	3.6.1.11|3.6.1.40	53067|53067
cch:Cag_2021	ncbi-geneid:3747994	2.1.1.-	53335
cch:Cag_2023	ncbi-geneid:3747996	2.7.2.4	53633|55021|55021
cch:Cag_2024	ncbi-geneid:3747997	6.3.3.1	56042|55326
cch:Cag_2026	ncbi-geneid:3747999	1.1.1.94	48179|51735
cch:Cag_2027	ncbi-geneid:3748000	3.1.3.-
cch:Cag_2028	ncbi-geneid:3748001	2.1.1.35	53335|50249
