# Supplementary material for: Tracing the Repertoire of Promiscuous Enzymes along the Metabolic Pathways in Archaeal Organisms
Source: Life (Basel). 2017 Jul 13;7(3):30. doi: 10.3390/life7030030 (PMC5617955; doi:10.3390/life7030030)
Supplement: Supplementary file 1 [file life-07-00030-s001.zip › Table_S2/cco.txt]

KEGGID	NCBIGI	ECs	SFamilyID
cco:CCC13826_1851	ncbi-geneid:5596909	2.7.7.7	55979|55979|55979
cco:CCC13826_1850	ncbi-geneid:5596339	5.99.1.3	56719|55874|54211
cco:CCC13826_1849	ncbi-geneid:5596525	1.7.1.13	55620
cco:CCC13826_1844	ncbi-geneid:5597011	6.3.3.1	56042|55326
cco:CCC13826_1842	ncbi-geneid:5597516	2.7.1.24	52540
cco:CCC13826_1841	ncbi-geneid:5597359	5.1.1.7	54506|54506
cco:CCC13826_1822	ncbi-geneid:5597314	3.2.2.-	52141
cco:CCC13826_1819	ncbi-geneid:5596067	6.1.1.3	55681|55186|52954
cco:CCC13826_1815	ncbi-geneid:5596385	1.4.1.4	51735|53223
cco:CCC13826_1812	ncbi-geneid:5597126	6.1.1.14|6.4.1.1	56059|52440|51246
cco:CCC13826_1807	ncbi-geneid:5597052	5.4.2.10	53738|53738|53738|55957
cco:CCC13826_1799	ncbi-geneid:5597119	3.1.11.2	56219
cco:CCC13826_1794	ncbi-geneid:5597615	2.7.1.148|3.1.2.-	54637
cco:CCC13826_1791	ncbi-geneid:5597546	3.6.1.-|3.6.3.-	52540
cco:CCC13826_1786	ncbi-geneid:5595826	2.1.2.2	53328
cco:CCC13826_1783	ncbi-geneid:5595864	3.5.1.88	56420
cco:CCC13826_1781	ncbi-geneid:5596952	3.4.21.92	52096
cco:CCC13826_1780	ncbi-geneid:5596983	5.2.1.8	54534|109998|102735
cco:CCC13826_1778	ncbi-geneid:5596480	3.5.4.16	55620
cco:CCC13826_1777	ncbi-geneid:5597038	3.6.3.14	52540
cco:CCC13826_1774	ncbi-geneid:5597414	2.5.1.47	52540
cco:CCC13826_1773	ncbi-geneid:5596917	2.3.1.30|6.2.1.3	56801
cco:CCC13826_1108	ncbi-geneid:5597363	1.11.1.5	46626|46626
cco:CCC13826_1119	ncbi-geneid:5595905	1.7.2.3	53706|50692
cco:CCC13826_1137	ncbi-geneid:5596567	2.4.2.14	56235|53271
cco:CCC13826_1138	ncbi-geneid:5597262	1.3.1.26	51735|55347
cco:CCC13826_1140	ncbi-geneid:5596120	1.8.1.9	51905
cco:CCC13826_1143	ncbi-geneid:5596603	1.3.3.1	52980
cco:CCC13826_1144	ncbi-geneid:5596749	1.1.1.3	55347|51735|55021
cco:CCC13826_1145	ncbi-geneid:5596504	4.2.1.52|2.6.1.-	53383
cco:CCC13826_1148	ncbi-geneid:5596469	2.1.1.-	75217|55315
cco:CCC13826_1151	ncbi-geneid:5595621	2.1.1.-	75217
cco:CCC13826_1154	ncbi-geneid:5597657	4.2.3.12	55620
cco:CCC13826_1155	ncbi-geneid:5596052	6.3.2.6	102114
cco:CCC13826_1160	ncbi-geneid:5596577	1.4.99.1	51905
cco:CCC13826_1161	ncbi-geneid:5596864	2.5.1.75	52540|52540
cco:CCC13826_1162	ncbi-geneid:5597603	2.2.1.6	82649|117916
cco:CCC13826_1163	ncbi-geneid:5596405	2.8.1.7	53383
cco:CCC13826_1647	ncbi-geneid:5595933	6.3.1.8	56059|52440
cco:CCC13826_1654	ncbi-geneid:5595629	1.3.1.-	102114
cco:CCC13826_1657	ncbi-geneid:5595829	1.6.5.3	56770
cco:CCC13826_1662	ncbi-geneid:5595773	1.6.5.3	54862|54292|53706
cco:CCC13826_1664	ncbi-geneid:5596825	1.6.99.5|1.6.5.3	54862
cco:CCC13826_1933	ncbi-geneid:5596576	1.2.7.-	52518|52518|53323|52922|54862
cco:CCC13826_1928	ncbi-geneid:5597623	3.6.3.21	52540
cco:CCC13826_1923	ncbi-geneid:5595784	2.3.1.40|6.2.1.20	56801|103473|69593
cco:CCC13826_1921	ncbi-geneid:5595848	1.10.2.2	50022
cco:CCC13826_1920	ncbi-geneid:5595585	1.10.2.2	81342|81648
cco:CCC13826_1919	ncbi-geneid:5596418	1.10.2.2	46626|46626
cco:CCC13826_0711	ncbi-geneid:5595772	3.2.2.20	56762|143243
cco:CCC13826_0713	ncbi-geneid:5596045	1.-.-.-	56770
cco:CCC13826_0715	ncbi-geneid:5597220	3.4.-.-	53163
cco:CCC13826_0726	ncbi-geneid:5597145	1.9.3.1	46626|46626
cco:CCC13826_0736	ncbi-geneid:5595642	1.17.4.1	52540
cco:CCC13826_0740	ncbi-geneid:5596292	3.1.3.18	56784
cco:CCC13826_0741	ncbi-geneid:5596476	6.3.5.5	52335
cco:CCC13826_0746	ncbi-geneid:5596753	3.6.1.15	52972
cco:CCC13826_0747	ncbi-geneid:5597065	1.5.1.7	51735
cco:CCC13826_0755	ncbi-geneid:5597292	2.9.1.1	53383
cco:CCC13826_0761	ncbi-geneid:5595973	1.2.1.2	53706|50692
cco:CCC13826_0762	ncbi-geneid:5597500	1.2.1.2	54862
cco:CCC13826_0773	ncbi-geneid:5596259	6.1.1.11	55681|46589
cco:CCC13826_0775	ncbi-geneid:5597628	6.1.1.2	52374
cco:CCC13826_0776	ncbi-geneid:5597518	2.7.1.71	52540
cco:CCC13826_0779	ncbi-geneid:5596774	2.5.1.55	51569
cco:CCC13826_0782	ncbi-geneid:5596460	2.1.2.9	103481
cco:CCC13826_0783	ncbi-geneid:5597110	6.3.3.-|2.5.1.78	52121
cco:CCC13826_0795	ncbi-geneid:5597448	2.7.7.-	56731|57783
cco:CCC13826_0798	ncbi-geneid:5596626	3.4.13.21	52317
cco:CCC13826_0800	ncbi-geneid:5597030	3.4.11.4	53187|55031
cco:CCC13826_0801	ncbi-geneid:5595843	2.8.1.-	52402
cco:CCC13826_0804	ncbi-geneid:5597707	3.4.13.9	56349
cco:CCC13826_0805	ncbi-geneid:5597434	4.2.1.10	52540
cco:CCC13826_0819	ncbi-geneid:5597606	2.1.1.37	53335
cco:CCC13826_0820	ncbi-geneid:5597616	2.1.1.37	53335
cco:CCC13826_0951	ncbi-geneid:5595672	2.5.1.3	52540
cco:CCC13826_0958	ncbi-geneid:5597294	1.7.2.3	63882|53218|63867
cco:CCC13826_0964	ncbi-geneid:5597358	2.7.1.40	51621|52935|50800
cco:CCC13826_0967	ncbi-geneid:5596220	2.7.13.3	55874|47384
cco:CCC13826_0969	ncbi-geneid:5596282	4.1.3.27|2.4.2.18	52418|52317
cco:CCC13826_0970	ncbi-geneid:5595596	5.3.1.24	51366
cco:CCC13826_0972	ncbi-geneid:5595609	4.2.1.20	53686
cco:CCC13826_0973	ncbi-geneid:5596458	4.2.1.20	51366
cco:CCC13826_0978	ncbi-geneid:5596718	1.3.99.1|3.6.1.11|3.6.1.40	53067|53067|109604
cco:CCC13826_0979	ncbi-geneid:5597022	2.4.99.-	55874|47384
cco:CCC13826_0981	ncbi-geneid:5596922	4.1.2.25	55620
cco:CCC13826_0985	ncbi-geneid:5595640	1.11.1.15	52833
cco:CCC13826_0986	ncbi-geneid:5595923	1.1.5.4|2.3.1.180	53901
cco:CCC13826_0987	ncbi-geneid:5596538	2.3.1.15	53659
cco:CCC13826_0990	ncbi-geneid:5596892	2.7.4.6	54919
cco:CCC13826_0991	ncbi-geneid:5597323	2.7.8.8	54862
cco:CCC13826_0993	ncbi-geneid:5595945	3.4.24.-	53756
cco:CCC13826_1007	ncbi-geneid:5595645	4.2.1.32	117457
cco:CCC13826_1009	ncbi-geneid:5596893	3.5.1.1	53774
cco:CCC13826_0348	ncbi-geneid:5597477	1.1.1.-	47473
cco:CCC13826_0347	ncbi-geneid:5596745	2.1.2.9	53328|50486
cco:CCC13826_0361	ncbi-geneid:5597613	2.7.4.7|2.7.1.49	53613
cco:CCC13826_0914	ncbi-geneid:5597147	3.6.3.14	47928
cco:CCC13826_0915	ncbi-geneid:5597351	3.6.3.14	52540|47917|50615
cco:CCC13826_0916	ncbi-geneid:5597130	3.6.3.14	52943
cco:CCC13826_0917	ncbi-geneid:5595713	3.6.3.14	52540|47917|50615
cco:CCC13826_0918	ncbi-geneid:5597532	3.6.3.14	51344
cco:CCC13826_0925	ncbi-geneid:5596352	5.2.1.8	54534
cco:CCC13826_0926	ncbi-geneid:5595991	2.3.1.39	52151|55048
cco:CCC13826_0927	ncbi-geneid:5596697	3.2.2.16|3.2.2.9	53167
cco:CCC13826_0937	ncbi-geneid:5597064	6.3.4.13|1.-.-.-	51395
cco:CCC13826_0941	ncbi-geneid:5597349	6.4.1.2	52096
cco:CCC13826_0943	ncbi-geneid:5596637	1.3.1.12	51735|48179
cco:CCC13826_1296	ncbi-geneid:5596263	6.1.1.1	51261
cco:CCC13826_1297	ncbi-geneid:5597636	3.5.1.-	54211|54211
cco:CCC13826_1493	ncbi-geneid:5596839	2.7.1.39	55060|54211
cco:CCC13826_1500	ncbi-geneid:5596335	3.5.4.26|1.1.1.193	53927|53597
cco:CCC13826_1502	ncbi-geneid:5596601	3.6.3.14	81333
cco:CCC13826_1508	ncbi-geneid:5595724	1.2.1.59|6.4.1.1	51569|89000|51230
cco:CCC13826_1509	ncbi-geneid:5597503	4.1.1.49	53795|68923
cco:CCC13826_1511	ncbi-geneid:5595600	5.1.1.13	53681|53681
cco:CCC13826_1513	ncbi-geneid:5597188	5.2.1.8	50891
cco:CCC13826_1515	ncbi-geneid:5595929	2.3.1.-	55729
cco:CCC13826_1516	ncbi-geneid:5595619	6.3.5.4	55008
cco:CCC13826_1520	ncbi-geneid:5596779	4.3.2.1	48557
cco:CCC13826_1522	ncbi-geneid:5597309	2.1.2.9	103473
cco:CCC13826_1530	ncbi-geneid:5595965	3.6.4.12	52540|50249
cco:CCC13826_1532	ncbi-geneid:5595666	3.6.3.34	52540
cco:CCC13826_1537	ncbi-geneid:5597664	2.7.4.8	55486
cco:CCC13826_1540	ncbi-geneid:5597121	1.7.99.1	56821
cco:CCC13826_1544	ncbi-geneid:5597681	3.1.3.11	56655
cco:CCC13826_1546	ncbi-geneid:5595980	3.2.1.-	53955
cco:CCC13826_1548	ncbi-geneid:5595785	6.1.1.17	52374|48163
cco:CCC13826_1551	ncbi-geneid:5597458	6.4.1.2	48695
cco:CCC13826_1552	ncbi-geneid:5596515	1.7.3.4	48695
cco:CCC13826_1555	ncbi-geneid:5595673	5.4.2.1|6.3.5.2	52317|52402|54810
cco:CCC13826_1563	ncbi-geneid:5596209	6.1.1.20	55681|46589
cco:CCC13826_1567	ncbi-geneid:5595678	2.7.7.-|2.7.1	50249|50249|50249|50249|50249|50249
cco:CCC13826_1569	ncbi-geneid:5597677	1.1.1.95	51735|52283|143548|55021
cco:CCC13826_1575	ncbi-geneid:5596542	3.1.3.5|3.1.3.6	64167
cco:CCC13826_1576	ncbi-geneid:5595656	2.4.1.182	53756
cco:CCC13826_1578	ncbi-geneid:5597649	3.6.1.-	56300
cco:CCC13826_1580	ncbi-geneid:5595871	2.7.13.3	55874|52172|50341|47226|47384
cco:CCC13826_1582	ncbi-geneid:5596178	3.1.3.3	56784
cco:CCC13826_1583	ncbi-geneid:5596933	2.2.1.2	51569
cco:CCC13826_1586	ncbi-geneid:5596644	3.1.1.29	53178
cco:CCC13826_1588	ncbi-geneid:5596900	4.1.1.20	51419|50621
cco:CCC13826_1589	ncbi-geneid:5596959	5.4.99.5|4.2.1.51	53850|48600|55021
cco:CCC13826_1590	ncbi-geneid:5595749	2.6.1.9	53383
cco:CCC13826_1594	ncbi-geneid:5596165	2.2.1.7	52518|52518|52922
cco:CCC13826_1599	ncbi-geneid:5597228	2.6.1.52	53383
cco:CCC13826_1602	ncbi-geneid:5596940	4.1.3.27	56322
cco:CCC13826_1606	ncbi-geneid:5597000	3.4.11.1	53187|52949
cco:CCC13826_1608	ncbi-geneid:5596554	2.4.2.7	53271
cco:CCC13826_2228	ncbi-geneid:5595972	5.3.1.6	89623
cco:CCC13826_0831	ncbi-geneid:5596489	3.4.21.89	51306
cco:CCC13826_0832	ncbi-geneid:5597154	1.5.1.5|3.5.4.9	51735|53223
cco:CCC13826_0834	ncbi-geneid:5596485	5.4.3.8	53383
cco:CCC13826_0841	ncbi-geneid:5596506	3.1.1.61	52738
cco:CCC13826_0843	ncbi-geneid:5597210	5.99.1.3	56719|101904|101904
cco:CCC13826_0857	ncbi-geneid:5596187	5.3.2.-	55331
cco:CCC13826_0868	ncbi-geneid:5597288	1.7.99.4	53706|50692
cco:CCC13826_0875	ncbi-geneid:5596020	5.1.1.1	51419|50621
cco:CCC13826_0882	ncbi-geneid:5595742	2.1.1.170	53335
cco:CCC13826_0883	ncbi-geneid:5597280	3.5.4.25	142695
cco:CCC13826_0884	ncbi-geneid:5596246	4.2.1.24	51569
cco:CCC13826_0885	ncbi-geneid:5597355	2.1.3.3	53671
cco:CCC13826_0887	ncbi-geneid:5596284	1.3.99.22	102114
cco:CCC13826_0175	ncbi-geneid:5597449	2.7.7.6	64484
cco:CCC13826_0178	ncbi-geneid:5596434	3.4.19.-	51556|51338
cco:CCC13826_1459	ncbi-geneid:5597007	1.-.-.-	56935
cco:CCC13826_1464	ncbi-geneid:5595924	3.1.3.27	101307
cco:CCC13826_1465	ncbi-geneid:5596204	2.7.7.4	52374|88697
cco:CCC13826_1467	ncbi-geneid:5597562	2.7.7.60|4.6.1.12	69765|53448
cco:CCC13826_1481	ncbi-geneid:5596622	2.6.1.16	53697|56235
cco:CCC13826_1482	ncbi-geneid:5595970	2.7.7.59	81891|55021
cco:CCC13826_1485	ncbi-geneid:5597014	2.4.2.22	53271
cco:CCC13826_1487	ncbi-geneid:5595898	6.3.5.5	54523
cco:CCC13826_0699	ncbi-geneid:5596597	5.4.99.12	55120
cco:CCC13826_0695	ncbi-geneid:5597241	2.5.1.31	64005
cco:CCC13826_0692	ncbi-geneid:5596121	2.7.7.23|2.3.1.157	53448|51161
cco:CCC13826_0688	ncbi-geneid:5597079	2.9.1.1	56954
cco:CCC13826_0687	ncbi-geneid:5596270	3.6.5.3	111369
cco:CCC13826_0681	ncbi-geneid:5596258	3.6.1.-|3.6.4.12	52540|48024
cco:CCC13826_0680	ncbi-geneid:5595911	1.17.7.1	51717
cco:CCC13826_0678	ncbi-geneid:5595963	3.6.4.-	52540
cco:CCC13826_0671	ncbi-geneid:5596824	6.1.1.11	54506
cco:CCC13826_0663	ncbi-geneid:5596100	3.6.3.-	52540
cco:CCC13826_0661	ncbi-geneid:5596664	2.5.1.9	161098
cco:CCC13826_0659	ncbi-geneid:5597083	4.1.1.23	55909
cco:CCC13826_0657	ncbi-geneid:5595792	3.5.1.53	56317
cco:CCC13826_0649	ncbi-geneid:5596388	2.7.7.-	53850
cco:CCC13826_0644	ncbi-geneid:5596589	3.4.11.4	52540|52540
cco:CCC13826_1618	ncbi-geneid:5597191	3.1.2.-	54637
cco:CCC13826_1620	ncbi-geneid:5596595	2.7.7.7	52141
cco:CCC13826_1632	ncbi-geneid:5596305	3.5.4.10|2.1.2.3	53927|52335
cco:CCC13826_1633	ncbi-geneid:5597284	1.8.4.11|1.8.4.12	55068|51316
cco:CCC13826_1084	ncbi-geneid:5596384	4.1.2.17	53639
cco:CCC13826_1083	ncbi-geneid:5597107	2.1.1.-	53335|81799
cco:CCC13826_1079	ncbi-geneid:5595737	2.6.1.21	56752
cco:CCC13826_1076	ncbi-geneid:5596056	5.99.1.3	55166|54001
cco:CCC13826_1064	ncbi-geneid:5596077	3.4.21.107	50494|50156|50156
cco:CCC13826_1062	ncbi-geneid:5596945	2.7.13.3	55874|47384
cco:CCC13826_1058	ncbi-geneid:5596975	2.5.1.49	53383
cco:CCC13826_1056	ncbi-geneid:5596695	3.1.3.18	56784
cco:CCC13826_1051	ncbi-geneid:5595979	1.2.1.70	69742|51735|69075
cco:CCC13826_1050	ncbi-geneid:5596445	6.1.1.15	55681|52954|55826
cco:CCC13826_1048	ncbi-geneid:5597534	2.5.1.61	53850|54782
cco:CCC13826_1045	ncbi-geneid:5596760	4.1.1.-	50475|143968|143968
cco:CCC13826_1042	ncbi-geneid:5595776	2.7.4.16	55326|56042
cco:CCC13826_1041	ncbi-geneid:5597553	5.4.99.12	55120
cco:CCC13826_1040	ncbi-geneid:5596071	3.4.13.21	52317
cco:CCC13826_1039	ncbi-geneid:5595796	3.4.24.-	58104|103190
cco:CCC13826_0161	ncbi-geneid:5597545	1.15.1.1	49329
cco:CCC13826_0159	ncbi-geneid:5597287	3.6.3.14	81336
cco:CCC13826_0154	ncbi-geneid:5597492	3.2.1.52	51445
cco:CCC13826_0150	ncbi-geneid:5595857	2.5.1.54	51569
cco:CCC13826_0149	ncbi-geneid:5596096	1.8.1.9	51905
cco:CCC13826_0142	ncbi-geneid:5597176	2.9.1.-	52821
cco:CCC13826_0140	ncbi-geneid:5596396	2.2.1.6	52518|52518|52467
cco:CCC13826_0139	ncbi-geneid:5596257	2.2.1.6	55021|55021
cco:CCC13826_0138	ncbi-geneid:5597033	2.3.1.-	51161
cco:CCC13826_0136	ncbi-geneid:5597340	2.3.1.51	69593
cco:CCC13826_0134	ncbi-geneid:5595646	6.3.5.3	52317
cco:CCC13826_0133	ncbi-geneid:5595643	6.3.5.3	82697
cco:CCC13826_0132	ncbi-geneid:5596771	6.3.2.6	56104
cco:CCC13826_0131	ncbi-geneid:5595657	3.4.21.102	52096|50156
cco:CCC13826_0094	ncbi-geneid:5597226	5.2.1.8	144083
cco:CCC13826_0093	ncbi-geneid:5596725	2.4.2.29	51713
cco:CCC13826_0087	ncbi-geneid:5595869	4.2.3.4	56796
cco:CCC13826_0085	ncbi-geneid:5596276	1.8.-.-	102114
cco:CCC13826_1351	ncbi-geneid:5595686	3.4.24.-	52540|140990
cco:CCC13826_1341	ncbi-geneid:5595744	2.7.7.7
cco:CCC13826_1337	ncbi-geneid:5596944	3.4.17.11	53187|55031
cco:CCC13826_1334	ncbi-geneid:5596988	2.7.4.1	56024|56024|143724|140356
cco:CCC13826_1333	ncbi-geneid:5596397	3.6.1.45	55811
cco:CCC13826_1327	ncbi-geneid:5595962	3.1.3.16	56300
cco:CCC13826_1325	ncbi-geneid:5597056	2.7.13.3	55874|47384
cco:CCC13826_1217	ncbi-geneid:5596048	3.6.1.11|3.6.1.40	53067|53067
cco:CCC13826_1219	ncbi-geneid:5596642	6.3.4.5	69864|52402
cco:CCC13826_1221	ncbi-geneid:5595630	3.4.25.2	56235
cco:CCC13826_1228	ncbi-geneid:5596113	4.1.1.21	52540
cco:CCC13826_1231	ncbi-geneid:5596584	4.2.1.32	52540|160246|160246
cco:CCC13826_1239	ncbi-geneid:5597136	3.6.3.-	52540
cco:CCC13826_1242	ncbi-geneid:5597138	2.4.1.227	53756
cco:CCC13826_1245	ncbi-geneid:5597679	5.1.1.3	53681|53681
cco:CCC13826_1250	ncbi-geneid:5596062	3.6.3.-	52540|55021
cco:CCC13826_1251	ncbi-geneid:5597713	1.4.1.16	55347|51735|51735
cco:CCC13826_1252	ncbi-geneid:5597559	6.1.1.9	52374|50677|47323|46589
cco:CCC13826_1254	ncbi-geneid:5596708	2.4.1.-	56601|53955
cco:CCC13826_1255	ncbi-geneid:5595735	3.6.4.12	52540
cco:CCC13826_1257	ncbi-geneid:5595849	3.6.3.-	52540
cco:CCC13826_1261	ncbi-geneid:5595633	3.1.3.-
cco:CCC13826_1263	ncbi-geneid:5596285	3.4.11.2	144091
cco:CCC13826_1265	ncbi-geneid:5597682	2.5.1.7	55205
cco:CCC13826_1269	ncbi-geneid:5596894	4.1.1.-	52507
cco:CCC13826_1270	ncbi-geneid:5596763	2.7.7.3	52374
cco:CCC13826_1271	ncbi-geneid:5597435	2.7.4.9	52540
cco:CCC13826_1272	ncbi-geneid:5596341	6.1.1.21	55681|52954
cco:CCC13826_1273	ncbi-geneid:5596873	4.1.1.19	51419|50621
cco:CCC13826_1274	ncbi-geneid:5597371	2.6.1.1	53383
cco:CCC13826_1276	ncbi-geneid:5595893	2.7.7.-	69572
cco:CCC13826_1279	ncbi-geneid:5596184	2.5.1.3	51391
cco:CCC13826_1282	ncbi-geneid:5597254	2.5.1.49|1.3.99.1	54292|46548
cco:CCC13826_1283	ncbi-geneid:5597203	1.3.99.1	51905|56425|46977
cco:CCC13826_1286	ncbi-geneid:5595797	3.6.3.34	52540
cco:CCC13826_1292	ncbi-geneid:5597710	1.2.7.3	53323
cco:CCC13826_1293	ncbi-geneid:5596518	1.2.7.3	52518
cco:CCC13826_1294	ncbi-geneid:5596581	1.2.7.3	52518|52922
cco:CCC13826_1295	ncbi-geneid:5597538	1.2.7.3	54862
cco:CCC13826_2254	ncbi-geneid:5597556	1.1.1.37	51735|56327
cco:CCC13826_1088	ncbi-geneid:5597410	1.1.1.42	53659
cco:CCC13826_0098	ncbi-geneid:5596350	3.4.24.-	53163
cco:CCC13826_0100	ncbi-geneid:5596303	1.12.5.1	56762
cco:CCC13826_0101	ncbi-geneid:5596215	1.12.5.1	56770
cco:CCC13826_0103	ncbi-geneid:5595934	2.3.1.8	53659
cco:CCC13826_0104	ncbi-geneid:5597300	2.7.2.1	53067|53067
cco:CCC13826_0109	ncbi-geneid:5596788	6.3.2.10	53623|53244
cco:CCC13826_0113	ncbi-geneid:5595731	3.6.1.-	47781|50249|46929
cco:CCC13826_0116	ncbi-geneid:5597333	6.1.1.16	52374|47323
cco:CCC13826_0117	ncbi-geneid:5596805	3.6.3.-	52540|90123
cco:CCC13826_0118	ncbi-geneid:5596701	1.3.3.1	51395
cco:CCC13826_0119	ncbi-geneid:5597601	1.11.1.5	63411|63411
cco:CCC13826_0120	ncbi-geneid:5597379	4.2.1.52	51569
cco:CCC13826_0121	ncbi-geneid:5597213	1.1.1.159	51735
cco:CCC13826_0124	ncbi-geneid:5597037	3.4.24.-	50156
cco:CCC13826_1310	ncbi-geneid:5595926	6.3.3.2	100950
cco:CCC13826_1319	ncbi-geneid:5596262	2.7.8.7	56214
cco:CCC13826_1377	ncbi-geneid:5596167	1.3.1.26
cco:CCC13826_1389	ncbi-geneid:5596773	3.6.3.-	56784|81653|55008
cco:CCC13826_1392	ncbi-geneid:5597501	2.4.2.-	51690|54675
cco:CCC13826_1394	ncbi-geneid:5597593	4.2.3.12	58104
cco:CCC13826_1395	ncbi-geneid:5596767	1.7.2.3	53706|50692
cco:CCC13826_1396	ncbi-geneid:5596065	1.7.2.3	53706|50692
cco:CCC13826_1403	ncbi-geneid:5596591	4.3.1.19	53686|55021
cco:CCC13826_1404	ncbi-geneid:5596781	2.1.1.35	53335
cco:CCC13826_1408	ncbi-geneid:5596365	4.2.1.3	53732|52016|74778
cco:CCC13826_1409	ncbi-geneid:5597027	2.1.1.63	46767|53155
cco:CCC13826_1410	ncbi-geneid:5595680	3.1.21.3	52540|52540
cco:CCC13826_1411	ncbi-geneid:5596164	3.1.21.3	116734|116734
cco:CCC13826_1412	ncbi-geneid:5597674	2.1.1.72	53335
cco:CCC13826_1413	ncbi-geneid:5596139	3.5.4.25|4.1.99.12	55821|142695
cco:CCC13826_1430	ncbi-geneid:5597183	2.1.1.31	75217
cco:CCC13826_1435	ncbi-geneid:5595584	5.4.99.-|4.2.1.70	55120
cco:CCC13826_1436	ncbi-geneid:5595910	2.-.-.-	53756
cco:CCC13826_1439	ncbi-geneid:5597509	6.1.1.14	55681
cco:CCC13826_1445	ncbi-geneid:5595967	3.1.3.15	89550
cco:CCC13826_1446	ncbi-geneid:5597577	6.3.1.2	55931|54368
cco:CCC13826_1448	ncbi-geneid:5596527	2.7.7.7	52540
cco:CCC13826_1450	ncbi-geneid:5596570	3.6.3.4	56784|81653|55008|81665
cco:CCC13826_1453	ncbi-geneid:5596657	4.2.3.1	53686
cco:CCC13826_0600	ncbi-geneid:5596731	6.3.4.5	55729
cco:CCC13826_0583	ncbi-geneid:5595668	6.3.2.1	52374
cco:CCC13826_0581	ncbi-geneid:5595743	6.3.4.-	52402
cco:CCC13826_0578	ncbi-geneid:5595948	5.-.-.-	53697
cco:CCC13826_0577	ncbi-geneid:5597487	2.4.1.227|2.7.1.-|2.7.7	53613|52374
cco:CCC13826_0576	ncbi-geneid:5597129	5.1.3.20	51735
cco:CCC13826_0575	ncbi-geneid:5595812	3.1.3.-	56784
cco:CCC13826_0084	ncbi-geneid:5596362	5.1.1.3	46626
cco:CCC13826_0081	ncbi-geneid:5595605	2.5.1.47	53686
cco:CCC13826_0078	ncbi-geneid:5596531	3.6.1.-|3.6.4.-	52540|52540|143517|141259
cco:CCC13826_0077	ncbi-geneid:5597026	6.1.1.9|6.3.2.12|6.3.2.17	53623|53244
cco:CCC13826_0074	ncbi-geneid:5596212	6.1.1.4	52374|50677|47323
cco:CCC13826_0069	ncbi-geneid:5596000	2.3.1.-	56317
cco:CCC13826_0068	ncbi-geneid:5597522	2.5.1.6	55973|55973|55973
cco:CCC13826_0066	ncbi-geneid:5596290	3.4.24.-	55486
cco:CCC13826_0064	ncbi-geneid:5597108	2.5.1.7|3.6.4.12	52540
cco:CCC13826_0063	ncbi-geneid:5596125	5.4.99.12	55120
cco:CCC13826_0061	ncbi-geneid:5596556	2.7.1.148	54211|55060
cco:CCC13826_0055	ncbi-geneid:5597572	2.4.1.129	56601|56519
cco:CCC13826_0053	ncbi-geneid:5596353	4.99.1.1	53800
cco:CCC13826_0051	ncbi-geneid:5597711	6.1.1.7	55681|101353|55186|50447
cco:CCC13826_0043	ncbi-geneid:5595614	6.1.1.14	109604
cco:CCC13826_0040	ncbi-geneid:5596790	2.1.1.-	75217
cco:CCC13826_0039	ncbi-geneid:5597638	2.7.7.72|3.1.3.-|3.1.4	81891|81301
cco:CCC13826_0036	ncbi-geneid:5597306	1.1.1.85	53659
cco:CCC13826_0035	ncbi-geneid:5596201	4.2.1.33|4.2.1.35	52016
cco:CCC13826_0029	ncbi-geneid:5596493	3.5.1.1	53774
cco:CCC13826_2188	ncbi-geneid:5596756	1.1.1.23	53720
cco:CCC13826_2070	ncbi-geneid:5596437	4.1.2.13	51569
cco:CCC13826_2069	ncbi-geneid:5595648	2.7.8.7	54534|109998
cco:CCC13826_2056	ncbi-geneid:5596375	1.8.1.8	52833|74863
cco:CCC13826_2053	ncbi-geneid:5596611	2.7.7.38	53448
cco:CCC13826_2052	ncbi-geneid:5597243	4.2.3.1	53686
cco:CCC13826_2040	ncbi-geneid:5595853	3.5.2.3	51556|51338
cco:CCC13826_2039	ncbi-geneid:5596042	2.1.3.2	53671
cco:CCC13826_2025	ncbi-geneid:5597029	2.7.1.26|2.7.7.2	82114|52374
cco:CCC13826_2024	ncbi-geneid:5597067	2.1.1.-	53335|55174
cco:CCC13826_2023	ncbi-geneid:5597617	6.5.1.2
cco:CCC13826_2021	ncbi-geneid:5596004	2.5.1.15	51717
cco:CCC13826_2018	ncbi-geneid:5597174	2.7.2.4	53633|55021|55021
cco:CCC13826_2017	ncbi-geneid:5596033	3.6.1.-	55811
cco:CCC13826_2003	ncbi-geneid:5596832	1.1.1.86	51735|48179
cco:CCC13826_2000	ncbi-geneid:5595760	3.1.-.-	50249|50249
cco:CCC13826_1999	ncbi-geneid:5597140	2.7.7.7	52540
cco:CCC13826_1989	ncbi-geneid:5596312	4.2.1.19	54211|54211
cco:CCC13826_1987	ncbi-geneid:5597357	3.2.1.-	53955|54106|54106
cco:CCC13826_1985	ncbi-geneid:5597564	3.1.21.-	51556
cco:CCC13826_1983	ncbi-geneid:5596998	2.1.1.35	52540
cco:CCC13826_1982	ncbi-geneid:5596302	2.7.1.23	111331
cco:CCC13826_1981	ncbi-geneid:5595740	6.1.1.12	55681|55261|50249
cco:CCC13826_1980	ncbi-geneid:5595914	2.7.4.3	52540
cco:CCC13826_1978	ncbi-geneid:5595738	3.6.1.1	50324
cco:CCC13826_1975	ncbi-geneid:5596404	3.4.21.-	103515|51126
cco:CCC13826_1974	ncbi-geneid:5596660	2.1.1.-	53850
cco:CCC13826_1958	ncbi-geneid:5596831	3.4.21.53	54211|52540|88697
cco:CCC13826_1956	ncbi-geneid:5596017	2.7.1.35	53613
cco:CCC13826_1013	ncbi-geneid:5597090	4.1.1.37	51726
cco:CCC13826_1015	ncbi-geneid:5595775	2.7.6.1	53271
cco:CCC13826_1016	ncbi-geneid:5596133	2.1.1.61|2.8.1.-	52402
cco:CCC13826_1021	ncbi-geneid:5597647	3.4.-.-	88659|88946|88659
cco:CCC13826_0367	ncbi-geneid:5595804	6.3.1.2	52540
cco:CCC13826_0368	ncbi-geneid:5595652	2.7.6.3	55083
cco:CCC13826_0369	ncbi-geneid:5596997	3.4.11.9	55920|53092
cco:CCC13826_0370	ncbi-geneid:5596465	4.2.1.10	52304
cco:CCC13826_0371	ncbi-geneid:5596802	3.8.1.-	51556|51338
cco:CCC13826_0373	ncbi-geneid:5596687	3.4.21.-	52096
cco:CCC13826_0377	ncbi-geneid:5596119	2.7.13.3	47226
cco:CCC13826_0378	ncbi-geneid:5596919	2.1.2.11	51621
cco:CCC13826_0384	ncbi-geneid:5596566	3.6.1.-	52540|46785
cco:CCC13826_0389	ncbi-geneid:5597388	1.-.-.-	53706|50692
cco:CCC13826_0391	ncbi-geneid:5597565	4.3.1.1	48557
cco:CCC13826_0396	ncbi-geneid:5596571	2.7.13.3	55874|47384
cco:CCC13826_0399	ncbi-geneid:5596549	2.7.4.7|2.7.1.49	53613
cco:CCC13826_0400	ncbi-geneid:5596267	2.5.1.3	51391
cco:CCC13826_0410	ncbi-geneid:5596005	3.4.24.-	63411|63411|63411|63411
cco:CCC13826_0411	ncbi-geneid:5595872	3.5.1.-	53850
cco:CCC13826_0413	ncbi-geneid:5595601	2.7.1.39	53850
cco:CCC13826_0414	ncbi-geneid:5596415	3.6.3.21	52540
cco:CCC13826_0417	ncbi-geneid:5595939	3.4.24.57	53067
cco:CCC13826_0420	ncbi-geneid:5596927	1.1.1.267	55347|51735|69055
cco:CCC13826_0424	ncbi-geneid:5596069	1.3.99.1	54292|46548
cco:CCC13826_0425	ncbi-geneid:5597053	1.3.99.1	46977|51905|56425
cco:CCC13826_0428	ncbi-geneid:5595659	4.1.1.49	54211
cco:CCC13826_0429	ncbi-geneid:5596913	2.7.7.9	53448
cco:CCC13826_0430	ncbi-geneid:5597050	5.3.1.9	53697
cco:CCC13826_0432	ncbi-geneid:5597542	5.2.1.8	52540|52540
cco:CCC13826_0434	ncbi-geneid:5596950	2.3.1.-|1.1.5.4	51905
cco:CCC13826_0438	ncbi-geneid:5596672	2.3.3.13	51569|110921
cco:CCC13826_0441	ncbi-geneid:5596090	3.4.24.-	52540|140990
cco:CCC13826_0442	ncbi-geneid:5596411	2.1.1.-	53335
cco:CCC13826_0444	ncbi-geneid:5597177	5.3.1.16	51366
cco:CCC13826_0445	ncbi-geneid:5596588	2.4.2.-	52317
cco:CCC13826_0447	ncbi-geneid:5597293	4.2.1.46	51735|53335
cco:CCC13826_0455	ncbi-geneid:5597040	2.4.1.-	53756
cco:CCC13826_0461	ncbi-geneid:5597127	1.1.1.-	51735|52413|48179
cco:CCC13826_0463	ncbi-geneid:5596834	1.1.1.22	51735|52413|48179
cco:CCC13826_0464	ncbi-geneid:5595925	5.1.3.2	51735
cco:CCC13826_0465	ncbi-geneid:5597571	6.5.1.1	56091|50249
cco:CCC13826_0467	ncbi-geneid:5596743	3.2.2.20	48150
cco:CCC13826_0468	ncbi-geneid:5597195	6.1.1.17|5.1.3.-	51735
cco:CCC13826_0470	ncbi-geneid:5596816	2.4.-.-	53756
cco:CCC13826_0472	ncbi-geneid:5597004	2.4.1.-	53448
cco:CCC13826_0473	ncbi-geneid:5595583	2.4.-.-	53756
cco:CCC13826_0474	ncbi-geneid:5596596	4.1.1.65	53756
cco:CCC13826_0475	ncbi-geneid:5596955	6.3.5.2	88713
cco:CCC13826_0477	ncbi-geneid:5596511	2.4.1.-	53756
cco:CCC13826_0478	ncbi-geneid:5595876	2.4.1.-	53756
cco:CCC13826_0479	ncbi-geneid:5597419	2.4.-.-	53756
cco:CCC13826_0484	ncbi-geneid:5596361	6.1.1.-	52374
cco:CCC13826_0485	ncbi-geneid:5596872	2.5.1.19|2.7.7.7	89550
cco:CCC13826_0488	ncbi-geneid:5597076	2.7.7.8	54211|54211|55666|55666|50249|54791
cco:CCC13826_0492	ncbi-geneid:5597383	6.3.4.13	56059|52440|51246
cco:CCC13826_0493	ncbi-geneid:5596439	4.2.1.75	69618
cco:CCC13826_0495	ncbi-geneid:5597128	3.1.3.5	51182|51182
cco:CCC13826_0496	ncbi-geneid:5597299	2.4.1.182	51905
cco:CCC13826_0497	ncbi-geneid:5596079	3.5.1.28	53187
cco:CCC13826_0498	ncbi-geneid:5595841	1.13.12.16
cco:CCC13826_0499	ncbi-geneid:5595758	6.1.1.1	52374|55174
cco:CCC13826_0500	ncbi-geneid:5596734	2.7.6.5	109604|81301|81271|55021
cco:CCC13826_0501	ncbi-geneid:5596958	2.7.7.6	63562
cco:CCC13826_0502	ncbi-geneid:5597611	2.7.4.22	53633
cco:CCC13826_0503	ncbi-geneid:5595765	2.2.1.2	51261
cco:CCC13826_0506	ncbi-geneid:5597368	3.1.1.29|2.1.1.33	53335
cco:CCC13826_0508	ncbi-geneid:5597120	4.1.1.20	49265
cco:CCC13826_0509	ncbi-geneid:5596910	5.4.99.5|4.2.1.51|5.4.99.12	55120|55174
cco:CCC13826_0513	ncbi-geneid:5596122	1.3.1.9	51735
cco:CCC13826_0514	ncbi-geneid:5595597	5.3.1.1	51351
cco:CCC13826_0515	ncbi-geneid:5596043	2.7.2.3	53748
cco:CCC13826_0516	ncbi-geneid:5597660	1.2.1.12	55347|51735
cco:CCC13826_0518	ncbi-geneid:5596870	2.7.7.18	52374|81301
cco:CCC13826_0520	ncbi-geneid:5595949	2.6.1.52	53756
cco:CCC13826_0521	ncbi-geneid:5596874	5.1.3.14|5.1.3.23	53756
cco:CCC13826_0523	ncbi-geneid:5595658	4.1.3.27	53756
cco:CCC13826_0524	ncbi-geneid:5596775	6.3.5.4	52402|56235
cco:CCC13826_0530	ncbi-geneid:5595975	2.4.2.7|2.1.2.13|1.1.1.305	53328|50486
cco:CCC13826_0533	ncbi-geneid:5597232	6.3.5.5	56059
cco:CCC13826_0536	ncbi-geneid:5597267	6.3.5.4	52402|56235
cco:CCC13826_0539	ncbi-geneid:5596293	5.1.3.2	51735
cco:CCC13826_0540	ncbi-geneid:5595684	2.6.1.-	53383
cco:CCC13826_0542	ncbi-geneid:5597491	1.1.1.-	51735|55347
cco:CCC13826_0543	ncbi-geneid:5596299	6.1.1.19	52374|47323|55190
cco:CCC13826_0545	ncbi-geneid:5596252	2.7.4.8	52540
cco:CCC13826_0548	ncbi-geneid:5595654	3.6.3.-	52540
cco:CCC13826_0552	ncbi-geneid:5597235	3.4.19.-	51556|51338
cco:CCC13826_0555	ncbi-geneid:5597016	2.5.1.9	63380|63380
cco:CCC13826_0559	ncbi-geneid:5596963	6.4.1.2	52096
cco:CCC13826_0560	ncbi-geneid:5595790	2.3.1.41|2.3.1.179	53901|53901
cco:CCC13826_0562	ncbi-geneid:5595862	1.1.1.100	51735
cco:CCC13826_0563	ncbi-geneid:5595927	5.4.2.1	64158|53649
cco:CCC13826_0566	ncbi-geneid:5596253	6.3.2.9	53244|53623
cco:CCC13826_2272	ncbi-geneid:5596755	2.1.1.37	53335
cco:CCC13826_0200	ncbi-geneid:5595598	1.2.1.2	53706|50692
cco:CCC13826_0208	ncbi-geneid:5595599	4.2.1.2|1.2.1.2	53706|50692
cco:CCC13826_0209	ncbi-geneid:5595891	1.2.1.2	54862
cco:CCC13826_0216	ncbi-geneid:5596735	2.4.2.17	53850
cco:CCC13826_0217	ncbi-geneid:5597097	2.7.1.33
cco:CCC13826_0221	ncbi-geneid:5597406	6.3.5.6|6.3.5.7	141000
cco:CCC13826_0225	ncbi-geneid:5597172	6.1.1.6	55681|50249
cco:CCC13826_0226	ncbi-geneid:5596630	2.1.2.1	53383
cco:CCC13826_0229	ncbi-geneid:5596652	1.1.1.25	51735|53223
cco:CCC13826_0236	ncbi-geneid:5596497	1.2.99.2	56821
cco:CCC13826_0240	ncbi-geneid:5596216	2.4.2.9	53271
cco:CCC13826_0241	ncbi-geneid:5597683	1.1.1.40	51735|53223
cco:CCC13826_0242	ncbi-geneid:5597704	6.1.1.17	52374|48163
cco:CCC13826_0246	ncbi-geneid:5596309	3.5.1.18	53187|55031
cco:CCC13826_0272	ncbi-geneid:5595950	3.2.2.20	48150
cco:CCC13826_0274	ncbi-geneid:5596935	3.1.11.6	116842
cco:CCC13826_0275	ncbi-geneid:5597408	2.3.1.31	53474
cco:CCC13826_0276	ncbi-geneid:5597103	1.1.1.205	51412|54631
cco:CCC13826_0279	ncbi-geneid:5597490	6.2.1.3	142433
cco:CCC13826_0280	ncbi-geneid:5596344	4.2.2.2	51126
cco:CCC13826_0281	ncbi-geneid:5597240	4.2.2.2	51126
cco:CCC13826_0283	ncbi-geneid:5597667	3.6.3.14	89392
cco:CCC13826_0284	ncbi-geneid:5597645	3.5.4.16|3.1.2.-	54637
cco:CCC13826_2177	ncbi-geneid:5597614	2.4.1.-	53448
cco:CCC13826_2169	ncbi-geneid:5596179	2.3.1.179	53901|53901
cco:CCC13826_2166	ncbi-geneid:5596472	2.3.1.41	53901
cco:CCC13826_2164	ncbi-geneid:5596378	2.7.8.-	56214
cco:CCC13826_2149	ncbi-geneid:5595578	5.4.2.10	141868|55073
cco:CCC13826_2146	ncbi-geneid:5595806	3.1.2.-	54637
cco:CCC13826_2143	ncbi-geneid:5595966	2.-.-.-	54690
cco:CCC13826_2141	ncbi-geneid:5597234	4.1.1.-	51419|50621
cco:CCC13826_2138	ncbi-geneid:5597639	1.2.1.2	81342
cco:CCC13826_2135	ncbi-geneid:5596028	2.7.9.3	56042|55326
cco:CCC13826_2131	ncbi-geneid:5597517	6.3.4.4	52540
cco:CCC13826_2127	ncbi-geneid:5595786	6.3.5.5	56059|56059|52440|52440|48108|52335
cco:CCC13826_2122	ncbi-geneid:5595695	4.2.1.-	54637
cco:CCC13826_2119	ncbi-geneid:5596826	2.1.1.14	52540
cco:CCC13826_2117	ncbi-geneid:5596547	3.4.-.-	161098
cco:CCC13826_2113	ncbi-geneid:5596698	5.3.2.-	55331
cco:CCC13826_2112	ncbi-geneid:5597274	1.11.1.15	52833
cco:CCC13826_2111	ncbi-geneid:5596689	6.3.3.1	53649
cco:CCC13826_2109	ncbi-geneid:5596366	2.6.1.42	56752
cco:CCC13826_2107	ncbi-geneid:5596376	3.6.1.31|3.5.4.19	141734|101386
cco:CCC13826_2104	ncbi-geneid:5596869	6.4.1.2|6.3.4.14	56059|52440|51246
cco:CCC13826_2100	ncbi-geneid:5597591	2.4.2.11	51690|54675
cco:CCC13826_2096	ncbi-geneid:5595719	1.1.1.158	56194|56176
cco:CCC13826_2093	ncbi-geneid:5596759	4.2.1.11	51604|54826
cco:CCC13826_2089	ncbi-geneid:5597687	2.4.2.10	53706|50692
cco:CCC13826_2191	ncbi-geneid:5596647	3.1.1.32	56931
cco:CCC13826_2194	ncbi-geneid:5597008	4.2.1.33|4.2.1.35	53732
cco:CCC13826_2205	ncbi-geneid:5596338	3.5.2.6	50331
cco:CCC13826_2281	ncbi-geneid:5597618	5.4.99.-|3.6.3.29	52540
cco:CCC13826_2284	ncbi-geneid:5597642	2.1.1.-	53335
cco:CCC13826_2287	ncbi-geneid:5596227	2.3.3.1	48256
cco:CCC13826_2293	ncbi-geneid:5596754	2.8.1.6	102114
cco:CCC13826_2296	ncbi-geneid:5597276	5.99.1.2	56712|57783|57783
cco:CCC13826_2297	ncbi-geneid:5595996	1.1.1.-	64518
cco:CCC13826_2299	ncbi-geneid:5596912	2.7.7.43	53448
cco:CCC13826_2302	ncbi-geneid:5596855	5.1.3.14	53756
cco:CCC13826_2303	ncbi-geneid:5597045	1.6.99.-|2.5.1.56	51569|51269
cco:CCC13826_2308	ncbi-geneid:5596999	3.5.4.13	51283
cco:CCC13826_2319	ncbi-geneid:5596838	3.4.19.5	56235
cco:CCC13826_1700	ncbi-geneid:5595620	3.6.3.-|4.2.1.2	117457
cco:CCC13826_1712	ncbi-geneid:5597214	2.3.1.183	55729
cco:CCC13826_1722	ncbi-geneid:5596789	3.6.3.-	52540
cco:CCC13826_1729	ncbi-geneid:5596857	1.7.2.4	50974|49503|46626
cco:CCC13826_1735	ncbi-geneid:5596001	2.2.1.1	52518|52518|52922
cco:CCC13826_1736	ncbi-geneid:5597485	2.5.1.10	48576
cco:CCC13826_1739	ncbi-geneid:5595660	4.1.1.11	50692
cco:CCC13826_1740	ncbi-geneid:5596885	6.3.2.13	53623|53244
cco:CCC13826_1751	ncbi-geneid:5596373	2.7.7.6	56553|47789|55257
cco:CCC13826_1756	ncbi-geneid:5596509	3.4.11.18	55920
cco:CCC13826_1761	ncbi-geneid:5597653	3.1.3.45	56053|56053
cco:CCC13826_0342	ncbi-geneid:5596628	3.1.26.4	53098
cco:CCC13826_0336	ncbi-geneid:5597271	4.2.1.1	53056
cco:CCC13826_0328	ncbi-geneid:5596552	1.15.1.1	54719|46609
cco:CCC13826_0327	ncbi-geneid:5596392	4.4.1.8	53383
cco:CCC13826_0324	ncbi-geneid:5597646	4.4.1.8	53383
cco:CCC13826_0323	ncbi-geneid:5597620	1.11.1.15	52833
cco:CCC13826_0297	ncbi-geneid:5596782	1.17.4.1	47240
cco:CCC13826_0294	ncbi-geneid:5595689	2.1.1.77	53335
cco:CCC13826_0910	ncbi-geneid:5595887	3.1.-.-	64182
cco:CCC13826_0908	ncbi-geneid:5597181	6.3.4.2	52540|52317
cco:CCC13826_0013	ncbi-geneid:5597594	3.5.1.1	53774
cco:CCC13826_0012	ncbi-geneid:5595707	4.2.1.9	143975|52016
cco:CCC13826_0011	ncbi-geneid:5597054	2.7.1.49|2.7.4.7	53613
cco:CCC13826_1910	ncbi-geneid:5596400	4.2.1.11	47240|57802|57802
cco:CCC13826_1907	ncbi-geneid:5595832	1.6.99.-	52218
cco:CCC13826_1906	ncbi-geneid:5596792	3.1.1.73	53474
cco:CCC13826_1903	ncbi-geneid:5595960	2.4.2.11	53474
cco:CCC13826_1901	ncbi-geneid:5595639	1.1.1.-	51735
cco:CCC13826_1900	ncbi-geneid:5597084	1.1.1.-	56796
cco:CCC13826_1899	ncbi-geneid:5596486	1.97.1.4	102114
cco:CCC13826_1897	ncbi-geneid:5597634	1.17.4.2	51998
cco:CCC13826_1895	ncbi-geneid:5597217	1.17.4.1	51998|48168
cco:CCC13826_1894	ncbi-geneid:5596612	4.3.2.2	48557
cco:CCC13826_1893	ncbi-geneid:5595909	5.4.99.12	55120
cco:CCC13826_1892	ncbi-geneid:5597106	2.1.1.-	102114
cco:CCC13826_1890	ncbi-geneid:5595955	4.1.3.-	51366
cco:CCC13826_1888	ncbi-geneid:5597125	2.1.1.182	53335
cco:CCC13826_1887	ncbi-geneid:5597196	3.1.-.-	56281
cco:CCC13826_1886	ncbi-geneid:5596984	5.3.1.13	53697
cco:CCC13826_1885	ncbi-geneid:5597670	5.4.99.12	55120|55174
cco:CCC13826_1881	ncbi-geneid:5596711	4.2.1.-	52540
cco:CCC13826_1876	ncbi-geneid:5596986	6.3.5.5	81901|81901
cco:CCC13826_1872	ncbi-geneid:5597697	6.3.4.4|5.2.1.8	54534
cco:CCC13826_1869	ncbi-geneid:5596638	1.6.99.-	52172
cco:CCC13826_1866	ncbi-geneid:5597569	2.4.2.10	53271
cco:CCC13826_1861	ncbi-geneid:5596194	2.1.1.148	69796
cco:CCC13826_1857	ncbi-geneid:5597701	4.4.1.21	63411
cco:CCC13826_1854	ncbi-geneid:5596435	3.1.22.4	53098
