# Supplementary material for: Tracing the Repertoire of Promiscuous Enzymes along the Metabolic Pathways in Archaeal Organisms
Source: Life (Basel). 2017 Jul 13;7(3):30. doi: 10.3390/life7030030 (PMC5617955; doi:10.3390/life7030030)
Supplement: Supplementary file 1 [file life-07-00030-s001.zip › Table_S2/ccs.txt]

KEGGID	NCBIGI	ECs	SFamilyID
ccs:CCNA_00003	ncbi-geneid:7333144	1.1.1.25	51735|53223
ccs:CCNA_00004	ncbi-geneid:7333145	2.7.1.24	52540
ccs:CCNA_00005	ncbi-geneid:7333146	2.7.7.7
ccs:CCNA_00006	ncbi-geneid:7333147	4.2.1.17	52096
ccs:CCNA_00013	ncbi-geneid:7332895	2.7.7.59	81301|81891|55021|81593|55021
ccs:CCNA_00016	ncbi-geneid:7332106	2.-.-.-	54690
ccs:CCNA_00021	ncbi-geneid:7332111	1.2.99.3|1.3.99.16	56003|56003
ccs:CCNA_00022	ncbi-geneid:7332112	1.2.99.3|1.3.99.16	47741|54292
ccs:CCNA_00024	ncbi-geneid:7332114	2.1.1.107|1.3.1.76|4.99.1.4	75615|53790|51735
ccs:CCNA_00026	ncbi-geneid:7332116	2.7.13.3	55874|52172|55785|55785|47384|55785|55785
ccs:CCNA_00030	ncbi-geneid:7332120	3.1.27.-	55895
ccs:CCNA_00033	ncbi-geneid:7332123	2.7.7.8|2.7.7.19	54211|54211|55666|55666|54791|50249|46915
ccs:CCNA_00035	ncbi-geneid:7332125	4.2.1.70|5.4.99.12	55120
ccs:CCNA_00037	ncbi-geneid:7332127	3.1.1.-	53474
ccs:CCNA_00045	ncbi-geneid:7332135	3.6.1.1	50324
ccs:CCNA_00047	ncbi-geneid:7332137	2.1.1.33	53335
ccs:CCNA_00048	ncbi-geneid:7332138	2.5.1.6	55973|55973|55973
ccs:CCNA_00050	ncbi-geneid:7332140	2.3.1.-	56317
ccs:CCNA_00056	ncbi-geneid:7332146	2.3.1.128	55729
ccs:CCNA_00059	ncbi-geneid:7332149	1.-.-.-	55469
ccs:CCNA_00062	ncbi-geneid:7332152	6.1.1.2	52374
ccs:CCNA_00068	ncbi-geneid:7332158	1.1.1.94	51735|48179
ccs:CCNA_00069	ncbi-geneid:7332159	3.4.24.57	53067|53067
ccs:CCNA_00070	ncbi-geneid:7332160	2.5.1.61	53850|54782
ccs:CCNA_00071	ncbi-geneid:7332161	4.2.1.75	69618
ccs:CCNA_00074	ncbi-geneid:7332165	4.2.1.17|5.3.3.8|1.1.1.35|5.1.2.3	52096|51735|48179|48179
ccs:CCNA_00075	ncbi-geneid:7332166	2.3.1.16|2.3.1.9	53901|53901
ccs:CCNA_00077	ncbi-geneid:7332168	1.3.99.13	56645|47203
ccs:CCNA_00078	ncbi-geneid:7332169	1.3.99.3	56645|47203
ccs:CCNA_00082	ncbi-geneid:7332173	6.1.1.6	52374|48163
ccs:CCNA_00083	ncbi-geneid:7332174	5.4.2.2|5.4.2.8	53738|53738|55957|53738
ccs:CCNA_00084	ncbi-geneid:7332175	2.1.2.3|3.5.4.10	53927|52335
ccs:CCNA_00086	ncbi-geneid:7332177	1.4.1.2	51735|53223
ccs:CCNA_00089	ncbi-geneid:7332343	2.7.13.3	141868|55073|55785
ccs:CCNA_00090	ncbi-geneid:7332344	5.1.3.2	51735
ccs:CCNA_00092	ncbi-geneid:7332346	1.-.-.-	51735
ccs:CCNA_00095	ncbi-geneid:7332349	1.6.5.5	51735|50129
ccs:CCNA_00096	ncbi-geneid:7332350	3.5.1.1|3.4.19.5	56235
ccs:CCNA_00100	ncbi-geneid:7332354	5.1.3.1	51366
ccs:CCNA_00101	ncbi-geneid:7332355	2.1.1.-	53335|48013
ccs:CCNA_00103	ncbi-geneid:7332357	2.3.2.2	56235
ccs:CCNA_00104	ncbi-geneid:7332358	4.1.1.23	51366
ccs:CCNA_00106	ncbi-geneid:7332360	1.14.13.-	51905
ccs:CCNA_00108	ncbi-geneid:7332362	3.4.21.53	88697
ccs:CCNA_00116	ncbi-geneid:7332370	5.4.2.10	53738|53738|53738|55957
ccs:CCNA_00117	ncbi-geneid:7332371	2.6.1.16	53697|56235
ccs:CCNA_00123	ncbi-geneid:7332377	1.1.1.35	51735
ccs:CCNA_00126	ncbi-geneid:7332380	2.5.1.18	161084
ccs:CCNA_00128	ncbi-geneid:7332382	6.3.4.5	69864|52402
ccs:CCNA_00132	ncbi-geneid:7332386	1.3.1.-	51735
ccs:CCNA_00133	ncbi-geneid:7332387	2.1.1.-	102114
ccs:CCNA_00137	ncbi-geneid:7332391	2.7.13.3	55874|52172|47384|52172
ccs:CCNA_00140	ncbi-geneid:7332394	6.3.2.3	56059|52440
ccs:CCNA_00144	ncbi-geneid:7332398	1.3.99.22	102114
ccs:CCNA_00145	ncbi-geneid:7332399	3.6.1.15	52972
ccs:CCNA_00146	ncbi-geneid:7332400	2.5.1.18	52833|47616
ccs:CCNA_00151	ncbi-geneid:7332405	2.7.7.56	54211|55666
ccs:CCNA_00155	ncbi-geneid:7332409	2.7.7.7	55979|55979|55979
ccs:CCNA_00167	ncbi-geneid:7332421	3.6.1.41|3.1.3.16	56300
ccs:CCNA_00192	ncbi-geneid:7330237	6.2.1.-	56801
ccs:CCNA_00193	ncbi-geneid:7330238	1.1.1.85	53659
ccs:CCNA_00195	ncbi-geneid:7330240	4.2.1.33|4.2.1.35	52016
ccs:CCNA_00196	ncbi-geneid:7330241	4.2.1.33|4.2.1.35	53732
ccs:CCNA_00198	ncbi-geneid:7330244	2.1.1.31	75217
ccs:CCNA_00205	ncbi-geneid:7330251	1.6.99.-	52218
ccs:CCNA_00206	ncbi-geneid:7330252	2.8.3.5	100950
ccs:CCNA_00207	ncbi-geneid:7330253	2.8.3.5	100950
ccs:CCNA_00211	ncbi-geneid:7330257	3.5.3.12	55909
ccs:CCNA_00212	ncbi-geneid:7330258	3.5.1.53	56317
ccs:CCNA_00213	ncbi-geneid:7330259	2.3.1.128	55729
ccs:CCNA_00222	ncbi-geneid:7330268	5.3.1.9|5.1.3.15	53697
ccs:CCNA_00223	ncbi-geneid:7330269	3.1.1.-	53474
ccs:CCNA_00227	ncbi-geneid:7330273	2.1.1.171	53335
ccs:CCNA_00230	ncbi-geneid:7330276	4.2.1.70|5.4.99.12	55120|55174
ccs:CCNA_00231	ncbi-geneid:7330277	3.5.4.-	53927
ccs:CCNA_00233	ncbi-geneid:7330279	4.2.1.-	51735
ccs:CCNA_00238	ncbi-geneid:7330284	2.7.13.3	55874|47384
ccs:CCNA_00239	ncbi-geneid:7330285	2.7.1.-|3.1.3	53795
ccs:CCNA_00240	ncbi-geneid:7330286	2.7.1.69	53062
ccs:CCNA_00245	ncbi-geneid:7330291	4.2.1.96	55248
ccs:CCNA_00246	ncbi-geneid:7330292	1.1.1.245	51735
ccs:CCNA_00248	ncbi-geneid:7330700	2.7.13.3	55874|47384
ccs:CCNA_00250	ncbi-geneid:7330702	3.1.1.75	53474
ccs:CCNA_00253	ncbi-geneid:7330705	1.2.1.11	55347|51735
ccs:CCNA_00255	ncbi-geneid:7330707	3.1.1.1	56601
ccs:CCNA_00256	ncbi-geneid:7330708	2.7.1.35	53613
ccs:CCNA_00257	ncbi-geneid:7330709	3.3.1.1	52283|51735
ccs:CCNA_00260	ncbi-geneid:7330712	2.5.1.18	52833|47616
ccs:CCNA_00261	ncbi-geneid:7330713	1.17.4.1	47240
ccs:CCNA_00262	ncbi-geneid:7330714	1.1.1.169	48179|51735
ccs:CCNA_00265	ncbi-geneid:7330717	3.2.2.4	53167
ccs:CCNA_00266	ncbi-geneid:7330718	2.3.1.16|2.3.1.9	53901
ccs:CCNA_00267	ncbi-geneid:7330719	3.6.1.22	55811
ccs:CCNA_00268	ncbi-geneid:7330721	2.7.7.7	52540|48019
ccs:CCNA_00273	ncbi-geneid:7330726	3.5.1.88	56420
ccs:CCNA_00277	ncbi-geneid:7330730	3.5.1.18	53187|55031
ccs:CCNA_00278	ncbi-geneid:7330731	3.5.1.2	56601
ccs:CCNA_00279	ncbi-geneid:7330732	1.6.5.2	52218
ccs:CCNA_00280	ncbi-geneid:7330733	4.2.1.70|5.4.99.12	55120
ccs:CCNA_00281	ncbi-geneid:7330734	2.1.2.9	53328|50486
ccs:CCNA_00283	ncbi-geneid:7330736	2.3.1.117	51161
ccs:CCNA_00285	ncbi-geneid:7330738	2.7.2	53633
ccs:CCNA_00287	ncbi-geneid:7330740	2.7.13.3	55785|55874
ccs:CCNA_00291	ncbi-geneid:7330744	2.7.13.3	55874|47384
ccs:CCNA_00294	ncbi-geneid:7330747	3.6.3.27	52540
ccs:CCNA_00299	ncbi-geneid:7330752	6.3.4.13	56059|51246|52440
ccs:CCNA_00302	ncbi-geneid:7330755	3.1.8.1	51556|51338
ccs:CCNA_00303	ncbi-geneid:7330756	2.7.1.130	52540
ccs:CCNA_00304	ncbi-geneid:7330757	2.-.-.-	53756
ccs:CCNA_00307	ncbi-geneid:7330760	3.6.3.-	52540|90123
ccs:CCNA_00310	ncbi-geneid:7330763	3.1.3.25	56655
ccs:CCNA_00315	ncbi-geneid:7330768	4.1.1.-	50475|143968
ccs:CCNA_00316	ncbi-geneid:7330769	2.7.2.11	53633|88697
ccs:CCNA_00327	ncbi-geneid:7330780	1.6.6.-	55469
ccs:CCNA_00328	ncbi-geneid:7331027	2.4.2.-|2.4.1.-	53955
ccs:CCNA_00329	ncbi-geneid:7331028	2.3.1.128	55729
ccs:CCNA_00340	ncbi-geneid:7331039	6.2.1.5	56059|52210
ccs:CCNA_00341	ncbi-geneid:7331040	6.2.1.5	52210|51735
ccs:CCNA_00342	ncbi-geneid:7331041	1.2.4.2	52518|52518
ccs:CCNA_00343	ncbi-geneid:7331042	2.3.1.61	52777|51230|47005
ccs:CCNA_00346	ncbi-geneid:7331045	1.8.1.4	51905|55424
ccs:CCNA_00351	ncbi-geneid:7331050	3.6.4.-	52540
ccs:CCNA_00357	ncbi-geneid:7331056	3.4.11.-	53474
ccs:CCNA_00358	ncbi-geneid:7331057	5.3.3.-|4.2.1.17	52096
ccs:CCNA_00361	ncbi-geneid:7331060	3.1.2.-	54637|54637
ccs:CCNA_00363	ncbi-geneid:7331062	3.1.3.2	48317
ccs:CCNA_00364	ncbi-geneid:7331063	2.5.1.46	52467
ccs:CCNA_00365	ncbi-geneid:7331064	4.1.1.17	51419|50621
ccs:CCNA_00372	ncbi-geneid:7331071	3.6.3.14	81333
ccs:CCNA_00373	ncbi-geneid:7331072	3.6.3.14	81336
ccs:CCNA_00381	ncbi-geneid:7331080	3.2.2.-	48150|55811
ccs:CCNA_00382	ncbi-geneid:7331081	2.1.1.72	53335
ccs:CCNA_00383	ncbi-geneid:7331082	3.1.26.4	53098
ccs:CCNA_00384	ncbi-geneid:7331083	3.2.1.39	49899
ccs:CCNA_00386	ncbi-geneid:7331085	3.2.2.20	48150
ccs:CCNA_00388	ncbi-geneid:7331087	3.1.1.-	53474
ccs:CCNA_00390	ncbi-geneid:7331089	2.-.-.-	53756
ccs:CCNA_00392	ncbi-geneid:7331091	3.5.2.3	51556|51338
ccs:CCNA_00395	ncbi-geneid:7331094	6.2.1.34	56801
ccs:CCNA_00397	ncbi-geneid:7331096	2.2.1.6	52518|52518|52467
ccs:CCNA_00401	ncbi-geneid:7331100	5.3.3.8|4.2.1.17	52096
ccs:CCNA_00403	ncbi-geneid:7331102	1.-.-.-	51735
ccs:CCNA_00405	ncbi-geneid:7331104	1.-.-.-	51735
ccs:CCNA_00407	ncbi-geneid:7331106	2.3.1.57	55729
ccs:CCNA_00410	ncbi-geneid:7330537	2.3.1.-	55729
ccs:CCNA_00412	ncbi-geneid:7330539	3.6.1.-	55811
ccs:CCNA_00414	ncbi-geneid:7330541	6.3.5.2	52317
ccs:CCNA_00422	ncbi-geneid:7330549	1.1.1.100	51735
ccs:CCNA_00424	ncbi-geneid:7330551	1.2.1.3	53720
ccs:CCNA_00436	ncbi-geneid:7330563	1.3.99.-	56645|47203
ccs:CCNA_00442	ncbi-geneid:7330569	2.7.13.3	55874|47226|50341|47384
ccs:CCNA_00444	ncbi-geneid:7330571	2.1.1.80	53335|47757
ccs:CCNA_00445	ncbi-geneid:7330572	3.1.1.61	52738|52172
ccs:CCNA_00447	ncbi-geneid:7330574	3.5.1.44	64438
ccs:CCNA_00452	ncbi-geneid:7330579	3.5.1.25	51556|51338
ccs:CCNA_00453	ncbi-geneid:7330580	3.5.99.6|2.6.1.16	53697
ccs:CCNA_00456	ncbi-geneid:7330584	3.2.1.52	51445|55545
ccs:CCNA_00457	ncbi-geneid:7330585	2.7.3.9|2.7.1.69	51621|51261|52009|55594|47831
ccs:CCNA_00458	ncbi-geneid:7330586	2.7.1.69	55604|55604
ccs:CCNA_00465	ncbi-geneid:7330592	5.4.99.9	51971|54373
ccs:CCNA_00471	ncbi-geneid:7330598	1.1.1.271	51735
ccs:CCNA_00472	ncbi-geneid:7330599	4.2.1.47	51735
ccs:CCNA_00474	ncbi-geneid:7330601	3.6.1.-	55464|52540|52540
ccs:CCNA_00485	ncbi-geneid:7330613	4.2.1.70|5.4.99.12	55120|55174
ccs:CCNA_00487	ncbi-geneid:7330615	3.1.3.1	56300
ccs:CCNA_00489	ncbi-geneid:7330617	3.5.4.19	141734
ccs:CCNA_00491	ncbi-geneid:7332181	3.5.4.16	55620
ccs:CCNA_00492	ncbi-geneid:7332182	6.1.1.16	52374|47323
ccs:CCNA_00496	ncbi-geneid:7332186	6.1.1.3	55681|55186|52954|81271
ccs:CCNA_00500	ncbi-geneid:7332190	4.1.3.4	51569
ccs:CCNA_00504	ncbi-geneid:7332194	2.1.1.-	75217
ccs:CCNA_00505	ncbi-geneid:7332195	1.10.2.2	50022
ccs:CCNA_00506	ncbi-geneid:7332196	1.10.2.2	81342|81648
ccs:CCNA_00507	ncbi-geneid:7332197	1.10.2.2	46626
ccs:CCNA_00510	ncbi-geneid:7332200	3.1.1.45	53474
ccs:CCNA_00511	ncbi-geneid:7332201	3.1.1.45	53474
ccs:CCNA_00515	ncbi-geneid:7332205	2.1.1.14	51726|51726
ccs:CCNA_00517	ncbi-geneid:7332207	3.1.1.29	53178
ccs:CCNA_00520	ncbi-geneid:7332210	2.7.6.1	53271
ccs:CCNA_00528	ncbi-geneid:7332218	1.5.1.2	48179|51735
ccs:CCNA_00536	ncbi-geneid:7332226	2.7.7.6	64484
ccs:CCNA_00537	ncbi-geneid:7332227	2.7.7.6	64484
ccs:CCNA_00539	ncbi-geneid:7332229	1.14.13.1	53590
ccs:CCNA_00540	ncbi-geneid:7332230	1.3.3.3	102886
ccs:CCNA_00544	ncbi-geneid:7332234	2.3.1.9	53901|53901
ccs:CCNA_00545	ncbi-geneid:7332235	1.1.1.36	51735
ccs:CCNA_00553	ncbi-geneid:7332243	3.1.2.6	56281
ccs:CCNA_00554	ncbi-geneid:7332244	2.1.1.-	53335
ccs:CCNA_00556	ncbi-geneid:7332246	3.1.4.4	56024|56024
ccs:CCNA_00558	ncbi-geneid:7332248	2.1.1.-	53335
ccs:CCNA_00559	ncbi-geneid:7332249	2.3.1.31	53474
ccs:CCNA_00560	ncbi-geneid:7332250	3.1.3.-
ccs:CCNA_00562	ncbi-geneid:7332252	1.3.3.1	51395
ccs:CCNA_00564	ncbi-geneid:7332254	2.7.13.3	55874|47384
ccs:CCNA_00565	ncbi-geneid:7332255	2.3.2.2	56235
ccs:CCNA_00568	ncbi-geneid:7332259	3.5.1.25	51556|51338
ccs:CCNA_00569	ncbi-geneid:7332260	3.5.99.6|2.6.1.16	53697
ccs:CCNA_00571	ncbi-geneid:7329970	2.7.3.9|2.7.1.69	51621|51261|52009|55594|47831
ccs:CCNA_00572	ncbi-geneid:7329971	2.7.1.69	55604|55604
ccs:CCNA_00576	ncbi-geneid:7329975	3.1.3.26
ccs:CCNA_00587	ncbi-geneid:7329986	3.4.11.-	53474
ccs:CCNA_00601	ncbi-geneid:7330000	3.6.3.-	52540
ccs:CCNA_00608	ncbi-geneid:7330007	3.2.1.15	51126
ccs:CCNA_00611	ncbi-geneid:7330010	3.5.2.6	56601|48452
ccs:CCNA_00612	ncbi-geneid:7330011	3.5.1.1|3.4.19.5	56235
ccs:CCNA_00613	ncbi-geneid:7330012	3.-.-.-	52317
ccs:CCNA_00617	ncbi-geneid:7330016	2.3.1.109	55729
ccs:CCNA_00618	ncbi-geneid:7330017	1.2.1.71	53720
ccs:CCNA_00619	ncbi-geneid:7330018	3.5.3.23	55909
ccs:CCNA_00620	ncbi-geneid:7330019	2.6.1.11|2.6.1.17	53383
ccs:CCNA_00623	ncbi-geneid:7330022	2.7.13.3	55874|55785|47384|55785
ccs:CCNA_00630	ncbi-geneid:7330029	2.7.13.3	55874|47226|50341|47384|50341
ccs:CCNA_00633	ncbi-geneid:7330032	3.1.1.61	52738|52172
ccs:CCNA_00634	ncbi-geneid:7330033	2.1.1.80	53335|47757
ccs:CCNA_00651	ncbi-geneid:7330456	1.7.1.4|1.7.1.2	56014|51905|55124
ccs:CCNA_00652	ncbi-geneid:7330457	1.7.1.4	50022
ccs:CCNA_00653	ncbi-geneid:7330458	1.7.1.2|1.7.99.4	53706|50692
ccs:CCNA_00654	ncbi-geneid:7330459	2.1.1.107	53790
ccs:CCNA_00656	ncbi-geneid:7330462	2.1.1.72	53335
ccs:CCNA_00657	ncbi-geneid:7330463	3.1.21.3	116734|116734
ccs:CCNA_00658	ncbi-geneid:7330464	3.1.21.-	52980
ccs:CCNA_00659	ncbi-geneid:7330465	3.1.21.3	52540
ccs:CCNA_00665	ncbi-geneid:7330472	2.7.13.3	55781
ccs:CCNA_00680	ncbi-geneid:7330488	5.3.99.-	52833
ccs:CCNA_00681	ncbi-geneid:7330489	1.-.-.-	51735
ccs:CCNA_00689	ncbi-geneid:7330497	2.7.13.3	55874|52172|55785|55785|47384|55785
ccs:CCNA_00696	ncbi-geneid:7330504	2.1.1.63	46767|53155
ccs:CCNA_00708	ncbi-geneid:7330517	6.6.1.2	53300
ccs:CCNA_00725	ncbi-geneid:7330534	2.1.1.63	46767|53155
ccs:CCNA_00726	ncbi-geneid:7330535	1.3.99.-	56645|47203
ccs:CCNA_00727	ncbi-geneid:7332814	2.3.1.128	55729
ccs:CCNA_00737	ncbi-geneid:7332824	6.1.1.5	52374|47323|50677
ccs:CCNA_00738	ncbi-geneid:7332825	3.4.21.-	50494|50156
ccs:CCNA_00740	ncbi-geneid:7332827	2.7.1.26|2.7.7.2	82114|52374
ccs:CCNA_00741	ncbi-geneid:7332828	4.2.1.55	54637
ccs:CCNA_00746	ncbi-geneid:7332833	2.1.1.63	46767|57884|53155
ccs:CCNA_00752	ncbi-geneid:7332839	1.1.1.157	51735|48179
ccs:CCNA_00753	ncbi-geneid:7332840	5.4.3.2	102114
ccs:CCNA_00757	ncbi-geneid:7332844	6.1.1.6	55681
ccs:CCNA_00760	ncbi-geneid:7332847	2.7.13.3	55874|52172|47384
ccs:CCNA_00774	ncbi-geneid:7332862	1.14.-.-	50022|55961
ccs:CCNA_00780	ncbi-geneid:7332869	3.5.1.68	53187
ccs:CCNA_00783	ncbi-geneid:7332874	3.4.24.-	55486|51120
ccs:CCNA_00785	ncbi-geneid:7332876	2.1.1.-	51905|53335|54373
ccs:CCNA_00792	ncbi-geneid:7332883	2.4.1.-	53756
ccs:CCNA_00793	ncbi-geneid:7332884	2.4.1.-	53756
ccs:CCNA_00796	ncbi-geneid:7332887	2.7.13.3	55874|55785|47384
ccs:CCNA_00807	ncbi-geneid:7329843	3.1.26.5	54211
ccs:CCNA_00809	ncbi-geneid:7329845	1.6.5.5	51735|50129
ccs:CCNA_00810	ncbi-geneid:7329846	3.1.1.-	53474
ccs:CCNA_00813	ncbi-geneid:7329849	1.14.13.8	51905|51905|51905
ccs:CCNA_00818	ncbi-geneid:7329854	2.5.1.18	47616|52833
ccs:CCNA_00820	ncbi-geneid:7329856	2.3.1.16|2.3.1.9	53901|53901
ccs:CCNA_00825	ncbi-geneid:7329861	4.1.2.21	51569
ccs:CCNA_00828	ncbi-geneid:7329864	1.14.14.7	51905
ccs:CCNA_00830	ncbi-geneid:7329866	3.2.1.23	51445
ccs:CCNA_00831	ncbi-geneid:7329867	3.2.1.20	51445|74650|51011|56988
ccs:CCNA_00837	ncbi-geneid:7329874	3.2.1.51	51445
ccs:CCNA_00838	ncbi-geneid:7329875	3.2.1.20	51445
ccs:CCNA_00839	ncbi-geneid:7329876	3.2.1.74	51445|52279|49785
ccs:CCNA_00840	ncbi-geneid:7329877	3.1.1.53	52266|49785
ccs:CCNA_00841	ncbi-geneid:7329878	3.1.1.1	53474
ccs:CCNA_00846	ncbi-geneid:7329883	1.5.99.8|1.5.1.12	53720|51730|81935
ccs:CCNA_00853	ncbi-geneid:7329893	1.1.1.85	102405
ccs:CCNA_00855	ncbi-geneid:7329895	3.1.1.-	52266
ccs:CCNA_00856	ncbi-geneid:7329896	3.2.1.37	75005|49899
ccs:CCNA_00862	ncbi-geneid:7329902	4.2.1.9	143975|52016
ccs:CCNA_00865	ncbi-geneid:7329905	1.2.1.3	53720
ccs:CCNA_00866	ncbi-geneid:7329906	5.3.3.-	56529
ccs:CCNA_00876	ncbi-geneid:7329916	3.6.1.-	55811
ccs:CCNA_00878	ncbi-geneid:7329918	3.6.4.13	52540
ccs:CCNA_00879	ncbi-geneid:7329919	2.7.13.3	55785|55785|55785
ccs:CCNA_00883	ncbi-geneid:7329923	2.1.1.64	53335
ccs:CCNA_00886	ncbi-geneid:7329926	2.7.2.4	53633|55021|55021
ccs:CCNA_00890	ncbi-geneid:7329930	3.1.1.-	53474
ccs:CCNA_00892	ncbi-geneid:7329933	2.7.3.9	51621|52009|55781|47831
ccs:CCNA_00894	ncbi-geneid:7329935	1.17.7.1	56014|51717
ccs:CCNA_00898	ncbi-geneid:7329939	4.2.1.70|5.4.99.12	55120|55174
ccs:CCNA_00900	ncbi-geneid:7329941	2.7.13.3	141868|55073
ccs:CCNA_00903	ncbi-geneid:7329944	3.6.3.17	52540|52540
ccs:CCNA_00908	ncbi-geneid:7329949	2.3.1.41|2.3.1.180	53901
ccs:CCNA_00912	ncbi-geneid:7329953	3.5.1.46	56601
ccs:CCNA_00914	ncbi-geneid:7329955	2.3.1.-	55729
ccs:CCNA_00918	ncbi-geneid:7329959	2.1.1.-	53335
ccs:CCNA_00929	ncbi-geneid:7332813	3.5.4.26|1.1.1.193	53927|53597
ccs:CCNA_00930	ncbi-geneid:7333060	2.5.1.9	63380|63380
ccs:CCNA_00931	ncbi-geneid:7333061	3.5.4.25|4.1.2|4.1.99.12	55821|142695
ccs:CCNA_00932	ncbi-geneid:7333062	2.5.1.9|2.5.1.78	52121
ccs:CCNA_00937	ncbi-geneid:7333067	2.3.1.-	55729
ccs:CCNA_00938	ncbi-geneid:7333068	2.3.1.9	53901|53901
ccs:CCNA_00940	ncbi-geneid:7333070	2.7.13.3	141868|55073
ccs:CCNA_00941	ncbi-geneid:7333071	2.1.1.61|2.8.1.-	52402
ccs:CCNA_00966	ncbi-geneid:7333096	1.4.3.5	50475
ccs:CCNA_00969	ncbi-geneid:7333099	2.7.13.3	55874|52172|47384
ccs:CCNA_00970	ncbi-geneid:7333100	6.2.1.3	56801
ccs:CCNA_00971	ncbi-geneid:7333101	3.1.2.6	56281
ccs:CCNA_00976	ncbi-geneid:7333106	3.4.21.-	52096|52096
ccs:CCNA_00981	ncbi-geneid:7333113	3.6.3.-	52540
ccs:CCNA_00983	ncbi-geneid:7333115	2.7.13.3	55874|52172|47384
ccs:CCNA_00984	ncbi-geneid:7333116	2.3.1.183	55729
ccs:CCNA_00985	ncbi-geneid:7333117	3.4.21.83	50993|53474
ccs:CCNA_00988	ncbi-geneid:7333120	5.-.-.-	53383
ccs:CCNA_00993	ncbi-geneid:7333125	6.2.1.3	56801
ccs:CCNA_00994	ncbi-geneid:7333126	1.1.99.1	51905|54373
ccs:CCNA_00995	ncbi-geneid:7333127	1.14.-.-	48264
ccs:CCNA_00996	ncbi-geneid:7333128	4.2.1.17	52096
ccs:CCNA_01001	ncbi-geneid:7333133	2.7.1.15	53613
ccs:CCNA_01008	ncbi-geneid:7333140	4.2.1.49	111326
ccs:CCNA_01009	ncbi-geneid:7329675	3.5.1.68|3.5.3.8	53187
ccs:CCNA_01010	ncbi-geneid:7329758	4.3.1.3
ccs:CCNA_01011	ncbi-geneid:7329759	3.5.2.7	51556|51338
ccs:CCNA_01015	ncbi-geneid:7329764	1.-.-.-	49503|49503|49503
ccs:CCNA_01018	ncbi-geneid:7329767	1.1.1.48	51735
ccs:CCNA_01019	ncbi-geneid:7329768	3.2.1.21	51445|52279
ccs:CCNA_01023	ncbi-geneid:7329772	1.14.14.7	51905
ccs:CCNA_01028	ncbi-geneid:7329777	3.4.11.1	53187|52949
ccs:CCNA_01029	ncbi-geneid:7329778	3.2.1.40	48208|49785
ccs:CCNA_01030	ncbi-geneid:7329779	5.2.1.8	50891
ccs:CCNA_01035	ncbi-geneid:7329784	2.3.2.2	56235
ccs:CCNA_01040	ncbi-geneid:7329789	3.2.1.37	75005|49899
ccs:CCNA_01046	ncbi-geneid:7329795	1.8.4.11	55068
ccs:CCNA_01054	ncbi-geneid:7329804	1.14.14.7	51905
ccs:CCNA_01056	ncbi-geneid:7329806	2.1.1.-	53335
ccs:CCNA_01062	ncbi-geneid:7329812	4.2.1.47	51735
ccs:CCNA_01064	ncbi-geneid:7329814	2.6.1.-	53383
ccs:CCNA_01065	ncbi-geneid:7329815	2.4.1.-	53756
ccs:CCNA_01066	ncbi-geneid:7329816	2.4.1.-	53756
ccs:CCNA_01069	ncbi-geneid:7329819	2.1.1.-	53335
ccs:CCNA_01077	ncbi-geneid:7329828	3.5.1.11	56235
ccs:CCNA_01078	ncbi-geneid:7329829	2.1.1.-	53335
ccs:CCNA_01085	ncbi-geneid:7329836	2.1.1.37	53335
ccs:CCNA_01091	ncbi-geneid:7331460	1.8.4.11	55068
ccs:CCNA_01095	ncbi-geneid:7331464	6.1.1.20	56037|55681|50249|54991|46955
ccs:CCNA_01096	ncbi-geneid:7331465	6.1.1.20	55681|46589
ccs:CCNA_01100	ncbi-geneid:7331469	3.4.19.1	53474|82171
ccs:CCNA_01103	ncbi-geneid:7331472	2.-.-.-	53756
ccs:CCNA_01104	ncbi-geneid:7331473	2.4.1.-	53756
ccs:CCNA_01110	ncbi-geneid:7331481	2.7.1.45	53613
ccs:CCNA_01115	ncbi-geneid:7331486	2.7.13.3	55874|47384
ccs:CCNA_01116	ncbi-geneid:7331487	2.7.13.3	55874|47384
ccs:CCNA_01124	ncbi-geneid:7331495	2.6.1.9	53383
ccs:CCNA_01132	ncbi-geneid:7331503	2.7.13.3	55874|52172|47384
ccs:CCNA_01137	ncbi-geneid:7331508	2.3.1.128	55729
ccs:CCNA_01144	ncbi-geneid:7331515	1.9.3.1	46626
ccs:CCNA_01145	ncbi-geneid:7331516	1.4.3.4	51905|54373
ccs:CCNA_01147	ncbi-geneid:7331518	2.3.1.-	55729
ccs:CCNA_01162	ncbi-geneid:7331533	3.2.1.21	51445|52279
ccs:CCNA_01167	ncbi-geneid:7331538	1.3.99.-	56645|47203
ccs:CCNA_01168	ncbi-geneid:7333317	2.3.1.16	53901|53901
ccs:CCNA_01173	ncbi-geneid:7333566	5.4.99.5|4.1.3.-	48600
ccs:CCNA_01175	ncbi-geneid:7333568	2.1.1.107|1.3.1.76|4.99.1.4	53790
ccs:CCNA_01177	ncbi-geneid:7333570	1.8.7.1|1.8.1.2	56014|56014|55124|55124
ccs:CCNA_01179	ncbi-geneid:7333572	1.8.4.8	52402
ccs:CCNA_01180	ncbi-geneid:7333573	3.5.1.11	56235
ccs:CCNA_01182	ncbi-geneid:7333575	2.5.1.18	47616|52833
ccs:CCNA_01184	ncbi-geneid:7333577	3.6.1.-	55811
ccs:CCNA_01192	ncbi-geneid:7333585	2.7.1.4	53067
ccs:CCNA_01193	ncbi-geneid:7333586	2.4.1.4	51445|51011
ccs:CCNA_01198	ncbi-geneid:7333591	1.1.1.133	51735
ccs:CCNA_01199	ncbi-geneid:7333592	2.7.7.24	53448
ccs:CCNA_01202	ncbi-geneid:7333595	3.4.11.2	55486
ccs:CCNA_01204	ncbi-geneid:7333597	4.2.1.46	51735
ccs:CCNA_01207	ncbi-geneid:7333600	2.7.13.3	55874
ccs:CCNA_01209	ncbi-geneid:7333602	1.1.99.-|1.1.2.3	51395
ccs:CCNA_01220	ncbi-geneid:7333613	2.3.1.50|2.3.1.47	53383
ccs:CCNA_01223	ncbi-geneid:7333616	6.2.1.-	56801
ccs:CCNA_01227	ncbi-geneid:7333620	1.14.-.-	51679
ccs:CCNA_01228	ncbi-geneid:7333621	3.5.1.19	52499
ccs:CCNA_01229	ncbi-geneid:7333622	5.3.99.-	52833|52833
ccs:CCNA_01233	ncbi-geneid:7333626	3.8.1.5	53474
ccs:CCNA_01234	ncbi-geneid:7333627	3.1.26.11	56281
ccs:CCNA_01239	ncbi-geneid:7333632	2.7.13.3	55874|47384
ccs:CCNA_01243	ncbi-geneid:7333636	3.6.4.13	52540|52540
ccs:CCNA_01245	ncbi-geneid:7333638	2.1.1.-	75217|55315
ccs:CCNA_01246	ncbi-geneid:7333639	2.1.1.-	53335
ccs:CCNA_01247	ncbi-geneid:7333640	2.4.1.-	53448
ccs:CCNA_01251	ncbi-geneid:7332980	3.6.3.34	52540
ccs:CCNA_01252	ncbi-geneid:7332981	3.2.1.-	48435|53955
ccs:CCNA_01253	ncbi-geneid:7332982	4.2.1.52	51569
ccs:CCNA_01263	ncbi-geneid:7332992	1.2.4.1	52518|52518|52922
ccs:CCNA_01274	ncbi-geneid:7333004	1.2.1.3	53720
ccs:CCNA_01275	ncbi-geneid:7333005	1.5.1.5|3.5.4.9	51735|53223
ccs:CCNA_01277	ncbi-geneid:7333007	1.1.3.-	56176
ccs:CCNA_01279	ncbi-geneid:7333009	2.7.1.23	111331
ccs:CCNA_01281	ncbi-geneid:7333011	2.7.1.30	53067|53067
ccs:CCNA_01282	ncbi-geneid:7333012	3.1.1.17	63829
ccs:CCNA_01284	ncbi-geneid:7333014	3.2.1.8	53474
ccs:CCNA_01285	ncbi-geneid:7333015	3.4.11.5	53474
ccs:CCNA_01287	ncbi-geneid:7333017	3.3.2.9	53474
ccs:CCNA_01297	ncbi-geneid:7333027	2.1.1.-	75217|55315
ccs:CCNA_01301	ncbi-geneid:7333033	1.2.1.2	53706|50692
ccs:CCNA_01327	ncbi-geneid:7333059	2.7.4.3|2.7.4.6	52540
ccs:CCNA_01330	ncbi-geneid:7331785	2.7.7.6	56553|55257|47789
ccs:CCNA_01336	ncbi-geneid:7331791	3.1.4.1|3.6.1.9	53649
ccs:CCNA_01337	ncbi-geneid:7331792	1.1.99.-	51905|54373
ccs:CCNA_01341	ncbi-geneid:7331796	3.4.21.-	50494|50156|50156
ccs:CCNA_01343	ncbi-geneid:7331798	4.2.1.70	55120
ccs:CCNA_01345	ncbi-geneid:7331800	1.1.1.69	51735
ccs:CCNA_01352	ncbi-geneid:7331807	2.7.13.3	55874|47384|158472
ccs:CCNA_01353	ncbi-geneid:7331808	3.1.3.8|3.1.3.26	50956|50956
ccs:CCNA_01354	ncbi-geneid:7331809	1.1.1.18	51735|55347
ccs:CCNA_01356	ncbi-geneid:7331811	2.7.1.92	53613
ccs:CCNA_01357	ncbi-geneid:7331812	3.7.1.-	52518|52467|52518
ccs:CCNA_01358	ncbi-geneid:7331813	4.2.1.44	51658
ccs:CCNA_01360	ncbi-geneid:7331815	1.2.1.27	53720
ccs:CCNA_01363	ncbi-geneid:7331818	2.7.13.3	55874
ccs:CCNA_01364	ncbi-geneid:7331819	1.-.-.-	51395
ccs:CCNA_01367	ncbi-geneid:7331822	2.4.2.21	52733
ccs:CCNA_01368	ncbi-geneid:7331823	1.3.99.-	56645|47203
ccs:CCNA_01369	ncbi-geneid:7331824	1.3.99.2	56645|47203
ccs:CCNA_01375	ncbi-geneid:7331830	4.4.1.5	54593
ccs:CCNA_01376	ncbi-geneid:7331831	2.5.1.18	47616|52833
ccs:CCNA_01378	ncbi-geneid:7331836	2.1.1.77	53335
ccs:CCNA_01381	ncbi-geneid:7331839	6.1.1.9	52374|47323|50677|46589
ccs:CCNA_01382	ncbi-geneid:7331840	6.2.1.3	56801
ccs:CCNA_01387	ncbi-geneid:7331845	2.1.1.-	53335|50249
ccs:CCNA_01388	ncbi-geneid:7331846	2.1.1.-	53335
ccs:CCNA_01393	ncbi-geneid:7331851	3.2.1.-	53955|48435
ccs:CCNA_01394	ncbi-geneid:7331852	2.7.7.7	52141
ccs:CCNA_01395	ncbi-geneid:7331853	1.5.5.1	51905|54373|54862
ccs:CCNA_01397	ncbi-geneid:7331855	2.7.1.148	54211|55060
ccs:CCNA_01398	ncbi-geneid:7331856	5.2.1.8	50891
ccs:CCNA_01403	ncbi-geneid:7330132	6.1.1.14	55681
ccs:CCNA_01404	ncbi-geneid:7330133	6.1.1.14	109604
ccs:CCNA_01408	ncbi-geneid:7330137	3.6.1.-	55811
ccs:CCNA_01409	ncbi-geneid:7330138	4.2.1.24	51569
ccs:CCNA_01410	ncbi-geneid:7330139	1.14.13.22	51905
ccs:CCNA_01412	ncbi-geneid:7330141	1.3.99.2	56645|47203
ccs:CCNA_01413	ncbi-geneid:7330142	5.4.2.1
ccs:CCNA_01414	ncbi-geneid:7330143	3.1.2.4|4.2.1.17	52096
ccs:CCNA_01416	ncbi-geneid:7330145	1.1.1.31	51735|48179
ccs:CCNA_01417	ncbi-geneid:7330146	2.3.1.37	53383
ccs:CCNA_01419	ncbi-geneid:7330148	2.1.2.1	53383
ccs:CCNA_01421	ncbi-geneid:7330150	2.5.1.9|2.5.1.78	52121
ccs:CCNA_01423	ncbi-geneid:7330152	2.7.4.16	56042|55326
ccs:CCNA_01432	ncbi-geneid:7330161	2.3.1.41|2.3.1.180	53901
ccs:CCNA_01439	ncbi-geneid:7330169	4.2.1.46	82171
ccs:CCNA_01442	ncbi-geneid:7330172	1.2.1	55347|51735
ccs:CCNA_01446	ncbi-geneid:7330176	2.6.1.-	53383
ccs:CCNA_01447	ncbi-geneid:7330177	1.1.1.3	55347|51735|55021
ccs:CCNA_01448	ncbi-geneid:7330178	3.1.3.11	56655
ccs:CCNA_01449	ncbi-geneid:7330179	3.1.3.11	56655
ccs:CCNA_01450	ncbi-geneid:7330180	3.1.-.-	64182
ccs:CCNA_01462	ncbi-geneid:7330196	1.13.12.4	51395
ccs:CCNA_01463	ncbi-geneid:7330197	2.5.1.54	51569
ccs:CCNA_01467	ncbi-geneid:7330201	1.9.3.1	81442
ccs:CCNA_01468	ncbi-geneid:7330202	1.9.3.1	46626
ccs:CCNA_01470	ncbi-geneid:7330204	1.9.3.1	46626|46626
ccs:CCNA_01473	ncbi-geneid:7330207	3.6.3.4	56784|81653|55008|81665
ccs:CCNA_01477	ncbi-geneid:7330211	1.3.99.22	102114
ccs:CCNA_01485	ncbi-geneid:7333159	5.1.3.3	74650
ccs:CCNA_01488	ncbi-geneid:7333162	4.2.1.6|4.2.1.9	143975|52016
ccs:CCNA_01489	ncbi-geneid:7333163	3.2.1.55	51445|51011
ccs:CCNA_01491	ncbi-geneid:7333165	4.4.1.8	53383
ccs:CCNA_01492	ncbi-geneid:7333166	2.8.1.2|2.8.1.1	52821|52821
ccs:CCNA_01493	ncbi-geneid:7333167	2.5.1.47	53686
ccs:CCNA_01494	ncbi-geneid:7333168	2.1.1.79	53335
ccs:CCNA_01495	ncbi-geneid:7333169	4.1.99.3	48173|52425
ccs:CCNA_01496	ncbi-geneid:7333170	2.5.1.55	51569
ccs:CCNA_01497	ncbi-geneid:7333171	5.1.3.20	51735
ccs:CCNA_01499	ncbi-geneid:7333173	2.3.1.9	53901|53901
ccs:CCNA_01504	ncbi-geneid:7333178	3.6.1.-|3.6.4.12	52540|52540|50249
ccs:CCNA_01506	ncbi-geneid:7333180	3.6.3.-	52540
ccs:CCNA_01509	ncbi-geneid:7333183	2.3.1.41|2.3.1.180	53901
ccs:CCNA_01516	ncbi-geneid:7333190	1.-.-.-	55469
ccs:CCNA_01523	ncbi-geneid:7333197	2.3.1.-	55729
ccs:CCNA_01531	ncbi-geneid:7333205	2.3.1.-	55729
ccs:CCNA_01537	ncbi-geneid:7333212	2.3.1.-	55729
ccs:CCNA_01538	ncbi-geneid:7333213	2.7.9.1	56059|51621|52009
ccs:CCNA_01546	ncbi-geneid:7333221	3.6.4.13	52540
ccs:CCNA_01547	ncbi-geneid:7333222	6.1.1.10	52374|47323|57770
ccs:CCNA_01549	ncbi-geneid:7333224	2.7.7.4|2.7.1.25	52540|52540|50465|50447
ccs:CCNA_01550	ncbi-geneid:7333225	2.7.7.4	52402
ccs:CCNA_01554	ncbi-geneid:7333229	1.1.1.57	51735|48179
ccs:CCNA_01557	ncbi-geneid:7333232	5.3.1.12	51556
ccs:CCNA_01558	ncbi-geneid:7333233	5.3.1.17	51182
ccs:CCNA_01559	ncbi-geneid:7333234	1.1.1.125	51735
ccs:CCNA_01560	ncbi-geneid:7333316	4.1.1.31	51621
ccs:CCNA_01562	ncbi-geneid:7331540	4.1.3.16|4.1.2.14	51569
ccs:CCNA_01563	ncbi-geneid:7331541	2.7.1.45	53613
ccs:CCNA_01567	ncbi-geneid:7331545	3.4.11.5	53474
ccs:CCNA_01571	ncbi-geneid:7331549	1.20.4.1	52833
ccs:CCNA_01577	ncbi-geneid:7331555	4.2.1.80	56529
ccs:CCNA_01590	ncbi-geneid:7331568	6.5.1.2
ccs:CCNA_01591	ncbi-geneid:7331569	2.7.7.7
ccs:CCNA_01593	ncbi-geneid:7331571	3.4.11.9	55920|53092
ccs:CCNA_01594	ncbi-geneid:7331572	2.1.1.-	53335
ccs:CCNA_01596	ncbi-geneid:7331574	3.6.1.-|3.6.4.12	52540
ccs:CCNA_01598	ncbi-geneid:7331576	1.14.14.7	51905
ccs:CCNA_01602	ncbi-geneid:7331580	2.5.1.18	47616|52833
ccs:CCNA_01603	ncbi-geneid:7331581	2.6.1.1	53383
ccs:CCNA_01609	ncbi-geneid:7331587	3.1.6.-	56281|55718
ccs:CCNA_01610	ncbi-geneid:7331588	2.3.3.13	51569|110921
ccs:CCNA_01617	ncbi-geneid:7331595	2.3.1.-	55729
ccs:CCNA_01618	ncbi-geneid:7331596	3.2.2.-	52141
ccs:CCNA_01620	ncbi-geneid:7331598	2.7.6.3	55083
ccs:CCNA_01621	ncbi-geneid:7331599	2.7.7.6	63562
ccs:CCNA_01622	ncbi-geneid:7331600	2.7.6.5	109604|81301|81271|55021
ccs:CCNA_01624	ncbi-geneid:7331602	2.4.2.10	53271
ccs:CCNA_01626	ncbi-geneid:7331604	2.6.99.2	63892
ccs:CCNA_01627	ncbi-geneid:7331605	2.7.8.7	56214
ccs:CCNA_01629	ncbi-geneid:7331607	3.4.21.89	51306
ccs:CCNA_01630	ncbi-geneid:7331608	3.1.26.3	69065|54768
ccs:CCNA_01634	ncbi-geneid:7331612	2.3.1.118	54001
ccs:CCNA_01636	ncbi-geneid:7331614	3.1.3.1	56300
ccs:CCNA_01637	ncbi-geneid:7331615	5.99.1.-	56719|101904
ccs:CCNA_01640	ncbi-geneid:7331618	1.6.5.5	51735|50129
ccs:CCNA_01641	ncbi-geneid:7331619	1.3.1.-
ccs:CCNA_01642	ncbi-geneid:7331701	1.1.1.69	51735
ccs:CCNA_01643	ncbi-geneid:7331702	2.3.2.8	55729
ccs:CCNA_01645	ncbi-geneid:7331704	1.1.1.31	51735|48179
ccs:CCNA_01646	ncbi-geneid:7331705	6.3.3.3	52540
ccs:CCNA_01647	ncbi-geneid:7331706	2.3.1.47	53383
ccs:CCNA_01648	ncbi-geneid:7331707	2.6.1.62	53383
ccs:CCNA_01650	ncbi-geneid:7331709	1.15.1.1	49329
ccs:CCNA_01651	ncbi-geneid:7331710	5.99.1.3	56719|101904
ccs:CCNA_01652	ncbi-geneid:7331711	2.7.7.3	52374
ccs:CCNA_01653	ncbi-geneid:7331712	5.2.1.8	50891
ccs:CCNA_01654	ncbi-geneid:7331713	5.2.1.8	50891
ccs:CCNA_01655	ncbi-geneid:7331714	5.2.1.8	50891
ccs:CCNA_01658	ncbi-geneid:7331717	5.-.-.-	111337
ccs:CCNA_01659	ncbi-geneid:7331718	2.4.2.29	51713
ccs:CCNA_01664	ncbi-geneid:7331724	3.6.3.12	56784|81653|81665
ccs:CCNA_01666	ncbi-geneid:7331726	2.7.13.3	55874|47384|52402
ccs:CCNA_01670	ncbi-geneid:7331730	3.6.3.25	52540|50331
ccs:CCNA_01677	ncbi-geneid:7331737	3.4.17.11	53187|55031
ccs:CCNA_01678	ncbi-geneid:7331738	2.3.1.109	55729
ccs:CCNA_01679	ncbi-geneid:7331739	1.2.1.71	53720
ccs:CCNA_01680	ncbi-geneid:7331740	3.5.3.23	55909
ccs:CCNA_01684	ncbi-geneid:7331744	1.14.16.1	56534
ccs:CCNA_01686	ncbi-geneid:7331746	3.6.1.11|3.6.1.40	53067|53067
ccs:CCNA_01687	ncbi-geneid:7331747	2.1.1.-	53335
ccs:CCNA_01689	ncbi-geneid:7331749	1.1.1.205	51412|54631
ccs:CCNA_01691	ncbi-geneid:7331751	2.1.1.-	53335
ccs:CCNA_01692	ncbi-geneid:7331752	6.3.5.2	52402|52317|54810
ccs:CCNA_01702	ncbi-geneid:7331762	1.1.1.-	55347|51735
ccs:CCNA_01706	ncbi-geneid:7331766	1.1.99.4	51905|54373
ccs:CCNA_01710	ncbi-geneid:7331770	1.1.99.-	51905
ccs:CCNA_01713	ncbi-geneid:7331773	6.5.1.-	55144
ccs:CCNA_01714	ncbi-geneid:7331774	1.20.4.1	52833
ccs:CCNA_01715	ncbi-geneid:7331775	3.1.3.18	56784
ccs:CCNA_01723	ncbi-geneid:7331860	2.1.2.11	51621
ccs:CCNA_01728	ncbi-geneid:7331193	1.-.-.-	51735
ccs:CCNA_01730	ncbi-geneid:7331195	2.4.2.14	53271|56235
ccs:CCNA_01733	ncbi-geneid:7331198	5.1.1.1	51419|50621
ccs:CCNA_01737	ncbi-geneid:7331202	3.6.1.-|3.6.4.12	52540|48024
ccs:CCNA_01745	ncbi-geneid:7331210	1.11.1.15	52833
ccs:CCNA_01746	ncbi-geneid:7331211	2.3.1.39	52151|55048
ccs:CCNA_01747	ncbi-geneid:7331212	1.1.1.100	51735
ccs:CCNA_01748	ncbi-geneid:7331213	2.1.1.-	53335
ccs:CCNA_01750	ncbi-geneid:7331215	2.3.1.41|2.3.1.179	53901|53901
ccs:CCNA_01753	ncbi-geneid:7331218	2.7.4.8	52540
ccs:CCNA_01755	ncbi-geneid:7331220	2.7.13.3	55874
ccs:CCNA_01757	ncbi-geneid:7331222	2.1.1.182	53335
ccs:CCNA_01758	ncbi-geneid:7331223	1.1.1.262	53659
ccs:CCNA_01759	ncbi-geneid:7331224	5.2.1.8	109998|54534|54534
ccs:CCNA_01763	ncbi-geneid:7331228	3.4.11.1	53187|52949
ccs:CCNA_01764	ncbi-geneid:7331229	2.7.7.7	102400
ccs:CCNA_01770	ncbi-geneid:7331235	2.7.4.6	54919
ccs:CCNA_01774	ncbi-geneid:7331239	2.1.2.2	53328
ccs:CCNA_01775	ncbi-geneid:7331240	6.3.3.1	56042|55326
ccs:CCNA_01776	ncbi-geneid:7331241	3.1.26.3|3.1.13.5	53098|47819|47819
ccs:CCNA_01777	ncbi-geneid:7331242	2.7.13.3	55874|52172|47384
ccs:CCNA_01778	ncbi-geneid:7331243	3.5.2.6	56601
ccs:CCNA_01780	ncbi-geneid:7331245	3.6.1.11|3.6.1.40	53067|53067|109604
ccs:CCNA_01791	ncbi-geneid:7331257	6.3.4.2	52540|52317
ccs:CCNA_01794	ncbi-geneid:7331260	4.2.1.17	52096
ccs:CCNA_01795	ncbi-geneid:7331261	4.2.1.11	51604|54826
ccs:CCNA_01799	ncbi-geneid:7331265	1.2.4.1	52518
ccs:CCNA_01800	ncbi-geneid:7331266	1.2.4.1	52518|52922|51230
ccs:CCNA_01803	ncbi-geneid:7331269	2.3.1.12	52777|51230|47005
ccs:CCNA_01804	ncbi-geneid:7331271	1.11.1.9	52833
ccs:CCNA_01805	ncbi-geneid:7331272	1.8.1.4	51905|55424
ccs:CCNA_01807	ncbi-geneid:7331274	6.2.1.20|2.3.1.40	56801
ccs:CCNA_01808	ncbi-geneid:7331275	3.1.1.5	53474
ccs:CCNA_01809	ncbi-geneid:7331276	2.8.1.8	102114
ccs:CCNA_01812	ncbi-geneid:7331279	2.7.7.60|4.6.1.12	69765|53448
ccs:CCNA_01814	ncbi-geneid:7331281	2.7.13.3	55874|47384|55785
ccs:CCNA_01816	ncbi-geneid:7331283	2.7.13.3	55874|47384|158472|55785
ccs:CCNA_01818	ncbi-geneid:7331285	2.6.1.21	56752
ccs:CCNA_01827	ncbi-geneid:7331294	2.6.1.21|6.3.5.10	52540|52317
ccs:CCNA_01831	ncbi-geneid:7331379	1.14.14.7	51905
ccs:CCNA_01832	ncbi-geneid:7331380	3.2.1.21	51445|52279
ccs:CCNA_01833	ncbi-geneid:7331381	3.2.1.45	51445|51011
ccs:CCNA_01836	ncbi-geneid:7331384	3.1.2.-	52266
ccs:CCNA_01841	ncbi-geneid:7331389	4.1.3.1	51621
ccs:CCNA_01843	ncbi-geneid:7331391	2.3.3.9	51645
ccs:CCNA_01846	ncbi-geneid:7331394	2.7.13.3	55874|47384
ccs:CCNA_01849	ncbi-geneid:7331397	1.9.3.1|1.10.3.-	81452
ccs:CCNA_01850	ncbi-geneid:7331398	1.9.3.1|1.10.3.-	81442
ccs:CCNA_01851	ncbi-geneid:7331399	1.9.3.1|1.10.3.-	49503|81464
ccs:CCNA_01855	ncbi-geneid:7331403	1.15.1.1	54719|46609
ccs:CCNA_01875	ncbi-geneid:7331423	1.3.99.-	56645|47203
ccs:CCNA_01876	ncbi-geneid:7331424	1.14.13.22	51905|51905
ccs:CCNA_01878	ncbi-geneid:7331426	6.2.1.-	56801
ccs:CCNA_01879	ncbi-geneid:7331427	1.6.99.3	51395
ccs:CCNA_01880	ncbi-geneid:7331428	1.1.1.100	51735
ccs:CCNA_01882	ncbi-geneid:7331430	3.1.1.17	63829
ccs:CCNA_01883	ncbi-geneid:7331431	1.3.99.-	56645|47203
ccs:CCNA_01884	ncbi-geneid:7331432	1.3.99.2	56645|47203
ccs:CCNA_01885	ncbi-geneid:7331433	1.-.-.-	51735
ccs:CCNA_01889	ncbi-geneid:7331437	6.2.1.-	56801
ccs:CCNA_01891	ncbi-geneid:7331439	4.2.1.17	52096
ccs:CCNA_01892	ncbi-geneid:7331440	1.-.-.-	51735|51735
ccs:CCNA_01894	ncbi-geneid:7331442	1.14.13.22	51905|51905
ccs:CCNA_01897	ncbi-geneid:7331445	3.-.-.-	56281
ccs:CCNA_01898	ncbi-geneid:7331446	3.1.21.-	51556
ccs:CCNA_01899	ncbi-geneid:7331447	2.7.7.7	52540
ccs:CCNA_01900	ncbi-geneid:7331448	2.7.4.9	52540
ccs:CCNA_01905	ncbi-geneid:7331454	6.3.4.6	56059|52440|51246|50891|50891|160467|51230
ccs:CCNA_01906	ncbi-geneid:7331455	3.5.1.54	75304
ccs:CCNA_01914	ncbi-geneid:7330053	2.1.1.172	53335|53335
ccs:CCNA_01915	ncbi-geneid:7330054	4.2.1.70|5.4.99.12	55120|55174
ccs:CCNA_01917	ncbi-geneid:7330057	5.1.99.4	89796
ccs:CCNA_01920	ncbi-geneid:7330060	3.6.4.-	52540|52540|52540|143517|52540|141259
ccs:CCNA_01925	ncbi-geneid:7330065	1.2.1.68	53720
ccs:CCNA_01927	ncbi-geneid:7330067	4.2.1.17	52096
ccs:CCNA_01932	ncbi-geneid:7330072	2.3.1.51	69593
ccs:CCNA_01936	ncbi-geneid:7330076	2.8.1.7|4.4.1.16	53383
ccs:CCNA_01941	ncbi-geneid:7330081	4.4.1.16|2.8.1.7	53383
ccs:CCNA_01945	ncbi-geneid:7330085	2.7.1.-	53067
ccs:CCNA_01947	ncbi-geneid:7330087	1.11.1.15	52833
ccs:CCNA_01951	ncbi-geneid:7330091	2.4.1.-|3.4	56601|53955
ccs:CCNA_01952	ncbi-geneid:7330092	3.5.1.28	53187
ccs:CCNA_01954	ncbi-geneid:7330094	3.1.4.-|3.1.26.12	50249
ccs:CCNA_01955	ncbi-geneid:7330095	3.4.24.-	48452
ccs:CCNA_01959	ncbi-geneid:7330099	4.2.1.10	52304
ccs:CCNA_01960	ncbi-geneid:7330100	6.4.1.2	51230
ccs:CCNA_01961	ncbi-geneid:7330101	6.3.4.14|6.4.1.2	56059|52440|51246
ccs:CCNA_01962	ncbi-geneid:7330102	2.3.2.6	55729
ccs:CCNA_01969	ncbi-geneid:7330109	6.1.1.12	55681|50249|55261
ccs:CCNA_01970	ncbi-geneid:7330110	5.3.1.1	51351
ccs:CCNA_01971	ncbi-geneid:7330111	5.2.1.8	109998|54534
ccs:CCNA_01972	ncbi-geneid:7330112	4.1.3.27	56322
ccs:CCNA_01974	ncbi-geneid:7330114	4.1.3.27|2.6.1.85	52317
ccs:CCNA_01975	ncbi-geneid:7330115	2.4.2.18	52418|47648
ccs:CCNA_01976	ncbi-geneid:7330116	4.1.1.48	51366
ccs:CCNA_01977	ncbi-geneid:7330117	2.3.1.51	69593
ccs:CCNA_01978	ncbi-geneid:7330118	2.1.1.-	53335
ccs:CCNA_01979	ncbi-geneid:7330119	3.4.21.88	51306|46785
ccs:CCNA_01982	ncbi-geneid:7330122	6.1.1.17	52374|48163
ccs:CCNA_01983	ncbi-geneid:7330123	2.3.3.1	48256
ccs:CCNA_01986	ncbi-geneid:7330126	2.4.1.182	53756
ccs:CCNA_01989	ncbi-geneid:7333642	4.2.1.-	54637
ccs:CCNA_01990	ncbi-geneid:7333318	2.3.1.-	51161
ccs:CCNA_01993	ncbi-geneid:7333321	3.4.24.-	50156
ccs:CCNA_01994	ncbi-geneid:7333322	1.1.1.267	55347|51735|69055
ccs:CCNA_01996	ncbi-geneid:7333324	2.5.1.31	64005
ccs:CCNA_01998	ncbi-geneid:7333326	2.7.4.22	53633
ccs:CCNA_02001	ncbi-geneid:7333329	3.1.3.3	56784
ccs:CCNA_02002	ncbi-geneid:7333330	2.1.1.-	53335
ccs:CCNA_02003	ncbi-geneid:7333331	2.7.7.7	89550
ccs:CCNA_02005	ncbi-geneid:7333333	3.2.2.1	53590
ccs:CCNA_02006	ncbi-geneid:7333334	3.6.3.-	52540
ccs:CCNA_02008	ncbi-geneid:7333336	6.1.1.15	55681|52954
ccs:CCNA_02011	ncbi-geneid:7333339	5.1.99.1	54593
ccs:CCNA_02012	ncbi-geneid:7333340	3.-.-.-	56281
ccs:CCNA_02013	ncbi-geneid:7333341	2.7.1.33
ccs:CCNA_02014	ncbi-geneid:7333342	6.3.4.15	55681|50037
ccs:CCNA_02020	ncbi-geneid:7333348	1.6.5.3	54862
ccs:CCNA_02023	ncbi-geneid:7333351	1.6.5.3	53706|54862|54292
ccs:CCNA_02024	ncbi-geneid:7333352	1.6.5.3	142019|140490|142984
ccs:CCNA_02027	ncbi-geneid:7333355	1.6.5.3	52833
ccs:CCNA_02029	ncbi-geneid:7333357	1.6.5.3	56762
ccs:CCNA_02031	ncbi-geneid:7333359	1.6.5.3	143243
ccs:CCNA_02032	ncbi-geneid:7333360	1.6.5.3	56770
ccs:CCNA_02034	ncbi-geneid:7333364	1.14.14.3	51679
ccs:CCNA_02035	ncbi-geneid:7333365	2.4.1.-	53756
ccs:CCNA_02037	ncbi-geneid:7333368	3.4.21.53	54211|52540|88697
ccs:CCNA_02040	ncbi-geneid:7333371	3.1.3.3	56784
ccs:CCNA_02041	ncbi-geneid:7333372	3.4.21.92	52096
ccs:CCNA_02042	ncbi-geneid:7333373	5.2.1.8	109998|102735|54534
ccs:CCNA_02044	ncbi-geneid:7333376	5.4.2.1
ccs:CCNA_02047	ncbi-geneid:7333379	6.3.1.2	55931|54368
ccs:CCNA_02051	ncbi-geneid:7333383	3.5.2.3	51338|51556
ccs:CCNA_02052	ncbi-geneid:7333384	5.99.1.-	56719|55874|54211
ccs:CCNA_02054	ncbi-geneid:7333386	6.4.1.3	52096|52096
ccs:CCNA_02059	ncbi-geneid:7333391	4.2.1.70|5.4.99.12	55120|55174
ccs:CCNA_02064	ncbi-geneid:7333396	3.5.1.-	54211|54211
ccs:CCNA_02065	ncbi-geneid:7333397	3.4.19.1	53474|82171
ccs:CCNA_02066	ncbi-geneid:7333398	2.5.1.32	48576
ccs:CCNA_02074	ncbi-geneid:7330380	2.3.1.-	55729
ccs:CCNA_02076	ncbi-geneid:7330382	2.1.1.77	53335
ccs:CCNA_02077	ncbi-geneid:7330383	3.1.3.2|3.1.3.5	64167
ccs:CCNA_02078	ncbi-geneid:7330384	6.1.1.11	55681|46589
ccs:CCNA_02085	ncbi-geneid:7330391	3.2.1.52	51445
ccs:CCNA_02087	ncbi-geneid:7330393	3.1.5.1	109604
ccs:CCNA_02090	ncbi-geneid:7330396	3.1.11.2	56219
ccs:CCNA_02097	ncbi-geneid:7330403	2.4.1.-	53448
ccs:CCNA_02108	ncbi-geneid:7330414	3.4.21.102	52096
ccs:CCNA_02112	ncbi-geneid:7330418	4.4.1.15	53686
ccs:CCNA_02113	ncbi-geneid:7330419	5.1.1.13	53681|53681
ccs:CCNA_02118	ncbi-geneid:7330424	3.6.4.12	52540
ccs:CCNA_02121	ncbi-geneid:7330427	3.6.4.-	52540
ccs:CCNA_02128	ncbi-geneid:7330434	1.3.99.-	56645|47203
ccs:CCNA_02129	ncbi-geneid:7330435	1.3.99.2	56645|47203
ccs:CCNA_02130	ncbi-geneid:7330436	2.7.1.40	51621|52935|50800
ccs:CCNA_02131	ncbi-geneid:7330437	3.2.1.74|3.2.1.21	51445|52279
ccs:CCNA_02133	ncbi-geneid:7330439	2.7.1.2	53067
ccs:CCNA_02134	ncbi-geneid:7330440	4.2.1.12	143975|52016
ccs:CCNA_02136	ncbi-geneid:7330442	1.1.1.49	55347|51735
ccs:CCNA_02137	ncbi-geneid:7330443	3.2.1.4	48452|48452
ccs:CCNA_02149	ncbi-geneid:7333399	2.2.1.7	52518|52518|52922
ccs:CCNA_02150	ncbi-geneid:7333400	2.5.1.1|2.5.1.10	48576
ccs:CCNA_02151	ncbi-geneid:7333401	3.1.11.6	116842
ccs:CCNA_02153	ncbi-geneid:7333403	3.5.1.48	52768
ccs:CCNA_02164	ncbi-geneid:7333414	1.4.1.9	51735|53223
ccs:CCNA_02165	ncbi-geneid:7333415	3.1.-.-	53474
ccs:CCNA_02167	ncbi-geneid:7333417	2.5.1.18	47616|52833
ccs:CCNA_02170	ncbi-geneid:7333420	2.5.1.18	47616|52833
ccs:CCNA_02178	ncbi-geneid:7333428	1.-.-.-	51735
ccs:CCNA_02183	ncbi-geneid:7333433	2.5.1.75	52540|52540
ccs:CCNA_02185	ncbi-geneid:7333435	2.2.1.6	52518|52518|52467
ccs:CCNA_02186	ncbi-geneid:7333436	2.2.1.6	55021|55021
ccs:CCNA_02194	ncbi-geneid:7333445	4.2.1.2	48557
ccs:CCNA_02195	ncbi-geneid:7333446	2.3.1.-	55729
ccs:CCNA_02199	ncbi-geneid:7333450	2.1.1.-	53335
ccs:CCNA_02204	ncbi-geneid:7333455	1.1.1.86|1.1.1.169	48179|51735
ccs:CCNA_02208	ncbi-geneid:7333459	2.1.1.45	55831
ccs:CCNA_02209	ncbi-geneid:7333460	1.6.5.5	50129|51735
ccs:CCNA_02210	ncbi-geneid:7333461	1.5.1.3	53597
ccs:CCNA_02212	ncbi-geneid:7333463	3.1.1.17	63829
ccs:CCNA_02213	ncbi-geneid:7333464	1.6.99.3	51395
ccs:CCNA_02215	ncbi-geneid:7333466	1.3.99.-	56645|47203
ccs:CCNA_02220	ncbi-geneid:7333471	3.2.1.21	51445
ccs:CCNA_02221	ncbi-geneid:7333472	2.1.1.13	56507|51717|52242|47644
ccs:CCNA_02222	ncbi-geneid:7333473	2.1.1.13	82282
ccs:CCNA_02223	ncbi-geneid:7333474	3.5.2.6	56281
ccs:CCNA_02224	ncbi-geneid:7333475	1.5.1.20	51730
ccs:CCNA_02230	ncbi-geneid:7332592	1.1.1.215	51735|52283
ccs:CCNA_02233	ncbi-geneid:7332595	3.4.21.89	51306
ccs:CCNA_02237	ncbi-geneid:7332599	3.4.14.11|3.4.14.5	53474|82171
ccs:CCNA_02240	ncbi-geneid:7332602	3.1.4.46	51695
ccs:CCNA_02243	ncbi-geneid:7332605	3.4.16.4	56601
ccs:CCNA_02247	ncbi-geneid:7332609	6.3.2.1	52374
ccs:CCNA_02250	ncbi-geneid:7332613	6.4.1.4	56059|52440|51246|51230
ccs:CCNA_02251	ncbi-geneid:7332614	4.2.1.18	52096
ccs:CCNA_02252	ncbi-geneid:7332615	6.4.1.4	52096|52096
ccs:CCNA_02254	ncbi-geneid:7332618	1.3.99.10	56645|47203
ccs:CCNA_02255	ncbi-geneid:7332619	3.2.1.17	53955
ccs:CCNA_02261	ncbi-geneid:7332626	6.4.1.3	56059|52440|51246|51230
ccs:CCNA_02265	ncbi-geneid:7332630	1.8.4.11|1.8.4.12	51316
ccs:CCNA_02280	ncbi-geneid:7332646	1.14.13.-	47240
ccs:CCNA_02281	ncbi-geneid:7332647	3.4.11.2	55486|63737
ccs:CCNA_02284	ncbi-geneid:7332650	3.2.2.21	48150
ccs:CCNA_02288	ncbi-geneid:7332654	6.1.1.-	52374
ccs:CCNA_02292	ncbi-geneid:7332658	2.3.1.-	55729
ccs:CCNA_02294	ncbi-geneid:7332660	4.3.2.1	48557
ccs:CCNA_02296	ncbi-geneid:7332662	4.1.1.20	51419|50621
ccs:CCNA_02297	ncbi-geneid:7332663	2.4.2.8	53271
ccs:CCNA_02302	ncbi-geneid:7332668	2.3.1.51	69593
ccs:CCNA_02306	ncbi-geneid:7332672	2.6.1.9	53383
ccs:CCNA_02307	ncbi-geneid:7332729	1.3.1.43|1.3.1.12	51735|48179
ccs:CCNA_02310	ncbi-geneid:7332264	3.2.1.91	48208|81296
ccs:CCNA_02320	ncbi-geneid:7332274	3.5.4.13	51283|51283
ccs:CCNA_02321	ncbi-geneid:7332275	4.2.99.-|2.5.1.-	53383
ccs:CCNA_02325	ncbi-geneid:7332279	2.1.3.3	53671
ccs:CCNA_02326	ncbi-geneid:7332280	2.6.1.11|2.6.1.17	53383
ccs:CCNA_02335	ncbi-geneid:7332289	3.1.3.25	56655
ccs:CCNA_02336	ncbi-geneid:7332290	3.1.1.5	53474
ccs:CCNA_02340	ncbi-geneid:7332294	2.1.1.-	53335
ccs:CCNA_02344	ncbi-geneid:7332298	5.4.2.1
ccs:CCNA_02346	ncbi-geneid:7332300	5.3.1.13	53697
ccs:CCNA_02347	ncbi-geneid:7332301	5.4.2.8	53738|53738|53738|55957
ccs:CCNA_02348	ncbi-geneid:7332302	2.3.1.-	55729
ccs:CCNA_02349	ncbi-geneid:7332303	3.2.2.9	53167
ccs:CCNA_02351	ncbi-geneid:7332305	2.4.2.9	53271
ccs:CCNA_02352	ncbi-geneid:7332306	1.2.99.3|1.3.99.16	56003|56003
ccs:CCNA_02353	ncbi-geneid:7332307	1.2.99.3|1.3.99.16	47741|54292
ccs:CCNA_02355	ncbi-geneid:7332309	4.2.99.18	48150
ccs:CCNA_02356	ncbi-geneid:7332310	3.4.13.22	55166
ccs:CCNA_02357	ncbi-geneid:7332311	1.2.1.18|1.2.1.27	53720
ccs:CCNA_02358	ncbi-geneid:7332312	1.5.1.29	50475
ccs:CCNA_02360	ncbi-geneid:7332314	2.4.1.-	53448
ccs:CCNA_02365	ncbi-geneid:7332319	3.2.1.3	48208|74650
ccs:CCNA_02368	ncbi-geneid:7332322	3.2.1.20	51445
ccs:CCNA_02369	ncbi-geneid:7332323	3.2.1.1	51445|51011
ccs:CCNA_02371	ncbi-geneid:7332325	1.14.14.7	51905
ccs:CCNA_02380	ncbi-geneid:7332335	4.1.1.11	50692
ccs:CCNA_02383	ncbi-geneid:7332338	3.1.1.3	53474
ccs:CCNA_02384	ncbi-geneid:7332339	6.2.1.-	56801
ccs:CCNA_02385	ncbi-geneid:7332340	2.5.1.54	51569
ccs:CCNA_02387	ncbi-geneid:7332342	1.8.1.7	51905|55424
ccs:CCNA_02388	ncbi-geneid:7331457	5.3.1.6	100950|75445
ccs:CCNA_02389	ncbi-geneid:7331620	2.3.1.157|2.7.7.23	53448|51161
ccs:CCNA_02390	ncbi-geneid:7331621	3.1.3.18	56784
ccs:CCNA_02391	ncbi-geneid:7331623	1.1.1.-	51735
ccs:CCNA_02394	ncbi-geneid:7331626	2.5.1.18	47616|52833
ccs:CCNA_02398	ncbi-geneid:7331630	3.2.1.8	53474
ccs:CCNA_02399	ncbi-geneid:7331631	2.1.1.-	75217|55315
ccs:CCNA_02409	ncbi-geneid:7331641	2.7.13.3	55874|52172|47384
ccs:CCNA_02410	ncbi-geneid:7331642	5.1.99.4	89796
ccs:CCNA_02413	ncbi-geneid:7331645	1.3.99.3	56645|47203
ccs:CCNA_02414	ncbi-geneid:7331646	1.4.3.19	51971|54373
ccs:CCNA_02418	ncbi-geneid:7331650	2.7.7.7	52141
ccs:CCNA_02422	ncbi-geneid:7331655	1.-.-.-	51735
ccs:CCNA_02429	ncbi-geneid:7331663	1.20.4.1	52788
ccs:CCNA_02431	ncbi-geneid:7331665	1.1.1.23	53720
ccs:CCNA_02435	ncbi-geneid:7331669	2.5.1.7	55205
ccs:CCNA_02438	ncbi-geneid:7331673	1.6.5.5	51735|50129
ccs:CCNA_02442	ncbi-geneid:7331677	3.2.1.37	51445|51011
ccs:CCNA_02443	ncbi-geneid:7331678	3.1.1.45	53474
ccs:CCNA_02444	ncbi-geneid:7331679	3.5.1.26	56235
ccs:CCNA_02453	ncbi-geneid:7331688	3.1.3.48	52788
ccs:CCNA_02459	ncbi-geneid:7331694	5.4.99.2	51703|52242
ccs:CCNA_02463	ncbi-geneid:7331698	5.1.3.7	51735
ccs:CCNA_02464	ncbi-geneid:7331699	1.1.1.22	51735|52413|48179
ccs:CCNA_02465	ncbi-geneid:7330699	1.1.1.22	51735|52413|48179
ccs:CCNA_02466	ncbi-geneid:7330618	5.1.3.2	51735
ccs:CCNA_02476	ncbi-geneid:7330628	1.14.13.82	55961|50022
ccs:CCNA_02477	ncbi-geneid:7330629	1.14.13.82	54292|63380|52343
ccs:CCNA_02478	ncbi-geneid:7330630	2.3.1.12	53474
ccs:CCNA_02479	ncbi-geneid:7330631	1.1.1.90	50129|51735
ccs:CCNA_02480	ncbi-geneid:7330632	1.2.1.28	53720
ccs:CCNA_02483	ncbi-geneid:7330635	6.2.1.-	56801
ccs:CCNA_02484	ncbi-geneid:7330636	4.2.1.101|4.2.1.17	52096
ccs:CCNA_02485	ncbi-geneid:7330637	1.2.1.67	53720
ccs:CCNA_02487	ncbi-geneid:7330639	1.14.13.2	51905|54373
ccs:CCNA_02488	ncbi-geneid:7330640	2.8.3.5	100950
ccs:CCNA_02489	ncbi-geneid:7330641	2.8.3.5	100950
ccs:CCNA_02490	ncbi-geneid:7330642	2.3.1.16|2.3.1.174	53901|53901
ccs:CCNA_02491	ncbi-geneid:7330643	1.13.11.3	49482
ccs:CCNA_02492	ncbi-geneid:7330644	1.13.11.3	49482
ccs:CCNA_02493	ncbi-geneid:7330645	5.5.1.2	48557
ccs:CCNA_02494	ncbi-geneid:7330646	3.1.1.24|4.1.1.44	53474|69118
ccs:CCNA_02516	ncbi-geneid:7330669	2.5.1.18	47616|52833
ccs:CCNA_02519	ncbi-geneid:7330672	6.3.5.6|6.3.5.7	75304
ccs:CCNA_02520	ncbi-geneid:7330673	6.3.5.6|6.3.5.7	141000
ccs:CCNA_02521	ncbi-geneid:7330674	3.1.-.-	53098
ccs:CCNA_02525	ncbi-geneid:7330678	2.1.3.2	53671
ccs:CCNA_02526	ncbi-geneid:7330679	3.5.2.3	51556|51338
ccs:CCNA_02535	ncbi-geneid:7330688	5.99.1.2	56712|57783
ccs:CCNA_02537	ncbi-geneid:7330690	3.1.-.-	50249|50249|50249
ccs:CCNA_02538	ncbi-geneid:7330691	3.2.1.4	52266
ccs:CCNA_02539	ncbi-geneid:7330692	2.6.1.1	53383
ccs:CCNA_02540	ncbi-geneid:7330693	3.5.1.14	53187|55031
ccs:CCNA_02545	ncbi-geneid:7330698	3.1.3.1	53649
ccs:CCNA_02549	ncbi-geneid:7332899	2.7.1.2|2.7.1.4	53067
ccs:CCNA_02550	ncbi-geneid:7332900	2.7.7.7	56672|100879
ccs:CCNA_02557	ncbi-geneid:7332907	3.1.2.-	54637|54637
ccs:CCNA_02558	ncbi-geneid:7332908	3.5.1.4	75304
ccs:CCNA_02563	ncbi-geneid:7332913	1.3.99.-	56645|47203
ccs:CCNA_02564	ncbi-geneid:7332914	1.3.99.2	56645|47203
ccs:CCNA_02566	ncbi-geneid:7332916	3.4.11.2	55486|63737
ccs:CCNA_02567	ncbi-geneid:7332917	2.7.13.3	55874|47384|55785|55785
ccs:CCNA_02568	ncbi-geneid:7332918	2.7.-.-	52540
ccs:CCNA_02569	ncbi-geneid:7332919	2.5.1.18	52833|47616
ccs:CCNA_02572	ncbi-geneid:7332922	4.3.2.2	48557
ccs:CCNA_02576	ncbi-geneid:7332926	6.3.2.6	56104
ccs:CCNA_02577	ncbi-geneid:7332927	6.3.5.3	82697
ccs:CCNA_02579	ncbi-geneid:7332929	1.14.-.-	48264
ccs:CCNA_02583	ncbi-geneid:7332933	6.3.5.3	52317
ccs:CCNA_02586	ncbi-geneid:7332936	6.3.5.3	56042|55326|55326|56042
ccs:CCNA_02587	ncbi-geneid:7332937	2.7.13.3	55874|52172|47384|55785
ccs:CCNA_02588	ncbi-geneid:7332938	3.4.11.-	53187
ccs:CCNA_02592	ncbi-geneid:7332942	3.1.2.-	54637
ccs:CCNA_02600	ncbi-geneid:7332950	3.1.2.12
ccs:CCNA_02601	ncbi-geneid:7332951	1.1.1.284|1.1.1.1	50129|51735|50129
ccs:CCNA_02603	ncbi-geneid:7332953	4.1.1.65	160935
ccs:CCNA_02605	ncbi-geneid:7332955	2.1.1.-	75217
ccs:CCNA_02606	ncbi-geneid:7332956	2.7.13.3	55874|52172|47384
ccs:CCNA_02607	ncbi-geneid:7332957	1.1.1.42	53659
ccs:CCNA_02612	ncbi-geneid:7332962	6.1.1.7	55681|101353|55186|50447
ccs:CCNA_02614	ncbi-geneid:7332964	3.7.1.2	56529
ccs:CCNA_02615	ncbi-geneid:7332965	1.13.11.5	51182
ccs:CCNA_02616	ncbi-geneid:7332966	1.13.11.27	54593
ccs:CCNA_02617	ncbi-geneid:7332967	2.6.1.9	53383
ccs:CCNA_02626	ncbi-geneid:7332976	6.3.2.4	56059|52440
ccs:CCNA_02627	ncbi-geneid:7332977	3.4.11.-	53187
ccs:CCNA_02628	ncbi-geneid:7332730	1.1.1.158	56176|56194
ccs:CCNA_02629	ncbi-geneid:7332731	6.3.2.8	53623|53244|51984
ccs:CCNA_02634	ncbi-geneid:7332736	2.4.1.227	53756
ccs:CCNA_02637	ncbi-geneid:7332739	2.7.13.3	55785
ccs:CCNA_02639	ncbi-geneid:7332741	6.3.2.9	53623|53244|51984
ccs:CCNA_02641	ncbi-geneid:7332743	6.3.2.10	53623|53244|63418
ccs:CCNA_02642	ncbi-geneid:7332744	6.3.2.13	53623|53244|63418
ccs:CCNA_02643	ncbi-geneid:7332745	2.4.1.129	56601|56519
ccs:CCNA_02645	ncbi-geneid:7332747	2.1.1.-	53335|81799
ccs:CCNA_02650	ncbi-geneid:7332753	3.5.1.28	55846|47090
ccs:CCNA_02652	ncbi-geneid:7332755	1.14.13.22	51905
ccs:CCNA_02658	ncbi-geneid:7332761	4.2.1.55|4.2.1.17	52096
ccs:CCNA_02662	ncbi-geneid:7332765	3.4.11.-	53187|52025
ccs:CCNA_02668	ncbi-geneid:7332771	2.1.1.-	53335
ccs:CCNA_02677	ncbi-geneid:7332780	2.5.1.18	47616|52833
ccs:CCNA_02684	ncbi-geneid:7332787	2.1.1.79	53335
ccs:CCNA_02686	ncbi-geneid:7332789	3.5.1.87|3.5.3.9	53187|55031
ccs:CCNA_02687	ncbi-geneid:7332790	2.6.1.-	53383
ccs:CCNA_02688	ncbi-geneid:7332791	3.5.1.-	88713
ccs:CCNA_02689	ncbi-geneid:7332792	1.7.3.3	158694
ccs:CCNA_02694	ncbi-geneid:7332797	3.5.1.4	141130
ccs:CCNA_02696	ncbi-geneid:7332799	6.3.5.6|6.3.5.7	75304
ccs:CCNA_02698	ncbi-geneid:7332801	3.2.2.1	53590
ccs:CCNA_02699	ncbi-geneid:7332802	3.5.4.3	51556|51338
ccs:CCNA_02701	ncbi-geneid:7332804	1.17.1.4	56003|54665
ccs:CCNA_02702	ncbi-geneid:7332805	1.17.1.4	56176|55447|47741|54292
ccs:CCNA_02703	ncbi-geneid:7332806	1.7.3.3|3.5.2.17	49472
ccs:CCNA_02704	ncbi-geneid:7332807	1.1.1.40	51735|53659|53223
ccs:CCNA_02715	ncbi-geneid:7330875	2.7.13.3	55874|52172|47384
ccs:CCNA_02717	ncbi-geneid:7330877	3.6.3.19	52540
ccs:CCNA_02721	ncbi-geneid:7330881	3.4.24.-	63411|63411|63411
ccs:CCNA_02724	ncbi-geneid:7330884	1.1.1.-	51430
ccs:CCNA_02725	ncbi-geneid:7330885	1.1.99.1	51905|54373
ccs:CCNA_02730	ncbi-geneid:7330891	2.5.1.18	47616|52833
ccs:CCNA_02731	ncbi-geneid:7330892	2.3.1.-	55729
ccs:CCNA_02733	ncbi-geneid:7330894	2.3.2.5	50969
ccs:CCNA_02734	ncbi-geneid:7330895	2.3.1.30	51161
ccs:CCNA_02737	ncbi-geneid:7330898	1.7.1.13	55620
ccs:CCNA_02738	ncbi-geneid:7330899	1.3.1.-	51735
ccs:CCNA_02752	ncbi-geneid:7330913	2.7.13.3	55874|52172|55781|47384|55785
ccs:CCNA_02759	ncbi-geneid:7330921	3.4.11.18	55920
ccs:CCNA_02776	ncbi-geneid:7330938	6.3.5.10	52540|52317
ccs:CCNA_02786	ncbi-geneid:7331110	4.6.1.2	55073
ccs:CCNA_02793	ncbi-geneid:7331117	3.4.19.1	53474|82171
ccs:CCNA_02794	ncbi-geneid:7331118	6.3.5.4	52402
ccs:CCNA_02811	ncbi-geneid:7331135	3.6.3.3|3.6.3.5	56784|81653|81665
ccs:CCNA_02832	ncbi-geneid:7331157	3.4.13.19	51556
ccs:CCNA_02839	ncbi-geneid:7331164	2.7.7.42	81301|81301|81593|81593
ccs:CCNA_02842	ncbi-geneid:7331167	2.7.13.3	55874|47384|158472
ccs:CCNA_02846	ncbi-geneid:7331171	3.4.21.-	50494|50156|50156
ccs:CCNA_02853	ncbi-geneid:7331178	2.7.13.3	55874|47384
ccs:CCNA_02881	ncbi-geneid:7331311	1.2.1.4	53720
ccs:CCNA_02883	ncbi-geneid:7331313	1.4.3.4	51905|54373
ccs:CCNA_02885	ncbi-geneid:7331315	3.-.-.-	52499
ccs:CCNA_02888	ncbi-geneid:7331318	1.14.-.-	51679
ccs:CCNA_02889	ncbi-geneid:7331319	5.2.1.8	54534
ccs:CCNA_02891	ncbi-geneid:7331321	3.2.1.23	51445
ccs:CCNA_02893	ncbi-geneid:7331323	3.2.1.37|3.2.1.55	75005|49899
ccs:CCNA_02894	ncbi-geneid:7331324	3.2.1.8	51445
ccs:CCNA_02896	ncbi-geneid:7331326	1.14.14.7	51905
ccs:CCNA_02898	ncbi-geneid:7331328	1.14.14.7	51905
ccs:CCNA_02899	ncbi-geneid:7331329	1.14.14.7	51905
ccs:CCNA_02900	ncbi-geneid:7331330	3.5.1.14|3.5.1.32	53187|55031
ccs:CCNA_02902	ncbi-geneid:7331332	3.2.1.131|3.2.1.139	51445|55545
ccs:CCNA_02914	ncbi-geneid:7331345	3.4.24.-	111283
ccs:CCNA_02917	ncbi-geneid:7331348	3.6.3.-	52540
ccs:CCNA_02925	ncbi-geneid:7331356	6.3.5.5	52317|52021
ccs:CCNA_02927	ncbi-geneid:7331358	1.1.1.100	51735
ccs:CCNA_02929	ncbi-geneid:7331360	1.1.1.14	50129|51735
ccs:CCNA_02933	ncbi-geneid:7331364	3.4.11.-	53187|52025
ccs:CCNA_02936	ncbi-geneid:7331367	2.5.1.18	47616|52833
ccs:CCNA_02945	ncbi-geneid:7330781	2.7.13.3	55874|52172|55785|47384
ccs:CCNA_02954	ncbi-geneid:7333243	1.1.1.105	51735
ccs:CCNA_02961	ncbi-geneid:7333250	2.5.1.56	51569|51269
ccs:CCNA_02964	ncbi-geneid:7333253	1.8.1.9	51905
ccs:CCNA_02966	ncbi-geneid:7333255	1.16.3.1	47240
ccs:CCNA_02967	ncbi-geneid:7333256	2.7.13.3	55874|55785|52172|55785|47384
ccs:CCNA_02978	ncbi-geneid:7333267	2.7.13.3	55874|47384
ccs:CCNA_02979	ncbi-geneid:7333268	4.4.1.16	53383
ccs:CCNA_02980	ncbi-geneid:7333269	1.13.11.11	140959
ccs:CCNA_02983	ncbi-geneid:7333272	2.4.1.78	53448
ccs:CCNA_02985	ncbi-geneid:7333274	2.1.1.-	53335
ccs:CCNA_02994	ncbi-geneid:7333283	6.3.5.5	56059|56059|52440|52440|48108|52335
ccs:CCNA_02995	ncbi-geneid:7333284	2.5.1.18	47616|52833
ccs:CCNA_03006	ncbi-geneid:7333295	4.1.99.-|2.5.1.72	142754
ccs:CCNA_03007	ncbi-geneid:7333296	1.4.3.16	51905|56425|46977
ccs:CCNA_03009	ncbi-geneid:7333298	2.4.2.19	51690|54675
ccs:CCNA_03012	ncbi-geneid:7333301	1.11.1.15	52833
ccs:CCNA_03013	ncbi-geneid:7333302	1.6.3.1|1.6.4.-	51905|52833|52833
ccs:CCNA_03024	ncbi-geneid:7333314	2.6.1.42	56752
ccs:CCNA_03027	ncbi-geneid:7333481	2.7.13.3	55874|47384
ccs:CCNA_03028	ncbi-geneid:7333482	4.2.1.51	53850|55021
ccs:CCNA_03029	ncbi-geneid:7333483	2.7.7.38	53448
ccs:CCNA_03031	ncbi-geneid:7333485	3.4.19.11	54001
ccs:CCNA_03032	ncbi-geneid:7333486	3.4.11.1	53187|52949
ccs:CCNA_03047	ncbi-geneid:7333501	4.1.3.38|2.6.1.42	56752
ccs:CCNA_03048	ncbi-geneid:7333502	2.6.1.85	56322
ccs:CCNA_03056	ncbi-geneid:7333510	3.3.2.8	54427
ccs:CCNA_03061	ncbi-geneid:7333515	1.1.1.100	51735
ccs:CCNA_03066	ncbi-geneid:7333520	2.7.13.3	55874|52172|55781|47384|55785
ccs:CCNA_03068	ncbi-geneid:7333522	2.5.1.18	47616|52833
ccs:CCNA_03070	ncbi-geneid:7333524	5.3.2.-	55331
ccs:CCNA_03083	ncbi-geneid:7333537	2.7.13.3	55874|52172|47384
ccs:CCNA_03085	ncbi-geneid:7333539	1.13.12.16
ccs:CCNA_03088	ncbi-geneid:7333542	2.7.13.3	55874|52172|47384|55781
ccs:CCNA_03090	ncbi-geneid:7333544	6.4.1.2	52096
ccs:CCNA_03092	ncbi-geneid:7333546	1.14.15.3	48264
ccs:CCNA_03094	ncbi-geneid:7333548	4.1.3.24	51621
ccs:CCNA_03100	ncbi-geneid:7333554	3.11.1.2	82057
ccs:CCNA_03103	ncbi-geneid:7333557	2.7.1.71	52540
ccs:CCNA_03104	ncbi-geneid:7333558	4.2.3.4	56796
ccs:CCNA_03107	ncbi-geneid:7330945	3.5.4.5	53927
ccs:CCNA_03115	ncbi-geneid:7330953	6.6.1.2	52540
ccs:CCNA_03124	ncbi-geneid:7330962	1.2.1.-|1.1.1.284|1.1.1.1	50129|51735|50129
ccs:CCNA_03127	ncbi-geneid:7330965	3.4.13.3	53187|55031
ccs:CCNA_03135	ncbi-geneid:7330973	3.6.3.14	52540
ccs:CCNA_03137	ncbi-geneid:7330975	3.2.1.8	51445
ccs:CCNA_03138	ncbi-geneid:7330976	1.11.1.7|1.11.1.6	48113|48113
ccs:CCNA_03139	ncbi-geneid:7330977	4.2.1.9	143975|52016
ccs:CCNA_03141	ncbi-geneid:7330979	3.1.3.3	55021|55021
ccs:CCNA_03143	ncbi-geneid:7330981	2.7.13.3	55785|55785|55785
ccs:CCNA_03144	ncbi-geneid:7330982	2.7.7.-	56731|57783
ccs:CCNA_03149	ncbi-geneid:7330987	3.2.1.21|3.2.1.37	51445|52279
ccs:CCNA_03151	ncbi-geneid:7330989	3.1.1.53	52266|49785
ccs:CCNA_03154	ncbi-geneid:7330992	2.7.13.3	52172|55785
ccs:CCNA_03159	ncbi-geneid:7330997	1.8.1.2	52218|52343|63380
ccs:CCNA_03162	ncbi-geneid:7331000	2.3.1.35|2.3.1.1	56266
ccs:CCNA_03163	ncbi-geneid:7331001	5.2.1.8	54534|109998
ccs:CCNA_03171	ncbi-geneid:7331009	2.7.13.3	55874|52172|47384|48452
ccs:CCNA_03172	ncbi-geneid:7331010	1.1.1.100	51735
ccs:CCNA_03176	ncbi-geneid:7331014	2.7.7.-	81301
ccs:CCNA_03179	ncbi-geneid:7331017	1.-.-.-	51395
ccs:CCNA_03180	ncbi-geneid:7331018	4.2.1.17	52096
ccs:CCNA_03181	ncbi-geneid:7331019	1.1.1.1	51735|50129
ccs:CCNA_03184	ncbi-geneid:7331022	1.3.99.-	56645|47203
ccs:CCNA_03185	ncbi-geneid:7331023	2.5.1.18	47616|52833
ccs:CCNA_03188	ncbi-geneid:7330782	3.3.2.9	53474
ccs:CCNA_03190	ncbi-geneid:7330784	4.1.2.5	53383
ccs:CCNA_03200	ncbi-geneid:7330794	2.7.13.3	55874|52172|47384
ccs:CCNA_03201	ncbi-geneid:7330795	6.3.4.4	52540
ccs:CCNA_03203	ncbi-geneid:7330797	4.3.1.16|4.3.1.19	53686
ccs:CCNA_03204	ncbi-geneid:7330798	5.1.1.1	51419
ccs:CCNA_03205	ncbi-geneid:7330799	3.4.11.-	53187|52025
ccs:CCNA_03206	ncbi-geneid:7330800	4.3.1.17	143548
ccs:CCNA_03209	ncbi-geneid:7330803	6.2.1.1|2.3.1.9	53901
ccs:CCNA_03211	ncbi-geneid:7330805	5.1.1.-	51604|54826
ccs:CCNA_03215	ncbi-geneid:7330809	2.6.1.5	53383|46785
ccs:CCNA_03225	ncbi-geneid:7330819	3.1.8.1	51556|51338
ccs:CCNA_03229	ncbi-geneid:7330823	1.4.3.-	51905
ccs:CCNA_03230	ncbi-geneid:7330824	6.3.1.2	55931|54368
ccs:CCNA_03233	ncbi-geneid:7330827	2.6.1.-	53383
ccs:CCNA_03235	ncbi-geneid:7330829	3.6.3.31	52540|50331
ccs:CCNA_03240	ncbi-geneid:7330834	6.3.1.2	55931|54368
ccs:CCNA_03241	ncbi-geneid:7330835	5.4.3.8	53383
ccs:CCNA_03242	ncbi-geneid:7330836	1.2.1.16	53720
ccs:CCNA_03243	ncbi-geneid:7330837	1.2.1.-	53720
ccs:CCNA_03245	ncbi-geneid:7330839	2.6.1.18	53383
ccs:CCNA_03256	ncbi-geneid:7330850	4.2.3.5	103263
ccs:CCNA_03260	ncbi-geneid:7330854	4.2.3.12	55620
ccs:CCNA_03265	ncbi-geneid:7330859	2.7.13.3	52172|55874|54631
ccs:CCNA_03269	ncbi-geneid:7330863	2.7.1.2	53067
ccs:CCNA_03271	ncbi-geneid:7332812	4.4.1.11	53383
ccs:CCNA_03272	ncbi-geneid:7330294	2.7.13.3	55785|55785
ccs:CCNA_03276	ncbi-geneid:7330297	3.1.4.46	51695
ccs:CCNA_03277	ncbi-geneid:7330299	2.4.1.-	53756
ccs:CCNA_03278	ncbi-geneid:7330300	1.2.1.19	51905
ccs:CCNA_03279	ncbi-geneid:7330301	1.-.-.-	51735
ccs:CCNA_03280	ncbi-geneid:7330302	1.2.7.8	53323|52518|52518
ccs:CCNA_03284	ncbi-geneid:7330306	3.5.4.4	51556
ccs:CCNA_03292	ncbi-geneid:7330314	6.2.1.3	56801
ccs:CCNA_03293	ncbi-geneid:7330315	4.2.1.17|1.1.1.35	52096|51735|48179|48179
ccs:CCNA_03295	ncbi-geneid:7330317	2.7.13.3	55874|52172|47384|55785|55785
ccs:CCNA_03302	ncbi-geneid:7330324	2.7.13.3	55874
ccs:CCNA_03309	ncbi-geneid:7330331	2.3.1.31	53474
ccs:CCNA_03314	ncbi-geneid:7330337	1.18.1.2	52343|63380
ccs:CCNA_03316	ncbi-geneid:7330339	4.2.1.-	51735
ccs:CCNA_03317	ncbi-geneid:7330340	2.7.7.7	89550
ccs:CCNA_03320	ncbi-geneid:7330344	6.3.4.14	52096|56059|52096|52440|51246|51230
ccs:CCNA_03322	ncbi-geneid:7330346	1.1.1.95	51735|52283|143548|55021
ccs:CCNA_03323	ncbi-geneid:7330347	2.6.1.52	53383
ccs:CCNA_03326	ncbi-geneid:7330350	2.7.13.3	55874|52172|47384
ccs:CCNA_03331	ncbi-geneid:7330355	2.7.4.7|2.7.1.49	53613
ccs:CCNA_03332	ncbi-geneid:7330356	2.5.1.15	51717
ccs:CCNA_03333	ncbi-geneid:7330357	2.7.13.3	55874|52172|55785|47384|55785
ccs:CCNA_03334	ncbi-geneid:7330358	3.4.24.-	52540|140990
ccs:CCNA_03335	ncbi-geneid:7330359	6.3.4.-	52402
ccs:CCNA_03342	ncbi-geneid:7330366	3.1.2.-	54637
ccs:CCNA_03346	ncbi-geneid:7330370	3.1.22.4	53098
ccs:CCNA_03351	ncbi-geneid:7332023	6.3.2.6	56104
ccs:CCNA_03354	ncbi-geneid:7332026	6.3.3.2	100950
ccs:CCNA_03355	ncbi-geneid:7332028	3.4.19.1	53474|82171
ccs:CCNA_03358	ncbi-geneid:7332031	1.2.1.12	55347|51735
ccs:CCNA_03359	ncbi-geneid:7332032	2.7.2.3	53748
ccs:CCNA_03360	ncbi-geneid:7332033	4.1.2.13	51569
ccs:CCNA_03370	ncbi-geneid:7332044	2.3.1.-	55729
ccs:CCNA_03373	ncbi-geneid:7332047	2.5.1.3	51391
ccs:CCNA_03378	ncbi-geneid:7332052	3.1.3.25	56655
ccs:CCNA_03381	ncbi-geneid:7332055	3.1.4.46	51695
ccs:CCNA_03387	ncbi-geneid:7332061	5.1.1.13	53681|53681
ccs:CCNA_03392	ncbi-geneid:7332066	4.1.1.21|6.3.4.18	56059|52440|51246
ccs:CCNA_03399	ncbi-geneid:7332073	4.1.1.-	52507
ccs:CCNA_03402	ncbi-geneid:7332076	1.6.5.5	51735|50129
ccs:CCNA_03412	ncbi-geneid:7332086	1.6.1.2	52467
ccs:CCNA_03414	ncbi-geneid:7332088	1.6.1.2	52283|51735
ccs:CCNA_03416	ncbi-geneid:7332090	2.4.-.-	53756
ccs:CCNA_03417	ncbi-geneid:7332091	3.-.-.-	53474
ccs:CCNA_03422	ncbi-geneid:7332096	3.4.24.-	55486
ccs:CCNA_03429	ncbi-geneid:7332103	3.8.1.2	56784
ccs:CCNA_03431	ncbi-geneid:7332428	3.2.1.-	53955|47090
ccs:CCNA_03432	ncbi-geneid:7332429	5.1.3.3	74650
ccs:CCNA_03436	ncbi-geneid:7332433	2.7.13.3	55874|55785
ccs:CCNA_03445	ncbi-geneid:7332442	3.4.11.-	53187
ccs:CCNA_03446	ncbi-geneid:7332443	6.2.1.34	56801
ccs:CCNA_03449	ncbi-geneid:7332446	2.1.1.-	53335
ccs:CCNA_03454	ncbi-geneid:7332451	3.6.1.-	56300
ccs:CCNA_03455	ncbi-geneid:7332452	2.4.1.-	53756
ccs:CCNA_03456	ncbi-geneid:7332453	3.1.1.3	53474
ccs:CCNA_03462	ncbi-geneid:7332459	1.4.4.2	53383
ccs:CCNA_03463	ncbi-geneid:7332460	1.4.4.2	53383
ccs:CCNA_03465	ncbi-geneid:7332462	2.1.2.10	103025|101790
ccs:CCNA_03469	ncbi-geneid:7332466	6.1.1.19	52374|47323|55190
ccs:CCNA_03475	ncbi-geneid:7332472	2.7.1.39	56112
ccs:CCNA_03476	ncbi-geneid:7332473	3.1.26.4
ccs:CCNA_03489	ncbi-geneid:7332486	1.3.1.-
ccs:CCNA_03491	ncbi-geneid:7332488	1.1.1.100	51735
ccs:CCNA_03494	ncbi-geneid:7332491	3.4.21.-	52151
ccs:CCNA_03495	ncbi-geneid:7332492	1.1.1.30	51735
ccs:CCNA_03504	ncbi-geneid:7332501	1.3.99.3	56645|47203
ccs:CCNA_03505	ncbi-geneid:7332502	1.11.1.15	52833
ccs:CCNA_03507	ncbi-geneid:7332504	3.1.4.52	141868|55073
ccs:CCNA_03508	ncbi-geneid:7332505	2.3.1.128	55729
ccs:CCNA_03509	ncbi-geneid:7332506	3.4.24.-	63411|63411
ccs:CCNA_03510	ncbi-geneid:7332507	4.2.3.1	53686
ccs:CCNA_03513	ncbi-geneid:7332510	1.9.3.1	81452
ccs:CCNA_03517	ncbi-geneid:7332514	1.9.3.1	81442
ccs:CCNA_03518	ncbi-geneid:7332515	1.9.3.1	49503|81464
ccs:CCNA_03527	ncbi-geneid:7332525	6.3.2.2	55931
ccs:CCNA_03528	ncbi-geneid:7332526	2.1.1.-	75217|88697
ccs:CCNA_03529	ncbi-geneid:7332527	2.7.4.1	52540
ccs:CCNA_03531	ncbi-geneid:7332529	3.4.16.6	53474
ccs:CCNA_03536	ncbi-geneid:7332534	2.1.1.-	53335
ccs:CCNA_03541	ncbi-geneid:7332539	1.1.1.274	51430
ccs:CCNA_03543	ncbi-geneid:7332541	1.2.1.41	53720
ccs:CCNA_03544	ncbi-geneid:7332542	2.7.7.18	52374
ccs:CCNA_03548	ncbi-geneid:7332546	3.4.21.102	52096|50156
ccs:CCNA_03553	ncbi-geneid:7332551	3.6.1.-	55811
ccs:CCNA_03554	ncbi-geneid:7332552	3.1.1.-	53474
ccs:CCNA_03555	ncbi-geneid:7332553	3.1.1.-	53474
ccs:CCNA_03558	ncbi-geneid:7332556	3.6.3.14	51344
ccs:CCNA_03560	ncbi-geneid:7332558	3.6.3.14	52540|47917|50615
ccs:CCNA_03561	ncbi-geneid:7332559	3.6.3.14	52943
ccs:CCNA_03562	ncbi-geneid:7332560	3.6.3.14	52540|47917|50615
ccs:CCNA_03563	ncbi-geneid:7332561	3.6.3.14	47928
ccs:CCNA_03567	ncbi-geneid:7332565	1.3.99.-	56645|47203
ccs:CCNA_03573	ncbi-geneid:7332571	3.5.1.81	51556|51338
ccs:CCNA_03575	ncbi-geneid:7332573	2.3.1.16|2.3.1.9	53901|53901
ccs:CCNA_03577	ncbi-geneid:7332575	2.7.7.7	56672|88723|53098|47807
ccs:CCNA_03578	ncbi-geneid:7332576	3.6.1.-|3.6.4.12	52540|46785|47819
ccs:CCNA_03582	ncbi-geneid:7332580	3.1.3.7|3.1.3.25	56655
ccs:CCNA_03586	ncbi-geneid:7332584	2.1.1.80	53335|47757
ccs:CCNA_03588	ncbi-geneid:7332586	2.7.13.3	55874
ccs:CCNA_03594	ncbi-geneid:7329677	3.5.1.-	52467
ccs:CCNA_03595	ncbi-geneid:7329678	2.1.1.-	53335
ccs:CCNA_03597	ncbi-geneid:7329680	2.7.2.8	55486
ccs:CCNA_03598	ncbi-geneid:7329681	2.7.13.3	55874|47384|55785|55785
ccs:CCNA_03599	ncbi-geneid:7329682	1.2.1.11	55347|51735
ccs:CCNA_03607	ncbi-geneid:7329690	1.17.4.1	51998|48168
ccs:CCNA_03610	ncbi-geneid:7329693	2.1.1.-	53335
ccs:CCNA_03613	ncbi-geneid:7329696	4.2.1.55	54637
ccs:CCNA_03619	ncbi-geneid:7329702	3.4.24.-	55486
ccs:CCNA_03626	ncbi-geneid:7329710	2.4.2.17	53850
ccs:CCNA_03628	ncbi-geneid:7329712	6.1.1.21	55681|52954
ccs:CCNA_03636	ncbi-geneid:7329721	2.8.1.6	102114
ccs:CCNA_03640	ncbi-geneid:7329731	1.18.1.3	51905|55424|51905
ccs:CCNA_03641	ncbi-geneid:7329732	1.3.99.1	46548|54292
ccs:CCNA_03642	ncbi-geneid:7329733	1.3.99.1	51905|46977|56425
ccs:CCNA_03643	ncbi-geneid:7329734	1.3.99.1	81343
ccs:CCNA_03650	ncbi-geneid:7329741	2.7.7.13	53448
ccs:CCNA_03655	ncbi-geneid:7329746	6.3.2.17|6.3.2.12	53623|53244
ccs:CCNA_03657	ncbi-geneid:7329748	4.2.1.20	51366
ccs:CCNA_03658	ncbi-geneid:7329749	4.2.1.20	53686
ccs:CCNA_03659	ncbi-geneid:7329750	5.3.1.24	51366
ccs:CCNA_03663	ncbi-geneid:7329754	1.1.1.40	51735|53659|53223
ccs:CCNA_03664	ncbi-geneid:7329755	1.3.1.26	51735|55347
ccs:CCNA_03672	ncbi-geneid:7331866	1.15.1.1	54719|46609
ccs:CCNA_03675	ncbi-geneid:7331869	2.7.13.3	55785|52172|55781
ccs:CCNA_03677	ncbi-geneid:7331871	2.8.3.16	89796
ccs:CCNA_03682	ncbi-geneid:7331876	3.7.1.5	56529
ccs:CCNA_03683	ncbi-geneid:7331877	5.2.1.4|5.2.1.2	47616|52833
ccs:CCNA_03684	ncbi-geneid:7331878	4.2.1.1	53056
ccs:CCNA_03685	ncbi-geneid:7331879	2.4.1.-	56601|53955
ccs:CCNA_03687	ncbi-geneid:7331881	4.2.1.1	53056
ccs:CCNA_03689	ncbi-geneid:7331883	1.4.1.1	52283|51735
ccs:CCNA_03695	ncbi-geneid:7331889	1.2.1.3	53720
ccs:CCNA_03696	ncbi-geneid:7331890	6.2.1.1	56801
ccs:CCNA_03699	ncbi-geneid:7331893	3.4.24.-	63411|63411|63411|63411
ccs:CCNA_03703	ncbi-geneid:7331897	2.7.4.14	52540
ccs:CCNA_03704	ncbi-geneid:7331898	2.5.1.19	55205
ccs:CCNA_03710	ncbi-geneid:7331905	2.7.1.69	55804
ccs:CCNA_03714	ncbi-geneid:7331909	3.6.3.-	52540
ccs:CCNA_03717	ncbi-geneid:7331912	3.1.26.3|3.1.13.5
ccs:CCNA_03718	ncbi-geneid:7331914	1.6.5.3|1.6.99.3	51735
ccs:CCNA_03721	ncbi-geneid:7331917	1.4.1.13|1.4.1.14	51971|46548
ccs:CCNA_03722	ncbi-geneid:7331918	1.4.1.13|1.4.1.14	51395|56235|69336
ccs:CCNA_03725	ncbi-geneid:7331921	6.5.1.1	56091|50249
ccs:CCNA_03729	ncbi-geneid:7331925	2.2.1.2	51569
ccs:CCNA_03730	ncbi-geneid:7331926	1.1.1.133	51735
ccs:CCNA_03731	ncbi-geneid:7331927	3.1.3.-	56784
ccs:CCNA_03732	ncbi-geneid:7331928	5.3.1.8	48208
ccs:CCNA_03733	ncbi-geneid:7331929	2.7.7.22	53448|159283
ccs:CCNA_03734	ncbi-geneid:7331930	6.3.5.1	52402|56317
ccs:CCNA_03735	ncbi-geneid:7331931	2.2.1.1	52518|52518|52922
ccs:CCNA_03738	ncbi-geneid:7331935	2.7.13.3	55874|52172|47384
ccs:CCNA_03739	ncbi-geneid:7331936	3.1.-.-	52980
ccs:CCNA_03740	ncbi-geneid:7331937	2.5.1.47	53686
ccs:CCNA_03741	ncbi-geneid:7331938	2.1.1.37	53335
ccs:CCNA_03744	ncbi-geneid:7331941	4.2.1.46	51735
ccs:CCNA_03745	ncbi-geneid:7333141	3.5.1.10	53328|55021
ccs:CCNA_03746	ncbi-geneid:7331942	3.5.1.16	53187|55031
ccs:CCNA_03747	ncbi-geneid:7331943	2.4.1.-	53448
ccs:CCNA_03748	ncbi-geneid:7331944	5.1.3.13	51182
ccs:CCNA_03749	ncbi-geneid:7331945	3.7.1.-	53474
ccs:CCNA_03750	ncbi-geneid:7331946	4.3.1.19	53686|55021
ccs:CCNA_03751	ncbi-geneid:7331947	5.2.1.8	54534
ccs:CCNA_03752	ncbi-geneid:7331948	2.7.7.9	53448
ccs:CCNA_03754	ncbi-geneid:7331950	2.5.1.18	47616|52833
ccs:CCNA_03755	ncbi-geneid:7331951	2.7.1.-|2.7.7	53613|52374
ccs:CCNA_03757	ncbi-geneid:7331953	2.3.3.1	48256
ccs:CCNA_03758	ncbi-geneid:7331954	2.3.3.1	48256
ccs:CCNA_03764	ncbi-geneid:7331960	3.1.2.-	54637|54637
ccs:CCNA_03770	ncbi-geneid:7331966	1.1.1.37	56327|51735
ccs:CCNA_03774	ncbi-geneid:7331970	4.1.3.6|4.1.3.34	51621
ccs:CCNA_03776	ncbi-geneid:7331972	6.5.1.-	55144
ccs:CCNA_03781	ncbi-geneid:7331979	4.2.1.3	53732|52016
ccs:CCNA_03782	ncbi-geneid:7331980	3.6.3.41	52540
ccs:CCNA_03799	ncbi-geneid:7331997	1.-.-.-	51735
ccs:CCNA_03800	ncbi-geneid:7331998	5.1.1.7	54506|54506
ccs:CCNA_03801	ncbi-geneid:7331999	3.4.21.26	50993|53474
ccs:CCNA_03802	ncbi-geneid:7332000	3.4.21.26	50993|53474
ccs:CCNA_03812	ncbi-geneid:7332010	1.8.1.-	69118
ccs:CCNA_03816	ncbi-geneid:7332014	3.4.15.5	55486
ccs:CCNA_03817	ncbi-geneid:7332015	5.1.1.3	53681|53681
ccs:CCNA_03821	ncbi-geneid:7332019	3.1.11.2	56219
ccs:CCNA_03822	ncbi-geneid:7332020	3.2.2.23|4.2.99.18	81624|46946|57716
ccs:CCNA_03823	ncbi-geneid:7332021	2.1.1	53335
ccs:CCNA_03827	ncbi-geneid:7332675	4.1.1.36|6.3.2.5	102645|52507
ccs:CCNA_03828	ncbi-geneid:7332676	3.6.1.23	51283
ccs:CCNA_03833	ncbi-geneid:7332681	1.3.1.9	51735
ccs:CCNA_03835	ncbi-geneid:7332683	2.3.1.41	53901|53901
ccs:CCNA_03836	ncbi-geneid:7332684	4.2.1.60	54637
ccs:CCNA_03838	ncbi-geneid:7332686	1.1.1.215|1.1.1.79|1.1.1.81	51735|52283
ccs:CCNA_03839	ncbi-geneid:7332687	3.4.19.1	53474|82171
ccs:CCNA_03840	ncbi-geneid:7332688	2.8.3.-	100950|100950
ccs:CCNA_03843	ncbi-geneid:7332691	3.4.25.1|3.4.25.2	56235
ccs:CCNA_03845	ncbi-geneid:7332693	2.1.1.63	46767|53155|46689
ccs:CCNA_03847	ncbi-geneid:7332695	4.2.99.18	48150
ccs:CCNA_03849	ncbi-geneid:7332697	2.7.1.4	53613
ccs:CCNA_03850	ncbi-geneid:7332698	4.2.1.19	54211|54211
ccs:CCNA_03851	ncbi-geneid:7332699	2.4.2.-	52317
ccs:CCNA_03852	ncbi-geneid:7332700	5.3.1.16	51366
ccs:CCNA_03853	ncbi-geneid:7332701	4.1.3.-	51366
ccs:CCNA_03854	ncbi-geneid:7332702	3.6.1.31	101386
ccs:CCNA_03856	ncbi-geneid:7332704	3.2.1.-	50685
ccs:CCNA_03862	ncbi-geneid:7332710	2.5.1.3	51391
ccs:CCNA_03865	ncbi-geneid:7332713	6.1.1.4	52374|50677|47323
ccs:CCNA_03867	ncbi-geneid:7332715	2.7.7.7	48019|52540
ccs:CCNA_03870	ncbi-geneid:7332718	2.1.1.170	53335
ccs:CCNA_03874	ncbi-geneid:7332722	3.1.1.45	53474
ccs:CCNA_03875	ncbi-geneid:7332723	1.6.5.5	51735|50129
ccs:CCNA_03878	ncbi-geneid:7332726	4.99.1.1	53800
ccs:CCNA_03878	ncbi-geneid:7332726	4.99.1.1	53800
