# Supplementary material for: Tracing the Repertoire of Promiscuous Enzymes along the Metabolic Pathways in Archaeal Organisms
Source: Life (Basel). 2017 Jul 13;7(3):30. doi: 10.3390/life7030030 (PMC5617955; doi:10.3390/life7030030)
Supplement: Supplementary file 1 [file life-07-00030-s001.zip › Table_S2/ccu.txt]

KEGGID	NCBIGI	ECs	SFamilyID
ccu:Ccur_00020	ncbi-geneid:8374210	2.7.7.7	55979|55979|55979
ccu:Ccur_00050	ncbi-geneid:8374213	5.99.1.3	56719|55874|54211
ccu:Ccur_00060	ncbi-geneid:8374214	5.99.1.3	56719|101904
ccu:Ccur_00150	ncbi-geneid:8374223	3.5.1.1	53774
ccu:Ccur_00160	ncbi-geneid:8374224	3.6.4.12	52540
ccu:Ccur_00180	ncbi-geneid:8374226	3.4.11.18	55920|103642
ccu:Ccur_00190	ncbi-geneid:8374227	1.5.1.5|3.5.4.9	51735|53223
ccu:Ccur_00220	ncbi-geneid:8374230	1.2.1.2	53706|50692|54292|54862
ccu:Ccur_00340	ncbi-geneid:8374242	2.1.1.31	75217
ccu:Ccur_00350	ncbi-geneid:8374243	3.4.21.89	51306
ccu:Ccur_00360	ncbi-geneid:8374244	6.1.1.14	55681
ccu:Ccur_00370	ncbi-geneid:8374245	6.1.1.14	109604
ccu:Ccur_00390	ncbi-geneid:8374247	2.7.9.1	56059|51621|52009
ccu:Ccur_00490	ncbi-geneid:8374257	1.97.1.9	53706|50692
ccu:Ccur_00700	ncbi-geneid:8374278	3.5.4.12	53927
ccu:Ccur_00740	ncbi-geneid:8374282	3.6.1.-	52540
ccu:Ccur_00920	ncbi-geneid:8374300	1.2.1.2	53706|50692
ccu:Ccur_01030	ncbi-geneid:8374311	3.4.-.-	53163
ccu:Ccur_01080	ncbi-geneid:8374316	1.7.-.-	56821
ccu:Ccur_01100	ncbi-geneid:8374318	3.1.21.2	51658
ccu:Ccur_01110	ncbi-geneid:8374319	1.11.1.15	52833
ccu:Ccur_01150	ncbi-geneid:8374323	2.7.13.3	55874
ccu:Ccur_01170	ncbi-geneid:8374325	5.3.1.9	53697
ccu:Ccur_01290	ncbi-geneid:8374337	4.3.2.2	48557
ccu:Ccur_01360	ncbi-geneid:8374344	2.1.1.-	75217|55315
ccu:Ccur_01390	ncbi-geneid:8374347	2.7.1.71	52540
ccu:Ccur_01450	ncbi-geneid:8374353	2.7.7.6	56553|55257|47789
ccu:Ccur_01510	ncbi-geneid:8374359	5.1.1.1	51419|50621
ccu:Ccur_01520	ncbi-geneid:8374360	2.7.7.7	52141
ccu:Ccur_01530	ncbi-geneid:8374361	6.3.2.12|6.3.2.17	53623|53244
ccu:Ccur_01540	ncbi-geneid:8374362	1.3.99.1	51905|56425
ccu:Ccur_01580	ncbi-geneid:8374366	2.7.7.7	52540|48019
ccu:Ccur_01610	ncbi-geneid:8374369	3.1.5.1	109604
ccu:Ccur_01620	ncbi-geneid:8374370	3.5.3.6	55909
ccu:Ccur_01670	ncbi-geneid:8374375	4.1.1.20	51419|50621
ccu:Ccur_01680	ncbi-geneid:8374376	1.1.1.3	55347|51735|55021
ccu:Ccur_01740	ncbi-geneid:8374382	6.3.1.2	55931
ccu:Ccur_01770	ncbi-geneid:8374385	2.6.1.42	56752
ccu:Ccur_01790	ncbi-geneid:8374387	3.6.1.13	55811
ccu:Ccur_01810	ncbi-geneid:8374389	1.1.1.205	51412|54631
ccu:Ccur_01830	ncbi-geneid:8374391	2.8.1.7	53383
ccu:Ccur_01840	ncbi-geneid:8374392	2.8.1.-	52402
ccu:Ccur_01850	ncbi-geneid:8374393	6.1.1.4	52374|50677|47323
ccu:Ccur_01870	ncbi-geneid:8374395	3.6.3.34	52540
ccu:Ccur_01930	ncbi-geneid:8374401	2.1.4.1	55909
ccu:Ccur_01970	ncbi-geneid:8374405	6.3.4.14|6.4.1.2	56059|52440|51246
ccu:Ccur_02010	ncbi-geneid:8374409	2.6.1.1	53383
ccu:Ccur_02090	ncbi-geneid:8374417	1.-.-.-	53706|50692
ccu:Ccur_02120	ncbi-geneid:8374420	2.1.1.-	53335
ccu:Ccur_02140	ncbi-geneid:8374422	2.5.1.47	53686
ccu:Ccur_02150	ncbi-geneid:8374423	6.3.4.-	52402|82829
ccu:Ccur_02170	ncbi-geneid:8374425	2.4.2.8	53271
ccu:Ccur_02180	ncbi-geneid:8374426	3.4.24.-	52540|140990
ccu:Ccur_02240	ncbi-geneid:8374432	2.7.1.33
ccu:Ccur_02250	ncbi-geneid:8374433	6.3.4.3	52540
ccu:Ccur_02330	ncbi-geneid:8374441	6.1.1.1	52374|55174
ccu:Ccur_02380	ncbi-geneid:8374446	1.1.1.41	53659
ccu:Ccur_02390	ncbi-geneid:8374447	4.2.1.3	53732|52016
ccu:Ccur_02430	ncbi-geneid:8374451	1.97.1.4	102114
ccu:Ccur_02440	ncbi-geneid:8374452	1.17.4.2	51998
ccu:Ccur_02480	ncbi-geneid:8374456	3.1.21.-	51556
ccu:Ccur_02520	ncbi-geneid:8374460	4.1.1.21|5.4.99.18	52255
ccu:Ccur_02530	ncbi-geneid:8374461	1.2.7.8	52518|52518|54862
ccu:Ccur_02540	ncbi-geneid:8374462	1.2.7.8	53323
ccu:Ccur_02550	ncbi-geneid:8374463	6.2.1.30	56801
ccu:Ccur_03120	ncbi-geneid:8374520	2.1.1.72	53335
ccu:Ccur_03130	ncbi-geneid:8374521	3.1.21.3	116734
ccu:Ccur_03150	ncbi-geneid:8374523	3.1.21.3	116734
ccu:Ccur_03160	ncbi-geneid:8374524	3.1.21.3	52540|52540
ccu:Ccur_03180	ncbi-geneid:8374526	3.1.21.3	116734
ccu:Ccur_03300	ncbi-geneid:8374538	2.7.11.1	56112|54184
ccu:Ccur_03320	ncbi-geneid:8374540	3.1.3.16	81606
ccu:Ccur_03390	ncbi-geneid:8374547	1.1.1.95	51735|55021|52283
ccu:Ccur_03430	ncbi-geneid:8374551	2.7.1.35	53613
ccu:Ccur_03450	ncbi-geneid:8374553	6.1.1.11	55681|46589
ccu:Ccur_03490	ncbi-geneid:8374557	6.3.2.4	56059|52440
ccu:Ccur_03540	ncbi-geneid:8374562	4.1.2.13	51569
ccu:Ccur_03630	ncbi-geneid:8374571	3.5.1.18	53187|55031
ccu:Ccur_03690	ncbi-geneid:8374577	1.1.1.157	51735|48179
ccu:Ccur_03790	ncbi-geneid:8374587	2.1.1.-	75217|55315
ccu:Ccur_03810	ncbi-geneid:8374589	2.7.7.6	64484
ccu:Ccur_03820	ncbi-geneid:8374590	2.7.7.6	64484|47789
ccu:Ccur_03830	ncbi-geneid:8374591	5.4.2.10	53738|53738|53738|55957
ccu:Ccur_03940	ncbi-geneid:8374602	2.5.1.1|2.5.1.10|2.5.1.29	48576
ccu:Ccur_03960	ncbi-geneid:8374604	2.7.7.23|2.3.1.157	53448|51161
ccu:Ccur_03970	ncbi-geneid:8374605	2.7.6.1	53271
ccu:Ccur_03980	ncbi-geneid:8374606	3.1.1.29	53178
ccu:Ccur_04000	ncbi-geneid:8374608	3.1.-.-	64182|52540
ccu:Ccur_04010	ncbi-geneid:8374609	2.7.6.5	109604|81301|81271|55021
ccu:Ccur_04060	ncbi-geneid:8374614	2.7.2.4	53633|55021|55021
ccu:Ccur_04080	ncbi-geneid:8374616	3.6.3.30	52540|50331
ccu:Ccur_04100	ncbi-geneid:8374618	1.2.1.11	55347|51735
ccu:Ccur_04170	ncbi-geneid:8374625	2.7.4.1	56024|56024|143724|140356
ccu:Ccur_04200	ncbi-geneid:8374628	2.4.2.14	53271|56235
ccu:Ccur_04210	ncbi-geneid:8374629	6.3.3.1	56042|55326
ccu:Ccur_04220	ncbi-geneid:8374630	2.1.2.2	53328
ccu:Ccur_04240	ncbi-geneid:8374632	2.1.2.3|3.5.4.10	53927|52335
ccu:Ccur_04300	ncbi-geneid:8374638	3.6.3.-	52540
ccu:Ccur_04370	ncbi-geneid:8374645	4.2.1.33|4.2.1.35	53732
ccu:Ccur_04380	ncbi-geneid:8374646	4.2.1.33|4.2.1.35	52016
ccu:Ccur_04390	ncbi-geneid:8374647	1.1.1.85	53659
ccu:Ccur_04400	ncbi-geneid:8374648	2.7.1.15	53613
ccu:Ccur_04420	ncbi-geneid:8374650	3.2.2.1	53590
ccu:Ccur_04430	ncbi-geneid:8374651	6.1.1.21	55681|52954
ccu:Ccur_04440	ncbi-geneid:8374652	6.1.1.12	55681|55261|50249
ccu:Ccur_04450	ncbi-geneid:8374653	6.1.1.3	55681|55186|52954
ccu:Ccur_04460	ncbi-geneid:8374654	1.8.4.11|1.8.4.12	55068|51316|52833
ccu:Ccur_04700	ncbi-geneid:8374678	2.6.1.16	53697|56235
ccu:Ccur_04710	ncbi-geneid:8374679	2.7.8.7	56214
ccu:Ccur_04740	ncbi-geneid:8374682	6.5.1.2
ccu:Ccur_04890	ncbi-geneid:8374697	6.1.1.10	52374|47323
ccu:Ccur_04900	ncbi-geneid:8374698	3.1.21.-	51556
ccu:Ccur_04920	ncbi-geneid:8374700	2.1.1.182	53335
ccu:Ccur_04950	ncbi-geneid:8374703	2.1.1.-	75217|55315
ccu:Ccur_05040	ncbi-geneid:8374712	2.7.7.9	53448
ccu:Ccur_05050	ncbi-geneid:8374713	2.1.1.13	82282
ccu:Ccur_05100	ncbi-geneid:8374718	6.1.1.7	55681|101353|55186|50447
ccu:Ccur_05110	ncbi-geneid:8374719	3.1.-.-	53098
ccu:Ccur_05150	ncbi-geneid:8374723	4.2.3.5	103263
ccu:Ccur_05160	ncbi-geneid:8374724	4.2.3.4	56796
ccu:Ccur_05170	ncbi-geneid:8374725	3.4.11.9	55920|53092
ccu:Ccur_05220	ncbi-geneid:8374730	4.1.1.3	51569|89000|51230
ccu:Ccur_05230	ncbi-geneid:8374731	6.3.4.14|6.4.1.2	56059|52440|51246
ccu:Ccur_05270	ncbi-geneid:8374735	2.2.1.7	52518|52518|52922
ccu:Ccur_05310	ncbi-geneid:8374739	2.7.1.24	52540
ccu:Ccur_05340	ncbi-geneid:8374742	2.5.1.47	53686
ccu:Ccur_05380	ncbi-geneid:8374746	3.1.-.-	69500
ccu:Ccur_05480	ncbi-geneid:8374756	2.2.1.1	52518
ccu:Ccur_05490	ncbi-geneid:8374757	2.2.1.1	52518|52922
ccu:Ccur_05520	ncbi-geneid:8374760	3.4.21.102	52096|50156
ccu:Ccur_05530	ncbi-geneid:8374761	3.2.1.4	53187|101821
ccu:Ccur_05590	ncbi-geneid:8374767	3.6.4.12	52540|52540|50249
ccu:Ccur_05610	ncbi-geneid:8374769	2.7.7.3	52374
ccu:Ccur_05670	ncbi-geneid:8374775	2.3.1.15	53659
ccu:Ccur_05680	ncbi-geneid:8374776	3.1.26.3	69065|54768
ccu:Ccur_05770	ncbi-geneid:8374785	3.6.4.13	52540
ccu:Ccur_05830	ncbi-geneid:8374791	2.7.7.39|2.7.7.15	52374
ccu:Ccur_05990	ncbi-geneid:8374807	2.7.7.18	52374
ccu:Ccur_06020	ncbi-geneid:8374810	2.1.1.-	53335|50249
ccu:Ccur_06040	ncbi-geneid:8374812	5.2.1.8	50891
ccu:Ccur_06060	ncbi-geneid:8374814	2.7.4.6	54919
ccu:Ccur_06150	ncbi-geneid:8374823	1.1.1.158	56176|56194
ccu:Ccur_06180	ncbi-geneid:8374826	1.3.99.1	51905|46977|56425
ccu:Ccur_06190	ncbi-geneid:8374827	1.3.99.1	46548|54292
ccu:Ccur_06230	ncbi-geneid:8374831	3.1.13.5	53098|47819|47819
ccu:Ccur_06250	ncbi-geneid:8374833	3.1.11.6	51569
ccu:Ccur_06260	ncbi-geneid:8374834	3.1.11.6	116842
ccu:Ccur_06280	ncbi-geneid:8374836	2.7.2.1	53067|53067
ccu:Ccur_06290	ncbi-geneid:8374837	2.3.1.8	53659
ccu:Ccur_06310	ncbi-geneid:8374839	2.7.7.7	56672|100879
ccu:Ccur_06320	ncbi-geneid:8374840	4.1.1.81	53383
ccu:Ccur_06340	ncbi-geneid:8374842	6.1.1.5	52374|47323|50677
ccu:Ccur_06360	ncbi-geneid:8374844	5.4.99.12	55120|55174
ccu:Ccur_06370	ncbi-geneid:8374845	4.99.1.1	53800
ccu:Ccur_06380	ncbi-geneid:8374846	4.1.1.36|6.3.2.5	102645|52507
ccu:Ccur_06460	ncbi-geneid:8374854	4.2.3.12	55620
ccu:Ccur_06470	ncbi-geneid:8374855	3.1.26.4
ccu:Ccur_06540	ncbi-geneid:8374862	3.5.3.6	55909
ccu:Ccur_06550	ncbi-geneid:8374863	2.1.3.3	53671
ccu:Ccur_06560	ncbi-geneid:8374864	2.7.2.2	53633
ccu:Ccur_06570	ncbi-geneid:8374865	6.1.1.19	52374|47323|55190
ccu:Ccur_06670	ncbi-geneid:8374875	5.1.1.3	53681|53681
ccu:Ccur_06720	ncbi-geneid:8374880	4.2.1.52	51569
ccu:Ccur_06730	ncbi-geneid:8374881	2.7.1.2	53067
ccu:Ccur_06740	ncbi-geneid:8374882	5.1.3.9	51366
ccu:Ccur_06750	ncbi-geneid:8374883	3.5.1.25	51556|51338
ccu:Ccur_06760	ncbi-geneid:8374884	3.5.99.6	100950
ccu:Ccur_06790	ncbi-geneid:8374887	6.1.1.2	52374
ccu:Ccur_06820	ncbi-geneid:8374890	5.4.99.12	55120|55174
ccu:Ccur_06830	ncbi-geneid:8374891	1.3.1.12	51735|48179|55021
ccu:Ccur_06840	ncbi-geneid:8374892	2.5.1.19	55205
ccu:Ccur_06850	ncbi-geneid:8374893	2.7.4.14	52540
ccu:Ccur_06860	ncbi-geneid:8374894	2.3.1.51	69593
ccu:Ccur_06910	ncbi-geneid:8374899	1.1.1.94	48179|51735
ccu:Ccur_06920	ncbi-geneid:8374900	2.1.1.63	46767|53155
ccu:Ccur_06930	ncbi-geneid:8374901	5.1.3.1	51366
ccu:Ccur_06940	ncbi-geneid:8374902	2.8.1.7	53383
ccu:Ccur_06970	ncbi-geneid:8374905	3.1.5.1	109604
ccu:Ccur_07010	ncbi-geneid:8374909	3.1.26.4	53098
ccu:Ccur_07080	ncbi-geneid:8374916	1.4.1.4	51735|53223
ccu:Ccur_07130	ncbi-geneid:8374921	1.2.1.12	55347|51735
ccu:Ccur_07140	ncbi-geneid:8374922	2.7.2.3	53748
ccu:Ccur_07150	ncbi-geneid:8374923	5.3.1.1	51351
ccu:Ccur_07160	ncbi-geneid:8374924	5.4.2.1	64158|53649
ccu:Ccur_07290	ncbi-geneid:8374937	3.4.16.4	56601
ccu:Ccur_07310	ncbi-geneid:8374939	6.1.1.17	52374
ccu:Ccur_07320	ncbi-geneid:8374940	3.4.13.21	52317
ccu:Ccur_07350	ncbi-geneid:8374943	5.1.3.2	51735
ccu:Ccur_07370	ncbi-geneid:8374945	6.3.4.15	55681|46785
ccu:Ccur_07380	ncbi-geneid:8374946	3.6.1.23	51283
ccu:Ccur_07410	ncbi-geneid:8374949	3.4.21.88	51306|46785
ccu:Ccur_07420	ncbi-geneid:8374950	2.5.1.75	52540|52540
ccu:Ccur_07540	ncbi-geneid:8374962	3.1.-.-	56281
ccu:Ccur_07550	ncbi-geneid:8374963	4.2.1.52	51569
ccu:Ccur_07590	ncbi-geneid:8374967	1.3.1.26	55347|51735
ccu:Ccur_07600	ncbi-geneid:8374968	2.7.7.8	54211|54211|55666|55666|54791|50249
ccu:Ccur_07670	ncbi-geneid:8374975	2.1.1.-	75217|88697
ccu:Ccur_07700	ncbi-geneid:8374978	1.3.99.22	102114
ccu:Ccur_07750	ncbi-geneid:8374983	2.7.7.7	52540|48019
ccu:Ccur_07790	ncbi-geneid:8374987	2.7.7.6	63562
ccu:Ccur_07800	ncbi-geneid:8374988	2.7.4.8	52540
ccu:Ccur_07820	ncbi-geneid:8374990	4.1.1.23	51366
ccu:Ccur_07830	ncbi-geneid:8374991	1.3.3.1	51395
ccu:Ccur_07850	ncbi-geneid:8374993	3.5.2.3	51556|51338
ccu:Ccur_07860	ncbi-geneid:8374994	2.1.3.2	53671
ccu:Ccur_07870	ncbi-geneid:8374995	2.4.2.9	53271
ccu:Ccur_07880	ncbi-geneid:8374996	1.2.7.3	53323
ccu:Ccur_07890	ncbi-geneid:8374997	1.2.7.3	52518
ccu:Ccur_07900	ncbi-geneid:8374998	1.2.7.3	52518|52922
ccu:Ccur_07910	ncbi-geneid:8374999	1.2.7.3	54862
ccu:Ccur_07940	ncbi-geneid:8375002	6.2.1.1	56801
ccu:Ccur_07950	ncbi-geneid:8375003	3.1.3.11	56655
ccu:Ccur_07960	ncbi-geneid:8375004	2.1.1.-	53335|48013
ccu:Ccur_07970	ncbi-geneid:8375005	2.1.2.9	53328|50486
ccu:Ccur_07980	ncbi-geneid:8375006	3.5.1.88	56420
ccu:Ccur_07990	ncbi-geneid:8375007	2.7.7.-	56731|57783
ccu:Ccur_08000	ncbi-geneid:8375008	2.7.1.26|2.7.7.2	82114|52374
ccu:Ccur_08010	ncbi-geneid:8375009	5.4.99.12	55120
ccu:Ccur_08090	ncbi-geneid:8375017	3.5.1	52499
ccu:Ccur_08230	ncbi-geneid:8375031	2.7.7.7	56672|88723|47807|53098
ccu:Ccur_08250	ncbi-geneid:8375033	6.3.1.2	55931|54368
ccu:Ccur_08330	ncbi-geneid:8375041	5.4.99.9	51971|54373
ccu:Ccur_08360	ncbi-geneid:8375044	1.2.7.1	52518
ccu:Ccur_08370	ncbi-geneid:8375045	1.2.7.1	52518|52922
ccu:Ccur_08380	ncbi-geneid:8375046	1.2.7.1	53323|54862
ccu:Ccur_08400	ncbi-geneid:8375048	6.2.1.30	56801
ccu:Ccur_08420	ncbi-geneid:8375050	3.6.4.-	52540|52540
ccu:Ccur_08430	ncbi-geneid:8375051	2.5.1.6	55973|55973|55973
ccu:Ccur_08460	ncbi-geneid:8375054	6.1.1.17	52374|48163
ccu:Ccur_08480	ncbi-geneid:8375056	3.6.4.-	52540|52540|52540|143517|141259
ccu:Ccur_08500	ncbi-geneid:8375058	4.2.99.18	48150
ccu:Ccur_08510	ncbi-geneid:8375059	1.11.1.9	52833
ccu:Ccur_08520	ncbi-geneid:8375060	3.4.24.-	53163
ccu:Ccur_08540	ncbi-geneid:8375062	1.12.99.6	56762
ccu:Ccur_08550	ncbi-geneid:8375063	1.12.99.6	56770
ccu:Ccur_08570	ncbi-geneid:8375065	4.2.1.51	53850|55021
ccu:Ccur_08580	ncbi-geneid:8375066	3.2.2.-	48150
ccu:Ccur_08670	ncbi-geneid:8375075	2.6.1.42	56752
ccu:Ccur_08690	ncbi-geneid:8375077	6.2.1.-	56801
ccu:Ccur_08710	ncbi-geneid:8375079	1.3.99.-	56645|47203
ccu:Ccur_08770	ncbi-geneid:8375085	1.5.5.-	51905|54373
ccu:Ccur_08820	ncbi-geneid:8375090	2.3.3.13	51569|110921
ccu:Ccur_08830	ncbi-geneid:8375091	1.1.1.86	51735|48179
ccu:Ccur_08840	ncbi-geneid:8375092	2.2.1.6	55021|55021
ccu:Ccur_08850	ncbi-geneid:8375093	2.2.1.6	52518|52518|52467
ccu:Ccur_08860	ncbi-geneid:8375094	4.2.1.9	143975|52016
ccu:Ccur_08870	ncbi-geneid:8375095	2.4.2.10	53271
ccu:Ccur_08880	ncbi-geneid:8375096	2.4.2.1	53167
ccu:Ccur_08890	ncbi-geneid:8375097	2.1.1.-	53335
ccu:Ccur_08910	ncbi-geneid:8375099	1.8.1.9	51905
ccu:Ccur_09000	ncbi-geneid:8375108	6.1.1.9	52374|47323|50677|46589
ccu:Ccur_09020	ncbi-geneid:8375110	3.4.21.92	52096
ccu:Ccur_09050	ncbi-geneid:8375113	6.2.1.-	56801
ccu:Ccur_09090	ncbi-geneid:8375117	2.3.1.183	55729
ccu:Ccur_09130	ncbi-geneid:8375121	1.97.1.4	102114
ccu:Ccur_09180	ncbi-geneid:8375126	2.4.2.11	51690|54675
ccu:Ccur_09200	ncbi-geneid:8375128	2.7.7.7	52540
ccu:Ccur_09210	ncbi-geneid:8375129	2.7.4.9	52540
ccu:Ccur_09220	ncbi-geneid:8375130	5.99.1.2	56712
ccu:Ccur_09250	ncbi-geneid:8375133	2.1.1.148	69796
ccu:Ccur_09280	ncbi-geneid:8375136	6.1.1.10	52374|47323
ccu:Ccur_09290	ncbi-geneid:8375137	3.4.21.-	52096
ccu:Ccur_09310	ncbi-geneid:8375139	2.2.1.2	51569
ccu:Ccur_09330	ncbi-geneid:8375141	2.7.4.7|2.7.1.49	53613
ccu:Ccur_09340	ncbi-geneid:8375142	2.5.1.3	51391
ccu:Ccur_09350	ncbi-geneid:8375143	2.7.1.50	53613
ccu:Ccur_09380	ncbi-geneid:8375145	2.7.6.2	63999|63862
ccu:Ccur_09480	ncbi-geneid:8375155	6.3.2.8	53623|53244|51984
ccu:Ccur_09490	ncbi-geneid:8375156	2.4.1.227	53756
ccu:Ccur_09510	ncbi-geneid:8375158	6.3.2.9	53623|53244
ccu:Ccur_09530	ncbi-geneid:8375160	6.3.2.10	53623|53244|63418
ccu:Ccur_09540	ncbi-geneid:8375161	6.3.2.13	53623|53244|63418
ccu:Ccur_09550	ncbi-geneid:8375162	2.4.1.129	56601|56519
ccu:Ccur_09570	ncbi-geneid:8375164	2.1.1.-	53335|81799
ccu:Ccur_09600	ncbi-geneid:8375167	6.3.4.2	52540|52317
ccu:Ccur_09610	ncbi-geneid:8375168	2.7.1.23	111331
ccu:Ccur_09770	ncbi-geneid:8375184	1.2.7.-	52518|53323|52518|52922|54862
ccu:Ccur_09780	ncbi-geneid:8375185	2.7.4.3	52540
ccu:Ccur_10070	ncbi-geneid:8375214	4.3.1.17	143548|55021
ccu:Ccur_10110	ncbi-geneid:8375218	3.6.1.1	64182
ccu:Ccur_10120	ncbi-geneid:8375219	3.6.4.12	52540
ccu:Ccur_10130	ncbi-geneid:8375220	2.5.1.54	51569
ccu:Ccur_10160	ncbi-geneid:8375223	1.3.99.1	51905|56425
ccu:Ccur_10270	ncbi-geneid:8375234	6.3.5.2	52317|52402|54810
ccu:Ccur_10360	ncbi-geneid:8375243	1.1.3.15	56176|55103
ccu:Ccur_10400	ncbi-geneid:8375247	2.7.7.33	53448
ccu:Ccur_10410	ncbi-geneid:8375248	4.2.1.45	51735
ccu:Ccur_10450	ncbi-geneid:8375252	2.2.1.6	52518|52467|52518
ccu:Ccur_10470	ncbi-geneid:8375254	3.2.2.21	48150
ccu:Ccur_10480	ncbi-geneid:8375255	4.2.1.11	51604|54826
ccu:Ccur_10500	ncbi-geneid:8375257	3.4.17.-	53187|55031
ccu:Ccur_10660	ncbi-geneid:8375273	1.8.1.9	51905|51905
ccu:Ccur_10800	ncbi-geneid:8375287	4.-.-.-	51366
ccu:Ccur_10810	ncbi-geneid:8375288	2.6.-.-	52317
ccu:Ccur_10830	ncbi-geneid:8375290	3.6.1.1	56784
ccu:Ccur_10860	ncbi-geneid:8375293	6.1.1.15	55681|52954|55826
ccu:Ccur_10870	ncbi-geneid:8375294	1.17.7.1	56014|51604
ccu:Ccur_10890	ncbi-geneid:8375296	1.1.1.267	55347|51735|69055
ccu:Ccur_10910	ncbi-geneid:8375298	2.5.1.31	64005
ccu:Ccur_10930	ncbi-geneid:8375300	2.7.4.22	53633
ccu:Ccur_10940	ncbi-geneid:8375301	3.4.21.-	50494|50156
ccu:Ccur_10990	ncbi-geneid:8375306	2.3.1.30	51161
ccu:Ccur_11040	ncbi-geneid:8375311	2.3.1.48	102114|55729
ccu:Ccur_11070	ncbi-geneid:8375314	3.2.2.9	53167
ccu:Ccur_11080	ncbi-geneid:8375315	4.4.1.21	63411
ccu:Ccur_11110	ncbi-geneid:8375318	4.2.1.-	54637
ccu:Ccur_11120	ncbi-geneid:8375319	2.3.1.179	53901|53901
ccu:Ccur_11130	ncbi-geneid:8375320	1.1.1.100	51735
ccu:Ccur_11140	ncbi-geneid:8375321	2.3.1.39	52151|55048
ccu:Ccur_11150	ncbi-geneid:8375322	1.3.1.-
ccu:Ccur_11180	ncbi-geneid:8375325	2.3.1.180	53901
ccu:Ccur_11220	ncbi-geneid:8375329	3.6.3.4	56784|81653|55008|55008|81665
ccu:Ccur_11260	ncbi-geneid:8375333	1.2.1.2	81342
ccu:Ccur_11270	ncbi-geneid:8375334	1.2.1.2	54862
ccu:Ccur_11280	ncbi-geneid:8375335	1.2.1.2	53706|50692
ccu:Ccur_11290	ncbi-geneid:8375336	2.7.9.3	56042|55326
ccu:Ccur_11390	ncbi-geneid:8375346	2.9.1.1	53383
ccu:Ccur_11450	ncbi-geneid:8375352	3.6.3.34	52540
ccu:Ccur_11500	ncbi-geneid:8375357	6.3.4.13	56059|51246|52440
ccu:Ccur_11510	ncbi-geneid:8375358	6.3.4.4	52540
ccu:Ccur_11520	ncbi-geneid:8375359	3.6.4.12	52540|48024
ccu:Ccur_11600	ncbi-geneid:8375367	5.2.1.8	109998|54534
ccu:Ccur_11630	ncbi-geneid:8375370	3.5.4.16	55620
ccu:Ccur_11640	ncbi-geneid:8375371	3.1.11.2	56219
ccu:Ccur_11650	ncbi-geneid:8375372	1.3.99.1	51905|56425
ccu:Ccur_11670	ncbi-geneid:8375374	6.3.2.6	56104
ccu:Ccur_11710	ncbi-geneid:8375378	6.3.5.1	52402
ccu:Ccur_11780	ncbi-geneid:8375385	2.1.1	53335
ccu:Ccur_11790	ncbi-geneid:8375386	3.4.24.57	53067|55729|53067|53067
ccu:Ccur_11810	ncbi-geneid:8375388	3.6.1.-	55811
ccu:Ccur_11820	ncbi-geneid:8375389	6.1.1.20	56037|50249|55681|54991|46955
ccu:Ccur_11830	ncbi-geneid:8375390	6.1.1.20	55681|46589
ccu:Ccur_11890	ncbi-geneid:8375395	6.3.5.6|6.3.5.7	55931|89095
ccu:Ccur_11900	ncbi-geneid:8375396	6.3.5.6|6.3.5.7	75304
ccu:Ccur_11910	ncbi-geneid:8375397	6.3.5.6|6.3.5.7	141000
ccu:Ccur_11980	ncbi-geneid:8375404	6.3.5.4	52402|56235
ccu:Ccur_12020	ncbi-geneid:8375408	5.4.99.12	55120
ccu:Ccur_12030	ncbi-geneid:8375409	2.7.7.7	89550|50249
ccu:Ccur_12040	ncbi-geneid:8375410	3.6.3.14	51344
ccu:Ccur_12050	ncbi-geneid:8375411	3.6.3.14	52540|47917|50615
ccu:Ccur_12060	ncbi-geneid:8375412	3.6.3.14	52943
ccu:Ccur_12070	ncbi-geneid:8375413	3.6.3.14	52540|47917|50615
ccu:Ccur_12080	ncbi-geneid:8375414	3.6.3.14	47928
ccu:Ccur_12090	ncbi-geneid:8375415	3.6.3.14	81573
ccu:Ccur_12100	ncbi-geneid:8375416	3.6.3.14	81333
ccu:Ccur_12110	ncbi-geneid:8375417	3.6.3.14	81336
ccu:Ccur_12130	ncbi-geneid:8375419	2.4.2.9	53271
ccu:Ccur_12140	ncbi-geneid:8375420	2.1.2.1	53383
ccu:Ccur_12150	ncbi-geneid:8375421	5.3.1.6	89623
ccu:Ccur_12160	ncbi-geneid:8375422	2.7.1.30	53067|53067
ccu:Ccur_12250	ncbi-geneid:8375431	2.5.1.7	55205
ccu:Ccur_12310	ncbi-geneid:8375437	5.4.3.8	53383
ccu:Ccur_12340	ncbi-geneid:8375440	4.2.1.24	51569
ccu:Ccur_12360	ncbi-geneid:8375442	2.1.1.107|4.2.1.75	69618|53790|53790
ccu:Ccur_12370	ncbi-geneid:8375443	2.5.1.61	53850|54782
ccu:Ccur_12380	ncbi-geneid:8375444	1.2.1.70	69742|51735|69075
ccu:Ccur_12450	ncbi-geneid:8375451	3.6.1.15	52972
ccu:Ccur_12500	ncbi-geneid:8375456	1.1.1.25	51735|53223
ccu:Ccur_12510	ncbi-geneid:8375457	4.2.1.10	51569
ccu:Ccur_12610	ncbi-geneid:8375466	2.4.2.29	51713
ccu:Ccur_12640	ncbi-geneid:8375469	5.-.-.-	111337
ccu:Ccur_12670	ncbi-geneid:8375472	1.7.1.13	55620
ccu:Ccur_12700	ncbi-geneid:8375475	2.7.1.71	52540
ccu:Ccur_12750	ncbi-geneid:8375480	2.7.1.148	54211|55060
ccu:Ccur_12790	ncbi-geneid:8375484	2.3.3.1	48256
ccu:Ccur_12820	ncbi-geneid:8375487	6.3.3.2	100950
ccu:Ccur_12860	ncbi-geneid:8375491	3.1.22.4	53098
ccu:Ccur_12890	ncbi-geneid:8375494	2.8.1.7|4.4.1.16	53383
ccu:Ccur_13040	ncbi-geneid:8375509	4.2.3.1	53686
ccu:Ccur_13190	ncbi-geneid:8375524	6.1.1.16	52374|47323
ccu:Ccur_13200	ncbi-geneid:8375525	4.6.1.12	69765
ccu:Ccur_13210	ncbi-geneid:8375526	2.7.7.60	53448
ccu:Ccur_13230	ncbi-geneid:8375528	6.1.1.6	55681|50249|109604
ccu:Ccur_13310	ncbi-geneid:8375536	3.6.3.-	52540
ccu:Ccur_13420	ncbi-geneid:8375547	1.7.2.2	48695
ccu:Ccur_13430	ncbi-geneid:8375548	1.3.99.1	51905|56425
ccu:Ccur_13570	ncbi-geneid:8375562	2.4.2.7	53271
ccu:Ccur_13600	ncbi-geneid:8375565	6.3.2.2	55931
ccu:Ccur_13620	ncbi-geneid:8375567	1.2.1.3	53720
ccu:Ccur_13630	ncbi-geneid:8375568	1.4.1.16	55347|51735
ccu:Ccur_13640	ncbi-geneid:8375569	1.3.99.1	51905|56425
ccu:Ccur_13680	ncbi-geneid:8375573	1.2.7.-	54862
ccu:Ccur_13720	ncbi-geneid:8375577	6.3.5.3	52317|56042|55326|55326|56042
ccu:Ccur_13740	ncbi-geneid:8375579	3.6.3.3|3.6.3.5	56784|81653|81665
ccu:Ccur_13800	ncbi-geneid:8375585	3.6.3.27	52540
ccu:Ccur_13990	ncbi-geneid:8375604	3.5.3.18	55909
ccu:Ccur_14010	ncbi-geneid:8375606	4.2.1.113	56801|51604|54826
ccu:Ccur_14020	ncbi-geneid:8375607	4.1.3.36	52096
ccu:Ccur_14030	ncbi-geneid:8375608	4.2.99.20	53474
ccu:Ccur_14040	ncbi-geneid:8375609	2.2.1.9	52518|52518
ccu:Ccur_14050	ncbi-geneid:8375610	5.4.4.2	56322
ccu:Ccur_14060	ncbi-geneid:8375611	3.1.3.18	56784
ccu:Ccur_14100	ncbi-geneid:8375615	3.6.4.12	53098|52540|52540
ccu:Ccur_14120	ncbi-geneid:8375617	6.3.2.4	56059|52440
ccu:Ccur_14130	ncbi-geneid:8375618	2.1.1.-	102114
ccu:Ccur_14160	ncbi-geneid:8375621	2.1.1.170	53335
ccu:Ccur_14200	ncbi-geneid:8375625	3.1.26.5	54211
