# Supplementary material for: Tracing the Repertoire of Promiscuous Enzymes along the Metabolic Pathways in Archaeal Organisms
Source: Life (Basel). 2017 Jul 13;7(3):30. doi: 10.3390/life7030030 (PMC5617955; doi:10.3390/life7030030)
Supplement: Supplementary file 1 [file life-07-00030-s001.zip › Table_S2/ccv.txt]

KEGGID	NCBIGI	ECs	SFamilyID
ccv:CCV52592_2055	ncbi-geneid:5407298	2.7.7.7	55979|55979|55979
ccv:CCV52592_2054	ncbi-geneid:5406736	5.99.1.3	56719|55874|54211
ccv:CCV52592_2044	ncbi-geneid:5406594	1.7.2.3	53706|50692
ccv:CCV52592_2036	ncbi-geneid:5407139	4.2.1.9	143975|52016
ccv:CCV52592_2032	ncbi-geneid:5407395	4.1.1.44	69118
ccv:CCV52592_2016	ncbi-geneid:5407744	1.1.1.-	56796
ccv:CCV52592_1131	ncbi-geneid:5406450	1.2.99.2	56821
ccv:CCV52592_1127	ncbi-geneid:5407534	1.-.-.-	51430
ccv:CCV52592_1126	ncbi-geneid:5407236	1.97.1.4	102114
ccv:CCV52592_1124	ncbi-geneid:5406148	1.17.4.2	51998
ccv:CCV52592_1122	ncbi-geneid:5407305	1.17.4.1	51998|48168
ccv:CCV52592_1121	ncbi-geneid:5406840	4.3.2.2	48557
ccv:CCV52592_1120	ncbi-geneid:5406533	5.4.99.12	55120
ccv:CCV52592_1119	ncbi-geneid:5407480	2.1.1.-	102114
ccv:CCV52592_1117	ncbi-geneid:5406562	4.1.3.-	51366
ccv:CCV52592_1116	ncbi-geneid:5406792	2.1.1.182	53335
ccv:CCV52592_1115	ncbi-geneid:5407241	3.1.-.-	56281
ccv:CCV52592_1114	ncbi-geneid:5407899	5.3.1.13	53697
ccv:CCV52592_1113	ncbi-geneid:5406464	5.4.99.12	55120|55174
ccv:CCV52592_1111	ncbi-geneid:5406044	3.2.2.-	52141
ccv:CCV52592_0351	ncbi-geneid:5406428	6.3.3.1	56042|55326
ccv:CCV52592_0349	ncbi-geneid:5407562	2.7.1.24	52540
ccv:CCV52592_0348	ncbi-geneid:5407398	5.1.1.7	54506|54506
ccv:CCV52592_0342	ncbi-geneid:5406949	2.1.1.14	51726|51726
ccv:CCV52592_0330	ncbi-geneid:5406695	6.1.1.3	55681|55186|52954
ccv:CCV52592_2131	ncbi-geneid:5407461	2.3.1.57	55729
ccv:CCV52592_0755	ncbi-geneid:5406408	2.7.2.11	53633|88697
ccv:CCV52592_0754	ncbi-geneid:5406596	1.2.1.41	53720
ccv:CCV52592_0752	ncbi-geneid:5406343	1.5.1.2	48179|51735|51735
ccv:CCV52592_0748	ncbi-geneid:5407182	6.3.4.14|6.4.1.2|6.4.1.1	56059|52440|51246
ccv:CCV52592_0742	ncbi-geneid:5406742	5.4.2.10	53738|53738|53738|55957
ccv:CCV52592_0089	ncbi-geneid:5407212	3.1.11.2	56219
ccv:CCV52592_0093	ncbi-geneid:5406340	6.3.1.5|3.1.2.-	54637
ccv:CCV52592_0097	ncbi-geneid:5406635	3.6.3.-	52540
ccv:CCV52592_1483	ncbi-geneid:5407678	1.11.1.5	46626|46626
ccv:CCV52592_1487	ncbi-geneid:5407016	3.1.21.2	51658
ccv:CCV52592_1489	ncbi-geneid:5407444	6.2.1.3	56801
ccv:CCV52592_1495	ncbi-geneid:5407591	3.6.3.14	52540
ccv:CCV52592_1496	ncbi-geneid:5406325	3.5.4.16	55620
ccv:CCV52592_1498	ncbi-geneid:5407168	5.2.1.8	54534|109998|102735
ccv:CCV52592_1499	ncbi-geneid:5407825	3.4.21.92	52096
ccv:CCV52592_1501	ncbi-geneid:5406823	3.5.1.88	56420
ccv:CCV52592_1504	ncbi-geneid:5407170	2.1.2.2	53328
ccv:CCV52592_1521	ncbi-geneid:5407483	1.6.99.5|1.6.5.3	54862
ccv:CCV52592_1523	ncbi-geneid:5406005	1.6.5.3	54292|54862|53706
ccv:CCV52592_1526	ncbi-geneid:5406983	1.6.99.5|1.6.5.3	56762
ccv:CCV52592_1527	ncbi-geneid:5406259	1.6.5.3	143243
ccv:CCV52592_1528	ncbi-geneid:5406090	1.6.5.3	56770
ccv:CCV52592_1538	ncbi-geneid:5407459	1.3.1.-	102114
ccv:CCV52592_1540	ncbi-geneid:5406595	1.1.1.29	51735|52283
ccv:CCV52592_1541	ncbi-geneid:5406437	6.3.1.8	56059|52440
ccv:CCV52592_1770	ncbi-geneid:5405921	2.8.1.7	53383
ccv:CCV52592_0814	ncbi-geneid:5406785	3.6.3.34	52540
ccv:CCV52592_0816	ncbi-geneid:5406957	2.5.1.75	52540
ccv:CCV52592_0817	ncbi-geneid:5406216	1.4.99.1	51905
ccv:CCV52592_0823	ncbi-geneid:5406933	1.1.1.220	102114
ccv:CCV52592_0824	ncbi-geneid:5407752	4.2.3.12	55620
ccv:CCV52592_0827	ncbi-geneid:5407294	2.1.1.-	75217
ccv:CCV52592_0830	ncbi-geneid:5405948	2.1.1.-	75217|55315
ccv:CCV52592_0833	ncbi-geneid:5407530	2.6.1.-	53383
ccv:CCV52592_0834	ncbi-geneid:5406269	1.1.1.3	55347|51735|55021
ccv:CCV52592_0838	ncbi-geneid:5406075	1.8.1.9	51905
ccv:CCV52592_0841	ncbi-geneid:5407347	1.3.1.26	51735|55347
ccv:CCV52592_0845	ncbi-geneid:5407631	2.4.2.14	53271|56235
ccv:CCV52592_0848	ncbi-geneid:5406168	1.7.2.3	53706|50692
ccv:CCV52592_0853	ncbi-geneid:5405979	3.6.1.31|3.5.4.19	141734|101386
ccv:CCV52592_0855	ncbi-geneid:5407597	2.6.1.42	56752
ccv:CCV52592_0858	ncbi-geneid:5407556	1.11.1.15	52833
ccv:CCV52592_0859	ncbi-geneid:5407374	5.3.2.-	55331
ccv:CCV52592_0865	ncbi-geneid:5407179	4.2.1.-	54637
ccv:CCV52592_0866	ncbi-geneid:5407736	2.3.1.129	51161
ccv:CCV52592_0870	ncbi-geneid:5407457	6.3.5.5	56059|56059|52440|52440|48108|52335
ccv:CCV52592_0886	ncbi-geneid:5405866	1.4.1.3|1.4.1.4	51735|53223
ccv:CCV52592_0888	ncbi-geneid:5406193	2.3.1.40|6.2.1.20	56801|103473|69593
ccv:CCV52592_0892	ncbi-geneid:5406996	3.6.3.34	52540
ccv:CCV52592_0898	ncbi-geneid:5405991	6.3.5.5	52317|52021
ccv:CCV52592_0902	ncbi-geneid:5407711	1.9.3.1	81442
ccv:CCV52592_0903	ncbi-geneid:5407026	1.9.3.1	46626
ccv:CCV52592_0905	ncbi-geneid:5406077	1.9.3.1	46626|46626
ccv:CCV52592_0910	ncbi-geneid:5406676	3.1.11.5	52540
ccv:CCV52592_0914	ncbi-geneid:5406961	3.1.3.18	56784
ccv:CCV52592_0916	ncbi-geneid:5407816	1.2.7.-	52518|52518|53323|52922|54862
ccv:CCV52592_0918	ncbi-geneid:5407251	5.1.1.13	53681|53681
ccv:CCV52592_1324	ncbi-geneid:5407354	2.1.1.14	52540|52540
ccv:CCV52592_1816	ncbi-geneid:5407817	1.10.2.2	46626|46626
ccv:CCV52592_1815	ncbi-geneid:5407675	1.10.2.2	81342|81648
ccv:CCV52592_1814	ncbi-geneid:5407508	1.10.2.2	50022
ccv:CCV52592_1811	ncbi-geneid:5407080	5.1.1.7	56935
ccv:CCV52592_1795	ncbi-geneid:5406404	4.2.1.2	48557
ccv:CCV52592_1794	ncbi-geneid:5406147	3.4.13.9	103473
ccv:CCV52592_1636	ncbi-geneid:5407856	1.-.-.-	54862
ccv:CCV52592_1637	ncbi-geneid:5407135	1.-.-.-	56770
ccv:CCV52592_1639	ncbi-geneid:5407169	3.4.-.-	53163
ccv:CCV52592_1642	ncbi-geneid:5406873	3.1.2.-	54637
ccv:CCV52592_1053	ncbi-geneid:5407011	4.4.1.21	63411
ccv:CCV52592_1046	ncbi-geneid:5407933	6.3.2.9	53244|53623
ccv:CCV52592_1044	ncbi-geneid:5406939	5.4.2.1	64158|53649
ccv:CCV52592_1043	ncbi-geneid:5407905	1.1.1.100	51735
ccv:CCV52592_1910	ncbi-geneid:5407440	6.4.1.2	52096
ccv:CCV52592_1908	ncbi-geneid:5407478	2.5.1.9	63380|63380
ccv:CCV52592_1259	ncbi-geneid:5406797	3.6.3.-	52540
ccv:CCV52592_1256	ncbi-geneid:5407691	2.7.4.8	52540
ccv:CCV52592_1254	ncbi-geneid:5406410	6.1.1.19	52374|47323|55190
ccv:CCV52592_1250	ncbi-geneid:5405925	2.7.7.18	52374|81301
ccv:CCV52592_1249	ncbi-geneid:5405928	1.2.1.12	55347|51735
ccv:CCV52592_1248	ncbi-geneid:5407363	2.7.2.3	53748
ccv:CCV52592_1247	ncbi-geneid:5406309	5.3.1.1	51351
ccv:CCV52592_1245	ncbi-geneid:5407178	1.3.1.9	51735
ccv:CCV52592_1244	ncbi-geneid:5407768	1.-.-.-	51395
ccv:CCV52592_1243	ncbi-geneid:5405894	1.1.5.4	51905
ccv:CCV52592_1237	ncbi-geneid:5407872	2.4.-.-	53756
ccv:CCV52592_1236	ncbi-geneid:5406076	2.4.1.-	53756
ccv:CCV52592_1232	ncbi-geneid:5407623	2.4.1.-	53756
ccv:CCV52592_1231	ncbi-geneid:5406247	2.4.-.-	53756
ccv:CCV52592_1230	ncbi-geneid:5406801	2.-.-.-	53448
ccv:CCV52592_1228	ncbi-geneid:5407193	2.4.-.-	53756
ccv:CCV52592_1226	ncbi-geneid:5406315	5.1.3.-	51735
ccv:CCV52592_1225	ncbi-geneid:5407513	6.5.1.1	56091|50249
ccv:CCV52592_1224	ncbi-geneid:5406327	5.1.3.2	51735
ccv:CCV52592_1223	ncbi-geneid:5406871	1.1.1.22	51735|52413|48179
ccv:CCV52592_1221	ncbi-geneid:5406228	1.1.1.-	51735|52413|48179
ccv:CCV52592_1214	ncbi-geneid:5407857	2.4.1.-	53756
ccv:CCV52592_1206	ncbi-geneid:5406106	4.4.1.8	53383
ccv:CCV52592_0005	ncbi-geneid:5406796	4.3.2.2	48557
ccv:CCV52592_1202	ncbi-geneid:5406584	4.2.1.46	51735|53335
ccv:CCV52592_1200	ncbi-geneid:5405897	2.4.2.-	52317
ccv:CCV52592_1199	ncbi-geneid:5407760	5.3.1.16	51366
ccv:CCV52592_1197	ncbi-geneid:5406987	2.1.1.-	53335
ccv:CCV52592_1196	ncbi-geneid:5406855	3.4.24.-	52540|140990
ccv:CCV52592_1193	ncbi-geneid:5407774	2.3.3.13	51569|110921
ccv:CCV52592_1190	ncbi-geneid:5406234	2.7.6.5	48452|48452|48452
ccv:CCV52592_1189	ncbi-geneid:5407558	6.1.1.11	55681|46589
ccv:CCV52592_1188	ncbi-geneid:5407074	6.1.1.2	52374
ccv:CCV52592_1187	ncbi-geneid:5406717	2.7.1.71	52540
ccv:CCV52592_1184	ncbi-geneid:5407829	2.5.1.55	51569
ccv:CCV52592_1181	ncbi-geneid:5405929	6.3.3.-|2.5.1.78	52121
ccv:CCV52592_1179	ncbi-geneid:5406401	4.1.1.23	51366
ccv:CCV52592_1169	ncbi-geneid:5407352	2.7.8.-	56214
ccv:CCV52592_1166	ncbi-geneid:5406959	1.6.99.-|2.3.1.41	53901
ccv:CCV52592_1164	ncbi-geneid:5406842	1.1.1.100	51735
ccv:CCV52592_1163	ncbi-geneid:5407175	2.3.1.179	53901|53901
ccv:CCV52592_0971	ncbi-geneid:5406520	2.5.1.19	56801|54637
ccv:CCV52592_0973	ncbi-geneid:5406997	3.1.2.-	54637
ccv:CCV52592_0977	ncbi-geneid:5406413	6.1.1.5	52374|47323|50677
ccv:CCV52592_0978	ncbi-geneid:5406397	6.3.5.6|6.3.5.7	75304
ccv:CCV52592_0979	ncbi-geneid:5407732	1.1.1.205	51412|54631
ccv:CCV52592_0980	ncbi-geneid:5407874	2.3.1.31	53474
ccv:CCV52592_0981	ncbi-geneid:5407105	3.1.11.6	116842
ccv:CCV52592_0982	ncbi-geneid:5406357	3.5.5.1	56317
ccv:CCV52592_0983	ncbi-geneid:5406685	3.2.2.20	48150
ccv:CCV52592_0985	ncbi-geneid:5407830	6.3.2.8	53623|51984|53244
ccv:CCV52592_0990	ncbi-geneid:5407470	3.5.1.18	53187|55031
ccv:CCV52592_0991	ncbi-geneid:5407693	2.4.2.17	53850
ccv:CCV52592_0993	ncbi-geneid:5406937	2.7.1.33
ccv:CCV52592_0997	ncbi-geneid:5405923	6.3.5.6|6.3.5.7	141000
ccv:CCV52592_1349	ncbi-geneid:5406872	6.1.1.6	55681|50249
ccv:CCV52592_1350	ncbi-geneid:5407183	2.1.2.1	53383
ccv:CCV52592_1353	ncbi-geneid:5407116	1.1.1.25	51735|53223
ccv:CCV52592_1356	ncbi-geneid:5406875	2.7.1.40	51621|52935|50800
ccv:CCV52592_1359	ncbi-geneid:5406911	2.7.13.3	55874|47384
ccv:CCV52592_0940	ncbi-geneid:5407437	6.3.5.2	52317|52402|54810
ccv:CCV52592_0941	ncbi-geneid:5406978	2.1.1.72	53335
ccv:CCV52592_0948	ncbi-geneid:5406900	4.2.1.75	69618
ccv:CCV52592_0949	ncbi-geneid:5406894	6.3.4.13	56059|52440|51246
ccv:CCV52592_0953	ncbi-geneid:5407861	2.7.7.8	54211|54211|55666|55666|50249|54791
ccv:CCV52592_0957	ncbi-geneid:5407922	3.6.3.14	81333
ccv:CCV52592_0964	ncbi-geneid:5406092	6.4.1.1	51569|89000|51230
ccv:CCV52592_0965	ncbi-geneid:5407174	4.1.1.49	53795|68923
ccv:CCV52592_1034	ncbi-geneid:5405958	5.1.1.13	53681|53681
ccv:CCV52592_1036	ncbi-geneid:5407027	5.2.1.8	50891
ccv:CCV52592_2150	ncbi-geneid:5407782	2.3.1.-	55729
ccv:CCV52592_0531	ncbi-geneid:5407348	3.6.3.4	56784|81653|81665|55008
ccv:CCV52592_0522	ncbi-geneid:5407400	4.3.2.1	48557
ccv:CCV52592_0519	ncbi-geneid:5407561	3.-.-.-
ccv:CCV52592_0518	ncbi-geneid:5407103	6.1.1.20	55681|46589
ccv:CCV52592_0517	ncbi-geneid:5406807	6.1.1.20	50249|55681|54991|46955|56037
ccv:CCV52592_0516	ncbi-geneid:5405899	2.5.1.19	55205
ccv:CCV52592_0512	ncbi-geneid:5407145	1.1.1.95	51735|52283|143548|55021
ccv:CCV52592_0508	ncbi-geneid:5407373	2.4.2.11	54928
ccv:CCV52592_0507	ncbi-geneid:5407304	6.1.1.-	52374
ccv:CCV52592_0506	ncbi-geneid:5406912	2.7.7.7	89550
ccv:CCV52592_0505	ncbi-geneid:5406814	1.6.99.-	52218
ccv:CCV52592_0501	ncbi-geneid:5407844	2.7.13.3	55874|47384
ccv:CCV52592_0497	ncbi-geneid:5407387	2.5.1.3	51391
ccv:CCV52592_0496	ncbi-geneid:5405868	2.7.4.7|2.7.1.49	53613
ccv:CCV52592_0494	ncbi-geneid:5407427	3.6.3.21	52540
ccv:CCV52592_0486	ncbi-geneid:5407023	3.5.1.28	53187
ccv:CCV52592_0485	ncbi-geneid:5407299	1.13.12.16
ccv:CCV52592_0484	ncbi-geneid:5406206	6.1.1.1	52374|55174
ccv:CCV52592_0483	ncbi-geneid:5406713	2.7.6.5	109604|81301|81271|55021
ccv:CCV52592_0482	ncbi-geneid:5407176	2.7.7.6	63562
ccv:CCV52592_0481	ncbi-geneid:5407607	2.7.4.22	53633
ccv:CCV52592_0478	ncbi-geneid:5406063	3.6.3.-	52540
ccv:CCV52592_0474	ncbi-geneid:5407476	5.4.99.12	55120|55174
ccv:CCV52592_0470	ncbi-geneid:5407944	3.6.1.1	50324
ccv:CCV52592_0468	ncbi-geneid:5406557	1.1.2.3	51395
ccv:CCV52592_0466	ncbi-geneid:5407840	2.7.4.3	52540
ccv:CCV52592_0464	ncbi-geneid:5407428	2.7.1.23	111331
ccv:CCV52592_0460	ncbi-geneid:5407317	3.1.21.-	51556
ccv:CCV52592_0459	ncbi-geneid:5406647	3.2.1.-	53955|54106|54106
ccv:CCV52592_0457	ncbi-geneid:5407852	4.2.1.19	54211|54211
ccv:CCV52592_0452	ncbi-geneid:5406029	2.3.1.1	55729
ccv:CCV52592_0447	ncbi-geneid:5406241	1.7.99.1	56821
ccv:CCV52592_0446	ncbi-geneid:5407680	4.99.1.1	63418
ccv:CCV52592_0445	ncbi-geneid:5407249	6.1.1.10	52374|47323|50249
ccv:CCV52592_0443	ncbi-geneid:5406481	3.1.3.11	56655
ccv:CCV52592_0440	ncbi-geneid:5407733	3.2.1.-	53955
ccv:CCV52592_0438	ncbi-geneid:5406794	6.1.1.17	52374|48163
ccv:CCV52592_0434	ncbi-geneid:5406563	1.7.3.4	48695
ccv:CCV52592_1317	ncbi-geneid:5407500	3.4.11.1	53187|52949
ccv:CCV52592_1315	ncbi-geneid:5407411	2.4.2.7	53271
ccv:CCV52592_1313	ncbi-geneid:5407594	5.3.1.6	89623
ccv:CCV52592_0800	ncbi-geneid:5407019	3.4.21.89	51306
ccv:CCV52592_0799	ncbi-geneid:5407405	1.5.1.5|3.5.4.9	51735|53223
ccv:CCV52592_0797	ncbi-geneid:5405996	5.4.3.8	53383
ccv:CCV52592_1326	ncbi-geneid:5406458	2.3.1.35|2.3.1.1	103473
ccv:CCV52592_1332	ncbi-geneid:5406370	3.1.1.61	52738
ccv:CCV52592_1333	ncbi-geneid:5405936	2.1.1.80	53335|47757
ccv:CCV52592_1618	ncbi-geneid:5407735	3.4.-.-	63411|63411
ccv:CCV52592_1617	ncbi-geneid:5407388	3.6.4.12	52540|50249
ccv:CCV52592_1615	ncbi-geneid:5406942	3.6.3.34	52540
ccv:CCV52592_1603	ncbi-geneid:5407904	1.5.1.2	53474
ccv:CCV52592_1597	ncbi-geneid:5406469	2.5.1.49	69754
ccv:CCV52592_1589	ncbi-geneid:5406214	3.4.21.53	54211|52540|88697
ccv:CCV52592_1585	ncbi-geneid:5406154	4.1.1.-	54995
ccv:CCV52592_1584	ncbi-geneid:5407815	2.7.7.7	52540
ccv:CCV52592_1583	ncbi-geneid:5406182	3.1.-.-	50249|50249
ccv:CCV52592_1581	ncbi-geneid:5407453	1.1.1.86	51735|48179
ccv:CCV52592_1578	ncbi-geneid:5406878	3.1.-.-	53098
ccv:CCV52592_1576	ncbi-geneid:5406306	5.-.-.-	111337
ccv:CCV52592_1573	ncbi-geneid:5407140	1.3.99.22	102114
ccv:CCV52592_1571	ncbi-geneid:5406334	3.6.1.-	55811
ccv:CCV52592_1570	ncbi-geneid:5407520	2.7.2.4	53633|55021|55021
ccv:CCV52592_1567	ncbi-geneid:5407772	2.5.1.15	51717
ccv:CCV52592_1565	ncbi-geneid:5406507	6.5.1.2
ccv:CCV52592_1564	ncbi-geneid:5406590	2.1.1.-	53335|55174
ccv:CCV52592_1563	ncbi-geneid:5406897	2.7.7.2|2.7.1.26	82114|52374
ccv:CCV52592_0155	ncbi-geneid:5407465	2.1.3.2	53671
ccv:CCV52592_0154	ncbi-geneid:5406396	3.5.2.3	51556|51338
ccv:CCV52592_0145	ncbi-geneid:5406190	1.8.1.8	52833|74863
ccv:CCV52592_0137	ncbi-geneid:5406945	2.7.13.3	55874|47384
ccv:CCV52592_0131	ncbi-geneid:5407196	2.7.7.38	53448
ccv:CCV52592_0130	ncbi-geneid:5406910	4.2.3.1	53686
ccv:CCV52592_0128	ncbi-geneid:5406516	2.7.2	53633
ccv:CCV52592_0125	ncbi-geneid:5407713	6.3.1.5	52402
ccv:CCV52592_0124	ncbi-geneid:5407271	1.8.1.9	56281
ccv:CCV52592_0116	ncbi-geneid:5406631	3.4.13.3	53187|55031
ccv:CCV52592_0115	ncbi-geneid:5406672	4.2.99.18	48150
ccv:CCV52592_0114	ncbi-geneid:5406998	1.7.2.3	54534|109998
ccv:CCV52592_0113	ncbi-geneid:5407452	4.1.2.13	51569
ccv:CCV52592_0109	ncbi-geneid:5407122	1.1.1.23	53720
ccv:CCV52592_1362	ncbi-geneid:5405917	3.5.1.1	53774
ccv:CCV52592_1364	ncbi-geneid:5407742	4.2.1.33|4.2.1.35	52016
ccv:CCV52592_1365	ncbi-geneid:5407278	1.1.1.85	53659
ccv:CCV52592_1368	ncbi-geneid:5406130	2.7.7.72|3.1.3.-|3.1.4	81891|81301
ccv:CCV52592_1370	ncbi-geneid:5405924	3.5.1.10	53328|55021
ccv:CCV52592_1374	ncbi-geneid:5405867	6.1.1.14	109604
ccv:CCV52592_1375	ncbi-geneid:5406099	2.4.2.-	51690|54675
ccv:CCV52592_1377	ncbi-geneid:5407007	3.6.3.-	56784|81653|55008
ccv:CCV52592_1387	ncbi-geneid:5406281	2.6.1.11	53383
ccv:CCV52592_1391	ncbi-geneid:5407133	2.7.8.7	56214
ccv:CCV52592_1397	ncbi-geneid:5406861	6.3.3.2	100950
ccv:CCV52592_1408	ncbi-geneid:5406803	4.1.99.12|3.5.4.25	55821|142695
ccv:CCV52592_1412	ncbi-geneid:5406303	2.1.1.63	46767|53155
ccv:CCV52592_1414	ncbi-geneid:5406430	4.2.1.3	53732|52016|74778|74778|52016
ccv:CCV52592_1420	ncbi-geneid:5405904	2.1.1.35	53335
ccv:CCV52592_1422	ncbi-geneid:5406948	4.3.1.19	53686|55021
ccv:CCV52592_1426	ncbi-geneid:5407665	5.4.99.12	55120
ccv:CCV52592_1267	ncbi-geneid:5405889	4.1.1.36|6.3.2.5	102645|52507
ccv:CCV52592_1268	ncbi-geneid:5406176	2.7.7.23|2.3.1.157	53448|51161
ccv:CCV52592_1279	ncbi-geneid:5405965	2.7.13.3	55874|47384
ccv:CCV52592_1299	ncbi-geneid:5407915	3.6.3.14	56349
ccv:CCV52592_0391	ncbi-geneid:5406498	1.-.-.-	53706|50692
ccv:CCV52592_0392	ncbi-geneid:5407031	1.7.2.3	53706|50692
ccv:CCV52592_0394	ncbi-geneid:5406104	1.-.-.-	53706|50692
ccv:CCV52592_0395	ncbi-geneid:5406224	6.3.2.8	58104|103190
ccv:CCV52592_1135	ncbi-geneid:5407573	3.4.24.-	50156
ccv:CCV52592_1137	ncbi-geneid:5405983	1.1.1.159	51735
ccv:CCV52592_1138	ncbi-geneid:5406195	4.2.1.52	51569
ccv:CCV52592_1139	ncbi-geneid:5405864	3.4.-.-	63411|63411
ccv:CCV52592_1140	ncbi-geneid:5406984	1.3.3.1	51395
ccv:CCV52592_1141	ncbi-geneid:5406790	3.6.3.-	52540|90123
ccv:CCV52592_1142	ncbi-geneid:5406980	6.1.1.16	52374|47323
ccv:CCV52592_1151	ncbi-geneid:5407292	3.6.1.-	47781|50249|46929
ccv:CCV52592_1152	ncbi-geneid:5406834	6.3.2.4	56059|52440
ccv:CCV52592_1153	ncbi-geneid:5406047	1.6.99.-
ccv:CCV52592_1156	ncbi-geneid:5407054	6.3.2.10	53623|53244
ccv:CCV52592_1158	ncbi-geneid:5407688	2.7.2.1	53067|53067
ccv:CCV52592_1159	ncbi-geneid:5407671	2.3.1.8	53659
ccv:CCV52592_1428	ncbi-geneid:5406264	2.2.1.6	52518|52518|52467
ccv:CCV52592_1429	ncbi-geneid:5407357	2.2.1.6	55021|55021
ccv:CCV52592_1430	ncbi-geneid:5406041	2.3.1.-	51161
ccv:CCV52592_1432	ncbi-geneid:5406730	2.4.2.29	51713
ccv:CCV52592_1434	ncbi-geneid:5406163	3.6.3.-	52540
ccv:CCV52592_1438	ncbi-geneid:5406474	4.2.3.4	56796
ccv:CCV52592_1067	ncbi-geneid:5407106	1.8.-.-	102114
ccv:CCV52592_1068	ncbi-geneid:5407804	3.4.24.-	52540|140990
ccv:CCV52592_1075	ncbi-geneid:5406245	3.6.3.-	52540|55021
ccv:CCV52592_1076	ncbi-geneid:5406519	6.1.1.9	52374|50677|47323|46589
ccv:CCV52592_1078	ncbi-geneid:5406336	5.2.1.8|2.4.1.-	56601|53955
ccv:CCV52592_1083	ncbi-geneid:5406684	3.6.4.12	52540
ccv:CCV52592_1085	ncbi-geneid:5405943	3.6.3.-	52540
ccv:CCV52592_1088	ncbi-geneid:5407386	6.3.2.9|3.1.3.-
ccv:CCV52592_1092	ncbi-geneid:5407380	2.5.1.7	55205
ccv:CCV52592_1096	ncbi-geneid:5406088	4.1.1.-	52507
ccv:CCV52592_1097	ncbi-geneid:5406261	2.7.7.3	52374
ccv:CCV52592_1098	ncbi-geneid:5406919	2.7.4.9	52540
ccv:CCV52592_1869	ncbi-geneid:5406877	2.5.1.3	51391
ccv:CCV52592_1872	ncbi-geneid:5407243	1.3.99.1	46548|54292
ccv:CCV52592_1873	ncbi-geneid:5406378	1.3.99.1	51905|56425|46977
ccv:CCV52592_1877	ncbi-geneid:5407803	1.2.7.3	53323
ccv:CCV52592_1878	ncbi-geneid:5406358	1.2.7.3	52518
ccv:CCV52592_1879	ncbi-geneid:5405947	1.2.7.3	52518|52922
ccv:CCV52592_1880	ncbi-geneid:5407255	1.2.7.3	54862
ccv:CCV52592_1881	ncbi-geneid:5406852	6.2.1.5	51735|52210
ccv:CCV52592_1882	ncbi-geneid:5406748	6.2.1.5	56059|52210
ccv:CCV52592_1883	ncbi-geneid:5406338	1.1.1.37	51735|56327
ccv:CCV52592_1900	ncbi-geneid:5406612	3.4.24.-	53163
ccv:CCV52592_1902	ncbi-geneid:5406066	1.12.5.1	56762
ccv:CCV52592_1903	ncbi-geneid:5406857	2.7.4.9|1.12.5.1	56770
ccv:CCV52592_2006	ncbi-geneid:5406512	3.4.21.102	52096|50156
ccv:CCV52592_2005	ncbi-geneid:5406592	6.3.2.6	56104
ccv:CCV52592_2004	ncbi-geneid:5407049	6.3.5.3	82697
ccv:CCV52592_2003	ncbi-geneid:5406544	6.3.5.3	52317
ccv:CCV52592_2001	ncbi-geneid:5407467	2.3.1.51	69593
ccv:CCV52592_1992	ncbi-geneid:5406497	5.1.1.3	53681|53681
ccv:CCV52592_1988	ncbi-geneid:5407516	2.4.1.227	53756
ccv:CCV52592_1984	ncbi-geneid:5406680	4.3.2.2	46565
ccv:CCV52592_1982	ncbi-geneid:5405951	3.6.3.-	52540
ccv:CCV52592_1977	ncbi-geneid:5407238	3.6.3.25	56935
ccv:CCV52592_1976	ncbi-geneid:5407695	6.3.4.5	69864|52402
ccv:CCV52592_1974	ncbi-geneid:5407349	3.4.25.1|3.4.25.2	56235
ccv:CCV52592_1967	ncbi-geneid:5406793	4.2.1.52	52540
ccv:CCV52592_1958	ncbi-geneid:5407142	3.6.1.11|3.6.1.40	53067|53067
ccv:CCV52592_1954	ncbi-geneid:5405865	3.6.1.-	81342
ccv:CCV52592_1955	ncbi-geneid:5407525	2.9.1.-	52821
ccv:CCV52592_1952	ncbi-geneid:5407155	4.1.1.48	51366
ccv:CCV52592_1947	ncbi-geneid:5406960	1.8.1.9	51905
ccv:CCV52592_0793	ncbi-geneid:5407269	3.2.1.52	51445
ccv:CCV52592_0792	ncbi-geneid:5406438	1.1.1.94	48179|51735
ccv:CCV52592_0791	ncbi-geneid:5407044	6.3.5.6|6.3.5.7	55931|89095
ccv:CCV52592_0790	ncbi-geneid:5407235	3.6.3.14	81336
ccv:CCV52592_0788	ncbi-geneid:5406641	1.15.1.1	49329
ccv:CCV52592_0781	ncbi-geneid:5407486	2.1.1.-	53335
ccv:CCV52592_0774	ncbi-geneid:5407958	5.4.99.12	55120
ccv:CCV52592_0773	ncbi-geneid:5406688	2.7.4.16	55326|56042
ccv:CCV52592_0770	ncbi-geneid:5406925	6.1.1.11|4.1.1.-	50475|143968|143968
ccv:CCV52592_0767	ncbi-geneid:5406286	2.5.1.61	53850|54782
ccv:CCV52592_0765	ncbi-geneid:5407891	6.1.1.15	55681|52954|55826
ccv:CCV52592_0764	ncbi-geneid:5407303	1.2.1.70	69742|51735|69075
ccv:CCV52592_0763	ncbi-geneid:5407276	2.5.1.90	48576
ccv:CCV52592_0760	ncbi-geneid:5407082	3.1.3.18	56784
ccv:CCV52592_0758	ncbi-geneid:5407460	2.5.1.49	53383
ccv:CCV52592_0810	ncbi-geneid:5407368	2.7.13.3	55874|47384|158472
ccv:CCV52592_0806	ncbi-geneid:5407611	3.4.21.107	50494|50156|50156
ccv:CCV52592_1852	ncbi-geneid:5406950	2.6.1.21	56752
ccv:CCV52592_1847	ncbi-geneid:5406530	2.1.1.-	53335|81799
ccv:CCV52592_1846	ncbi-geneid:5406579	4.1.2.17	53639
ccv:CCV52592_1839	ncbi-geneid:5406833	1.8.4.11|1.8.4.12	55068|51316
ccv:CCV52592_1838	ncbi-geneid:5406548	3.5.4.10|2.1.2.3	53927|52335
ccv:CCV52592_1835	ncbi-geneid:5406274	6.3.5.3	56042|55326|55326|56042
ccv:CCV52592_1829	ncbi-geneid:5407593	3.1.26.5	54211
ccv:CCV52592_1827	ncbi-geneid:5407677	2.7.7.7	52141
ccv:CCV52592_1821	ncbi-geneid:5405934	2.1.1.-	53335
ccv:CCV52592_2172	ncbi-geneid:5407568	1.6.99.-	52218
ccv:CCV52592_0077	ncbi-geneid:5406025	3.6.3.-	52540|52540
ccv:CCV52592_0080	ncbi-geneid:5406918	3.5.2.6	81901
ccv:CCV52592_0083	ncbi-geneid:5406690	3.5.1.53	56317
ccv:CCV52592_0293	ncbi-geneid:5405988	2.7.7.22	51182|53448
ccv:CCV52592_0297	ncbi-geneid:5406999	2.4.1.-	53756
ccv:CCV52592_0300	ncbi-geneid:5406116	2.4.1.-	53756
ccv:CCV52592_0304	ncbi-geneid:5407837	4.2.1.46	51735
ccv:CCV52592_0305	ncbi-geneid:5405978	2.7.7.24	53448
ccv:CCV52592_0306	ncbi-geneid:5406929	5.4.2.2|5.4.2.8	53738|53738|53738|55957
ccv:CCV52592_0321	ncbi-geneid:5406864	3.6.4.-	52540
ccv:CCV52592_0322	ncbi-geneid:5407490	1.17.7.1	51717|56014
ccv:CCV52592_0323	ncbi-geneid:5406143	3.5.2.6	81901
ccv:CCV52592_0730	ncbi-geneid:5406724	3.6.1.45	55811
ccv:CCV52592_0727	ncbi-geneid:5406039	2.7.4.1	56024|143724|56024|140356
ccv:CCV52592_0726	ncbi-geneid:5406108	2.7.7.7
ccv:CCV52592_0720	ncbi-geneid:5406604	2.3.1.35|2.3.1.1	56266
ccv:CCV52592_0717	ncbi-geneid:5406319	2.5.1.47	53686
ccv:CCV52592_0716	ncbi-geneid:5406860	2.1.1.80	48150
ccv:CCV52592_0714	ncbi-geneid:5406024	3.6.1.-|3.6.4.-	52540|52540|143517|141259
ccv:CCV52592_0713	ncbi-geneid:5407458	6.3.2.12|6.3.2.17	53623|53244
ccv:CCV52592_0710	ncbi-geneid:5406901	6.1.1.4	52374|50677|47323
ccv:CCV52592_0705	ncbi-geneid:5406227	2.3.1.-	56317
ccv:CCV52592_0703	ncbi-geneid:5406663	2.5.1.6	55973|55973|55973
ccv:CCV52592_0701	ncbi-geneid:5406021	3.4.24.-	55486
ccv:CCV52592_0699	ncbi-geneid:5407239	3.6.1.-|3.6.4.12	52540
ccv:CCV52592_0698	ncbi-geneid:5407047	5.4.99.12	55120
ccv:CCV52592_0696	ncbi-geneid:5405878	2.7.1.148	54211|55060
ccv:CCV52592_0690	ncbi-geneid:5405920	2.4.1.129	56601|56519
ccv:CCV52592_0686	ncbi-geneid:5406830	6.1.1.7	55681|101353|55186|50447
ccv:CCV52592_0683	ncbi-geneid:5407324	2.4.2.-|3.4	56601|53955
ccv:CCV52592_0679	ncbi-geneid:5407846	2.1.1.31	75217
ccv:CCV52592_0674	ncbi-geneid:5406849	4.2.1.70	55120|55174
ccv:CCV52592_0673	ncbi-geneid:5406620	2.-.-.-	53756
ccv:CCV52592_0284	ncbi-geneid:5406645	6.1.1.14	55681
ccv:CCV52592_0281	ncbi-geneid:5405898	4.1.1.21|5.4.99.18	52255
ccv:CCV52592_0277	ncbi-geneid:5406513	3.1.3.15	89550
ccv:CCV52592_0276	ncbi-geneid:5406740	6.3.1.2	55931|54368
ccv:CCV52592_0275	ncbi-geneid:5407057	2.7.7.7	52540
ccv:CCV52592_0269	ncbi-geneid:5406778	4.2.3.1	53686
ccv:CCV52592_0267	ncbi-geneid:5407484	3.6.3.4	56784|55008|81665|81653
ccv:CCV52592_0255	ncbi-geneid:5405959	6.3.4.-	52402
ccv:CCV52592_0252	ncbi-geneid:5405911	6.3.2.1	52374
ccv:CCV52592_0245	ncbi-geneid:5406549	5.-.-.-	53697
ccv:CCV52592_0244	ncbi-geneid:5406523	2.7.7.-|2.7.1.-	53613|52374
ccv:CCV52592_0243	ncbi-geneid:5406333	5.1.3.20	51735
ccv:CCV52592_0222	ncbi-geneid:5405995	2.4.2.22	53271
ccv:CCV52592_0219	ncbi-geneid:5406181	2.7.7.59	81891
ccv:CCV52592_0218	ncbi-geneid:5407524	2.6.1.16	53697|56235
ccv:CCV52592_0207	ncbi-geneid:5407567	2.7.6.1	48557
ccv:CCV52592_0202	ncbi-geneid:5407441	2.7.7.60|4.6.1.12	69765|53448
ccv:CCV52592_0200	ncbi-geneid:5407881	2.7.7.4	52374|88697
ccv:CCV52592_0199	ncbi-geneid:5407344	3.1.3.27	101307
ccv:CCV52592_0191	ncbi-geneid:5407446	1.16.-.-	47240
ccv:CCV52592_0185	ncbi-geneid:5405916	3.4.19.-	51556|51338
ccv:CCV52592_0160	ncbi-geneid:5406876	6.2.1.3	56954
ccv:CCV52592_0159	ncbi-geneid:5407429	1.3.99.22	102114
ccv:CCV52592_0157	ncbi-geneid:5407017	2.1.3.3	53671
ccv:CCV52592_1348	ncbi-geneid:5406554	4.2.1.24	51569
ccv:CCV52592_1346	ncbi-geneid:5406528	3.5.4.25	142695
ccv:CCV52592_1345	ncbi-geneid:5407712	2.1.1.170	53335
ccv:CCV52592_1338	ncbi-geneid:5407667	5.1.1.1	51419|50621
ccv:CCV52592_1939	ncbi-geneid:5406486	1.-.-.-	55469
ccv:CCV52592_1928	ncbi-geneid:5407339	1.7.99.4	53706|50692
ccv:CCV52592_1924	ncbi-geneid:5407957	2.7.13.3	47226
ccv:CCV52592_1923	ncbi-geneid:5407660	2.1.2.11	51621
ccv:CCV52592_1922	ncbi-geneid:5407865	3.6.1.-	52540|46785
ccv:CCV52592_1914	ncbi-geneid:5406149	1.-.-.-	53706|50692
ccv:CCV52592_2124	ncbi-geneid:5407674	4.3.1.1	48557
ccv:CCV52592_2200	ncbi-geneid:5406111	5.3.1.9	53697
ccv:CCV52592_2201	ncbi-geneid:5406905	2.7.7.9	53448
ccv:CCV52592_2205	ncbi-geneid:5406883	1.3.99.1	46977|51905|56425
ccv:CCV52592_2206	ncbi-geneid:5407237	1.3.99.1	54292|46548
ccv:CCV52592_2215	ncbi-geneid:5406202	3.4.24.-	63411|63411|63411
ccv:CCV52592_1061	ncbi-geneid:5407763	3.1.21.3	116734|116734
ccv:CCV52592_2008	ncbi-geneid:5407201	2.1.1.72	53335
ccv:CCV52592_1475	ncbi-geneid:5407328	3.1.21.3	52540|52540
ccv:CCV52592_1470	ncbi-geneid:5407566	4.1.1.37	51726
ccv:CCV52592_1463	ncbi-geneid:5406156	1.2.1.11	55347|51735
ccv:CCV52592_1459	ncbi-geneid:5406445	5.99.1.3	56719|101904|101904
ccv:CCV52592_1455	ncbi-geneid:5406752	5.3.2.-	55331
ccv:CCV52592_1446	ncbi-geneid:5406346	2.7.6.1	53271
ccv:CCV52592_1442	ncbi-geneid:5407855	2.1.1.61|2.8.1.-	52402
ccv:CCV52592_0367	ncbi-geneid:5406729	3.6.1.-	52540
ccv:CCV52592_0366	ncbi-geneid:5407402	2.7.6.3	55083
ccv:CCV52592_0365	ncbi-geneid:5406128	3.4.11.9	55920|53092
ccv:CCV52592_0364	ncbi-geneid:5405957	4.2.1.10	52304
ccv:CCV52592_0362	ncbi-geneid:5407231	3.8.1.-	51556|51338
ccv:CCV52592_0361	ncbi-geneid:5406786	3.4.21.-	52096
ccv:CCV52592_0359	ncbi-geneid:5407776	3.5.4.26|1.1.1.193	53927|53597
ccv:CCV52592_0358	ncbi-geneid:5406415	6.3.4.3	52540
ccv:CCV52592_1101	ncbi-geneid:5406406	3.5.1.-	54211|54211
ccv:CCV52592_2225	ncbi-geneid:5406923	1.3.1.12	51735|48179
ccv:CCV52592_1756	ncbi-geneid:5406503	6.4.1.2	52096
ccv:CCV52592_1752	ncbi-geneid:5407770	1.-.-.-	51395
ccv:CCV52592_1748	ncbi-geneid:5406199	3.2.2.16|3.2.2.9	53167
ccv:CCV52592_1747	ncbi-geneid:5407682	2.3.1.39	52151|55048
ccv:CCV52592_1746	ncbi-geneid:5407213	5.2.1.8	54534
ccv:CCV52592_1739	ncbi-geneid:5407843	3.6.3.14	51344
ccv:CCV52592_1738	ncbi-geneid:5407173	3.6.3.14	52540|47917|50615
ccv:CCV52592_1737	ncbi-geneid:5406485	3.6.3.14	52943
ccv:CCV52592_1736	ncbi-geneid:5405967	3.6.3.14	52540|47917|50615
ccv:CCV52592_1735	ncbi-geneid:5407102	3.6.3.14	47928
ccv:CCV52592_1730	ncbi-geneid:5406738	6.3.4.15
ccv:CCV52592_1729	ncbi-geneid:5407018	2.1.2.9	53328|50486
ccv:CCV52592_1722	ncbi-geneid:5407382	2.2.1.7	160544
ccv:CCV52592_1715	ncbi-geneid:5407414	2.1.1.-|4.2.1.32	117457
ccv:CCV52592_1709	ncbi-geneid:5406313	4.1.3.27|2.4.2.18|3.5.1.1	53774
ccv:CCV52592_1706	ncbi-geneid:5406360	1.1.1.276	51735
ccv:CCV52592_1705	ncbi-geneid:5406324	2.7.7.7	56672|88723|53098|47807
ccv:CCV52592_1702	ncbi-geneid:5406720	2.7.4.6	54919
ccv:CCV52592_1700	ncbi-geneid:5407052	2.3.1.15	53659
ccv:CCV52592_1699	ncbi-geneid:5407314	2.3.1.41|2.3.1.180	53901
ccv:CCV52592_1698	ncbi-geneid:5405886	1.11.1.15	52833
ccv:CCV52592_1694	ncbi-geneid:5407308	4.1.2.25	55620
ccv:CCV52592_1692	ncbi-geneid:5406084	2.7.13.3	55874|47384
ccv:CCV52592_1691	ncbi-geneid:5406036	2.7.4.6|3.6.1.11|3.6.1.40	53067|53067|109604
ccv:CCV52592_1687	ncbi-geneid:5406070	4.2.1.20	51366
ccv:CCV52592_1686	ncbi-geneid:5407783	4.2.1.20	53686
ccv:CCV52592_1685	ncbi-geneid:5407189	5.3.1.24	51366
ccv:CCV52592_1684	ncbi-geneid:5407572	4.1.3.27|2.4.2.18	52418|52317
ccv:CCV52592_1683	ncbi-geneid:5406003	4.1.3.27	56322
ccv:CCV52592_1676	ncbi-geneid:5406582	2.6.1.52	53383
ccv:CCV52592_1674	ncbi-geneid:5406083	2.1.1	53335
ccv:CCV52592_1671	ncbi-geneid:5406482	2.2.1.7	52518|52518|52922
ccv:CCV52592_1667	ncbi-geneid:5406240	2.6.1.9	53383
ccv:CCV52592_1666	ncbi-geneid:5407039	5.4.99.5|4.2.1.51	53850|55021|48600
ccv:CCV52592_1665	ncbi-geneid:5407220	4.1.1.20	51419|50621
ccv:CCV52592_1663	ncbi-geneid:5407244	3.1.1.29	53178
ccv:CCV52592_1660	ncbi-geneid:5407147	2.2.1.2	51569
ccv:CCV52592_1659	ncbi-geneid:5407600	3.1.3.3	56784
ccv:CCV52592_1657	ncbi-geneid:5406791	2.7.13.3	55874|52172|50341|47226|47384
ccv:CCV52592_1656	ncbi-geneid:5407097	3.6.3.14	50341|52172
ccv:CCV52592_1655	ncbi-geneid:5407685	3.6.1.-	56300
ccv:CCV52592_1654	ncbi-geneid:5406994	1.2.1	55347|51735
ccv:CCV52592_1652	ncbi-geneid:5407471	2.4.1.182	53756
ccv:CCV52592_1650	ncbi-geneid:5406815	3.1.3.5|3.1.3.6	64167
ccv:CCV52592_1786	ncbi-geneid:5406974	3.2.2.9	158791
ccv:CCV52592_1784	ncbi-geneid:5407838	6.3.4.4	52540
ccv:CCV52592_1778	ncbi-geneid:5406112	1.2.1.2	81342
ccv:CCV52592_0396	ncbi-geneid:5405918	4.1.1.-	51419|50621
ccv:CCV52592_0405	ncbi-geneid:5407503	3.1.26.4	55729|55729
ccv:CCV52592_0407	ncbi-geneid:5407252	2.3.1.128	55729
ccv:CCV52592_0412	ncbi-geneid:5405935	3.6.1.15	52972
ccv:CCV52592_0415	ncbi-geneid:5407267	1.5.1.7	51735
ccv:CCV52592_0428	ncbi-geneid:5406879	3.6.3.-	52540
ccv:CCV52592_0533	ncbi-geneid:5407378	1.2.1.2	54862
ccv:CCV52592_0534	ncbi-geneid:5406337	1.2.1.2	53706|50692
ccv:CCV52592_0540	ncbi-geneid:5405974	2.9.1.1	53383
ccv:CCV52592_0544	ncbi-geneid:5406884	1.6.99.-	52218
ccv:CCV52592_0546	ncbi-geneid:5407430	2.4.2.9	53271
ccv:CCV52592_0547	ncbi-geneid:5406411	1.1.1.40	51735|53223
ccv:CCV52592_0548	ncbi-geneid:5407606	6.1.1.17	52374|48163
ccv:CCV52592_0559	ncbi-geneid:5407013	3.5.4.13	51283
ccv:CCV52592_0562	ncbi-geneid:5406681	2.7.7.43	53448
ccv:CCV52592_0565	ncbi-geneid:5407636	2.5.1.56	51569|51269
ccv:CCV52592_0571	ncbi-geneid:5407826	5.99.1.2	56712|57783|57783
ccv:CCV52592_0574	ncbi-geneid:5406212	2.8.1.6	102114
ccv:CCV52592_0576	ncbi-geneid:5407580	2.3.3.1	48256
ccv:CCV52592_0582	ncbi-geneid:5407895	3.6.3.25|3.6.3.29	52540
ccv:CCV52592_0583	ncbi-geneid:5406230	3.6.3.29	50331
ccv:CCV52592_0591	ncbi-geneid:5406219	3.4.24.57	53067
ccv:CCV52592_0594	ncbi-geneid:5407090	1.1.1.267	55347|51735|69055
ccv:CCV52592_0601	ncbi-geneid:5406468	3.6.3.34	52540
ccv:CCV52592_0608	ncbi-geneid:5407114	4.2.1.33|4.2.1.35	53732
ccv:CCV52592_0610	ncbi-geneid:5407062	3.1.1.32	56931
ccv:CCV52592_0612	ncbi-geneid:5406697	2.7.1.31	110738
ccv:CCV52592_0615	ncbi-geneid:5407537	4.2.1.11	51604|54826
ccv:CCV52592_0618	ncbi-geneid:5407053	1.1.1.158	56194|56176
ccv:CCV52592_0620	ncbi-geneid:5406164	6.2.1.5
ccv:CCV52592_0623	ncbi-geneid:5407585	2.4.2.11	51690|54675
ccv:CCV52592_0642	ncbi-geneid:5406761	1.11.1.15	52833
ccv:CCV52592_0647	ncbi-geneid:5407076	1.3.99.22	102114
ccv:CCV52592_0667	ncbi-geneid:5406564	2.1.2.11	52540
ccv:CCV52592_0010	ncbi-geneid:5407676	1.7.2.4	50974|49503|46626
ccv:CCV52592_0042	ncbi-geneid:5407626	3.6.4.12	52540
ccv:CCV52592_0047	ncbi-geneid:5406862	2.1.1.37	53335
ccv:CCV52592_0048	ncbi-geneid:5407873	3.4.21.88	51306
ccv:CCV52592_0050	ncbi-geneid:5406703	2.1.1.72	53335
ccv:CCV52592_0069	ncbi-geneid:5406642	2.2.1.1	52518|52518|52922
ccv:CCV52592_0071	ncbi-geneid:5407563	2.5.1.10	48576
ccv:CCV52592_0074	ncbi-geneid:5407608	4.1.1.11	50692
ccv:CCV52592_1002	ncbi-geneid:5407302	6.3.2.13	53623|53244
ccv:CCV52592_1006	ncbi-geneid:5407749	1.6.99.-	52218
ccv:CCV52592_1008	ncbi-geneid:5407479	2.7.7.6	56553|47789|55257
ccv:CCV52592_1018	ncbi-geneid:5407582	1.1.1.-	56053|56053
ccv:CCV52592_1766	ncbi-geneid:5407469	5.1.1.13	53681|53681
ccv:CCV52592_1765	ncbi-geneid:5405932	3.1.26.4	53098
ccv:CCV52592_1762	ncbi-geneid:5406488	4.4.1.11|4.4.1.8	53383
ccv:CCV52592_1001	ncbi-geneid:5406270	4.4.1.8	53383
ccv:CCV52592_1310	ncbi-geneid:5407432	4.1.3.38	56752
ccv:CCV52592_1311	ncbi-geneid:5405930	2.7.7.7|2.6.1.85	56322
ccv:CCV52592_1312	ncbi-geneid:5407383	1.15.1.1	54719|46609
ccv:CCV52592_2116	ncbi-geneid:5406969	4.2.1.1	53056
ccv:CCV52592_2109	ncbi-geneid:5407617	2.4.2.10	53271
ccv:CCV52592_2107	ncbi-geneid:5406174	1.8.99.-	53706|50692
ccv:CCV52592_2106	ncbi-geneid:5406907	3.4.11.4	54862
ccv:CCV52592_2102	ncbi-geneid:5407654	2.1.1.63	46689|53155
ccv:CCV52592_2093	ncbi-geneid:5406067	1.17.4.1	47240
ccv:CCV52592_2091	ncbi-geneid:5406540	2.1.1.77	53335
ccv:CCV52592_2085	ncbi-geneid:5407730	3.1.-.-	64182
ccv:CCV52592_2084	ncbi-geneid:5406518	6.3.4.2	52540|52317
ccv:CCV52592_2075	ncbi-geneid:5407952	2.8.1.-	52402
ccv:CCV52592_2074	ncbi-geneid:5405975	3.4.11.4	53187|55031
ccv:CCV52592_2072	ncbi-geneid:5407578	3.4.13.21	52317
ccv:CCV52592_2070	ncbi-geneid:5406225	3.5.1.87	53187|55031
ccv:CCV52592_2069	ncbi-geneid:5407633	2.7.7.-	56731|57783
ccv:CCV52592_2066	ncbi-geneid:5407123	3.1.26.4
ccv:CCV52592_2065	ncbi-geneid:5407575	3.1.26.3	69065|54768
ccv:CCV52592_2064	ncbi-geneid:5405895	4.2.3.5	103263
ccv:CCV52592_2063	ncbi-geneid:5406588	2.1.1.148	69796
ccv:CCV52592_2063	ncbi-geneid:5406588	2.1.1.148	69796
