# Supplementary material for: Tracing the Repertoire of Promiscuous Enzymes along the Metabolic Pathways in Archaeal Organisms
Source: Life (Basel). 2017 Jul 13;7(3):30. doi: 10.3390/life7030030 (PMC5617955; doi:10.3390/life7030030)
Supplement: Supplementary file 1 [file life-07-00030-s001.zip › Table_S2/cdf.txt]

KEGGID	NCBIGI	ECs	SFamilyID
cdf:CD630_00020	ncbi-geneid:4916178	2.7.7.7	55979|55979|55979
cdf:CD630_00050	ncbi-geneid:4915789	5.99.1.3	56719|55874|54211
cdf:CD630_00060	ncbi-geneid:4915790	5.99.1.3	56719|101904
cdf:CD630_00100	ncbi-geneid:4916092	2.7.11.1	55874
cdf:CD630_00140	ncbi-geneid:4916101	6.1.1.11	55681|46589
cdf:CD630_00160	ncbi-geneid:4916105	2.7.7.7	52540|48019
cdf:CD630_00210	ncbi-geneid:4916076	6.4.1.1	51569|56059|89000|52440|51246|51230
cdf:CD630_00330	ncbi-geneid:4916502	3.2.1.37	75005|49899
cdf:CD630_00360	ncbi-geneid:4916505	1.1.1.-|1.2.4.1	52518
cdf:CD630_00370	ncbi-geneid:4916625	1.1.1.-|1.2.4.1	52518|52922
cdf:CD630_00380	ncbi-geneid:4916626	2.3.1.12	52777|47005|47005
cdf:CD630_00390	ncbi-geneid:4916627	1.8.1.4	51905|55424|51230
cdf:CD630_00410	ncbi-geneid:4916629	2.7.1.69	55804
cdf:CD630_00420	ncbi-geneid:4916630	2.7.1.69	52794
cdf:CD630_00450	ncbi-geneid:4916633	4.1.2.17	53639
cdf:CD630_00460	ncbi-geneid:4916634	2.7.7.63
cdf:CD630_00470	ncbi-geneid:4916635	2.7.7.60	53448
cdf:CD630_00480	ncbi-geneid:4916636	4.6.1.12	69765
cdf:CD630_00490	ncbi-geneid:4916638	6.1.1.15	55681|52954|55826
cdf:CD630_00500	ncbi-geneid:4916662	6.1.1.15	55681|52954|64586
cdf:CD630_00510	ncbi-geneid:4916663	6.1.1.17|6.1.1.24	52374|48163
cdf:CD630_00520	ncbi-geneid:4916664	6.1.1.16	52374|47323
cdf:CD630_00540	ncbi-geneid:4916666	2.1.1.148	69796
cdf:CD630_00550	ncbi-geneid:4916667	2.1.1.-	75217|55315
cdf:CD630_00570	ncbi-geneid:4916669	2.7.7.6	88946|88659
cdf:CD630_00580	ncbi-geneid:4916670	3.6.5.3	52540|50465|50447|57829
cdf:CD630_00650	ncbi-geneid:4914215	1.1.1.-	51735
cdf:CD630_00660	ncbi-geneid:4914216	2.7.7.6	64484
cdf:CD630_00670	ncbi-geneid:4914217	2.7.7.6	64484
cdf:CD630_00710	ncbi-geneid:4914221	3.6.5.3	52540|50465|50447
cdf:CD630_00910	ncbi-geneid:4916513	2.7.4.3	52540
cdf:CD630_00920	ncbi-geneid:4916514	3.4.11.18	55920
cdf:CD630_00980	ncbi-geneid:4913146	2.7.7.6	56553|55257|47789
cdf:CD630_01030	ncbi-geneid:4913151	4.2.1.70|5.4.99.12	55120
cdf:CD630_01060	ncbi-geneid:4913154	3.5.1.28	53187
cdf:CD630_01070	ncbi-geneid:4913251	2.6.1.1	53383
cdf:CD630_01080	ncbi-geneid:4913252	1.17.4.2	51998
cdf:CD630_01090	ncbi-geneid:4913253	1.97.1.4	102114
cdf:CD630_01120	ncbi-geneid:4913499	2.3.1.19	53659
cdf:CD630_01130	ncbi-geneid:4913500	2.7.2.7	53067|53067
cdf:CD630_01150	ncbi-geneid:4913502	1.2.7.3	54862
cdf:CD630_01160	ncbi-geneid:4913503	1.2.7.7|1.2.7.3	52518|52922
cdf:CD630_01170	ncbi-geneid:4913504	1.2.7.3	52518
cdf:CD630_01180	ncbi-geneid:4913505	1.2.7.1|1.2.7.3	53323
cdf:CD630_01190	ncbi-geneid:4913506	5.4.2.10	53738|53738|53738|55957
cdf:CD630_01200	ncbi-geneid:4913508	2.6.1.16	53697|56235
cdf:CD630_01210	ncbi-geneid:4913798	2.8.1.1|2.8.1.2	52821|52821|52821
cdf:CD630_01230	ncbi-geneid:4913800	2.5.1.7	55205
cdf:CD630_01280	ncbi-geneid:4913805	4.2.1.-	54637
cdf:CD630_01300	ncbi-geneid:4913808	2.5.1.6	55973|55973|55973
cdf:CD630_01320	ncbi-geneid:4913810	3.1.11.5	52540|47781
cdf:CD630_01350	ncbi-geneid:4914126	2.7.1.69	46973
cdf:CD630_01360	ncbi-geneid:4914127	2.7.1.69	52794
cdf:CD630_01390	ncbi-geneid:4914130	3.5.1.26	56235
cdf:CD630_01510	ncbi-geneid:4914328	2.3.1.128	55729
cdf:CD630_01520	ncbi-geneid:4914358	3.4.24.57	53067|53067
cdf:CD630_01550	ncbi-geneid:4914361	1.97.1.4	102114|54862
cdf:CD630_01720	ncbi-geneid:4914837	1.2.99.5	143555|54862
cdf:CD630_01740	ncbi-geneid:4914840	1.2.99.2	56821
cdf:CD630_01770	ncbi-geneid:4915013	2.1.1.79	53335
cdf:CD630_01790	ncbi-geneid:4915015	1.4.1.2	51735|53223
cdf:CD630_01840	ncbi-geneid:4915020	2.1.3.2	53671
cdf:CD630_01850	ncbi-geneid:4915021	1.3.5.2	52343|63380
cdf:CD630_01860	ncbi-geneid:4915022	1.3.3.1	51395
cdf:CD630_01870	ncbi-geneid:4915023	2.4.2.10	53271
cdf:CD630_01880	ncbi-geneid:4915457	1.1.1.169	48179|51735
cdf:CD630_01910	ncbi-geneid:4915460	3.2.2.-|4.2.99.18	48150|55945
cdf:CD630_01920	ncbi-geneid:4915461	2.7.8.-	56024|56024
cdf:CD630_01980	ncbi-geneid:4915467	6.3.5.2	52402|54810|52317
cdf:CD630_02060	ncbi-geneid:4915475	2.7.1.69	55804
cdf:CD630_02180	ncbi-geneid:4916693	4.1.1.21|5.4.99.18	52255
cdf:CD630_02190	ncbi-geneid:4916694	6.3.2.6	56104
cdf:CD630_02200	ncbi-geneid:4916695	2.4.2.14	56235|53271
cdf:CD630_02210	ncbi-geneid:4916696	6.3.3.1	56042|55326
cdf:CD630_02220	ncbi-geneid:4916697	2.1.2.2	53328
cdf:CD630_02230	ncbi-geneid:4916698	3.5.4.10|2.1.2.3	53927|52335
cdf:CD630_02240	ncbi-geneid:4916699	6.3.4.13	56059|52440|51246
cdf:CD630_02250	ncbi-geneid:4916700	6.3.5.3	52317|55326|56042|55326|56042
cdf:CD630_02410	ncbi-geneid:4916759	3.1.3.3	56784
cdf:CD630_02510	ncbi-geneid:4915954	3.6.3.14	52540
cdf:CD630_02740	ncbi-geneid:4913210	1.1.1.202	56796
cdf:CD630_02750	ncbi-geneid:4913211	4.1.99.-	102114
cdf:CD630_02840	ncbi-geneid:4913556	2.7.1.69	53062
cdf:CD630_02870	ncbi-geneid:4913559	2.7.1.69	52728
cdf:CD630_02970	ncbi-geneid:4913622	2.8.1.6	102114
cdf:CD630_02990	ncbi-geneid:4913624	2.7.1.15	53613
cdf:CD630_03010	ncbi-geneid:4913626	3.6.3.17	52540|52540
cdf:CD630_03030	ncbi-geneid:4913628	3.5.1.16	53187|55031
cdf:CD630_03130	ncbi-geneid:4914639	3.6.3.5|3.6.3.3	56784|81653|81665|55008|55008
cdf:CD630_03280	ncbi-geneid:4915984	3.6.1.-|3.6.4.12	52540
cdf:CD630_03290	ncbi-geneid:4915985	3.4.11.21	53187|101821
cdf:CD630_03310	ncbi-geneid:4915987	5.2.1.8	50891
cdf:CD630_03330	ncbi-geneid:4915989	3.6.1.1	64182|54631|75138
cdf:CD630_03340	ncbi-geneid:4915990	1.2.1.10|1.1.1.1	56796|53720
cdf:CD630_03880	ncbi-geneid:4915656	2.7.1.69	51261|55604
cdf:CD630_03890	ncbi-geneid:4915657	3.2.1.86	51445
cdf:CD630_03910	ncbi-geneid:4915659	6.3.5.4	52402|56235
cdf:CD630_03940	ncbi-geneid:4914933	1.1.1.28	51735|52283
cdf:CD630_03990	ncbi-geneid:4914938	1.3.99.2	56645|47203
cdf:CD630_04030	ncbi-geneid:4914942	4.1.2.13	51569
cdf:CD630_04050	ncbi-geneid:4914944	4.2.1.70|5.4.99.12	55120|55174
cdf:CD630_04210	ncbi-geneid:4913469	5.99.1.2	56712
cdf:CD630_04550	ncbi-geneid:4913932	3.6.4.12	52540
cdf:CD630_04680	ncbi-geneid:4914239	3.2.1.10	51445|51011
cdf:CD630_04690	ncbi-geneid:4914240	2.7.1.69	51261|55604
cdf:CD630_04820	ncbi-geneid:4914321	2.7.3.-	55874|47384|158472
cdf:CD630_04890	ncbi-geneid:4915091	6.3.2.6	56104
cdf:CD630_04900	ncbi-geneid:4915092	1.1.1.14	50129|51735
cdf:CD630_04910	ncbi-geneid:4915093	2.7.1.69	53062
cdf:CD630_04920	ncbi-geneid:4915094	2.7.1.69	52728
cdf:CD630_05150	ncbi-geneid:4915514	3.4.16.4	56601|69189
cdf:CD630_05200	ncbi-geneid:4915519	2.7.13.3	55874|47384|55781
cdf:CD630_05350	ncbi-geneid:4916239	3.5.1.44	64438
cdf:CD630_05390	ncbi-geneid:4916243	2.7.3.-|2.7.13.3
cdf:CD630_05410	ncbi-geneid:4916676	2.1.1.80	53335|47757
cdf:CD630_05420	ncbi-geneid:4916677	3.1.1.61	52738
cdf:CD630_05440	ncbi-geneid:4916679	4.3.1.12	51735
cdf:CD630_05540	ncbi-geneid:4916689	3.4.21.89	51306
cdf:CD630_05550	ncbi-geneid:4916193	3.4.21.89	51306
cdf:CD630_05570	ncbi-geneid:4916195	2.7.1.48	55186|52540
cdf:CD630_05580	ncbi-geneid:4916196	3.5.1.2	56601
cdf:CD630_05600	ncbi-geneid:4916198	3.1.21.2	51658
cdf:CD630_05650	ncbi-geneid:4916203	4.2.99.18	48150
cdf:CD630_05660	ncbi-geneid:4916204	2.1.1.-	75217
cdf:CD630_05740	ncbi-geneid:4913359	6.1.1.3	55681|55186|52954|81271
cdf:CD630_05800	ncbi-geneid:4913365	1.2.1.9	53720
cdf:CD630_05820	ncbi-geneid:4913367	2.7.9.2	56059|52009
cdf:CD630_06010	ncbi-geneid:4913200	2.1.1.63	46767|53155
cdf:CD630_06990	ncbi-geneid:4916807	6.1.1.20	55681|46589
cdf:CD630_07000	ncbi-geneid:4916808	6.1.1.20	56037|55681|50249|54991|46955
cdf:CD630_07050	ncbi-geneid:4916813	3.6.1.-	55811
cdf:CD630_07080	ncbi-geneid:4916816	3.4.13.3	53187
cdf:CD630_07110	ncbi-geneid:4916819	6.1.1.19	52374|47323|55190
cdf:CD630_07150	ncbi-geneid:4916824	2.3.1.19	53659
cdf:CD630_07160	ncbi-geneid:4916825	1.2.7.4|1.2.99.2	56821
cdf:CD630_07180	ncbi-geneid:4916827	6.3.4.3	52540
cdf:CD630_07190	ncbi-geneid:4916828	3.5.4.9	101262
cdf:CD630_07200	ncbi-geneid:4914184	1.5.1.5|3.5.4.9	51735|53223
cdf:CD630_07230	ncbi-geneid:4914187	1.8.1.4	51905|55424
cdf:CD630_07280	ncbi-geneid:4914192	1.2.7.4|1.2.99.2|2.3.1.169	56821
cdf:CD630_07330	ncbi-geneid:4914197	2.7.7.63
cdf:CD630_07370	ncbi-geneid:4914498	3.1.3.15	89550
cdf:CD630_07410	ncbi-geneid:4914502	2.7.1.30	53067|53067
cdf:CD630_07490	ncbi-geneid:4915322	3.6.4.12	52540
cdf:CD630_07520	ncbi-geneid:4915326	3.6.3.21	52540
cdf:CD630_07530	ncbi-geneid:4915327	2.8.1.7	53383
cdf:CD630_07580	ncbi-geneid:4915332	1.97.1.4	102114
cdf:CD630_07590	ncbi-geneid:4915333	2.3.1.54	51998
cdf:CD630_07610	ncbi-geneid:4915535	3.6.4.13	52540
cdf:CD630_07670	ncbi-geneid:4915541	2.7.1.69	141530
cdf:CD630_07680	ncbi-geneid:4915542	1.1.1.140	51735
cdf:CD630_07710	ncbi-geneid:4915574	2.7.11.1	55874
cdf:CD630_07840	ncbi-geneid:4915587	3.5.1.28	53187
cdf:CD630_07940	ncbi-geneid:4916838	6.3.1.5	52402
cdf:CD630_07970	ncbi-geneid:4913826	4.1.3.4	51569
cdf:CD630_08000	ncbi-geneid:4913829	4.2.1.55	52096
cdf:CD630_08030	ncbi-geneid:4913832	1.3.99.-	56645|47203
cdf:CD630_08160	ncbi-geneid:4915941	2.7.1.69	51261|55604
cdf:CD630_08180	ncbi-geneid:4915944	3.2.1.21	51445
cdf:CD630_08270	ncbi-geneid:4916331	1.15.1.1|1.15.1.2	49367|57802
cdf:CD630_08320	ncbi-geneid:4913950	2.3.3.14	51569
cdf:CD630_08330	ncbi-geneid:4913951	4.2.1.3	53732|52016
cdf:CD630_08340	ncbi-geneid:4913952	1.1.1.41	53659
cdf:CD630_08410	ncbi-geneid:4913959	2.1.2.3	53927
cdf:CD630_08640	ncbi-geneid:4916792	3.2.1.122	56327|51735
cdf:CD630_08720	ncbi-geneid:4916800	2.3.1.79	51161
cdf:CD630_08820	ncbi-geneid:4913417	2.7.7.27	53448|51161
cdf:CD630_08830	ncbi-geneid:4913418	2.7.7.27	53448|51161
cdf:CD630_08840	ncbi-geneid:4913419	2.4.1.21	53756
cdf:CD630_08850	ncbi-geneid:4913420	2.4.1.1	53756
cdf:CD630_08880	ncbi-geneid:4914140	4.1.1.19	53383
cdf:CD630_08890	ncbi-geneid:4914141	4.1.1.50	56276
cdf:CD630_08900	ncbi-geneid:4914142	2.5.1.16	53335
cdf:CD630_08910	ncbi-geneid:4914143	3.5.3.11	52768
cdf:CD630_08990	ncbi-geneid:4914151	2.7.7.7	56672|100879
cdf:CD630_09270	ncbi-geneid:4913538	2.1.1.37	53335
cdf:CD630_09350	ncbi-geneid:4913548	2.1.1.72	53335
cdf:CD630_09890	ncbi-geneid:4914339	2.3.3.13	51569|110921|89000
cdf:CD630_09900	ncbi-geneid:4914340	4.2.1.33|4.2.1.35	53732
cdf:CD630_09910	ncbi-geneid:4914341	4.2.1.33|4.2.1.35	52016
cdf:CD630_09920	ncbi-geneid:4914342	1.1.1.85	53659
cdf:CD630_09940	ncbi-geneid:4914248	2.6.1.-	53383
cdf:CD630_09950	ncbi-geneid:4914249	1.1.1.95	51735|52283
cdf:CD630_10040	ncbi-geneid:4914258	4.2.1.2	117457
cdf:CD630_10050	ncbi-geneid:4914259	1.1.1.38	51735|53223
cdf:CD630_10100	ncbi-geneid:4914485	3.5.1.25	51556|51338
cdf:CD630_10110	ncbi-geneid:4914486	3.5.99.6	100950
cdf:CD630_10240	ncbi-geneid:4916764	3.6.3.31	52540|50331
cdf:CD630_10330	ncbi-geneid:4914419	5.1.3.14	53756
cdf:CD630_10380	ncbi-geneid:4914428	3.6.4.12	52540
cdf:CD630_10460	ncbi-geneid:4915077	3.4.11.4	53187|55031
cdf:CD630_10490	ncbi-geneid:4915080	2.7.1.23	111331
cdf:CD630_10540	ncbi-geneid:4915085	1.3.99.2	56645|47203
cdf:CD630_10570	ncbi-geneid:4915189	4.2.1.55	52096
cdf:CD630_10580	ncbi-geneid:4915190	1.1.1.157	51735|48179
cdf:CD630_10590	ncbi-geneid:4915191	2.3.1.9	53901|53901
cdf:CD630_10600	ncbi-geneid:4915192	4.2.1.70|5.4.99.12	55120
cdf:CD630_10690	ncbi-geneid:4915671	3.1.3.15	89550
cdf:CD630_10740	ncbi-geneid:4915676	2.7.1.69	53062
cdf:CD630_10760	ncbi-geneid:4915678	2.7.1.69	52728
cdf:CD630_10830	ncbi-geneid:4915729	2.7.1.69	52794
cdf:CD630_11200	ncbi-geneid:4916014	2.3.1.54	51998
cdf:CD630_11280	ncbi-geneid:4916565	2.7.7.7	56672|88723|47807|53098
cdf:CD630_11290	ncbi-geneid:4916566	2.7.1.24	52540
cdf:CD630_11300	ncbi-geneid:4916567	3.2.1.-	53955
cdf:CD630_11340	ncbi-geneid:4916285	4.4.1.5	54593
cdf:CD630_11530	ncbi-geneid:4914589	4.2.3.3	52335
cdf:CD630_11600	ncbi-geneid:4914988	3.1.4.-|3.1.26.-	50249
cdf:CD630_11660	ncbi-geneid:4914995	1.1.1.3	55347|51735
cdf:CD630_11730	ncbi-geneid:4916375	1.1.3.15	56176|55103
cdf:CD630_11750	ncbi-geneid:4916377	2.7.2.1	53067|53067
cdf:CD630_11780	ncbi-geneid:4916381	2.3.1.15	53659
cdf:CD630_11790	ncbi-geneid:4916382	2.3.1.41|2.3.1.180	53901
cdf:CD630_11800	ncbi-geneid:4916383	1.3.1.-
cdf:CD630_11810	ncbi-geneid:4916384	2.3.1.39	52151|55048
cdf:CD630_11820	ncbi-geneid:4916385	1.1.1.100	51735
cdf:CD630_11840	ncbi-geneid:4916387	2.3.1.41|2.3.1.179	53901|53901
cdf:CD630_11910	ncbi-geneid:4916186	3.1.3.11	56300|56300
cdf:CD630_12040	ncbi-geneid:4913264	3.1.11.6	116842
cdf:CD630_12050	ncbi-geneid:4913265	2.5.1.10|2.5.1.29	48576
cdf:CD630_12070	ncbi-geneid:4913267	2.2.1.7	52518|52518|52922
cdf:CD630_12120	ncbi-geneid:4913272	2.3.1.57	55729
cdf:CD630_12130	ncbi-geneid:4914855	3.4.21.116	50156|50494
cdf:CD630_12200	ncbi-geneid:4914862	3.6.1.13	55811
cdf:CD630_12230	ncbi-geneid:4914865	5.4.2.7	53649|143856
cdf:CD630_12240	ncbi-geneid:4914866	2.4.2.1	53167
cdf:CD630_12250	ncbi-geneid:4914867	2.4.2.2	52418|54680|47648
cdf:CD630_12480	ncbi-geneid:4915187	3.1.26.3	69065|54768
cdf:CD630_12560	ncbi-geneid:4913735	2.1.1.31	75217
cdf:CD630_12610	ncbi-geneid:4913740	1.17.4.1	51998
cdf:CD630_12620	ncbi-geneid:4913741	3.1.26.4	53098
cdf:CD630_12740	ncbi-geneid:4915867	5.99.1.2	56712|57783
cdf:CD630_12790	ncbi-geneid:4913510	2.8.1.7	53383
cdf:CD630_12810	ncbi-geneid:4913512	2.1.1.61|2.8.1.-	52402
cdf:CD630_12820	ncbi-geneid:4913514	6.1.1.7	55681|101353|55186|50447
cdf:CD630_12850	ncbi-geneid:4913517	3.1.-.-	53098
cdf:CD630_12890	ncbi-geneid:4913521	3.1.-.-	56281
cdf:CD630_12910	ncbi-geneid:4913742	3.4.16.4	56601|69189
cdf:CD630_13000	ncbi-geneid:4914015	3.4.11.1	53187|52949
cdf:CD630_13030	ncbi-geneid:4914019	3.5.1.-	52467
cdf:CD630_13050	ncbi-geneid:4914021	2.7.7.7	53098
cdf:CD630_13140	ncbi-geneid:4914473	5.4.99.12	55120
cdf:CD630_13180	ncbi-geneid:4914478	2.7.7.8	54211|54211|55666|55666|50249|46915|54791
cdf:CD630_13220	ncbi-geneid:4914609	2.7.2.4	53633|55021
cdf:CD630_13250	ncbi-geneid:4914612	2.9.1.-	52821|52540
cdf:CD630_13260	ncbi-geneid:4914613	2.-.-.-	102114
cdf:CD630_13310	ncbi-geneid:4914618	3.4.21.89	51306
cdf:CD630_13340	ncbi-geneid:4914363	4.3.2.2	48557
cdf:CD630_13360	ncbi-geneid:4914365	2.7.1.69	55604
cdf:CD630_13380	ncbi-geneid:4914367	3.2.1.122	56327|51735
cdf:CD630_13390	ncbi-geneid:4914368	2.6.1.1	53383
cdf:CD630_13400	ncbi-geneid:4914369	2.7.7.12	54197|54197
cdf:CD630_13410	ncbi-geneid:4914370	3.1.11.2	56219
cdf:CD630_13430	ncbi-geneid:4914372	6.3.1.2	55931|54368
cdf:CD630_13530	ncbi-geneid:4914411	2.7.1.35	53613
cdf:CD630_13570	ncbi-geneid:4914415	5.2.1.8	54534|109998
cdf:CD630_13820	ncbi-geneid:4914817	2.7.1.30	53067|53067
cdf:CD630_13990	ncbi-geneid:4914959	3.4.17.13	52317|141986
cdf:CD630_14020	ncbi-geneid:4914962	3.1.4.46	51695
cdf:CD630_14080	ncbi-geneid:4914969	6.3.2.4	56059|52440
cdf:CD630_14310	ncbi-geneid:4915266	3.6.4.12	52540|53098
cdf:CD630_14320	ncbi-geneid:4915267	3.1.26.4
cdf:CD630_14450	ncbi-geneid:4915495	2.6.1.85	52317
cdf:CD630_14460	ncbi-geneid:4915496	2.6.1.85	56322
cdf:CD630_14470	ncbi-geneid:4915497	4.1.3.38	56752
cdf:CD630_14490	ncbi-geneid:4915721	3.5.4.16	55620
cdf:CD630_14500	ncbi-geneid:4915722	2.5.1.15	51717
cdf:CD630_14510	ncbi-geneid:4915723	4.1.2.25	55620
cdf:CD630_14520	ncbi-geneid:4915724	2.7.6.3	55083
cdf:CD630_14530	ncbi-geneid:4915725	5.4.99.5|2.5.1.54	51569
cdf:CD630_14540	ncbi-geneid:4915726	2.7.7.-	56731|57783
cdf:CD630_14930	ncbi-geneid:4916360	3.2.2.21	50486
cdf:CD630_14950	ncbi-geneid:4916362	1.5.1.2	48179|51735
cdf:CD630_15020	ncbi-geneid:4916590	4.1.2.4	51569
cdf:CD630_15120	ncbi-geneid:4916551	6.3.2.1	52374
cdf:CD630_15130	ncbi-geneid:4916552	2.1.2.11	51621
cdf:CD630_15210	ncbi-geneid:4914648	6.1.1.1	52374|55174
cdf:CD630_15260	ncbi-geneid:4914653	3.5.2.3	51556|51338
cdf:CD630_15340	ncbi-geneid:4916270	2.3.2.2	56235
cdf:CD630_15350	ncbi-geneid:4916271	2.8.1.2|2.8.1.1	52821|52821
cdf:CD630_15360	ncbi-geneid:4916272	1.18.1.2	52343|63380
cdf:CD630_15370	ncbi-geneid:4916273	1.4.1.13|1.4.1.14	51971|46548
cdf:CD630_15480	ncbi-geneid:4916284	2.4.2.17	53850
cdf:CD630_15490	ncbi-geneid:4913340	2.6.1.9	53383
cdf:CD630_15500	ncbi-geneid:4913341	4.2.1.19	54211|54211
cdf:CD630_15510	ncbi-geneid:4913342	2.4.2.-	52317
cdf:CD630_15520	ncbi-geneid:4913343	5.3.1.16	51366
cdf:CD630_15530	ncbi-geneid:4913344	4.1.3.-	51366
cdf:CD630_15540	ncbi-geneid:4913345	3.6.1.31|3.5.4.19	141734|101386
cdf:CD630_15650	ncbi-geneid:4913060	1.1.1.86	51735|48179
cdf:CD630_15660	ncbi-geneid:4913061	2.2.1.6	52518|52518|52467
cdf:CD630_15770	ncbi-geneid:4913035	5.4.2.2	53738|53738|53738|55957
cdf:CD630_15800	ncbi-geneid:4913040	1.1.1.3	55347|51735
cdf:CD630_15820	ncbi-geneid:4913042	1.1.1.23	53720
cdf:CD630_15850	ncbi-geneid:4914778	2.7.1.59	53067|53067
cdf:CD630_15870	ncbi-geneid:4914780	3.6.3.17	52540|52540
cdf:CD630_15920	ncbi-geneid:4914785	3.6.3.12	56784|81653|81665
cdf:CD630_15940	ncbi-geneid:4914787	2.5.1.47	53686
cdf:CD630_15950	ncbi-geneid:4914788	2.3.1.30	51161
cdf:CD630_15960	ncbi-geneid:4914789	3.4.11.18	55920|103642
cdf:CD630_15990	ncbi-geneid:4913384	2.7.4.7|2.7.1.49	53613
cdf:CD630_16000	ncbi-geneid:4913385	2.7.1.50	53613
cdf:CD630_16010	ncbi-geneid:4913386	2.5.1.3	51391
cdf:CD630_16020	ncbi-geneid:4913387	2.7.1.69	52794
cdf:CD630_16250	ncbi-geneid:4915623	2.7.3.-	55874|47384
cdf:CD630_16260	ncbi-geneid:4915624	6.3.2.4	56059|52440
cdf:CD630_16280	ncbi-geneid:4915626	5.1.1.-	51419|50621
cdf:CD630_16310	ncbi-geneid:4915629	1.15.1.1	54719|46609
cdf:CD630_16320	ncbi-geneid:4915630	6.3.5.4	52402|56235
cdf:CD630_16490	ncbi-geneid:4915337	3.6.3.34	52540
cdf:CD630_16540	ncbi-geneid:4915343	2.7.7.63	55681|82649
cdf:CD630_16570	ncbi-geneid:4915443	2.1.2.10|1.4.4.2	53383|103025|101790
cdf:CD630_16580	ncbi-geneid:4915444	1.4.4.2	53383
cdf:CD630_16590	ncbi-geneid:4915445	3.6.3.-	81665|56784|81653|81660
cdf:CD630_16630	ncbi-geneid:4915451	3.5.4.3	51556|51338|51338
cdf:CD630_16650	ncbi-geneid:4915453	2.5.1.47	53686
cdf:CD630_16660	ncbi-geneid:4915454	3.1.4.46	51695
cdf:CD630_16760	ncbi-geneid:4915926	3.4.19.3	53182
cdf:CD630_16820	ncbi-geneid:4916247	3.2.2.1	53590
cdf:CD630_16910	ncbi-geneid:4916256	1.8.1.9	51905
cdf:CD630_16970	ncbi-geneid:4916734	2.5.1.9|2.5.1.78	52121
cdf:CD630_16980	ncbi-geneid:4916735	3.5.4.25|4.1.99.12	55821|142695
cdf:CD630_16990	ncbi-geneid:4916736	2.5.1.9	63380|63380
cdf:CD630_17000	ncbi-geneid:4916737	3.5.4.26|1.1.1.193	53597|53927
cdf:CD630_17010	ncbi-geneid:4916739	3.6.1.-|3.6.4.12	52540|46785|47819|47819
cdf:CD630_17030	ncbi-geneid:4916743	2.7.7.-	69572
cdf:CD630_17060	ncbi-geneid:4916034	2.5.1.3	51391
cdf:CD630_17230	ncbi-geneid:4916536	2.3.1.51	69593
cdf:CD630_17470	ncbi-geneid:4913234	3.5.4.4	51556
cdf:CD630_17560	ncbi-geneid:4916772	3.5.1.88	56420
cdf:CD630_17670	ncbi-geneid:4916784	1.2.1.12	55347|51735
cdf:CD630_17700	ncbi-geneid:4916418	2.1.1.63	46767|53155
cdf:CD630_17770	ncbi-geneid:4914975	1.20.4.1	52833
cdf:CD630_17800	ncbi-geneid:4914978	2.1.1.-	53335
cdf:CD630_17840	ncbi-geneid:4914982	5.4.99.12	55120
cdf:CD630_17850	ncbi-geneid:4914984	6.3.4.5	69864|52402
cdf:CD630_17970	ncbi-geneid:4913310	1.6.-.-	51905|51905|55424|52821
cdf:CD630_18050	ncbi-geneid:4914289	3.2.1.26	75005|49899
cdf:CD630_18060	ncbi-geneid:4914290	2.7.1.4	53613
cdf:CD630_18080	ncbi-geneid:4914292	4.1.1.20	51419|50621
cdf:CD630_18140	ncbi-geneid:4914298	5.4.2.1
cdf:CD630_18160	ncbi-geneid:4914742	2.7.4.14	52540
cdf:CD630_18170	ncbi-geneid:4914743	2.3.1.51	69593
cdf:CD630_18200	ncbi-geneid:4914746	3.5.4.2	51556|51338
cdf:CD630_18220	ncbi-geneid:4914749	1.11.1.15	52833
cdf:CD630_18240	ncbi-geneid:4914751	3.6.3.8	81665|56784|81660|81653
cdf:CD630_18250	ncbi-geneid:4914753	2.5.1.49	53383
cdf:CD630_18260	ncbi-geneid:4914754	2.3.1.46	52317
cdf:CD630_18280	ncbi-geneid:4914756	3.4.24.-	52540|140990
cdf:CD630_18290	ncbi-geneid:4914596	2.7.3.-|2.7.13.3	55874|47384|52402
cdf:CD630_18320	ncbi-geneid:4914600	2.5.1.54	51569
cdf:CD630_18330	ncbi-geneid:4914601	4.2.3.4	56796
cdf:CD630_18340	ncbi-geneid:4914602	2.5.1.19	55205
cdf:CD630_18350	ncbi-geneid:4914603	4.2.3.5	103263
cdf:CD630_18360	ncbi-geneid:4914604	5.4.99.5|4.2.1.51	53850|55021|48600
cdf:CD630_18370	ncbi-geneid:4914605	1.1.1.25	53223|51735
cdf:CD630_18380	ncbi-geneid:4914606	2.7.1.71	52540
cdf:CD630_18390	ncbi-geneid:4914607	1.3.1.43|1.3.1.12	51735|48179
cdf:CD630_18980	ncbi-geneid:4915382	3.5.1.28	53187
cdf:CD630_18990	ncbi-geneid:4915383	3.5.4.12	53927
cdf:CD630_19190	ncbi-geneid:4914731	2.5.1.17	89028
cdf:CD630_19310	ncbi-geneid:4915959	3.4.21.88	51306|46785
cdf:CD630_19360	ncbi-geneid:4915964	6.4.1.2	52096
cdf:CD630_19380	ncbi-geneid:4915966	6.3.4.14|6.4.1.2	56059|52440|51246
cdf:CD630_19420	ncbi-geneid:4913902	2.1.1.33	53335
cdf:CD630_19750	ncbi-geneid:4915060	2.5.1.75	52540|52540
cdf:CD630_20000	ncbi-geneid:4913380	3.4.21.-	52743
cdf:CD630_20070	ncbi-geneid:4916057	2.1.1.48|2.1.1.184	53335|47598
cdf:CD630_20140	ncbi-geneid:4915564	4.2.1.9	143975|52016
cdf:CD630_20270	ncbi-geneid:4913880	3.5.1.87	53187|55031
cdf:CD630_20280	ncbi-geneid:4913881	5.1.1.13	53681|53681
cdf:CD630_20300	ncbi-geneid:4913883	2.1.3.3	53671
cdf:CD630_20310	ncbi-geneid:4913884	2.6.1.11|2.6.1.17	53383
cdf:CD630_20320	ncbi-geneid:4913885	2.7.2	53633
cdf:CD630_20330	ncbi-geneid:4913886	2.3.1.35|2.3.1.1	56266
cdf:CD630_20340	ncbi-geneid:4913887	1.2.1	51735|55347
cdf:CD630_20500	ncbi-geneid:4914466	4.2.1.70|5.4.99.12	55120|55174
cdf:CD630_20530	ncbi-geneid:4915067	4.1.1.20	51419|50621
cdf:CD630_20540	ncbi-geneid:4915068	2.7.2.4	53633|55021|55021
cdf:CD630_20590	ncbi-geneid:4915499	6.1.1.18	52374|50715
cdf:CD630_20730	ncbi-geneid:4915513	1.17.1.4	56003|54665
cdf:CD630_20740	ncbi-geneid:4916336	1.17.1.4	56176|55447
cdf:CD630_20770	ncbi-geneid:4916339	1.3.3.1	51395|54862
cdf:CD630_20790	ncbi-geneid:4916341	1.17.1.4	56003|54665
cdf:CD630_20800	ncbi-geneid:4916342	1.17.1.4	56176|55447
cdf:CD630_20830	ncbi-geneid:4916345	3.5.2.2	51556|51338|51338
cdf:CD630_20850	ncbi-geneid:4916347	4.3.1.15	53686
cdf:CD630_20880	ncbi-geneid:4913680	1.2.99.2	47741|54292
cdf:CD630_21100	ncbi-geneid:4916436	4.1.2.-	51569
cdf:CD630_21150	ncbi-geneid:4916441	3.6.3.4	56784|81653|55008|55008|81665
cdf:CD630_21170	ncbi-geneid:4916443	1.8.1.9	51905
cdf:CD630_21180	ncbi-geneid:4916445	4.2.3.1	53686
cdf:CD630_21190	ncbi-geneid:4916446	2.7.1.39	54211|55060
cdf:CD630_21250	ncbi-geneid:4914263	2.3.1.-	55729
cdf:CD630_21280	ncbi-geneid:4914266	1.17.7.1	51717|56014
cdf:CD630_21290	ncbi-geneid:4914267	3.4.24.-	50156
cdf:CD630_21300	ncbi-geneid:4914268	1.1.1.267	55347|51735|69055
cdf:CD630_21380	ncbi-geneid:4913118	2.7.4.22	53633
cdf:CD630_21520	ncbi-geneid:4913580	3.4.11.7	53187|101821
cdf:CD630_21550	ncbi-geneid:4913583	2.8.1.6	102114
cdf:CD630_21580	ncbi-geneid:4913586	2.6.1.19	53383
cdf:CD630_21640	ncbi-geneid:4913700	1.1.1.27	56327|51735
cdf:CD630_21660	ncbi-geneid:4913702	1.8.4.11|1.8.4.12	55068|51316
cdf:CD630_21680	ncbi-geneid:4913704	1.7.-.-	56821
cdf:CD630_21720	ncbi-geneid:4913708	3.6.3.21	52540
cdf:CD630_21730	ncbi-geneid:4913709	3.5.1.-	53187|55031
cdf:CD630_21880	ncbi-geneid:4914354	2.4.1.8	48208|74650
cdf:CD630_21890	ncbi-geneid:4914355	5.4.2.6	56784
cdf:CD630_21950	ncbi-geneid:4914522	1.16.3.1	47240
cdf:CD630_21970	ncbi-geneid:4914524	1.2.7.3	53323
cdf:CD630_21980	ncbi-geneid:4914525	1.2.7.3	52518
cdf:CD630_22000	ncbi-geneid:4914528	2.6.1.9	53383
cdf:CD630_22040	ncbi-geneid:4914532	3.1.1.-
cdf:CD630_22060	ncbi-geneid:4914541	1.2.1.3	53720
cdf:CD630_22130	ncbi-geneid:4914548	4.2.1.1	53056
cdf:CD630_22170	ncbi-geneid:4914552	4.2.1.10	51569
cdf:CD630_22310	ncbi-geneid:4915351	1.8.1.-	56014|54862|55124
cdf:CD630_22400	ncbi-geneid:4915360	4.1.3.3	51569
cdf:CD630_22410	ncbi-geneid:4915361	5.1.3.9	51366
cdf:CD630_22520	ncbi-geneid:4915704	5.4.3.2	102114
cdf:CD630_22540	ncbi-geneid:4915706	5.1.1.13	53681|53681
cdf:CD630_22610	ncbi-geneid:4916063	3.4.11.9	55920|53092|53092
cdf:CD630_22690	ncbi-geneid:4916409	2.7.1.69	55804|52794
cdf:CD630_22700	ncbi-geneid:4916410	2.7.1.56	53613
cdf:CD630_22750	ncbi-geneid:4916415	5.99.1.2	56712
cdf:CD630_22780	ncbi-geneid:4916463	5.1.3.4	53639
cdf:CD630_22810	ncbi-geneid:4916466	2.7.1.69	52794
cdf:CD630_22820	ncbi-geneid:4916467	2.7.1.69	55804
cdf:CD630_23190	ncbi-geneid:4913777	5.1.3.1	51366
cdf:CD630_23200	ncbi-geneid:4913778	5.3.1.6	89623
cdf:CD630_23210	ncbi-geneid:4913779	2.2.1.1	52518|52922
cdf:CD630_23220	ncbi-geneid:4913780	2.2.1.1	52518
cdf:CD630_23230	ncbi-geneid:4913781	1.1.1.14	50129|51735
cdf:CD630_23240	ncbi-geneid:4913782	1.1.1.14	50129|51735
cdf:CD630_23260	ncbi-geneid:4913784	2.7.1.69	52794
cdf:CD630_23270	ncbi-geneid:4913785	2.7.1.69	55804
cdf:CD630_23290	ncbi-geneid:4914171	2.2.1.2	51569
cdf:CD630_23300	ncbi-geneid:4914172	2.4.2.22	53271
cdf:CD630_23310	ncbi-geneid:4914174	1.1.1.17	48179|51735
cdf:CD630_23320	ncbi-geneid:4914175	2.7.1.69	55804
cdf:CD630_23340	ncbi-geneid:4914177	2.7.1.69	52794
cdf:CD630_23350	ncbi-geneid:4914178	1.1.1.205	51412|54631
cdf:CD630_23380	ncbi-geneid:4914181	1.1.1.61	56796
cdf:CD630_23410	ncbi-geneid:4915137	5.3.3.3|4.2.1.120	56645|47203
cdf:CD630_23420	ncbi-geneid:4915138	1.2.1.16	53720
cdf:CD630_23430	ncbi-geneid:4915139	2.8.3.-	100950|100950
cdf:CD630_23470	ncbi-geneid:4915143	3.4.13.9	55920|53092
cdf:CD630_23480	ncbi-geneid:4915144	1.21.4.2	53659
cdf:CD630_23490	ncbi-geneid:4915145	1.21.4.2|1.21.4.3|1.21.4.4	53901
cdf:CD630_23560	ncbi-geneid:4915150	1.8.1.9	51905
cdf:CD630_23700	ncbi-geneid:4915719	2.4.2.19	51690|54675
cdf:CD630_23710	ncbi-geneid:4915720	1.4.3.16	51905|56425
cdf:CD630_23720	ncbi-geneid:4914025	2.5.1.72	142754
cdf:CD630_23790	ncbi-geneid:4914032	2.7.2.7	53067|53067
cdf:CD630_23800	ncbi-geneid:4914033	1.2.7.8	53323
cdf:CD630_23810	ncbi-geneid:4914034	1.2.7.8	52518|52518|54862|52922
cdf:CD630_23940	ncbi-geneid:4915318	2.7.7.7
cdf:CD630_24030	ncbi-geneid:4915745	3.6.1.23	51283
cdf:CD630_24040	ncbi-geneid:4915746	5.99.1.2	56712
cdf:CD630_24100	ncbi-geneid:4915752	2.7.9.1	56059|51621|52009
cdf:CD630_24140	ncbi-geneid:4914303	2.7.1.69	141530
cdf:CD630_24250	ncbi-geneid:4914314	2.3.1.19	53659
cdf:CD630_24260	ncbi-geneid:4914533	2.7.2.7	53067|53067
cdf:CD630_24310	ncbi-geneid:4914539	1.7.7.1	56014|55124|56014|55124
cdf:CD630_24320	ncbi-geneid:4915808	6.1.1.14	109604
cdf:CD630_24330	ncbi-geneid:4915809	6.1.1.14	55681
cdf:CD630_24380	ncbi-geneid:4915814	3.5.4.5	53927
cdf:CD630_24390	ncbi-geneid:4915815	2.7.1.107	48317
cdf:CD630_24480	ncbi-geneid:4914558	1.3.1.74	102114
cdf:CD630_24490	ncbi-geneid:4914559	2.1.1.-	75217|88697
cdf:CD630_24500	ncbi-geneid:4914560	2.1.1.-	53335
cdf:CD630_24590	ncbi-geneid:4916449	2.7.1.2	53067
cdf:CD630_24640	ncbi-geneid:4916454	1.3.99.22	102114
cdf:CD630_24660	ncbi-geneid:4916456	2.7.7.72|3.1.3.-|3.1.4	81891|81301
cdf:CD630_24700	ncbi-geneid:4916460	3.4.24.78	53163
cdf:CD630_24740	ncbi-geneid:4915754	2.7.7.7	48019|52540
cdf:CD630_24810	ncbi-geneid:4915761	3.2.2.-	52141
cdf:CD630_24840	ncbi-geneid:4915764	4.4.1.8	53383
cdf:CD630_24850	ncbi-geneid:4915765	3.4.13.9	55920|53092
cdf:CD630_24870	ncbi-geneid:4916613	2.7.1.69
cdf:CD630_24880	ncbi-geneid:4916614	2.7.1.69	55804
cdf:CD630_24910	ncbi-geneid:4916617	5.3.1.8	51182
cdf:CD630_24950	ncbi-geneid:4916620	2.9.1.1	53383
cdf:CD630_24960	ncbi-geneid:4916621	2.7.9.3	56042|55326
cdf:CD630_24980	ncbi-geneid:4916623	3.4.16.4	56601|69189
cdf:CD630_25000	ncbi-geneid:4916703	4.3.2.1	48557
cdf:CD630_25030	ncbi-geneid:4916707	3.6.3.8|3.6.1.-	81665|56784|81660|81653
cdf:CD630_25100	ncbi-geneid:4916714	2.7.1.69	55604
cdf:CD630_25120	ncbi-geneid:4916716	2.7.1.69	51261
cdf:CD630_25140	ncbi-geneid:4915270	4.3.1.19	53686|55021
cdf:CD630_25150	ncbi-geneid:4915271	2.6.1.1|4.1.1.12	53383
cdf:CD630_25160	ncbi-geneid:4915272	3.5.1.1	53774
cdf:CD630_25210	ncbi-geneid:4915278	6.1.1.4	52374|50677|47323
cdf:CD630_25240	ncbi-geneid:4915282	2.7.7.18	52374
cdf:CD630_25260	ncbi-geneid:4913423	2.4.1.18	51445|81296|51011
cdf:CD630_25390	ncbi-geneid:4913436	3.1.26.11	56281
cdf:CD630_25400	ncbi-geneid:4913437	1.6.-.-	51905|55424
cdf:CD630_25450	ncbi-geneid:4914001	2.4.1.12	53448
cdf:CD630_25460	ncbi-geneid:4914002	3.2.1.4	51445
cdf:CD630_25550	ncbi-geneid:4914228	2.7.1.69	52794
cdf:CD630_25580	ncbi-geneid:4914231	2.7.7.3	52374
cdf:CD630_25600	ncbi-geneid:4914233	3.6.1.-|3.6.4.12	52540|50249|52540
cdf:CD630_25660	ncbi-geneid:4914664	2.7.1.69	55804
cdf:CD630_25670	ncbi-geneid:4914665	2.7.1.69	52794
cdf:CD630_25690	ncbi-geneid:4914667	3.2.1.24	74650|88713|88688
cdf:CD630_25740	ncbi-geneid:4914672	2.7.6.2	63999|63862
cdf:CD630_25750	ncbi-geneid:4914673	5.1.3.1	51366
cdf:CD630_25760	ncbi-geneid:4914674	3.6.1.-	52540|50249
cdf:CD630_25770	ncbi-geneid:4914698	1.1.1.100	51735
cdf:CD630_25780	ncbi-geneid:4914699	2.7.11.1	56112
cdf:CD630_25790	ncbi-geneid:4914700	3.1.3.16	81606
cdf:CD630_25800	ncbi-geneid:4914701	2.1.1.-	102114
cdf:CD630_25810	ncbi-geneid:4914702	2.1.1.-	53335|48013
cdf:CD630_25840	ncbi-geneid:4914705	2.1.2.9	53328|50486
cdf:CD630_25850	ncbi-geneid:4914706	3.5.1.88	56420
cdf:CD630_25860	ncbi-geneid:4914707	3.6.4.-	52540
cdf:CD630_25870	ncbi-geneid:4914708	4.1.1.36|6.3.2.5	102645|52507|63562
cdf:CD630_25880	ncbi-geneid:4914710	2.7.4.8	52540
cdf:CD630_25900	ncbi-geneid:4914712	5.1.1.7	54506|54506
cdf:CD630_25910	ncbi-geneid:4914757	4.1.2.5	53383
cdf:CD630_25950	ncbi-geneid:4915118	2.4.2.9	53271
cdf:CD630_25960	ncbi-geneid:4915119	4.2.1.70|5.4.99.12	55120|55174
cdf:CD630_26020	ncbi-geneid:4915971	2.7.13.3	55874
cdf:CD630_26100	ncbi-geneid:4915975	6.1.1.2	52374
cdf:CD630_26110	ncbi-geneid:4915976	3.2.2.16|3.2.2.9	53167
cdf:CD630_26130	ncbi-geneid:4915979	3.4.13.9	55920|53092
cdf:CD630_26180	ncbi-geneid:4915125	6.1.1.5	52374|47323|50677
cdf:CD630_26300	ncbi-geneid:4913103	1.1.1.94	51735|48179
cdf:CD630_26370	ncbi-geneid:4913110	2.7.13.3	55874|47384|55785|158472
cdf:CD630_26510	ncbi-geneid:4913334	2.4.1.227	53756
cdf:CD630_26530	ncbi-geneid:4913336	6.3.2.9	53623|53244|51984
cdf:CD630_26550	ncbi-geneid:4913338	6.3.2.10	53623|53244|63418
cdf:CD630_26580	ncbi-geneid:4913814	2.1.1.-	53335|81799
cdf:CD630_26640	ncbi-geneid:4913820	6.3.2.13	53623|53244|63418
cdf:CD630_26660	ncbi-geneid:4913822	2.7.1.69	51261
cdf:CD630_26670	ncbi-geneid:4913823	2.7.1.69	55604
cdf:CD630_26760	ncbi-geneid:4914399	2.3.1.9	53901|53901
cdf:CD630_26770	ncbi-geneid:4914400	2.8.3.9|2.8.3.8	100950
cdf:CD630_26780	ncbi-geneid:4914401	2.8.3.9|2.8.3.8	100950
cdf:CD630_26790	ncbi-geneid:4914402	1.1.1.30	51735
cdf:CD630_26820	ncbi-geneid:4914886	1.2.7.-	52518|53323|52518|52922|54862
cdf:CD630_26910	ncbi-geneid:4914895	2.4.2.8	53271
cdf:CD630_26920	ncbi-geneid:4914896	4.1.1.81	53383
cdf:CD630_26950	ncbi-geneid:4914899	6.3.1.1	55681
cdf:CD630_26960	ncbi-geneid:4914433	4.4.1.8	53383
cdf:CD630_26970	ncbi-geneid:4914434	3.5.1.-	53187|55031
cdf:CD630_27080	ncbi-geneid:4914445	1.1.1.25	51735|53223
cdf:CD630_27140	ncbi-geneid:4916721	5.1.3.2	51735
cdf:CD630_27260	ncbi-geneid:4912877	2.1.2.1	53383
cdf:CD630_27330	ncbi-geneid:4915418	4.4.1.8	53383
cdf:CD630_27390	ncbi-geneid:4915424	6.1.1.12	55681|55261|50249
cdf:CD630_27400	ncbi-geneid:4915425	6.1.1.21	55681|52954
cdf:CD630_27410	ncbi-geneid:4915426	1.3.99.22	102114
cdf:CD630_27430	ncbi-geneid:4915428	3.1.-.-	69500
cdf:CD630_27440	ncbi-geneid:4915240	2.7.6.5	109604|81301|81271|55021
cdf:CD630_27450	ncbi-geneid:4915241	2.4.2.7	53271
cdf:CD630_27460	ncbi-geneid:4915242	3.1.-.-	64182
cdf:CD630_27550	ncbi-geneid:4915252	2.7.3.9	51621|52009|47831
cdf:CD630_27580	ncbi-geneid:4915645	2.1.1.72	53335
cdf:CD630_27610	ncbi-geneid:4913174	3.5.1.28	53187
cdf:CD630_27620	ncbi-geneid:4913175	2.5.1.31	64005
cdf:CD630_27710	ncbi-geneid:4914626	1.1.1.22	51735|52413|48179
cdf:CD630_27790	ncbi-geneid:4915152	2.7.7.22	53448|159283
cdf:CD630_27840	ncbi-geneid:4915157	3.5.1.28	53187
cdf:CD630_28020	ncbi-geneid:4913297	2.4.2.29	51713
cdf:CD630_28040	ncbi-geneid:4913299	5.-.-.-	111337
cdf:CD630_28050	ncbi-geneid:4913300	3.1.22.4	52540|46785
cdf:CD630_28070	ncbi-geneid:4915102	3.1.22.4	53098
cdf:CD630_28130	ncbi-geneid:4915108	1.1.1.60	51735|48179
cdf:CD630_28220	ncbi-geneid:4913000	3.4.17.11	53187|55031
cdf:CD630_28280	ncbi-geneid:4913006	2.6.1.1	53383
cdf:CD630_28340	ncbi-geneid:4915401	2.1.2.1	53383
cdf:CD630_28400	ncbi-geneid:4915407	6.1.1.11	55681|46589
cdf:CD630_28420	ncbi-geneid:4915409	3.5.5.1	56317
cdf:CD630_28430	ncbi-geneid:4915410	1.1.1.1	50129|51735
cdf:CD630_28510	ncbi-geneid:4913133	6.1.1.13	47336
cdf:CD630_28530	ncbi-geneid:4913135	6.1.1.13	56801
cdf:CD630_28590	ncbi-geneid:4913141	3.5.1.81	51556|51338
cdf:CD630_28750	ncbi-geneid:4914725	3.6.3.34	52540
cdf:CD630_28800	ncbi-geneid:4916221	2.7.1.69	46973
cdf:CD630_28820	ncbi-geneid:4916223	3.2.1.86	56327|51735
cdf:CD630_28840	ncbi-geneid:4916225	2.7.1.69	52794
cdf:CD630_29550	ncbi-geneid:4913754	3.6.3.14	52540|47917
cdf:CD630_29560	ncbi-geneid:4913755	3.6.3.14	52540|47917|50615|159468
cdf:CD630_29570	ncbi-geneid:4913757	3.6.3.14	103486
cdf:CD630_29580	ncbi-geneid:4913758	3.6.3.14	160527
cdf:CD630_29590	ncbi-geneid:4913759	3.6.3.14	81333|81333
cdf:CD630_29730	ncbi-geneid:4915842	2.3.1.-	55729
cdf:CD630_29940	ncbi-geneid:4916213	1.17.4.1	47240
cdf:CD630_29950	ncbi-geneid:4916214	1.17.4.1	51998|48168
cdf:CD630_29970	ncbi-geneid:4916216	3.6.3.34	52540
cdf:CD630_30000	ncbi-geneid:4914917	4.2.1.52	51569
cdf:CD630_30060	ncbi-geneid:4914923	1.1.1.1	56796
cdf:CD630_30140	ncbi-geneid:4914377	2.7.1.69	52794
cdf:CD630_30150	ncbi-geneid:4914378	2.7.1.69	55804
cdf:CD630_30270	ncbi-geneid:4914389	2.7.1.69	51261
cdf:CD630_30290	ncbi-geneid:4913713	4.4.1.8	53383
cdf:CD630_30300	ncbi-geneid:4913714	2.7.1.69	55604
cdf:CD630_30410	ncbi-geneid:4913725	3.4.11.5	53474
cdf:CD630_30460	ncbi-geneid:4916300	4.2.-.-	53697
cdf:CD630_30490	ncbi-geneid:4916303	2.7.1.69	52794
cdf:CD630_30510	ncbi-geneid:4916305	2.7.1.-	53067
cdf:CD630_30610	ncbi-geneid:4915030	2.7.1.69	55604
cdf:CD630_30640	ncbi-geneid:4915033	5.3.1.5	51658
cdf:CD630_30650	ncbi-geneid:4915034	2.7.1.17	53067|53067
cdf:CD630_30670	ncbi-geneid:4915036	2.7.1.69	53062
cdf:CD630_30680	ncbi-geneid:4915037	2.7.1.69	52728
cdf:CD630_30740	ncbi-geneid:4913689	4.1.2.2|4.1.2.40	51569
cdf:CD630_30750	ncbi-geneid:4913690	2.7.1.69	55804|52794
cdf:CD630_30760	ncbi-geneid:4913691	2.7.1.56	53613
cdf:CD630_30790	ncbi-geneid:4913694	3.2.1.86	51445
cdf:CD630_30800	ncbi-geneid:4913695	2.7.1.69	46973
cdf:CD630_30820	ncbi-geneid:4913697	2.7.1.69	52794
cdf:CD630_30840	ncbi-geneid:4915203	2.7.1.31	110738
cdf:CD630_30850	ncbi-geneid:4915204	3.2.1.24	74650|88713|88688
cdf:CD630_30860	ncbi-geneid:4915205	2.7.1.69	55804|52794
cdf:CD630_30890	ncbi-geneid:4915208	2.7.1.69	55604
cdf:CD630_30910	ncbi-geneid:4915210	3.2.1.93	51445|51011
cdf:CD630_30950	ncbi-geneid:4916364	3.2.1.86	51445
cdf:CD630_30960	ncbi-geneid:4916365	3.2.1.86	51445
cdf:CD630_30970	ncbi-geneid:4916366	2.7.1.69	51261|55604
cdf:CD630_30990	ncbi-geneid:4916368	3.5.1.-	53187|55031
cdf:CD630_31030	ncbi-geneid:4916373	2.7.1.69	51261
cdf:CD630_31100	ncbi-geneid:4916653	2.7.1.11	53784
cdf:CD630_31150	ncbi-geneid:4916658	3.2.1.86	51445
cdf:CD630_31160	ncbi-geneid:4916659	2.7.1.69	51261|55604
cdf:CD630_31240	ncbi-geneid:4916526	3.2.1.86	51445
cdf:CD630_31250	ncbi-geneid:4916527	2.7.1.69	51261|55604
cdf:CD630_31270	ncbi-geneid:4916529	2.7.1.69	55604
cdf:CD630_31280	ncbi-geneid:4916530	5.4.2.6	56784
cdf:CD630_31300	ncbi-geneid:4916532	3.2.1.86	51445
cdf:CD630_31340	ncbi-geneid:4913455	2.7.1.69	55804|52794
cdf:CD630_31350	ncbi-geneid:4913456	4.1.2.13	51569
cdf:CD630_31360	ncbi-geneid:4913457	3.2.1.86	51445
cdf:CD630_31370	ncbi-geneid:4913458	2.7.1.69	51261|55604
cdf:CD630_31470	ncbi-geneid:4914873	2.1.1.37	53335|53335
cdf:CD630_31590	ncbi-geneid:4913867	2.3.1.128	55729
cdf:CD630_31640	ncbi-geneid:4913872	3.1.-.-	50249|50249|50249|50249
cdf:CD630_31700	ncbi-geneid:4913218	4.2.1.11	51604|54826
cdf:CD630_31710	ncbi-geneid:4913219	5.4.2.1	64158|53649
cdf:CD630_31720	ncbi-geneid:4913220	5.3.1.1	51351
cdf:CD630_31730	ncbi-geneid:4913221	2.7.2.3	53748
cdf:CD630_31740	ncbi-geneid:4913222	1.2.1.12	55347|51735
cdf:CD630_31770	ncbi-geneid:4913225	1.17.1.4	56003|54665|47741|54292
cdf:CD630_31780	ncbi-geneid:4913226	3.5.2.2	51556|51338|51338
cdf:CD630_31820	ncbi-geneid:4916077	3.5.1.81	51556|51338
cdf:CD630_31840	ncbi-geneid:4916079	4.3.1.15	53686
cdf:CD630_32210	ncbi-geneid:4915227	3.5.1.47	53187|55031
cdf:CD630_32220	ncbi-geneid:4915228	4.3.1.17	143548
cdf:CD630_32230	ncbi-geneid:4915229	4.2.1.52	51569
cdf:CD630_32240	ncbi-geneid:4915231	1.2.1.11	55347|51735
cdf:CD630_32250	ncbi-geneid:4915232	4.2.1.52	51569
cdf:CD630_32260	ncbi-geneid:4915233	1.3.1.26	51735|55347
cdf:CD630_32270	ncbi-geneid:4915234	2.3.1.117	51161
cdf:CD630_32290	ncbi-geneid:4915236	1.3.1.26	51735|55347
cdf:CD630_32310	ncbi-geneid:4915238	2.4.2.8	53271
cdf:CD630_32370	ncbi-geneid:4916393	5.1.1.4	54506
cdf:CD630_32530	ncbi-geneid:4916577	6.3.2.17|6.3.2.12	53623|53244
cdf:CD630_32560	ncbi-geneid:4916580	6.1.1.9	52374|47323|50677|46589
cdf:CD630_32610	ncbi-geneid:4915685	3.6.3.27	52540
cdf:CD630_32690	ncbi-geneid:4915166	3.4.24.-	55486
cdf:CD630_32780	ncbi-geneid:4915175	2.7.1.69	53062
cdf:CD630_32790	ncbi-geneid:4915176	2.7.1.69	52728
cdf:CD630_32810	ncbi-geneid:4915178	1.5.1.2	48179|51735
cdf:CD630_32820	ncbi-geneid:4915179	2.3.1.54	51998
cdf:CD630_32830	ncbi-geneid:4913022	1.97.1.4	54862|102114
cdf:CD630_32850	ncbi-geneid:4913024	5.3.1.9	53697
cdf:CD630_33010	ncbi-geneid:4912911	3.4.21.53	54211|52540|88697
cdf:CD630_33050	ncbi-geneid:4912915	3.4.21.92	52096
cdf:CD630_33080	ncbi-geneid:4912918	2.7.7.56	52972|54211|55666
cdf:CD630_33090	ncbi-geneid:4912919	6.5.1.2
cdf:CD630_33140	ncbi-geneid:4912935	1.12.7.2	53920|54862
cdf:CD630_33170	ncbi-geneid:4912939	1.2.1.2	53706|50692
cdf:CD630_33510	ncbi-geneid:4913075	3.4.21.92	52096
cdf:CD630_33730	ncbi-geneid:4916610	3.6.3.2	81665|81660|56784|81653
cdf:CD630_33770	ncbi-geneid:4916262	3.6.3.2	81665|56784|81660|81653
cdf:CD630_33930	ncbi-geneid:4913054	2.1.1.-	53335|50249
cdf:CD630_33940	ncbi-geneid:4913055	2.7.1.40	51621|52935|50800|52009
cdf:CD630_33950	ncbi-geneid:4913056	2.7.1.11	53784
cdf:CD630_33960	ncbi-geneid:4913057	2.7.7.7	89550
cdf:CD630_34020	ncbi-geneid:4915779	1.1.1.158	56176|56194
cdf:CD630_34040	ncbi-geneid:4915781	2.7.8.-	56024|56024
cdf:CD630_34050	ncbi-geneid:4915782	1.6.5.3	52833
cdf:CD630_34060	ncbi-geneid:4915783	1.6.5.3	142019|140490|52833|142984|54862
cdf:CD630_34090	ncbi-geneid:4915786	2.7.1.-|2.7.11.-|2.7.4	53795|75138
cdf:CD630_34180	ncbi-geneid:4913180	1.3.1.76|4.99.1.4	51735|75615
cdf:CD630_34190	ncbi-geneid:4913181	4.2.1.24	51569
cdf:CD630_34200	ncbi-geneid:4913182	4.2.1.75|2.1.1.107	53790|69618
cdf:CD630_34210	ncbi-geneid:4913183	2.5.1.61	53850|54782
cdf:CD630_34220	ncbi-geneid:4913184	4.99.1.3	53800|53790
cdf:CD630_34240	ncbi-geneid:4913186	2.1.1.131	53790
cdf:CD630_34260	ncbi-geneid:4913188	2.1.1.133	53790
cdf:CD630_34270	ncbi-geneid:4913189	2.1.1.-|1.-.-.-	53335
cdf:CD630_34280	ncbi-geneid:4913190	2.1.1.132	53790
cdf:CD630_34300	ncbi-geneid:4914760	5.4.1.2	63965
cdf:CD630_34320	ncbi-geneid:4914762	4.1.1.81	53383
cdf:CD630_34340	ncbi-geneid:4914764	6.3.5.9|6.3.1	52540|52317
cdf:CD630_34350	ncbi-geneid:4914765	6.3.5.10	52540|52317
cdf:CD630_34360	ncbi-geneid:4914767	3.1.3.73
cdf:CD630_34380	ncbi-geneid:4914769	2.7.7.62|2.7.1.156	52540
cdf:CD630_34390	ncbi-geneid:4914770	2.4.2.21	52733
cdf:CD630_34440	ncbi-geneid:4913396	2.7.1.69	52794
cdf:CD630_34460	ncbi-geneid:4913398	3.2.1.4	53187|101821
cdf:CD630_34480	ncbi-geneid:4913400	4.1.2.2|4.1.2.40	51569
cdf:CD630_34490	ncbi-geneid:4913401	5.-.-.-	53697
cdf:CD630_34510	ncbi-geneid:4913403	2.7.1.144	53613
cdf:CD630_34530	ncbi-geneid:4913405	3.5.1.25	51556|51338
cdf:CD630_34550	ncbi-geneid:4913407	3.4.21.102	52096|50156
cdf:CD630_34560	ncbi-geneid:4913408	6.3.3.2	100950
cdf:CD630_34590	ncbi-geneid:4914793	2.2.1.1	52518|52922
cdf:CD630_34600	ncbi-geneid:4914794	2.2.1.1	52518
cdf:CD630_34630	ncbi-geneid:4914797	5.1.1.1	51419|50621
cdf:CD630_34660	ncbi-geneid:4914800	2.7.8.7	56214
cdf:CD630_34670	ncbi-geneid:4914801	3.6.3.14	51344
cdf:CD630_34680	ncbi-geneid:4914802	3.6.3.14	52540|47917|50615
cdf:CD630_34690	ncbi-geneid:4914803	3.6.3.14	52943
cdf:CD630_34700	ncbi-geneid:4914804	3.6.3.14	52540|47917|50615
cdf:CD630_34710	ncbi-geneid:4914805	3.6.3.14	47928
cdf:CD630_34720	ncbi-geneid:4913606	3.6.3.14	81573
cdf:CD630_34730	ncbi-geneid:4913607	3.6.3.15|3.6.3.14	81333
cdf:CD630_34740	ncbi-geneid:4913608	3.6.3.14	81336
cdf:CD630_34770	ncbi-geneid:4913611	3.5.4.12	53927
cdf:CD630_34790	ncbi-geneid:4913613	2.4.2.9	53271
cdf:CD630_34800	ncbi-geneid:4913614	5.3.1.6	89623
cdf:CD630_34810	ncbi-geneid:4913615	3.1.3.48	52788
cdf:CD630_34850	ncbi-geneid:4915632	2.1.1.-	53335
cdf:CD630_34880	ncbi-geneid:4915636	2.7.7.9	53448
cdf:CD630_34890	ncbi-geneid:4915637	3.4.24.-	55486
cdf:CD630_34900	ncbi-geneid:4915638	3.1.3.16	81606
cdf:CD630_34910	ncbi-geneid:4915639	3.6.1.11|3.6.1.40	53067|53067
cdf:CD630_35000	ncbi-geneid:4913090	5.2.1.8	54534|109998
cdf:CD630_35010	ncbi-geneid:4913091	3.6.4.-	52540|52540|143517|141259|52540
cdf:CD630_35020	ncbi-geneid:4913092	3.1.1.29	53178
cdf:CD630_35140	ncbi-geneid:4912961	2.7.6.1	53271
cdf:CD630_35150	ncbi-geneid:4912962	2.7.7.23|2.3.1.157	53448|51161
cdf:CD630_35180	ncbi-geneid:4912965	6.3.2.8	53623|53244|51984
cdf:CD630_35230	ncbi-geneid:4912970	2.1.1.182	53335
cdf:CD630_35240	ncbi-geneid:4912971	3.1.26.8	110455
cdf:CD630_35270	ncbi-geneid:4912945	3.6.3.30	52540|50331
cdf:CD630_35300	ncbi-geneid:4912948	3.6.3.30	52540|50331
cdf:CD630_35390	ncbi-geneid:4912957	3.1.21.-	51556
cdf:CD630_35400	ncbi-geneid:4912958	6.1.1.10	52374|47323|50249
cdf:CD630_35430	ncbi-geneid:4912898	2.4.2.11	51690|54675
cdf:CD630_35460	ncbi-geneid:4912901	2.1.1.-	53790
cdf:CD630_35490	ncbi-geneid:4912904	2.7.7.7	52540
cdf:CD630_35500	ncbi-geneid:4912881	2.7.4.9	52540
cdf:CD630_35520	ncbi-geneid:4912888	6.1.1.6	55681|50249
cdf:CD630_35540	ncbi-geneid:4912890	1.-.-.-	51395
cdf:CD630_35550	ncbi-geneid:4912891	2.7.1.33
cdf:CD630_35580	ncbi-geneid:4912894	6.3.4.15	55681|46785|50037
cdf:CD630_35590	ncbi-geneid:4914198	3.4.24.-	52540|140990
cdf:CD630_35600	ncbi-geneid:4914199	6.3.4.-	52402|56037|82829
cdf:CD630_35620	ncbi-geneid:4914201	5.1.1.3	53681|53681
cdf:CD630_35660	ncbi-geneid:4914205	2.7.1.148	54211|55060
cdf:CD630_35770	ncbi-geneid:4915875	4.4.1.11	53383
cdf:CD630_35810	ncbi-geneid:4912920	2.1.1.-	53335
cdf:CD630_35820	ncbi-geneid:4912921	5.4.99.12	55120
cdf:CD630_35880	ncbi-geneid:4912927	6.3.5.5	56059|56059|52440|52440|48108|52335
cdf:CD630_35890	ncbi-geneid:4912928	6.3.5.5	52317|52021
cdf:CD630_35900	ncbi-geneid:4912929	6.3.5.5	56059|56059|52440|52440|48108|52335
cdf:CD630_35910	ncbi-geneid:4912930	6.3.5.5	52021|52317
cdf:CD630_35920	ncbi-geneid:4915363	4.1.1.23	51366
cdf:CD630_35950	ncbi-geneid:4915366	3.4.11.-	144052
cdf:CD630_35960	ncbi-geneid:4915367	2.1.1.13	82282|51717|52242|47644
cdf:CD630_35980	ncbi-geneid:4915369	3.13.1.-|4.4.1.21	63411
cdf:CD630_35990	ncbi-geneid:4915370	2.7.3.-	55874|47384
cdf:CD630_36010	ncbi-geneid:4915372	3.4.16.4	55166
cdf:CD630_36050	ncbi-geneid:4915376	3.1.3.18	56784|54862
cdf:CD630_36190	ncbi-geneid:4914112	2.3.1.-	55729
cdf:CD630_36220	ncbi-geneid:4914115	3.11.1.2	82057|57783
cdf:CD630_36260	ncbi-geneid:4914119	4.1.2.14|4.1.3.16	51569
cdf:CD630_36270	ncbi-geneid:4914120	4.2.1.52	51569
cdf:CD630_36300	ncbi-geneid:4914123	2.7.1.69	52794
cdf:CD630_36320	ncbi-geneid:4914125	3.3.2.1	52499
cdf:CD630_36400	ncbi-geneid:4913794	2.7.1.45	53613
cdf:CD630_36420	ncbi-geneid:4913796	2.9.1.1	53383
cdf:CD630_36430	ncbi-geneid:4913797	3.5.2.3	51556|51338|51338
cdf:CD630_36470	ncbi-geneid:4913594	2.7.1.69	46973
cdf:CD630_36480	ncbi-geneid:4913595	2.7.1.69	52794
cdf:CD630_36550	ncbi-geneid:4915544	6.3.4.4	52540
cdf:CD630_36570	ncbi-geneid:4915546	3.6.1.-|3.6.4.12	52540|48024
cdf:CD630_36640	ncbi-geneid:4915554	2.6.1.-	53383
cdf:CD630_36700	ncbi-geneid:4912988	4.4.1.16	53383
cdf:CD630_36790	ncbi-geneid:4912998	3.1.26.5	54211
