# Supplementary material for: Tracing the Repertoire of Promiscuous Enzymes along the Metabolic Pathways in Archaeal Organisms
Source: Life (Basel). 2017 Jul 13;7(3):30. doi: 10.3390/life7030030 (PMC5617955; doi:10.3390/life7030030)
Supplement: Supplementary file 1 [file life-07-00030-s001.zip › Table_S2/cdi.txt]

KEGGID	NCBIGI	ECs	SFamilyID
cdi:DIP0002	ncbi-geneid:2649984	2.7.7.7	55979|55979|55979
cdi:DIP0005	ncbi-geneid:2650607	5.99.1.3	56719|55874|54211
cdi:DIP0009	ncbi-geneid:2648827	5.99.1.3	56719|101904
cdi:DIP0023	ncbi-geneid:2648749	3.6.3.17	52540
cdi:DIP0025	ncbi-geneid:2648751	5.2.1.8	50891
cdi:DIP0030	ncbi-geneid:2650614	2.5.1.3	51391
cdi:DIP0031	ncbi-geneid:2650615	1.4.3.19	51905|54373
cdi:DIP0035	ncbi-geneid:2650187	2.7.4.7|2.5.1.3|2.7.1.49	53613
cdi:DIP0053	ncbi-geneid:2648899	2.7.1.-|2.7.11.1	56112
cdi:DIP0054	ncbi-geneid:2649543	2.7.1.-|2.7.11.1	56112
cdi:DIP0057	ncbi-geneid:2650428	3.1.3.16	81606
cdi:DIP0061	ncbi-geneid:2650568	3.6.3.4	56784|81653|81665
cdi:DIP0105	ncbi-geneid:2649072	2.8.1.6	102114
cdi:DIP0110	ncbi-geneid:2649040	3.6.3.34	52540
cdi:DIP0113	ncbi-geneid:2650431	4.1.99.3	48173|52425
cdi:DIP0115	ncbi-geneid:2648477	5.5.1.4	51735|55347
cdi:DIP0132	ncbi-geneid:2649985	2.3.1.-	51161
cdi:DIP0133	ncbi-geneid:2649986	1.14.11.-	51197
cdi:DIP0134	ncbi-geneid:2649987	3.2.2.20	48150
cdi:DIP0135	ncbi-geneid:2649988	1.-.-.-	51735
cdi:DIP0154	ncbi-geneid:2650574	3.4.24.-	55486
cdi:DIP0178	ncbi-geneid:2648854	2.6.1.9	53383
cdi:DIP0222	ncbi-geneid:2650491	2.4.2.36	56399|56845|49380
cdi:DIP0227	ncbi-geneid:2648727	4.-.-.-	51366
cdi:DIP0228	ncbi-geneid:2648728	2.6.-.-	52317
cdi:DIP0245	ncbi-geneid:2650632	1.3.1.12	51735|48179
cdi:DIP0247	ncbi-geneid:2650634	3.5.4.12	53927
cdi:DIP0251	ncbi-geneid:2650580	2.4.2.29	51713
cdi:DIP0252	ncbi-geneid:2650581	6.1.1.17	52374
cdi:DIP0254	ncbi-geneid:2649495	2.7.1.12	52540
cdi:DIP0259	ncbi-geneid:2650434	2.7.7.7	52540|48019
cdi:DIP0265	ncbi-geneid:2649287	1.-.-.-	55469
cdi:DIP0266	ncbi-geneid:2649288	2.3.3.13	51569|110921|89000
cdi:DIP0271	ncbi-geneid:2650521	2.4.2.1	53167
cdi:DIP0273	ncbi-geneid:2648850	4.1.2.4	51569
cdi:DIP0274	ncbi-geneid:2648851	5.4.2.8	53738|53738|53738|55957
cdi:DIP0277	ncbi-geneid:2648483	2.7.2.4	53633|55021|55021
cdi:DIP0279	ncbi-geneid:2648485	1.2.1.11	55347|51735
cdi:DIP0281	ncbi-geneid:2649075	1.11.1.6	56634
cdi:DIP0304	ncbi-geneid:2650640	4.2.99.18	48150
cdi:DIP0327	ncbi-geneid:2649678	5.99.1.2	56712
cdi:DIP0330	ncbi-geneid:2649282	3.2.1.18	50939|49899
cdi:DIP0332	ncbi-geneid:2650453	4.6.1.1	55073|158472
cdi:DIP0333	ncbi-geneid:2650454	2.7.7.7	52540
cdi:DIP0349	ncbi-geneid:2648861	1.14.11.-	51197
cdi:DIP0358	ncbi-geneid:2648869	2.3.1.86|6.2.1.-	56801
cdi:DIP0360	ncbi-geneid:2648843	2.7.7.24	53448
cdi:DIP0361	ncbi-geneid:2648844	1.1.1.133|5.1.3.13	51735|51182
cdi:DIP0362	ncbi-geneid:2648845	4.2.1.46	51735
cdi:DIP0364	ncbi-geneid:2648847	3.4.21.26	53474|50993
cdi:DIP0368	ncbi-geneid:2650451	1.8.1.4	51905|55424
cdi:DIP0371	ncbi-geneid:2648884	1.3.5.1|1.3.99.1	51905|46977|56425
cdi:DIP0372	ncbi-geneid:2648885	1.3.99.1	46548|54292
cdi:DIP0379	ncbi-geneid:2648892	1.97.1.4	102114
cdi:DIP0384	ncbi-geneid:2648803	1.1.1.158	56176|56194
cdi:DIP0386	ncbi-geneid:2648805	6.2.1.3	56801
cdi:DIP0387	ncbi-geneid:2648806	6.2.1.3	56801
cdi:DIP0389	ncbi-geneid:2650671	5.4.2.1
cdi:DIP0390	ncbi-geneid:2650672	2.7.13.3	55874|47384
cdi:DIP0394	ncbi-geneid:2650676	1.5.1.2	51735|48179
cdi:DIP0400	ncbi-geneid:2650204	1.2.1.70	69742|51735|69075
cdi:DIP0401	ncbi-geneid:2650205	2.5.1.61	53850|54782
cdi:DIP0402	ncbi-geneid:2650206	2.1.1.107|4.2.1.75	69618|53790
cdi:DIP0403	ncbi-geneid:2650207	4.2.1.24	51569
cdi:DIP0407	ncbi-geneid:2649507	4.1.1.37	51726
cdi:DIP0408	ncbi-geneid:2649508	1.3.3.4	51905|54373
cdi:DIP0409	ncbi-geneid:2649362	5.4.3.8	53383
cdi:DIP0420	ncbi-geneid:2650531	6.2.1.26	56801
cdi:DIP0421	ncbi-geneid:2650532	4.1.3.36	52096
cdi:DIP0422	ncbi-geneid:2649095	4.2.1.113	51604
cdi:DIP0423	ncbi-geneid:2649096	4.1.1.71|2.5.1.64|2.2.1.9	52518|52518
cdi:DIP0425	ncbi-geneid:2649098	2.4.1.-	53756
cdi:DIP0426	ncbi-geneid:2649099	2.1.1	53335
cdi:DIP0427	ncbi-geneid:2649100	1.1.1.27	56327|51735
cdi:DIP0429	ncbi-geneid:2650502	2.5.1.30	48576
cdi:DIP0446	ncbi-geneid:2650616	2.7.7.6	64484
cdi:DIP0447	ncbi-geneid:2650617	2.7.7.6	64484
cdi:DIP0470	ncbi-geneid:2649092	3.6.5.3	52540|50465|50447
cdi:DIP0490	ncbi-geneid:2649537	4.3.1.17	143548
cdi:DIP0495	ncbi-geneid:2650526	3.6.3.29	52540|161098|50331
cdi:DIP0497	ncbi-geneid:2649064	1.7.99.4	103501
cdi:DIP0498	ncbi-geneid:2649065	1.7.99.4	89155
cdi:DIP0499	ncbi-geneid:2649066	1.7.99.4	54862
cdi:DIP0500	ncbi-geneid:2649067	1.7.99.4	53706|50692
cdi:DIP0511	ncbi-geneid:2649108	4.2.1.52	51569
cdi:DIP0519	ncbi-geneid:2648735	5.1.3.9	51366
cdi:DIP0520	ncbi-geneid:2648736	3.5.1.25	51556|51338
cdi:DIP0521	ncbi-geneid:2648737	3.5.99.6	100950
cdi:DIP0532	ncbi-geneid:2649687	3.2.1.20	51445
cdi:DIP0541	ncbi-geneid:2650860	2.7.4.3	52540
cdi:DIP0542	ncbi-geneid:2650861	3.4.11.18	55920
cdi:DIP0543	ncbi-geneid:2650862	3.2.1.18	50939
cdi:DIP0549	ncbi-geneid:2648837	2.7.7.6	56553|55257|47789
cdi:DIP0551	ncbi-geneid:2648839	5.4.99.12	55120
cdi:DIP0563	ncbi-geneid:2649509	5.4.2.10	53738|53738|53738|55957
cdi:DIP0568	ncbi-geneid:2649514	5.1.1.1	51419|50621
cdi:DIP0573	ncbi-geneid:2648769	2.3.1.128	55729
cdi:DIP0574	ncbi-geneid:2648770	3.4.24.57	53067|53067
cdi:DIP0580	ncbi-geneid:2649654	1.1.1.205	51412|54631
cdi:DIP0581	ncbi-geneid:2649655	1.1.1.205	51412
cdi:DIP0585	ncbi-geneid:2650252	3.6.3.34	52540
cdi:DIP0595	ncbi-geneid:2649349	6.3.5.2	52402|52317|54810
cdi:DIP0612	ncbi-geneid:2648530	2.7.7.7	89550|81585
cdi:DIP0620	ncbi-geneid:2650470	1.5.1.5|3.5.4.9	51735|53223
cdi:DIP0623	ncbi-geneid:2649047	2.3.1.31	53474
cdi:DIP0628	ncbi-geneid:2649052	3.6.3.34	52540
cdi:DIP0630	ncbi-geneid:2649054	2.5.1.49	53383
cdi:DIP0631	ncbi-geneid:2649055	1.1.1.42	53659
cdi:DIP0633	ncbi-geneid:2649057	3.1.11.2	56219
cdi:DIP0635	ncbi-geneid:2649946	6.1.1.2	52374
cdi:DIP0637	ncbi-geneid:2649948	3.4.16.4	56601
cdi:DIP0642	ncbi-geneid:2649953	2.4.2.9	53271
cdi:DIP0645	ncbi-geneid:2649956	1.8.1.4	51905|55424
cdi:DIP0646	ncbi-geneid:2649499	6.4.1.1	51569|56059|52440|89000|51246|51230
cdi:DIP0649	ncbi-geneid:2649502	6.3.4.14	56059|52440|51246|51230
cdi:DIP0650	ncbi-geneid:2649503	2.8.1.1|2.8.1.2	52821|52821
cdi:DIP0655	ncbi-geneid:2650231	2.7.1.15	53613
cdi:DIP0661	ncbi-geneid:2650237	6.3.4.15	55681|50037
cdi:DIP0663	ncbi-geneid:2650239	4.1.1.21|6.3.4.18	56059|52440|51246
cdi:DIP0664	ncbi-geneid:2650240	4.1.1.21|5.4.99.18	52255
cdi:DIP0672	ncbi-geneid:2649634	1.12.99.6	56770
cdi:DIP0673	ncbi-geneid:2649635	1.12.99.6	56762
cdi:DIP0675	ncbi-geneid:2649637	3.4.24.-	53163
cdi:DIP0682	ncbi-geneid:2650263	2.7.7.13	53448
cdi:DIP0687	ncbi-geneid:2650268	5.4.2.8	53738|53738|53738|55957
cdi:DIP0689	ncbi-geneid:2650270	5.3.1.8	51182
cdi:DIP0692	ncbi-geneid:2650626	3.3.1.1	52283|51735
cdi:DIP0693	ncbi-geneid:2650627	2.7.4.9	52540
cdi:DIP0695	ncbi-geneid:2649078	2.7.13.3	55874|47384|158472
cdi:DIP0705	ncbi-geneid:2649088	3.6.1.-	52540
cdi:DIP0706	ncbi-geneid:2649089	2.5.1.19	55205
cdi:DIP0723	ncbi-geneid:2650223	3.6.4.12	52540|52980
cdi:DIP0725	ncbi-geneid:2650225	3.6.1.22	55811
cdi:DIP0726	ncbi-geneid:2650226	3.6.1.-|3.6.4.12	52540|47819
cdi:DIP0739	ncbi-geneid:2649322	4.1.1.3	51569|89000
cdi:DIP0740	ncbi-geneid:2649323	4.1.1.41	52096|52096
cdi:DIP0772	ncbi-geneid:2648655	3.6.4.12	52540|52540
cdi:DIP0781	ncbi-geneid:2650808	2.1.1.-	75217|55315
cdi:DIP0784	ncbi-geneid:2650244	2.6.1.52	53383
cdi:DIP0785	ncbi-geneid:2650245	2.3.3.1	48256
cdi:DIP0786	ncbi-geneid:2650246	5.2.1.8	54534
cdi:DIP0787	ncbi-geneid:2650247	6.4.1.2	52096|52096
cdi:DIP0789	ncbi-geneid:2650249	4.2.1.17	52096
cdi:DIP0822	ncbi-geneid:2650537	2.1.1.152	53790
cdi:DIP0824	ncbi-geneid:2650539	1.5.1.3	53597
cdi:DIP0825	ncbi-geneid:2650540	2.1.1.45	55831
cdi:DIP0827	ncbi-geneid:2650542	3.6.4.-	52540
cdi:DIP0828	ncbi-geneid:2650543	3.2.2.-	52141
cdi:DIP0829	ncbi-geneid:2649291	3.2.2.-|4.2.99.18	81624|46946|57716
cdi:DIP0832	ncbi-geneid:2649294	5.3.1.9	53697
cdi:DIP0833	ncbi-geneid:2649295	1.2.1.16	53720
cdi:DIP0835	ncbi-geneid:2649297	3.6.1.-|3.6.4.12	52540
cdi:DIP0838	ncbi-geneid:2649300	2.1.2.2	53328
cdi:DIP0839	ncbi-geneid:2649301	3.5.4.10|2.1.2.3	53927|52335
cdi:DIP0845	ncbi-geneid:2649307	4.1.3.6|4.1.3.34	51621
cdi:DIP0855	ncbi-geneid:2649648	2.7.13.3	55874|47384|158472
cdi:DIP0856	ncbi-geneid:2649649	3.4.21.-	50494|50156
cdi:DIP0862	ncbi-geneid:2648538	2.7.7.9	53448
cdi:DIP0864	ncbi-geneid:2648540	2.3.1.128	55729
cdi:DIP0872	ncbi-geneid:2648486	6.1.1.10	52374|47323|57770
cdi:DIP0873	ncbi-geneid:2648487	3.1.21.-	51556
cdi:DIP0875	ncbi-geneid:2648489	2.1.1.182	53335
cdi:DIP0876	ncbi-geneid:2648490	2.7.1.148	54211|55060
cdi:DIP0885	ncbi-geneid:2648499	4.2.1.17	52096
cdi:DIP0892	ncbi-geneid:2648505	1.2.1.12	55347|51735
cdi:DIP0897	ncbi-geneid:2648581	3.1.1.29	53178
cdi:DIP0900	ncbi-geneid:2648584	3.1.1.29	53178
cdi:DIP0902	ncbi-geneid:2648586	3.2.1.41	51445|81296
cdi:DIP0903	ncbi-geneid:2648587	2.7.6.1	53271
cdi:DIP0904	ncbi-geneid:2648588	2.7.7.23|2.3.1.157	53448|51161
cdi:DIP0911	ncbi-geneid:2648596	3.6.4.-	52540|52540|52540|143517|141259
cdi:DIP0917	ncbi-geneid:2648602	4.2.1.11	51604|54826
cdi:DIP0920	ncbi-geneid:2649959	3.6.1.11|3.6.1.40	53067|53067
cdi:DIP0929	ncbi-geneid:2649969	2.5.1.68	64005
cdi:DIP0931	ncbi-geneid:2649971	2.7.1.33	52540
cdi:DIP0932	ncbi-geneid:2649972	2.1.2.1	53383
cdi:DIP0935	ncbi-geneid:2649975	2.3.1.183	55729
cdi:DIP0938	ncbi-geneid:2649978	4.2.1.2	48557
cdi:DIP0939	ncbi-geneid:2649979	3.1.3.11	56655
cdi:DIP0941	ncbi-geneid:2649981	3.1.11.6	116842
cdi:DIP0950	ncbi-geneid:2649521	1.1.1.169	48179|51735
cdi:DIP0965	ncbi-geneid:2650693	1.20.4.1	52833
cdi:DIP0974	ncbi-geneid:2650701	2.6.1.17	53383
cdi:DIP0982	ncbi-geneid:2650709	3.5.1.18	53187|55031
cdi:DIP0984	ncbi-geneid:2650711	2.5.1.15	51717
cdi:DIP0988	ncbi-geneid:2650088	2.1.1.187	53335
cdi:DIP0989	ncbi-geneid:2649275	3.2.1.26	75005|49899
cdi:DIP0990	ncbi-geneid:2649276	4.1.1.5	117856
cdi:DIP0992	ncbi-geneid:2649278	2.7.7.27	53448|51161
cdi:DIP1002	ncbi-geneid:2650653	1.2.4.2	52518|52777|52518
cdi:DIP1006	ncbi-geneid:2650657	1.1.1.25	51735|53223
cdi:DIP1007	ncbi-geneid:2650658	3.1.1.1	53474
cdi:DIP1014	ncbi-geneid:2650665	2.7.7.10|2.7.7.12	54197|54197
cdi:DIP1015	ncbi-geneid:2650666	2.7.1.6	54211|55060
cdi:DIP1017	ncbi-geneid:2650668	3.6.1.-	55811
cdi:DIP1018	ncbi-geneid:2650669	3.6.4.13	52540
cdi:DIP1034	ncbi-geneid:2648619	6.1.1.19	52374|47323|55190
cdi:DIP1035	ncbi-geneid:2648620	4.1.1.20	51419|50621
cdi:DIP1036	ncbi-geneid:2648621	1.1.1.3	55347|51735|55021
cdi:DIP1037	ncbi-geneid:2648622	2.7.1.39	54211|55060
cdi:DIP1038	ncbi-geneid:2648623	6.2.1.-	56801
cdi:DIP1042	ncbi-geneid:2648626	2.1.1.-	53335
cdi:DIP1046	ncbi-geneid:2650812	3.6.3.14	81336
cdi:DIP1047	ncbi-geneid:2650813	3.6.3.14	81333
cdi:DIP1048	ncbi-geneid:2650814	3.6.3.14	81573
cdi:DIP1050	ncbi-geneid:2650816	3.6.3.14	52540|47917|50615
cdi:DIP1051	ncbi-geneid:2650817	3.6.3.14	52943
cdi:DIP1052	ncbi-geneid:2650818	3.6.3.14	52540|47917|50615
cdi:DIP1053	ncbi-geneid:2650819	3.6.3.14	51344
cdi:DIP1059	ncbi-geneid:2650825	3.6.3.34	52540
cdi:DIP1065	ncbi-geneid:2649325	2.4.1.18	51445|51011|81296|81296
cdi:DIP1066	ncbi-geneid:2649326	3.2.1.1	51445|51011
cdi:DIP1067	ncbi-geneid:2649327	3.6.3.34	52540
cdi:DIP1072	ncbi-geneid:2649332	2.8.1.7	53383
cdi:DIP1074	ncbi-geneid:2649334	2.1.1.61|2.8.1.-	52402
cdi:DIP1076	ncbi-geneid:2649336	2.7.7.7
cdi:DIP1077	ncbi-geneid:2649337	6.5.1.2
cdi:DIP1079	ncbi-geneid:2649339	6.3.5.6|6.3.5.7	141000
cdi:DIP1080	ncbi-geneid:2649340	6.3.5.6|6.3.5.7	75304
cdi:DIP1085	ncbi-geneid:2649345	3.6.3.34	52540
cdi:DIP1088	ncbi-geneid:2649348	2.7.1.11	53784
cdi:DIP1089	ncbi-geneid:2650831	6.3.5.6|6.3.5.7	55931|89095
cdi:DIP1096	ncbi-geneid:2650838	4.2.1.9	143975|52016
cdi:DIP1098	ncbi-geneid:2650840	2.2.1.6	52518|52518|52467
cdi:DIP1099	ncbi-geneid:2650841	2.2.1.6	55021|55021
cdi:DIP1100	ncbi-geneid:2650842	1.1.1.86	51735|48179
cdi:DIP1104	ncbi-geneid:2650846	1.1.1.95	51735|52283|143548|55021
cdi:DIP1105	ncbi-geneid:2650847	1.1.1.85	53659
cdi:DIP1114	ncbi-geneid:2650853	5.4.4.2	56322
cdi:DIP1115	ncbi-geneid:2650854	6.1.1.17	52374|48163
cdi:DIP1122	ncbi-geneid:2649924	4.1.1.31	51621
cdi:DIP1123	ncbi-geneid:2649925	3.11.1.2	82057|57783
cdi:DIP1124	ncbi-geneid:2649926	2.8.1.6	102114
cdi:DIP1127	ncbi-geneid:2649929	4.2.1.33|4.2.1.35	53732
cdi:DIP1128	ncbi-geneid:2649930	4.2.1.33|4.2.1.35	52016
cdi:DIP1130	ncbi-geneid:2649932	1.1.1.94	51735|48179
cdi:DIP1131	ncbi-geneid:2649933	6.3.2.4	56059|52440
cdi:DIP1133	ncbi-geneid:2649935	2.7.4.16	55326|56042
cdi:DIP1134	ncbi-geneid:2649936	3.2.2.-	52141
cdi:DIP1136	ncbi-geneid:2649938	3.6.1.-|3.6.4.12	52540|50249
cdi:DIP1138	ncbi-geneid:2649940	2.1.1.171	53335
cdi:DIP1139	ncbi-geneid:2649941	2.7.7.3	52374
cdi:DIP1142	ncbi-geneid:2649944	3.6.3.21	52540
cdi:DIP1146	ncbi-geneid:2648811	2.7.7.7	56672|88723|47807|53098
cdi:DIP1151	ncbi-geneid:2648816	2.7.1.69	51261|55604
cdi:DIP1152	ncbi-geneid:2648817	2.7.1.24	52540
cdi:DIP1165	ncbi-geneid:2648565	6.1.1.20	55681|46589
cdi:DIP1166	ncbi-geneid:2648566	6.1.1.20	56037|55681|50249|54991|46955
cdi:DIP1167	ncbi-geneid:2648567	1.2.1	55347|51735
cdi:DIP1168	ncbi-geneid:2648568	2.3.1.35|2.3.1.1	56266
cdi:DIP1169	ncbi-geneid:2648569	2.7.2	53633
cdi:DIP1170	ncbi-geneid:2649722	2.6.1.11	53383
cdi:DIP1171	ncbi-geneid:2649723	2.1.3.3	53671
cdi:DIP1173	ncbi-geneid:2649725	6.3.4.5	69864|52402
cdi:DIP1174	ncbi-geneid:2649726	4.3.2.1	48557
cdi:DIP1176	ncbi-geneid:2649728	6.1.1.1	52374|55174
cdi:DIP1181	ncbi-geneid:2649736	2.7.1.23	111331
cdi:DIP1185	ncbi-geneid:2649740	3.6.1.13	55811
cdi:DIP1189	ncbi-geneid:2649744	6.3.3.3	52540
cdi:DIP1191	ncbi-geneid:2649746	2.6.1.62	53383
cdi:DIP1192	ncbi-geneid:2649747	6.3.3.3	52540
cdi:DIP1195	ncbi-geneid:2649750	5.4.99.12	55120|55174
cdi:DIP1196	ncbi-geneid:2649751	2.7.4.14	52540
cdi:DIP1213	ncbi-geneid:2649769	1.1.1.44	48179|51735
cdi:DIP1217	ncbi-geneid:2649773	1.6.99.3	51905
cdi:DIP1218	ncbi-geneid:2649774	2.1.1.79	53335
cdi:DIP1226	ncbi-geneid:2649781	2.4.1.83	53448
cdi:DIP1227	ncbi-geneid:2649782	2.3.1.-	56317
cdi:DIP1231	ncbi-geneid:2649786	1.14.13.83	55124|55124|56014|56014
cdi:DIP1232	ncbi-geneid:2649787	5.4.1.2	63965
cdi:DIP1233	ncbi-geneid:2649788	2.1.1.130|2.1.1.131	53790|53790
cdi:DIP1235	ncbi-geneid:2649790	2.1.1.133	53790
cdi:DIP1236	ncbi-geneid:2649791	2.1.1.132	53790|53335
cdi:DIP1237	ncbi-geneid:2649792	1.-.-.-	51735
cdi:DIP1239	ncbi-geneid:2649794	3.6.4.-	52540
cdi:DIP1240	ncbi-geneid:2649795	2.1.1.-	75217
cdi:DIP1249	ncbi-geneid:2649804	2.1.1.36	53335
cdi:DIP1250	ncbi-geneid:2649805	3.4.11.-	53187|101821
cdi:DIP1253	ncbi-geneid:2649808	6.3.4.3	52540
cdi:DIP1254	ncbi-geneid:2649809	4.3.1.1	48557
cdi:DIP1256	ncbi-geneid:2649811	2.4.2.17	53850|54913
cdi:DIP1257	ncbi-geneid:2650087	3.6.1.31	101386
cdi:DIP1259	ncbi-geneid:2649813	2.1.1.13	82282|56507|51717|52242|47644
cdi:DIP1261	ncbi-geneid:2649815	6.1.1.16	52374
cdi:DIP1264	ncbi-geneid:2649818	1.3.3.1	51395
cdi:DIP1270	ncbi-geneid:2649823	2.8.1.1|2.8.1.2	52821|52821
cdi:DIP1271	ncbi-geneid:2649824	2.7.-.-	52540
cdi:DIP1272	ncbi-geneid:2649825	5.4.99.2	51703|52242
cdi:DIP1273	ncbi-geneid:2649826	5.4.99.2	51703
cdi:DIP1280	ncbi-geneid:2649833	4.99.1.1	53800
cdi:DIP1283	ncbi-geneid:2649836	4.2.1.3	53732|52016
cdi:DIP1285	ncbi-geneid:2649838	6.3.5.2	52317
cdi:DIP1292	ncbi-geneid:2649845	4.4.1.-|2.8.1.7|4.4.1.16	53383
cdi:DIP1302	ncbi-geneid:2649856	2.2.1.1	52518|52518|52922
cdi:DIP1303	ncbi-geneid:2649857	2.2.1.2	51569
cdi:DIP1304	ncbi-geneid:2649858	1.1.1.49	55347|51735
cdi:DIP1306	ncbi-geneid:2649860	3.1.1.31	100950
cdi:DIP1308	ncbi-geneid:2649862	5.3.1.1	51351
cdi:DIP1309	ncbi-geneid:2649863	2.7.2.3	53748
cdi:DIP1310	ncbi-geneid:2649864	1.2.1.12	55347|51735
cdi:DIP1316	ncbi-geneid:2649870	2.5.1.9|2.5.1.78	52121
cdi:DIP1317	ncbi-geneid:2649871	3.5.4.25|4.1.99.12	55821|142695
cdi:DIP1318	ncbi-geneid:2649872	2.5.1.9	63380|63380
cdi:DIP1319	ncbi-geneid:2649873	3.5.4.26|1.1.1.193	53597|53927
cdi:DIP1320	ncbi-geneid:2649874	5.1.3.1	51366
cdi:DIP1321	ncbi-geneid:2649875	2.1.1.-	53335|48013
cdi:DIP1322	ncbi-geneid:2649876	2.1.2.9	53328|50486
cdi:DIP1323	ncbi-geneid:2649877	3.5.1.88	56420
cdi:DIP1325	ncbi-geneid:2649879	2.5.1.6	55973|55973|55973
cdi:DIP1326	ncbi-geneid:2649880	4.1.1.36|6.3.2.5	102645|52507
cdi:DIP1327	ncbi-geneid:2649881	2.7.7.6	63562
cdi:DIP1328	ncbi-geneid:2649882	2.7.4.8	52540
cdi:DIP1330	ncbi-geneid:2649884	4.1.1.23	51366
cdi:DIP1331	ncbi-geneid:2649885	6.3.5.5	56059|56059|52440|52440|48108|52335
cdi:DIP1332	ncbi-geneid:2649886	6.3.5.5	52021|52317
cdi:DIP1333	ncbi-geneid:2649887	3.5.2.3	51556|51338
cdi:DIP1334	ncbi-geneid:2648777	2.1.3.2	53671
cdi:DIP1335	ncbi-geneid:2648778	2.4.2.9	53271
cdi:DIP1341	ncbi-geneid:2648784	3.4.-.-	55920|53092
cdi:DIP1342	ncbi-geneid:2648785	4.2.1.10	52304
cdi:DIP1343	ncbi-geneid:2648786	4.2.3.4	56796
cdi:DIP1344	ncbi-geneid:2648787	2.7.1.71	52540
cdi:DIP1345	ncbi-geneid:2648788	4.2.3.5	103263
cdi:DIP1347	ncbi-geneid:2648790	1.1.1.25	53223|51735
cdi:DIP1349	ncbi-geneid:2648792	3.1.-.-	53098
cdi:DIP1350	ncbi-geneid:2648793	6.1.1.7	55681|101353|55186|50447
cdi:DIP1353	ncbi-geneid:2648796	6.1.1.12	55681|55261|50249
cdi:DIP1359	ncbi-geneid:2649890	4.3.1.17	143548
cdi:DIP1360	ncbi-geneid:2649891	6.1.1.21	55681|52954
cdi:DIP1362	ncbi-geneid:2649893	1.11.1.15	52833
cdi:DIP1363	ncbi-geneid:2649894	5.2.1.8	50891
cdi:DIP1368	ncbi-geneid:2649899	2.7.6.5	109604|81301|81271|55021
cdi:DIP1369	ncbi-geneid:2649900	2.4.2.7	53271
cdi:DIP1375	ncbi-geneid:2649906	3.1.22.4	52540|46785
cdi:DIP1377	ncbi-geneid:2649908	3.1.22.4	53098
cdi:DIP1379	ncbi-geneid:2649910	3.1.2.-	54637|54637
cdi:DIP1382	ncbi-geneid:2649913	2.3.1.47	53383
cdi:DIP1384	ncbi-geneid:2649915	2.4.1.57	53756
cdi:DIP1388	ncbi-geneid:2649919	6.1.1.3	55681|55186|52954
cdi:DIP1393	ncbi-geneid:2649468	1.8.4.12	51316
cdi:DIP1396	ncbi-geneid:2649471	3.1.13.5	53098|47819
cdi:DIP1397	ncbi-geneid:2649472	2.2.1.7	52518|52518|52922
cdi:DIP1398	ncbi-geneid:2649473	2.1.1.-	53335|50249
cdi:DIP1400	ncbi-geneid:2649475	3.6.1.23	51283
cdi:DIP1403	ncbi-geneid:2649478	3.1.3.25	56655
cdi:DIP1404	ncbi-geneid:2649479	2.7.1.63	53067
cdi:DIP1412	ncbi-geneid:2649487	3.1.-.-	69500
cdi:DIP1415	ncbi-geneid:2649689	5.1.3.2	51735
cdi:DIP1420	ncbi-geneid:2649694	1.11.1.15	52833
cdi:DIP1423	ncbi-geneid:2649697	3.6.4.13	52540
cdi:DIP1426	ncbi-geneid:2649700	3.4.21.88	51306|46785
cdi:DIP1428	ncbi-geneid:2649702	2.7.3.9	51621|52009|47831
cdi:DIP1430	ncbi-geneid:2649704	2.7.1.56	53613
cdi:DIP1437	ncbi-geneid:2649708	1.5.1.29	52218
cdi:DIP1442	ncbi-geneid:2649713	5.1.1.7	54506|54506
cdi:DIP1443	ncbi-geneid:2649714	2.5.1.75	52540
cdi:DIP1464	ncbi-geneid:2650349	4.2.1.52	51569
cdi:DIP1465	ncbi-geneid:2650350	2.1.1.148	69796
cdi:DIP1466	ncbi-geneid:2650351	1.3.1.26	55347|51735
cdi:DIP1467	ncbi-geneid:2650352	2.7.7.8	54211|54211|55666|55666|54791|50249
cdi:DIP1470	ncbi-geneid:2650355	2.7.7.2|2.7.1.26	82114|52374
cdi:DIP1471	ncbi-geneid:2650356	4.2.1.70|5.4.99.12	55120|88697
cdi:DIP1482	ncbi-geneid:2650367	6.1.1.15	55681|52954|55826
cdi:DIP1484	ncbi-geneid:2650369	2.1.1.107	53790
cdi:DIP1487	ncbi-geneid:2650372	2.1.1.63	46767
cdi:DIP1488	ncbi-geneid:2650373	6.3.5.9|6.3.1	52540|52317
cdi:DIP1489	ncbi-geneid:2650374	2.5.1.17	52540
cdi:DIP1492	ncbi-geneid:2650376	1.1.5.4	51905
cdi:DIP1494	ncbi-geneid:2650378	1.8.1.7	51905|55424
cdi:DIP1495	ncbi-geneid:2650379	6.3.5.10	52540|52317
cdi:DIP1496	ncbi-geneid:2650380	3.4.11.18	55920
cdi:DIP1498	ncbi-geneid:2650382	1.17.7.1	56014|51717
cdi:DIP1499	ncbi-geneid:2650383	3.4.24.-	50156
cdi:DIP1500	ncbi-geneid:2650384	1.1.1.267	55347|51735|69055
cdi:DIP1502	ncbi-geneid:2650386	2.1.1.-	102114
cdi:DIP1506	ncbi-geneid:2650390	2.7.4.22	53633
cdi:DIP1515	ncbi-geneid:2650399	3.1.26.4	53098
cdi:DIP1516	ncbi-geneid:2650400	3.4.21.89	51306
cdi:DIP1530	ncbi-geneid:2650720	2.1.1.31	75217
cdi:DIP1534	ncbi-geneid:2650724	2.7.7.59	109604|81301|81593
cdi:DIP1541	ncbi-geneid:2650730	3.6.1.7	54975
cdi:DIP1543	ncbi-geneid:2650732	3.2.2.23|4.2.99.18	81624|46946|57716
cdi:DIP1544	ncbi-geneid:2650733	3.1.26.3	69065|54768
cdi:DIP1547	ncbi-geneid:2650736	1.4.1.4	51735|53223
cdi:DIP1548	ncbi-geneid:2650737	2.7.1.31	110738
cdi:DIP1551	ncbi-geneid:2650740	3.5.1.32	53187|55031
cdi:DIP1552	ncbi-geneid:2650741	2.4.1.1	53756
cdi:DIP1553	ncbi-geneid:2650742	2.7.1.40	51621|52935|50800
cdi:DIP1555	ncbi-geneid:2650744	4.1.1.48	51366
cdi:DIP1557	ncbi-geneid:2650746	3.5.4.19	141734
cdi:DIP1558	ncbi-geneid:2650747	4.1.3.-	51366
cdi:DIP1559	ncbi-geneid:2650748	3.1.3.25	56655
cdi:DIP1560	ncbi-geneid:2650749	5.3.1.16	51366
cdi:DIP1561	ncbi-geneid:2650750	2.4.2.-	52317
cdi:DIP1564	ncbi-geneid:2650753	4.2.1.19	54211|54211
cdi:DIP1565	ncbi-geneid:2650754	2.6.1.9	53383
cdi:DIP1566	ncbi-geneid:2650755	1.1.1.23	53720
cdi:DIP1572	ncbi-geneid:2650761	3.2.1.-	51445|81296|51011
cdi:DIP1573	ncbi-geneid:2650762	2.7.7.7
cdi:DIP1579	ncbi-geneid:2650768	4.3.1.19	53686
cdi:DIP1580	ncbi-geneid:2650769	2.7.7.7	89550
cdi:DIP1583	ncbi-geneid:2650772	5.4.99.12	55120|55174
cdi:DIP1587	ncbi-geneid:2650776	3.5.1.1	53774
cdi:DIP1588	ncbi-geneid:2650777	2.7.7.7	56672|100879
cdi:DIP1589	ncbi-geneid:2650778	6.1.1.5	52374|50677|47323|47323
cdi:DIP1597	ncbi-geneid:2650786	6.3.2.8	53623|53244|51984
cdi:DIP1598	ncbi-geneid:2650787	2.4.1.227	53756
cdi:DIP1600	ncbi-geneid:2650789	6.3.2.9	53623|53244|51984
cdi:DIP1602	ncbi-geneid:2650791	6.3.2.10	53623|53244|63418
cdi:DIP1603	ncbi-geneid:2650792	6.3.2.13	53623|53244|63418
cdi:DIP1604	ncbi-geneid:2650793	2.4.1.129	56601|56519
cdi:DIP1606	ncbi-geneid:2650795	2.1.1.-	81799|53335
cdi:DIP1611	ncbi-geneid:2650800	1.5.1.20	51730
cdi:DIP1612	ncbi-geneid:2650801	2.5.1.1|2.5.1.10|2.5.1.29	48576
cdi:DIP1615	ncbi-geneid:2650804	2.7.11.1	56112
cdi:DIP1616	ncbi-geneid:2650805	2.5.1.54	51569
cdi:DIP1618	ncbi-geneid:2648664	2.3.1.51	69593
cdi:DIP1619	ncbi-geneid:2648665	2.7.1.2	53067
cdi:DIP1620	ncbi-geneid:2648666	2.4.1.-	53756
cdi:DIP1627	ncbi-geneid:2648673	1.9.3.1	81452
cdi:DIP1629	ncbi-geneid:2648675	1.9.3.1	49503|81464
cdi:DIP1630	ncbi-geneid:2648676	6.3.5.4	52402|56235
cdi:DIP1633	ncbi-geneid:2648679	2.7.1.156|2.7.7.62	52540
cdi:DIP1634	ncbi-geneid:2648680	2.4.2.21	52733
cdi:DIP1636	ncbi-geneid:2648682	2.6.1.42	56752
cdi:DIP1637	ncbi-geneid:2648683	3.4.11.1	53187|52949
cdi:DIP1639	ncbi-geneid:2648685	2.3.1.12|2.3.1.61	52777|51230|51230|51230|47005
cdi:DIP1640	ncbi-geneid:2648686	6.-.-.-|2.3.1.181
cdi:DIP1641	ncbi-geneid:2648687	2.8.1.8	102114
cdi:DIP1644	ncbi-geneid:2648690	6.3.1.2	55931|54368
cdi:DIP1666	ncbi-geneid:2648711	4.2.3.1	53686
cdi:DIP1669	ncbi-geneid:2648714	1.14.99.3	48613
cdi:DIP1670	ncbi-geneid:2648715	2.7.7.42	81301|81301|81593|81593
cdi:DIP1671	ncbi-geneid:2648716	6.3.1.2	55931|54368
cdi:DIP1674	ncbi-geneid:2648719	2.7.1.6	54211
cdi:DIP1681	ncbi-geneid:2648726	2.6.1.9	53383
cdi:DIP1683	ncbi-geneid:2650273	3.1.3.48	52788
cdi:DIP1687	ncbi-geneid:2650278	1.2.4.1	52518|52518|52922
cdi:DIP1699	ncbi-geneid:2650292	2.7.7.-	56731|57783
cdi:DIP1700	ncbi-geneid:2650293	2.6.1.16	53697|56235
cdi:DIP1703	ncbi-geneid:2650296	3.1.5.1	109604
cdi:DIP1708	ncbi-geneid:2650301	6.1.1.14	55681|52954
cdi:DIP1712	ncbi-geneid:2650305	2.5.1.31	64005
cdi:DIP1715	ncbi-geneid:2650308	2.7.1.35	53613
cdi:DIP1719	ncbi-geneid:2650312	2.1.1.-	75217|88697
cdi:DIP1722	ncbi-geneid:2650315	1.3.99.22	102114
cdi:DIP1725	ncbi-geneid:2650318	6.2.1.3	56801
cdi:DIP1726	ncbi-geneid:2650319	2.4.1.25	51445
cdi:DIP1728	ncbi-geneid:2650321	3.4.15.5	55486
cdi:DIP1730	ncbi-geneid:2650323	5.3.3.2	55811
cdi:DIP1736	ncbi-geneid:2650329	3.-.-.-|4.4.1.8	53383
cdi:DIP1746	ncbi-geneid:2649371	2.7.1.17	53067|53067
cdi:DIP1748	ncbi-geneid:2649373	1.6.-.-	51905|55424|52821
cdi:DIP1753	ncbi-geneid:2649378	3.2.2.1	53590
cdi:DIP1769	ncbi-geneid:2649394	2.7.7.7	52540|48019
cdi:DIP1773	ncbi-geneid:2649398	5.4.2.1
cdi:DIP1775	ncbi-geneid:2649400	2.7.7.18	52374
cdi:DIP1776	ncbi-geneid:2649401	1.2.1.41	53720
cdi:DIP1777	ncbi-geneid:2649402	2.7.2.11	53633|88697
cdi:DIP1782	ncbi-geneid:2649407	3.1.26.12	50249
cdi:DIP1783	ncbi-geneid:2649408	2.7.4.6	54919
cdi:DIP1785	ncbi-geneid:2649410	6.3.2.12|6.3.2.17	53623|53244
cdi:DIP1786	ncbi-geneid:2649411	6.1.1.9	52374|50677|47323|46589
cdi:DIP1787	ncbi-geneid:2649412	1.1.1.37	56327|51735
cdi:DIP1790	ncbi-geneid:2649415	2.6.1.85	56322|52317|56752
cdi:DIP1791	ncbi-geneid:2649416	3.4.21.92	52096
cdi:DIP1792	ncbi-geneid:2649417	3.4.21.92	52096
cdi:DIP1796	ncbi-geneid:2649423	5.3.1.6	89623
cdi:DIP1798	ncbi-geneid:2649425	3.4.11.2	55486|63737
cdi:DIP1802	ncbi-geneid:2649429	3.1.2.-	54637
cdi:DIP1813	ncbi-geneid:2649441	3.1.-.-
cdi:DIP1843	ncbi-geneid:2649217	1.11.1.15	52833
cdi:DIP1845	ncbi-geneid:2649219	2.7.8.7	56214
cdi:DIP1846	ncbi-geneid:2649220	2.3.1.-	52151|53901|53901|52151|54637|51412|51735
cdi:DIP1850	ncbi-geneid:2649225	3.6.1.15	52972
cdi:DIP1851	ncbi-geneid:2649226	2.7.7.56	54211|55666
cdi:DIP1853	ncbi-geneid:2649228	5.1.1.3	53681|53681
cdi:DIP1858	ncbi-geneid:2649233	2.4.2.11	51690|54675
cdi:DIP1859	ncbi-geneid:2649234	3.6.4.12	52540
cdi:DIP1863	ncbi-geneid:2649238	3.1.3.3	56784|55021
cdi:DIP1864	ncbi-geneid:2649239	1.9.3.1	81442
cdi:DIP1865	ncbi-geneid:2649240	1.17.4.1	47240
cdi:DIP1866	ncbi-geneid:2649241	1.16.3.1	47240
cdi:DIP1867	ncbi-geneid:2649242	1.17.4.1	51998|48168
cdi:DIP1870	ncbi-geneid:2649245	2.5.1.-	48576
cdi:DIP1871	ncbi-geneid:2649246	1.14.99.-	51905
cdi:DIP1873	ncbi-geneid:2649248	6.3.1.5	52402
cdi:DIP1882	ncbi-geneid:2649258	5.4.2.2	53738|53738|55957|53738
cdi:DIP1887	ncbi-geneid:2649266	2.5.1.7	55205
cdi:DIP1890	ncbi-geneid:2649269	2.5.1.47	53686
cdi:DIP1891	ncbi-geneid:2649270	2.3.1.30	51161
cdi:DIP1893	ncbi-geneid:2649273	1.1.1.6	56796
cdi:DIP1902	ncbi-geneid:2648952	2.8.3.-	100950|100950
cdi:DIP1916	ncbi-geneid:2648964	4.1.3.38	56752
cdi:DIP1919	ncbi-geneid:2648967	6.3.3.1	56042|55326
cdi:DIP1920	ncbi-geneid:2648968	2.4.2.14	56235|53271
cdi:DIP1924	ncbi-geneid:2648972	1.17.4.1	47240
cdi:DIP1925	ncbi-geneid:2648974	1.11.1.9	52833
cdi:DIP1926	ncbi-geneid:2648975	3.4.21.83	50993|53474
cdi:DIP1927	ncbi-geneid:2648976	6.3.2.6	56104
cdi:DIP1928	ncbi-geneid:2648977	4.3.2.2	48557
cdi:DIP1929	ncbi-geneid:2648978	2.6.1.1	53383
cdi:DIP1932	ncbi-geneid:2648981	6.3.4.13	56059|52440|51246
cdi:DIP1935	ncbi-geneid:2648984	2.7.13.3	55874|47384|158472
cdi:DIP1948	ncbi-geneid:2648995	2.5.1.15	51717
cdi:DIP1952	ncbi-geneid:2648999	1.2.2.2|1.2.5.1	52518|52518|52467
cdi:DIP1966	ncbi-geneid:2649013	2.4.1.15	53756
cdi:DIP1968	ncbi-geneid:2649015	3.1.3.12	56784
cdi:DIP1970	ncbi-geneid:2649017	2.1.1.-	75217|55315
cdi:DIP1971	ncbi-geneid:2649018	6.1.1.16	52374|47323
cdi:DIP1972	ncbi-geneid:2649019	4.6.1.12	69765
cdi:DIP1973	ncbi-geneid:2649020	2.7.7.60	53448
cdi:DIP1979	ncbi-geneid:2649026	4.2.1.1	53056
cdi:DIP1980	ncbi-geneid:2649027	3.2.2.-	48150
cdi:DIP1987	ncbi-geneid:2650091	6.1.1.6	55681|50249
cdi:DIP1993	ncbi-geneid:2650097	6.3.2.1	52374
cdi:DIP1997	ncbi-geneid:2650101	2.7.6.3	55083
cdi:DIP1998	ncbi-geneid:2650102	4.1.2.25	55620
cdi:DIP1999	ncbi-geneid:2650103	2.5.1.15	51717
cdi:DIP2001	ncbi-geneid:2650105	3.5.4.16	55620
cdi:DIP2002	ncbi-geneid:2650106	3.4.24.-	52540|140990
cdi:DIP2003	ncbi-geneid:2650107	2.4.2.8	53271
cdi:DIP2004	ncbi-geneid:2650108	6.3.4.-	52402
cdi:DIP2005	ncbi-geneid:2650109	3.4.16.4|3.4.21	56601
cdi:DIP2006	ncbi-geneid:2650110	3.6.1.1	50324
cdi:DIP2030	ncbi-geneid:2650131	1.-.-.-	51395
cdi:DIP2032	ncbi-geneid:2650133	3.2.-.-	52317
cdi:DIP2042	ncbi-geneid:2650141	6.3.-.-	55931
cdi:DIP2045	ncbi-geneid:2650144	3.5.1.88	56420
cdi:DIP2047	ncbi-geneid:2650146	3.1.11.2	56219
cdi:DIP2048	ncbi-geneid:2650147	2.7.8.-	56024|56024
cdi:DIP2053	ncbi-geneid:2650152	2.7.11.1	56112
cdi:DIP2054	ncbi-geneid:2650153	2.7.2.1	53067|53067
cdi:DIP2055	ncbi-geneid:2650154	2.3.1.8	53659
cdi:DIP2056	ncbi-geneid:2650155	1.18.1.2	51971
cdi:DIP2057	ncbi-geneid:2650156	2.1.2.-	56059
cdi:DIP2063	ncbi-geneid:2650162	6.3.4.4	52540
cdi:DIP2094	ncbi-geneid:2649561	4.1.2.13	51569
cdi:DIP2097	ncbi-geneid:2649564	2.4.2.10	53271
cdi:DIP2099	ncbi-geneid:2649566	2.8.1.1|2.8.1.2	52821|52821
cdi:DIP2114	ncbi-geneid:2649581	1.1.1.1	50129|51735
cdi:DIP2115	ncbi-geneid:2649582	1.2.1.3	53720
cdi:DIP2130	ncbi-geneid:2649600	6.3.5.3	52317|56042|55326|55326
cdi:DIP2131	ncbi-geneid:2649601	3.2.2.1|3.2.2.9	53167
cdi:DIP2135	ncbi-geneid:2649605	1.1.1.4|1.1.1.303	50129|51735
cdi:DIP2136	ncbi-geneid:2649606	2.6.1.2|2.6.1.66	53383
cdi:DIP2138	ncbi-geneid:2649608	6.1.1.6	55681|50249
cdi:DIP2141	ncbi-geneid:2649611	1.1.1.22	51735|48179|52413
cdi:DIP2142	ncbi-geneid:2649612	3.5.4.13	51283
cdi:DIP2172	ncbi-geneid:2648918	3.2.1.21	51445
cdi:DIP2180	ncbi-geneid:2648926	4.1.1.32	53795|68923
cdi:DIP2181	ncbi-geneid:2648927	2.1.1.33	53335
cdi:DIP2200	ncbi-geneid:2650000	1.2.1.8	53720
cdi:DIP2202	ncbi-geneid:2650002	1.1.99.1	51905|54373
cdi:DIP2203	ncbi-geneid:2650003	5.4.99.9	51971|54373
cdi:DIP2235	ncbi-geneid:2650031	2.7.1.30	53067|53067
cdi:DIP2237	ncbi-geneid:2650033	1.1.5.3	51905|54373
cdi:DIP2240	ncbi-geneid:2650036	6.1.1.11	55681|46589
cdi:DIP2246	ncbi-geneid:2650042	4.2.1.51	53850|55021
cdi:DIP2249	ncbi-geneid:2650045	1.7.99.7	81442
cdi:DIP2254	ncbi-geneid:2650050	3.1.4.46	51695
cdi:DIP2255	ncbi-geneid:2650051	1.1.1.27	56327|51735
cdi:DIP2257	ncbi-geneid:2650053	2.5.1.72	142754
cdi:DIP2258	ncbi-geneid:2650054	1.4.3.16	51905|56425
cdi:DIP2259	ncbi-geneid:2650055	2.4.2.19	51690|54675
cdi:DIP2260	ncbi-geneid:2650056	1.8.4.11	55068
cdi:DIP2261	ncbi-geneid:2650057	1.15.1.1	54719|46609
cdi:DIP2286	ncbi-geneid:2650084	3.6.3.4	56784|81653|55008|81665
cdi:DIP2288	ncbi-geneid:2648662	3.6.1.-|3.6.4.12	52540|48024
cdi:DIP2304	ncbi-geneid:2650412	3.2.2.23|4.2.99.18	46946|81624|57716
cdi:DIP2312	ncbi-geneid:2649136	3.1.21.3	52540|52540
cdi:DIP2313	ncbi-geneid:2649137	3.1.21.3	116734|116734
cdi:DIP2314	ncbi-geneid:2649138	2.1.1.72	53335
cdi:DIP2319	ncbi-geneid:2649142	1.15.1.1	49329
cdi:DIP2320	ncbi-geneid:2649143	6.1.1.4	52374|50677|47323
cdi:DIP2331	ncbi-geneid:2649154	1.2.1.16	53720
cdi:DIP2334	ncbi-geneid:2649157	2.7.1.-	82549
cdi:DIP2335	ncbi-geneid:2649158	2.7.1.-	101473
cdi:DIP2344	ncbi-geneid:2649167	5.1.3.15	74650
cdi:DIP2351	ncbi-geneid:2649174	4.2.1.20	53686
cdi:DIP2352	ncbi-geneid:2649175	4.1.3.27	56322
cdi:DIP2353	ncbi-geneid:2649176	4.1.3.27	52317
cdi:DIP2354	ncbi-geneid:2649177	2.4.2.18	52418|47648
cdi:DIP2355	ncbi-geneid:2649178	4.1.1.48|5.3.1.24	51366|51366
cdi:DIP2357	ncbi-geneid:2649180	6.3.2.1	52374
cdi:DIP2358	ncbi-geneid:2649181	2.1.2.11	51621
cdi:DIP2360	ncbi-geneid:2649182	4.2.1.20	53686
cdi:DIP2361	ncbi-geneid:2649183	4.2.1.20	51366
cdi:DIP2368	ncbi-geneid:2649190	2.7.7.19	81891|81301
cdi:DIP2373	ncbi-geneid:2649195	1.8.1.9	51905
cdi:DIP2375	ncbi-geneid:2649197	3.5.1.28	53187|47090|47090
cdi:DIP2378	ncbi-geneid:2649200	2.1.1.170	53335
cdi:DIP2381	ncbi-geneid:2649203	3.1.26.5	54211
