# Supplementary material for: Tracing the Repertoire of Promiscuous Enzymes along the Metabolic Pathways in Archaeal Organisms
Source: Life (Basel). 2017 Jul 13;7(3):30. doi: 10.3390/life7030030 (PMC5617955; doi:10.3390/life7030030)
Supplement: Supplementary file 1 [file life-07-00030-s001.zip › Table_S2/cef.txt]

KEGGID	NCBIGI	ECs	SFamilyID
cef:CE0003	ncbi-geneid:1032130	2.7.7.7	55979|55979|55979
cef:CE0006	ncbi-geneid:1032133	5.99.1.3	56719|55874|54211
cef:CE0010	ncbi-geneid:1032138	3.6.3.-	56784|81653|81665
cef:CE0015	ncbi-geneid:1032143	5.99.1.3	56719|101904
cef:CE0021	ncbi-geneid:1032150	3.6.3.17	52540
cef:CE0023	ncbi-geneid:1032152	6.3.5.6|6.3.5.7	75304
cef:CE0029	ncbi-geneid:1032158	5.2.1.8	50891
cef:CE0033	ncbi-geneid:1032162	2.7.11.1	56112
cef:CE0034	ncbi-geneid:1032163	2.7.11.1	56112
cef:CE0037	ncbi-geneid:1032167	3.1.3.16	81606
cef:CE0048	ncbi-geneid:1032178	2.1.1.72	53335
cef:CE0049	ncbi-geneid:1032179	3.1.21.3	116734|116734
cef:CE0050	ncbi-geneid:1032180	3.1.21.3	52540
cef:CE0053	ncbi-geneid:1032183	1.1.1.1	50129|51735
cef:CE0072	ncbi-geneid:1032202	1.11.1.6	56634
cef:CE0077	ncbi-geneid:1032207	3.6.3.3|3.6.3.5	56784|81653|81665
cef:CE0079	ncbi-geneid:1032209	1.2.1.3	53720
cef:CE0089	ncbi-geneid:1031994	2.8.1.6	102114
cef:CE0099	ncbi-geneid:1032228	3.2.2.4	53167
cef:CE0101	ncbi-geneid:1032230	1.5.99.8|1.5.1.12	53720|51730
cef:CE0115	ncbi-geneid:1031996	6.3.2.1	52374
cef:CE0116	ncbi-geneid:1031989	2.1.2.11	51621
cef:CE0117	ncbi-geneid:1032244	1.14.13.1	51905|54373
cef:CE0119	ncbi-geneid:1032246	3.2.2.21	50486
cef:CE0135	ncbi-geneid:1031997	4.1.1.11	50692
cef:CE0142	ncbi-geneid:1032268	2.3.1.79	51161
cef:CE0143	ncbi-geneid:1032269	1.14.11.-	51197
cef:CE0144	ncbi-geneid:1032270	3.2.2.20	48150
cef:CE0149	ncbi-geneid:1032275	1.-.-.-	50129|51735
cef:CE0152	ncbi-geneid:1032278	3.4.24.-	55486
cef:CE0158	ncbi-geneid:1031999	1.4.1.13|1.4.1.14	51395|56235|69336
cef:CE0159	ncbi-geneid:1031998	1.4.1.13|1.4.1.14	51971|46548
cef:CE0184	ncbi-geneid:1032308	2.-.-.-	54690
cef:CE0193	ncbi-geneid:1032317	2.6.1.9	53383
cef:CE0195	ncbi-geneid:1032319	1.3.1.12	51735|48179
cef:CE0201	ncbi-geneid:1032325	2.4.2.29	51713
cef:CE0203	ncbi-geneid:1032327	6.1.1.17	52374
cef:CE0209	ncbi-geneid:1032333	2.7.7.7	52540|48019
cef:CE0214	ncbi-geneid:1032338	2.7.7.7
cef:CE0216	ncbi-geneid:1034891	2.3.3.13	51569|110921|89000
cef:CE0220	ncbi-geneid:1034892	2.7.2.4	53633|55021|55021
cef:CE0221	ncbi-geneid:1034893	1.2.1.11	55347|51735
cef:CE0224	ncbi-geneid:1032345	1.11.1.6	56634
cef:CE0236	ncbi-geneid:1032357	2.7.1.31	110738
cef:CE0257	ncbi-geneid:1032378	2.1.1.72	53335
cef:CE0258	ncbi-geneid:1032379	3.1.21.3	116734|116734
cef:CE0259	ncbi-geneid:1032380	3.1.21.3	52540
cef:CE0281	ncbi-geneid:1032402	3.6.3.4	56784|81653|81665
cef:CE0289	ncbi-geneid:1032410	4.2.99.18	48150
cef:CE0307	ncbi-geneid:1032428	5.99.1.2	56712
cef:CE0310	ncbi-geneid:1032431	4.6.1.1	55073|158472
cef:CE0311	ncbi-geneid:1032432	2.7.7.7	52540
cef:CE0322	ncbi-geneid:1032443	4.2.1.55	52096
cef:CE0323	ncbi-geneid:1032444	1.1.1.157	51735|48179
cef:CE0324	ncbi-geneid:1032445	1.3.99.7	56645|47203
cef:CE0325	ncbi-geneid:1032446	2.3.1.16	53901|53901
cef:CE0326	ncbi-geneid:1032447	2.8.3.5	100950|100950
cef:CE0328	ncbi-geneid:1032449	5.4.99.12	55120|55174
cef:CE0329	ncbi-geneid:1032450	3.2.1.21	51445|52279
cef:CE0330	ncbi-geneid:1032451	1.1.1.306	50129|51735|50129
cef:CE0333	ncbi-geneid:1032454	5.1.3.2	51735
cef:CE0337	ncbi-geneid:1034895	3.1.3.5	56300|55816
cef:CE0338	ncbi-geneid:1032458	1.1.1.2	50129|51735
cef:CE0339	ncbi-geneid:1032459	1.6.-.-	51905|51905|55424|52821
cef:CE0342	ncbi-geneid:1032462	2.7.7.24	53448
cef:CE0343	ncbi-geneid:1032463	1.1.1.133|5.1.3.13	51735|51182
cef:CE0344	ncbi-geneid:1032464	4.2.1.46	51735
cef:CE0354	ncbi-geneid:1032474	3.4.21.26	53474|50993
cef:CE0358	ncbi-geneid:1032478	3.1.3.48	52788
cef:CE0380	ncbi-geneid:1032501	5.1.3.2	51735
cef:CE0381	ncbi-geneid:1032502	1.1.1.-	51735|52413|48179
cef:CE0383	ncbi-geneid:1034894	1.8.1.4	51905|55424
cef:CE0387	ncbi-geneid:1032508	1.3.5.1|1.3.99.1	51905|46977|56425
cef:CE0388	ncbi-geneid:1032509	1.3.99.1	46548|54292
cef:CE0400	ncbi-geneid:1032521	3.5.1.10	53328|55021
cef:CE0401	ncbi-geneid:1032522	4.1.2.4	51569
cef:CE0402	ncbi-geneid:1032523	4.1.2.-	52518|52518
cef:CE0407	ncbi-geneid:1032529	3.6.3.4	56784|81653|55008|81665
cef:CE0417	ncbi-geneid:1032539	1.1.1.158	56176|56194
cef:CE0421	ncbi-geneid:1032543	6.2.1.3	56801
cef:CE0423	ncbi-geneid:1032545	5.4.2.1
cef:CE0424	ncbi-geneid:1032546	2.7.13.3	55874|47384
cef:CE0428	ncbi-geneid:1032550	3.6.1.11|3.6.1.40	53067|53067
cef:CE0430	ncbi-geneid:1034896	1.5.1.2	51735|48179
cef:CE0434	ncbi-geneid:1032555	3.1.3.3	56784
cef:CE0435	ncbi-geneid:1032556	1.2.1.70	69742|51735|69075
cef:CE0436	ncbi-geneid:1032557	2.5.1.61	53850|54782
cef:CE0441	ncbi-geneid:1032562	1.13.11.27	51658|54593
cef:CE0442	ncbi-geneid:1034898	4.2.1.10	52304
cef:CE0443	ncbi-geneid:1034899	1.1.1.25	51735|53223
cef:CE0446	ncbi-geneid:1032565	3.6.3.30	52540
cef:CE0450	ncbi-geneid:1032569	2.1.1.107|4.2.1.75	69618|53790
cef:CE0453	ncbi-geneid:1032572	4.2.1.24	51569
cef:CE0458	ncbi-geneid:1032577	4.1.1.37	51726
cef:CE0459	ncbi-geneid:1032578	1.3.3.4	51905|54373
cef:CE0460	ncbi-geneid:1032579	5.4.3.8	53383
cef:CE0471	ncbi-geneid:1032590	6.2.1.26	56801
cef:CE0475	ncbi-geneid:1032594	4.1.3.36	52096
cef:CE0476	ncbi-geneid:1032595	4.2.1.96	55248
cef:CE0477	ncbi-geneid:1032596	4.2.1.113	51604
cef:CE0478	ncbi-geneid:1032597	2.2.1.9	52518|52518
cef:CE0480	ncbi-geneid:1032599	2.4.1.-	53756
cef:CE0481	ncbi-geneid:1032600	2.1.1	53335
cef:CE0483	ncbi-geneid:1032602	2.5.1.30	48576
cef:CE0497	ncbi-geneid:1032618	2.7.7.6	64484
cef:CE0498	ncbi-geneid:1032619	2.7.7.6	64484
cef:CE0517	ncbi-geneid:1032638	3.6.5.3	52540|50465|50447
cef:CE0537	ncbi-geneid:1032658	1.1.1.-	51430
cef:CE0542	ncbi-geneid:1032663	1.1.1.49	55347|51735
cef:CE0555	ncbi-geneid:1032676	1.2.1.3	53720
cef:CE0560	ncbi-geneid:1032681	2.7.9.2	52009
cef:CE0561	ncbi-geneid:1032682	2.7.9.2	56059
cef:CE0562	ncbi-geneid:1032683	1.14.-.-	48264
cef:CE0565	ncbi-geneid:1032686	2.7.4.3	52540
cef:CE0566	ncbi-geneid:1032687	3.4.11.18	55920
cef:CE0572	ncbi-geneid:1032693	2.7.7.6	56553|55257|47789
cef:CE0574	ncbi-geneid:1032695	5.4.99.12	55120
cef:CE0588	ncbi-geneid:1032709	5.4.2.10	53738|53738|53738|55957
cef:CE0593	ncbi-geneid:1034900	5.1.1.1	51419|50621
cef:CE0598	ncbi-geneid:1032718	2.3.1.128	55729
cef:CE0599	ncbi-geneid:1032719	3.4.24.57	53067
cef:CE0603	ncbi-geneid:1032723	1.2.1.39	53720
cef:CE0608	ncbi-geneid:1034902	1.1.1.205	51412|54631
cef:CE0609	ncbi-geneid:1032728	1.1.1.205	51412
cef:CE0615	ncbi-geneid:1034903	6.3.5.2	52402|52317|54810
cef:CE0620	ncbi-geneid:1032738	2.7.7.9	53448
cef:CE0632	ncbi-geneid:1032751	2.7.7.7	89550
cef:CE0634	ncbi-geneid:1032753	1.14.13.82	55961|50022
cef:CE0635	ncbi-geneid:1032754	1.14.13.82	52343|54292|63380
cef:CE0643	ncbi-geneid:1034910	2.5.1.1|2.5.1.10|2.5.1.29	48576
cef:CE0647	ncbi-geneid:1032760	4.1.99.3	48173|52425
cef:CE0653	ncbi-geneid:1032766	3.5.1.-	52467
cef:CE0658	ncbi-geneid:1032771	2.1.1.-	75217
cef:CE0659	ncbi-geneid:1032772	1.5.1.5|3.5.4.9	53223|51735
cef:CE0663	ncbi-geneid:1032776	6.2.1.30	56801
cef:CE0672	ncbi-geneid:1032785	4.2.1.17	52096
cef:CE0673	ncbi-geneid:1032786	2.3.1.16	53901|53901
cef:CE0675	ncbi-geneid:1032788	1.1.1.157	51735|48179
cef:CE0678	ncbi-geneid:1034911	2.3.1.31	53474
cef:CE0679	ncbi-geneid:1034912	2.5.1.49	53383
cef:CE0682	ncbi-geneid:1033167	1.1.1.42	53659
cef:CE0684	ncbi-geneid:1032794	3.6.3.34	52540
cef:CE0689	ncbi-geneid:1032799	3.1.11.2	56219
cef:CE0693	ncbi-geneid:1032803	3.6.3.34	52540
cef:CE0696	ncbi-geneid:1032806	6.1.1.2	52374
cef:CE0699	ncbi-geneid:1032809	3.4.16.4	56601
cef:CE0704	ncbi-geneid:1032814	2.4.2.9	53271
cef:CE0706	ncbi-geneid:1032816	5.4.2.8	53738|53738|53738|55957
cef:CE0708	ncbi-geneid:1032818	1.8.1.4	51905|55424
cef:CE0709	ncbi-geneid:1034897	6.4.1.1	51569|56059|52440|89000|51246|51230
cef:CE0710	ncbi-geneid:1032819	3.5.1.4|3.5.1.54	75304
cef:CE0713	ncbi-geneid:1032822	6.3.4.6	56059|52440|51246|50891|50891|51230|160467
cef:CE0716	ncbi-geneid:1032825	4.2.1.79	103378
cef:CE0717	ncbi-geneid:1032826	4.1.3.30	51621
cef:CE0718	ncbi-geneid:1032827	2.3.3.5	48256
cef:CE0719	ncbi-geneid:1034909	6.3.4.14	56059|51246|51230
cef:CE0720	ncbi-geneid:1032828	2.8.1.1|2.8.1.2	52821|52821
cef:CE0722	ncbi-geneid:1032830	1.1.1.35	51735|52096|48179|48179
cef:CE0723	ncbi-geneid:1032831	1.3.99.7	56645|47203
cef:CE0724	ncbi-geneid:1032832	3.1.2.-	54637
cef:CE0729	ncbi-geneid:1032838	1.3.99.7	56645|47203
cef:CE0731	ncbi-geneid:1032840	2.3.1.9	53901|53901
cef:CE0740	ncbi-geneid:1032847	6.3.4.15	55681|50037
cef:CE0742	ncbi-geneid:1031941	4.1.1.21|6.3.4.18	56059|52440|51246
cef:CE0744	ncbi-geneid:1031942	4.1.1.21|5.4.99.18	52255
cef:CE0756	ncbi-geneid:1032861	2.7.7.13	53448
cef:CE0762	ncbi-geneid:1032867	5.4.2.8	53738|53738|53738|55957
cef:CE0764	ncbi-geneid:1032869	5.3.1.8	51182
cef:CE0767	ncbi-geneid:1032872	3.3.1.1	52283|51735
cef:CE0768	ncbi-geneid:1032873	2.7.4.9	52540
cef:CE0770	ncbi-geneid:1032875	2.7.13.3	55874|47384|158472
cef:CE0778	ncbi-geneid:1032883	3.6.1.-	52540
cef:CE0779	ncbi-geneid:1031943	2.5.1.19	55205
cef:CE0791	ncbi-geneid:1032896	3.6.4.12	52540|52980
cef:CE0793	ncbi-geneid:1032898	3.6.1.22	55811
cef:CE0794	ncbi-geneid:1032899	3.6.4.12	52540|47819
cef:CE0804	ncbi-geneid:1032910	4.1.1.3	51569|89000
cef:CE0879	ncbi-geneid:1032986	1.17.4.1	47240
cef:CE0884	ncbi-geneid:1032991	3.6.3.34	52540
cef:CE0889	ncbi-geneid:1032996	2.6.1.17	53383
cef:CE0891	ncbi-geneid:1032998	3.6.4.12	52540|52540
cef:CE0900	ncbi-geneid:1033008	2.1.1.-	75217|55315
cef:CE0903	ncbi-geneid:1033011	2.6.1.52	53383
cef:CE0905	ncbi-geneid:1031947	2.3.3.1	48256
cef:CE0906	ncbi-geneid:1033014	5.2.1.8	54534
cef:CE0907	ncbi-geneid:1031948	6.4.1.2	52096|52096
cef:CE0913	ncbi-geneid:1031949	2.3.1.-	53901|53901|52151|54637|51412|51735|52151
cef:CE0918	ncbi-geneid:1033025	1.5.1.3	53597
cef:CE0919	ncbi-geneid:1033026	2.1.1.45	55831
cef:CE0921	ncbi-geneid:1033028	3.6.4.-	52540
cef:CE0922	ncbi-geneid:1033029	3.2.2.-|4.2.99.18	81624|46946|57716
cef:CE0927	ncbi-geneid:1033035	5.3.1.9	53697
cef:CE0930	ncbi-geneid:1033040	3.6.4.12	52540
cef:CE0936	ncbi-geneid:1031950	2.1.2.2	53328
cef:CE0937	ncbi-geneid:1031951	3.5.4.10|2.1.2.3	53927|52335
cef:CE0938	ncbi-geneid:1031952	4.1.3.6|4.1.3.34	51621
cef:CE0949	ncbi-geneid:1033063	2.7.13.3	55874|47384|158472
cef:CE0950	ncbi-geneid:1033065	3.4.21.-	50494|50156
cef:CE0956	ncbi-geneid:1033072	2.7.7.9	53448
cef:CE0958	ncbi-geneid:1033075	2.3.1.128	55729
cef:CE0967	ncbi-geneid:1033106	6.1.1.10	52374|47323|57770
cef:CE0968	ncbi-geneid:1033107	3.6.4.12	52540
cef:CE0970	ncbi-geneid:1033111	3.1.21.-	51556
cef:CE0972	ncbi-geneid:1033114	2.1.1.182	53335
cef:CE0973	ncbi-geneid:1033115	2.7.1.148	54211|55060
cef:CE0975	ncbi-geneid:1033118	2.7.1.35	53613
cef:CE0981	ncbi-geneid:1033134	4.2.1.17	52096
cef:CE0993	ncbi-geneid:1031955	3.5.1.5	54111
cef:CE0994	ncbi-geneid:1031956	3.5.1.5	51278
cef:CE0995	ncbi-geneid:1031957	3.5.1.5	51556|51338|51338
cef:CE1006	ncbi-geneid:1033165	3.1.1.29	53178
cef:CE1007	ncbi-geneid:1033168	1.13.12.16
cef:CE1008	ncbi-geneid:1033169	1.2.1.12	55347|51735
cef:CE1011	ncbi-geneid:1033172	3.1.1.29	53178
cef:CE1015	ncbi-geneid:1033179	2.7.6.1	53271
cef:CE1016	ncbi-geneid:1033182	2.7.7.23|2.3.1.157	53448|51161
cef:CE1029	ncbi-geneid:1033198	2.3.2.2	56235
cef:CE1034	ncbi-geneid:1033206	3.6.4.-	52540|52540|52540|143517|141259|52540
cef:CE1042	ncbi-geneid:1033214	4.2.1.11	51604|54826
cef:CE1046	ncbi-geneid:1033219	3.6.1.11|3.6.1.40	53067|53067
cef:CE1054	ncbi-geneid:1031963	2.5.1.54	51569
cef:CE1055	ncbi-geneid:1033227	2.5.1.68	64005
cef:CE1057	ncbi-geneid:1033229	2.7.1.33	52540
cef:CE1058	ncbi-geneid:1031964	2.1.2.1	53383
cef:CE1059	ncbi-geneid:1033231	2.6.1.85	56322|52317
cef:CE1063	ncbi-geneid:1033235	2.3.1.183	55729
cef:CE1071	ncbi-geneid:1033250	4.2.1.2	48557
cef:CE1075	ncbi-geneid:1033256	3.1.3.11	56655
cef:CE1077	ncbi-geneid:1033258	3.1.11.6	116842
cef:CE1105	ncbi-geneid:1033298	6.6.1.1	52540
cef:CE1112	ncbi-geneid:1033307	1.-.-.-	51735
cef:CE1113	ncbi-geneid:1033308	3.11.1.2	82057|57783
cef:CE1114	ncbi-geneid:1033309	2.8.1.7	53383
cef:CE1115	ncbi-geneid:1033311	2.4.2.19	51690|54675
cef:CE1116	ncbi-geneid:1033314	2.5.1.72	142754
cef:CE1123	ncbi-geneid:1033322	2.7.7.63
cef:CE1124	ncbi-geneid:1033337	1.2.2.2|1.2.5.1	52518|52518|52467
cef:CE1133	ncbi-geneid:1033359	1.14.13.2	51905|54373
cef:CE1141	ncbi-geneid:1033370	1.11.1.15	52833
cef:CE1145	ncbi-geneid:1033374	1.1.1.169	48179|51735
cef:CE1150	ncbi-geneid:1033379	1.20.4.1	52833
cef:CE1161	ncbi-geneid:1033390	2.6.1.17	53383
cef:CE1166	ncbi-geneid:1031966	3.5.1.18	53187|55031
cef:CE1168	ncbi-geneid:1033396	2.5.1.15	51717
cef:CE1172	ncbi-geneid:1033400	2.1.1.187	53335
cef:CE1173	ncbi-geneid:1033401	3.2.1.26	75005|49899
cef:CE1175	ncbi-geneid:1033403	2.7.7.27	53448|51161
cef:CE1190	ncbi-geneid:1031967	1.2.4.2	52518|52777|52518
cef:CE1194	ncbi-geneid:1033425	1.1.1.25	51735|53223
cef:CE1197	ncbi-geneid:1033428	3.1.1.1	53474
cef:CE1209	ncbi-geneid:1033441	2.1.1.14	51726|51726
cef:CE1217	ncbi-geneid:1033450	3.1.3.1	53649
cef:CE1257	ncbi-geneid:1033492	3.5.3.8	52768
cef:CE1259	ncbi-geneid:1033494	3.6.4.13	52540
cef:CE1268	ncbi-geneid:1033503	2.8.3.5	100950
cef:CE1269	ncbi-geneid:1033504	2.8.3.5	100950
cef:CE1270	ncbi-geneid:1033505	2.3.1.16	53901|53901
cef:CE1276	ncbi-geneid:1033514	6.1.1.19	52374|47323|55190
cef:CE1277	ncbi-geneid:1033515	4.1.1.20	51419|50621
cef:CE1289	ncbi-geneid:1033546	1.1.1.3	55347|51735|55021
cef:CE1290	ncbi-geneid:1033550	2.7.1.39	54211|55060
cef:CE1293	ncbi-geneid:1033557	1.7.99.4	103501
cef:CE1294	ncbi-geneid:1033558	1.7.99.4	89155
cef:CE1295	ncbi-geneid:1033560	1.7.99.4	54862
cef:CE1296	ncbi-geneid:1033561	1.7.99.4	53706|50692
cef:CE1302	ncbi-geneid:1033586	6.2.1.-	56801
cef:CE1305	ncbi-geneid:1033597	2.1.1.-	53335
cef:CE1309	ncbi-geneid:1031968	3.6.3.14	81336
cef:CE1310	ncbi-geneid:1031969	3.6.3.14	81333
cef:CE1311	ncbi-geneid:1031970	3.6.3.14	81573
cef:CE1313	ncbi-geneid:1031972	3.6.3.14	52540|47917|50615
cef:CE1314	ncbi-geneid:1031973	3.6.3.14	52943
cef:CE1315	ncbi-geneid:1031974	3.6.3.14	52540|47917|50615
cef:CE1316	ncbi-geneid:1031975	3.6.3.14	51344
cef:CE1323	ncbi-geneid:1033641	2.4.1.18	51445|81296|51011|81296
cef:CE1325	ncbi-geneid:1033650	3.6.3.34	52540
cef:CE1330	ncbi-geneid:1033661	2.8.1.7	53383
cef:CE1334	ncbi-geneid:1033676	2.1.1.61|2.8.1.-	52402
cef:CE1338	ncbi-geneid:1033694	2.7.7.7
cef:CE1339	ncbi-geneid:1033692	6.5.1.2
cef:CE1344	ncbi-geneid:1033705	6.3.5.6|6.3.5.7	141000
cef:CE1345	ncbi-geneid:1033706	6.3.5.6|6.3.5.7	75304
cef:CE1348	ncbi-geneid:1033713	2.7.1.11	53784
cef:CE1351	ncbi-geneid:1033716	6.3.5.6|6.3.5.7	55931|89095
cef:CE1362	ncbi-geneid:1033727	4.2.1.9	143975|52016
cef:CE1365	ncbi-geneid:1033731	2.2.1.6	52518|52518|52467
cef:CE1366	ncbi-geneid:1033732	2.2.1.6	55021|55021
cef:CE1367	ncbi-geneid:1031978	1.1.1.86	51735|48179
cef:CE1379	ncbi-geneid:1033747	1.1.1.95	51735|52283|143548|55021
cef:CE1383	ncbi-geneid:1031979	1.1.1.85	53659
cef:CE1385	ncbi-geneid:1033759	2.7.7.7
cef:CE1388	ncbi-geneid:1033764	5.4.4.2	56322
cef:CE1389	ncbi-geneid:1033769	6.1.1.17	52374|48163
cef:CE1418	ncbi-geneid:1033856	2.5.1.47	53686
cef:CE1419	ncbi-geneid:1033857	4.1.1.20	51419|51905|50621
cef:CE1420	ncbi-geneid:1031980	6.3.3.3	52540
cef:CE1421	ncbi-geneid:1031981	2.6.1.62	53383
cef:CE1427	ncbi-geneid:1033865	4.2.1.33|4.2.1.35	53732
cef:CE1428	ncbi-geneid:1033866	4.2.1.33|4.2.1.35	52016
cef:CE1430	ncbi-geneid:1033869	1.1.1.94	51735|48179
cef:CE1431	ncbi-geneid:1033870	6.3.2.4	56059|52440
cef:CE1435	ncbi-geneid:1033876	2.7.4.16	55326|56042
cef:CE1436	ncbi-geneid:1033877	3.2.2.-	52141
cef:CE1438	ncbi-geneid:1033879	3.6.4.12	52540|52540|50249
cef:CE1440	ncbi-geneid:1033881	2.1.1.171	53335
cef:CE1441	ncbi-geneid:1033882	2.7.7.3	52374
cef:CE1443	ncbi-geneid:1033885	3.6.3.21	52540
cef:CE1455	ncbi-geneid:1033907	2.7.7.7	56672|88723|53098|47807
cef:CE1458	ncbi-geneid:1031982	2.7.1.69	51261|55604
cef:CE1459	ncbi-geneid:1033913	2.7.1.24	52540
cef:CE1482	ncbi-geneid:1033940	3.2.2.1	53590
cef:CE1484	ncbi-geneid:1033944	2.7.1.15	53613
cef:CE1493	ncbi-geneid:1033958	2.1.1.72	53335
cef:CE1517	ncbi-geneid:1033989	3.6.3.20	52540|50331
cef:CE1518	ncbi-geneid:1033990	3.1.4.46	51695
cef:CE1520	ncbi-geneid:1033992	6.1.1.20	55681|46589
cef:CE1521	ncbi-geneid:1033993	6.1.1.20	56037|55681|50249|54991|46955
cef:CE1526	ncbi-geneid:1031983	1.2.1	55347|51735
cef:CE1527	ncbi-geneid:1031984	2.3.1.35|2.3.1.1	56266
cef:CE1528	ncbi-geneid:1031985	2.7.2	53633
cef:CE1529	ncbi-geneid:1031986	2.6.1.11	53383
cef:CE1530	ncbi-geneid:1031987	2.1.3.3	53671
cef:CE1532	ncbi-geneid:1031991	6.3.4.5	69864|52402
cef:CE1533	ncbi-geneid:1031992	4.3.2.1	48557
cef:CE1540	ncbi-geneid:1034010	6.1.1.1	52374|55174
cef:CE1547	ncbi-geneid:1034018	2.7.1.23	111331
cef:CE1551	ncbi-geneid:1034022	6.3.4.2	52540|52317
cef:CE1552	ncbi-geneid:1034023	3.6.1.13	55811
cef:CE1557	ncbi-geneid:1034028	2.8.1.1|2.8.1.2	52821|52821
cef:CE1559	ncbi-geneid:1034032	5.4.99.12	55120|55174
cef:CE1560	ncbi-geneid:1034033	2.7.4.14	52540
cef:CE1568	ncbi-geneid:1034041	3.1.6.1	53649
cef:CE1577	ncbi-geneid:1034050	1.4.1.3	51735|53223
cef:CE1587	ncbi-geneid:1034060	1.2.1.16	53720
cef:CE1588	ncbi-geneid:1034061	1.1.1.44	48179|51735
cef:CE1591	ncbi-geneid:1034064	2.7.4.7|2.5.1.3|2.7.1.49	53613|48613|51391
cef:CE1592	ncbi-geneid:1034065	2.7.1.50	53613
cef:CE1593	ncbi-geneid:1032004	1.6.99.3	51905
cef:CE1594	ncbi-geneid:1034066	2.1.1.79	53335
cef:CE1606	ncbi-geneid:1034078	2.4.1.83	53448
cef:CE1607	ncbi-geneid:1034079	2.3.1.-	56317
cef:CE1611	ncbi-geneid:1034084	2.1.1.132	53790|53335
cef:CE1612	ncbi-geneid:1034085	1.-.-.-	51735
cef:CE1618	ncbi-geneid:1034091	3.6.4.-	52540
cef:CE1627	ncbi-geneid:1034101	2.1.1.36	53335
cef:CE1628	ncbi-geneid:1034102	3.4.11.-	53187|101821
cef:CE1633	ncbi-geneid:1032005	4.3.1.1	48557
cef:CE1634	ncbi-geneid:1032006	2.4.2.17	53850|54913
cef:CE1635	ncbi-geneid:1032007	3.6.1.31	101386
cef:CE1637	ncbi-geneid:1034108	2.1.1.13	82282|56507|51717|52242|47644
cef:CE1639	ncbi-geneid:1032008	6.1.1.16	52374
cef:CE1643	ncbi-geneid:1032011	1.3.3.1	51395
cef:CE1649	ncbi-geneid:1034114	2.7.-.-	52540
cef:CE1650	ncbi-geneid:1034115	5.4.99.2	51703|52242
cef:CE1651	ncbi-geneid:1034116	5.4.99.2	51703
cef:CE1658	ncbi-geneid:1034128	4.99.1.1	53800
cef:CE1661	ncbi-geneid:1032014	4.2.1.3	53732|52016
cef:CE1664	ncbi-geneid:1034135	6.3.5.2	52317
cef:CE1670	ncbi-geneid:1034143	3.6.1.-	81665|56784|81660|81653
cef:CE1683	ncbi-geneid:1034180	2.8.1.7|4.4.1.16	53383
cef:CE1692	ncbi-geneid:1034190	1.6.5.5	51735|50129
cef:CE1694	ncbi-geneid:1032015	2.2.1.1	52518|52518|52922
cef:CE1695	ncbi-geneid:1034192	2.2.1.2	51569
cef:CE1696	ncbi-geneid:1034193	1.1.1.49	55347|51735
cef:CE1698	ncbi-geneid:1034195	3.1.1.31	100950
cef:CE1699	ncbi-geneid:1034196	1.5.3.1	51905|54373
cef:CE1700	ncbi-geneid:1034197	4.3.1.12	51735
cef:CE1703	ncbi-geneid:1034200	4.1.1.31	51621
cef:CE1704	ncbi-geneid:1034201	5.3.1.1	51351
cef:CE1705	ncbi-geneid:1032016	2.7.2.3	53748
cef:CE1706	ncbi-geneid:1032017	1.2.1.12	55347|51735
cef:CE1713	ncbi-geneid:1032018	2.5.1.9|2.5.1.78	52121
cef:CE1714	ncbi-geneid:1032019	3.5.4.25|4.1.99.12	55821|142695
cef:CE1715	ncbi-geneid:1034209	2.5.1.9	63380|63380
cef:CE1716	ncbi-geneid:1032020	3.5.4.26|1.1.1.193	53597|53927
cef:CE1717	ncbi-geneid:1034210	5.1.3.1	51366
cef:CE1718	ncbi-geneid:1034211	2.1.1.-	53335|48013
cef:CE1719	ncbi-geneid:1034212	2.1.2.9	53328|50486
cef:CE1720	ncbi-geneid:1034213	3.5.1.88	56420
cef:CE1723	ncbi-geneid:1032021	2.5.1.6	55973|55973|55973
cef:CE1724	ncbi-geneid:1034219	4.1.1.36|6.3.2.5	102645|52507
cef:CE1725	ncbi-geneid:1034221	2.7.7.6	63562
cef:CE1726	ncbi-geneid:1034222	2.7.4.8	52540
cef:CE1728	ncbi-geneid:1034227	4.1.1.23	51366
cef:CE1729	ncbi-geneid:1034228	6.3.5.5	56059|56059|52440|52440|48108|52335
cef:CE1730	ncbi-geneid:1034230	6.3.5.5	52021|52317
cef:CE1731	ncbi-geneid:1034231	3.5.2.3	51556|51338
cef:CE1732	ncbi-geneid:1034232	2.1.3.2	53671
cef:CE1733	ncbi-geneid:1034234	2.4.2.9	53271
cef:CE1738	ncbi-geneid:1034238	3.4.-.-	55920|53092
cef:CE1739	ncbi-geneid:1032023	4.2.1.10	52304
cef:CE1740	ncbi-geneid:1032024	4.2.3.4	56796
cef:CE1741	ncbi-geneid:1032025	2.7.1.71	52540
cef:CE1743	ncbi-geneid:1032026	4.2.3.5	103263
cef:CE1745	ncbi-geneid:1034244	1.1.1.25	51735|53223
cef:CE1747	ncbi-geneid:1034246	3.1.-.-	53098
cef:CE1748	ncbi-geneid:1034248	6.1.1.7	55681|101353|55186|50447
cef:CE1752	ncbi-geneid:1034252	6.1.1.12	55681|55261|50249
cef:CE1756	ncbi-geneid:1034257	1.14.18.1	48056
cef:CE1759	ncbi-geneid:1034264	1.5.1.29	52218
cef:CE1763	ncbi-geneid:1034306	6.1.1.21	55681|52954
cef:CE1765	ncbi-geneid:1034349	5.2.1.8	50891
cef:CE1767	ncbi-geneid:1032027	2.7.6.5	109604|81301|81271|55021
cef:CE1768	ncbi-geneid:1032028	2.4.2.7	53271
cef:CE1773	ncbi-geneid:1032032	3.1.22.4	52540|46785
cef:CE1775	ncbi-geneid:1032035	3.1.22.4	53098
cef:CE1777	ncbi-geneid:1034369	3.1.2.-	54637|54637
cef:CE1779	ncbi-geneid:1034379	4.-.-.-	51366
cef:CE1781	ncbi-geneid:1034381	2.4.1.57	53756
cef:CE1785	ncbi-geneid:1034385	6.1.1.3	55681|55186|52954
cef:CE1791	ncbi-geneid:1034399	1.8.4.12	51316
cef:CE1795	ncbi-geneid:1034416	3.1.13.5	53098|47819
cef:CE1796	ncbi-geneid:1034417	2.2.1.7	52518|52518|52922
cef:CE1797	ncbi-geneid:1034418	2.1.1.-	53335|50249
cef:CE1799	ncbi-geneid:1034420	3.6.1.23	51283
cef:CE1802	ncbi-geneid:1034424	3.1.3.25	56655
cef:CE1803	ncbi-geneid:1034453	2.7.1.63	53067
cef:CE1810	ncbi-geneid:1034459	3.1.-.-	69500
cef:CE1813	ncbi-geneid:1032039	5.1.3.2	51735
cef:CE1819	ncbi-geneid:1034465	3.6.4.13	52540
cef:CE1823	ncbi-geneid:1034469	3.4.21.88	51306|46785
cef:CE1826	ncbi-geneid:1032040	2.7.3.9	51621|52009|47831
cef:CE1828	ncbi-geneid:1034473	2.7.1.56	53613
cef:CE1829	ncbi-geneid:1034475	2.7.1.69	55804|52794
cef:CE1837	ncbi-geneid:1034484	5.1.1.7	54506|54506
cef:CE1838	ncbi-geneid:1034485	2.5.1.75	52540
cef:CE1844	ncbi-geneid:1032041	3.6.3.-	52540
cef:CE1864	ncbi-geneid:1032045	4.2.1.52	51569
cef:CE1865	ncbi-geneid:1034508	2.1.1.148	69796
cef:CE1866	ncbi-geneid:1032046	1.3.1.26	55347|51735
cef:CE1868	ncbi-geneid:1034514	2.7.7.8	54211|54211|55666|46915|55666|54791|50249
cef:CE1871	ncbi-geneid:1032047	2.7.1.26|2.7.7.2	82114|52374
cef:CE1872	ncbi-geneid:1034519	5.4.99.12	55120|88697
cef:CE1888	ncbi-geneid:1034582	6.1.1.15	55681|52954|55826
cef:CE1891	ncbi-geneid:1034587	6.6.1.1	52540
cef:CE1892	ncbi-geneid:1034590	2.1.1.107	53790
cef:CE1894	ncbi-geneid:1032048	1.1.5.4	51905
cef:CE1896	ncbi-geneid:1034593	1.8.1.7	51905|55424
cef:CE1900	ncbi-geneid:1034598	6.3.5.10	52540|52317
cef:CE1901	ncbi-geneid:1034599	3.4.11.18	55920
cef:CE1903	ncbi-geneid:1034601	1.17.7.1	56014|51717
cef:CE1904	ncbi-geneid:1034602	3.4.24.-	50156
cef:CE1905	ncbi-geneid:1034603	1.1.1.267	55347|51735|69055
cef:CE1907	ncbi-geneid:1034605	2.1.1.-	102114
cef:CE1911	ncbi-geneid:1034619	2.7.4.22	53633
cef:CE1925	ncbi-geneid:1034636	3.1.26.4	53098
cef:CE1926	ncbi-geneid:1034638	3.4.21.89	51306
cef:CE1933	ncbi-geneid:1034647	2.5.1.3	51391
cef:CE1934	ncbi-geneid:1034648	1.4.3.19	51905|54373
cef:CE1940	ncbi-geneid:1034657	3.6.3.-	56784|81653|81665
cef:CE1956	ncbi-geneid:1034676	2.1.1.31	75217
cef:CE1966	ncbi-geneid:1032049	2.7.7.59	109604|81301
cef:CE1973	ncbi-geneid:1034693	3.6.1.7	54975
cef:CE1975	ncbi-geneid:1034697	3.2.2.23|4.2.99.18	81624|46946|57716
cef:CE1976	ncbi-geneid:1034701	3.1.26.3	69065|54768
cef:CE1982	ncbi-geneid:1032052	1.4.1.4	51735|53223
cef:CE1983	ncbi-geneid:1034718	2.7.1.31	110738
cef:CE1986	ncbi-geneid:1034724	3.5.1.32	53187|55031
cef:CE1987	ncbi-geneid:1034725	2.4.1.1	53756
cef:CE1989	ncbi-geneid:1032053	2.7.1.40	51621|52935|50800
cef:CE1991	ncbi-geneid:1034731	4.1.1.48	51366
cef:CE1993	ncbi-geneid:1034733	3.5.4.19	141734
cef:CE1994	ncbi-geneid:1032054	4.1.3.-	51366
cef:CE1995	ncbi-geneid:1032055	3.1.3.25	56655
cef:CE1996	ncbi-geneid:1032056	5.3.1.16	51366
cef:CE1997	ncbi-geneid:1032057	2.4.2.-	52317
cef:CE2001	ncbi-geneid:1032058	4.2.1.19	54211|54211
cef:CE2002	ncbi-geneid:1032059	2.6.1.9	53383
cef:CE2003	ncbi-geneid:1032060	1.1.1.23	53720
cef:CE2010	ncbi-geneid:1034746	3.2.1.-	51445|81296|51011
cef:CE2015	ncbi-geneid:1034751	2.7.7.7
cef:CE2018	ncbi-geneid:1034755	5.4.99.15	51445
cef:CE2025	ncbi-geneid:1034765	3.2.1.141	51445|81296
cef:CE2026	ncbi-geneid:1032061	4.3.1.19	53686
cef:CE2028	ncbi-geneid:1034770	2.1.1.14	51726
cef:CE2029	ncbi-geneid:1034771	2.7.7.7	89550
cef:CE2032	ncbi-geneid:1034774	5.4.99.12	55120|55174
cef:CE2039	ncbi-geneid:1034781	3.5.1.1	53774
cef:CE2040	ncbi-geneid:1034782	2.7.7.7	56672|100879
cef:CE2043	ncbi-geneid:1034786	6.1.1.5	52374|47323|50677
cef:CE2052	ncbi-geneid:1032065	6.3.2.8	53623|53244|51984
cef:CE2053	ncbi-geneid:1032066	2.4.1.227	53756
cef:CE2055	ncbi-geneid:1034793	6.3.2.9	53623|53244|51984
cef:CE2057	ncbi-geneid:1032068	6.3.2.10	53623|53244|63418
cef:CE2058	ncbi-geneid:1032069	6.3.2.13	53623|53244|63418
cef:CE2059	ncbi-geneid:1032070	2.4.1.129	56601|56519
cef:CE2061	ncbi-geneid:1034796	2.1.1.-	81799|53335
cef:CE2066	ncbi-geneid:1034801	1.5.1.20	51730
cef:CE2067	ncbi-geneid:1034802	2.5.1.1|2.5.1.10|2.5.1.29	48576
cef:CE2070	ncbi-geneid:1034807	2.7.11.1	56112|54184
cef:CE2073	ncbi-geneid:1034815	2.5.1.54	51569
cef:CE2077	ncbi-geneid:1034860	2.3.1.51	69593
cef:CE2078	ncbi-geneid:1032071	2.7.1.2	53067
cef:CE2079	ncbi-geneid:1034861	2.4.1.-	53756
cef:CE2085	ncbi-geneid:1034871	1.9.3.1	81452
cef:CE2087	ncbi-geneid:1031940	1.9.3.1	49503|81464
cef:CE2088	ncbi-geneid:1032072	6.3.5.4	52402|56235
cef:CE2091	ncbi-geneid:1033181	2.7.1.156|2.7.7.62	52540
cef:CE2092	ncbi-geneid:1033404	2.4.2.21	52733
cef:CE2095	ncbi-geneid:1032074	2.6.1.42	56752
cef:CE2096	ncbi-geneid:1033310	3.4.11.1	53187|52949
cef:CE2098	ncbi-geneid:1033136	2.3.1.61	52777|51230|51230|47005
cef:CE2099	ncbi-geneid:1034298	2.3.1.181
cef:CE2100	ncbi-geneid:1034292	2.8.1.8	102114
cef:CE2104	ncbi-geneid:1032075	6.3.1.2	55931|54368
cef:CE2115	ncbi-geneid:1032076	4.3.1.12	51735
cef:CE2116	ncbi-geneid:1034314	6.3.1.2	55931|54368
cef:CE2122	ncbi-geneid:1032077	4.2.3.1	53686
cef:CE2126	ncbi-geneid:1032078	2.7.7.42	81301|81301|81593|81593
cef:CE2127	ncbi-geneid:1032079	6.3.1.2	55931|54368
cef:CE2131	ncbi-geneid:1033053	2.7.1.6	54211
cef:CE2136	ncbi-geneid:1034355	2.6.1.9	53383
cef:CE2138	ncbi-geneid:1034352	3.1.3.48	52788
cef:CE2143	ncbi-geneid:1033059	1.2.4.1	52518|52518|52922
cef:CE2165	ncbi-geneid:1033327	3.1.3.1	56300
cef:CE2169	ncbi-geneid:1034323	2.7.7.-	56731|57783
cef:CE2172	ncbi-geneid:1033138	2.6.1.16	53697|56235
cef:CE2173	ncbi-geneid:1033813	3.1.5.1	109604
cef:CE2178	ncbi-geneid:1033093	6.1.1.14	55681|52954
cef:CE2182	ncbi-geneid:1032135	2.5.1.31	64005
cef:CE2188	ncbi-geneid:1032147	2.1.1.-	75217|88697
cef:CE2191	ncbi-geneid:1033889	1.3.99.22	102114
cef:CE2195	ncbi-geneid:1034342	6.2.1.3	56801
cef:CE2196	ncbi-geneid:1034412	2.4.1.25	51445
cef:CE2203	ncbi-geneid:1032891	3.4.15.5	55486
cef:CE2205	ncbi-geneid:1033091	5.4.99.16	51445|51011
cef:CE2207	ncbi-geneid:1033082	5.3.3.2	55811
cef:CE2211	ncbi-geneid:1032080	4.4.1.8	53383
cef:CE2219	ncbi-geneid:1033345	1.14.13.20	51905
cef:CE2228	ncbi-geneid:1032527	6.5.1.-
cef:CE2230	ncbi-geneid:1033341	5.1.3.15	74650
cef:CE2231	ncbi-geneid:1032082	2.3.3.9	51645
cef:CE2232	ncbi-geneid:1032083	4.1.3.1	51621
cef:CE2247	ncbi-geneid:1033338	2.7.7.7	48019|52540
cef:CE2250	ncbi-geneid:1033333	1.15.1.1	49329
cef:CE2254	ncbi-geneid:1033283	5.4.2.1
cef:CE2257	ncbi-geneid:1033070	2.7.7.18	52374
cef:CE2260	ncbi-geneid:1032084	1.2.1.41	53720
cef:CE2265	ncbi-geneid:1032085	2.7.2.11	53633|88697
cef:CE2268	ncbi-geneid:1033194	1.1.1.274	51430
cef:CE2272	ncbi-geneid:1033325	3.1.26.12	50249
cef:CE2277	ncbi-geneid:1034859	2.7.4.6	54919
cef:CE2281	ncbi-geneid:1033175	6.3.2.12|6.3.2.17	53623|53244
cef:CE2282	ncbi-geneid:1034875	6.1.1.9	52374|47323|50677|46589
cef:CE2285	ncbi-geneid:1032086	1.1.1.37	56327|51735
cef:CE2292	ncbi-geneid:1034839	2.8.3.5	100950
cef:CE2293	ncbi-geneid:1034845	2.8.3.5	100950
cef:CE2295	ncbi-geneid:1034849	2.3.1.9	53901|53901
cef:CE2296	ncbi-geneid:1034857	3.1.1.24	53474
cef:CE2298	ncbi-geneid:1034834	4.1.1.44	69118
cef:CE2299	ncbi-geneid:1034843	5.5.1.2	48557
cef:CE2300	ncbi-geneid:1034847	1.13.11.3	49482
cef:CE2301	ncbi-geneid:1034828	1.13.11.3	49482
cef:CE2302	ncbi-geneid:1034837	5.3.3.4	54909
cef:CE2303	ncbi-geneid:1034838	5.5.1.1	51604|54826
cef:CE2305	ncbi-geneid:1034819	1.14.12.10	55961|50022
cef:CE2306	ncbi-geneid:1034823	1.14.12.10	54427
cef:CE2308	ncbi-geneid:1034840	1.3.1.25	51735
cef:CE2311	ncbi-geneid:1034826	3.4.21.92	52096
cef:CE2312	ncbi-geneid:1034841	3.4.21.92	52096
cef:CE2318	ncbi-geneid:1034825	5.3.1.6	89623
cef:CE2320	ncbi-geneid:1034769	3.4.11.2	55486|63737
cef:CE2327	ncbi-geneid:1034821	2.1.1.72	53335
cef:CE2329	ncbi-geneid:1034736	3.1.21.3	52540
cef:CE2343	ncbi-geneid:1032087	2.5.1.48	53383
cef:CE2344	ncbi-geneid:1034698	3.6.3.34	52540
cef:CE2348	ncbi-geneid:1034708	3.1.2.-	54637
cef:CE2357	ncbi-geneid:1034711	3.5.1.1	53774
cef:CE2362	ncbi-geneid:1034654	1.97.1.4	102114
cef:CE2363	ncbi-geneid:1034670	1.17.4.2	51998
cef:CE2368	ncbi-geneid:1034651	5.3.1.22	51658
cef:CE2370	ncbi-geneid:1034635	3.1.-.-
cef:CE2375	ncbi-geneid:1034572	3.5.1.2	56601|52091
cef:CE2377	ncbi-geneid:1034637	5.3.1.12	51556
cef:CE2378	ncbi-geneid:1034614	1.1.1.57	51735|48179
cef:CE2379	ncbi-geneid:1034588	3.2.1.31	51445|49785|49303
cef:CE2384	ncbi-geneid:1034616	2.7.1.12	52540
cef:CE2385	ncbi-geneid:1034584	3.5.1	52499
cef:CE2387	ncbi-geneid:1034596	1.11.1.15	52833
cef:CE2389	ncbi-geneid:1034575	2.7.8.7	56214
cef:CE2392	ncbi-geneid:1032088	2.3.1.-	53901|52151|53901|54637|52151|51412|51735
cef:CE2400	ncbi-geneid:1034567	3.6.1.15	52972
cef:CE2401	ncbi-geneid:1034563	2.7.7.56	54211|55666
cef:CE2403	ncbi-geneid:1032089	5.1.1.3	53681|53681
cef:CE2412	ncbi-geneid:1034569	2.4.2.11	51690|54675
cef:CE2415	ncbi-geneid:1034556	3.6.4.12	52540
cef:CE2417	ncbi-geneid:1034550	3.1.3.3	56784|55021
cef:CE2418	ncbi-geneid:1032090	1.9.3.1	81442
cef:CE2419	ncbi-geneid:1032091	1.17.4.1	47240
cef:CE2420	ncbi-geneid:1034549	1.16.3.1	47240
cef:CE2423	ncbi-geneid:1032092	1.17.4.1	51998|48168
cef:CE2428	ncbi-geneid:1034546	6.3.1.5	52402
cef:CE2433	ncbi-geneid:1034542	5.4.2.2	53738|53738|55957|53738
cef:CE2439	ncbi-geneid:1034515	4.2.1.9	143975|52016
cef:CE2443	ncbi-geneid:1034450	2.5.1.7	55205
cef:CE2446	ncbi-geneid:1034481	2.5.1.47	53686
cef:CE2447	ncbi-geneid:1034474	2.3.1.30	51161
cef:CE2449	ncbi-geneid:1034509	6.2.1.5	52210|51735
cef:CE2451	ncbi-geneid:1034440	6.2.1.5	56059|52210
cef:CE2464	ncbi-geneid:1034441	3.6.3.27	52540
cef:CE2472	ncbi-geneid:1034431	4.1.3.38	56752
cef:CE2475	ncbi-geneid:1032098	6.3.3.1	56042|55326
cef:CE2476	ncbi-geneid:1032099	2.4.2.14	56235|53271
cef:CE2480	ncbi-geneid:1032100	6.3.5.3	55326|56042|55326|56042
cef:CE2481	ncbi-geneid:1032101	6.3.5.3	52317
cef:CE2482	ncbi-geneid:1034426	6.3.5.3	82697
cef:CE2483	ncbi-geneid:1034392	1.11.1.9	52833
cef:CE2486	ncbi-geneid:1034372	3.4.21.83	50993|53474
cef:CE2487	ncbi-geneid:1032102	6.3.2.6	56104
cef:CE2488	ncbi-geneid:1032103	4.3.2.2	48557
cef:CE2490	ncbi-geneid:1032104	6.3.4.13	56059|52440|51246
cef:CE2493	ncbi-geneid:1034375	2.7.13.3	55874|47384|158472
cef:CE2498	ncbi-geneid:1032105	1.4.1.16	55347|51735|51735
cef:CE2508	ncbi-geneid:1034374	2.4.1.15	53756
cef:CE2510	ncbi-geneid:1034353	3.1.3.12	56784
cef:CE2515	ncbi-geneid:1034339	2.1.1.-	75217|55315
cef:CE2516	ncbi-geneid:1034358	6.1.1.16	52374|47323
cef:CE2518	ncbi-geneid:1034346	3.5.99.6	100950
cef:CE2520	ncbi-geneid:1034365	4.6.1.12	69765
cef:CE2521	ncbi-geneid:1034341	2.7.7.60	53448
cef:CE2527	ncbi-geneid:1034333	4.2.1.1	53056
cef:CE2528	ncbi-geneid:1034335	3.2.2.-	48150
cef:CE2530	ncbi-geneid:1034317	1.1.1.205	51412|54631
cef:CE2533	ncbi-geneid:1034328	6.1.1.6	55681|50249
cef:CE2534	ncbi-geneid:1034324	6.3.2.1	52374
cef:CE2538	ncbi-geneid:1034307	2.7.6.3	55083
cef:CE2539	ncbi-geneid:1034288	4.1.2.25	55620
cef:CE2540	ncbi-geneid:1034334	2.5.1.15	51717
cef:CE2541	ncbi-geneid:1034312	3.5.4.16	55620
cef:CE2542	ncbi-geneid:1034322	3.4.24.-	52540|140990
cef:CE2543	ncbi-geneid:1034326	2.4.2.8	53271
cef:CE2544	ncbi-geneid:1034320	6.3.4.-	52402
cef:CE2545	ncbi-geneid:1034319	3.4.16.4|3.4.21	56601
cef:CE2546	ncbi-geneid:1034280	3.6.1.1	50324
cef:CE2547	ncbi-geneid:1034281	2.5.1.16	53335|103473
cef:CE2574	ncbi-geneid:1034167	6.3.-.-	55931
cef:CE2577	ncbi-geneid:1034243	3.5.1.88	56420
cef:CE2579	ncbi-geneid:1034229	3.1.11.2	56219
cef:CE2580	ncbi-geneid:1034177	2.7.8.-	56024|56024
cef:CE2589	ncbi-geneid:1034153	2.7.11.1	56112|48452
cef:CE2590	ncbi-geneid:1034166	2.7.2.1	53067|53067
cef:CE2591	ncbi-geneid:1034165	2.3.1.8	53659
cef:CE2592	ncbi-geneid:1034160	1.18.1.2	51971
cef:CE2594	ncbi-geneid:1034144	2.1.2.2	56059|52440|51246
cef:CE2595	ncbi-geneid:1034138	3.5.1.32	53187|55031
cef:CE2597	ncbi-geneid:1032106	6.3.4.4	52540
cef:CE2601	ncbi-geneid:1032107	4.1.2.13	51569
cef:CE2604	ncbi-geneid:1034030	2.4.2.10	53271
cef:CE2606	ncbi-geneid:1034123	2.8.1.1|2.8.1.2	52821|52821
cef:CE2625	ncbi-geneid:1033998	1.2.1.3	53720
cef:CE2636	ncbi-geneid:1033918	3.2.2.1|3.2.2.9	53167
cef:CE2640	ncbi-geneid:1033897	2.7.7.4	52540|50465|50447
cef:CE2641	ncbi-geneid:1033914	2.7.7.4	52402
cef:CE2642	ncbi-geneid:1033906	1.8.4.8	52402
cef:CE2644	ncbi-geneid:1033903	1.7.7.1	56014|56014|55124|55124
cef:CE2645	ncbi-geneid:1033895	1.18.1.2	51971
cef:CE2657	ncbi-geneid:1033867	3.2.2.20	48150
cef:CE2658	ncbi-geneid:1033819	1.14.12.17	46458|52343|63380
cef:CE2661	ncbi-geneid:1033841	2.6.1.2|2.6.1.66	53383
cef:CE2662	ncbi-geneid:1033832	1.1.1.22	51735|52413|48179
cef:CE2663	ncbi-geneid:1033851	3.5.4.13	51283
cef:CE2670	ncbi-geneid:1033829	3.2.1.21	51445
cef:CE2674	ncbi-geneid:1033799	2.3.1.-	55729
cef:CE2675	ncbi-geneid:1033821	3.6.3.34	52540
cef:CE2691	ncbi-geneid:1032110	4.1.1.32	53795|68923
cef:CE2696	ncbi-geneid:1033792	2.1.1.33	53335
cef:CE2719	ncbi-geneid:1033770	5.4.99.9	51971|54373
cef:CE2721	ncbi-geneid:1033768	2.7.1.30	53067|53067
cef:CE2724	ncbi-geneid:1033756	6.1.1.11	55681|46589
cef:CE2732	ncbi-geneid:1032112	4.2.1.51	53850|55021
cef:CE2750	ncbi-geneid:1033711	3.1.4.46	51695
cef:CE2752	ncbi-geneid:1033690	2.7.1.40	51621|50800
cef:CE2753	ncbi-geneid:1033689	1.1.1.27	56327|51735
cef:CE2762	ncbi-geneid:1033660	1.1.2.3	51395
cef:CE2764	ncbi-geneid:1032113	1.8.4.11	55068
cef:CE2765	ncbi-geneid:1032114	1.15.1.1	54719|46609
cef:CE2775	ncbi-geneid:1033643	1.1.1.157	51735|48179
cef:CE2777	ncbi-geneid:1033653	1.3.99.7	56801|56645|47203
cef:CE2778	ncbi-geneid:1033639	1.1.1.-	51735
cef:CE2779	ncbi-geneid:1033640	1.3.99.-	56645|47203
cef:CE2780	ncbi-geneid:1033647	4.1.3.36	52096
cef:CE2816	ncbi-geneid:1033611	3.6.4.12	52540|48024
cef:CE2831	ncbi-geneid:1033566	5.5.1.4	51735|55347
cef:CE2834	ncbi-geneid:1033568	3.2.2.23|4.2.99.18	46946|81624|57716
cef:CE2837	ncbi-geneid:1033574	2.1.1.63	46767|53155
cef:CE2839	ncbi-geneid:1032121	1.1.1.38	51735|53223
cef:CE2840	ncbi-geneid:1033552	2.7.1.12	53067|53067
cef:CE2845	ncbi-geneid:1033564	1.4.99.1	51905|54373
cef:CE2848	ncbi-geneid:1033530	6.1.1.4	52374|50677|47323
cef:CE2849	ncbi-geneid:1033542	3.5.4.1	51556|51338
cef:CE2860	ncbi-geneid:1033523	1.13.11.4	51182
cef:CE2863	ncbi-geneid:1033531	1.14.13.1	51905|54373
cef:CE2868	ncbi-geneid:1032122	4.1.3.27	56322
cef:CE2869	ncbi-geneid:1032123	4.1.3.27	52317
cef:CE2870	ncbi-geneid:1032124	2.4.2.18	52418|47648
cef:CE2871	ncbi-geneid:1032125	4.1.1.48|5.3.1.24	51366|51366
cef:CE2872	ncbi-geneid:1032126	4.2.1.20	53686
cef:CE2873	ncbi-geneid:1032127	4.2.1.20	51366
cef:CE2880	ncbi-geneid:1033313	4.2.1.20	53686
cef:CE2886	ncbi-geneid:1033451	6.3.-.-	55931
cef:CE2905	ncbi-geneid:1033203	2.7.13.3	103190|55874|55890
cef:CE2917	ncbi-geneid:1034706	2.7.4.7|2.7.1.35	53613
cef:CE2928	ncbi-geneid:1033132	2.7.7.19	81891|81301
cef:CE2933	ncbi-geneid:1033096	1.8.1.9	51905
cef:CE2935	ncbi-geneid:1033100	3.5.1.28	53187|47090|47090
cef:CE2943	ncbi-geneid:1033092	2.1.1.170	53335
cef:CE2946	ncbi-geneid:1033081	3.1.26.5	54211
