# Supplementary material for: Tracing the Repertoire of Promiscuous Enzymes along the Metabolic Pathways in Archaeal Organisms
Source: Life (Basel). 2017 Jul 13;7(3):30. doi: 10.3390/life7030030 (PMC5617955; doi:10.3390/life7030030)
Supplement: Supplementary file 1 [file life-07-00030-s001.zip › Table_S2/cfe.txt]

KEGGID	NCBIGI	ECs	SFamilyID
cfe:CF0003	ncbi-geneid:3958700	2.5.1.1|2.5.1.10|2.5.1.29	48576
cfe:CF0007	ncbi-geneid:3958898	3.1.11.5	52540
cfe:CF0013	ncbi-geneid:3959181	4.1.2.25	55620
cfe:CF0014	ncbi-geneid:3959183	2.7.6.3|2.5.1.15	51717|55083
cfe:CF0015	ncbi-geneid:3959180	1.5.1.3	53597
cfe:CF0017	ncbi-geneid:3959285	1.3.3.11	48613
cfe:CF0019	ncbi-geneid:3959073	6.3.3.2	100950
cfe:CF0024	ncbi-geneid:3959142	1.-.-.-	51395
cfe:CF0025	ncbi-geneid:3959303	5.99.1.2	56712|47592|57783
cfe:CF0028	ncbi-geneid:3958826	3.6.4.12	52540
cfe:CF0029	ncbi-geneid:3958822	3.2.2.-	52141
cfe:CF0031	ncbi-geneid:3958805	3.6.1.15	52972
cfe:CF0034	ncbi-geneid:3958908	1.11.1.15	52833
cfe:CF0043	ncbi-geneid:3959225	3.1.21.-	51556
cfe:CF0045	ncbi-geneid:3958589	1.3.5.1|1.3.99.1	51905|46977|56425
cfe:CF0051	ncbi-geneid:3958604	4.2.1.11	51604|54826
cfe:CF0053	ncbi-geneid:3959313	6.1.1.2	52374
cfe:CF0057	ncbi-geneid:3959100	6.1.1.3	55681|55186|52954|81271
cfe:CF0064	ncbi-geneid:3959157	3.4.11.9	55920|53092
cfe:CF0080	ncbi-geneid:3958435	2.8.1.8	102114
cfe:CF0081	ncbi-geneid:3958438	1.8.1.4	51905|55424
cfe:CF0085	ncbi-geneid:3959204	4.2.99.18	48150
cfe:CF0092	ncbi-geneid:3959149	2.7.7.19	81891|81301
cfe:CF0094	ncbi-geneid:3958766	3.4.21.92	52096
cfe:CF0098	ncbi-geneid:3959148	4.1.1.32	53795|68923
cfe:CF0102	ncbi-geneid:3958788	1.1.1.94	48179|51735
cfe:CF0103	ncbi-geneid:3958818	2.7.7.23	53448
cfe:CF0105	ncbi-geneid:3958476	3.6.3.14	52540
cfe:CF0109	ncbi-geneid:3958938	2.8.1.7	53383
cfe:CF0110	ncbi-geneid:3958535	5.4.2.1
cfe:CF0111	ncbi-geneid:3958583	5.4.99.12	55120|55174
cfe:CF0113	ncbi-geneid:3958711	6.3.4.15
cfe:CF0115	ncbi-geneid:3958531	3.6.1.-	56784|81653|81665
cfe:CF0117	ncbi-geneid:3958277	6.1.1.11	55681|46589
cfe:CF0118	ncbi-geneid:3958869	3.5.4.26|1.1.1.193	53597|53927
cfe:CF0119	ncbi-geneid:3958867	3.5.4.25|4.1.99.12	55821|142695
cfe:CF0120	ncbi-geneid:3958870	2.5.1.78	52121
cfe:CF0130	ncbi-geneid:3959201	1.6.5.-	63380|52343|54292
cfe:CF0132	ncbi-geneid:3958664	2.1.1.-	53335
cfe:CF0136	ncbi-geneid:3958489	1.3.3.4	51905|54373
cfe:CF0137	ncbi-geneid:3958487	1.3.99.22	102114
cfe:CF0138	ncbi-geneid:3958486	4.1.1.37	51726
cfe:CF0139	ncbi-geneid:3958344	3.6.4.-	52540|52540|52540|143517|141259
cfe:CF0140	ncbi-geneid:3958909	6.1.1.7	55681|101353|55186|50447
cfe:CF0141	ncbi-geneid:3959297	2.2.1.1	52518|52518|52922
cfe:CF0142	ncbi-geneid:3958912	3.2.2.4	53167
cfe:CF0147	ncbi-geneid:3958926	6.3.2.10	53623|53244|63418
cfe:CF0149	ncbi-geneid:3958963	6.3.2.9	53244|53623|51984
cfe:CF0152	ncbi-geneid:3958927	2.4.1.227	53756
cfe:CF0153	ncbi-geneid:3958960	6.3.2.4|6.3.2.8	53623|56059|53244|52440|51984
cfe:CF0158	ncbi-geneid:3958950	2.5.1.75	52540
cfe:CF0163	ncbi-geneid:3958610	2.3.1.41|2.3.1.179	53901|53901
cfe:CF0165	ncbi-geneid:3959279	3.6.1.1	50324
cfe:CF0166	ncbi-geneid:3958554	1.4.1.9	51735|53223
cfe:CF0167	ncbi-geneid:3958677	3.1.3.7	56655
cfe:CF0168	ncbi-geneid:3958280	2.3.1.51	69593
cfe:CF0169	ncbi-geneid:3958636	6.2.1.20	56801
cfe:CF0170	ncbi-geneid:3959255	2.3.1.47	53383
cfe:CF0171	ncbi-geneid:3959288	3.6.4.-	52540|52540
cfe:CF0173	ncbi-geneid:3958386	5.3.4.1	52833
cfe:CF0174	ncbi-geneid:3958335	6.1.1.6	55681|50249
cfe:CF0175	ncbi-geneid:3958678	6.1.1.16	52374|47323
cfe:CF0178	ncbi-geneid:3958876	3.1.26.5	54211
cfe:CF0186	ncbi-geneid:3959009	2.7.7.-	56731|57783
cfe:CF0191	ncbi-geneid:3958568	6.1.1.14	55681
cfe:CF0193	ncbi-geneid:3958556	2.4.1.21	53756
cfe:CF0195	ncbi-geneid:3959292	3.1.1.29	53178
cfe:CF0199	ncbi-geneid:3958701	2.7.1.148	54211|55060
cfe:CF0202	ncbi-geneid:3958498	3.4.24.56	63411|63411
cfe:CF0203	ncbi-geneid:3958499	3.4.24.56	63411|63411|63411
cfe:CF0204	ncbi-geneid:3958548	2.3.1.15	69593
cfe:CF0205	ncbi-geneid:3958713	3.1.26.-	50249
cfe:CF0208	ncbi-geneid:3958550	2.3.1.15	53659
cfe:CF0221	ncbi-geneid:3958442	2.4.1.182	53756
cfe:CF0222	ncbi-geneid:3959150	2.7.7.19	81301|81891
cfe:CF0224	ncbi-geneid:3958956	5.4.2.10	53738|53738|53738|55957
cfe:CF0225	ncbi-geneid:3958561	2.6.1.16	53697|56235
cfe:CF0229	ncbi-geneid:3959086	6.2.1.5	56059|52210
cfe:CF0230	ncbi-geneid:3959087	6.2.1.5	52210|51735
cfe:CF0231	ncbi-geneid:3958496	3.4.21.-	50494|50156|50156
cfe:CF0237	ncbi-geneid:3959202	1.17.4.1	51998|48168
cfe:CF0238	ncbi-geneid:3959203	1.17.4.1	47240
cfe:CF0239	ncbi-geneid:3958670	2.1.1.33	53335
cfe:CF0241	ncbi-geneid:3958962	1.1.1.158	56176|56194
cfe:CF0246	ncbi-geneid:3958538	6.1.1.20	55681|46589
cfe:CF0250	ncbi-geneid:3958342	6.3.4.-	52402
cfe:CF0251	ncbi-geneid:3959184	3.4.24.-	52540|140990
cfe:CF0252	ncbi-geneid:3959120	2.7.7.8	54211|54211|55666|55666|54791|50249|46915
cfe:CF0262	ncbi-geneid:3958340	3.4.11.18	55920|103642
cfe:CF0267	ncbi-geneid:3959190	4.2.1.2	48557
cfe:CF0280	ncbi-geneid:3958533	5.3.1.9	53697
cfe:CF0282	ncbi-geneid:3958341	1.1.1.37	56327|51735
cfe:CF0289	ncbi-geneid:3958920	1.1.1.25|4.2.1.10	51569|51735|53223
cfe:CF0290	ncbi-geneid:3958918	4.2.3.4	56796
cfe:CF0291	ncbi-geneid:3958919	4.2.3.5	103263
cfe:CF0292	ncbi-geneid:3958923	2.7.1.71	52540
cfe:CF0293	ncbi-geneid:3958917	2.5.1.19	55205
cfe:CF0295	ncbi-geneid:3959252	2.6.1.62	53383
cfe:CF0296	ncbi-geneid:3959254	6.3.3.3	52540
cfe:CF0297	ncbi-geneid:3959256	2.3.1.47	53383
cfe:CF0298	ncbi-geneid:3959253	2.8.1.6	102114
cfe:CF0302	ncbi-geneid:3959144	1.14.16.-	56534
cfe:CF0303	ncbi-geneid:3958684	1.3.1.26	55347|51735
cfe:CF0304	ncbi-geneid:3959237	1.2.1.11	51735|55347
cfe:CF0305	ncbi-geneid:3958333	2.7.2.4	53633
cfe:CF0306	ncbi-geneid:3958683	4.2.1.52	51569
cfe:CF0313	ncbi-geneid:3958814	3.6.5.3	52540|50465|50447
cfe:CF0320	ncbi-geneid:3958734	2.7.7.6	64484
cfe:CF0321	ncbi-geneid:3958735	2.7.7.6	64484
cfe:CF0322	ncbi-geneid:3959093	2.2.1.2	51569
cfe:CF0327	ncbi-geneid:3959242	3.6.3.14	52540
cfe:CF0328	ncbi-geneid:3959243	3.6.3.14	52540
cfe:CF0331	ncbi-geneid:3959247	3.6.3.14	81333|81333
cfe:CF0333	ncbi-geneid:3959218	6.1.1.9	52374|50677|47323|46589
cfe:CF0334	ncbi-geneid:3958545	2.7.11.1	56112
cfe:CF0336	ncbi-geneid:3958887	2.7.1.40	51621|52935|50800
cfe:CF0347	ncbi-geneid:3958501	6.1.1.5	52374|47323|50677
cfe:CF0348	ncbi-geneid:3958431	3.4.21.89	51306
cfe:CF0352	ncbi-geneid:3958573	2.1.1.-	53335
cfe:CF0355	ncbi-geneid:3958574	2.1.1.31	75217|54593
cfe:CF0357	ncbi-geneid:3958874	3.1.26.4	53098
cfe:CF0358	ncbi-geneid:3958569	2.7.4.8	52540
cfe:CF0360	ncbi-geneid:3958343	6.1.1.10	52374|47323|57770
cfe:CF0361	ncbi-geneid:3958899	3.1.11.5	52540|52540|47781
cfe:CF0367	ncbi-geneid:3959156	3.4.24.-	55486
cfe:CF0371	ncbi-geneid:3958879	5.3.1.6	100950|75445
cfe:CF0374	ncbi-geneid:3958795	5.4.3.8	53383
cfe:CF0387	ncbi-geneid:3959017	6.5.1.2
cfe:CF0391	ncbi-geneid:3958432	6.1.1.4	52374|50677|47323
cfe:CF0392	ncbi-geneid:3958704	2.-.-.-	53756
cfe:CF0393	ncbi-geneid:3959158	2.7.1.90	53784
cfe:CF0395	ncbi-geneid:3959159	2.7.1.90	53784
cfe:CF0406	ncbi-geneid:3958996	3.1.-.-	53098
cfe:CF0407	ncbi-geneid:3958889	6.3.4.2	52540|52317
cfe:CF0408	ncbi-geneid:3958705	2.7.7.38	53448
cfe:CF0419	ncbi-geneid:3959096	2.4.2.29	51713
cfe:CF0427	ncbi-geneid:3958690	1.1.1.205	51412
cfe:CF0428	ncbi-geneid:3958799	6.3.5.2	52402|54810|52317
cfe:CF0433	ncbi-geneid:3958707	2.7.6.1	53271|53271
cfe:CF0434	ncbi-geneid:3958709	3.7.1.3	53383
cfe:CF0435	ncbi-geneid:3959305	4.2.1.20	51366
cfe:CF0436	ncbi-geneid:3959306	4.2.1.20	53686
cfe:CF0437	ncbi-geneid:3959311	5.3.1.24	51366
cfe:CF0438	ncbi-geneid:3959309	4.1.1.48	51366
cfe:CF0439	ncbi-geneid:3959310	2.4.2.18	52418|47648
cfe:CF0454	ncbi-geneid:3958642	6.4.1.2|6.3.4.14	56059|52440|51246
cfe:CF0455	ncbi-geneid:3958641	6.4.1.2	51230
cfe:CF0457	ncbi-geneid:3958878	5.1.3.1	51366
cfe:CF0463	ncbi-geneid:3958564	3.6.3.21	52540
cfe:CF0466	ncbi-geneid:3959197	3.4.24.57	53067
cfe:CF0468	ncbi-geneid:3958532	1.1.1.49	55347|51735
cfe:CF0469	ncbi-geneid:3958689	3.1.1.31	100950
cfe:CF0474	ncbi-geneid:3958651	2.7.4.3	52540|57802
cfe:CF0480	ncbi-geneid:3959062	3.6.3.-	52540
cfe:CF0482	ncbi-geneid:3959130	2.-.-.-	102114
cfe:CF0488	ncbi-geneid:3959090	3.1.3.2|3.1.3.5	64167
cfe:CF0490	ncbi-geneid:3958820	4.1.1.-	52507
cfe:CF0499	ncbi-geneid:3959015	2.7.7.7	52540
cfe:CF0500	ncbi-geneid:3959095	2.7.4.9	52540
cfe:CF0501	ncbi-geneid:3958801	5.99.1.3	56719|101904
cfe:CF0502	ncbi-geneid:3958803	5.99.1.3	56719|55874|54211
cfe:CF0509	ncbi-geneid:3959003	4.1.2.13	51569
cfe:CF0521	ncbi-geneid:3958611	1.1.1.100	51735
cfe:CF0522	ncbi-geneid:3958609	2.3.1.39	52151|55048
cfe:CF0523	ncbi-geneid:3958465	2.3.1.41|2.3.1.180	53901
cfe:CF0527	ncbi-geneid:3958328	2.3.1.-	51161
cfe:CF0529	ncbi-geneid:3959151	1.2.4.1	52518
cfe:CF0530	ncbi-geneid:3959153	1.2.4.1	52518|52922
cfe:CF0531	ncbi-geneid:3959154	2.3.1.12	52777|51230|47005
cfe:CF0532	ncbi-geneid:3958559	2.4.1.1	53756
cfe:CF0538	ncbi-geneid:3958645	2.7.8.7	56214
cfe:CF0539	ncbi-geneid:3958811	1.8.1.9	51905
cfe:CF0544	ncbi-geneid:3959315	5.4.99.12	55120
cfe:CF0545	ncbi-geneid:3958871	2.7.1.26|2.7.7.2	82114|52374
cfe:CF0551	ncbi-geneid:3958339	2.4.1.25	51445
cfe:CF0559	ncbi-geneid:3959182	1.5.1.5|3.5.4.9	51735|53223
cfe:CF0562	ncbi-geneid:3959012	2.7.7.7	55979|55979|55979
cfe:CF0565	ncbi-geneid:3959228	3.4.24.-	50156
cfe:CF0566	ncbi-geneid:3959229	1.1.1.267	55347|51735|69055
cfe:CF0576	ncbi-geneid:3958570	1.1.1.44	48179|51735
cfe:CF0577	ncbi-geneid:3958817	6.1.1.1	52374|55174
cfe:CF0584	ncbi-geneid:3959198	1.17.7.1	56014
cfe:CF0586	ncbi-geneid:3959084	2.3.1.61	52777|51230
cfe:CF0587	ncbi-geneid:3959083	1.2.4.2	52518|52518
cfe:CF0589	ncbi-geneid:3958488	1.3.99.22	102114
cfe:CF0594	ncbi-geneid:3959176	2.7.7.7	48019
cfe:CF0597	ncbi-geneid:3959155	3.4.11.1	53187|52949
cfe:CF0600	ncbi-geneid:3958560	3.2.1.-	51445|81296
cfe:CF0602	ncbi-geneid:3958587	3.1.22.4	52540|46785
cfe:CF0603	ncbi-geneid:3958687	3.5.4.13	51283
cfe:CF0607	ncbi-geneid:3958939	2.8.1.7	53383
cfe:CF0608	ncbi-geneid:3959278	3.1.3.16	81606
cfe:CF0616	ncbi-geneid:3958931	3.2.2.-	48150|55811
cfe:CF0617	ncbi-geneid:3958584	5.4.99.12	55120
cfe:CF0624	ncbi-geneid:3959013	2.7.7.7
cfe:CF0628	ncbi-geneid:3958640	6.4.1.2	52096
cfe:CF0631	ncbi-geneid:3958910	3.5.1.28	53187
cfe:CF0632	ncbi-geneid:3958925	6.3.2.13	53623|53244|63418
cfe:CF0634	ncbi-geneid:3959186	2.4.1.129	56601|56519
cfe:CF0636	ncbi-geneid:3958576	2.1.1.-	53335|81799
cfe:CF0651	ncbi-geneid:3958440	2.7.7.63
cfe:CF0653	ncbi-geneid:3958577	2.1.1.61|2.8.1.-	52402
cfe:CF0657	ncbi-geneid:3959295	2.7.1.69	55804|46955
cfe:CF0658	ncbi-geneid:3959296	2.7.1.69	55804
cfe:CF0659	ncbi-geneid:3958389	3.6.1.23	51283
cfe:CF0660	ncbi-geneid:3958643	6.4.1.2	52096
cfe:CF0661	ncbi-geneid:3958284	1.15.1.1	54719|46609
cfe:CF0662	ncbi-geneid:3958957	5.4.2.8	53738|53738|53738|55957
cfe:CF0664	ncbi-geneid:3958873	3.1.26.3	69065|54768
cfe:CF0666	ncbi-geneid:3958485	2.5.1.61	53850
cfe:CF0671	ncbi-geneid:3959016	2.7.7.7	52540|48019
cfe:CF0673	ncbi-geneid:3959294	2.7.3.9	51621|52009|47831
cfe:CF0679	ncbi-geneid:3959152	1.2.4.4	52518|52518|52922
cfe:CF0684	ncbi-geneid:3958437	3.4.21.53	54211|52540|88697
cfe:CF0686	ncbi-geneid:3959248	3.1.26.11	56281
cfe:CF0692	ncbi-geneid:3958688	3.5.1.88	56420
cfe:CF0695	ncbi-geneid:3959304	5.3.1.1	51351
cfe:CF0697	ncbi-geneid:3959224	3.1.11.6	116842
cfe:CF0699	ncbi-geneid:3958390	2.2.1.7	52518|52518|52922
cfe:CF0700	ncbi-geneid:3958706	2.1.1.182	53335
cfe:CF0709	ncbi-geneid:3958875	3.1.26.4	53098
cfe:CF0714	ncbi-geneid:3959194	6.3.5.6|6.3.5.7	55931|89095
cfe:CF0715	ncbi-geneid:3959193	6.3.5.6|6.3.5.7	75304
cfe:CF0716	ncbi-geneid:3959195	6.3.5.6|6.3.5.7	141000
cfe:CF0740	ncbi-geneid:3958557	2.4.1.18	51445|81296|51011|81296
cfe:CF0748	ncbi-geneid:3958921	2.5.1.54	51569
cfe:CF0757	ncbi-geneid:3959238	2.6.1.83	53383
cfe:CF0762	ncbi-geneid:3959289	6.1.1.15	55681|55826|52954
cfe:CF0766	ncbi-geneid:3958827	3.1.-.-	50249|50249
cfe:CF0767	ncbi-geneid:3958338	3.2.2.21	50486
cfe:CF0778	ncbi-geneid:3958578	2.1.1	53335
cfe:CF0780	ncbi-geneid:3958686	5.1.1.7	54506|54506
cfe:CF0781	ncbi-geneid:3958765	3.4.21.92	52096
cfe:CF0782	ncbi-geneid:3958567	2.1.2.1	53383
cfe:CF0783	ncbi-geneid:3958380	4.2.1.75	69618
cfe:CF0788	ncbi-geneid:3958708	5.3.1.13	53697
cfe:CF0789	ncbi-geneid:3959085	2.3.1.61	52777|51230|47005
cfe:CF0791	ncbi-geneid:3959234	2.7.1.130	52540
cfe:CF0793	ncbi-geneid:3958666	2.1.1.-	53335
cfe:CF0794	ncbi-geneid:3958868	2.5.1.9	63380|63380
cfe:CF0803	ncbi-geneid:3959099	2.7.1.50	53613
cfe:CF0804	ncbi-geneid:3959098	2.5.1.3	51391
cfe:CF0806	ncbi-geneid:3959070	3.6.3.-	52540
cfe:CF0812	ncbi-geneid:3958702	4.6.1.12	69765
cfe:CF0813	ncbi-geneid:3958676	1.8.1.2	63380|52343
cfe:CF0819	ncbi-geneid:3958813	3.4.21.102	52096|50156
cfe:CF0824	ncbi-geneid:3958566	6.1.1.17	52374|48163
cfe:CF0827	ncbi-geneid:3958901	3.1.-.-	64182
cfe:CF0831	ncbi-geneid:3959230	2.5.1.31	64005
cfe:CF0833	ncbi-geneid:3958768	2.7.4.14	52540
cfe:CF0834	ncbi-geneid:3958549	2.3.1.51	69593
cfe:CF0835	ncbi-geneid:3958916	6.1.1.19	52374|47323|55190
cfe:CF0836	ncbi-geneid:3958961	2.5.1.7	55205
cfe:CF0845	ncbi-geneid:3959227	2.7.7.60	53448
cfe:CF0846	ncbi-geneid:3959314	5.4.99.12	55120
cfe:CF0850	ncbi-geneid:3959241	2.7.13.3	55874|47384|55785
cfe:CF0860	ncbi-geneid:3958539	6.1.1.20	56037|55681|50249|54991|46955
cfe:CF0862	ncbi-geneid:3958646	2.1.1.63	46767
cfe:CF0869	ncbi-geneid:3958490	4.99.1.1	53800
cfe:CF0873	ncbi-geneid:3958558	2.7.7.27	53448|51161
cfe:CF0874	ncbi-geneid:3958888	2.4.2.10	53271
cfe:CF0877	ncbi-geneid:3959226	2.7.1.24	52540
cfe:CF0878	ncbi-geneid:3959277	2.7.7.7	56672|88723|47807|53098
cfe:CF0879	ncbi-geneid:3958285	3.4.21.-	52096
cfe:CF0882	ncbi-geneid:3959007	3.6.4.12	52540|48024
cfe:CF0885	ncbi-geneid:3958935	2.7.4.6	54919
cfe:CF0887	ncbi-geneid:3958588	3.1.22.4	53098
cfe:CF0890	ncbi-geneid:3959192	1.2.1.12	55347|51735
cfe:CF0892	ncbi-geneid:3958733	2.7.7.6	55257|56553|47789
cfe:CF0915	ncbi-geneid:3959179	2.1.2.9	53328|50486
cfe:CF0916	ncbi-geneid:3958441	2.3.1.129	51161
cfe:CF0917	ncbi-geneid:3958467	4.2.1.-	54637
cfe:CF0918	ncbi-geneid:3958443	3.5.1.-	54211|54211
cfe:CF0919	ncbi-geneid:3958436	2.3.1.-	56317
cfe:CF0920	ncbi-geneid:3959065	3.1.2.-	54637
cfe:CF0921	ncbi-geneid:3959014	2.7.7.7
cfe:CF0925	ncbi-geneid:3958668	2.1.1.-	75217
cfe:CF0926	ncbi-geneid:3958951	5.2.1.8	54534
cfe:CF0927	ncbi-geneid:3959239	6.1.1.12	55681|55261|50249
cfe:CF0928	ncbi-geneid:3958494	6.1.1.21	55681|52954
cfe:CF0931	ncbi-geneid:3959008	2.7.7.7	89550|47781
cfe:CF0937	ncbi-geneid:3958679	3.4.16.4	56601
cfe:CF0943	ncbi-geneid:3958534	2.7.2.3	53748
cfe:CF0951	ncbi-geneid:3958672	2.8.1.7|4.4.1.16	53383
cfe:CF0961	ncbi-geneid:3958890	2.7.4.22	53633
cfe:CF0964	ncbi-geneid:3958703	2.7.3.-	55931
cfe:CF0966	ncbi-geneid:3958547	2.7.1.-	56112
cfe:CF0970	ncbi-geneid:3958475	3.6.3.14	52540
cfe:CF0977	ncbi-geneid:3958483	1.2.1.70	69742
cfe:CF0978	ncbi-geneid:3958802	5.99.1.3	56719|55874|54211
cfe:CF0979	ncbi-geneid:3958800	5.99.1.3	56719
cfe:CF0982	ncbi-geneid:3958585	5.4.99.12	55120|55174
cfe:CF0985	ncbi-geneid:3958922	2.5.1.55	51569
cfe:CF0987	ncbi-geneid:3959075	3.6.3.-	52540
cfe:CF0993	ncbi-geneid:3958932	3.1.21.2	51658
cfe:CF0997	ncbi-geneid:3958762	3.1.11.5	52540|52540
cfe:CF0999	ncbi-geneid:3958896	3.1.11.5	52540|52980
cfe:CF1001	ncbi-geneid:3958815	2.6.1.57|2.6.1.1	53383
cfe:CF1005	ncbi-geneid:3958484	4.2.1.24	51569
