# Supplementary material for: Tracing the Repertoire of Promiscuous Enzymes along the Metabolic Pathways in Archaeal Organisms
Source: Life (Basel). 2017 Jul 13;7(3):30. doi: 10.3390/life7030030 (PMC5617955; doi:10.3390/life7030030)
Supplement: Supplementary file 1 [file life-07-00030-s001.zip › Table_S2/cff.txt]

KEGGID	NCBIGI	ECs	SFamilyID
cff:CFF8240_0002	ncbi-geneid:4538203	2.7.7.7	55979|55979|55979
cff:CFF8240_0003	ncbi-geneid:4539301	5.99.1.3	56719|55874|54211
cff:CFF8240_0005	ncbi-geneid:4538204	1.7.1.13	55620
cff:CFF8240_0016	ncbi-geneid:4538877	3.1.26.4	53098
cff:CFF8240_0018	ncbi-geneid:4537967	3.6.3.30	52540
cff:CFF8240_0021	ncbi-geneid:4538094	1.17.4.2	51998
cff:CFF8240_0022	ncbi-geneid:4538774	2.4.2.12	51690
cff:CFF8240_0024	ncbi-geneid:4538339	1.97.-.-	102114
cff:CFF8240_0029	ncbi-geneid:4538739	1.17.4.1	47240
cff:CFF8240_0031	ncbi-geneid:4538492	2.1.1.77	53335
cff:CFF8240_0032	ncbi-geneid:4538777	1.15.1.1	54719|46609
cff:CFF8240_0054	ncbi-geneid:4539214	3.4.11.18	55920
cff:CFF8240_0059	ncbi-geneid:4539118	2.7.7.6	56553|55257|47789
cff:CFF8240_0063	ncbi-geneid:4538810	6.3.2.13	53623|53244
cff:CFF8240_0064	ncbi-geneid:4538981	4.1.1.11	50692
cff:CFF8240_0068	ncbi-geneid:4539237	2.5.1.10	48576
cff:CFF8240_0069	ncbi-geneid:4539436	2.2.1.1	52518|52518|52922
cff:CFF8240_0070	ncbi-geneid:4538313	1.2.1.22|1.2.1.21	53720
cff:CFF8240_0074	ncbi-geneid:4537782	2.7.7.-	69572
cff:CFF8240_0078	ncbi-geneid:4537875	2.7.7.9	53448
cff:CFF8240_0079	ncbi-geneid:4537989	5.3.1.9	53697
cff:CFF8240_0083	ncbi-geneid:4538493	6.3.3.3	52540
cff:CFF8240_0086	ncbi-geneid:4538312	2.3.1.47	53383
cff:CFF8240_0088	ncbi-geneid:4538507	2.7.4.16	55326|56042
cff:CFF8240_0089	ncbi-geneid:4539272	5.4.99.12	55120
cff:CFF8240_0095	ncbi-geneid:4539228	2.1.1.-	53335
cff:CFF8240_0102	ncbi-geneid:4539327	5.4.2.8|5.4.2.2	53738|53738|55957|53738
cff:CFF8240_0103	ncbi-geneid:4539350	2.7.7.22	53448|51182
cff:CFF8240_0105	ncbi-geneid:4539322	6.1.1.17	52374|48163
cff:CFF8240_0107	ncbi-geneid:4539507	3.2.1.-	53955
cff:CFF8240_0111	ncbi-geneid:4538193	4.4.1.21	63411
cff:CFF8240_0112	ncbi-geneid:4539534	3.2.2.-	52141
cff:CFF8240_0125	ncbi-geneid:4538535	1.-.-.-	56770
cff:CFF8240_0126	ncbi-geneid:4539075	1.-.-.-	54862
cff:CFF8240_0127	ncbi-geneid:4538086	1.-.-.-	56762|143243
cff:CFF8240_0133	ncbi-geneid:4538860	1.-.-.-	54862
cff:CFF8240_0134	ncbi-geneid:4539170	4.3.1.3
cff:CFF8240_0137	ncbi-geneid:4538282	1.3.99.1	48695
cff:CFF8240_0158	ncbi-geneid:4538706	1.6.99.5|1.6.5.3	56770
cff:CFF8240_0159	ncbi-geneid:4537920	1.6.99.5|1.6.5.3	56762|143243
cff:CFF8240_0160	ncbi-geneid:4538177	1.6.5.3	52833
cff:CFF8240_0161	ncbi-geneid:4538008	1.6.99.5|1.6.5.3	142019|140490|142984
cff:CFF8240_0162	ncbi-geneid:4538400	1.6.99.5|1.6.5.3	54862|54292|53706
cff:CFF8240_0164	ncbi-geneid:4539360	1.6.5.3	54862
cff:CFF8240_0175	ncbi-geneid:4538255	5.99.1.2	56712|57783|57783
cff:CFF8240_0176	ncbi-geneid:4539412	2.8.1.6	102114
cff:CFF8240_0178	ncbi-geneid:4539477	2.3.3.1	48256
cff:CFF8240_0179	ncbi-geneid:4539364	3.1.3.7	56655
cff:CFF8240_0183	ncbi-geneid:4539019	3.6.3.27	52540
cff:CFF8240_0187	ncbi-geneid:4539370	2.3.1.128	55729
cff:CFF8240_0192	ncbi-geneid:4538047	2.-.-.-	54690
cff:CFF8240_0195	ncbi-geneid:4538839	4.2.1.33|4.2.1.35	53732
cff:CFF8240_0197	ncbi-geneid:4538080	3.1.1.32	56931
cff:CFF8240_0200	ncbi-geneid:4537923	4.2.1.11	51604|54826
cff:CFF8240_0204	ncbi-geneid:4538898	1.1.1.158	56194|56176
cff:CFF8240_0210	ncbi-geneid:4539309	1.1.1.267	55347|69055|51735
cff:CFF8240_0211	ncbi-geneid:4538826	3.2.2.20	48150
cff:CFF8240_0215	ncbi-geneid:4538347	3.4.24.57	53067|53067
cff:CFF8240_0216	ncbi-geneid:4538782	2.5.1.75	52540|52540
cff:CFF8240_0222	ncbi-geneid:4538914	1.1.1.220	102114
cff:CFF8240_0227	ncbi-geneid:4538797	2.1.1.-	75217
cff:CFF8240_0229	ncbi-geneid:4538600	2.7.7.7	56672|88723|53098|47807
cff:CFF8240_0233	ncbi-geneid:4537758	2.7.4.6	54919
cff:CFF8240_0236	ncbi-geneid:4539514	2.3.1.15	53659
cff:CFF8240_0237	ncbi-geneid:4538111	2.3.1.41|2.3.1.180	53901
cff:CFF8240_0241	ncbi-geneid:4538551	4.1.2.25	55620
cff:CFF8240_0243	ncbi-geneid:4537910	2.7.13.3	55874|47384
cff:CFF8240_0245	ncbi-geneid:4539332	3.6.1.11|3.6.1.40	53067|53067|109604
cff:CFF8240_0247	ncbi-geneid:4538759	1.-.-.-	51395
cff:CFF8240_0251	ncbi-geneid:4538729	6.4.1.2	52096
cff:CFF8240_0252	ncbi-geneid:4538433	1.11.1.15	52833
cff:CFF8240_0254	ncbi-geneid:4539240	2.6.1.52	53383
cff:CFF8240_0256	ncbi-geneid:4538676	2.1.1	53335
cff:CFF8240_0264	ncbi-geneid:4539487	2.2.1.7	52518|52922
cff:CFF8240_0268	ncbi-geneid:4538652	2.6.1.9	53383
cff:CFF8240_0269	ncbi-geneid:4539458	5.4.99.5|4.2.1.51	53850|55021|48600
cff:CFF8240_0271	ncbi-geneid:4538624	4.1.1.20	51419|50621
cff:CFF8240_0274	ncbi-geneid:4538153	3.6.1.15	52972
cff:CFF8240_0277	ncbi-geneid:4539239	1.14.14.3	51679
cff:CFF8240_0280	ncbi-geneid:4538102	3.6.3.34	52540
cff:CFF8240_0285	ncbi-geneid:4539128	1.5.1.7	51735
cff:CFF8240_0289	ncbi-geneid:4539027	2.1.1.-	75217|55315
cff:CFF8240_0292	ncbi-geneid:4539095	2.6.1.-	53383
cff:CFF8240_0293	ncbi-geneid:4539072	1.1.1.3	55347|51735|55021
cff:CFF8240_0296	ncbi-geneid:4538813	1.8.1.9	51905
cff:CFF8240_0298	ncbi-geneid:4538330	1.3.1.26	51735|55347
cff:CFF8240_0299	ncbi-geneid:4538412	2.4.2.14	53271|56235
cff:CFF8240_0302	ncbi-geneid:4539178	3.6.1.31|3.5.4.19	141734|101386
cff:CFF8240_0304	ncbi-geneid:4539435	2.6.1.42	56752
cff:CFF8240_0310	ncbi-geneid:4539204	5.3.2.-	55331
cff:CFF8240_0311	ncbi-geneid:4537790	1.11.1.15	52833
cff:CFF8240_0314	ncbi-geneid:4539255	4.2.1.-	54637
cff:CFF8240_0315	ncbi-geneid:4538123	2.3.1.129	51161
cff:CFF8240_0319	ncbi-geneid:4538531	6.3.5.5	56059|56059|52440|52440|48108|52335
cff:CFF8240_0320	ncbi-geneid:4538525	2.4.2.-	51690|54675
cff:CFF8240_0325	ncbi-geneid:4538156	3.1.3.2|3.1.3.5	64167
cff:CFF8240_0326	ncbi-geneid:4538516	2.4.1.182	53756
cff:CFF8240_0328	ncbi-geneid:4539023	1.2.1	55347|51735
cff:CFF8240_0329	ncbi-geneid:4538934	3.6.1.-	56300
cff:CFF8240_0331	ncbi-geneid:4539306	2.7.13.3	55874|52172|50341|47226|47384
cff:CFF8240_0333	ncbi-geneid:4539303	3.1.3.3	56784
cff:CFF8240_0334	ncbi-geneid:4538317	2.2.1.2	51569
cff:CFF8240_0337	ncbi-geneid:4538718	3.1.1.29	53178
cff:CFF8240_0338	ncbi-geneid:4539208	4.1.1.-	51419|50621
cff:CFF8240_0340	ncbi-geneid:4539018	2.7.9.3	56042|55326
cff:CFF8240_0341	ncbi-geneid:4538659	1.6.99.-	55469
cff:CFF8240_0350	ncbi-geneid:4539476	4.1.3.27	56322
cff:CFF8240_0351	ncbi-geneid:4539006	4.1.3.27|2.4.2.18	52418|52317
cff:CFF8240_0352	ncbi-geneid:4539134	5.3.1.24	51366
cff:CFF8240_0353	ncbi-geneid:4538523	4.2.1.20	53686
cff:CFF8240_0354	ncbi-geneid:4539218	4.2.1.20	51366
cff:CFF8240_0360	ncbi-geneid:4538615	3.6.3.29	52540
cff:CFF8240_0370	ncbi-geneid:4538435	6.3.4.4	52540
cff:CFF8240_0374	ncbi-geneid:4539159	6.3.5.5	52317|52021
cff:CFF8240_0378	ncbi-geneid:4538281	1.9.3.1	81442
cff:CFF8240_0379	ncbi-geneid:4538766	1.9.3.1	46626
cff:CFF8240_0381	ncbi-geneid:4538768	1.9.3.1	46626|46626
cff:CFF8240_0386	ncbi-geneid:4538841	3.1.11.5	52540
cff:CFF8240_0391	ncbi-geneid:4537972	3.1.3.18	56784
cff:CFF8240_0392	ncbi-geneid:4537872	1.2.7.-	52518|53323|52518|52922|54862
cff:CFF8240_0405	ncbi-geneid:4537896	3.1.3.27	101307
cff:CFF8240_0407	ncbi-geneid:4538321	2.7.7.4	52374
cff:CFF8240_0409	ncbi-geneid:4537765	2.7.7.60|4.6.1.12	69765|53448
cff:CFF8240_0414	ncbi-geneid:4537915	1.3.99.1	54292|46548
cff:CFF8240_0415	ncbi-geneid:4539497	1.3.1.6|1.3.99.1	46977|51905|56425
cff:CFF8240_0419	ncbi-geneid:4539454	2.7.7.7	56672|100879
cff:CFF8240_0422	ncbi-geneid:4539515	2.3.1.-	55729
cff:CFF8240_0425	ncbi-geneid:4539355	5.2.1.8	50891
cff:CFF8240_0429	ncbi-geneid:4539520	1.7.2.3	53706|50692
cff:CFF8240_0440	ncbi-geneid:4538477	1.7.2.4	50974|49503|46626
cff:CFF8240_0451	ncbi-geneid:4538731	2.7.13.3	47384|55874|158472
cff:CFF8240_0468	ncbi-geneid:4538897	2.7.13.3	47226
cff:CFF8240_0469	ncbi-geneid:4538570	2.1.2.11	51621
cff:CFF8240_0471	ncbi-geneid:4538693	3.1.22.4	52540|46785
cff:CFF8240_0501	ncbi-geneid:4538713	6.3.3.2	100950
cff:CFF8240_0513	ncbi-geneid:4538866	2.6.1.62	53383
cff:CFF8240_0512	ncbi-geneid:4538840	4.2.99.18	48150
cff:CFF8240_0514	ncbi-geneid:4538121	5.2.1.8	54534|109998
cff:CFF8240_0515	ncbi-geneid:4537954	4.1.2.13	51569
cff:CFF8240_0519	ncbi-geneid:4538993	1.1.1.23	53720
cff:CFF8240_0533	ncbi-geneid:4538592	3.5.1.53	56317
cff:CFF8240_0543	ncbi-geneid:4539187	2.1.1.-	53335
cff:CFF8240_0547	ncbi-geneid:4538986	2.7.7.7	52141
cff:CFF8240_0552	ncbi-geneid:4539452	3.1.26.5	54211
cff:CFF8240_0556	ncbi-geneid:4538221	6.3.5.3	56042|55326|55326|56042
cff:CFF8240_0558	ncbi-geneid:4538643	3.5.4.10|2.1.2.3	53927|52335
cff:CFF8240_0563	ncbi-geneid:4538745	2.6.1.21	56752
cff:CFF8240_0567	ncbi-geneid:4538911	2.1.1.-	53335|81799
cff:CFF8240_0568	ncbi-geneid:4539323	4.1.2.17	53639
cff:CFF8240_0569	ncbi-geneid:4539530	5.2.1.8	109998
cff:CFF8240_0582	ncbi-geneid:4538904	2.4.2.22	53271
cff:CFF8240_0585	ncbi-geneid:4538149	2.7.7.59	81891|81301
cff:CFF8240_0586	ncbi-geneid:4538135	2.6.1.16	53697|56235
cff:CFF8240_0590	ncbi-geneid:4538802	5.1.1.3	53681|53681
cff:CFF8240_0591	ncbi-geneid:4539341	4.1.1.-	50475|143968|143968
cff:CFF8240_0610	ncbi-geneid:4537860	6.1.1.5	52374|47323|50677
cff:CFF8240_0611	ncbi-geneid:4539005	6.3.5.6|6.3.5.7	75304
cff:CFF8240_0612	ncbi-geneid:4538178	1.1.1.205	51412|54631
cff:CFF8240_0613	ncbi-geneid:4538925	2.3.1.31	53474
cff:CFF8240_0614	ncbi-geneid:4538746	3.1.11.6	116842
cff:CFF8240_0615	ncbi-geneid:4538931	3.5.5.1	56317
cff:CFF8240_0616	ncbi-geneid:4538488	6.3.2.8	53623|53244|51984
cff:CFF8240_0619	ncbi-geneid:4539011	1.6.99.1	51395
cff:CFF8240_0627	ncbi-geneid:4539071	3.5.1.18	53187|55031
cff:CFF8240_0628	ncbi-geneid:4538461	1.1.5.4	51905
cff:CFF8240_0630	ncbi-geneid:4539509	2.7.1.40	51621|52935|50800
cff:CFF8240_0631	ncbi-geneid:4538000	3.4.-.-	63411|63411
cff:CFF8240_0632	ncbi-geneid:4538325	3.6.1.-|3.6.4.12	52540
cff:CFF8240_0633	ncbi-geneid:4537820	2.5.1.54	51569
cff:CFF8240_0634	ncbi-geneid:4539349	1.2.1.41	53720
cff:CFF8240_0635	ncbi-geneid:4538300	1.8.1.9	51905
cff:CFF8240_0640	ncbi-geneid:4538803	4.1.1.48	51366
cff:CFF8240_0670	ncbi-geneid:4539032	2.1.1.72	53335
cff:CFF8240_0676	ncbi-geneid:4539365	6.4.1.2|6.4.1.1	56059|52440|51246
cff:CFF8240_0678	ncbi-geneid:4539285	2.3.2.8	55729
cff:CFF8240_0680	ncbi-geneid:4538537	2.6.99.2	63892
cff:CFF8240_0681	ncbi-geneid:4538213	1.1.1.262	53659
cff:CFF8240_0687	ncbi-geneid:4539216	2.5.1.90	48576
cff:CFF8240_0688	ncbi-geneid:4539153	1.2.1.70	69742|51735|69075
cff:CFF8240_0689	ncbi-geneid:4537884	6.1.1.15	55681|52954|55826
cff:CFF8240_0691	ncbi-geneid:4539283	2.5.1.61	53850|54782
cff:CFF8240_0693	ncbi-geneid:4537848	1.1.3.15	55103|56176
cff:CFF8240_0698	ncbi-geneid:4539439	3.6.1.45	55811
cff:CFF8240_0703	ncbi-geneid:4538174	4.99.1.1	53800
cff:CFF8240_0702	ncbi-geneid:4539472	2.4.1.129	56601|56519
cff:CFF8240_0707	ncbi-geneid:4538273	2.3.2.6	55729
cff:CFF8240_0713	ncbi-geneid:4539566	2.7.1.148	54211|55060
cff:CFF8240_0715	ncbi-geneid:4538024	5.4.99.12	55120
cff:CFF8240_0716	ncbi-geneid:4539104	3.6.1.-|3.6.4.12	52540
cff:CFF8240_0719	ncbi-geneid:4539277	3.4.24.-	55486
cff:CFF8240_0721	ncbi-geneid:4538899	2.5.1.6	55973|55973|55973
cff:CFF8240_0725	ncbi-geneid:4538632	2.3.1.-	56317
cff:CFF8240_0731	ncbi-geneid:4539205	6.1.1.4	52374|50677|47323
cff:CFF8240_0734	ncbi-geneid:4538036	6.3.2.17|6.3.2.12	53623|53244
cff:CFF8240_0737	ncbi-geneid:4538564	3.6.1.-|3.6.4.-	52540|52540|143517|141259
cff:CFF8240_0743	ncbi-geneid:4538992	4.3.1.19	53686|55021
cff:CFF8240_0747	ncbi-geneid:4539405	5.4.99.12	55120
cff:CFF8240_0750	ncbi-geneid:4539144	2.5.1.31	64005
cff:CFF8240_0752	ncbi-geneid:4538608	4.1.1.36|6.3.2.5	102645|52507
cff:CFF8240_0753	ncbi-geneid:4537914	2.7.7.23|2.3.1.157	53448|51161
cff:CFF8240_0757	ncbi-geneid:4539432	2.5.1.72	142754
cff:CFF8240_0759	ncbi-geneid:4539105	3.6.3.-	52540
cff:CFF8240_0762	ncbi-geneid:4539007	2.7.13.3	55874|47384|158472
cff:CFF8240_0764	ncbi-geneid:4538154	3.4.21.107	50494|50156|50156
cff:CFF8240_0771	ncbi-geneid:4538366	3.6.3.14	81336
cff:CFF8240_0773	ncbi-geneid:4538835	2.5.1.3	51391
cff:CFF8240_0774	ncbi-geneid:4538145	6.3.5.6|6.3.5.7	55931|89095
cff:CFF8240_0775	ncbi-geneid:4538015	1.1.1.94	48179|51735
cff:CFF8240_0777	ncbi-geneid:4537982	3.2.1.52	51445
cff:CFF8240_0779	ncbi-geneid:4539293	3.6.3.21	52540
cff:CFF8240_0783	ncbi-geneid:4539009	1.1.1.159	51735
cff:CFF8240_0784	ncbi-geneid:4538939	4.2.1.52	51569
cff:CFF8240_0785	ncbi-geneid:4537855	3.4.-.-	63411|63411
cff:CFF8240_0786	ncbi-geneid:4537870	1.3.3.1	51395
cff:CFF8240_0787	ncbi-geneid:4539367	3.6.3.-	90123|52540
cff:CFF8240_0788	ncbi-geneid:4539138	6.1.1.16	52374|47323
cff:CFF8240_0791	ncbi-geneid:4539444	3.6.1.-|3.6.4.13	52540
cff:CFF8240_0794	ncbi-geneid:4538411	3.1.3.11	56655
cff:CFF8240_0796	ncbi-geneid:4538702	6.1.1.10	52374|47323|50249
cff:CFF8240_0800	ncbi-geneid:4538519	1.7.3.4	48695
cff:CFF8240_0803	ncbi-geneid:4538417	2.1.1.80	53335|47757
cff:CFF8240_0805	ncbi-geneid:4538184	3.1.1.61	52738
cff:CFF8240_0808	ncbi-geneid:4539276	6.3.2.4	56059|52440
cff:CFF8240_0809	ncbi-geneid:4539392	1.6.99.-
cff:CFF8240_0811	ncbi-geneid:4539516	6.3.2.10	53623|53244
cff:CFF8240_0812	ncbi-geneid:4539069	2.7.2.1	53067|53067
cff:CFF8240_0813	ncbi-geneid:4539475	2.3.1.8	53659
cff:CFF8240_0816	ncbi-geneid:4538725	2.2.1.6	52518|52518|52467
cff:CFF8240_0817	ncbi-geneid:4538806	2.2.1.6	55021|55021
cff:CFF8240_0818	ncbi-geneid:4537912	2.3.1.-	51161
cff:CFF8240_0821	ncbi-geneid:4538563	2.4.2.19	51690|54675
cff:CFF8240_0822	ncbi-geneid:4538223	3.5.1.10	53328|55021
cff:CFF8240_0823	ncbi-geneid:4538561	2.1.1.-	75217
cff:CFF8240_0827	ncbi-geneid:4538309	2.1.1.72	53335
cff:CFF8240_0831	ncbi-geneid:4538422	3.6.3.-	56784|81653
cff:CFF8240_0841	ncbi-geneid:4538240	2.7.13.3	55874|47384
cff:CFF8240_0842	ncbi-geneid:4538985	6.3.4.5	69864|52402
cff:CFF8240_0845	ncbi-geneid:4538541	2.4.1.227	53756
cff:CFF8240_0852	ncbi-geneid:4538838	3.6.3.-	52540
cff:CFF8240_0854	ncbi-geneid:4539063	4.2.3.4	56796
cff:CFF8240_0856	ncbi-geneid:4539461	1.8.-.-	102114
cff:CFF8240_0857	ncbi-geneid:4538146	3.4.24.-	52540|140990
cff:CFF8240_0860	ncbi-geneid:4538237	3.4.24.-	50156
cff:CFF8240_0861	ncbi-geneid:4537999	5.1.3.1	51366
cff:CFF8240_0863	ncbi-geneid:4539554	2.7.7.7
cff:CFF8240_0862	ncbi-geneid:4538351	3.6.4.-	52540
cff:CFF8240_0875	ncbi-geneid:4539112	2.7.4.1	56024|56024|143724|140356
cff:CFF8240_0877	ncbi-geneid:4538098	2.1.1.14	51726|51726
cff:CFF8240_0881	ncbi-geneid:4539231	3.1.3.-
cff:CFF8240_0888	ncbi-geneid:4538336	2.5.1.7	55205
cff:CFF8240_0892	ncbi-geneid:4539222	2.7.7.3	52374
cff:CFF8240_0893	ncbi-geneid:4537871	2.7.4.9	52540
cff:CFF8240_0894	ncbi-geneid:4539067	6.1.1.21	55681|52954
cff:CFF8240_0895	ncbi-geneid:4538020	4.1.1.19	51419|50621
cff:CFF8240_0896	ncbi-geneid:4538225	2.3.1.30	51161
cff:CFF8240_0897	ncbi-geneid:4538090	2.6.1.1	53383
cff:CFF8240_0906	ncbi-geneid:4539203	1.2.7.3	53323
cff:CFF8240_0907	ncbi-geneid:4538335	1.2.7.3	52518
cff:CFF8240_0908	ncbi-geneid:4537996	1.2.7.3	52518|52922
cff:CFF8240_0909	ncbi-geneid:4539317	1.2.7.3	54862
cff:CFF8240_0910	ncbi-geneid:4538741	6.2.1.5	52210|51735
cff:CFF8240_0911	ncbi-geneid:4538383	6.2.1.5	56059|52210
cff:CFF8240_0912	ncbi-geneid:4538553	1.1.1.37	51735|56327
cff:CFF8240_0913	ncbi-geneid:4539012	1.1.1.42	53659
cff:CFF8240_0915	ncbi-geneid:4537878	3.1.3.18	56784
cff:CFF8240_0917	ncbi-geneid:4539048	1.2.1.16	53720
cff:CFF8240_0918	ncbi-geneid:4539512	1.7.99.1	56821
cff:CFF8240_0919	ncbi-geneid:4539182	2.5.1.49	53383
cff:CFF8240_0922	ncbi-geneid:4538334	2.5.1.47	53686
cff:CFF8240_0921	ncbi-geneid:4538620	2.7.8.7	56214
cff:CFF8240_0925	ncbi-geneid:4539450	2.6.1.11	53383
cff:CFF8240_0937	ncbi-geneid:4538916	3.4.24.-	53163
cff:CFF8240_0939	ncbi-geneid:4539223	1.12.5.1	56762
cff:CFF8240_0940	ncbi-geneid:4538308	1.12.5.1	56770
cff:CFF8240_0944	ncbi-geneid:4538389	3.4.21.102	52096|50156
cff:CFF8240_0945	ncbi-geneid:4538748	6.3.2.6	56104
cff:CFF8240_0946	ncbi-geneid:4538089	6.3.5.3	82697
cff:CFF8240_0947	ncbi-geneid:4539486	6.3.5.3	52317
cff:CFF8240_0949	ncbi-geneid:4539295	2.3.1.51	69593
cff:CFF8240_0959	ncbi-geneid:4539188	2.8.1.1	52821
cff:CFF8240_0961	ncbi-geneid:4538427	3.6.4.12	52540
cff:CFF8240_0965	ncbi-geneid:4538084	4.2.1.2	48557
cff:CFF8240_0966	ncbi-geneid:4539473	6.1.1.9	52374|50677|47323|46589
cff:CFF8240_0969	ncbi-geneid:4538938	2.7.4.7|2.7.1.49	53613
cff:CFF8240_0973	ncbi-geneid:4538356	2.3.1.35|2.3.1.1	56266
cff:CFF8240_0976	ncbi-geneid:4538218	2.1.1.35	53335
cff:CFF8240_0977	ncbi-geneid:4539213	1.1.1.-	51735
cff:CFF8240_0980	ncbi-geneid:4537752	2.4.2.29	51713
cff:CFF8240_0982	ncbi-geneid:4538923	3.6.1.-|3.6.4.12	52540|48024
cff:CFF8240_0983	ncbi-geneid:4539389	1.17.7.1	51717|56014
cff:CFF8240_0985	ncbi-geneid:4538714	3.1.21.3	52540|52540
cff:CFF8240_0988	ncbi-geneid:4538593	3.1.21.3	116734|116734
cff:CFF8240_0990	ncbi-geneid:4538136	2.1.1.72	53335
cff:CFF8240_0997	ncbi-geneid:4537763	4.2.1.3	53732|52016|74778
cff:CFF8240_0998	ncbi-geneid:4538891	2.1.1.63	46767|53155
cff:CFF8240_0999	ncbi-geneid:4539356	3.5.4.25|4.1.99.12	55821|142695
cff:CFF8240_1001	ncbi-geneid:4538724	3.4.25.1|3.4.25.2	56235
cff:CFF8240_1008	ncbi-geneid:4539291	4.2.1.52	52540
cff:CFF8240_1016	ncbi-geneid:4538456	3.6.1.11|3.6.1.40	53067|53067
cff:CFF8240_1017	ncbi-geneid:4538048	2.7.7.72|3.1.3.-|3.1.4	81301|81891
cff:CFF8240_1020	ncbi-geneid:4538050	1.1.1.85	53659
cff:CFF8240_1021	ncbi-geneid:4537950	4.2.1.33|4.2.1.35	52016
cff:CFF8240_1025	ncbi-geneid:4538852	3.5.1.1	53774
cff:CFF8240_1028	ncbi-geneid:4538811	3.11.1.2	82057
cff:CFF8240_1029	ncbi-geneid:4539434	6.1.1.7	55681|101353|55186|50447
cff:CFF8240_1032	ncbi-geneid:4538322	2.4.2.-|3.4	56601|53955
cff:CFF8240_1035	ncbi-geneid:4539506	2.1.1.31	75217
cff:CFF8240_1042	ncbi-geneid:4537991	4.2.1.70	55120
cff:CFF8240_1043	ncbi-geneid:4539106	2.-.-.-	53756
cff:CFF8240_1047	ncbi-geneid:4537835	6.1.1.14	55681
cff:CFF8240_1049	ncbi-geneid:4539180	4.1.1.21|5.4.99.18	52255
cff:CFF8240_1053	ncbi-geneid:4539540	3.1.3.15	89550
cff:CFF8240_1054	ncbi-geneid:4538345	6.3.1.2	55931|54368
cff:CFF8240_1057	ncbi-geneid:4538919	1.11.1.6	56634
cff:CFF8240_1060	ncbi-geneid:4538035	3.4.21.53	54211|52540|88697
cff:CFF8240_1063	ncbi-geneid:4539062	4.2.1.52	51569
cff:CFF8240_1065	ncbi-geneid:4539207	1.1.1.100	51735
cff:CFF8240_1073	ncbi-geneid:4539284	3.4.13.3	53187
cff:CFF8240_1076	ncbi-geneid:4538868	1.8.1.9	56281
cff:CFF8240_1078	ncbi-geneid:4538280	6.3.1.5	52402
cff:CFF8240_1081	ncbi-geneid:4538037	2.7.2	53633
cff:CFF8240_1082	ncbi-geneid:4538696	4.2.3.1	53686|54913
cff:CFF8240_1083	ncbi-geneid:4539470	2.7.7.38	53448
cff:CFF8240_1087	ncbi-geneid:4538474	1.8.1.8	52833|74863
cff:CFF8240_1098	ncbi-geneid:4538109	2.6.1.85	56322
cff:CFF8240_1099	ncbi-geneid:4539030	4.1.3.38	56752
cff:CFF8240_1110	ncbi-geneid:4538163	2.7.7.2|2.7.1.26	82114|52374
cff:CFF8240_1111	ncbi-geneid:4538297	2.1.1.-	53335|55174
cff:CFF8240_1112	ncbi-geneid:4539560	6.5.1.2
cff:CFF8240_1113	ncbi-geneid:4538211	2.5.1.15	51717
cff:CFF8240_1116	ncbi-geneid:4539117	2.7.2.4	53633|55021|55021
cff:CFF8240_1117	ncbi-geneid:4538765	3.6.1.-	55811
cff:CFF8240_1118	ncbi-geneid:4538801	1.3.99.22	102114
cff:CFF8240_1121	ncbi-geneid:4538402	5.-.-.-	111337
cff:CFF8240_1124	ncbi-geneid:4538439	3.1.-.-	53098
cff:CFF8240_1127	ncbi-geneid:4538265	1.1.1.86	51735|48179
cff:CFF8240_1129	ncbi-geneid:4539427	3.1.-.-	50249|50249
cff:CFF8240_1136	ncbi-geneid:4538554	2.7.13.3	55874|47384
cff:CFF8240_1138	ncbi-geneid:4538434	1.1.1.25	53223|51735
cff:CFF8240_1141	ncbi-geneid:4538194	2.1.2.1	53383
cff:CFF8240_1142	ncbi-geneid:4539481	6.1.1.6	55681|50249
cff:CFF8240_1146	ncbi-geneid:4539192	6.3.5.6|6.3.5.7	141000
cff:CFF8240_1150	ncbi-geneid:4537930	2.7.1.33
cff:CFF8240_1151	ncbi-geneid:4539447	2.4.2.17	53850
cff:CFF8240_1161	ncbi-geneid:4539058	1.7.99.4	53706|50692
cff:CFF8240_1165	ncbi-geneid:4538005	3.6.3.-	52540
cff:CFF8240_1167	ncbi-geneid:4538549	3.4.11.1	53187|52949
cff:CFF8240_1169	ncbi-geneid:4539521	2.4.2.7	53271
cff:CFF8240_1171	ncbi-geneid:4538964	5.3.1.6	89623
cff:CFF8240_1173	ncbi-geneid:4538799	3.4.21.89	51306
cff:CFF8240_1174	ncbi-geneid:4538786	1.5.1.5|3.5.4.9	51735|53223
cff:CFF8240_1176	ncbi-geneid:4538610	5.4.3.8	53383
cff:CFF8240_1184	ncbi-geneid:4538465	2.3.1.1	55729
cff:CFF8240_1189	ncbi-geneid:4539133	4.2.1.19	54211|54211
cff:CFF8240_1191	ncbi-geneid:4539304	3.2.1.-	53955|54106|54106
cff:CFF8240_1192	ncbi-geneid:4538738	3.1.21.-	51556
cff:CFF8240_1195	ncbi-geneid:4537924	2.7.1.23	111331
cff:CFF8240_1196	ncbi-geneid:4538540	6.1.1.12	55681|55261|50249
cff:CFF8240_1197	ncbi-geneid:4538333	2.7.4.3	52540
cff:CFF8240_1198	ncbi-geneid:4539488	3.6.1.1	50324
cff:CFF8240_1199	ncbi-geneid:4539416	2.3.1.-	55729
cff:CFF8240_1201	ncbi-geneid:4537827	3.6.3.34	52540
cff:CFF8240_1209	ncbi-geneid:4538381	3.5.1.28	53187
cff:CFF8240_1210	ncbi-geneid:4538491	1.13.12.16
cff:CFF8240_1211	ncbi-geneid:4539198	6.1.1.1	52374|55174
cff:CFF8240_1212	ncbi-geneid:4538539	2.7.6.5	109604|81301|81271
cff:CFF8240_1213	ncbi-geneid:4538056	2.7.7.6	63562
cff:CFF8240_1214	ncbi-geneid:4537777	2.7.4.22	53633
cff:CFF8240_1218	ncbi-geneid:4538618	2.1.1.33	53335
cff:CFF8240_1220	ncbi-geneid:4539474	5.4.99.12	55120|55174
cff:CFF8240_1231	ncbi-geneid:4538108	3.6.3.21	52540
cff:CFF8240_1234	ncbi-geneid:4538552	2.5.1.3	51391
cff:CFF8240_1239	ncbi-geneid:4538822	2.7.13.3	55874|47384
cff:CFF8240_1238	ncbi-geneid:4538182	2.7.7.7	89550
cff:CFF8240_1241	ncbi-geneid:4538505	1.5.99.8|1.5.1.12	53720|51730
cff:CFF8240_1244	ncbi-geneid:4537919	1.7.2.2	48695
cff:CFF8240_1248	ncbi-geneid:4539525	1.1.1.95	51735|143548|52283|55021
cff:CFF8240_1252	ncbi-geneid:4538627	2.5.1.19	55205
cff:CFF8240_1253	ncbi-geneid:4538301	6.1.1.20	50249|55681|54991|46955|56037
cff:CFF8240_1254	ncbi-geneid:4538960	6.1.1.20	55681|46589
cff:CFF8240_1257	ncbi-geneid:4538697	2.7.7.8	54211|54211|55666|55666|54791|50249
cff:CFF8240_1261	ncbi-geneid:4538187	6.3.4.13	56059|52440|51246
cff:CFF8240_1262	ncbi-geneid:4538393	4.2.1.75	69618
cff:CFF8240_1264	ncbi-geneid:4539261	6.3.5.2	52317|52402|54810
cff:CFF8240_1278	ncbi-geneid:4538287	3.1.2.-	54637
cff:CFF8240_1279	ncbi-geneid:4538122	1.8.4.11|1.8.4.12	55068|51316
cff:CFF8240_1281	ncbi-geneid:4538642	3.6.3.14	81333
cff:CFF8240_1285	ncbi-geneid:4539024	1.1.1.-	56796
cff:CFF8240_1293	ncbi-geneid:4538129	6.4.1.1	51569|89000|51230
cff:CFF8240_1294	ncbi-geneid:4539517	4.1.1.49	53795|68923
cff:CFF8240_1295	ncbi-geneid:4539275	4.3.2.1	48557
cff:CFF8240_1299	ncbi-geneid:4538235	1.7.-.-	52218
cff:CFF8240_1314	ncbi-geneid:4537850	2.7.7.6	64484
cff:CFF8240_1316	ncbi-geneid:4538217	2.7.7.6	64484
cff:CFF8240_1325	ncbi-geneid:4538542	3.6.5.3	52540|50465|50447
cff:CFF8240_1330	ncbi-geneid:4538438	1.15.1.1	49329
cff:CFF8240_1332	ncbi-geneid:4539001	4.1.1.23	51366
cff:CFF8240_1334	ncbi-geneid:4538039	6.3.3.-|2.5.1.78	52121
cff:CFF8240_1337	ncbi-geneid:4539469	2.5.1.55	51569
cff:CFF8240_1340	ncbi-geneid:4539319	2.7.1.71	52540
cff:CFF8240_1341	ncbi-geneid:4538955	6.1.1.2	52374
cff:CFF8240_1342	ncbi-geneid:4538357	6.1.1.11	55681|46589
cff:CFF8240_1344	ncbi-geneid:4539073	2.3.3.13	51569|110921
cff:CFF8240_1347	ncbi-geneid:4538263	3.4.24.-	52540|140990
cff:CFF8240_1348	ncbi-geneid:4539414	2.1.1.-	53335
cff:CFF8240_1351	ncbi-geneid:4538254	5.3.1.16	51366
cff:CFF8240_1352	ncbi-geneid:4538229	2.4.2.-	52317
cff:CFF8240_1354	ncbi-geneid:4539334	4.2.1.46	51735
cff:CFF8240_1356	ncbi-geneid:4538415	1.6.99.-	52218
cff:CFF8240_1358	ncbi-geneid:4538091	6.3.2.9	53244|53623
cff:CFF8240_1360	ncbi-geneid:4539254	5.4.2.1	64158|53649
cff:CFF8240_1361	ncbi-geneid:4538022	1.1.1.100	51735
cff:CFF8240_1363	ncbi-geneid:4539478	2.3.1.41|2.3.1.179	53901|53901
cff:CFF8240_1364	ncbi-geneid:4538756	6.4.1.2	52096
cff:CFF8240_1370	ncbi-geneid:4538844	6.3.2.1	52374
cff:CFF8240_1373	ncbi-geneid:4539347	6.3.4.-	52402
cff:CFF8240_1384	ncbi-geneid:4539177	2.4.1.-	53756
cff:CFF8240_1388	ncbi-geneid:4538375	1.1.1.22	51735|52413|48179
cff:CFF8240_1392	ncbi-geneid:4537955	5.1.3.2	51735
cff:CFF8240_1393	ncbi-geneid:4538348	3.1.21.3	53335|116734|116734
cff:CFF8240_1395	ncbi-geneid:4537750	6.5.1.1	56091|50249
cff:CFF8240_1396	ncbi-geneid:4538908	5.1.3.-	51735
cff:CFF8240_1397	ncbi-geneid:4538566	1.1.1.-	51735|52413|48179
cff:CFF8240_1399	ncbi-geneid:4538927	2.4.-.-	53756
cff:CFF8240_1403	ncbi-geneid:4538179	2.4.-.-	53756
cff:CFF8240_1404	ncbi-geneid:4538378	2.4.1.-	53756
cff:CFF8240_1409	ncbi-geneid:4538132	2.4.1.-	53756
cff:CFF8240_1411	ncbi-geneid:4537970	2.4.-.-	53756
cff:CFF8240_1410	ncbi-geneid:4538253	5.-.-.-	53697
cff:CFF8240_1412	ncbi-geneid:4538364	5.1.1.13	53681|53681
cff:CFF8240_1413	ncbi-geneid:4538506	2.7.7.-|2.7.1.-	53613|52374
cff:CFF8240_1414	ncbi-geneid:4538013	5.1.3.20	51735
cff:CFF8240_1415	ncbi-geneid:4539234	3.1.3.-	56784
cff:CFF8240_1417	ncbi-geneid:4539232	3.4.21.-	52743|103515
cff:CFF8240_1420	ncbi-geneid:4538196	3.6.3.4	56784|55008|81653|81665
cff:CFF8240_1423	ncbi-geneid:4538189	2.7.7.7	52540
cff:CFF8240_1426	ncbi-geneid:4538484	1.3.1.10|1.3.1.9	51735
cff:CFF8240_1427	ncbi-geneid:4539123	5.3.1.1	51351
cff:CFF8240_1428	ncbi-geneid:4539107	2.7.2.3	53748
cff:CFF8240_1429	ncbi-geneid:4537921	1.2.1.12	55347|51735
cff:CFF8240_1430	ncbi-geneid:4538429	2.7.7.18	52374
cff:CFF8240_1433	ncbi-geneid:4538829	6.1.1.19	52374|47323|55190
cff:CFF8240_1436	ncbi-geneid:4539140	2.7.4.8	52540
cff:CFF8240_1440	ncbi-geneid:4538276	3.6.3.-	52540
cff:CFF8240_1445	ncbi-geneid:4539449	2.5.1.9	63380|63380
cff:CFF8240_1448	ncbi-geneid:4539379	1.10.2.2	50022
cff:CFF8240_1449	ncbi-geneid:4538081	1.10.2.2	81342|81648
cff:CFF8240_1450	ncbi-geneid:4539567	1.10.2.2	46626|46626
cff:CFF8240_1456	ncbi-geneid:4537787	4.1.1.37	51726
cff:CFF8240_1458	ncbi-geneid:4537987	1.2.1.11	55347|51735
cff:CFF8240_1462	ncbi-geneid:4539201	5.99.1.3	56719|101904
cff:CFF8240_1463	ncbi-geneid:4539161	2.3.1.81	110710
cff:CFF8240_1466	ncbi-geneid:4539552	6.3.2.-	56801
cff:CFF8240_1472	ncbi-geneid:4538770	5.3.2.-	55331
cff:CFF8240_1474	ncbi-geneid:4539396	2.7.6.1	53271
cff:CFF8240_1475	ncbi-geneid:4538148	2.1.3.2	53671
cff:CFF8240_1476	ncbi-geneid:4537994	3.5.2.3	51556|51338
cff:CFF8240_1482	ncbi-geneid:4538082	2.1.1.61|2.8.1.-	52402
cff:CFF8240_1483	ncbi-geneid:4539366	1.2.1.2	81342
cff:CFF8240_1486	ncbi-geneid:4539305	1.4.1.13|1.4.1.14	51971|46548|51971
cff:CFF8240_1487	ncbi-geneid:4538480	1.4.1.13|1.4.1.14	51395|56235|69336
cff:CFF8240_1488	ncbi-geneid:4538710	3.5.4.26|1.1.1.193	53927|53597
cff:CFF8240_1495	ncbi-geneid:4538704	2.7.1.39	54211|55060
cff:CFF8240_1497	ncbi-geneid:4538793	3.5.1.-	54211|54211
cff:CFF8240_1500	ncbi-geneid:4538376	1.3.1.12	51735|48179
cff:CFF8240_1503	ncbi-geneid:4539262	3.4.21.-	52096
cff:CFF8240_1504	ncbi-geneid:4538426	3.8.1.-	51556|51338
cff:CFF8240_1505	ncbi-geneid:4538735	4.2.1.10	52304
cff:CFF8240_1506	ncbi-geneid:4537770	3.4.11.9	55920|53092
cff:CFF8240_1507	ncbi-geneid:4538956	2.7.6.3	55083
cff:CFF8240_1515	ncbi-geneid:4538387	3.2.2.9	53167
cff:CFF8240_1516	ncbi-geneid:4539395	2.3.1.39	52151|55048
cff:CFF8240_1517	ncbi-geneid:4538051	5.2.1.8	54534
cff:CFF8240_1524	ncbi-geneid:4539369	3.6.3.14	51344
cff:CFF8240_1525	ncbi-geneid:4539191	3.6.3.14	52540|47917|50615
cff:CFF8240_1526	ncbi-geneid:4538391	3.6.3.14	52943
cff:CFF8240_1527	ncbi-geneid:4537968	3.6.3.14	52540|47917|50615
cff:CFF8240_1528	ncbi-geneid:4537993	3.6.3.14	47928
cff:CFF8240_1533	ncbi-geneid:4539425	6.3.4.15
cff:CFF8240_1534	ncbi-geneid:4537961	2.1.2.9	53328|50486
cff:CFF8240_1535	ncbi-geneid:4539103	2.7.2.11	53633
cff:CFF8240_1539	ncbi-geneid:4538481	1.11.1.5	46626|46626
cff:CFF8240_1540	ncbi-geneid:4539400	1.2.1.2	54862
cff:CFF8240_1541	ncbi-geneid:4538575	1.2.1.2	53706|50692
cff:CFF8240_1546	ncbi-geneid:4538723	2.9.1.1	53383
cff:CFF8240_1549	ncbi-geneid:4539494	2.7.7.43	53448
cff:CFF8240_1556	ncbi-geneid:4537948	2.5.1.56	51569|51269
cff:CFF8240_1557	ncbi-geneid:4538017	1.4.1.4|1.4.1.3	51735|53223
cff:CFF8240_1559	ncbi-geneid:4537786	2.4.2.9	53271
cff:CFF8240_1560	ncbi-geneid:4539051	1.1.1.40	51735|53223
cff:CFF8240_1562	ncbi-geneid:4539333	6.1.1.17	52374|48163
cff:CFF8240_1564	ncbi-geneid:4538118	6.3.4.14|6.4.1.2	56059|51246|52440
cff:CFF8240_1566	ncbi-geneid:4538902	3.5.4.13	51283
cff:CFF8240_1569	ncbi-geneid:4538637	1.5.1.2	48179|51735
cff:CFF8240_1571	ncbi-geneid:4538989	1.3.99.22	102114
cff:CFF8240_1573	ncbi-geneid:4538515	2.1.3.3	53671
cff:CFF8240_1574	ncbi-geneid:4538172	4.2.1.24	51569
cff:CFF8240_1575	ncbi-geneid:4538031	3.5.4.25	142695
cff:CFF8240_1576	ncbi-geneid:4538769	2.1.1.170	53335
cff:CFF8240_1580	ncbi-geneid:4538949	5.1.1.1	51419|50621
cff:CFF8240_1587	ncbi-geneid:4538980	2.2.1.1	52518
cff:CFF8240_1589	ncbi-geneid:4539465	2.2.1.1	52518|52922
cff:CFF8240_1591	ncbi-geneid:4538727	2.1.1.104	53335
cff:CFF8240_1600	ncbi-geneid:4538215	1.-.-.-	51735
cff:CFF8240_1602	ncbi-geneid:4539120	5.4.99.9	51971
cff:CFF8240_1607	ncbi-geneid:4539166	2.4.-.-	53756
cff:CFF8240_1609	ncbi-geneid:4538965	2.1.1.64	53335
cff:CFF8240_1611	ncbi-geneid:4538049	6.3.5.4	52402|56235
cff:CFF8240_1617	ncbi-geneid:4539387	6.3.5.4	52402|56235
cff:CFF8240_1627	ncbi-geneid:4539020	2.7.1.25	52540
cff:CFF8240_1643	ncbi-geneid:4539061	4.3.1.1	48557
cff:CFF8240_1657	ncbi-geneid:4538490	3.6.3.24	52540
cff:CFF8240_1661	ncbi-geneid:4538968	6.3.1.8	56059|52440
cff:CFF8240_1662	ncbi-geneid:4539046	4.1.1.-	52507
cff:CFF8240_1663	ncbi-geneid:4538609	1.1.1.272	51735|52283
cff:CFF8240_1666	ncbi-geneid:4538428	1.3.1.-	102114
cff:CFF8240_1668	ncbi-geneid:4538712	2.3.1.86|6.2.1.3	56801
cff:CFF8240_1670	ncbi-geneid:4538532	3.1.21.2	51658
cff:CFF8240_1687	ncbi-geneid:4538430	2.1.2.2	53328
cff:CFF8240_1690	ncbi-geneid:4539383	3.5.1.88	56420
cff:CFF8240_1692	ncbi-geneid:4539087	3.4.21.92	52096
cff:CFF8240_1693	ncbi-geneid:4538842	5.2.1.8	54534|109998|102735
cff:CFF8240_1694	ncbi-geneid:4538423	3.5.4.16	55620
cff:CFF8240_1695	ncbi-geneid:4539406	3.6.3.14	52540
cff:CFF8240_1696	ncbi-geneid:4538879	2.8.1.7	53383
cff:CFF8240_1702	ncbi-geneid:4538350	6.1.1.3	55681|55186|52954
cff:CFF8240_1717	ncbi-geneid:4538587	5.4.2.10	53738|53738|53738|55957
cff:CFF8240_1722	ncbi-geneid:4539130	3.1.11.2	56219
cff:CFF8240_1729	ncbi-geneid:4538631	3.6.3.-	52540
cff:CFF8240_1734	ncbi-geneid:4537928	1.11.1.5	46626|46626
cff:CFF8240_1736	ncbi-geneid:4539184	4.2.1.1	53056
cff:CFF8240_1741	ncbi-geneid:4538057	4.2.3.5	103263
cff:CFF8240_1742	ncbi-geneid:4539074	3.1.26.3	69065|54768
cff:CFF8240_1743	ncbi-geneid:4538790	3.1.26.4
cff:CFF8240_1745	ncbi-geneid:4538977	2.7.7.-	56731|57783
cff:CFF8240_1746	ncbi-geneid:4538468	2.8.1.-	52402
cff:CFF8240_1752	ncbi-geneid:4539337	4.2.1.9	143975|52016
cff:CFF8240_1753	ncbi-geneid:4537802	3.1.3.5|3.6.1.45	56300|55816
cff:CFF8240_1754	ncbi-geneid:4537781	6.3.4.2	52540|52317
cff:CFF8240_1755	ncbi-geneid:4538671	3.1.-.-	64182
cff:CFF8240_1762	ncbi-geneid:4538392	3.6.3.34	52540
cff:CFF8240_1771	ncbi-geneid:4539033	5.1.1.7	54506|54506
cff:CFF8240_1772	ncbi-geneid:4537754	2.7.1.24	52540
cff:CFF8240_1774	ncbi-geneid:4537853	6.3.3.1	56042|55326
cff:CFF8240_1778	ncbi-geneid:4538407	1.11.1.15	52833
cff:CFF8240_1780	ncbi-geneid:4537998	2.4.2.10	53271
cff:CFF8240_1791	ncbi-geneid:4539546	3.4.21.-	52743|103515|51126
cff:CFF8240_1800	ncbi-geneid:4538789	2.1.1.148	69796
cff:CFF8240_1809	ncbi-geneid:4538870	5.4.99.12	55120|55174
cff:CFF8240_1810	ncbi-geneid:4539556	5.3.1.13	53697
cff:CFF8240_1811	ncbi-geneid:4539314	3.1.-.-	56281
cff:CFF8240_1812	ncbi-geneid:4539246	2.1.1.182	53335
cff:CFF8240_1814	ncbi-geneid:4537858	4.1.3.-	51366
cff:CFF8240_1816	ncbi-geneid:4538343	2.1.1.-	102114
cff:CFF8240_1818	ncbi-geneid:4539064	5.4.99.12	55120
cff:CFF8240_1819	ncbi-geneid:4539014	4.3.2.2	48557
cff:CFF8240_1820	ncbi-geneid:4537880	1.17.4.1	51998|48168
cff:CFF8240_1820	ncbi-geneid:4537880	1.17.4.1	51998|48168
