# Supplementary material for: Tracing the Repertoire of Promiscuous Enzymes along the Metabolic Pathways in Archaeal Organisms
Source: Life (Basel). 2017 Jul 13;7(3):30. doi: 10.3390/life7030030 (PMC5617955; doi:10.3390/life7030030)
Supplement: Supplementary file 1 [file life-07-00030-s001.zip › Table_S2/cfl.txt]

KEGGID	NCBIGI	ECs	SFamilyID
cfl:Cfla_0002	ncbi-geneid:9143864	2.7.7.7	55979|55979|55979
cfl:Cfla_0003	ncbi-geneid:9143865	1.1.1.44	51735|48179
cfl:Cfla_0006	ncbi-geneid:9143868	5.99.1.3	56719|55874|54211
cfl:Cfla_0007	ncbi-geneid:9143869	5.99.1.3	56719|101904
cfl:Cfla_0018	ncbi-geneid:9143882	5.2.1.8	50891
cfl:Cfla_0024	ncbi-geneid:9143888	2.6.1.85	52317
cfl:Cfla_0025	ncbi-geneid:9143889	2.7.11.1	56112
cfl:Cfla_0026	ncbi-geneid:9143890	2.7.11.1	56112
cfl:Cfla_0027	ncbi-geneid:9143891	2.4.1.129	56601
cfl:Cfla_0029	ncbi-geneid:9143893	3.1.3.16	81606
cfl:Cfla_0035	ncbi-geneid:9143900	2.7.7.8	54211|54211|55666|55666|54791|46915
cfl:Cfla_0073	ncbi-geneid:9143938	4.1.3.1	51621
cfl:Cfla_0074	ncbi-geneid:9143939	2.3.3.9	51645
cfl:Cfla_0075	ncbi-geneid:9143940	3.4.11.18	55920
cfl:Cfla_0076	ncbi-geneid:9143941	2.7.7.7	56672|100879
cfl:Cfla_0078	ncbi-geneid:9143943	3.1.3.48	52788
cfl:Cfla_0081	ncbi-geneid:9143946	1.1.1.49	55347|51735
cfl:Cfla_0093	ncbi-geneid:9143958	1.4.4.2	53383|53383
cfl:Cfla_0094	ncbi-geneid:9143959	2.1.2.10	103025|101790
cfl:Cfla_0097	ncbi-geneid:9143962	3.6.1.-	55811
cfl:Cfla_0099	ncbi-geneid:9143964	4.4.1.8	53383
cfl:Cfla_0105	ncbi-geneid:9143970	2.1.1.14	51726|51726
cfl:Cfla_0106	ncbi-geneid:9143971	1.5.1.20	51730
cfl:Cfla_0108	ncbi-geneid:9143973	3.2.2.20	48150
cfl:Cfla_0113	ncbi-geneid:9143978	3.6.4.13	52540
cfl:Cfla_0147	ncbi-geneid:9144012	3.5.4.13	51283
cfl:Cfla_0179	ncbi-geneid:9144045	3.2.1.99	75005|49384
cfl:Cfla_0184	ncbi-geneid:9144050	2.7.1.29	82549|101473
cfl:Cfla_0185	ncbi-geneid:9144051	5.3.1.6	89623
cfl:Cfla_0196	ncbi-geneid:9144062	4.1.1.86	53383
cfl:Cfla_0197	ncbi-geneid:9144063	1.14.13.59	51905|51905
cfl:Cfla_0200	ncbi-geneid:9144066	3.5.1.11	56235
cfl:Cfla_0228	ncbi-geneid:9144094	3.2.-.-	52317
cfl:Cfla_0237	ncbi-geneid:9144103	1.1.1.100	51735
cfl:Cfla_0245	ncbi-geneid:9144111	3.2.1.8	51445|49899|88713|49384|49384
cfl:Cfla_0246	ncbi-geneid:9144112	3.2.1.8	49899|49384
cfl:Cfla_0258	ncbi-geneid:9144124	2.4.1.230	48208|74650
cfl:Cfla_0259	ncbi-geneid:9144125	2.7.1.15	53613
cfl:Cfla_0280	ncbi-geneid:9144146	1.13.11.4	51182
cfl:Cfla_0291	ncbi-geneid:9144157	2.3.1.9	53901|53901
cfl:Cfla_0292	ncbi-geneid:9144158	4.2.1.17	54637
cfl:Cfla_0295	ncbi-geneid:9144161	5.3.3.10	56529
cfl:Cfla_0297	ncbi-geneid:9144163	1.14.13.-	51905
cfl:Cfla_0314	ncbi-geneid:9144180	2.3.1.79	51161
cfl:Cfla_0318	ncbi-geneid:9144184	5.4.2.1
cfl:Cfla_0321	ncbi-geneid:9144187	4.2.1.96	55248
cfl:Cfla_0353	ncbi-geneid:9144219	2.7.13.3	55874|47384|52172
cfl:Cfla_0360	ncbi-geneid:9144226	3.6.3.4	56784|81653|81665
cfl:Cfla_0376	ncbi-geneid:9144242	3.2.1.8	51445|50370
cfl:Cfla_0386	ncbi-geneid:9144252	2.3.1.183	55729
cfl:Cfla_0390	ncbi-geneid:9144256	2.3.1.180	53901|53901
cfl:Cfla_0396	ncbi-geneid:9144262	1.7.1.4	50022
cfl:Cfla_0397	ncbi-geneid:9144263	1.7.1.4	56014|51905|51905|55124
cfl:Cfla_0398	ncbi-geneid:9144264	1.7.99.4	53706|50692
cfl:Cfla_0403	ncbi-geneid:9144269	3.1.3.-	56784
cfl:Cfla_0431	ncbi-geneid:9144297	2.7.1.48	52540
cfl:Cfla_0448	ncbi-geneid:9144314	1.17.4.1	51998|48168
cfl:Cfla_0450	ncbi-geneid:9144316	1.17.4.1	47240
cfl:Cfla_0454	ncbi-geneid:9144320	2.8.1.1|2.8.1.2	52821|52821
cfl:Cfla_0459	ncbi-geneid:9144325	2.7.9.2	56059|52009
cfl:Cfla_0476	ncbi-geneid:9144342	4.1.1.32	53795|68923
cfl:Cfla_0482	ncbi-geneid:9144348	2.4.2.9	53271
cfl:Cfla_0485	ncbi-geneid:9144352	3.1.4.46	51695
cfl:Cfla_0495	ncbi-geneid:9144362	1.4.3.19	51905|54373
cfl:Cfla_0496	ncbi-geneid:9144363	2.5.1.3	51391
cfl:Cfla_0504	ncbi-geneid:9144371	3.4.16.4	56601
cfl:Cfla_0531	ncbi-geneid:9144400	6.3.2.4	56059|52440
cfl:Cfla_0532	ncbi-geneid:9144401	5.1.1.1	51419|50621
cfl:Cfla_0533	ncbi-geneid:9144402	3.4.13.22	55166
cfl:Cfla_0539	ncbi-geneid:9144408	2.4.1.1	53756
cfl:Cfla_0542	ncbi-geneid:9144411	2.1.1.33	53335
cfl:Cfla_0545	ncbi-geneid:9144414	5.4.2.1
cfl:Cfla_0549	ncbi-geneid:9144418	3.1.11.2	56219
cfl:Cfla_0550	ncbi-geneid:9144419	1.1.1.100	51735
cfl:Cfla_0551	ncbi-geneid:9144420	3.2.1.37	75005
cfl:Cfla_0558	ncbi-geneid:9144427	2.7.1.30	53067|53067
cfl:Cfla_0560	ncbi-geneid:9144429	1.1.5.3	51905
cfl:Cfla_0562	ncbi-geneid:9144431	2.3.1.1	55729
cfl:Cfla_0563	ncbi-geneid:9144432	3.2.2.-	48150
cfl:Cfla_0571	ncbi-geneid:9144440	5.99.1.2	56712
cfl:Cfla_0575	ncbi-geneid:9144444	2.7.4.9	52540
cfl:Cfla_0576	ncbi-geneid:9144445	2.7.7.7	52540
cfl:Cfla_0609	ncbi-geneid:9144479	2.3.1.31	53474
cfl:Cfla_0610	ncbi-geneid:9144480	2.5.1.49	53383
cfl:Cfla_0622	ncbi-geneid:9144492	3.6.1.1	50324
cfl:Cfla_0623	ncbi-geneid:9144493	3.4.16.4|3.4.21	56601
cfl:Cfla_0625	ncbi-geneid:9144495	6.3.4.-	52402|82829
cfl:Cfla_0626	ncbi-geneid:9144496	2.4.2.8	53271
cfl:Cfla_0627	ncbi-geneid:9144497	3.6.4.3|3.4.24.-	140990|52540
cfl:Cfla_0628	ncbi-geneid:9144498	3.5.4.16	55620
cfl:Cfla_0629	ncbi-geneid:9144499	2.5.1.15	51717
cfl:Cfla_0630	ncbi-geneid:9144500	4.1.2.25|2.7.6.3	55083|55620
cfl:Cfla_0635	ncbi-geneid:9144505	6.3.2.1	52374
cfl:Cfla_0636	ncbi-geneid:9144506	4.1.1.11	50692
cfl:Cfla_0637	ncbi-geneid:9144507	1.4.3.16	51905|56425|46977
cfl:Cfla_0638	ncbi-geneid:9144508	3.2.1.8	51445|88713|49344|49785|49785|81296|49785|81296|49785
cfl:Cfla_0639	ncbi-geneid:9144509	3.2.1.8	51445|49344|49785|49785
cfl:Cfla_0640	ncbi-geneid:9144510	2.4.2.19	51690|54675
cfl:Cfla_0641	ncbi-geneid:9144511	6.1.1.6	55681|50249
cfl:Cfla_0644	ncbi-geneid:9144514	2.7.1.17	53067|53067
cfl:Cfla_0645	ncbi-geneid:9144515	5.3.1.5	51658
cfl:Cfla_0654	ncbi-geneid:9144524	5.4.2.4|5.4.2.1
cfl:Cfla_0656	ncbi-geneid:9144526	2.7.13.3	55874|47384
cfl:Cfla_0661	ncbi-geneid:9144531	3.6.3.27	52540
cfl:Cfla_0664	ncbi-geneid:9144534	2.7.7.60	53448
cfl:Cfla_0665	ncbi-geneid:9144535	4.6.1.12	69765
cfl:Cfla_0671	ncbi-geneid:9144541	6.1.1.16	52374|47323
cfl:Cfla_0672	ncbi-geneid:9144542	2.1.1.-	75217|55315
cfl:Cfla_0675	ncbi-geneid:9144545	3.1.3.12	56784
cfl:Cfla_0676	ncbi-geneid:9144546	2.4.1.15	53756
cfl:Cfla_0680	ncbi-geneid:9144551	3.1.21.2	51658
cfl:Cfla_0685	ncbi-geneid:9144556	3.2.2.-	52141
cfl:Cfla_0691	ncbi-geneid:9144562	2.6.1.66|2.6.1.2	53383
cfl:Cfla_0697	ncbi-geneid:9144568	3.5.1.5	51556|51338
cfl:Cfla_0698	ncbi-geneid:9144569	3.5.1.5	51278
cfl:Cfla_0699	ncbi-geneid:9144570	3.5.1.5	54111
cfl:Cfla_0710	ncbi-geneid:9144581	6.3.4.6	56059|52440|51246|50891|50891|51230|160467
cfl:Cfla_0711	ncbi-geneid:9144582	3.5.1.54	75304
cfl:Cfla_0716	ncbi-geneid:9144587	2.7.13.3	55874|47384|158472
cfl:Cfla_0721	ncbi-geneid:9144592	3.6.3.3|3.6.3.5	56784|81653|81665
cfl:Cfla_0725	ncbi-geneid:9144596	3.6.4.12	52540|52540
cfl:Cfla_0728	ncbi-geneid:9144599	3.5.1.32	53187|55031
cfl:Cfla_0751	ncbi-geneid:9144622	3.1.3.48	52788
cfl:Cfla_0759	ncbi-geneid:9144630	5.1.3.14	53756
cfl:Cfla_0761	ncbi-geneid:9144632	5.1.3.2	51735
cfl:Cfla_0771	ncbi-geneid:9144642	2.6.1.52	53383
cfl:Cfla_0779	ncbi-geneid:9144650	2.6.1.13	53383
cfl:Cfla_0786	ncbi-geneid:9144657	2.7.1.12	52540
cfl:Cfla_0820	ncbi-geneid:9144692	3.2.1.37	51445|51011
cfl:Cfla_0835	ncbi-geneid:9144707	3.5.1.11	56235
cfl:Cfla_0836	ncbi-geneid:9144708	6.3.3.2	100950
cfl:Cfla_0838	ncbi-geneid:9144710	2.3.1.128	55729
cfl:Cfla_0840	ncbi-geneid:9144713	2.7.7.9	53448
cfl:Cfla_0842	ncbi-geneid:9144715	3.2.1.52	51445|55545
cfl:Cfla_0848	ncbi-geneid:9144721	1.3.1.9	51735
cfl:Cfla_0850	ncbi-geneid:9144723	6.1.1.10	52374|47323|57770
cfl:Cfla_0851	ncbi-geneid:9144724	3.1.21.-	51556
cfl:Cfla_0854	ncbi-geneid:9144727	2.1.1.182	53335
cfl:Cfla_0855	ncbi-geneid:9144728	2.7.1.148	54211|55060
cfl:Cfla_0863	ncbi-geneid:9144736	2.1.1.66	75217
cfl:Cfla_0873	ncbi-geneid:9144747	1.1.1.100	51735
cfl:Cfla_0876	ncbi-geneid:9144750	2.7.1.12	52540
cfl:Cfla_0879	ncbi-geneid:9144753	5.3.1.12	51556
cfl:Cfla_0880	ncbi-geneid:9144754	2.3.1.157|2.7.7.23	53448|51161
cfl:Cfla_0881	ncbi-geneid:9144755	2.7.6.1	53271
cfl:Cfla_0884	ncbi-geneid:9144758	3.1.1.29	53178
cfl:Cfla_0886	ncbi-geneid:9144760	2.7.7.39	52374
cfl:Cfla_0897	ncbi-geneid:9144771	2.7.10.2	52540
cfl:Cfla_0898	ncbi-geneid:9144772	3.6.4.-	52540|52540|52540|143517|141259|52540
cfl:Cfla_0902	ncbi-geneid:9144776	3.6.1.19	101386
cfl:Cfla_0903	ncbi-geneid:9144777	1.6.1.2	52283|51735
cfl:Cfla_0904	ncbi-geneid:9144778	1.6.1.2	52467
cfl:Cfla_0905	ncbi-geneid:9144779	3.2.1.8	51445|49785|49384
cfl:Cfla_0906	ncbi-geneid:9144780	2.1.1.-	53335
cfl:Cfla_0907	ncbi-geneid:9144781	4.2.1.11	51604|54826
cfl:Cfla_0912	ncbi-geneid:9144786	3.6.1.11|3.6.1.40	53067|53067
cfl:Cfla_0916	ncbi-geneid:9144790	1.6.99.3	51905|51905
cfl:Cfla_0925	ncbi-geneid:9144800	4.2.1.22	53686|54631
cfl:Cfla_0926	ncbi-geneid:9144801	3.1.1.41	53474
cfl:Cfla_0929	ncbi-geneid:9144804	5.2.1.8	54534
cfl:Cfla_0933	ncbi-geneid:9144808	6.5.1.1	56091|50249|117018
cfl:Cfla_0936	ncbi-geneid:9144811	1.8.4.11	55068
cfl:Cfla_0937	ncbi-geneid:9144812	2.5.1.48	53383
cfl:Cfla_0939	ncbi-geneid:9144814	4.3.1.19	53686|55021
cfl:Cfla_0946	ncbi-geneid:9144821	2.5.1.31|2.5.1.68	64005
cfl:Cfla_0959	ncbi-geneid:9144834	4.2.1.2	48557
cfl:Cfla_0965	ncbi-geneid:9144840	4.2.1.1	53056
cfl:Cfla_0966	ncbi-geneid:9144841	2.7.1.4	53613
cfl:Cfla_0980	ncbi-geneid:9144855	4.2.1.96	55248|54593
cfl:Cfla_0995	ncbi-geneid:9144870	2.3.3.1	48256
cfl:Cfla_0998	ncbi-geneid:9144873	3.5.1.18	53187|55031
cfl:Cfla_1001	ncbi-geneid:9144876	2.5.1.15	51717
cfl:Cfla_1004	ncbi-geneid:9144879	3.4.11.1	53187|52949
cfl:Cfla_1008	ncbi-geneid:9144883	3.4.21.-	50494|50156
cfl:Cfla_1010	ncbi-geneid:9144885	6.1.1.2	52374
cfl:Cfla_1014	ncbi-geneid:9144889	1.3.99.1	46548|54292
cfl:Cfla_1015	ncbi-geneid:9144890	1.3.99.1	51905|46977|56425
cfl:Cfla_1018	ncbi-geneid:9144893	2.7.7.13|2.7.7.22	53448|159283
cfl:Cfla_1019	ncbi-geneid:9144894	3.5.1.-	53187|55031
cfl:Cfla_1021	ncbi-geneid:9144896	3.6.3.17	52540|52540
cfl:Cfla_1024	ncbi-geneid:9144899	3.5.4.5	53927
cfl:Cfla_1025	ncbi-geneid:9144900	2.4.2.4	52418|54680|47648
cfl:Cfla_1027	ncbi-geneid:9144902	3.5.4.4	51556
cfl:Cfla_1028	ncbi-geneid:9144903	4.1.2.4	51569
cfl:Cfla_1030	ncbi-geneid:9144905	2.7.1.106|5.4.2.8	53738|53738|53738|55957
cfl:Cfla_1031	ncbi-geneid:9144906	2.4.2.1	53167
cfl:Cfla_1032	ncbi-geneid:9144907	1.8.1.4	51905|55424
cfl:Cfla_1034	ncbi-geneid:9144909	6.3.4.14	56059|52440|51246|51230
cfl:Cfla_1041	ncbi-geneid:9144916	6.4.1.3	52096|52096
cfl:Cfla_1042	ncbi-geneid:9144917	6.3.4.15	55681|50037
cfl:Cfla_1043	ncbi-geneid:9144918	4.6.1.1	55073
cfl:Cfla_1046	ncbi-geneid:9144921	2.6.1.17	53383
cfl:Cfla_1049	ncbi-geneid:9144924	1.2.1.10|1.1.1.1	56796|53720
cfl:Cfla_1052	ncbi-geneid:9144928	6.1.1.19	52374|47323|55190
cfl:Cfla_1053	ncbi-geneid:9144929	4.1.1.20	51419|50621
cfl:Cfla_1054	ncbi-geneid:9144930	1.14.99.3	48613
cfl:Cfla_1055	ncbi-geneid:9144931	1.1.1.3	55347|51735|55021
cfl:Cfla_1056	ncbi-geneid:9144932	4.2.3.1	53686
cfl:Cfla_1057	ncbi-geneid:9144933	2.7.1.39	54211|55060
cfl:Cfla_1062	ncbi-geneid:9144938	2.1.1.-	53335
cfl:Cfla_1066	ncbi-geneid:9144942	3.6.3.14	81336
cfl:Cfla_1067	ncbi-geneid:9144943	3.6.3.14	81333
cfl:Cfla_1068	ncbi-geneid:9144944	3.6.3.14	81573
cfl:Cfla_1070	ncbi-geneid:9144946	3.6.3.14	52540|47917|50615
cfl:Cfla_1071	ncbi-geneid:9144947	3.6.3.14	52943
cfl:Cfla_1072	ncbi-geneid:9144948	3.6.3.14	52540|47917|50615
cfl:Cfla_1073	ncbi-geneid:9144949	3.6.3.14	51344
cfl:Cfla_1082	ncbi-geneid:9144958	3.5.1.25	51556|51338
cfl:Cfla_1084	ncbi-geneid:9144960	3.2.1.21	51445
cfl:Cfla_1093	ncbi-geneid:9144972	2.4.1.18	51445|51011|81296|81296
cfl:Cfla_1094	ncbi-geneid:9144973	3.2.1.22	51445
cfl:Cfla_1096	ncbi-geneid:9144975	5.4.99.16	51445|51011
cfl:Cfla_1098	ncbi-geneid:9144977	2.4.1.1	53756
cfl:Cfla_1101	ncbi-geneid:9144980	3.2.1.-	51445|81296|51011
cfl:Cfla_1105	ncbi-geneid:9144984	2.8.1.7	53383
cfl:Cfla_1106	ncbi-geneid:9144985	2.8.1.-	52402
cfl:Cfla_1113	ncbi-geneid:9144992	6.5.1.2
cfl:Cfla_1117	ncbi-geneid:9144996	6.3.5.6|6.3.5.7	141000
cfl:Cfla_1118	ncbi-geneid:9144997	3.5.1.4|6.3.5.6|6.3.5.7	75304
cfl:Cfla_1119	ncbi-geneid:9144998	6.3.5.6|6.3.5.7	55931|89095
cfl:Cfla_1122	ncbi-geneid:9145001	4.1.99.3	48173|52425
cfl:Cfla_1129	ncbi-geneid:9145008	3.2.1.21	51445|52279
cfl:Cfla_1130	ncbi-geneid:9145009	4.2.1.9	143975|52016
cfl:Cfla_1134	ncbi-geneid:9145013	4.2.1.9	143975|52016
cfl:Cfla_1137	ncbi-geneid:9145016	6.2.1.30	56801
cfl:Cfla_1149	ncbi-geneid:9145028	3.6.3.-	52540
cfl:Cfla_1154	ncbi-geneid:9145033	3.2.1.10	51445|51011
cfl:Cfla_1160	ncbi-geneid:9145039	2.3.1.74	53901
cfl:Cfla_1163	ncbi-geneid:9145042	2.2.1.6	52518|52467|52518
cfl:Cfla_1164	ncbi-geneid:9145043	2.2.1.6	55021|55021
cfl:Cfla_1165	ncbi-geneid:9145044	1.1.1.86	51735|48179
cfl:Cfla_1167	ncbi-geneid:9145046	1.1.1.85	53659
cfl:Cfla_1168	ncbi-geneid:9145047	2.6.1.42	56752
cfl:Cfla_1170	ncbi-geneid:9145049	2.3.3.13	51569|110921
cfl:Cfla_1184	ncbi-geneid:9145063	2.7.1.95	56112
cfl:Cfla_1185	ncbi-geneid:9145064	6.2.1.3	56801
cfl:Cfla_1188	ncbi-geneid:9145067	3.1.26.4
cfl:Cfla_1196	ncbi-geneid:9145075	1.4.3.5	50475
cfl:Cfla_1199	ncbi-geneid:9145078	5.3.3.10	56529
cfl:Cfla_1202	ncbi-geneid:9145081	6.1.1.17	52374|48163
cfl:Cfla_1206	ncbi-geneid:9145085	3.6.1.-	52540
cfl:Cfla_1207	ncbi-geneid:9145086	2.5.1.19	55205
cfl:Cfla_1219	ncbi-geneid:9145098	1.2.4.2	52518|52777|52518
cfl:Cfla_1249	ncbi-geneid:9145128	3.6.4.12	52540
cfl:Cfla_1252	ncbi-geneid:9145131	6.5.1.1	56091|50249
cfl:Cfla_1270	ncbi-geneid:9145150	6.3.5.5	56059|51735
cfl:Cfla_1285	ncbi-geneid:9145165	2.1.1.-	53335
cfl:Cfla_1299	ncbi-geneid:9145179	3.2.2.9	53167
cfl:Cfla_1300	ncbi-geneid:9145180	4.4.1.21	63411
cfl:Cfla_1311	ncbi-geneid:9145191	5.3.1.9	53697
cfl:Cfla_1320	ncbi-geneid:9145200	2.4.2.11	51690|54675
cfl:Cfla_1323	ncbi-geneid:9145203	5.1.1.3	53681|53681
cfl:Cfla_1326	ncbi-geneid:9145206	2.7.7.56	54211|55666
cfl:Cfla_1327	ncbi-geneid:9145207	3.6.1.15	52972
cfl:Cfla_1333	ncbi-geneid:9145214	1.11.1.15	52833
cfl:Cfla_1337	ncbi-geneid:9145219	1.8.1.4	51905|55424
cfl:Cfla_1343	ncbi-geneid:9145226	3.1.-.-
cfl:Cfla_1347	ncbi-geneid:9145230	3.6.1.-	55811|46785
cfl:Cfla_1348	ncbi-geneid:9145231	3.5.1	52499
cfl:Cfla_1355	ncbi-geneid:9145239	3.1.2.-	54637
cfl:Cfla_1358	ncbi-geneid:9145242	3.1.2.-	54637|54637
cfl:Cfla_1360	ncbi-geneid:9145244	2.7.3.9	51621|52009|47831
cfl:Cfla_1361	ncbi-geneid:9145245	2.7.1.69	55604
cfl:Cfla_1362	ncbi-geneid:9145246	2.7.1.69	51261
cfl:Cfla_1364	ncbi-geneid:9145248	3.4.21.26	50993|53474
cfl:Cfla_1369	ncbi-geneid:9145253	2.4.1.25	51445
cfl:Cfla_1371	ncbi-geneid:9145255	3.4.11.2	55486|63737
cfl:Cfla_1374	ncbi-geneid:9145258	3.4.24.-	55486
cfl:Cfla_1375	ncbi-geneid:9145259	5.3.1.6	89623
cfl:Cfla_1380	ncbi-geneid:9145264	2.5.1.49	53383
cfl:Cfla_1381	ncbi-geneid:9145265	6.2.1.1	56801
cfl:Cfla_1390	ncbi-geneid:9145274	2.5.1.47	53686
cfl:Cfla_1393	ncbi-geneid:9145279	3.4.21.92	52096
cfl:Cfla_1394	ncbi-geneid:9145280	3.4.21.92	52096
cfl:Cfla_1396	ncbi-geneid:9145282	5.4.99.5	48600
cfl:Cfla_1398	ncbi-geneid:9145284	6.2.1.3	56801
cfl:Cfla_1400	ncbi-geneid:9145286	3.6.3.21	52540
cfl:Cfla_1403	ncbi-geneid:9145289	6.1.1.9	52374|50677|47323
cfl:Cfla_1413	ncbi-geneid:9145299	6.3.2.31|6.3.2.34	144010
cfl:Cfla_1426	ncbi-geneid:9145312	3.6.3.34	52540
cfl:Cfla_1431	ncbi-geneid:9145317	3.5.1.53	56317
cfl:Cfla_1432	ncbi-geneid:9145318	3.5.2.2	51556|51338|51338
cfl:Cfla_1433	ncbi-geneid:9145319	1.5.99.11	51679
cfl:Cfla_1448	ncbi-geneid:9145334	6.2.1.30	56801
cfl:Cfla_1452	ncbi-geneid:9145338	3.1.3.18	56784
cfl:Cfla_1453	ncbi-geneid:9145339	3.1.3.18	56784
cfl:Cfla_1455	ncbi-geneid:9145341	6.1.1.5	52374|50677|47323
cfl:Cfla_1456	ncbi-geneid:9145342	6.3.2.12|6.3.2.17	53623|53244
cfl:Cfla_1457	ncbi-geneid:9145343	2.7.1.-	82549
cfl:Cfla_1458	ncbi-geneid:9145344	2.7.1.-	101473
cfl:Cfla_1461	ncbi-geneid:9145347	2.7.4.6	54919
cfl:Cfla_1467	ncbi-geneid:9145353	2.7.7.59	109604|81301|81593
cfl:Cfla_1473	ncbi-geneid:9145359	2.1.1.31	75217
cfl:Cfla_1475	ncbi-geneid:9145361	3.4.21.89	51306
cfl:Cfla_1476	ncbi-geneid:9145362	3.1.26.4	53098
cfl:Cfla_1486	ncbi-geneid:9145372	2.7.4.22	53633
cfl:Cfla_1489	ncbi-geneid:9145375	2.1.1.-	102114
cfl:Cfla_1491	ncbi-geneid:9145377	1.1.1.267	55347|51735|69055
cfl:Cfla_1495	ncbi-geneid:9145381	1.2.1.8	53720
cfl:Cfla_1497	ncbi-geneid:9145383	3.6.3.31	52540|50331
cfl:Cfla_1500	ncbi-geneid:9145386	3.4.24.-	50156
cfl:Cfla_1501	ncbi-geneid:9145387	1.17.7.1	56014|51717
cfl:Cfla_1504	ncbi-geneid:9145390	3.2.2.23|4.2.99.18	81624|46946|57716
cfl:Cfla_1505	ncbi-geneid:9145391	6.1.1.15	55681|52954|55826
cfl:Cfla_1514	ncbi-geneid:9145400	5.4.99.12	55120|88697
cfl:Cfla_1516	ncbi-geneid:9145402	2.7.1.26|2.7.7.2	82114|52374
cfl:Cfla_1518	ncbi-geneid:9145404	2.7.7.8	54211|54211|55666|46915|55666|54791|50249
cfl:Cfla_1521	ncbi-geneid:9145407	1.3.1.26	55347|51735
cfl:Cfla_1526	ncbi-geneid:9145412	1.2.1.24|1.2.1.16	53720
cfl:Cfla_1527	ncbi-geneid:9145413	2.1.1.45	55831
cfl:Cfla_1528	ncbi-geneid:9145414	1.5.1.3	53597
cfl:Cfla_1529	ncbi-geneid:9145415	4.2.1.52	51569
cfl:Cfla_1530	ncbi-geneid:9145416	3.1.-.-	56281
cfl:Cfla_1540	ncbi-geneid:9145426	4.2.99.18|3.2.2.-	81624|46946|57716
cfl:Cfla_1541	ncbi-geneid:9145427	3.6.4.-	52540
cfl:Cfla_1547	ncbi-geneid:9145433	3.1.4.16	109604|54791
cfl:Cfla_1551	ncbi-geneid:9145437	3.6.3.-	52540
cfl:Cfla_1557	ncbi-geneid:9145443	2.5.1.8|2.5.1.75	52540|52540
cfl:Cfla_1558	ncbi-geneid:9145444	5.1.1.7	54506|54506
cfl:Cfla_1563	ncbi-geneid:9145449	3.6.4.12	52540
cfl:Cfla_1564	ncbi-geneid:9145450	1.1.1.27	56327|51735
cfl:Cfla_1566	ncbi-geneid:9145452	3.4.21.88	51306|46785
cfl:Cfla_1571	ncbi-geneid:9145457	1.1.1.95	51735|52283|55021
cfl:Cfla_1586	ncbi-geneid:9145472	3.6.3.-	52540
cfl:Cfla_1588	ncbi-geneid:9145474	2.1.1.-	53335|81799
cfl:Cfla_1590	ncbi-geneid:9145476	2.4.1.129	56601|56519
cfl:Cfla_1591	ncbi-geneid:9145477	6.3.2.13	53623|53244|63418
cfl:Cfla_1592	ncbi-geneid:9145478	6.3.2.10	53623|53244|63418
cfl:Cfla_1594	ncbi-geneid:9145480	6.3.2.9	53623|53244|51984
cfl:Cfla_1596	ncbi-geneid:9145482	6.3.2.8	53756|53623|53244|51984
cfl:Cfla_1605	ncbi-geneid:9145491	5.4.99.12	55120|55174
cfl:Cfla_1606	ncbi-geneid:9145492	2.7.7.7	89550
cfl:Cfla_1611	ncbi-geneid:9145497	1.1.1.23	53720
cfl:Cfla_1612	ncbi-geneid:9145498	3.6.4.12	52540|53271
cfl:Cfla_1613	ncbi-geneid:9145499	2.6.1.9	53383
cfl:Cfla_1614	ncbi-geneid:9145500	4.2.1.19	54211|54211
cfl:Cfla_1616	ncbi-geneid:9145502	2.4.2.-	52317
cfl:Cfla_1617	ncbi-geneid:9145503	5.3.1.24|5.3.1.16	51366
cfl:Cfla_1622	ncbi-geneid:9145508	1.11.1.6	56634
cfl:Cfla_1628	ncbi-geneid:9145514	6.5.1.-
cfl:Cfla_1629	ncbi-geneid:9145515	6.1.1.20	55681|46589
cfl:Cfla_1630	ncbi-geneid:9145516	6.1.1.20	56037|55681|50249|54991|46955
cfl:Cfla_1631	ncbi-geneid:9145517	3.1.3.5	56300|55816|56219
cfl:Cfla_1633	ncbi-geneid:9145519	4.2.1.20	53686
cfl:Cfla_1634	ncbi-geneid:9145520	2.7.1.50	53613
cfl:Cfla_1635	ncbi-geneid:9145521	2.5.1.3	51391
cfl:Cfla_1636	ncbi-geneid:9145522	2.7.1.49|2.7.4.7	53613|48613
cfl:Cfla_1640	ncbi-geneid:9145526	1.6.5.5	51735|50129
cfl:Cfla_1641	ncbi-geneid:9145527	1.2.1	51735|55347
cfl:Cfla_1642	ncbi-geneid:9145528	2.3.1.1|2.3.1.35	56266
cfl:Cfla_1643	ncbi-geneid:9145529	2.7.2	53633
cfl:Cfla_1644	ncbi-geneid:9145530	2.6.1.11	53383
cfl:Cfla_1645	ncbi-geneid:9145531	2.1.3.3	53671
cfl:Cfla_1647	ncbi-geneid:9145533	6.3.4.5	69864|52402
cfl:Cfla_1648	ncbi-geneid:9145534	4.3.2.1	48557
cfl:Cfla_1651	ncbi-geneid:9145537	3.2.2.21	50486
cfl:Cfla_1652	ncbi-geneid:9145538	6.1.1.1	52374|55174
cfl:Cfla_1658	ncbi-geneid:9145547	2.7.1.23	111331
cfl:Cfla_1664	ncbi-geneid:9145553	6.3.4.2	52540|52317
cfl:Cfla_1665	ncbi-geneid:9145554	3.6.1.13	55811
cfl:Cfla_1675	ncbi-geneid:9145564	2.8.1.7|4.4.1.16	53383
cfl:Cfla_1686	ncbi-geneid:9145575	1.1.1.100	51735
cfl:Cfla_1687	ncbi-geneid:9145576	1.3.1.9	51735
cfl:Cfla_1688	ncbi-geneid:9145577	3.1.3.-
cfl:Cfla_1689	ncbi-geneid:9145578	3.1.3.3	56784
cfl:Cfla_1690	ncbi-geneid:9145579	2.7.7.27	53448|51161
cfl:Cfla_1693	ncbi-geneid:9145582	5.99.1.3	56719|101904
cfl:Cfla_1697	ncbi-geneid:9145586	2.7.1.21	52540|57716
cfl:Cfla_1700	ncbi-geneid:9145589	3.1.3.25	56655
cfl:Cfla_1703	ncbi-geneid:9145592	3.6.1.23	51283
cfl:Cfla_1710	ncbi-geneid:9145599	2.1.1.-	53335|50249
cfl:Cfla_1712	ncbi-geneid:9145601	4.2.1.3	53732|52016
cfl:Cfla_1717	ncbi-geneid:9145606	6.3.5.2	52317
cfl:Cfla_1718	ncbi-geneid:9145607	1.1.1.205	51412|54631
cfl:Cfla_1720	ncbi-geneid:9145609	2.2.1.7	52518|52518|52922
cfl:Cfla_1721	ncbi-geneid:9145610	2.3.1.54	51998
cfl:Cfla_1722	ncbi-geneid:9145611	1.97.1.4	102114
cfl:Cfla_1725	ncbi-geneid:9145614	2.3.1.16	53901|53901
cfl:Cfla_1726	ncbi-geneid:9145615	3.1.13.5	53098|47819
cfl:Cfla_1729	ncbi-geneid:9145618	1.1.1.44	48179|51735
cfl:Cfla_1731	ncbi-geneid:9145620	5.1.1.13	53681|53681
cfl:Cfla_1734	ncbi-geneid:9145623	2.1.1.107|1.3.1.76|4.99.1.4	53790|51735
cfl:Cfla_1735	ncbi-geneid:9145624	2.7.7.4	52540|50447|50465
cfl:Cfla_1736	ncbi-geneid:9145625	2.7.7.4	52402
cfl:Cfla_1737	ncbi-geneid:9145626	1.8.4.8	52402
cfl:Cfla_1739	ncbi-geneid:9145628	1.8.7.1|1.7.7.1	56014|55124|56014|55124
cfl:Cfla_1741	ncbi-geneid:9145630	3.2.1.141	51445|81296
cfl:Cfla_1742	ncbi-geneid:9145631	5.4.99.15	51445
cfl:Cfla_1743	ncbi-geneid:9145632	3.2.1.-	51445|81296|51011
cfl:Cfla_1745	ncbi-geneid:9145634	2.4.1.83	53448
cfl:Cfla_1749	ncbi-geneid:9145638	3.6.3.29	52540
cfl:Cfla_1753	ncbi-geneid:9145642	2.-.-.-	54690
cfl:Cfla_1760	ncbi-geneid:9145649	1.7.99.4	103501
cfl:Cfla_1761	ncbi-geneid:9145650	1.7.99.4	89155
cfl:Cfla_1762	ncbi-geneid:9145651	1.7.99.4	54862
cfl:Cfla_1763	ncbi-geneid:9145652	1.7.99.4	53706|50692
cfl:Cfla_1768	ncbi-geneid:9145657	1.7.2.1	49503|49503|49503
cfl:Cfla_1772	ncbi-geneid:9145661	1.7.1.4	56014|51905|55124|51905
cfl:Cfla_1774	ncbi-geneid:9145663	2.1.1.107|1.3.1.76|4.99.1.4	53790|51735
cfl:Cfla_1775	ncbi-geneid:9145664	4.2.1.75	69618|46894
cfl:Cfla_1779	ncbi-geneid:9145671	2.6.1.85	56322
cfl:Cfla_1780	ncbi-geneid:9145672	2.6.1.42	56752
cfl:Cfla_1782	ncbi-geneid:9145675	6.3.5.1	52402|56317
cfl:Cfla_1783	ncbi-geneid:9145676	6.1.1.3	55681|55186|52954
cfl:Cfla_1787	ncbi-geneid:9145680	2.4.1.57	53756
cfl:Cfla_1789	ncbi-geneid:9145682	4.-.-.-	51366
cfl:Cfla_1792	ncbi-geneid:9145685	2.6.-.-	52317
cfl:Cfla_1794	ncbi-geneid:9145687	3.1.22.4	53098
cfl:Cfla_1800	ncbi-geneid:9145693	2.4.2.7	53271
cfl:Cfla_1801	ncbi-geneid:9145694	2.7.6.5	109604|81301|81271|55021
cfl:Cfla_1804	ncbi-geneid:9145697	5.2.1.8	50891
cfl:Cfla_1806	ncbi-geneid:9145699	6.1.1.21	55681|52954
cfl:Cfla_1809	ncbi-geneid:9145702	6.1.1.12	55681|55261|50249
cfl:Cfla_1818	ncbi-geneid:9145711	6.1.1.7	55681|101353|55186|50447
cfl:Cfla_1819	ncbi-geneid:9145712	3.1.-.-	53098
cfl:Cfla_1821	ncbi-geneid:9145714	1.1.1.25	53223|51735
cfl:Cfla_1833	ncbi-geneid:9145726	4.2.3.5	103263
cfl:Cfla_1834	ncbi-geneid:9145727	2.7.1.71	52540
cfl:Cfla_1835	ncbi-geneid:9145728	4.2.3.4	56796
cfl:Cfla_1841	ncbi-geneid:9145734	2.4.2.9	53271
cfl:Cfla_1842	ncbi-geneid:9145735	2.1.3.2	53671
cfl:Cfla_1843	ncbi-geneid:9145736	3.5.2.3	51556|51338
cfl:Cfla_1845	ncbi-geneid:9145738	6.3.5.5	52021|52317
cfl:Cfla_1846	ncbi-geneid:9145739	6.3.5.5	56059|56059|52440|52440|48108|52335
cfl:Cfla_1847	ncbi-geneid:9145740	4.1.1.23	51366
cfl:Cfla_1850	ncbi-geneid:9145743	2.7.4.8	52540
cfl:Cfla_1851	ncbi-geneid:9145744	2.7.7.6	63562
cfl:Cfla_1852	ncbi-geneid:9145745	6.3.2.5|4.1.1.36	102645|52507
cfl:Cfla_1853	ncbi-geneid:9145746	2.5.1.6	55973|55973|55973
cfl:Cfla_1855	ncbi-geneid:9145748	2.1.2.9	53328|50486
cfl:Cfla_1856	ncbi-geneid:9145749	2.1.1.-	53335|48013
cfl:Cfla_1857	ncbi-geneid:9145750	5.1.3.1	51366
cfl:Cfla_1858	ncbi-geneid:9145751	1.1.1.193|3.5.4.26	53597|53927
cfl:Cfla_1859	ncbi-geneid:9145752	2.5.1.9	63380|63380
cfl:Cfla_1860	ncbi-geneid:9145753	4.1.99.12|3.5.4.25	55821|142695
cfl:Cfla_1861	ncbi-geneid:9145754	2.5.1.9|2.5.1.78	52121
cfl:Cfla_1862	ncbi-geneid:9145755	3.6.1.31	101386
cfl:Cfla_1863	ncbi-geneid:9145756	2.4.2.17	53850|54913
cfl:Cfla_1872	ncbi-geneid:9145765	3.6.4.-	52540
cfl:Cfla_1874	ncbi-geneid:9145767	2.3.1.-	56317
cfl:Cfla_1893	ncbi-geneid:9145786	3.6.4.13	52540
cfl:Cfla_1898	ncbi-geneid:9145791	4.1.2.5	53383
cfl:Cfla_1903	ncbi-geneid:9145796	6.5.1.1	56091|50249
cfl:Cfla_1908	ncbi-geneid:9145801	1.1.99.16|1.1.5.4	51905
cfl:Cfla_1911	ncbi-geneid:9145804	2.1.1.63	46767|53155
cfl:Cfla_1913	ncbi-geneid:9145806	1.1.1.274	51430
cfl:Cfla_1916	ncbi-geneid:9145809	1.3.99.1	54292|46548
cfl:Cfla_1917	ncbi-geneid:9145810	1.3.99.1	51905|46977|56425
cfl:Cfla_1925	ncbi-geneid:9145819	2.3.1.51	69593
cfl:Cfla_1926	ncbi-geneid:9145820	2.7.4.14	52540
cfl:Cfla_1927	ncbi-geneid:9145821	1.3.1.12	51735|48179|55021
cfl:Cfla_1928	ncbi-geneid:9145822	5.4.99.12	55120|55174
cfl:Cfla_1934	ncbi-geneid:9145828	2.2.1.1	52518|52518|52922
cfl:Cfla_1935	ncbi-geneid:9145829	2.2.1.2	51569
cfl:Cfla_1936	ncbi-geneid:9145830	1.1.1.49	55347|51735
cfl:Cfla_1938	ncbi-geneid:9145832	3.1.1.31	100950|53335
cfl:Cfla_1941	ncbi-geneid:9145835	5.3.1.1	51351
cfl:Cfla_1942	ncbi-geneid:9145836	2.7.2.3	53748
cfl:Cfla_1943	ncbi-geneid:9145837	1.2.1.12	55347|51735
cfl:Cfla_1959	ncbi-geneid:9145853	2.7.1.24	52540
cfl:Cfla_1961	ncbi-geneid:9145855	2.7.1.11	53784
cfl:Cfla_1969	ncbi-geneid:9145863	2.7.7.7	56672|88723|47807|53098
cfl:Cfla_1978	ncbi-geneid:9145873	3.3.2.1	52499
cfl:Cfla_1980	ncbi-geneid:9145875	2.7.1.40	51621|52935|50800
cfl:Cfla_1981	ncbi-geneid:9145876	1.4.1.13|1.4.1.14	51971|46548|51971
cfl:Cfla_1982	ncbi-geneid:9145877	1.4.7.1|1.4.1.13|1.4.1.14	51395|56235|69336
cfl:Cfla_1984	ncbi-geneid:9145879	4.2.1.20	51366
cfl:Cfla_1985	ncbi-geneid:9145880	4.2.1.20	53686
cfl:Cfla_1986	ncbi-geneid:9145881	4.1.1.48	51366
cfl:Cfla_1992	ncbi-geneid:9145887	4.1.3.27	56322
cfl:Cfla_1993	ncbi-geneid:9145888	3.5.4.19	141734
cfl:Cfla_1997	ncbi-geneid:9145892	4.1.3.-	51366
cfl:Cfla_1998	ncbi-geneid:9145893	5.2.1.8	54534
cfl:Cfla_2000	ncbi-geneid:9145895	3.4.25.1	56235
cfl:Cfla_2001	ncbi-geneid:9145896	3.4.25.1	56235
cfl:Cfla_2005	ncbi-geneid:9145900	2.1.1.36	53335
cfl:Cfla_2010	ncbi-geneid:9145905	6.1.1.16	52374
cfl:Cfla_2016	ncbi-geneid:9145911	3.4.15.5	55486
cfl:Cfla_2017	ncbi-geneid:9145912	1.4.1.1	52283|51735
cfl:Cfla_2022	ncbi-geneid:9145917	3.1.-.-	53474
cfl:Cfla_2023	ncbi-geneid:9145918	2.7.7.7	56672|100879
cfl:Cfla_2024	ncbi-geneid:9145919	3.2.1.8	51445|49384|53474
cfl:Cfla_2038	ncbi-geneid:9145934	2.7.7.7	89550
cfl:Cfla_2046	ncbi-geneid:9145942	2.1.1.-	75217|55315
cfl:Cfla_2053	ncbi-geneid:9145949	3.6.3.34	52540
cfl:Cfla_2055	ncbi-geneid:9145951	5.99.1.3	56719|55874|54211
cfl:Cfla_2061	ncbi-geneid:9145957	2.5.1.1|2.5.1.10|2.5.1.29	48576
cfl:Cfla_2064	ncbi-geneid:9145960	2.7.11.1	56112|54184
cfl:Cfla_2065	ncbi-geneid:9145961	2.5.1.54	51569
cfl:Cfla_2066	ncbi-geneid:9145962	2.7.1.90	53784
cfl:Cfla_2067	ncbi-geneid:9145963	2.3.1.51	69593
cfl:Cfla_2069	ncbi-geneid:9145965	2.7.1.2	53067
cfl:Cfla_2070	ncbi-geneid:9145966	6.2.1.3	56801
cfl:Cfla_2071	ncbi-geneid:9145967	2.7.7.7	53098|82771
cfl:Cfla_2073	ncbi-geneid:9145969	2.4.2.18	52418|47648
cfl:Cfla_2075	ncbi-geneid:9145971	1.9.3.1	81452
cfl:Cfla_2079	ncbi-geneid:9145975	1.15.1.1	54719|46609
cfl:Cfla_2081	ncbi-geneid:9145977	1.9.3.1	81442
cfl:Cfla_2082	ncbi-geneid:9145978	1.9.3.1	49503|81464
cfl:Cfla_2083	ncbi-geneid:9145979	2.8.1.7	53383
cfl:Cfla_2085	ncbi-geneid:9145981	2.7.1.31	110738
cfl:Cfla_2086	ncbi-geneid:9145982	2.5.1.72	142754
cfl:Cfla_2095	ncbi-geneid:9145991	1.3.3.1	51395
cfl:Cfla_2098	ncbi-geneid:9145994	3.4.11.1	53187|52949
cfl:Cfla_2100	ncbi-geneid:9145996	1.8.1.4	51905|55424
cfl:Cfla_2101	ncbi-geneid:9145997	2.3.1.61	52777|51230|51230|47005
cfl:Cfla_2108	ncbi-geneid:9146004	1.3.3.4	52218
cfl:Cfla_2109	ncbi-geneid:9146005	2.8.1.8	102114
cfl:Cfla_2112	ncbi-geneid:9146008	6.3.1.2	55931|54368
cfl:Cfla_2116	ncbi-geneid:9146012	1.2.1.2	53706|50692
cfl:Cfla_2118	ncbi-geneid:9146014	2.7.7.42	81301|81301|81593|81593
cfl:Cfla_2119	ncbi-geneid:9146015	6.3.1.2	55931|54368
cfl:Cfla_2120	ncbi-geneid:9146016	2.1.2.11	51621
cfl:Cfla_2122	ncbi-geneid:9146018	3.4.11.18	55920
cfl:Cfla_2123	ncbi-geneid:9146019	2.7.1.63	53067
cfl:Cfla_2128	ncbi-geneid:9146024	4.3.1.3
cfl:Cfla_2130	ncbi-geneid:9146026	1.1.3.15	51395
cfl:Cfla_2147	ncbi-geneid:9146045	1.2.4.1	52518|52518|52922
cfl:Cfla_2150	ncbi-geneid:9146048	2.3.1.39	52151|55048
cfl:Cfla_2151	ncbi-geneid:9146049	2.3.1.180	53901
cfl:Cfla_2153	ncbi-geneid:9146051	2.3.1.179	53901|53901
cfl:Cfla_2158	ncbi-geneid:9146056	3.5.1.88	56420
cfl:Cfla_2169	ncbi-geneid:9146069	2.7.7.-	56731|57783
cfl:Cfla_2171	ncbi-geneid:9146071	3.1.5.1	109604
cfl:Cfla_2176	ncbi-geneid:9146076	3.2.1.20	51445
cfl:Cfla_2177	ncbi-geneid:9146077	6.3.-.-	55931
cfl:Cfla_2182	ncbi-geneid:9146082	6.1.1.14	55681|52954
cfl:Cfla_2184	ncbi-geneid:9146084	3.6.3.-	52540
cfl:Cfla_2188	ncbi-geneid:9146088	2.5.1.31	64005
cfl:Cfla_2190	ncbi-geneid:9146090	2.3.3.13	51569|110921|89000
cfl:Cfla_2197	ncbi-geneid:9146097	3.6.3.-	52540
cfl:Cfla_2201	ncbi-geneid:9146101	3.1.3.16	81606
cfl:Cfla_2207	ncbi-geneid:9146107	2.7.9.1	56059|51621|52009
cfl:Cfla_2208	ncbi-geneid:9146108	2.1.1.-	75217|88697
cfl:Cfla_2215	ncbi-geneid:9146115	1.3.99.22	102114
cfl:Cfla_2234	ncbi-geneid:9146134	6.1.1.4	52374|50677|47323
cfl:Cfla_2241	ncbi-geneid:9146141	2.5.1.18	47616|52833
cfl:Cfla_2248	ncbi-geneid:9146148	4.1.1.31	51621
cfl:Cfla_2273	ncbi-geneid:9146174	5.4.2.1
cfl:Cfla_2277	ncbi-geneid:9146178	2.7.7.18	52374
cfl:Cfla_2279	ncbi-geneid:9146180	1.2.1.41	53720
cfl:Cfla_2280	ncbi-geneid:9146181	2.7.2.11	53633|88697
cfl:Cfla_2284	ncbi-geneid:9146185	3.1.26.12	50249
cfl:Cfla_2292	ncbi-geneid:9146193	3.2.2.23|4.2.99.18	81624|46946|57716
cfl:Cfla_2293	ncbi-geneid:9146194	3.1.26.3	69065|54768
cfl:Cfla_2297	ncbi-geneid:9146198	2.7.7.3	52374
cfl:Cfla_2301	ncbi-geneid:9146202	2.1.1.171	53335
cfl:Cfla_2304	ncbi-geneid:9146205	3.6.4.12	52540|52540|50249
cfl:Cfla_2308	ncbi-geneid:9146209	2.7.4.16	55326|56042
cfl:Cfla_2310	ncbi-geneid:9146211	6.3.2.4	56059|52440
cfl:Cfla_2311	ncbi-geneid:9146212	2.5.1.48	53383
cfl:Cfla_2312	ncbi-geneid:9146213	1.1.1.94	48179|51735
cfl:Cfla_2314	ncbi-geneid:9146215	2.5.1.7	55205
cfl:Cfla_2315	ncbi-geneid:9146216	4.2.1.33|4.2.1.35	52016
cfl:Cfla_2316	ncbi-geneid:9146217	4.2.1.33|4.2.1.35	53732
cfl:Cfla_2327	ncbi-geneid:9146230	3.2.1.8	51445
cfl:Cfla_2331	ncbi-geneid:9146234	2.7.13.3	55874|47384|158472
cfl:Cfla_2336	ncbi-geneid:9146239	3.6.3.-	52540
cfl:Cfla_2349	ncbi-geneid:9146252	2.7.7.24	53448
cfl:Cfla_2350	ncbi-geneid:9146253	1.1.1.133	51735
cfl:Cfla_2351	ncbi-geneid:9146254	5.1.3.13	51182
cfl:Cfla_2366	ncbi-geneid:9146269	4.2.1.47	51735
cfl:Cfla_2367	ncbi-geneid:9146270	4.2.1.47	51735
cfl:Cfla_2382	ncbi-geneid:9146285	4.2.1.46	51735
cfl:Cfla_2385	ncbi-geneid:9146288	4.1.1.21|5.4.99.18	52255
cfl:Cfla_2386	ncbi-geneid:9146289	4.1.1.21|6.3.4.18	56059|52440|51246
cfl:Cfla_2387	ncbi-geneid:9146290	5.3.1.8	51182
cfl:Cfla_2404	ncbi-geneid:9146307	1.4.1.3	51735|53223
cfl:Cfla_2407	ncbi-geneid:9146310	4.99.1.1	53800
cfl:Cfla_2418	ncbi-geneid:9146321	2.1.1.63	46767|53155
cfl:Cfla_2419	ncbi-geneid:9146322	3.2.2.21	48150
cfl:Cfla_2426	ncbi-geneid:9146329	1.4.1.13|1.4.1.14	51971|46548|51971
cfl:Cfla_2427	ncbi-geneid:9146330	3.1.4.46	51695
cfl:Cfla_2428	ncbi-geneid:9146331	3.1.11.5	52540|52540|52980
cfl:Cfla_2429	ncbi-geneid:9146332	3.1.11.5	52540|52980
cfl:Cfla_2430	ncbi-geneid:9146333	3.1.11.5	52540
cfl:Cfla_2443	ncbi-geneid:9146346	1.5.99.8|1.5.1.12	53720|51730
cfl:Cfla_2451	ncbi-geneid:9146354	2.7.1.-	56399
cfl:Cfla_2469	ncbi-geneid:9146373	3.6.4.12	52540|47819
cfl:Cfla_2471	ncbi-geneid:9146375	3.6.1.22	55811
cfl:Cfla_2473	ncbi-geneid:9146377	3.6.4.12	52540
cfl:Cfla_2481	ncbi-geneid:9146385	3.4.11.9	55920|53092
cfl:Cfla_2487	ncbi-geneid:9146391	3.2.1.8	51445|51445|49384
cfl:Cfla_2489	ncbi-geneid:9146393	2.7.7.12	54197|54197
cfl:Cfla_2490	ncbi-geneid:9146394	2.7.1.6	54211|55060
cfl:Cfla_2498	ncbi-geneid:9146402	3.1.11.2	56219
cfl:Cfla_2500	ncbi-geneid:9146404	1.5.1.5|3.5.4.9	51735|53223
cfl:Cfla_2501	ncbi-geneid:9146405	2.1.2.1	53383
cfl:Cfla_2508	ncbi-geneid:9146412	3.5.1.10	53328|55021
cfl:Cfla_2516	ncbi-geneid:9146420	3.6.3.17	52540
cfl:Cfla_2522	ncbi-geneid:9146426	1.1.1.37	56327|51735
cfl:Cfla_2528	ncbi-geneid:9146432	1.1.1.42	53659
cfl:Cfla_2532	ncbi-geneid:9146436	3.5.4.10|2.1.2.3	53927|52335
cfl:Cfla_2533	ncbi-geneid:9146437	2.1.2.2	53328
cfl:Cfla_2536	ncbi-geneid:9146440	6.2.1.5	52210|51735
cfl:Cfla_2537	ncbi-geneid:9146441	6.2.1.5	56059|52210
cfl:Cfla_2538	ncbi-geneid:9146442	2.7.1.48	52540
cfl:Cfla_2539	ncbi-geneid:9146443	3.6.4.12	52540
cfl:Cfla_2551	ncbi-geneid:9146455	6.3.5.2	52402|52317|54810
cfl:Cfla_2576	ncbi-geneid:9146480	4.1.2.9	52518|52518
cfl:Cfla_2577	ncbi-geneid:9146481	2.3.1.8	53659|75138|52540
cfl:Cfla_2578	ncbi-geneid:9146482	2.7.2.1	53067|53067
cfl:Cfla_2579	ncbi-geneid:9146483	1.2.1.16	53720
cfl:Cfla_2583	ncbi-geneid:9146487	3.6.3.34	52540
cfl:Cfla_2584	ncbi-geneid:9146488	1.1.1.205	51412
cfl:Cfla_2585	ncbi-geneid:9146489	1.1.1.205	51412|54631
cfl:Cfla_2591	ncbi-geneid:9146495	6.3.-.-	55931
cfl:Cfla_2594	ncbi-geneid:9146498	3.4.24.57	53067
cfl:Cfla_2595	ncbi-geneid:9146499	1.-.-.-	55469
cfl:Cfla_2596	ncbi-geneid:9146500	2.8.1.1|2.8.1.2	52821|52821
cfl:Cfla_2597	ncbi-geneid:9146501	2.3.1.128	55729
cfl:Cfla_2600	ncbi-geneid:9146504	5.1.1.1	51419|50621
cfl:Cfla_2604	ncbi-geneid:9146508	2.7.8.7	56214
cfl:Cfla_2605	ncbi-geneid:9146509	2.6.1.16	53697|56235
cfl:Cfla_2606	ncbi-geneid:9146510	2.7.1.33	52540
cfl:Cfla_2609	ncbi-geneid:9146513	6.3.5.2	52317
cfl:Cfla_2610	ncbi-geneid:9146514	3.5.1.88	56420
cfl:Cfla_2611	ncbi-geneid:9146515	5.4.2.10	53738|53738|53738|55957
cfl:Cfla_2615	ncbi-geneid:9146519	2.4.1.12	53448
cfl:Cfla_2620	ncbi-geneid:9146524	5.4.99.12	55120
cfl:Cfla_2621	ncbi-geneid:9146525	2.7.1.63	53067
cfl:Cfla_2626	ncbi-geneid:9146530	2.7.7.6	56553|55257|47789
cfl:Cfla_2631	ncbi-geneid:9146535	3.4.11.18	55920
cfl:Cfla_2632	ncbi-geneid:9146536	2.7.4.3	52540
cfl:Cfla_2637	ncbi-geneid:9146541	3.4.-.-	51306
cfl:Cfla_2666	ncbi-geneid:9146570	2.7.7.6	64484
cfl:Cfla_2667	ncbi-geneid:9146571	2.7.7.6	64484
cfl:Cfla_2686	ncbi-geneid:9146591	3.5.4.4	51556
cfl:Cfla_2688	ncbi-geneid:9146593	1.1.1.158	56194|56176
cfl:Cfla_2698	ncbi-geneid:9146606	1.18.1.2	51971|51971
cfl:Cfla_2701	ncbi-geneid:9146609	3.1.3.16	81606
cfl:Cfla_2702	ncbi-geneid:9146610	2.5.1.30	48576
cfl:Cfla_2708	ncbi-geneid:9146616	1.6.5.3	54862
cfl:Cfla_2710	ncbi-geneid:9146618	1.6.5.3	53706|54862|54292|50692
cfl:Cfla_2711	ncbi-geneid:9146619	1.6.99.5|1.6.5.3	142019|140490|142984
cfl:Cfla_2712	ncbi-geneid:9146620	1.6.5.3	52833
cfl:Cfla_2713	ncbi-geneid:9146621	1.6.99.5|1.6.5.3	56762
cfl:Cfla_2714	ncbi-geneid:9146622	1.6.5.3	143243
cfl:Cfla_2715	ncbi-geneid:9146623	1.6.99.5|1.6.5.3	56770
cfl:Cfla_2718	ncbi-geneid:9146626	2.1.1	53335
cfl:Cfla_2720	ncbi-geneid:9146628	5.4.4.2	56322
cfl:Cfla_2721	ncbi-geneid:9146629	3.4.21.-	50494|50156
cfl:Cfla_2722	ncbi-geneid:9146630	2.2.1.9	52518|52518
cfl:Cfla_2723	ncbi-geneid:9146631	4.2.1.113	51604
cfl:Cfla_2724	ncbi-geneid:9146632	4.1.3.36	52096
cfl:Cfla_2727	ncbi-geneid:9146635	6.2.1.26	56801
cfl:Cfla_2740	ncbi-geneid:9146648	3.1.3.3	56784
cfl:Cfla_2753	ncbi-geneid:9146661	5.3.1.4	53743|50443
cfl:Cfla_2754	ncbi-geneid:9146662	5.1.3.4	53639
cfl:Cfla_2757	ncbi-geneid:9146665	1.5.1.2	51735|48179
cfl:Cfla_2767	ncbi-geneid:9146675	1.97.1.4	102114
cfl:Cfla_2782	ncbi-geneid:9146690	3.5.2.17	49472
cfl:Cfla_2783	ncbi-geneid:9146691	1.7.3.3	55620|55620
cfl:Cfla_2784	ncbi-geneid:9146692	3.5.2.5	51556|51338
cfl:Cfla_2785	ncbi-geneid:9146693	2.6.1.-	53383
cfl:Cfla_2786	ncbi-geneid:9146694	3.5.3.9	53187|55031
cfl:Cfla_2794	ncbi-geneid:9146702	3.5.4.3	53927
cfl:Cfla_2803	ncbi-geneid:9146711	1.1.1.38	51735|53223
cfl:Cfla_2810	ncbi-geneid:9146718	6.2.1.1	56801
cfl:Cfla_2815	ncbi-geneid:9146723	2.7.4.1	56024|143724|56024|140356
cfl:Cfla_2824	ncbi-geneid:9146732	1.8.4.12	51316
cfl:Cfla_2830	ncbi-geneid:9146738	1.5.1.29	52218
cfl:Cfla_2836	ncbi-geneid:9146744	1.1.1.1	50129|51735
cfl:Cfla_2848	ncbi-geneid:9146756	3.2.1.55	50370|75005
cfl:Cfla_2854	ncbi-geneid:9146762	3.6.4.12	52540
cfl:Cfla_2861	ncbi-geneid:9146769	6.3.5.1	52402|56317
cfl:Cfla_2863	ncbi-geneid:9146771	2.4.2.11	51690|54675
cfl:Cfla_2871	ncbi-geneid:9146780	2.4.2.7	53271
cfl:Cfla_2895	ncbi-geneid:9146804	5.1.3.2	51735
cfl:Cfla_2907	ncbi-geneid:9146819	6.3.3.1	56042|55326
cfl:Cfla_2908	ncbi-geneid:9146820	2.4.2.14	56235|53271
cfl:Cfla_2911	ncbi-geneid:9146823	1.4.1.4	53223|51735
cfl:Cfla_2912	ncbi-geneid:9146824	3.2.1.4	51989|49384
cfl:Cfla_2913	ncbi-geneid:9146825	3.2.1.4	51989|49384
cfl:Cfla_2917	ncbi-geneid:9146829	1.7.1.4	56014|51905|55124|51905
cfl:Cfla_2918	ncbi-geneid:9146830	1.5.1.29	52218
cfl:Cfla_2920	ncbi-geneid:9146832	6.3.5.3	55326|56042|55326|56042
cfl:Cfla_2924	ncbi-geneid:9146836	1.11.1.6	56634|52317
cfl:Cfla_2928	ncbi-geneid:9146840	2.7.1.35	53613
cfl:Cfla_2935	ncbi-geneid:9146847	1.3.3.6	47203|56645|47203
cfl:Cfla_2937	ncbi-geneid:9146849	2.3.1.16|2.3.1.9	53901|53901
cfl:Cfla_2938	ncbi-geneid:9146850	1.1.1.100	51735|51735
cfl:Cfla_2942	ncbi-geneid:9146854	2.8.1.7	53383
cfl:Cfla_2947	ncbi-geneid:9146859	4.4.1.11|2.5.1.-	53383
cfl:Cfla_2954	ncbi-geneid:9146866	6.3.5.3	52317
cfl:Cfla_2955	ncbi-geneid:9146867	6.3.5.3	82697
cfl:Cfla_2958	ncbi-geneid:9146870	6.3.2.6	56104
cfl:Cfla_2960	ncbi-geneid:9146872	6.3.4.13	56059|52440|51246
cfl:Cfla_2963	ncbi-geneid:9146875	6.3.4.4	52540
cfl:Cfla_2968	ncbi-geneid:9146880	4.1.2.13	51569
cfl:Cfla_2976	ncbi-geneid:9146888	2.4.2.10	53271
cfl:Cfla_2981	ncbi-geneid:9146893	3.6.4.12	52540|52540|47819
cfl:Cfla_2984	ncbi-geneid:9146896	3.2.1.139	51445
cfl:Cfla_2995	ncbi-geneid:9146907	3.2.1.23	51445|52317
cfl:Cfla_2997	ncbi-geneid:9146909	3.2.1.37	51445|51011
cfl:Cfla_3003	ncbi-geneid:9146915	2.1.1.-	75217
cfl:Cfla_3004	ncbi-geneid:9146916	2.3.2.2	56235
cfl:Cfla_3010	ncbi-geneid:9146922	2.7.1.45	53613
cfl:Cfla_3011	ncbi-geneid:9146923	4.1.2.14|4.1.3.16	51569
cfl:Cfla_3012	ncbi-geneid:9146924	5.3.1.12	51556
cfl:Cfla_3014	ncbi-geneid:9146926	1.1.1.57	51735|48179
cfl:Cfla_3022	ncbi-geneid:9146934	3.2.1.23	51445|52317
cfl:Cfla_3024	ncbi-geneid:9146936	3.2.1.8	51445|49384|75005
cfl:Cfla_3027	ncbi-geneid:9146939	3.2.1.21	51445|52279
cfl:Cfla_3029	ncbi-geneid:9146941	2.7.7.7	56672
cfl:Cfla_3032	ncbi-geneid:9146944	2.3.1.18	51161
cfl:Cfla_3040	ncbi-geneid:9146952	3.6.3.17	52540|52540
cfl:Cfla_3045	ncbi-geneid:9146957	5.3.3.2	55811
cfl:Cfla_3047	ncbi-geneid:9146959	2.3.1.128	55729
cfl:Cfla_3048	ncbi-geneid:9146960	3.2.1.55	75005|49899
cfl:Cfla_3049	ncbi-geneid:9146961	3.2.1.21	51445|52279
cfl:Cfla_3064	ncbi-geneid:9146976	2.7.11.1	56112|48452
cfl:Cfla_3071	ncbi-geneid:9146983	3.1.2.-	54637
cfl:Cfla_3073	ncbi-geneid:9146985	3.5.1.-	52467
cfl:Cfla_3075	ncbi-geneid:9146987	3.6.3.-	52540
cfl:Cfla_3082	ncbi-geneid:9146994	3.1.-.-	69500
cfl:Cfla_3093	ncbi-geneid:9147005	4.2.99.18	48150
cfl:Cfla_3104	ncbi-geneid:9147017	2.7.13.3	55874
cfl:Cfla_3117	ncbi-geneid:9147030	3.1.1.74	53474
cfl:Cfla_3118	ncbi-geneid:9147031	1.2.1.11	55347|51735
cfl:Cfla_3119	ncbi-geneid:9147032	2.7.2.4	53633|55021|55021
cfl:Cfla_3125	ncbi-geneid:9147038	2.7.7.7	52540|48019
cfl:Cfla_3154	ncbi-geneid:9147069	2.4.1.12	53448
cfl:Cfla_3158	ncbi-geneid:9147073	3.2.2.-|4.2.99.18	46946|81624|57716
cfl:Cfla_3170	ncbi-geneid:9147086	3.2.1.26	75005
cfl:Cfla_3184	ncbi-geneid:9147100	6.1.1.11	55681|46589
cfl:Cfla_3187	ncbi-geneid:9147103	4.2.1.51	53850|55021
cfl:Cfla_3191	ncbi-geneid:9147107	5.4.2.2	53738|53738|55957|53738
cfl:Cfla_3192	ncbi-geneid:9147108	1.1.1.22	51735|52413|48179
cfl:Cfla_3194	ncbi-geneid:9147110	2.4.1.212	53448
cfl:Cfla_3196	ncbi-geneid:9147112	1.2.5.1	52518|52518|52467
cfl:Cfla_3198	ncbi-geneid:9147114	2.7.1.12	52540
cfl:Cfla_3209	ncbi-geneid:9147125	2.3.1.-	55729
cfl:Cfla_3226	ncbi-geneid:9147142	5.2.1.8	54534
cfl:Cfla_3237	ncbi-geneid:9147153	1.-.-.-	51735
cfl:Cfla_3256	ncbi-geneid:9147172	3.6.4.12	46785
cfl:Cfla_3334	ncbi-geneid:9147250	2.3.1.-	53901|53901
cfl:Cfla_3335	ncbi-geneid:9147251	2.3.1.-	53901|53901
cfl:Cfla_3343	ncbi-geneid:9147259	1.15.1.1	49329
cfl:Cfla_3361	ncbi-geneid:9147277	2.4.1.7	51445
cfl:Cfla_3380	ncbi-geneid:9147296	2.3.1.61|2.3.1.12	52777|51230|47005
cfl:Cfla_3381	ncbi-geneid:9147297	1.2.4.1	52518|52922
cfl:Cfla_3382	ncbi-geneid:9147298	1.2.4.4|1.2.4.1	52518
cfl:Cfla_3384	ncbi-geneid:9147300	1.-.-.-	51395
cfl:Cfla_3395	ncbi-geneid:9147311	2.6.1.9	53383
cfl:Cfla_3399	ncbi-geneid:9147315	1.2.4.1	52518|52922
cfl:Cfla_3401	ncbi-geneid:9147317	3.2.1.65	75005|49899
cfl:Cfla_3405	ncbi-geneid:9147321	3.2.1.26|2.4.1.10	75005
cfl:Cfla_3413	ncbi-geneid:9147329	3.6.3.-	52540
cfl:Cfla_3417	ncbi-geneid:9147333	2.1.1.172	53335
cfl:Cfla_3429	ncbi-geneid:9147345	4.3.2.2	48557
cfl:Cfla_3434	ncbi-geneid:9147350	1.2.1.70	69742|51735
cfl:Cfla_3435	ncbi-geneid:9147351	4.1.1.37	51726
cfl:Cfla_3436	ncbi-geneid:9147352	1.3.3.4	51905|54373
cfl:Cfla_3437	ncbi-geneid:9147353	2.5.1.61	53850|54782
cfl:Cfla_3438	ncbi-geneid:9147354	2.1.1.107|4.2.1.75	69618
cfl:Cfla_3439	ncbi-geneid:9147355	4.2.1.24	51569
cfl:Cfla_3440	ncbi-geneid:9147356	5.4.3.8	53383
cfl:Cfla_3445	ncbi-geneid:9147361	3.6.3.4	56784|81653|55008|81665
cfl:Cfla_3459	ncbi-geneid:9147375	1.1.1.122	51430
cfl:Cfla_3464	ncbi-geneid:9147380	4.2.1.10	51569
cfl:Cfla_3467	ncbi-geneid:9147383	2.3.1.183	55729
cfl:Cfla_3475	ncbi-geneid:9147391	2.7.1.11	53784
cfl:Cfla_3495	ncbi-geneid:9147411	3.1.4.46	51695
cfl:Cfla_3500	ncbi-geneid:9147416	4.1.1.50	56276
cfl:Cfla_3503	ncbi-geneid:9147419	2.5.1.16	53335
cfl:Cfla_3526	ncbi-geneid:9147442	1.14.12.17	46458|52343|63380
cfl:Cfla_3528	ncbi-geneid:9147444	3.2.1.55	51445|51011
cfl:Cfla_3531	ncbi-geneid:9147447	3.2.1.8	51445|49384
cfl:Cfla_3536	ncbi-geneid:9147452	2.7.13.3	55874|47384|158472
cfl:Cfla_3546	ncbi-geneid:9147462	1.1.3.6	51905
cfl:Cfla_3547	ncbi-geneid:9147463	3.2.1.8	51445
cfl:Cfla_3552	ncbi-geneid:9147468	2.7.13.3	55874|47384
cfl:Cfla_3575	ncbi-geneid:9147491	1.14.18.1	48056|53300
cfl:Cfla_3585	ncbi-geneid:9147501	5.4.2.8	53738|53738|53738|55957
cfl:Cfla_3595	ncbi-geneid:9147511	2.7.7.13	53448
cfl:Cfla_3599	ncbi-geneid:9147515	5.1.3.2	51735
cfl:Cfla_3601	ncbi-geneid:9147517	5.-.-.-	53697
cfl:Cfla_3602	ncbi-geneid:9147518	3.1.3.-	56784
cfl:Cfla_3603	ncbi-geneid:9147519	2.2.1.2	51569
cfl:Cfla_3604	ncbi-geneid:9147520	2.6.1.42	56752
cfl:Cfla_3608	ncbi-geneid:9147524	2.7.1.25	52540
cfl:Cfla_3622	ncbi-geneid:9147538	1.14.13.59|1.13.12.-	51905
cfl:Cfla_3624	ncbi-geneid:9147540	6.1.1.10	52374
cfl:Cfla_3643	ncbi-geneid:9147559	3.1.3.25	56655
cfl:Cfla_3650	ncbi-geneid:9147566	1.8.1.9	51905
cfl:Cfla_3655	ncbi-geneid:9147571	2.3.1.183	55729
cfl:Cfla_3663	ncbi-geneid:9147579	1.16.1.1	51905|55424
cfl:Cfla_3670	ncbi-geneid:9147586	3.6.3.4	56784|81660|81653|55008|81665
cfl:Cfla_3682	ncbi-geneid:9147598	1.18.1.2	51971
cfl:Cfla_3688	ncbi-geneid:9147604	3.6.4.12	51294|48024|52540|55608|51294|55608|52540
cfl:Cfla_3703	ncbi-geneid:9147619	5.5.1.4	51735|55347
cfl:Cfla_3712	ncbi-geneid:9147628	2.7.7.19	81891|81301
cfl:Cfla_3717	ncbi-geneid:9147633	1.8.1.9	51905
cfl:Cfla_3722	ncbi-geneid:9147638	2.1.1.170	53335
cfl:Cfla_3729	ncbi-geneid:9147645	3.1.26.5	54211
