# Supplementary material for: Tracing the Repertoire of Promiscuous Enzymes along the Metabolic Pathways in Archaeal Organisms
Source: Life (Basel). 2017 Jul 13;7(3):30. doi: 10.3390/life7030030 (PMC5617955; doi:10.3390/life7030030)
Supplement: Supplementary file 1 [file life-07-00030-s001.zip › Table_S2/cgt.txt]

KEGGID	NCBIGI	ECs	SFamilyID
cgt:cgR_0003	ncbi-geneid:4993393	2.7.7.7	55979|55979|55979
cgt:cgR_0006	ncbi-geneid:4994239	5.99.1.3	56719|55874|54211
cgt:cgR_0013	ncbi-geneid:4994077	5.99.1.3	56719|101904
cgt:cgR_0018	ncbi-geneid:4992393	1.2.1.3	53720
cgt:cgR_0039	ncbi-geneid:4993118	3.6.4.12	46785
cgt:cgR_0046	ncbi-geneid:4993787	3.6.3.17	52540
cgt:cgR_0048	ncbi-geneid:4992448	5.2.1.8	50891
cgt:cgR_0054	ncbi-geneid:4991676	2.7.11.1	56112
cgt:cgR_0055	ncbi-geneid:4991903	2.7.11.1	56112
cgt:cgR_0058	ncbi-geneid:4994133	3.1.3.16	81606
cgt:cgR_0065	ncbi-geneid:4992914	1.1.1.53	51735
cgt:cgR_0068	ncbi-geneid:4994391	1.2.1.16	53720
cgt:cgR_0071	ncbi-geneid:4992459	3.1.2.6	56281|52821|52821
cgt:cgR_0088	ncbi-geneid:4993959	2.7.13.3	103190|55874|55890
cgt:cgR_0092	ncbi-geneid:4993228	2.8.1.6	102114
cgt:cgR_0096	ncbi-geneid:4992389	3.5.4.1	51556|51338
cgt:cgR_0103	ncbi-geneid:4994435	3.5.1.5	54111
cgt:cgR_0104	ncbi-geneid:4994452	3.5.1.5	51278
cgt:cgR_0105	ncbi-geneid:4993698	3.5.1.5	51556|51338|51338
cgt:cgR_0113	ncbi-geneid:4992466	3.2.2.4	53167
cgt:cgR_0116	ncbi-geneid:4994507	1.1.1.23	53720
cgt:cgR_0125	ncbi-geneid:4994380	3.6.3.4	56784|81653|81665
cgt:cgR_0129	ncbi-geneid:4992464	3.6.3.3|3.6.3.5	56784|81653|81665
cgt:cgR_0146	ncbi-geneid:4993882	3.6.3.-	56784|81653|81665
cgt:cgR_0148	ncbi-geneid:4993283	3.6.3.3|3.6.3.5	56784|81653|81665
cgt:cgR_0163	ncbi-geneid:4993385	1.16.1.1	51905|55424
cgt:cgR_0173	ncbi-geneid:4993677	1.5.99.8|1.5.1.12	53720|51730
cgt:cgR_0184	ncbi-geneid:4991612	3.1.3.-
cgt:cgR_0185	ncbi-geneid:4992879	1.1.1.67	51735|48179
cgt:cgR_0188	ncbi-geneid:4993605	2.7.1.17	53067|53067
cgt:cgR_0189	ncbi-geneid:4994116	6.3.2.1	52374
cgt:cgR_0190	ncbi-geneid:4993576	2.1.2.11	51621
cgt:cgR_0192	ncbi-geneid:4994332	3.2.2.21	50486
cgt:cgR_0207	ncbi-geneid:4993435	4.1.2.14|4.1.3.16	51569
cgt:cgR_0214	ncbi-geneid:4993400	4.1.1.11	50692
cgt:cgR_0220	ncbi-geneid:4994456	3.6.4.13	52540
cgt:cgR_0222	ncbi-geneid:4994224	2.3.1.79	51161
cgt:cgR_0223	ncbi-geneid:4994025	1.14.11.-	51197
cgt:cgR_0224	ncbi-geneid:4992055	3.2.2.20	48150
cgt:cgR_0233	ncbi-geneid:4991858	3.4.24.-	55486
cgt:cgR_0237	ncbi-geneid:4992169	2.7.1.92	53613
cgt:cgR_0239	ncbi-geneid:4993728	1.2.1.27	53720
cgt:cgR_0240	ncbi-geneid:4993844	5.3.1.-
cgt:cgR_0241	ncbi-geneid:4993748	3.7.1.-	52467|52518|52518
cgt:cgR_0242	ncbi-geneid:4993608	4.2.1.44	51658
cgt:cgR_0243	ncbi-geneid:4992142	1.1.1.18	51735|55347
cgt:cgR_0255	ncbi-geneid:4993415	3.6.3.30	52540|50331
cgt:cgR_0263	ncbi-geneid:4994156	1.4.1.13|1.4.1.14	51395|56235|69336
cgt:cgR_0264	ncbi-geneid:4993785	1.4.1.13|1.4.1.14	51971|46548
cgt:cgR_0288	ncbi-geneid:4994511	2.-.-.-	54690
cgt:cgR_0297	ncbi-geneid:4994567	2.6.1.9	53383
cgt:cgR_0300	ncbi-geneid:4994301	1.3.1.12	51735|48179
cgt:cgR_0306	ncbi-geneid:4992160	2.4.2.29	51713
cgt:cgR_0310	ncbi-geneid:4994503	6.1.1.17	52374
cgt:cgR_0314	ncbi-geneid:4992276	2.7.7.7	52540|48019
cgt:cgR_0322	ncbi-geneid:4994525	2.7.7.7
cgt:cgR_0323	ncbi-geneid:4991673	2.3.3.13	51569|110921|89000
cgt:cgR_0328	ncbi-geneid:4993406	2.7.2.4	53633|55021|55021
cgt:cgR_0329	ncbi-geneid:4992780	1.2.1.11	55347|51735
cgt:cgR_0332	ncbi-geneid:4992479	1.11.1.6	56634
cgt:cgR_0352	ncbi-geneid:4992687	2.3.1.39	52151|55048
cgt:cgR_0374	ncbi-geneid:4992835	1.3.99.7	56645|47203
cgt:cgR_0379	ncbi-geneid:4993961	4.2.99.18	48150
cgt:cgR_0395	ncbi-geneid:4993913	5.99.1.2	56712
cgt:cgR_0397	ncbi-geneid:4992437	4.6.1.1	55073|158472
cgt:cgR_0398	ncbi-geneid:4994036	2.7.7.7	52540
cgt:cgR_0401	ncbi-geneid:4994177	5.4.99.12	55120|55174
cgt:cgR_0402	ncbi-geneid:4994335	3.2.1.21	51445|52279
cgt:cgR_0403	ncbi-geneid:4994043	1.1.1.306	50129|51735|50129
cgt:cgR_0407	ncbi-geneid:4992141	5.1.3.2	51735
cgt:cgR_0412	ncbi-geneid:4994017	3.1.3.5	56300|55816
cgt:cgR_0413	ncbi-geneid:4991901	1.1.1.2	50129|51735
cgt:cgR_0415	ncbi-geneid:4994564	2.7.7.24	53448
cgt:cgR_0416	ncbi-geneid:4992966	1.1.1.133|5.1.3.13	51735|51182
cgt:cgR_0417	ncbi-geneid:4991548	4.2.1.46	51735
cgt:cgR_0423	ncbi-geneid:4993215	3.4.21.26	53474|50993
cgt:cgR_0434	ncbi-geneid:4993472	5.1.3.14	53756
cgt:cgR_0437	ncbi-geneid:4991934	1.1.1.-	51735|48179|52413
cgt:cgR_0439	ncbi-geneid:4992907	1.8.1.4	51905|55424
cgt:cgR_0440	ncbi-geneid:4991772	2.7.7.9	53448
cgt:cgR_0444	ncbi-geneid:4993200	1.3.5.1|1.3.99.1	51905|46977|56425
cgt:cgR_0445	ncbi-geneid:4993395	1.3.99.1	46548|54292
cgt:cgR_0456	ncbi-geneid:4992470	3.5.1.10	53328|55021
cgt:cgR_0457	ncbi-geneid:4993128	4.1.2.4	51569
cgt:cgR_0459	ncbi-geneid:4993072	3.6.3.4	56784|81653|55008|81665
cgt:cgR_0464	ncbi-geneid:4993061	3.6.3.34	52540
cgt:cgR_0470	ncbi-geneid:4994293	1.1.1.158	56176|56194
cgt:cgR_0472	ncbi-geneid:4993655	6.2.1.3	56801
cgt:cgR_0474	ncbi-geneid:4992057	5.4.2.1
cgt:cgR_0475	ncbi-geneid:4994209	2.7.13.3	55874|47384
cgt:cgR_0480	ncbi-geneid:4992357	3.6.1.11|3.6.1.40	53067|53067
cgt:cgR_0483	ncbi-geneid:4994550	1.5.1.2	51735|48179
cgt:cgR_0486	ncbi-geneid:4991690	3.1.3.3	56784
cgt:cgR_0488	ncbi-geneid:4994524	1.2.1.70	69742|51735|69075
cgt:cgR_0489	ncbi-geneid:4992828	2.5.1.61	53850|54782
cgt:cgR_0493	ncbi-geneid:4994407	1.13.11.27	51658|54593
cgt:cgR_0494	ncbi-geneid:4993973	4.2.1.10	52304
cgt:cgR_0495	ncbi-geneid:4994338	1.1.1.25	51735|53223
cgt:cgR_0496	ncbi-geneid:4991663	3.6.3.30	52540
cgt:cgR_0499	ncbi-geneid:4992403	2.1.1.107|4.2.1.75	69618|53790
cgt:cgR_0501	ncbi-geneid:4994406	4.2.1.24	51569
cgt:cgR_0505	ncbi-geneid:4994297	4.1.1.37	51726
cgt:cgR_0506	ncbi-geneid:4993046	1.3.3.4	51905|54373
cgt:cgR_0507	ncbi-geneid:4991646	5.4.3.8	53383
cgt:cgR_0523	ncbi-geneid:4993999	6.2.1.26	56801
cgt:cgR_0525	ncbi-geneid:4994563	1.2.1.4	53720
cgt:cgR_0526	ncbi-geneid:4991661	4.2.1.41	51569
cgt:cgR_0566	ncbi-geneid:4993104	4.1.3.36	52096
cgt:cgR_0567	ncbi-geneid:4992836	4.2.1.96	55248
cgt:cgR_0568	ncbi-geneid:4994427	3.4.13.21	52317
cgt:cgR_0569	ncbi-geneid:4993694	4.2.1.113	51604
cgt:cgR_0570	ncbi-geneid:4993724	4.1.1.71|2.2.1.9	52518|52518
cgt:cgR_0572	ncbi-geneid:4993058	2.4.1.-	53756
cgt:cgR_0574	ncbi-geneid:4992352	2.1.1	53335
cgt:cgR_0576	ncbi-geneid:4994448	2.5.1.30	48576
cgt:cgR_0582	ncbi-geneid:4993614	2.6.1.19|2.6.1.22	53383
cgt:cgR_0583	ncbi-geneid:4993067	1.2.1.16	53720
cgt:cgR_0585	ncbi-geneid:4991599	3.6.3.-	56784|81653|81665
cgt:cgR_0591	ncbi-geneid:4991814	2.7.7.6	64484
cgt:cgR_0592	ncbi-geneid:4991898	2.7.7.6	64484
cgt:cgR_0598	ncbi-geneid:4993002	3.6.5.3	52540|50465|50447
cgt:cgR_0600	ncbi-geneid:4994086	3.6.3.34	52540
cgt:cgR_0624	ncbi-geneid:4994263	1.1.1.-	51430
cgt:cgR_0628	ncbi-geneid:4992453	1.2.1.2	53706|50692
cgt:cgR_0644	ncbi-geneid:4994444	6.2.1.30	56801
cgt:cgR_0652	ncbi-geneid:4992132	4.2.1.17	52096
cgt:cgR_0655	ncbi-geneid:4994390	1.1.1.157	51735|48179
cgt:cgR_0664	ncbi-geneid:4993775	2.7.9.2	52009
cgt:cgR_0665	ncbi-geneid:4993603	2.7.9.2	56059
cgt:cgR_0670	ncbi-geneid:4992254	2.7.4.3	52540
cgt:cgR_0671	ncbi-geneid:4991895	3.4.11.18	55920
cgt:cgR_0673	ncbi-geneid:4993442	1.1.1.22	51735|48179|52413
cgt:cgR_0676	ncbi-geneid:4994568	5.1.3.2	51735
cgt:cgR_0683	ncbi-geneid:4993594	2.7.7.6	56553|55257|47789
cgt:cgR_0685	ncbi-geneid:4992578	5.4.99.12	55120
cgt:cgR_0691	ncbi-geneid:4992572	2.1.1.79	53335
cgt:cgR_0701	ncbi-geneid:4993873	5.4.2.10	53738|53738|53738|55957
cgt:cgR_0706	ncbi-geneid:4994172	5.1.1.1	51419|50621
cgt:cgR_0711	ncbi-geneid:4994445	2.3.1.128	55729
cgt:cgR_0712	ncbi-geneid:4993364	3.4.24.57	53067
cgt:cgR_0722	ncbi-geneid:4992312	1.1.1.205	51412|54631
cgt:cgR_0723	ncbi-geneid:4993501	1.1.1.205	51412
cgt:cgR_0726	ncbi-geneid:4993847	6.3.5.2	52317|52402|54810
cgt:cgR_0742	ncbi-geneid:4994150	1.14.99.-	51905
cgt:cgR_0745	ncbi-geneid:4994028	2.5.1.1|2.5.1.10|2.5.1.29	48576
cgt:cgR_0748	ncbi-geneid:4992105	4.1.99.3	48173|52425
cgt:cgR_0754	ncbi-geneid:4993375	2.7.7.7	89550
cgt:cgR_0759	ncbi-geneid:4992716	3.5.1.-	52467
cgt:cgR_0762	ncbi-geneid:4994367	2.1.1.-	75217
cgt:cgR_0763	ncbi-geneid:4992810	1.5.1.5|3.5.4.9	53223|51735
cgt:cgR_0774	ncbi-geneid:4994129	2.3.1.31	53474
cgt:cgR_0775	ncbi-geneid:4992104	2.5.1.49	53383
cgt:cgR_0777	ncbi-geneid:4994454	4.2.1.79	103378
cgt:cgR_0778	ncbi-geneid:4993858	4.1.3.30	51621
cgt:cgR_0779	ncbi-geneid:4993328	2.3.3.5	48256
cgt:cgR_0784	ncbi-geneid:4993047	1.1.1.42	53659
cgt:cgR_0786	ncbi-geneid:4994364	3.6.3.34	52540
cgt:cgR_0791	ncbi-geneid:4992363	3.1.11.2	56219
cgt:cgR_0795	ncbi-geneid:4994195	3.6.3.34	52540
cgt:cgR_0797	ncbi-geneid:4992554	6.1.1.2	52374
cgt:cgR_0800	ncbi-geneid:4992109	3.4.16.4	56601
cgt:cgR_0804	ncbi-geneid:4991817	2.4.2.9	53271
cgt:cgR_0806	ncbi-geneid:4993074	5.4.2.8	53738|53738|53738|55957
cgt:cgR_0808	ncbi-geneid:4992418	1.8.1.4	51905|55424
cgt:cgR_0809	ncbi-geneid:4993259	6.4.1.1	51569|56059|89000|52440|51246|51230
cgt:cgR_0814	ncbi-geneid:4993815	4.2.1.79	103378
cgt:cgR_0815	ncbi-geneid:4993100	4.1.3.30	51621
cgt:cgR_0816	ncbi-geneid:4992033	2.3.3.5	48256
cgt:cgR_0820	ncbi-geneid:4992444	6.3.4.14	56059|52440|51246|51230
cgt:cgR_0821	ncbi-geneid:4993211	2.8.1.1|2.8.1.2	52821|52821
cgt:cgR_0829	ncbi-geneid:4993144	6.3.4.15	55681|50037
cgt:cgR_0831	ncbi-geneid:4993122	4.1.1.21|6.3.4.18	56059|52440|51246
cgt:cgR_0834	ncbi-geneid:4994056	5.4.99.18	52255
cgt:cgR_0837	ncbi-geneid:4992092	1.14.13.-	51679
cgt:cgR_0838	ncbi-geneid:4993394	1.1.1.100	51735
cgt:cgR_0851	ncbi-geneid:4991997	2.7.7.13	53448
cgt:cgR_0855	ncbi-geneid:4993762	5.4.2.2|5.4.2.8	53738|53738|53738|55957
cgt:cgR_0857	ncbi-geneid:4991887	5.3.1.8	51182
cgt:cgR_0861	ncbi-geneid:4991882	3.3.1.1	52283|51735
cgt:cgR_0862	ncbi-geneid:4991843	2.7.4.9	52540
cgt:cgR_0864	ncbi-geneid:4991937	2.7.13.3	55874|47384|158472
cgt:cgR_0872	ncbi-geneid:4992556	3.6.1.-	52540
cgt:cgR_0873	ncbi-geneid:4992659	2.5.1.19	55205
cgt:cgR_0885	ncbi-geneid:4993771	3.6.4.12	52540|52980
cgt:cgR_0887	ncbi-geneid:4991712	3.6.1.22	55811
cgt:cgR_0888	ncbi-geneid:4992220	3.6.4.12	52540|47819
cgt:cgR_0897	ncbi-geneid:4993915	4.-.-.-	51366
cgt:cgR_0898	ncbi-geneid:4994331	2.6.-.-	52317
cgt:cgR_0920	ncbi-geneid:4992518	2.1.1.37	53335
cgt:cgR_0927	ncbi-geneid:4991914	3.6.3.34	52540
cgt:cgR_0928	ncbi-geneid:4993527	2.6.1.17	53383
cgt:cgR_0930	ncbi-geneid:4993531	3.6.4.12	52540|52540
cgt:cgR_0936	ncbi-geneid:4992796	2.3.2.5	50969
cgt:cgR_0939	ncbi-geneid:4992417	2.1.1.-	75217|55315
cgt:cgR_0942	ncbi-geneid:4992177	2.6.1.52	53383
cgt:cgR_0943	ncbi-geneid:4994059	2.3.3.1	48256
cgt:cgR_0944	ncbi-geneid:4992246	5.2.1.8	54534
cgt:cgR_0945	ncbi-geneid:4994394	6.4.1.2	52096|52096
cgt:cgR_0950	ncbi-geneid:4991688	2.3.1.-	53901|52151|53901|54637|51412|51735|52151|55048
cgt:cgR_0954	ncbi-geneid:4991777	2.3.1.31	53474
cgt:cgR_0958	ncbi-geneid:4991707	1.5.1.3	53597
cgt:cgR_0959	ncbi-geneid:4992041	2.1.1.45	55831
cgt:cgR_0961	ncbi-geneid:4992218	3.6.4.-	52540
cgt:cgR_0962	ncbi-geneid:4992190	3.2.2.-|4.2.99.18	81624|46946|57716
cgt:cgR_0966	ncbi-geneid:4992201	5.3.1.9	53697
cgt:cgR_0969	ncbi-geneid:4992256	3.6.4.12	52540
cgt:cgR_0975	ncbi-geneid:4991877	2.1.2.2	53328
cgt:cgR_0976	ncbi-geneid:4991704	3.5.4.10|2.1.2.3	53927|52335
cgt:cgR_0977	ncbi-geneid:4991604	4.1.3.6|4.1.3.34	51621
cgt:cgR_0989	ncbi-geneid:4991799	2.7.13.3	55874|47384|158472
cgt:cgR_0990	ncbi-geneid:4992551	3.4.21.-	50494|50156
cgt:cgR_0994	ncbi-geneid:4992775	6.3.3.2	100950
cgt:cgR_0995	ncbi-geneid:4994285	2.7.7.9	53448
cgt:cgR_0997	ncbi-geneid:4993715	2.3.1.128	55729
cgt:cgR_1006	ncbi-geneid:4991687	6.1.1.10	52374|47323|57770
cgt:cgR_1007	ncbi-geneid:4992001	3.6.4.12	52540
cgt:cgR_1009	ncbi-geneid:4992164	3.1.21.-	51556
cgt:cgR_1011	ncbi-geneid:4992120	2.1.1.182	53335
cgt:cgR_1012	ncbi-geneid:4992091	2.7.1.148	54211|55060
cgt:cgR_1014	ncbi-geneid:4991574	2.7.1.35	53613
cgt:cgR_1020	ncbi-geneid:4991543	4.2.1.17	52096
cgt:cgR_1036	ncbi-geneid:4991872	3.1.1.29	53178
cgt:cgR_1037	ncbi-geneid:4992651	1.13.12.16
cgt:cgR_1038	ncbi-geneid:4993684	1.2.1.12	55347|51735
cgt:cgR_1039	ncbi-geneid:4992565	3.1.1.29	53178
cgt:cgR_1043	ncbi-geneid:4993589	2.7.6.1	53271
cgt:cgR_1044	ncbi-geneid:4992513	2.7.7.23|2.3.1.157	53448|51161
cgt:cgR_1056	ncbi-geneid:4994010	2.3.2.2	56235
cgt:cgR_1060	ncbi-geneid:4991717	3.6.4.-	52540|52540|52540|143517|141259
cgt:cgR_1071	ncbi-geneid:4991679	4.2.1.11	51604|54826
cgt:cgR_1074	ncbi-geneid:4991902	3.6.1.11|3.6.1.40	53067|53067
cgt:cgR_1083	ncbi-geneid:4992573	2.5.1.54	51569
cgt:cgR_1084	ncbi-geneid:4993237	2.5.1.68	64005
cgt:cgR_1086	ncbi-geneid:4993798	2.7.1.33	52540
cgt:cgR_1087	ncbi-geneid:4992508	2.1.2.1	53383
cgt:cgR_1088	ncbi-geneid:4991927	2.6.1.85	56322|52317
cgt:cgR_1092	ncbi-geneid:4991838	2.3.1.183	55729
cgt:cgR_1099	ncbi-geneid:4991836	4.2.1.2	48557
cgt:cgR_1103	ncbi-geneid:4991878	3.1.3.11	56655
cgt:cgR_1107	ncbi-geneid:4991932	3.1.11.6	116842
cgt:cgR_1126	ncbi-geneid:4991785	1.4.1.21	55347|51735
cgt:cgR_1140	ncbi-geneid:4991984	6.6.1.1	52540
cgt:cgR_1147	ncbi-geneid:4991552	3.11.1.2	82057|57783
cgt:cgR_1150	ncbi-geneid:4994087	2.8.1.7	53383
cgt:cgR_1151	ncbi-geneid:4994117	2.4.2.19	51690|54675
cgt:cgR_1152	ncbi-geneid:4994120	2.5.1.72	142754
cgt:cgR_1157	ncbi-geneid:4993516	2.7.7.63
cgt:cgR_1160	ncbi-geneid:4992743	1.14.13.2	51905|54373
cgt:cgR_1169	ncbi-geneid:4993078	1.11.1.15	52833
cgt:cgR_1172	ncbi-geneid:4993941	1.1.1.169	48179|51735
cgt:cgR_1177	ncbi-geneid:4994304	1.20.4.1	52833
cgt:cgR_1186	ncbi-geneid:4993946	2.6.1.17	53383
cgt:cgR_1191	ncbi-geneid:4994373	2.3.1.117	51161
cgt:cgR_1192	ncbi-geneid:4994377	3.5.1.18	53187|55031
cgt:cgR_1194	ncbi-geneid:4992036	2.5.1.15	51717
cgt:cgR_1199	ncbi-geneid:4992998	2.1.1.187	53335
cgt:cgR_1200	ncbi-geneid:4991807	3.2.1.26	75005|49899
cgt:cgR_1202	ncbi-geneid:4993806	2.7.7.27	53448|51161
cgt:cgR_1213	ncbi-geneid:4992667	1.2.4.2	52518|52777|52518
cgt:cgR_1216	ncbi-geneid:4994047	1.1.1.25	51735|53223
cgt:cgR_1217	ncbi-geneid:4993043	3.1.1.1	53474
cgt:cgR_1223	ncbi-geneid:4993780	2.1.1.14	51726|51726
cgt:cgR_1225	ncbi-geneid:4991560	1.14.13.8	51905|51905
cgt:cgR_1235	ncbi-geneid:4993350	3.6.1.-	55811
cgt:cgR_1238	ncbi-geneid:4993854	3.6.4.13	52540
cgt:cgR_1240	ncbi-geneid:4993885	1.14.13.-	51905
cgt:cgR_1242	ncbi-geneid:4992854	1.13.11.1	49482
cgt:cgR_1259	ncbi-geneid:4993704	6.1.1.19	52374|47323|55190
cgt:cgR_1260	ncbi-geneid:4993339	4.1.1.20	51419|50621
cgt:cgR_1262	ncbi-geneid:4992750	1.1.1.3	55347|51735|55021
cgt:cgR_1263	ncbi-geneid:4992996	2.7.1.39	54211|55060
cgt:cgR_1265	ncbi-geneid:4994471	1.7.99.4	103501
cgt:cgR_1266	ncbi-geneid:4993001	1.7.99.4	89155
cgt:cgR_1267	ncbi-geneid:4993626	1.7.99.4	54862
cgt:cgR_1268	ncbi-geneid:4993874	1.7.99.4	53706|50692
cgt:cgR_1277	ncbi-geneid:4993833	6.2.1.-	56801
cgt:cgR_1280	ncbi-geneid:4993768	2.1.1.-	53335
cgt:cgR_1284	ncbi-geneid:4992121	3.6.3.14	81336
cgt:cgR_1285	ncbi-geneid:4993828	3.6.3.14	81333
cgt:cgR_1286	ncbi-geneid:4993628	3.6.3.14	81573
cgt:cgR_1288	ncbi-geneid:4993321	3.6.3.14	52540|47917|50615
cgt:cgR_1289	ncbi-geneid:4993245	3.6.3.14	52943
cgt:cgR_1290	ncbi-geneid:4993171	3.6.3.14	52540|47917|50615
cgt:cgR_1291	ncbi-geneid:4993059	3.6.3.14	51344
cgt:cgR_1298	ncbi-geneid:4992507	1.14.14.5	51679
cgt:cgR_1302	ncbi-geneid:4992176	2.4.1.18	51445|81296|51011|81296
cgt:cgR_1303	ncbi-geneid:4992151	3.2.1.-	51445
cgt:cgR_1304	ncbi-geneid:4992058	3.6.3.34	52540
cgt:cgR_1309	ncbi-geneid:4992758	2.8.1.7	53383
cgt:cgR_1313	ncbi-geneid:4991781	2.3.1.-	55729
cgt:cgR_1317	ncbi-geneid:4991751	2.1.1.61|2.8.1.-	52402
cgt:cgR_1320	ncbi-geneid:4991631	2.7.7.7
cgt:cgR_1321	ncbi-geneid:4993372	6.5.1.2
cgt:cgR_1323	ncbi-geneid:4993774	6.3.5.6|6.3.5.7	141000
cgt:cgR_1324	ncbi-geneid:4991535	6.3.5.6|6.3.5.7	75304
cgt:cgR_1327	ncbi-geneid:4993461	2.7.1.11	53784
cgt:cgR_1329	ncbi-geneid:4993303	3.6.3.17	52540|52540
cgt:cgR_1332	ncbi-geneid:4993912	5.-.-.-	102546
cgt:cgR_1336	ncbi-geneid:4994287	6.3.5.6|6.3.5.7	55931|89095
cgt:cgR_1344	ncbi-geneid:4991726	4.2.1.9	143975|52016
cgt:cgR_1347	ncbi-geneid:4993582	2.2.1.6	52518|52518|52467
cgt:cgR_1348	ncbi-geneid:4993729	2.2.1.6	55021|55021
cgt:cgR_1349	ncbi-geneid:4992793	1.1.1.86	51735|48179
cgt:cgR_1362	ncbi-geneid:4994205	1.1.1.95	51735|52283|143548|55021
cgt:cgR_1364	ncbi-geneid:4994502	1.1.1.85	53659
cgt:cgR_1367	ncbi-geneid:4993256	2.7.7.7
cgt:cgR_1370	ncbi-geneid:4992048	5.4.4.2	56322
cgt:cgR_1371	ncbi-geneid:4993573	6.1.1.17	52374|48163
cgt:cgR_1383	ncbi-geneid:4993163	2.4.1.1	53756
cgt:cgR_1390	ncbi-geneid:4991946	4.2.1.33|4.2.1.35	53732
cgt:cgR_1391	ncbi-geneid:4992999	4.2.1.33|4.2.1.35	52016
cgt:cgR_1394	ncbi-geneid:4993363	1.1.1.94	51735|48179
cgt:cgR_1395	ncbi-geneid:4992223	6.3.2.4	56059|52440
cgt:cgR_1397	ncbi-geneid:4993403	2.7.4.16	55326|56042
cgt:cgR_1398	ncbi-geneid:4992550	3.2.2.-	52141
cgt:cgR_1400	ncbi-geneid:4993112	3.6.4.12	52540|52540|50249
cgt:cgR_1402	ncbi-geneid:4993575	2.1.1.171	53335
cgt:cgR_1403	ncbi-geneid:4993839	2.7.7.3	52374
cgt:cgR_1404	ncbi-geneid:4993102	3.6.3.21	52540
cgt:cgR_1419	ncbi-geneid:4994429	2.7.7.7	56672|88723|53098|47807
cgt:cgR_1425	ncbi-geneid:4993356	2.7.1.69	51261|55604
cgt:cgR_1426	ncbi-geneid:4994075	2.7.1.24	52540
cgt:cgR_1429	ncbi-geneid:4994476	3.2.2.1	53590
cgt:cgR_1431	ncbi-geneid:4992471	2.7.1.15	53613
cgt:cgR_1449	ncbi-geneid:4992136	3.6.3.20	52540|50331
cgt:cgR_1450	ncbi-geneid:4991608	3.1.4.46	51695
cgt:cgR_1452	ncbi-geneid:4991911	6.1.1.20	55681|46589
cgt:cgR_1453	ncbi-geneid:4992095	6.1.1.20	56037|55681|54991|50249|46955
cgt:cgR_1457	ncbi-geneid:4993011	1.2.1	55347|51735
cgt:cgR_1458	ncbi-geneid:4993005	2.3.1.35|2.3.1.1	56266
cgt:cgR_1459	ncbi-geneid:4992990	2.7.2	53633
cgt:cgR_1460	ncbi-geneid:4992975	2.6.1.11	53383
cgt:cgR_1461	ncbi-geneid:4992963	2.1.3.3	53671
cgt:cgR_1463	ncbi-geneid:4992939	6.3.4.5	69864|52402
cgt:cgR_1464	ncbi-geneid:4992932	4.3.2.1	48557
cgt:cgR_1468	ncbi-geneid:4993878	6.1.1.1	52374|55174
cgt:cgR_1474	ncbi-geneid:4992831	2.7.1.23	111331
cgt:cgR_1478	ncbi-geneid:4992505	6.3.4.2	52540|52317
cgt:cgR_1479	ncbi-geneid:4994271	3.6.1.13	55811
cgt:cgR_1485	ncbi-geneid:4993167	2.8.1.1|2.8.1.2	52821|52821
cgt:cgR_1487	ncbi-geneid:4991850	5.4.99.12	55120|55174
cgt:cgR_1488	ncbi-geneid:4992014	2.7.4.14	52540
cgt:cgR_1492	ncbi-geneid:4991944	2.1.1.-	53335
cgt:cgR_1513	ncbi-geneid:4993244	1.1.1.44	48179|51735
cgt:cgR_1524	ncbi-geneid:4993926	2.7.4.7|2.5.1.3|2.7.1.49	53613|48613|51391
cgt:cgR_1525	ncbi-geneid:4993933	2.7.1.50	53613
cgt:cgR_1526	ncbi-geneid:4993077	1.6.99.3	51905
cgt:cgR_1527	ncbi-geneid:4993945	2.1.1.79	53335
cgt:cgR_1540	ncbi-geneid:4994279	2.4.1.83	53448
cgt:cgR_1541	ncbi-geneid:4994487	2.3.1.-	56317
cgt:cgR_1543	ncbi-geneid:4993986	3.1.1.3	53474
cgt:cgR_1545	ncbi-geneid:4993810	2.1.1.132	53790|53335
cgt:cgR_1546	ncbi-geneid:4993759	1.-.-.-	51735
cgt:cgR_1549	ncbi-geneid:4993670	3.6.4.-	52540
cgt:cgR_1558	ncbi-geneid:4992964	2.1.1.36	53335
cgt:cgR_1559	ncbi-geneid:4993198	3.4.11.-	53187|101821
cgt:cgR_1563	ncbi-geneid:4993139	4.3.1.1	48557
cgt:cgR_1564	ncbi-geneid:4993123	2.4.2.17	53850|54913
cgt:cgR_1565	ncbi-geneid:4993114	3.6.1.31	101386
cgt:cgR_1567	ncbi-geneid:4993007	2.1.1.13	82282|56507|51717|52242|47644
cgt:cgR_1574	ncbi-geneid:4992970	6.1.1.16	52374
cgt:cgR_1578	ncbi-geneid:4992953	1.3.3.1	51395
cgt:cgR_1586	ncbi-geneid:4992902	2.7.-.-	52540
cgt:cgR_1587	ncbi-geneid:4992896	5.4.99.2	51703|52242
cgt:cgR_1588	ncbi-geneid:4992899	5.4.99.2	51703
cgt:cgR_1595	ncbi-geneid:4992908	4.99.1.1	53800
cgt:cgR_1598	ncbi-geneid:4993487	4.2.1.3	53732|52016
cgt:cgR_1605	ncbi-geneid:4992647	3.6.1.-	81665|56784|81660|81653
cgt:cgR_1608	ncbi-geneid:4992407	3.2.1.18	50939
cgt:cgR_1612	ncbi-geneid:4992163	2.8.1.7|4.4.1.16	53383
cgt:cgR_1622	ncbi-geneid:4991718	1.6.5.5	51735|50129
cgt:cgR_1624	ncbi-geneid:4991649	2.2.1.1	52518|52518|52922
cgt:cgR_1625	ncbi-geneid:4994409	2.2.1.2	51569
cgt:cgR_1626	ncbi-geneid:4991598	1.1.1.49	55347|51735
cgt:cgR_1628	ncbi-geneid:4991582	3.1.1.31	100950
cgt:cgR_1629	ncbi-geneid:4991893	1.5.3.1	51905|54373
cgt:cgR_1630	ncbi-geneid:4992099	4.3.1.12	51735
cgt:cgR_1633	ncbi-geneid:4992877	4.1.1.31	51621
cgt:cgR_1634	ncbi-geneid:4992888	5.3.1.1	51351
cgt:cgR_1635	ncbi-geneid:4992885	2.7.2.3	53748
cgt:cgR_1636	ncbi-geneid:4992947	1.2.1.12	55347|51735
cgt:cgR_1642	ncbi-geneid:4992855	2.5.1.78	52121
cgt:cgR_1643	ncbi-geneid:4992851	3.5.4.25|4.1.99.12	55821|142695
cgt:cgR_1644	ncbi-geneid:4992847	2.5.1.9	63380|63380
cgt:cgR_1645	ncbi-geneid:4992860	3.5.4.26|1.1.1.193	53597|53927
cgt:cgR_1646	ncbi-geneid:4992864	5.1.3.1	51366
cgt:cgR_1647	ncbi-geneid:4992891	2.1.1.-	53335|48013
cgt:cgR_1648	ncbi-geneid:4992895	2.1.2.9	53328|50486
cgt:cgR_1649	ncbi-geneid:4992903	3.5.1.88	56420
cgt:cgR_1652	ncbi-geneid:4992938	2.5.1.6	55973|55973
cgt:cgR_1653	ncbi-geneid:4992940	4.1.1.36|6.3.2.5	102645|52507
cgt:cgR_1654	ncbi-geneid:4992944	2.7.7.6	63562
cgt:cgR_1655	ncbi-geneid:4992960	2.7.4.8	52540
cgt:cgR_1657	ncbi-geneid:4992968	4.1.1.23	51366
cgt:cgR_1658	ncbi-geneid:4992955	6.3.5.5	56059|56059|52440|52440|48108|52335
cgt:cgR_1659	ncbi-geneid:4992976	6.3.5.5	52021|52317
cgt:cgR_1660	ncbi-geneid:4994323	3.5.2.3	51556|51338
cgt:cgR_1661	ncbi-geneid:4992992	2.1.3.2	53671
cgt:cgR_1662	ncbi-geneid:4993268	2.4.2.9	53271
cgt:cgR_1670	ncbi-geneid:4992935	4.2.3.4	56796
cgt:cgR_1671	ncbi-geneid:4992881	2.7.1.71	52540
cgt:cgR_1672	ncbi-geneid:4992866	4.2.3.5	103263
cgt:cgR_1676	ncbi-geneid:4992926	3.6.3.34	52540
cgt:cgR_1677	ncbi-geneid:4992965	1.1.1.25	51735|53223
cgt:cgR_1679	ncbi-geneid:4992974	3.1.-.-	53098
cgt:cgR_1680	ncbi-geneid:4992842	6.1.1.7	55681|101353|55186|50447
cgt:cgR_1683	ncbi-geneid:4992634	6.1.1.12	55681|55261|50249
cgt:cgR_1691	ncbi-geneid:4993109	1.5.1.29	52218
cgt:cgR_1692	ncbi-geneid:4993918	4.3.1.17	143548
cgt:cgR_1693	ncbi-geneid:4994449	1.1.5.3	51905
cgt:cgR_1694	ncbi-geneid:4994228	6.1.1.21	55681|52954
cgt:cgR_1696	ncbi-geneid:4992779	5.2.1.8	50891
cgt:cgR_1699	ncbi-geneid:4993156	2.7.6.5	109604|81301|81271|55021
cgt:cgR_1700	ncbi-geneid:4992068	2.4.2.7	53271
cgt:cgR_1705	ncbi-geneid:4993889	3.1.22.4	52540|46785
cgt:cgR_1707	ncbi-geneid:4993550	3.1.22.4	53098
cgt:cgR_1709	ncbi-geneid:4993502	3.1.2.-	54637|54637
cgt:cgR_1712	ncbi-geneid:4992806	2.4.1.57	53756
cgt:cgR_1716	ncbi-geneid:4993359	6.1.1.3	55681|55186|52954
cgt:cgR_1727	ncbi-geneid:4994311	1.8.4.12	51316
cgt:cgR_1730	ncbi-geneid:4994357	3.1.13.5	53098|47819
cgt:cgR_1731	ncbi-geneid:4994381	2.2.1.7	52518|52922
cgt:cgR_1732	ncbi-geneid:4991930	2.1.1.-	53335|50249
cgt:cgR_1734	ncbi-geneid:4993152	3.6.1.23	51283
cgt:cgR_1738	ncbi-geneid:4993600	3.1.3.25	56655
cgt:cgR_1739	ncbi-geneid:4991950	2.7.1.63	53067
cgt:cgR_1748	ncbi-geneid:4993745	3.1.-.-	69500
cgt:cgR_1751	ncbi-geneid:4994419	5.1.3.2	51735
cgt:cgR_1757	ncbi-geneid:4993185	3.6.4.13	52540
cgt:cgR_1760	ncbi-geneid:4993148	3.4.21.88	51306|46785
cgt:cgR_1762	ncbi-geneid:4993277	2.7.1.56	53613
cgt:cgR_1763	ncbi-geneid:4993276	2.7.3.9	51621|52009|47831
cgt:cgR_1765	ncbi-geneid:4992875	2.7.1.56	53613
cgt:cgR_1766	ncbi-geneid:4993418	2.7.1.69	55804|52794
cgt:cgR_1773	ncbi-geneid:4994319	5.1.1.7	54506|54506
cgt:cgR_1774	ncbi-geneid:4991666	2.5.1.75	52540
cgt:cgR_1780	ncbi-geneid:4993183	3.6.3.-	52540
cgt:cgR_1800	ncbi-geneid:4993235	4.2.1.52	51569
cgt:cgR_1801	ncbi-geneid:4993137	2.1.1.148	69796
cgt:cgR_1802	ncbi-geneid:4993262	1.3.1.26	55347|51735
cgt:cgR_1804	ncbi-geneid:4991706	2.7.7.8	54211|54211|55666|46915|55666|54791|50249
cgt:cgR_1807	ncbi-geneid:4992728	2.7.1.26|2.7.7.2	82114|52374
cgt:cgR_1808	ncbi-geneid:4994252	5.4.99.12	55120|88697
cgt:cgR_1823	ncbi-geneid:4991919	6.1.1.15	55681|52954|55826
cgt:cgR_1826	ncbi-geneid:4991780	6.6.1.1	52540
cgt:cgR_1827	ncbi-geneid:4992053	2.1.1.107	53790
cgt:cgR_1830	ncbi-geneid:4992217	1.1.5.4	51905
cgt:cgR_1832	ncbi-geneid:4992060	1.8.1.7	51905|55424
cgt:cgR_1836	ncbi-geneid:4991759	3.4.11.18	55920
cgt:cgR_1842	ncbi-geneid:4993534	1.17.7.1	56014|51717
cgt:cgR_1843	ncbi-geneid:4992822	3.4.24.-	50156
cgt:cgR_1844	ncbi-geneid:4992791	1.1.1.267	55347|51735|69055
cgt:cgR_1848	ncbi-geneid:4992211	2.1.1.-	102114
cgt:cgR_1852	ncbi-geneid:4991568	2.7.4.22	53633
cgt:cgR_1861	ncbi-geneid:4992374	3.1.26.4	53098
cgt:cgR_1862	ncbi-geneid:4992853	3.4.21.89	51306
cgt:cgR_1902	ncbi-geneid:4994110	3.1.-.-
cgt:cgR_1926	ncbi-geneid:4992850	2.5.1.3	51391
cgt:cgR_1927	ncbi-geneid:4993101	1.4.3.19	51905|54373
cgt:cgR_1934	ncbi-geneid:4992061	5.5.1.2	48557
cgt:cgR_1937	ncbi-geneid:4992028	2.1.1.31	75217
cgt:cgR_1946	ncbi-geneid:4992165	2.7.7.59	109604|81301
cgt:cgR_5035	ncbi-geneid:4991544	3.6.1.7	54975
cgt:cgR_1958	ncbi-geneid:4992154	3.2.2.23|4.2.99.18	81624|46946|57716
cgt:cgR_1959	ncbi-geneid:4991628	3.1.26.3	69065|54768
cgt:cgR_1964	ncbi-geneid:4991525	1.4.1.4	51735|53223
cgt:cgR_1965	ncbi-geneid:4992482	2.7.1.31	110738
cgt:cgR_1968	ncbi-geneid:4992827	3.5.1.32	53187|55031
cgt:cgR_1971	ncbi-geneid:4993312	2.4.1.1	53756
cgt:cgR_1973	ncbi-geneid:4993039	2.7.1.40	51621|52935|50800
cgt:cgR_1975	ncbi-geneid:4993428	4.1.1.48	51366
cgt:cgR_1977	ncbi-geneid:4994337	3.5.4.19	141734
cgt:cgR_1978	ncbi-geneid:4992307	4.1.3.-	51366
cgt:cgR_1979	ncbi-geneid:4992410	3.1.3.25	56655
cgt:cgR_1980	ncbi-geneid:4992406	5.3.1.16	51366
cgt:cgR_1981	ncbi-geneid:4993033	2.4.2.-	52317
cgt:cgR_1984	ncbi-geneid:4993905	4.2.1.19	54211|54211
cgt:cgR_1985	ncbi-geneid:4993041	2.6.1.9	53383
cgt:cgR_1986	ncbi-geneid:4992639	1.1.1.23	53720
cgt:cgR_1991	ncbi-geneid:4992694	3.2.1.-	51445|81296|51011
cgt:cgR_1993	ncbi-geneid:4992332	5.3.1.22	51658
cgt:cgR_1994	ncbi-geneid:4994522	1.1.1.18	51735|55347
cgt:cgR_1996	ncbi-geneid:4993495	3.6.3.34	52540
cgt:cgR_2000	ncbi-geneid:4993365	2.7.7.7
cgt:cgR_2002	ncbi-geneid:4993274	5.4.99.15	51445
cgt:cgR_2009	ncbi-geneid:4992429	3.2.1.141	51445|81296
cgt:cgR_2010	ncbi-geneid:4993891	4.3.1.19	53686
cgt:cgR_2012	ncbi-geneid:4992107	2.1.1.14	51726
cgt:cgR_2013	ncbi-geneid:4991744	2.7.7.7	89550
cgt:cgR_2016	ncbi-geneid:4992174	1.-.-.-	51735
cgt:cgR_2017	ncbi-geneid:4994083	4.1.1.20	51419|51905|50621
cgt:cgR_2018	ncbi-geneid:4992460	2.5.1.47	53686
cgt:cgR_2020	ncbi-geneid:4992440	5.4.99.12	55120|55174
cgt:cgR_2025	ncbi-geneid:4994121	3.5.1.1	53774
cgt:cgR_2026	ncbi-geneid:4992206	2.7.7.7	56672|100879
cgt:cgR_2031	ncbi-geneid:4993491	6.1.1.5	52374|47323|50677|47323
cgt:cgR_2039	ncbi-geneid:4994415	6.3.2.8	53623|53244|51984
cgt:cgR_2040	ncbi-geneid:4994078	2.4.1.227	53756
cgt:cgR_2042	ncbi-geneid:4993592	6.3.2.9	53623|53244|51984
cgt:cgR_2044	ncbi-geneid:4993299	6.3.2.10	53623|53244|63418
cgt:cgR_2045	ncbi-geneid:4993116	6.3.2.13	53623|53244|63418
cgt:cgR_2046	ncbi-geneid:4993924	2.4.1.129	56601|56519
cgt:cgR_2048	ncbi-geneid:4992480	2.1.1.-	53335|81799
cgt:cgR_2053	ncbi-geneid:4991605	1.5.1.20	51730
cgt:cgR_2054	ncbi-geneid:4991989	2.5.1.1|2.5.1.10|2.5.1.29	48576
cgt:cgR_2057	ncbi-geneid:4993427	2.7.11.1	56112
cgt:cgR_2060	ncbi-geneid:4992553	2.5.1.54	51569
cgt:cgR_2066	ncbi-geneid:4992506	2.3.1.51	69593
cgt:cgR_2067	ncbi-geneid:4993404	2.7.1.2	53067
cgt:cgR_2068	ncbi-geneid:4992738	2.4.1.-	53756
cgt:cgR_2074	ncbi-geneid:4992526	1.9.3.1	81452
cgt:cgR_2076	ncbi-geneid:4992402	1.9.3.1	49503|81464
cgt:cgR_2077	ncbi-geneid:4993721	6.3.5.4	52402|56235
cgt:cgR_2080	ncbi-geneid:4993886	2.7.1.156|2.7.7.62	52540
cgt:cgR_2081	ncbi-geneid:4992215	2.4.2.21	52733
cgt:cgR_2084	ncbi-geneid:4991614	2.6.1.42	56752
cgt:cgR_2085	ncbi-geneid:4991769	3.4.11.1	53187|52949
cgt:cgR_2087	ncbi-geneid:4991971	2.3.1.12|2.3.1.61	52777|51230|51230|51230|47005
cgt:cgR_2088	ncbi-geneid:4991951	2.3.1.181
cgt:cgR_2089	ncbi-geneid:4992088	2.8.1.8	102114
cgt:cgR_2093	ncbi-geneid:4991638	6.3.1.2	55931|54368
cgt:cgR_2099	ncbi-geneid:4993687	4.2.3.1	53686
cgt:cgR_2104	ncbi-geneid:4992689	1.14.99.3	48613
cgt:cgR_2105	ncbi-geneid:4992525	2.7.7.42	81301|81301|81593|81593
cgt:cgR_2106	ncbi-geneid:4993535	6.3.1.2	55931|54368
cgt:cgR_2110	ncbi-geneid:4992969	2.7.1.6	54211
cgt:cgR_2116	ncbi-geneid:4993910	3.1.3.48	52788
cgt:cgR_2120	ncbi-geneid:4994344	1.2.4.1	52518|52518|52922
cgt:cgR_2137	ncbi-geneid:4991610	3.1.3.1	56300
cgt:cgR_2140	ncbi-geneid:4993776	2.7.7.-	56731|57783
cgt:cgR_2143	ncbi-geneid:4993977	2.6.1.16	53697|56235
cgt:cgR_2144	ncbi-geneid:4993849	3.1.5.1	109604
cgt:cgR_2149	ncbi-geneid:4992601	6.1.1.14	55681|52954
cgt:cgR_2154	ncbi-geneid:4992558	2.5.1.31	64005
cgt:cgR_2161	ncbi-geneid:4993804	2.1.1.-	75217|88697
cgt:cgR_2164	ncbi-geneid:4993765	1.3.99.22	102114
cgt:cgR_2168	ncbi-geneid:4993563	6.2.1.3	56801
cgt:cgR_2169	ncbi-geneid:4993512	2.4.1.25	51445
cgt:cgR_2173	ncbi-geneid:4993184	3.4.15.5	55486
cgt:cgR_2175	ncbi-geneid:4993358	5.4.99.16	51445|51011
cgt:cgR_2177	ncbi-geneid:4992726	5.3.3.2	55811
cgt:cgR_2181	ncbi-geneid:4992718	4.4.1.8	53383
cgt:cgR_2205	ncbi-geneid:4992824	6.5.1.-
cgt:cgR_2206	ncbi-geneid:4993725	2.7.1.15	53613
cgt:cgR_2210	ncbi-geneid:4993411	5.1.3.15	74650
cgt:cgR_2211	ncbi-geneid:4992771	2.3.3.9	51645
cgt:cgR_2212	ncbi-geneid:4993486	4.1.3.1	51621
cgt:cgR_2229	ncbi-geneid:4991876	2.7.7.7	48019|52540
cgt:cgR_2233	ncbi-geneid:4991909	5.4.2.1
cgt:cgR_2235	ncbi-geneid:4992096	2.7.7.18	52374
cgt:cgR_2237	ncbi-geneid:4991754	1.2.1.41	53720
cgt:cgR_2239	ncbi-geneid:4991813	2.7.2.11	53633|88697
cgt:cgR_2242	ncbi-geneid:4993881	1.1.1.274	51430
cgt:cgR_2248	ncbi-geneid:4994207	3.1.26.12	50249
cgt:cgR_2252	ncbi-geneid:4994441	2.7.4.6	54919
cgt:cgR_2257	ncbi-geneid:4992483	6.3.2.12|6.3.2.17	53623|53244
cgt:cgR_2258	ncbi-geneid:4992263	6.1.1.9	52374|47323|50677|46589
cgt:cgR_2262	ncbi-geneid:4993075	1.1.1.37	56327|51735
cgt:cgR_2265	ncbi-geneid:4992296	1.14.13.82	55961|50022
cgt:cgR_2266	ncbi-geneid:4994510	1.14.13.82	52343|54292|63380
cgt:cgR_2271	ncbi-geneid:4992426	2.8.3.5	100950
cgt:cgR_2272	ncbi-geneid:4992275	2.8.3.5	100950
cgt:cgR_2274	ncbi-geneid:4993630	2.3.1.9	53901|53901
cgt:cgR_2275	ncbi-geneid:4993179	3.1.1.24	53474
cgt:cgR_2277	ncbi-geneid:4994105	4.1.1.44	69118
cgt:cgR_2278	ncbi-geneid:4994099	5.5.1.2	48557
cgt:cgR_2279	ncbi-geneid:4991913	1.13.11.3	49482
cgt:cgR_2280	ncbi-geneid:4994566	1.13.11.3	49482
cgt:cgR_2282	ncbi-geneid:4993295	5.3.3.4	54909
cgt:cgR_2283	ncbi-geneid:4993766	5.5.1.1	51604|54826
cgt:cgR_2284	ncbi-geneid:4993940	1.13.11.1	49482
cgt:cgR_2285	ncbi-geneid:4993413	1.14.12.10	55961|50022
cgt:cgR_2286	ncbi-geneid:4991617	1.14.12.10	54427
cgt:cgR_2288	ncbi-geneid:4994187	1.3.1.25	51735
cgt:cgR_2297	ncbi-geneid:4994535	1.1.1.100	51735
cgt:cgR_2307	ncbi-geneid:4993790	3.4.21.92	52096
cgt:cgR_2308	ncbi-geneid:4992549	3.4.21.92	52096
cgt:cgR_2318	ncbi-geneid:4993238	5.3.1.6	89623
cgt:cgR_2321	ncbi-geneid:4994526	3.4.11.2	55486|63737
cgt:cgR_2330	ncbi-geneid:4991810	1.2.1.3	53720
cgt:cgR_2332	ncbi-geneid:4991700	1.1.1.100	51735
cgt:cgR_2348	ncbi-geneid:4994276	2.5.1.48	53383
cgt:cgR_2349	ncbi-geneid:4994283	3.6.3.34	52540
cgt:cgR_2354	ncbi-geneid:4992179	3.1.2.-	54637
cgt:cgR_2360	ncbi-geneid:4993548	3.1.3.1	53649
cgt:cgR_2372	ncbi-geneid:4991660	1.1.1.90	50129|51735
cgt:cgR_2382	ncbi-geneid:4993680	5.3.1.22	51658
cgt:cgR_2384	ncbi-geneid:4993219	3.1.-.-
cgt:cgR_2392	ncbi-geneid:4992916	3.5.1.2	56601|52091
cgt:cgR_2394	ncbi-geneid:4992622	5.3.1.12	51556
cgt:cgR_2395	ncbi-geneid:4992594	1.1.1.57	51735|48179
cgt:cgR_2397	ncbi-geneid:4993135	2.7.1.12	52540
cgt:cgR_2400	ncbi-geneid:4992611	3.5.1	52499
cgt:cgR_2402	ncbi-geneid:4993306	1.11.1.15	52833
cgt:cgR_2404	ncbi-geneid:4992904	2.7.8.7	56214
cgt:cgR_2406	ncbi-geneid:4992561	2.3.1.-	53901|52151|53901|52151|54637|51412|51735
cgt:cgR_2407	ncbi-geneid:4992610	1.1.1.30	51735
cgt:cgR_2413	ncbi-geneid:4991988	3.6.1.15	52972
cgt:cgR_2414	ncbi-geneid:4991975	2.7.7.56	54211|55666
cgt:cgR_2417	ncbi-geneid:4994278	5.1.1.3	53681|53681
cgt:cgR_2425	ncbi-geneid:4991907	2.4.2.11	51690|54675
cgt:cgR_2427	ncbi-geneid:4991553	3.6.4.12	52540
cgt:cgR_2431	ncbi-geneid:4991728	1.9.3.1	81442
cgt:cgR_2432	ncbi-geneid:4993720	1.17.4.1	47240
cgt:cgR_2433	ncbi-geneid:4992571	1.16.3.1	47240
cgt:cgR_2437	ncbi-geneid:4992244	1.17.4.1	51998|48168
cgt:cgR_2441	ncbi-geneid:4991967	6.3.1.5	52402
cgt:cgR_2446	ncbi-geneid:4991557	5.4.2.2	53738|53738|55957|53738
cgt:cgR_2462	ncbi-geneid:4993609	2.5.1.7	55205
cgt:cgR_2465	ncbi-geneid:4992923	2.5.1.47	53686
cgt:cgR_2466	ncbi-geneid:4993170	2.3.1.30	51161
cgt:cgR_2468	ncbi-geneid:4992266	6.2.1.5	52210|51735
cgt:cgR_2469	ncbi-geneid:4993561	6.2.1.5	56059|52210
cgt:cgR_2475	ncbi-geneid:4992442	3.6.3.27	52540
cgt:cgR_2483	ncbi-geneid:4994417	4.1.3.38	56752
cgt:cgR_2486	ncbi-geneid:4993258	6.3.3.1	56042|55326
cgt:cgR_2487	ncbi-geneid:4994360	2.4.2.14	56235|53271
cgt:cgR_2491	ncbi-geneid:4994290	6.3.5.3	56042|55326|55326|56042
cgt:cgR_2492	ncbi-geneid:4993003	6.3.5.3	52317
cgt:cgR_2493	ncbi-geneid:4992749	6.3.5.3	82697
cgt:cgR_2494	ncbi-geneid:4994208	1.11.1.9	52833
cgt:cgR_2498	ncbi-geneid:4994291	3.4.21.83	50993|53474
cgt:cgR_2499	ncbi-geneid:4994289	6.3.2.6	56104
cgt:cgR_2502	ncbi-geneid:4993624	4.3.2.2	48557
cgt:cgR_2504	ncbi-geneid:4991592	6.3.4.13	56059|52440|51246
cgt:cgR_2508	ncbi-geneid:4991554	2.6.1.62	53383
cgt:cgR_2509	ncbi-geneid:4993286	6.3.3.3	52540
cgt:cgR_2510	ncbi-geneid:4993263	2.7.13.3	55874|47384|158472
cgt:cgR_2514	ncbi-geneid:4992103	1.2.2.2|1.2.5.1	52518|52518|52467
cgt:cgR_2525	ncbi-geneid:4993778	1.4.1.16	55347|51735
cgt:cgR_2531	ncbi-geneid:4991683	2.4.1.15	53756
cgt:cgR_2533	ncbi-geneid:4992865	3.1.3.12	56784
cgt:cgR_2545	ncbi-geneid:4993679	2.1.1.-	75217|55315
cgt:cgR_2546	ncbi-geneid:4991864	6.1.1.16	52374|47323
cgt:cgR_2547	ncbi-geneid:4992189	2.7.1.69	51261|55604
cgt:cgR_2548	ncbi-geneid:4993777	3.2.1.26	75005
cgt:cgR_2549	ncbi-geneid:4991968	3.5.99.6	100950
cgt:cgR_2550	ncbi-geneid:4991748	3.5.1.25	51556
cgt:cgR_2551	ncbi-geneid:4991702	4.2.1.52	51569
cgt:cgR_2553	ncbi-geneid:4991869	5.1.3.9	51366
cgt:cgR_2563	ncbi-geneid:4993937	4.6.1.12	69765
cgt:cgR_2564	ncbi-geneid:4993666	2.7.7.60	53448
cgt:cgR_2567	ncbi-geneid:4991662	2.7.3.-	55874|47384|158472
cgt:cgR_2572	ncbi-geneid:4991822	1.2.1.3	53720
cgt:cgR_2573	ncbi-geneid:4993805	4.2.1.1	53056
cgt:cgR_2574	ncbi-geneid:4993747	3.2.2.-	48150
cgt:cgR_2577	ncbi-geneid:4993504	1.1.1.4|1.1.1.303	51735
cgt:cgR_2581	ncbi-geneid:4993674	1.1.1.205	51412|54631
cgt:cgR_2584	ncbi-geneid:4993281	1.14.13.7	51905|52833|54373
cgt:cgR_2588	ncbi-geneid:4992863	6.1.1.6	55681|50249
cgt:cgR_2589	ncbi-geneid:4992876	6.3.2.1	52374
cgt:cgR_2593	ncbi-geneid:4992886	2.7.6.3	55083
cgt:cgR_2594	ncbi-geneid:4992848	4.1.2.25	55620
cgt:cgR_2595	ncbi-geneid:4993880	2.5.1.15	51717
cgt:cgR_2596	ncbi-geneid:4993831	3.5.4.16	55620
cgt:cgR_2597	ncbi-geneid:4992632	3.4.24.-	52540|140990
cgt:cgR_2598	ncbi-geneid:4993454	2.4.2.8	53271
cgt:cgR_2599	ncbi-geneid:4993421	6.3.4.-	52402
cgt:cgR_2600	ncbi-geneid:4993568	3.4.16.4|3.4.21	56601
cgt:cgR_2601	ncbi-geneid:4992560	3.6.1.1	50324
cgt:cgR_2603	ncbi-geneid:4992624	2.5.1.16	53335
cgt:cgR_2609	ncbi-geneid:4992025	3.2.1.21	51445
cgt:cgR_2610	ncbi-geneid:4992208	2.7.1.69	51261|55604
cgt:cgR_2615	ncbi-geneid:4991949	1.2.1.16	53720
cgt:cgR_2639	ncbi-geneid:4991845	6.3.-.-	55931
cgt:cgR_2642	ncbi-geneid:4991762	3.5.1.88	56420
cgt:cgR_2644	ncbi-geneid:4992795	3.1.11.2	56219
cgt:cgR_2645	ncbi-geneid:4994006	2.7.8.-	56024|56024
cgt:cgR_2654	ncbi-geneid:4994356	2.7.11.1	56112
cgt:cgR_2655	ncbi-geneid:4994016	2.7.2.1	53067|53067
cgt:cgR_2656	ncbi-geneid:4992456	2.3.1.8	53659
cgt:cgR_2657	ncbi-geneid:4994542	1.18.1.2	51971
cgt:cgR_2662	ncbi-geneid:4994493	2.1.2.2	56059|52440|51246
cgt:cgR_2663	ncbi-geneid:4994489	6.3.4.4	52540
cgt:cgR_2667	ncbi-geneid:4993627	4.1.2.13	51569
cgt:cgR_2670	ncbi-geneid:4993852	2.4.2.10	53271
cgt:cgR_2672	ncbi-geneid:4993791	2.8.1.1|2.8.1.2	52821|52821
cgt:cgR_2686	ncbi-geneid:4993369	1.2.1.3	53720
cgt:cgR_2695	ncbi-geneid:4992421	1.1.1.1	50129|51735
cgt:cgR_2700	ncbi-geneid:4993452	2.7.7.4	52540|50465|50447
cgt:cgR_2701	ncbi-geneid:4991981	2.7.7.4	52402
cgt:cgR_2702	ncbi-geneid:4992948	1.8.4.8	52402
cgt:cgR_2703	ncbi-geneid:4992292	1.7.7.1	56014|56014|55124|55124
cgt:cgR_2704	ncbi-geneid:4994420	1.18.1.2	51971
cgt:cgR_2720	ncbi-geneid:4991740	3.2.2.1	53590
cgt:cgR_2723	ncbi-geneid:4993741	3.2.2.20	48150
cgt:cgR_2724	ncbi-geneid:4993649	1.14.12.17	46458|52343|63380
cgt:cgR_2728	ncbi-geneid:4992522	3.2.1.86	51445
cgt:cgR_2729	ncbi-geneid:4992567	2.7.1.69	51261|55604
cgt:cgR_2733	ncbi-geneid:4991686	3.6.3.34	52540
cgt:cgR_2734	ncbi-geneid:4992035	2.6.1.2|2.6.1.66	53383
cgt:cgR_2736	ncbi-geneid:4991678	1.1.1.22	51735|52413|48179
cgt:cgR_2737	ncbi-geneid:4993773	3.5.4.13	51283
cgt:cgR_2740	ncbi-geneid:4991645	3.2.1.52	51445
cgt:cgR_2751	ncbi-geneid:4992267	4.1.1.32	53795|68923
cgt:cgR_2753	ncbi-geneid:4994270	2.1.1.33	53335
cgt:cgR_2776	ncbi-geneid:4991640	5.4.99.9	51971|54373
cgt:cgR_2778	ncbi-geneid:4993458	2.7.1.30	53067|53067
cgt:cgR_2781	ncbi-geneid:4991986	6.1.1.11	55681|46589
cgt:cgR_2786	ncbi-geneid:4991797	4.2.1.51	53850|55021
cgt:cgR_2805	ncbi-geneid:4991699	3.1.4.46	51695
cgt:cgR_2809	ncbi-geneid:4993770	4.3.1.1	48557
cgt:cgR_2811	ncbi-geneid:4994378	2.7.1.40	51621|50800
cgt:cgR_2812	ncbi-geneid:4993669	1.1.1.27	56327|51735
cgt:cgR_2819	ncbi-geneid:4993076	1.1.2.3	51395
cgt:cgR_2826	ncbi-geneid:4993981	1.2.1.3	53720
cgt:cgR_2827	ncbi-geneid:4993722	1.4.1.3	51735|53223
cgt:cgR_2829	ncbi-geneid:4993160	3.5.1.32	53187|55031
cgt:cgR_2830	ncbi-geneid:4993034	1.8.4.11	55068
cgt:cgR_2831	ncbi-geneid:4993035	1.15.1.1	54719|46609
cgt:cgR_2856	ncbi-geneid:4993261	6.3.5.6|6.3.5.7	75304
cgt:cgR_2868	ncbi-geneid:4993783	3.6.4.12	52540|48024
cgt:cgR_2885	ncbi-geneid:4993897	5.5.1.4	51735|55347
cgt:cgR_2889	ncbi-geneid:4992322	3.2.2.23|4.2.99.18	46946|81624|57716
cgt:cgR_2891	ncbi-geneid:4994436	2.1.1.63	46767|53155
cgt:cgR_2895	ncbi-geneid:4994179	1.1.1.38	51735|53223
cgt:cgR_2896	ncbi-geneid:4994184	2.7.1.12	53067|53067
cgt:cgR_2900	ncbi-geneid:4992457	1.4.99.1	51905|54373
cgt:cgR_2905	ncbi-geneid:4993659	6.1.1.4	52374|50677|47323
cgt:cgR_2910	ncbi-geneid:4992695	1.13.11.4	51182
cgt:cgR_2913	ncbi-geneid:4991715	1.14.13.1	51905|54373
cgt:cgR_2916	ncbi-geneid:4992949	4.1.3.27	56322
cgt:cgR_2917	ncbi-geneid:4992671	4.1.3.27	52317
cgt:cgR_2918	ncbi-geneid:4993425	2.4.2.18	52418|47648
cgt:cgR_2919	ncbi-geneid:4993426	4.1.1.48|5.3.1.24	51366|51366
cgt:cgR_2920	ncbi-geneid:4993509	4.2.1.20	53686
cgt:cgR_2921	ncbi-geneid:4992867	4.2.1.20	51366
cgt:cgR_2941	ncbi-geneid:4993013	1.13.11.37	49482
cgt:cgR_2942	ncbi-geneid:4993965	1.3.1.32	56796
cgt:cgR_2947	ncbi-geneid:4993194	1.1.1.18	51735|55347
cgt:cgR_2948	ncbi-geneid:4993652	1.1.1.18	51735|55347
cgt:cgR_2955	ncbi-geneid:4992684	6.2.1.16	56801
cgt:cgR_2968	ncbi-geneid:4992131	2.7.4.7|2.7.1.35	53613
cgt:cgR_2974	ncbi-geneid:4992232	2.7.7.19	81891|81301
cgt:cgR_2980	ncbi-geneid:4991710	1.8.1.9	51905
cgt:cgR_2982	ncbi-geneid:4991680	3.5.1.28	53187|47090|47090
cgt:cgR_2986	ncbi-geneid:4992040	2.1.1.170	53335
cgt:cgR_2988	ncbi-geneid:4991720	3.1.26.5	54211
