# Supplementary material for: Tracing the Repertoire of Promiscuous Enzymes along the Metabolic Pathways in Archaeal Organisms
Source: Life (Basel). 2017 Jul 13;7(3):30. doi: 10.3390/life7030030 (PMC5617955; doi:10.3390/life7030030)
Supplement: Supplementary file 1 [file life-07-00030-s001.zip › Table_S2/cha.txt]

KEGGID	NCBIGI	ECs	SFamilyID
cha:CHAB381_0003	ncbi-geneid:5409451	2.7.7.7	55979|55979|55979
cha:CHAB381_0004	ncbi-geneid:5408465	5.99.1.3	56719|55874|54211
cha:CHAB381_0006	ncbi-geneid:5408347	1.7.1.13	55620
cha:CHAB381_0009	ncbi-geneid:5408577	3.6.1.15	52972
cha:CHAB381_0012	ncbi-geneid:5409303	4.2.1.1	53056
cha:CHAB381_0016	ncbi-geneid:5409171	5.2.1.8	54534|109998|102735
cha:CHAB381_0017	ncbi-geneid:5408709	3.4.21.92	52096
cha:CHAB381_0018	ncbi-geneid:5408991	3.5.1.88	56420
cha:CHAB381_0021	ncbi-geneid:5408389	2.1.2.2	53328
cha:CHAB381_0024	ncbi-geneid:5409374	4.2.1.2	117457
cha:CHAB381_0029	ncbi-geneid:5409145	6.3.3.-|2.5.1.78	52121
cha:CHAB381_0031	ncbi-geneid:5409332	4.1.1.23	51366
cha:CHAB381_0041	ncbi-geneid:5408655	3.5.4.16	55620
cha:CHAB381_0042	ncbi-geneid:5409405	2.8.1.7	53383
cha:CHAB381_0045	ncbi-geneid:5409411	1.1.1.29	51735|52283
cha:CHAB381_0047	ncbi-geneid:5408322	1.3.1.-	102114
cha:CHAB381_0050	ncbi-geneid:5408352	6.1.1.2	52374
cha:CHAB381_0052	ncbi-geneid:5409399	2.7.1.71	52540
cha:CHAB381_0055	ncbi-geneid:5408393	2.5.1.55	51569
cha:CHAB381_0061	ncbi-geneid:5409699	1.5.1.7	51735
cha:CHAB381_0104	ncbi-geneid:5409261	3.4.11.18	55920
cha:CHAB381_0107	ncbi-geneid:5408929	5.1.1.7	54506|54506
cha:CHAB381_0108	ncbi-geneid:5409490	2.7.1.24	52540
cha:CHAB381_0109	ncbi-geneid:5408755	6.3.3.1	55326|56042
cha:CHAB381_0111	ncbi-geneid:5409460	6.1.1.17	52374|48163
cha:CHAB381_0112	ncbi-geneid:5408092	1.1.1.40	51735|53223
cha:CHAB381_0113	ncbi-geneid:5409489	2.4.2.11	51690|54675
cha:CHAB381_0114	ncbi-geneid:5408066	4.2.3.5	103263
cha:CHAB381_0116	ncbi-geneid:5409064	2.-.-.-	54690
cha:CHAB381_0118	ncbi-geneid:5408878	4.1.1.-	51419|50621
cha:CHAB381_0120	ncbi-geneid:5408684	3.4.24.57	53067
cha:CHAB381_0121	ncbi-geneid:5408068	1.1.1.267	55347|51735|69055
cha:CHAB381_0124	ncbi-geneid:5408035	4.2.1.33|4.2.1.35	53732
cha:CHAB381_0126	ncbi-geneid:5408743	3.1.1.32	56931
cha:CHAB381_0129	ncbi-geneid:5409285	1.7.2.2	48695
cha:CHAB381_0130	ncbi-geneid:5408992	1.7.2.2	48695
cha:CHAB381_0131	ncbi-geneid:5408090	3.5.4.26|1.1.1.193	53927|53597
cha:CHAB381_0133	ncbi-geneid:5408201	3.1.-.-	64182
cha:CHAB381_0134	ncbi-geneid:5409133	6.3.4.2	52540|52317
cha:CHAB381_0164	ncbi-geneid:5409398	5.99.1.2	56712
cha:CHAB381_0182	ncbi-geneid:5407997	1.6.5.3	56770
cha:CHAB381_0183	ncbi-geneid:5408918	1.6.5.3	143243
cha:CHAB381_0184	ncbi-geneid:5408432	1.6.99.5|1.6.5.3	56762
cha:CHAB381_0187	ncbi-geneid:5408159	1.6.5.3	54862|54292|53706
cha:CHAB381_0189	ncbi-geneid:5408222	1.6.99.5|1.6.5.3	54862
cha:CHAB381_0195	ncbi-geneid:5409194	1.17.4.1	47240
cha:CHAB381_0196	ncbi-geneid:5409251	2.1.1.77	53335
cha:CHAB381_0197	ncbi-geneid:5408136	6.3.2.13	53623|53244
cha:CHAB381_0199	ncbi-geneid:5408263	4.1.1.11	50692
cha:CHAB381_0201	ncbi-geneid:5409685	2.5.1.10	48576
cha:CHAB381_0202	ncbi-geneid:5407996	2.2.1.1	52518|52518|52922
cha:CHAB381_0205	ncbi-geneid:5408470	2.7.7.6	56553|55257|47789
cha:CHAB381_0210	ncbi-geneid:5408327	6.1.1.11	55681|46589
cha:CHAB381_0211	ncbi-geneid:5409452	2.4.2.10	53271
cha:CHAB381_0214	ncbi-geneid:5409264	1.8.1.9	51905
cha:CHAB381_0217	ncbi-geneid:5408492	1.1.1.3	55347|51735|55021
cha:CHAB381_0218	ncbi-geneid:5409613	2.6.1.-	53383
cha:CHAB381_0221	ncbi-geneid:5408857	2.1.1.-	75217|55315
cha:CHAB381_0228	ncbi-geneid:5409253	6.4.1.2	52096
cha:CHAB381_0229	ncbi-geneid:5408429	2.3.1.41|2.3.1.179	53901|53901
cha:CHAB381_0231	ncbi-geneid:5408727	1.1.1.100	51735
cha:CHAB381_0233	ncbi-geneid:5408856	6.3.4.13	56059|52440|51246
cha:CHAB381_0237	ncbi-geneid:5409225	2.7.7.8	54211|54211|55666|55666|50249|54791
cha:CHAB381_0240	ncbi-geneid:5408508	3.5.1.18	53187|55031
cha:CHAB381_0245	ncbi-geneid:5408936	3.1.21.2	51658
cha:CHAB381_0291	ncbi-geneid:5409547	2.7.7.7	56672|100879
cha:CHAB381_0294	ncbi-geneid:5408123	3.6.1.1	50324
cha:CHAB381_0295	ncbi-geneid:5409356	2.7.4.3	52540
cha:CHAB381_0296	ncbi-geneid:5408191	6.1.1.12	55681|55261|50249
cha:CHAB381_0297	ncbi-geneid:5409583	2.7.1.23	111331
cha:CHAB381_0299	ncbi-geneid:5407998	3.1.21.-	51556
cha:CHAB381_0300	ncbi-geneid:5408674	3.2.1.-	53955
cha:CHAB381_0302	ncbi-geneid:5409344	4.2.1.19	54211|54211
cha:CHAB381_0307	ncbi-geneid:5408032	2.3.1.-|4.3.2.1|2.3.1.1	55729
cha:CHAB381_0315	ncbi-geneid:5409513	3.6.3.25|3.6.3.29	52540
cha:CHAB381_0327	ncbi-geneid:5408278	1.1.1.220	102114
cha:CHAB381_0328	ncbi-geneid:5409269	4.2.3.12	55620
cha:CHAB381_0339	ncbi-geneid:5408581	1.1.1.158	56194|56176
cha:CHAB381_0345	ncbi-geneid:5409702	1.4.1.3|1.4.1.4	51735|53223
cha:CHAB381_0347	ncbi-geneid:5408041	3.2.2.-	52141
cha:CHAB381_0353	ncbi-geneid:5408386	3.6.3.-	56784|81653
cha:CHAB381_0365	ncbi-geneid:5408947	1.15.1.1	54719|46609
cha:CHAB381_0370	ncbi-geneid:5409338	1.11.1.5	46626|46626
cha:CHAB381_0372	ncbi-geneid:5409072	3.1.-.-	50249|50249
cha:CHAB381_0374	ncbi-geneid:5409282	1.1.1.86	51735|48179
cha:CHAB381_0377	ncbi-geneid:5408706	3.1.-.-	53098
cha:CHAB381_0405	ncbi-geneid:5408459	3.6.3.27	52540
cha:CHAB381_0412	ncbi-geneid:5408292	2.1.1.-	75217
cha:CHAB381_0418	ncbi-geneid:5409205	5.4.2.8|5.4.2.2	53738|53738|55957|53738
cha:CHAB381_0420	ncbi-geneid:5409555	5.1.1.1	51419|50621
cha:CHAB381_0425	ncbi-geneid:5409009	1.2.1.2	54862
cha:CHAB381_0426	ncbi-geneid:5408681	1.17.4.2	51998
cha:CHAB381_0427	ncbi-geneid:5409678	1.97.1.4	102114
cha:CHAB381_0430	ncbi-geneid:5409508	3.1.26.4	53098
cha:CHAB381_0433	ncbi-geneid:5409409	3.6.3.21	52540
cha:CHAB381_0436	ncbi-geneid:5409611	2.5.1.3	51391
cha:CHAB381_0445	ncbi-geneid:5409546	3.6.3.-	52540
cha:CHAB381_0452	ncbi-geneid:5409129	5.1.1.13	53681|53681
cha:CHAB381_0469	ncbi-geneid:5409420	3.6.1.-|3.6.4.-	52540|52540|52540|143517|141259
cha:CHAB381_0471	ncbi-geneid:5409265	6.3.2.12|6.3.2.17	53623|53244
cha:CHAB381_0473	ncbi-geneid:5409042	6.1.1.4	52374|50677|47323
cha:CHAB381_0478	ncbi-geneid:5409117	2.3.1.-	56317
cha:CHAB381_0480	ncbi-geneid:5409141	1.1.1.95	51735|52283|143548|55021
cha:CHAB381_0484	ncbi-geneid:5409657	2.5.1.19	55205
cha:CHAB381_0485	ncbi-geneid:5408417	6.1.1.20	50249|55681|54991|46955|56037
cha:CHAB381_0486	ncbi-geneid:5408738	6.1.1.20	55681|46589
cha:CHAB381_0487	ncbi-geneid:5409461	3.-.-.-
cha:CHAB381_0488	ncbi-geneid:5408028	2.1.1.-	53335
cha:CHAB381_0489	ncbi-geneid:5408864	3.4.24.-	52540|140990
cha:CHAB381_0491	ncbi-geneid:5408453	2.3.3.13	51569|110921
cha:CHAB381_0492	ncbi-geneid:5409445	5.1.1.7	54506|54506
cha:CHAB381_0501	ncbi-geneid:5408142	6.3.2.1	52374
cha:CHAB381_0504	ncbi-geneid:5409697	6.3.4.-	52402
cha:CHAB381_0517	ncbi-geneid:5409516	3.6.3.-	52540
cha:CHAB381_0519	ncbi-geneid:5409061	1.11.1.15	52833
cha:CHAB381_0522	ncbi-geneid:5408245	5.3.1.9	53697
cha:CHAB381_0523	ncbi-geneid:5408564	2.7.7.9	53448
cha:CHAB381_0529	ncbi-geneid:5409677	2.7.13.3	55874|47384
cha:CHAB381_0533	ncbi-geneid:5408350	1.-.-.-	51395
cha:CHAB381_0537	ncbi-geneid:5407968	6.4.1.2	52096
cha:CHAB381_0540	ncbi-geneid:5408751	3.6.3.-	52540
cha:CHAB381_0546	ncbi-geneid:5408118	4.4.1.21	63411
cha:CHAB381_0549	ncbi-geneid:5408879	3.4.21.53	52540|54211|88697
cha:CHAB381_0551	ncbi-geneid:5409065	1.5.1.2	48179|51735
cha:CHAB381_0560	ncbi-geneid:5408023	2.1.1.31	75217
cha:CHAB381_0562	ncbi-geneid:5409624	3.1.2.-	54637
cha:CHAB381_0572	ncbi-geneid:5408338	6.3.2.4	56059|52440
cha:CHAB381_0573	ncbi-geneid:5408326	3.6.1.-	47781|50249|46929
cha:CHAB381_0576	ncbi-geneid:5408630	3.6.3.-	52540
cha:CHAB381_0579	ncbi-geneid:5408193	6.1.1.16	52374|47323
cha:CHAB381_0580	ncbi-geneid:5408519	3.6.3.-	90123|52540
cha:CHAB381_0581	ncbi-geneid:5409479	1.3.3.1	51395
cha:CHAB381_0582	ncbi-geneid:5408728	3.4.-.-	63411|63411
cha:CHAB381_0583	ncbi-geneid:5408730	4.2.1.52	51569
cha:CHAB381_0584	ncbi-geneid:5409674	1.1.1.159	51735
cha:CHAB381_0607	ncbi-geneid:5408647	3.4.24.-	50156
cha:CHAB381_0611	ncbi-geneid:5409228	6.1.1.3	55681|55186|52954
cha:CHAB381_0616	ncbi-geneid:5409551	2.7.7.7	52141
cha:CHAB381_0617	ncbi-geneid:5408798	2.1.1.-	53335
cha:CHAB381_0625	ncbi-geneid:5409541	6.3.5.2	54810|52402
cha:CHAB381_0636	ncbi-geneid:5408652	2.1.1.72	53335
cha:CHAB381_0638	ncbi-geneid:5409528	6.3.5.2	52317|52402|54810
cha:CHAB381_0646	ncbi-geneid:5409729	3.6.3.14	81333
cha:CHAB381_0650	ncbi-geneid:5409640	3.1.26.5	54211
cha:CHAB381_0664	ncbi-geneid:5409667	2.-.-.-	53448
cha:CHAB381_0665	ncbi-geneid:5408705	2.7.8.20	53649
cha:CHAB381_0666	ncbi-geneid:5409578	1.1.1.-	51735|52413|48179
cha:CHAB381_0667	ncbi-geneid:5408777	6.3.5.3	56042|55326|55326|56042
cha:CHAB381_0670	ncbi-geneid:5408844	3.5.4.10|2.1.2.3	53927|52335
cha:CHAB381_0677	ncbi-geneid:5408526	2.7.2.11	53633
cha:CHAB381_0678	ncbi-geneid:5408129	2.1.2.9	53328|50486
cha:CHAB381_0679	ncbi-geneid:5408789	6.3.4.15
cha:CHAB381_0684	ncbi-geneid:5408805	3.6.3.14	47928
cha:CHAB381_0685	ncbi-geneid:5408987	3.6.3.14	52540|47917|50615
cha:CHAB381_0686	ncbi-geneid:5409378	3.6.3.14	52943
cha:CHAB381_0687	ncbi-geneid:5408839	3.6.3.14	52540|47917|50615
cha:CHAB381_0688	ncbi-geneid:5408370	3.6.3.14	51344
cha:CHAB381_0696	ncbi-geneid:5408181	5.2.1.8	54534
cha:CHAB381_0697	ncbi-geneid:5408826	2.3.1.39	52151|55048
cha:CHAB381_0698	ncbi-geneid:5409379	3.2.2.16|3.2.2.9	53167
cha:CHAB381_0700	ncbi-geneid:5408720	2.6.1.62	53383|52540
cha:CHAB381_0702	ncbi-geneid:5409384	2.7.4.16	55326|56042
cha:CHAB381_0704	ncbi-geneid:5408233	4.2.1.70	55120
cha:CHAB381_0708	ncbi-geneid:5409403	6.1.1.14	55681
cha:CHAB381_0711	ncbi-geneid:5408849	2.8.1.6	102114
cha:CHAB381_0712	ncbi-geneid:5409549	2.5.1.9	63380|63380
cha:CHAB381_0717	ncbi-geneid:5409396	2.6.1.11	53383
cha:CHAB381_0720	ncbi-geneid:5407995	2.1.1.-	53335
cha:CHAB381_0723	ncbi-geneid:5408983	3.6.3.14	81336
cha:CHAB381_0727	ncbi-geneid:5408527	6.1.1.10	52374|50249|47323
cha:CHAB381_0729	ncbi-geneid:5408240	3.1.3.11	56655
cha:CHAB381_0735	ncbi-geneid:5409763	2.1.2.11	51621
cha:CHAB381_0736	ncbi-geneid:5409463	3.5.2.6	81901
cha:CHAB381_0737	ncbi-geneid:5408488	3.6.1.-	52540|46785
cha:CHAB381_0746	ncbi-geneid:5408870	2.7.13.3	55874|47384
cha:CHAB381_0748	ncbi-geneid:5409136	3.6.1.11|3.6.1.40	53067|53067|109604
cha:CHAB381_0755	ncbi-geneid:5408057	6.1.1.11	46589
cha:CHAB381_0765	ncbi-geneid:5409747	2.9.1.1	53383
cha:CHAB381_0768	ncbi-geneid:5409649	2.7.7.7
cha:CHAB381_0769	ncbi-geneid:5408703	5.1.3.1	51366
cha:CHAB381_0772	ncbi-geneid:5408276	2.3.1.35|2.3.1.1	56266
cha:CHAB381_0776	ncbi-geneid:5408431	2.7.7.18	52374|81301
cha:CHAB381_0777	ncbi-geneid:5409339	1.2.1.12	55347|51735
cha:CHAB381_0778	ncbi-geneid:5408262	2.7.2.3	53748
cha:CHAB381_0779	ncbi-geneid:5409081	5.3.1.1	51351
cha:CHAB381_0780	ncbi-geneid:5408860	1.3.1.9	51735
cha:CHAB381_0782	ncbi-geneid:5408599	6.5.1.1	56091|50249
cha:CHAB381_0783	ncbi-geneid:5408331	5.1.3.2	51735
cha:CHAB381_0801	ncbi-geneid:5409728	6.3.4.14|6.4.1.2|6.4.1.1	56059|52440|51246
cha:CHAB381_0810	ncbi-geneid:5408000	3.4.13.3	53187
cha:CHAB381_0818	ncbi-geneid:5408689	2.1.1.-	53335|81799
cha:CHAB381_0819	ncbi-geneid:5408289	4.1.2.17	53639
cha:CHAB381_0820	ncbi-geneid:5409115	5.2.1.8	109998
cha:CHAB381_0830	ncbi-geneid:5409659	2.6.1.16	53697|56235
cha:CHAB381_0833	ncbi-geneid:5408141	2.4.2.22	53271
cha:CHAB381_0836	ncbi-geneid:5408362	2.3.1.-	55729
cha:CHAB381_0838	ncbi-geneid:5409417	3.6.3.-	52540
cha:CHAB381_0843	ncbi-geneid:5409476	2.3.1.51	69593
cha:CHAB381_0845	ncbi-geneid:5408344	6.3.5.3	52317
cha:CHAB381_0846	ncbi-geneid:5409290	6.3.5.3	82697
cha:CHAB381_0847	ncbi-geneid:5407989	6.3.2.6	56104
cha:CHAB381_0848	ncbi-geneid:5408638	3.4.21.102	52096|50156
cha:CHAB381_0852	ncbi-geneid:5408291	2.5.1.54	51569
cha:CHAB381_0857	ncbi-geneid:5408734	1.3.99.1	46977|51905|56425
cha:CHAB381_0858	ncbi-geneid:5409004	1.3.99.1	54292|46548
cha:CHAB381_0861	ncbi-geneid:5408890	1.12.5.1	56770
cha:CHAB381_0862	ncbi-geneid:5408154	1.12.5.1	56762
cha:CHAB381_0864	ncbi-geneid:5408614	3.4.24.-	53163
cha:CHAB381_0889	ncbi-geneid:5409606	2.5.1.47	53686
cha:CHAB381_0891	ncbi-geneid:5408902	2.5.1.49	53383
cha:CHAB381_0893	ncbi-geneid:5409288	3.1.3.18	56784
cha:CHAB381_0895	ncbi-geneid:5409502	2.5.1.10|2.5.1.90	48576
cha:CHAB381_0896	ncbi-geneid:5408761	1.2.1.70	69742|51735|69075
cha:CHAB381_0897	ncbi-geneid:5409362	6.1.1.15	55681|52954|55826
cha:CHAB381_0899	ncbi-geneid:5408998	2.5.1.61	53850|54782
cha:CHAB381_0901	ncbi-geneid:5408825	4.1.1.-	50475|143968|143968
cha:CHAB381_0906	ncbi-geneid:5409280	6.1.1.5	52374|47323|50677
cha:CHAB381_0907	ncbi-geneid:5408700	6.3.5.6|6.3.5.7	75304
cha:CHAB381_0908	ncbi-geneid:5409491	1.1.1.205	51412|54631
cha:CHAB381_0909	ncbi-geneid:5409521	2.3.1.31	53474
cha:CHAB381_0910	ncbi-geneid:5408750	3.1.11.6	116842
cha:CHAB381_0911	ncbi-geneid:5408139	3.5.5.1	56317
cha:CHAB381_0915	ncbi-geneid:5408542	3.1.3.-
cha:CHAB381_0919	ncbi-geneid:5409034	2.5.1.7	55205
cha:CHAB381_0922	ncbi-geneid:5409723	4.1.1.-	52507
cha:CHAB381_0923	ncbi-geneid:5409561	2.7.7.3	52374
cha:CHAB381_0924	ncbi-geneid:5408842	2.7.4.9	52540
cha:CHAB381_0925	ncbi-geneid:5408356	6.1.1.21	55681|52954
cha:CHAB381_0926	ncbi-geneid:5408729	4.1.1.19	51419|50621
cha:CHAB381_0927	ncbi-geneid:5409066	2.3.1.30	51161
cha:CHAB381_0928	ncbi-geneid:5408316	2.6.1.1	53383
cha:CHAB381_0929	ncbi-geneid:5408500	1.6.99.-
cha:CHAB381_0931	ncbi-geneid:5408475	6.3.2.10	53623|53244
cha:CHAB381_0932	ncbi-geneid:5409534	2.7.7.60|4.6.1.12	69765|53448
cha:CHAB381_0943	ncbi-geneid:5409671	1.1.1.94	48179|51735
cha:CHAB381_0944	ncbi-geneid:5409008	6.3.5.6|6.3.5.7	55931|89095
cha:CHAB381_0946	ncbi-geneid:5409509	5.3.1.16	51366
cha:CHAB381_0947	ncbi-geneid:5408757	2.4.2.-	52317
cha:CHAB381_0949	ncbi-geneid:5409406	4.2.1.46	51735|53335
cha:CHAB381_0955	ncbi-geneid:5409477	2.4.1.-	53756
cha:CHAB381_0964	ncbi-geneid:5408343	2.1.3.2	53671
cha:CHAB381_0965	ncbi-geneid:5408503	3.5.2.3	51556|51338
cha:CHAB381_0968	ncbi-geneid:5409176	2.7.7.23|2.3.1.157	53448|51161
cha:CHAB381_0969	ncbi-geneid:5408960	4.1.1.36|6.3.2.5	102645|52507
cha:CHAB381_0970	ncbi-geneid:5408084	2.5.1.31	64005
cha:CHAB381_0973	ncbi-geneid:5409127	5.4.99.12	55120
cha:CHAB381_0977	ncbi-geneid:5409101	3.4.21.107	50494|50156|50156
cha:CHAB381_0979	ncbi-geneid:5409538	2.7.13.3	55874|47384|158472
cha:CHAB381_0980	ncbi-geneid:5408060	1.8.1.8	52833|74863
cha:CHAB381_0983	ncbi-geneid:5408511	2.4.2.-|3.4	56601|53955
cha:CHAB381_0986	ncbi-geneid:5408166	6.1.1.7	55681|101353|55186|50447
cha:CHAB381_0988	ncbi-geneid:5409705	4.99.1.1	53800
cha:CHAB381_0990	ncbi-geneid:5409616	3.6.4.12	52540
cha:CHAB381_0992	ncbi-geneid:5408974	1.16.-.-	47240
cha:CHAB381_0994	ncbi-geneid:5409173	3.1.3.27	101307
cha:CHAB381_0995	ncbi-geneid:5409318	3.6.1.-|3.6.4.12	52540|48024
cha:CHAB381_0996	ncbi-geneid:5409291	1.17.7.1	51604
cha:CHAB381_0997	ncbi-geneid:5408067	1.3.99.22	102114
cha:CHAB381_0998	ncbi-geneid:5409023	3.6.1.-	55811
cha:CHAB381_0999	ncbi-geneid:5408746	2.7.2.4	53633|55021|55021
cha:CHAB381_1001	ncbi-geneid:5408618	2.7.7.7	52540
cha:CHAB381_1002	ncbi-geneid:5409441	2.5.1.15	51717
cha:CHAB381_1009	ncbi-geneid:5409330	5.4.99.12	55120
cha:CHAB381_1011	ncbi-geneid:5409764	1.11.1.15	52833
cha:CHAB381_1014	ncbi-geneid:5408852	2.7.7.2|2.7.1.26	82114|52374
cha:CHAB381_1016	ncbi-geneid:5408043	2.1.1.-	53335|55174
cha:CHAB381_1017	ncbi-geneid:5409537	6.5.1.2
cha:CHAB381_1019	ncbi-geneid:5408366	2.7.7.38	53448
cha:CHAB381_1020	ncbi-geneid:5408479	4.2.3.1	53686
cha:CHAB381_1022	ncbi-geneid:5408855	2.7.2	53633
cha:CHAB381_1025	ncbi-geneid:5409147	6.3.1.5	52402
cha:CHAB381_1026	ncbi-geneid:5409369	1.8.1.9	56281
cha:CHAB381_1027	ncbi-geneid:5409274	3.6.1.-|3.6.4.12	52540
cha:CHAB381_1028	ncbi-geneid:5408030	3.4.-.-	63411|63411
cha:CHAB381_1034	ncbi-geneid:5409668	5.4.3.8	53383
cha:CHAB381_1036	ncbi-geneid:5409297	1.5.1.5|3.5.4.9	51735|53223
cha:CHAB381_1037	ncbi-geneid:5409304	3.4.21.89	51306
cha:CHAB381_1042	ncbi-geneid:5409067	5.3.1.6	89623
cha:CHAB381_1044	ncbi-geneid:5408884	2.4.2.7	53271
cha:CHAB381_1046	ncbi-geneid:5409027	3.4.11.1	53187|52949
cha:CHAB381_1048	ncbi-geneid:5409684	2.4.1.227	53756
cha:CHAB381_1055	ncbi-geneid:5409517	4.2.1.52	52540
cha:CHAB381_1062	ncbi-geneid:5409278	3.4.25.1|3.4.25.2	56235
cha:CHAB381_1064	ncbi-geneid:5408003	6.3.4.5	69864|52402
cha:CHAB381_1068	ncbi-geneid:5408422	3.6.3.-	52540
cha:CHAB381_1071	ncbi-geneid:5407967	3.4.24.-	52540|140990
cha:CHAB381_1072	ncbi-geneid:5409003	1.8.-.-	102114
cha:CHAB381_1074	ncbi-geneid:5409425	4.2.3.4	56796
cha:CHAB381_1076	ncbi-geneid:5409507	5.2.1.8	54534|109998
cha:CHAB381_1081	ncbi-geneid:5409652	3.6.3.-	52540
cha:CHAB381_1083	ncbi-geneid:5408284	2.6.1.21	56752
cha:CHAB381_1085	ncbi-geneid:5408221	1.8.4.11|1.8.4.12	55068|51316
cha:CHAB381_1087	ncbi-geneid:5409698	4.1.3.38	56752
cha:CHAB381_1091	ncbi-geneid:5408504	5.-.-.-	111337
cha:CHAB381_1103	ncbi-geneid:5409359	2.5.1.6	55973|55973|55973
cha:CHAB381_1105	ncbi-geneid:5409068	3.4.24.-	55486
cha:CHAB381_1108	ncbi-geneid:5408293	3.6.1.-|3.6.4.12	52540
cha:CHAB381_1109	ncbi-geneid:5408346	5.4.99.12	55120
cha:CHAB381_1110	ncbi-geneid:5409111	2.7.1.148	54211|55060
cha:CHAB381_1115	ncbi-geneid:5408153	2.4.1.129	56601|56519
cha:CHAB381_1116	ncbi-geneid:5409208	3.6.3.4	56784|55008|81653|81665
cha:CHAB381_1124	ncbi-geneid:5408273	3.5.1.53	56317
cha:CHAB381_1135	ncbi-geneid:5409031	1.1.1.42	53659
cha:CHAB381_1136	ncbi-geneid:5408411	1.1.1.37	51735|56327
cha:CHAB381_1137	ncbi-geneid:5409444	6.2.1.5	56059|52210
cha:CHAB381_1138	ncbi-geneid:5409077	6.2.1.5	52210|51735
cha:CHAB381_1139	ncbi-geneid:5408394	1.2.7.3	54862
cha:CHAB381_1140	ncbi-geneid:5408954	1.2.7.3	52518|52922
cha:CHAB381_1141	ncbi-geneid:5408029	1.2.7.3	52518
cha:CHAB381_1142	ncbi-geneid:5409481	1.2.7.3	53323
cha:CHAB381_1146	ncbi-geneid:5409119	2.7.13.3	55874|158472|47384
cha:CHAB381_1156	ncbi-geneid:5408582	6.3.4.14|6.4.1.2	56059|51246
cha:CHAB381_1162	ncbi-geneid:5408305	2.7.2.1	53067|53067
cha:CHAB381_1163	ncbi-geneid:5409084	2.3.1.8	53659
cha:CHAB381_1165	ncbi-geneid:5408875	2.2.1.6	52518|52518|52467
cha:CHAB381_1166	ncbi-geneid:5409598	2.2.1.6	55021|55021
cha:CHAB381_1167	ncbi-geneid:5408809	2.3.1.-	51161
cha:CHAB381_1170	ncbi-geneid:5409044	2.1.1.14	51726
cha:CHAB381_1172	ncbi-geneid:5409335	2.4.2.29	51713
cha:CHAB381_1175	ncbi-geneid:5409287	2.5.1.3	51391
cha:CHAB381_1178	ncbi-geneid:5408600	2.7.7.-	69572
cha:CHAB381_1206	ncbi-geneid:5408387	2.1.1.61|2.8.1.-	52402
cha:CHAB381_1209	ncbi-geneid:5409167	2.7.6.3	55083
cha:CHAB381_1210	ncbi-geneid:5409025	3.4.11.9	55920|53092
cha:CHAB381_1211	ncbi-geneid:5408272	4.2.1.10	52304
cha:CHAB381_1212	ncbi-geneid:5409701	3.8.1.-	51556|51338
cha:CHAB381_1213	ncbi-geneid:5407969	3.4.21.-	52096
cha:CHAB381_1216	ncbi-geneid:5409143	1.1.1.23	53720
cha:CHAB381_1220	ncbi-geneid:5409388	4.1.2.13	51569
cha:CHAB381_1221	ncbi-geneid:5408854	5.2.1.8	54534|109998
cha:CHAB381_1222	ncbi-geneid:5408520	4.2.99.18	48150
cha:CHAB381_1225	ncbi-geneid:5409157	2.4.1.-	56601|53955
cha:CHAB381_1227	ncbi-geneid:5409296	6.1.1.9	52374|50677|47323|46589
cha:CHAB381_1228	ncbi-geneid:5408144	3.1.21.4
cha:CHAB381_1233	ncbi-geneid:5408810	3.6.3.-	52540|55021
cha:CHAB381_1236	ncbi-geneid:5408340	1.10.2.2	46626|46626
cha:CHAB381_1237	ncbi-geneid:5409286	1.10.2.2	81342|81648
cha:CHAB381_1238	ncbi-geneid:5409116	1.10.2.2	50022
cha:CHAB381_1243	ncbi-geneid:5409569	1.2.1.11	55347|51735
cha:CHAB381_1244	ncbi-geneid:5408502	5.99.1.3	56719|101904|101904
cha:CHAB381_1248	ncbi-geneid:5409375	2.1.1.-	75217
cha:CHAB381_1249	ncbi-geneid:5408626	3.5.1.10	53328|55021
cha:CHAB381_1251	ncbi-geneid:5408760	2.7.4.8	52540
cha:CHAB381_1254	ncbi-geneid:5409060	6.1.1.19	52374|47323|55190
cha:CHAB381_1255	ncbi-geneid:5408241	2.7.7.7	52540
cha:CHAB381_1256	ncbi-geneid:5408008	2.7.6.1	53271
cha:CHAB381_1261	ncbi-geneid:5408353	2.7.7.72|3.1.3.-|3.1.4	81301|81891
cha:CHAB381_1264	ncbi-geneid:5408140	1.1.1.85	53659
cha:CHAB381_1265	ncbi-geneid:5409140	4.2.1.33|4.2.1.35	52016
cha:CHAB381_1268	ncbi-geneid:5408629	4.1.1.37	51726
cha:CHAB381_1273	ncbi-geneid:5407974	5.3.1.24	51366
cha:CHAB381_1274	ncbi-geneid:5409020	4.2.1.20	53686
cha:CHAB381_1275	ncbi-geneid:5408279	4.2.1.20	51366
cha:CHAB381_1278	ncbi-geneid:5408819	3.5.1.28	53187
cha:CHAB381_1279	ncbi-geneid:5409556	1.13.12.16
cha:CHAB381_1280	ncbi-geneid:5409216	6.1.1.1	52374|55174
cha:CHAB381_1281	ncbi-geneid:5407983	2.7.6.5	109604|81301|81271|55021
cha:CHAB381_1282	ncbi-geneid:5408530	2.7.7.6	63562
cha:CHAB381_1283	ncbi-geneid:5408237	2.7.4.22	53633
cha:CHAB381_1286	ncbi-geneid:5408306	3.6.3.-	52540
cha:CHAB381_1287	ncbi-geneid:5409663	2.1.1.33	53335
cha:CHAB381_1289	ncbi-geneid:5408406	5.4.99.12	55120|55174
cha:CHAB381_1292	ncbi-geneid:5409522	2.6.1.52	53383
cha:CHAB381_1294	ncbi-geneid:5408863	2.1.1	53335
cha:CHAB381_1297	ncbi-geneid:5409250	2.2.1.7	52518|52518|52922
cha:CHAB381_1298	ncbi-geneid:5408457	2.6.1.9	53383
cha:CHAB381_1299	ncbi-geneid:5409434	5.4.99.5|4.2.1.51	53850|55021|48600
cha:CHAB381_1301	ncbi-geneid:5409165	4.1.1.20	51419|50621
cha:CHAB381_1303	ncbi-geneid:5408963	3.1.1.29	53178
cha:CHAB381_1306	ncbi-geneid:5408715	2.2.1.2	51569
cha:CHAB381_1307	ncbi-geneid:5409126	3.1.3.3	56784
cha:CHAB381_1308	ncbi-geneid:5408297	3.6.1.-	56300
cha:CHAB381_1309	ncbi-geneid:5409227	1.2.1	51735|55347
cha:CHAB381_1311	ncbi-geneid:5409442	2.4.1.182	53756
cha:CHAB381_1313	ncbi-geneid:5409656	3.1.3.6|3.1.3.5	64167
cha:CHAB381_1319	ncbi-geneid:5408102	1.2.1.41	53720
cha:CHAB381_1320	ncbi-geneid:5409223	1.8.1.9	51905
cha:CHAB381_1323	ncbi-geneid:5408922	4.1.1.48	51366
cha:CHAB381_1325	ncbi-geneid:5408696	3.5.4.25|4.1.99.12	55821|142695
cha:CHAB381_1329	ncbi-geneid:5409235	6.3.3.2	100950
cha:CHAB381_1350	ncbi-geneid:5409596	6.3.5.5	56059|56059|52440|52440|48108|52335
cha:CHAB381_1354	ncbi-geneid:5409030	2.3.1.129	51161
cha:CHAB381_1355	ncbi-geneid:5409636	4.2.1.-	54637
cha:CHAB381_1358	ncbi-geneid:5408769	1.3.1.26	55347|51735
cha:CHAB381_1359	ncbi-geneid:5409305	2.4.2.14	53271|56235
cha:CHAB381_1365	ncbi-geneid:5409248	6.3.5.5	52317|52021
cha:CHAB381_1370	ncbi-geneid:5408167	6.3.4.4	52540
cha:CHAB381_1373	ncbi-geneid:5408552	4.3.1.19	53686|51735|55021
cha:CHAB381_1374	ncbi-geneid:5409518	2.1.1.35	53335
cha:CHAB381_1376	ncbi-geneid:5408953	1.1.1.-	51735
cha:CHAB381_1377	ncbi-geneid:5409087	1.7.99.1	56821
cha:CHAB381_1378	ncbi-geneid:5408517	3.2.1.-	53955
cha:CHAB381_1380	ncbi-geneid:5408726	6.1.1.17	52374|48163
cha:CHAB381_1383	ncbi-geneid:5408132	3.1.-.-	56300
cha:CHAB381_1386	ncbi-geneid:5409415	3.6.4.-	52540
cha:CHAB381_1391	ncbi-geneid:5407978	3.1.11.5	52540
cha:CHAB381_1396	ncbi-geneid:5407991	1.9.3.1	46626|46626
cha:CHAB381_1398	ncbi-geneid:5409144	1.9.3.1	46626
cha:CHAB381_1399	ncbi-geneid:5408375	1.9.3.1	81442
cha:CHAB381_1421	ncbi-geneid:5408430	4.2.1.3	53732|52016|74778
cha:CHAB381_1422	ncbi-geneid:5408891	2.1.1.63	46767|53155
cha:CHAB381_1427	ncbi-geneid:5409410	5.2.1.8	50891
cha:CHAB381_1428	ncbi-geneid:5408428	2.7.8.7	56214
cha:CHAB381_1444	ncbi-geneid:5409002	2.4.2.-|3.4	53955|56601
cha:CHAB381_1446	ncbi-geneid:5409036	3.6.3.43	52540|90123
cha:CHAB381_1447	ncbi-geneid:5407987	3.6.1.31|3.5.4.19	141734|101386
cha:CHAB381_1449	ncbi-geneid:5408636	2.6.1.42	56752
cha:CHAB381_1453	ncbi-geneid:5409315	3.5.1.-	52467
cha:CHAB381_1476	ncbi-geneid:5409357	5.1.3.-	48208
cha:CHAB381_1478	ncbi-geneid:5408538	1.1.1.-	51735|48179|52413
cha:CHAB381_1479	ncbi-geneid:5409511	5.1.3.14	53756
cha:CHAB381_1483	ncbi-geneid:5409284	4.2.1.75	69618
cha:CHAB381_1484	ncbi-geneid:5408513	4.3.2.1	48557
cha:CHAB381_1486	ncbi-geneid:5408893	4.1.1.49	53795|68923
cha:CHAB381_1488	ncbi-geneid:5409532	2.7.4.6	54919
cha:CHAB381_1491	ncbi-geneid:5408065	2.3.1.15	53659
cha:CHAB381_1492	ncbi-geneid:5408858	2.3.1.41|2.3.1.180	53901
cha:CHAB381_1497	ncbi-geneid:5409570	1.2.1.16	53720
cha:CHAB381_1498	ncbi-geneid:5408114	2.7.4.7|2.7.1.49	53613
cha:CHAB381_1500	ncbi-geneid:5408714	4.1.1.21|5.4.99.18	52255
cha:CHAB381_1502	ncbi-geneid:5408438	3.1.3.15	89550
cha:CHAB381_1503	ncbi-geneid:5408308	4.1.2.25	55620
cha:CHAB381_1514	ncbi-geneid:5409233	1.7.2.3	53706|50692
cha:CHAB381_1538	ncbi-geneid:5409094	2.7.7.7	89550|160975
cha:CHAB381_1548	ncbi-geneid:5408635	2.3.3.1	48256
cha:CHAB381_1551	ncbi-geneid:5409448	5.99.1.2	56712|57783|57783
cha:CHAB381_1552	ncbi-geneid:5408501	3.5.4.13	51283
cha:CHAB381_1554	ncbi-geneid:5409492	6.4.1.2|6.3.4.14	56059|52440|51246
cha:CHAB381_1555	ncbi-geneid:5408894	4.3.1.1	48557
cha:CHAB381_1557	ncbi-geneid:5409110	2.7.8.20	53649
cha:CHAB381_1593	ncbi-geneid:5409262	5.4.2.1	64158|53649
cha:CHAB381_1595	ncbi-geneid:5408409	6.3.2.9	53244|53623
cha:CHAB381_1600	ncbi-geneid:5407977	3.6.1.1|3.1.3.18	56784
cha:CHAB381_1601	ncbi-geneid:5408471	1.2.7.-	52518|53323|52518|52922|54862
cha:CHAB381_1609	ncbi-geneid:5408385	2.8.1.-	52402
cha:CHAB381_1610	ncbi-geneid:5409468	2.7.7.-	56731|57783
cha:CHAB381_1612	ncbi-geneid:5409187	3.1.26.4
cha:CHAB381_1613	ncbi-geneid:5409381	3.1.26.3	69065|54768
cha:CHAB381_1615	ncbi-geneid:5409457	1.1.3.15	56176|55103
cha:CHAB381_1620	ncbi-geneid:5408138	6.4.1.1	51569|89000|51230
cha:CHAB381_1624	ncbi-geneid:5409694	1.6.99.3	51905|51905
cha:CHAB381_1625	ncbi-geneid:5408725	3.6.1.45	55811
cha:CHAB381_1629	ncbi-geneid:5409056	3.1.11.2	56219
cha:CHAB381_1634	ncbi-geneid:5408039	1.1.5.4	51905
cha:CHAB381_1635	ncbi-geneid:5409128	2.7.1.40	51621|52935|50800
cha:CHAB381_1637	ncbi-geneid:5409180	2.4.2.17	53850
cha:CHAB381_1638	ncbi-geneid:5408230	2.7.1.33
cha:CHAB381_1642	ncbi-geneid:5408843	6.3.5.6|6.3.5.7	141000
cha:CHAB381_1646	ncbi-geneid:5408692	6.1.1.6	55681|50249
cha:CHAB381_1647	ncbi-geneid:5408323	2.1.2.1	53383
cha:CHAB381_1649	ncbi-geneid:5408179	1.1.1.25	51735|53223
cha:CHAB381_1657	ncbi-geneid:5408521	3.5.1.1	53774
cha:CHAB381_1681	ncbi-geneid:5408675	2.7.1.39	54211|55060
cha:CHAB381_1683	ncbi-geneid:5408198	3.5.1.-	54211|54211
cha:CHAB381_1685	ncbi-geneid:5408905	1.3.1.12	51735|48179
cha:CHAB381_1690	ncbi-geneid:5408704	6.3.2.8	53623|53244|51984
cha:CHAB381_1693	ncbi-geneid:5408367	3.5.2.6	81901
cha:CHAB381_1695	ncbi-geneid:5408074	1.3.99.22	102114
cha:CHAB381_1697	ncbi-geneid:5408641	2.1.3.3	53671
cha:CHAB381_1698	ncbi-geneid:5409662	4.2.1.24	51569
cha:CHAB381_1699	ncbi-geneid:5408423	3.5.4.25	142695
cha:CHAB381_1700	ncbi-geneid:5409482	2.1.1.170	53335
cha:CHAB381_1710	ncbi-geneid:5409193	6.3.1.2	55931|54368
cha:CHAB381_1711	ncbi-geneid:5408087	3.4.24.-	63411|63411|63411
cha:CHAB381_1713	ncbi-geneid:5408255	3.6.1.11|3.6.1.40	53067|53067
cha:CHAB381_1714	ncbi-geneid:5409201	2.6.99.2	63892
cha:CHAB381_1715	ncbi-geneid:5408017	1.1.1.262	53659
cha:CHAB381_1716	ncbi-geneid:5408979	1.7.99.4	53706|50692
cha:CHAB381_1724	ncbi-geneid:5408121	2.7.4.1	56024|56024|143724|140356
cha:CHAB381_1725	ncbi-geneid:5408771	2.7.7.7	56672|88723|53098|47807
cha:CHAB381_1726	ncbi-geneid:5408401	2.3.1.40|6.2.1.20	56801|103473|69593
cha:CHAB381_1730	ncbi-geneid:5408315	1.17.4.1	51998|48168
cha:CHAB381_1740	ncbi-geneid:5409096	4.3.2.2	48557
cha:CHAB381_1741	ncbi-geneid:5408048	5.4.99.12	55120
cha:CHAB381_1743	ncbi-geneid:5409584	2.1.1.-	102114
cha:CHAB381_1745	ncbi-geneid:5409246	4.1.3.-	51366
cha:CHAB381_1746	ncbi-geneid:5408270	2.1.1.182	53335
cha:CHAB381_1747	ncbi-geneid:5409439	3.1.-.-	56281
cha:CHAB381_1749	ncbi-geneid:5409585	5.3.1.13	53697
cha:CHAB381_1750	ncbi-geneid:5408972	5.4.99.12	55120|55174
cha:CHAB381_1752	ncbi-geneid:5409076	5.2.1.8	54534
cha:CHAB381_1759	ncbi-geneid:5408568	1.2.1.-	53720
cha:CHAB381_1762	ncbi-geneid:5409438	2.1.1.148	69796
cha:CHAB381_1769	ncbi-geneid:5409052	4.2.1.9	143975|52016
cha:CHAB381_1775	ncbi-geneid:5408682	2.5.1.75	52540
cha:CHAB381_1777	ncbi-geneid:5409666	3.1.6.-	53649
cha:CHAB381_1778	ncbi-geneid:5407971	2.7.9.3	56042|55326
cha:CHAB381_1780	ncbi-geneid:5408070	1.2.1.2	81342
cha:CHAB381_1783	ncbi-geneid:5408592	1.11.1.15	52833
cha:CHAB381_1786	ncbi-geneid:5409471	4.2.1.11	51604|54826
cha:CHAB381_1789	ncbi-geneid:5408744	5.4.2.10	53738|53738|53738|55957
cha:CHAB381_1793	ncbi-geneid:5408400	3.5.-.-	56317
cha:CHAB381_1794	ncbi-geneid:5408932	3.1.22.4	53098
