# Supplementary material for: Tracing the Repertoire of Promiscuous Enzymes along the Metabolic Pathways in Archaeal Organisms
Source: Life (Basel). 2017 Jul 13;7(3):30. doi: 10.3390/life7030030 (PMC5617955; doi:10.3390/life7030030)
Supplement: Supplementary file 1 [file life-07-00030-s001.zip › Table_S2/chl.txt]

KEGGID	NCBIGI	ECs	SFamilyID
chl:Chy400_0002	ncbi-geneid:7405144	6.2.1.17	56801
chl:Chy400_0003	ncbi-geneid:7405145	6.2.1.1	56801
chl:Chy400_0004	ncbi-geneid:7405146	2.7.11.1	56112
chl:Chy400_0011	ncbi-geneid:7405153	1.2.1.12	55347|51735
chl:Chy400_0038	ncbi-geneid:7405180	2.1.2.9	53328|50486
chl:Chy400_0041	ncbi-geneid:7405183	2.3.1.51	69593
chl:Chy400_0047	ncbi-geneid:7405189	1.1.1.85	53659
chl:Chy400_0048	ncbi-geneid:7405190	5.4.99.2	52242
chl:Chy400_0049	ncbi-geneid:7405191	2.7.-.-	52540
chl:Chy400_0050	ncbi-geneid:7405192	5.4.2.8	53738|53738|53738|55957
chl:Chy400_0060	ncbi-geneid:7405202	2.7.11.1	56112
chl:Chy400_0062	ncbi-geneid:7405204	2.5.1.19	55205
chl:Chy400_0064	ncbi-geneid:7405206	5.1.3.2	51735
chl:Chy400_0066	ncbi-geneid:7405208	3.6.3.-	52540
chl:Chy400_0079	ncbi-geneid:7405221	2.1.1.72	53335
chl:Chy400_0094	ncbi-geneid:7403699	3.4.21.53	54211|52540|88697
chl:Chy400_0095	ncbi-geneid:7403700	4.2.99.20	53474
chl:Chy400_0100	ncbi-geneid:7403705	4.1.3.36	52096
chl:Chy400_0103	ncbi-geneid:7403708	6.2.1.26	56801
chl:Chy400_0108	ncbi-geneid:7403713	4.2.1.17	52096
chl:Chy400_0115	ncbi-geneid:7403720	2.7.10.2	52540
chl:Chy400_0120	ncbi-geneid:7403725	2.4.1.129	56601|56519
chl:Chy400_0124	ncbi-geneid:7403729	6.6.1.1	52540|53300
chl:Chy400_0127	ncbi-geneid:7403732	3.1.26.5	54211
chl:Chy400_0132	ncbi-geneid:7403737	3.6.3.16	52540
chl:Chy400_0136	ncbi-geneid:7403741	3.6.3.16	52540
chl:Chy400_0148	ncbi-geneid:7403753	1.6.99.3	51905
chl:Chy400_0168	ncbi-geneid:7406577	4.1.2.25	55620
chl:Chy400_0169	ncbi-geneid:7406578	1.1.1.193	53597
chl:Chy400_0171	ncbi-geneid:7406580	4.2.3.12	55620
chl:Chy400_0175	ncbi-geneid:7406584	2.2.1.6	52518|52518|52467
chl:Chy400_0177	ncbi-geneid:7406586	1.1.1.86	48179|51735
chl:Chy400_0178	ncbi-geneid:7406587	2.3.3.13	51569|110921
chl:Chy400_0179	ncbi-geneid:7406588	4.2.1.51	53850|55021
chl:Chy400_0180	ncbi-geneid:7406589	4.2.1.33|4.2.1.35	53732
chl:Chy400_0181	ncbi-geneid:7406590	4.2.1.33|4.2.1.35	52016
chl:Chy400_0182	ncbi-geneid:7406591	1.8.1.4	51905|55424
chl:Chy400_0183	ncbi-geneid:7406592	2.4.1.129	56601|53955
chl:Chy400_0187	ncbi-geneid:7406596	4.1.3.24	51621
chl:Chy400_0190	ncbi-geneid:7406599	2.8.3.-	89796
chl:Chy400_0191	ncbi-geneid:7406600	2.8.3.-	89796
chl:Chy400_0196	ncbi-geneid:7406605	1.2.1.2	53706|50692
chl:Chy400_0200	ncbi-geneid:7406609	3.2.-.-	52317
chl:Chy400_0204	ncbi-geneid:7406613	2.7.13.3	55874|47384|55781|55785
chl:Chy400_0205	ncbi-geneid:7406615	2.4.2.11	51690|54675
chl:Chy400_0217	ncbi-geneid:7406627	2.7.7.68	53448
chl:Chy400_0218	ncbi-geneid:7406628	2.7.8.28	142338
chl:Chy400_0223	ncbi-geneid:7406633	1.3.99.22	102114
chl:Chy400_0231	ncbi-geneid:7406641	1.2.1.11	51735|55347
chl:Chy400_0234	ncbi-geneid:7406644	3.4.24.-	55486
chl:Chy400_0237	ncbi-geneid:7406648	1.8.1.9	51905
chl:Chy400_0249	ncbi-geneid:7402969	2.3.1.9	53901|53901
chl:Chy400_0251	ncbi-geneid:7402971	1.1.1.88	56542|55035
chl:Chy400_0254	ncbi-geneid:7402974	2.7.11.1	52540|52540
chl:Chy400_0255	ncbi-geneid:7402975	3.4.11.9	55920|53092
chl:Chy400_0256	ncbi-geneid:7402976	6.5.1.2
chl:Chy400_0258	ncbi-geneid:7402978	2.7.7.4	52540|50447|50465|46785|46785
chl:Chy400_0259	ncbi-geneid:7402979	3.2.2.21	48150
chl:Chy400_0260	ncbi-geneid:7402980	2.7.7.56	54211|55666
chl:Chy400_0262	ncbi-geneid:7402982	3.-.-.-	51658
chl:Chy400_0263	ncbi-geneid:7402983	5.2.1.8	50891
chl:Chy400_0264	ncbi-geneid:7402984	1.2.7.3	52518|53323|52922
chl:Chy400_0265	ncbi-geneid:7402985	1.2.7.3	52518
chl:Chy400_0274	ncbi-geneid:7402994	2.7.1.11	53784
chl:Chy400_0277	ncbi-geneid:7402997	3.6.4.12	52540|52540|50249
chl:Chy400_0279	ncbi-geneid:7402999	3.6.3.27	52540
chl:Chy400_0291	ncbi-geneid:7403011	2.4.2.7	53271
chl:Chy400_0300	ncbi-geneid:7403020	1.1.1.95	51735|52283|143548|55021
chl:Chy400_0325	ncbi-geneid:7405228	6.5.1.-	55144
chl:Chy400_0327	ncbi-geneid:7405230	3.4.21.53	54211|52540|88697
chl:Chy400_0331	ncbi-geneid:7405234	1.3.1.74	50494|50156|50156
chl:Chy400_0339	ncbi-geneid:7405242	3.6.3.34	52540
chl:Chy400_0346	ncbi-geneid:7405249	2.1.1.72	53335
chl:Chy400_0347	ncbi-geneid:7405250	3.6.3.30	52540|50331
chl:Chy400_0353	ncbi-geneid:7405256	2.3.3.14	51569
chl:Chy400_0354	ncbi-geneid:7405257	4.2.1.33|4.2.1.35	53732
chl:Chy400_0355	ncbi-geneid:7405258	4.2.1.33|4.2.1.35	52016
chl:Chy400_0356	ncbi-geneid:7405259	1.1.1.85	53659
chl:Chy400_0360	ncbi-geneid:7405263	1.2.1	51735|55347
chl:Chy400_0363	ncbi-geneid:7405266	2.4.1.83	53448
chl:Chy400_0368	ncbi-geneid:7405271	2.7.7.7	56672|88723|53098|47807
chl:Chy400_0370	ncbi-geneid:7405273	2.4.2.-	52317
chl:Chy400_0371	ncbi-geneid:7405274	5.3.1.16	51366
chl:Chy400_0375	ncbi-geneid:7405278	2.1.1.31	75217
chl:Chy400_0378	ncbi-geneid:7405281	2.5.1.75	52540|52540
chl:Chy400_0380	ncbi-geneid:7405283	5.4.2.1
chl:Chy400_0386	ncbi-geneid:7405290	3.5.4.25	142695
chl:Chy400_0387	ncbi-geneid:7405291	3.2.1.21	51445
chl:Chy400_0388	ncbi-geneid:7405292	3.2.1.40	48208
chl:Chy400_0394	ncbi-geneid:7405298	5.3.1.22	51658
chl:Chy400_0397	ncbi-geneid:7405301	4.1.3.4	51569
chl:Chy400_0399	ncbi-geneid:7405303	2.7.1.49|2.7.4.7	53613
chl:Chy400_0400	ncbi-geneid:7405304	2.5.1.3	51391
chl:Chy400_0401	ncbi-geneid:7403930	2.7.1.50	53613
chl:Chy400_0402	ncbi-geneid:7405943	1.3.99.4	51905|56425
chl:Chy400_0406	ncbi-geneid:7405947	3.2.1.21	51445|52279
chl:Chy400_0408	ncbi-geneid:7405949	5.1.1.1	53822|47413
chl:Chy400_0413	ncbi-geneid:7405954	6.1.1.20	55681|46589
chl:Chy400_0419	ncbi-geneid:7405960	4.2.1.10	52304
chl:Chy400_0428	ncbi-geneid:7405969	2.7.13.3	55874|52172|52172|47384|55781|55785
chl:Chy400_0435	ncbi-geneid:7405976	1.1.1.133	51735
chl:Chy400_0443	ncbi-geneid:7405984	1.-.-.-	50129|51735
chl:Chy400_0444	ncbi-geneid:7405985	1.18.6.1	52540
chl:Chy400_0448	ncbi-geneid:7405989	6.6.1.1	52540
chl:Chy400_0449	ncbi-geneid:7405990	6.6.1.1	52540|53300
chl:Chy400_0451	ncbi-geneid:7405992	1.5.3.1	51905|54373
chl:Chy400_0465	ncbi-geneid:7406007	6.3.2.12|6.3.2.17	53623|53244
chl:Chy400_0475	ncbi-geneid:7406017	6.1.1.11	55681|46589
chl:Chy400_0476	ncbi-geneid:7406018	3.6.1.-	55811
chl:Chy400_0480	ncbi-geneid:7406022	2.1.1.63	52540|54211
chl:Chy400_0482	ncbi-geneid:7403446	3.1.-.-	69500
chl:Chy400_0495	ncbi-geneid:7403459	2.7.13.3	55874|55781|47384|55781|55785
chl:Chy400_0498	ncbi-geneid:7403462	5.1.1.3	53681|53681
chl:Chy400_0502	ncbi-geneid:7403466	2.6.1.16	53697|56235
chl:Chy400_0505	ncbi-geneid:7403469	3.6.3.16	52540
chl:Chy400_0507	ncbi-geneid:7403471	2.4.2.2	52418|54680|47648
chl:Chy400_0509	ncbi-geneid:7403473	2.7.8.7	56214
chl:Chy400_0511	ncbi-geneid:7403475	3.4.21.88	51306|46785
chl:Chy400_0516	ncbi-geneid:7403480	6.3.4.15	55681|50037
chl:Chy400_0519	ncbi-geneid:7403483	3.2.2.1	53590
chl:Chy400_0521	ncbi-geneid:7403485	2.7.11.1	56112
chl:Chy400_0524	ncbi-geneid:7403488	2.6.1.42	56752
chl:Chy400_0526	ncbi-geneid:7403490	3.6.1.15	52972
chl:Chy400_0536	ncbi-geneid:7403500	1.1.1.44	51735|48179
chl:Chy400_0537	ncbi-geneid:7403501	1.1.1.49	55347|51735
chl:Chy400_0540	ncbi-geneid:7403504	3.5.4.4	51556
chl:Chy400_0559	ncbi-geneid:7403523	2.7.7.7	52540|48019
chl:Chy400_0567	ncbi-geneid:7403206	3.6.3.17	52540|52540
chl:Chy400_0585	ncbi-geneid:7403224	2.5.1.46	52467
chl:Chy400_0594	ncbi-geneid:7403233	3.1.31.1	50199
chl:Chy400_0619	ncbi-geneid:7403258	4.1.99.2	53383
chl:Chy400_0621	ncbi-geneid:7403260	2.7.1.4	53067
chl:Chy400_0622	ncbi-geneid:7403261	4.1.1.20	51419|50621
chl:Chy400_0625	ncbi-geneid:7403264	3.6.3.4	56784|81653|55008|55008|81665
chl:Chy400_0637	ncbi-geneid:7403279	4.1.2.17	53639
chl:Chy400_0639	ncbi-geneid:7403281	3.5.1.4	75304
chl:Chy400_0662	ncbi-geneid:7403062	1.3.1.84|4.2.1.116|6.2.1.36	56801|52096|50129|51735|51735
chl:Chy400_0666	ncbi-geneid:7403066	1.1.1.37|1.1.1.205	51412|54631
chl:Chy400_0667	ncbi-geneid:7403067	4.1.1.33	55060|54211
chl:Chy400_0669	ncbi-geneid:7403069	1.1.1.81	82544
chl:Chy400_0672	ncbi-geneid:7403072	1.2.7.-	54862|53706
chl:Chy400_0679	ncbi-geneid:7403079	6.3.4.13	56059|52440|51246
chl:Chy400_0680	ncbi-geneid:7403080	2.1.2.2	53328
chl:Chy400_0683	ncbi-geneid:7403083	5.4.2.1
chl:Chy400_0694	ncbi-geneid:7403094	1.3.99.22	102114
chl:Chy400_0695	ncbi-geneid:7403095	1.3.3.4	51905|54373
chl:Chy400_0713	ncbi-geneid:7403113	2.1.1.72	53335
chl:Chy400_0725	ncbi-geneid:7405864	2.1.1.61|2.8.1.-	52402
chl:Chy400_0733	ncbi-geneid:7405872	1.1.2.4	55103|56176|56176|55103
chl:Chy400_0739	ncbi-geneid:7405878	4.2.1.20	51366
chl:Chy400_0742	ncbi-geneid:7405881	1.8.1.2|1.8.7.1	56014|55124|56014|55124
chl:Chy400_0743	ncbi-geneid:7405882	2.1.1.107	53790
chl:Chy400_0744	ncbi-geneid:7405883	1.3.1.76|4.99.1.4	75615|51735
chl:Chy400_0746	ncbi-geneid:7405885	2.7.7.4	52374|88697
chl:Chy400_0747	ncbi-geneid:7405886	1.8.4.8	52402
chl:Chy400_0748	ncbi-geneid:7405887	2.7.1.25	52540
chl:Chy400_0752	ncbi-geneid:7405892	2.7.4.6	54919
chl:Chy400_0753	ncbi-geneid:7405893	2.5.1.54	51569
chl:Chy400_0756	ncbi-geneid:7405896	4.1.2.4	51569
chl:Chy400_0757	ncbi-geneid:7405897	6.2.1.5	52210|51735
chl:Chy400_0772	ncbi-geneid:7405912	4.1.99.3	48173|52425
chl:Chy400_0781	ncbi-geneid:7405921	2.1.1.72	53335
chl:Chy400_0784	ncbi-geneid:7405924	3.6.4.12	52540
chl:Chy400_0786	ncbi-geneid:7405926	3.1.2.-	54637
chl:Chy400_0796	ncbi-geneid:7405936	2.4.1.1	53756
chl:Chy400_0807	ncbi-geneid:7405311	6.3.5.3	52317
chl:Chy400_0810	ncbi-geneid:7405316	6.1.1.16	52374|47323
chl:Chy400_0814	ncbi-geneid:7405320	6.3.2.4	56059|52440
chl:Chy400_0816	ncbi-geneid:7405322	1.1.1.158	56176|56194
chl:Chy400_0817	ncbi-geneid:7405323	6.3.2.8	53623|53244|51984
chl:Chy400_0819	ncbi-geneid:7405325	2.4.1.227	53756
chl:Chy400_0822	ncbi-geneid:7405328	6.3.2.9	53623|53244|51984
chl:Chy400_0824	ncbi-geneid:7405330	6.3.2.10	53623|53244|63418
chl:Chy400_0825	ncbi-geneid:7405331	2.4.1.129	56601|56519
chl:Chy400_0827	ncbi-geneid:7405333	2.1.1.-	53335|81799
chl:Chy400_0837	ncbi-geneid:7405343	3.8.1.3	53474
chl:Chy400_0844	ncbi-geneid:7405350	4.2.99.18	48150
chl:Chy400_0862	ncbi-geneid:7405368	3.5.99.2	48613
chl:Chy400_0863	ncbi-geneid:7405369	3.4.21.53	54211|52540|88697
chl:Chy400_0867	ncbi-geneid:7405373	2.7.1.69|2.7.3.9	51621|55804|52009|47831|55594
chl:Chy400_0868	ncbi-geneid:7405374	2.7.1.56	53613
chl:Chy400_0869	ncbi-geneid:7405375	2.7.1.69	52794
chl:Chy400_0870	ncbi-geneid:7405376	2.7.13.3	55874|47384|55785
chl:Chy400_0872	ncbi-geneid:7405378	1.13.11.27	54593
chl:Chy400_0876	ncbi-geneid:7405382	3.1.4.46	51695
chl:Chy400_0890	ncbi-geneid:7405394	3.1.11.5	52540|47781
chl:Chy400_0891	ncbi-geneid:7405395	1.1.1.26	51735|52283
chl:Chy400_0893	ncbi-geneid:7405397	2.3.1.-	55729
chl:Chy400_0916	ncbi-geneid:7405420	6.3.1.2	55931|54368
chl:Chy400_0920	ncbi-geneid:7405424	2.1.1.80	53335|48452|47757
chl:Chy400_0921	ncbi-geneid:7405425	3.1.1.61	52738|52172
chl:Chy400_0924	ncbi-geneid:7405428	2.7.13.3	55874|52172|47226|50341
chl:Chy400_0928	ncbi-geneid:7405432	2.7.9.3	56042|55326
chl:Chy400_0933	ncbi-geneid:7405437	5.2.1.8	54534|54534
chl:Chy400_0934	ncbi-geneid:7405438	4.2.1.113	51604|54826
chl:Chy400_0938	ncbi-geneid:7405442	6.3.5.5	52317|52021
chl:Chy400_0940	ncbi-geneid:7405444	2.4.1.-	53756
chl:Chy400_0942	ncbi-geneid:7405446	3.6.3.3|3.6.3.5	56784|81653|81665|55008
chl:Chy400_0944	ncbi-geneid:7405448	2.7.1.11	53784|53784
chl:Chy400_0948	ncbi-geneid:7405452	2.7.7.6	64484
chl:Chy400_0949	ncbi-geneid:7405453	2.7.7.6	64484
chl:Chy400_0950	ncbi-geneid:7405454	2.7.13.3	55874|47384|158472
chl:Chy400_0955	ncbi-geneid:7405459	2.7.1.36	55060|54211
chl:Chy400_0956	ncbi-geneid:7405460	6.1.1.20	56037|55681|50249|54991|46955
chl:Chy400_0971	ncbi-geneid:7406257	2.4.2.19	51690|54675
chl:Chy400_0978	ncbi-geneid:7406264	2.1.1.48|2.1.1.182	53335
chl:Chy400_0980	ncbi-geneid:7406266	1.1.1.37	56327|51735
chl:Chy400_0981	ncbi-geneid:7406267	3.2.1.17|5.4.99.12	55120|55174
chl:Chy400_1012	ncbi-geneid:7406298	3.4.24.57	53067
chl:Chy400_1029	ncbi-geneid:7406316	3.6.3.41	52540
chl:Chy400_1037	ncbi-geneid:7406324	3.6.4.12	52540|48024
chl:Chy400_1038	ncbi-geneid:7406328	1.2.7.3	52518|53323|52922
chl:Chy400_1039	ncbi-geneid:7402959	1.2.7.3	52518
chl:Chy400_1040	ncbi-geneid:7403121	1.2.1.3	53720
chl:Chy400_1061	ncbi-geneid:7403142	2.7.4.14	52540
chl:Chy400_1062	ncbi-geneid:7403143	6.3.5.2	52402|52317|54810
chl:Chy400_1064	ncbi-geneid:7403145	4.3.1.3
chl:Chy400_1065	ncbi-geneid:7403146	3.5.2.7	51556|51338|51338
chl:Chy400_1066	ncbi-geneid:7403147	4.2.1.49	111326
chl:Chy400_1069	ncbi-geneid:7403150	3.6.3.4	56784|81653|81665
chl:Chy400_1070	ncbi-geneid:7403151	1.3.3.5	49503|49503|49503
chl:Chy400_1072	ncbi-geneid:7403153	3.2.1.-	53955|48452|48452
chl:Chy400_1078	ncbi-geneid:7403159	2.7.7.7	52141
chl:Chy400_1080	ncbi-geneid:7403161	3.1.-.-	56281
chl:Chy400_1081	ncbi-geneid:7403162	3.5.4.13	51283
chl:Chy400_1084	ncbi-geneid:7403165	2.6.1.52	53383
chl:Chy400_1111	ncbi-geneid:7403192	2.7.7.7	89550|47781
chl:Chy400_1118	ncbi-geneid:7403199	2.9.1.1	53383
chl:Chy400_1137	ncbi-geneid:7405723	3.1.26.4	53098
chl:Chy400_1142	ncbi-geneid:7405730	3.1.22.4	53098
chl:Chy400_1144	ncbi-geneid:7405732	3.1.3.26	53850|55073|55073|52540|48452
chl:Chy400_1152	ncbi-geneid:7405741	2.7.8.6	51735
chl:Chy400_1154	ncbi-geneid:7405743	3.1.21.2	51658
chl:Chy400_1156	ncbi-geneid:7405745	3.1.1.1	53474
chl:Chy400_1167	ncbi-geneid:7405756	2.7.1.23	111331
chl:Chy400_1171	ncbi-geneid:7405760	4.1.2.40	51569
chl:Chy400_1173	ncbi-geneid:7405762	6.2.1.3	56801
chl:Chy400_1175	ncbi-geneid:7405764	3.2.1.21	51445|52279|56988
chl:Chy400_1177	ncbi-geneid:7405766	3.2.1.21	51445|52279
chl:Chy400_1181	ncbi-geneid:7405770	5.1.1.1	53822|47413
chl:Chy400_1182	ncbi-geneid:7405771	6.2.1.30	56801
chl:Chy400_1187	ncbi-geneid:7405776	6.2.1.3	56801
chl:Chy400_1190	ncbi-geneid:7405779	2.7.2	53633
chl:Chy400_1207	ncbi-geneid:7402894	4.1.1.19	51419|50621
chl:Chy400_1209	ncbi-geneid:7402896	5.1.3.8	48208
chl:Chy400_1214	ncbi-geneid:7402901	3.2.1.24	74650|88713|88688
chl:Chy400_1215	ncbi-geneid:7402902	3.2.1.52	51445
chl:Chy400_1216	ncbi-geneid:7402903	2.6.1.16	53697
chl:Chy400_1218	ncbi-geneid:7402905	1.1.1.1	50129|51735
chl:Chy400_1219	ncbi-geneid:7402906	1.1.1.133	51735
chl:Chy400_1220	ncbi-geneid:7402907	3.1.26.3	69065|54768
chl:Chy400_1221	ncbi-geneid:7402908	2.3.1.179	53901|53901
chl:Chy400_1222	ncbi-geneid:7402909	4.1.1.68	56529
chl:Chy400_1225	ncbi-geneid:7402912	4.2.1.47	51735
chl:Chy400_1227	ncbi-geneid:7402914	6.2.1.5	56059|52210
chl:Chy400_1229	ncbi-geneid:7402916	6.3.4.2	52540|52317
chl:Chy400_1240	ncbi-geneid:7402927	3.1.3.16	81606
chl:Chy400_1242	ncbi-geneid:7402929	3.1.-.-	64182
chl:Chy400_1252	ncbi-geneid:7402940	5.4.2.1	64158|53649
chl:Chy400_1255	ncbi-geneid:7402943	1.1.3.15	56176|55103
chl:Chy400_1261	ncbi-geneid:7402949	2.1.1.72	53335
chl:Chy400_1271	ncbi-geneid:7405942	5.4.99.16	51445|51011|56112
chl:Chy400_1272	ncbi-geneid:7406167	2.4.1.18	51445|51011|81296
chl:Chy400_1273	ncbi-geneid:7406168	3.2.1.141	51445|81296
chl:Chy400_1275	ncbi-geneid:7406170	5.4.99.15	51445
chl:Chy400_1277	ncbi-geneid:7406172	4.3.2.2	48557
chl:Chy400_1282	ncbi-geneid:7406177	2.7.13.3	55874|55781|47384|55785|55781
chl:Chy400_1283	ncbi-geneid:7406178	2.6.1.9	53383
chl:Chy400_1288	ncbi-geneid:7406183	1.15.1.1	54719|46609
chl:Chy400_1297	ncbi-geneid:7406193	1.6.5.3	52833
chl:Chy400_1298	ncbi-geneid:7406194	1.6.99.5|1.6.5.3	142019|140490|142984|52833
chl:Chy400_1299	ncbi-geneid:7406195	1.6.5.3	54862|54292
chl:Chy400_1308	ncbi-geneid:7406204	6.1.1.3	55681|55186|52954
chl:Chy400_1317	ncbi-geneid:7406213	3.5.1.-	53187
chl:Chy400_1322	ncbi-geneid:7406218	1.20.98.1	53706|50692
chl:Chy400_1323	ncbi-geneid:7406219	1.20.98.1	50022
chl:Chy400_1327	ncbi-geneid:7406223	3.6.3.8	81665|56784|81660|81653
chl:Chy400_1330	ncbi-geneid:7406226	5.1.3.13	51182
chl:Chy400_1332	ncbi-geneid:7406228	2.7.7.33	53448
chl:Chy400_1333	ncbi-geneid:7406229	4.2.1.46	51735
chl:Chy400_1335	ncbi-geneid:7406231	2.6.1.50	53383
chl:Chy400_1340	ncbi-geneid:7406236	5.1.3.2	51735
chl:Chy400_1343	ncbi-geneid:7406239	6.1.1.6	55681|50249
chl:Chy400_1353	ncbi-geneid:7406411	3.1.3.11	56655
chl:Chy400_1354	ncbi-geneid:7406412	2.1.1.-	53335|50249
chl:Chy400_1358	ncbi-geneid:7406416	2.7.13.3	55874|52172|47384|55785
chl:Chy400_1360	ncbi-geneid:7406418	5.99.1.3	56719|101904
chl:Chy400_1361	ncbi-geneid:7406419	2.1.1.72	53335
chl:Chy400_1366	ncbi-geneid:7406424	3.6.1.-	52540|50249
chl:Chy400_1368	ncbi-geneid:7406426	4.3.1.19	53686
chl:Chy400_1371	ncbi-geneid:7406429	2.1.1.-	53335|88697
chl:Chy400_1372	ncbi-geneid:7406430	2.3.1.1|2.3.1.35	56266
chl:Chy400_1375	ncbi-geneid:7406433	6.6.1.1	52540
chl:Chy400_1378	ncbi-geneid:7406435	3.7.1.3	53383
chl:Chy400_1381	ncbi-geneid:7406438	6.3.2.6	56104
chl:Chy400_1382	ncbi-geneid:7406439	6.3.3.1	56042|55326
chl:Chy400_1383	ncbi-geneid:7406440	2.4.2.17	53850|54913
chl:Chy400_1385	ncbi-geneid:7406442	6.1.1.21	55681|52954
chl:Chy400_1387	ncbi-geneid:7406444	2.7.13.3	55874|47384
chl:Chy400_1396	ncbi-geneid:7406453	3.1.26.4
chl:Chy400_1397	ncbi-geneid:7406454	1.3.1.26	55347|51735
chl:Chy400_1400	ncbi-geneid:7406457	3.4.11.-	144052
chl:Chy400_1402	ncbi-geneid:7406459	1.97.1.4	102114
chl:Chy400_1403	ncbi-geneid:7406460	3.4.21.89	51306
chl:Chy400_1424	ncbi-geneid:7406481	2.7.13.3	55874
chl:Chy400_1426	ncbi-geneid:7406483	3.6.4.12	52540
chl:Chy400_1431	ncbi-geneid:7406488	6.1.1.15	55681|52954|64586
chl:Chy400_1441	ncbi-geneid:7403534	2.7.1.-	101473
chl:Chy400_1444	ncbi-geneid:7403537	2.7.3.9	51621|52009|47831
chl:Chy400_1447	ncbi-geneid:7403540	2.7.3.9	51621|52009|47831
chl:Chy400_1450	ncbi-geneid:7403543	2.7.1.69	141530
chl:Chy400_1455	ncbi-geneid:7403548	2.3.1.12	52777|51230|47005|47005
chl:Chy400_1456	ncbi-geneid:7403549	1.2.4.1	52518|52922
chl:Chy400_1457	ncbi-geneid:7403550	1.2.4.1	52518
chl:Chy400_1463	ncbi-geneid:7403556	2.5.1.47	53686
chl:Chy400_1468	ncbi-geneid:7403562	4.2.1.17	52096
chl:Chy400_1469	ncbi-geneid:7403563	1.14.13.3	56645|47203
chl:Chy400_1470	ncbi-geneid:7403564	1.13.11.2	54593
chl:Chy400_1472	ncbi-geneid:7403566	1.2.1.10	55347|51735
chl:Chy400_1473	ncbi-geneid:7403567	4.1.3.39	51569|89000
chl:Chy400_1476	ncbi-geneid:7403570	5.3.2.-	55331
chl:Chy400_1478	ncbi-geneid:7403572	1.2.1.60	53720
chl:Chy400_1479	ncbi-geneid:7403573	4.1.1.77	56529
chl:Chy400_1482	ncbi-geneid:7403576	3.6.3.8	52540|54752
chl:Chy400_1485	ncbi-geneid:7403579	3.1.3.26	53850
chl:Chy400_1498	ncbi-geneid:7403592	6.3.5.1	52402|56317
chl:Chy400_1499	ncbi-geneid:7403593	1.2.1.16	53720
chl:Chy400_1500	ncbi-geneid:7403594	1.4.3.4	51905|54373
chl:Chy400_1501	ncbi-geneid:7403595	3.5.1.4|6.3.5.6|6.3.5.7	75304
chl:Chy400_1502	ncbi-geneid:7403596	6.3.4.14	56059|52440|51246|51230
chl:Chy400_1511	ncbi-geneid:7403605	4.1.1.48	51366
chl:Chy400_1521	ncbi-geneid:7402593	2.1.1.63|2.5.1.72	142754
chl:Chy400_1522	ncbi-geneid:7402594	1.4.3.16	51905|56425|46977
chl:Chy400_1528	ncbi-geneid:7402601	2.1.1.63	46767|53155
chl:Chy400_1529	ncbi-geneid:7402602	4.1.3.27	56322
chl:Chy400_1530	ncbi-geneid:7402603	6.1.1.2	52374
chl:Chy400_1532	ncbi-geneid:7402605	4.2.1.20	53686
chl:Chy400_1535	ncbi-geneid:7402608	1.14.99.-	51905
chl:Chy400_1541	ncbi-geneid:7402614	2.4.2.22	53271
chl:Chy400_1548	ncbi-geneid:7402621	6.3.5.6|6.3.5.7	141000
chl:Chy400_1550	ncbi-geneid:7402623	6.1.1.22	55681|50249
chl:Chy400_1555	ncbi-geneid:7402628	4.2.1.-	54637
chl:Chy400_1558	ncbi-geneid:7402631	2.6.1.42	56752
chl:Chy400_1563	ncbi-geneid:7402636	2.7.6.5	109604|81301|81271|55021
chl:Chy400_1564	ncbi-geneid:7402637	3.2.2.-	48150
chl:Chy400_1565	ncbi-geneid:7402638	2.7.13.3	55874|52172|55781|47384
chl:Chy400_1566	ncbi-geneid:7402639	4.3.1.1	48557
chl:Chy400_1571	ncbi-geneid:7402644	6.3.1.2	55931|54368
chl:Chy400_1572	ncbi-geneid:7402645	2.8.1.7	53383
chl:Chy400_1579	ncbi-geneid:7402652	3.4.11.18	55920
chl:Chy400_1580	ncbi-geneid:7402653	1.5.1.20	51730
chl:Chy400_1581	ncbi-geneid:7402654	2.5.1.48	53383
chl:Chy400_1584	ncbi-geneid:7402657	2.3.1.9	53901|53901
chl:Chy400_1585	ncbi-geneid:7402658	1.1.1.36	51735
chl:Chy400_1593	ncbi-geneid:7402666	2.7.11.1	55874
chl:Chy400_1597	ncbi-geneid:7406817	2.4.1.187	52091|52091
chl:Chy400_1601	ncbi-geneid:7406821	2.3.1.79	51161
chl:Chy400_1648	ncbi-geneid:7406868	5.4.2.8	53738|53738|53738|55957
chl:Chy400_1660	ncbi-geneid:7406880	3.4.21.92	52096
chl:Chy400_1663	ncbi-geneid:7406883	2.4.2.9	53271
chl:Chy400_1666	ncbi-geneid:7406886	1.2.7.5	48310|56228
chl:Chy400_1667	ncbi-geneid:7406887	2.7.2.11	53633|88697
chl:Chy400_1668	ncbi-geneid:7406888	6.1.1.17	52374|48163
chl:Chy400_1671	ncbi-geneid:7406891	1.18.1.2	51971|51971
chl:Chy400_1673	ncbi-geneid:7406893	2.3.1.9	53901|53901
chl:Chy400_1682	ncbi-geneid:7405071	3.2.1.21	51445
chl:Chy400_1690	ncbi-geneid:7405079	2.7.4.8	52540
chl:Chy400_1695	ncbi-geneid:7405084	3.5.1.14	53187|55031
chl:Chy400_1699	ncbi-geneid:7405088	3.6.3.-	52540
chl:Chy400_1700	ncbi-geneid:7405089	4.2.1.18	52096
chl:Chy400_1704	ncbi-geneid:7405093	4.1.2.-	51621
chl:Chy400_1706	ncbi-geneid:7405095	1.7.2.1	49503|49503
chl:Chy400_1708	ncbi-geneid:7405097	5.5.1.4	51735|55347
chl:Chy400_1715	ncbi-geneid:7405104	2.1.3.3	53671
chl:Chy400_1720	ncbi-geneid:7405109	2.7.13.3	55874|52172|55781|55781|55781|47384
chl:Chy400_1737	ncbi-geneid:7405126	3.5.1.4	75304
chl:Chy400_1738	ncbi-geneid:7405127	2.4.2.14	56235|53271
chl:Chy400_1751	ncbi-geneid:7405140	1.1.1.38	51735|53223|55021
chl:Chy400_1753	ncbi-geneid:7405142	1.2.1.41	53720
chl:Chy400_1757	ncbi-geneid:7403287	2.1.1.-	53335
chl:Chy400_1760	ncbi-geneid:7403290	2.7.7.7|3.6.4.12	53098|52540
chl:Chy400_1770	ncbi-geneid:7403300	2.6.1.50	53383
chl:Chy400_1771	ncbi-geneid:7403301	5.1.3.2	51735
chl:Chy400_1772	ncbi-geneid:7403302	2.6.1.50	53383
chl:Chy400_1785	ncbi-geneid:7403315	4.4.1.8	53383
chl:Chy400_1786	ncbi-geneid:7403316	6.4.1.2	52096
chl:Chy400_1787	ncbi-geneid:7403317	6.4.1.2	52096
chl:Chy400_1800	ncbi-geneid:7403333	5.1.1.17	53383
chl:Chy400_1801	ncbi-geneid:7403334	3.1.1.29	53178
chl:Chy400_1802	ncbi-geneid:7403335	1.8.4.11	55068
chl:Chy400_1808	ncbi-geneid:7403341	2.7.13.3	55874|52172|47226|50341|47384
chl:Chy400_1810	ncbi-geneid:7403343	3.1.1.61	52738|52172
chl:Chy400_1811	ncbi-geneid:7403344	2.1.1.80	53335|48452
chl:Chy400_1814	ncbi-geneid:7403347	2.7.11.1	55874
chl:Chy400_1816	ncbi-geneid:7403349	1.1.1.27	56327|51735
chl:Chy400_1822	ncbi-geneid:7403355	3.6.3.31	52540|50331
chl:Chy400_1824	ncbi-geneid:7403357	2.1.3.3	161098
chl:Chy400_1832	ncbi-geneid:7403365	2.3.1.61	52777|51230|47005
chl:Chy400_1833	ncbi-geneid:7406248	1.2.4.4	52518|52922
chl:Chy400_1834	ncbi-geneid:7406329	1.2.4.4	52518
chl:Chy400_1838	ncbi-geneid:7406333	3.2.1.4	53187|101821
chl:Chy400_1839	ncbi-geneid:7406334	1.4.1.3	51735|53223
chl:Chy400_1844	ncbi-geneid:7406339	2.7.1.48	52540
chl:Chy400_1855	ncbi-geneid:7406350	3.5.1.4|6.3.5.6|6.3.5.7	75304
chl:Chy400_1861	ncbi-geneid:7406356	2.6.1.19	53383
chl:Chy400_1863	ncbi-geneid:7406358	2.7.1.15	53613
chl:Chy400_1870	ncbi-geneid:7406365	1.3.99.16	47741|54292
chl:Chy400_1871	ncbi-geneid:7406366	1.3.99.16	56003|56003
chl:Chy400_1875	ncbi-geneid:7406370	4.1.3.27	52317
chl:Chy400_1889	ncbi-geneid:7406384	5.1.3.10	51735
chl:Chy400_1894	ncbi-geneid:7406389	1.17.4.1	51998|48168
chl:Chy400_1896	ncbi-geneid:7406391	2.4.2.18	52418|47648
chl:Chy400_1904	ncbi-geneid:7406399	2.7.7.24	53448
chl:Chy400_1913	ncbi-geneid:7406408	1.2.1.3	53720
chl:Chy400_1918	ncbi-geneid:7404015	6.3.5.5	56059|56059|52440|48108|52440|52335
chl:Chy400_1923	ncbi-geneid:7404020	2.7.13.3	55874|47384
chl:Chy400_1939	ncbi-geneid:7404036	6.1.1.15	52954|55826|55681
chl:Chy400_1941	ncbi-geneid:7404038	1.5.1.12	53720
chl:Chy400_1942	ncbi-geneid:7404039	5.1.1.1	51419|50621|53623|53244|63418
chl:Chy400_1946	ncbi-geneid:7404043	2.7.7.23|2.3.1.157	53448|51161
chl:Chy400_1951	ncbi-geneid:7404048	2.4.1.129	56601
chl:Chy400_1958	ncbi-geneid:7404055	2.1.1.72	53335
chl:Chy400_1961	ncbi-geneid:7404058	3.1.21.3	116734|116734
chl:Chy400_1964	ncbi-geneid:7404061	3.1.21.3	52540|52540
chl:Chy400_1967	ncbi-geneid:7404064	1.14.-.-	51905
chl:Chy400_1975	ncbi-geneid:7404072	2.2.1.1	52518|52518|52922
chl:Chy400_1978	ncbi-geneid:7404075	4.1.3.-	51366
chl:Chy400_1980	ncbi-geneid:7404077	2.7.13.3	55874|55781|47384
chl:Chy400_1984	ncbi-geneid:7404081	3.6.4.12	52540
chl:Chy400_1987	ncbi-geneid:7404084	3.4.21.102	52096|50156
chl:Chy400_1988	ncbi-geneid:7404085	2.1.1.-	75217|88697
chl:Chy400_1989	ncbi-geneid:7404086	5.3.1.8	51182
chl:Chy400_1990	ncbi-geneid:7404087	2.1.1.-	53335
chl:Chy400_1991	ncbi-geneid:7404088	6.1.1.16	52374|47323
chl:Chy400_1995	ncbi-geneid:7404497	5.4.99.2	51703
chl:Chy400_2004	ncbi-geneid:7404506	1.3.1.74|2.-.-.-	102114
chl:Chy400_2006	ncbi-geneid:7404508	2.5.1.1|2.5.1.10|2.5.1.29	48576
chl:Chy400_2016	ncbi-geneid:7404518	3.6.3.-	52540
chl:Chy400_2019	ncbi-geneid:7404521	4.1.99.3	48173
chl:Chy400_2023	ncbi-geneid:7404525	2.-.-.-	54690
chl:Chy400_2028	ncbi-geneid:7404530	2.5.1.48	53383
chl:Chy400_2031	ncbi-geneid:7404533	1.3.99.1	46548|54292
chl:Chy400_2032	ncbi-geneid:7404534	1.3.99.1	51905|46977|56425
chl:Chy400_2040	ncbi-geneid:7404543	6.2.1.-	56801
chl:Chy400_2042	ncbi-geneid:7404545	2.4.2.9	53271
chl:Chy400_2043	ncbi-geneid:7404546	2.1.3.2	53671
chl:Chy400_2044	ncbi-geneid:7404547	3.5.2.3	51556|51338
chl:Chy400_2046	ncbi-geneid:7404549	3.4.17.19	55486
chl:Chy400_2050	ncbi-geneid:7404553	3.2.1.20	51445|74650|51011
chl:Chy400_2055	ncbi-geneid:7404558	2.7.1.24	52540
chl:Chy400_2058	ncbi-geneid:7404561	2.5.1.7	55205
chl:Chy400_2064	ncbi-geneid:7404567	2.6.1.-	53383
chl:Chy400_2076	ncbi-geneid:7406493	1.1.1.3	55347|51735
chl:Chy400_2085	ncbi-geneid:7406502	2.3.1.179	53901|53901
chl:Chy400_2086	ncbi-geneid:7406503	2.6.1.9	53383
chl:Chy400_2089	ncbi-geneid:7406506	4.2.1.19	54211|54211
chl:Chy400_2094	ncbi-geneid:7406511	2.6.1.11|2.6.1.17	53383
chl:Chy400_2095	ncbi-geneid:7406512	6.3.4.4	52540
chl:Chy400_2096	ncbi-geneid:7406513	2.7.7.24	53448
chl:Chy400_2098	ncbi-geneid:7406515	1.1.1.25	53223|51735
chl:Chy400_2101	ncbi-geneid:7406518	4.2.3.1	53686
chl:Chy400_2108	ncbi-geneid:7406525	2.4.1.12	53448|53448
chl:Chy400_2114	ncbi-geneid:7406531	2.4.-.-	53756
chl:Chy400_2117	ncbi-geneid:7406534	1.6.5.5	51735|50129
chl:Chy400_2118	ncbi-geneid:7406535	2.7.2.4	53633|55021|55021
chl:Chy400_2120	ncbi-geneid:7406537	2.5.1.54	51569
chl:Chy400_2121	ncbi-geneid:7406538	4.2.1.52	51569
chl:Chy400_2122	ncbi-geneid:7406539	2.7.7.24	53448
chl:Chy400_2124	ncbi-geneid:7406541	4.2.1.47	51735
chl:Chy400_2127	ncbi-geneid:7406544	1.2.4.1	52518
chl:Chy400_2128	ncbi-geneid:7406545	1.2.4.1	52518|52922
chl:Chy400_2129	ncbi-geneid:7406546	2.3.1.61|2.3.1.12	52777|51230|47005
chl:Chy400_2138	ncbi-geneid:7406555	1.6.5.3	54862
chl:Chy400_2139	ncbi-geneid:7406556	1.6.99.5|1.6.5.3	56762
chl:Chy400_2140	ncbi-geneid:7406557	1.6.5.3	143243
chl:Chy400_2141	ncbi-geneid:7406558	1.6.99.5	56770
chl:Chy400_2159	ncbi-geneid:7405470	1.1.1.169	48179|51735
chl:Chy400_2160	ncbi-geneid:7405471	1.11.1.15	52833
chl:Chy400_2171	ncbi-geneid:7405484	3.4.21.102	52096|50156
chl:Chy400_2172	ncbi-geneid:7405485	3.2.1.4	53187|101821
chl:Chy400_2173	ncbi-geneid:7405486	2.7.7.19	81891|81301
chl:Chy400_2177	ncbi-geneid:7405491	5.4.2.6	56784
chl:Chy400_2178	ncbi-geneid:7405492	2.4.1.230	48208|74650
chl:Chy400_2182	ncbi-geneid:7405496	5.1.1.1	53822|47413
chl:Chy400_2184	ncbi-geneid:7405498	6.1.1.19	52374|47323|55190
chl:Chy400_2186	ncbi-geneid:7405500	3.1.3.41	56784
chl:Chy400_2194	ncbi-geneid:7405508	6.4.1.3	52096|52096
chl:Chy400_2198	ncbi-geneid:7405513	6.3.4.-	52402|56037|82829
chl:Chy400_2199	ncbi-geneid:7405514	2.4.2.8	53271
chl:Chy400_2200	ncbi-geneid:7405515	3.6.4.3|3.4.24.-	52540|140990
chl:Chy400_2202	ncbi-geneid:7405517	1.1.1.169	48179|51735
chl:Chy400_2203	ncbi-geneid:7405518	2.7.1.33	52540
chl:Chy400_2205	ncbi-geneid:7405520	2.3.2.2	56235
chl:Chy400_2208	ncbi-geneid:7405523	2.7.7.8	54211|54211|55666|55666|50249|54791|46915
chl:Chy400_2210	ncbi-geneid:7405525	3.6.4.12	52540
chl:Chy400_2218	ncbi-geneid:7405533	3.6.1.31|3.5.4.19	141734|101386
chl:Chy400_2219	ncbi-geneid:7405534	3.5.4.10|2.1.2.3	53927|52335
chl:Chy400_2225	ncbi-geneid:7405540	2.7.13.3	55874|55781|55785|47384
chl:Chy400_2227	ncbi-geneid:7405542	1.8.1.9	51905
chl:Chy400_2231	ncbi-geneid:7404821	1.4.1.3	51735|53223
chl:Chy400_2234	ncbi-geneid:7404824	2.1.1.-	75217|55315
chl:Chy400_2236	ncbi-geneid:7404826	1.3.1.74	53067|53067|100920
chl:Chy400_2243	ncbi-geneid:7404833	1.2.7.-	52518|52518|53323|52922|54862
chl:Chy400_2244	ncbi-geneid:7404834	1.3.3.1	51395
chl:Chy400_2247	ncbi-geneid:7404837	4.1.2.27	53383
chl:Chy400_2250	ncbi-geneid:7404840	1.3.1.83	51905
chl:Chy400_2258	ncbi-geneid:7404848	2.7.13.3	55874|52172|47384
chl:Chy400_2259	ncbi-geneid:7404849	2.7.13.3	55874|55781|47384|103190|158472
chl:Chy400_2267	ncbi-geneid:7404857	4.2.3.4	56796
chl:Chy400_2278	ncbi-geneid:7404868	2.7.7.4|2.7.1.25	52374|88697|52540
chl:Chy400_2283	ncbi-geneid:7404873	2.7.10.2	52540
chl:Chy400_2286	ncbi-geneid:7404876	1.1.1.271	51735
chl:Chy400_2293	ncbi-geneid:7404883	6.2.1.30	56801
chl:Chy400_2298	ncbi-geneid:7404888	1.1.2.4|1.1.3.15	56176|55103
chl:Chy400_2300	ncbi-geneid:7404890	1.1.2.4	56176|55103|56176|55103
chl:Chy400_2302	ncbi-geneid:7404892	1.2.7.-	54862|53706
chl:Chy400_2307	ncbi-geneid:7404897	1.9.3.1	49503|46626|81464
chl:Chy400_2308	ncbi-geneid:7404898	1.9.3.1	81442
chl:Chy400_2309	ncbi-geneid:7404899	1.9.3.1	81452
chl:Chy400_2319	ncbi-geneid:7402807	3.1.3.48	52788
chl:Chy400_2348	ncbi-geneid:7402836	5.3.1.9	53697
chl:Chy400_2365	ncbi-geneid:7402857	3.5.4.5	53927
chl:Chy400_2367	ncbi-geneid:7402859	2.7.6.1	53271
chl:Chy400_2370	ncbi-geneid:7402863	3.5.4.26|1.1.1.193	53597|53927
chl:Chy400_2371	ncbi-geneid:7402864	2.5.1.9	63380|63380
chl:Chy400_2372	ncbi-geneid:7402865	3.5.4.25|4.1.99.12	55821|142695
chl:Chy400_2373	ncbi-geneid:7402866	2.5.1.9|2.5.1.78	52121
chl:Chy400_2375	ncbi-geneid:7402868	1.3.1.74	50494|50156
chl:Chy400_2379	ncbi-geneid:7402872	6.3.2.1	52374
chl:Chy400_2380	ncbi-geneid:7402873	2.1.2.11	51621
chl:Chy400_2401	ncbi-geneid:7406751	5.4.99.5	55298
chl:Chy400_2402	ncbi-geneid:7406752	2.5.1.54	51569
chl:Chy400_2403	ncbi-geneid:7406753	4.-.-.-	51366
chl:Chy400_2404	ncbi-geneid:7406754	2.6.-.-	52317
chl:Chy400_2407	ncbi-geneid:7406757	2.7.4.9	52540
chl:Chy400_2414	ncbi-geneid:7406764	1.5.1.2	48179|51735
chl:Chy400_2423	ncbi-geneid:7406773	1.4.3.4	51905|54373
chl:Chy400_2424	ncbi-geneid:7406774	1.3.1.74	53067|53067|100920
chl:Chy400_2435	ncbi-geneid:7406787	3.5.1.59	52499
chl:Chy400_2437	ncbi-geneid:7406789	3.5.2.9|3.5.2.14	53067
chl:Chy400_2438	ncbi-geneid:7406790	4.1.3.4	51569
chl:Chy400_2439	ncbi-geneid:7406791	2.8.3.16	89796
chl:Chy400_2455	ncbi-geneid:7406807	1.1.1.1	50129|51735
chl:Chy400_2459	ncbi-geneid:7406811	2.7.1.5	53067|53067
chl:Chy400_2461	ncbi-geneid:7406813	5.3.1.14	51658
chl:Chy400_2462	ncbi-geneid:7405626	5.1.3.-	54909
chl:Chy400_2466	ncbi-geneid:7405630	3.6.3.17	52540|52540
chl:Chy400_2484	ncbi-geneid:7405648	3.5.4.4	52374|53335
chl:Chy400_2487	ncbi-geneid:7405651	2.7.1.21	52540|57716
chl:Chy400_2490	ncbi-geneid:7405654	4.2.1.46	51735
chl:Chy400_2491	ncbi-geneid:7405655	4.1.1.21|5.4.99.18	52255
chl:Chy400_2492	ncbi-geneid:7405656	4.1.1.21|6.3.4.18	56059|52440|51246
chl:Chy400_2500	ncbi-geneid:7405664	6.1.1.12	55681|50249|55261
chl:Chy400_2502	ncbi-geneid:7405666	3.5.1.11	56235
chl:Chy400_2505	ncbi-geneid:7405669	2.7.7.19	81891|81301
chl:Chy400_2513	ncbi-geneid:7405677	4.1.1.32	53795|68923
chl:Chy400_2521	ncbi-geneid:7405685	1.3.3.1	51395
chl:Chy400_2522	ncbi-geneid:7405686	6.3.2.13	53623|53244|63418
chl:Chy400_2528	ncbi-geneid:7405692	2.7.1.2	53067
chl:Chy400_2535	ncbi-geneid:7405699	1.14.99.-	51905
chl:Chy400_2542	ncbi-geneid:7404660	2.6.1.1	53383
chl:Chy400_2545	ncbi-geneid:7404663	2.7.11.1	55874
chl:Chy400_2546	ncbi-geneid:7404664	2.7.11.1	55874
chl:Chy400_2553	ncbi-geneid:7404671	2.1.1.-	53335
chl:Chy400_2577	ncbi-geneid:7404695	2.7.4.3	52540|57774
chl:Chy400_2583	ncbi-geneid:7404701	2.7.7.6	56553|55257|47789
chl:Chy400_2585	ncbi-geneid:7404703	5.4.99.12	55120
chl:Chy400_2589	ncbi-geneid:7404707	2.7.7.3	52374
chl:Chy400_2593	ncbi-geneid:7404711	2.3.1.41|2.3.1.180	53901
chl:Chy400_2594	ncbi-geneid:7404712	2.3.1.39	52151|55048
chl:Chy400_2601	ncbi-geneid:7404719	1.3.1.74	102114
chl:Chy400_2607	ncbi-geneid:7404725	2.7.7.7	48019|52540
chl:Chy400_2611	ncbi-geneid:7404729	1.14.99.-	51905
chl:Chy400_2614	ncbi-geneid:7404732	1.9.3.1	49503
chl:Chy400_2615	ncbi-geneid:7404733	1.9.3.1	81442
chl:Chy400_2616	ncbi-geneid:7404734	3.6.3.34	52540
chl:Chy400_2622	ncbi-geneid:7403285	2.7.13.3	55874|47384|158472
chl:Chy400_2645	ncbi-geneid:7403388	2.3.1.118	54001
chl:Chy400_2676	ncbi-geneid:7403419	6.3.3.2	100950
chl:Chy400_2682	ncbi-geneid:7403425	6.1.1.14	55681|52954
chl:Chy400_2688	ncbi-geneid:7403431	3.6.3.29	52540|50331
chl:Chy400_2696	ncbi-geneid:7403439	2.7.7.6	56553|55257|47789
chl:Chy400_2704	ncbi-geneid:7405781	2.7.-.-	52540
chl:Chy400_2705	ncbi-geneid:7405782	5.4.99.2	51703|52242
chl:Chy400_2706	ncbi-geneid:7405783	5.4.99.2	51703|52242
chl:Chy400_2707	ncbi-geneid:7405784	3.4.17.11	53187|55031
chl:Chy400_2709	ncbi-geneid:7405786	2.7.1.95	56112
chl:Chy400_2710	ncbi-geneid:7405787	3.7.1.2	56529|63433
chl:Chy400_2712	ncbi-geneid:7405789	1.13.11.5	51182
chl:Chy400_2718	ncbi-geneid:7405799	1.3.1.12	51735|48179
chl:Chy400_2720	ncbi-geneid:7405801	4.2.3.5	103263
chl:Chy400_2722	ncbi-geneid:7405803	2.1.1.-	53335
chl:Chy400_2723	ncbi-geneid:7405804	2.7.7.27	53448|51161
chl:Chy400_2724	ncbi-geneid:7405805	2.7.7.27	53448|51161
chl:Chy400_2727	ncbi-geneid:7405808	2.1.1.72	53335
chl:Chy400_2737	ncbi-geneid:7405818	3.1.3.1	53649
chl:Chy400_2740	ncbi-geneid:7405821	2.4.1.4	51445|51011
chl:Chy400_2744	ncbi-geneid:7405825	2.1.2.1	53383
chl:Chy400_2747	ncbi-geneid:7405828	2.7.4.1	56024|143724|56024|140356
chl:Chy400_2753	ncbi-geneid:7405835	3.1.1.31	100950
chl:Chy400_2758	ncbi-geneid:7405840	1.18.-.-	52540
chl:Chy400_2760	ncbi-geneid:7405842	1.18.-.-	53807
chl:Chy400_2761	ncbi-geneid:7405843	1.18.-.-	53807
chl:Chy400_2767	ncbi-geneid:7405849	6.3.5.10	52540|52317
chl:Chy400_2768	ncbi-geneid:7405850	4.1.1.81	53383
chl:Chy400_2769	ncbi-geneid:7405851	2.7.7.62|2.7.1.156	52540
chl:Chy400_2770	ncbi-geneid:7405852	6.3.5.9|6.3.1	52540|52317
chl:Chy400_2771	ncbi-geneid:7405853	2.1.1.107	53790
chl:Chy400_2772	ncbi-geneid:7405854	2.1.1.131	159672|53790|159664|51735|75615
chl:Chy400_2773	ncbi-geneid:7405855	2.1.1.133	53790
chl:Chy400_2774	ncbi-geneid:7405856	2.1.1.130|2.1.1.151	53790
chl:Chy400_2775	ncbi-geneid:7405857	2.1.1.132	53790|53335
chl:Chy400_2777	ncbi-geneid:7405859	5.4.1.2	63965
chl:Chy400_2779	ncbi-geneid:7405941	4.99.1.3	53800
chl:Chy400_2787	ncbi-geneid:7404258	2.4.2.21	52733
chl:Chy400_2789	ncbi-geneid:7404260	2.5.1.17	52540
chl:Chy400_2794	ncbi-geneid:7404265	4.3.1.19	53686|55021|55021
chl:Chy400_2796	ncbi-geneid:7404267	4.1.2.5	53383
chl:Chy400_2797	ncbi-geneid:7404268	2.1.1.11	53335
chl:Chy400_2799	ncbi-geneid:7404270	1.14.13.81	47240
chl:Chy400_2802	ncbi-geneid:7404273	1.2.1.70	69742|51735|69075
chl:Chy400_2803	ncbi-geneid:7404274	2.5.1.61	53850|54782
chl:Chy400_2804	ncbi-geneid:7404275	4.2.1.75	69618
chl:Chy400_2805	ncbi-geneid:7404276	4.2.1.24	51569
chl:Chy400_2806	ncbi-geneid:7404277	4.1.1.37	51726
chl:Chy400_2807	ncbi-geneid:7404278	5.4.3.8	53383
chl:Chy400_2808	ncbi-geneid:7404279	1.3.3.3	102886
chl:Chy400_2809	ncbi-geneid:7404280	3.4.24.-	55486
chl:Chy400_2823	ncbi-geneid:7404294	2.1.2.10	103025|101790
chl:Chy400_2826	ncbi-geneid:7404297	1.2.1.75|1.1.1.298	51735|51735|51735
chl:Chy400_2833	ncbi-geneid:7404305	2.1.1.79	53335
chl:Chy400_2841	ncbi-geneid:7404313	3.1.1.45	53474
chl:Chy400_2845	ncbi-geneid:7404317	3.4.13.19	51556
chl:Chy400_2846	ncbi-geneid:7404318	3.5.1.16	53187|55031
chl:Chy400_2847	ncbi-geneid:7404319	6.3.4.3	52540
chl:Chy400_2852	ncbi-geneid:7404324	2.7.7.7	55979|55979|55979
chl:Chy400_2853	ncbi-geneid:7404325	4.2.3.12	55620|55620
chl:Chy400_2854	ncbi-geneid:7404326	3.5.4.16	55620
chl:Chy400_2859	ncbi-geneid:7405546	2.7.13.3	55874|55781|55781|55781|55781|55781|55781|55781|55781|47384|55781|55781|55781|55781|55785|55781
chl:Chy400_2861	ncbi-geneid:7405548	6.1.1.9	52374|50677|47323|46589
chl:Chy400_2868	ncbi-geneid:7405555	2.7.11.1	56112
chl:Chy400_2870	ncbi-geneid:7405557	3.1.3.16	81606
chl:Chy400_2874	ncbi-geneid:7405561	6.1.1.14	109604
chl:Chy400_2878	ncbi-geneid:7405565	2.7.1.56	53613
chl:Chy400_2894	ncbi-geneid:7405581	2.7.7.12	54197|54197
chl:Chy400_2898	ncbi-geneid:7405585	3.1.3.5	64167
chl:Chy400_2901	ncbi-geneid:7405588	2.5.1.32	48576
chl:Chy400_2904	ncbi-geneid:7405591	2.7.7.13	53448|51161
chl:Chy400_2909	ncbi-geneid:7405596	6.1.1.5	52374|47323|50677
chl:Chy400_2910	ncbi-geneid:7405597	1.3.1.74	50494|50156
chl:Chy400_2911	ncbi-geneid:7405598	1.1.1.23	53720
chl:Chy400_2924	ncbi-geneid:7405611	4.2.1.20	53686
chl:Chy400_2927	ncbi-geneid:7405614	5.3.1.24	51366
chl:Chy400_2936	ncbi-geneid:7405623	3.1.3.25	56655
chl:Chy400_2938	ncbi-geneid:7405625	2.3.1.128	55729
chl:Chy400_2948	ncbi-geneid:7406031	2.7.7.7
chl:Chy400_2950	ncbi-geneid:7406033	3.2.1.26	75005|49899
chl:Chy400_2954	ncbi-geneid:7406037	5.1.1.1	53822|47413
chl:Chy400_2957	ncbi-geneid:7406040	1.1.1.100	51735
chl:Chy400_2972	ncbi-geneid:7406054	3.5.2.3	51556
chl:Chy400_2982	ncbi-geneid:7406065	6.1.1.4	52374|50677|47323
chl:Chy400_2995	ncbi-geneid:7406078	1.12.99.6	56762
chl:Chy400_2996	ncbi-geneid:7406079	1.12.99.6	56770
chl:Chy400_3012	ncbi-geneid:7406095	3.4.15.6	52317
chl:Chy400_3014	ncbi-geneid:7406097	1.11.1.9	52833
chl:Chy400_3030	ncbi-geneid:7404425	1.14.16.1	56534
chl:Chy400_3035	ncbi-geneid:7404430	2.2.1.2	51569
chl:Chy400_3036	ncbi-geneid:7404431	2.7.1.19	52540
chl:Chy400_3037	ncbi-geneid:7404432	1.2.4.1	52518|52518|52922
chl:Chy400_3043	ncbi-geneid:7404438	1.1.1.1	50129|51735
chl:Chy400_3044	ncbi-geneid:7404439	3.1.3.18	56784
chl:Chy400_3050	ncbi-geneid:7404445	2.7.13.3	55874|52172|47384|55785|55781|55781
chl:Chy400_3052	ncbi-geneid:7404447	3.4.21.92	52096
chl:Chy400_3055	ncbi-geneid:7404450	2.7.2.3	53748
chl:Chy400_3059	ncbi-geneid:7404454	2.7.13.3	55874|55781|55781|47384|55781
chl:Chy400_3065	ncbi-geneid:7404460	5.2.1.8	50891
chl:Chy400_3068	ncbi-geneid:7404463	6.4.1.4	56059|52440|51246|51230
chl:Chy400_3075	ncbi-geneid:7404470	2.8.1.8	102114
chl:Chy400_3076	ncbi-geneid:7404471	1.8.1.4	51905|55424
chl:Chy400_3078	ncbi-geneid:7404473	4.1.1.28	53383
chl:Chy400_3081	ncbi-geneid:7404477	2.4.2.29	51713
chl:Chy400_3083	ncbi-geneid:7404479	3.1.3.2|3.1.3.48	52788
chl:Chy400_3086	ncbi-geneid:7404482	4.3.1.12	51735
chl:Chy400_3087	ncbi-geneid:7404483	1.1.1.22	51735|52413|48179
chl:Chy400_3088	ncbi-geneid:7404484	4.2.1.9	143975|52016
chl:Chy400_3096	ncbi-geneid:7404492	1.1.1.169	48179|51735
chl:Chy400_3101	ncbi-geneid:7402671	2.7.13.3	55874|47384|55785
chl:Chy400_3109	ncbi-geneid:7402679	2.7.7.12
chl:Chy400_3115	ncbi-geneid:7402685	3.6.3.-	52540|90123
chl:Chy400_3116	ncbi-geneid:7402686	3.4.21.53	54211|52540|88697
chl:Chy400_3119	ncbi-geneid:7402689	3.8.1.2	56784
chl:Chy400_3133	ncbi-geneid:7402703	1.1.1.42	53659|54631
chl:Chy400_3135	ncbi-geneid:7402705	1.6.99.5|1.6.5.3	56770
chl:Chy400_3136	ncbi-geneid:7402706	1.6.5.3	143243
chl:Chy400_3137	ncbi-geneid:7402707	1.6.99.5|1.6.5.3	56762
chl:Chy400_3138	ncbi-geneid:7402708	1.6.5.3	52833
chl:Chy400_3139	ncbi-geneid:7402709	1.6.99.5|1.6.5.3	142019|140490|142984
chl:Chy400_3140	ncbi-geneid:7402710	1.6.5.3	53706|54862|54292|50692
chl:Chy400_3142	ncbi-geneid:7402712	1.6.5.3	54862
chl:Chy400_3149	ncbi-geneid:7402719	1.3.1.9	51735
chl:Chy400_3150	ncbi-geneid:7402720	5.2.1.8	54534|109998
chl:Chy400_3152	ncbi-geneid:7402722	2.7.7.-	56731|57783
chl:Chy400_3153	ncbi-geneid:7402723	3.1.5.1	109604
chl:Chy400_3156	ncbi-geneid:7402726	2.7.8.-	56024
chl:Chy400_3159	ncbi-geneid:7402729	3.2.2.-	48150
chl:Chy400_3160	ncbi-geneid:7402730	2.1.1.37	53335
chl:Chy400_3165	ncbi-geneid:7402735	2.4.2.1	53167
chl:Chy400_3175	ncbi-geneid:7402745	3.5.1.-	52467
chl:Chy400_3176	ncbi-geneid:7402746	5.4.2.1
chl:Chy400_3177	ncbi-geneid:7402747	3.6.3.16	52540|49764
chl:Chy400_3178	ncbi-geneid:7402748	3.5.3.1	52768
chl:Chy400_3180	ncbi-geneid:7404091	2.1.1.-	102114
chl:Chy400_3181	ncbi-geneid:7404092	6.1.1.21	55681|52954
chl:Chy400_3200	ncbi-geneid:7404111	2.7.1.26|2.7.7.2	82114|52374
chl:Chy400_3201	ncbi-geneid:7404112	1.1.1.30	51735
chl:Chy400_3202	ncbi-geneid:7404113	2.7.4.3	52540
chl:Chy400_3203	ncbi-geneid:7404114	2.7.11.1	56112|48452|48452
chl:Chy400_3205	ncbi-geneid:7404116	2.7.7.13|5.4.2.8	53448|51161|53738|53738|55957|53738
chl:Chy400_3208	ncbi-geneid:7404120	2.7.9.1	56059|51621|52009
chl:Chy400_3209	ncbi-geneid:7404121	5.1.1.4	54506
chl:Chy400_3214	ncbi-geneid:7404126	2.3.3.9	51645
chl:Chy400_3215	ncbi-geneid:7404127	6.3.5.6|6.3.5.7	55931|89095
chl:Chy400_3221	ncbi-geneid:7404134	3.6.3.-	52540
chl:Chy400_3236	ncbi-geneid:7404149	2.3.1.183	55729
chl:Chy400_3252	ncbi-geneid:7404165	1.17.1.4	56003|54665
chl:Chy400_3254	ncbi-geneid:7404167	5.99.1.3	56719|55874|54211
chl:Chy400_3263	ncbi-geneid:7404583	5.4.99.12	55120|88697
chl:Chy400_3266	ncbi-geneid:7404586	2.5.1.6	55973|55973|55973
chl:Chy400_3267	ncbi-geneid:7404587	3.3.1.1	52283|51735
chl:Chy400_3269	ncbi-geneid:7404589	2.7.1.20	53613
chl:Chy400_3271	ncbi-geneid:7404591	5.3.1.23	100950
chl:Chy400_3282	ncbi-geneid:7404602	2.7.13.3	55874|55781|47384|55781|55785
chl:Chy400_3283	ncbi-geneid:7404603	5.1.99.1	54593
chl:Chy400_3286	ncbi-geneid:7404606	3.6.3.14	51344|46604
chl:Chy400_3287	ncbi-geneid:7404607	3.6.3.14	52540|47917|50615
chl:Chy400_3288	ncbi-geneid:7404608	3.6.3.14	52943
chl:Chy400_3289	ncbi-geneid:7404609	3.6.3.14	52540|47917|50615
chl:Chy400_3290	ncbi-geneid:7404610	3.6.3.14	160527
chl:Chy400_3291	ncbi-geneid:7404611	3.6.3.14	81573
chl:Chy400_3292	ncbi-geneid:7404612	3.6.3.14	81333
chl:Chy400_3293	ncbi-geneid:7404613	3.6.3.14	81336
chl:Chy400_3308	ncbi-geneid:7404628	5.2.1.8	54534
chl:Chy400_3315	ncbi-geneid:7404635	2.7.7.7
chl:Chy400_3321	ncbi-geneid:7404641	2.7.6.2	63999|63862
chl:Chy400_3324	ncbi-geneid:7404644	6.1.1.1	52374|55174
chl:Chy400_3331	ncbi-geneid:7404651	3.6.4.13	52540
chl:Chy400_3335	ncbi-geneid:7404655	2.1.1.10	82282
chl:Chy400_3340	ncbi-geneid:7403931	5.3.1.6	89623
chl:Chy400_3342	ncbi-geneid:7403933	3.5.1.88	56420
chl:Chy400_3344	ncbi-geneid:7403935	3.6.4.-	52540|52540|52540|143517|141259
chl:Chy400_3349	ncbi-geneid:7403940	2.1.1.33	53335
chl:Chy400_3355	ncbi-geneid:7403946	3.2.1.-	51445|81296|51011
chl:Chy400_3356	ncbi-geneid:7403947	2.7.13.3	55874|52172|55785|47226|47384|55785|55785
chl:Chy400_3357	ncbi-geneid:7403948	3.2.-.-	52317
chl:Chy400_3369	ncbi-geneid:7403960	1.2.4.1	52518
chl:Chy400_3372	ncbi-geneid:7403963	2.7.1.71	52540
chl:Chy400_3375	ncbi-geneid:7403966	2.7.1.40	51621|52935|50800
chl:Chy400_3399	ncbi-geneid:7403990	2.3.1.-	55729
chl:Chy400_3402	ncbi-geneid:7403993	4.2.1.3	53732|52016
chl:Chy400_3413	ncbi-geneid:7404004	4.1.1.31	51621
chl:Chy400_3414	ncbi-geneid:7404005	5.4.2.1
chl:Chy400_3417	ncbi-geneid:7404008	4.2.1.96	55248
chl:Chy400_3426	ncbi-geneid:7404908	2.7.13.3	55874|47384|55781|55781
chl:Chy400_3429	ncbi-geneid:7404911	1.1.1.1	50129|51735
chl:Chy400_3434	ncbi-geneid:7404916	2.4.1.25	51445
chl:Chy400_3450	ncbi-geneid:7404932	3.6.1.-	55811|46785
chl:Chy400_3451	ncbi-geneid:7404933	2.7.1.2	53067
chl:Chy400_3452	ncbi-geneid:7404934	5.1.3.1	51366
chl:Chy400_3453	ncbi-geneid:7404935	5.3.1.6	100950|75445
chl:Chy400_3457	ncbi-geneid:7404939	1.7.99.4	53706|50692
chl:Chy400_3476	ncbi-geneid:7404958	2.3.1.16	53901|53901
chl:Chy400_3477	ncbi-geneid:7404959	1.1.1.35	51735|52096|48179|48179
chl:Chy400_3487	ncbi-geneid:7404969	3.1.26.11	56281
chl:Chy400_3497	ncbi-geneid:7404979	3.6.3.-	52540
chl:Chy400_3504	ncbi-geneid:7404986	5.4.99.12	55120|55174
chl:Chy400_3515	ncbi-geneid:7404997	2.7.8.6	51735
chl:Chy400_3517	ncbi-geneid:7404999	1.4.7.1	51395|56235|69336
chl:Chy400_3520	ncbi-geneid:7405002	1.1.1.100	51735
chl:Chy400_3521	ncbi-geneid:7405003	2.3.1.-	53474
chl:Chy400_3530	ncbi-geneid:7405012	3.4.24.28	55486|89260|89260|89260|89260|89260|89260|89260|89260
chl:Chy400_3533	ncbi-geneid:7405015	4.4.1.11	53383
chl:Chy400_3536	ncbi-geneid:7405018	2.7.11.1	52540|52540
chl:Chy400_3541	ncbi-geneid:7405023	3.5.4.9|1.5.1.5	51735|53223
chl:Chy400_3542	ncbi-geneid:7405024	6.3.4.13	56059|52440|51246
chl:Chy400_3549	ncbi-geneid:7405031	1.1.5.3	46548|53474
chl:Chy400_3550	ncbi-geneid:7405032	1.1.5.3	51905
chl:Chy400_3551	ncbi-geneid:7405033	1.1.5.3	51905|54373
chl:Chy400_3552	ncbi-geneid:7405034	2.7.1.30	53067|53067
chl:Chy400_3553	ncbi-geneid:7405035	2.7.1.-	101473
chl:Chy400_3554	ncbi-geneid:7405036	2.7.1.-	82549
chl:Chy400_3557	ncbi-geneid:7405039	2.7.1.39	56112
chl:Chy400_3565	ncbi-geneid:7405047	3.5.1.53	56317
chl:Chy400_3566	ncbi-geneid:7405048	3.5.3.12	55909
chl:Chy400_3580	ncbi-geneid:7405062	3.1.3.11	56655
chl:Chy400_3582	ncbi-geneid:7404171	3.6.1.1	50324
chl:Chy400_3590	ncbi-geneid:7404179	3.5.1.18	53187|55031
chl:Chy400_3592	ncbi-geneid:7404181	1.17.4.1	47240
chl:Chy400_3599	ncbi-geneid:7404188	3.5.4.4	51556
chl:Chy400_3600	ncbi-geneid:7404189	1.1.1.3	55347|51735
chl:Chy400_3601	ncbi-geneid:7404190	3.4.11.1	53187|52949
chl:Chy400_3609	ncbi-geneid:7404198	2.3.1.1	55729
chl:Chy400_3610	ncbi-geneid:7404199	4.3.2.1	48557
chl:Chy400_3612	ncbi-geneid:7404201	2.3.1.1|2.3.1.35	56266
chl:Chy400_3613	ncbi-geneid:7404202	5.4.2.1
chl:Chy400_3614	ncbi-geneid:7404203	2.1.1.72	53335
chl:Chy400_3618	ncbi-geneid:7404207	1.1.1.169	48179|51735
chl:Chy400_3620	ncbi-geneid:7404209	1.6.99.3	51905
chl:Chy400_3622	ncbi-geneid:7404211	3.1.3.25	56655
chl:Chy400_3624	ncbi-geneid:7404213	2.6.1.19|2.6.1.22	53383
chl:Chy400_3627	ncbi-geneid:7404216	6.3.5.3	55326|56042|55326|56042|82697
chl:Chy400_3630	ncbi-geneid:7404219	2.3.2.6	55729
chl:Chy400_3647	ncbi-geneid:7404236	2.7.7.49	56672|56672
chl:Chy400_3656	ncbi-geneid:7404244	2.7.13.3	55874|47384|158472
chl:Chy400_3658	ncbi-geneid:7404246	6.2.1.16	56801
chl:Chy400_3659	ncbi-geneid:7404247	6.3.1.2	55931|54368
chl:Chy400_3668	ncbi-geneid:7403855	2.7.2	53633
chl:Chy400_3673	ncbi-geneid:7403860	3.6.3.-	52540
chl:Chy400_3682	ncbi-geneid:7403869	6.4.1.2|6.3.4.14	56059|52440|51246
chl:Chy400_3683	ncbi-geneid:7403870	1.1.1.100	51735
chl:Chy400_3686	ncbi-geneid:7403873	3.6.1.11|3.6.1.40	109604|53067|53067
chl:Chy400_3697	ncbi-geneid:7403884	6.4.1.3	52096|52096
chl:Chy400_3710	ncbi-geneid:7403897	3.2.1.23	51445|49785|49785|49785
chl:Chy400_3712	ncbi-geneid:7403899	5.1.1.1	53822|47413
chl:Chy400_3717	ncbi-geneid:7403904	1.2.1	55347|51735
chl:Chy400_3732	ncbi-geneid:7403920	6.1.1.10	52374|47323|57770
chl:Chy400_3736	ncbi-geneid:7403924	1.2.99.2	56176|55447
chl:Chy400_3738	ncbi-geneid:7403926	1.2.99.2	47741|54292
chl:Chy400_3740	ncbi-geneid:7403928	2.5.1.49	53383
chl:Chy400_3741	ncbi-geneid:7403929	2.3.1.31	53474
chl:Chy400_3752	ncbi-geneid:7403617	2.8.1.7|4.4.1.16	53383
chl:Chy400_3756	ncbi-geneid:7403621	2.8.1.1|2.8.1.2	52821|52821
chl:Chy400_3759	ncbi-geneid:7403624	2.5.1.47	53686
chl:Chy400_3767	ncbi-geneid:7403632	2.1.2.10	103025|101790
chl:Chy400_3769	ncbi-geneid:7403634	1.4.4.2	53383
chl:Chy400_3771	ncbi-geneid:7403636	1.4.4.2	53383
chl:Chy400_3772	ncbi-geneid:7403637	2.3.1.51	69593
chl:Chy400_3778	ncbi-geneid:7403643	4.1.99.3	48173|52425
chl:Chy400_3787	ncbi-geneid:7403652	3.5.1.1|3.4.19.5	56235
chl:Chy400_3803	ncbi-geneid:7403670	2.7.13.3	55874|47384
chl:Chy400_3804	ncbi-geneid:7403671	3.2.1.1	51445|49452|51011
chl:Chy400_3806	ncbi-geneid:7403673	2.3.1.180	53901
chl:Chy400_3809	ncbi-geneid:7403676	3.4.21.83	50993|53474
chl:Chy400_3810	ncbi-geneid:7403677	3.8.1.5	53474
chl:Chy400_3823	ncbi-geneid:7403772	6.3.4.5	69864|52402
chl:Chy400_3835	ncbi-geneid:7403784	3.2.1.25	51445|49785|49303
chl:Chy400_3838	ncbi-geneid:7403787	1.3.99.7	56645|47203
chl:Chy400_3842	ncbi-geneid:7403791	3.6.4.12	46785
chl:Chy400_3843	ncbi-geneid:7403792	2.1.1.-	75217
chl:Chy400_3845	ncbi-geneid:7403794	1.11.1.15	52833
chl:Chy400_3848	ncbi-geneid:7403797	2.7.4.22	53633
chl:Chy400_3850	ncbi-geneid:7403799	2.5.1.31	64005
chl:Chy400_3862	ncbi-geneid:7403811	6.3.-.-	55931
chl:Chy400_3865	ncbi-geneid:7403814	1.6.-.-	51905|55424
chl:Chy400_3870	ncbi-geneid:7403819	2.7.13.3	55874|47384|158472
chl:Chy400_3874	ncbi-geneid:7403824	3.6.1.7	54975
chl:Chy400_3879	ncbi-geneid:7403829	3.1.21.-	51556
chl:Chy400_3888	ncbi-geneid:7403838	2.7.6.1	53271
chl:Chy400_3900	ncbi-geneid:7406652	6.3.2.31|6.3.2.34	144010
chl:Chy400_3901	ncbi-geneid:7406653	2.4.2.28	53167
chl:Chy400_3915	ncbi-geneid:7406667	6.2.1.-	56801
chl:Chy400_3919	ncbi-geneid:7406671	4.2.1.17	52096
chl:Chy400_3928	ncbi-geneid:7406680	5.3.1.22	51658
chl:Chy400_3931	ncbi-geneid:7406683	2.1.1	53335
chl:Chy400_3932	ncbi-geneid:7406684	3.5.1.1	53774
chl:Chy400_3939	ncbi-geneid:7406691	4.1.1.36|6.3.2.5	102645|52507
chl:Chy400_3941	ncbi-geneid:7406693	5.4.4.2	56322
chl:Chy400_3942	ncbi-geneid:7406694	2.2.1.9	52518|52518|52467
chl:Chy400_3943	ncbi-geneid:7406695	2.6.1.11|2.6.1.17	53383
chl:Chy400_3958	ncbi-geneid:7406710	1.2.4.1	52518|52922
chl:Chy400_3959	ncbi-geneid:7406711	1.2.4.1	52518
chl:Chy400_3963	ncbi-geneid:7406717	4.-.-.-	102114
chl:Chy400_3964	ncbi-geneid:7406718	1.-.-.-	111126
chl:Chy400_3971	ncbi-geneid:7406725	1.11.1.9	52833
chl:Chy400_4000	ncbi-geneid:7404354	2.7.1.6	54211|55060
chl:Chy400_4004	ncbi-geneid:7404358	1.5.3.1	51905|54373
chl:Chy400_4018	ncbi-geneid:7404372	2.3.1.61	52777|51230|47005
chl:Chy400_4019	ncbi-geneid:7404373	1.2.4.2	52518|52518
chl:Chy400_4024	ncbi-geneid:7404378	1.2.1.12	55347|51735
chl:Chy400_4029	ncbi-geneid:7404383	2.4.2.29	51713
chl:Chy400_4034	ncbi-geneid:7404388	3.1.11.6	116842
chl:Chy400_4038	ncbi-geneid:7404392	2.3.1.8|2.7.1.-	56399
chl:Chy400_4046	ncbi-geneid:7404401	3.6.3.3|3.6.3.5	56784|81653|81665
chl:Chy400_4048	ncbi-geneid:7404403	3.5.1.11	56235
chl:Chy400_4052	ncbi-geneid:7404407	3.1.3.-	56784
chl:Chy400_4075	ncbi-geneid:7402765	1.1.1.100	51735
chl:Chy400_4079	ncbi-geneid:7402769	5.1.3.14	53756
chl:Chy400_4090	ncbi-geneid:7402780	5.-.-.-	53697
chl:Chy400_4091	ncbi-geneid:7402781	2.6.1.50	53383
chl:Chy400_4095	ncbi-geneid:7402785	6.2.1.-	56801
chl:Chy400_4098	ncbi-geneid:7402788	2.7.13.3	55874|55785|52172|55785|55785|47384|52172|55785
chl:Chy400_4104	ncbi-geneid:7402794	5.4.3.8	53383
chl:Chy400_4110	ncbi-geneid:7404742	3.1.3.5	64167
chl:Chy400_4112	ncbi-geneid:7404744	2.3.3.1	48256
chl:Chy400_4132	ncbi-geneid:7404764	5.3.1.1	51351
chl:Chy400_4141	ncbi-geneid:7404773	3.6.3.34	52540
chl:Chy400_4150	ncbi-geneid:7404782	3.6.4.-	52540|52540|46785
chl:Chy400_4156	ncbi-geneid:7404789	6.1.1.7	55681|101353|55186|50447
chl:Chy400_4158	ncbi-geneid:7404791	3.1.-.-	53098
chl:Chy400_4164	ncbi-geneid:7404797	2.7.13.3	55874|47384|158472
chl:Chy400_4175	ncbi-geneid:7404808	5.1.1.1	53822|47413
chl:Chy400_4177	ncbi-geneid:7404810	3.2.1.23	51445
chl:Chy400_4178	ncbi-geneid:7404811	3.2.1.21	51445|52279
chl:Chy400_4181	ncbi-geneid:7404814	3.6.3.17	52540|52540
chl:Chy400_4186	ncbi-geneid:7404819	2.4.1.25	51445
chl:Chy400_4188	ncbi-geneid:7404901	5.3.3.2	51395
chl:Chy400_4200	ncbi-geneid:7406114	2.7.13.3	55874|47384
chl:Chy400_4202	ncbi-geneid:7406116	4.1.1.31	51621
chl:Chy400_4203	ncbi-geneid:7406117	4.1.3.1	51621
chl:Chy400_4206	ncbi-geneid:7406120	4.3.1.19	53686
chl:Chy400_4213	ncbi-geneid:7406127	3.1.2.6	56281|52821|52821
chl:Chy400_4231	ncbi-geneid:7406145	2.1.1.13	82282|51717|56507|52242|47644
chl:Chy400_4234	ncbi-geneid:7406148	5.99.1.2	56712|57783|57783|57783
chl:Chy400_4235	ncbi-geneid:7406149	1.16.3.1	47240
chl:Chy400_4240	ncbi-geneid:7406154	1.3.3.1	51395
chl:Chy400_4242	ncbi-geneid:7406156	4.1.1.23	51366
chl:Chy400_4243	ncbi-geneid:7406157	2.4.2.10	53271
