# Supplementary material for: Tracing the Repertoire of Promiscuous Enzymes along the Metabolic Pathways in Archaeal Organisms
Source: Life (Basel). 2017 Jul 13;7(3):30. doi: 10.3390/life7030030 (PMC5617955; doi:10.3390/life7030030)
Supplement: Supplementary file 1 [file life-07-00030-s001.zip › Table_S2/chu.txt]

KEGGID	NCBIGI	ECs	SFamilyID
chu:CHU_0004	ncbi-geneid:4186885	4.4.1.19	102110
chu:CHU_0006	ncbi-geneid:4186887	1.1.1.25	51735|53223
chu:CHU_0009	ncbi-geneid:4186890	2.7.7.7
chu:CHU_0013	ncbi-geneid:4186894	3.2.1.21	51445|56601|52279
chu:CHU_0017	ncbi-geneid:4186898	4.2.1.17|4.2.1.55	52096
chu:CHU_0019	ncbi-geneid:4186900	3.6.1.23	51283
chu:CHU_0020	ncbi-geneid:4186901	2.7.7.24	53448
chu:CHU_0025	ncbi-geneid:4183674	6.3.5.6|6.3.5.7	75304
chu:CHU_0026	ncbi-geneid:4183675	3.2.1.-	53955|54106|54106
chu:CHU_0027	ncbi-geneid:4183676	1.1.1.40	53659|51735|53223
chu:CHU_0032	ncbi-geneid:4183681	3.4.11.-	53187
chu:CHU_0052	ncbi-geneid:4186973	3.4.21.-	50494|50156|50156
chu:CHU_0053	ncbi-geneid:4186974	1.2.1.3	53720
chu:CHU_0058	ncbi-geneid:4186979	6.3.5.4	52402|56235
chu:CHU_0059	ncbi-geneid:4186980	4.2.1.47	51735
chu:CHU_0060	ncbi-geneid:4186379	1.1.1.271	51735
chu:CHU_0062	ncbi-geneid:4186381	2.1.1.-	53335
chu:CHU_0068	ncbi-geneid:4186387	2.7.4.3	52540
chu:CHU_0073	ncbi-geneid:4186392	2.7.2.4|1.1.1.3	53633|55347|51735|55021|55021
chu:CHU_0074	ncbi-geneid:4186393	2.7.1.39	54211|55060
chu:CHU_0075	ncbi-geneid:4186394	4.2.3.1	53686
chu:CHU_0080	ncbi-geneid:4185989	2.4.99.-	53756
chu:CHU_0083	ncbi-geneid:4185992	2.4.2.9	53271
chu:CHU_0084	ncbi-geneid:4185993	2.1.3.2	53671
chu:CHU_0086	ncbi-geneid:4185995	2.7.4.14	52540
chu:CHU_0094	ncbi-geneid:4186003	2.7.7.7	89550
chu:CHU_0097	ncbi-geneid:4186006	3.1.26.5	54211
chu:CHU_0098	ncbi-geneid:4186007	3.4.21.102	52096|50156
chu:CHU_0099	ncbi-geneid:4185930	3.4.-.-	53067|53067
chu:CHU_0103	ncbi-geneid:4185933	2.7.3.-	55874|47384
chu:CHU_0107	ncbi-geneid:4185937	2.7.4.-	52540
chu:CHU_0108	ncbi-geneid:4185938	1.15.1.1	54719|46609
chu:CHU_0109	ncbi-geneid:4185939	3.5.4.1	53927
chu:CHU_0111	ncbi-geneid:4185941	6.1.1.12	55681|55261|50249
chu:CHU_0115	ncbi-geneid:4185945	2.7.1.48	52540
chu:CHU_0116	ncbi-geneid:4185946	3.6.1.15	52972
chu:CHU_0119	ncbi-geneid:4184060	2.1.1.31	75217
chu:CHU_0126	ncbi-geneid:4184067	6.3.3.1	56042|55326
chu:CHU_0127	ncbi-geneid:4184068	5.1.1.7	54506|54506
chu:CHU_0130	ncbi-geneid:4184071	3.5.1.-	53187|55031
chu:CHU_0136	ncbi-geneid:4184077	2.3.1.31	53474
chu:CHU_0139	ncbi-geneid:4183572	1.2.1.11	55347|51735
chu:CHU_0143	ncbi-geneid:4183576	4.2.1.70|5.4.99.12	55120|55174
chu:CHU_0146	ncbi-geneid:4183579	2.1.1.-	75217
chu:CHU_0149	ncbi-geneid:4183582	1.14.99.3	48613
chu:CHU_0150	ncbi-geneid:4183583	2.7.3.-	55781|55781|55785|55874|47384
chu:CHU_0153	ncbi-geneid:4183585	3.6.3.-	52540
chu:CHU_0157	ncbi-geneid:4183589	3.2.1.-	53955
chu:CHU_0163	ncbi-geneid:4183556	3.4.11.2	55486|63737
chu:CHU_0165	ncbi-geneid:4183558	1.3.3.3|1.3.99.22	102114
chu:CHU_0169	ncbi-geneid:4183562	4.2.1.75	69618
chu:CHU_0176	ncbi-geneid:4183569	2.4.1.-|3.4	56601|53955
chu:CHU_0179	ncbi-geneid:4185558	3.6.3.14	81336
chu:CHU_0180	ncbi-geneid:4185559	3.6.3.14	81333
chu:CHU_0181	ncbi-geneid:4185560	3.6.3.14	81573
chu:CHU_0182	ncbi-geneid:4185561	3.6.3.14	47928
chu:CHU_0183	ncbi-geneid:4185562	3.6.3.14	52540|47917|50615
chu:CHU_0184	ncbi-geneid:4185563	3.6.3.14	52943
chu:CHU_0186	ncbi-geneid:4185565	2.1.1.-	53335
chu:CHU_0190	ncbi-geneid:4185569	3.6.3.-	52540
chu:CHU_0191	ncbi-geneid:4185570	5.2.1.8	54534|109998|54534
chu:CHU_0192	ncbi-geneid:4185571	5.2.1.8	54534|54534|103088
chu:CHU_0196	ncbi-geneid:4185575	1.1.1.205	51412|54631
chu:CHU_0202	ncbi-geneid:4185307	1.3.3.4|2.1.1.-	53335
chu:CHU_0203	ncbi-geneid:4185308	1.1.1.193|3.5.4.26	53927|53597
chu:CHU_0207	ncbi-geneid:4185312	4.3.1.19	53686|55021
chu:CHU_0211	ncbi-geneid:4185316	2.7.3.-	55874|55785|47384|55785
chu:CHU_0214	ncbi-geneid:4185319	2.7.3.-	55874|55785|47384|55785
chu:CHU_0223	ncbi-geneid:4185524	2.7.3.-	55874|47384
chu:CHU_0241	ncbi-geneid:4184992	2.7.4.7|2.7.1.49	53613
chu:CHU_0242	ncbi-geneid:4184993	2.5.1.3	51391
chu:CHU_0246	ncbi-geneid:4184997	2.5.1.3	51391
chu:CHU_0250	ncbi-geneid:4185001	1.6.99.3	51905|51905
chu:CHU_0251	ncbi-geneid:4185002	1.2.1.12	55347|51735
chu:CHU_0274	ncbi-geneid:4184037	2.5.1.49	53383
chu:CHU_0277	ncbi-geneid:4185753	3.6.1.-	52540
chu:CHU_0296	ncbi-geneid:4185772	6.3.4.13	56059|52440|51246
chu:CHU_0297	ncbi-geneid:4186863	3.6.1.-|3.6.4.12	52540|46785|47819
chu:CHU_0298	ncbi-geneid:4186864	5.3.1.13	53697
chu:CHU_0300	ncbi-geneid:4186866	2.7.7.22	53448|159283
chu:CHU_0301	ncbi-geneid:4186867	1.2.1.9	53720
chu:CHU_0303	ncbi-geneid:4186869	4.2.1.1	53056
chu:CHU_0306	ncbi-geneid:4186872	2.1.1.-	75217|55315
chu:CHU_0308	ncbi-geneid:4186874	2.4.1.1	53756
chu:CHU_0315	ncbi-geneid:4186881	3.4.11.-	53187|101821
chu:CHU_0316	ncbi-geneid:4185499	3.6.1.11|3.6.1.40	53067|53067
chu:CHU_0317	ncbi-geneid:4185500	2.7.3.-	55874|55785|47384|158472
chu:CHU_0320	ncbi-geneid:4185503	1.1.1.37	89733
chu:CHU_0327	ncbi-geneid:4185509	1.1.1.100	51735
chu:CHU_0333	ncbi-geneid:4185515	1.2.1.70	69742|51735|69075
chu:CHU_0336	ncbi-geneid:4185518	3.6.3.14	52540|47917|50615
chu:CHU_0337	ncbi-geneid:4186204	3.6.3.14	51344
chu:CHU_0353	ncbi-geneid:4186220	3.2.1.-	51445|49785|49299
chu:CHU_0354	ncbi-geneid:4186221	6.6.1.1	52540|54211
chu:CHU_0355	ncbi-geneid:4186222	5.-.-.-	53697
chu:CHU_0363	ncbi-geneid:4186055	2.7.3.-	55874|47384|52172
chu:CHU_0369	ncbi-geneid:4186061	4.2.3.5	103263
chu:CHU_0373	ncbi-geneid:4186065	3.1.22.4	52540|46785
chu:CHU_0374	ncbi-geneid:4186066	2.1.1.-	53335
chu:CHU_0384	ncbi-geneid:4183445	2.3.1.41	53901|53901
chu:CHU_0390	ncbi-geneid:4183451	2.3.1.41|2.3.1.180	53901|53901
chu:CHU_0396	ncbi-geneid:4184230	1.6.99.-	52218
chu:CHU_0399	ncbi-geneid:4184233	3.2.1.3	48208
chu:CHU_0400	ncbi-geneid:4184234	2.4.1.15	53756|56784
chu:CHU_0402	ncbi-geneid:4184236	1.5.1.3	53597
chu:CHU_0451	ncbi-geneid:4186619	1.17.4.1	51998|48168
chu:CHU_0452	ncbi-geneid:4186620	1.17.4.1	47240
chu:CHU_0461	ncbi-geneid:4186328	2.5.1.10|2.5.1.29	48576
chu:CHU_0462	ncbi-geneid:4186329	3.1.-.-	50249|50249|50249|50249
chu:CHU_0466	ncbi-geneid:4186333	2.3.1.181
chu:CHU_0467	ncbi-geneid:4186334	5.3.1.8	51182
chu:CHU_0470	ncbi-geneid:4186337	3.2.1.52	51445
chu:CHU_0472	ncbi-geneid:4186339	5.3.1.9	53697
chu:CHU_0483	ncbi-geneid:4185468	5.4.99.12	55120
chu:CHU_0488	ncbi-geneid:4185473	2.4.2.9	53271
chu:CHU_0492	ncbi-geneid:4185477	2.5.1.61	53850|54782
chu:CHU_0493	ncbi-geneid:4185478	5.2.1.8	50891
chu:CHU_0494	ncbi-geneid:4186243	1.1.1.133	51735
chu:CHU_0510	ncbi-geneid:4186258	1.12.7.2|1.6.5.3	56770
chu:CHU_0511	ncbi-geneid:4186259	1.6.5.3	143243
chu:CHU_0512	ncbi-geneid:4186260	1.6.5.3	56762
chu:CHU_0523	ncbi-geneid:4185153	1.11.1.5	46626|46626
chu:CHU_0526	ncbi-geneid:4185156	4.2.1.1	53056
chu:CHU_0561	ncbi-geneid:4184047	1.7.99.4	56524|81296
chu:CHU_0562	ncbi-geneid:4184048	1.3.-.-	51905
chu:CHU_0565	ncbi-geneid:4184051	1.11.1.15	52833
chu:CHU_0576	ncbi-geneid:4184427	3.4.11.2	55486|63737|48371
chu:CHU_0577	ncbi-geneid:4184428	2.7.4.22	53633
chu:CHU_0590	ncbi-geneid:4184441	4.1.1.15|4.1.1.86	53383
chu:CHU_0598	ncbi-geneid:4185798	2.7.7.18	52374
chu:CHU_0599	ncbi-geneid:4185799	2.7.4.8	52540
chu:CHU_0603	ncbi-geneid:4185803	3.5.1.41	88713
chu:CHU_0605	ncbi-geneid:4185805	2.4.1.-	53448
chu:CHU_0610	ncbi-geneid:4185810	3.3.1.1	52283|51735
chu:CHU_0611	ncbi-geneid:4185811	6.3.4.15
chu:CHU_0613	ncbi-geneid:4184813	3.4.24.-	52540|140990
chu:CHU_0615	ncbi-geneid:4184815	3.6.1.-	56300
chu:CHU_0627	ncbi-geneid:4184827	1.-.-.-	47240
chu:CHU_0632	ncbi-geneid:4184968	3.4.21.102	52096
chu:CHU_0635	ncbi-geneid:4184971	2.7.7.4	52540|50465|50447
chu:CHU_0636	ncbi-geneid:4184972	2.7.7.4	52402
chu:CHU_0637	ncbi-geneid:4184973	2.7.1.25	52540
chu:CHU_0638	ncbi-geneid:4184974	3.1.3.7	56655
chu:CHU_0646	ncbi-geneid:4184982	4.2.1.24	51569
chu:CHU_0647	ncbi-geneid:4184983	2.6.1.13	53383
chu:CHU_0653	ncbi-geneid:4185656	2.-.-.-	102114
chu:CHU_0654	ncbi-geneid:4185657	2.7.1.68	82185
chu:CHU_0657	ncbi-geneid:4185660	2.7.1.6	54211|55060
chu:CHU_0658	ncbi-geneid:4185661	2.7.7.23	53448
chu:CHU_0670	ncbi-geneid:4185673	2.1.1.181	53335
chu:CHU_0674	ncbi-geneid:4184083	5.3.3.2	55811
chu:CHU_0675	ncbi-geneid:4184084	2.7.3.-	55874|47384
chu:CHU_0684	ncbi-geneid:4184093	2.5.1.47	53686
chu:CHU_0685	ncbi-geneid:4184094	2.3.1.30	51161
chu:CHU_0687	ncbi-geneid:4184096	6.3.3.2	100950
chu:CHU_0689	ncbi-geneid:4184098	3.4.21.102	52096|50156
chu:CHU_0692	ncbi-geneid:4186467	3.1.-.-	53098
chu:CHU_0693	ncbi-geneid:4186468	3.5.1.88	56420
chu:CHU_0694	ncbi-geneid:4186469	2.6.1.-	53383
chu:CHU_0699	ncbi-geneid:4186474	6.3.2.10	53623|53244|63418
chu:CHU_0703	ncbi-geneid:4186478	1.5.1.12	53720
chu:CHU_0717	ncbi-geneid:4186015	2.5.1.19	55205
chu:CHU_0718	ncbi-geneid:4186016	4.2.3.4	56796
chu:CHU_0719	ncbi-geneid:4186017	2.5.1.54|5.4.99.5	51569|48600
chu:CHU_0720	ncbi-geneid:4186018	1.5.99.8	51730
chu:CHU_0741	ncbi-geneid:4185685	6.1.1.6	55681|50249
chu:CHU_0743	ncbi-geneid:4185687	2.1.1.-	53335
chu:CHU_0744	ncbi-geneid:4185688	3.2.1.-	141072|50969
chu:CHU_0750	ncbi-geneid:4183690	3.5.1.28	53187
chu:CHU_0752	ncbi-geneid:4183692	6.4.1.3	52096|52096
chu:CHU_0754	ncbi-geneid:4183694	1.8.4.11|1.8.4.12	51316
chu:CHU_0761	ncbi-geneid:4183701	4.1.2.25	55620
chu:CHU_0764	ncbi-geneid:4183704	4.2.1.51	53850|55021
chu:CHU_0765	ncbi-geneid:4183705	2.6.1.-	53383
chu:CHU_0769	ncbi-geneid:4184139	3.1.1.32	56931
chu:CHU_0774	ncbi-geneid:4184144	4.1.1.37	51726
chu:CHU_0783	ncbi-geneid:4184153	2.7.1.-	53613
chu:CHU_0784	ncbi-geneid:4184154	2.6.1.1	53383
chu:CHU_0785	ncbi-geneid:4184155	2.7.1.59	53067
chu:CHU_0797	ncbi-geneid:4183971	1.16.3.1	47240
chu:CHU_0801	ncbi-geneid:4183975	3.2.1.1	88713
chu:CHU_0802	ncbi-geneid:4183976	2.4.1.-	53756
chu:CHU_0803	ncbi-geneid:4183977	3.2.1.20	51445|74650|51011
chu:CHU_0827	ncbi-geneid:4185967	3.5.3.12	55909
chu:CHU_0833	ncbi-geneid:4185738	5.1.3.2	51735
chu:CHU_0849	ncbi-geneid:4185751	2.3.1.18	51161
chu:CHU_0850	ncbi-geneid:4185752	4.2.1.46	51735
chu:CHU_0860	ncbi-geneid:4184219	2.4.1.-	53448
chu:CHU_0862	ncbi-geneid:4184221	5.4.99.9	51971
chu:CHU_0880	ncbi-geneid:4185232	2.7.10.1	52540
chu:CHU_0888	ncbi-geneid:4185240	2.4.1.-	53448
chu:CHU_0890	ncbi-geneid:4185242	2.4.1.-	53756
chu:CHU_0900	ncbi-geneid:4186368	4.2.1.46	51735
chu:CHU_0901	ncbi-geneid:4186369	1.1.1.22	51735|52413|48179
chu:CHU_0907	ncbi-geneid:4186375	2.3.1.-	51161
chu:CHU_0924	ncbi-geneid:4184112	6.3.2.4	52440|52440|56059|56059|56059
chu:CHU_0927	ncbi-geneid:4184115	2.7.7.-	56731|57783
chu:CHU_0928	ncbi-geneid:4184116	2.4.1.-	53756
chu:CHU_0931	ncbi-geneid:4184119	3.5.4.25|4.1.99.12	55821|142695
chu:CHU_0932	ncbi-geneid:4183631	3.1.3.2|3.1.3.5	64167
chu:CHU_0934	ncbi-geneid:4183633	6.3.5.2	52402|54810|52317
chu:CHU_0936	ncbi-geneid:4183635	5.4.3.8	53383
chu:CHU_0937	ncbi-geneid:4183636	1.5.1.2	48179|51735
chu:CHU_0947	ncbi-geneid:4183645	2.7.7.2|2.7.1.26	82114|52374
chu:CHU_0948	ncbi-geneid:4183646	4.2.1.70|5.4.99.12	55120
chu:CHU_0955	ncbi-geneid:4184931	3.5.4.16	55620
chu:CHU_0956	ncbi-geneid:4184932	4.2.3.12	55620
chu:CHU_0957	ncbi-geneid:4184933	1.8.4.8	52402
chu:CHU_0958	ncbi-geneid:4184934	5.1.3.20	51735
chu:CHU_0959	ncbi-geneid:4184935	3.2.1.1	51445
chu:CHU_0961	ncbi-geneid:4184937	3.2.1.-	48208|81296|49299|49785
chu:CHU_0963	ncbi-geneid:4184939	2.1.1.-	53335
chu:CHU_0969	ncbi-geneid:4184945	4.2.1.60	54637
chu:CHU_0975	ncbi-geneid:4183517	2.8.1.7|4.4.1.16	53383
chu:CHU_0991	ncbi-geneid:4186902	2.6.1.-	53383
chu:CHU_0992	ncbi-geneid:4186903	2.7.3.-	55874|47384
chu:CHU_0994	ncbi-geneid:4186905	1.4.3.4	54637
chu:CHU_0995	ncbi-geneid:4186906	2.6.1.52	53383
chu:CHU_0996	ncbi-geneid:4186907	1.1.1.95	51735|52283|56784|55021
chu:CHU_0997	ncbi-geneid:4186908	3.1.1.45	53474
chu:CHU_0998	ncbi-geneid:4186909	5.4.2.8	53738|53738|53738|55957
chu:CHU_1002	ncbi-geneid:4186913	6.1.1.2	52374
chu:CHU_1004	ncbi-geneid:4186915	1.1.5.3	51905|54373
chu:CHU_1005	ncbi-geneid:4186916	3.1.4.46	51695
chu:CHU_1006	ncbi-geneid:4186917	3.6.4.13	52540|52540
chu:CHU_1007	ncbi-geneid:4186918	3.5.2.3	51556|51338
chu:CHU_1012	ncbi-geneid:4183749	5.4.99.12	55120
chu:CHU_1021	ncbi-geneid:4183758	1.4.4.2	53383|53383
chu:CHU_1033	ncbi-geneid:4184369	1.6.5.5	51735|50129
chu:CHU_1036	ncbi-geneid:4184372	2.3.1.129	51161
chu:CHU_1037	ncbi-geneid:4184373	4.2.1.-|3.5.1.-	54637|54211|54211
chu:CHU_1038	ncbi-geneid:4184374	2.3.1.-	51161
chu:CHU_1041	ncbi-geneid:4184377	4.2.1.1	53056
chu:CHU_1044	ncbi-geneid:4184380	2.4.1.-	53448
chu:CHU_1053	ncbi-geneid:4185011	4.1.99.3	48173|52425
chu:CHU_1057	ncbi-geneid:4185015	1.1.1.100	51735
chu:CHU_1059	ncbi-geneid:4185017	3.5.4.16	55620
chu:CHU_1067	ncbi-geneid:4185025	2.7.3.-	55874|47384|55785|55785|55785
chu:CHU_1073	ncbi-geneid:4184350	3.1.2.-	54637
chu:CHU_1079	ncbi-geneid:4184356	3.4.21.92	52540|52540|81923
chu:CHU_1085	ncbi-geneid:4184362	1.1.1.100	51735
chu:CHU_1086	ncbi-geneid:4184363	1.8.1.4	51905|55424
chu:CHU_1088	ncbi-geneid:4184365	5.1.1.3	53681|53681
chu:CHU_1091	ncbi-geneid:4187139	1.1.1.159	51735
chu:CHU_1092	ncbi-geneid:4187140	2.7.3.-	55874|48452|47384|48452
chu:CHU_1107	ncbi-geneid:4187154	3.2.1.4	51445
chu:CHU_1113	ncbi-geneid:4186488	3.1.3.48	52788
chu:CHU_1130	ncbi-geneid:4185185	6.1.1.20	56037|50249|55681|54991|46955
chu:CHU_1131	ncbi-geneid:4185186	2.7.3.-	55874|55785|47384
chu:CHU_1133	ncbi-geneid:4185188	3.6.3.10|3.6.3.4	56784|81653|55008
chu:CHU_1138	ncbi-geneid:4185193	1.10.3.-|1.9.3.1	81442|46626
chu:CHU_1144	ncbi-geneid:4185199	1.3.99.22	102114
chu:CHU_1149	ncbi-geneid:4184521	1.1.1.86	51735|48179|48179
chu:CHU_1154	ncbi-geneid:4184526	2.3.1.48	55729
chu:CHU_1155	ncbi-geneid:4184527	3.2.1.-	110296|110296|49299|49299|49299|49299
chu:CHU_1157	ncbi-geneid:4184529	3.2.1.-	69318
chu:CHU_1162	ncbi-geneid:4184534	3.2.1.-	51126|49299
chu:CHU_1164	ncbi-geneid:4184536	3.5.1.28	53187
chu:CHU_1192	ncbi-geneid:4185347	2.4.1.-	56601|53955
chu:CHU_1194	ncbi-geneid:4185349	2.1.1.170	53335
chu:CHU_1197	ncbi-geneid:4185352	2.4.2.29	51713
chu:CHU_1210	ncbi-geneid:4184658	2.7.1.148	54211|55060
chu:CHU_1215	ncbi-geneid:4184663	2.7.3.-	55874|47384|55785
chu:CHU_1222	ncbi-geneid:4184670	2.7.3.-|2.7.1.-	55874|47384
chu:CHU_1226	ncbi-geneid:4184674	2.1.1.-	53335
chu:CHU_1228	ncbi-geneid:4184676	1.1.1.42	53659
chu:CHU_1233	ncbi-geneid:4187024	2.7.7.7	52540|48019
chu:CHU_1237	ncbi-geneid:4187027	2.1.1.80|3.1.1.61	52738|53335|55874|55785|55785|47384|55785|47757
chu:CHU_1238	ncbi-geneid:4187028	3.2.1.-	49344|53474|49299
chu:CHU_1239	ncbi-geneid:4187029	3.1.1.72	51445|52266|49785|49299
chu:CHU_1240	ncbi-geneid:4187030	3.2.1.-	48208|49344|88713|49299|49299
chu:CHU_1243	ncbi-geneid:4187033	3.6.1.1	50324
chu:CHU_1246	ncbi-geneid:4187036	1.1.1.1	50129|51735
chu:CHU_1249	ncbi-geneid:4187039	3.1.1.-	53474
chu:CHU_1252	ncbi-geneid:4186944	2.4.1.-|3.4	56601|53955
chu:CHU_1260	ncbi-geneid:4186952	3.5.1.5	51278|54111
chu:CHU_1261	ncbi-geneid:4186953	3.5.1.5	51556|51338|51338
chu:CHU_1265	ncbi-geneid:4186957	2.7.3.-	55874|55785
chu:CHU_1269	ncbi-geneid:4185968	2.6.1.9	53383
chu:CHU_1270	ncbi-geneid:4185969	4.2.1.19|3.1.3.15	54211|54211|56784
chu:CHU_1271	ncbi-geneid:4185970	2.4.2.-	52317
chu:CHU_1272	ncbi-geneid:4185971	5.3.1.16	51366
chu:CHU_1273	ncbi-geneid:4185972	2.4.2.-|4.1.3.-	51366
chu:CHU_1274	ncbi-geneid:4185973	1.3.1.12	51735|48179
chu:CHU_1275	ncbi-geneid:4185974	2.3.3.1	48256
chu:CHU_1287	ncbi-geneid:4185986	6.1.1.4	52374|50677|47323
chu:CHU_1289	ncbi-geneid:4184852	2.1.1.45	55831
chu:CHU_1297	ncbi-geneid:4184860	1.5.1.3	53597
chu:CHU_1302	ncbi-geneid:4184865	2.6.1.-|4.1.3.38	56752
chu:CHU_1307	ncbi-geneid:4184870	1.1.1.8|1.1.1.94	48179|51735
chu:CHU_1310	ncbi-geneid:4186120	2.3.1.29	53383
chu:CHU_1312	ncbi-geneid:4186122	4.2.1.52	51569
chu:CHU_1313	ncbi-geneid:4186123	6.5.1.2
chu:CHU_1314	ncbi-geneid:4186124	2.4.2.-|2.4.1.-	53955
chu:CHU_1316	ncbi-geneid:4186126	2.7.3.-	55785|55874
chu:CHU_1320	ncbi-geneid:4186130	1.7.99.4	53706|50692|51905|51905
chu:CHU_1324	ncbi-geneid:4186134	2.-.-.-	54690
chu:CHU_1331	ncbi-geneid:4185836	1.7.1.4	50022
chu:CHU_1332	ncbi-geneid:4185837	1.7.1.4	56014|51905|51905|55124
chu:CHU_1333	ncbi-geneid:4185838	3.5.4.16	55620
chu:CHU_1335	ncbi-geneid:4185840	3.2.1.-	48208|49373|49373|49373|49373|49373|49373|49373|49373|49373|49373|49373
chu:CHU_1336	ncbi-geneid:4185841	3.2.1.-	48208
chu:CHU_1337	ncbi-geneid:4185842	2.7.3.-	55785
chu:CHU_1339	ncbi-geneid:4185844	3.11.1.2	82057|57783
chu:CHU_1341	ncbi-geneid:4185846	4.1.2.13	51569
chu:CHU_1345	ncbi-geneid:4185850	2.4.1.18	51445|81296|51011
chu:CHU_1347	ncbi-geneid:4183475	2.7.7.7
chu:CHU_1348	ncbi-geneid:4183476	6.3.2.-	53623|53244|51984
chu:CHU_1349	ncbi-geneid:4183477	3.6.1.-|3.6.4.12	52540|48024
chu:CHU_1355	ncbi-geneid:4183483	2.7.3.-	55874|55785|47384
chu:CHU_1364	ncbi-geneid:4183492	3.4.16.4|3.4.21	56601
chu:CHU_1374	ncbi-geneid:4185447	1.6.5.3	54862
chu:CHU_1376	ncbi-geneid:4185449	1.6.5.3	54862|54292
chu:CHU_1377	ncbi-geneid:4185450	1.6.5.3	142019|140490|142984
chu:CHU_1378	ncbi-geneid:4185451	1.6.5.3	52833
chu:CHU_1379	ncbi-geneid:4185452	1.6.5.3	56762
chu:CHU_1380	ncbi-geneid:4185453	1.6.5.3	143243
chu:CHU_1381	ncbi-geneid:4185454	1.6.5.3	56770
chu:CHU_1387	ncbi-geneid:4185283	5.1.3.20	51735
chu:CHU_1390	ncbi-geneid:4185286	4.2.3.12	55620
chu:CHU_1391	ncbi-geneid:4185287	2.4.1.182	53756
chu:CHU_1396	ncbi-geneid:4185292	3.1.26.3	69065|54768
chu:CHU_1397	ncbi-geneid:4185293	2.3.1.41|2.3.1.179	53901|53901
chu:CHU_1400	ncbi-geneid:4185296	2.7.1.40	51621|52935|50800
chu:CHU_1401	ncbi-geneid:4185297	3.2.1.4	53187|101821
chu:CHU_1404	ncbi-geneid:4185300	1.1.1.44	48179|51735|52540
chu:CHU_1408	ncbi-geneid:4184250	1.3.99.7	56645|47203
chu:CHU_1409	ncbi-geneid:4184251	1.13.11.11	140959
chu:CHU_1413	ncbi-geneid:4184255	5.99.1.3	56719|55874|54211
chu:CHU_1414	ncbi-geneid:4184256	2.7.4.1	56024|56024|143724|140356
chu:CHU_1415	ncbi-geneid:4184257	3.6.3.8	81665|56784|81660|81653
chu:CHU_1425	ncbi-geneid:4184267	1.1.1.100	51735
chu:CHU_1432	ncbi-geneid:4186229	3.6.1.11|3.6.1.40	53067|53067
chu:CHU_1433	ncbi-geneid:4186230	2.1.1.13	82282
chu:CHU_1434	ncbi-geneid:4186231	2.1.1.13	56507|51717|52242|47644
chu:CHU_1435	ncbi-geneid:4186232	1.5.1.20	51730
chu:CHU_1436	ncbi-geneid:4186233	4.1.3.4	51569
chu:CHU_1442	ncbi-geneid:4186239	3.4.11.2	55486
chu:CHU_1446	ncbi-geneid:4184002	6.1.1.7	55681|101353|55186|50447
chu:CHU_1447	ncbi-geneid:4184003	6.3.5.6|6.3.5.7	55931|89095
chu:CHU_1491	ncbi-geneid:4185388	3.4.21.-	51306
chu:CHU_1492	ncbi-geneid:4185389	3.4.21.-	56672
chu:CHU_1499	ncbi-geneid:4185396	3.6.3.4	56784|81653|55008|81665|55008
chu:CHU_1510	ncbi-geneid:4183988	3.6.1.-|3.6.3.3|3.6.3.5	56784|81653|81665
chu:CHU_1514	ncbi-geneid:4183992	2.1.1.-	53335
chu:CHU_1517	ncbi-geneid:4183995	6.4.1.2	52096
chu:CHU_1525	ncbi-geneid:4184503	3.2.1.-	110296|110296|54106
chu:CHU_1536	ncbi-geneid:4184514	6.1.1.1	52374|55174
chu:CHU_1537	ncbi-geneid:4184515	2.7.7.7	52540|48019
chu:CHU_1542	ncbi-geneid:4184520	6.3.2.17|6.3.2.12	53623|53244
chu:CHU_1543	ncbi-geneid:4185713	2.1.1.33	53335
chu:CHU_1549	ncbi-geneid:4185719	2.7.7.7	55979|55979|55979
chu:CHU_1552	ncbi-geneid:4185722	2.5.1.7	55205
chu:CHU_1554	ncbi-geneid:4185724	3.6.1.-|3.6.4.12	52540
chu:CHU_1556	ncbi-geneid:4185726	3.6.1.-	52540|52540
chu:CHU_1562	ncbi-geneid:4185732	2.1.1.-	53335
chu:CHU_1563	ncbi-geneid:4185597	4.3.2.2	48557
chu:CHU_1565	ncbi-geneid:4185599	3.4.24.-	55486
chu:CHU_1569	ncbi-geneid:4185603	1.5.1.3	53597
chu:CHU_1570	ncbi-geneid:4185604	2.1.2.9	53328|50486
chu:CHU_1573	ncbi-geneid:4185607	2.4.1.83	53448
chu:CHU_1574	ncbi-geneid:4185608	1.3.3.4	51905|54373
chu:CHU_1575	ncbi-geneid:4185609	3.1.3.-	56784
chu:CHU_1576	ncbi-geneid:4185610	4.1.1.19	51419|50621
chu:CHU_1577	ncbi-geneid:4185611	6.1.1.19	52374|47323|55190
chu:CHU_1579	ncbi-geneid:4185612	1.11.1.9	52833
chu:CHU_1580	ncbi-geneid:4185613	3.1.3.16	56300
chu:CHU_1581	ncbi-geneid:4185614	2.4.1.21	53756|53756
chu:CHU_1584	ncbi-geneid:4185166	5.3.2.-	55331
chu:CHU_1586	ncbi-geneid:4185168	2.3.1.41	53901|53901
chu:CHU_1587	ncbi-geneid:4185169	3.4.25.1|3.4.25.2	56235
chu:CHU_1588	ncbi-geneid:4185170	1.20.4.1	52833
chu:CHU_1597	ncbi-geneid:4185179	2.1.1.-	75217|88697
chu:CHU_1598	ncbi-geneid:4185180	3.6.4.13	52540
chu:CHU_1600	ncbi-geneid:4185182	2.7.1.11	53613
chu:CHU_1602	ncbi-geneid:4185184	2.1.1.61|2.8.1.-	52402
chu:CHU_1605	ncbi-geneid:4187081	5.1.3.1	51366
chu:CHU_1611	ncbi-geneid:4187087	3.2.2.21	50486
chu:CHU_1613	ncbi-geneid:4187089	5.2.1.8	50891
chu:CHU_1614	ncbi-geneid:4187090	5.99.1.-	56719|55874|54211
chu:CHU_1622	ncbi-geneid:4187097	6.3.4.14|6.4.1.2	56059|52440|51246
chu:CHU_1623	ncbi-geneid:4187000	6.4.1.2	51230
chu:CHU_1624	ncbi-geneid:4187001	2.3.1.41|2.3.1.180	53901
chu:CHU_1625	ncbi-geneid:4187002	2.3.1.15	53659|57829
chu:CHU_1627	ncbi-geneid:4187004	1.1.1.262	53659
chu:CHU_1628	ncbi-geneid:4187005	2.1.1.182	53335
chu:CHU_1630	ncbi-geneid:4187007	1.1.1.95	51735|52283
chu:CHU_1633	ncbi-geneid:4187010	2.6.1.-	53383
chu:CHU_1637	ncbi-geneid:4187014	2.7.3.-	55874|47384
chu:CHU_1639	ncbi-geneid:4187016	5.99.1.-	56719
chu:CHU_1643	ncbi-geneid:4183361	3.1.1.-|6.1.1.3	55681|55186|52954|81271
chu:CHU_1649	ncbi-geneid:4183367	1.8.4.11	55068
chu:CHU_1655	ncbi-geneid:4183372	3.2.1.4	48208|81296
chu:CHU_1660	ncbi-geneid:4183377	3.5.99.6	100950|102588
chu:CHU_1661	ncbi-geneid:4183378	1.1.1.47	51735
chu:CHU_1663	ncbi-geneid:4186524	2.7.3.-	55874|55785|47384|55785|55785|55785|55785|55785
chu:CHU_1667	ncbi-geneid:4186528	6.3.5.3	52317|55326|55326|56042|56042|82697|109736
chu:CHU_1670	ncbi-geneid:4186531	5.1.1.3	51604|54826
chu:CHU_1678	ncbi-geneid:4186539	1.6.6.-	55469
chu:CHU_1679	ncbi-geneid:4186540	2.7.7.7	56672|100879
chu:CHU_1680	ncbi-geneid:4186541	2.7.7.7	53098|82771
chu:CHU_1682	ncbi-geneid:4186543	5.99.1.3	56719|101904
chu:CHU_1683	ncbi-geneid:4184909	2.4.-.-	53756
chu:CHU_1687	ncbi-geneid:4184913	5.2.1.8	54534
chu:CHU_1695	ncbi-geneid:4184921	3.6.3.-	52540
chu:CHU_1701	ncbi-geneid:4184926	6.3.4.4	52540
chu:CHU_1704	ncbi-geneid:4185480	2.7.6.5	109604|81301|81271|55021
chu:CHU_1705	ncbi-geneid:4185481	5.2.1.8	102735|109998
chu:CHU_1706	ncbi-geneid:4185482	3.4.21.92	52096
chu:CHU_1707	ncbi-geneid:4185483	3.4.21.92	52540|57716
chu:CHU_1716	ncbi-geneid:4185492	3.5.4.9|1.5.1.5	51735|53223
chu:CHU_1727	ncbi-geneid:4183908	3.2.1.73	51445|49785
chu:CHU_1734	ncbi-geneid:4183915	6.3.1.2	55931|54368
chu:CHU_1735	ncbi-geneid:4183916	6.3.1.2	55931
chu:CHU_1741	ncbi-geneid:4183922	3.5.1.2	56601
chu:CHU_1753	ncbi-geneid:4184843	1.5.1.3	53597
chu:CHU_1755	ncbi-geneid:4184845	2.3.1.12	52777|51230|51230|47005
chu:CHU_1756	ncbi-geneid:4184846	5.4.2.1
chu:CHU_1758	ncbi-geneid:4184848	5.4.4.2	56322
chu:CHU_1759	ncbi-geneid:4184849	2.2.1.9	52518|52518
chu:CHU_1766	ncbi-geneid:4186838	3.2.2.-	48371
chu:CHU_1775	ncbi-geneid:4186847	1.4.3.5	50475
chu:CHU_1778	ncbi-geneid:4186850	1.8.1.9	51905
chu:CHU_1786	ncbi-geneid:4184682	2.7.7.8	54211|54211|55666|50249|55666|54791
chu:CHU_1792	ncbi-geneid:4184688	2.4.1.-	53448
chu:CHU_1793	ncbi-geneid:4184689	3.5.2.3	51556|51338
chu:CHU_1804	ncbi-geneid:4185030	2.4.1.182|2.7.1.130	52540
chu:CHU_1808	ncbi-geneid:4185034	4.1.3.-|2.6.1.85	56322
chu:CHU_1812	ncbi-geneid:4185038	2.5.1.49	53383
chu:CHU_1815	ncbi-geneid:4185041	4.4.1.16|2.8.1.7	53383
chu:CHU_1816	ncbi-geneid:4185042	2.3.1.30	51161
chu:CHU_1819	ncbi-geneid:4185045	3.6.4.13	52540
chu:CHU_1834	ncbi-geneid:4183878	5.4.99.12	55120|55174
chu:CHU_1842	ncbi-geneid:4185913	3.2.1.4	51445
chu:CHU_1861	ncbi-geneid:4184445	1.1.1.23	53720
chu:CHU_1862	ncbi-geneid:4184446	2.4.2.17	53850|54913
chu:CHU_1875	ncbi-geneid:4184459	2.7.1.2	53067
chu:CHU_1877	ncbi-geneid:4184461	6.2.1.26	56801
chu:CHU_1885	ncbi-geneid:4186761	3.6.4.13	52540
chu:CHU_1887	ncbi-geneid:4186763	3.5.2.6	56601
chu:CHU_1888	ncbi-geneid:4186764	2.4.1.-|3.4	56601|53955
chu:CHU_1891	ncbi-geneid:4186767	5.3.3.-	56529
chu:CHU_1893	ncbi-geneid:4186769	1.11.1.15	52833
chu:CHU_1894	ncbi-geneid:4186770	2.2.1.1	52518
chu:CHU_1895	ncbi-geneid:4186771	2.2.1.1	52518|52922
chu:CHU_1896	ncbi-geneid:4186772	2.3.1.41|2.3.1.180	53901
chu:CHU_1897	ncbi-geneid:4186773	4.1.3.36	52096
chu:CHU_1899	ncbi-geneid:4187117	2.7.3.-	55874|55785|47384
chu:CHU_1901	ncbi-geneid:4187119	2.7.3.-	55874|55785|55785|55785|47384|55785
chu:CHU_1910	ncbi-geneid:4187128	2.3.1.9	53901|53901
chu:CHU_1912	ncbi-geneid:4187130	6.3.2.6	56104
chu:CHU_1914	ncbi-geneid:4187132	3.1.26.11	56281
chu:CHU_1918	ncbi-geneid:4187136	1.3.3.3	102886
chu:CHU_1926	ncbi-geneid:4184275	2.5.1.9	63380|63380
chu:CHU_1928	ncbi-geneid:4184277	2.1.1.77	53335
chu:CHU_1929	ncbi-geneid:4184278	3.1.2.-	54637
chu:CHU_1939	ncbi-geneid:4186428	2.5.1.46	52467
chu:CHU_1957	ncbi-geneid:4186446	3.4.24.57	53067
chu:CHU_1958	ncbi-geneid:4186981	4.1.99.3	48173|52425
chu:CHU_1983	ncbi-geneid:4186074	3.6.3.12	56784|81653|81665
chu:CHU_1987	ncbi-geneid:4186078	2.7.3.-	55874|47384|158472|55785
chu:CHU_1988	ncbi-geneid:4186079	2.7.3.-	55874|47384
chu:CHU_1992	ncbi-geneid:4186083	2.2.1.1	52518|52518|52922
chu:CHU_1995	ncbi-geneid:4186086	1.4.1.1	52283|51735
chu:CHU_1996	ncbi-geneid:4186087	3.1.6.-	53649
chu:CHU_1998	ncbi-geneid:4187099	3.2.2.4	53167
chu:CHU_2002	ncbi-geneid:4187103	3.5.4.13	51283
chu:CHU_2004	ncbi-geneid:4187105	3.2.2.16|3.2.2.9	53167
chu:CHU_2005	ncbi-geneid:4187106	2.4.2.7	53271
chu:CHU_2019	ncbi-geneid:4184544	1.1.1.157	51735|48179
chu:CHU_2036	ncbi-geneid:4184559	2.5.1.-	48576
chu:CHU_2040	ncbi-geneid:4186701	3.2.1.-	49344|53474|49299
chu:CHU_2041	ncbi-geneid:4186702	3.2.1.-	75005|52266|49899|49344|49299
chu:CHU_2042	ncbi-geneid:4186703	3.2.1.-	51445|49344|51011|49299
chu:CHU_2043	ncbi-geneid:4186704	3.2.1.-	51445|49344|49299
chu:CHU_2044	ncbi-geneid:4186705	3.2.1.-	75005|49344|49899|49785|49299
chu:CHU_2057	ncbi-geneid:4185813	2.7.3.-	55874|55785|47384
chu:CHU_2061	ncbi-geneid:4185817	3.1.11.2	56219
chu:CHU_2065	ncbi-geneid:4185821	1.-.-.-	51905|50022
chu:CHU_2077	ncbi-geneid:4183456	2.7.3.-	55874|52172|47384|55785
chu:CHU_2078	ncbi-geneid:4183457	3.1.1.61	52738
chu:CHU_2079	ncbi-geneid:4183458	2.1.1.80	53335|47757
chu:CHU_2081	ncbi-geneid:4183460	2.7.3.-	55874|52172
chu:CHU_2084	ncbi-geneid:4183463	2.7.3.-	55874|55785|47384|55785
chu:CHU_2095	ncbi-geneid:4183474	1.6.6.-	55469
chu:CHU_2101	ncbi-geneid:4186307	3.1.5.1	109604
chu:CHU_2103	ncbi-geneid:4186309	3.2.1.4	51445
chu:CHU_2105	ncbi-geneid:4186311	3.2.1.8	51445|49785
chu:CHU_2110	ncbi-geneid:4186316	4.2.1.-	54637
chu:CHU_2113	ncbi-geneid:4186319	3.5.1.-	88713
chu:CHU_2114	ncbi-geneid:4186320	2.3.1.41	53901
chu:CHU_2115	ncbi-geneid:4186321	2.3.1.41	53901|53901
chu:CHU_2118	ncbi-geneid:4184603	2.3.1.41	53901|53901
chu:CHU_2119	ncbi-geneid:4184604	3.1.2.-	54637
chu:CHU_2123	ncbi-geneid:4184608	1.1.1.100	51735
chu:CHU_2124	ncbi-geneid:4184609	4.3.1.3
chu:CHU_2125	ncbi-geneid:4184610	6.2.1.30	56801
chu:CHU_2126	ncbi-geneid:4184611	2.7.8.7	56214
chu:CHU_2136	ncbi-geneid:4187060	3.6.3.-	52540
chu:CHU_2140	ncbi-geneid:4187064	5.5.1.7	51604|54826
chu:CHU_2143	ncbi-geneid:4187067	2.3.2.8	55729
chu:CHU_2149	ncbi-geneid:4187073	3.2.1.-	51445
chu:CHU_2158	ncbi-geneid:4184720	1.-.-.-	50129|51735
chu:CHU_2166	ncbi-geneid:4184728	4.4.1.5	54593
chu:CHU_2168	ncbi-geneid:4184730	6.3.5.-	75304
chu:CHU_2173	ncbi-geneid:4184735	3.1.21.-	51556
chu:CHU_2182	ncbi-geneid:4183931	2.4.1.-	53448
chu:CHU_2183	ncbi-geneid:4183932	3.1.22.4	53098
chu:CHU_2192	ncbi-geneid:4183941	1.17.7.1	56014|51717
chu:CHU_2193	ncbi-geneid:4183942	1.1.1.-	51735
chu:CHU_2197	ncbi-geneid:4184161	2.7.3.-	55874|47384
chu:CHU_2202	ncbi-geneid:4184166	1.9.3.1	81452
chu:CHU_2203	ncbi-geneid:4184167	1.9.3.1	81452
chu:CHU_2206	ncbi-geneid:4184170	1.9.3.1	81442
chu:CHU_2207	ncbi-geneid:4184171	1.9.3.1	49503|81464
chu:CHU_2212	ncbi-geneid:4184176	1.2.7.-	54862|53706|50692
chu:CHU_2214	ncbi-geneid:4185774	1.1.1.158	56176|56194
chu:CHU_2215	ncbi-geneid:4185775	3.5.4.12	53927
chu:CHU_2223	ncbi-geneid:4185783	4.2.1.3	53732|52016
chu:CHU_2229	ncbi-geneid:4185789	2.7.2.3	53748
chu:CHU_2231	ncbi-geneid:4185791	1.1.1.272	51735|52283
chu:CHU_2232	ncbi-geneid:4185792	3.6.1.-|3.6.4.12	52540
chu:CHU_2233	ncbi-geneid:4183767	3.6.3.-	52540
chu:CHU_2240	ncbi-geneid:4183774	6.2.1.5	56059|52210
chu:CHU_2245	ncbi-geneid:4183779	3.5.4.1	53927
chu:CHU_2249	ncbi-geneid:4183783	1.2.2.2|1.2.5.1	52518|52518|52467
chu:CHU_2250	ncbi-geneid:4183784	5.4.2.1
chu:CHU_2258	ncbi-geneid:4184293	1.-.-.-	51735
chu:CHU_2268	ncbi-geneid:4184303	3.2.1.21	51445|52279
chu:CHU_2273	ncbi-geneid:4186661	3.2.1.21	51445|52279
chu:CHU_2275	ncbi-geneid:4186663	1.11.1.5	46626|46626
chu:CHU_2276	ncbi-geneid:4186664	2.5.1.90	48576
chu:CHU_2290	ncbi-geneid:4186677	2.4.1.25	51445
chu:CHU_2310	ncbi-geneid:4185221	2.7.3.-	55874|55781|47384
chu:CHU_2337	ncbi-geneid:4185127	3.6.1.31|3.5.4.19	141734|101386
chu:CHU_2342	ncbi-geneid:4185132	3.1.3.-
chu:CHU_2343	ncbi-geneid:4185133	5.99.1.2	56712
chu:CHU_2345	ncbi-geneid:4185135	3.5.1.-	52467
chu:CHU_2358	ncbi-geneid:4186188	3.4.11.18	55920
chu:CHU_2379	ncbi-geneid:4183811	3.2.1.-	49899|49344|49299|49299|49299
chu:CHU_2387	ncbi-geneid:4183818	3.5.1.24	56235
chu:CHU_2390	ncbi-geneid:4183821	3.1.7.2	109604
chu:CHU_2397	ncbi-geneid:4183827	1.5.1.3	53597
chu:CHU_2402	ncbi-geneid:4183832	6.2.1.5	52210|51735
chu:CHU_2409	ncbi-geneid:4183839	3.2.1.1	51445|51011
chu:CHU_2411	ncbi-geneid:4183841	5.1.3.2	51735
chu:CHU_2413	ncbi-geneid:4183843	5.1.3.2|1.1.1.219	51735
chu:CHU_2415	ncbi-geneid:4183650	5.5.1.7	51604|54826
chu:CHU_2417	ncbi-geneid:4183652	6.3.5.1	52402|56317
chu:CHU_2421	ncbi-geneid:4183656	3.6.1.-	55811|46785
chu:CHU_2422	ncbi-geneid:4183657	2.7.6.1	53271
chu:CHU_2424	ncbi-geneid:4183659	2.4.2.11	51690
chu:CHU_2429	ncbi-geneid:4183664	6.2.1.1	56801
chu:CHU_2435	ncbi-geneid:4186564	6.1.1.9	52374|50677|47323|46589
chu:CHU_2439	ncbi-geneid:4186567	1.6.1.2|1.4.1.1	52283|51735
chu:CHU_2441	ncbi-geneid:4186569	2.7.1.24	52540
chu:CHU_2466	ncbi-geneid:4184415	2.8.1.6	102114
chu:CHU_2467	ncbi-geneid:4184416	3.4.21.-	52096|52096
chu:CHU_2468	ncbi-geneid:4184417	2.7.6.3	55083
chu:CHU_2469	ncbi-geneid:4184418	2.3.1.39	52151|55048
chu:CHU_2473	ncbi-geneid:4184422	1.3.5.1|1.3.99.1	51905|46977|56425
chu:CHU_2474	ncbi-geneid:4184423	1.3.99.1	54292|46548
chu:CHU_2493	ncbi-geneid:4184637	5.3.4.1	52833
chu:CHU_2502	ncbi-geneid:4185642	6.3.1.2	55931|54368
chu:CHU_2506	ncbi-geneid:4185646	2.4.1.-	53448
chu:CHU_2512	ncbi-geneid:4185652	3.5.1.53	56317
chu:CHU_2518	ncbi-geneid:4187043	2.1.1.-	53335|50249
chu:CHU_2521	ncbi-geneid:4187046	2.7.4.16	56042|55326
chu:CHU_2527	ncbi-geneid:4187052	2.3.1.12|2.3.1.61	52777|51230|47005
chu:CHU_2529	ncbi-geneid:4187054	2.2.1.2	51569
chu:CHU_2532	ncbi-geneid:4187057	2.4.1.-	53448
chu:CHU_2533	ncbi-geneid:4187058	4.4.1.5	54593
chu:CHU_2535	ncbi-geneid:4186815	2.7.7.25|2.7.7.72|3.1.3.-|3.1.4	81891|81301
chu:CHU_2536	ncbi-geneid:4186816	6.3.4.2	52540|52317
chu:CHU_2545	ncbi-geneid:4186824	2.7.1.-	56399
chu:CHU_2563	ncbi-geneid:4186631	1.3.1.26	51735|55347
chu:CHU_2564	ncbi-geneid:4186632	3.4.21.89	51306
chu:CHU_2565	ncbi-geneid:4186633	3.4.21.89	51306
chu:CHU_2570	ncbi-geneid:4186638	3.6.4.13	52540
chu:CHU_2577	ncbi-geneid:4185696	2.7.3.-	55874|47384|55785
chu:CHU_2586	ncbi-geneid:4185705	3.2.2.-	52141
chu:CHU_2589	ncbi-geneid:4185708	2.5.1.55	51569
chu:CHU_2597	ncbi-geneid:4186141	3.6.4.-	52540
chu:CHU_2602	ncbi-geneid:4186146	3.2.1.93|5.4.99.15	51445
chu:CHU_2612	ncbi-geneid:4186156	2.4.2.14	56235|53271
chu:CHU_2619	ncbi-geneid:4185406	1.6.5.3	54862
chu:CHU_2624	ncbi-geneid:4185411	5.1.1.3	53681|53681
chu:CHU_2625	ncbi-geneid:4185412	3.1.1.29	53178
chu:CHU_2627	ncbi-geneid:4185414	2.7.6.1	53271
chu:CHU_2634	ncbi-geneid:4184756	1.6.99.3	52821
chu:CHU_2635	ncbi-geneid:4184757	1.3.1.76|4.99.1.4	51735|75615
chu:CHU_2636	ncbi-geneid:4184758	2.1.1.107	53790
chu:CHU_2637	ncbi-geneid:4184759	1.8.1.2	56014|56014|55124|55124
chu:CHU_2639	ncbi-geneid:4184761	4.4.1.8|2.5.1.-	53383
chu:CHU_2648	ncbi-geneid:4184770	3.1.21.4	52540|48334|160443
chu:CHU_2665	ncbi-geneid:4185884	3.6.1.-|3.1.11.5	52540
chu:CHU_2664	ncbi-geneid:4185883	3.6.1.-	55811
chu:CHU_2667	ncbi-geneid:4185886	2.7.7.3	52374
chu:CHU_2669	ncbi-geneid:4185888	2.4.2.10	53271
chu:CHU_2673	ncbi-geneid:4186737	6.1.1.21	55681|52954
chu:CHU_2676	ncbi-geneid:4186740	2.4.1.-	53448
chu:CHU_2680	ncbi-geneid:4186744	1.2.4.1	52518|52922
chu:CHU_2681	ncbi-geneid:4186745	2.4.1.83	53448
chu:CHU_2684	ncbi-geneid:4186748	3.5.4.3	51556|51338|51338
chu:CHU_2689	ncbi-geneid:4186753	6.1.1.10	52374|47323|50249|57770
chu:CHU_2690	ncbi-geneid:4186754	2.3.1.51	69593
chu:CHU_2698	ncbi-geneid:4184566	4.1.1.23	51366
chu:CHU_2701	ncbi-geneid:4184569	1.3.3.1	51395
chu:CHU_2703	ncbi-geneid:4184571	4.2.1.10	52304
chu:CHU_2704	ncbi-geneid:4184572	2.6.1.52	53383
chu:CHU_2706	ncbi-geneid:4184574	3.1.26.4
chu:CHU_2707	ncbi-geneid:4184575	1.5.1.7	55347|51735
chu:CHU_2710	ncbi-geneid:4184578	2.1.1	53335
chu:CHU_2721	ncbi-geneid:4185251	3.1.3.48	52788
chu:CHU_2724	ncbi-geneid:4185254	1.11.1.15	52833
chu:CHU_2727	ncbi-geneid:4185257	3.6.1.-	52540|50249
chu:CHU_2738	ncbi-geneid:4185328	6.3.2.8	53623|53244|51984
chu:CHU_2739	ncbi-geneid:4185329	2.4.1.227	53756
chu:CHU_2741	ncbi-geneid:4185331	6.3.2.9	53623|53244|51984
chu:CHU_2745	ncbi-geneid:4185335	6.3.2.13	53623|53244|63418
chu:CHU_2746	ncbi-geneid:4185336	2.4.1.129	56601|56519|54184
chu:CHU_2748	ncbi-geneid:4185338	2.1.1.-	53335|81799
chu:CHU_2752	ncbi-geneid:4185342	3.1.4.46	51695
chu:CHU_2758	ncbi-geneid:4185897	2.5.1.56	51569|51269
chu:CHU_2761	ncbi-geneid:4185900	2.7.7.43	53448
chu:CHU_2766	ncbi-geneid:4185905	4.2.1.76	51735
chu:CHU_2773	ncbi-geneid:4186262	2.7.1.11	53784
chu:CHU_2776	ncbi-geneid:4186265	2.5.1.75	52540
chu:CHU_2775	ncbi-geneid:4186264	5.1.3.14	53756
chu:CHU_2784	ncbi-geneid:4186273	2.7.3.-	55874|52172|55785|55785|47384|55781|47226|55785|55785
chu:CHU_2785	ncbi-geneid:4186274	2.7.3.-	52172
chu:CHU_2796	ncbi-geneid:4187182	2.7.3.-	55874|47384
chu:CHU_2797	ncbi-geneid:4187183	2.7.1.-	55874
chu:CHU_2799	ncbi-geneid:4187184	2.7.1.-	55874
chu:CHU_2800	ncbi-geneid:4187185	2.7.1.-	55874
chu:CHU_2802	ncbi-geneid:4187187	3.2.1.4	49899|49899
chu:CHU_2815	ncbi-geneid:4184179	3.1.-.-	69500
chu:CHU_2817	ncbi-geneid:4184181	2.6.1.42	56752
chu:CHU_2823	ncbi-geneid:4184187	3.1.3.71	142823
chu:CHU_2824	ncbi-geneid:4184188	2.1.2.10	103025|101790
chu:CHU_2825	ncbi-geneid:4184189	3.1.26.4	53098
chu:CHU_2828	ncbi-geneid:4184192	2.3.1.51	69593
chu:CHU_2829	ncbi-geneid:4184193	6.3.5.6|6.3.5.7	141000
chu:CHU_2836	ncbi-geneid:4183402	1.11.1.6	56634|52317
chu:CHU_2837	ncbi-geneid:4183403	6.5.1.1	56091|50249
chu:CHU_2845	ncbi-geneid:4183411	2.7.7.38	53448
chu:CHU_2852	ncbi-geneid:4183709	3.2.1.-	48208|49299|49299|49299|49299|49299
chu:CHU_2855	ncbi-geneid:4183712	4.1.1.31	51621
chu:CHU_2863	ncbi-geneid:4183720	2.3.1.41	53901|53901
chu:CHU_2879	ncbi-geneid:4184470	2.7.3.-	55874|55781|55785|47384|55785|55785
chu:CHU_2895	ncbi-geneid:4185067	2.7.3.-	55874|52172|55785|47384|47226|55785|55785|55785|55785
chu:CHU_2896	ncbi-geneid:4185068	3.1.3.11	56655
chu:CHU_2917	ncbi-geneid:4185616	1.5.1.3	53597
chu:CHU_2936	ncbi-geneid:4185577	3.1.21.3	52540
chu:CHU_2939	ncbi-geneid:4185580	3.1.21.3	116734|116734
chu:CHU_2941	ncbi-geneid:4185582	2.1.1.72	53335
chu:CHU_2974	ncbi-geneid:4186358	4.2.1.18|4.2.1.17	52096
chu:CHU_2976	ncbi-geneid:4185085	2.6.1.62	53383
chu:CHU_2977	ncbi-geneid:4185086	6.3.3.3	52540
chu:CHU_2978	ncbi-geneid:4185087	2.3.1.47	53383
chu:CHU_2979	ncbi-geneid:4185088	3.6.4.4	48452|48452|48452
chu:CHU_2980	ncbi-geneid:4185089	1.1.1.28	51735|52283
chu:CHU_2982	ncbi-geneid:4185091	6.2.1.1	56801
chu:CHU_2987	ncbi-geneid:4185096	1.2.1.12	55347|51735
chu:CHU_2992	ncbi-geneid:4185101	3.4.21.53	52540|54211|88697
chu:CHU_2994	ncbi-geneid:4185103	3.2.1.-	54106|54106
chu:CHU_2995	ncbi-geneid:4185104	3.4.24.-	50156|50156
chu:CHU_2996	ncbi-geneid:4183729	1.1.1.267	55347|51735|69055
chu:CHU_3003	ncbi-geneid:4183736	2.4.1.-	53448
chu:CHU_3006	ncbi-geneid:4183739	3.4.21.-	50494|50156|50156
chu:CHU_3009	ncbi-geneid:4183742	5.-.-.-	111337
chu:CHU_3015	ncbi-geneid:4184948	6.3.2.5|4.1.1.36	102645|52507
chu:CHU_3018	ncbi-geneid:4184951	6.3.4.-	52402|56037
chu:CHU_3020	ncbi-geneid:4184953	1.1.1.37	56327|51735
chu:CHU_3025	ncbi-geneid:4184958	1.14.16.1	56534
chu:CHU_3029	ncbi-geneid:4184962	2.7.3.-	55874|55785|55785|47384
chu:CHU_3030	ncbi-geneid:4184963	3.2.1.-	53955|54106|54106|54106
chu:CHU_3031	ncbi-geneid:4184964	2.1.1.-	53335
chu:CHU_3033	ncbi-geneid:4184966	3.4.21.-	52743
chu:CHU_3034	ncbi-geneid:4184967	3.4.11.9	55920|53092
chu:CHU_3040	ncbi-geneid:4183423	4.2.1.70|5.4.99.12	55120
chu:CHU_3041	ncbi-geneid:4183424	2.7.3.-|2.7.13.3	55874|47384
chu:CHU_3042	ncbi-geneid:4183425	2.7.3.-	52172|46894
chu:CHU_3046	ncbi-geneid:4183429	2.7.3.-	55874|55785|47384|55785
chu:CHU_3049	ncbi-geneid:4183432	1.5.1.3	53597
chu:CHU_3050	ncbi-geneid:4183433	2.1.1.-	53335
chu:CHU_3055	ncbi-geneid:4185853	5.-.-.-	111337
chu:CHU_3060	ncbi-geneid:4185858	4.1.2.13	51569
chu:CHU_3062	ncbi-geneid:4185860	3.5.3.8	52768
chu:CHU_3065	ncbi-geneid:4185863	4.2.-.-	53697
chu:CHU_3069	ncbi-geneid:4185867	1.6.99.-	52218
chu:CHU_3075	ncbi-geneid:4183943	3.4.21.-	56672
chu:CHU_3076	ncbi-geneid:4183944	3.4.21.-	51306
chu:CHU_3078	ncbi-geneid:4183946	3.5.1.10	53328|55021
chu:CHU_3080	ncbi-geneid:4183948	6.3.4.5	69864|52402
chu:CHU_3081	ncbi-geneid:4183949	1.2.1	51735|55347
chu:CHU_3083	ncbi-geneid:4183951	2.6.1.11	53383
chu:CHU_3084	ncbi-geneid:4183952	5.2.1.8	54534
chu:CHU_3085	ncbi-geneid:4183953	2.1.3.3|2.1.3.11	53671
chu:CHU_3086	ncbi-geneid:4183954	2.7.2	53633
chu:CHU_3087	ncbi-geneid:4183955	3.5.1.16	53187|55031
chu:CHU_3088	ncbi-geneid:4183956	4.3.2.1	48557
chu:CHU_3089	ncbi-geneid:4183957	2.7.3.-	55874|52172|47384|47226|55785
chu:CHU_3091	ncbi-geneid:4183959	2.7.3.-	55874|47384
chu:CHU_3099	ncbi-geneid:4186549	3.6.1.-	55811
chu:CHU_3100	ncbi-geneid:4186550	2.7.7.60	53448
chu:CHU_3108	ncbi-geneid:4186558	3.6.1.1	50324
chu:CHU_3110	ncbi-geneid:4186560	3.6.4.13	52540|52540
chu:CHU_3118	ncbi-geneid:4186799	1.11.1.5	46626|46626
chu:CHU_3124	ncbi-geneid:4186805	2.1.1.-	102114
chu:CHU_3128	ncbi-geneid:4186809	1.1.1.18	55347|51735
chu:CHU_3131	ncbi-geneid:4186812	2.4.2.-|2.4.1.-|3.4	56601|53955
chu:CHU_3133	ncbi-geneid:4183611	4.2.1.11	51604|54826
chu:CHU_3134	ncbi-geneid:4183612	6.3.5.5	52317|52021
chu:CHU_3136	ncbi-geneid:4183614	2.7.7.6	56553|55257|47789
chu:CHU_3141	ncbi-geneid:4183619	3.4.11.18	55920
chu:CHU_3168	ncbi-geneid:4186657	2.7.7.6	64484
chu:CHU_3169	ncbi-geneid:4186658	2.7.7.6	64484
chu:CHU_3175	ncbi-geneid:4186101	3.6.5.3	52540|50465|50447
chu:CHU_3176	ncbi-geneid:4186102	6.1.1.22	55681|50249
chu:CHU_3179	ncbi-geneid:4186105	4.2.1.17	52096
chu:CHU_3180	ncbi-geneid:4186106	4.6.1.12	69765
chu:CHU_3182	ncbi-geneid:4186108	3.4.24.-	63411|63411
chu:CHU_3183	ncbi-geneid:4186109	1.2.1.25|1.2.4.4	52518|52518|52922
chu:CHU_3189	ncbi-geneid:4186115	2.8.1.8	102114
chu:CHU_3217	ncbi-geneid:4184742	2.7.3.-	55874|55785|55785|55785|47384
chu:CHU_3218	ncbi-geneid:4184743	2.1.2.11	51621
chu:CHU_3219	ncbi-geneid:4184744	5.4.99.12	55120
chu:CHU_3223	ncbi-geneid:4184748	2.5.1.15	51717
chu:CHU_3226	ncbi-geneid:4184751	2.7.1.71	52540
chu:CHU_3228	ncbi-geneid:4184753	6.1.1.15	55681|52954|64586
chu:CHU_3232	ncbi-geneid:4184328	3.5.2.6	56601
chu:CHU_3234	ncbi-geneid:4184330	1.5.3.1	51971|54373
chu:CHU_3247	ncbi-geneid:4184343	6.1.1.20	55681|46589
chu:CHU_3255	ncbi-geneid:4185267	2.1.1.-	53335
chu:CHU_3257	ncbi-geneid:4185269	2.3.1.-	56317
chu:CHU_3258	ncbi-geneid:4185270	3.1.3.25	56655
chu:CHU_3266	ncbi-geneid:4185278	3.6.1.-|3.6.4.12	52540|52980
chu:CHU_3268	ncbi-geneid:4185280	5.2.1.8	54534|109998
chu:CHU_3272	ncbi-geneid:4184776	2.7.1.33
chu:CHU_3273	ncbi-geneid:4184777	2.7.1.-	53067
chu:CHU_3276	ncbi-geneid:4184780	2.1.1.-	53335
chu:CHU_3277	ncbi-geneid:4184781	5.3.1.1	51351
chu:CHU_3278	ncbi-geneid:4184782	6.3.5.5	56059|56059|52440|48108|52440
chu:CHU_3285	ncbi-geneid:4184789	4.2.1.2	117457
chu:CHU_3289	ncbi-geneid:4184793	4.1.1.20	51419|50621
chu:CHU_3290	ncbi-geneid:4186922	4.1.3.27	56322
chu:CHU_3291	ncbi-geneid:4186923	4.1.3.27	52317
chu:CHU_3292	ncbi-geneid:4186924	2.4.2.18	52418|47648
chu:CHU_3293	ncbi-geneid:4186925	4.1.1.48	51366
chu:CHU_3294	ncbi-geneid:4186926	5.3.1.24	51366
chu:CHU_3296	ncbi-geneid:4186928	4.2.1.20	53686
chu:CHU_3297	ncbi-geneid:4186929	4.2.1.20	51366
chu:CHU_3305	ncbi-geneid:4186937	2.4.1.129	56601|56519
chu:CHU_3309	ncbi-geneid:4186941	3.5.4.10|2.1.2.3	53927|52335
chu:CHU_3310	ncbi-geneid:4186680	2.1.2.2	53328
chu:CHU_3312	ncbi-geneid:4186682	3.1.3.45	56784
chu:CHU_3316	ncbi-geneid:4186686	3.1.11.6	116842
chu:CHU_3320	ncbi-geneid:4186690	2.1.1.14	51726|51726
chu:CHU_3339	ncbi-geneid:4184589	3.5.1.41	88713
chu:CHU_3347	ncbi-geneid:4184597	2.7.3.-	55874|55785|55785|47384|55785|55785|55785
chu:CHU_3349	ncbi-geneid:4184599	3.1.21.3	52540|52540
chu:CHU_3351	ncbi-geneid:4185046	3.1.21.3	116734|116734
chu:CHU_3352	ncbi-geneid:4185047	3.1.21.3	116734|116734
chu:CHU_3354	ncbi-geneid:4185049	2.1.1.72	53335
chu:CHU_3360	ncbi-geneid:4185055	1.8.1.4	51905|55424
chu:CHU_3361	ncbi-geneid:4185056	2.3.1.61	52777|51230|51230|47005
chu:CHU_3362	ncbi-geneid:4185057	1.2.4.2	52518|52518
chu:CHU_3373	ncbi-geneid:4187162	6.1.1.17	52374|48163
chu:CHU_3380	ncbi-geneid:4187169	1.14.13.9	51905
chu:CHU_3381	ncbi-geneid:4187170	2.8.1.7|3.7.1.3	53383
chu:CHU_3382	ncbi-geneid:4187171	1.13.11.6	51182
chu:CHU_3388	ncbi-geneid:4187177	4.2.1.96	55248
chu:CHU_3390	ncbi-geneid:4186505	2.7.7.24	53448
chu:CHU_3391	ncbi-geneid:4186506	4.2.1.46	51735
chu:CHU_3392	ncbi-geneid:4186507	1.1.1.-	51735|48179|52413
chu:CHU_3393	ncbi-geneid:4186508	4.2.1.46	51735
chu:CHU_3394	ncbi-geneid:4186509	1.1.1.22	51735|52413|48179
chu:CHU_3396	ncbi-geneid:4186511	1.3.99.-	56645|47203
chu:CHU_3400	ncbi-geneid:4186515	2.5.1.6	55973|55973|55973
chu:CHU_3403	ncbi-geneid:4186518	2.6.99.2	63892
chu:CHU_3406	ncbi-geneid:4186521	3.7.1.-	53474
chu:CHU_3408	ncbi-geneid:4186523	2.7.1.23	111331
chu:CHU_3411	ncbi-geneid:4186284	2.5.1.31	64005
chu:CHU_3416	ncbi-geneid:4186289	3.4.17.13	52317|141986
chu:CHU_3418	ncbi-geneid:4186291	6.1.1.16	52374|47323
chu:CHU_3430	ncbi-geneid:4185364	5.2.1.8	54534
chu:CHU_3440	ncbi-geneid:4185372	3.2.1.-	48208|48726
chu:CHU_3441	ncbi-geneid:4185373	3.2.1.-	48208
chu:CHU_3453	ncbi-geneid:4186031	3.6.4.-	52540|52540|52540|143517|141259|52540
chu:CHU_3454	ncbi-geneid:4186032	2.7.3.-	55874|47384
chu:CHU_3457	ncbi-geneid:4186035	2.-.-.-	53448
chu:CHU_3463	ncbi-geneid:4186041	1.8.1.4	51905|55424
chu:CHU_3468	ncbi-geneid:4186046	2.7.3.-	55874|47384
chu:CHU_3469	ncbi-geneid:4186047	1.4.1.13	51395
chu:CHU_3479	ncbi-geneid:4184899	3.5.99.7	53686
chu:CHU_3480	ncbi-geneid:4184900	5.4.99.12	55120|55174
chu:CHU_3483	ncbi-geneid:4184902	3.6.1.19	101386|101386
chu:CHU_3484	ncbi-geneid:4184903	5.4.2.8	53738|55957|53738|53738
chu:CHU_3485	ncbi-geneid:4184904	2.8.1.7	53383
chu:CHU_3487	ncbi-geneid:4184906	1.-.-.-	51395
chu:CHU_3489	ncbi-geneid:4184908	6.1.1.14	55681|52954
chu:CHU_3490	ncbi-geneid:4183884	4.99.1.1	53800
chu:CHU_3495	ncbi-geneid:4183889	2.4.2.14	53271
chu:CHU_3497	ncbi-geneid:4183891	3.1.11.2	56219
chu:CHU_3524	ncbi-geneid:4183547	6.5.1.1	56091|50249|117018
chu:CHU_3525	ncbi-geneid:4183548	3.6.1.-|3.6.4.-	52540
chu:CHU_3535	ncbi-geneid:4186589	2.7.3.-	55785|47384
chu:CHU_3537	ncbi-geneid:4186591	1.11.1.5|1.11.1.15	52833
chu:CHU_3540	ncbi-geneid:4186594	2.7.3.-	55874|47384
chu:CHU_3546	ncbi-geneid:4186600	2.7.1.-	55874|47384|55785
chu:CHU_3561	ncbi-geneid:4184398	3.1.1.17	63829
chu:CHU_3562	ncbi-geneid:4184399	2.7.7.6	88946|88659
chu:CHU_3577	ncbi-geneid:4186784	3.2.1.21	51445|52279
chu:CHU_3589	ncbi-geneid:4184795	1.3.99.-	56645|47203
chu:CHU_3590	ncbi-geneid:4184796	2.3.1.16	53901|53901
chu:CHU_3591	ncbi-geneid:4184797	1.1.1.35	51735|52096|48179|48179
chu:CHU_3595	ncbi-geneid:4184801	6.2.1.3	56801
chu:CHU_3602	ncbi-geneid:4184808	5.99.1.2	56712
chu:CHU_3604	ncbi-geneid:4184810	6.1.1.11	55681|46589
chu:CHU_3607	ncbi-geneid:4183591	6.3.5.4	52402|56235
chu:CHU_3631	ncbi-geneid:4184875	5.3.1.6	89623
chu:CHU_3633	ncbi-geneid:4184877	2.1.2.1	53383
chu:CHU_3637	ncbi-geneid:4184881	3.5.3.1	52768
chu:CHU_3640	ncbi-geneid:4184884	5.3.4.1	52833
chu:CHU_3643	ncbi-geneid:4184887	2.2.1.7	52518|52518|52922
chu:CHU_3648	ncbi-geneid:4184309	2.7.4.6	54919
chu:CHU_3650	ncbi-geneid:4184311	5.2.1.-	54534|54534
chu:CHU_3651	ncbi-geneid:4184312	5.2.1.-	54534|54534
chu:CHU_3652	ncbi-geneid:4184313	5.2.1.8	54534|54534
chu:CHU_3657	ncbi-geneid:4184318	2.7.7.7	56672|88723|53098|47807
chu:CHU_3663	ncbi-geneid:4184324	5.2.1.8	54534
chu:CHU_3665	ncbi-geneid:4184326	5.2.1.8	54534
chu:CHU_3664	ncbi-geneid:4184325	4.2.1.2	48557
chu:CHU_3668	ncbi-geneid:4184641	3.1.-.-	64182
chu:CHU_3669	ncbi-geneid:4184642	3.6.3.-	52540
chu:CHU_3672	ncbi-geneid:4184645	1.3.1.-
chu:CHU_3676	ncbi-geneid:4184649	6.1.1.5	52374|47323|50677|47323
chu:CHU_3682	ncbi-geneid:4184655	3.6.1.-|3.6.4.12	52540|52540|50249
chu:CHU_3686	ncbi-geneid:4186408	3.2.2.-	48150|55811
chu:CHU_3689	ncbi-geneid:4186411	3.1.4.-|3.1.26.-	50249
chu:CHU_3693	ncbi-geneid:4186415	6.3.5.4	52402|56235
chu:CHU_3695	ncbi-geneid:4186417	3.2.2.-|4.2.99.18	48150
chu:CHU_3712	ncbi-geneid:4184490	2.1.1.-	53335|88697
chu:CHU_3718	ncbi-geneid:4184496	1.2.4.1	52518
chu:CHU_3720	ncbi-geneid:4184498	2.5.1.9|2.5.1.78	52121
chu:CHU_3721	ncbi-geneid:4184499	2.7.2.4	53633|55021|55021
chu:CHU_3724	ncbi-geneid:4185105	5.1.1.1	51419|50621|53623|53244|63418
chu:CHU_3727	ncbi-geneid:4185108	3.2.1.-	48208|49344
chu:CHU_3729	ncbi-geneid:4185110	2.4.2.19	51690|54675
chu:CHU_3731	ncbi-geneid:4185112	5.4.2.1	64158|53649
chu:CHU_3733	ncbi-geneid:4185114	4.1.1.21|6.3.4.18	56059|52440|51246
chu:CHU_3734	ncbi-geneid:4185115	4.1.1.21|5.4.99.18	52255
chu:CHU_3739	ncbi-geneid:4185120	6.6.1.1	52540
chu:CHU_3741	ncbi-geneid:4185122	2.3.3.13	51569
chu:CHU_3742	ncbi-geneid:4185123	4.2.1.33|4.2.1.35	53732
chu:CHU_3743	ncbi-geneid:4185124	4.2.1.33|4.2.1.35	52016
chu:CHU_3744	ncbi-geneid:4186718	1.1.1.85	53659
chu:CHU_3745	ncbi-geneid:4186719	4.2.1.9	143975|52016
chu:CHU_3746	ncbi-geneid:4186720	2.2.1.6	52518|52518|52467
chu:CHU_3760	ncbi-geneid:4186734	1.11.1.15	52833
chu:CHU_3766	ncbi-geneid:4183789	4.2.1.70	55120
chu:CHU_3776	ncbi-geneid:4183798	1.4.1.14|1.4.1.13	51395|56235|69336
chu:CHU_3777	ncbi-geneid:4183799	1.4.1.14|1.4.1.13	51971|46548|51971
chu:CHU_3784	ncbi-geneid:4184120	3.2.1.21	51445|52279
chu:CHU_3785	ncbi-geneid:4184121	6.1.1.10	50249
chu:CHU_3794	ncbi-geneid:4184130	2.3.1.74	53901
chu:CHU_3799	ncbi-geneid:4184135	2.1.1.63	46767|53155|46689|46689
chu:CHU_3800	ncbi-geneid:4184136	1.14.11.-	51197
chu:CHU_3811	ncbi-geneid:4184705	3.2.1.21	51445
chu:CHU_3821	ncbi-geneid:4184715	3.6.3.27	52540
chu:CHU_3825	ncbi-geneid:4183497	2.5.1.-	51395
chu:CHU_3827	ncbi-geneid:4183499	1.3.99.2	56645|47203
chu:CHU_3832	ncbi-geneid:4183504	2.7.7.-	52374
chu:CHU_3834	ncbi-geneid:4183506	4.1.1.11	50692
chu:CHU_3835	ncbi-geneid:4183507	6.3.2.1	52374
chu:CHU_3836	ncbi-geneid:4183508	2.4.1.21	53756
chu:CHU_3838	ncbi-geneid:4183510	2.6.1.16	53697|56235
chu:CHU_3843	ncbi-geneid:4184198	5.1.3.13	51182
