# Supplementary material for: Tracing the Repertoire of Promiscuous Enzymes along the Metabolic Pathways in Archaeal Organisms
Source: Life (Basel). 2017 Jul 13;7(3):30. doi: 10.3390/life7030030 (PMC5617955; doi:10.3390/life7030030)
Supplement: Supplementary file 1 [file life-07-00030-s001.zip › Table_S2/chy.txt]

KEGGID	NCBIGI	ECs	SFamilyID
chy:CHY_0002	ncbi-geneid:3728228	3.1.26.5	54211
chy:CHY_0008	ncbi-geneid:3727964	2.1.1.170	53335
chy:CHY_0023	ncbi-geneid:3726469	3.4.11.-	53187|101821
chy:CHY_0034	ncbi-geneid:3728570	1.2.99.2	56821
chy:CHY_0040	ncbi-geneid:3728432	3.4.21.53	52540|54211
chy:CHY_0041	ncbi-geneid:3728619	3.6.1.-|3.6.4.12	52540|48024
chy:CHY_0043	ncbi-geneid:3727197	1.2.7.3	52518|52922
chy:CHY_0044	ncbi-geneid:3728885	1.2.7.3	52518
chy:CHY_0046	ncbi-geneid:3728036	1.2.7.3	54862
chy:CHY_0049	ncbi-geneid:3728301	4.1.1.18	53383|55904
chy:CHY_0050	ncbi-geneid:3727559	2.7.4.9	52540
chy:CHY_0051	ncbi-geneid:3726269	2.7.7.7	52540
chy:CHY_0057	ncbi-geneid:3727698	3.4.21.-	50494|50156
chy:CHY_0062	ncbi-geneid:3726393	4.2.1.2	117457
chy:CHY_0063	ncbi-geneid:3727845	1.3.99.1	51905|46977|56425
chy:CHY_0064	ncbi-geneid:3727128	1.3.99.1	54292|46548
chy:CHY_0067	ncbi-geneid:3727616	4.3.1.18	53686
chy:CHY_0085	ncbi-geneid:3727694	1.2.99.2	56821
chy:CHY_0089	ncbi-geneid:3726453	3.6.3.-	52540
chy:CHY_0097	ncbi-geneid:3728431	1.97.1.4	102114
chy:CHY_0099	ncbi-geneid:3728121	2.1.1.-	53335
chy:CHY_0102	ncbi-geneid:3728061	1.16.3.1	47240
chy:CHY_0104	ncbi-geneid:3727050	6.3.5.4	52402|56235
chy:CHY_0115	ncbi-geneid:3726585	2.6.1.-	53383
chy:CHY_0120	ncbi-geneid:3727154	6.2.1.30	56801
chy:CHY_0121	ncbi-geneid:3726418	1.2.7.8	52518|52518|54862|52922
chy:CHY_0122	ncbi-geneid:3727977	1.2.7.8	53323
chy:CHY_0124	ncbi-geneid:3726343	6.1.1.19	52374|47323|55190
chy:CHY_0125	ncbi-geneid:3727485	6.3.4.2	52540|52317
chy:CHY_0128	ncbi-geneid:3726433	4.1.2.13	51569
chy:CHY_0129	ncbi-geneid:3726772	2.2.1.2	51569
chy:CHY_0138	ncbi-geneid:3726505	2.5.1.6	55973|55973|55973
chy:CHY_0165	ncbi-geneid:3727649	2.2.1.1	52518
chy:CHY_0166	ncbi-geneid:3728326	2.2.1.1	52518|52922
chy:CHY_0170	ncbi-geneid:3727085	3.4.21.102	52096|50156
chy:CHY_0172	ncbi-geneid:3726271	2.3.1.-	55729
chy:CHY_0188	ncbi-geneid:3728024	2.7.1.148	54211|55060
chy:CHY_0191	ncbi-geneid:3728524	4.3.1.19	53686|55021
chy:CHY_0192	ncbi-geneid:3727574	2.7.7.23|2.3.1.157	53448|51161
chy:CHY_0193	ncbi-geneid:3728012	2.7.6.1	53271
chy:CHY_0196	ncbi-geneid:3726668	3.1.1.29	53178
chy:CHY_0200	ncbi-geneid:3728597	3.6.4.-	52540|52540|52540|143517|141259
chy:CHY_0201	ncbi-geneid:3728336	5.2.1.8	109998|54534
chy:CHY_0211	ncbi-geneid:3726400	3.6.1.11|3.6.1.40	53067|53067
chy:CHY_0212	ncbi-geneid:3726880	3.1.3.16	81606
chy:CHY_0213	ncbi-geneid:3726297	6.3.4.-	52402|56037|82829
chy:CHY_0214	ncbi-geneid:3726212	3.4.24.-	52540|140990
chy:CHY_0215	ncbi-geneid:3727407	2.7.4.6	54919
chy:CHY_0229	ncbi-geneid:3727044	3.6.4.13	52540
chy:CHY_0231	ncbi-geneid:3727150	2.7.6.2	63999|63862
chy:CHY_0237	ncbi-geneid:3726834	2.5.1.31	64005
chy:CHY_0239	ncbi-geneid:3728629	5.3.1.9	53697
chy:CHY_0243	ncbi-geneid:3727062	1.7.2.2	48695
chy:CHY_0249	ncbi-geneid:3727464	6.2.1.1	56801
chy:CHY_0255	ncbi-geneid:3727119	2.3.1.183	55729
chy:CHY_0257	ncbi-geneid:3726428	3.5.1.-	52467
chy:CHY_0264	ncbi-geneid:3727406	6.2.1.13	52210|52210|51735|56059
chy:CHY_0270	ncbi-geneid:3728664	2.7.1.2	53067
chy:CHY_0280	ncbi-geneid:3726796	1.2.1.12	55347|51735
chy:CHY_0281	ncbi-geneid:3727576	2.7.2.3	53748
chy:CHY_0282	ncbi-geneid:3727348	5.3.1.1	51351
chy:CHY_0283	ncbi-geneid:3726537	5.4.2.1	64158|53649
chy:CHY_0284	ncbi-geneid:3726912	4.2.1.11	51604|54826
chy:CHY_0289	ncbi-geneid:3727430	3.1.-.-	50249|50249|50249|50249
chy:CHY_0300	ncbi-geneid:3726573	3.6.1.23	51283
chy:CHY_0306	ncbi-geneid:3728533	5.1.1.3	53681|53681
chy:CHY_0307	ncbi-geneid:3727582	5.4.99.1	52242
chy:CHY_0309	ncbi-geneid:3728715	5.4.99.1	51703
chy:CHY_0314	ncbi-geneid:3726312	2.7.7.56	54211|55666
chy:CHY_0315	ncbi-geneid:3728711	3.6.1.15	52972
chy:CHY_0324	ncbi-geneid:3727959	5.2.1.8	109998|102735|54534
chy:CHY_0325	ncbi-geneid:3726391	3.4.21.92	52096
chy:CHY_0329	ncbi-geneid:3728068	3.4.21.-	52540|54211
chy:CHY_0330	ncbi-geneid:3727185	3.4.21.53	54211|52540|88697
chy:CHY_0334	ncbi-geneid:3727528	6.1.1.9	52374|47323|50677|46589
chy:CHY_0335	ncbi-geneid:3727419	6.3.2.17|6.3.2.12	53623|53244
chy:CHY_0364	ncbi-geneid:3727774	3.1.4.-|3.1.26.-	50249
chy:CHY_0380	ncbi-geneid:3726519	2.7.2.11	53633|88697
chy:CHY_0383	ncbi-geneid:3726908	1.2.1.41	53720
chy:CHY_0388	ncbi-geneid:3728803	2.7.7.18	52374
chy:CHY_0393	ncbi-geneid:3727664	6.1.1.4	52374|50677|47323
chy:CHY_0399	ncbi-geneid:3728624	3.6.3.34	52540
chy:CHY_0405	ncbi-geneid:3728691	2.7.7.7	52540|48019
chy:CHY_0411	ncbi-geneid:3727497	1.3.99.22	102114
chy:CHY_0417	ncbi-geneid:3727819	2.1.1.-	53335
chy:CHY_0418	ncbi-geneid:3727209	2.1.1.-	75217|88697
chy:CHY_0432	ncbi-geneid:3728546	1.1.3.15	55103|56176
chy:CHY_0437	ncbi-geneid:3728861	6.2.1.3	56801
chy:CHY_0439	ncbi-geneid:3728346	6.1.1.14	55681
chy:CHY_0440	ncbi-geneid:3726923	6.1.1.14	109604
chy:CHY_0443	ncbi-geneid:3727338	2.7.9.1	56059|51621|52009
chy:CHY_0451	ncbi-geneid:3727306	6.5.1.-	55144
chy:CHY_0453	ncbi-geneid:3728291	3.1.5.1	109604
chy:CHY_0454	ncbi-geneid:3727622	2.7.7.-	56731|57783
chy:CHY_0470	ncbi-geneid:3728826	4.2.3.3	52335
chy:CHY_0473	ncbi-geneid:3728506	5.4.99.5	55298
chy:CHY_0474	ncbi-geneid:3726703	1.3.1.12	51735|48179|55021
chy:CHY_0475	ncbi-geneid:3726615	2.5.1.54	51569
chy:CHY_0480	ncbi-geneid:3727101	2.4.2.21	52733
chy:CHY_0481	ncbi-geneid:3727257	1.3.3.4	51905|54373
chy:CHY_0482	ncbi-geneid:3728470	4.99.1.1	53800
chy:CHY_0483	ncbi-geneid:3726459	4.1.1.37	51726
chy:CHY_0484	ncbi-geneid:3728343	4.3.1.2	51604|54826
chy:CHY_0489	ncbi-geneid:3727042	2.1.2.10	103025|101790
chy:CHY_0491	ncbi-geneid:3727270	1.4.4.2	53383
chy:CHY_0492	ncbi-geneid:3727274	1.4.4.2	53383
chy:CHY_0495	ncbi-geneid:3727001	2.7.7.63
chy:CHY_0506	ncbi-geneid:3727867	3.6.3.-	52540
chy:CHY_0515	ncbi-geneid:3726475	2.6.1.42	56752
chy:CHY_0516	ncbi-geneid:3728286	4.2.1.9	143975|52016
chy:CHY_0517	ncbi-geneid:3727680	2.2.1.6	52518|52518|52467
chy:CHY_0518	ncbi-geneid:3728734	2.2.1.6	55021|55021
chy:CHY_0519	ncbi-geneid:3726922	1.1.1.86	51735|48179
chy:CHY_0520	ncbi-geneid:3726467	2.2.1.6	52518|52518|52467
chy:CHY_0521	ncbi-geneid:3727368	2.3.3.13	51569|110921
chy:CHY_0522	ncbi-geneid:3728709	4.2.1.33|4.2.1.35	53732
chy:CHY_0523	ncbi-geneid:3726806	4.2.1.33|4.2.1.35	52016
chy:CHY_0524	ncbi-geneid:3727861	1.1.1.85	53659
chy:CHY_0525	ncbi-geneid:3726310	2.3.3.13	51569|110921
chy:CHY_0534	ncbi-geneid:3728472	6.1.1.5	52374|47323|50677
chy:CHY_0538	ncbi-geneid:3728057	6.1.1.7	55681|101353|55186|50447
chy:CHY_0542	ncbi-geneid:3727317	3.1.-.-	53098
chy:CHY_0545	ncbi-geneid:3728483	5.1.3.2	51735
chy:CHY_0548	ncbi-geneid:3726967	3.4.-.-	51412
chy:CHY_0560	ncbi-geneid:3728635	1.8.1.9	51905|52833
chy:CHY_0570	ncbi-geneid:3727864	2.7.-.-	52540
chy:CHY_0571	ncbi-geneid:3727569	2.5.1.17	52540
chy:CHY_0572	ncbi-geneid:3726580	6.2.1.1	56801
chy:CHY_0575	ncbi-geneid:3727427	1.2.7.3	53323
chy:CHY_0577	ncbi-geneid:3726424	1.2.7.7|1.2.7.3	52518|52922
chy:CHY_0578	ncbi-geneid:3728334	1.2.7.3	54862
chy:CHY_0579	ncbi-geneid:3728661	1.4.1.9	51735|53223
chy:CHY_0582	ncbi-geneid:3728321	4.3.1.2	51604|54826
chy:CHY_0585	ncbi-geneid:3727004	2.7.1.21	52540|57716
chy:CHY_0593	ncbi-geneid:3727107	6.2.1.-	56801
chy:CHY_0601	ncbi-geneid:3726218	1.7.99.4	53706|50692
chy:CHY_0608	ncbi-geneid:3726316	1.7.2.2	48695
chy:CHY_0623	ncbi-geneid:3728671	1.1.1.25	51735|53223
chy:CHY_0624	ncbi-geneid:3727341	4.2.3.5	103263
chy:CHY_0629	ncbi-geneid:3726881	2.7.1.71|4.2.3.4	56796|52540
chy:CHY_0655	ncbi-geneid:3728041	3.4.21.-	50494|50156
chy:CHY_0657	ncbi-geneid:3728775	2.7.13.3	55874|55781
chy:CHY_0659	ncbi-geneid:3727735	6.2.1.1	56801
chy:CHY_0664	ncbi-geneid:3727839	2.7.8.7	56214
chy:CHY_0666	ncbi-geneid:3726602	1.4.1.1	52283|51735
chy:CHY_0667	ncbi-geneid:3727039	5.1.1.1	51419|50621
chy:CHY_0668	ncbi-geneid:3727727	2.4.1.-	53756
chy:CHY_0670	ncbi-geneid:3727584	2.4.1.15	53756
chy:CHY_0671	ncbi-geneid:3727820	3.1.3.12	56784
chy:CHY_0676	ncbi-geneid:3727979	1.17.4.1	51998|51294|48168|55608
chy:CHY_0678	ncbi-geneid:3726734	3.5.2.5	51556|51338
chy:CHY_0680	ncbi-geneid:3727117	4.1.1.-	52507
chy:CHY_0689	ncbi-geneid:3726965	3.5.4.2	51556|51338
chy:CHY_0690	ncbi-geneid:3726340	1.2.99.2	56176|55447
chy:CHY_0691	ncbi-geneid:3726678	1.2.99.2	47741|54292
chy:CHY_0695	ncbi-geneid:3728441	2.1.2.5	55116|55116
chy:CHY_0696	ncbi-geneid:3727524	3.5.4.9	101262
chy:CHY_0699	ncbi-geneid:3727148	3.5.4.2	51556|51338
chy:CHY_0700	ncbi-geneid:3726222	4.3.1.17	143548|55021
chy:CHY_0704	ncbi-geneid:3726556	6.3.1.2	55931|54368
chy:CHY_0712	ncbi-geneid:3727998	6.3.1.2	55931|54368
chy:CHY_0713	ncbi-geneid:3727346	1.8.1.4	51905|55424
chy:CHY_0724	ncbi-geneid:3727449	2.3.1.128	55729
chy:CHY_0725	ncbi-geneid:3726638	3.4.24.57	53067
chy:CHY_0728	ncbi-geneid:3728729	6.2.1.30	56801
chy:CHY_0730	ncbi-geneid:3726304	6.3.3.2	100950
chy:CHY_0731	ncbi-geneid:3727692	1.6.5.3	52833
chy:CHY_0732	ncbi-geneid:3727619	1.6.5.3	142019|140490|142984|52833|54862
chy:CHY_0733	ncbi-geneid:3727769	1.2.1.2|1.2.1.43	53706|50692|54862|54292
chy:CHY_0734	ncbi-geneid:3727217	5.3.2.-	55331
chy:CHY_0736	ncbi-geneid:3727167	1.2.99.2	56821
chy:CHY_0746	ncbi-geneid:3727945	2.5.1.3	51391
chy:CHY_0748	ncbi-geneid:3726904	2.7.1.50	53613
chy:CHY_0749	ncbi-geneid:3728621	2.7.4.16	56042|55326
chy:CHY_0751	ncbi-geneid:3727325	4.2.1.20	53686
chy:CHY_0754	ncbi-geneid:3726647	1.3.1.76|4.99.1.4	51735|75615
chy:CHY_0760	ncbi-geneid:3728191	2.1.1.132|1.-.-.-	53335
chy:CHY_0761	ncbi-geneid:3726894	2.1.1.130|2.1.1.151	53790
chy:CHY_0762	ncbi-geneid:3727931	2.1.1.133	53790
chy:CHY_0764	ncbi-geneid:3726941	2.1.1.131	53790
chy:CHY_0767	ncbi-geneid:3728557	5.4.1.2	63965
chy:CHY_0768	ncbi-geneid:3728122	2.7.1.156|2.7.7.62	52540
chy:CHY_0769	ncbi-geneid:3728767	6.3.5.10	52540|52317
chy:CHY_0771	ncbi-geneid:3726437	6.3.5.9|6.3.1	52540|52317
chy:CHY_0778	ncbi-geneid:3728166	2.1.1.107	53790
chy:CHY_0787	ncbi-geneid:3728092	3.1.3.11	56655
chy:CHY_0789	ncbi-geneid:3726352	1.2.7.5	48310|56228
chy:CHY_0793	ncbi-geneid:3727123	1.2.1.2	53706|50692
chy:CHY_0794	ncbi-geneid:3727514	1.2.1.2	54862
chy:CHY_0795	ncbi-geneid:3728854	1.2.1.2	81342
chy:CHY_0808	ncbi-geneid:3728466	2.5.1.47	53686
chy:CHY_0809	ncbi-geneid:3728810	2.1.1.63	46767|53155
chy:CHY_0830	ncbi-geneid:3728029	2.1.1.72	53335
chy:CHY_0831	ncbi-geneid:3728730	3.1.21.3	116734|116734
chy:CHY_0832	ncbi-geneid:3727363	3.1.21.3	52540
chy:CHY_0845	ncbi-geneid:3726846	6.2.1.3	56801
chy:CHY_0852	ncbi-geneid:3726466	3.1.26.4
chy:CHY_0860	ncbi-geneid:3727777	3.6.3.3|3.6.3.5	56784|81653|81665|55008
chy:CHY_0877	ncbi-geneid:3726237	1.97.1.4	102114|54862
chy:CHY_0889	ncbi-geneid:3726814	2.8.1.6	102114
chy:CHY_0904	ncbi-geneid:3726536	4.1.2.5	53383
chy:CHY_0906	ncbi-geneid:3727052	1.8.1.9	51905
chy:CHY_0912	ncbi-geneid:3728891	6.2.1.5	56059|52210
chy:CHY_0913	ncbi-geneid:3728495	6.2.1.5	52210|51735
chy:CHY_0917	ncbi-geneid:3726544	6.4.1.3	52096|52096
chy:CHY_0918	ncbi-geneid:3728009	6.4.1.2|6.3.4.14	56059|51246|52440
chy:CHY_0925	ncbi-geneid:3728881	1.1.1.1	56796
chy:CHY_0930	ncbi-geneid:3727879	1.8.98.1	51905|54862
chy:CHY_0940	ncbi-geneid:3727982	3.6.3.4	56784|81653|55008|55008|81665
chy:CHY_0955	ncbi-geneid:3728202	3.5.4.16	55620
chy:CHY_0957	ncbi-geneid:3726522	3.1.3.2|3.1.3.5	64167
chy:CHY_0959	ncbi-geneid:3727144	2.7.7.7	89550
chy:CHY_0967	ncbi-geneid:3726866	2.7.13.3
chy:CHY_0968	ncbi-geneid:3728901	3.1.1.61	52738|52172
chy:CHY_0976	ncbi-geneid:3727376	2.7.7.24	53448
chy:CHY_0977	ncbi-geneid:3726607	5.1.3.13	51182
chy:CHY_0978	ncbi-geneid:3727962	1.1.1.133	51735
chy:CHY_0979	ncbi-geneid:3726804	4.2.1.46	51735
chy:CHY_0996	ncbi-geneid:3728773	3.6.3.14	52540
chy:CHY_1015	ncbi-geneid:3727420	3.5.1.44	64438
chy:CHY_1016	ncbi-geneid:3728758	2.1.1.80	53335|47757
chy:CHY_1028	ncbi-geneid:3728887	2.1.1.80	53335|47757
chy:CHY_1031	ncbi-geneid:3728752	3.1.1.61	52738|52172
chy:CHY_1037	ncbi-geneid:3728886	2.5.1.54	51569
chy:CHY_1039	ncbi-geneid:3727936	4.1.2.13|3.1.3.11	111249
chy:CHY_1042	ncbi-geneid:3727400	3.1.3.71	142823
chy:CHY_1046	ncbi-geneid:3728239	4.1.3.-|2.6.1.85	56322
chy:CHY_1055	ncbi-geneid:3726715	2.4.1.-	53756
chy:CHY_1057	ncbi-geneid:3727393	5.1.3.2	51735
chy:CHY_1067	ncbi-geneid:3727121	2.4.2.8	53271
chy:CHY_1068	ncbi-geneid:3728081	6.3.5.2	52402|52317|54810
chy:CHY_1069	ncbi-geneid:3726417	4.1.1.21|5.4.99.18	52255
chy:CHY_1070	ncbi-geneid:3726510	4.3.2.2	48557
chy:CHY_1071	ncbi-geneid:3728727	6.3.2.6	56104
chy:CHY_1072	ncbi-geneid:3726954	6.3.5.3	82697
chy:CHY_1073	ncbi-geneid:3728440	6.3.5.3	52317
chy:CHY_1074	ncbi-geneid:3727326	6.3.5.3	56042|55326|55326|56042
chy:CHY_1075	ncbi-geneid:3728856	2.4.2.14	53271|56235
chy:CHY_1076	ncbi-geneid:3727422	6.3.3.1	56042|55326
chy:CHY_1077	ncbi-geneid:3728186	2.1.2.2	53328
chy:CHY_1078	ncbi-geneid:3726377	3.5.4.10|2.1.2.3	53927|52335
chy:CHY_1079	ncbi-geneid:3727556	6.3.4.13	56059|52440|51246
chy:CHY_1084	ncbi-geneid:3727942	2.4.2.17	53850
chy:CHY_1085	ncbi-geneid:3728065	1.1.1.23	53720
chy:CHY_1086	ncbi-geneid:3727394	2.6.1.9	53383
chy:CHY_1087	ncbi-geneid:3726885	4.2.1.19	54211|54211
chy:CHY_1088	ncbi-geneid:3726560	2.4.2.-	52317
chy:CHY_1089	ncbi-geneid:3726404	5.3.1.16	51366
chy:CHY_1090	ncbi-geneid:3727968	4.1.3.-	51366
chy:CHY_1091	ncbi-geneid:3727935	3.6.1.31|3.5.4.19	141734|101386
chy:CHY_1099	ncbi-geneid:3728269	3.6.1.-|3.6.4.12	52540
chy:CHY_1100	ncbi-geneid:3728712	6.5.1.2
chy:CHY_1101	ncbi-geneid:3728356	6.3.5.6|6.3.5.7	141000
chy:CHY_1102	ncbi-geneid:3727284	6.3.5.6|6.3.5.7	75304
chy:CHY_1103	ncbi-geneid:3728889	6.3.5.6|6.3.5.7	55931|89095
chy:CHY_1104	ncbi-geneid:3727881	2.3.3.14	51569
chy:CHY_1105	ncbi-geneid:3726629	4.2.1.33|4.2.1.35	53732
chy:CHY_1106	ncbi-geneid:3726290	4.2.1.33|4.2.1.35	52016
chy:CHY_1107	ncbi-geneid:3728488	1.1.1.41	53659
chy:CHY_1112	ncbi-geneid:3727523	2.1.1.-	53335|50249
chy:CHY_1121	ncbi-geneid:3726382	4.2.99.18	48150
chy:CHY_1122	ncbi-geneid:3728039	2.1.1.-	75217
chy:CHY_1137	ncbi-geneid:3727729	2.7.7.7	89550|160975
chy:CHY_1141	ncbi-geneid:3727681	6.4.1.2	52096
chy:CHY_1142	ncbi-geneid:3727831	6.4.1.2	52096
chy:CHY_1143	ncbi-geneid:3727106	2.7.1.11	53784
chy:CHY_1144	ncbi-geneid:3726300	2.7.1.40	51621|52935|52009|50800
chy:CHY_1147	ncbi-geneid:3727286	3.4.16.4	56601
chy:CHY_1151	ncbi-geneid:3727402	1.3.1.26	55347|51735
chy:CHY_1154	ncbi-geneid:3727843	1.2.1.11	55347|51735
chy:CHY_1155	ncbi-geneid:3726244	2.7.2.4	53633|55021|55021
chy:CHY_1156	ncbi-geneid:3727604	4.2.1.52	51569
chy:CHY_1157	ncbi-geneid:3726430	3.1.-.-	56281
chy:CHY_1162	ncbi-geneid:3727501	2.9.1.-	52821|52540
chy:CHY_1164	ncbi-geneid:3726572	2.-.-.-	102114
chy:CHY_1173	ncbi-geneid:3727871	2.6.1.-	53383
chy:CHY_1176	ncbi-geneid:3726317	1.1.1.205	51412|54631
chy:CHY_1186	ncbi-geneid:3726948	1.-.-.-	51735
chy:CHY_1206	ncbi-geneid:3727089	2.5.1.30	48576
chy:CHY_1207	ncbi-geneid:3727853	1.2.1.70	69742|51735|69075
chy:CHY_1208	ncbi-geneid:3727551	2.5.1.61	53850|54782
chy:CHY_1209	ncbi-geneid:3728595	4.2.1.75	69618
chy:CHY_1210	ncbi-geneid:3728281	4.2.1.24	51569
chy:CHY_1212	ncbi-geneid:3727371	5.4.3.8	53383
chy:CHY_1222	ncbi-geneid:3726914	1.2.99.2|1.2.7.4|2.3.1.169	56821
chy:CHY_1223	ncbi-geneid:3726303	2.1.1.-	51717
chy:CHY_1233	ncbi-geneid:3727917	1.5.1.20	51730
chy:CHY_1240	ncbi-geneid:3728161	2.5.1.16	53335
chy:CHY_1259	ncbi-geneid:3726406	1.1.1.262	53659
chy:CHY_1264	ncbi-geneid:3728550	2.7.7.-	69572
chy:CHY_1265	ncbi-geneid:3727134	2.5.1.3	51391
chy:CHY_1268	ncbi-geneid:3728199	2.7.1.31	110738
chy:CHY_1276	ncbi-geneid:3727834	2.4.2.19	51690|54675
chy:CHY_1279	ncbi-geneid:3727086	1.2.1.10	55347|51735
chy:CHY_1280	ncbi-geneid:3727568	4.1.3.39	51569|89000
chy:CHY_1288	ncbi-geneid:3726551	2.3.1.9	53901|53901
chy:CHY_1292	ncbi-geneid:3727516	1.1.1.157	51735|48179
chy:CHY_1293	ncbi-geneid:3728450	4.2.1.55	52096
chy:CHY_1297	ncbi-geneid:3727125	1.1.3.15	56176|55103
chy:CHY_1307	ncbi-geneid:3728463	1.1.1.14	50129|51735
chy:CHY_1310	ncbi-geneid:3727721	1.2.7.3	54862
chy:CHY_1311	ncbi-geneid:3726999	1.2.7.7|1.2.7.3	52518|52922
chy:CHY_1312	ncbi-geneid:3728812	1.2.7.3	52518
chy:CHY_1313	ncbi-geneid:3727521	1.2.7.3	53323
chy:CHY_1314	ncbi-geneid:3726761	5.3.3.3|4.2.1.120	56645|47203
chy:CHY_1320	ncbi-geneid:3728680	4.2.1.52	51569
chy:CHY_1323	ncbi-geneid:3726836	1.3.99.2	56645|47203
chy:CHY_1329	ncbi-geneid:3727870	1.2.7.5	48310|56228
chy:CHY_1338	ncbi-geneid:3726997	5.1.99.-	53681
chy:CHY_1339	ncbi-geneid:3727797	3.6.1.-	55811
chy:CHY_1340	ncbi-geneid:3728177	2.7.4.3	52540
chy:CHY_1346	ncbi-geneid:3728690	6.3.2.4	56059|52440
chy:CHY_1349	ncbi-geneid:3728647	2.7.1.11	53784
chy:CHY_1350	ncbi-geneid:3727196	1.3.99.2	56645|47203
chy:CHY_1355	ncbi-geneid:3727690	2.3.1.9	53901|53901
chy:CHY_1358	ncbi-geneid:3726693	3.6.1.1	56784
chy:CHY_1360	ncbi-geneid:3728013	3.4.21.89	51306
chy:CHY_1362	ncbi-geneid:3727015	1.12.98.1	54862
chy:CHY_1369	ncbi-geneid:3728306	1.1.1.38	51735|53223
chy:CHY_1370	ncbi-geneid:3727625	1.3.99.1	54292|46548
chy:CHY_1373	ncbi-geneid:3727233	1.3.5.1|1.3.99.1	51905|46977|56425
chy:CHY_1374	ncbi-geneid:3727773	4.2.1.2	117457
chy:CHY_1378	ncbi-geneid:3728347	3.4.21.88	51306|46785
chy:CHY_1394	ncbi-geneid:3726463	2.5.1.75	52540|52540
chy:CHY_1422	ncbi-geneid:3726985	1.6.5.3	56762
chy:CHY_1423	ncbi-geneid:3728764	1.6.5.3	143243
chy:CHY_1424	ncbi-geneid:3726738	1.6.5.3	56770
chy:CHY_1426	ncbi-geneid:3727951	3.1.26.4	53098
chy:CHY_1430	ncbi-geneid:3728260	2.1.1.31	75217
chy:CHY_1436	ncbi-geneid:3726590	2.6.1.82	53383
chy:CHY_1437	ncbi-geneid:3726291	2.1.1.-	53335|88697
chy:CHY_1438	ncbi-geneid:3727073	3.5.4.28	51556|51338
chy:CHY_1439	ncbi-geneid:3726408	4.1.2.17	53639
chy:CHY_1440	ncbi-geneid:3726570	3.3.1.1	52283|51735
chy:CHY_1441	ncbi-geneid:3728593	2.4.2.28	53167
chy:CHY_1444	ncbi-geneid:3727428	3.1.26.3	69065|54768
chy:CHY_1445	ncbi-geneid:3726778	2.3.1.41|2.3.1.179	53901|53901
chy:CHY_1447	ncbi-geneid:3727799	1.1.1.100	51735
chy:CHY_1448	ncbi-geneid:3726684	2.3.1.39	52151|55048
chy:CHY_1449	ncbi-geneid:3728675	1.3.1.-
chy:CHY_1450	ncbi-geneid:3728072	2.3.1.41|2.3.1.180	53901
chy:CHY_1451	ncbi-geneid:3727364	2.3.1.15	53659
chy:CHY_1455	ncbi-geneid:3727063	2.7.2.1	53067|53067
chy:CHY_1456	ncbi-geneid:3727884	2.3.1.8	53659
chy:CHY_1459	ncbi-geneid:3727817	2.7.7.3	52374
chy:CHY_1462	ncbi-geneid:3727396	3.4.24.78	53163
chy:CHY_1468	ncbi-geneid:3726707	3.6.1.-|3.6.4.12	52540|50249|52540
chy:CHY_1472	ncbi-geneid:3727825	6.3.3.-|2.5.1.78	52121
chy:CHY_1473	ncbi-geneid:3726794	4.1.99.12|3.5.4.25	55821|142695
chy:CHY_1474	ncbi-geneid:3726574	2.5.1.9	63380|63380
chy:CHY_1475	ncbi-geneid:3726293	3.5.4.26|1.1.1.193	53597|53927
chy:CHY_1476	ncbi-geneid:3726210	5.1.3.1	51366
chy:CHY_1477	ncbi-geneid:3726827	3.6.1.-	52540|50249
chy:CHY_1478	ncbi-geneid:3727095	2.7.11.1	56112|54184|54184
chy:CHY_1479	ncbi-geneid:3727603	3.1.3.16	81606
chy:CHY_1480	ncbi-geneid:3728344	2.1.1.-	102114
chy:CHY_1481	ncbi-geneid:3726975	2.1.1.-	53335|48013
chy:CHY_1483	ncbi-geneid:3726464	2.1.2.9	53328|50486
chy:CHY_1484	ncbi-geneid:3727424	3.5.1.88	56420
chy:CHY_1485	ncbi-geneid:3726648	3.6.4.-	52540|52540
chy:CHY_1486	ncbi-geneid:3726325	4.1.1.36|6.3.2.5	102645|52507
chy:CHY_1487	ncbi-geneid:3728358	2.7.7.6	63562
chy:CHY_1488	ncbi-geneid:3727140	2.7.4.8	52540
chy:CHY_1491	ncbi-geneid:3727066	2.6.1.1	53383
chy:CHY_1492	ncbi-geneid:3728171	2.6.1.1|2.6.1.83	53383
chy:CHY_1493	ncbi-geneid:3727435	5.1.1.7	54506
chy:CHY_1495	ncbi-geneid:3728682	2.4.2.10	53271
chy:CHY_1496	ncbi-geneid:3728155	4.1.1.23	51366
chy:CHY_1497	ncbi-geneid:3726491	1.3.3.1	51395
chy:CHY_1499	ncbi-geneid:3727560	6.3.5.5	56059|56059|48108|52440|52440|52335
chy:CHY_1500	ncbi-geneid:3726959	6.3.5.5	52317|52021
chy:CHY_1501	ncbi-geneid:3728542	3.5.2.3	51556|51338
chy:CHY_1502	ncbi-geneid:3726962	2.1.3.2	53671
chy:CHY_1503	ncbi-geneid:3726558	2.4.2.9	53271
chy:CHY_1505	ncbi-geneid:3727865	5.4.99.12	55120|55174
chy:CHY_1515	ncbi-geneid:3727995	2.4.2.29	51713
chy:CHY_1516	ncbi-geneid:3727158	5.-.-.-	111337
chy:CHY_1522	ncbi-geneid:3728351	3.1.22.4	52540|46785
chy:CHY_1524	ncbi-geneid:3726509	3.1.22.4	53098
chy:CHY_1526	ncbi-geneid:3726907	6.3.1.5	52402
chy:CHY_1531	ncbi-geneid:3727658	5.4.99.12	55120|55174
chy:CHY_1535	ncbi-geneid:3728744	3.6.3.17	52540|52540
chy:CHY_1543	ncbi-geneid:3726260	3.4.24.-	53163
chy:CHY_1545	ncbi-geneid:3726482	1.12.7.2	56762
chy:CHY_1546	ncbi-geneid:3727381	1.12.99.6	56770
chy:CHY_1552	ncbi-geneid:3728034	4.1.2.4	51569
chy:CHY_1553	ncbi-geneid:3726457	3.5.4.5	53927
chy:CHY_1554	ncbi-geneid:3728433	2.4.2.2	52418|54680|47648
chy:CHY_1555	ncbi-geneid:3727654	4.1.2.17	53639
chy:CHY_1556	ncbi-geneid:3728702	5.3.1.23	100950
chy:CHY_1561	ncbi-geneid:3728435	6.1.1.1	52374|55174
chy:CHY_1567	ncbi-geneid:3727950	3.2.2.21	50486
chy:CHY_1570	ncbi-geneid:3728250	6.1.1.20	56037|55681|50249|54991|46955
chy:CHY_1571	ncbi-geneid:3727234	6.1.1.20	55681|46589
chy:CHY_1579	ncbi-geneid:3728096	6.1.1.3	55681|55186|52954|81271
chy:CHY_1581	ncbi-geneid:3727309	4.2.1.20	51366
chy:CHY_1582	ncbi-geneid:3727943	4.2.1.20	53686
chy:CHY_1583	ncbi-geneid:3726890	5.3.1.24	51366
chy:CHY_1584	ncbi-geneid:3727145	4.1.1.48	51366
chy:CHY_1585	ncbi-geneid:3727673	2.4.2.18	52418|47648
chy:CHY_1586	ncbi-geneid:3728244	2.6.1.85|4.1.3.27	52317
chy:CHY_1587	ncbi-geneid:3726458	4.1.3.27	56322
chy:CHY_1588	ncbi-geneid:3727505	2.5.1.54	51569
chy:CHY_1594	ncbi-geneid:3727746	2.2.1.6	55021|55021
chy:CHY_1601	ncbi-geneid:3728032	4.2.1.55	52096
chy:CHY_1602	ncbi-geneid:3726771	1.3.99.2	56645|47203
chy:CHY_1603	ncbi-geneid:3727554	1.1.1.157	51735|48179
chy:CHY_1604	ncbi-geneid:3728312	2.3.1.9	53901|53901
chy:CHY_1607	ncbi-geneid:3726757	1.3.99.-	56645|47203
chy:CHY_1608	ncbi-geneid:3727467	2.3.1.16	53901|53901
chy:CHY_1609	ncbi-geneid:3728100	1.1.1.35	51735|52096|48179|48179
chy:CHY_1613	ncbi-geneid:3728719	6.2.1.3	56801
chy:CHY_1620	ncbi-geneid:3726713	3.5.3.11	52768
chy:CHY_1621	ncbi-geneid:3727006	2.5.1.16	53335
chy:CHY_1622	ncbi-geneid:3726301	4.1.1.19	56271
chy:CHY_1627	ncbi-geneid:3728298	5.4.99.12	55120
chy:CHY_1644	ncbi-geneid:3726764	3.1.31.1	50199
chy:CHY_1646	ncbi-geneid:3727892	3.2.1.-	53955
chy:CHY_1647	ncbi-geneid:3728577	2.7.1.24	52540
chy:CHY_1649	ncbi-geneid:3727395	3.2.2.23|4.2.99.18	81624|46946|57716
chy:CHY_1650	ncbi-geneid:3728305	2.7.7.7	56672|88723|47807|53098
chy:CHY_1651	ncbi-geneid:3726655	2.7.7.7	56672|100879
chy:CHY_1699	ncbi-geneid:3728789	3.1.31.1	50199|57884
chy:CHY_1708	ncbi-geneid:3727496	1.1.1.-	56796
chy:CHY_1712	ncbi-geneid:3726249	1.2.7.-	48310|56228
chy:CHY_1730	ncbi-geneid:3727933	1.14.13.3	56645|47203
chy:CHY_1731	ncbi-geneid:3727179	6.2.1.3	56801
chy:CHY_1732	ncbi-geneid:3726506	1.3.99.-	56645|47203
chy:CHY_1735	ncbi-geneid:3728182	6.2.1.3	56801
chy:CHY_1736	ncbi-geneid:3727441	4.2.1.17	52096
chy:CHY_1737	ncbi-geneid:3727025	1.3.99.-	56645|47203
chy:CHY_1738	ncbi-geneid:3726892	2.3.1.9	53901|53901
chy:CHY_1740	ncbi-geneid:3726264	1.1.1.157	51735|48179
chy:CHY_1743	ncbi-geneid:3728265	2.3.1.16	53901|53901
chy:CHY_1744	ncbi-geneid:3728859	1.3.99.-	56645|47203
chy:CHY_1747	ncbi-geneid:3728613	1.2.7.5	48310|56228
chy:CHY_1748	ncbi-geneid:3727014	1.1.1.-	56796
chy:CHY_1752	ncbi-geneid:3728566	3.6.3.34	52540
chy:CHY_1756	ncbi-geneid:3728179	3.5.1.28	47090
chy:CHY_1757	ncbi-geneid:3727142	3.1.21.2	51658
chy:CHY_1758	ncbi-geneid:3727728	2.7.7.8	54211|54211|55666|55666|54791|46915|50249
chy:CHY_1762	ncbi-geneid:3727410	2.7.1.26|2.7.7.2	82114|52374
chy:CHY_1763	ncbi-geneid:3728168	5.4.99.12	55120
chy:CHY_1772	ncbi-geneid:3727188	2.7.7.7	53098|50249|160975
chy:CHY_1775	ncbi-geneid:3726852	6.1.1.15	55681|52954|55826
chy:CHY_1776	ncbi-geneid:3728187	1.17.7.1	56014|51717
chy:CHY_1777	ncbi-geneid:3727012	3.4.24.-	50156
chy:CHY_1778	ncbi-geneid:3728128	1.1.1.267	55347|51735|69055
chy:CHY_1781	ncbi-geneid:3728460	2.5.1.31	64005
chy:CHY_1785	ncbi-geneid:3727662	2.7.4.22	53633
chy:CHY_1791	ncbi-geneid:3728873	3.4.25.2	56235
chy:CHY_1794	ncbi-geneid:3726845	5.99.1.2	56712|57783|57783
chy:CHY_1803	ncbi-geneid:3727423	2.9.1.1	53383
chy:CHY_1808	ncbi-geneid:3726528	4.1.1.-	50475|143968
chy:CHY_1809	ncbi-geneid:3726214	2.1.1	53335
chy:CHY_1811	ncbi-geneid:3726741	4.1.1.50	56276
chy:CHY_1815	ncbi-geneid:3727978	3.1.11.5	52540|47781
chy:CHY_1816	ncbi-geneid:3727281	1.7.-.-	56821
chy:CHY_1818	ncbi-geneid:3728869	3.4.11.-	144052
chy:CHY_1824	ncbi-geneid:3728783	1.2.99.2|1.2.7.4|2.3.1.169	56821
chy:CHY_1836	ncbi-geneid:3727583	1.1.5.3	46548
chy:CHY_1837	ncbi-geneid:3728303	1.1.5.3	51905
chy:CHY_1838	ncbi-geneid:3726673	1.1.5.3	51905|54373
chy:CHY_1839	ncbi-geneid:3727372	2.7.1.30	53067|53067
chy:CHY_1856	ncbi-geneid:3728338	2.7.13.3	55874|47384|158472
chy:CHY_1873	ncbi-geneid:3728643	3.4.11.9	55920|53092
chy:CHY_1874	ncbi-geneid:3726933	4.2.1.10	52304
chy:CHY_1878	ncbi-geneid:3727954	1.5.1.5|3.5.4.9	51735|53223
chy:CHY_1879	ncbi-geneid:3728236	3.5.4.9	101262
chy:CHY_1903	ncbi-geneid:3727026	2.3.1.31	53474
chy:CHY_1904	ncbi-geneid:3726431	2.5.1.49	53383
chy:CHY_1909	ncbi-geneid:3727565	2.7.2.4	53633|55021|55021
chy:CHY_1910	ncbi-geneid:3728636	2.7.1.39	54211|55060
chy:CHY_1911	ncbi-geneid:3726257	4.2.3.1	53686
chy:CHY_1912	ncbi-geneid:3727411	1.1.1.3	55347|51735|55021
chy:CHY_1913	ncbi-geneid:3727969	5.4.99.5	55021
chy:CHY_1917	ncbi-geneid:3726332	1.1.1.94	51735|48179
chy:CHY_1925	ncbi-geneid:3726742	1.17.1.2	50249|50249|50249|50249
chy:CHY_1926	ncbi-geneid:3726396	2.3.1.51	69593
chy:CHY_1927	ncbi-geneid:3726600	2.7.4.14	52540
chy:CHY_1928	ncbi-geneid:3727389	2.5.1.19	55205
chy:CHY_1929	ncbi-geneid:3728282	2.6.1.9	53383
chy:CHY_1930	ncbi-geneid:3726500	2.5.1.54	51569
chy:CHY_1931	ncbi-geneid:3727732	2.6.1.85	52317
chy:CHY_1932	ncbi-geneid:3727068	5.4.99.5	55298
chy:CHY_1938	ncbi-geneid:3728294	5.4.99.12	55120|55174
chy:CHY_1947	ncbi-geneid:3728439	6.1.1.2	52374
chy:CHY_1949	ncbi-geneid:3728062	2.7.7.72|3.1.3.-|3.1.4	64182|54631|81891|81301
chy:CHY_1951	ncbi-geneid:3727711	4.1.1.20	51419|50621
chy:CHY_1960	ncbi-geneid:3727472	2.7.11.1	55874
chy:CHY_1962	ncbi-geneid:3726780	3.4.16.4	56601|69189
chy:CHY_1963	ncbi-geneid:3727352	5.4.2.7	53649|143856
chy:CHY_1970	ncbi-geneid:3727709	1.2.7.3	53323
chy:CHY_1971	ncbi-geneid:3727351	1.2.7.3	52518
chy:CHY_1972	ncbi-geneid:3727953	1.2.7.7|1.2.7.3	52518|52922
chy:CHY_1973	ncbi-geneid:3728137	1.2.7.3	54862
chy:CHY_1979	ncbi-geneid:3727124	3.4.21.116	50156|50494
chy:CHY_1983	ncbi-geneid:3726381	2.7.1.23	111331
chy:CHY_1985	ncbi-geneid:3728203	2.2.1.7	52518|52518|52922
chy:CHY_1988	ncbi-geneid:3727552	2.5.1.10|2.5.1.29	48576
chy:CHY_1989	ncbi-geneid:3727994	3.1.11.6	116842
chy:CHY_1991	ncbi-geneid:3728589	1.4.1.13|1.4.1.14	51971|46548
chy:CHY_1992	ncbi-geneid:3728145	1.18.1.2	52343|63380
chy:CHY_1993	ncbi-geneid:3727383	3.4.24.57	53067
chy:CHY_1998	ncbi-geneid:3728011	6.4.1.2|6.3.4.14	56059|52440|51246
chy:CHY_1999	ncbi-geneid:3727032	4.1.1.3	51569|89000|51230
chy:CHY_2010	ncbi-geneid:3727636	2.6.1.16	53697|56235
chy:CHY_2012	ncbi-geneid:3726478	5.4.2.10	53738|53738|53738|55957
chy:CHY_2021	ncbi-geneid:3728143	3.2.-.-	101478
chy:CHY_2027	ncbi-geneid:3726695	2.4.2.7	53271
chy:CHY_2036	ncbi-geneid:3727760	2.7.7.7
chy:CHY_2041	ncbi-geneid:3726847	1.5.1.2	48179|51735
chy:CHY_2046	ncbi-geneid:3728673	2.7.13.3	55874|47384|55785
chy:CHY_2050	ncbi-geneid:3728180	1.97.1.4	102114
chy:CHY_2051	ncbi-geneid:3727425	1.17.4.2	51998
chy:CHY_2058	ncbi-geneid:3728088	2.7.9.3	56042|55326
chy:CHY_2066	ncbi-geneid:3726584	2.5.1.7	55205
chy:CHY_2067	ncbi-geneid:3727163	1.1.1.158	56176|56194
chy:CHY_2068	ncbi-geneid:3727737	6.3.2.8	53623|53244|51984
chy:CHY_2069	ncbi-geneid:3727201	2.4.1.227	53756
chy:CHY_2071	ncbi-geneid:3727011	6.3.2.9	53623|53244|51984
chy:CHY_2073	ncbi-geneid:3727096	6.3.2.10	53623|53244|63418
chy:CHY_2074	ncbi-geneid:3727837	6.3.2.13	53623|53244|63418
chy:CHY_2078	ncbi-geneid:3726724	2.1.1.-	53335|81799
chy:CHY_2081	ncbi-geneid:3727617	1.2.7.-	54862
chy:CHY_2082	ncbi-geneid:3727229	1.2.7.-	53706|50692
chy:CHY_2084	ncbi-geneid:3728569	3.1.3.15	89550
chy:CHY_2101	ncbi-geneid:3727600	3.4.16.4	56601|69189
chy:CHY_2116	ncbi-geneid:3727436	3.6.3.27	52540
chy:CHY_2191	ncbi-geneid:3727131	3.6.3.34	52540
chy:CHY_2194	ncbi-geneid:3726632	1.2.99.5
chy:CHY_2197	ncbi-geneid:3728689	2.1.1.61|2.8.1.-	52402
chy:CHY_2199	ncbi-geneid:3727444	2.8.1.7	53383
chy:CHY_2204	ncbi-geneid:3726646	6.1.1.12	55681|55261|50249
chy:CHY_2205	ncbi-geneid:3727182	6.1.1.21	55681|52954
chy:CHY_2213	ncbi-geneid:3728317	2.1.1.72	53335
chy:CHY_2216	ncbi-geneid:3726228	3.5.1.18	53187|55031
chy:CHY_2219	ncbi-geneid:3728834	2.7.13.3	55874|55781
chy:CHY_2222	ncbi-geneid:3726462	3.1.-.-	69500
chy:CHY_2223	ncbi-geneid:3727840	2.7.6.5	109604|81301|81271|55021
chy:CHY_2224	ncbi-geneid:3726289	3.1.-.-	64182
chy:CHY_2240	ncbi-geneid:3726916	3.6.3.-	52540
chy:CHY_2254	ncbi-geneid:3726353	4.2.1.17	52096
chy:CHY_2259	ncbi-geneid:3726611	4.3.2.1	48557
chy:CHY_2260	ncbi-geneid:3728071	6.3.4.5	69864|52402
chy:CHY_2261	ncbi-geneid:3728051	2.1.3.3	53671
chy:CHY_2262	ncbi-geneid:3726944	2.6.1.11|2.6.1.17	53383
chy:CHY_2263	ncbi-geneid:3728768	2.7.2	53633
chy:CHY_2264	ncbi-geneid:3727639	2.3.1.35|2.3.1.1	56266
chy:CHY_2265	ncbi-geneid:3727113	1.2.1	55347|51735
chy:CHY_2267	ncbi-geneid:3728018	1.97.1.4	102114
chy:CHY_2271	ncbi-geneid:3727891	3.5.1.28	53187
chy:CHY_2276	ncbi-geneid:3728226	5.4.99.12	55120
chy:CHY_2281	ncbi-geneid:3727157	2.7.7.6	56553|55257|47789
chy:CHY_2288	ncbi-geneid:3727017	3.4.11.18	55920
chy:CHY_2312	ncbi-geneid:3728290	3.6.5.3	52540|50465|50447
chy:CHY_2317	ncbi-geneid:3727667	2.7.7.6	64484
chy:CHY_2318	ncbi-geneid:3728817	2.7.7.6	64484
chy:CHY_2327	ncbi-geneid:3728307	3.6.5.3	52540|50465|50447
chy:CHY_2333	ncbi-geneid:3727703	2.7.7.6	88946|88659
chy:CHY_2335	ncbi-geneid:3727244	2.1.1.-	75217|55315
chy:CHY_2336	ncbi-geneid:3726531	2.1.1.148	69796
chy:CHY_2338	ncbi-geneid:3728054	6.1.1.16	52374|47323
chy:CHY_2339	ncbi-geneid:3727493	2.3.1.30	51161
chy:CHY_2340	ncbi-geneid:3726554	6.1.1.17|6.1.1.24	52374|48163
chy:CHY_2341	ncbi-geneid:3727798	4.6.1.12	69765
chy:CHY_2342	ncbi-geneid:3728481	2.7.7.60	53448
chy:CHY_2349	ncbi-geneid:3726265	2.7.3.-	55931
chy:CHY_2365	ncbi-geneid:3727691	6.1.1.6	55681|50249
chy:CHY_2370	ncbi-geneid:3726790	2.7.1.33
chy:CHY_2371	ncbi-geneid:3728172	6.3.4.15	55681|46785|50037
chy:CHY_2372	ncbi-geneid:3726338	2.4.2.19	51690|54675
chy:CHY_2373	ncbi-geneid:3726508	1.4.3.16	51905|56425|46977
chy:CHY_2374	ncbi-geneid:3727841	2.5.1.72	142754
chy:CHY_2375	ncbi-geneid:3727069	4.1.1.11	50692
chy:CHY_2376	ncbi-geneid:3726723	6.3.2.1	52374
chy:CHY_2377	ncbi-geneid:3727253	2.1.2.11	51621
chy:CHY_2381	ncbi-geneid:3727781	2.7.6.3	55083
chy:CHY_2382	ncbi-geneid:3726380	4.1.2.25	55620
chy:CHY_2383	ncbi-geneid:3727345	2.5.1.15	51717
chy:CHY_2385	ncbi-geneid:3728149	6.3.4.3	52540
chy:CHY_2389	ncbi-geneid:3727981	1.8.1.9	51905
chy:CHY_2394	ncbi-geneid:3727342	1.21.4.2|1.21.4.3|1.21.4.4	53901
chy:CHY_2399	ncbi-geneid:3726929	6.3.5.9|6.3.1	52540|52317
chy:CHY_2402	ncbi-geneid:3727412	1.8.99.3|2.8.1.-	69721
chy:CHY_2407	ncbi-geneid:3727632	2.1.1.107|4.2.1.75	53790|69618
chy:CHY_2409	ncbi-geneid:3727989	1.8.99.3	55124|56014|54862
chy:CHY_2410	ncbi-geneid:3726835	1.8.99.3	55124|56014|54862
chy:CHY_2411	ncbi-geneid:3728610	6.2.1.3	56801
chy:CHY_2440	ncbi-geneid:3727529	2.7.7.19	81891|81301
chy:CHY_2448	ncbi-geneid:3728117	2.8.1.6	102114
chy:CHY_2458	ncbi-geneid:3727513	4.3.1.17	143548|55021
chy:CHY_2459	ncbi-geneid:3728862	4.3.1.19	53686|55021
chy:CHY_2476	ncbi-geneid:3727477	1.5.5.-	51905|54373
chy:CHY_2479	ncbi-geneid:3728211	5.4.3.2	102114
chy:CHY_2481	ncbi-geneid:3727805	3.1.3.48	89550
chy:CHY_2485	ncbi-geneid:3726270	3.5.1.28	53187
chy:CHY_2488	ncbi-geneid:3728738	3.1.4.16	56300|56300|55816|55816
chy:CHY_2542	ncbi-geneid:3726398	2.5.1.7	55205
chy:CHY_2544	ncbi-geneid:3727447	3.6.3.14	51344|46604
chy:CHY_2545	ncbi-geneid:3726372	3.6.3.14	52540|47917|50615
chy:CHY_2546	ncbi-geneid:3728263	3.6.3.14	52943
chy:CHY_2547	ncbi-geneid:3727648	3.6.3.14	52540|47917|50615
chy:CHY_2548	ncbi-geneid:3728866	3.6.3.14	47928
chy:CHY_2549	ncbi-geneid:3726953	3.6.3.14	81573
chy:CHY_2550	ncbi-geneid:3726292	3.6.3.14	81333
chy:CHY_2551	ncbi-geneid:3727886	3.6.3.14	81336
chy:CHY_2554	ncbi-geneid:3726981	5.1.3.14	53756
chy:CHY_2556	ncbi-geneid:3728283	3.5.4.12	53927
chy:CHY_2557	ncbi-geneid:3728195	2.1.2.1	53383
chy:CHY_2558	ncbi-geneid:3728648	5.3.1.6	89623
chy:CHY_2559	ncbi-geneid:3727009	3.1.3.48	52788
chy:CHY_2562	ncbi-geneid:3726765	2.1.1.-	53335
chy:CHY_2569	ncbi-geneid:3727710	3.5.1.28	53187
chy:CHY_2574	ncbi-geneid:3727852	1.-.-.-	53706|50692
chy:CHY_2580	ncbi-geneid:3726730	5.4.2.8	53738|53738|55957
chy:CHY_2582	ncbi-geneid:3726443	2.7.7.9	53448
chy:CHY_2583	ncbi-geneid:3726838	1.1.1.261	56796
chy:CHY_2589	ncbi-geneid:3727442	4.2.1.-	54637
chy:CHY_2596	ncbi-geneid:3728017	1.7.1.4	51905|51905
chy:CHY_2616	ncbi-geneid:3728660	2.1.1.182	53335
chy:CHY_2619	ncbi-geneid:3727768	2.5.1.17	52540
chy:CHY_2620	ncbi-geneid:3727913	3.1.21.-	51556
chy:CHY_2621	ncbi-geneid:3727354	6.1.1.10	52374|47323|50249
chy:CHY_2651	ncbi-geneid:3727595	3.4.21.53	54211|52540
chy:CHY_2669	ncbi-geneid:3727070	4.1.3.38	56752
chy:CHY_2670	ncbi-geneid:3728473	6.3.4.4	52540
chy:CHY_2675	ncbi-geneid:3728788	2.7.7.7	52540|48019
chy:CHY_2689	ncbi-geneid:3727194	2.7.7.4	52374|88697
chy:CHY_2690	ncbi-geneid:3727454	1.8.99.2	54862
chy:CHY_2691	ncbi-geneid:3727787	1.8.99.2	51905|46977|56425
chy:CHY_2693	ncbi-geneid:3728040	2.7.1.25	52540
chy:CHY_2697	ncbi-geneid:3726256	6.1.1.11	55681|46589
chy:CHY_2698	ncbi-geneid:3727297	1.1.1.95	51735|143548|52283|55021
chy:CHY_2699	ncbi-geneid:3728023	1.12.-.-	53383
chy:CHY_2702	ncbi-geneid:3728499	2.6.-.-	52317
chy:CHY_2703	ncbi-geneid:3727543	4.-.-.-	51366
chy:CHY_2704	ncbi-geneid:3728127	5.99.1.3	56719|101904
chy:CHY_2705	ncbi-geneid:3726578	5.99.1.3	56719|55874|54211
chy:CHY_2709	ncbi-geneid:3728811	2.7.7.7	55979|55979|55979
