# Supplementary material for: Tracing the Repertoire of Promiscuous Enzymes along the Metabolic Pathways in Archaeal Organisms
Source: Life (Basel). 2017 Jul 13;7(3):30. doi: 10.3390/life7030030 (PMC5617955; doi:10.3390/life7030030)
Supplement: Supplementary file 1 [file life-07-00030-s001.zip › Table_S2/cja.txt]

KEGGID	NCBIGI	ECs	SFamilyID
cja:CJA_0002	ncbi-geneid:6416704	2.7.7.7	55979|55979|55979
cja:CJA_0004	ncbi-geneid:6415608	5.99.1.3	56719|55874|54211
cja:CJA_0006	ncbi-geneid:6416817	3.2.1.1	51445
cja:CJA_0012	ncbi-geneid:6416270	4.2.1.104	55234|47413
cja:CJA_0024	ncbi-geneid:6413220	2.3.3.13	51569|110921|89000
cja:CJA_0025	ncbi-geneid:6413225	1.11.1.6|1.11.1.7	48113|48113
cja:CJA_0038	ncbi-geneid:6416487	2.7.13.3	55874|47384
cja:CJA_0041	ncbi-geneid:6416013	4.2.2.2	51126
cja:CJA_0042	ncbi-geneid:6415975	4.2.2.2	51126
cja:CJA_0044	ncbi-geneid:6416219	4.2.2.2	51126
cja:CJA_0045	ncbi-geneid:6415119	4.2.2.2	51126
cja:CJA_0052	ncbi-geneid:6416853	3.6.3.3|3.6.3.5	56784|81653|81665
cja:CJA_0053	ncbi-geneid:6414805	4.2.2.2	51126
cja:CJA_0054	ncbi-geneid:6415900	2.3.1.51	69593
cja:CJA_0055	ncbi-geneid:6416000	3.1.3.-	56784
cja:CJA_0056	ncbi-geneid:6414809	6.1.1.14	109604
cja:CJA_0057	ncbi-geneid:6413237	6.1.1.14	55681
cja:CJA_0066	ncbi-geneid:6414043	2.4.1.-	53756
cja:CJA_0067	ncbi-geneid:6416586	2.1.1.79	53335
cja:CJA_0070	ncbi-geneid:6415349	2.1.1.-	75217|88697
cja:CJA_0069	ncbi-geneid:6414956	5.2.1.8	54534
cja:CJA_0073	ncbi-geneid:6415206	3.1.1.61	52738
cja:CJA_0075	ncbi-geneid:6416446	2.1.1.80	53335|47757
cja:CJA_0081	ncbi-geneid:6416796	6.3.2.3	56059|52440
cja:CJA_0084	ncbi-geneid:6416700	3.1.-.-	53098
cja:CJA_0089	ncbi-geneid:6414904	1.5.1.2	51735|48179
cja:CJA_0097	ncbi-geneid:6413347	2.3.1.41	53901|53901
cja:CJA_0102	ncbi-geneid:6413782	2.1.1	53335
cja:CJA_0105	ncbi-geneid:6415298	2.3.1.-	69593
cja:CJA_0110	ncbi-geneid:6416295	2.4.1.-	53448
cja:CJA_0111	ncbi-geneid:6415928	3.1.2.-	54637
cja:CJA_0116	ncbi-geneid:6415141	1.1.1.100	51735
cja:CJA_0117	ncbi-geneid:6416539	2.3.1.41|2.3.1.179	53901|53901
cja:CJA_0119	ncbi-geneid:6414908	2.3.1.31	53474
cja:CJA_0122	ncbi-geneid:6414286	3.6.1.15	52972
cja:CJA_0123	ncbi-geneid:6413837	1.3.99.22	102114
cja:CJA_0125	ncbi-geneid:6414720	3.6.1.-|3.6.4.12	52540|52540|47819
cja:CJA_0136	ncbi-geneid:6416744	3.1.-.-	53474|82171
cja:CJA_0149	ncbi-geneid:6415051	2.7.13.3	55874|47384|55785
cja:CJA_0152	ncbi-geneid:6415250	4.1.3.40	64288
cja:CJA_0156	ncbi-geneid:6416425	4.2.1.19	54211|54211
cja:CJA_0157	ncbi-geneid:6415199	2.4.2.-	52317
cja:CJA_0158	ncbi-geneid:6415376	5.3.1.16	51366
cja:CJA_0159	ncbi-geneid:6415496	4.1.3.-	51366
cja:CJA_0161	ncbi-geneid:6416081	5.2.1.8	54534
cja:CJA_0163	ncbi-geneid:6413897	1.8.4.2	158442
cja:CJA_0164	ncbi-geneid:6414697	6.3.2.2	55931
cja:CJA_0168	ncbi-geneid:6416680	1.1.1.69	51735
cja:CJA_0169	ncbi-geneid:6415370	5.3.1.17	51182
cja:CJA_0170	ncbi-geneid:6416335	3.2.1.-	48208
cja:CJA_0172	ncbi-geneid:6415052	3.2.1.15	51126
cja:CJA_0175	ncbi-geneid:6413563	1.6.1.1|1.6.1.2	52283|51735
cja:CJA_0177	ncbi-geneid:6416849	1.6.1.1|1.6.1.2	52467
cja:CJA_0179	ncbi-geneid:6414002	2.7.1.45	53613
cja:CJA_0180	ncbi-geneid:6414790	1.1.1.57	51735|48179
cja:CJA_0181	ncbi-geneid:6415824	3.1.1.11	51126
cja:CJA_0183	ncbi-geneid:6416702	3.1.3.11	56655
cja:CJA_0184	ncbi-geneid:6414599	4.1.2.13	51569
cja:CJA_0185	ncbi-geneid:6416036	5.3.1.1	51351
cja:CJA_0194	ncbi-geneid:6414758	3.4.-.-	48452
cja:CJA_0197	ncbi-geneid:6414964	3.1.2.-	54637
cja:CJA_0203	ncbi-geneid:6415494	2.7.7.56	54211|55666
cja:CJA_0204	ncbi-geneid:6415807	3.2.1.74|3.2.1.21	51445|52279
cja:CJA_0205	ncbi-geneid:6414777	1.5.1.20	51730
cja:CJA_0206	ncbi-geneid:6416023	3.3.1.1	52283|51735
cja:CJA_0207	ncbi-geneid:6416969	2.5.1.6	55973|55973|55973
cja:CJA_0210	ncbi-geneid:6413203	2.2.1.1	52518|52518|52922
cja:CJA_0211	ncbi-geneid:6413834	2.7.2.3	53748
cja:CJA_0212	ncbi-geneid:6416346	4.2.2.2	51126
cja:CJA_0214	ncbi-geneid:6415334	3.2.1.39	49785|49695
cja:CJA_0223	ncbi-geneid:6416961	3.2.1.74	51445|52279
cja:CJA_0224	ncbi-geneid:6415526	3.2.1.6	49899
cja:CJA_0225	ncbi-geneid:6416524	3.2.1.-	49899|49785|49785
cja:CJA_0232	ncbi-geneid:6413852	1.1.1.95	51735|52283|55021
cja:CJA_0236	ncbi-geneid:6416703	3.2.1.78	51445
cja:CJA_0238	ncbi-geneid:6415212	5.3.1.6	100950|75445
cja:CJA_0239	ncbi-geneid:6414601	4.3.1.19	53686|55021
cja:CJA_0244	ncbi-geneid:6414430	3.2.1.25	51445
cja:CJA_0246	ncbi-geneid:6415039	3.2.1.22	51445|51011
cja:CJA_0247	ncbi-geneid:6415091	3.2.1.-	53955|47090
cja:CJA_0250	ncbi-geneid:6413385	2.7.13.3	55874
cja:CJA_0251	ncbi-geneid:6416354	4.3.2.1	48557
cja:CJA_0257	ncbi-geneid:6415509	3.2.1.20	51445
cja:CJA_0272	ncbi-geneid:6416391	2.4.1.-	53756
cja:CJA_0284	ncbi-geneid:6414514	3.2.1.28	48208
cja:CJA_0287	ncbi-geneid:6414267	3.2.1.52	51445|49384|81296|55545
cja:CJA_0289	ncbi-geneid:6413255	6.3.3.2	100950
cja:CJA_0294	ncbi-geneid:6413784	3.4.11.9	55920|53092
cja:CJA_0295	ncbi-geneid:6415435	1.14.13.-	51905|51905
cja:CJA_0306	ncbi-geneid:6414829	3.6.4.13	52540
cja:CJA_0311	ncbi-geneid:6414292	3.6.1.-	55811
cja:CJA_0312	ncbi-geneid:6416621	3.1.3.7	56655
cja:CJA_0318	ncbi-geneid:6416895	3.6.3.29	52540
cja:CJA_0323	ncbi-geneid:6414413	2.1.1.107|1.3.1.76|4.99.1.4	53790
cja:CJA_0324	ncbi-geneid:6415753	1.7.1.4	56014|51905|51905|55124
cja:CJA_0327	ncbi-geneid:6415046	3.5.4.1	53927
cja:CJA_0345	ncbi-geneid:6416937	4.3.1.18	51419
cja:CJA_0350	ncbi-geneid:6415058	3.2.1.52	51445|55545
cja:CJA_0357	ncbi-geneid:6414162	2.4.1.-	53448
cja:CJA_0362	ncbi-geneid:6415696	4.1.1.-	50475|143968
cja:CJA_0364	ncbi-geneid:6413994	2.3.1.30	51161
cja:CJA_0374	ncbi-geneid:6416065	3.2.1.4	50685|49384|57615
cja:CJA_0375	ncbi-geneid:6415883	1.8.1.-|1.11.1.15	52833
cja:CJA_0376	ncbi-geneid:6414845	1.8.1.-|1.6.4.-	51905|52833|52833
cja:CJA_0377	ncbi-geneid:6415686	2.4.1.-	53448
cja:CJA_0384	ncbi-geneid:6413884	4.2.2.2	81853
cja:CJA_0385	ncbi-geneid:6413399	2.1.2.11	51621
cja:CJA_0387	ncbi-geneid:6415605	2.7.6.3	55083
cja:CJA_0388	ncbi-geneid:6414744	2.7.7.19	81891|81301
cja:CJA_0392	ncbi-geneid:6414647	6.1.1.-	52374
cja:CJA_0398	ncbi-geneid:6415522	3.2.1.1	51445|49452|51011
cja:CJA_0405	ncbi-geneid:6416837	3.4.25.2	56235
cja:CJA_0407	ncbi-geneid:6415222	3.6.4.-	52540
cja:CJA_0411	ncbi-geneid:6414461	2.4.1.-|3.4	56601|53955
cja:CJA_0417	ncbi-geneid:6414397	2.7.1.71	52540
cja:CJA_0418	ncbi-geneid:6413248	4.2.3.4	56796
cja:CJA_0421	ncbi-geneid:6416433	2.1.2.10	103025|101790
cja:CJA_0426	ncbi-geneid:6413689	2.8.1.6	102114
cja:CJA_0427	ncbi-geneid:6414931	2.3.1.47	53383
cja:CJA_0429	ncbi-geneid:6414271	6.3.3.3	52540
cja:CJA_0438	ncbi-geneid:6414393	5.4.99.12	55120|88697
cja:CJA_0440	ncbi-geneid:6414512	2.7.7.8	54211|54211|55666|55666|50249|54791
cja:CJA_0443	ncbi-geneid:6416718	3.6.1.1	50324
cja:CJA_0450	ncbi-geneid:6413992	3.1.1.72	52266
cja:CJA_0452	ncbi-geneid:6414602	2.7.7.7	52540|48019
cja:CJA_0454	ncbi-geneid:6414491	6.1.1.4	52374|50677|47323
cja:CJA_0457	ncbi-geneid:6416085	3.4.21.62	52743|81296|54897
cja:CJA_0461	ncbi-geneid:6413490	2.7.2.11	53633|88697
cja:CJA_0463	ncbi-geneid:6415687	2.1.1.-	53335|88697
cja:CJA_0465	ncbi-geneid:6416262	3.6.1.-	55811
cja:CJA_0466	ncbi-geneid:6416086	2.7.3.9	51621|55781|47831|52009
cja:CJA_0468	ncbi-geneid:6413739	2.1.1.45	55831
cja:CJA_0469	ncbi-geneid:6415955	1.5.1.3	53597
cja:CJA_0477	ncbi-geneid:6415472	4.2.1.9	143975|52016
cja:CJA_0479	ncbi-geneid:6416829	2.3.1.1	53633|55729
cja:CJA_0480	ncbi-geneid:6415018	3.5.1.16	53187|55031
cja:CJA_0484	ncbi-geneid:6413747	2.5.1.18	52833|47616
cja:CJA_0491	ncbi-geneid:6416804	3.2.1.89	51445
cja:CJA_0492	ncbi-geneid:6414864	3.2.1.89	51445
cja:CJA_0496	ncbi-geneid:6413236	3.2.1.23	51445|49785|49303
cja:CJA_0497	ncbi-geneid:6413839	3.2.1.89	51445
cja:CJA_0500	ncbi-geneid:6414333	2.7.7.42	81301|81301|81593|81593
cja:CJA_0501	ncbi-geneid:6413672	2.6.1.42	56752
cja:CJA_0502	ncbi-geneid:6414223	2.1.4.-|2.4.-.-	53756
cja:CJA_0503	ncbi-geneid:6415429	2.7.1.-	56112
cja:CJA_0504	ncbi-geneid:6416507	2.4.1.-	53756
cja:CJA_0506	ncbi-geneid:6414539	2.4.1.-	53756
cja:CJA_0508	ncbi-geneid:6413485	3.6.3.-	52540|90123
cja:CJA_0509	ncbi-geneid:6415432	2.7.1.-|2.7.7	53613|52374
cja:CJA_0513	ncbi-geneid:6415882	1.1.-.-	56796
cja:CJA_0522	ncbi-geneid:6415319	2.3.1.30	51161
cja:CJA_0530	ncbi-geneid:6413649	3.2.2.-	48150|55811
cja:CJA_0532	ncbi-geneid:6416246	3.2.1.23	51445|49785|49303
cja:CJA_0533	ncbi-geneid:6415876	4.2.2.2	51126|49785
cja:CJA_0537	ncbi-geneid:6416316	1.1.3.6	51905|53474
cja:CJA_0540	ncbi-geneid:6415371	3.5.99.3	51556|51338
cja:CJA_0545	ncbi-geneid:6413190	3.6.3.17	52540|52540
cja:CJA_0546	ncbi-geneid:6415356	1.17.1.4	56176|47741|55447|54292
cja:CJA_0547	ncbi-geneid:6416610	1.17.1.4	56003|54665
cja:CJA_0550	ncbi-geneid:6414833	3.5.2.17	49472
cja:CJA_0551	ncbi-geneid:6414026	3.5.4.3	51556|51338
cja:CJA_0561	ncbi-geneid:6415626	4.2.2.-	88713
cja:CJA_0563	ncbi-geneid:6415541	3.5.4.4	51556
cja:CJA_0572	ncbi-geneid:6413801	2.4.2.28	53167
cja:CJA_0574	ncbi-geneid:6413259	3.5.1.4|6.3.5.6|6.3.5.7	75304
cja:CJA_0575	ncbi-geneid:6415749	2.3.2.2	56235
cja:CJA_0577	ncbi-geneid:6415021	2.6.1.-	53383
cja:CJA_0578	ncbi-geneid:6416288	3.5.4.4	51556
cja:CJA_0579	ncbi-geneid:6413309	3.5.1.87|3.5.3.9	53187|55031
cja:CJA_0580	ncbi-geneid:6413235	2.4.2.8	53271
cja:CJA_0584	ncbi-geneid:6415410	3.5.4.4	51556
cja:CJA_0610	ncbi-geneid:6414985	2.7.-.-	51735
cja:CJA_0616	ncbi-geneid:6413614	2.4.1.-	53756
cja:CJA_0619	ncbi-geneid:6416143	3.2.1.4	51445
cja:CJA_0620	ncbi-geneid:6414521	2.4.1.-	53756
cja:CJA_0627	ncbi-geneid:6416912	2.5.1.19	55205
cja:CJA_0628	ncbi-geneid:6416819	3.1.2.-	54637
cja:CJA_0638	ncbi-geneid:6413538	2.1.1.72	53335
cja:CJA_0639	ncbi-geneid:6416620	3.1.21.3	52540|52540
cja:CJA_0642	ncbi-geneid:6416298	3.1.1.29	53178
cja:CJA_0644	ncbi-geneid:6416078	2.7.6.1	53271
cja:CJA_0646	ncbi-geneid:6415326	2.7.1.148	54211|55060
cja:CJA_0651	ncbi-geneid:6413300	1.2.1.70	69742|51735|69075
cja:CJA_0653	ncbi-geneid:6413330	2.1.1.-	53335
cja:CJA_0659	ncbi-geneid:6414182	2.4.1.129|3.4	56601|53955
cja:CJA_0664	ncbi-geneid:6413174	2.2.1.6	52518|52467|52518
cja:CJA_0665	ncbi-geneid:6414665	2.2.1.6	55021|55021
cja:CJA_0666	ncbi-geneid:6416248	3.2.2.21	50486
cja:CJA_0668	ncbi-geneid:6414396	1.1.1.86	51735|48179
cja:CJA_0676	ncbi-geneid:6416117	5.1.1.1	51419|50621
cja:CJA_0677	ncbi-geneid:6414789	6.3.4.15	55681|46785|50037
cja:CJA_0678	ncbi-geneid:6416495	2.7.1.33
cja:CJA_0692	ncbi-geneid:6416286	2.7.7.6	64484
cja:CJA_0693	ncbi-geneid:6415599	2.7.7.6	64484
cja:CJA_0724	ncbi-geneid:6414032	2.7.7.6	56553|55257|47789
cja:CJA_0731	ncbi-geneid:6413920	3.2.1.3	74650|48208
cja:CJA_0732	ncbi-geneid:6414618	3.2.1.10|3.2.1.20	51445|51011
cja:CJA_0735	ncbi-geneid:6415377	3.2.1.1	51445|81296|51011
cja:CJA_0736	ncbi-geneid:6415777	3.2.1.20	51445
cja:CJA_0737	ncbi-geneid:6413497	3.2.1.1	51445
cja:CJA_0744	ncbi-geneid:6413680	3.6.1.31	101386
cja:CJA_0745	ncbi-geneid:6414544	3.6.1.31|3.5.4.19	141734
cja:CJA_0748	ncbi-geneid:6413238	1.1.1.133	51735
cja:CJA_0749	ncbi-geneid:6415836	2.3.1.41	53901|53901
cja:CJA_0750	ncbi-geneid:6414897	4.2.1.60	54637
cja:CJA_0751	ncbi-geneid:6416146	2.5.1.90	48576
cja:CJA_0752	ncbi-geneid:6414771	2.7.8.-	56214|56214
cja:CJA_0753	ncbi-geneid:6415152	5.2.1.8	54534
cja:CJA_0759	ncbi-geneid:6416920	2.2.1.6	52518|52518|52467
cja:CJA_0765	ncbi-geneid:6414076	2.7.7.-	56731|57783|117023
cja:CJA_0768	ncbi-geneid:6414275	3.4.24.57	53067|53067
cja:CJA_0769	ncbi-geneid:6416852	4.1.2.25	55620
cja:CJA_0770	ncbi-geneid:6415204	2.7.6.3	55083
cja:CJA_0772	ncbi-geneid:6416050	1.5.1.33	51735
cja:CJA_0773	ncbi-geneid:6415547	2.7.7.25|2.7.7.72|3.1.3.-|3.1.4	81891|81301
cja:CJA_0777	ncbi-geneid:6414761	5.1.3.2	51735
cja:CJA_0781	ncbi-geneid:6415345	2.7.13.3	55874
cja:CJA_0785	ncbi-geneid:6416485	1.2.1.41	53720
cja:CJA_0786	ncbi-geneid:6414968	2.7.7.18	52374
cja:CJA_0793	ncbi-geneid:6414270	3.4.16.4	56601
cja:CJA_0797	ncbi-geneid:6415333	2.8.1.8	102114
cja:CJA_0799	ncbi-geneid:6414217	3.2.1.-	75005|49899|49899
cja:CJA_0805	ncbi-geneid:6416679	3.2.1.99|3.2.1.55	75005
cja:CJA_0806	ncbi-geneid:6416189	3.2.1.55	75005
cja:CJA_0807	ncbi-geneid:6414161	5.1.3.3	74650
cja:CJA_0816	ncbi-geneid:6413966	3.2.1.99	75005|50370
cja:CJA_0817	ncbi-geneid:6413918	3.2.1.20	51445
cja:CJA_0818	ncbi-geneid:6414200	3.2.1.-	75005|50370|50370
cja:CJA_0819	ncbi-geneid:6414330	3.2.1.55	75005|50370|50370
cja:CJA_0835	ncbi-geneid:6416190	1.6.99.3	51905
cja:CJA_0843	ncbi-geneid:6416962	3.1.3.8	50956|50956
cja:CJA_0846	ncbi-geneid:6413675	2.7.1.12	52540
cja:CJA_0849	ncbi-geneid:6413919	2.4.1.-	48208|74650
cja:CJA_0859	ncbi-geneid:6414382	5.2.1.8	109998|54534|54534
cja:CJA_0860	ncbi-geneid:6416122	1.1.1.262	53659
cja:CJA_0861	ncbi-geneid:6416528	2.1.1.182	53335
cja:CJA_0863	ncbi-geneid:6415468	3.6.1.41	56300
cja:CJA_0865	ncbi-geneid:6416930	1.9.3.1	49503|81464|46626
cja:CJA_0866	ncbi-geneid:6416831	1.9.3.1	81442
cja:CJA_0868	ncbi-geneid:6416094	1.9.3.1	81452
cja:CJA_0880	ncbi-geneid:6414033	5.4.3.8	53383
cja:CJA_0881	ncbi-geneid:6414435	2.5.1.3	51391
cja:CJA_0885	ncbi-geneid:6415965	1.2.1	51735|55347
cja:CJA_0889	ncbi-geneid:6414825	2.7.1.-	53067
cja:CJA_0891	ncbi-geneid:6415038	6.1.1.1	52374|55174
cja:CJA_0906	ncbi-geneid:6415295	2.3.1.128	55729
cja:CJA_0908	ncbi-geneid:6413615	2.7.13.3	55874|47384
cja:CJA_0943	ncbi-geneid:6414519	1.11.1.9	52833
cja:CJA_0946	ncbi-geneid:6414994	3.1.6.-	53649
cja:CJA_0951	ncbi-geneid:6414877	1.14.11.-	51197
cja:CJA_0963	ncbi-geneid:6413472	3.5.1.49	141130
cja:CJA_0969	ncbi-geneid:6414507	3.6.4.13	52540
cja:CJA_0984	ncbi-geneid:6416083	1.3.99.22	102114
cja:CJA_0988	ncbi-geneid:6413860	3.2.1.14	51445|54556|51055
cja:CJA_0991	ncbi-geneid:6413877	2.7.8.-	56024|56024
cja:CJA_0996	ncbi-geneid:6416088	3.2.1.14	53955|49785|49695
cja:CJA_1009	ncbi-geneid:6414707	6.1.1.10	52374|47323|50249|57770
cja:CJA_1015	ncbi-geneid:6416169	3.4.-.-	53474|69322
cja:CJA_1016	ncbi-geneid:6414180	6.3.4.-	52402|56037|82829
cja:CJA_1025	ncbi-geneid:6415745	2.4.1.-	53955
cja:CJA_1027	ncbi-geneid:6413503	6.1.1.12	55681|55261|50249
cja:CJA_1029	ncbi-geneid:6413683	3.1.22.4	53098
cja:CJA_1045	ncbi-geneid:6414907	3.1.6.-	53649
cja:CJA_1059	ncbi-geneid:6414571	3.1.1.45	53474
cja:CJA_1061	ncbi-geneid:6416024	1.4.4.2	53383|53383
cja:CJA_1067	ncbi-geneid:6414823	1.11.1.15	52833
cja:CJA_1068	ncbi-geneid:6415619	3.2.2.-	52141
cja:CJA_1070	ncbi-geneid:6414365	1.14.14.7	51905
cja:CJA_1072	ncbi-geneid:6414165	1.1.1.95	51735|52283|55021
cja:CJA_1075	ncbi-geneid:6413442	6.2.1.3	56801
cja:CJA_1080	ncbi-geneid:6413180	1.8.1.2	56014|56014|55124|55124
cja:CJA_1082	ncbi-geneid:6414852	4.2.1.70|5.4.99.12	55120
cja:CJA_1088	ncbi-geneid:6413258	2.7.13.3	55874
cja:CJA_1091	ncbi-geneid:6413284	3.5.1.18	53187|55031
cja:CJA_1102	ncbi-geneid:6416783	4.2.99.18	48150
cja:CJA_1103	ncbi-geneid:6414331	2.6.1.17	53383
cja:CJA_1104	ncbi-geneid:6415453	2.7.7.59	81301|109604|81593|55021|55021
cja:CJA_1105	ncbi-geneid:6415899	3.4.11.18	55920
cja:CJA_1107	ncbi-geneid:6415632	1.15.1.1	54719|46609
cja:CJA_1109	ncbi-geneid:6413644	4.2.1.8	51658
cja:CJA_1114	ncbi-geneid:6416936	2.7.4.22	53633
cja:CJA_1116	ncbi-geneid:6413376	2.5.1.31	64005
cja:CJA_1118	ncbi-geneid:6415243	1.1.1.267	55347|51735|69055
cja:CJA_1119	ncbi-geneid:6413511	3.4.24.-	50156|50156
cja:CJA_1122	ncbi-geneid:6416900	2.3.1.-	51161
cja:CJA_1123	ncbi-geneid:6416412	4.2.1.-	54637
cja:CJA_1124	ncbi-geneid:6414395	2.3.1.129	51161
cja:CJA_1125	ncbi-geneid:6413976	2.4.1.182	53756
cja:CJA_1126	ncbi-geneid:6413290	3.1.26.4	53098
cja:CJA_1127	ncbi-geneid:6413827	2.7.7.7	89550
cja:CJA_1129	ncbi-geneid:6416637	6.4.1.2	52096
cja:CJA_1131	ncbi-geneid:6413342	1.1.2.3	51395
cja:CJA_1135	ncbi-geneid:6414263	1.1.1.122	51430
cja:CJA_1140	ncbi-geneid:6416221	3.2.1.74	51445|52266|52279|49785
cja:CJA_1144	ncbi-geneid:6414769	4.1.1.21|6.3.4.18	56059|51246|52440
cja:CJA_1145	ncbi-geneid:6414459	4.1.1.21|5.4.99.18	52255
cja:CJA_1151	ncbi-geneid:6415961	5.2.1.8	54534
cja:CJA_1159	ncbi-geneid:6415306	1.14.14.7	51905
cja:CJA_1163	ncbi-geneid:6416554	3.5.1.25	51556|51338
cja:CJA_1164	ncbi-geneid:6416558	3.5.99.6	100950
cja:CJA_1178	ncbi-geneid:6416751	3.6.3.-	52540
cja:CJA_1183	ncbi-geneid:6413359	3.1.21.-	51556
cja:CJA_1182	ncbi-geneid:6415954	3.2.1.14	51445|54556
cja:CJA_1188	ncbi-geneid:6413714	2.1.1.80	53335|47757
cja:CJA_1199	ncbi-geneid:6416859	1.13.12.16
cja:CJA_1243	ncbi-geneid:6414590	6.3.4.6	56059|52440|51246|50891|50891|51230|160467
cja:CJA_1244	ncbi-geneid:6415302	3.5.1.4|3.5.1.54	75304
cja:CJA_1246	ncbi-geneid:6415525	3.1.5.1	109604
cja:CJA_1251	ncbi-geneid:6415301	6.3.2.-	56059
cja:CJA_1272	ncbi-geneid:6414340	2.7.1.4	53067
cja:CJA_1277	ncbi-geneid:6415888	4.2.2.2	51126
cja:CJA_1302	ncbi-geneid:6416182	3.2.1.1	51445
cja:CJA_1316	ncbi-geneid:6416802	3.2.1.-	75005
cja:CJA_1332	ncbi-geneid:6416418	3.4.-.-	48452
cja:CJA_1336	ncbi-geneid:6414808	1.2.4.1	52518|52518|52922
cja:CJA_1337	ncbi-geneid:6413665	2.3.1.12|2.4.1	52777|51230|51230|47005
cja:CJA_1341	ncbi-geneid:6416806	1.4.3.5	50475
cja:CJA_1342	ncbi-geneid:6415074	1.6.5.5	51735|50129
cja:CJA_1347	ncbi-geneid:6414282	3.2.1.35	51445
cja:CJA_1348	ncbi-geneid:6415044	5.3.1.9	53697
cja:CJA_1349	ncbi-geneid:6415860	4.2.1.12	143975|52016
cja:CJA_1350	ncbi-geneid:6414889	1.1.1.49	55347|51735
cja:CJA_1351	ncbi-geneid:6414840	3.1.1.31	100950
cja:CJA_1352	ncbi-geneid:6413560	4.1.2.14|4.1.3.16	51569
cja:CJA_1353	ncbi-geneid:6414102	1.2.1.12	55347|51735
cja:CJA_1354	ncbi-geneid:6413963	2.7.1.40	51621|52935|50800
cja:CJA_1359	ncbi-geneid:6415926	6.1.1.7	55681|101353|55186|50447
cja:CJA_1360	ncbi-geneid:6414456	2.7.2.4	53633|55021|55021
cja:CJA_1363	ncbi-geneid:6416382	6.1.1.9	52374|47323|50677|46589
cja:CJA_1366	ncbi-geneid:6415803	2.4.1.-	53756
cja:CJA_1367	ncbi-geneid:6415734	2.4.1.-	53448
cja:CJA_1369	ncbi-geneid:6414669	2.4.-.-	53756
cja:CJA_1379	ncbi-geneid:6413731	6.1.1.17	52374|48163
cja:CJA_1386	ncbi-geneid:6415367	1.-.-.-	51395
cja:CJA_1391	ncbi-geneid:6415902	2.1.1.51|2.1.1.187	53335
cja:CJA_1402	ncbi-geneid:6414051	2.4.1.19	51445|51011
cja:CJA_1403	ncbi-geneid:6414121	3.1.3.1	53649
cja:CJA_1404	ncbi-geneid:6416273	1.2.1.2	53706|50692
cja:CJA_1407	ncbi-geneid:6415957	2.7.3.-|2.7.13.3	55874|47384|103190
cja:CJA_1435	ncbi-geneid:6414206	2.1.1.31	75217
cja:CJA_1438	ncbi-geneid:6413388	5.3.4.1	52833|54423
cja:CJA_1439	ncbi-geneid:6413882	1.1.1.3	55347|51735|55021
cja:CJA_1440	ncbi-geneid:6416214	4.2.3.1	53686
cja:CJA_1447	ncbi-geneid:6416593	2.7.7.7	102400
cja:CJA_1448	ncbi-geneid:6416869	3.4.11.1	53187|52949
cja:CJA_1456	ncbi-geneid:6414914	5.-.-.-	111337
cja:CJA_1457	ncbi-geneid:6413589	2.4.2.29	51713
cja:CJA_1462	ncbi-geneid:6413622	3.2.1.4	51445|49384|57615
cja:CJA_1463	ncbi-geneid:6416134	3.1.3.25	56655
cja:CJA_1464	ncbi-geneid:6416934	2.1.1.-	75217
cja:CJA_1466	ncbi-geneid:6416034	4.4.1.-|2.8.1.7	53383
cja:CJA_1470	ncbi-geneid:6413208	2.8.1.7|4.4.1.16	53383
cja:CJA_1477	ncbi-geneid:6416138	2.7.4.6	54919
cja:CJA_1478	ncbi-geneid:6416366	2.1.1.-	102114
cja:CJA_1481	ncbi-geneid:6414728	1.17.7.1	56014|51717
cja:CJA_1482	ncbi-geneid:6415717	6.1.1.21	55681|52954
cja:CJA_1489	ncbi-geneid:6414062	2.2.1.2	51569
cja:CJA_1490	ncbi-geneid:6415806	1.-.-.-	51395
cja:CJA_1493	ncbi-geneid:6414432	2.-.-.-	54690
cja:CJA_1496	ncbi-geneid:6414379	2.7.1.2	53067
cja:CJA_1497	ncbi-geneid:6415101	3.2.1.74	51445|52279
cja:CJA_1499	ncbi-geneid:6413618	2.3.3.1	48256
cja:CJA_1503	ncbi-geneid:6413985	1.3.99.1	51905|46977|56425
cja:CJA_1505	ncbi-geneid:6416326	1.2.4.2	52518|52518
cja:CJA_1506	ncbi-geneid:6413188	2.3.1.61	52777|51230|47005
cja:CJA_1507	ncbi-geneid:6416018	1.8.1.4	51905|55424
cja:CJA_1508	ncbi-geneid:6415819	6.2.1.5	56059|52210
cja:CJA_1510	ncbi-geneid:6416658	6.2.1.5	52210|51735
cja:CJA_1511	ncbi-geneid:6413598	4.1.1.19	51419|50621
cja:CJA_1512	ncbi-geneid:6415596	1.5.1.7	51735
cja:CJA_1513	ncbi-geneid:6415952	4.1.1.-	51419|50621
cja:CJA_1522	ncbi-geneid:6414081	3.2.1.1|3.2.1.20	51445|51011
cja:CJA_1528	ncbi-geneid:6414842	1.2.1.10	55347|51735
cja:CJA_1546	ncbi-geneid:6414307	1.7.99.7	81442
cja:CJA_1554	ncbi-geneid:6413740	1.7.1.13	55620
cja:CJA_1568	ncbi-geneid:6416947	1.17.4.1	47240
cja:CJA_1569	ncbi-geneid:6415671	1.17.4.1	51998|48168
cja:CJA_1580	ncbi-geneid:6416390	2.1.1.72	53335
cja:CJA_1582	ncbi-geneid:6415704	3.1.21.5	52540|52540
cja:CJA_1592	ncbi-geneid:6414508	3.6.3.30	52540
cja:CJA_1599	ncbi-geneid:6414511	2.7.1.25	52540
cja:CJA_1602	ncbi-geneid:6413456	3.5.1.10	53328|55021
cja:CJA_1605	ncbi-geneid:6415830	2.4.1.1	53756
cja:CJA_1606	ncbi-geneid:6415088	1.1.1.28	51735|52283
cja:CJA_1611	ncbi-geneid:6414782	5.4.99.12	55120
cja:CJA_1614	ncbi-geneid:6416643	3.1.-.-	64182
cja:CJA_1615	ncbi-geneid:6413263	3.1.2.-|3.1.1.5	52266
cja:CJA_1622	ncbi-geneid:6415897	2.4.1.-	53448
cja:CJA_1625	ncbi-geneid:6413603	3.5.4.13	51283
cja:CJA_1627	ncbi-geneid:6416173	5.2.1.8	54534
cja:CJA_1629	ncbi-geneid:6416413	2.1.2.2	53328
cja:CJA_1630	ncbi-geneid:6416759	6.3.3.1	56042|55326
cja:CJA_1633	ncbi-geneid:6413266	3.2.1.4	48208|81296
cja:CJA_1634	ncbi-geneid:6415068	2.1.1.63	46767|57884|53155|46689
cja:CJA_1635	ncbi-geneid:6413389	2.3.1.-	56317
cja:CJA_1644	ncbi-geneid:6413432	2.7.1.30	53067|53067
cja:CJA_1645	ncbi-geneid:6413813	2.7.11.1	56112|56436
cja:CJA_1646	ncbi-geneid:6416003	3.1.3.16	81606
cja:CJA_1648	ncbi-geneid:6415511	3.4.24.-	63411|63411|63411|63411
cja:CJA_1656	ncbi-geneid:6413950	3.5.1.53	56317
cja:CJA_1658	ncbi-geneid:6413638	1.11.1.15	52833
cja:CJA_1661	ncbi-geneid:6413257	2.8.1.-	69721
cja:CJA_1664	ncbi-geneid:6414269	2.8.1.-	75169
cja:CJA_1667	ncbi-geneid:6416673	3.1.4.-|3.1.26.12	50249
cja:CJA_1669	ncbi-geneid:6413979	5.4.99.12	55120|55174
cja:CJA_1670	ncbi-geneid:6415041	3.1.3.18	56784
cja:CJA_1674	ncbi-geneid:6414785	2.3.1.15	53659
cja:CJA_1675	ncbi-geneid:6415931	2.3.1.39	52151|55048
cja:CJA_1676	ncbi-geneid:6416274	1.1.1.100	51735
cja:CJA_1678	ncbi-geneid:6413210	2.3.1.179	53901|53901
cja:CJA_1679	ncbi-geneid:6414636	4.1.3.38	56752
cja:CJA_1681	ncbi-geneid:6413453	6.1.1.18	52374|50715
cja:CJA_1682	ncbi-geneid:6416405	6.1.1.16	52374|47323
cja:CJA_1688	ncbi-geneid:6414753	1.1.1.3|1.1.1.38	53223|51735
cja:CJA_1693	ncbi-geneid:6414130	2.3.1.16	53901|53901
cja:CJA_1697	ncbi-geneid:6415917	3.4.21.88	51306|46785
cja:CJA_1706	ncbi-geneid:6416180	3.6.4.13	52540
cja:CJA_1708	ncbi-geneid:6414372	2.7.13.3	55874|55785|47384
cja:CJA_1716	ncbi-geneid:6415132	3.6.3.14	52540
cja:CJA_1734	ncbi-geneid:6413415	3.1.11.2	56219
cja:CJA_1735	ncbi-geneid:6416684	3.4.21.102	52096|50156
cja:CJA_1740	ncbi-geneid:6414313	2.5.1.54	51569
cja:CJA_1744	ncbi-geneid:6415800	4.2.1.33|4.2.1.35	53732
cja:CJA_1745	ncbi-geneid:6414022	4.2.1.33|4.2.1.35	52016
cja:CJA_1746	ncbi-geneid:6413592	1.1.1.85	53659
cja:CJA_1747	ncbi-geneid:6416555	1.2.1.11	55347|51735
cja:CJA_1749	ncbi-geneid:6414704	5.4.99.12	55120
cja:CJA_1750	ncbi-geneid:6414399	5.3.1.24	51366
cja:CJA_1751	ncbi-geneid:6413241	4.2.1.20	53686
cja:CJA_1752	ncbi-geneid:6414966	4.2.1.20	51366
cja:CJA_1754	ncbi-geneid:6415214	6.3.2.12|6.3.2.17	53623|53244
cja:CJA_1757	ncbi-geneid:6415969	2.4.2.14	53271|56235
cja:CJA_1758	ncbi-geneid:6414298	4.2.99.-|2.5.1.-	53383
cja:CJA_1761	ncbi-geneid:6415198	4.2.3.3	52335
cja:CJA_1764	ncbi-geneid:6413310	3.6.4.-	52540|52540|52540|143517|52540|141259
cja:CJA_1770	ncbi-geneid:6414787	1.6.5.-	63380|52343|54292
cja:CJA_1772	ncbi-geneid:6413862	1.6.1.1	51905|55424
cja:CJA_1776	ncbi-geneid:6414255	3.6.3.-	52540
cja:CJA_1781	ncbi-geneid:6413844	2.7.1.130	52540
cja:CJA_1782	ncbi-geneid:6413742	2.7.7.38	53448
cja:CJA_1783	ncbi-geneid:6414050	3.1.3.48	52788
cja:CJA_1784	ncbi-geneid:6414199	1.1.1.158	56176|56194
cja:CJA_1790	ncbi-geneid:6416911	2.1.1.-	75217|55315
cja:CJA_1791	ncbi-geneid:6416006	2.6.99.2	63892
cja:CJA_1792	ncbi-geneid:6413736	5.2.1.8	50891
cja:CJA_1800	ncbi-geneid:6414019	5.4.99.12	55120|55174
cja:CJA_1802	ncbi-geneid:6415568	2.7.13.3	55874|47384|158472
cja:CJA_1810	ncbi-geneid:6415678	2.7.3.-	55874
cja:CJA_1825	ncbi-geneid:6414902	1.10.3.2	49503|49503|49503
cja:CJA_1829	ncbi-geneid:6414557	3.6.3.4	56784|81653|81665|47240
cja:CJA_1836	ncbi-geneid:6416327	3.6.3.4	56784|81653|55008|55008|81665
cja:CJA_1856	ncbi-geneid:6413254	2.7.3.-|2.7.13.3	55874|47384
cja:CJA_1862	ncbi-geneid:6414231	3.5.1.-	56235
cja:CJA_1864	ncbi-geneid:6415725	1.13.12.-	51905|51905
cja:CJA_1875	ncbi-geneid:6415657	2.6.1.76	53383
cja:CJA_1882	ncbi-geneid:6413604	2.4.1.25	51445
cja:CJA_1884	ncbi-geneid:6414969	2.7.7.27	53448|51161
cja:CJA_1885	ncbi-geneid:6413337	2.4.1.18	51445|51011|81296|81296
cja:CJA_1886	ncbi-geneid:6415062	2.4.1.21	53756
cja:CJA_1887	ncbi-geneid:6416084	5.4.2.2	53738|53738|55957|53738
cja:CJA_1894	ncbi-geneid:6414658	2.-.-.-	102114
cja:CJA_1896	ncbi-geneid:6414960	4.4.1.8	53383
cja:CJA_1906	ncbi-geneid:6415814	4.2.1.24	51569
cja:CJA_1908	ncbi-geneid:6416249	3.2.1.-	53955
cja:CJA_1909	ncbi-geneid:6414113	6.5.1.2
cja:CJA_1933	ncbi-geneid:6414054	2.1.1.80	53335|47757
cja:CJA_1942	ncbi-geneid:6413374	4.1.99.3	48173|52425
cja:CJA_1949	ncbi-geneid:6413788	4.2.3.5	103263
cja:CJA_1950	ncbi-geneid:6416498	2.1.1.72	53335
cja:CJA_1951	ncbi-geneid:6416583	3.5.4.16	55620
cja:CJA_1952	ncbi-geneid:6414666	3.1.3.16	81606
cja:CJA_1955	ncbi-geneid:6416889	3.1.3.-
cja:CJA_1957	ncbi-geneid:6415625	1.1.1.94	48179|51735
cja:CJA_1958	ncbi-geneid:6416155	1.14.13.3	50475
cja:CJA_1964	ncbi-geneid:6413688	1.5.1.5|3.5.4.9	51735|53223
cja:CJA_1965	ncbi-geneid:6414476	4.2.1.70|5.4.99.12	55120
cja:CJA_1966	ncbi-geneid:6416538	4.2.1.70|5.4.99.12	55120|55174
cja:CJA_1967	ncbi-geneid:6413583	2.1.1.172	53335
cja:CJA_1971	ncbi-geneid:6414974	5.4.99.12	55120
cja:CJA_1972	ncbi-geneid:6414838	2.3.1.-	51161
cja:CJA_1979	ncbi-geneid:6415748	3.6.4.13	52540
cja:CJA_1981	ncbi-geneid:6416432	3.6.4.-	52540|52540
cja:CJA_1982	ncbi-geneid:6415078	5.1.3.15	74650
cja:CJA_1983	ncbi-geneid:6414641	1.1.1.37	56327|51735
cja:CJA_1984	ncbi-geneid:6413734	3.6.1.23	101386
cja:CJA_1986	ncbi-geneid:6414814	3.1.21.-	51556
cja:CJA_1989	ncbi-geneid:6415025	2.7.7.7	52540
cja:CJA_1991	ncbi-geneid:6414703	4.2.1.70|5.4.99.12	55120
cja:CJA_1993	ncbi-geneid:6416676	2.7.4.9	52540
cja:CJA_1994	ncbi-geneid:6416217	5.2.1.8	50891
cja:CJA_1995	ncbi-geneid:6416112	3.6.1.-	56300
cja:CJA_1997	ncbi-geneid:6414611	1.-.-.-	47240
cja:CJA_1999	ncbi-geneid:6413581	3.2.1.28	48208
cja:CJA_2000	ncbi-geneid:6413531	3.1.1.17	63829
cja:CJA_2001	ncbi-geneid:6413448	4.2.1.3	53732|52016|74778
cja:CJA_2002	ncbi-geneid:6413568	5.2.1.8	109998|54534
cja:CJA_2004	ncbi-geneid:6414222	3.4.21.53	54211|52540|88697
cja:CJA_2006	ncbi-geneid:6414060	3.4.21.92	52096
cja:CJA_2007	ncbi-geneid:6413843	5.2.1.8	109998|102735|54534
cja:CJA_2010	ncbi-geneid:6415351	5.99.1.2	56712|57783|57783|57783
cja:CJA_2017	ncbi-geneid:6415810	3.2.1.-	48435|53955
cja:CJA_2024	ncbi-geneid:6415112	3.6.3.4	56784|81653|55008|81665
cja:CJA_2027	ncbi-geneid:6415227	1.10.3.2	49503|49503
cja:CJA_2029	ncbi-geneid:6414834	1.8.4.11|1.8.4.12	55068|51316|52833
cja:CJA_2038	ncbi-geneid:6414978	4.1.3.-|2.6.1.85	56322
cja:CJA_2039	ncbi-geneid:6415196	3.1.1.45	53474
cja:CJA_2040	ncbi-geneid:6413397	4.2.2.2	81853
cja:CJA_2041	ncbi-geneid:6414548	3.1.3.3|2.7.1.39	56784
cja:CJA_2042	ncbi-geneid:6416677	1.8.4.8	52402
cja:CJA_2043	ncbi-geneid:6414874	1.8.4.11	55068
cja:CJA_2044	ncbi-geneid:6415337	3.4.21.-	52096
cja:CJA_2046	ncbi-geneid:6415962	3.6.1.22	55811|55811
cja:CJA_2048	ncbi-geneid:6413430	2.7.7.7
cja:CJA_2049	ncbi-geneid:6416204	3.1.26.4
cja:CJA_2052	ncbi-geneid:6415853	3.1.2.6	56281
cja:CJA_2053	ncbi-geneid:6415683	3.2.1.-	53955|54106|54106|54106
cja:CJA_2059	ncbi-geneid:6415719	3.4.24.15	55486
cja:CJA_2069	ncbi-geneid:6415597	3.6.3.41	52540
cja:CJA_2073	ncbi-geneid:6415464	1.4.1.1	52283|51735
cja:CJA_2079	ncbi-geneid:6416576	2.6.1.62	53383
cja:CJA_2080	ncbi-geneid:6416277	6.1.1.2	52374
cja:CJA_2082	ncbi-geneid:6415479	3.4.11.21	53187|101821
cja:CJA_2083	ncbi-geneid:6416148	3.4.-.-	53067|53067
cja:CJA_2084	ncbi-geneid:6416945	2.7.4.3	52540
cja:CJA_2087	ncbi-geneid:6413384	1.2.1.16	53720
cja:CJA_2089	ncbi-geneid:6414673	3.1.13.1	50249|50249|50249
cja:CJA_2103	ncbi-geneid:6414490	6.3.5.2	52402|52317|54810
cja:CJA_2104	ncbi-geneid:6414100	1.1.1.205	51412|54631
cja:CJA_2106	ncbi-geneid:6415679	1.4.3.19	51905|54373
cja:CJA_2116	ncbi-geneid:6413316	2.7.7.9	53448
cja:CJA_2117	ncbi-geneid:6415694	5.4.2.8	53738|53738|53738|55957
cja:CJA_2118	ncbi-geneid:6415381	2.7.4.14	52540
cja:CJA_2119	ncbi-geneid:6415515	4.1.1.23	51366
cja:CJA_2121	ncbi-geneid:6414928	2.7.7.4|2.7.1.25	52540|50465|50447
cja:CJA_2122	ncbi-geneid:6415590	2.7.7.4	52402
cja:CJA_2123	ncbi-geneid:6413413	1.3.1.12	51735|48179
cja:CJA_2124	ncbi-geneid:6415197	4.2.1.5|5.4.99.5|4.2.1.51	53850|55021|48600
cja:CJA_2125	ncbi-geneid:6415329	5.99.1.3	56719|101904
cja:CJA_2128	ncbi-geneid:6416659	2.1.1.64	53335
cja:CJA_2129	ncbi-geneid:6416949	3.1.3.18	56784
cja:CJA_2137	ncbi-geneid:6415357	3.1.1.61	52738|52172
cja:CJA_2138	ncbi-geneid:6414867	2.7.13.3	55874|50341|47226|47384
cja:CJA_2147	ncbi-geneid:6416269	2.1.1.79	53335
cja:CJA_2152	ncbi-geneid:6415835	1.4.1.4	53223|51735
cja:CJA_2156	ncbi-geneid:6414025	2.1.1.173	53335|53335
cja:CJA_2158	ncbi-geneid:6413392	1.3.3.1	51395
cja:CJA_2160	ncbi-geneid:6416461	3.2.1.41	51445|81296
cja:CJA_2161	ncbi-geneid:6413878	1.4.1.2	51735|53223
cja:CJA_2162	ncbi-geneid:6415249	3.6.3.-	52540
cja:CJA_2170	ncbi-geneid:6416038	3.4.11.2	55486|63737
cja:CJA_2173	ncbi-geneid:6416866	3.1.-.-	56300
cja:CJA_2174	ncbi-geneid:6416582	2.7.1.23	111331
cja:CJA_2186	ncbi-geneid:6414797	2.1.1.35	53335
cja:CJA_2190	ncbi-geneid:6416133	5.1.1.3	53681|53681
cja:CJA_2204	ncbi-geneid:6414041	2.7.1.6	54211|55060
cja:CJA_2205	ncbi-geneid:6415240	2.7.7.10	54197|54197
cja:CJA_2207	ncbi-geneid:6415207	3.1.3.27	48317
cja:CJA_2214	ncbi-geneid:6413303	1.4.3.16	51905|56425|46977
cja:CJA_2220	ncbi-geneid:6414370	2.1.1.77	53335
cja:CJA_2221	ncbi-geneid:6415000	5.4.99.12	55120
cja:CJA_2222	ncbi-geneid:6415669	4.6.1.12	69765
cja:CJA_2223	ncbi-geneid:6415283	2.7.7.60	53448
cja:CJA_2225	ncbi-geneid:6414065	4.2.1.11	51604|54826
cja:CJA_2226	ncbi-geneid:6415189	2.5.1.55	51569
cja:CJA_2227	ncbi-geneid:6413850	6.3.4.2	52540|52317
cja:CJA_2234	ncbi-geneid:6415758	2.8.1.7|4.4.1.16	53383
cja:CJA_2237	ncbi-geneid:6413590	2.3.1.30	51161
cja:CJA_2240	ncbi-geneid:6414445	3.6.3.25	52540|50331
cja:CJA_2255	ncbi-geneid:6416419	1.8.99.2	54862
cja:CJA_2266	ncbi-geneid:6413754	1.14.14.5	51679
cja:CJA_2271	ncbi-geneid:6414615	1.14.14.5	51679
cja:CJA_2278	ncbi-geneid:6415808	4.2.1.96	55248
cja:CJA_2280	ncbi-geneid:6415294	2.6.1.66	53383
cja:CJA_2283	ncbi-geneid:6414564	1.20.4.1	52833
cja:CJA_2286	ncbi-geneid:6416167	3.4.21.-	52096|52096
cja:CJA_2300	ncbi-geneid:6413437	4.2.1.2	48557
cja:CJA_2315	ncbi-geneid:6414827	1.14.13.-	51679
cja:CJA_2322	ncbi-geneid:6415809	1.1.-.-|1.14.14.5	51679
cja:CJA_2335	ncbi-geneid:6413621	1.14.14.5	51679
cja:CJA_2344	ncbi-geneid:6414523	1.5.1.29	52218
cja:CJA_2345	ncbi-geneid:6413654	2.8.1.1|2.8.1.2	52821|52821
cja:CJA_2367	ncbi-geneid:6415903	3.6.4.13	52540
cja:CJA_2372	ncbi-geneid:6415096	1.8.4.12	51316
cja:CJA_2373	ncbi-geneid:6416438	2.6.1.66|2.6.1.2	53383
cja:CJA_2374	ncbi-geneid:6414315	2.1.1.-	53335
cja:CJA_2375	ncbi-geneid:6413298	2.7.1.-	111331
cja:CJA_2376	ncbi-geneid:6413382	1.1.1.290	51735|52283
cja:CJA_2379	ncbi-geneid:6416664	2.8.1.-	64307
cja:CJA_2402	ncbi-geneid:6414746	2.1.1.-	75217
cja:CJA_2408	ncbi-geneid:6415865	2.3.2.5	50969
cja:CJA_2410	ncbi-geneid:6416577	4.2.1.17	52096
cja:CJA_2411	ncbi-geneid:6416234	6.1.1.19	52374|47323|55190
cja:CJA_2413	ncbi-geneid:6415992	4.2.2.2	51126
cja:CJA_2415	ncbi-geneid:6415963	3.1.1.6	52266
cja:CJA_2417	ncbi-geneid:6416745	3.6.4.12	52540
cja:CJA_2419	ncbi-geneid:6413422	2.1.3.2	53671
cja:CJA_2421	ncbi-geneid:6415798	1.1.5.3	51905|54373
cja:CJA_2424	ncbi-geneid:6414077	1.1.99.28	51735|55347
cja:CJA_2428	ncbi-geneid:6415891	1.7.-.-	52218
cja:CJA_2438	ncbi-geneid:6416570	3.1.26.3|3.1.13.5	53098|47819|47819
cja:CJA_2441	ncbi-geneid:6415151	2.7.7.7	52540|48019
cja:CJA_2443	ncbi-geneid:6415944	1.11.1.15	52833
cja:CJA_2448	ncbi-geneid:6413391	2.1.1.14	51726|51726
cja:CJA_2467	ncbi-geneid:6416303	6.1.1.15	55681|55826|52954
cja:CJA_2471	ncbi-geneid:6414903	3.2.1.8	51445|49384|57615
cja:CJA_2472	ncbi-geneid:6416717	3.2.1.4	48208|49384|57615|81296|49299
cja:CJA_2473	ncbi-geneid:6414684	3.2.1.91	51989|49384|57615
cja:CJA_2475	ncbi-geneid:6414855	3.2.1.78	51445|49384|57615
cja:CJA_2477	ncbi-geneid:6416469	3.2.1.-	110296|110296|49384|57615
cja:CJA_2478	ncbi-geneid:6414937	6.1.1.6	55681|50249
cja:CJA_2480	ncbi-geneid:6415418	3.2.1.78	51445|57615
cja:CJA_2487	ncbi-geneid:6413674	2.1.3.-	53067
cja:CJA_2490	ncbi-geneid:6413751	2.1.1.61|2.8.1.-	52402
cja:CJA_2492	ncbi-geneid:6414475	4.3.2.2	48557
cja:CJA_2494	ncbi-geneid:6415474	2.3.1.-	55729
cja:CJA_2519	ncbi-geneid:6414354	5.2.1.8	54534|109998
cja:CJA_2525	ncbi-geneid:6415231	6.1.1.20	56037|55681|50249|54991|46955
cja:CJA_2526	ncbi-geneid:6415390	6.1.1.20	55681|46589
cja:CJA_2530	ncbi-geneid:6414923	6.1.1.3	55681|55186|52954|81271
cja:CJA_2531	ncbi-geneid:6413624	1.8.1.2	52218|52343|63380
cja:CJA_2533	ncbi-geneid:6413759	3.6.3.-	52540
cja:CJA_2535	ncbi-geneid:6415328	1.8.1.2	52218|52343|63380
cja:CJA_2542	ncbi-geneid:6416104	2.1.1.13	56507|82282|51717|52242|47644
cja:CJA_2549	ncbi-geneid:6416795	2.7.1.71	52540
cja:CJA_2551	ncbi-geneid:6414400	2.1.1.107|1.3.1.76|4.99.1.4	53790|75615|51735
cja:CJA_2552	ncbi-geneid:6414898	6.1.1.11	55681|46589
cja:CJA_2561	ncbi-geneid:6413793	1.8.1.9	51905
cja:CJA_2565	ncbi-geneid:6413656	2.3.2.6	55729
cja:CJA_2566	ncbi-geneid:6413889	2.3.2.8	55729
cja:CJA_2571	ncbi-geneid:6414830	1.1.1.42	53659
cja:CJA_2572	ncbi-geneid:6416533	5.4.99.12	55120
cja:CJA_2574	ncbi-geneid:6413172	3.6.1.19	101386|101386
cja:CJA_2575	ncbi-geneid:6416492	2.7.6.5	81301|109604|81271|55021
cja:CJA_2576	ncbi-geneid:6413383	2.1.1.-	53335|50249
cja:CJA_2577	ncbi-geneid:6414828	2.5.1.47	53686
cja:CJA_2579	ncbi-geneid:6413678	2.7.13.3	55874|52172|47384|47226|52172|158472
cja:CJA_2581	ncbi-geneid:6416125	3.1.26.3	69065|54768
cja:CJA_2583	ncbi-geneid:6415868	3.4.21.89	51306
cja:CJA_2585	ncbi-geneid:6414562	3.4.21.-	50494|50156|50156
cja:CJA_2589	ncbi-geneid:6414691	3.5.2.3	51556
cja:CJA_2590	ncbi-geneid:6414189	3.1.13.-
cja:CJA_2596	ncbi-geneid:6416612	6.3.5.3	52317|55326|55326|56042|82697|56042|109736
cja:CJA_2597	ncbi-geneid:6414495	3.2.1.-	53955|53850
cja:CJA_2604	ncbi-geneid:6415225	1.18.1.2	52343|63380
cja:CJA_2608	ncbi-geneid:6415841	1.5.5.1	51905|54373|54862
cja:CJA_2610	ncbi-geneid:6416017	3.2.1.23	51445|49785|49303|49785
cja:CJA_2611	ncbi-geneid:6416324	3.2.1.14	51445|51055|54556
cja:CJA_2618	ncbi-geneid:6414097	3.2.1.1	51445
cja:CJA_2624	ncbi-geneid:6416103	4.4.1.5	54593
cja:CJA_2628	ncbi-geneid:6414802	3.6.3.4	56784|81653|55008|81665
cja:CJA_2631	ncbi-geneid:6414677	1.9.3.1	46626|46626
cja:CJA_2633	ncbi-geneid:6414560	1.9.3.1	46626
cja:CJA_2634	ncbi-geneid:6413474	1.9.3.1	81442
cja:CJA_2635	ncbi-geneid:6414576	6.3.4.5	69864|52402
cja:CJA_2637	ncbi-geneid:6415275	3.1.11.1	53098
cja:CJA_2638	ncbi-geneid:6416522	4.2.1.1	53056
cja:CJA_2642	ncbi-geneid:6414975	4.2.1.2	117457
cja:CJA_2645	ncbi-geneid:6413499	1.15.1.1	54719|46609
cja:CJA_2656	ncbi-geneid:6415134	1.14.13.-	47240
cja:CJA_2660	ncbi-geneid:6415929	4.1.1.48	51366
cja:CJA_2661	ncbi-geneid:6416870	2.4.2.18	52418|47648
cja:CJA_2662	ncbi-geneid:6416500	4.1.3.27	52317
cja:CJA_2663	ncbi-geneid:6415421	4.1.3.27	56322
cja:CJA_2664	ncbi-geneid:6414053	2.1.1.34	75217|55315
cja:CJA_2666	ncbi-geneid:6415208	5.1.3.1	51366
cja:CJA_2671	ncbi-geneid:6414893	5.3.1.1	51351
cja:CJA_2672	ncbi-geneid:6415905	5.4.2.10	53738|53738|53738|55957
cja:CJA_2673	ncbi-geneid:6414322	2.5.1.15	51717
cja:CJA_2674	ncbi-geneid:6415990	3.4.24.-	140990|52540
cja:CJA_2675	ncbi-geneid:6415066	2.1.1.-	53335
cja:CJA_2686	ncbi-geneid:6414385	6.3.5.5	56059|56059|48108|52440|52440|52335
cja:CJA_2687	ncbi-geneid:6414881	6.3.5.5	52317|52021
cja:CJA_2688	ncbi-geneid:6415086	1.3.1.26	51735|55347
cja:CJA_2689	ncbi-geneid:6413307	3.5.4.25	142695
cja:CJA_2691	ncbi-geneid:6413293	3.1.3.27	101307
cja:CJA_2692	ncbi-geneid:6415179	2.7.4.16	56042|55326
cja:CJA_2694	ncbi-geneid:6414031	6.3.3.-|2.5.1.78	52121
cja:CJA_2695	ncbi-geneid:6413790	3.5.4.25|4.1.99.12	55821|142695
cja:CJA_2696	ncbi-geneid:6414755	2.5.1.9	63380|63380
cja:CJA_2698	ncbi-geneid:6413940	3.5.4.26|1.1.1.193	53597|53927
cja:CJA_2703	ncbi-geneid:6416388	2.1.2.1	53383
cja:CJA_2706	ncbi-geneid:6416884	3.2.1.-	51445|74650|51011|56988
cja:CJA_2707	ncbi-geneid:6414876	3.2.1.23	51445
cja:CJA_2710	ncbi-geneid:6413344	3.2.1.51	48208
cja:CJA_2715	ncbi-geneid:6416417	3.1.1.32	56931
cja:CJA_2723	ncbi-geneid:6416868	3.5.1.54|6.3.4.6	56059|52440|51246|50891|50891|51230|160467
cja:CJA_2725	ncbi-geneid:6416739	2.4.2.19	51690|54675
cja:CJA_2733	ncbi-geneid:6414093	2.7.1.24	52540
cja:CJA_2738	ncbi-geneid:6414754	1.8.1.8	74863|52833
cja:CJA_2739	ncbi-geneid:6413245	4.2.1.10	52304
cja:CJA_2741	ncbi-geneid:6415956	6.4.1.2|6.3.4.14	56059|52440|51246
cja:CJA_2742	ncbi-geneid:6413201	2.1.1.-	53335
cja:CJA_2745	ncbi-geneid:6415348	1.-.-.-	51395
cja:CJA_2747	ncbi-geneid:6413645	2.1.2.3|3.5.4.10	53927|52335
cja:CJA_2748	ncbi-geneid:6416379	6.3.4.13	56059|52440|51246
cja:CJA_2755	ncbi-geneid:6414466	2.3.1.79	51161
cja:CJA_2757	ncbi-geneid:6415246	4.1.1.3	51569|89000|51230
cja:CJA_2759	ncbi-geneid:6416255	3.2.1.-	49899|49785|49695
cja:CJA_2760	ncbi-geneid:6416108	3.2.1.4	51445|49785
cja:CJA_2763	ncbi-geneid:6416045	3.2.1.39	49899|49785|49785|51445|49299|49785|49785
cja:CJA_2768	ncbi-geneid:6414174	2.5.1.47	53686
cja:CJA_2769	ncbi-geneid:6416597	3.2.1.55	51445|51011
cja:CJA_2770	ncbi-geneid:6414457	3.2.1.78	51445
cja:CJA_2772	ncbi-geneid:6414284	5.3.1.12	51556
cja:CJA_2779	ncbi-geneid:6415433	3.6.3.27	52540
cja:CJA_2784	ncbi-geneid:6416834	1.10.2.2	81342|46626|81648
cja:CJA_2785	ncbi-geneid:6414664	1.10.2.2	50022
cja:CJA_2792	ncbi-geneid:6416073	3.4.21.-	50494|50156
cja:CJA_2794	ncbi-geneid:6415104	1.1.1.23	53720
cja:CJA_2795	ncbi-geneid:6413943	2.4.2.17	53850
cja:CJA_2796	ncbi-geneid:6414143	2.5.1.7	55205
cja:CJA_2800	ncbi-geneid:6414367	5.3.1.13	53697
cja:CJA_2801	ncbi-geneid:6416778	3.1.3.45	56784
cja:CJA_2804	ncbi-geneid:6414449	3.6.3.-	52540
cja:CJA_2808	ncbi-geneid:6416250	2.7.1.69	55804
cja:CJA_2813	ncbi-geneid:6416420	3.1.4.-|3.1.26.-	50249
cja:CJA_2818	ncbi-geneid:6415959	6.3.5.6|6.3.5.7	141000
cja:CJA_2819	ncbi-geneid:6415186	6.3.5.6|6.3.5.7	75304
cja:CJA_2820	ncbi-geneid:6415364	6.3.5.6|6.3.5.7	55931|89095
cja:CJA_2827	ncbi-geneid:6413930	6.3.2.6	56104
cja:CJA_2830	ncbi-geneid:6416131	4.2.1.52	51569
cja:CJA_2831	ncbi-geneid:6415434	2.5.1.72	142754
cja:CJA_2845	ncbi-geneid:6416850	2.7.3.-|2.7.13.3	55874|47384|158472
cja:CJA_2847	ncbi-geneid:6413670	3.6.4.13	52540
cja:CJA_2872	ncbi-geneid:6413802	3.2.1.20	51445|74650|51011
cja:CJA_2877	ncbi-geneid:6414285	2.6.1.11	53383
cja:CJA_2878	ncbi-geneid:6414593	2.1.3.3	53671
cja:CJA_2881	ncbi-geneid:6414582	1.14.14.7	51905
cja:CJA_2884	ncbi-geneid:6416797	3.2.1.-	53955
cja:CJA_2886	ncbi-geneid:6414567	2.7.7.7	56672|53098
cja:CJA_2887	ncbi-geneid:6416553	3.2.1.139	51445|55545
cja:CJA_2888	ncbi-geneid:6416548	3.2.1.8	51445
cja:CJA_2889	ncbi-geneid:6413181	3.1.1.72	52266
cja:CJA_2891	ncbi-geneid:6414538	1.11.1.6|1.11.1.7	48113|48113
cja:CJA_2892	ncbi-geneid:6416769	3.1.4.46	51695
cja:CJA_2895	ncbi-geneid:6414644	2.6.1.1	53383
cja:CJA_2896	ncbi-geneid:6413820	2.4.2.21	52733
cja:CJA_2898	ncbi-geneid:6414038	3.1.3.-
cja:CJA_2901	ncbi-geneid:6415988	2.6.1.9	53383
cja:CJA_2903	ncbi-geneid:6413272	5.99.1.-	56719|55874|54211
cja:CJA_2905	ncbi-geneid:6414348	3.1.4.17	56300
cja:CJA_2908	ncbi-geneid:6416929	3.6.1.13	55811
cja:CJA_2910	ncbi-geneid:6414527	2.7.4.7|2.7.1.49	53613
cja:CJA_2914	ncbi-geneid:6414214	4.2.2.2	51126
cja:CJA_2916	ncbi-geneid:6413221	2.-.-.-	53756
cja:CJA_2917	ncbi-geneid:6414101	3.6.1.-	51391|55811
cja:CJA_2918	ncbi-geneid:6416101	2.3.1.35|2.3.1.1	56266
cja:CJA_2921	ncbi-geneid:6413194	3.5.1.-	54211|54211
cja:CJA_2927	ncbi-geneid:6413973	6.3.2.4	56059|52440
cja:CJA_2928	ncbi-geneid:6416299	6.3.2.8	53623|53244|51984
cja:CJA_2929	ncbi-geneid:6416261	2.4.1.227	53756
cja:CJA_2931	ncbi-geneid:6415864	6.3.2.9	53623|53244|51984
cja:CJA_2933	ncbi-geneid:6416894	6.3.2.10	53623|53244|63418
cja:CJA_2934	ncbi-geneid:6414616	6.3.2.13	53623|53244|63418
cja:CJA_2935	ncbi-geneid:6416624	2.4.1.129	56601|56519
cja:CJA_2937	ncbi-geneid:6415543	2.1.1.-	53335|81799
cja:CJA_2940	ncbi-geneid:6414613	3.1.1.61	52738|52172
cja:CJA_2941	ncbi-geneid:6413319	3.5.1.44	64438
cja:CJA_2942	ncbi-geneid:6414710	2.1.1.80	53335|47757
cja:CJA_2945	ncbi-geneid:6416725	2.7.13.3	55874|47226|50341|47384
cja:CJA_2950	ncbi-geneid:6415925	4.1.1.31	51621
cja:CJA_2959	ncbi-geneid:6415040	3.2.1.4	51445
cja:CJA_2960	ncbi-geneid:6414471	3.1.3.3	56784|55021
cja:CJA_2964	ncbi-geneid:6414556	6.3.2.-	53623|53244|51984
cja:CJA_2966	ncbi-geneid:6415033	4.1.1.-	52507
cja:CJA_2967	ncbi-geneid:6413585	4.1.3.4	51569
cja:CJA_2972	ncbi-geneid:6416312	6.2.1.1	56801
cja:CJA_2974	ncbi-geneid:6415880	4.1.1.11	50692
cja:CJA_2975	ncbi-geneid:6414547	6.3.2.1	52374
cja:CJA_2978	ncbi-geneid:6416631	3.6.1.-|3.6.4.12	52540|48024
cja:CJA_2983	ncbi-geneid:6416124	3.2.1.4	51445|49384|57615
cja:CJA_2984	ncbi-geneid:6415011	3.2.1.39	49899|49785|49785
cja:CJA_2993	ncbi-geneid:6415284	3.2.1.14	51445|51055
cja:CJA_2994	ncbi-geneid:6415234	2.1.1.-	75217|55315
cja:CJA_2995	ncbi-geneid:6414204	3.1.-.-	50249|50249|50249
cja:CJA_2999	ncbi-geneid:6413965	1.14.14.-	51905
cja:CJA_3007	ncbi-geneid:6415856	3.2.1.-	75005|49899
cja:CJA_3008	ncbi-geneid:6416154	3.2.1.37	51445|51011
cja:CJA_3010	ncbi-geneid:6414390	3.2.1.4	51445
cja:CJA_3012	ncbi-geneid:6413373	3.2.1.55	75005
cja:CJA_3015	ncbi-geneid:6415862	5.3.1.4	53743|50443
cja:CJA_3016	ncbi-geneid:6413378	5.1.3.4	53639
cja:CJA_3017	ncbi-geneid:6413892	2.7.1.16	53067|53067
cja:CJA_3018	ncbi-geneid:6416902	3.2.1.-	75005
cja:CJA_3020	ncbi-geneid:6415239	3.6.3.17	52540|52540
cja:CJA_3061	ncbi-geneid:6415831	5.3.1.5	51658
cja:CJA_3062	ncbi-geneid:6415178	2.7.1.17	53067|53067
cja:CJA_3066	ncbi-geneid:6413187	3.2.1.8	51445|49785
cja:CJA_3067	ncbi-geneid:6415729	3.2.1.37|3.2.1.55	75005|49899
cja:CJA_3070	ncbi-geneid:6414873	3.2.1.-	75005
cja:CJA_3073	ncbi-geneid:6413291	6.3.4.4	52540
cja:CJA_3076	ncbi-geneid:6414953	3.4.-.-	117892
cja:CJA_3077	ncbi-geneid:6416639	3.4.-.-	117892
cja:CJA_3080	ncbi-geneid:6414841	2.5.1.75	52540|52540
cja:CJA_3082	ncbi-geneid:6416019	3.5.1.28	53187|54106
cja:CJA_3099	ncbi-geneid:6415028	1.1.1.44	48179|51735
cja:CJA_3104	ncbi-geneid:6414155	4.2.2.2	81853|49384|49785
cja:CJA_3110	ncbi-geneid:6415406	3.5.2.6	56601
cja:CJA_3117	ncbi-geneid:6415538	3.1.-.-
cja:CJA_3118	ncbi-geneid:6413646	3.6.1.-	52540
cja:CJA_3119	ncbi-geneid:6415170	2.8.1.1|2.8.1.2	52821|52821
cja:CJA_3120	ncbi-geneid:6414837	4.2.2.2	51126|49785
cja:CJA_3126	ncbi-geneid:6414256	3.2.1.1	51445|51011
cja:CJA_3127	ncbi-geneid:6414447	4.2.2.-	88713
cja:CJA_3132	ncbi-geneid:6414049	5.99.1.-	56719|101904
cja:CJA_3144	ncbi-geneid:6414453	4.1.1.37	51726
cja:CJA_3146	ncbi-geneid:6413809	1.4.1.13|1.4.1.14	51971|46548
cja:CJA_3147	ncbi-geneid:6414074	1.4.1.13|1.4.1.14	51395|56235|69336
cja:CJA_3150	ncbi-geneid:6415723	1.14.14.7	51905
cja:CJA_3161	ncbi-geneid:6413365	3.2.1.41	51445|51011|81296|81296|49452
cja:CJA_3164	ncbi-geneid:6414423	3.1.1.53	52266|49785
cja:CJA_3166	ncbi-geneid:6415202	3.4.24.55	63411|63411|63411|63411
cja:CJA_3170	ncbi-geneid:6413577	4.1.1.23	51366
cja:CJA_3171	ncbi-geneid:6413468	3.11.1.2	82057|57783
cja:CJA_3197	ncbi-geneid:6416482	2.4.1.-	53756
cja:CJA_3205	ncbi-geneid:6415195	5.4.99.12	55120|55174
cja:CJA_3207	ncbi-geneid:6415491	6.3.5.1	52402|56317
cja:CJA_3208	ncbi-geneid:6415510	2.7.1.-|2.7.13.3	55874|47384
cja:CJA_3215	ncbi-geneid:6415938	5.2.1.8	54534
cja:CJA_3217	ncbi-geneid:6414036	6.1.1.5	52374|47323|50677
cja:CJA_3218	ncbi-geneid:6416456	2.7.7.2|2.7.1.26	82114|52374
cja:CJA_3224	ncbi-geneid:6415732	3.1.4.46	51695
cja:CJA_3236	ncbi-geneid:6413933	4.2.1.108	51182
cja:CJA_3237	ncbi-geneid:6414342	2.6.1.76	53383
cja:CJA_3238	ncbi-geneid:6415611	2.3.1.178	55729
cja:CJA_3247	ncbi-geneid:6415299	3.2.1.1	51445|49344|51011
cja:CJA_3248	ncbi-geneid:6415228	3.2.1.20	51445|74650|51011
cja:CJA_3249	ncbi-geneid:6415177	2.4.1.19	51445|51011
cja:CJA_3250	ncbi-geneid:6413748	4.2.3.4	56796
cja:CJA_3252	ncbi-geneid:6414158	3.2.1.86	56327|51735
cja:CJA_3254	ncbi-geneid:6415838	2.7.7.27	53448|51161
cja:CJA_3255	ncbi-geneid:6413459	2.4.1.-	53756
cja:CJA_3257	ncbi-geneid:6414503	2.6.1.19|2.6.1.22	53383
cja:CJA_3263	ncbi-geneid:6413904	2.4.1.19	51445|49344|51011
cja:CJA_3264	ncbi-geneid:6416166	1.11.1.9	52833
cja:CJA_3279	ncbi-geneid:6413591	3.2.1.8	51445|49384|51011
cja:CJA_3280	ncbi-geneid:6416364	3.2.1.8	51445|49384|49785
cja:CJA_3281	ncbi-geneid:6413842	3.2.1.55	75005|49384|49785
cja:CJA_3282	ncbi-geneid:6414153	3.1.1.72	49384|49785|53474
cja:CJA_3286	ncbi-geneid:6413465	3.2.1.-	49785|49384|49785
cja:CJA_3287	ncbi-geneid:6413395	3.1.1.72	49384|49785|53474
cja:CJA_3290	ncbi-geneid:6416728	5.1.1.7	54506
cja:CJA_3291	ncbi-geneid:6413501	4.1.1.20	51419|50621
cja:CJA_3295	ncbi-geneid:6413526	2.7.11.1	56112|48452
cja:CJA_3305	ncbi-geneid:6414708	3.2.1.58	51445|49785|49265
cja:CJA_3306	ncbi-geneid:6414525	3.2.1.45	51445
cja:CJA_3307	ncbi-geneid:6413814	2.7.7.2|5.3.1.8	48208
cja:CJA_3334	ncbi-geneid:6414318	3.1.11.6	116842
cja:CJA_3335	ncbi-geneid:6414437	2.5.1.10	48576
cja:CJA_3336	ncbi-geneid:6414242	2.2.1.7	52518|52518|52922
cja:CJA_3337	ncbi-geneid:6415353	3.2.1.4	51445|49384|57615
cja:CJA_3338	ncbi-geneid:6414483	3.2.1.78	51445|57615
cja:CJA_3339	ncbi-geneid:6416195	3.1.1.-|3.1.2.12
cja:CJA_3340	ncbi-geneid:6413596	1.1.1.284|1.1.1.1	50129|51735|50129
cja:CJA_3369	ncbi-geneid:6414635	3.2.1.4	51445
cja:CJA_3382	ncbi-geneid:6413607	2.4.1.-	56601|53955
cja:CJA_3385	ncbi-geneid:6416826	4.2.1.75	69618
cja:CJA_3386	ncbi-geneid:6414865	2.5.1.61	53850|54782
cja:CJA_3396	ncbi-geneid:6416706	3.6.1.-|3.6.4.12	52540
cja:CJA_3398	ncbi-geneid:6416441	2.7.13.3	55874|55781
cja:CJA_3405	ncbi-geneid:6416953	2.4.1.-	53448
cja:CJA_3407	ncbi-geneid:6414014	2.4.1.-	53448
cja:CJA_3408	ncbi-geneid:6415407	4.2.2.-	88713
cja:CJA_3410	ncbi-geneid:6416454	2.4.1.-	53756
cja:CJA_3411	ncbi-geneid:6414541	2.4.1.-	53756
cja:CJA_3413	ncbi-geneid:6416901	2.4.1.-	53756
cja:CJA_3416	ncbi-geneid:6416021	2.4.1.-	53448
cja:CJA_3426	ncbi-geneid:6414070	1.1.1.22|1.1.1.-	51735|52413|48179
cja:CJA_3427	ncbi-geneid:6416907	5.1.3.-	51735
cja:CJA_3428	ncbi-geneid:6415982	4.2.2.-	88713
cja:CJA_3434	ncbi-geneid:6414358	1.1.1.22	51735|52413|48179
cja:CJA_3435	ncbi-geneid:6416113	4.2.1.46	51735
cja:CJA_3436	ncbi-geneid:6415879	2.7.7.24	53448
cja:CJA_3437	ncbi-geneid:6413445	1.1.1.133	51735
cja:CJA_3438	ncbi-geneid:6414181	5.1.3.13	51182
cja:CJA_3441	ncbi-geneid:6413721	2.4.1.-	53448
cja:CJA_3442	ncbi-geneid:6415102	2.4.1.-	53756
cja:CJA_3448	ncbi-geneid:6415715	2.4.1.-	53448
cja:CJA_3450	ncbi-geneid:6413571	2.4.1.-	53448|53448
cja:CJA_3451	ncbi-geneid:6413213	2.4.1.-	53448
cja:CJA_3452	ncbi-geneid:6414821	2.4.1.-	53448
cja:CJA_3454	ncbi-geneid:6414177	2.4.1.-	53448
cja:CJA_3456	ncbi-geneid:6413772	5.1.3.2	51735
cja:CJA_3460	ncbi-geneid:6414433	1.3.99.-	56645|47203
cja:CJA_3470	ncbi-geneid:6415235	3.2.1.78	51445|57615|51055|49785
cja:CJA_3474	ncbi-geneid:6414943	5.3.4.1	52833
cja:CJA_3478	ncbi-geneid:6415285	2.7.7.7	56672|88723|53098|47807
cja:CJA_3483	ncbi-geneid:6413541	3.6.3.-	52540
cja:CJA_3486	ncbi-geneid:6413273	3.1.-.-	56300
cja:CJA_3488	ncbi-geneid:6416290	3.1.2.-	54637
cja:CJA_3491	ncbi-geneid:6415656	3.6.1.-|3.6.4.12	52540|52540|50249
cja:CJA_3495	ncbi-geneid:6415552	2.1.1.33	53335
cja:CJA_3501	ncbi-geneid:6415994	2.1.1.171	53335
cja:CJA_3503	ncbi-geneid:6414668	2.7.7.3	52374
cja:CJA_3505	ncbi-geneid:6414193	3.2.2.23|4.2.99.18	81624|46946|57716
cja:CJA_3510	ncbi-geneid:6414954	2.7.13.3	55874|47384
cja:CJA_3523	ncbi-geneid:6414443	4.1.1.36|6.3.2.5	102645|52507
cja:CJA_3524	ncbi-geneid:6416170	5.4.2.8|5.4.2.2	53738|53738|53738|55957
cja:CJA_3525	ncbi-geneid:6414450	2.7.2	53633
cja:CJA_3528	ncbi-geneid:6415978	2.4.2.10	53271
cja:CJA_3529	ncbi-geneid:6415695	3.1.11.2	56219
cja:CJA_3534	ncbi-geneid:6415520	6.3.1.2	55931|54368
cja:CJA_3536	ncbi-geneid:6414493	2.7.13.3	55874|47384|55785
cja:CJA_3551	ncbi-geneid:6415042	3.4.21.102	52096|50156
cja:CJA_3553	ncbi-geneid:6413896	5.4.2.1	64158|53649
cja:CJA_3558	ncbi-geneid:6416640	3.6.1.11|3.6.1.40	109604|53067|53067
cja:CJA_3559	ncbi-geneid:6414532	4.2.2.-	49384|69318|49265
cja:CJA_3560	ncbi-geneid:6416272	2.7.4.1	56024|143724|56024|140356
cja:CJA_3564	ncbi-geneid:6414727	3.5.2.6	56601
cja:CJA_3566	ncbi-geneid:6413464	3.6.4.12	52540
cja:CJA_3569	ncbi-geneid:6416950	2.7.4.8	52540
cja:CJA_3570	ncbi-geneid:6416197	2.7.7.6	63562
cja:CJA_3573	ncbi-geneid:6413795	1.8.1.4	51905|55424
cja:CJA_3580	ncbi-geneid:6414105	2.1.1.-	53335|48013
cja:CJA_3581	ncbi-geneid:6416520	2.1.2.9	53328|50486
cja:CJA_3582	ncbi-geneid:6416890	3.5.1.88	56420
cja:CJA_3587	ncbi-geneid:6415822	1.3.3.3	102886
cja:CJA_3588	ncbi-geneid:6414029	1.1.1.25	51735|53223
cja:CJA_3594	ncbi-geneid:6414924	3.2.1.-	75005|49899
cja:CJA_3598	ncbi-geneid:6416887	3.1.1.1	53474
cja:CJA_3601	ncbi-geneid:6414154	3.2.1.-	75005|49899
cja:CJA_3602	ncbi-geneid:6416350	3.4.24.-	63411|63411|63411
cja:CJA_3618	ncbi-geneid:6414126	3.6.3.30	52540|50331
cja:CJA_3625	ncbi-geneid:6415145	3.4.24.70	55486
cja:CJA_3632	ncbi-geneid:6415273	3.1.21.3	52540|52540
cja:CJA_3638	ncbi-geneid:6415574	3.1.21.3	116734|116734
cja:CJA_3639	ncbi-geneid:6413952	3.6.4.12	46785
cja:CJA_3640	ncbi-geneid:6416145	2.1.1.72	53335
cja:CJA_3641	ncbi-geneid:6415907	4.1.1.19	53383|55904
cja:CJA_3643	ncbi-geneid:6416265	2.1.1	53335
cja:CJA_3645	ncbi-geneid:6413217	1.14.13.-	56112
cja:CJA_3651	ncbi-geneid:6413763	3.1.21.5	52540
cja:CJA_3655	ncbi-geneid:6414405	3.1.-.-	69500
cja:CJA_3656	ncbi-geneid:6414752	3.4.11.5	53474
cja:CJA_3658	ncbi-geneid:6415783	3.2.2.20	48150
cja:CJA_3661	ncbi-geneid:6415761	4.99.1.1	53800
cja:CJA_3704	ncbi-geneid:6413197	3.2.1.73	49899
cja:CJA_3706	ncbi-geneid:6413857	3.2.1.-	49899|49785
cja:CJA_3717	ncbi-geneid:6416613	2.1.1.72	47413
cja:CJA_3721	ncbi-geneid:6415023	2.1.1.63	46767|53155
cja:CJA_3729	ncbi-geneid:6416556	3.6.1.-|3.6.4.12	52540
cja:CJA_3747	ncbi-geneid:6415629	3.2.1.132	53955|47090
cja:CJA_3752	ncbi-geneid:6414683	1.4.3.-	51905
cja:CJA_3754	ncbi-geneid:6416174	2.3.1.7	52777|52777
cja:CJA_3760	ncbi-geneid:6413202	2.3.1.118	54001
cja:CJA_3762	ncbi-geneid:6416519	3.2.1.8	49899
cja:CJA_3763	ncbi-geneid:6415445	3.2.1.8|3.1.1.72	49899|88713|57615
cja:CJA_3770	ncbi-geneid:6414594	2.7.1.156|2.7.7.62	52540
cja:CJA_3771	ncbi-geneid:6414001	3.6.3.34	52540
cja:CJA_3773	ncbi-geneid:6413886	6.3.5.10	52540|52317
cja:CJA_3774	ncbi-geneid:6416184	2.5.1.17	52540
cja:CJA_3784	ncbi-geneid:6413557	3.2.1.78	51445|49265
cja:CJA_3787	ncbi-geneid:6414913	2.4.2.8	53271
cja:CJA_3790	ncbi-geneid:6414266	3.2.2.9	53167
cja:CJA_3802	ncbi-geneid:6413737	2.6.1.16	53697|56235
cja:CJA_3804	ncbi-geneid:6415350	3.2.1.4	48208|81296
cja:CJA_3806	ncbi-geneid:6415518	2.7.7.23|2.3.1.157	53448|51161
cja:CJA_3808	ncbi-geneid:6414911	3.6.3.14	51344|46604
cja:CJA_3809	ncbi-geneid:6415702	3.6.3.14	52540|47917|50615
cja:CJA_3810	ncbi-geneid:6414524	3.6.3.14	52943
cja:CJA_3811	ncbi-geneid:6414624	3.6.3.14	52540|47917|50615
cja:CJA_3812	ncbi-geneid:6416757	3.6.3.14	47928
cja:CJA_3813	ncbi-geneid:6414107	3.6.3.14	81573
cja:CJA_3814	ncbi-geneid:6416772	3.6.3.14	81333
cja:CJA_3815	ncbi-geneid:6416100	3.6.3.14	81336
cja:CJA_3819	ncbi-geneid:6416787	2.1.1.170	53335
cja:CJA_3825	ncbi-geneid:6416175	3.1.26.5	54211
