# Supplementary material for: Tracing the Repertoire of Promiscuous Enzymes along the Metabolic Pathways in Archaeal Organisms
Source: Life (Basel). 2017 Jul 13;7(3):30. doi: 10.3390/life7030030 (PMC5617955; doi:10.3390/life7030030)
Supplement: Supplementary file 1 [file life-07-00030-s001.zip › Table_S2/cjd.txt]

KEGGID	NCBIGI	ECs	SFamilyID
cjd:JJD26997_0002	ncbi-geneid:5389605	2.7.7.7	55979|55979|55979
cjd:JJD26997_0003	ncbi-geneid:5389220	5.99.1.3	56719|55874|54211
cjd:JJD26997_0007	ncbi-geneid:5390196	1.4.1.13|1.4.1.14	51395|56235|69336
cjd:JJD26997_0009	ncbi-geneid:5389060	1.4.1.13|1.4.1.14	51971|46548|51971
cjd:JJD26997_0010	ncbi-geneid:5390315	3.1.26.4	53098
cjd:JJD26997_0013	ncbi-geneid:5390007	4.2.1.9	143975|52016
cjd:JJD26997_0024	ncbi-geneid:5389264	5.4.99.12	55120
cjd:JJD26997_0025	ncbi-geneid:5389300	4.3.2.2	48557
cjd:JJD26997_0026	ncbi-geneid:5390320	1.17.4.1	51998|48168
cjd:JJD26997_0028	ncbi-geneid:5390462	2.1.1.148	69796
cjd:JJD26997_0029	ncbi-geneid:5390387	6.3.4.2	52540|52317
cjd:JJD26997_0030	ncbi-geneid:5389146	3.1.-.-	64182
cjd:JJD26997_0031	ncbi-geneid:5389023	3.5.1.1	53774
cjd:JJD26997_0042	ncbi-geneid:5390397	2.3.2.2	56235
cjd:JJD26997_0062	ncbi-geneid:5388690	2.1.1.61|2.8.1.-	52402
cjd:JJD26997_0075	ncbi-geneid:5390004	2.7.6.3	55083
cjd:JJD26997_0076	ncbi-geneid:5389911	4.2.1.10	52304
cjd:JJD26997_0077	ncbi-geneid:5389026	3.8.1.-	51556|51338
cjd:JJD26997_0078	ncbi-geneid:5388643	3.4.21.-	52096
cjd:JJD26997_0092	ncbi-geneid:5390044	5.1.1.13	53681|53681
cjd:JJD26997_0093	ncbi-geneid:5390255	3.2.2.-	52141
cjd:JJD26997_0094	ncbi-geneid:5388702	4.3.1.1	48557
cjd:JJD26997_0105	ncbi-geneid:5389292	2.1.2.9	53328|50486
cjd:JJD26997_0106	ncbi-geneid:5389365	6.3.4.15
cjd:JJD26997_0111	ncbi-geneid:5390027	3.6.3.14	47928
cjd:JJD26997_0112	ncbi-geneid:5389855	3.6.3.14	52540|47917|50615
cjd:JJD26997_0113	ncbi-geneid:5389518	3.6.3.14	52943
cjd:JJD26997_0114	ncbi-geneid:5389218	3.6.3.14	52540|47917|50615
cjd:JJD26997_0115	ncbi-geneid:5389733	3.6.3.14	51344
cjd:JJD26997_0122	ncbi-geneid:5388974	5.2.1.8	54534
cjd:JJD26997_0123	ncbi-geneid:5389825	2.3.1.39	52151|55048
cjd:JJD26997_0124	ncbi-geneid:5388855	3.2.2.16|3.2.2.9	53167
cjd:JJD26997_0136	ncbi-geneid:5389739	1.-.-.-	51395
cjd:JJD26997_0140	ncbi-geneid:5389821	6.4.1.2	52096
cjd:JJD26997_0141	ncbi-geneid:5389189	3.1.3.25	56655
cjd:JJD26997_0143	ncbi-geneid:5388966	1.3.1.12	48179|51735
cjd:JJD26997_0145	ncbi-geneid:5388744	3.5.1.-	54211|54211
cjd:JJD26997_0147	ncbi-geneid:5389706	2.7.1.39	55060|54211
cjd:JJD26997_0155	ncbi-geneid:5389523	3.6.3.-	52540
cjd:JJD26997_0161	ncbi-geneid:5388877	1.8.1.9	51905
cjd:JJD26997_0164	ncbi-geneid:5389702	1.1.1.3	55347|51735|55021
cjd:JJD26997_0165	ncbi-geneid:5390607	2.6.1.-	53383
cjd:JJD26997_0168	ncbi-geneid:5388703	2.1.1.-	75217|55315
cjd:JJD26997_0171	ncbi-geneid:5389783	2.1.1.-	75217
cjd:JJD26997_0174	ncbi-geneid:5390488	4.2.3.12	55620
cjd:JJD26997_0175	ncbi-geneid:5388790	1.1.1.220	102114
cjd:JJD26997_0181	ncbi-geneid:5390091	2.5.1.75	52540
cjd:JJD26997_0184	ncbi-geneid:5390080	1.15.1.1	54719|46609
cjd:JJD26997_0186	ncbi-geneid:5388961	1.5.1.7	51735
cjd:JJD26997_0187	ncbi-geneid:5389580	3.6.3.30	52540
cjd:JJD26997_0195	ncbi-geneid:5389009	3.11.1.2	82057
cjd:JJD26997_0197	ncbi-geneid:5389802	2.1.2.2	53328
cjd:JJD26997_0201	ncbi-geneid:5389808	3.5.1.88	56420
cjd:JJD26997_0202	ncbi-geneid:5390498	3.4.21.92	52096
cjd:JJD26997_0204	ncbi-geneid:5388622	3.5.4.16	55620
cjd:JJD26997_0205	ncbi-geneid:5389449	3.6.3.14	52540
cjd:JJD26997_0206	ncbi-geneid:5390168	2.4.2.14	56235|53271
cjd:JJD26997_0207	ncbi-geneid:5389928	1.3.1.26	55347|51735
cjd:JJD26997_0216	ncbi-geneid:5388923	6.1.1.3	55681|55186|52954
cjd:JJD26997_0222	ncbi-geneid:5389841	1.2.1	55347|51735
cjd:JJD26997_0224	ncbi-geneid:5390346	2.7.2	53633
cjd:JJD26997_0225	ncbi-geneid:5388675	2.6.1.11	53383
cjd:JJD26997_0226	ncbi-geneid:5390428	2.1.1.77	53335
cjd:JJD26997_0227	ncbi-geneid:5390285	2.4.2.11	51690|54675
cjd:JJD26997_0229	ncbi-geneid:5390231	1.17.4.1	47240
cjd:JJD26997_0231	ncbi-geneid:5389920	2.4.2.10	53271
cjd:JJD26997_0235	ncbi-geneid:5388733	4.2.1.1	53056
cjd:JJD26997_0238	ncbi-geneid:5390314	2.8.1.7	53383
cjd:JJD26997_0254	ncbi-geneid:5389105	3.1.11.2	56219
cjd:JJD26997_0259	ncbi-geneid:5389954	4.4.1.8	53383
cjd:JJD26997_0265	ncbi-geneid:5389428	1.11.1.6	56634
cjd:JJD26997_0273	ncbi-geneid:5388721	2.9.1.1	53383
cjd:JJD26997_0276	ncbi-geneid:5389728	3.6.1.15	52972
cjd:JJD26997_0280	ncbi-geneid:5389729	2.4.2.22	53271
cjd:JJD26997_0284	ncbi-geneid:5390011	2.6.1.16	53697|56235
cjd:JJD26997_0285	ncbi-geneid:5390481	4.2.1.2	48557
cjd:JJD26997_0339	ncbi-geneid:5389889	2.7.4.1	56024|143724|56024|140356
cjd:JJD26997_0341	ncbi-geneid:5390367	1.7.2.2	48695
cjd:JJD26997_0364	ncbi-geneid:5390301	1.1.1.267	55347|51735|69055
cjd:JJD26997_0366	ncbi-geneid:5390173	3.4.24.57	53067|53067
cjd:JJD26997_0378	ncbi-geneid:5389686	2.7.7.43	53448
cjd:JJD26997_0381	ncbi-geneid:5389515	5.1.3.14	53756
cjd:JJD26997_0383	ncbi-geneid:5390048	2.1.2.9	53328|50486
cjd:JJD26997_0384	ncbi-geneid:5390516	5.1.3.14	53756
cjd:JJD26997_0385	ncbi-geneid:5389747	2.5.1.56	51569|51269
cjd:JJD26997_0397	ncbi-geneid:5390508	2.5.1.56	51569|51269
cjd:JJD26997_0399	ncbi-geneid:5389409	2.4.2.-	52317
cjd:JJD26997_0401	ncbi-geneid:5389111	4.1.3.-	51366
cjd:JJD26997_0406	ncbi-geneid:5390097	2.7.7.43	53448
cjd:JJD26997_0420	ncbi-geneid:5390554	2.3.1.180	53901|53901
cjd:JJD26997_0426	ncbi-geneid:5390535	2.3.1.81	110710
cjd:JJD26997_0430	ncbi-geneid:5388743	3.5.4.13	51283
cjd:JJD26997_0432	ncbi-geneid:5390389	6.4.1.2|6.3.4.14	56059|52440|51246
cjd:JJD26997_0434	ncbi-geneid:5389780	6.1.1.17	52374|48163
cjd:JJD26997_0435	ncbi-geneid:5390120	1.1.1.40	51735|53223
cjd:JJD26997_0445	ncbi-geneid:5388735	5.4.99.12	55120|55174
cjd:JJD26997_0447	ncbi-geneid:5389147	2.1.1.33	53335
cjd:JJD26997_0451	ncbi-geneid:5390014	2.7.4.22	53633
cjd:JJD26997_0452	ncbi-geneid:5388854	2.7.7.6	63562
cjd:JJD26997_0453	ncbi-geneid:5388628	2.7.6.5	109604|81301|81271|55021
cjd:JJD26997_0454	ncbi-geneid:5389477	6.1.1.1	52374|55174
cjd:JJD26997_0455	ncbi-geneid:5389000	1.13.12.16
cjd:JJD26997_0456	ncbi-geneid:5390485	3.5.1.28	53187
cjd:JJD26997_0458	ncbi-geneid:5388831	1.12.5.1	56770
cjd:JJD26997_0459	ncbi-geneid:5389929	1.12.5.1	56762
cjd:JJD26997_0460	ncbi-geneid:5389063	1.12.5.1	81342
cjd:JJD26997_0462	ncbi-geneid:5389549	3.4.24.-	53163
cjd:JJD26997_0463	ncbi-geneid:5390478	2.7.13.3	55874|47384
cjd:JJD26997_0467	ncbi-geneid:5388914	3.1.3.48	52788
cjd:JJD26997_0469	ncbi-geneid:5388740	5.3.2.-	55331
cjd:JJD26997_0472	ncbi-geneid:5388770	2.7.7.8	54211|54211|55666|55666|54791|50249
cjd:JJD26997_0475	ncbi-geneid:5389629	6.3.4.13	56059|51246|52440
cjd:JJD26997_0477	ncbi-geneid:5390587	6.3.5.2	52317|52402|54810
cjd:JJD26997_0483	ncbi-geneid:5390573	4.1.1.37	51726
cjd:JJD26997_0486	ncbi-geneid:5390425	1.1.1.262	53659
cjd:JJD26997_0487	ncbi-geneid:5389123	2.6.99.2	63892
cjd:JJD26997_0489	ncbi-geneid:5389143	3.6.1.11|3.6.1.40	53067|53067
cjd:JJD26997_0491	ncbi-geneid:5388763	6.1.1.14	109604
cjd:JJD26997_0492	ncbi-geneid:5389171	3.1.3.18	56784
cjd:JJD26997_0497	ncbi-geneid:5389357	3.4.21.107	50494|50156|50156
cjd:JJD26997_0499	ncbi-geneid:5388812	2.7.13.3	55874|47384
cjd:JJD26997_0512	ncbi-geneid:5390093	2.5.1.9	63380|63380
cjd:JJD26997_0517	ncbi-geneid:5389323	1.1.3.15	56176|55103
cjd:JJD26997_0526	ncbi-geneid:5390473	3.6.3.14	81336
cjd:JJD26997_0527	ncbi-geneid:5389399	1.5.1.20	51730
cjd:JJD26997_0528	ncbi-geneid:5390187	2.1.1.14	51726|51726
cjd:JJD26997_0531	ncbi-geneid:5390444	4.4.1.21	63411
cjd:JJD26997_0532	ncbi-geneid:5388850	6.3.5.6|6.3.5.7	55931|89095
cjd:JJD26997_0533	ncbi-geneid:5388668	1.1.1.94	48179|51735
cjd:JJD26997_0534	ncbi-geneid:5388853	3.5.2.3	51556|51338
cjd:JJD26997_0543	ncbi-geneid:5389064	1.10.2.2	50022
cjd:JJD26997_0544	ncbi-geneid:5389529	1.10.2.2	81342|81648
cjd:JJD26997_0545	ncbi-geneid:5389746	1.10.2.2	46626|46626
cjd:JJD26997_0546	ncbi-geneid:5388679	2.1.1.79	53335
cjd:JJD26997_0549	ncbi-geneid:5389598	3.6.3.-	52540
cjd:JJD26997_0552	ncbi-geneid:5388706	2.7.4.8	52540
cjd:JJD26997_0554	ncbi-geneid:5389789	6.1.1.19	52374|47323|55190
cjd:JJD26997_0558	ncbi-geneid:5389362	5.2.1.8	50891
cjd:JJD26997_0565	ncbi-geneid:5389614	1.1.1.27	56327|51735
cjd:JJD26997_0569	ncbi-geneid:5389886	3.6.3.4	56784|81653|81665|55008
cjd:JJD26997_0571	ncbi-geneid:5389563	2.7.7.7	52540
cjd:JJD26997_0573	ncbi-geneid:5390277	3.6.3.4	56784|81653|55008|81665
cjd:JJD26997_0576	ncbi-geneid:5389196	3.1.3.-	56784
cjd:JJD26997_0577	ncbi-geneid:5388688	5.1.3.20	51735
cjd:JJD26997_0578	ncbi-geneid:5388678	2.7.1.-|2.7.7	53613|52374
cjd:JJD26997_0579	ncbi-geneid:5390424	5.-.-.-	53697
cjd:JJD26997_0580	ncbi-geneid:5389562	2.4.-.-	53756
cjd:JJD26997_0588	ncbi-geneid:5389406	2.4.-.-	53756
cjd:JJD26997_0590	ncbi-geneid:5388830	5.1.3.2	51735
cjd:JJD26997_0604	ncbi-geneid:5389165	2.1.1.-	53335
cjd:JJD26997_0605	ncbi-geneid:5390164	3.4.24.-	52540|140990
cjd:JJD26997_0609	ncbi-geneid:5389665	1.8.4.12	51316
cjd:JJD26997_0613	ncbi-geneid:5390530	2.3.2.6	55729
cjd:JJD26997_0618	ncbi-geneid:5389382	2.7.1.148	54211|55060
cjd:JJD26997_0620	ncbi-geneid:5390031	5.4.99.12	55120
cjd:JJD26997_0621	ncbi-geneid:5389983	3.6.4.12	52540
cjd:JJD26997_0623	ncbi-geneid:5390499	3.4.24.-	55486
cjd:JJD26997_0624	ncbi-geneid:5388785	2.1.3.2	53671
cjd:JJD26997_0626	ncbi-geneid:5390339	2.5.1.6	55973|55973|55973
cjd:JJD26997_0627	ncbi-geneid:5389842	2.3.1.-	56317
cjd:JJD26997_0632	ncbi-geneid:5390226	6.1.1.4	52374|50677|47323
cjd:JJD26997_0635	ncbi-geneid:5390318	6.3.2.12|6.3.2.17	53623|53244
cjd:JJD26997_0638	ncbi-geneid:5388919	3.6.4.-	52540|52540|52540|143517|141259
cjd:JJD26997_0641	ncbi-geneid:5389666	2.7.4.7|2.7.1.49	53613
cjd:JJD26997_0644	ncbi-geneid:5389997	4.2.1.75	69618
cjd:JJD26997_0647	ncbi-geneid:5389344	1.5.1.2	48179|51735
cjd:JJD26997_0650	ncbi-geneid:5389131	3.4.21.53	54211|52540|88697
cjd:JJD26997_0655	ncbi-geneid:5388583	3.4.24.-	50156
cjd:JJD26997_0662	ncbi-geneid:5389689	6.1.1.5	52374|47323|50677
cjd:JJD26997_0663	ncbi-geneid:5389159	6.3.5.6|6.3.5.7	75304
cjd:JJD26997_0664	ncbi-geneid:5388896	1.1.1.205	51412|54631
cjd:JJD26997_0665	ncbi-geneid:5388768	3.1.11.6	116842
cjd:JJD26997_0680	ncbi-geneid:5389390	6.3.2.8	53623|53244|51984
cjd:JJD26997_0686	ncbi-geneid:5389712	3.5.1.-	52467
cjd:JJD26997_0688	ncbi-geneid:5388751	3.5.1.18	53187|55031
cjd:JJD26997_0704	ncbi-geneid:5389361	5.1.3.13	51182
cjd:JJD26997_0706	ncbi-geneid:5389947	1.1.1.271	51735
cjd:JJD26997_0709	ncbi-geneid:5390572	5.1.3.13	51182
cjd:JJD26997_0717	ncbi-geneid:5389923	5.4.99.9	51971|54373
cjd:JJD26997_0722	ncbi-geneid:5389707	2.7.7.43	53448
cjd:JJD26997_0727	ncbi-geneid:5390475	4.1.3.39	51569
cjd:JJD26997_0735	ncbi-geneid:5389179	2.7.7.-	69572
cjd:JJD26997_0738	ncbi-geneid:5390038	2.5.1.3	51391
cjd:JJD26997_0743	ncbi-geneid:5390063	2.4.1.227	53756
cjd:JJD26997_0745	ncbi-geneid:5389209	6.4.1.2|6.4.1.1	56059|52440|51246
cjd:JJD26997_0747	ncbi-geneid:5390052	2.3.2.8	55729
cjd:JJD26997_0753	ncbi-geneid:5389308	3.6.3.34	52540
cjd:JJD26997_0761	ncbi-geneid:5389941	5.99.1.3	56719|101904
cjd:JJD26997_0765	ncbi-geneid:5388809	1.2.1.11	55347|51735
cjd:JJD26997_0779	ncbi-geneid:5390184	2.4.2.29	51713
cjd:JJD26997_0781	ncbi-geneid:5389874	4.2.3.4	56796
cjd:JJD26997_0783	ncbi-geneid:5389642	1.8.-.-	102114
cjd:JJD26997_0784	ncbi-geneid:5390571	3.4.24.-	52540|140990
cjd:JJD26997_0787	ncbi-geneid:5389704	3.1.3.-
cjd:JJD26997_0792	ncbi-geneid:5389592	2.1.1.170	53335
cjd:JJD26997_0793	ncbi-geneid:5388844	3.5.4.25	142695
cjd:JJD26997_0794	ncbi-geneid:5389952	4.2.1.24	51569
cjd:JJD26997_0795	ncbi-geneid:5389784	2.1.3.3	53671
cjd:JJD26997_0797	ncbi-geneid:5388604	1.3.99.22	102114
cjd:JJD26997_0801	ncbi-geneid:5389722	3.4.11.4	53187|55031
cjd:JJD26997_0803	ncbi-geneid:5388832	3.5.1.32	53187|55031
cjd:JJD26997_0809	ncbi-geneid:5389861	3.4.13.3	53187
cjd:JJD26997_0817	ncbi-geneid:5388651	3.1.2.-	54637
cjd:JJD26997_0821	ncbi-geneid:5390237	3.1.26.5	54211
cjd:JJD26997_0826	ncbi-geneid:5389774	6.3.5.3	56042|55326|55326|56042
cjd:JJD26997_0828	ncbi-geneid:5390115	3.5.4.10|2.1.2.3	53927|52335
cjd:JJD26997_0856	ncbi-geneid:5389620	2.7.1.21	52540
cjd:JJD26997_0878	ncbi-geneid:5389609	3.6.3.14	81333
cjd:JJD26997_0881	ncbi-geneid:5388656	6.4.1.1	51569|89000|51230
cjd:JJD26997_0882	ncbi-geneid:5390576	4.1.1.49	53795|68923
cjd:JJD26997_0883	ncbi-geneid:5390608	4.3.2.1	48557
cjd:JJD26997_0885	ncbi-geneid:5389248	3.4.11.1	53187|52949
cjd:JJD26997_0887	ncbi-geneid:5390309	2.4.2.7	53271
cjd:JJD26997_0889	ncbi-geneid:5389327	5.3.1.6	89623
cjd:JJD26997_0890	ncbi-geneid:5388860	3.1.1.61	52738
cjd:JJD26997_0892	ncbi-geneid:5389528	3.6.3.-	52540
cjd:JJD26997_0896	ncbi-geneid:5388824	2.7.6.1	53271
cjd:JJD26997_0899	ncbi-geneid:5390119	3.1.2.-	54637
cjd:JJD26997_0902	ncbi-geneid:5389501	2.5.1.47	53686
cjd:JJD26997_0907	ncbi-geneid:5388905	5.1.1.1	51419|50621
cjd:JJD26997_0908	ncbi-geneid:5390217	2.1.1.-	75217
cjd:JJD26997_0911	ncbi-geneid:5390117	3.6.3.21	52540
cjd:JJD26997_0916	ncbi-geneid:5390100	6.1.1.20	55681|46589
cjd:JJD26997_0917	ncbi-geneid:5389588	6.1.1.20	50249|55681|54991|56037|46955
cjd:JJD26997_0918	ncbi-geneid:5388843	2.5.1.19	55205
cjd:JJD26997_0922	ncbi-geneid:5388607	1.1.1.95	51735|52283|143548|55021
cjd:JJD26997_0926	ncbi-geneid:5389065	3.6.1.-	52540
cjd:JJD26997_0933	ncbi-geneid:5389596	5.3.4.1	52833|54423
cjd:JJD26997_0937	ncbi-geneid:5390373	3.4.21.89	51306
cjd:JJD26997_0951	ncbi-geneid:5390101	2.1.1.72	53335
cjd:JJD26997_0985	ncbi-geneid:5389128	4.2.1.3	53732|52016|74778
cjd:JJD26997_0987	ncbi-geneid:5388711	2.1.1.63	46767|53155
cjd:JJD26997_0988	ncbi-geneid:5389341	6.1.1.10	52374|47323|50249
cjd:JJD26997_0990	ncbi-geneid:5388814	3.1.3.11	56655
cjd:JJD26997_0992	ncbi-geneid:5389117	3.2.1.-	53955
cjd:JJD26997_0994	ncbi-geneid:5388693	6.1.1.17	52374|48163
cjd:JJD26997_1002	ncbi-geneid:5389768	5.4.3.8	53383
cjd:JJD26997_1004	ncbi-geneid:5388946	1.5.1.5|3.5.4.9	51735|53223
cjd:JJD26997_1005	ncbi-geneid:5388753	3.4.21.89	51306
cjd:JJD26997_1007	ncbi-geneid:5388666	2.5.1.7	55205
cjd:JJD26997_1009	ncbi-geneid:5389526	4.1.3.-|2.6.1.85	52317
cjd:JJD26997_1011	ncbi-geneid:5389229	4.1.3.-|2.6.1.85|4.1.3.38	56322|56752
cjd:JJD26997_1053	ncbi-geneid:5390246	3.6.3.27	52540
cjd:JJD26997_1058	ncbi-geneid:5389199	1.16.3.1	47240
cjd:JJD26997_1063	ncbi-geneid:5389913	3.6.3.-	52540
cjd:JJD26997_1067	ncbi-geneid:5389849	1.8.1.8	74863|52833
cjd:JJD26997_1072	ncbi-geneid:5389819	4.1.2.13	51569
cjd:JJD26997_1074	ncbi-geneid:5390025	4.2.99.18	48150
cjd:JJD26997_1080	ncbi-geneid:5389213	2.7.1.26|2.7.7.2	82114|52374
cjd:JJD26997_1083	ncbi-geneid:5390553	6.5.1.2
cjd:JJD26997_1084	ncbi-geneid:5389212	2.5.1.15	51717
cjd:JJD26997_1087	ncbi-geneid:5390321	2.7.2.4	53633|55021|55021
cjd:JJD26997_1088	ncbi-geneid:5389896	3.6.1.-	55811
cjd:JJD26997_1089	ncbi-geneid:5390441	1.3.99.22	102114
cjd:JJD26997_1092	ncbi-geneid:5389650	5.-.-.-	111337
cjd:JJD26997_1093	ncbi-geneid:5389811	2.3.1.-	51161
cjd:JJD26997_1095	ncbi-geneid:5389332	2.2.1.6	55021|55021
cjd:JJD26997_1096	ncbi-geneid:5388620	2.2.1.6	52518|52518|52467
cjd:JJD26997_1098	ncbi-geneid:5389687	4.1.99.12|3.5.4.25	55821|142695
cjd:JJD26997_1170	ncbi-geneid:5389796	3.5.1.53	56317
cjd:JJD26997_1179	ncbi-geneid:5389522	4.2.1.3	53732|52016|74778
cjd:JJD26997_1184	ncbi-geneid:5389240	2.1.1.35	53335
cjd:JJD26997_1187	ncbi-geneid:5389637	4.3.1.19	53686
cjd:JJD26997_1186	ncbi-geneid:5389670	5.4.99.12	55120
cjd:JJD26997_1190	ncbi-geneid:5389272	2.5.1.31	64005
cjd:JJD26997_1192	ncbi-geneid:5388840	4.1.1.36|6.3.2.5	102645|52507
cjd:JJD26997_1193	ncbi-geneid:5388849	2.7.7.23|2.3.1.157	53448|51161
cjd:JJD26997_1197	ncbi-geneid:5389136	2.7.7.38	53448
cjd:JJD26997_1198	ncbi-geneid:5389436	4.2.3.1	53686
cjd:JJD26997_1200	ncbi-geneid:5389724	6.3.1.5	52402
cjd:JJD26997_1203	ncbi-geneid:5390249	1.1.1.159	51735
cjd:JJD26997_1204	ncbi-geneid:5390176	4.2.1.52	51569
cjd:JJD26997_1206	ncbi-geneid:5390062	1.3.3.1	51395
cjd:JJD26997_1207	ncbi-geneid:5389457	3.6.3.-	90123|52540
cjd:JJD26997_1208	ncbi-geneid:5390513	6.1.1.16	52374|47323
cjd:JJD26997_1212	ncbi-geneid:5389898	6.3.2.4	56059|52440
cjd:JJD26997_1216	ncbi-geneid:5389490	6.3.2.10	53623|53244
cjd:JJD26997_1218	ncbi-geneid:5389698	2.7.13.3	55874|47384
cjd:JJD26997_1220	ncbi-geneid:5389566	3.5.1.10	53328|55021
cjd:JJD26997_1222	ncbi-geneid:5389142	2.7.7.72|3.1.3.-|3.1.4	81891|81301
cjd:JJD26997_1232	ncbi-geneid:5388971	1.11.1.15	52833
cjd:JJD26997_1235	ncbi-geneid:5388864	3.6.4.12	52540
cjd:JJD26997_1237	ncbi-geneid:5389692	6.1.1.9	52374|50677|47323|46589
cjd:JJD26997_1244	ncbi-geneid:5389115	4.1.1.-	52507
cjd:JJD26997_1245	ncbi-geneid:5389125	2.7.7.3	52374
cjd:JJD26997_1246	ncbi-geneid:5389326	2.7.4.9	52540
cjd:JJD26997_1247	ncbi-geneid:5389304	6.1.1.21	55681|52954
cjd:JJD26997_1248	ncbi-geneid:5389574	4.1.1.19	51419|50621
cjd:JJD26997_1249	ncbi-geneid:5389872	2.3.1.30	51161
cjd:JJD26997_1250	ncbi-geneid:5389968	2.6.1.1	53383
cjd:JJD26997_1267	ncbi-geneid:5390467	5.3.1.9	53697
cjd:JJD26997_1268	ncbi-geneid:5390520	2.7.1.2	53067
cjd:JJD26997_1270	ncbi-geneid:5389916	1.1.1.49	55347|51735
cjd:JJD26997_1271	ncbi-geneid:5389907	4.2.1.12	143975|52016
cjd:JJD26997_1272	ncbi-geneid:5388991	4.1.2.14|4.1.3.16	51569
cjd:JJD26997_1284	ncbi-geneid:5390104	2.1.1.-	53335
cjd:JJD26997_1288	ncbi-geneid:5390069	2.7.7.7	89550
cjd:JJD26997_1290	ncbi-geneid:5390131	2.5.1.54	51569
cjd:JJD26997_1293	ncbi-geneid:5388632	2.1.1.31	75217
cjd:JJD26997_1298	ncbi-geneid:5389160	4.2.1.70	55120
cjd:JJD26997_1302	ncbi-geneid:5389994	6.1.1.14	55681
cjd:JJD26997_1304	ncbi-geneid:5388994	4.1.1.21|5.4.99.18	52255
cjd:JJD26997_1305	ncbi-geneid:5389122	3.4.-.-	51412
cjd:JJD26997_1307	ncbi-geneid:5389042	6.3.1.2	55931|54368
cjd:JJD26997_1313	ncbi-geneid:5388828	2.1.1.-	53335|81799
cjd:JJD26997_1318	ncbi-geneid:5388911	2.7.2.1	53067|53067
cjd:JJD26997_1319	ncbi-geneid:5388758	2.3.1.8	53659
cjd:JJD26997_1321	ncbi-geneid:5390300	1.17.7.1	51717|56014
cjd:JJD26997_1322	ncbi-geneid:5388897	3.6.4.-	52540
cjd:JJD26997_1330	ncbi-geneid:5390597	3.6.3.-	52540
cjd:JJD26997_1334	ncbi-geneid:5388595	6.3.4.5	69864|52402
cjd:JJD26997_1336	ncbi-geneid:5389966	3.4.25.2	56235
cjd:JJD26997_1346	ncbi-geneid:5389438	3.4.11.9	55920|53092
cjd:JJD26997_1354	ncbi-geneid:5390388	3.2.1.-	53955|54106
cjd:JJD26997_1355	ncbi-geneid:5389972	3.1.21.-	51556
cjd:JJD26997_1358	ncbi-geneid:5389434	2.7.1.23	111331
cjd:JJD26997_1359	ncbi-geneid:5388732	6.1.1.12	55681|55261|50249
cjd:JJD26997_1360	ncbi-geneid:5389866	2.7.4.3	52540
cjd:JJD26997_1361	ncbi-geneid:5390259	3.6.1.1	50324
cjd:JJD26997_1362	ncbi-geneid:5390154	1.8.4.11	55068
cjd:JJD26997_1364	ncbi-geneid:5390224	3.1.-.-	53098
cjd:JJD26997_1367	ncbi-geneid:5390166	1.1.1.86	51735|48179
cjd:JJD26997_1368	ncbi-geneid:5390267	3.1.-.-	50249|50249
cjd:JJD26997_1369	ncbi-geneid:5388727	2.7.7.7	52540
cjd:JJD26997_1371	ncbi-geneid:5389193	3.6.1.-|3.6.4.12	52540|48024
cjd:JJD26997_1372	ncbi-geneid:5389547	1.8.1.9	51905
cjd:JJD26997_1384	ncbi-geneid:5389497	4.1.1.-	50475|143968|143968
cjd:JJD26997_1385	ncbi-geneid:5390583	2.5.1.61	53850|54782
cjd:JJD26997_1387	ncbi-geneid:5388650	6.1.1.15	55681|52954|55826
cjd:JJD26997_1388	ncbi-geneid:5389600	1.2.1.70	69742|51735|69075
cjd:JJD26997_1389	ncbi-geneid:5390434	2.5.1.90	48576
cjd:JJD26997_1392	ncbi-geneid:5389595	1.2.7.3	53323
cjd:JJD26997_1393	ncbi-geneid:5389061	1.2.7.3	52518
cjd:JJD26997_1394	ncbi-geneid:5389173	1.2.7.3	52518|52922
cjd:JJD26997_1395	ncbi-geneid:5389835	1.2.7.3	54862
cjd:JJD26997_1396	ncbi-geneid:5390430	6.2.1.5	52210|51735
cjd:JJD26997_1397	ncbi-geneid:5390024	6.2.1.5	56059|52210
cjd:JJD26997_1398	ncbi-geneid:5388821	1.1.1.37	51735|56327
cjd:JJD26997_1399	ncbi-geneid:5388967	1.1.1.42	53659
cjd:JJD26997_1406	ncbi-geneid:5389612	2.4.1.129	56601|56519
cjd:JJD26997_1417	ncbi-geneid:5389999	6.3.5.3	52317
cjd:JJD26997_1418	ncbi-geneid:5390527	6.3.5.3	82697
cjd:JJD26997_1419	ncbi-geneid:5388717	6.3.2.6	56104
cjd:JJD26997_1420	ncbi-geneid:5389633	3.4.21.102	52096|50156
cjd:JJD26997_1425	ncbi-geneid:5389520	1.1.1.100	51735
cjd:JJD26997_1429	ncbi-geneid:5388938	6.1.1.7	55681|101353|55186|50447
cjd:JJD26997_1433	ncbi-geneid:5389075	4.99.1.1	53800
cjd:JJD26997_1434	ncbi-geneid:5390209	2.9.1.-	52821|52540
cjd:JJD26997_1436	ncbi-geneid:5389426	4.1.1.48	51366
cjd:JJD26997_1445	ncbi-geneid:5388621	1.2.1.22|1.2.1.21	53720
cjd:JJD26997_1446	ncbi-geneid:5388907	5.1.3.-	54909
cjd:JJD26997_1449	ncbi-geneid:5389906	1.1.1.100	51735
cjd:JJD26997_1453	ncbi-geneid:5390479	4.2.1.52	51569
cjd:JJD26997_1470	ncbi-geneid:5389366	3.6.3.-	52540
cjd:JJD26997_1474	ncbi-geneid:5389339	3.6.1.-|3.6.4.12	52540
cjd:JJD26997_1488	ncbi-geneid:5389532	5.1.3.1	51366
cjd:JJD26997_1492	ncbi-geneid:5389085	3.6.1.45	55811
cjd:JJD26997_1494	ncbi-geneid:5389044	6.4.1.2	52096
cjd:JJD26997_1495	ncbi-geneid:5389381	2.3.1.41|2.3.1.179	53901|53901
cjd:JJD26997_1497	ncbi-geneid:5390188	3.5.99.2	48613
cjd:JJD26997_1509	ncbi-geneid:5390472	1.1.1.100	51735
cjd:JJD26997_1510	ncbi-geneid:5389771	5.4.2.1	64158|53649
cjd:JJD26997_1512	ncbi-geneid:5390405	6.3.2.9	53244|53623
cjd:JJD26997_1547	ncbi-geneid:5389635	1.3.99.1	46548|54292
cjd:JJD26997_1548	ncbi-geneid:5388613	1.3.99.1	51905|46977|56425
cjd:JJD26997_1552	ncbi-geneid:5389045	1.1.1.25	51735|53223
cjd:JJD26997_1555	ncbi-geneid:5389716	2.1.2.1	53383
cjd:JJD26997_1556	ncbi-geneid:5389363	6.1.1.6	55681|50249
cjd:JJD26997_1559	ncbi-geneid:5389727	6.3.5.6|6.3.5.7	141000
cjd:JJD26997_1564	ncbi-geneid:5389544	2.7.1.33
cjd:JJD26997_1565	ncbi-geneid:5390121	1.1.5.4	51905
cjd:JJD26997_1566	ncbi-geneid:5388704	2.7.1.40	51621|52935|50800
cjd:JJD26997_1569	ncbi-geneid:5388947	6.1.1.11	55681|46589
cjd:JJD26997_1570	ncbi-geneid:5389191	6.1.1.2	52374
cjd:JJD26997_1571	ncbi-geneid:5389020	2.7.1.71	52540
cjd:JJD26997_1574	ncbi-geneid:5389129	2.5.1.55	51569
cjd:JJD26997_1575	ncbi-geneid:5388791	6.3.3.-|2.5.1.78	52121
cjd:JJD26997_1577	ncbi-geneid:5390275	4.1.1.23	51366
cjd:JJD26997_1585	ncbi-geneid:5390569	6.3.1.8	56059|52440
cjd:JJD26997_1597	ncbi-geneid:5389453	5.4.2.10	53738|53738|53738|55957
cjd:JJD26997_1602	ncbi-geneid:5389351	4.1.2.25	55620
cjd:JJD26997_1606	ncbi-geneid:5389870	3.6.1.11|3.6.1.40	53067|53067|109604
cjd:JJD26997_1610	ncbi-geneid:5389402	4.2.1.20	51366
cjd:JJD26997_1611	ncbi-geneid:5389324	4.2.1.20	53686
cjd:JJD26997_1612	ncbi-geneid:5388789	5.3.1.24	51366
cjd:JJD26997_1613	ncbi-geneid:5389359	4.1.3.27|2.4.2.18	52418|52317|47648
cjd:JJD26997_1614	ncbi-geneid:5390329	4.1.3.27	56322
cjd:JJD26997_1620	ncbi-geneid:5389149	2.7.7.7	56672|88723|53098|47807
cjd:JJD26997_1624	ncbi-geneid:5390221	1.11.1.15	52833
cjd:JJD26997_1626	ncbi-geneid:5388953	2.7.4.6	54919
cjd:JJD26997_1629	ncbi-geneid:5389175	2.3.1.15	53659
cjd:JJD26997_1630	ncbi-geneid:5389865	2.3.1.41|2.3.1.180	53901
cjd:JJD26997_1632	ncbi-geneid:5389749	2.6.1.52	53383
cjd:JJD26997_1638	ncbi-geneid:5390157	2.1.1	53335
cjd:JJD26997_1642	ncbi-geneid:5388642	2.2.1.7	52518|52518|52922
cjd:JJD26997_1646	ncbi-geneid:5389256	2.6.1.9	53383
cjd:JJD26997_1647	ncbi-geneid:5389184	5.4.99.5|4.2.1.51	53850|48600|55021
cjd:JJD26997_1650	ncbi-geneid:5390105	2.1.1.113	53335
cjd:JJD26997_1651	ncbi-geneid:5390114	4.1.1.20	51419|50621
cjd:JJD26997_1653	ncbi-geneid:5390343	3.1.1.29	53178
cjd:JJD26997_1658	ncbi-geneid:5390143	6.3.3.3	52540
cjd:JJD26997_1657	ncbi-geneid:5388766	2.6.1.62	53383
cjd:JJD26997_1659	ncbi-geneid:5389021	2.3.1.47	53383
cjd:JJD26997_1666	ncbi-geneid:5389757	2.1.2.11	51621
cjd:JJD26997_1667	ncbi-geneid:5389753	6.3.2.1	52374
cjd:JJD26997_1668	ncbi-geneid:5389018	4.1.1.11	50692
cjd:JJD26997_1670	ncbi-geneid:5389853	3.1.3.2|3.1.3.5	64167
cjd:JJD26997_1683	ncbi-geneid:5389684	2.4.1.182	53756
cjd:JJD26997_1686	ncbi-geneid:5389894	2.7.3.-	50341|52172
cjd:JJD26997_1687	ncbi-geneid:5390191	2.7.3.-|2.7.13.3	55874|52172|50341|47226|47384
cjd:JJD26997_1689	ncbi-geneid:5388664	3.1.3.3	56784
cjd:JJD26997_1690	ncbi-geneid:5390163	2.2.1.2	51569
cjd:JJD26997_1692	ncbi-geneid:5388798	6.3.5.5	56059|56059|52440|52440|48108|52335
cjd:JJD26997_1696	ncbi-geneid:5390203	2.3.1.129	51161
cjd:JJD26997_1697	ncbi-geneid:5390128	4.2.1.-	54637
cjd:JJD26997_1699	ncbi-geneid:5389556	1.11.1.15	52833
cjd:JJD26997_1700	ncbi-geneid:5389050	5.3.2.-	55331
cjd:JJD26997_1704	ncbi-geneid:5388761	3.6.3.34	52540
cjd:JJD26997_1707	ncbi-geneid:5388954	2.6.1.42	56752
cjd:JJD26997_1722	ncbi-geneid:5390139	3.5.2.3	51556
cjd:JJD26997_1733	ncbi-geneid:5389594	1.12.5.1	56770
cjd:JJD26997_1734	ncbi-geneid:5389259	1.3.1.9	51735
cjd:JJD26997_1735	ncbi-geneid:5389090	5.3.1.1	51351
cjd:JJD26997_1736	ncbi-geneid:5389482	2.7.2.3	53748
cjd:JJD26997_1737	ncbi-geneid:5388912	1.2.1.12	55347|51735
cjd:JJD26997_1740	ncbi-geneid:5388579	5.4.2.8|5.4.2.2	53738|53738|53738|55957
cjd:JJD26997_1742	ncbi-geneid:5389374	2.7.8.7	56214
cjd:JJD26997_1748	ncbi-geneid:5389487	2.7.1.25	52540
cjd:JJD26997_1756	ncbi-geneid:5390311	5.-.-.-	53697
cjd:JJD26997_1763	ncbi-geneid:5388746	4.2.1.47	51735
cjd:JJD26997_1764	ncbi-geneid:5389459	1.1.1.271	51735
cjd:JJD26997_1765	ncbi-geneid:5389172	1.1.1.271	51735
cjd:JJD26997_1778	ncbi-geneid:5390096	5.3.1.13	53697|54631
cjd:JJD26997_1786	ncbi-geneid:5389024	6.3.4.-	52402
cjd:JJD26997_1791	ncbi-geneid:5390317	3.4.19.5	56235
cjd:JJD26997_1792	ncbi-geneid:5389420	5.4.99.12	55120
cjd:JJD26997_1793	ncbi-geneid:5389066	2.7.4.16	55326|56042
cjd:JJD26997_1820	ncbi-geneid:5390575	4.2.1.52	52540
cjd:JJD26997_1823	ncbi-geneid:5390610	1.2.7.-	52518|53323|52518|52922|54862
cjd:JJD26997_1824	ncbi-geneid:5389644	3.1.3.18	56784
cjd:JJD26997_1828	ncbi-geneid:5389673	3.1.11.5	52540
cjd:JJD26997_1833	ncbi-geneid:5390284	1.9.3.1	46626|46626
cjd:JJD26997_1835	ncbi-geneid:5389613	1.9.3.1	46626
cjd:JJD26997_1836	ncbi-geneid:5390291	1.9.3.1	81442
cjd:JJD26997_1842	ncbi-geneid:5390032	6.3.5.5	52317|52021
cjd:JJD26997_1846	ncbi-geneid:5390216	6.3.4.4	52540
cjd:JJD26997_1850	ncbi-geneid:5388926	2.1.1.72	53335
cjd:JJD26997_1851	ncbi-geneid:5389545	3.1.21.3	116734
cjd:JJD26997_1852	ncbi-geneid:5388654	3.1.21.3	116734
cjd:JJD26997_1853	ncbi-geneid:5390308	3.1.21.3	52540|52540
cjd:JJD26997_1855	ncbi-geneid:5390292	1.5.99.8|1.5.1.12	53720|51730
cjd:JJD26997_1861	ncbi-geneid:5389190	1.2.1.2	81342
cjd:JJD26997_1862	ncbi-geneid:5389988	1.2.1.2	54862
cjd:JJD26997_1867	ncbi-geneid:5389446	4.1.1.-	51419|50621
cjd:JJD26997_1871	ncbi-geneid:5390197	2.-.-.-	54690
cjd:JJD26997_1881	ncbi-geneid:5389963	6.3.3.1	55326|56042
cjd:JJD26997_1882	ncbi-geneid:5389334	2.7.1.24	52540
cjd:JJD26997_1883	ncbi-geneid:5389534	5.1.1.7	54506|54506
cjd:JJD26997_1887	ncbi-geneid:5390566	5.3.1.9	53697
cjd:JJD26997_1888	ncbi-geneid:5390525	2.7.7.9	53448
cjd:JJD26997_1889	ncbi-geneid:5390067	6.2.1.1	56801
cjd:JJD26997_1905	ncbi-geneid:5390515	1.-.-.-	50129|51735
cjd:JJD26997_1911	ncbi-geneid:5389814	3.1.21.3	116734|116734
cjd:JJD26997_1922	ncbi-geneid:5390116	1.6.99.5|1.6.5.3	54862
cjd:JJD26997_1924	ncbi-geneid:5389186	1.6.99.5|1.6.5.3	54862|54292|53706
cjd:JJD26997_1927	ncbi-geneid:5389197	1.6.99.5|1.6.5.3	56762
cjd:JJD26997_1928	ncbi-geneid:5389176	1.6.99.5|1.6.5.3	143243
cjd:JJD26997_1929	ncbi-geneid:5388705	1.6.99.5|1.6.5.3	56770
cjd:JJD26997_1948	ncbi-geneid:5390577	2.7.7.6	56553|55257|47789
cjd:JJD26997_1950	ncbi-geneid:5389909	2.4.2.17	53850|54913
cjd:JJD26997_1951	ncbi-geneid:5389800	1.1.1.23	53720
cjd:JJD26997_1952	ncbi-geneid:5389008	4.2.1.19|3.1.3.15	56784|54211|54211
cjd:JJD26997_1955	ncbi-geneid:5389509	2.4.2.-	52317
cjd:JJD26997_1956	ncbi-geneid:5390238	5.3.1.16	51366
cjd:JJD26997_1957	ncbi-geneid:5389917	4.1.3.-	51366
cjd:JJD26997_1958	ncbi-geneid:5389069	3.6.1.31|3.5.4.19	141734|101386
cjd:JJD26997_1961	ncbi-geneid:5389567	2.7.7.60|4.6.1.12	69765|53448
cjd:JJD26997_1963	ncbi-geneid:5388701	2.7.7.4	52374|88697
cjd:JJD26997_1964	ncbi-geneid:5389756	3.1.3.27	101307
cjd:JJD26997_1970	ncbi-geneid:5390543	3.6.3.34	52540
cjd:JJD26997_1974	ncbi-geneid:5390501	3.2.2.-	48150
cjd:JJD26997_1984	ncbi-geneid:5389178	4.3.1.17	143548
cjd:JJD26997_1992	ncbi-geneid:5388803	2.8.1.-	52402
cjd:JJD26997_1994	ncbi-geneid:5389507	4.2.3.5	103263
cjd:JJD26997_1995	ncbi-geneid:5388719	3.1.26.3	69065|54768
cjd:JJD26997_1996	ncbi-geneid:5389639	3.1.26.4
cjd:JJD26997_1998	ncbi-geneid:5389816	2.7.7.-	56731|57783
cjd:JJD26997_2001	ncbi-geneid:5389234	6.3.2.13	53623|53244
cjd:JJD26997_2004	ncbi-geneid:5390257	2.5.1.10	48576
cjd:JJD26997_2005	ncbi-geneid:5390469	2.2.1.1	52518|52518|52922
cjd:JJD26997_2012	ncbi-geneid:5390039	3.4.11.18	55920
cjd:JJD26997_2013	ncbi-geneid:5389080	5.1.1.3	53681|53681
cjd:JJD26997_2043	ncbi-geneid:5389394	6.5.1.1	56091|50249
cjd:JJD26997_2046	ncbi-geneid:5390458	4.2.1.11	51604|54826
cjd:JJD26997_2050	ncbi-geneid:5389245	1.1.1.158	56194|56176
cjd:JJD26997_2054	ncbi-geneid:5390066	3.1.3.7	56655
cjd:JJD26997_2055	ncbi-geneid:5390568	2.3.3.1	48256
cjd:JJD26997_2057	ncbi-geneid:5389132	2.8.1.6	102114
cjd:JJD26997_2058	ncbi-geneid:5389573	5.99.1.2	56712|57783|57783
cjd:JJD26997_2083	ncbi-geneid:5389593	5.4.99.12	55120|55174
cjd:JJD26997_2084	ncbi-geneid:5389862	3.1.-.-	56281
cjd:JJD26997_2085	ncbi-geneid:5389604	2.1.1.182	53335
cjd:JJD26997_2087	ncbi-geneid:5388794	2.1.1.-	102114
cjd:JJD26997_2092	ncbi-geneid:5390340	4.2.1.33|4.2.1.35	52016
cjd:JJD26997_2094	ncbi-geneid:5389305	4.2.1.33|4.2.1.35	53732
cjd:JJD26997_2095	ncbi-geneid:5390293	1.1.1.85	53659
cjd:JJD26997_2096	ncbi-geneid:5388584	2.3.3.13	51569|110921
cjd:JJD26997_2097	ncbi-geneid:5389154	1.7.1.13	55620
cjd:JJD26997_2102	ncbi-geneid:5388626	2.3.1.31|2.5.1.49	53383
cjd:JJD26997_2102	ncbi-geneid:5388626	2.3.1.31|2.5.1.49	53383
