# Supplementary material for: Tracing the Repertoire of Promiscuous Enzymes along the Metabolic Pathways in Archaeal Organisms
Source: Life (Basel). 2017 Jul 13;7(3):30. doi: 10.3390/life7030030 (PMC5617955; doi:10.3390/life7030030)
Supplement: Supplementary file 1 [file life-07-00030-s001.zip › Table_S2/cjk.txt]

KEGGID	NCBIGI	ECs	SFamilyID
cjk:jk0002	ncbi-geneid:3433715	2.7.7.7	55979|55979|55979
cjk:jk0005	ncbi-geneid:3433800	5.99.1.3	56719|55874|54211
cjk:jk0011	ncbi-geneid:3433799	5.99.1.3	56719|101904
cjk:jk0030	ncbi-geneid:3431775	3.6.4.12	46785
cjk:jk0031	ncbi-geneid:3432853	2.6.1.85	56322
cjk:jk0033	ncbi-geneid:3432968	5.2.1.8	50891
cjk:jk0036	ncbi-geneid:3432852	2.6.1.85	52317
cjk:jk0037	ncbi-geneid:3432409	2.7.11.1	56112
cjk:jk0038	ncbi-geneid:3432408	2.7.11.1	56112
cjk:jk0041	ncbi-geneid:3432973	3.1.3.16	81606
cjk:jk0054	ncbi-geneid:3432042	3.2.2.21	50486
cjk:jk0055	ncbi-geneid:3433303	2.5.1.48	53383
cjk:jk0059	ncbi-geneid:3432613	1.-.-.-	51735
cjk:jk0065	ncbi-geneid:3432618	3.5.1.-	52467
cjk:jk0074	ncbi-geneid:3433501	3.2.2.20	48150
cjk:jk0075	ncbi-geneid:3433629	1.3.1.34	51395|51971|51905
cjk:jk0076	ncbi-geneid:3433429	1.4.1.13|1.4.1.14	51395|56235|69336
cjk:jk0077	ncbi-geneid:3432231	1.4.1.13|1.4.1.14	51971|46548
cjk:jk0081	ncbi-geneid:3433368	3.4.24.-	55486
cjk:jk0084	ncbi-geneid:3433371	3.2.1.17	51445
cjk:jk0107	ncbi-geneid:3432400	3.1.3.1	56300
cjk:jk0110	ncbi-geneid:3432492	1.8.4.11	55068
cjk:jk0112	ncbi-geneid:3433484	1.15.1.1	54719|46609
cjk:jk0113	ncbi-geneid:3432477	1.1.1.27	56327|51735
cjk:jk0114	ncbi-geneid:3433522	3.1.4.46	51695
cjk:jk0119	ncbi-geneid:3432397	4.2.1.51	53850|55021
cjk:jk0123	ncbi-geneid:3433472	6.1.1.11	55681|46589
cjk:jk0127	ncbi-geneid:3433832	5.4.99.9	51971|54373
cjk:jk0129	ncbi-geneid:3432210	3.6.4.12	46785
cjk:jk0133	ncbi-geneid:3432185	2.3.1.122
cjk:jk0134	ncbi-geneid:3432186	2.3.1.122
cjk:jk0139	ncbi-geneid:3432024	6.4.1.3	52096|52096
cjk:jk0149	ncbi-geneid:3433515	2.1.1.33	53335
cjk:jk0151	ncbi-geneid:3432866	4.1.1.32	53795|68923
cjk:jk0154	ncbi-geneid:3432039	1.6.99.3|1.6.4.-	51905|52833|52833
cjk:jk0155	ncbi-geneid:3432038	1.11.1.15	52833
cjk:jk0157	ncbi-geneid:3432045	4.1.1.5	117856
cjk:jk0159	ncbi-geneid:3433608	1.1.1.35|4.2.1.17|5.1.2.3	52096|51735|48179|48179
cjk:jk0160	ncbi-geneid:3433605	2.3.1.9	53901|53901
cjk:jk0169	ncbi-geneid:3433675	3.2.1.21	51445
cjk:jk0173	ncbi-geneid:3433068	1.1.1.22	51735|52413|48179
cjk:jk0174	ncbi-geneid:3433765	3.5.4.13	51283
cjk:jk0175	ncbi-geneid:3431959	2.6.1.2|2.6.1.66	53383
cjk:jk0188	ncbi-geneid:3432845	2.1.1.63	46767|53155
cjk:jk0194	ncbi-geneid:3433621	1.3.99.7	56645|47203
cjk:jk0202	ncbi-geneid:3432041	1.2.1.3	53720
cjk:jk0205	ncbi-geneid:3433491	2.8.1.1|2.8.1.2	52821|52821
cjk:jk0206	ncbi-geneid:3432323	2.7.1.69	51261
cjk:jk0209	ncbi-geneid:3433827	1.4.4.2	53383|53383
cjk:jk0210	ncbi-geneid:3433828	2.1.2.10	103025|101790
cjk:jk0213	ncbi-geneid:3431917	2.4.2.10	53271
cjk:jk0216	ncbi-geneid:3432545	4.1.2.13	51569
cjk:jk0222	ncbi-geneid:3432998	6.3.4.4	52540
cjk:jk0225	ncbi-geneid:3432834	1.17.4.1	47240
cjk:jk0229	ncbi-geneid:3433622	1.3.99.3	56645|47203
cjk:jk0230	ncbi-geneid:3433603	1.1.1.100	51735
cjk:jk0233	ncbi-geneid:3432467	3.2.2.1	53590
cjk:jk0234	ncbi-geneid:3433304	2.1.1.14	51726|51726
cjk:jk0239	ncbi-geneid:3431906	2.1.2.2	56059|52440|51246
cjk:jk0242	ncbi-geneid:3432578	1.18.1.2	51971
cjk:jk0243	ncbi-geneid:3433749	1.7.7.1	56014|55124|56014|55124
cjk:jk0245	ncbi-geneid:3433748	1.8.4.8	52402
cjk:jk0246	ncbi-geneid:3433746	2.7.7.4	52402
cjk:jk0247	ncbi-geneid:3433751	2.7.7.4	52540|50465|50447
cjk:jk0250	ncbi-geneid:3432993	2.3.1.8	53659
cjk:jk0251	ncbi-geneid:3432028	2.7.2.1	53067|53067
cjk:jk0252	ncbi-geneid:3432410	2.7.11.1	56112|48452
cjk:jk0258	ncbi-geneid:3432182	2.7.8.-	56024|56024
cjk:jk0259	ncbi-geneid:3433550	3.1.11.2	56219
cjk:jk0261	ncbi-geneid:3433695	3.5.1.88	56420
cjk:jk0264	ncbi-geneid:3432737	6.3.-.-	55931
cjk:jk0273	ncbi-geneid:3432743	3.6.3.-	81665|56784|81653|81660
cjk:jk0274	ncbi-geneid:3432598	3.6.1.1	50324
cjk:jk0275	ncbi-geneid:3432865	3.4.16.4|3.4.21	56601
cjk:jk0276	ncbi-geneid:3433302	6.3.4.-	52402|82829
cjk:jk0277	ncbi-geneid:3433409	2.4.2.8	53271
cjk:jk0278	ncbi-geneid:3432582	3.4.24.-	52540|140990
cjk:jk0279	ncbi-geneid:3432574	3.5.4.16	55620
cjk:jk0280	ncbi-geneid:3432576	2.5.1.15	51717
cjk:jk0281	ncbi-geneid:3432577	4.1.2.25	55620
cjk:jk0282	ncbi-geneid:3432575	2.7.6.3	55083
cjk:jk0286	ncbi-geneid:3432855	6.3.2.1	52374
cjk:jk0287	ncbi-geneid:3432747	5.1.3.3	74650
cjk:jk0290	ncbi-geneid:3433817	2.7.7.12	54197|54197
cjk:jk0291	ncbi-geneid:3433816	2.7.1.6	54211|55060
cjk:jk0292	ncbi-geneid:3432856	4.1.1.11	50692
cjk:jk0294	ncbi-geneid:3433586	6.1.1.6	55681|50249
cjk:jk0295	ncbi-geneid:3433623	1.3.99.-	56645|47203
cjk:jk0296	ncbi-geneid:3433624	1.3.99.3	56645|47203
cjk:jk0297	ncbi-geneid:3433254	2.7.4.7|2.5.1.3|2.7.1.49	53613
cjk:jk0298	ncbi-geneid:3433613	2.3.1.86|6.2.1.-	56801
cjk:jk0302	ncbi-geneid:3432781	3.2.2.-	48150
cjk:jk0303	ncbi-geneid:3431971	4.2.1.1	53056
cjk:jk0308	ncbi-geneid:3432462	2.7.7.60	53448
cjk:jk0309	ncbi-geneid:3432464	4.6.1.12	69765
cjk:jk0313	ncbi-geneid:3433755	6.1.1.16	52374|47323
cjk:jk0318	ncbi-geneid:3433189	3.6.3.34	52540
cjk:jk0320	ncbi-geneid:3433186	1.14.99.3	48613
cjk:jk0322	ncbi-geneid:3433865	2.1.1.-	75217|55315
cjk:jk0325	ncbi-geneid:3433573	3.1.1.1	53474
cjk:jk0330	ncbi-geneid:3432850	3.1.3.12	56784
cjk:jk0332	ncbi-geneid:3432849	2.4.1.15	53756
cjk:jk0342	ncbi-geneid:3433242	2.7.13.3	55874|47384|158472
cjk:jk0346	ncbi-geneid:3433001	6.3.4.13	56059|52440|51246
cjk:jk0349	ncbi-geneid:3432999	4.3.2.2	48557
cjk:jk0350	ncbi-geneid:3433000	6.3.2.6	56104
cjk:jk0351	ncbi-geneid:3432997	3.4.21.83	50993|53474
cjk:jk0353	ncbi-geneid:3432680	6.3.5.3	82697
cjk:jk0354	ncbi-geneid:3432679	6.3.5.3	52317
cjk:jk0355	ncbi-geneid:3433006	6.3.5.3	55326|56042|55326|56042
cjk:jk0358	ncbi-geneid:3433003	2.4.2.14	56235|53271
cjk:jk0359	ncbi-geneid:3432584	6.3.3.1	56042|55326
cjk:jk0365	ncbi-geneid:3431916	1.3.3.1	51395
cjk:jk0368	ncbi-geneid:3433754	6.1.1.16	52374|47323
cjk:jk0373	ncbi-geneid:3433887	4.1.3.38	56752
cjk:jk0380	ncbi-geneid:3432989	3.6.3.27	52540
cjk:jk0381	ncbi-geneid:3433785	2.7.1.12	52540
cjk:jk0393	ncbi-geneid:3433747	2.3.1.30	51161
cjk:jk0394	ncbi-geneid:3433750	2.5.1.47	53686
cjk:jk0395	ncbi-geneid:3433723	4.2.1.17	52096
cjk:jk0398	ncbi-geneid:3432771	2.5.1.7	55205
cjk:jk0405	ncbi-geneid:3432021	6.3.4.14	56059|52440|51246|51230
cjk:jk0409	ncbi-geneid:3432259	3.6.4.12	52540|52540
cjk:jk0422	ncbi-geneid:3432269	2.1.1.-	75217|55315
cjk:jk0425	ncbi-geneid:3433471	2.6.1.52	53383
cjk:jk0426	ncbi-geneid:3433428	2.3.3.1	48256
cjk:jk0427	ncbi-geneid:3432570	5.2.1.8	54534
cjk:jk0431	ncbi-geneid:3433724	4.2.1.17	52096
cjk:jk0440	ncbi-geneid:3432572	1.5.1.3	53597
cjk:jk0441	ncbi-geneid:3433265	2.1.1.45	55831
cjk:jk0445	ncbi-geneid:3433568	3.6.4.-	52540
cjk:jk0446	ncbi-geneid:3432790	3.2.2.-|4.2.99.18	81624|46946|57716
cjk:jk0449	ncbi-geneid:3432390	5.3.1.9	53697
cjk:jk0450	ncbi-geneid:3432285	1.2.1.16	53720
cjk:jk0454	ncbi-geneid:3431907	1.5.99.8|1.5.1.12	53720|51730
cjk:jk0468	ncbi-geneid:3432393	5.4.2.2	53738|53738|55957|53738
cjk:jk0474	ncbi-geneid:3432786	6.3.1.5	52402
cjk:jk0478	ncbi-geneid:3432832	1.17.4.1	51998|48168
cjk:jk0479	ncbi-geneid:3432580	1.16.3.1	47240
cjk:jk0480	ncbi-geneid:3432833	1.17.4.1	47240
cjk:jk0481	ncbi-geneid:3433738	1.9.3.1	81442
cjk:jk0483	ncbi-geneid:3433128	3.1.3.3	56784|55021
cjk:jk0491	ncbi-geneid:3433705	3.6.4.12	52540
cjk:jk0492	ncbi-geneid:3431946	2.4.2.11	51690|54675
cjk:jk0496	ncbi-geneid:3432778	5.1.1.3	53681|53681
cjk:jk0498	ncbi-geneid:3433227	2.7.7.56	54211|55666
cjk:jk0499	ncbi-geneid:3431951	3.6.1.15	52972
cjk:jk0503	ncbi-geneid:3431972	1.11.1.15	52833
cjk:jk0518	ncbi-geneid:3432848	3.1.-.-
cjk:jk0526	ncbi-geneid:3431832	2.1.1.72	53335
cjk:jk0535	ncbi-geneid:3432247	3.1.2.-	54637
cjk:jk0539	ncbi-geneid:3432388	3.4.11.2	55486|63737
cjk:jk0541	ncbi-geneid:3433228	5.3.1.6	89623
cjk:jk0544	ncbi-geneid:3432179	3.4.21.92	52096
cjk:jk0545	ncbi-geneid:3432180	3.4.21.92	52096
cjk:jk0548	ncbi-geneid:3433195	1.1.1.37	56327|51735
cjk:jk0550	ncbi-geneid:3433539	6.1.1.9	52374|50677|47323|46589
cjk:jk0551	ncbi-geneid:3432573	6.3.2.12|6.3.2.17	53623|53244
cjk:jk0554	ncbi-geneid:3432789	2.7.4.6	54919
cjk:jk0556	ncbi-geneid:3433218	3.1.26.12	50249
cjk:jk0559	ncbi-geneid:3432459	3.6.3.34	52540
cjk:jk0563	ncbi-geneid:3432982	2.7.2.11	53633|88697
cjk:jk0565	ncbi-geneid:3432981	1.2.1.41	53720
cjk:jk0567	ncbi-geneid:3432785	2.7.7.18	52374
cjk:jk0569	ncbi-geneid:3433788	5.4.2.1
cjk:jk0573	ncbi-geneid:3433190	2.7.7.7	48019|52540
cjk:jk0588	ncbi-geneid:3433609	1.1.1.157	51735|48179
cjk:jk0592	ncbi-geneid:3432037	4.4.1.8	53383
cjk:jk0594	ncbi-geneid:3433689	3.4.15.5	55486
cjk:jk0596	ncbi-geneid:3433588	2.4.1.25	51445
cjk:jk0597	ncbi-geneid:3433614	6.2.1.3	56801
cjk:jk0599	ncbi-geneid:3433175	1.3.3.3|1.3.99.22	102114
cjk:jk0602	ncbi-geneid:3432526	2.1.1.-	75217
cjk:jk0610	ncbi-geneid:3433528	2.5.1.31	64005
cjk:jk0613	ncbi-geneid:3433782	6.1.1.14	55681|52954
cjk:jk0619	ncbi-geneid:3433700	3.1.5.1	109604
cjk:jk0629	ncbi-geneid:3432174	1.1.3.6	51905
cjk:jk0630	ncbi-geneid:3433711	2.7.7.-	56731|57783
cjk:jk0636	ncbi-geneid:3432544	1.1.1.306	50129|51735|50129
cjk:jk0638	ncbi-geneid:3433741	3.6.3.4	56784|81653|55008|81665
cjk:jk0654	ncbi-geneid:3433776	3.6.3.-	52540
cjk:jk0661	ncbi-geneid:3432027	1.2.4.1	52518|52518|52922
cjk:jk0665	ncbi-geneid:3432996	3.1.3.48	52788
cjk:jk0674	ncbi-geneid:3432854	2.1.2.11	51621
cjk:jk0675	ncbi-geneid:3433423	6.3.1.2	55931|54368
cjk:jk0676	ncbi-geneid:3433424	2.7.7.42	81301|81301|81593|81593
cjk:jk0682	ncbi-geneid:3432157	2.8.1.6	102114
cjk:jk0693	ncbi-geneid:3433166	2.7.7.7
cjk:jk0702	ncbi-geneid:3433842	6.3.1.2	55931|54368
cjk:jk0705	ncbi-geneid:3433570	2.8.1.8	102114
cjk:jk0706	ncbi-geneid:3433571	2.3.1.181
cjk:jk0707	ncbi-geneid:3433493	2.3.1.12|2.3.1.61	52777|51230|51230|51230|47005
cjk:jk0709	ncbi-geneid:3432869	3.4.11.1	53187|52949
cjk:jk0710	ncbi-geneid:3432450	2.6.1.42	56752
cjk:jk0711	ncbi-geneid:3433728	2.4.2.21	52733
cjk:jk0714	ncbi-geneid:3431956	6.3.5.4	52402|56235
cjk:jk0715	ncbi-geneid:3432597	1.2.2.2|1.2.5.1	52518|52518|52467
cjk:jk0716	ncbi-geneid:3433737	1.9.3.1	49503|81464
cjk:jk0718	ncbi-geneid:3433055	2.4.2.18	52418|47648
cjk:jk0719	ncbi-geneid:3433739	1.9.3.1	81452
cjk:jk0723	ncbi-geneid:3432707	2.7.7.7
cjk:jk0727	ncbi-geneid:3432711	2.4.1.-	53756
cjk:jk0728	ncbi-geneid:3433839	2.7.1.2	53067
cjk:jk0729	ncbi-geneid:3432588	2.3.1.51	69593
cjk:jk0732	ncbi-geneid:3432225	2.5.1.54	51569
cjk:jk0733	ncbi-geneid:3432412	2.7.11.1	56112|54184
cjk:jk0736	ncbi-geneid:3432715	2.5.1.1|2.5.1.10|2.5.1.29	48576
cjk:jk0737	ncbi-geneid:3433305	1.5.1.20	51730
cjk:jk0742	ncbi-geneid:3432488	2.1.1.-	81799|53335
cjk:jk0744	ncbi-geneid:3432583	2.4.1.129	56601|56519
cjk:jk0745	ncbi-geneid:3432775	6.3.2.13	53623|53244|63418
cjk:jk0746	ncbi-geneid:3432776	6.3.2.10	53623|53244|63418
cjk:jk0748	ncbi-geneid:3432774	6.3.2.9	53623|53244|51984
cjk:jk0750	ncbi-geneid:3432777	2.4.1.227	53756
cjk:jk0751	ncbi-geneid:3432773	6.3.2.8	53623|53244|51984
cjk:jk0760	ncbi-geneid:3432445	6.1.1.5	52374|47323|50677
cjk:jk0761	ncbi-geneid:3433706	2.7.7.7	56672|100879
cjk:jk0762	ncbi-geneid:3433320	3.5.1.1	53774
cjk:jk0766	ncbi-geneid:3433211	4.2.1.70|5.4.99.12	55120
cjk:jk0771	ncbi-geneid:3433709	2.7.7.7	89550
cjk:jk0772	ncbi-geneid:3432730	2.7.1.40	51621|50800
cjk:jk0773	ncbi-geneid:3433458	3.2.1.141	51445|81296
cjk:jk0778	ncbi-geneid:3433457	5.4.99.15	51445
cjk:jk0780	ncbi-geneid:3433838	3.2.1.-	51445|81296|51011
cjk:jk0783	ncbi-geneid:3432783	2.5.1.72	142754
cjk:jk0784	ncbi-geneid:3432784	2.4.2.19	51690|54675
cjk:jk0786	ncbi-geneid:3433179	1.1.1.23	53720
cjk:jk0787	ncbi-geneid:3433178	2.6.1.9	53383
cjk:jk0788	ncbi-geneid:3433177	4.2.1.19	54211|54211
cjk:jk0790	ncbi-geneid:3433183	2.4.2.-	52317
cjk:jk0791	ncbi-geneid:3433176	5.3.1.16|5.3.1.24	51366
cjk:jk0792	ncbi-geneid:3432452	3.1.3.25	56655
cjk:jk0793	ncbi-geneid:3433181	4.1.3.-	51366
cjk:jk0794	ncbi-geneid:3433184	3.5.4.19	141734
cjk:jk0795	ncbi-geneid:3433056	4.1.3.27	56322
cjk:jk0797	ncbi-geneid:3433054	4.1.1.48	51366
cjk:jk0798	ncbi-geneid:3433053	4.2.1.20	53686
cjk:jk0799	ncbi-geneid:3433052	4.2.1.20	51366
cjk:jk0801	ncbi-geneid:3431912	2.7.1.40	51621|52935|50800
cjk:jk0802	ncbi-geneid:3433317	3.5.1.32	53187|55031
cjk:jk0806	ncbi-geneid:3433850	3.6.3.21	52540
cjk:jk0818	ncbi-geneid:3432595	2.7.7.7	56672|88723|47807|53098
cjk:jk0822	ncbi-geneid:3433604	1.1.1.100	51735
cjk:jk0823	ncbi-geneid:3433606	2.3.1.9	53901|53901
cjk:jk0825	ncbi-geneid:3432190	2.7.1.24	52540
cjk:jk0839	ncbi-geneid:3432398	6.1.1.20	55681|46589
cjk:jk0840	ncbi-geneid:3432399	6.1.1.20	56037|55681|54991|50249|46955
cjk:jk0841	ncbi-geneid:3432213	1.2.1	55347|51735
cjk:jk0842	ncbi-geneid:3432218	2.3.1.35|2.3.1.1	56266
cjk:jk0843	ncbi-geneid:3432212	2.7.2	53633
cjk:jk0844	ncbi-geneid:3432214	2.6.1.11	53383
cjk:jk0845	ncbi-geneid:3432215	2.1.3.3	53671
cjk:jk0847	ncbi-geneid:3432216	6.3.4.5	69864|52402
cjk:jk0848	ncbi-geneid:3432217	4.3.2.1	48557
cjk:jk0852	ncbi-geneid:3433259	1.4.3.19	51905|54373
cjk:jk0854	ncbi-geneid:3433255	2.5.1.3	51391
cjk:jk0860	ncbi-geneid:3433066	6.1.1.1	52374|55174
cjk:jk0865	ncbi-geneid:3432972	2.7.1.23	111331
cjk:jk0871	ncbi-geneid:3431919	6.3.4.2	52540|52317
cjk:jk0872	ncbi-geneid:3431835	3.6.1.13	55811
cjk:jk0877	ncbi-geneid:3431838	5.4.99.12	55120|55174
cjk:jk0878	ncbi-geneid:3432183	2.7.4.14	52540|52540|52540
cjk:jk0881	ncbi-geneid:3432566	6.3.4.3	52540
cjk:jk0882	ncbi-geneid:3433820	1.2.1.12	55347|51735
cjk:jk0886	ncbi-geneid:3433427	3.1.4.46	51695
cjk:jk0888	ncbi-geneid:3433243	2.7.13.3	55874
cjk:jk0897	ncbi-geneid:3433414	2.1.1.72	53335
cjk:jk0898	ncbi-geneid:3433418	3.1.21.3	116734|116734
cjk:jk0899	ncbi-geneid:3433416	3.1.21.3	52540|52540
cjk:jk0912	ncbi-geneid:3433784	1.1.1.44	48179|51735
cjk:jk0914	ncbi-geneid:3432788	1.6.99.3	51905
cjk:jk0915	ncbi-geneid:3432172	2.1.1.79	53335
cjk:jk0917	ncbi-geneid:3431862	3.5.1.4	75304
cjk:jk0920	ncbi-geneid:3433790	1.1.1.94	48179
cjk:jk0921	ncbi-geneid:3433692	6.3.2.4	52440
cjk:jk0922	ncbi-geneid:3433691	6.3.2.4	56059
cjk:jk0924	ncbi-geneid:3433745	1.14.-.-	48264
cjk:jk0930	ncbi-geneid:3431871	3.2.1.21	51445
cjk:jk0935	ncbi-geneid:3432970	2.4.1.83	53448
cjk:jk0936	ncbi-geneid:3432971	2.3.1.-	56317
cjk:jk0939	ncbi-geneid:3432060	1.-.-.-	51735
cjk:jk0940	ncbi-geneid:3432061	3.6.4.-	52540
cjk:jk0949	ncbi-geneid:3432068	2.1.1.36	53335
cjk:jk0951	ncbi-geneid:3431957	4.3.1.1	48557
cjk:jk0952	ncbi-geneid:3433182	2.4.2.17	53850|54913
cjk:jk0953	ncbi-geneid:3433180	3.6.1.31	56784|101386
cjk:jk0956	ncbi-geneid:3433753	6.1.1.16	52374
cjk:jk0959	ncbi-geneid:3431915	1.3.3.1	51395
cjk:jk0969	ncbi-geneid:3432029	4.2.1.3	53732|52016
cjk:jk0975	ncbi-geneid:3432084	1.2.7.8	53323|52518|52518|52922
cjk:jk0976	ncbi-geneid:3432085	6.3.5.2	52317
cjk:jk0981	ncbi-geneid:3433497	2.8.1.7|4.4.1.16	53383
cjk:jk0992	ncbi-geneid:3433267	2.2.1.1	52518|52518|52922
cjk:jk0993	ncbi-geneid:3433502	2.2.1.2	51569
cjk:jk0994	ncbi-geneid:3433560	1.1.1.49	55347|51735
cjk:jk0996	ncbi-geneid:3432392	3.1.1.31	100950
cjk:jk0998	ncbi-geneid:3432599	4.1.1.31	51621
cjk:jk0999	ncbi-geneid:3433456	5.3.1.1	51351
cjk:jk1000	ncbi-geneid:3432391	2.7.2.3	53748
cjk:jk1001	ncbi-geneid:3433819	1.2.1.12	55347|51735
cjk:jk1007	ncbi-geneid:3433207	2.5.1.9|2.5.1.78	52121
cjk:jk1008	ncbi-geneid:3433202	3.5.4.25|4.1.99.12	55821|142695
cjk:jk1009	ncbi-geneid:3433204	2.5.1.9	63380|63380
cjk:jk1010	ncbi-geneid:3433205	3.5.4.26|1.1.1.193	53597|53927
cjk:jk1011	ncbi-geneid:3433223	5.1.3.1	51366
cjk:jk1012	ncbi-geneid:3432914	2.1.1.-	53335|48013
cjk:jk1013	ncbi-geneid:3432571	2.1.2.9	53328|50486
cjk:jk1014	ncbi-geneid:3433696	3.5.1.88	56420
cjk:jk1016	ncbi-geneid:3433306	2.5.1.6	55973|55973|55973
cjk:jk1017	ncbi-geneid:3433699	4.1.1.36|6.3.2.5	102645|52507
cjk:jk1018	ncbi-geneid:3433930	2.7.7.6	63562
cjk:jk1019	ncbi-geneid:3433783	2.7.4.8	52540
cjk:jk1021	ncbi-geneid:3431918	4.1.1.23	51366
cjk:jk1022	ncbi-geneid:3432162	6.3.5.5	56059|56059|52440|52440|48108|52335
cjk:jk1023	ncbi-geneid:3432161	6.3.5.5	52021|52317
cjk:jk1024	ncbi-geneid:3431914	3.5.2.3	51556|51338
cjk:jk1025	ncbi-geneid:3431913	2.1.3.2	53671
cjk:jk1026	ncbi-geneid:3431921	2.4.2.9	53271
cjk:jk1029	ncbi-geneid:3432389	3.4.11.9	55920|53092
cjk:jk1030	ncbi-geneid:3432223	4.2.1.10	52304
cjk:jk1031	ncbi-geneid:3432221	4.2.3.4	56796
cjk:jk1032	ncbi-geneid:3432226	2.7.1.71	52540
cjk:jk1033	ncbi-geneid:3432222	4.2.3.5	103263
cjk:jk1035	ncbi-geneid:3432224	1.1.1.25	51735|53223
cjk:jk1037	ncbi-geneid:3433557	3.1.-.-	53098
cjk:jk1038	ncbi-geneid:3432040	6.1.1.7	55681|101353|55186|50447
cjk:jk1041	ncbi-geneid:3431960	6.1.1.12	55681|55261|50249
cjk:jk1044	ncbi-geneid:3432920	3.1.3.5	56300|55816
cjk:jk1045	ncbi-geneid:3433185	6.1.1.21	55681|52954
cjk:jk1047	ncbi-geneid:3432969	5.2.1.8	50891
cjk:jk1048	ncbi-geneid:3431937	2.7.6.5	109604|81301|81271|55021
cjk:jk1049	ncbi-geneid:3432211	2.4.2.7	53271
cjk:jk1054	ncbi-geneid:3432806	3.1.22.4	52540|46785
cjk:jk1056	ncbi-geneid:3432807	3.1.22.4	53098
cjk:jk1058	ncbi-geneid:3432414	2.6.-.-	52317
cjk:jk1059	ncbi-geneid:3433249	3.1.2.-	54637|54637
cjk:jk1060	ncbi-geneid:3432415	4.-.-.-	51366
cjk:jk1062	ncbi-geneid:3432403	2.4.1.57	53756
cjk:jk1066	ncbi-geneid:3433264	6.1.1.3	55681|55186|52954
cjk:jk1072	ncbi-geneid:3432493	1.8.4.12	51316
cjk:jk1074	ncbi-geneid:3433171	1.3.3.4	51905|54373
cjk:jk1075	ncbi-geneid:3433170	4.1.1.37	51726
cjk:jk1077	ncbi-geneid:3433217	3.1.13.5	53098|47819
cjk:jk1078	ncbi-geneid:3433722	2.2.1.7	52518|52922
cjk:jk1079	ncbi-geneid:3432426	2.1.1.-	53335
cjk:jk1082	ncbi-geneid:3433721	3.6.1.23	51283
cjk:jk1085	ncbi-geneid:3433498	3.1.3.25	56655
cjk:jk1086	ncbi-geneid:3432600	2.7.1.63	53067
cjk:jk1093	ncbi-geneid:3433719	3.1.-.-	69500
cjk:jk1098	ncbi-geneid:3433815	5.1.3.2	51735
cjk:jk1104	ncbi-geneid:3433411	3.6.4.13	52540
cjk:jk1106	ncbi-geneid:3433566	3.4.21.88	51306|46785
cjk:jk1110	ncbi-geneid:3433764	5.1.1.7	54506|54506
cjk:jk1111	ncbi-geneid:3433311	2.5.1.75	52540|52540
cjk:jk1129	ncbi-geneid:3433759	4.2.1.52	51569
cjk:jk1130	ncbi-geneid:3432884	2.1.1.148	69796
cjk:jk1131	ncbi-geneid:3433760	1.3.1.26	55347|51735
cjk:jk1132	ncbi-geneid:3432593	2.7.7.8	54211|54211|55666|46915|55666|54791|50249
cjk:jk1136	ncbi-geneid:3433206	2.7.1.26|2.7.7.2	82114|52374
cjk:jk1137	ncbi-geneid:3433059	4.2.1.70|5.4.99.12	55120|88697
cjk:jk1147	ncbi-geneid:3432984	6.1.1.15	55681|52954|55826
cjk:jk1149	ncbi-geneid:3432191	2.1.1.107	53790
cjk:jk1151	ncbi-geneid:3432487	1.1.5.4	51905
cjk:jk1153	ncbi-geneid:3433786	1.8.1.7	51905|55424
cjk:jk1159	ncbi-geneid:3433591	3.4.11.18	55920
cjk:jk1165	ncbi-geneid:3432465	1.17.7.1	56014|51717
cjk:jk1166	ncbi-geneid:3432899	3.4.24.-	50156
cjk:jk1167	ncbi-geneid:3432461	1.1.1.267	55347|51735|69055
cjk:jk1169	ncbi-geneid:3432901	2.1.1.-	102114
cjk:jk1173	ncbi-geneid:3431920	2.7.4.22	53633
cjk:jk1182	ncbi-geneid:3433220	3.1.26.4	53098
cjk:jk1183	ncbi-geneid:3432908	3.4.21.89	51306
cjk:jk1187	ncbi-geneid:3433823	1.2.1.8	53720
cjk:jk1189	ncbi-geneid:3432153	1.1.99.1	51905|54373
cjk:jk1190	ncbi-geneid:3433461	2.1.1.31	75217
cjk:jk1192	ncbi-geneid:3433829	1.4.1.4	51735|53223
cjk:jk1200	ncbi-geneid:3433587	6.1.1.6	55681|50249
cjk:jk1205	ncbi-geneid:3432780	3.2.2.23|4.2.99.18	81624|46946|57716
cjk:jk1206	ncbi-geneid:3433216	3.1.26.3	69065|54768
cjk:jk1209	ncbi-geneid:3432189	2.7.7.3	52374
cjk:jk1210	ncbi-geneid:3432936	2.1.1.171	53335
cjk:jk1212	ncbi-geneid:3431932	3.6.4.12	52540|50249
cjk:jk1214	ncbi-geneid:3433523	3.2.2.-	52141
cjk:jk1215	ncbi-geneid:3433258	2.7.4.16	55326|56042
cjk:jk1217	ncbi-geneid:3433693	6.3.2.4	56059|52440
cjk:jk1218	ncbi-geneid:3433789	1.1.1.94	51735|48179
cjk:jk1220	ncbi-geneid:3433564	4.2.1.33|4.2.1.35	52016
cjk:jk1221	ncbi-geneid:3433563	4.2.1.33|4.2.1.35	53732
cjk:jk1239	ncbi-geneid:3432479	2.1.1.72	53335
cjk:jk1241	ncbi-geneid:3432870	3.4.13.-	55920|53092
cjk:jk1251	ncbi-geneid:3433417	3.1.21.3	52540
cjk:jk1253	ncbi-geneid:3433419	3.1.21.3	116734|116734
cjk:jk1254	ncbi-geneid:3433415	2.1.1.72	53335
cjk:jk1268	ncbi-geneid:3433837	2.4.1.1	53756
cjk:jk1270	ncbi-geneid:3432471	3.6.3.12	56784|81660|81653|81665
cjk:jk1272	ncbi-geneid:3432473	2.7.13.3	55874|47384|52402
cjk:jk1275	ncbi-geneid:3432956	3.4.13.21	52317
cjk:jk1281	ncbi-geneid:3433773	6.1.1.17	52374|48163
cjk:jk1284	ncbi-geneid:3432961	5.3.1.22	51658
cjk:jk1285	ncbi-geneid:3433298	5.4.4.2	56322
cjk:jk1287	ncbi-geneid:3432963	3.1.3.1	56300
cjk:jk1288	ncbi-geneid:3433562	1.1.1.85	53659
cjk:jk1291	ncbi-geneid:3433127	1.1.1.95	51735|52283|143548|55021
cjk:jk1293	ncbi-geneid:3432555	3.6.3.34	52540
cjk:jk1298	ncbi-geneid:3432448	1.1.1.86	51735|48179
cjk:jk1299	ncbi-geneid:3432451	2.2.1.6	55021|55021
cjk:jk1300	ncbi-geneid:3432447	2.2.1.6	52518|52518|52467
cjk:jk1303	ncbi-geneid:3432449	4.2.1.9	143975|52016
cjk:jk1306	ncbi-geneid:3433822	6.3.5.6|6.3.5.7	55931|89095
cjk:jk1308	ncbi-geneid:3433383	2.7.1.11	53784
cjk:jk1311	ncbi-geneid:3433821	6.3.5.6|6.3.5.7	75304
cjk:jk1313	ncbi-geneid:3432446	4.3.1.19	53686|55021|55021
cjk:jk1315	ncbi-geneid:3433717	2.7.7.7
cjk:jk1317	ncbi-geneid:3433569	6.5.1.2
cjk:jk1318	ncbi-geneid:3433388	1.1.1.-	51430
cjk:jk1320	ncbi-geneid:3433462	2.1.1.61|2.8.1.-	52402
cjk:jk1321	ncbi-geneid:3432460	2.8.1.7	53383
cjk:jk1328	ncbi-geneid:3433394	3.6.3.34	52540
cjk:jk1330	ncbi-geneid:3433834	2.4.1.18	51445|51011|81296|81296
cjk:jk1334	ncbi-geneid:3431963	3.6.3.14	51344
cjk:jk1335	ncbi-geneid:3431964	3.6.3.14	52540|47917|50615
cjk:jk1336	ncbi-geneid:3431967	3.6.3.14	52943
cjk:jk1337	ncbi-geneid:3431961	3.6.3.14	52540|47917|50615
cjk:jk1339	ncbi-geneid:3431966	3.6.3.14	81573
cjk:jk1340	ncbi-geneid:3431965	3.6.3.14	81333
cjk:jk1341	ncbi-geneid:3431962	3.6.3.14	81336
cjk:jk1345	ncbi-geneid:3433173	2.1.1.-	53335
cjk:jk1348	ncbi-geneid:3433615	6.2.1.-	56801
cjk:jk1350	ncbi-geneid:3433261	2.7.1.39	54211|55060
cjk:jk1351	ncbi-geneid:3433262	4.2.3.1	53686
cjk:jk1352	ncbi-geneid:3433408	1.1.1.3	55347|51735|55021
cjk:jk1353	ncbi-geneid:3433583	4.1.1.20	51419|50621
cjk:jk1354	ncbi-geneid:3432219	6.1.1.19	52374|47323|55190
cjk:jk1366	ncbi-geneid:3433694	3.6.4.13	52540
cjk:jk1370	ncbi-geneid:3433574	3.1.1.1	53474
cjk:jk1373	ncbi-geneid:3433492	1.2.4.2	52518|52777|52518
cjk:jk1383	ncbi-geneid:3433835	2.7.7.27	53448|51161
cjk:jk1385	ncbi-geneid:3432660	3.2.1.26	75005|49899
cjk:jk1386	ncbi-geneid:3432802	2.1.1.187	53335
cjk:jk1387	ncbi-geneid:3432868	3.4.11.1	53187
cjk:jk1390	ncbi-geneid:3433763	3.5.1.18	53187|55031
cjk:jk1394	ncbi-geneid:3433761	2.6.1.17	53383
cjk:jk1408	ncbi-geneid:3433625	1.3.99.-	56645|47203
cjk:jk1429	ncbi-geneid:3433729	3.6.3.4	56784|81653|81665
cjk:jk1431	ncbi-geneid:3433245	2.7.3.-	55874|47384|158472
cjk:jk1438	ncbi-geneid:3432160	3.6.3.-	56784|81653|81665
cjk:jk1442	ncbi-geneid:3433301	1.16.1.1	51905|55424
cjk:jk1451	ncbi-geneid:3433549	3.1.11.6	116842
cjk:jk1453	ncbi-geneid:3433630	3.1.3.11	56655
cjk:jk1454	ncbi-geneid:3433810	4.2.1.2	48557
cjk:jk1457	ncbi-geneid:3432628	2.3.1.183	55729
cjk:jk1462	ncbi-geneid:3433626	1.3.99.3	56645|47203
cjk:jk1463	ncbi-geneid:3433725	4.2.1.17	52096
cjk:jk1464	ncbi-geneid:3432592	3.5.1	52499
cjk:jk1465	ncbi-geneid:3433781	2.1.2.1	53383
cjk:jk1466	ncbi-geneid:3432188	2.7.1.33	52540
cjk:jk1467	ncbi-geneid:3433527	2.5.1.68	64005
cjk:jk1479	ncbi-geneid:3433627	1.3.99.3	56645|47203
cjk:jk1480	ncbi-geneid:3432976	3.6.1.11|3.6.1.40	53067|53067
cjk:jk1483	ncbi-geneid:3433595	4.2.1.11	51604|54826
cjk:jk1490	ncbi-geneid:3433310	3.6.4.-	52540|52540|52540|143517|141259
cjk:jk1492	ncbi-geneid:3433841	2.7.7.23|2.3.1.157	53448|51161
cjk:jk1493	ncbi-geneid:3432987	2.7.6.1	53271
cjk:jk1495	ncbi-geneid:3432994	3.1.1.29	53178
cjk:jk1496	ncbi-geneid:3432995	3.1.1.29	53178
cjk:jk1503	ncbi-geneid:3433727	4.2.1.17	52096
cjk:jk1506	ncbi-geneid:3432818	4.3.1.17	143548
cjk:jk1510	ncbi-geneid:3432463	2.7.1.148	54211|55060
cjk:jk1511	ncbi-geneid:3432476	2.1.1.182	53335
cjk:jk1513	ncbi-geneid:3433506	3.1.21.-	51556
cjk:jk1516	ncbi-geneid:3433307	6.1.1.10	52374|47323|57770
cjk:jk1523	ncbi-geneid:3433208	2.3.1.128	55729
cjk:jk1525	ncbi-geneid:3433818	2.7.7.9	53448
cjk:jk1529	ncbi-geneid:3431829	4.2.1.96	53218
cjk:jk1530	ncbi-geneid:3433635	3.4.21.-	50494|50156
cjk:jk1531	ncbi-geneid:3433246	2.7.13.3	55874|47384|158472
cjk:jk1543	ncbi-geneid:3433607	2.3.1.9	53901|53901
cjk:jk1544	ncbi-geneid:3432815	2.8.3.5	100950
cjk:jk1545	ncbi-geneid:3432814	2.8.3.5	100950
cjk:jk1546	ncbi-geneid:3433616	2.3.1.86|6.2.1.-	56801
cjk:jk1547	ncbi-geneid:3432175	4.1.3.6|4.1.3.34	51621
cjk:jk1549	ncbi-geneid:3433628	1.3.99.-	56645|47203
cjk:jk1550	ncbi-geneid:3432019	6.3.4.14	56059|52440|51246|51230
cjk:jk1551	ncbi-geneid:3432022	6.4.1.3	52096|52096
cjk:jk1556	ncbi-geneid:3433004	3.5.4.10|2.1.2.3	53927|52335
cjk:jk1557	ncbi-geneid:3432585	2.1.2.2	53328
cjk:jk1563	ncbi-geneid:3433620	2.3.1.86|6.2.1.-	56801
cjk:jk1564	ncbi-geneid:3432867	3.6.4.12	52540
cjk:jk1568	ncbi-geneid:3433650	1.-.-.-	55469
cjk:jk1593	ncbi-geneid:3432486	3.6.3.29	52540|50331
cjk:jk1597	ncbi-geneid:3431831	2.-.-.-	54690
cjk:jk1609	ncbi-geneid:3433768	3.6.4.12	52540|47819
cjk:jk1611	ncbi-geneid:3433770	3.6.4.12	52540
cjk:jk1625	ncbi-geneid:3432220	2.5.1.19	55205
cjk:jk1626	ncbi-geneid:3433113	3.6.1.-	52540
cjk:jk1634	ncbi-geneid:3432770	2.7.13.3	55874|47384|158472
cjk:jk1636	ncbi-geneid:3433268	2.7.4.9	52540
cjk:jk1637	ncbi-geneid:3432808	3.3.1.1	52283|51735
cjk:jk1640	ncbi-geneid:3433589	5.3.1.8	51182
cjk:jk1641	ncbi-geneid:3432589	5.4.2.8	53738|53738|53738|55957
cjk:jk1645	ncbi-geneid:3433123	2.7.7.13	53448
cjk:jk1647	ncbi-geneid:3433215	1.1.1.133	51735
cjk:jk1658	ncbi-geneid:3433002	4.1.1.21|5.4.99.18	52255
cjk:jk1659	ncbi-geneid:3433005	4.1.1.21|6.3.4.18	56059|52440|51246
cjk:jk1661	ncbi-geneid:3432158	6.3.4.15	55681
cjk:jk1662	ncbi-geneid:3432023	6.4.1.3	52096|52096
cjk:jk1665	ncbi-geneid:3432985	2.3.3.5	48256
cjk:jk1666	ncbi-geneid:3432986	4.2.1.79	103378
cjk:jk1668	ncbi-geneid:3433490	2.8.1.1|2.8.1.2	52821|52821
cjk:jk1669	ncbi-geneid:3432020	6.3.4.14	56059|52440|51246|51230
cjk:jk1671	ncbi-geneid:3433426	2.7.1.30	53067|53067
cjk:jk1674	ncbi-geneid:3433698	2.4.2.1	53167
cjk:jk1675	ncbi-geneid:3432590	5.4.2.8	53738|53738|53738|55957
cjk:jk1676	ncbi-geneid:3433524	2.4.2.9	53271
cjk:jk1684	ncbi-geneid:3431979	3.6.3.17	52540
cjk:jk1687	ncbi-geneid:3432034	3.5.4.4	51556
cjk:jk1689	ncbi-geneid:3433057	6.1.1.2	52374
cjk:jk1691	ncbi-geneid:3433602	3.1.11.2	56219
cjk:jk1693	ncbi-geneid:3432444	1.1.1.42	53659
cjk:jk1694	ncbi-geneid:3433309	2.5.1.49	53383
cjk:jk1695	ncbi-geneid:3433308	2.3.1.31	53474
cjk:jk1697	ncbi-geneid:3431986	3.5.4.9|1.5.1.5	53223|51735
cjk:jk1703	ncbi-geneid:3433734	2.1.1.-	75217
cjk:jk1705	ncbi-geneid:3433575	1.1.2.3	51395
cjk:jk1709	ncbi-geneid:3433710	2.7.7.7	47781
cjk:jk1720	ncbi-geneid:3433796	6.3.5.2	52402|52317|54810
cjk:jk1722	ncbi-geneid:3433798	1.1.1.205	51412
cjk:jk1723	ncbi-geneid:3433797	1.1.1.205	51412|54631
cjk:jk1731	ncbi-geneid:3433825	3.4.24.57	53067|55729|53067|53067
cjk:jk1732	ncbi-geneid:3432411	2.7.11.1	56112
cjk:jk1734	ncbi-geneid:3432044	5.1.1.1	51419|50621|52540
cjk:jk1735	ncbi-geneid:3433840	2.6.1.16	53697|56235
cjk:jk1743	ncbi-geneid:3432591	5.4.2.10	53738|53738|53738|55957
cjk:jk1755	ncbi-geneid:3433058	5.4.99.12	55120
cjk:jk1758	ncbi-geneid:3433927	2.7.7.6	56553|55257|47789
cjk:jk1764	ncbi-geneid:3433590	3.4.11.18	55920
cjk:jk1765	ncbi-geneid:3432036	2.7.4.3	52540
cjk:jk1774	ncbi-geneid:3432567	3.6.3.34	52540
cjk:jk1780	ncbi-geneid:3431909	1.13.12.-	51905|51905
cjk:jk1806	ncbi-geneid:3432547	3.6.3.34	52540
cjk:jk1814	ncbi-geneid:3433192	1.14.13.59	51905
cjk:jk1818	ncbi-geneid:3432551	3.6.3.34	52540
cjk:jk1819	ncbi-geneid:3433596	1.3.1.28	51735
cjk:jk1820	ncbi-geneid:3433702	2.7.7.58	56801|56322|52499
cjk:jk1821	ncbi-geneid:3433701	3.3.2.1	47336
cjk:jk1839	ncbi-geneid:3433064	3.6.5.3	52540|50465|50447
cjk:jk1840	ncbi-geneid:3433812	3.6.5.3	52540|54211|50447|54980|54980
cjk:jk1844	ncbi-geneid:3433412	3.6.4.13	52540|52540
cjk:jk1845	ncbi-geneid:3433929	2.7.7.6	64484
cjk:jk1846	ncbi-geneid:3433928	2.7.7.6	64484
cjk:jk1858	ncbi-geneid:3432480	2.1.1.37	53335
cjk:jk1863	ncbi-geneid:3431905	2.5.1.30	48576
cjk:jk1865	ncbi-geneid:3433067	2.1.1	53335
cjk:jk1866	ncbi-geneid:3432404	2.4.1.-	53756
cjk:jk1868	ncbi-geneid:3433296	4.1.1.71|2.2.1.9	52518|52518
cjk:jk1869	ncbi-geneid:3433198	4.2.1.113	51604
cjk:jk1870	ncbi-geneid:3433197	4.1.3.36	52096
cjk:jk1873	ncbi-geneid:3433210	4.2.1.70|5.4.99.12	55120
cjk:jk1876	ncbi-geneid:3433297	6.2.1.26	56801
cjk:jk1882	ncbi-geneid:3433212	2.7.7.24	53448
cjk:jk1883	ncbi-geneid:3433214	5.1.3.13	51182
cjk:jk1884	ncbi-geneid:3432559	3.6.3.34	52540
cjk:jk1888	ncbi-geneid:3433213	4.2.1.46	51735
cjk:jk1895	ncbi-geneid:3433174	5.4.3.8	53383
cjk:jk1899	ncbi-geneid:3433803	4.2.1.24	51569
cjk:jk1900	ncbi-geneid:3433169	4.2.1.75|2.1.1.107	69618|53790|53790
cjk:jk1901	ncbi-geneid:3433168	2.5.1.61	53850|54782
cjk:jk1902	ncbi-geneid:3433802	1.2.1.70	69742|51735|69075
cjk:jk1906	ncbi-geneid:3432983	1.5.1.2	48179|51735
cjk:jk1908	ncbi-geneid:3432975	3.6.1.11|3.6.1.40	53067|53067
cjk:jk1911	ncbi-geneid:3433248	2.7.13.3	55874|47384
cjk:jk1912	ncbi-geneid:3433787	5.4.2.1
cjk:jk1915	ncbi-geneid:3433617	6.2.1.3	56801
cjk:jk1919	ncbi-geneid:3432772	1.1.1.158	56176|56194
cjk:jk1923	ncbi-geneid:3433697	4.1.2.4	51569
cjk:jk1927	ncbi-geneid:3432820	1.3.99.1	46548|54292
cjk:jk1928	ncbi-geneid:3432819	1.3.5.1|1.3.99.1	51905|46977|56425
cjk:jk1932	ncbi-geneid:3432026	2.3.3.9	51645
cjk:jk1933	ncbi-geneid:3432025	4.1.3.1	51621
cjk:jk1936	ncbi-geneid:3433577	1.8.1.4	51905|55424
cjk:jk1937	ncbi-geneid:3432184	2.3.1.122
cjk:jk1941	ncbi-geneid:3432033	1.3.3.6	56645|47203|47203
cjk:jk1951	ncbi-geneid:3433014	2.7.7.7	52540
cjk:jk1952	ncbi-geneid:3433744	4.6.1.1	55073|158472
cjk:jk1954	ncbi-geneid:3433455	5.99.1.2	56712
cjk:jk1971	ncbi-geneid:3432838	4.2.99.18	48150
cjk:jk1979	ncbi-geneid:3432844	4.3.1.12	51735
cjk:jk1981	ncbi-geneid:3433757	4.2.1.22	53686
cjk:jk1985	ncbi-geneid:3432563	3.6.3.34	52540
cjk:jk1994	ncbi-geneid:3432469	1.11.1.6	56634
cjk:jk1996	ncbi-geneid:3433172	4.99.1.1	53800
cjk:jk1997	ncbi-geneid:3431955	1.2.1.11	55347|51735
cjk:jk1998	ncbi-geneid:3433584	2.7.2.4	53633|55021|55021
cjk:jk2002	ncbi-geneid:3433561	2.3.3.13	51569|110921|89000
cjk:jk2004	ncbi-geneid:3432228	1.20.4.1	52788
cjk:jk2012	ncbi-geneid:3433718	2.7.7.7	52540|48019
cjk:jk2017	ncbi-geneid:3433726	4.2.1.17	52096
cjk:jk2018	ncbi-geneid:3433775	6.1.1.17	52374
cjk:jk2020	ncbi-geneid:3433252	2.4.2.29	51713
cjk:jk2025	ncbi-geneid:3433065	1.3.1.12	51735|48179
cjk:jk2030	ncbi-geneid:3432859	2.6.1.9	53383
cjk:jk2042	ncbi-geneid:3433618	6.2.1.3	56801
cjk:jk2050	ncbi-geneid:3433078	1.-.-.-	51735
cjk:jk2055	ncbi-geneid:3432035	1.1.1.2	51735
cjk:jk2056	ncbi-geneid:3433060	1.8.1.8	52833
cjk:jk2062	ncbi-geneid:3433708	3.6.4.12	52540|48024
cjk:jk2071	ncbi-geneid:3433090	5.5.1.4	51735|55347
cjk:jk2075	ncbi-geneid:3433565	6.1.1.4	52374|50677|47323
cjk:jk2077	ncbi-geneid:3431929	2.7.1.15	53613
cjk:jk2078	ncbi-geneid:3432468	3.2.2.1	53590
cjk:jk2088	ncbi-geneid:3432166	2.7.7.25	81891|81301
cjk:jk2093	ncbi-geneid:3433061	1.8.1.9	51905
cjk:jk2095	ncbi-geneid:3433743	3.5.1.28	53187|47090|47090
cjk:jk2100	ncbi-geneid:3433830	2.1.1.170	53335
cjk:jk2103	ncbi-geneid:3433221	3.1.26.5	54211
