# Supplementary material for: Tracing the Repertoire of Promiscuous Enzymes along the Metabolic Pathways in Archaeal Organisms
Source: Life (Basel). 2017 Jul 13;7(3):30. doi: 10.3390/life7030030 (PMC5617955; doi:10.3390/life7030030)
Supplement: Supplementary file 1 [file life-07-00030-s001.zip › Table_S2/ckl.txt]

KEGGID	NCBIGI	ECs	SFamilyID
ckl:CKL_0002	ncbi-geneid:5392426	2.7.7.7	55979|55979|55979
ckl:CKL_0006	ncbi-geneid:5393190	5.99.1.3	56719|55874|54211
ckl:CKL_0007	ncbi-geneid:5393191	5.99.1.3	56719|101904
ckl:CKL_0018	ncbi-geneid:5392542	6.1.1.11	55681|46589
ckl:CKL_0023	ncbi-geneid:5393699	2.7.3.-	55874|47384
ckl:CKL_0025	ncbi-geneid:5393701	3.4.16.4	56601
ckl:CKL_0044	ncbi-geneid:5391186	2.3.3.1	48256
ckl:CKL_0047	ncbi-geneid:5390948	2.3.3.13	51569|110921|89000
ckl:CKL_0054	ncbi-geneid:5391341	3.5.4.-	53927
ckl:CKL_0066	ncbi-geneid:5391947	2.7.9.2	56059|52009
ckl:CKL_0085	ncbi-geneid:5390834	3.4.11.21	53187|101821
ckl:CKL_0087	ncbi-geneid:5390836	6.3.4.4	52540
ckl:CKL_0088	ncbi-geneid:5392310	3.1.2.14	54637|54637
ckl:CKL_0102	ncbi-geneid:5393834	2.3.1.41|2.3.1.180	53901
ckl:CKL_0103	ncbi-geneid:5393835	2.3.1.38	47336
ckl:CKL_0104	ncbi-geneid:5392322	1.3.1.-
ckl:CKL_0105	ncbi-geneid:5392323	2.3.1.39	52151|55048
ckl:CKL_0106	ncbi-geneid:5392324	1.1.1.100	51735
ckl:CKL_0107	ncbi-geneid:5392325	2.3.1.41|2.3.1.179	53901|53901
ckl:CKL_0109	ncbi-geneid:5391762	4.2.1.-	54637
ckl:CKL_0110	ncbi-geneid:5391763	6.3.4.14|6.4.1.2	56059|52440|51246
ckl:CKL_0112	ncbi-geneid:5391224	6.4.1.2	52096
ckl:CKL_0113	ncbi-geneid:5391225	1.16.3.1	47240
ckl:CKL_0118	ncbi-geneid:5392623	6.1.1.22	55681|50249
ckl:CKL_0119	ncbi-geneid:5392624	2.1.1.63	46767|53155
ckl:CKL_0127	ncbi-geneid:5393771	2.5.1.7	55205
ckl:CKL_0130	ncbi-geneid:5393674	6.3.1.2	55931
ckl:CKL_0131	ncbi-geneid:5393675	5.1.1.3	53681|53681
ckl:CKL_0134	ncbi-geneid:5393081	1.97.1.4	102114
ckl:CKL_0138	ncbi-geneid:5392725	3.1.3.71	142823
ckl:CKL_0143	ncbi-geneid:5392915	6.3.2.8	53623|53244|51984
ckl:CKL_0146	ncbi-geneid:5392861	2.7.7.23|2.3.1.157	53448|51161
ckl:CKL_0147	ncbi-geneid:5393978	2.7.6.1	53271
ckl:CKL_0150	ncbi-geneid:5394317	3.4.21.-	50494|50156
ckl:CKL_0151	ncbi-geneid:5394318	3.1.1.29	53178
ckl:CKL_0152	ncbi-geneid:5394319	3.6.4.-	52540|52540|52540|143517|141259|52540
ckl:CKL_0153	ncbi-geneid:5390680	5.2.1.8	109998|54534
ckl:CKL_0169	ncbi-geneid:5394245	3.1.3.16	81606
ckl:CKL_0170	ncbi-geneid:5394246	6.3.4.-	52402|56037|82829
ckl:CKL_0171	ncbi-geneid:5393655	2.4.2.8	53271
ckl:CKL_0172	ncbi-geneid:5393656	3.4.24.-	52540|140990
ckl:CKL_0174	ncbi-geneid:5393475	2.7.1.33
ckl:CKL_0175	ncbi-geneid:5393476	1.-.-.-	51395
ckl:CKL_0178	ncbi-geneid:5393960	6.1.1.6	55681|50249
ckl:CKL_0180	ncbi-geneid:5392229	6.1.1.14	55681|52954
ckl:CKL_0181	ncbi-geneid:5392230	6.3.2.9	53623|53244|51984
ckl:CKL_0191	ncbi-geneid:5391689	3.1.3.73|5.4.2.1
ckl:CKL_0194	ncbi-geneid:5391043	2.7.3.-	55931
ckl:CKL_0200	ncbi-geneid:5394410	2.7.7.60	53448
ckl:CKL_0201	ncbi-geneid:5394411	6.1.1.16	52374|47323
ckl:CKL_0203	ncbi-geneid:5394227	2.1.1.-	75217|55315
ckl:CKL_0216	ncbi-geneid:5392598	2.7.7.6	64484
ckl:CKL_0217	ncbi-geneid:5392599	2.7.7.6	64484
ckl:CKL_0245	ncbi-geneid:5393734	2.7.4.3	52540
ckl:CKL_0246	ncbi-geneid:5390635	3.4.11.18	55920
ckl:CKL_0252	ncbi-geneid:5391096	2.7.7.6	56553|55257|47789
ckl:CKL_0257	ncbi-geneid:5391512	5.4.99.12	55120
ckl:CKL_0267	ncbi-geneid:5394035	2.7.7.-	81631|81301
ckl:CKL_0268	ncbi-geneid:5394036	3.1.3.15	89550
ckl:CKL_0300	ncbi-geneid:5390797	3.5.1.28	53187
ckl:CKL_0302	ncbi-geneid:5390799	5.4.99.1	51703
ckl:CKL_0304	ncbi-geneid:5393195	4.2.1.2	117457
ckl:CKL_0307	ncbi-geneid:5392527	2.7.3.9	51621|52009|47831
ckl:CKL_0311	ncbi-geneid:5392879	1.8.1.9	51905
ckl:CKL_0316	ncbi-geneid:5391376	5.4.2.10	53738|53738|53738|55957
ckl:CKL_0317	ncbi-geneid:5391377	2.6.1.16	53697|56235
ckl:CKL_0322	ncbi-geneid:5392421	1.97.1.4	102114
ckl:CKL_0323	ncbi-geneid:5392422	2.3.1.54	51998
ckl:CKL_0326	ncbi-geneid:5391222	1.5.1.2	48179|51735
ckl:CKL_0343	ncbi-geneid:5392203	1.8.4.11	55068
ckl:CKL_0344	ncbi-geneid:5392204	1.-.-.-	51395
ckl:CKL_0359	ncbi-geneid:5394052	3.5.1.88	56420
ckl:CKL_0362	ncbi-geneid:5393462	1.6.99.3|1.6.4.-	51905|52833|52833
ckl:CKL_0363	ncbi-geneid:5391105	1.11.1.15	52833
ckl:CKL_0370	ncbi-geneid:5393742	1.18.6.1	53807
ckl:CKL_0372	ncbi-geneid:5391771	1.18.6.1	53807
ckl:CKL_0389	ncbi-geneid:5393495	2.7.-.-	55874
ckl:CKL_0419	ncbi-geneid:5393847	1.15.1.1	49329
ckl:CKL_0426	ncbi-geneid:5391474	4.3.1.19	53686|55021
ckl:CKL_0434	ncbi-geneid:5392363	2.1.1.-	53335
ckl:CKL_0436	ncbi-geneid:5393843	1.1.1.95	51735|52283
ckl:CKL_0440	ncbi-geneid:5391110	6.3.4.3	52540
ckl:CKL_0441	ncbi-geneid:5390668	3.5.4.9	101262
ckl:CKL_0442	ncbi-geneid:5390669	1.5.1.5|3.5.4.9	51735|53223
ckl:CKL_0446	ncbi-geneid:5392864	3.4.24.57	53067|53067
ckl:CKL_0447	ncbi-geneid:5394342	6.4.1.1	51569|56059|89000|52440|51246|51230
ckl:CKL_0454	ncbi-geneid:5391750	4.2.1.55	52096
ckl:CKL_0455	ncbi-geneid:5391751	1.3.99.2	56645|47203
ckl:CKL_0458	ncbi-geneid:5394457	1.1.1.157	51735|48179
ckl:CKL_0459	ncbi-geneid:5392686	1.18.1.2	52343|63380
ckl:CKL_0460	ncbi-geneid:5392687	1.4.1.13|1.4.1.14	51971|46548
ckl:CKL_0461	ncbi-geneid:5392688	3.2.2.-|4.2.99.18	48150|55945
ckl:CKL_0465	ncbi-geneid:5393652	1.1.1.205	51412|51412
ckl:CKL_0466	ncbi-geneid:5393653	6.3.5.2	52317|52402
ckl:CKL_0487	ncbi-geneid:5393650	1.11.1.6	47240
ckl:CKL_0505	ncbi-geneid:5391901	3.1.2.-	54637
ckl:CKL_0509	ncbi-geneid:5393360	3.5.-.-|4.4.1.15	53686
ckl:CKL_0532	ncbi-geneid:5391424	3.1.1.-	53474
ckl:CKL_0534	ncbi-geneid:5394482	4.2.1.1	53056
ckl:CKL_0543	ncbi-geneid:5392922	1.1.1.-	56796
ckl:CKL_0546	ncbi-geneid:5391728	1.1.1.42	53659
ckl:CKL_0549	ncbi-geneid:5393463	2.3.1.183	55729
ckl:CKL_0559	ncbi-geneid:5394108	5.99.1.2	56712
ckl:CKL_0562	ncbi-geneid:5392813	1.1.1.219	51735
ckl:CKL_0573	ncbi-geneid:5392358	3.1.1.61	52738|52172
ckl:CKL_0591	ncbi-geneid:5394333	1.3.1.31	51395|51905
ckl:CKL_0602	ncbi-geneid:5393530	6.1.1.15	55681|52954|64586
ckl:CKL_0603	ncbi-geneid:5394067	3.4.24.-	52540|140990
ckl:CKL_0604	ncbi-geneid:5394068	3.6.1.-|3.6.4.12	52540
ckl:CKL_0605	ncbi-geneid:5394069	2.8.1.6	102114
ckl:CKL_0607	ncbi-geneid:5391026	2.7.2.4	53633|55021|55021
ckl:CKL_0608	ncbi-geneid:5391027	4.1.1.20	51419|50621
ckl:CKL_0610	ncbi-geneid:5391939	6.1.1.2	52374
ckl:CKL_0612	ncbi-geneid:5394517	2.7.11.1	56112
ckl:CKL_0633	ncbi-geneid:5391384	1.3.99.-	56645|47203|52467
ckl:CKL_0637	ncbi-geneid:5391230	2.1.2.11	51621
ckl:CKL_0638	ncbi-geneid:5391231	6.3.2.1	52374
ckl:CKL_0649	ncbi-geneid:5391017	6.3.5.5	52317|52021
ckl:CKL_0650	ncbi-geneid:5391018	6.3.5.5	56059|56059|52440|52440|48108|52335
ckl:CKL_0651	ncbi-geneid:5391468	3.5.1.-	53187|55031
ckl:CKL_0654	ncbi-geneid:5390843	2.4.1.83	53448
ckl:CKL_0657	ncbi-geneid:5390734	1.2.1.70	69742|51735
ckl:CKL_0658	ncbi-geneid:5390735	5.4.3.8	53383
ckl:CKL_0660	ncbi-geneid:5391093	1.4.1.1	52283|51735
ckl:CKL_0669	ncbi-geneid:5391171	2.7.7.7	56672|88723|47807|53098
ckl:CKL_0670	ncbi-geneid:5391172	2.7.1.24	52540
ckl:CKL_0671	ncbi-geneid:5391173	3.2.1.-	53955
ckl:CKL_0692	ncbi-geneid:5392919	3.4.13.3	53187
ckl:CKL_0697	ncbi-geneid:5392425	2.7.1.-	101473
ckl:CKL_0699	ncbi-geneid:5393449	4.1.1.12	53383
ckl:CKL_0700	ncbi-geneid:5393450	4.3.1.17	143548|55021
ckl:CKL_0704	ncbi-geneid:5392838	4.2.3.1	53686
ckl:CKL_0713	ncbi-geneid:5392683	4.2.1.24	51569
ckl:CKL_0714	ncbi-geneid:5392684	4.1.1.81	53383
ckl:CKL_0715	ncbi-geneid:5392685	2.5.1.17	52540
ckl:CKL_0718	ncbi-geneid:5393817	2.5.1.61	53850|54782
ckl:CKL_0719	ncbi-geneid:5394221	2.1.1.107|4.2.1.75	53790|69618
ckl:CKL_0720	ncbi-geneid:5394222	4.99.1.3	53800
ckl:CKL_0721	ncbi-geneid:5394223	6.3.5.10	52540|52317
ckl:CKL_0722	ncbi-geneid:5391695	6.3.1.-|6.3.5.9	52540|52317
ckl:CKL_0723	ncbi-geneid:5391696	5.4.1.2	63965
ckl:CKL_0724	ncbi-geneid:5391697	2.1.1.152	111342
ckl:CKL_0725	ncbi-geneid:5394520	2.1.1.132	53790
ckl:CKL_0726	ncbi-geneid:5394521	2.1.1.-|1.-.-.-	53335
ckl:CKL_0727	ncbi-geneid:5394522	2.1.1.130|2.1.1.151	53790
ckl:CKL_0728	ncbi-geneid:5392966	2.1.1.133	53790
ckl:CKL_0730	ncbi-geneid:5392968	2.1.1.131	53790
ckl:CKL_0731	ncbi-geneid:5393346	2.7.7.62|2.7.1.156	52540
ckl:CKL_0732	ncbi-geneid:5393347	3.1.3.73
ckl:CKL_0736	ncbi-geneid:5391552	1.1.1.-	56796
ckl:CKL_0743	ncbi-geneid:5393776	1.3.1.31	51395|51905
ckl:CKL_0746	ncbi-geneid:5393328	1.3.1.31	51395|51905
ckl:CKL_0748	ncbi-geneid:5393330	2.5.1.72	142754
ckl:CKL_0749	ncbi-geneid:5393025	1.4.3.16	51905|56425|46977
ckl:CKL_0750	ncbi-geneid:5393026	2.4.2.19	51690|54675
ckl:CKL_0758	ncbi-geneid:5390674	6.1.1.1	52374|55174
ckl:CKL_0759	ncbi-geneid:5390675	2.3.1.128	55729
ckl:CKL_0764	ncbi-geneid:5391040	1.11.1.10	53474
ckl:CKL_0774	ncbi-geneid:5392252	1.3.99.1	54292|46548
ckl:CKL_0777	ncbi-geneid:5390868	3.6.3.32	52540|54631
ckl:CKL_0780	ncbi-geneid:5391166	1.1.1.100	51735
ckl:CKL_0784	ncbi-geneid:5391401	2.5.1.54	51569
ckl:CKL_0785	ncbi-geneid:5391471	1.3.1.12	51735|48179
ckl:CKL_0786	ncbi-geneid:5391472	4.2.3.4	56796
ckl:CKL_0787	ncbi-geneid:5391473	2.5.1.19	55205
ckl:CKL_0788	ncbi-geneid:5393615	4.2.3.5	103263
ckl:CKL_0789	ncbi-geneid:5393616	5.4.99.5|4.2.1.51	53850|55021|48600
ckl:CKL_0790	ncbi-geneid:5393617	1.1.1.25	51735|53223
ckl:CKL_0791	ncbi-geneid:5394061	2.7.1.71	52540
ckl:CKL_0796	ncbi-geneid:5393423	3.6.3.4	56784|81653|55008|81665
ckl:CKL_0798	ncbi-geneid:5392801	5.4.2.2	53738|53738|53738
ckl:CKL_0799	ncbi-geneid:5392802	3.1.3.11	56300
ckl:CKL_0800	ncbi-geneid:5392990	2.7.8.-	56024|56024
ckl:CKL_0816	ncbi-geneid:5393201	2.8.1.7	53383
ckl:CKL_0825	ncbi-geneid:5391741	1.18.6.1	53807
ckl:CKL_0826	ncbi-geneid:5391742	1.18.6.1	53807
ckl:CKL_0831	ncbi-geneid:5394086	2.8.1.7|4.4.1.16	53383
ckl:CKL_0833	ncbi-geneid:5392254	3.5.4.4	51556
ckl:CKL_0838	ncbi-geneid:5393001	1.6.5.3	140490|52833|54862
ckl:CKL_0839	ncbi-geneid:5394523	1.6.-.-	54292|54862
ckl:CKL_0843	ncbi-geneid:5392050	4.2.1.30|4.2.1.28	51703
ckl:CKL_0844	ncbi-geneid:5392051	4.2.1.30|4.2.1.28	47148
ckl:CKL_0858	ncbi-geneid:5391720	5.4.99.5	55021
ckl:CKL_0859	ncbi-geneid:5391721	1.1.1.3	55347|51735
ckl:CKL_0860	ncbi-geneid:5392275	2.7.1.39	54211|55060
ckl:CKL_0878	ncbi-geneid:5394197	3.1.4.-|3.1.26.-	50249
ckl:CKL_0883	ncbi-geneid:5393171	2.7.7.18	52374
ckl:CKL_0886	ncbi-geneid:5392939	5.4.99.12	55120
ckl:CKL_0887	ncbi-geneid:5394320	3.4.16.4	56601
ckl:CKL_0889	ncbi-geneid:5394322	2.6.1.1	53383
ckl:CKL_0891	ncbi-geneid:5393523	3.6.3.-	81665|81660|81653|56784
ckl:CKL_0893	ncbi-geneid:5394473	2.7.7.7	48019|52540
ckl:CKL_0895	ncbi-geneid:5394475	3.4.24.78	53163
ckl:CKL_0899	ncbi-geneid:5394458	1.3.99.22	102114
ckl:CKL_0904	ncbi-geneid:5391092	2.1.1.-	53335
ckl:CKL_0905	ncbi-geneid:5391208	2.1.1.-	75217|88697
ckl:CKL_0914	ncbi-geneid:5391402	2.7.1.107	48317
ckl:CKL_0915	ncbi-geneid:5391403	3.5.4.5	53927
ckl:CKL_0920	ncbi-geneid:5391758	2.7.9.1	56059|51621|52009
ckl:CKL_0922	ncbi-geneid:5391760	1.1.1.26	51735|52283
ckl:CKL_0924	ncbi-geneid:5391717	2.7.2.11	53633
ckl:CKL_0925	ncbi-geneid:5391718	1.3.1.31	51395|51905
ckl:CKL_0933	ncbi-geneid:5391409	1.8.1.-	56014|54862
ckl:CKL_0935	ncbi-geneid:5393439	1.7.-.-	56821
ckl:CKL_0937	ncbi-geneid:5393441	6.3.3.3	52540
ckl:CKL_0938	ncbi-geneid:5391935	2.6.1.62	53383
ckl:CKL_0940	ncbi-geneid:5391937	3.1.5.1	109604
ckl:CKL_0941	ncbi-geneid:5393875	2.7.7.-	56731|57783
ckl:CKL_0957	ncbi-geneid:5393730	2.5.1.15	51717
ckl:CKL_0958	ncbi-geneid:5393731	3.5.4.16	55620
ckl:CKL_0960	ncbi-geneid:5394277	2.7.6.3|4.1.2.25	55083|55620
ckl:CKL_0972	ncbi-geneid:5391177	2.3.1.51	69593
ckl:CKL_0973	ncbi-geneid:5391178	2.3.3.3	51569
ckl:CKL_0974	ncbi-geneid:5391179	4.2.1.3	53732|52016
ckl:CKL_0975	ncbi-geneid:5394164	2.5.1.49	53383
ckl:CKL_0976	ncbi-geneid:5394165	2.1.1.13	82282|51717|52242|47644
ckl:CKL_0980	ncbi-geneid:5393764	3.6.3.21	52540
ckl:CKL_0981	ncbi-geneid:5393442	6.3.4.5	69864|52402
ckl:CKL_0982	ncbi-geneid:5393443	4.3.2.1	48557
ckl:CKL_0985	ncbi-geneid:5392446	6.1.1.22	55681
ckl:CKL_0988	ncbi-geneid:5392246	3.4.19.11	53187|47090|54106
ckl:CKL_0990	ncbi-geneid:5392460	3.6.3.8	81665|56784|81660|81653
ckl:CKL_0992	ncbi-geneid:5392462	6.3.5.1	52402|56317
ckl:CKL_0995	ncbi-geneid:5394175	2.7.7.13|5.4.2.8	53448|51161|53738|55957|53738
ckl:CKL_0997	ncbi-geneid:5390941	3.1.3.5	64167
ckl:CKL_0998	ncbi-geneid:5390942	2.2.1.2	51569
ckl:CKL_1002	ncbi-geneid:5392496	2.5.1.48|4.4.1.8	53383
ckl:CKL_1003	ncbi-geneid:5392497	2.5.1.47	53686
ckl:CKL_1005	ncbi-geneid:5391586	2.4.-.-	53448
ckl:CKL_1007	ncbi-geneid:5391588	4.2.1.10	51569
ckl:CKL_1008	ncbi-geneid:5391492	1.1.1.25	51735|53223
ckl:CKL_1009	ncbi-geneid:5391493	1.3.1.31	51395|51905
ckl:CKL_1014	ncbi-geneid:5390800	1.1.1.25	51735|53223
ckl:CKL_1015	ncbi-geneid:5390801	1.3.1.31	51395|51905
ckl:CKL_1022	ncbi-geneid:5392980	6.1.1.18	52374|50715
ckl:CKL_1024	ncbi-geneid:5392560	6.3.5.4	52402|56235
ckl:CKL_1030	ncbi-geneid:5393059	2.6.1.-|4.4.1.8	53383
ckl:CKL_1033	ncbi-geneid:5391439	1.18.6.1	52540
ckl:CKL_1034	ncbi-geneid:5391440	1.18.6.1	53807
ckl:CKL_1035	ncbi-geneid:5392299	1.18.6.1	53807
ckl:CKL_1042	ncbi-geneid:5392629	1.18.6.1	53807
ckl:CKL_1043	ncbi-geneid:5392630	1.18.6.1	53807
ckl:CKL_1044	ncbi-geneid:5392278	1.18.6.1	53807
ckl:CKL_1045	ncbi-geneid:5392279	1.18.6.1	52540
ckl:CKL_1047	ncbi-geneid:5393516	1.18.6.1	53807
ckl:CKL_1048	ncbi-geneid:5393517	1.18.6.1	53807
ckl:CKL_1049	ncbi-geneid:5393518	3.6.3.23	53850
ckl:CKL_1052	ncbi-geneid:5393096	3.6.3.23	52540
ckl:CKL_1067	ncbi-geneid:5394255	1.1.1.1	56796
ckl:CKL_1068	ncbi-geneid:5392767	5.99.1.2	56712
ckl:CKL_1069	ncbi-geneid:5392768	1.1.1.-	56796
ckl:CKL_1071	ncbi-geneid:5392850	2.7.3.-	55874
ckl:CKL_1074	ncbi-geneid:5391553	1.2.1.-	53720
ckl:CKL_1075	ncbi-geneid:5391554	1.1.1.1	56796
ckl:CKL_1076	ncbi-geneid:5391555	1.2.1.-	53720
ckl:CKL_1077	ncbi-geneid:5390731	1.1.1.1	56796
ckl:CKL_1078	ncbi-geneid:5390732	1.1.1.1	56796
ckl:CKL_1080	ncbi-geneid:5390764	1.1.1.86	51735|48179
ckl:CKL_1081	ncbi-geneid:5390765	2.2.1.6	52518|52518|52467
ckl:CKL_1087	ncbi-geneid:5391427	2.8.1.7	53383
ckl:CKL_1088	ncbi-geneid:5391428	2.1.1.61|2.8.1.-	52402
ckl:CKL_1089	ncbi-geneid:5391304	1.1.1.86	51735|48179
ckl:CKL_1099	ncbi-geneid:5392634	2.4.-.-	53448|48452
ckl:CKL_1105	ncbi-geneid:5392569	1.1.1.3	55347|51735|55021
ckl:CKL_1106	ncbi-geneid:5392570	1.97.1.4	102114
ckl:CKL_1107	ncbi-geneid:5392589	2.3.1.54	51998
ckl:CKL_1123	ncbi-geneid:5393633	2.7.3.-|2.7.13.3
ckl:CKL_1140	ncbi-geneid:5391280	3.6.3.-	56784|81653
ckl:CKL_1144	ncbi-geneid:5390726	3.6.1.23	51283
ckl:CKL_1146	ncbi-geneid:5394351	4.4.1.5	54593
ckl:CKL_1156	ncbi-geneid:5391311	3.6.3.14	52540
ckl:CKL_1176	ncbi-geneid:5391737	3.6.1.1	64182|75138|54631
ckl:CKL_1177	ncbi-geneid:5391738	3.6.3.8	81665|56784|81653
ckl:CKL_1179	ncbi-geneid:5391535	3.4.21.53	54211
ckl:CKL_1181	ncbi-geneid:5391537	2.1.1.-	53335|81799
ckl:CKL_1184	ncbi-geneid:5393643	6.3.2.13	53623|53244|63418
ckl:CKL_1185	ncbi-geneid:5393838	6.3.2.10	53623|53244|63418
ckl:CKL_1197	ncbi-geneid:5392414	3.2.2.9	53167
ckl:CKL_1199	ncbi-geneid:5392416	5.4.99.12	55120|55174
ckl:CKL_1201	ncbi-geneid:5394500	2.4.2.9	53271
ckl:CKL_1203	ncbi-geneid:5392785	5.1.1.7	54506|54506
ckl:CKL_1215	ncbi-geneid:5393797	3.4.13.9	55920|53092
ckl:CKL_1229	ncbi-geneid:5393590	3.1.11.6	116842
ckl:CKL_1230	ncbi-geneid:5393899	2.5.1.10|2.5.1.29	48576
ckl:CKL_1231	ncbi-geneid:5393900	2.2.1.7	52518|52518|52922
ckl:CKL_1233	ncbi-geneid:5394002	2.7.1.23	111331
ckl:CKL_1236	ncbi-geneid:5391238	3.4.21.116	50156|50494
ckl:CKL_1238	ncbi-geneid:5391240	3.6.1.13	55811
ckl:CKL_1242	ncbi-geneid:5392892	5.4.2.7	53649|143856
ckl:CKL_1243	ncbi-geneid:5392893	2.4.2.2	52418|54680|47648
ckl:CKL_1245	ncbi-geneid:5390776	2.7.7.-	81301
ckl:CKL_1253	ncbi-geneid:5393790	3.4.16.4	56601|69189
ckl:CKL_1259	ncbi-geneid:5394078	3.4.16.4	56601|69189
ckl:CKL_1274	ncbi-geneid:5393489	4.1.3.27	56322
ckl:CKL_1275	ncbi-geneid:5391852	4.1.3.27	52317
ckl:CKL_1276	ncbi-geneid:5391853	2.4.2.18	52418|47648
ckl:CKL_1277	ncbi-geneid:5391854	4.1.1.48	51366
ckl:CKL_1278	ncbi-geneid:5391168	5.3.1.24	51366
ckl:CKL_1279	ncbi-geneid:5391169	4.2.1.20	53686
ckl:CKL_1280	ncbi-geneid:5391170	4.2.1.20	51366
ckl:CKL_1284	ncbi-geneid:5392545	2.1.2.1	53383
ckl:CKL_1286	ncbi-geneid:5392547	6.3.5.3	52317|55326|56042|55326|56042
ckl:CKL_1294	ncbi-geneid:5390877	2.4.2.17	53850
ckl:CKL_1295	ncbi-geneid:5390878	1.1.1.23	53720
ckl:CKL_1296	ncbi-geneid:5393361	2.6.1.9	53383
ckl:CKL_1297	ncbi-geneid:5393362	4.2.1.19	54211|54211
ckl:CKL_1298	ncbi-geneid:5393363	2.4.2.-	52317
ckl:CKL_1299	ncbi-geneid:5393334	5.3.1.16	51366
ckl:CKL_1300	ncbi-geneid:5393335	4.1.3.-	51366
ckl:CKL_1301	ncbi-geneid:5393336	3.5.4.19	141734
ckl:CKL_1302	ncbi-geneid:5393299	3.6.1.31	101386
ckl:CKL_1305	ncbi-geneid:5393052	3.1.3.15	89550
ckl:CKL_1316	ncbi-geneid:5392438	3.4.13.19	51556
ckl:CKL_1318	ncbi-geneid:5393315	2.8.1.7	53383
ckl:CKL_1324	ncbi-geneid:5392711	6.1.1.7	55681|101353|55186|50447
ckl:CKL_1326	ncbi-geneid:5392332	3.1.-.-	53098
ckl:CKL_1329	ncbi-geneid:5393433	3.1.-.-	56281
ckl:CKL_1337	ncbi-geneid:5393186	2.4.-.-	53448
ckl:CKL_1347	ncbi-geneid:5393558	2.7.3.-|2.7.13.3	55874|47384|158472|55785
ckl:CKL_1351	ncbi-geneid:5394471	3.6.3.27	52540
ckl:CKL_1357	ncbi-geneid:5393745	1.1.5.3|1.1.1.94	48179|51735
ckl:CKL_1360	ncbi-geneid:5393173	2.7.13.3	55874|47384|158472
ckl:CKL_1361	ncbi-geneid:5393174	2.4.1.83	53448
ckl:CKL_1365	ncbi-geneid:5393962	2.7.4.8	52540
ckl:CKL_1366	ncbi-geneid:5393963	2.7.7.6	63562
ckl:CKL_1367	ncbi-geneid:5393964	4.1.1.36|6.3.2.5	102645|52507
ckl:CKL_1368	ncbi-geneid:5392284	3.6.4.-	52540
ckl:CKL_1369	ncbi-geneid:5392285	3.5.1.88	56420
ckl:CKL_1370	ncbi-geneid:5392286	2.1.2.9	53328|50486
ckl:CKL_1372	ncbi-geneid:5392488	2.1.1.-	53335|48013
ckl:CKL_1373	ncbi-geneid:5392489	2.1.1.-	102114
ckl:CKL_1374	ncbi-geneid:5392619	3.1.3.16	81606
ckl:CKL_1375	ncbi-geneid:5392620	2.7.1.-|2.7.11.1	56112|54184|54184
ckl:CKL_1376	ncbi-geneid:5392621	3.6.1.-	52540|50249
ckl:CKL_1377	ncbi-geneid:5392642	5.1.3.1	51366
ckl:CKL_1378	ncbi-geneid:5392643	2.7.6.2	63999
ckl:CKL_1381	ncbi-geneid:5393207	1.1.1.27	56327|51735
ckl:CKL_1384	ncbi-geneid:5393479	3.6.4.12	52540|52540|50249
ckl:CKL_1385	ncbi-geneid:5393480	2.1.1.171	53335
ckl:CKL_1386	ncbi-geneid:5394123	2.7.7.3	52374
ckl:CKL_1390	ncbi-geneid:5392220	2.3.1.8	53659
ckl:CKL_1391	ncbi-geneid:5392221	2.7.2.1	53067|53067
ckl:CKL_1394	ncbi-geneid:5392165	2.3.1.15	53659
ckl:CKL_1396	ncbi-geneid:5392152	3.1.26.3	69065|54768
ckl:CKL_1405	ncbi-geneid:5394394	2.1.1.31	75217
ckl:CKL_1407	ncbi-geneid:5392082	3.4.21.89	51306
ckl:CKL_1409	ncbi-geneid:5392084	3.1.26.4	53098
ckl:CKL_1412	ncbi-geneid:5392036	3.1.21.2	51658
ckl:CKL_1415	ncbi-geneid:5392195	5.99.1.2	56712|57783|57783
ckl:CKL_1419	ncbi-geneid:5390662	2.7.4.22	53633
ckl:CKL_1421	ncbi-geneid:5390664	2.5.1.31	64005
ckl:CKL_1423	ncbi-geneid:5394295	1.1.1.267	55347|51735|69055
ckl:CKL_1424	ncbi-geneid:5394296	3.4.24.-	50156
ckl:CKL_1425	ncbi-geneid:5391319	1.17.7.1	51717|56014
ckl:CKL_1426	ncbi-geneid:5391320	2.7.7.7	53098|50249
ckl:CKL_1434	ncbi-geneid:5391211	5.4.99.12	55120
ckl:CKL_1435	ncbi-geneid:5391212	2.7.1.26|2.7.7.2	82114|52374
ckl:CKL_1437	ncbi-geneid:5390728	2.7.7.8	54211|54211|55666|54791|55666|50249|46915
ckl:CKL_1440	ncbi-geneid:5390693	2.7.2.4	53633|55021
ckl:CKL_1443	ncbi-geneid:5390629	2.-.-.-	102114
ckl:CKL_1451	ncbi-geneid:5391389	2.6.1.1	53383
ckl:CKL_1454	ncbi-geneid:5391294	4.3.2.2	48557
ckl:CKL_1456	ncbi-geneid:5391197	6.1.1.17	52374|48163
ckl:CKL_1457	ncbi-geneid:5391198	1.2.1.12	55347|51735
ckl:CKL_1458	ncbi-geneid:5390618	3.4.16.4	56601
ckl:CKL_1467	ncbi-geneid:5394200	2.4.2.11	51690|54675
ckl:CKL_1468	ncbi-geneid:5394201	3.6.1.-|3.6.4.12	52540
ckl:CKL_1469	ncbi-geneid:5394202	2.7.13.3	55874|47384|52402
ckl:CKL_1472	ncbi-geneid:5393220	3.6.3.12	56784|81660|81653|81665
ckl:CKL_1481	ncbi-geneid:5393104	5.4.99.12	55120|55174
ckl:CKL_1485	ncbi-geneid:5393510	3.1.4.3	48537
ckl:CKL_1489	ncbi-geneid:5393204	2.7.4.-|2.7.1|2.7.11.-	53795|75138
ckl:CKL_1490	ncbi-geneid:5393205	6.3.3.2	100950
ckl:CKL_1495	ncbi-geneid:5393636	2.1.1	53335
ckl:CKL_1504	ncbi-geneid:5392824	2.7.7.58	56801
ckl:CKL_1523	ncbi-geneid:5391149	2.7.8.-	56214|56214
ckl:CKL_1539	ncbi-geneid:5392137	3.4.11.-	53187|101821
ckl:CKL_1546	ncbi-geneid:5393167	4.3.1.1	48557
ckl:CKL_1547	ncbi-geneid:5393168	5.1.3.2	51735
ckl:CKL_1548	ncbi-geneid:5391058	6.1.1.19	52374|47323|55190
ckl:CKL_1553	ncbi-geneid:5394392	1.2.1	55347|51735
ckl:CKL_1554	ncbi-geneid:5391420	2.3.1.35|2.3.1.1	56266
ckl:CKL_1555	ncbi-geneid:5391421	2.7.2	53633
ckl:CKL_1556	ncbi-geneid:5391422	2.6.1.11|2.6.1.17	53383
ckl:CKL_1558	ncbi-geneid:5390810	4.4.1.21	63411
ckl:CKL_1561	ncbi-geneid:5393164	2.4.-.-	53448
ckl:CKL_1562	ncbi-geneid:5393165	5.4.99.12	55120|55174
ckl:CKL_1566	ncbi-geneid:5393956	2.7.4.14	52540
ckl:CKL_1567	ncbi-geneid:5393957	1.17.1.2	50249|50249|50249|50249
ckl:CKL_1568	ncbi-geneid:5393958	4.1.1.50	56276
ckl:CKL_1570	ncbi-geneid:5394021	2.6.1.1	53383
ckl:CKL_1576	ncbi-geneid:5393158	2.5.1.75	52540|52540
ckl:CKL_1579	ncbi-geneid:5391308	3.4.21.88	51306|46785
ckl:CKL_1597	ncbi-geneid:5392810	2.7.1.2	53067
ckl:CKL_1598	ncbi-geneid:5392811	3.2.1.10|3.2.1.20	51445|51011
ckl:CKL_1608	ncbi-geneid:5394381	2.4.2.1	53167
ckl:CKL_1609	ncbi-geneid:5394382	2.3.1.46	52317
ckl:CKL_1614	ncbi-geneid:5393537	1.1.1.-|1.2.1.10|1.1.1.1	56796|53720
ckl:CKL_1617	ncbi-geneid:5392490	2.2.1.6	55021|55021
ckl:CKL_1618	ncbi-geneid:5392491	2.2.1.6	52518|52518|52467
ckl:CKL_1619	ncbi-geneid:5392492	1.4.1.13|1.4.1.14	51971|46548|51971
ckl:CKL_1620	ncbi-geneid:5392607	1.4.1.13|1.4.1.14	51395|56235|69336
ckl:CKL_1623	ncbi-geneid:5393061	4.1.1.11	50692
ckl:CKL_1625	ncbi-geneid:5393063	2.7.4.6	54919
ckl:CKL_1631	ncbi-geneid:5393910	2.3.1.46	52317
ckl:CKL_1632	ncbi-geneid:5391674	2.5.1.48	53383
ckl:CKL_1633	ncbi-geneid:5391675	2.5.1.6	55973|55973|55973
ckl:CKL_1635	ncbi-geneid:5394467	2.5.1.3	51391
ckl:CKL_1638	ncbi-geneid:5393013	2.7.7.-	69572|54285
ckl:CKL_1654	ncbi-geneid:5393356	2.7.9.2	56059|52009
ckl:CKL_1687	ncbi-geneid:5392059	5.4.2.1
ckl:CKL_1689	ncbi-geneid:5392883	1.3.1.31|1.3.1.34	51395|51971|51905
ckl:CKL_1693	ncbi-geneid:5390902	4.2.1.9	143975|52016
ckl:CKL_1696	ncbi-geneid:5391993	2.8.1.6	102114
ckl:CKL_1707	ncbi-geneid:5392184	3.6.3.34	52540
ckl:CKL_1718	ncbi-geneid:5392897	1.20.4.1	52788
ckl:CKL_1732	ncbi-geneid:5392836	2.3.1.39	52151|55048
ckl:CKL_1736	ncbi-geneid:5391398	2.7.8.-	56214|56214
ckl:CKL_1745	ncbi-geneid:5392534	1.18.6.1	53807
ckl:CKL_1747	ncbi-geneid:5392114	1.18.6.1	53807
ckl:CKL_1748	ncbi-geneid:5392115	1.18.6.1	52540
ckl:CKL_1757	ncbi-geneid:5391255	2.3.3.14	51569
ckl:CKL_1762	ncbi-geneid:5393285	2.1.1.13	82282|51730
ckl:CKL_1763	ncbi-geneid:5393286	2.1.1.14	51726|51726
ckl:CKL_1769	ncbi-geneid:5390805	1.8.1.4	51905|55424
ckl:CKL_1770	ncbi-geneid:5392529	2.7.7.63	55681|82649
ckl:CKL_1771	ncbi-geneid:5392530	1.4.4.2	53383
ckl:CKL_1772	ncbi-geneid:5392531	1.4.4.2	53383
ckl:CKL_1774	ncbi-geneid:5392732	2.1.2.10	103025|101790
ckl:CKL_1778	ncbi-geneid:5393024	2.7.7.13|5.4.2.8	53448|51161|53738|55957|53738
ckl:CKL_1780	ncbi-geneid:5390645	2.4.1.1	53756
ckl:CKL_1782	ncbi-geneid:5391571	1.1.3.15	56176|55103
ckl:CKL_1790	ncbi-geneid:5391353	3.1.3.18	56784
ckl:CKL_1795	ncbi-geneid:5391151	2.7.7.4	52540|50465|52540|50447
ckl:CKL_1796	ncbi-geneid:5391152	2.7.7.4	52402
ckl:CKL_1798	ncbi-geneid:5391020	1.8.99.2	51905|56425|46977
ckl:CKL_1799	ncbi-geneid:5391021	2.7.1.25	52540
ckl:CKL_1800	ncbi-geneid:5390870	3.6.3.25	52540|50331
ckl:CKL_1808	ncbi-geneid:5390763	2.5.1.49	53383
ckl:CKL_1825	ncbi-geneid:5392572	3.5.1.28	55846|47090
ckl:CKL_1889	ncbi-geneid:5394364	2.1.1.72	53335
ckl:CKL_1892	ncbi-geneid:5392517	3.6.1.-|3.6.4.12	52540|48024
ckl:CKL_1926	ncbi-geneid:5393720	3.5.1.28	55846|47090
ckl:CKL_1989	ncbi-geneid:5392638	3.6.1.-|3.6.4.12	52540|48024
ckl:CKL_2025	ncbi-geneid:5394091	3.5.5.1	56317
ckl:CKL_2063	ncbi-geneid:5393713	1.1.1.95	51735|52283
ckl:CKL_2064	ncbi-geneid:5393714	2.6.1.19	53383
ckl:CKL_2069	ncbi-geneid:5391684	3.6.3.21	52540
ckl:CKL_2099	ncbi-geneid:5393188	1.1.1.22	51735|48179|52413
ckl:CKL_2102	ncbi-geneid:5390932	1.1.1.100	51735
ckl:CKL_2103	ncbi-geneid:5390933	2.2.1.6	52518|52518|52467
ckl:CKL_2129	ncbi-geneid:5391011	2.7.13.3
ckl:CKL_2130	ncbi-geneid:5391012	2.1.1.80	53335|47757
ckl:CKL_2131	ncbi-geneid:5393260	3.1.1.61	52738|52172
ckl:CKL_2132	ncbi-geneid:5393261	3.5.1.44	64438
ckl:CKL_2135	ncbi-geneid:5391418	2.6.1.42	56752
ckl:CKL_2138	ncbi-geneid:5394271	1.2.7.-	52518|53323|52518|52922|54862
ckl:CKL_2139	ncbi-geneid:5394272	2.4.1.227	53756
ckl:CKL_2140	ncbi-geneid:5392574	3.1.-.-	64182
ckl:CKL_2143	ncbi-geneid:5390632	5.99.1.3	56719|101904|101904
ckl:CKL_2144	ncbi-geneid:5390633	5.99.1.-	56719|55874|54211
ckl:CKL_2148	ncbi-geneid:5393989	1.2.99.2	56821
ckl:CKL_2157	ncbi-geneid:5394066	1.1.1.85	53659
ckl:CKL_2158	ncbi-geneid:5394026	4.2.1.33|4.2.1.35	52016
ckl:CKL_2159	ncbi-geneid:5394027	4.2.1.33|4.2.1.35	53732
ckl:CKL_2160	ncbi-geneid:5394028	2.3.3.13	51569|110921
ckl:CKL_2166	ncbi-geneid:5391766	2.5.1.9|2.5.1.78	52121
ckl:CKL_2167	ncbi-geneid:5393709	4.1.99.12|3.5.4.25	55821|142695
ckl:CKL_2168	ncbi-geneid:5393710	2.5.1.9	63380|63380
ckl:CKL_2169	ncbi-geneid:5393711	3.5.4.26|1.1.1.193	53597|53927
ckl:CKL_2178	ncbi-geneid:5392694	2.5.1.49	53383
ckl:CKL_2180	ncbi-geneid:5392821	2.5.1.49	53383
ckl:CKL_2185	ncbi-geneid:5394372	2.1.1.14	51726
ckl:CKL_2187	ncbi-geneid:5394374	2.5.1.49	53383
ckl:CKL_2200	ncbi-geneid:5394279	1.5.1.3	53597
ckl:CKL_2204	ncbi-geneid:5393754	2.1.1.148	69796|69796
ckl:CKL_2208	ncbi-geneid:5391338	1.1.1.169	48179|51735
ckl:CKL_2209	ncbi-geneid:5391066	1.2.1.3	53720
ckl:CKL_2215	ncbi-geneid:5394038	1.1.1.28	51735|52283
ckl:CKL_2220	ncbi-geneid:5391086	1.97.1.4	102114
ckl:CKL_2232	ncbi-geneid:5394019	3.6.3.8	81665|56784|81660|81653
ckl:CKL_2240	ncbi-geneid:5391526	3.6.3.4	56784|81653|81665|55008
ckl:CKL_2252	ncbi-geneid:5394289	2.7.4.1	56024|143724|56024|140356
ckl:CKL_2253	ncbi-geneid:5394290	3.6.1.11|3.6.1.40	109604|53067|53067
ckl:CKL_2254	ncbi-geneid:5390743	3.6.1.11|3.6.1.40	53067|53067|109604
ckl:CKL_2257	ncbi-geneid:5393884	1.12.7.2|1.6.5.3	53920|54292|54862
ckl:CKL_2259	ncbi-geneid:5393886	2.1.1.10	82282
ckl:CKL_2263	ncbi-geneid:5392181	2.7.13.3	55874|47384|52402|55781
ckl:CKL_2267	ncbi-geneid:5391907	3.1.1.2	52266
ckl:CKL_2268	ncbi-geneid:5391908	1.8.1.4	51905|55424|51230
ckl:CKL_2269	ncbi-geneid:5394126	2.3.1.12	52777|51230|47005|47005
ckl:CKL_2270	ncbi-geneid:5394127	1.2.4.1	52518|52922
ckl:CKL_2271	ncbi-geneid:5394128	1.2.4.1	52518
ckl:CKL_2273	ncbi-geneid:5393985	2.8.1.8	102114
ckl:CKL_2274	ncbi-geneid:5393986	2.3.1.181
ckl:CKL_2298	ncbi-geneid:5391579	2.3.1.183	55729
ckl:CKL_2303	ncbi-geneid:5392771	3.6.3.3|3.6.3.5	56784|81653|81665|55008|55008
ckl:CKL_2308	ncbi-geneid:5391950	5.2.1.8	50891
ckl:CKL_2309	ncbi-geneid:5391951	3.4.24.-	55486
ckl:CKL_2310	ncbi-geneid:5391952	6.3.5.4	52402|56235
ckl:CKL_2314	ncbi-geneid:5393393	2.1.1.72	53335
ckl:CKL_2331	ncbi-geneid:5392102	4.3.1.1	48557
ckl:CKL_2374	ncbi-geneid:5392540	6.3.5.5	56059|56059|52440|52440|48108|52335
ckl:CKL_2375	ncbi-geneid:5393706	6.3.5.5	52317|52021
ckl:CKL_2376	ncbi-geneid:5393707	2.1.3.3	53671
ckl:CKL_2379	ncbi-geneid:5391332	3.6.1.-|3.6.4.12	52540|46785|47819
ckl:CKL_2395	ncbi-geneid:5391146	1.-.-.-	51735
ckl:CKL_2399	ncbi-geneid:5392975	1.3.3.1	51395|54862
ckl:CKL_2401	ncbi-geneid:5392977	3.5.2.2	51556|51338|51338
ckl:CKL_2403	ncbi-geneid:5391326	3.5.1.87	53187|55031
ckl:CKL_2404	ncbi-geneid:5391327	2.6.1.-	53383
ckl:CKL_2405	ncbi-geneid:5392916	1.1.1.202	56796
ckl:CKL_2407	ncbi-geneid:5392918	3.5.3.11	52768
ckl:CKL_2408	ncbi-geneid:5391801	1.1.1.40|1.1.1.38	51735|53223
ckl:CKL_2411	ncbi-geneid:5391153	3.1.26.11	56281
ckl:CKL_2414	ncbi-geneid:5391456	2.6.-.-	52317
ckl:CKL_2415	ncbi-geneid:5391457	4.-.-.-	51366
ckl:CKL_2416	ncbi-geneid:5391458	3.1.4.-	53649
ckl:CKL_2417	ncbi-geneid:5393248	6.3.4.15	55681|46785|50037
ckl:CKL_2418	ncbi-geneid:5393249	3.4.19.-	51556|51338
ckl:CKL_2426	ncbi-geneid:5391295	2.4.-.-	53448|48452
ckl:CKL_2434	ncbi-geneid:5391890	1.8.4.11|1.8.4.12	51316
ckl:CKL_2442	ncbi-geneid:5394444	1.7.-.-	56821
ckl:CKL_2456	ncbi-geneid:5393638	1.-.-.-	51395
ckl:CKL_2461	ncbi-geneid:5393366	1.18.6.1	52540
ckl:CKL_2466	ncbi-geneid:5393568	2.7.7.43	53448
ckl:CKL_2467	ncbi-geneid:5393569	2.7.7.-	53448|54631
ckl:CKL_2472	ncbi-geneid:5391642	2.5.1.56	51569|51269
ckl:CKL_2474	ncbi-geneid:5393105	4.2.1.46	51735
ckl:CKL_2482	ncbi-geneid:5391443	2.1.1.79	53335
ckl:CKL_2496	ncbi-geneid:5391343	3.3.2.1	52499
ckl:CKL_2503	ncbi-geneid:5393608	4.1.1.44	69118
ckl:CKL_2507	ncbi-geneid:5393513	3.6.3.34	52540
ckl:CKL_2527	ncbi-geneid:5391670	4.2.1.55	52096
ckl:CKL_2529	ncbi-geneid:5393994	3.6.4.12	52540
ckl:CKL_2533	ncbi-geneid:5392072	1.20.4.1	52788
ckl:CKL_2573	ncbi-geneid:5392734	1.3.1.31	51395|51905
ckl:CKL_2595	ncbi-geneid:5393601	3.1.21.3	116734|116734
ckl:CKL_2596	ncbi-geneid:5393602	3.1.21.3	52540|52540
ckl:CKL_2597	ncbi-geneid:5393866	3.1.21.3	116734
ckl:CKL_2599	ncbi-geneid:5393868	3.1.1.81	56281
ckl:CKL_2604	ncbi-geneid:5390657	2.1.1.187	53335
ckl:CKL_2614	ncbi-geneid:5390707	2.7.7.47	81301
ckl:CKL_2616	ncbi-geneid:5393725	2.1.1.-	53335
ckl:CKL_2641	ncbi-geneid:5394287	3.4.21.92	52096
ckl:CKL_2650	ncbi-geneid:5391794	2.5.1.6	55973|55973|55973
ckl:CKL_2653	ncbi-geneid:5393459	3.5.1.88	56420
ckl:CKL_2661	ncbi-geneid:5392377	2.7.7.7	56672
ckl:CKL_2671	ncbi-geneid:5391964	2.1.1.37	53335
ckl:CKL_2672	ncbi-geneid:5391653	2.1.1.-	53335|50249
ckl:CKL_2678	ncbi-geneid:5391731	3.1.21.-	51556
ckl:CKL_2683	ncbi-geneid:5390842	6.3.4.13	56059|52440|51246
ckl:CKL_2684	ncbi-geneid:5390659	3.5.4.10|2.1.2.3	53927|52335
ckl:CKL_2685	ncbi-geneid:5390660	2.1.2.2	53328
ckl:CKL_2686	ncbi-geneid:5390661	6.3.3.1	56042|55326
ckl:CKL_2687	ncbi-geneid:5394158	2.4.2.14	56235|53271
ckl:CKL_2688	ncbi-geneid:5394159	6.3.2.6	56104
ckl:CKL_2689	ncbi-geneid:5394160	5.4.99.18	52255
ckl:CKL_2694	ncbi-geneid:5394142	2.1.1.-	53335
ckl:CKL_2696	ncbi-geneid:5390791	3.4.21.-	50494|50156
ckl:CKL_2699	ncbi-geneid:5391795	4.1.1.49	53795|68923
ckl:CKL_2721	ncbi-geneid:5393497	3.4.24.-	52540|140990
ckl:CKL_2734	ncbi-geneid:5393501	4.1.2.5	53383
ckl:CKL_2735	ncbi-geneid:5393064	1.2.1.41	53720
ckl:CKL_2736	ncbi-geneid:5393065	2.7.2.11	53633
ckl:CKL_2737	ncbi-geneid:5393066	1.5.1.2	48179|51735
ckl:CKL_2745	ncbi-geneid:5390639	3.5.1.88	56420
ckl:CKL_2771	ncbi-geneid:5392886	1.15.1.1	54719|46609
ckl:CKL_2777	ncbi-geneid:5392484	4.1.2.4	51569
ckl:CKL_2791	ncbi-geneid:5392962	3.4.11.18	55920
ckl:CKL_2795	ncbi-geneid:5392698	1.1.1.157	51735|48179
ckl:CKL_2799	ncbi-geneid:5391927	1.3.1.26	51735|55347
ckl:CKL_2810	ncbi-geneid:5392653	3.1.26.4
ckl:CKL_2811	ncbi-geneid:5392654	2.1.1.33	53335
ckl:CKL_2839	ncbi-geneid:5392618	2.1.1.79	53335
ckl:CKL_2842	ncbi-geneid:5390760	2.7.4.8	52540
ckl:CKL_2852	ncbi-geneid:5393082	3.4.21.89	51306
ckl:CKL_2877	ncbi-geneid:5393604	3.4.17.13	52317|141986
ckl:CKL_2883	ncbi-geneid:5391248	1.15.1.1	49329
ckl:CKL_2902	ncbi-geneid:5392180	3.5.2.6	56601
ckl:CKL_2905	ncbi-geneid:5391736	3.6.3.-	52540
ckl:CKL_2908	ncbi-geneid:5392844	2.4.2.21	52733
ckl:CKL_2911	ncbi-geneid:5392222	3.6.1.13	55811
ckl:CKL_2914	ncbi-geneid:5393239	6.3.2.4	56059|52440
ckl:CKL_2916	ncbi-geneid:5393241	2.5.1.54	51569
ckl:CKL_2917	ncbi-geneid:5391069	2.5.1.3	51391
ckl:CKL_2918	ncbi-geneid:5391070	2.7.1.50	53613
ckl:CKL_2919	ncbi-geneid:5391071	2.7.1.49|2.7.4.7	53613
ckl:CKL_2967	ncbi-geneid:5391808	1.1.1.1	56796
ckl:CKL_2978	ncbi-geneid:5392645	1.1.1.1	56796
ckl:CKL_2988	ncbi-geneid:5393504	2.3.1.79	51161
ckl:CKL_2996	ncbi-geneid:5390957	1.2.7.1	52518
ckl:CKL_2997	ncbi-geneid:5390958	1.2.7.1	52518|52922
ckl:CKL_2998	ncbi-geneid:5393791	1.2.7.1	54862
ckl:CKL_2999	ncbi-geneid:5393792	1.2.7.1	53323
ckl:CKL_3000	ncbi-geneid:5393793	1.1.1.1	56796
ckl:CKL_3001	ncbi-geneid:5392335	1.97.1.4	102114|54862
ckl:CKL_3002	ncbi-geneid:5392336	2.3.1.54	51998
ckl:CKL_3016	ncbi-geneid:5392695	2.8.3.-|3.1.2.1	100950|100950
ckl:CKL_3018	ncbi-geneid:5392697	2.8.3.-	100950|100950
ckl:CKL_3020	ncbi-geneid:5393647	4.2.1.120|5.3.3.3	56645|47203
ckl:CKL_3026	ncbi-geneid:5394015	6.2.1.3	56801
ckl:CKL_3050	ncbi-geneid:5391723	1.4.1.4	51735|53223
ckl:CKL_3062	ncbi-geneid:5391548	4.2.1.20	53686
ckl:CKL_3077	ncbi-geneid:5391530	1.18.6.1	53807
ckl:CKL_3078	ncbi-geneid:5391531	1.18.6.1	53807
ckl:CKL_3081	ncbi-geneid:5391431	1.18.6.1	52540
ckl:CKL_3112	ncbi-geneid:5394404	2.7.3.-	55874|47384
ckl:CKL_3117	ncbi-geneid:5390981	2.7.3.-	55874|47384|55785
ckl:CKL_3119	ncbi-geneid:5391898	2.6.1.19|2.6.1.22	53383
ckl:CKL_3126	ncbi-geneid:5394487	6.1.1.12	55681|55261|50249
ckl:CKL_3127	ncbi-geneid:5391909	6.1.1.21	55681|52954
ckl:CKL_3128	ncbi-geneid:5391910	1.3.99.22	102114
ckl:CKL_3130	ncbi-geneid:5391713	3.1.-.-	69500
ckl:CKL_3131	ncbi-geneid:5391714	2.7.6.5	109604|81301|81271|55021
ckl:CKL_3132	ncbi-geneid:5391715	2.4.2.7	53271
ckl:CKL_3142	ncbi-geneid:5394291	2.4.2.29	51713
ckl:CKL_3143	ncbi-geneid:5394292	5.-.-.-	111337
ckl:CKL_3153	ncbi-geneid:5392989	2.4.1.-|3.4	56601|53955
ckl:CKL_3155	ncbi-geneid:5393766	2.7.11.1	55874
ckl:CKL_3157	ncbi-geneid:5393308	2.5.1.16	53335
ckl:CKL_3166	ncbi-geneid:5391980	5.1.3.14|5.1.3.23	53756
ckl:CKL_3167	ncbi-geneid:5391981	2.3.1.-	51161
ckl:CKL_3178	ncbi-geneid:5394354	2.7.7.9	53448
ckl:CKL_3180	ncbi-geneid:5394356	5.4.2.2	53738|53738|53738|55957
ckl:CKL_3181	ncbi-geneid:5393302	4.1.1.19	53383|55904
ckl:CKL_3191	ncbi-geneid:5391032	6.1.1.20	56037|55681|50249|54991|46955
ckl:CKL_3192	ncbi-geneid:5391033	6.1.1.20	55681|46589
ckl:CKL_3196	ncbi-geneid:5391477	6.1.1.3	55681|55186|52954|81271
ckl:CKL_3204	ncbi-geneid:5393974	2.6.1.-	53383
ckl:CKL_3205	ncbi-geneid:5393975	1.3.1.26	51735|55347
ckl:CKL_3206	ncbi-geneid:5392478	4.2.1.52	51569
ckl:CKL_3207	ncbi-geneid:5392479	1.2.1.11	55347|51735
ckl:CKL_3211	ncbi-geneid:5391610	2.3.1.117	51161
ckl:CKL_3218	ncbi-geneid:5391205	6.3.2.12|6.3.2.17	53623|53244
ckl:CKL_3219	ncbi-geneid:5391206	6.1.1.9	52374|47323|50677|46589
ckl:CKL_3239	ncbi-geneid:5392307	3.1.21.5	53335
ckl:CKL_3240	ncbi-geneid:5392308	3.1.21.5	52540|52540
ckl:CKL_3292	ncbi-geneid:5393587	2.1.1.37	53335
ckl:CKL_3331	ncbi-geneid:5392198	3.6.4.13	52540
ckl:CKL_3336	ncbi-geneid:5393176	2.5.1.31	64005
ckl:CKL_3337	ncbi-geneid:5393177	1.2.7.-	52518|53323|52518|52922|54862
ckl:CKL_3349	ncbi-geneid:5393392	3.4.21.53	54211|52540|88697
ckl:CKL_3351	ncbi-geneid:5392593	3.4.21.92	52096
ckl:CKL_3355	ncbi-geneid:5394072	2.4.2.10	53271
ckl:CKL_3356	ncbi-geneid:5393971	1.3.3.1	51395
ckl:CKL_3358	ncbi-geneid:5393973	4.1.1.23	51366
ckl:CKL_3359	ncbi-geneid:5394526	3.5.2.3	51556|51338
ckl:CKL_3361	ncbi-geneid:5394528	2.1.3.2	53671
ckl:CKL_3363	ncbi-geneid:5392614	2.7.7.9	53448
ckl:CKL_3376	ncbi-geneid:5392024	3.1.-.-	50249|50249|50249|50249
ckl:CKL_3378	ncbi-geneid:5393297	4.2.1.11	51604|54826
ckl:CKL_3379	ncbi-geneid:5393298	5.4.2.1	64158|53649
ckl:CKL_3380	ncbi-geneid:5391786	5.3.1.1	51351
ckl:CKL_3381	ncbi-geneid:5391787	2.7.2.3	53748
ckl:CKL_3382	ncbi-geneid:5391788	1.2.1.12	55347|51735
ckl:CKL_3384	ncbi-geneid:5392503	2.1.1.-	75217
ckl:CKL_3410	ncbi-geneid:5392317	4.2.99.18	48150
ckl:CKL_3411	ncbi-geneid:5392318	2.3.1.51	69593
ckl:CKL_3412	ncbi-geneid:5391259	2.3.1.30	51161
ckl:CKL_3413	ncbi-geneid:5391260	2.5.1.47	53686
ckl:CKL_3419	ncbi-geneid:5393455	5.3.1.8	51182
ckl:CKL_3425	ncbi-geneid:5393508	1.1.1.1	56796
ckl:CKL_3432	ncbi-geneid:5391848	1.15.1.1	54719|46609
ckl:CKL_3436	ncbi-geneid:5392208	1.1.1.202	56796
ckl:CKL_3437	ncbi-geneid:5392209	1.3.1.31	51395|51905
ckl:CKL_3439	ncbi-geneid:5391965	2.7.7.7	56672|100879
ckl:CKL_3463	ncbi-geneid:5393625	3.6.1.15	52972
ckl:CKL_3464	ncbi-geneid:5391301	2.7.7.56	54211|55666
ckl:CKL_3470	ncbi-geneid:5391316	6.3.5.6|6.3.5.7	55931|89095
ckl:CKL_3471	ncbi-geneid:5391317	6.3.5.6|6.3.5.7	75304
ckl:CKL_3472	ncbi-geneid:5391318	6.3.5.6|6.3.5.7	141000
ckl:CKL_3482	ncbi-geneid:5391138	6.5.1.2
ckl:CKL_3484	ncbi-geneid:5391140	3.6.1.-|3.6.4.12	52540
ckl:CKL_3486	ncbi-geneid:5391329	5.4.99.12	55120|55174
ckl:CKL_3489	ncbi-geneid:5392120	3.2.1.41	51445|81296
ckl:CKL_3491	ncbi-geneid:5393661	5.3.1.9	53697
ckl:CKL_3493	ncbi-geneid:5393663	2.7.7.27	53448|51161
ckl:CKL_3494	ncbi-geneid:5392079	2.7.7.27	53448|51161
ckl:CKL_3496	ncbi-geneid:5392081	2.4.1.1	53756
ckl:CKL_3497	ncbi-geneid:5393747	2.4.1.21	53756
ckl:CKL_3498	ncbi-geneid:5393748	2.4.1.18	51445|51011
ckl:CKL_3513	ncbi-geneid:5391600	2.3.1.180	53901
ckl:CKL_3527	ncbi-geneid:5391075	6.1.1.1	52374|55174
ckl:CKL_3543	ncbi-geneid:5392587	2.7.3.-	55874
ckl:CKL_3553	ncbi-geneid:5392948	2.7.3.-	55874|47384
ckl:CKL_3557	ncbi-geneid:5391777	2.1.1.-	53335|50249
ckl:CKL_3558	ncbi-geneid:5391778	2.7.1.40	51621|52935|50800|52009
ckl:CKL_3559	ncbi-geneid:5391779	2.7.1.11	53784
ckl:CKL_3560	ncbi-geneid:5392505	2.7.7.7	89550
ckl:CKL_3565	ncbi-geneid:5392706	1.1.1.158	56176|56194
ckl:CKL_3568	ncbi-geneid:5391604	2.4.1.129	56601
ckl:CKL_3574	ncbi-geneid:5391872	3.4.21.102	52096|50156
ckl:CKL_3577	ncbi-geneid:5393563	2.2.1.1	52518|52922
ckl:CKL_3578	ncbi-geneid:5393715	2.2.1.1	52518
ckl:CKL_3581	ncbi-geneid:5391393	5.1.1.1	51419|50621
ckl:CKL_3584	ncbi-geneid:5392104	2.7.8.7	56214
ckl:CKL_3586	ncbi-geneid:5392106	2.7.1.69	51261
ckl:CKL_3587	ncbi-geneid:5394242	3.5.1.28	47090
ckl:CKL_3595	ncbi-geneid:5391985	2.8.3.8	100950|100950
ckl:CKL_3596	ncbi-geneid:5393132	2.7.1.48	55186|52540
ckl:CKL_3599	ncbi-geneid:5393851	4.1.2.13	51569
ckl:CKL_3600	ncbi-geneid:5393852	4.6.1.1	55154
ckl:CKL_3605	ncbi-geneid:5394150	6.1.1.4	52374|50677|47323
ckl:CKL_3606	ncbi-geneid:5394151	2.7.6.5	81301
ckl:CKL_3620	ncbi-geneid:5394033	2.6.1.42	56752
ckl:CKL_3625	ncbi-geneid:5392865	5.4.99.9	51971|54373
ckl:CKL_3642	ncbi-geneid:5390964	2.4.2.-	51690|54675
ckl:CKL_3670	ncbi-geneid:5393591	3.1.11.5	52540|47781
ckl:CKL_3671	ncbi-geneid:5393592	1.18.6.1	53807
ckl:CKL_3672	ncbi-geneid:5393593	1.18.6.1	53807
ckl:CKL_3674	ncbi-geneid:5392267	2.5.1.6	55973|55973|55973
ckl:CKL_3685	ncbi-geneid:5394495	2.5.1.7	55205
ckl:CKL_3687	ncbi-geneid:5392014	3.6.3.15|3.6.3.14	51344|46604
ckl:CKL_3688	ncbi-geneid:5392015	3.6.3.15|3.6.3.14	52540|47917|50615
ckl:CKL_3689	ncbi-geneid:5394092	3.6.3.15|3.6.3.14	52943
ckl:CKL_3690	ncbi-geneid:5394093	3.6.3.15|3.6.3.14	52540|47917|50615
ckl:CKL_3691	ncbi-geneid:5394094	3.6.3.15|3.6.3.14	47928
ckl:CKL_3692	ncbi-geneid:5392963	3.6.3.15|3.6.3.14	81573
ckl:CKL_3693	ncbi-geneid:5392964	3.6.3.15|3.6.3.14	81333
ckl:CKL_3694	ncbi-geneid:5392965	3.6.3.15|3.6.3.14	81336
ckl:CKL_3696	ncbi-geneid:5390889	2.3.1.9	53901|53901
ckl:CKL_3697	ncbi-geneid:5390890	2.3.1.9	53901|53901
ckl:CKL_3698	ncbi-geneid:5392355	2.3.1.9	53901|53901
ckl:CKL_3699	ncbi-geneid:5392356	5.1.3.14	53756
ckl:CKL_3701	ncbi-geneid:5394416	3.5.4.12	53927
ckl:CKL_3702	ncbi-geneid:5394417	2.4.2.9	53271
ckl:CKL_3703	ncbi-geneid:5394418	5.3.1.6	89623
ckl:CKL_3704	ncbi-geneid:5391459	3.1.3.48	52788
ckl:CKL_3709	ncbi-geneid:5394103	2.1.1.-	53335
ckl:CKL_3715	ncbi-geneid:5392724	6.3.4.2	52540|52317
ckl:CKL_3719	ncbi-geneid:5392370	2.4.1.227	53756
ckl:CKL_3724	ncbi-geneid:5393952	2.7.1.148	54211|55060
ckl:CKL_3725	ncbi-geneid:5391265	6.-.-.-	53623|56059|53244
ckl:CKL_3726	ncbi-geneid:5391266	3.4.15.6	52317
ckl:CKL_3744	ncbi-geneid:5393124	3.2.2.21	50486
ckl:CKL_3746	ncbi-geneid:5392969	2.7.7.22	53448|159283
ckl:CKL_3749	ncbi-geneid:5390913	2.7.9.2	56059|52009
ckl:CKL_3752	ncbi-geneid:5391114	6.1.1.5	52374|47323|50677|47323
ckl:CKL_3753	ncbi-geneid:5391115	3.5.1.28	53187|53187
ckl:CKL_3756	ncbi-geneid:5392123	1.97.1.4	102114
ckl:CKL_3757	ncbi-geneid:5392124	1.17.4.2	51998
ckl:CKL_3762	ncbi-geneid:5392467	2.1.1.182	53335
ckl:CKL_3763	ncbi-geneid:5392468	3.1.26.8	110455
ckl:CKL_3765	ncbi-geneid:5392762	3.1.21.-	51556
ckl:CKL_3766	ncbi-geneid:5392763	6.1.1.10	52374|47323|50249
ckl:CKL_3767	ncbi-geneid:5390746	2.7.7.7	52141
ckl:CKL_3774	ncbi-geneid:5392243	4.6.1.12	69765
ckl:CKL_3781	ncbi-geneid:5394205	1.15.1.2	49367|57802
ckl:CKL_3783	ncbi-geneid:5391136	2.7.7.19	81891|81301
ckl:CKL_3793	ncbi-geneid:5393907	2.7.7.7	52540|48019
ckl:CKL_3795	ncbi-geneid:5393407	2.7.4.9	52540
ckl:CKL_3796	ncbi-geneid:5393408	4.1.1.19	53383|55904
ckl:CKL_3799	ncbi-geneid:5393283	3.4.17.13	52317|141986
ckl:CKL_3800	ncbi-geneid:5393626	5.2.1.8	54534|109998
ckl:CKL_3801	ncbi-geneid:5393627	3.5.1.-	52467
ckl:CKL_3805	ncbi-geneid:5391968	2.6.1.-	53383
ckl:CKL_3806	ncbi-geneid:5391969	2.7.7.7	52141
ckl:CKL_3808	ncbi-geneid:5391665	3.2.1.4	53187|101821
ckl:CKL_3809	ncbi-geneid:5391666	3.2.1.4	53187|101821
ckl:CKL_3810	ncbi-geneid:5391667	3.2.1.4	53187|101821
ckl:CKL_3816	ncbi-geneid:5390780	1.1.1.95	51735|52283
ckl:CKL_3817	ncbi-geneid:5390781	2.6.1.-	53383
ckl:CKL_3821	ncbi-geneid:5391849	3.6.1.22	55811
ckl:CKL_3827	ncbi-geneid:5394161	2.7.7.7	52540|48019
ckl:CKL_3897	ncbi-geneid:5393937	2.1.1.72	53335
ckl:CKL_3902	ncbi-geneid:5392215	3.6.4.12	52540|48024
ckl:CKL_3903	ncbi-geneid:5391858	3.4.21.53	52540|54211
ckl:CKL_3919	ncbi-geneid:5393858	2.1.1.170	53335
ckl:CKL_3925	ncbi-geneid:5392663	3.1.26.5	54211
