# Supplementary material for: Tracing the Repertoire of Promiscuous Enzymes along the Metabolic Pathways in Archaeal Organisms
Source: Life (Basel). 2017 Jul 13;7(3):30. doi: 10.3390/life7030030 (PMC5617955; doi:10.3390/life7030030)
Supplement: Supplementary file 1 [file life-07-00030-s001.zip › Table_S2/ckp.txt]

KEGGID	NCBIGI	ECs	SFamilyID
ckp:ckrop_0001	ncbi-geneid:7875680	2.7.7.7	55979|55979|55979
ckp:ckrop_0004	ncbi-geneid:7876331	5.99.1.3	56719|55874|54211
ckp:ckrop_0009	ncbi-geneid:7876335	3.5.3.1	52768
ckp:ckrop_0013	ncbi-geneid:7876339	1.1.2.3	51395
ckp:ckrop_0016	ncbi-geneid:7876343	1.17.4.1	47240
ckp:ckrop_0022	ncbi-geneid:7876351	5.99.1.3	56719|101904
ckp:ckrop_0026	ncbi-geneid:7876355	2.7.1.36	55060|54211
ckp:ckrop_0027	ncbi-geneid:7876356	4.1.1.33	55060|54211
ckp:ckrop_0028	ncbi-geneid:7876357	2.7.4.2	54211|55060
ckp:ckrop_0029	ncbi-geneid:7876358	5.3.3.2	51395
ckp:ckrop_0031	ncbi-geneid:7876359	1.1.1.34	56542|55035
ckp:ckrop_0032	ncbi-geneid:7876360	2.3.3.10	53901|53901
ckp:ckrop_0035	ncbi-geneid:7876363	5.2.1.8	50891
ckp:ckrop_0042	ncbi-geneid:7876370	4.1.1.3	51569|89000
ckp:ckrop_0047	ncbi-geneid:7876375	2.1.1.63	46767|53155
ckp:ckrop_0050	ncbi-geneid:7876377	1.4.1.13|1.4.1.14	51395|56235|69336
ckp:ckrop_0051	ncbi-geneid:7876378	1.4.1.13|1.4.1.14	51971|46548
ckp:ckrop_0052	ncbi-geneid:7876379	1.-.-.-	55469
ckp:ckrop_0065	ncbi-geneid:7876392	2.7.7.24	53448
ckp:ckrop_0070	ncbi-geneid:7876397	3.1.3.48	52788
ckp:ckrop_0072	ncbi-geneid:7876399	2.7.1.69	51261|55604
ckp:ckrop_0077	ncbi-geneid:7876404	3.4.24.-	55486
ckp:ckrop_0081	ncbi-geneid:7876408	2.7.1.31	110738
ckp:ckrop_0108	ncbi-geneid:7877303	1.8.4.11	55068
ckp:ckrop_0110	ncbi-geneid:7877305	1.15.1.1	54719|46609
ckp:ckrop_0111	ncbi-geneid:7877306	1.1.1.27	51735|56327
ckp:ckrop_0112	ncbi-geneid:7877307	2.7.1.40	51621|50800
ckp:ckrop_0113	ncbi-geneid:7877308	3.1.4.46	51695
ckp:ckrop_0119	ncbi-geneid:7877314	4.2.1.51	53850|55021
ckp:ckrop_0120	ncbi-geneid:7877315	5.4.2.1
ckp:ckrop_0121	ncbi-geneid:7877316	2.6.1.85	52317
ckp:ckrop_0122	ncbi-geneid:7877317	2.7.11.1	56112|54184
ckp:ckrop_0123	ncbi-geneid:7877318	2.7.11.1	56112
ckp:ckrop_0126	ncbi-geneid:7877321	3.1.3.16	81606
ckp:ckrop_0140	ncbi-geneid:7877334	1.2.1.16	53720
ckp:ckrop_0144	ncbi-geneid:7877338	2.7.7.7	52540|48019
ckp:ckrop_0150	ncbi-geneid:7877345	2.7.1.29	53062|55594
ckp:ckrop_0151	ncbi-geneid:7877346	2.7.1.-	101473
ckp:ckrop_0152	ncbi-geneid:7877347	2.7.1.-	82549
ckp:ckrop_0165	ncbi-geneid:7875846	2.7.1.69	52794|55804
ckp:ckrop_0168	ncbi-geneid:7875849	2.7.1.12	52540
ckp:ckrop_0170	ncbi-geneid:7875850	6.1.1.17	52374
ckp:ckrop_0171	ncbi-geneid:7875851	2.4.2.29	51713
ckp:ckrop_0172	ncbi-geneid:7875852	2.1.1.79	53335
ckp:ckrop_0173	ncbi-geneid:7875853	2.1.1.79	53335
ckp:ckrop_0177	ncbi-geneid:7875857	2.7.7.7
ckp:ckrop_0179	ncbi-geneid:7875859	1.2.1.16	53720
ckp:ckrop_0180	ncbi-geneid:7875860	2.3.3.13	51569|110921|89000
ckp:ckrop_0182	ncbi-geneid:7875862	2.7.2.4	53633|55021|55021
ckp:ckrop_0183	ncbi-geneid:7875863	1.2.1.11	55347|51735
ckp:ckrop_0185	ncbi-geneid:7875865	1.11.1.6	56634
ckp:ckrop_0192	ncbi-geneid:7875872	2.6.1.9	53383
ckp:ckrop_0196	ncbi-geneid:7875878	1.1.1.205	51412|54631
ckp:ckrop_0197	ncbi-geneid:7875879	1.3.1.12	51735|48179
ckp:ckrop_0214	ncbi-geneid:7875897	6.1.1.11	55681|46589
ckp:ckrop_0216	ncbi-geneid:7875899	2.7.1.30	53067|53067
ckp:ckrop_0218	ncbi-geneid:7875901	1.1.5.3	51905|54373
ckp:ckrop_0224	ncbi-geneid:7875907	2.7.7.10|2.7.7.12	54197|54197
ckp:ckrop_0225	ncbi-geneid:7875908	2.7.1.6	54211|55060
ckp:ckrop_0226	ncbi-geneid:7875909	5.4.99.9	51971|54373
ckp:ckrop_0227	ncbi-geneid:7875910	1.1.99.1	51905|54373
ckp:ckrop_0230	ncbi-geneid:7875912	1.2.1.8	53720
ckp:ckrop_0231	ncbi-geneid:7875913	2.7.1.69	51261|55604
ckp:ckrop_0238	ncbi-geneid:7875919	2.3.1.122
ckp:ckrop_0239	ncbi-geneid:7875920	2.3.1.122
ckp:ckrop_0249	ncbi-geneid:7875439	2.1.1.33	53335
ckp:ckrop_0253	ncbi-geneid:7875443	4.1.1.32	53795|68923
ckp:ckrop_0254	ncbi-geneid:7875444	4.1.1.5	117856
ckp:ckrop_0257	ncbi-geneid:7875447	1.1.1.35|4.2.1.17|5.1.2.3	52096|51735|48179|48179
ckp:ckrop_0258	ncbi-geneid:7875448	2.3.1.9	53901|53901
ckp:ckrop_0268	ncbi-geneid:7875458	3.5.4.13	51283
ckp:ckrop_0269	ncbi-geneid:7875459	1.1.1.22	51735|52413|48179
ckp:ckrop_0271	ncbi-geneid:7875461	2.6.1.66|2.6.1.2	53383
ckp:ckrop_0286	ncbi-geneid:7875473	6.4.1.1	51569|56059|52440|51246|89000|51230
ckp:ckrop_0287	ncbi-geneid:7875474	1.5.99.8|1.5.1.12	53720|51730
ckp:ckrop_0297	ncbi-geneid:7875484	2.8.1.1|2.8.1.2	52821|52821
ckp:ckrop_0298	ncbi-geneid:7875485	1.4.4.2	53383|53383
ckp:ckrop_0299	ncbi-geneid:7875486	2.1.2.10	103025|101790
ckp:ckrop_0302	ncbi-geneid:7875489	2.4.2.10	53271
ckp:ckrop_0322	ncbi-geneid:7875507	1.1.1.205	51412|54631
ckp:ckrop_0323	ncbi-geneid:7875508	1.1.1.205	51412
ckp:ckrop_0324	ncbi-geneid:7875509	6.3.5.2	52402|52317|54810
ckp:ckrop_0333	ncbi-geneid:7875517	2.7.7.7	89550|47781
ckp:ckrop_0334	ncbi-geneid:7877358	2.1.1.-	75217
ckp:ckrop_0338	ncbi-geneid:7877361	3.2.2.-	48150
ckp:ckrop_0339	ncbi-geneid:7877362	4.2.1.1	53056
ckp:ckrop_0343	ncbi-geneid:7877366	6.1.1.16	52374|47323
ckp:ckrop_0344	ncbi-geneid:7877367	2.1.1.-	75217|55315
ckp:ckrop_0349	ncbi-geneid:7877372	3.1.3.12	56784
ckp:ckrop_0351	ncbi-geneid:7877374	2.4.1.15	53756
ckp:ckrop_0363	ncbi-geneid:7877387	2.7.13.3	55874|47384|158472
ckp:ckrop_0365	ncbi-geneid:7877389	6.3.4.13	56059|52440|51246
ckp:ckrop_0366	ncbi-geneid:7877390	2.6.1.1	53383
ckp:ckrop_0367	ncbi-geneid:7877391	4.3.2.2	48557
ckp:ckrop_0369	ncbi-geneid:7877393	6.3.2.6	56104
ckp:ckrop_0370	ncbi-geneid:7877394	3.4.21.83	50993|53474
ckp:ckrop_0372	ncbi-geneid:7877396	4.1.1.44	69118
ckp:ckrop_0375	ncbi-geneid:7877399	1.11.1.9	52833
ckp:ckrop_0376	ncbi-geneid:7877400	6.3.2.6|6.3.5.3	82697
ckp:ckrop_0377	ncbi-geneid:7877401	6.3.5.3	52317
ckp:ckrop_0378	ncbi-geneid:7877402	6.3.5.3	56042|55326|55326|56042
ckp:ckrop_0384	ncbi-geneid:7877408	2.4.2.14	56235|53271
ckp:ckrop_0385	ncbi-geneid:7877409	6.3.3.1	56042|55326
ckp:ckrop_0388	ncbi-geneid:7877412	4.1.3.38	56752
ckp:ckrop_0401	ncbi-geneid:7877425	3.6.3.27	52540
ckp:ckrop_0402	ncbi-geneid:7877426	2.4.2.1	53167
ckp:ckrop_0412	ncbi-geneid:7877438	3.1.4.46	51695
ckp:ckrop_0416	ncbi-geneid:7876416	3.6.3.34	52540
ckp:ckrop_0418	ncbi-geneid:7876419	2.3.1.30	51161
ckp:ckrop_0419	ncbi-geneid:7876420	2.5.1.47	53686
ckp:ckrop_0420	ncbi-geneid:7876421	4.2.1.17	52096
ckp:ckrop_0425	ncbi-geneid:7876425	2.5.1.7	55205
ckp:ckrop_0427	ncbi-geneid:7876430	2.6.1.17	53383
ckp:ckrop_0430	ncbi-geneid:7876433	3.6.4.12	52540|52540
ckp:ckrop_0440	ncbi-geneid:7876442	2.1.1.-	75217|55315
ckp:ckrop_0443	ncbi-geneid:7876445	2.6.1.52	53383
ckp:ckrop_0444	ncbi-geneid:7876446	2.3.3.1	48256
ckp:ckrop_0445	ncbi-geneid:7876447	5.2.1.8	54534
ckp:ckrop_0449	ncbi-geneid:7876451	6.4.1.3|6.4.1.2	52096|52096
ckp:ckrop_0451	ncbi-geneid:7876453	4.2.1.17	52096
ckp:ckrop_0452	ncbi-geneid:7876454	3.6.3.-	81665|56784|81653
ckp:ckrop_0458	ncbi-geneid:7876461	2.1.1.152	53790
ckp:ckrop_0460	ncbi-geneid:7876463	2.1.1.45|1.5.1.3	53597
ckp:ckrop_0461	ncbi-geneid:7876464	2.1.1.45	55831
ckp:ckrop_0466	ncbi-geneid:7876468	3.6.3.34	52540
ckp:ckrop_0469	ncbi-geneid:7876471	5.3.1.9	53697
ckp:ckrop_0471	ncbi-geneid:7876473	3.6.4.12	52540
ckp:ckrop_0474	ncbi-geneid:7876476	2.1.2.2	53328
ckp:ckrop_0475	ncbi-geneid:7876477	3.5.4.10|2.1.2.3	53927|52335
ckp:ckrop_0476	ncbi-geneid:7876478	2.3.1.9	53901|53901
ckp:ckrop_0477	ncbi-geneid:7876479	4.1.3.6|4.1.3.34	51621
ckp:ckrop_0485	ncbi-geneid:7876487	3.4.21.-	50494|50156
ckp:ckrop_0486	ncbi-geneid:7876488	4.2.1.96	53218
ckp:ckrop_0489	ncbi-geneid:7876491	6.3.3.2	100950
ckp:ckrop_0491	ncbi-geneid:7876492	2.7.7.9	53448
ckp:ckrop_0493	ncbi-geneid:7876737	2.3.1.128	55729
ckp:ckrop_0498	ncbi-geneid:7876743	3.2.-.-	52317
ckp:ckrop_0508	ncbi-geneid:7876752	6.3.2.-|2.7.7.63	55681
ckp:ckrop_0517	ncbi-geneid:7876760	2.6.1.85	56322
ckp:ckrop_0518	ncbi-geneid:7876761	6.1.1.10	52374|47323|57770
ckp:ckrop_0519	ncbi-geneid:7876762	1.6.5.5	51735|50129
ckp:ckrop_0521	ncbi-geneid:7876764	3.4.22.40	54001
ckp:ckrop_0522	ncbi-geneid:7876765	3.4.22.40	54001
ckp:ckrop_0523	ncbi-geneid:7876766	3.1.21.-	51556
ckp:ckrop_0525	ncbi-geneid:7876768	2.1.1.182	53335
ckp:ckrop_0526	ncbi-geneid:7876769	2.7.1.148	54211|55060
ckp:ckrop_0530	ncbi-geneid:7876773	4.3.1.17	143548
ckp:ckrop_0531	ncbi-geneid:7876774	2.7.4.1	52540
ckp:ckrop_0533	ncbi-geneid:7876775	4.2.1.17	52096
ckp:ckrop_0537	ncbi-geneid:7876779	3.4.11.5	53474
ckp:ckrop_0541	ncbi-geneid:7876782	1.1.1.38	51735|53223
ckp:ckrop_0543	ncbi-geneid:7876784	3.1.1.29	53178
ckp:ckrop_0545	ncbi-geneid:7876786	2.7.6.1	53271
ckp:ckrop_0546	ncbi-geneid:7876787	2.7.7.23|2.3.1.157	53448|51161
ckp:ckrop_0548	ncbi-geneid:7876790	3.6.4.-	52540|52540|52540|143517|141259
ckp:ckrop_0551	ncbi-geneid:7876793	4.2.1.11	51604|54826
ckp:ckrop_0553	ncbi-geneid:7876795	3.6.1.11|3.6.1.40	53067|53067
ckp:ckrop_0566	ncbi-geneid:7876809	2.5.1.54	51569
ckp:ckrop_0567	ncbi-geneid:7876810	2.5.1.31|2.5.1.68	64005
ckp:ckrop_0568	ncbi-geneid:7876811	2.7.1.33	52540
ckp:ckrop_0569	ncbi-geneid:7876812	2.1.2.1	53383
ckp:ckrop_0570	ncbi-geneid:7876813	3.5.1	52499
ckp:ckrop_0572	ncbi-geneid:7876815	4.2.1.17	52096
ckp:ckrop_0575	ncbi-geneid:7875684	2.3.1.183	55729
ckp:ckrop_0578	ncbi-geneid:7875687	4.2.1.2	48557
ckp:ckrop_0579	ncbi-geneid:7875688	3.1.3.37|3.1.3.11	56655
ckp:ckrop_0594	ncbi-geneid:7875698	2.2.1.6	52518|52518|52467
ckp:ckrop_0600	ncbi-geneid:7875704	1.4.1.4	51735|53223
ckp:ckrop_0605	ncbi-geneid:7875708	2.3.1.7	52777|52777
ckp:ckrop_0617	ncbi-geneid:7875719	6.3.4.3	52540
ckp:ckrop_0621	ncbi-geneid:7875723	6.6.1.1	53300
ckp:ckrop_0622	ncbi-geneid:7875724	6.6.1.1	52540
ckp:ckrop_0629	ncbi-geneid:7875731	2.6.1.1	53383
ckp:ckrop_0633	ncbi-geneid:7875735	3.5.1.18	53187|55031
ckp:ckrop_0635	ncbi-geneid:7875737	2.5.1.15	51717
ckp:ckrop_0638	ncbi-geneid:7875740	2.1.1.187	53335
ckp:ckrop_0641	ncbi-geneid:7875743	2.7.7.27	53448|51161
ckp:ckrop_0653	ncbi-geneid:7875755	1.2.4.2|4.1.1.71	52518|52777|52518
ckp:ckrop_0657	ncbi-geneid:7875758	6.1.1.14	55681|52954
ckp:ckrop_0662	ncbi-geneid:7875762	3.1.5.1	109604
ckp:ckrop_0664	ncbi-geneid:7876655	2.7.7.-	56731|57783
ckp:ckrop_0674	ncbi-geneid:7876667	1.2.4.1	52518|52518|52922
ckp:ckrop_0680	ncbi-geneid:7876674	3.1.3.48	52788
ckp:ckrop_0681	ncbi-geneid:7876675	2.6.1.9	53383
ckp:ckrop_0688	ncbi-geneid:7876682	2.1.2.11	51621
ckp:ckrop_0689	ncbi-geneid:7876683	6.3.1.2	55931|54368
ckp:ckrop_0690	ncbi-geneid:7876684	2.7.7.42	81301|81301|81593|81593
ckp:ckrop_0693	ncbi-geneid:7876687	1.2.2.2|1.2.5.1	52518|52518|52467
ckp:ckrop_0694	ncbi-geneid:7876688	4.2.3.1	53686
ckp:ckrop_0695	ncbi-geneid:7876689	6.3.1.2	55931|54368
ckp:ckrop_0698	ncbi-geneid:7876692	2.8.1.8	102114
ckp:ckrop_0700	ncbi-geneid:7876694	2.3.1.61	52777|51230|51230|51230|47005
ckp:ckrop_0701	ncbi-geneid:7876695	2.6.1.42	56752
ckp:ckrop_0703	ncbi-geneid:7876697	2.4.2.21	52733
ckp:ckrop_0704	ncbi-geneid:7876698	2.7.7.62|2.7.1.156	52540
ckp:ckrop_0707	ncbi-geneid:7876701	6.3.5.4	52402|56235
ckp:ckrop_0708	ncbi-geneid:7876702	1.9.3.1	49503|81464
ckp:ckrop_0710	ncbi-geneid:7876704	2.4.2.18	52418|47648
ckp:ckrop_0711	ncbi-geneid:7876705	1.9.3.1	81452
ckp:ckrop_0715	ncbi-geneid:7876709	2.7.7.7	53098|82771
ckp:ckrop_0718	ncbi-geneid:7876712	2.4.1.-	53756
ckp:ckrop_0719	ncbi-geneid:7876713	2.7.1.2	53067
ckp:ckrop_0720	ncbi-geneid:7876714	2.3.1.51	69593
ckp:ckrop_0725	ncbi-geneid:7876719	2.5.1.54	51569
ckp:ckrop_0727	ncbi-geneid:7876721	2.7.11.1	56112
ckp:ckrop_0731	ncbi-geneid:7876724	2.5.1.1|2.5.1.10|2.5.1.29	48576
ckp:ckrop_0733	ncbi-geneid:7876725	1.5.1.20	51730
ckp:ckrop_0739	ncbi-geneid:7876730	2.1.1.-	81799|53335
ckp:ckrop_0741	ncbi-geneid:7876732	2.4.1.129	56601|56519
ckp:ckrop_0742	ncbi-geneid:7876733	6.3.2.13	53623|53244|63418
ckp:ckrop_0743	ncbi-geneid:7876734	6.3.2.10	53623|53244|63418
ckp:ckrop_0745	ncbi-geneid:7876250	6.3.2.9	53623|53244|51984
ckp:ckrop_0747	ncbi-geneid:7876252	2.4.1.227	53756
ckp:ckrop_0748	ncbi-geneid:7876253	6.3.2.8	53623|53244|51984
ckp:ckrop_0758	ncbi-geneid:7876263	6.1.1.5	52374|50677|47323|47323
ckp:ckrop_0759	ncbi-geneid:7876264	2.7.7.7	56672|100879
ckp:ckrop_0760	ncbi-geneid:7876265	3.5.1.1	53774
ckp:ckrop_0763	ncbi-geneid:7876268	4.2.1.70|5.4.99.12	55120
ckp:ckrop_0767	ncbi-geneid:7876272	2.7.7.7	89550
ckp:ckrop_0768	ncbi-geneid:7876273	3.2.1.141	51445
ckp:ckrop_0775	ncbi-geneid:7876280	5.4.99.15	51445
ckp:ckrop_0778	ncbi-geneid:7876282	4.1.2.13	51569
ckp:ckrop_0779	ncbi-geneid:7876283	2.7.7.7
ckp:ckrop_0780	ncbi-geneid:7876284	3.2.1.-	51445|81296|51011
ckp:ckrop_0784	ncbi-geneid:7876287	2.8.1.6	102114
ckp:ckrop_0787	ncbi-geneid:7876290	1.1.1.23	53720
ckp:ckrop_0788	ncbi-geneid:7876291	2.6.1.9	53383
ckp:ckrop_0789	ncbi-geneid:7876292	4.2.1.19	54211|54211
ckp:ckrop_0790	ncbi-geneid:7876293	2.4.2.-	52317
ckp:ckrop_0791	ncbi-geneid:7876294	5.3.1.16|5.3.1.24	51366
ckp:ckrop_0792	ncbi-geneid:7876295	3.1.3.25	56655
ckp:ckrop_0793	ncbi-geneid:7876296	4.1.3.27	56322|51366|141734
ckp:ckrop_0795	ncbi-geneid:7876298	4.1.1.48	51366
ckp:ckrop_0796	ncbi-geneid:7876299	4.2.1.20	53686
ckp:ckrop_0797	ncbi-geneid:7876300	4.2.1.20	51366
ckp:ckrop_0799	ncbi-geneid:7876302	2.7.1.40	51621|52935|50800
ckp:ckrop_0800	ncbi-geneid:7876303	3.5.1.32	53187|55031
ckp:ckrop_0806	ncbi-geneid:7876309	3.5.1.5	51556|51338|51278|51338
ckp:ckrop_0808	ncbi-geneid:7876311	3.5.1.5	54111
ckp:ckrop_0814	ncbi-geneid:7876316	2.8.1.1|2.8.1.2	52821|52821
ckp:ckrop_0815	ncbi-geneid:7876317	2.7.7.7	56672|88723|47807|53098
ckp:ckrop_0817	ncbi-geneid:7876319	2.7.1.69	51261|55604
ckp:ckrop_0819	ncbi-geneid:7876321	1.1.1.100	51735
ckp:ckrop_0820	ncbi-geneid:7876322	2.3.1.9	53901|53901
ckp:ckrop_0821	ncbi-geneid:7876323	2.7.1.24	52540
ckp:ckrop_0824	ncbi-geneid:7876326	2.3.1.122
ckp:ckrop_0828	ncbi-geneid:7876330	4.2.1.22	53686|54631
ckp:ckrop_0829	ncbi-geneid:7877034	2.5.1.48	53383
ckp:ckrop_0834	ncbi-geneid:7877039	6.1.1.20	55681|46589
ckp:ckrop_0835	ncbi-geneid:7877040	6.1.1.20	56037|55681|50249|54991|46955
ckp:ckrop_0836	ncbi-geneid:7877041	1.2.1	55347|51735
ckp:ckrop_0837	ncbi-geneid:7877042	2.3.1.35|2.3.1.1	56266
ckp:ckrop_0838	ncbi-geneid:7877043	2.7.2	53633
ckp:ckrop_0839	ncbi-geneid:7877044	2.6.1.11	53383
ckp:ckrop_0840	ncbi-geneid:7877045	2.1.3.3	53671
ckp:ckrop_0842	ncbi-geneid:7877047	6.3.4.5	69864|52402
ckp:ckrop_0843	ncbi-geneid:7877048	4.3.2.1	48557
ckp:ckrop_0845	ncbi-geneid:7877050	6.1.1.1	52374|55174
ckp:ckrop_0851	ncbi-geneid:7877059	2.7.1.23	111331
ckp:ckrop_0855	ncbi-geneid:7877063	6.3.4.2	52540|52317
ckp:ckrop_0856	ncbi-geneid:7877064	3.6.1.13	55811
ckp:ckrop_0861	ncbi-geneid:7877069	2.6.1.62	53383
ckp:ckrop_0862	ncbi-geneid:7877070	6.3.3.3	52540
ckp:ckrop_0863	ncbi-geneid:7877071	5.4.99.12	55120|55174
ckp:ckrop_0864	ncbi-geneid:7877072	2.7.4.14	52540|52540|52540
ckp:ckrop_0877	ncbi-geneid:7877086	1.1.1.44	48179|51735
ckp:ckrop_0879	ncbi-geneid:7877088	1.6.99.3	51905
ckp:ckrop_0880	ncbi-geneid:7877089	2.1.1.79	53335
ckp:ckrop_0895	ncbi-geneid:7877104	2.4.1.83	53448
ckp:ckrop_0896	ncbi-geneid:7877105	2.3.1.-	56317
ckp:ckrop_0898	ncbi-geneid:7877107	1.14.13.83	55124|55124|56014
ckp:ckrop_0899	ncbi-geneid:7877108	5.4.1.2	63965
ckp:ckrop_0900	ncbi-geneid:7877109	2.1.1.131|2.1.1.130|2.1.1.151	53790
ckp:ckrop_0901	ncbi-geneid:7877110	2.1.1.131	53790
ckp:ckrop_0903	ncbi-geneid:7877112	2.1.1.133	53790
ckp:ckrop_0904	ncbi-geneid:7877113	2.1.1.132	53790|53335
ckp:ckrop_0906	ncbi-geneid:7875926	3.6.4.-	52540
ckp:ckrop_0914	ncbi-geneid:7875934	2.1.1.36	53335
ckp:ckrop_0916	ncbi-geneid:7875936	2.4.2.17	53850|54913
ckp:ckrop_0917	ncbi-geneid:7875937	3.6.1.31	101386
ckp:ckrop_0918	ncbi-geneid:7875938	3.6.1.31	56784
ckp:ckrop_0919	ncbi-geneid:7875939	2.1.1.13	82282|56507|51717|52242|47644
ckp:ckrop_0920	ncbi-geneid:7875940	6.1.1.16	52374
ckp:ckrop_0923	ncbi-geneid:7875943	1.3.3.1	51395
ckp:ckrop_0927	ncbi-geneid:7875948	2.7.-.-	52540
ckp:ckrop_0928	ncbi-geneid:7875949	5.4.99.2	51703|52242
ckp:ckrop_0929	ncbi-geneid:7875950	5.4.99.2	51703
ckp:ckrop_0936	ncbi-geneid:7875957	4.99.1.1	53800
ckp:ckrop_0938	ncbi-geneid:7875959	4.2.1.3	53732|52016
ckp:ckrop_0942	ncbi-geneid:7875963	6.3.5.2	52317
ckp:ckrop_0948	ncbi-geneid:7875969	2.8.1.7|4.4.1.16	53383
ckp:ckrop_0959	ncbi-geneid:7875979	2.2.1.1	52518|52518|52922
ckp:ckrop_0960	ncbi-geneid:7875980	2.2.1.2	51569
ckp:ckrop_0961	ncbi-geneid:7875981	1.1.1.49	55347|51735
ckp:ckrop_0963	ncbi-geneid:7875983	3.1.1.31	100950
ckp:ckrop_0967	ncbi-geneid:7875987	5.3.1.1	51351
ckp:ckrop_0968	ncbi-geneid:7875988	2.7.2.3	53748
ckp:ckrop_0969	ncbi-geneid:7875989	1.2.1.12	55347|51735
ckp:ckrop_0975	ncbi-geneid:7875995	2.5.1.9|2.5.1.78	52121
ckp:ckrop_0976	ncbi-geneid:7875996	3.5.4.25|4.1.99.12	55821|142695
ckp:ckrop_0977	ncbi-geneid:7875997	2.5.1.9	63380|63380
ckp:ckrop_0978	ncbi-geneid:7875998	3.5.4.26|1.1.1.193	53597|53927
ckp:ckrop_0979	ncbi-geneid:7875999	5.1.3.1	51366
ckp:ckrop_0980	ncbi-geneid:7876000	2.1.1.-	53335|48013
ckp:ckrop_0981	ncbi-geneid:7876001	2.1.2.9	53328|50486
ckp:ckrop_0982	ncbi-geneid:7876002	3.5.1.88	56420
ckp:ckrop_0984	ncbi-geneid:7876004	2.5.1.6	55973|55973|55973
ckp:ckrop_0985	ncbi-geneid:7876005	4.1.1.36|6.3.2.5	102645|52507
ckp:ckrop_0986	ncbi-geneid:7876006	2.7.7.6	63562
ckp:ckrop_0987	ncbi-geneid:7876953	2.7.4.8	52540
ckp:ckrop_0989	ncbi-geneid:7876955	4.1.1.23	51366
ckp:ckrop_0990	ncbi-geneid:7876956	6.3.5.5	56059|56059|52440|52440|48108|52335
ckp:ckrop_0991	ncbi-geneid:7876957	6.3.5.5	52021|52317
ckp:ckrop_0992	ncbi-geneid:7876958	3.5.2.3	51556|51338
ckp:ckrop_3001	ncbi-geneid:7876959	2.1.3.2	53671
ckp:ckrop_0993	ncbi-geneid:7876960	2.4.2.9	53271
ckp:ckrop_0998	ncbi-geneid:7876965	4.2.1.10	52304
ckp:ckrop_0999	ncbi-geneid:7876966	4.2.3.4	56796
ckp:ckrop_1000	ncbi-geneid:7876967	2.7.1.71	52540
ckp:ckrop_1001	ncbi-geneid:7876968	4.2.3.5	103263
ckp:ckrop_1004	ncbi-geneid:7876970	1.1.1.25	51735|53223
ckp:ckrop_1006	ncbi-geneid:7876972	3.1.-.-	53098
ckp:ckrop_1007	ncbi-geneid:7876973	6.1.1.7	55681|101353|55186|50447
ckp:ckrop_1014	ncbi-geneid:7876980	6.1.1.12	55681|55261|50249
ckp:ckrop_1016	ncbi-geneid:7876982	1.1.3.15	56176|55103
ckp:ckrop_1017	ncbi-geneid:7876983	6.1.1.21	55681|52954
ckp:ckrop_1019	ncbi-geneid:7876985	5.2.1.8	50891
ckp:ckrop_1021	ncbi-geneid:7876987	1.1.1.306	50129|51735|50129
ckp:ckrop_1022	ncbi-geneid:7876988	3.2.2.-|4.2.99.18	46946|81624|57716
ckp:ckrop_1023	ncbi-geneid:7876989	2.7.6.5	109604|81301|81271|55021
ckp:ckrop_1024	ncbi-geneid:7876990	2.4.2.7	53271
ckp:ckrop_1031	ncbi-geneid:7876997	3.1.22.4	53098
ckp:ckrop_1033	ncbi-geneid:7876999	2.6.-.-	52317
ckp:ckrop_1034	ncbi-geneid:7877000	4.-.-.-	51366
ckp:ckrop_1036	ncbi-geneid:7877002	2.4.1.57	53756
ckp:ckrop_1040	ncbi-geneid:7877006	6.1.1.3	55681|55186|52954
ckp:ckrop_1046	ncbi-geneid:7877016	1.8.4.11|1.8.4.12	51316
ckp:ckrop_1048	ncbi-geneid:7877018	1.3.3.4	51905|54373
ckp:ckrop_1049	ncbi-geneid:7877019	4.1.1.37	51726
ckp:ckrop_1051	ncbi-geneid:7877021	3.1.26.3|3.1.13.5	53098|47819
ckp:ckrop_1052	ncbi-geneid:7877022	2.1.1.-	53335|50249
ckp:ckrop_1055	ncbi-geneid:7877025	3.6.1.23	51283
ckp:ckrop_1059	ncbi-geneid:7877028	3.1.3.25	56655
ckp:ckrop_1060	ncbi-geneid:7877029	2.7.1.63	53067
ckp:ckrop_1066	ncbi-geneid:7876008	3.1.-.-	69500
ckp:ckrop_1072	ncbi-geneid:7876014	3.6.3.34	52540
ckp:ckrop_1074	ncbi-geneid:7876016	5.1.3.2	51735
ckp:ckrop_1079	ncbi-geneid:7876021	1.11.1.15	52833
ckp:ckrop_1080	ncbi-geneid:7876022	1.11.1.15	69118
ckp:ckrop_1086	ncbi-geneid:7876028	3.6.4.13	52540
ckp:ckrop_1088	ncbi-geneid:7876031	3.4.21.88	51306|46785
ckp:ckrop_1089	ncbi-geneid:7876032	2.7.3.9	51621|52009|47831
ckp:ckrop_1091	ncbi-geneid:7876034	2.7.1.56	53613
ckp:ckrop_1092	ncbi-geneid:7876035	2.7.1.69	52794|55804
ckp:ckrop_1100	ncbi-geneid:7876042	5.1.1.7	54506|54506
ckp:ckrop_1101	ncbi-geneid:7876043	2.5.1.75	52540
ckp:ckrop_1106	ncbi-geneid:7876048	3.6.3.-	52540
ckp:ckrop_1123	ncbi-geneid:7876063	3.1.-.-	56281
ckp:ckrop_1124	ncbi-geneid:7876064	4.2.1.52	51569
ckp:ckrop_1125	ncbi-geneid:7876065	2.1.1.148	69796
ckp:ckrop_1126	ncbi-geneid:7876066	1.3.1.26	55347|51735
ckp:ckrop_1133	ncbi-geneid:7876072	2.7.7.8	54211|54211|55666|46915|55666|54791|50249
ckp:ckrop_1136	ncbi-geneid:7876074	2.7.7.2|2.7.1.26	82114|52374
ckp:ckrop_1137	ncbi-geneid:7876075	4.2.1.70|5.4.99.12	55120|88697
ckp:ckrop_1147	ncbi-geneid:7876085	6.1.1.15	55681|52954|55826
ckp:ckrop_1148	ncbi-geneid:7876086	5.5.1.4	51735|55347
ckp:ckrop_1150	ncbi-geneid:7876493	2.1.1.107|1.3.1.76|4.99.1.4	53790
ckp:ckrop_1151	ncbi-geneid:7876494	6.3.5.9|6.3.1	52540|52317
ckp:ckrop_1152	ncbi-geneid:7876495	2.5.1.17	52540
ckp:ckrop_1153	ncbi-geneid:7876496	6.6.1.1	53300
ckp:ckrop_1154	ncbi-geneid:7876497	6.6.1.1	52540
ckp:ckrop_1155	ncbi-geneid:7876498	1.1.5.4	51905
ckp:ckrop_1156	ncbi-geneid:7876499	1.8.1.7	51905|55424
ckp:ckrop_1158	ncbi-geneid:7876501	6.3.5.10	52540|52317
ckp:ckrop_1159	ncbi-geneid:7876502	3.4.11.18	55920
ckp:ckrop_1163	ncbi-geneid:7876506	2.1.1.-	102114
ckp:ckrop_1167	ncbi-geneid:7876510	2.7.4.22	53633
ckp:ckrop_1176	ncbi-geneid:7876519	3.1.26.4	53098
ckp:ckrop_1177	ncbi-geneid:7876520	3.4.21.89	51306
ckp:ckrop_1181	ncbi-geneid:7876524	2.1.1.31	75217
ckp:ckrop_1187	ncbi-geneid:7876530	2.7.7.59	109604|81301
ckp:ckrop_1194	ncbi-geneid:7876537	3.6.1.7	54975
ckp:ckrop_1196	ncbi-geneid:7876539	3.1.26.3	69065|54768
ckp:ckrop_1199	ncbi-geneid:7876542	2.7.7.3	52374
ckp:ckrop_1200	ncbi-geneid:7876543	2.1.1.171	53335
ckp:ckrop_1202	ncbi-geneid:7876545	3.6.4.12	52540|52540|50249
ckp:ckrop_1204	ncbi-geneid:7876547	3.2.2.-	52141
ckp:ckrop_1206	ncbi-geneid:7876548	2.7.4.16	55326|56042
ckp:ckrop_1208	ncbi-geneid:7876550	6.3.2.4	56059|52440
ckp:ckrop_1209	ncbi-geneid:7876551	1.1.1.94	51735|48179
ckp:ckrop_1210	ncbi-geneid:7876553	4.2.1.33|4.2.1.35	52016
ckp:ckrop_1211	ncbi-geneid:7876554	4.2.1.33|4.2.1.35	53732
ckp:ckrop_1217	ncbi-geneid:7876560	1.5.3.1	51905|54373
ckp:ckrop_1227	ncbi-geneid:7876571	6.1.1.17	52374|48163
ckp:ckrop_1228	ncbi-geneid:7876572	5.4.4.2	56322
ckp:ckrop_1230	ncbi-geneid:7875518	2.7.7.7
ckp:ckrop_1234	ncbi-geneid:7875522	1.1.1.85	53659
ckp:ckrop_1236	ncbi-geneid:7875524	1.1.1.95	51735|52283|143548|55021
ckp:ckrop_1237	ncbi-geneid:7875525	1.1.1.86	51735|48179
ckp:ckrop_1238	ncbi-geneid:7875526	2.2.1.6	55021|55021
ckp:ckrop_1239	ncbi-geneid:7875527	2.2.1.6	52518|52518|52467
ckp:ckrop_1242	ncbi-geneid:7875530	4.2.1.9	143975|52016
ckp:ckrop_1246	ncbi-geneid:7875534	6.3.5.6|6.3.5.7	55931|89095
ckp:ckrop_1248	ncbi-geneid:7875536	2.3.2.2	56235
ckp:ckrop_1249	ncbi-geneid:7875537	2.7.1.11	53784
ckp:ckrop_1252	ncbi-geneid:7875540	6.3.5.6|6.3.5.7	75304
ckp:ckrop_1253	ncbi-geneid:7875541	6.3.5.6|6.3.5.7	141000
ckp:ckrop_1255	ncbi-geneid:7875543	4.3.1.19	53686|55021|55021
ckp:ckrop_1256	ncbi-geneid:7875544	6.5.1.2
ckp:ckrop_1257	ncbi-geneid:7875545	2.7.7.7
ckp:ckrop_1260	ncbi-geneid:7875548	2.1.1.61|2.8.1.-	52402
ckp:ckrop_1261	ncbi-geneid:7875549	2.8.1.7	53383
ckp:ckrop_1266	ncbi-geneid:7875554	3.6.3.34	52540
ckp:ckrop_1268	ncbi-geneid:7875556	2.4.1.18	51445|51011|81296|81296
ckp:ckrop_1271	ncbi-geneid:7875559	5.1.99.1	54593
ckp:ckrop_1273	ncbi-geneid:7875562	3.6.3.14	51344
ckp:ckrop_1274	ncbi-geneid:7875563	3.6.3.14	52540|47917|50615
ckp:ckrop_1275	ncbi-geneid:7875564	3.6.3.14	52943
ckp:ckrop_1276	ncbi-geneid:7875565	3.6.3.14	52540|47917|50615
ckp:ckrop_1278	ncbi-geneid:7875567	3.6.3.14	81573
ckp:ckrop_1279	ncbi-geneid:7875568	3.6.3.14	81333
ckp:ckrop_1280	ncbi-geneid:7875569	3.6.3.14	81336
ckp:ckrop_1288	ncbi-geneid:7875577	6.2.1.-	56801
ckp:ckrop_1289	ncbi-geneid:7875578	2.7.1.39	54211|55060
ckp:ckrop_1290	ncbi-geneid:7875579	1.1.1.3	55347|51735|55021
ckp:ckrop_1291	ncbi-geneid:7875580	4.1.1.20	51419|50621
ckp:ckrop_1292	ncbi-geneid:7875581	6.1.1.19	52374|47323|55190
ckp:ckrop_1300	ncbi-geneid:7875590	3.5.1.-	52467
ckp:ckrop_1310	ncbi-geneid:7875599	3.6.4.13	52540
ckp:ckrop_1317	ncbi-geneid:7875606	2.5.1.31	64005
ckp:ckrop_1323	ncbi-geneid:7875612	2.1.1.-	75217|88697
ckp:ckrop_1326	ncbi-geneid:7875615	1.3.3.3|1.3.99.22	102114
ckp:ckrop_1328	ncbi-geneid:7875617	6.2.1.3	56801
ckp:ckrop_1330	ncbi-geneid:7875618	2.4.1.25	51445
ckp:ckrop_1333	ncbi-geneid:7875621	4.4.1.8	53383
ckp:ckrop_1338	ncbi-geneid:7875626	1.1.1.157	51735|48179
ckp:ckrop_1345	ncbi-geneid:7875632	2.7.7.7	52540|48019
ckp:ckrop_1352	ncbi-geneid:7875638	5.4.2.1
ckp:ckrop_1354	ncbi-geneid:7875640	2.7.7.18	52374
ckp:ckrop_1355	ncbi-geneid:7875641	1.2.1.41	53720
ckp:ckrop_1356	ncbi-geneid:7875642	2.7.2.11	53633|88697
ckp:ckrop_1361	ncbi-geneid:7875647	3.1.26.12	50249
ckp:ckrop_1362	ncbi-geneid:7875648	2.7.4.6	54919
ckp:ckrop_1366	ncbi-geneid:7875652	6.3.2.12|6.3.2.17	53623|53244
ckp:ckrop_1367	ncbi-geneid:7875653	6.1.1.9	52374|50677|47323|46589
ckp:ckrop_1368	ncbi-geneid:7875654	1.1.1.37	56327|51735
ckp:ckrop_1371	ncbi-geneid:7875657	3.4.21.92	52096
ckp:ckrop_1372	ncbi-geneid:7875658	3.4.21.92	52096
ckp:ckrop_1376	ncbi-geneid:7875663	5.3.1.6	89623
ckp:ckrop_1378	ncbi-geneid:7875665	3.4.11.2	55486|63737
ckp:ckrop_1380	ncbi-geneid:7875667	3.1.2.-	54637
ckp:ckrop_1387	ncbi-geneid:7875675	3.5.4.5	53927
ckp:ckrop_1388	ncbi-geneid:7875676	2.4.2.4	52418|54680|47648
ckp:ckrop_1389	ncbi-geneid:7875677	5.4.2.8	51569|53738|53738|53738|55957
ckp:ckrop_1392	ncbi-geneid:7877197	3.1.-.-
ckp:ckrop_1394	ncbi-geneid:7877200	1.11.1.15	52833
ckp:ckrop_1395	ncbi-geneid:7877201	6.3.5.2	52317
ckp:ckrop_1399	ncbi-geneid:7877206	3.6.1.15	52972|52972
ckp:ckrop_1400	ncbi-geneid:7877207	2.7.7.56	54211|55666
ckp:ckrop_1402	ncbi-geneid:7877209	5.1.1.3	53681|53681
ckp:ckrop_1404	ncbi-geneid:7877211	2.4.2.11	51690|54675
ckp:ckrop_1405	ncbi-geneid:7877212	3.6.4.12	52540
ckp:ckrop_1407	ncbi-geneid:7877214	3.1.3.3	56784|55021
ckp:ckrop_1408	ncbi-geneid:7877215	1.9.3.1	81442
ckp:ckrop_1409	ncbi-geneid:7877216	1.17.4.1	47240
ckp:ckrop_1410	ncbi-geneid:7877217	1.16.3.1	47240
ckp:ckrop_1411	ncbi-geneid:7877218	1.17.4.1	51998|48168
ckp:ckrop_1417	ncbi-geneid:7877222	6.3.5.1|6.3.1.5	52402
ckp:ckrop_1423	ncbi-geneid:7877228	1.5.1.29	52218
ckp:ckrop_1425	ncbi-geneid:7877230	1.1.1.4|1.1.1.303	51735
ckp:ckrop_1426	ncbi-geneid:7877232	5.4.2.2	53738|53738|55957|53738
ckp:ckrop_1430	ncbi-geneid:7877236	3.2.2.20	48150
ckp:ckrop_1443	ncbi-geneid:7877249	3.1.3.15	56655|56655
ckp:ckrop_1446	ncbi-geneid:7877252	1.1.1.53	51735
ckp:ckrop_1471	ncbi-geneid:7877272	1.14.99.40	55469
ckp:ckrop_1472	ncbi-geneid:7877273	2.4.2.21	52733|55469
ckp:ckrop_1476	ncbi-geneid:7875356	3.6.4.12	52540|47819
ckp:ckrop_1478	ncbi-geneid:7875358	3.6.4.12	52540|52980
ckp:ckrop_1492	ncbi-geneid:7875371	2.5.1.19	55205
ckp:ckrop_1493	ncbi-geneid:7875372	3.6.1.-	52540
ckp:ckrop_1504	ncbi-geneid:7875383	2.7.13.3	55874|47384|158472
ckp:ckrop_1506	ncbi-geneid:7875385	2.3.1.47	53383
ckp:ckrop_1507	ncbi-geneid:7875386	2.7.4.9	52540
ckp:ckrop_1508	ncbi-geneid:7875387	3.2.2.9	53167
ckp:ckrop_1509	ncbi-geneid:7875388	4.4.1.21	63411
ckp:ckrop_1512	ncbi-geneid:7875391	5.3.1.8	51182
ckp:ckrop_1514	ncbi-geneid:7875393	5.4.2.8	53738|53738|53738|55957
ckp:ckrop_1518	ncbi-geneid:7875397	2.7.7.13	53448
ckp:ckrop_1520	ncbi-geneid:7875399	1.1.1.133	51735
ckp:ckrop_1525	ncbi-geneid:7875404	4.1.1.21|5.4.99.18	52255
ckp:ckrop_1526	ncbi-geneid:7875405	4.1.1.21|6.3.4.18	56059|52440|51246
ckp:ckrop_1528	ncbi-geneid:7875407	6.3.4.15	55681|50037
ckp:ckrop_1529	ncbi-geneid:7875408	6.4.1.3	52096|52096
ckp:ckrop_1541	ncbi-geneid:7875420	2.8.1.1|2.8.1.2	52821|52821
ckp:ckrop_1542	ncbi-geneid:7875421	6.3.4.14	56059|52440|51246|51230
ckp:ckrop_1546	ncbi-geneid:7875425	1.8.1.4	51905|55424
ckp:ckrop_1547	ncbi-geneid:7875426	2.4.2.9	53271
ckp:ckrop_1552	ncbi-geneid:7875430	3.6.3.17	52540
ckp:ckrop_1555	ncbi-geneid:7875433	3.5.4.4	51556
ckp:ckrop_1556	ncbi-geneid:7875434	3.4.16.4	56601
ckp:ckrop_1559	ncbi-geneid:7875764	6.1.1.2	52374
ckp:ckrop_1560	ncbi-geneid:7875765	3.1.11.2	56219
ckp:ckrop_1563	ncbi-geneid:7875768	3.2.2.21	50486
ckp:ckrop_1566	ncbi-geneid:7875771	1.1.1.42	53659
ckp:ckrop_1567	ncbi-geneid:7875772	4.3.1.1	48557
ckp:ckrop_1568	ncbi-geneid:7875773	2.5.1.49	53383
ckp:ckrop_1569	ncbi-geneid:7875774	2.3.1.31	53474
ckp:ckrop_1575	ncbi-geneid:7875780	3.5.1.2	56601|52091
ckp:ckrop_1579	ncbi-geneid:7875784	3.5.4.9|1.5.1.5	51735|53223
ckp:ckrop_1614	ncbi-geneid:7875819	3.6.3.16	52540|52540
ckp:ckrop_1615	ncbi-geneid:7875820	3.1.3.48	52788|46785
ckp:ckrop_1641	ncbi-geneid:7875844	1.3.99.3	56645|47203
ckp:ckrop_1644	ncbi-geneid:7877116	6.1.1.6	55681|50249
ckp:ckrop_1645	ncbi-geneid:7877117	6.3.2.1	52374
ckp:ckrop_1648	ncbi-geneid:7877120	4.1.2.25|2.7.6.3	55083|55620
ckp:ckrop_1649	ncbi-geneid:7877121	2.5.1.15	51717
ckp:ckrop_1650	ncbi-geneid:7877122	3.5.4.16	55620
ckp:ckrop_1651	ncbi-geneid:7877123	3.4.24.-	52540|140990
ckp:ckrop_1652	ncbi-geneid:7877124	2.4.2.8	53271
ckp:ckrop_1653	ncbi-geneid:7877125	6.3.4.-	52402|82829
ckp:ckrop_1654	ncbi-geneid:7877126	3.4.16.4|3.4.21	56601
ckp:ckrop_1655	ncbi-geneid:7877127	3.6.1.1	50324
ckp:ckrop_1658	ncbi-geneid:7877130	3.6.3.20	52540
ckp:ckrop_1666	ncbi-geneid:7877138	2.7.4.1	52540
ckp:ckrop_1671	ncbi-geneid:7877143	6.3.-.-	55931
ckp:ckrop_1674	ncbi-geneid:7877146	3.5.1.88	56420
ckp:ckrop_1676	ncbi-geneid:7877148	3.1.11.2	56219
ckp:ckrop_1682	ncbi-geneid:7877154	2.7.11.1	56112|48452
ckp:ckrop_1686	ncbi-geneid:7877157	2.7.2.1	53067|53067
ckp:ckrop_1687	ncbi-geneid:7877158	2.3.1.8	53659
ckp:ckrop_1688	ncbi-geneid:7877159	1.18.1.2	51971
ckp:ckrop_1690	ncbi-geneid:7877161	2.7.7.4	52540|50465|50447
ckp:ckrop_1691	ncbi-geneid:7877162	2.7.7.4	52402
ckp:ckrop_1692	ncbi-geneid:7877163	1.8.4.8	52402
ckp:ckrop_1693	ncbi-geneid:7877164	1.7.7.1	56014|56014|55124|55124
ckp:ckrop_1696	ncbi-geneid:7877166	2.7.1.69	51261|55604
ckp:ckrop_1697	ncbi-geneid:7877167	3.2.1.26	75005
ckp:ckrop_1700	ncbi-geneid:7877169	1.1.1.27	56327|51735
ckp:ckrop_1703	ncbi-geneid:7877172	2.7.4.7|2.7.1.49	53613|53613
ckp:ckrop_1707	ncbi-geneid:7877175	2.7.13.3	55874
ckp:ckrop_1710	ncbi-geneid:7877178	2.5.1.3	51391
ckp:ckrop_1715	ncbi-geneid:7877183	1.5.3.-	110399
ckp:ckrop_1717	ncbi-geneid:7877185	1.4.3.19	51905|54373
ckp:ckrop_1720	ncbi-geneid:7877188	1.1.1.100	51735
ckp:ckrop_1721	ncbi-geneid:7877189	2.1.2.2	56059|52440|51246
ckp:ckrop_1726	ncbi-geneid:7877194	2.1.1.14	51726|51726
ckp:ckrop_1727	ncbi-geneid:7877195	3.2.2.1	53590
ckp:ckrop_1731	ncbi-geneid:7876091	2.3.1.12	52777|51230|47005
ckp:ckrop_1732	ncbi-geneid:7876092	1.2.4.1	52518|52922
ckp:ckrop_1733	ncbi-geneid:7876093	1.2.4.1	52518
ckp:ckrop_1734	ncbi-geneid:7876094	6.3.4.4	52540
ckp:ckrop_1738	ncbi-geneid:7876098	3.4.24.57	53067|53067
ckp:ckrop_1739	ncbi-geneid:7876099	2.3.1.128	55729
ckp:ckrop_1741	ncbi-geneid:7876101	5.1.1.1	51419|50621|52540
ckp:ckrop_1743	ncbi-geneid:7876103	2.6.1.16	53697|56235
ckp:ckrop_1748	ncbi-geneid:7876108	5.4.2.8|5.4.2.10	53738|53738|53738|55957
ckp:ckrop_1762	ncbi-geneid:7876122	3.4.21.-	52743
ckp:ckrop_1767	ncbi-geneid:7876127	4.2.1.70|5.4.99.12	55120
ckp:ckrop_1775	ncbi-geneid:7876135	2.7.7.6	56553|55257|47789
ckp:ckrop_1780	ncbi-geneid:7876140	2.7.1.69	51261|55604
ckp:ckrop_1781	ncbi-geneid:7876141	3.2.1.86	51445
ckp:ckrop_1783	ncbi-geneid:7876143	2.3.1.79	51161
ckp:ckrop_1784	ncbi-geneid:7876144	3.5.3.6	55909
ckp:ckrop_1785	ncbi-geneid:7876145	3.4.11.18	55920
ckp:ckrop_1786	ncbi-geneid:7876146	3.6.3.34	52540
ckp:ckrop_1789	ncbi-geneid:7876149	2.7.4.3	52540
ckp:ckrop_1799	ncbi-geneid:7876159	3.1.4.1|3.1.3.1	56300
ckp:ckrop_1814	ncbi-geneid:7876821	3.3.2.1	52499
ckp:ckrop_1816	ncbi-geneid:7876823	2.7.7.58	56801
ckp:ckrop_1819	ncbi-geneid:7876826	1.3.1.28	51735
ckp:ckrop_1821	ncbi-geneid:7876828	1.14.13.59	51905|51735
ckp:ckrop_1827	ncbi-geneid:7876834	1.13.11.27	51658
ckp:ckrop_1849	ncbi-geneid:7876855	3.6.5.3	52540|50465|50447
ckp:ckrop_1850	ncbi-geneid:7876856	3.6.5.3	52540|54211|50447|54980|54980
ckp:ckrop_1856	ncbi-geneid:7876861	2.7.1.15	53613
ckp:ckrop_1857	ncbi-geneid:7876862	2.7.7.6	64484
ckp:ckrop_1858	ncbi-geneid:7876863	2.7.7.6	64484
ckp:ckrop_1864	ncbi-geneid:7876869	5.1.3.9	51366
ckp:ckrop_1865	ncbi-geneid:7876870	2.7.1.2	53067
ckp:ckrop_1866	ncbi-geneid:7876871	3.5.1.25	51556|51338
ckp:ckrop_1869	ncbi-geneid:7876872	3.5.99.6	100950
ckp:ckrop_1871	ncbi-geneid:7876874	4.2.1.52	51569
ckp:ckrop_1872	ncbi-geneid:7876875	3.2.1.18	50939|49899|49899
ckp:ckrop_1882	ncbi-geneid:7876888	2.5.1.30	48576
ckp:ckrop_1883	ncbi-geneid:7876889	2.1.1	53335
ckp:ckrop_1884	ncbi-geneid:7876890	2.4.1.-	53756
ckp:ckrop_1886	ncbi-geneid:7876892	4.1.1.71|2.2.1.9	52518|52518
ckp:ckrop_1887	ncbi-geneid:7876893	4.2.1.113	51604
ckp:ckrop_1888	ncbi-geneid:7876894	4.1.3.36	52096
ckp:ckrop_1893	ncbi-geneid:7876170	6.2.1.26	56801
ckp:ckrop_1897	ncbi-geneid:7876174	5.1.3.13	51182
ckp:ckrop_1898	ncbi-geneid:7876175	4.2.1.46	51735
ckp:ckrop_1905	ncbi-geneid:7876182	5.4.3.8	53383|53098
ckp:ckrop_1909	ncbi-geneid:7876186	4.2.1.24	51569
ckp:ckrop_1910	ncbi-geneid:7876187	4.2.1.75|2.1.1.107	69618|53790
ckp:ckrop_1911	ncbi-geneid:7876188	2.5.1.61	53850|54782
ckp:ckrop_1912	ncbi-geneid:7876189	1.2.1.70	69742|69075|51735
ckp:ckrop_1917	ncbi-geneid:7876193	1.5.1.2	48179|51735
ckp:ckrop_1919	ncbi-geneid:7876195	3.6.1.11|3.6.1.40	53067|53067
ckp:ckrop_1924	ncbi-geneid:7876200	2.7.13.3	55874|47384
ckp:ckrop_1925	ncbi-geneid:7876201	5.4.2.1
ckp:ckrop_1928	ncbi-geneid:7876204	6.2.1.3	56801
ckp:ckrop_1929	ncbi-geneid:7876205	1.1.1.158	56194|56176
ckp:ckrop_1943	ncbi-geneid:7876218	3.6.3.4	56784|81653|81665
ckp:ckrop_1951	ncbi-geneid:7876224	1.3.99.1	46548|54292
ckp:ckrop_1952	ncbi-geneid:7876225	1.3.99.1	51905|46977|56425
ckp:ckrop_1956	ncbi-geneid:7876229	2.3.3.9	51645
ckp:ckrop_1958	ncbi-geneid:7876230	4.1.3.1	51621
ckp:ckrop_1962	ncbi-geneid:7876234	3.1.1.1	53474
ckp:ckrop_1963	ncbi-geneid:7876235	3.1.1.1	53474
ckp:ckrop_1966	ncbi-geneid:7876238	3.6.3.34	52540
ckp:ckrop_1969	ncbi-geneid:7876241	1.8.1.4	51905|55424
ckp:ckrop_1976	ncbi-geneid:7876248	2.7.7.7	52540
ckp:ckrop_1977	ncbi-geneid:7876249	4.6.1.1	55073|158472
ckp:ckrop_1979	ncbi-geneid:7876575	1.1.1.157	51735|48179
ckp:ckrop_1985	ncbi-geneid:7876581	3.2.1.21	51445
ckp:ckrop_1988	ncbi-geneid:7876584	5.99.1.2	56712
ckp:ckrop_2005	ncbi-geneid:7876600	4.2.99.18	48150
ckp:ckrop_2048	ncbi-geneid:7876642	3.6.3.4	56784|81653|55008|81665
ckp:ckrop_2067	ncbi-geneid:7876901	4.1.1.1|4.1.1.74	52518|52518|52467
ckp:ckrop_2079	ncbi-geneid:7876911	3.6.4.12	52540|48024
ckp:ckrop_2091	ncbi-geneid:7876922	3.4.21.89	51306
ckp:ckrop_2092	ncbi-geneid:7876923	6.1.1.4	52374|50677|47323
ckp:ckrop_2103	ncbi-geneid:7876934	2.7.7.25	81891|81301
ckp:ckrop_2108	ncbi-geneid:7876939	1.8.1.9	51905
ckp:ckrop_2110	ncbi-geneid:7876941	3.5.1.28	53187|47090|47090
ckp:ckrop_2116	ncbi-geneid:7876946	2.1.1.170	53335
ckp:ckrop_2120	ncbi-geneid:7876950	3.1.26.5	54211
