# Supplementary material for: Tracing the Repertoire of Promiscuous Enzymes along the Metabolic Pathways in Archaeal Organisms
Source: Life (Basel). 2017 Jul 13;7(3):30. doi: 10.3390/life7030030 (PMC5617955; doi:10.3390/life7030030)
Supplement: Supplementary file 1 [file life-07-00030-s001.zip › Table_S2/cla.txt]

KEGGID	NCBIGI	ECs	SFamilyID
cla:Cla_0002	ncbi-geneid:7410563	2.7.7.7	55979|55979|55979
cla:Cla_0003	ncbi-geneid:7410564	5.99.1.3	56719|55874|54211
cla:Cla_0004	ncbi-geneid:7410565	3.5.4.4	51556
cla:Cla_0006	ncbi-geneid:7410567	1.7.1.13	55620
cla:Cla_0010	ncbi-geneid:7410571	3.11.1.2	82057
cla:Cla_0011	ncbi-geneid:7410572	2.1.1.148	69796
cla:Cla_0012	ncbi-geneid:7410573	6.3.4.2	52540|52317
cla:Cla_0013	ncbi-geneid:7410574	3.1.-.-	64182
cla:Cla_0017	ncbi-geneid:7410578	5.4.99.12	55120|55174
cla:Cla_0018	ncbi-geneid:7410579	3.1.-.-	56281
cla:Cla_0019	ncbi-geneid:7410580	2.1.1.182	53335
cla:Cla_0021	ncbi-geneid:7410582	2.1.1.-	102114
cla:Cla_0023	ncbi-geneid:7410584	5.4.99.12	55120
cla:Cla_0024	ncbi-geneid:7410585	4.3.2.2	48557
cla:Cla_0025	ncbi-geneid:7410586	1.17.4.1	51998|48168
cla:Cla_0028	ncbi-geneid:7410589	6.1.1.3	55681|55186|52954
cla:Cla_0033	ncbi-geneid:7410594	3.6.3.-	52540
cla:Cla_0036	ncbi-geneid:7410597	6.5.1.1	56091|50249
cla:Cla_0038	ncbi-geneid:7410599	3.6.3.-	52540
cla:Cla_0041	ncbi-geneid:7410602	3.5.2.3	51556
cla:Cla_0045	ncbi-geneid:7410606	3.1.11.2	56219
cla:Cla_0048	ncbi-geneid:7410609	1.17.4.2	51998
cla:Cla_0049	ncbi-geneid:7410610	1.97.1.4	102114
cla:Cla_0050	ncbi-geneid:7410611	1.15.1.1	54719|46609
cla:Cla_0052	ncbi-geneid:7410613	6.3.3.1	55326|56042
cla:Cla_0053	ncbi-geneid:7410614	2.7.1.24	52540
cla:Cla_0054	ncbi-geneid:7410615	5.1.1.7	54506|54506
cla:Cla_0079	ncbi-geneid:7411311	5.1.1.3	53681|53681
cla:Cla_0080	ncbi-geneid:7411312	3.5.1.1	53774
cla:Cla_0083	ncbi-geneid:7411315	3.1.26.4	53098
cla:Cla_0085	ncbi-geneid:7411317	4.3.1.17	143548
cla:Cla_0086	ncbi-geneid:7411318	3.4.11.18	55920
cla:Cla_0088	ncbi-geneid:7411320	1.11.1.5	46626|46626
cla:Cla_0095	ncbi-geneid:7411327	2.7.7.6	56553|55257|47789
cla:Cla_0097	ncbi-geneid:7411329	2.4.2.17	53850|54913
cla:Cla_0098	ncbi-geneid:7411330	1.1.1.23	53720
cla:Cla_0099	ncbi-geneid:7411331	4.2.1.19|3.1.3.15	56784|54211|54211
cla:Cla_0101	ncbi-geneid:7411333	2.4.2.-	52317
cla:Cla_0102	ncbi-geneid:7411334	5.3.1.16	51366
cla:Cla_0103	ncbi-geneid:7411335	4.1.3.-	51366
cla:Cla_0104	ncbi-geneid:7411336	3.5.4.19|3.6.1.31	141734|101386
cla:Cla_0112	ncbi-geneid:7411344	6.3.2.13	53623|53244
cla:Cla_0115	ncbi-geneid:7411347	2.5.1.10	48576
cla:Cla_0116	ncbi-geneid:7411348	2.2.1.1	52518|52518|52922
cla:Cla_0122	ncbi-geneid:7411354	1.15.1.1	49329
cla:Cla_0126	ncbi-geneid:7411358	3.2.2.-	52141
cla:Cla_0127	ncbi-geneid:7411359	2.7.13.3	55874|47384
cla:Cla_0131	ncbi-geneid:7411363	3.2.2.-	48150
cla:Cla_0140	ncbi-geneid:7411372	4.3.1.1	48557
cla:Cla_0152	ncbi-geneid:7411384	4.2.1.11	51604|54826
cla:Cla_0156	ncbi-geneid:7411388	1.1.1.158	56194|56176
cla:Cla_0158	ncbi-geneid:7411390	3.1.3.7	56655
cla:Cla_0160	ncbi-geneid:7411392	2.8.1.6	102114
cla:Cla_0161	ncbi-geneid:7410884	5.99.1.2	56712|57783|57783
cla:Cla_0169	ncbi-geneid:7410892	4.1.3.-|2.5.1.56	51569|51269
cla:Cla_0173	ncbi-geneid:7410896	3.6.1.11|3.6.1.40	53067|53067|109604
cla:Cla_0176	ncbi-geneid:7410899	4.1.2.25	55620
cla:Cla_0178	ncbi-geneid:7410901	1.11.1.5	46626|46626
cla:Cla_0186	ncbi-geneid:7410909	2.1.2.9	53328|50486
cla:Cla_0192	ncbi-geneid:7410915	3.6.3.14	47928
cla:Cla_0193	ncbi-geneid:7410916	3.6.3.14	52540|47917|50615
cla:Cla_0194	ncbi-geneid:7410917	3.6.3.14	52943
cla:Cla_0195	ncbi-geneid:7410918	3.6.3.14	52540|47917|50615
cla:Cla_0196	ncbi-geneid:7410919	3.6.3.14	51344
cla:Cla_0203	ncbi-geneid:7410926	5.2.1.8	54534
cla:Cla_0204	ncbi-geneid:7410927	2.3.1.39	52151|55048
cla:Cla_0205	ncbi-geneid:7410928	3.2.2.16|3.2.2.9	53167
cla:Cla_0210	ncbi-geneid:7410933	1.-.-.-	51395
cla:Cla_0216	ncbi-geneid:7410939	1.3.1.12	51735|48179
cla:Cla_0218	ncbi-geneid:7410941	3.5.1.-	54211|54211
cla:Cla_0220	ncbi-geneid:7410943	2.7.1.39	55060|54211
cla:Cla_0227	ncbi-geneid:7410950	3.5.4.26|1.1.1.193	53927|53597
cla:Cla_0228	ncbi-geneid:7410951	3.4.21.-	52096
cla:Cla_0229	ncbi-geneid:7410952	3.8.1.-	51556|51338
cla:Cla_0230	ncbi-geneid:7410953	4.2.1.10	52304
cla:Cla_0231	ncbi-geneid:7410954	3.4.11.9	55920|53092
cla:Cla_0232	ncbi-geneid:7410955	2.7.6.3	55083
cla:Cla_0240	ncbi-geneid:7410963	2.1.1.61|2.8.1.-	52402
cla:Cla_0242	ncbi-geneid:7410965	3.1.3.27	101307
cla:Cla_0243	ncbi-geneid:7410152	2.7.7.4	52374|88697
cla:Cla_0245	ncbi-geneid:7410154	2.7.7.60|4.6.1.12	69765|53448
cla:Cla_0249	ncbi-geneid:7410158	5.3.1.9	53697
cla:Cla_0250	ncbi-geneid:7410159	2.7.7.9	53448
cla:Cla_0257	ncbi-geneid:7410166	6.3.4.-	52402
cla:Cla_0266	ncbi-geneid:7410175	6.3.2.9	53244|53623
cla:Cla_0268	ncbi-geneid:7410177	5.4.2.1	64158|53649
cla:Cla_0269	ncbi-geneid:7410178	1.1.1.100	51735
cla:Cla_0270	ncbi-geneid:7410179	2.7.8.7	56214
cla:Cla_0273	ncbi-geneid:7410182	1.11.1.6	56634
cla:Cla_0275	ncbi-geneid:7410184	4.3.2.1	48557
cla:Cla_0279	ncbi-geneid:7410188	4.4.1.8	53383
cla:Cla_0280	ncbi-geneid:7410189	4.3.2.2	48557
cla:Cla_0284	ncbi-geneid:7410193	3.5.99.2	48613
cla:Cla_0286	ncbi-geneid:7410195	2.3.1.41|2.3.1.179	53901|53901
cla:Cla_0287	ncbi-geneid:7410196	6.4.1.2	52096
cla:Cla_0294	ncbi-geneid:7410202	5.3.1.13	53697
cla:Cla_0317	ncbi-geneid:7410225	2.7.1.25	52540
cla:Cla_0334	ncbi-geneid:7410242	1.3.99.1	51905|46977|56425
cla:Cla_0335	ncbi-geneid:7410243	1.3.99.1	46548|54292
cla:Cla_0343	ncbi-geneid:7410251	1.-.-.-	50129|51735
cla:Cla_0344	ncbi-geneid:7410252	3.1.21.3	52540|52540
cla:Cla_0347	ncbi-geneid:7410255	3.1.21.3	116734|116734
cla:Cla_0351	ncbi-geneid:7410259	2.-.-.-	54690
cla:Cla_0354	ncbi-geneid:7410262	4.1.1.-	51419|50621
cla:Cla_0355	ncbi-geneid:7410263	1.2.1.2	81342
cla:Cla_0358	ncbi-geneid:7410266	1.2.1.2	53706|50692
cla:Cla_0359	ncbi-geneid:7410267	1.2.1.2	54862
cla:Cla_0362	ncbi-geneid:7410270	2.7.9.3	56042|55326
cla:Cla_0363	ncbi-geneid:7410271	1.5.1.12|1.5.99.8	53720|51730
cla:Cla_0368	ncbi-geneid:7410276	6.3.4.4	52540
cla:Cla_0372	ncbi-geneid:7410280	6.3.5.5	52317|52021
cla:Cla_0374	ncbi-geneid:7410282	1.9.3.1	81442
cla:Cla_0375	ncbi-geneid:7410283	1.9.3.1	46626
cla:Cla_0377	ncbi-geneid:7410285	1.9.3.1	46626|46626
cla:Cla_0382	ncbi-geneid:7410290	3.1.11.5	52540|52980
cla:Cla_0387	ncbi-geneid:7410295	3.1.3.18	56784
cla:Cla_0388	ncbi-geneid:7410296	1.2.7.-	52518|53323|52518|52922|54862
cla:Cla_0405	ncbi-geneid:7410313	2.7.4.16	55326|56042
cla:Cla_0406	ncbi-geneid:7411049	4.2.1.70|5.4.99.12	55120
cla:Cla_0414	ncbi-geneid:7411151	1.12.5.1	56770
cla:Cla_0415	ncbi-geneid:7411152	5.3.1.1	51351
cla:Cla_0416	ncbi-geneid:7411153	2.7.2.3	53748
cla:Cla_0417	ncbi-geneid:7411154	1.2.1.59|1.2.1.12	55347|51735
cla:Cla_0418	ncbi-geneid:7411155	2.7.7.18	52374
cla:Cla_0424	ncbi-geneid:7411161	4.2.1.2	48557
cla:Cla_0425	ncbi-geneid:7411162	2.6.1.16	53697|56235
cla:Cla_0429	ncbi-geneid:7411166	2.4.2.22	53271
cla:Cla_0430	ncbi-geneid:7411167	1.7.2.3	53706|50692
cla:Cla_0449	ncbi-geneid:7411186	2.7.7.6	64484
cla:Cla_0450	ncbi-geneid:7411187	2.7.7.6	64484
cla:Cla_0458	ncbi-geneid:7411195	1.5.1.7	51735
cla:Cla_0470	ncbi-geneid:7411207	2.7.7.7	52540
cla:Cla_0472	ncbi-geneid:7411209	3.6.3.4	56784|81653|55008|81665
cla:Cla_0475	ncbi-geneid:7411212	3.1.3.-	56784
cla:Cla_0476	ncbi-geneid:7411213	5.1.3.20	51735
cla:Cla_0477	ncbi-geneid:7411214	2.7.1.-|2.7.7	53613|52374
cla:Cla_0478	ncbi-geneid:7411215	5.-.-.-	53697
cla:Cla_0479	ncbi-geneid:7411216	2.7.1.40	51621|52935|50800
cla:Cla_0480	ncbi-geneid:7411217	1.1.5.4	51905
cla:Cla_0481	ncbi-geneid:7411218	2.7.1.33
cla:Cla_0485	ncbi-geneid:7411222	6.3.5.6|6.3.5.7	141000
cla:Cla_0488	ncbi-geneid:7411225	6.1.1.6	55681|50249
cla:Cla_0489	ncbi-geneid:7409905	2.1.2.1	53383
cla:Cla_0492	ncbi-geneid:7411052	1.1.1.25	51735|53223
cla:Cla_0495	ncbi-geneid:7411055	2.7.13.3	55874|47384
cla:Cla_0498	ncbi-geneid:7411058	3.1.25.-	82771|46600|47781
cla:Cla_0501	ncbi-geneid:7411061	6.3.5.2	52317|52402|54810
cla:Cla_0504	ncbi-geneid:7411064	6.3.4.13	56059|52440|51246
cla:Cla_0508	ncbi-geneid:7411068	2.7.7.8	54211|54211|55666|55666|46915|54791|50249
cla:Cla_0527	ncbi-geneid:7411087	1.2.1.11	55347|51735
cla:Cla_0529	ncbi-geneid:7411089	4.1.1.37	51726
cla:Cla_0533	ncbi-geneid:7411093	6.1.1.11	55681|46589
cla:Cla_0534	ncbi-geneid:7411094	6.1.1.2	52374
cla:Cla_0535	ncbi-geneid:7411095	2.7.1.71	52540
cla:Cla_0539	ncbi-geneid:7411099	2.5.1.55	51569
cla:Cla_0540	ncbi-geneid:7411100	2.5.1.9|2.5.1.78	52121
cla:Cla_0542	ncbi-geneid:7411102	4.1.1.23	51366
cla:Cla_0545	ncbi-geneid:7411105	2.1.2.3|3.5.4.10	53927|52335
cla:Cla_0547	ncbi-geneid:7411107	6.3.5.3	56042|55326|55326|56042
cla:Cla_0552	ncbi-geneid:7411112	3.1.26.5	54211
cla:Cla_0555	ncbi-geneid:7411115	2.7.7.7	52141
cla:Cla_0557	ncbi-geneid:7411117	3.1.2.-	54637
cla:Cla_0562	ncbi-geneid:7411122	3.4.13.3	53187
cla:Cla_0569	ncbi-geneid:7411129	2.1.1.-	53335
cla:Cla_0579	ncbi-geneid:7410645	5.4.3.8	53383
cla:Cla_0581	ncbi-geneid:7410647	1.5.1.5|3.5.4.9	51735|53223
cla:Cla_0582	ncbi-geneid:7410648	3.4.21.89	51306
cla:Cla_0583	ncbi-geneid:7410649	2.6.1.1	53383
cla:Cla_0584	ncbi-geneid:7410650	2.4.2.29	51713
cla:Cla_0587	ncbi-geneid:7410653	6.4.1.1	56059|52440|51246
cla:Cla_0589	ncbi-geneid:7410655	2.3.2.8	55729
cla:Cla_0595	ncbi-geneid:7410661	2.7.13.3	55874|47384
cla:Cla_0597	ncbi-geneid:7410663	2.1.1.-	75217
cla:Cla_0598	ncbi-geneid:7410664	3.6.3.21	52540
cla:Cla_0601	ncbi-geneid:7410667	6.1.1.14	109604
cla:Cla_0604	ncbi-geneid:7410670	3.5.4.25|4.1.99.12	55821|142695
cla:Cla_0609	ncbi-geneid:7410675	4.2.1.70|5.4.99.12	55120|55174
cla:Cla_0611	ncbi-geneid:7410677	2.1.1.33	53335
cla:Cla_0615	ncbi-geneid:7410681	2.7.4.22	53633
cla:Cla_0616	ncbi-geneid:7410682	2.7.7.6	63562
cla:Cla_0617	ncbi-geneid:7410683	3.1.7.2|2.7.6.5	109604|81301|81271|55021
cla:Cla_0618	ncbi-geneid:7410684	6.1.1.1	52374|55174
cla:Cla_0619	ncbi-geneid:7410685	1.13.12.16
cla:Cla_0620	ncbi-geneid:7410686	3.5.1.28	53187
cla:Cla_0623	ncbi-geneid:7410689	3.4.24.-	50156
cla:Cla_0625	ncbi-geneid:7410691	1.1.1.159	51735
cla:Cla_0626	ncbi-geneid:7410692	4.2.1.52	51569
cla:Cla_0628	ncbi-geneid:7410694	1.3.3.1	51395
cla:Cla_0629	ncbi-geneid:7410695	3.6.3.-	52540|90123
cla:Cla_0630	ncbi-geneid:7410696	6.1.1.16	52374|47323
cla:Cla_0634	ncbi-geneid:7410700	6.3.2.4	56059|52440
cla:Cla_0637	ncbi-geneid:7410703	6.3.2.10	53623|53244
cla:Cla_0639	ncbi-geneid:7410705	2.3.1.8	53659
cla:Cla_0640	ncbi-geneid:7410706	2.7.2.1	53067|53067
cla:Cla_0645	ncbi-geneid:7410711	6.1.1.9	52374|50677|47323|46589
cla:Cla_0647	ncbi-geneid:7410713	3.6.1.1	50324
cla:Cla_0648	ncbi-geneid:7410714	2.7.4.3	52540
cla:Cla_0649	ncbi-geneid:7410715	6.1.1.12	55681|55261|50249
cla:Cla_0650	ncbi-geneid:7410716	2.7.1.23	111331
cla:Cla_0653	ncbi-geneid:7409987	3.1.21.-	51556
cla:Cla_0654	ncbi-geneid:7409988	3.2.1.-	53955|54106
cla:Cla_0661	ncbi-geneid:7409995	2.4.2.-	56601|56519
cla:Cla_0662	ncbi-geneid:7409996	5.-.-.-	111337
cla:Cla_0667	ncbi-geneid:7410001	1.3.99.22	102114
cla:Cla_0668	ncbi-geneid:7410002	3.6.1.-	55811
cla:Cla_0669	ncbi-geneid:7410003	2.7.2.4	53633|55021|55021
cla:Cla_0672	ncbi-geneid:7410006	2.5.1.15	51717
cla:Cla_0673	ncbi-geneid:7410007	6.5.1.2
cla:Cla_0675	ncbi-geneid:7410009	2.7.1.26|2.7.7.2	82114|52374
cla:Cla_0678	ncbi-geneid:7410012	3.4.11.1	53187|52949
cla:Cla_0680	ncbi-geneid:7410014	2.4.2.7	53271
cla:Cla_0682	ncbi-geneid:7410016	5.3.1.6	89623
cla:Cla_0683	ncbi-geneid:7410017	3.1.1.61	52738
cla:Cla_0684	ncbi-geneid:7410018	2.1.1.80	53335|47757
cla:Cla_0688	ncbi-geneid:7410022	3.6.1.-|3.6.4.12	52540|50249
cla:Cla_0692	ncbi-geneid:7410026	3.6.3.-	52540
cla:Cla_0696	ncbi-geneid:7410030	4.2.3.4	56796
cla:Cla_0698	ncbi-geneid:7410032	1.8.-.-	102114
cla:Cla_0699	ncbi-geneid:7410033	3.4.24.-	52540|140990
cla:Cla_0705	ncbi-geneid:7410039	2.3.1.51	69593
cla:Cla_0707	ncbi-geneid:7410041	6.3.5.3	52317
cla:Cla_0708	ncbi-geneid:7410042	6.3.5.3	82697
cla:Cla_0709	ncbi-geneid:7410043	6.3.2.6	56104
cla:Cla_0710	ncbi-geneid:7410044	3.4.21.102	52096|50156
cla:Cla_0712	ncbi-geneid:7410046	1.12.5.1	56770
cla:Cla_0713	ncbi-geneid:7410047	1.12.5.1	56762
cla:Cla_0715	ncbi-geneid:7410049	3.4.24.-	53163
cla:Cla_0717	ncbi-geneid:7410051	6.1.1.17	52374|48163
cla:Cla_0719	ncbi-geneid:7410053	3.2.1.-	53955
cla:Cla_0722	ncbi-geneid:7410056	3.1.3.11	56655
cla:Cla_0724	ncbi-geneid:7410058	6.1.1.10	52374|47323|50249
cla:Cla_0733	ncbi-geneid:7410067	3.1.3.-
cla:Cla_0734	ncbi-geneid:7410068	5.1.1.13	53681|53681
cla:Cla_0736	ncbi-geneid:7410070	2.5.1.7	55205
cla:Cla_0742	ncbi-geneid:7410076	4.1.1.-	52507
cla:Cla_0743	ncbi-geneid:7410077	2.7.7.3	52374
cla:Cla_0744	ncbi-geneid:7410078	2.7.4.9	52540
cla:Cla_0745	ncbi-geneid:7410079	6.1.1.21	55681|52954
cla:Cla_0746	ncbi-geneid:7410080	4.1.1.19	51419|50621
cla:Cla_0747	ncbi-geneid:7410081	2.3.1.30	51161
cla:Cla_0748	ncbi-geneid:7410082	2.4.1.227	53756
cla:Cla_0751	ncbi-geneid:7410085	3.6.3.-	52540
cla:Cla_0754	ncbi-geneid:7410088	6.3.4.5	69864|52402
cla:Cla_0756	ncbi-geneid:7410090	3.4.25.1|3.4.25.2	56235
cla:Cla_0766	ncbi-geneid:7410100	4.1.1.-	50475|143968|143968
cla:Cla_0767	ncbi-geneid:7410101	2.5.1.61	53850|54782
cla:Cla_0769	ncbi-geneid:7410103	6.1.1.15	55681|52954|55826
cla:Cla_0770	ncbi-geneid:7410104	1.2.1.70	69742|51735|69075
cla:Cla_0771	ncbi-geneid:7410105	2.5.1.90	48576
cla:Cla_0774	ncbi-geneid:7410108	3.1.3.18	56784
cla:Cla_0779	ncbi-geneid:7410113	3.4.21.107	50494|50156|50156
cla:Cla_0781	ncbi-geneid:7410115	2.7.13.3	55874|47384
cla:Cla_0782	ncbi-geneid:7410116	3.6.1.-|3.6.4.12	52540
cla:Cla_0783	ncbi-geneid:7410117	1.11.1.15	52833
cla:Cla_0786	ncbi-geneid:7410120	1.8.4.11	55068
cla:Cla_0798	ncbi-geneid:7410132	3.6.3.27	52540
cla:Cla_0804	ncbi-geneid:7410138	1.16.3.1	47240
cla:Cla_0811	ncbi-geneid:7410145	2.3.1.-	51161
cla:Cla_0812	ncbi-geneid:7410146	2.2.1.6	55021|55021
cla:Cla_0813	ncbi-geneid:7410147	2.2.1.6	52518|52518|52467
cla:Cla_0814	ncbi-geneid:7410148	1.2.7.3	53323
cla:Cla_0815	ncbi-geneid:7410149	1.2.7.3	52518
cla:Cla_0816	ncbi-geneid:7410150	1.2.7.3	52518|52922
cla:Cla_0817	ncbi-geneid:7410151	1.2.7.3	54862
cla:Cla_0818	ncbi-geneid:7410398	1.1.1.37	51735|56327
cla:Cla_0892	ncbi-geneid:7410472	2.7.7.7	89550
cla:Cla_0895	ncbi-geneid:7410475	3.5.1.53	56317
cla:Cla_0900	ncbi-geneid:7410480	6.3.1.5	52402
cla:Cla_0902	ncbi-geneid:7410482	4.2.3.1	53686
cla:Cla_0903	ncbi-geneid:7410483	2.7.7.38	53448
cla:Cla_0906	ncbi-geneid:7410486	1.8.1.8	74863|52833
cla:Cla_0908	ncbi-geneid:7410488	1.6.99.3	51905|51905
cla:Cla_0913	ncbi-geneid:7410493	4.1.2.13	51569
cla:Cla_0915	ncbi-geneid:7410495	4.2.99.18	48150
cla:Cla_0918	ncbi-geneid:7410498	3.6.3.-	52540
cla:Cla_0921	ncbi-geneid:7410501	2.3.1.40|6.2.1.20	56801|103473|69593
cla:Cla_0922	ncbi-geneid:7410502	1.8.1.9	51905
cla:Cla_0926	ncbi-geneid:7410506	4.1.1.48	51366
cla:Cla_0928	ncbi-geneid:7410508	2.9.1.-	52821|52540
cla:Cla_0930	ncbi-geneid:7410510	1.1.1.262	53659
cla:Cla_0931	ncbi-geneid:7410511	2.6.99.2	63892
cla:Cla_0932	ncbi-geneid:7410512	3.6.1.11|3.6.1.40	53067|53067
cla:Cla_0945	ncbi-geneid:7410525	3.1.-.-	53098
cla:Cla_0948	ncbi-geneid:7410528	1.1.1.86	51735|48179
cla:Cla_0949	ncbi-geneid:7410529	3.1.-.-	50249
cla:Cla_0950	ncbi-geneid:7410530	2.7.7.7	52540
cla:Cla_0958	ncbi-geneid:7410538	1.5.1.2	48179|51735
cla:Cla_0961	ncbi-geneid:7410541	3.4.21.53	54211|52540|88697
cla:Cla_0965	ncbi-geneid:7410545	4.3.1.19	53686|55021
cla:Cla_0969	ncbi-geneid:7410549	2.1.1.35	53335
cla:Cla_0973	ncbi-geneid:7410553	2.1.1.63	46767|53155
cla:Cla_0975	ncbi-geneid:7410555	4.2.1.70|5.4.99.12	55120
cla:Cla_0978	ncbi-geneid:7410558	2.5.1.31	64005
cla:Cla_0980	ncbi-geneid:7410560	4.1.1.36|6.3.2.5	102645|52507
cla:Cla_0981	ncbi-geneid:7410561	2.3.1.157|2.7.7.23	53448|51161
cla:Cla_0984	ncbi-geneid:7410719	2.6.1.85|4.1.3.38	56322|56752
cla:Cla_0985	ncbi-geneid:7410720	2.6.1.85	52317
cla:Cla_0990	ncbi-geneid:7410725	2.5.1.54	51569
cla:Cla_0993	ncbi-geneid:7410728	2.1.1.31	75217
cla:Cla_0998	ncbi-geneid:7410733	4.2.1.70	55120
cla:Cla_1002	ncbi-geneid:7410737	6.1.1.14	55681
cla:Cla_1004	ncbi-geneid:7410739	4.1.1.21|5.4.99.18	52255
cla:Cla_1005	ncbi-geneid:7410740	3.4.-.-	51412
cla:Cla_1007	ncbi-geneid:7410742	6.3.1.2	55931|54368
cla:Cla_1008	ncbi-geneid:7410743	3.5.1.10|2.7.7.72|3.1.3.-|3.1.4	53328|81891|81301|55021
cla:Cla_1018	ncbi-geneid:7410753	1.7.99.4	53706|50692
cla:Cla_1022	ncbi-geneid:7410757	2.7.4.1	56024|143724|56024|140356
cla:Cla_1024	ncbi-geneid:7410759	1.7.2.2	48695
cla:Cla_1027	ncbi-geneid:7410761	2.7.7.7
cla:Cla_1028	ncbi-geneid:7410762	5.1.3.1	51366
cla:Cla_1033	ncbi-geneid:7410767	3.6.1.45	55811
cla:Cla_1039	ncbi-geneid:7410773	3.6.4.-	52540|52540|52540|143517|141259
cla:Cla_1042	ncbi-geneid:7410776	6.3.2.17|6.3.2.12	53623|53244
cla:Cla_1045	ncbi-geneid:7410779	6.1.1.4	52374|50677|47323
cla:Cla_1050	ncbi-geneid:7410784	2.3.1.-	56317
cla:Cla_1051	ncbi-geneid:7410785	2.5.1.6	55973|55973|55973
cla:Cla_1053	ncbi-geneid:7410787	2.1.3.2	53671
cla:Cla_1054	ncbi-geneid:7410788	3.4.24.-	55486
cla:Cla_1056	ncbi-geneid:7410790	3.6.4.12	52540
cla:Cla_1057	ncbi-geneid:7410791	4.2.1.70|5.4.99.12	55120
cla:Cla_1059	ncbi-geneid:7410793	2.7.1.148	54211|55060
cla:Cla_1064	ncbi-geneid:7410798	2.3.2.6	55729
cla:Cla_1068	ncbi-geneid:7410802	2.4.1.129	56601|56519
cla:Cla_1069	ncbi-geneid:7410803	4.99.1.1	53800
cla:Cla_1072	ncbi-geneid:7410806	6.1.1.7	55681|101353|55186|50447
cla:Cla_1074	ncbi-geneid:7410808	2.4.1.129|3.4	56601|53955
cla:Cla_1077	ncbi-geneid:7410811	1.5.99.6	51905
cla:Cla_1078	ncbi-geneid:7410812	3.6.3.4	56784|81653|55008|81665
cla:Cla_1082	ncbi-geneid:7410816	5.2.1.8	50891
cla:Cla_1087	ncbi-geneid:7410821	6.1.1.19	52374|47323|55190
cla:Cla_1089	ncbi-geneid:7410823	2.7.4.8	52540
cla:Cla_1092	ncbi-geneid:7410826	3.6.3.-	52540
cla:Cla_1095	ncbi-geneid:7410829	1.10.2.2	46626|46626
cla:Cla_1096	ncbi-geneid:7410830	1.10.2.2	81342|81648
cla:Cla_1097	ncbi-geneid:7410831	1.10.2.2	50022
cla:Cla_1099	ncbi-geneid:7410833	2.5.1.9	63380|63380
cla:Cla_1102	ncbi-geneid:7410836	2.7.13.3	55874|47384
cla:Cla_1121	ncbi-geneid:7410855	4.2.1.75	69618
cla:Cla_1122	ncbi-geneid:7410856	2.5.1.3	51391
cla:Cla_1123	ncbi-geneid:7410857	2.7.1.50	53613
cla:Cla_1124	ncbi-geneid:7410858	2.7.4.7|2.7.1.49	53613
cla:Cla_1125	ncbi-geneid:7410859	3.1.3.48	52788
cla:Cla_1127	ncbi-geneid:7410861	2.1.1.170	53335
cla:Cla_1128	ncbi-geneid:7410862	3.5.4.25	142695
cla:Cla_1129	ncbi-geneid:7410863	4.2.1.24	51569
cla:Cla_1131	ncbi-geneid:7410865	1.3.99.22	102114
cla:Cla_1134	ncbi-geneid:7410868	5.1.1.1	51419|50621
cla:Cla_1142	ncbi-geneid:7410876	5.99.1.3	56719|101904
cla:Cla_1146	ncbi-geneid:7410880	2.5.1.3	51391
cla:Cla_1149	ncbi-geneid:7410883	2.7.7.-	69572
cla:Cla_1152	ncbi-geneid:7410316	3.5.1.18	53187|55031
cla:Cla_1154	ncbi-geneid:7410318	3.5.1.-	52467
cla:Cla_1157	ncbi-geneid:7410321	6.3.2.8	53623|51984|53244
cla:Cla_1159	ncbi-geneid:7410323	1.1.1.205	51412|54631
cla:Cla_1160	ncbi-geneid:7410324	6.3.5.6|6.3.5.7	75304
cla:Cla_1161	ncbi-geneid:7410325	6.1.1.5	52374|47323|50677
cla:Cla_1171	ncbi-geneid:7410335	2.6.1.21	56752
cla:Cla_1175	ncbi-geneid:7410339	2.1.1.-	53335|81799
cla:Cla_1176	ncbi-geneid:7410340	4.1.2.17	53639
cla:Cla_1180	ncbi-geneid:7410344	2.4.2.11	51690|54675
cla:Cla_1181	ncbi-geneid:7410345	1.17.7.1	51717|56014
cla:Cla_1182	ncbi-geneid:7410346	3.6.4.-	52540
cla:Cla_1186	ncbi-geneid:7410350	3.1.25.-	52540|52540|46600
cla:Cla_1188	ncbi-geneid:7410352	1.1.1.95	51735|52283|143548|55021
cla:Cla_1190	ncbi-geneid:7410354	1.17.1.2	50249|50249|50249|50249|50249|50249
cla:Cla_1192	ncbi-geneid:7410356	2.5.1.19	55205
cla:Cla_1193	ncbi-geneid:7410357	6.1.1.20	50249|55681|54991|46955|56037
cla:Cla_1194	ncbi-geneid:7410358	6.1.1.20	55681|46589
cla:Cla_1196	ncbi-geneid:7410360	4.1.1.49	53795|68923
cla:Cla_1197	ncbi-geneid:7410361	6.4.1.1	51569|89000|51230
cla:Cla_1201	ncbi-geneid:7410365	3.6.3.14	81333
cla:Cla_1205	ncbi-geneid:7410369	3.5.2.3	51556|51338
cla:Cla_1206	ncbi-geneid:7410370	1.1.1.94	48179|51735
cla:Cla_1207	ncbi-geneid:7410371	6.3.5.6|6.3.5.7	55931|89095
cla:Cla_1208	ncbi-geneid:7410372	3.6.3.14	81336
cla:Cla_1213	ncbi-geneid:7410377	6.3.3.2	100950
cla:Cla_1218	ncbi-geneid:7410382	1.1.99.14|1.1.3.15	55103|56176
cla:Cla_1222	ncbi-geneid:7410386	1.11.1.-	52833
cla:Cla_1223	ncbi-geneid:7410387	3.6.1.-|3.6.4.12	52540|48024
cla:Cla_1224	ncbi-geneid:7410388	2.5.1.47	53686
cla:Cla_1226	ncbi-geneid:7410390	2.4.-.-	53756
cla:Cla_1228	ncbi-geneid:7410392	1.1.1.125	51735
cla:Cla_1229	ncbi-geneid:7410393	2.7.7.43	53448
cla:Cla_1233	ncbi-geneid:7410966	2.1.2.9	53328|50486
cla:Cla_1235	ncbi-geneid:7410968	2.5.1.56	51569|51269
cla:Cla_1236	ncbi-geneid:7410969	2.1.2.9	53328|50486
cla:Cla_1247	ncbi-geneid:7410980	2.4.-.-	53756
cla:Cla_1249	ncbi-geneid:7410982	5.1.3.2	51735
cla:Cla_1258	ncbi-geneid:7410991	4.2.1.46	51735|53335
cla:Cla_1260	ncbi-geneid:7410993	2.1.1.-	53335
cla:Cla_1261	ncbi-geneid:7410994	3.4.24.-	52540|140990
cla:Cla_1269	ncbi-geneid:7411002	3.1.2.-	54637
cla:Cla_1270	ncbi-geneid:7411003	2.7.6.1	53271
cla:Cla_1278	ncbi-geneid:7411011	3.6.1.15	52972
cla:Cla_1284	ncbi-geneid:7411017	3.6.3.29	52540
cla:Cla_1286	ncbi-geneid:7411019	2.9.1.1	53383
cla:Cla_1290	ncbi-geneid:7411023	1.4.1.4	51735|53223
cla:Cla_1292	ncbi-geneid:7411025	1.1.1.40	51735|53223
cla:Cla_1293	ncbi-geneid:7411026	6.1.1.17	52374|48163
cla:Cla_1295	ncbi-geneid:7411028	6.4.1.2|6.3.4.14	56059|52440|51246
cla:Cla_1296	ncbi-geneid:7411029	6.4.1.2	51230
cla:Cla_1297	ncbi-geneid:7411030	3.5.4.13	51283
cla:Cla_1298	ncbi-geneid:7411031	5.1.3.2	51735
cla:Cla_1301	ncbi-geneid:7411034	2.3.1.81	110710
cla:Cla_1305	ncbi-geneid:7411038	2.3.1.41|2.3.1.180	53901|53901
cla:Cla_1320	ncbi-geneid:7409826	2.7.7.43	53448
cla:Cla_1323	ncbi-geneid:7409829	2.1.2.9	53328|50486
cla:Cla_1326	ncbi-geneid:7409832	4.1.3.-	51366
cla:Cla_1327	ncbi-geneid:7409833	2.4.2.-	52317
cla:Cla_1332	ncbi-geneid:7409838	1.11.1.15	52833
cla:Cla_1334	ncbi-geneid:7409840	2.7.4.6	54919
cla:Cla_1337	ncbi-geneid:7409843	2.3.1.15	53659
cla:Cla_1338	ncbi-geneid:7409844	2.3.1.41|2.3.1.180	53901
cla:Cla_1341	ncbi-geneid:7409847	2.7.7.7	56672|88723|53098|47807
cla:Cla_1345	ncbi-geneid:7409851	4.2.1.20	53686
cla:Cla_1347	ncbi-geneid:7409853	3.1.25.-	52540|52540
cla:Cla_1350	ncbi-geneid:7409856	2.6.1.52	53383
cla:Cla_1352	ncbi-geneid:7409858	2.1.1	53335
cla:Cla_1355	ncbi-geneid:7409861	2.2.1.7	52518|52922
cla:Cla_1359	ncbi-geneid:7409865	2.6.1.9	53383
cla:Cla_1360	ncbi-geneid:7409866	5.4.99.5|4.2.1.51	53850|48600|55021
cla:Cla_1362	ncbi-geneid:7409868	4.1.1.20	51419|50621
cla:Cla_1364	ncbi-geneid:7409870	3.1.1.29	53178
cla:Cla_1366	ncbi-geneid:7409872	2.2.1.2	51569
cla:Cla_1367	ncbi-geneid:7409873	3.1.3.3	56784
cla:Cla_1369	ncbi-geneid:7409875	2.7.3.-|2.7.13.3	55874|52172|50341|47226|47384
cla:Cla_1370	ncbi-geneid:7409876	2.7.3.-	50341|52172
cla:Cla_1371	ncbi-geneid:7409877	3.6.1.-	56300
cla:Cla_1373	ncbi-geneid:7409879	2.4.1.182	53756
cla:Cla_1377	ncbi-geneid:7409883	3.4.11.4	53187|55031
cla:Cla_1379	ncbi-geneid:7409885	3.4.13.21	52317
cla:Cla_1381	ncbi-geneid:7409887	3.1.3.2|3.1.3.5	64167
cla:Cla_1383	ncbi-geneid:7409889	3.5.2.6	56601
cla:Cla_1387	ncbi-geneid:7409893	2.3.1.47	53383
cla:Cla_1389	ncbi-geneid:7409895	2.6.1.62	53383
cla:Cla_1393	ncbi-geneid:7409899	3.4.19.5	56235
cla:Cla_1395	ncbi-geneid:7409901	6.3.5.5	56059|56059|52440|52440|48108|52335
cla:Cla_1399	ncbi-geneid:7409906	2.3.1.129	51161
cla:Cla_1400	ncbi-geneid:7409907	4.2.1.-	54637
cla:Cla_1402	ncbi-geneid:7409909	1.11.1.15	52833
cla:Cla_1403	ncbi-geneid:7409910	5.3.2.-	55331
cla:Cla_1404	ncbi-geneid:7409911	2.6.1.42	56752
cla:Cla_1408	ncbi-geneid:7409915	2.4.2.14	53271|56235
cla:Cla_1409	ncbi-geneid:7409916	1.3.1.26	51735|55347
cla:Cla_1411	ncbi-geneid:7409918	1.8.1.9	51905
cla:Cla_1412	ncbi-geneid:7409919	1.8.1.8	52833
cla:Cla_1414	ncbi-geneid:7409921	1.1.1.3	55347|51735|55021
cla:Cla_1415	ncbi-geneid:7409922	2.6.1.-	53383
cla:Cla_1418	ncbi-geneid:7409925	2.1.1.-	75217|55315
cla:Cla_1421	ncbi-geneid:7409928	2.1.1.-	75217
cla:Cla_1424	ncbi-geneid:7409931	4.2.3.12	55620
cla:Cla_1425	ncbi-geneid:7409932	1.1.1.220	102114
cla:Cla_1430	ncbi-geneid:7409937	2.5.1.75	52540|52540
cla:Cla_1436	ncbi-geneid:7409943	1.6.99.5|1.6.5.3	81665
cla:Cla_1437	ncbi-geneid:7409944	1.6.99.5|1.6.5.3	54862
cla:Cla_1439	ncbi-geneid:7409946	1.6.99.5|1.6.5.3	54292|54862|53706
cla:Cla_1442	ncbi-geneid:7409949	1.6.99.5|1.6.5.3	56762
cla:Cla_1443	ncbi-geneid:7409950	1.6.99.5|1.6.5.3	143243
cla:Cla_1444	ncbi-geneid:7409951	1.6.99.5|1.6.5.3	56770
cla:Cla_1459	ncbi-geneid:7409966	1.7.2.3	53706|50692
cla:Cla_1472	ncbi-geneid:7409979	2.1.2.2	53328
cla:Cla_1477	ncbi-geneid:7409984	3.5.1.88	56420
cla:Cla_1479	ncbi-geneid:7409986	3.4.21.92	52096
cla:Cla_1481	ncbi-geneid:7411227	3.5.4.16	55620
cla:Cla_1482	ncbi-geneid:7411228	3.6.3.14	52540
cla:Cla_1486	ncbi-geneid:7411232	2.8.1.7	53383
cla:Cla_1493	ncbi-geneid:7411239	4.2.3.5	103263
cla:Cla_1494	ncbi-geneid:7411240	3.1.26.3	69065|54768
cla:Cla_1495	ncbi-geneid:7411241	3.1.26.4
cla:Cla_1497	ncbi-geneid:7411243	2.7.7.-	56731|57783
cla:Cla_1498	ncbi-geneid:7411244	2.8.1.-	52402
cla:Cla_1500	ncbi-geneid:7411246	2.4.1.-	56601|53955
cla:Cla_1505	ncbi-geneid:7411251	4.2.1.1	53056
cla:Cla_1509	ncbi-geneid:7411255	2.4.2.10	53271
cla:Cla_1511	ncbi-geneid:7411257	1.17.4.1	47240
cla:Cla_1513	ncbi-geneid:7411259	2.1.1.77	53335
cla:Cla_1514	ncbi-geneid:7411260	4.2.1.1	51069
cla:Cla_1524	ncbi-geneid:7411270	3.6.3.30	52540|50331
cla:Cla_1533	ncbi-geneid:7411279	3.4.24.57	53067
cla:Cla_1535	ncbi-geneid:7411281	1.1.1.267	55347|51735|69055
cla:Cla_1541	ncbi-geneid:7411287	4.2.1.9	143975|52016
cla:Cla_1553	ncbi-geneid:7411299	6.3.1.8	56059|52440
cla:Cla_1563	ncbi-geneid:7411132	1.3.1.-	102114
cla:Cla_1567	ncbi-geneid:7411136	5.4.2.10	53738|53738|53738|55957
cla:Cla_1573	ncbi-geneid:7411142	3.1.22.4	53098
