# Supplementary material for: Tracing the Repertoire of Promiscuous Enzymes along the Metabolic Pathways in Archaeal Organisms
Source: Life (Basel). 2017 Jul 13;7(3):30. doi: 10.3390/life7030030 (PMC5617955; doi:10.3390/life7030030)
Supplement: Supplementary file 1 [file life-07-00030-s001.zip › Table_S2/cli.txt]

KEGGID	NCBIGI	ECs	SFamilyID
cli:Clim_0002	ncbi-geneid:6354916	2.7.7.7	55979|55979|55979
cli:Clim_0014	ncbi-geneid:6354928	5.2.1.8	54534|109998|54534
cli:Clim_0015	ncbi-geneid:6354929	5.99.1.3	56719|55874|54211
cli:Clim_0017	ncbi-geneid:6354931	3.1.26.4	53098
cli:Clim_0018	ncbi-geneid:6354932	3.1.26.-	50249
cli:Clim_0019	ncbi-geneid:6354933	2.3.1.117	51161
cli:Clim_0020	ncbi-geneid:6354934	3.4.21.102	52096|50156
cli:Clim_0022	ncbi-geneid:6354936	1.3.1.83	51905
cli:Clim_0023	ncbi-geneid:6354937	6.1.1.14	55681|52954
cli:Clim_0027	ncbi-geneid:6355549	3.4.17.13	52317|141986
cli:Clim_0028	ncbi-geneid:6355550	3.6.3.14	51344
cli:Clim_0029	ncbi-geneid:6355551	3.6.3.14	52540|47917|50615
cli:Clim_0031	ncbi-geneid:6355554	4.1.1.32	53795|68923
cli:Clim_0038	ncbi-geneid:6355561	2.8.1.-	64307
cli:Clim_0041	ncbi-geneid:6355564	3.6.4.12	52540|46785|47819
cli:Clim_0059	ncbi-geneid:6355582	2.7.8.-	56214|56214
cli:Clim_0065	ncbi-geneid:6355588	1.8.4.11|1.8.4.12	51316
cli:Clim_0075	ncbi-geneid:6355598	6.2.1.30	56801
cli:Clim_0076	ncbi-geneid:6355599	1.2.7.8	53323
cli:Clim_0077	ncbi-geneid:6355600	1.2.7.8	52518|52518|52922
cli:Clim_0078	ncbi-geneid:6355601	3.6.3.16	52540
cli:Clim_0084	ncbi-geneid:6355607	3.4.24.-	50156|50156
cli:Clim_0085	ncbi-geneid:6355608	1.1.1.267	55347|51735|69055
cli:Clim_0086	ncbi-geneid:6355610	3.6.1.7	54975
cli:Clim_0087	ncbi-geneid:6355611	3.6.4.3|3.4.24.-	52540|140990
cli:Clim_0088	ncbi-geneid:6355612	4.1.1.23	51366
cli:Clim_0089	ncbi-geneid:6355613	2.6.1.16	53697|56235
cli:Clim_0101	ncbi-geneid:6355625	3.4.-.-	53067|53067
cli:Clim_0103	ncbi-geneid:6355627	5.99.1.3	56719|101904
cli:Clim_0105	ncbi-geneid:6355817	6.3.4.2	52540|52317
cli:Clim_0129	ncbi-geneid:6356094	3.1.21.3	52540|52540
cli:Clim_0134	ncbi-geneid:6356099	1.11.1.6|1.11.1.7	48113|48113
cli:Clim_0140	ncbi-geneid:6356105	2.7.1.30	53067|53067
cli:Clim_0143	ncbi-geneid:6356113	3.1.2.-	54637
cli:Clim_0146	ncbi-geneid:6356116	3.1.11.2	56219
cli:Clim_0152	ncbi-geneid:6356122	6.1.1.20	55681|46589
cli:Clim_0156	ncbi-geneid:6356126	6.1.1.3	55681|55186|52954|81271
cli:Clim_0158	ncbi-geneid:6356128	3.2.1.52	51445|52279
cli:Clim_0159	ncbi-geneid:6356129	3.1.1.47|3.5.1.1	53774
cli:Clim_0163	ncbi-geneid:6356133	1.4.4.2	53383
cli:Clim_0164	ncbi-geneid:6356134	3.1.26.3	69065|54768
cli:Clim_0165	ncbi-geneid:6355818	2.3.1.179	53901|53901
cli:Clim_0167	ncbi-geneid:6355820	1.1.1.100	51735
cli:Clim_0168	ncbi-geneid:6355821	2.3.1.39	52151|55048
cli:Clim_0169	ncbi-geneid:6355822	2.3.1.41|2.3.1.180	53901
cli:Clim_0170	ncbi-geneid:6355823	2.3.1.15	53659
cli:Clim_0173	ncbi-geneid:6355827	2.7.1.48	52540
cli:Clim_0178	ncbi-geneid:6355832	4.1.99.12	55821
cli:Clim_0179	ncbi-geneid:6355833	1.4.1.3	51735|53223
cli:Clim_0181	ncbi-geneid:6355835	5.1.1.7	54506|54506
cli:Clim_0184	ncbi-geneid:6354636	2.4.1.83	53448
cli:Clim_0186	ncbi-geneid:6354638	4.2.1.11	51604|54826
cli:Clim_0188	ncbi-geneid:6354640	1.17.7.1	56014|51717
cli:Clim_0196	ncbi-geneid:6354652	2.7.7.6	64484
cli:Clim_0197	ncbi-geneid:6354653	2.7.7.6	64484
cli:Clim_0198	ncbi-geneid:6354654	6.4.1.2|6.3.4.14	56059|52440|51246
cli:Clim_0202	ncbi-geneid:6354658	6.4.1.2	52096
cli:Clim_0203	ncbi-geneid:6354659	1.2.7.3	52518
cli:Clim_0204	ncbi-geneid:6354660	1.2.7.3	52518|53323|52922
cli:Clim_0206	ncbi-geneid:6354662	6.1.1.7	55681|101353|55186|50447
cli:Clim_0216	ncbi-geneid:6354672	3.1.3.3	56784|55021
cli:Clim_0241	ncbi-geneid:6354697	6.3.5.2	52402|52317|54810
cli:Clim_0242	ncbi-geneid:6354698	2.4.1.-|3.4	56601|53955
cli:Clim_0252	ncbi-geneid:6354709	6.3.5.9|6.3.1	52540|52317
cli:Clim_0256	ncbi-geneid:6354713	4.2.1.20	53686
cli:Clim_0258	ncbi-geneid:6353775	2.7.4.16	56042|55326
cli:Clim_0261	ncbi-geneid:6353778	2.1.1.77	53335
cli:Clim_0262	ncbi-geneid:6353779	5.2.1.8	54534|109998
cli:Clim_0263	ncbi-geneid:6353780	2.7.3.9	51621|52009|47831
cli:Clim_0264	ncbi-geneid:6353781	3.6.4.12	52540|48024
cli:Clim_0265	ncbi-geneid:6353782	2.7.7.7	52141
cli:Clim_0266	ncbi-geneid:6353783	4.1.1.36|6.3.2.5	102645|52507
cli:Clim_0272	ncbi-geneid:6353789	3.6.3.-	52540|90123
cli:Clim_0285	ncbi-geneid:6353802	2.4.1.-	53756
cli:Clim_0294	ncbi-geneid:6353811	2.7.1.69	55804
cli:Clim_0295	ncbi-geneid:6353812	6.1.1.21	55681|52954
cli:Clim_0302	ncbi-geneid:6353819	5.4.99.12	55120
cli:Clim_0303	ncbi-geneid:6353820	2.7.1.26|2.7.7.2	82114|52374
cli:Clim_0306	ncbi-geneid:6353823	2.7.4.8	52540
cli:Clim_0309	ncbi-geneid:6353826	2.7.7.23	53448
cli:Clim_0310	ncbi-geneid:6353827	4.1.1.11	50692
cli:Clim_0315	ncbi-geneid:6353832	2.5.1.1|2.5.1.10|2.5.1.29	48576
cli:Clim_0316	ncbi-geneid:6353833	5.3.3.2	51395
cli:Clim_0319	ncbi-geneid:6353836	5.4.2.8	53738|53738|55957|53738
cli:Clim_0322	ncbi-geneid:6353839	6.3.2.12|6.3.2.17	53623|53244
cli:Clim_0331	ncbi-geneid:6353850	2.5.1.31	64005
cli:Clim_0332	ncbi-geneid:6353851	3.5.1.4|6.3.5.6|6.3.5.7	75304
cli:Clim_0333	ncbi-geneid:6353852	6.2.1.5	52210|51735
cli:Clim_0334	ncbi-geneid:6353853	5.3.1.13	53697
cli:Clim_0341	ncbi-geneid:6354335	5.4.2.2	53738|53738|55957
cli:Clim_0342	ncbi-geneid:6354336	2.4.1.182	53756
cli:Clim_0346	ncbi-geneid:6354340	5.1.1.3	53681|53681
cli:Clim_0348	ncbi-geneid:6354342	2.7.4.14	52540
cli:Clim_0352	ncbi-geneid:6354346	1.3.1.74	102114
cli:Clim_0353	ncbi-geneid:6354347	2.4.2.7	53271
cli:Clim_0358	ncbi-geneid:6354352	3.6.4.3|3.4.24.-	52540|140990
cli:Clim_0359	ncbi-geneid:6354353	6.1.1.17	52374|48163
cli:Clim_0361	ncbi-geneid:6354356	1.10.99.1	50022
cli:Clim_0368	ncbi-geneid:6354363	1.1.1.100	51735
cli:Clim_0371	ncbi-geneid:6354366	3.6.3.29	52540
cli:Clim_0375	ncbi-geneid:6354370	2.4.2.-	51690|54675
cli:Clim_0379	ncbi-geneid:6354374	3.6.3.27	52540
cli:Clim_0381	ncbi-geneid:6354376	1.20.4.1	52788
cli:Clim_0382	ncbi-geneid:6354377	1.20.98.1	53706|50692
cli:Clim_0383	ncbi-geneid:6354378	1.20.98.1	50022
cli:Clim_0386	ncbi-geneid:6354381	3.6.4.12	52540|52540|50249
cli:Clim_0387	ncbi-geneid:6354382	3.6.1.-	52540
cli:Clim_0388	ncbi-geneid:6354383	1.2.1.16	53720
cli:Clim_0391	ncbi-geneid:6354386	3.1.3.48	52788
cli:Clim_0394	ncbi-geneid:6354389	4.1.3.27	52317
cli:Clim_0401	ncbi-geneid:6354396	3.1.3.5	64167
cli:Clim_0404	ncbi-geneid:6354399	2.1.1.148	69796
cli:Clim_0405	ncbi-geneid:6354400	3.4.21.92	52096
cli:Clim_0406	ncbi-geneid:6354401	6.1.1.9	52374|50677|47323|46589
cli:Clim_0412	ncbi-geneid:6354407	2.7.6.5	109604|81301|81271|55021
cli:Clim_0417	ncbi-geneid:6354412	2.1.2.10	103025|101790
cli:Clim_0426	ncbi-geneid:6354421	2.7.4.22	53633
cli:Clim_0428	ncbi-geneid:6354423	3.6.1.-	55811
cli:Clim_0452	ncbi-geneid:6354447	2.7.1.11	53784
cli:Clim_0457	ncbi-geneid:6354452	2.7.9.1	56059|51621|52009
cli:Clim_0463	ncbi-geneid:6354458	2.7.1.130	52540
cli:Clim_0465	ncbi-geneid:6354460	6.3.4.13	56059|52440|51246
cli:Clim_0467	ncbi-geneid:6354462	6.3.5.5	56059|52440|48108
cli:Clim_0468	ncbi-geneid:6354463	4.1.1.48	51366
cli:Clim_0469	ncbi-geneid:6354464	5.1.3.1	51366
cli:Clim_0473	ncbi-geneid:6354468	2.7.7.7	56672|88723|53098|47807
cli:Clim_0474	ncbi-geneid:6354469	4.2.1.51	53850|55021
cli:Clim_0476	ncbi-geneid:6354471	3.1.22.4	53098
cli:Clim_0479	ncbi-geneid:6354474	1.11.1.15	52833
cli:Clim_0482	ncbi-geneid:6354477	3.1.-.-	50249|50249|50249|50249
cli:Clim_0484	ncbi-geneid:6354479	2.7.13.3|3.1.3	52172|55874|52172|47226
cli:Clim_0491	ncbi-geneid:6354838	4.2.1.20	53686
cli:Clim_0501	ncbi-geneid:6354848	4.2.1.20	51366
cli:Clim_0505	ncbi-geneid:6354852	3.1.2.-	54637
cli:Clim_0513	ncbi-geneid:6354860	1.1.1.23	53720
cli:Clim_0514	ncbi-geneid:6354861	5.-.-.-	111337
cli:Clim_0515	ncbi-geneid:6354862	4.2.1.3	53732|52016|74778
cli:Clim_0521	ncbi-geneid:6354872	2.5.1.7	55205
cli:Clim_0524	ncbi-geneid:6354875	6.3.1.5	52402
cli:Clim_0525	ncbi-geneid:6354876	1.4.3.16	51905|56425|46977
cli:Clim_0527	ncbi-geneid:6354878	4.1.1.19	56271
cli:Clim_0528	ncbi-geneid:6354879	6.1.1.1	52374|55174
cli:Clim_0530	ncbi-geneid:6354881	1.1.2.4	56176|55103
cli:Clim_0531	ncbi-geneid:6354882	2.4.1.129	56601|56519
cli:Clim_0535	ncbi-geneid:6354886	2.1.1.63|2.5.1.72	142754
cli:Clim_0539	ncbi-geneid:6354890	1.17.4.1	51998|75625
cli:Clim_0541	ncbi-geneid:6354892	1.1.1.262	53659
cli:Clim_0544	ncbi-geneid:6354895	3.6.4.13	52540
cli:Clim_0546	ncbi-geneid:6354897	2.-.-.-	53756
cli:Clim_0547	ncbi-geneid:6354898	3.6.4.12	52540
cli:Clim_0550	ncbi-geneid:6354901	2.3.2.6	55729
cli:Clim_0551	ncbi-geneid:6354902	3.6.3.16	52540
cli:Clim_0552	ncbi-geneid:6354903	1.3.1.9	51735
cli:Clim_0553	ncbi-geneid:6354904	1.1.1.42	53659
cli:Clim_0557	ncbi-geneid:6354908	3.1.3.11	56655
cli:Clim_0558	ncbi-geneid:6354909	3.1.-.-	64182
cli:Clim_0559	ncbi-geneid:6354910	4.2.1.-|3.5.1.-	54637|54211|54211
cli:Clim_0561	ncbi-geneid:6354912	3.1.3.25	56655
cli:Clim_0597	ncbi-geneid:6354045	6.2.1.1	56801
cli:Clim_0598	ncbi-geneid:6354046	6.1.1.4	52374|50677|47323
cli:Clim_0599	ncbi-geneid:6354047	2.7.7.8	54211|54211|55666|55666|54791|50249
cli:Clim_0600	ncbi-geneid:6354048	6.3.2.1	52374
cli:Clim_0603	ncbi-geneid:6354051	3.1.3.2|3.4.21.-	52096|52096
cli:Clim_0606	ncbi-geneid:6354054	4.1.1.31	51621
cli:Clim_0608	ncbi-geneid:6354056	1.7.1.13	55620
cli:Clim_0613	ncbi-geneid:6354061	2.7.11.-|2.7.4	75138|53795
cli:Clim_0618	ncbi-geneid:6354066	1.2.7.-	52518|53323|52518|52922|54862
cli:Clim_0619	ncbi-geneid:6354067	2.1.1.-	75217|55315
cli:Clim_0621	ncbi-geneid:6354069	1.4.4.2	53383
cli:Clim_0622	ncbi-geneid:6354070	4.2.1.52	51569
cli:Clim_0626	ncbi-geneid:6354074	6.3.4.-	52402|82829
cli:Clim_0628	ncbi-geneid:6354076	3.1.26.4
cli:Clim_0631	ncbi-geneid:6354079	2.4.2.18	52418|47648
cli:Clim_0632	ncbi-geneid:6354080	3.4.11.9	55920|53092
cli:Clim_0638	ncbi-geneid:6354086	3.5.1.10	53328|55021
cli:Clim_0667	ncbi-geneid:6354281	2.5.1.48	53383
cli:Clim_0668	ncbi-geneid:6354282	2.5.1.49	53383
cli:Clim_0679	ncbi-geneid:6354293	1.18.6.1	53807
cli:Clim_0680	ncbi-geneid:6354294	1.18.6.1	53807
cli:Clim_0681	ncbi-geneid:6354295	1.18.6.1	53807
cli:Clim_0682	ncbi-geneid:6354296	1.18.6.1	53807
cli:Clim_0685	ncbi-geneid:6354299	1.18.6.1	52540
cli:Clim_0690	ncbi-geneid:6354304	2.3.3.14	51569
cli:Clim_0692	ncbi-geneid:6354306	6.3.5.9|6.3.1	52540|52317
cli:Clim_0693	ncbi-geneid:6354307	2.8.1.-	69721
cli:Clim_0694	ncbi-geneid:6354308	1.8.99.3	55124|56014|54862
cli:Clim_0695	ncbi-geneid:6354309	1.8.99.3	55124|56014|54862
cli:Clim_0699	ncbi-geneid:6354313	2.8.1.-	75169
cli:Clim_0709	ncbi-geneid:6354323	2.1.1.107|4.2.1.75	53790|69618
cli:Clim_0734	ncbi-geneid:6356015	1.6.99.3	51905|51905
cli:Clim_0735	ncbi-geneid:6356016	2.3.3.13	51569|110921
cli:Clim_0736	ncbi-geneid:6356017	4.2.1.33|4.2.1.35	52016
cli:Clim_0737	ncbi-geneid:6356018	4.2.1.33|4.2.1.35	53732
cli:Clim_0738	ncbi-geneid:6356019	1.1.1.85	53659
cli:Clim_0739	ncbi-geneid:6356020	1.1.1.86	51735|48179
cli:Clim_0740	ncbi-geneid:6356021	2.2.1.6	55021|55021
cli:Clim_0741	ncbi-geneid:6356022	2.2.1.6	52518|52518|52467
cli:Clim_0742	ncbi-geneid:6356023	4.2.1.9	143975|52016
cli:Clim_0759	ncbi-geneid:6356040	2.7.7.7	56672
cli:Clim_0761	ncbi-geneid:6356042	1.3.1.74	53067|53067|100920|100934
cli:Clim_0766	ncbi-geneid:6356047	5.-.-.-	51905
cli:Clim_0767	ncbi-geneid:6356048	1.4.1.1	52283|51735
cli:Clim_0770	ncbi-geneid:6356051	3.6.4.-	52540|52540|52540|143517|141259|52540
cli:Clim_0773	ncbi-geneid:6356054	2.7.13.3	55874|47384|55785|158472
cli:Clim_0776	ncbi-geneid:6356057	1.11.1.15	52833
cli:Clim_0793	ncbi-geneid:6353863	3.6.1.1	50324
cli:Clim_0795	ncbi-geneid:6353865	4.2.1.2	48557
cli:Clim_0797	ncbi-geneid:6353867	2.5.1.56	51569
cli:Clim_0804	ncbi-geneid:6353874	4.2.1.2	117457
cli:Clim_0808	ncbi-geneid:6353878	6.4.1.1	51569|89000|51230
cli:Clim_0811	ncbi-geneid:6353881	2.4.1.230	48208|74650
cli:Clim_0812	ncbi-geneid:6353882	2.7.7.7	89550
cli:Clim_0814	ncbi-geneid:6353884	1.8.1.9	51905
cli:Clim_0817	ncbi-geneid:6353887	2.1.1.34	75217
cli:Clim_0824	ncbi-geneid:6353894	3.1.3.18	56784
cli:Clim_0828	ncbi-geneid:6353898	3.5.4.12	53927
cli:Clim_0829	ncbi-geneid:6353899	3.5.4.26|1.1.1.193	53597|53927
cli:Clim_0833	ncbi-geneid:6353903	1.11.1.15	52833
cli:Clim_0835	ncbi-geneid:6353905	2.5.1.9	63380|63380
cli:Clim_0841	ncbi-geneid:6353913	4.99.1.1	53800
cli:Clim_0845	ncbi-geneid:6353917	1.6.99.5|1.6.5.3	56770
cli:Clim_0846	ncbi-geneid:6353918	1.6.5.3	143243
cli:Clim_0847	ncbi-geneid:6353919	1.6.99.5|1.6.5.3	56762
cli:Clim_0849	ncbi-geneid:6353921	1.6.5.3	54862
cli:Clim_0855	ncbi-geneid:6353927	1.12.99.6	56770
cli:Clim_0856	ncbi-geneid:6353928	1.12.99.6	56762
cli:Clim_0858	ncbi-geneid:6353930	3.4.24.-	53163
cli:Clim_0859	ncbi-geneid:6353931	3.5.4.16	55620
cli:Clim_0860	ncbi-geneid:6353932	4.2.3.12	55620
cli:Clim_0867	ncbi-geneid:6354102	2.7.-.-	52540
cli:Clim_0868	ncbi-geneid:6354103	5.4.99.2	51703|52242
cli:Clim_0869	ncbi-geneid:6354104	5.4.99.2	51703|52242
cli:Clim_0871	ncbi-geneid:6354106	5.1.99.1	54593
cli:Clim_0872	ncbi-geneid:6354107	6.2.1.17	56801
cli:Clim_0873	ncbi-geneid:6354108	2.1.1.182	53335
cli:Clim_0874	ncbi-geneid:6354109	2.2.1.1	52518|52922
cli:Clim_0877	ncbi-geneid:6354112	1.14.99.-	51905
cli:Clim_0879	ncbi-geneid:6354116	3.6.3.4	56784|81653|55008|81665
cli:Clim_0880	ncbi-geneid:6354117	2.3.1.30	51161
cli:Clim_0881	ncbi-geneid:6354118	4.2.3.5	103263
cli:Clim_0882	ncbi-geneid:6354119	4.2.1.24	51569
cli:Clim_0884	ncbi-geneid:6354121	1.3.3.4	51905
cli:Clim_0890	ncbi-geneid:6354127	3.1.3.25	56655
cli:Clim_0892	ncbi-geneid:6354129	4.2.1.75	69618
cli:Clim_0893	ncbi-geneid:6354130	2.5.1.61	53850|54782
cli:Clim_0894	ncbi-geneid:6354131	1.2.1.70	69742|51735|69075
cli:Clim_0897	ncbi-geneid:6354134	1.18.6.1	52540|88659
cli:Clim_0898	ncbi-geneid:6354135	1.-.-.-	50129|51735
cli:Clim_0901	ncbi-geneid:6354138	1.8.1.9	51905
cli:Clim_0903	ncbi-geneid:6354140	3.6.1.23	51283
cli:Clim_0916	ncbi-geneid:6354153	1.14.99.-	51905
cli:Clim_0919	ncbi-geneid:6354156	6.3.1.2	55931
cli:Clim_0944	ncbi-geneid:6355393	2.7.1.33
cli:Clim_0945	ncbi-geneid:6355394	4.2.3.4	56796
cli:Clim_0946	ncbi-geneid:6355395	2.7.1.71	52540
cli:Clim_0947	ncbi-geneid:6355396	3.1.11.5	52540|52540|47781
cli:Clim_0948	ncbi-geneid:6355397	6.3.5.2	52317
cli:Clim_0956	ncbi-geneid:6355405	2.1.1.79	53335
cli:Clim_0957	ncbi-geneid:6355406	2.1.1.79	53335
cli:Clim_0959	ncbi-geneid:6355408	2.5.1.75	52540
cli:Clim_0964	ncbi-geneid:6355413	5.4.99.12	55120
cli:Clim_0965	ncbi-geneid:6355414	3.2.1.-	53955|54106|54106|54106
cli:Clim_0966	ncbi-geneid:6355415	3.6.3.16	52540
cli:Clim_0967	ncbi-geneid:6355416	1.1.1.95	51735|52283|143548|55021
cli:Clim_0968	ncbi-geneid:6355417	2.5.1.54	51569
cli:Clim_0975	ncbi-geneid:6355424	5.3.1.9	53697
cli:Clim_0991	ncbi-geneid:6355440	4.3.2.2	48557
cli:Clim_1005	ncbi-geneid:6355454	3.6.3.34	52540
cli:Clim_1010	ncbi-geneid:6355459	4.99.1.3	53800
cli:Clim_1011	ncbi-geneid:6355460	2.1.1.130|2.1.1.151	53790
cli:Clim_1013	ncbi-geneid:6355462	2.1.1.132	53790|53335
cli:Clim_1014	ncbi-geneid:6355463	2.1.1.133	53790|159672|159664
cli:Clim_1020	ncbi-geneid:6355469	6.6.1.1	52540|53300
cli:Clim_1021	ncbi-geneid:6355470	6.6.1.1	52540
cli:Clim_1025	ncbi-geneid:6353727	3.1.2.1	100950|100950
cli:Clim_1044	ncbi-geneid:6353746	4.1.3.6|4.1.3.34	51621
cli:Clim_1057	ncbi-geneid:6353759	1.17.4.2	51998
cli:Clim_1058	ncbi-geneid:6353760	1.97.1.4	102114
cli:Clim_1065	ncbi-geneid:6353767	1.16.8.1|1.14.99.40	55469
cli:Clim_1066	ncbi-geneid:6353768	6.3.5.10	52540|52317
cli:Clim_1067	ncbi-geneid:6354717	4.1.1.81	53383
cli:Clim_1069	ncbi-geneid:6354258	2.5.1.17	52540
cli:Clim_1071	ncbi-geneid:6355713	3.6.3.34	52540
cli:Clim_1078	ncbi-geneid:6355720	2.7.7.62|2.7.1.156	52540
cli:Clim_1079	ncbi-geneid:6355721	2.4.2.21	52733
cli:Clim_1083	ncbi-geneid:6355725	2.7.13.3	55874|52172|47384|52172|55785
cli:Clim_1096	ncbi-geneid:6355738	2.1.1.-	53335|88697
cli:Clim_1098	ncbi-geneid:6355740	1.15.1.1	54719|46609
cli:Clim_1100	ncbi-geneid:6355742	2.7.1.24	52540
cli:Clim_1103	ncbi-geneid:6355745	2.5.1.90	48576
cli:Clim_1108	ncbi-geneid:6355750	3.6.3.17	52540|52540
cli:Clim_1111	ncbi-geneid:6355753	2.1.1.63	52540|54211
cli:Clim_1112	ncbi-geneid:6355754	3.5.4.9|1.5.1.5	51735|53223
cli:Clim_1114	ncbi-geneid:6355756	2.4.2.18	52418|47648
cli:Clim_1117	ncbi-geneid:6355759	3.4.25.2	56235
cli:Clim_1119	ncbi-geneid:6355761	4.2.1.10	52304
cli:Clim_1122	ncbi-geneid:6355764	3.1.3.8	50956
cli:Clim_1123	ncbi-geneid:6355765	1.2.7.3	52518|53323|52922
cli:Clim_1124	ncbi-geneid:6355766	1.2.7.3	52518
cli:Clim_1125	ncbi-geneid:6355767	4.2.1.96	55248
cli:Clim_1132	ncbi-geneid:6353648	6.5.1.-
cli:Clim_1138	ncbi-geneid:6353654	3.6.1.-	55811
cli:Clim_1142	ncbi-geneid:6353658	3.4.13.3	53187
cli:Clim_1144	ncbi-geneid:6353660	4.2.3.3	52335
cli:Clim_1149	ncbi-geneid:6353665	2.8.1.1|2.8.1.2	52821|52821|52821
cli:Clim_1158	ncbi-geneid:6353674	2.3.1.183	55729
cli:Clim_1167	ncbi-geneid:6353683	5.1.3.20	51735
cli:Clim_1169	ncbi-geneid:6353685	2.6.1.9	53383
cli:Clim_1172	ncbi-geneid:6353688	3.1.1.29	53178
cli:Clim_1182	ncbi-geneid:6353698	6.3.2.6	56104
cli:Clim_1184	ncbi-geneid:6353700	2.2.1.1	52518
cli:Clim_1186	ncbi-geneid:6353702	2.7.7.3	52374
cli:Clim_1187	ncbi-geneid:6353703	2.6.1.1	53383
cli:Clim_1190	ncbi-geneid:6353706	6.1.1.10	52374|47323|50249|57770
cli:Clim_1194	ncbi-geneid:6353711	1.1.1.158	56194|56176
cli:Clim_1200	ncbi-geneid:6353717	1.8.98.1	51905|54862
cli:Clim_1201	ncbi-geneid:6353718	1.8.98.1	46548
cli:Clim_1203	ncbi-geneid:6353720	2.6.1.-	53383
cli:Clim_1205	ncbi-geneid:6353722	6.3.5.3	55326|55326|56042|56042
cli:Clim_1208	ncbi-geneid:6355309	3.2.2.-|4.2.99.18	48150|55945
cli:Clim_1213	ncbi-geneid:6355314	2.8.1.8	102114
cli:Clim_1216	ncbi-geneid:6355317	3.6.3.16	52540
cli:Clim_1217	ncbi-geneid:6355318	3.4.21.102	52096|50156
cli:Clim_1231	ncbi-geneid:6355332	2.3.3.8	48256|51735
cli:Clim_1232	ncbi-geneid:6355333	2.3.3.8	56059|52210
cli:Clim_1245	ncbi-geneid:6355346	1.2.1	55347|51735
cli:Clim_1246	ncbi-geneid:6355347	2.3.1.1|2.3.1.35	56266
cli:Clim_1247	ncbi-geneid:6355348	2.7.2	53633
cli:Clim_1248	ncbi-geneid:6355349	2.1.3.3	53671
cli:Clim_1250	ncbi-geneid:6355351	6.3.4.5	69864|52402
cli:Clim_1251	ncbi-geneid:6355352	4.3.2.1	48557
cli:Clim_1252	ncbi-geneid:6355353	3.4.21.102	52096|50156
cli:Clim_1253	ncbi-geneid:6355354	4.1.2.13	51569
cli:Clim_1254	ncbi-geneid:6355355	3.5.1.32	53187|55031
cli:Clim_1258	ncbi-geneid:6355359	5.3.1.26|5.3.1.6	89623
cli:Clim_1259	ncbi-geneid:6355360	2.7.4.1	56024|143724|56024|140356
cli:Clim_1260	ncbi-geneid:6355361	6.3.3.2	100950
cli:Clim_1262	ncbi-geneid:6355363	3.5.2.3	51556|51338
cli:Clim_1265	ncbi-geneid:6355366	2.7.7.7
cli:Clim_1267	ncbi-geneid:6355368	1.1.1.219	51735
cli:Clim_1272	ncbi-geneid:6355373	3.4.13.22	55166
cli:Clim_1276	ncbi-geneid:6355377	3.5.2.6	56601
cli:Clim_1312	ncbi-geneid:6354505	1.8.1.8	74863|52833
cli:Clim_1316	ncbi-geneid:6354509	1.1.1.38	51735|53223
cli:Clim_1324	ncbi-geneid:6354517	4.1.2.9	52518|52518
cli:Clim_1325	ncbi-geneid:6354518	2.7.2.1	53067|53067
cli:Clim_1330	ncbi-geneid:6354523	3.4.11.2	55486|63737
cli:Clim_1358	ncbi-geneid:6354551	3.1.11.5	52540|52540
cli:Clim_1359	ncbi-geneid:6354552	3.1.11.5	52540|52980
cli:Clim_1360	ncbi-geneid:6353770	3.1.11.5	52540|52540|52980
cli:Clim_1364	ncbi-geneid:6353774	4.1.99.3	48173|52425
cli:Clim_1371	ncbi-geneid:6356140	1.8.4.11|1.8.4.12	55068|51316
cli:Clim_1376	ncbi-geneid:6356146	4.1.1.3	51569|89000|51230
cli:Clim_1377	ncbi-geneid:6356147	1.2.4.2	52518|52518
cli:Clim_1378	ncbi-geneid:6356148	2.3.1.61	52777|51230|47005
cli:Clim_1379	ncbi-geneid:6356149	1.8.1.4	51905|55424
cli:Clim_1385	ncbi-geneid:6356156	2.6.1.50	53383
cli:Clim_1387	ncbi-geneid:6356158	2.7.7.43	53448
cli:Clim_1391	ncbi-geneid:6356162	6.2.1.3	56801
cli:Clim_1393	ncbi-geneid:6356164	3.2.2.-	48150
cli:Clim_1396	ncbi-geneid:6356167	2.1.1.31	75217
cli:Clim_1403	ncbi-geneid:6356174	3.4.21.102	52096|50156
cli:Clim_1405	ncbi-geneid:6356176	2.5.1.3	51391
cli:Clim_1406	ncbi-geneid:6356177	2.5.1.3	51391
cli:Clim_1407	ncbi-geneid:6356178	2.7.1.49|2.7.4.7	53613
cli:Clim_1408	ncbi-geneid:6356179	1.1.1.22	51735|52413|48179
cli:Clim_1411	ncbi-geneid:6356182	3.4.11.1	53187|52949
cli:Clim_1414	ncbi-geneid:6356185	2.1.1.-	102114
cli:Clim_1416	ncbi-geneid:6356187	2.7.4.10|2.7.4.3	52540
cli:Clim_1417	ncbi-geneid:6356188	3.6.4.-	52540|52540|46785
cli:Clim_1435	ncbi-geneid:6356206	2.1.1.63	46767|53155
cli:Clim_1438	ncbi-geneid:6356209	1.-.-.-	51395
cli:Clim_1445	ncbi-geneid:6354758	2.7.7.7
cli:Clim_1451	ncbi-geneid:6354764	2.8.1.6	102114
cli:Clim_1453	ncbi-geneid:6354766	2.1.1.33	53335
cli:Clim_1455	ncbi-geneid:6354768	5.4.3.2	102114
cli:Clim_1468	ncbi-geneid:6354781	3.1.21.5	52540
cli:Clim_1488	ncbi-geneid:6354804	1.1.1.37|1.1.1.205	51412|54631
cli:Clim_1492	ncbi-geneid:6354808	6.6.1.1	52540|53300
cli:Clim_1493	ncbi-geneid:6354809	6.6.1.1	52540
cli:Clim_1494	ncbi-geneid:6354810	1.8.1.4	51905|55424
cli:Clim_1495	ncbi-geneid:6354811	3.2.1.17|5.4.99.12	55120|55174
cli:Clim_1498	ncbi-geneid:6354814	3.4.21.26	50993|53474
cli:Clim_1506	ncbi-geneid:6354822	1.11.1.5	46626|46626
cli:Clim_1507	ncbi-geneid:6354823	2.7.13.3	55874|52172|55785|55785|47384|55785|55785
cli:Clim_1510	ncbi-geneid:6354826	2.7.4.9	52540
cli:Clim_1513	ncbi-geneid:6354829	5.-.-.-	111337
cli:Clim_1514	ncbi-geneid:6354830	2.7.7.60	53448
cli:Clim_1516	ncbi-geneid:6355773	2.1.1.-	102114
cli:Clim_1519	ncbi-geneid:6355776	6.1.1.12	55681|55261|50249
cli:Clim_1523	ncbi-geneid:6355780	6.3.5.3	52317
cli:Clim_1524	ncbi-geneid:6355781	6.3.5.3	82697
cli:Clim_1526	ncbi-geneid:6355783	2.1.2.11	51621
cli:Clim_1529	ncbi-geneid:6354634	6.3.2.4	56059|52440
cli:Clim_1539	ncbi-geneid:6354186	2.3.1.-	51161
cli:Clim_1541	ncbi-geneid:6354188	2.7.6.1	53271
cli:Clim_1552	ncbi-geneid:6354199	1.5.1.20	51730
cli:Clim_1553	ncbi-geneid:6354200	4.1.1.20	51419|50621
cli:Clim_1558	ncbi-geneid:6354206	2.6.1.-	53383
cli:Clim_1585	ncbi-geneid:6354233	2.5.1.32	48576
cli:Clim_1586	ncbi-geneid:6354234	6.1.1.6	55681|50249
cli:Clim_1588	ncbi-geneid:6354236	5.1.3.-	51735
cli:Clim_1591	ncbi-geneid:6354239	2.4.2.29	51713
cli:Clim_1592	ncbi-geneid:6354240	1.3.1.74|2.-.-.-	102114
cli:Clim_1600	ncbi-geneid:6354248	3.1.1.61|2.1.1.80	52738|53335|47757|55785|57997|55785
cli:Clim_1604	ncbi-geneid:6354252	3.6.3.8	81665|56784|81660|81653
cli:Clim_1608	ncbi-geneid:6354256	1.1.1.100	51735
cli:Clim_1617	ncbi-geneid:6355803	3.6.3.27	52540
cli:Clim_1625	ncbi-geneid:6355811	2.3.1.51	69593
cli:Clim_1631	ncbi-geneid:6353933	4.2.1.19	54211|54211
cli:Clim_1635	ncbi-geneid:6353937	6.1.1.20	56037|50249|55681|54991|46955
cli:Clim_1640	ncbi-geneid:6353946	2.7.7.24	53448
cli:Clim_1641	ncbi-geneid:6353947	2.5.1.6	55973|55973|55973
cli:Clim_1642	ncbi-geneid:6353948	3.3.1.1	52283|51735
cli:Clim_1643	ncbi-geneid:6353950	5.3.1.24	51366
cli:Clim_1654	ncbi-geneid:6353961	1.4.1.1	52283|51735
cli:Clim_1666	ncbi-geneid:6353973	4.2.3.12	55620
cli:Clim_1670	ncbi-geneid:6353977	5.3.1.1	51351
cli:Clim_1673	ncbi-geneid:6353980	1.3.1.74	50494|50156|50156
cli:Clim_1674	ncbi-geneid:6353981	4.1.3.27	56322
cli:Clim_1676	ncbi-geneid:6353983	3.4.21.89	51306
cli:Clim_1678	ncbi-geneid:6353985	2.1.2.9	53328|50486
cli:Clim_1679	ncbi-geneid:6353986	3.5.1.88	56420
cli:Clim_1683	ncbi-geneid:6353990	2.7.2.11	53633|88697
cli:Clim_1684	ncbi-geneid:6353991	1.2.1.41	53720
cli:Clim_1685	ncbi-geneid:6353992	3.6.3.-	52540
cli:Clim_1688	ncbi-geneid:6353995	6.3.2.-	53623|53244|51984
cli:Clim_1689	ncbi-geneid:6353996	1.2.1.12	55347|51735
cli:Clim_1694	ncbi-geneid:6354001	2.1.1.-	53335
cli:Clim_1696	ncbi-geneid:6354003	6.1.1.15	55681|52954|64586
cli:Clim_1697	ncbi-geneid:6354004	1.11.1.15	52833
cli:Clim_1700	ncbi-geneid:6354007	2.7.1.148	54211|55060
cli:Clim_1703	ncbi-geneid:6354010	2.3.1.-	56317
cli:Clim_1707	ncbi-geneid:6353769	4.1.1.21|2.1.2.2	56059|52440|51246
cli:Clim_1713	ncbi-geneid:6355791	1.1.1.37	56327|51735
cli:Clim_1715	ncbi-geneid:6355793	3.5.3.12	55909
cli:Clim_1717	ncbi-geneid:6355795	3.5.1.53	56317
cli:Clim_1719	ncbi-geneid:6355797	1.8.1.9	51905
cli:Clim_1721	ncbi-geneid:6355799	4.1.3.-	51366
cli:Clim_1729	ncbi-geneid:6354557	2.2.1.7	52518|52518|52922
cli:Clim_1730	ncbi-geneid:6354558	3.1.3.27	101307
cli:Clim_1733	ncbi-geneid:6354561	2.6.99.2	63892
cli:Clim_1734	ncbi-geneid:6354562	3.6.1.15	52972
cli:Clim_1742	ncbi-geneid:6354570	2.7.13.3	55874|47384|158472|55785
cli:Clim_1744	ncbi-geneid:6354572	3.6.3.12	56784|81653|81665
cli:Clim_1746	ncbi-geneid:6354574	2.7.13.3	55804|52402
cli:Clim_1749	ncbi-geneid:6354577	2.1.2.3|3.5.4.10	53927|52335
cli:Clim_1750	ncbi-geneid:6354578	2.3.1.118	54001
cli:Clim_1752	ncbi-geneid:6354580	3.1.3.18	56784
cli:Clim_1765	ncbi-geneid:6354593	2.1.2.2	53328
cli:Clim_1768	ncbi-geneid:6354596	3.1.21.2	51658
cli:Clim_1771	ncbi-geneid:6354600	2.4.2.14	56235|53271
cli:Clim_1773	ncbi-geneid:6354602	6.1.1.5	52374|47323|50677|47323
cli:Clim_1775	ncbi-geneid:6354604	2.7.7.22|5.3.1.8	51182|53448
cli:Clim_1776	ncbi-geneid:6354605	5.1.3.2	51735
cli:Clim_1778	ncbi-geneid:6354607	4.2.1.46	51735
cli:Clim_1779	ncbi-geneid:6354608	1.1.1.133	51735
cli:Clim_1780	ncbi-geneid:6354609	5.1.3.13	51182
cli:Clim_1781	ncbi-geneid:6354610	2.7.7.24	53448
cli:Clim_1788	ncbi-geneid:6354617	2.1.3.2	53671
cli:Clim_1790	ncbi-geneid:6354619	3.6.1.-	55811
cli:Clim_1797	ncbi-geneid:6354626	1.1.1.25	51735|53223
cli:Clim_1799	ncbi-geneid:6354628	3.1.21.-	51556
cli:Clim_1804	ncbi-geneid:6354633	2.4.2.1	53167
cli:Clim_1805	ncbi-geneid:6355144	5.3.1.23	100950
cli:Clim_1806	ncbi-geneid:6355146	1.9.3.1	81442
cli:Clim_1807	ncbi-geneid:6355147	1.9.3.1	46626
cli:Clim_1809	ncbi-geneid:6355149	1.9.3.1	46626
cli:Clim_1813	ncbi-geneid:6355153	3.6.3.4	56784|81653|55008|81665
cli:Clim_1823	ncbi-geneid:6355163	6.1.1.11	55681|46589
cli:Clim_1824	ncbi-geneid:6355164	2.3.1.31	53474
cli:Clim_1825	ncbi-geneid:6355165	2.5.1.49	53383
cli:Clim_1826	ncbi-geneid:6355166	2.1.1.-	53335|48013
cli:Clim_1839	ncbi-geneid:6355180	2.7.11.1	55874
cli:Clim_1841	ncbi-geneid:6355182	2.3.1.30	51161
cli:Clim_1845	ncbi-geneid:6355186	2.3.1.30	51161
cli:Clim_1854	ncbi-geneid:6355195	3.6.4.13	52540
cli:Clim_1860	ncbi-geneid:6355201	1.16.3.1	47240
cli:Clim_1863	ncbi-geneid:6355204	1.3.3.1	51395
cli:Clim_1869	ncbi-geneid:6355210	2.6.1.42	56752
cli:Clim_1870	ncbi-geneid:6355211	2.7.7.7	52540
cli:Clim_1881	ncbi-geneid:6355222	4.1.2.20	51621
cli:Clim_1883	ncbi-geneid:6355224	2.7.7.43	53448
cli:Clim_1886	ncbi-geneid:6354716	4.2.3.4	56796
cli:Clim_1892	ncbi-geneid:6354946	5.-.-.-	53697
cli:Clim_1897	ncbi-geneid:6354951	1.1.1.95	51735|52283
cli:Clim_1906	ncbi-geneid:6354960	2.7.10.2	52540
cli:Clim_1909	ncbi-geneid:6354963	3.4.-.-	51306
cli:Clim_1927	ncbi-geneid:6354981	4.1.2.13	51569
cli:Clim_1936	ncbi-geneid:6354991	1.4.1.13|1.4.1.14	51905|46548
cli:Clim_1937	ncbi-geneid:6354992	1.4.7.1	51395|56235|69336
cli:Clim_1938	ncbi-geneid:6354993	5.4.2.1
cli:Clim_1943	ncbi-geneid:6354998	6.2.1.5	56059|52210
cli:Clim_1944	ncbi-geneid:6354999	3.6.3.-	52540
cli:Clim_1949	ncbi-geneid:6355004	2.7.13.3	55874|52172|52172|55785|47384|55781
cli:Clim_1952	ncbi-geneid:6355007	1.3.99.22	102114
cli:Clim_1953	ncbi-geneid:6355008	4.1.1.21|5.4.99.18	52255
cli:Clim_1955	ncbi-geneid:6355010	1.6.99.3	51905
cli:Clim_1957	ncbi-geneid:6355012	2.6.1.11	53383
cli:Clim_1964	ncbi-geneid:6355019	2.7.7.-	56731|57783
cli:Clim_1965	ncbi-geneid:6355020	2.1.2.1	53383
cli:Clim_1966	ncbi-geneid:6355021	3.5.4.25|4.1.99.12	55821|142695
cli:Clim_1967	ncbi-geneid:6355471	6.3.5.5	56059|52440|52335|48108
cli:Clim_1970	ncbi-geneid:6355474	4.1.1.39	51649|54966
cli:Clim_1971	ncbi-geneid:6355475	4.1.2.-	51569
cli:Clim_1975	ncbi-geneid:6355479	2.1.1.-	102114
cli:Clim_1978	ncbi-geneid:6355482	1.7.-.-	56821
cli:Clim_1985	ncbi-geneid:6355489	2.5.1.15	51717
cli:Clim_1989	ncbi-geneid:6355493	3.1.3.16	56300
cli:Clim_1990	ncbi-geneid:6355494	4.2.99.18	48150
cli:Clim_1992	ncbi-geneid:6355496	2.6.1.85|4.1.3.38	56322|56752
cli:Clim_1993	ncbi-geneid:6355497	3.6.1.40|3.6.1.11	109604|53067|53067
cli:Clim_1997	ncbi-geneid:6355501	5.4.99.12	55120|55174
cli:Clim_1999	ncbi-geneid:6355503	5.3.1.16	51366
cli:Clim_2000	ncbi-geneid:6355504	2.4.2.-	52317
cli:Clim_2001	ncbi-geneid:6355505	1.18.1.2	52343|63380
cli:Clim_2002	ncbi-geneid:6355506	1.4.1.13|1.4.1.14	51971|46548
cli:Clim_2010	ncbi-geneid:6355514	4.99.1.1	53800
cli:Clim_2012	ncbi-geneid:6355516	3.5.4.19	141734
cli:Clim_2013	ncbi-geneid:6355517	2.1.1	53335
cli:Clim_2016	ncbi-geneid:6355520	6.5.1.2
cli:Clim_2022	ncbi-geneid:6355526	1.20.4.1	52788
cli:Clim_2038	ncbi-geneid:6355542	2.7.7.38	53448
cli:Clim_2039	ncbi-geneid:6355543	3.1.-.-	69500
cli:Clim_2041	ncbi-geneid:6355545	6.3.5.6|6.3.5.7	141000
cli:Clim_2042	ncbi-geneid:6355546	2.3.3.1	48256
cli:Clim_2047	ncbi-geneid:6355025	5.4.4.2	56322
cli:Clim_2048	ncbi-geneid:6355026	2.2.1.9	52518|52518|52467
cli:Clim_2049	ncbi-geneid:6355027	4.2.99.20	53474
cli:Clim_2050	ncbi-geneid:6355028	4.1.3.36	52096
cli:Clim_2051	ncbi-geneid:6355029	4.2.1.113	51604|54826
cli:Clim_2052	ncbi-geneid:6355030	6.2.1.26	56801
cli:Clim_2054	ncbi-geneid:6355032	1.3.1.26	51735|55347
cli:Clim_2057	ncbi-geneid:6355035	3.2.2.21	50486
cli:Clim_2059	ncbi-geneid:6355037	1.5.5.1	51905|54373|54862
cli:Clim_2060	ncbi-geneid:6355038	2.1.1.61|2.8.1.-	52402
cli:Clim_2062	ncbi-geneid:6355040	2.1.1.13	56507|82282|51717|52242|47644
cli:Clim_2076	ncbi-geneid:6355054	1.1.1.49	55347|51735
cli:Clim_2077	ncbi-geneid:6355055	1.1.1.44	51735|48179
cli:Clim_2078	ncbi-geneid:6355056	2.7.13.3	55874|52172|47226|47384|55785|52172
cli:Clim_2085	ncbi-geneid:6355063	1.2.1.3	53720
cli:Clim_2113	ncbi-geneid:6355091	5.2.1.8	54534
cli:Clim_2117	ncbi-geneid:6355095	3.6.3.-	52540
cli:Clim_2123	ncbi-geneid:6355101	2.5.1.19	55205
cli:Clim_2126	ncbi-geneid:6355920	4.2.1.22	53686|54631
cli:Clim_2128	ncbi-geneid:6355922	5.1.1.1	51419|50621
cli:Clim_2131	ncbi-geneid:6355925	1.2.1.11	55347|51735
cli:Clim_2133	ncbi-geneid:6355927	3.6.3.8	52540|54752
cli:Clim_2134	ncbi-geneid:6355928	1.1.1.219	51735
cli:Clim_2138	ncbi-geneid:6355932	2.7.8.7	56214
cli:Clim_2139	ncbi-geneid:6355933	2.4.2.19	51690|54675
cli:Clim_2140	ncbi-geneid:6355934	4.1.2.25	55620
cli:Clim_2141	ncbi-geneid:6355935	2.7.6.3	55083
cli:Clim_2143	ncbi-geneid:6355937	3.6.3.16	52540
cli:Clim_2147	ncbi-geneid:6355941	3.6.3.16	52540
cli:Clim_2150	ncbi-geneid:6355944	2.7.7.7	52540|48019
cli:Clim_2152	ncbi-geneid:6355946	2.3.1.47	53383
cli:Clim_2157	ncbi-geneid:6355951	2.1.1.11	53335
cli:Clim_2158	ncbi-geneid:6355952	4.-.-.-	102114|52242
cli:Clim_2169	ncbi-geneid:6355963	2.4.2.17	53850|54913
cli:Clim_2170	ncbi-geneid:6355964	3.6.1.-	56300
cli:Clim_2173	ncbi-geneid:6355967	1.3.1.74	102114
cli:Clim_2175	ncbi-geneid:6355969	2.8.1.7	53383
cli:Clim_2176	ncbi-geneid:6355970	2.5.1.47	53686
cli:Clim_2180	ncbi-geneid:6355974	2.7.4.6	54919
cli:Clim_2182	ncbi-geneid:6355976	2.1.1.-	75217|88697
cli:Clim_2184	ncbi-geneid:6355978	2.7.1.2	53067
cli:Clim_2185	ncbi-geneid:6355979	2.3.1.129	51161
cli:Clim_2187	ncbi-geneid:6355981	1.3.99.22	102114
cli:Clim_2188	ncbi-geneid:6355982	3.1.3.-	56784
cli:Clim_2189	ncbi-geneid:6355983	2.4.1.21	53756
cli:Clim_2192	ncbi-geneid:6355986	1.18.-.-	52540
cli:Clim_2193	ncbi-geneid:6355987	1.18.-.-	53807
cli:Clim_2194	ncbi-geneid:6355988	1.18.-.-	53807
cli:Clim_2196	ncbi-geneid:6355990	6.3.4.4	52540
cli:Clim_2198	ncbi-geneid:6355992	6.1.1.16	52374|47323
cli:Clim_2199	ncbi-geneid:6355993	2.7.7.22	53448|159283
cli:Clim_2200	ncbi-geneid:6355994	2.1.1.170	53335
cli:Clim_2202	ncbi-geneid:6355996	2.7.7.6	56553|55257|47789
cli:Clim_2208	ncbi-geneid:6355230	3.4.11.18	55920
cli:Clim_2236	ncbi-geneid:6355259	3.1.3.2	56784
cli:Clim_2239	ncbi-geneid:6355262	3.11.1.2	82057|57783
cli:Clim_2240	ncbi-geneid:6355263	3.6.1.-	52540
cli:Clim_2284	ncbi-geneid:6355307	2.3.1.1	55729
cli:Clim_2286	ncbi-geneid:6355631	3.1.11.6	116842
cli:Clim_2287	ncbi-geneid:6355632	6.3.5.6|6.3.5.7	55931|89095
cli:Clim_2295	ncbi-geneid:6355640	3.6.3.-	52540
cli:Clim_2297	ncbi-geneid:6355642	3.4.24.57	53067
cli:Clim_2299	ncbi-geneid:6355644	6.3.5.5	52317|52021
cli:Clim_2300	ncbi-geneid:6355645	2.6.1.45	53383
cli:Clim_2306	ncbi-geneid:6355651	1.5.1.2	48179|51735
cli:Clim_2310	ncbi-geneid:6355655	3.1.4.46	51695
cli:Clim_2316	ncbi-geneid:6355661	3.6.3.-	52540
cli:Clim_2319	ncbi-geneid:6355664	2.3.3.13	51569|110921|89000
cli:Clim_2326	ncbi-geneid:6355671	2.4.1.-	53955
cli:Clim_2330	ncbi-geneid:6355676	2.7.2.4|1.1.1.3	53633|55347|51735|55021|55021
cli:Clim_2331	ncbi-geneid:6355677	3.6.3.14	52943
cli:Clim_2332	ncbi-geneid:6355678	3.6.3.14	52540|47917|50615
cli:Clim_2333	ncbi-geneid:6355679	2.7.1.39	54211|55060
cli:Clim_2334	ncbi-geneid:6355680	4.2.3.1	53686
cli:Clim_2335	ncbi-geneid:6355681	2.3.1.51	69593
cli:Clim_2336	ncbi-geneid:6355682	2.5.1.9|2.5.1.78	52121
cli:Clim_2337	ncbi-geneid:6355683	5.-.-.-	53697
cli:Clim_2341	ncbi-geneid:6355687	4.1.1.37	51726
cli:Clim_2343	ncbi-geneid:6355689	1.3.99.1	54292|46548
cli:Clim_2344	ncbi-geneid:6355690	1.3.99.1	51905|46977|56425
cli:Clim_2346	ncbi-geneid:6355692	3.1.2.6	56281
cli:Clim_2356	ncbi-geneid:6355702	2.7.7.13	53448
cli:Clim_2364	ncbi-geneid:6355710	3.6.3.16	52540|49764
cli:Clim_2375	ncbi-geneid:6355846	3.6.1.19	101386|101386
cli:Clim_2378	ncbi-geneid:6355849	5.4.99.16	51445|51011|56112
cli:Clim_2390	ncbi-geneid:6355861	5.1.3.14	53756
cli:Clim_2394	ncbi-geneid:6355865	5.4.3.8	53383
cli:Clim_2400	ncbi-geneid:6355871	1.-.-.-	53706|50692
cli:Clim_2406	ncbi-geneid:6355877	3.1.-.-	53098
cli:Clim_2407	ncbi-geneid:6355878	2.4.2.10	53271
cli:Clim_2408	ncbi-geneid:6355879	1.3.1.12	51735|48179
cli:Clim_2409	ncbi-geneid:6355880	2.7.1.23	111331
cli:Clim_2412	ncbi-geneid:6355883	2.5.1.55	51569
cli:Clim_2414	ncbi-geneid:6355885	3.2.1.52	51445
cli:Clim_2415	ncbi-geneid:6355886	3.1.3.-
cli:Clim_2416	ncbi-geneid:6355887	1.1.1.94	51735|48179
cli:Clim_2418	ncbi-geneid:6355889	6.3.3.1	56042|55326
cli:Clim_2419	ncbi-geneid:6355890	2.7.2.4	53633|55021|55021
cli:Clim_2421	ncbi-geneid:6355892	2.1.1.-	53335
cli:Clim_2422	ncbi-geneid:6355893	3.6.1.11|3.6.1.40	53067|53067
cli:Clim_2424	ncbi-geneid:6355895	6.2.1.3	56801
cli:Clim_2425	ncbi-geneid:6355896	2.6.1.62	53383
cli:Clim_2426	ncbi-geneid:6355897	6.3.3.3	52540
cli:Clim_2429	ncbi-geneid:6355900	2.3.1.47	53383
cli:Clim_2430	ncbi-geneid:6355901	2.8.1.6	102114
cli:Clim_2431	ncbi-geneid:6355902	6.3.4.15	55681|46785|50037
cli:Clim_2432	ncbi-geneid:6355903	3.5.1.28	53187
cli:Clim_2433	ncbi-geneid:6355904	5.99.1.2	56712|57783|57783|57783
cli:Clim_2436	ncbi-geneid:6355907	4.2.1.3	53732|52016
cli:Clim_2441	ncbi-geneid:6355912	1.3.99.1	46548|54292
cli:Clim_2442	ncbi-geneid:6355913	1.3.99.1	51905|46977|56425
cli:Clim_2445	ncbi-geneid:6355916	1.3.3.1	51395
cli:Clim_2447	ncbi-geneid:6355918	3.1.3.1	53649
cli:Clim_2449	ncbi-geneid:6354719	3.1.1.1	53474
cli:Clim_2461	ncbi-geneid:6354731	3.1.21.3	52540|52980|52540
cli:Clim_2467	ncbi-geneid:6354737	3.1.21.3	116734|116734
cli:Clim_2469	ncbi-geneid:6354739	2.1.1.72	53335|53335
cli:Clim_2479	ncbi-geneid:6354749	2.2.1.2	51569
cli:Clim_2480	ncbi-geneid:6354750	2.5.1.46	52467
cli:Clim_2482	ncbi-geneid:6354752	6.1.1.2	52374
cli:Clim_2484	ncbi-geneid:6354754	6.1.1.19	52374|47323|55190
cli:Clim_2485	ncbi-geneid:6354755	2.7.7.18	52374
cli:Clim_2488	ncbi-geneid:6355106	3.6.3.14	47928
cli:Clim_2489	ncbi-geneid:6355108	3.6.3.14	81573
cli:Clim_2490	ncbi-geneid:6355109	3.6.3.14	81333
cli:Clim_2496	ncbi-geneid:6355115	2.1.1.-	53335|46785
cli:Clim_2501	ncbi-geneid:6355120	6.3.2.8	53623|53244|51984
cli:Clim_2502	ncbi-geneid:6355121	2.4.1.227	53756
cli:Clim_2504	ncbi-geneid:6355123	6.3.2.9	53623|53244|51984
cli:Clim_2506	ncbi-geneid:6355125	6.3.2.10	53623|53244|63418
cli:Clim_2507	ncbi-geneid:6355126	6.3.2.13	53623|53244|63418
cli:Clim_2508	ncbi-geneid:6355127	2.4.1.129	56601|56519|54184
cli:Clim_2510	ncbi-geneid:6355129	2.1.1.-	53335|81799
cli:Clim_2515	ncbi-geneid:6355134	2.7.2.3	53748
cli:Clim_2518	ncbi-geneid:6355137	2.1.1.-	53335|50249
cli:Clim_2523	ncbi-geneid:6355142	3.1.26.5	54211
