# Supplementary material for: Tracing the Repertoire of Promiscuous Enzymes along the Metabolic Pathways in Archaeal Organisms
Source: Life (Basel). 2017 Jul 13;7(3):30. doi: 10.3390/life7030030 (PMC5617955; doi:10.3390/life7030030)
Supplement: Supplementary file 1 [file life-07-00030-s001.zip › Table_S2/clj.txt]

KEGGID	NCBIGI	ECs	SFamilyID
clj:CLJU_c00020	ncbi-geneid:9443619	2.7.7.7	55979|55979|55979|55979|55979|55979
clj:CLJU_c00060	ncbi-geneid:9443623	5.99.1.3	56719|55874|54211|56719|55874|54211
clj:CLJU_c00070	ncbi-geneid:9443624	5.99.1.3	56719|101904|56719|101904
clj:CLJU_c00170	ncbi-geneid:9443634	6.1.1.11	55681|46589|55681|46589
clj:CLJU_c00600	ncbi-geneid:9443677	4.2.1.52	51569|51569
clj:CLJU_c00660	ncbi-geneid:9443683	4.1.2.13	51569|51569
clj:CLJU_c00680	ncbi-geneid:9443685	1.1.1.60	51735|48179|51735|48179
clj:CLJU_c00760	ncbi-geneid:9443693	3.5.4.-	53927|53927
clj:CLJU_c00850	ncbi-geneid:9443702	2.7.7.7	52540|48019|52540|48019
clj:CLJU_c00910	ncbi-geneid:9443708	3.6.1.22	55811|55811
clj:CLJU_c00960	ncbi-geneid:9443713	2.6.1.-	53383|53383
clj:CLJU_c00970	ncbi-geneid:9443714	1.1.1.95	51735|52283|51735|52283
clj:CLJU_c00990	ncbi-geneid:9443716	2.3.1.128	55729|55729
clj:CLJU_c01090	ncbi-geneid:9443726	3.2.1.4	53187|101821|53187|101821
clj:CLJU_c01100	ncbi-geneid:9443727	3.2.1.4	53187|101821|53187|101821
clj:CLJU_c01110	ncbi-geneid:9443728	3.2.1.4	53187|101821|53187|101821
clj:CLJU_c01120	ncbi-geneid:9443729	2.7.7.7	52141|52141
clj:CLJU_c01180	ncbi-geneid:9443735	5.2.1.8	54534|109998|54534|109998
clj:CLJU_c01190	ncbi-geneid:9443736	5.1.3.3	74650|74650
clj:CLJU_c01200	ncbi-geneid:9443737	5.3.1.4	53743|50443|53743|50443
clj:CLJU_c01210	ncbi-geneid:9443738	5.1.3.4	53639|53639
clj:CLJU_c01220	ncbi-geneid:9443739	2.7.1.16	53067|53067|53067|53067
clj:CLJU_c01240	ncbi-geneid:9443741	3.2.1.55	51445|51011|51445|51011
clj:CLJU_c01270	ncbi-geneid:9443744	3.6.3.17	52540|52540|52540|52540
clj:CLJU_c01320	ncbi-geneid:9443749	3.5.1.-	52467|52467
clj:CLJU_c01350	ncbi-geneid:9443752	3.4.17.13	52317|141986|52317|141986
clj:CLJU_c01380	ncbi-geneid:9443755	4.1.1.19	53383|55904|53383|55904
clj:CLJU_c01390	ncbi-geneid:9443756	2.7.4.9	52540|52540
clj:CLJU_c01410	ncbi-geneid:9443758	2.7.7.7	52540|48019|52540|48019
clj:CLJU_c01480	ncbi-geneid:9443765	2.1.1.-	53790|53790
clj:CLJU_c01520	ncbi-geneid:9443769	2.7.7.25|2.7.7.19	81891|81301|81891|81301
clj:CLJU_c01570	ncbi-geneid:9443774	4.6.1.12	69765|69765
clj:CLJU_c01720	ncbi-geneid:9443789	2.7.7.7	52141|52141
clj:CLJU_c01730	ncbi-geneid:9443790	6.1.1.10	52374|47323|50249|52374|47323|50249
clj:CLJU_c01740	ncbi-geneid:9443791	3.1.21.-	51556|51556
clj:CLJU_c01760	ncbi-geneid:9443793	3.1.26.8	110455|110455
clj:CLJU_c01770	ncbi-geneid:9443794	2.1.1.182	53335|53335
clj:CLJU_c01840	ncbi-geneid:9443801	1.17.4.2	51998|51998
clj:CLJU_c01850	ncbi-geneid:9443802	1.97.1.4	102114|102114
clj:CLJU_c01880	ncbi-geneid:9443805	3.5.1.28	53187|53187|53187|53187
clj:CLJU_c01890	ncbi-geneid:9443806	6.1.1.5	52374|47323|50677|47323|52374|47323|50677|47323
clj:CLJU_c01930	ncbi-geneid:9443810	2.7.7.22	53448|159283|53448|159283
clj:CLJU_c01950	ncbi-geneid:9443812	3.2.2.21	50486|50486
clj:CLJU_c02090	ncbi-geneid:9443826	3.4.15.6	52317|52317
clj:CLJU_c02100	ncbi-geneid:9443827	6.-.-.-	53623|56059|53244|53623|56059|53244
clj:CLJU_c02110	ncbi-geneid:9443828	2.7.1.148	54211|55060|54211|55060
clj:CLJU_c02160	ncbi-geneid:9443833	2.4.1.227	53756|53756
clj:CLJU_c02200	ncbi-geneid:9443837	6.3.4.2	52540|52317|52540|52317
clj:CLJU_c02250	ncbi-geneid:9443842	2.1.1.-	53335|53335
clj:CLJU_c02300	ncbi-geneid:9443847	3.1.3.48	52788|52788
clj:CLJU_c02310	ncbi-geneid:9443848	5.3.1.6	89623|89623
clj:CLJU_c02320	ncbi-geneid:9443849	2.4.2.9	53271|53271
clj:CLJU_c02330	ncbi-geneid:9443850	3.5.4.12	53927|53927
clj:CLJU_c02350	ncbi-geneid:9443852	5.1.3.14	53756|53756
clj:CLJU_c02370	ncbi-geneid:9443854	3.6.3.14	81336|81336
clj:CLJU_c02380	ncbi-geneid:9443855	3.6.3.14	81333|81333
clj:CLJU_c02390	ncbi-geneid:9443856	3.6.3.14	81573|81573
clj:CLJU_c02400	ncbi-geneid:9443857	3.6.3.14	47928|47928
clj:CLJU_c02410	ncbi-geneid:9443858	3.6.3.14	52540|47917|50615|52540|47917|50615
clj:CLJU_c02420	ncbi-geneid:9443859	3.6.3.14	52943|52943
clj:CLJU_c02430	ncbi-geneid:9443860	3.6.3.14	52540|47917|50615|52540|47917|50615
clj:CLJU_c02440	ncbi-geneid:9443861	3.6.3.14	51344|46604|51344|46604
clj:CLJU_c02460	ncbi-geneid:9443863	2.5.1.7	55205|55205
clj:CLJU_c02580	ncbi-geneid:9443875	2.5.1.6	55973|55973|55973|55973|55973|55973
clj:CLJU_c02590	ncbi-geneid:9443876	3.1.11.5	52540|47781|52540|47781
clj:CLJU_c02660	ncbi-geneid:9443883	1.4.1.4	51735|53223|51735|53223
clj:CLJU_c02740	ncbi-geneid:9443891	2.7.6.5	81301|81301
clj:CLJU_c02750	ncbi-geneid:9443892	6.1.1.4	52374|50677|47323|52374|50677|47323
clj:CLJU_c02800	ncbi-geneid:9443897	4.6.1.1	55154|55154
clj:CLJU_c02810	ncbi-geneid:9443898	4.1.2.13	51569|51569
clj:CLJU_c02840	ncbi-geneid:9443901	2.7.1.48	55186|52540|55186|52540
clj:CLJU_c02980	ncbi-geneid:9443915	3.5.1.28	47090|47090
clj:CLJU_c03000	ncbi-geneid:9443917	2.7.8.7	56214|56214
clj:CLJU_c03050	ncbi-geneid:9443922	2.2.1.1	52518|52518
clj:CLJU_c03060	ncbi-geneid:9443923	2.2.1.1	52518|52922|52518|52922
clj:CLJU_c03090	ncbi-geneid:9443926	3.4.21.102	52096|50156|52096|50156
clj:CLJU_c03150	ncbi-geneid:9443932	2.4.1.129	56601|56519|56601|56519
clj:CLJU_c03180	ncbi-geneid:9443935	1.1.1.158	56176|56194|56176|56194
clj:CLJU_c03240	ncbi-geneid:9443941	2.7.7.7	89550|89550
clj:CLJU_c03250	ncbi-geneid:9443942	2.7.1.11	53784|53784
clj:CLJU_c03260	ncbi-geneid:9443943	2.7.1.40	51621|52935|50800|52009|51621|52935|50800|52009
clj:CLJU_c03270	ncbi-geneid:9443944	2.1.1.-	53335|50249|53335|50249
clj:CLJU_c03310	ncbi-geneid:9443948	2.1.1.72	53335|53335
clj:CLJU_c03320	ncbi-geneid:9443949	3.1.21.3	116734|116734|116734|116734
clj:CLJU_c03330	ncbi-geneid:9443950	3.1.21.3	52540|52540|52540|52540
clj:CLJU_c03390	ncbi-geneid:9443956	2.7.7.7	56672|53098|56672|53098
clj:CLJU_c03550	ncbi-geneid:9443972	3.4.21.92	52096|52096
clj:CLJU_c03840	ncbi-geneid:9444001	4.2.1.52	51569|51569
clj:CLJU_c03850	ncbi-geneid:9444002	1.1.1.262	53659|53659
clj:CLJU_c03860	ncbi-geneid:9444003	1.1.1.95	51735|52283|51735|52283
clj:CLJU_c04060	ncbi-geneid:9444023	2.1.1.-	53335|53335
clj:CLJU_c04120	ncbi-geneid:9444029	3.1.5.1	109604|109604
clj:CLJU_c04160	ncbi-geneid:9444033	1.1.1.40|1.1.1.38	51735|53223|51735|53223
clj:CLJU_c04170	ncbi-geneid:9444034	4.3.1.1	48557|48557
clj:CLJU_c04250	ncbi-geneid:9444042	3.1.3.18	56784|56784
clj:CLJU_c04300	ncbi-geneid:9444047	4.2.1.52	51569|51569
clj:CLJU_c04400	ncbi-geneid:9444057	6.3.5.5	52317|52021|52317|52021
clj:CLJU_c04410	ncbi-geneid:9444058	6.3.5.5	56059|56059|52440|52440|48108|52335|56059|56059|52440|52440|48108|52335
clj:CLJU_c04420	ncbi-geneid:9444059	3.5.1.14	53187|55031|53187|55031
clj:CLJU_c04450	ncbi-geneid:9444062	2.4.1.83	53448|53448
clj:CLJU_c04480	ncbi-geneid:9444065	1.2.1.70	69742|51735|69742|51735
clj:CLJU_c04490	ncbi-geneid:9444066	5.4.3.8	53383|53383
clj:CLJU_c04510	ncbi-geneid:9444068	2.7.7.9	53448|53448
clj:CLJU_c04550	ncbi-geneid:9444072	2.4.-.-	53448|48452|48452|53448|48452|48452
clj:CLJU_c04650	ncbi-geneid:9444082	2.6.1.1	53383|53383
clj:CLJU_c04780	ncbi-geneid:9444095	2.7.3.-	55874|47384|55874|47384
clj:CLJU_c04900	ncbi-geneid:9444107	1.18.6.1	52540|52540
clj:CLJU_c04930	ncbi-geneid:9444110	1.18.6.1	53807|53807
clj:CLJU_c04940	ncbi-geneid:9444111	1.18.6.1	53807|53807
clj:CLJU_c04980	ncbi-geneid:9444115	2.3.3.14	51569|51569
clj:CLJU_c05150	ncbi-geneid:9444132	3.1.3.48	89550|89550
clj:CLJU_c05310	ncbi-geneid:9444148	2.7.7.22|5.3.1.8	51182|53448|51182|53448
clj:CLJU_c05320	ncbi-geneid:9444149	4.2.1.46	51735|51735
clj:CLJU_c05330	ncbi-geneid:9444150	2.7.7.24	53448|53448
clj:CLJU_c05340	ncbi-geneid:9444151	1.1.1.133	51735|51735
clj:CLJU_c05350	ncbi-geneid:9444152	5.1.3.13	51182|51182
clj:CLJU_c05420	ncbi-geneid:9444159	2.4.1.-	53756|53756
clj:CLJU_c05510	ncbi-geneid:9444168	2.5.1.56	51569|51269|51569|51269
clj:CLJU_c05540	ncbi-geneid:9444171	2.7.7.22|5.3.1.8	53448|51182|53448|51182
clj:CLJU_c05550	ncbi-geneid:9444172	4.2.1.46	51735|51735
clj:CLJU_c05560	ncbi-geneid:9444173	2.7.7.24	53448|53448
clj:CLJU_c05570	ncbi-geneid:9444174	1.1.1.133	51735|51735
clj:CLJU_c05580	ncbi-geneid:9444175	5.1.3.13	51182|51182
clj:CLJU_c05660	ncbi-geneid:9444183	3.6.3.-	52540|52540
clj:CLJU_c05840	ncbi-geneid:9444201	3.6.3.34	52540|52540
clj:CLJU_c05920	ncbi-geneid:9444209	1.1.1.37	89733|89733
clj:CLJU_c05980	ncbi-geneid:9444215	3.4.21.89	51306|51306
clj:CLJU_c05990	ncbi-geneid:9444216	2.7.2.11	53633|53633
clj:CLJU_c06000	ncbi-geneid:9444217	1.2.1.41	53720|53720
clj:CLJU_c06040	ncbi-geneid:9444221	3.4.21.102	52096|50156|52096|50156
clj:CLJU_c06110	ncbi-geneid:9444228	3.4.24.-	52540|140990|52540|140990
clj:CLJU_c06130	ncbi-geneid:9444230	3.1.26.4
clj:CLJU_c06210	ncbi-geneid:9444238	4.1.1.49	53795|68923|53795|68923
clj:CLJU_c06340	ncbi-geneid:9444251	2.5.1.15	51717|51717
clj:CLJU_c06350	ncbi-geneid:9444252	3.5.4.16	55620|55620
clj:CLJU_c06370	ncbi-geneid:9444254	2.7.6.3|4.1.2.25	55083|55620|55083|55620
clj:CLJU_c06600	ncbi-geneid:9444277	2.3.1.51	69593|69593
clj:CLJU_c06610	ncbi-geneid:9444278	2.3.3.3	51569|51569
clj:CLJU_c06620	ncbi-geneid:9444279	4.2.1.3	53732|52016|53732|52016
clj:CLJU_c06630	ncbi-geneid:9444280	1.1.1.41	53659|53659
clj:CLJU_c06640	ncbi-geneid:9444281	2.5.1.49	53383|53383
clj:CLJU_c06650	ncbi-geneid:9444282	2.1.1.13	82282|51717|52242|47644|82282|51717|52242|47644
clj:CLJU_c06690	ncbi-geneid:9444286	3.6.3.21	52540|52540
clj:CLJU_c06700	ncbi-geneid:9444287	6.3.4.5	69864|52402|69864|52402
clj:CLJU_c06710	ncbi-geneid:9444288	4.3.2.1	48557|48557
clj:CLJU_c06740	ncbi-geneid:9444291	6.1.1.22	55681|55681
clj:CLJU_c06840	ncbi-geneid:9444301	1.17.4.1	51998|51998
clj:CLJU_c06860	ncbi-geneid:9444303	3.4.19.11	53187|47090|54106|53187|47090|54106
clj:CLJU_c06890	ncbi-geneid:9444306	3.6.3.8	81665|56784|81660|81653|81665|56784|81660|81653
clj:CLJU_c06920	ncbi-geneid:9444309	6.3.5.1	52402|56317|52402|56317
clj:CLJU_c06990	ncbi-geneid:9444316	1.2.1.2	53706|50692|53706|50692
clj:CLJU_c07030	ncbi-geneid:9444320	1.6.5.3	52833|52833
clj:CLJU_c07040	ncbi-geneid:9444321	1.6.5.3	142019|140490|142984|52833|54862|142019|140490|142984|52833|54862
clj:CLJU_c07050	ncbi-geneid:9444322	1.6.-.-	54292|54862|54292|54862
clj:CLJU_c07070	ncbi-geneid:9444324	1.12.7.2	53920|54862|53920|54862
clj:CLJU_c07150	ncbi-geneid:9444332	1.1.1.3	55347|51735|55347|51735
clj:CLJU_c07160	ncbi-geneid:9444333	2.7.1.39	54211|55060|54211|55060
clj:CLJU_c07300	ncbi-geneid:9444347	4.2.3.3	52335|52335
clj:CLJU_c07350	ncbi-geneid:9444352	3.1.4.-|3.1.26.-	50249|50249
clj:CLJU_c07400	ncbi-geneid:9444357	2.7.7.18	52374|52374
clj:CLJU_c07430	ncbi-geneid:9444360	5.4.99.12	55120|55120
clj:CLJU_c07440	ncbi-geneid:9444361	3.4.16.4	56601|56601
clj:CLJU_c07460	ncbi-geneid:9444363	2.7.9.3	56042|55326|56042|55326
clj:CLJU_c07470	ncbi-geneid:9444364	2.9.1.1	53383|53383
clj:CLJU_c07480	ncbi-geneid:9444365	2.7.7.4	52540|50465|50447|46785|46785|52540|50465|50447|46785|46785
clj:CLJU_c07500	ncbi-geneid:9444367	2.1.1.13	51717|51717
clj:CLJU_c07550	ncbi-geneid:9444372	2.1.1.13	51717|51717
clj:CLJU_c07730	ncbi-geneid:9444390	1.7.-.-	56821|56821
clj:CLJU_c07870	ncbi-geneid:9444404	3.6.3.-	81665|81660|81653|56784|81665|81660|81653|56784
clj:CLJU_c07890	ncbi-geneid:9444406	2.7.7.7	48019|52540|48019|52540
clj:CLJU_c07910	ncbi-geneid:9444408	3.4.24.78	53163|53163
clj:CLJU_c07950	ncbi-geneid:9444412	1.3.99.22	102114|102114
clj:CLJU_c08000	ncbi-geneid:9444417	2.1.1.-	53335|53335
clj:CLJU_c08010	ncbi-geneid:9444418	2.1.1.-	75217|88697|75217|88697
clj:CLJU_c08090	ncbi-geneid:9444426	2.7.1.107	48317|48317
clj:CLJU_c08140	ncbi-geneid:9444431	2.7.9.1	56059|51621|52009|56059|51621|52009
clj:CLJU_c08170	ncbi-geneid:9444434	3.3.2.1	52499|52499
clj:CLJU_c08210	ncbi-geneid:9444438	2.7.7.-	56731|57783|56731|57783
clj:CLJU_c08270	ncbi-geneid:9444444	2.5.1.47	53686|53686
clj:CLJU_c08380	ncbi-geneid:9444455	4.1.1.5	117856|117856
clj:CLJU_c08430	ncbi-geneid:9444460	3.4.21.-	50494|50156|50494|50156
clj:CLJU_c08460	ncbi-geneid:9444463	2.1.1.-	53335|53335
clj:CLJU_c08540	ncbi-geneid:9444471	4.1.1.21|5.4.99.18	52255|52255
clj:CLJU_c08550	ncbi-geneid:9444472	6.3.2.6	56104|56104
clj:CLJU_c08560	ncbi-geneid:9444473	2.4.2.14	56235|53271|56235|53271
clj:CLJU_c08570	ncbi-geneid:9444474	6.3.3.1	56042|55326|56042|55326
clj:CLJU_c08580	ncbi-geneid:9444475	2.1.2.2	53328|53328
clj:CLJU_c08590	ncbi-geneid:9444476	3.5.4.10|2.1.2.3	53927|52335|53927|52335
clj:CLJU_c08600	ncbi-geneid:9444477	6.3.4.13	56059|52440|51246|56059|52440|51246
clj:CLJU_c08650	ncbi-geneid:9444482	2.1.1.13	56507|56507
clj:CLJU_c08670	ncbi-geneid:9444484	1.3.99.1	51905|56425|51905|56425
clj:CLJU_c08720	ncbi-geneid:9444489	1.1.1.169	48179|51735|48179|51735
clj:CLJU_c08740	ncbi-geneid:9444491	2.6.1.42	56752|56752
clj:CLJU_c08750	ncbi-geneid:9444492	2.1.1.35	53335|50249|53335|50249
clj:CLJU_c08780	ncbi-geneid:9444495	3.1.21.-	51556|51556
clj:CLJU_c08890	ncbi-geneid:9444506	2.7.8.-	56024|56024|56024|56024
clj:CLJU_c08930	ncbi-geneid:9444510	1.2.1.2	53706|50692|53706|50692
clj:CLJU_c09000	ncbi-geneid:9444517	1.2.99.5	143555|143555
clj:CLJU_c09050	ncbi-geneid:9444522	2.3.3.13	51569|110921|51569|110921
clj:CLJU_c09060	ncbi-geneid:9444523	4.2.1.33|4.2.1.35	53732|53732
clj:CLJU_c09070	ncbi-geneid:9444524	4.2.1.33|4.2.1.35	52016|52016
clj:CLJU_c09080	ncbi-geneid:9444525	1.1.1.85	53659|53659
clj:CLJU_c09110	ncbi-geneid:9444528	1.2.99.2	56821|56821
clj:CLJU_c09190	ncbi-geneid:9444536	5.99.1.-	56719|55874|54211|56719|55874|54211
clj:CLJU_c09200	ncbi-geneid:9444537	5.99.1.-	56719|101904|101904|56719|101904|101904
clj:CLJU_c09210	ncbi-geneid:9444538	2.7.7.63	55681|82649|55681|82649
clj:CLJU_c09240	ncbi-geneid:9444541	3.1.-.-	64182|64182
clj:CLJU_c09270	ncbi-geneid:9444544	3.5.3.6	55909|55909
clj:CLJU_c09280	ncbi-geneid:9444545	2.1.3.3	53671|53671
clj:CLJU_c09300	ncbi-geneid:9444547	2.7.2.2	53633|53633
clj:CLJU_c09330	ncbi-geneid:9444550	2.4.1.227	53756|53756
clj:CLJU_c09340	ncbi-geneid:9444551	1.2.7.-	52518|53323|52518|52922|54862|52518|53323|52518|52922|54862
clj:CLJU_c09360	ncbi-geneid:9444553	3.1.3.3	56784|56784
clj:CLJU_c09370	ncbi-geneid:9444554	2.6.1.42	56752|56752
clj:CLJU_c09400	ncbi-geneid:9444557	3.5.1.44	64438|64438
clj:CLJU_c09410	ncbi-geneid:9444558	3.1.1.61	52738|52172|52738|52172
clj:CLJU_c09420	ncbi-geneid:9444559	2.1.1.80	53335|47757|53335|47757
clj:CLJU_c09430	ncbi-geneid:9444560	2.7.13.3
clj:CLJU_c09640	ncbi-geneid:9444581	2.4.-.-	53448|48452|48452|53448|48452|48452
clj:CLJU_c09730	ncbi-geneid:9444590	2.4.-.-	53448|48452|53448|48452
clj:CLJU_c09910	ncbi-geneid:9444608	2.7.7.-	81301|81301
clj:CLJU_c09940	ncbi-geneid:9444611	2.4.-.-	53448|48452|53448|48452
clj:CLJU_c10090	ncbi-geneid:9444626	1.1.1.3	55347|51735|55021|55347|51735|55021
clj:CLJU_c10140	ncbi-geneid:9444631	3.6.1.23	51283|51283
clj:CLJU_c10250	ncbi-geneid:9444642	3.6.3.14	52540|52540
clj:CLJU_c10470	ncbi-geneid:9444664	3.6.1.1	64182|75138|54631|64182|75138|54631
clj:CLJU_c10480	ncbi-geneid:9444665	3.6.3.8	81665|56784|81660|81653|81665|56784|81660|81653
clj:CLJU_c10500	ncbi-geneid:9444667	3.4.21.53	54211|54211
clj:CLJU_c10540	ncbi-geneid:9444671	2.1.1.-	53335|81799|53335|81799
clj:CLJU_c10570	ncbi-geneid:9444674	6.3.2.13	53623|53244|63418|53623|53244|63418
clj:CLJU_c10580	ncbi-geneid:9444675	6.3.2.10	53623|53244|63418|53623|53244|63418
clj:CLJU_c10700	ncbi-geneid:9444687	3.2.2.9	53167|53167
clj:CLJU_c10720	ncbi-geneid:9444689	4.2.1.70|5.4.99.12	55120|55174|55120|55174
clj:CLJU_c10740	ncbi-geneid:9444691	2.4.2.9	53271|53271
clj:CLJU_c10760	ncbi-geneid:9444693	5.1.1.7	54506|54506|54506|54506
clj:CLJU_c10850	ncbi-geneid:9444702	2.3.1.-	55729|55729
clj:CLJU_c11000	ncbi-geneid:9444717	3.4.13.9|3.4.11.9	55920|53092|55920|53092
clj:CLJU_c11140	ncbi-geneid:9444731	3.1.11.6	116842|116842
clj:CLJU_c11150	ncbi-geneid:9444732	2.5.1.10|2.5.1.29	48576|48576
clj:CLJU_c11160	ncbi-geneid:9444733	2.2.1.7	52518|52518|52922|52518|52518|52922
clj:CLJU_c11180	ncbi-geneid:9444735	2.7.1.23	111331|111331
clj:CLJU_c11210	ncbi-geneid:9444738	3.4.21.116	50156|50494|50156|50494
clj:CLJU_c11240	ncbi-geneid:9444741	3.6.1.13	55811|55811
clj:CLJU_c11270	ncbi-geneid:9444744	3.4.16.4	56601|69189|56601|69189
clj:CLJU_c11280	ncbi-geneid:9444745	2.7.7.21|2.7.7.25	81301|81891|81301|81891
clj:CLJU_c11500	ncbi-geneid:9444767	2.1.2.1	53383|53383
clj:CLJU_c11540	ncbi-geneid:9444771	6.3.5.3	52317|55326|56042|55326|56042|52317|55326|56042|55326|56042
clj:CLJU_c11560	ncbi-geneid:9444773	1.1.1.-	50129|51735|50129|51735
clj:CLJU_c11570	ncbi-geneid:9444774	2.7.1.17	53067|53067|53067|53067
clj:CLJU_c11580	ncbi-geneid:9444775	1.1.1.95	51735|52283|51735|52283
clj:CLJU_c11590	ncbi-geneid:9444776	1.1.1.44	51735|48179|51735|48179
clj:CLJU_c11610	ncbi-geneid:9444778	2.7.1.12	53067|53067|53067|53067
clj:CLJU_c11620	ncbi-geneid:9444779	1.1.1.95	51735|52283|51735|52283
clj:CLJU_c11630	ncbi-geneid:9444780	4.1.2.14|4.1.3.16	51569|51569
clj:CLJU_c11660	ncbi-geneid:9444783	2.4.2.17	55681|55681
clj:CLJU_c11670	ncbi-geneid:9444784	2.4.2.17	53850|53850
clj:CLJU_c11680	ncbi-geneid:9444785	1.1.1.23	53720|53720
clj:CLJU_c11690	ncbi-geneid:9444786	4.2.1.19	54211|54211|54211|54211
clj:CLJU_c11700	ncbi-geneid:9444787	2.4.2.-	52317|52317
clj:CLJU_c11710	ncbi-geneid:9444788	5.3.1.16	51366|51366
clj:CLJU_c11720	ncbi-geneid:9444789	2.6.1.9	53383|53383
clj:CLJU_c11730	ncbi-geneid:9444790	4.1.3.-	51366|51366
clj:CLJU_c11740	ncbi-geneid:9444791	3.5.4.19	141734|141734
clj:CLJU_c11750	ncbi-geneid:9444792	3.6.1.31	101386|101386
clj:CLJU_c11780	ncbi-geneid:9444795	2.7.3.-	55874|47384|158472|55874|47384|158472
clj:CLJU_c11810	ncbi-geneid:9444798	3.1.3.15	89550|89550
clj:CLJU_c11830	ncbi-geneid:9444800	2.3.1.54	51998|51998
clj:CLJU_c11840	ncbi-geneid:9444801	1.97.1.4	54862|102114|54862|102114
clj:CLJU_c11860	ncbi-geneid:9444803	2.7.3.-	55874|55874
clj:CLJU_c11880	ncbi-geneid:9444805	1.1.1.1	56796|56796
clj:CLJU_c11960	ncbi-geneid:9444813	1.2.1.-	53720|53720
clj:CLJU_c12010	ncbi-geneid:9444818	5.1.1.1	51419|50621|51419|50621
clj:CLJU_c12090	ncbi-geneid:9444826	3.4.13.19	51556|51556
clj:CLJU_c12110	ncbi-geneid:9444828	4.4.1.2|2.8.1.7	53383|53383
clj:CLJU_c12150	ncbi-geneid:9444832	6.1.1.7	55681|101353|55186|50447|55681|101353|55186|50447
clj:CLJU_c12170	ncbi-geneid:9444834	3.1.-.-	53098|53098
clj:CLJU_c12200	ncbi-geneid:9444837	3.1.-.-	56281|56281
clj:CLJU_c12280	ncbi-geneid:9444845	2.4.-.-	53448|53448
clj:CLJU_c12380	ncbi-geneid:9444855	2.7.3.-|2.7.13.3	55874|47384|158472|55785|55874|47384|158472|55785
clj:CLJU_c12420	ncbi-geneid:9444859	3.6.3.27	52540|52540
clj:CLJU_c12480	ncbi-geneid:9444865	1.1.1.94	48179|51735|48179|51735
clj:CLJU_c12520	ncbi-geneid:9444869	2.7.4.8	52540|52540
clj:CLJU_c12530	ncbi-geneid:9444870	2.7.7.6	63562|63562
clj:CLJU_c12540	ncbi-geneid:9444871	6.3.2.5|4.1.1.36	102645|52507|102645|52507
clj:CLJU_c12550	ncbi-geneid:9444872	3.6.4.-	52540|52540
clj:CLJU_c12560	ncbi-geneid:9444873	3.5.1.88	56420|56420
clj:CLJU_c12570	ncbi-geneid:9444874	2.1.2.9	53328|50486|53328|50486
clj:CLJU_c12590	ncbi-geneid:9444876	2.1.1.-	53335|48013|53335|48013
clj:CLJU_c12600	ncbi-geneid:9444877	2.1.1.-	102114|102114
clj:CLJU_c12610	ncbi-geneid:9444878	3.1.3.16	81606|81606
clj:CLJU_c12620	ncbi-geneid:9444879	2.7.11.1	56112|54184|56112|54184
clj:CLJU_c12630	ncbi-geneid:9444880	3.6.1.-	52540|50249|52540|50249
clj:CLJU_c12640	ncbi-geneid:9444881	5.1.3.1	51366|51366
clj:CLJU_c12650	ncbi-geneid:9444882	2.7.6.2	63999|63862|63999|63862
clj:CLJU_c12700	ncbi-geneid:9444887	3.6.1.-|3.6.4.12	52540|52540|50249|52540|52540|50249
clj:CLJU_c12720	ncbi-geneid:9444889	2.7.7.3	52374|52374
clj:CLJU_c12770	ncbi-geneid:9444894	2.3.1.8	53659|53659
clj:CLJU_c12780	ncbi-geneid:9444895	2.7.2.1	53067|53067|53067|53067
clj:CLJU_c12810	ncbi-geneid:9444898	2.3.1.15	53659|53659
clj:CLJU_c12830	ncbi-geneid:9444900	3.1.26.3	69065|54768|69065|54768
clj:CLJU_c12920	ncbi-geneid:9444909	2.1.1.31	75217|75217
clj:CLJU_c12940	ncbi-geneid:9444911	3.4.21.89	51306|51306
clj:CLJU_c12960	ncbi-geneid:9444913	3.1.26.4	53098|53098
clj:CLJU_c13000	ncbi-geneid:9444917	5.99.1.2	56712|57783|57783|56712|57783|57783
clj:CLJU_c13040	ncbi-geneid:9444921	2.7.4.22	53633|53633
clj:CLJU_c13060	ncbi-geneid:9444923	2.5.1.31	64005|64005
clj:CLJU_c13080	ncbi-geneid:9444925	1.1.1.267	55347|51735|69055|55347|51735|69055
clj:CLJU_c13090	ncbi-geneid:9444926	3.4.24.-	50156|50156
clj:CLJU_c13100	ncbi-geneid:9444927	1.17.7.1	51717|56014|51717|56014
clj:CLJU_c13180	ncbi-geneid:9444935	4.2.1.70|5.4.99.12	55120|55120
clj:CLJU_c13190	ncbi-geneid:9444936	2.7.7.2|2.7.1.26	82114|52374|82114|52374
clj:CLJU_c13210	ncbi-geneid:9444938	2.7.7.8	54211|54211|55666|55666|54791|50249|46915|54211|54211|55666|55666|54791|50249|46915
clj:CLJU_c13260	ncbi-geneid:9444943	2.-.-.-	102114|102114
clj:CLJU_c13340	ncbi-geneid:9444951	2.6.1.1	53383|53383
clj:CLJU_c13370	ncbi-geneid:9444954	4.3.2.2	48557|48557
clj:CLJU_c13390	ncbi-geneid:9444956	6.1.1.17	52374|48163|52374|48163
clj:CLJU_c13400	ncbi-geneid:9444957	1.2.1.12	55347|51735|55347|51735
clj:CLJU_c13410	ncbi-geneid:9444958	3.4.16.4	56601|56601
clj:CLJU_c13430	ncbi-geneid:9444960	2.4.2.11	51690|54675|51690|54675
clj:CLJU_c13440	ncbi-geneid:9444961	2.5.1.3	51391|51391
clj:CLJU_c13610	ncbi-geneid:9444978	4.1.2.14|4.1.3.16	51569|51569
clj:CLJU_c13640	ncbi-geneid:9444981	3.5.1.88	56420|56420
clj:CLJU_c13670	ncbi-geneid:9444984	1.97.1.4	102114|102114
clj:CLJU_c14280	ncbi-geneid:9445045	2.6.1.83	53383|53383
clj:CLJU_c14310	ncbi-geneid:9445048	3.6.4.12	52540|52540
clj:CLJU_c14320	ncbi-geneid:9445049	3.6.1.-	55811|55811
clj:CLJU_c14340	ncbi-geneid:9445051	2.7.9.2	56059|52009|56059|52009
clj:CLJU_c14360	ncbi-geneid:9445053	3.4.16.4	56601|56601
clj:CLJU_c14370	ncbi-geneid:9445054	2.7.3.-	55874|47384|55874|47384
clj:CLJU_c14460	ncbi-geneid:9445063	3.-.-.-	51658|51658
clj:CLJU_c14540	ncbi-geneid:9445071	2.8.1.7	53383|53383
clj:CLJU_c14630	ncbi-geneid:9445080	3.1.3.48	52788|52788
clj:CLJU_c14700	ncbi-geneid:9445087	1.12.7.2|1.6.5.3	53920|54862|54292|53920|54862|54292
clj:CLJU_c14710	ncbi-geneid:9445088	1.6.99.5|1.6.5.3	142019|140490|142984|52833|54862|142019|140490|142984|52833|54862
clj:CLJU_c14720	ncbi-geneid:9445089	1.6.5.3	52833|52833
clj:CLJU_c14770	ncbi-geneid:9445094	4.2.1.104	55234|55234
clj:CLJU_c14780	ncbi-geneid:9445095	2.5.1.54	51569|51569
clj:CLJU_c15000	ncbi-geneid:9445117	1.1.1.202	56796|56796
clj:CLJU_c15090	ncbi-geneid:9445126	4.3.1.19	53686|55021|53686|55021
clj:CLJU_c15120	ncbi-geneid:9445129	2.4.2.22	53271|53271
clj:CLJU_c15270	ncbi-geneid:9445144	3.5.3.-	51182|51182
clj:CLJU_c15280	ncbi-geneid:9445145	3.5.1.87|3.5.3.9	53187|55031|53187|55031
clj:CLJU_c15300	ncbi-geneid:9445147	2.7.2.2	53633|53633
clj:CLJU_c15310	ncbi-geneid:9445148	1.1.1.86	51735|48179|51735|48179
clj:CLJU_c15330	ncbi-geneid:9445150	3.5.2.5	51556|51338|51556|51338
clj:CLJU_c15340	ncbi-geneid:9445151	3.5.2.3|3.5.2.5	51556|51338|51556|51338
clj:CLJU_c15660	ncbi-geneid:9445183	3.6.3.16	52540|52540|52540|52540
clj:CLJU_c15720	ncbi-geneid:9445189	3.4.16.4	55166|55166
clj:CLJU_c15760	ncbi-geneid:9445193	3.4.11.-	144052|144052
clj:CLJU_c15830	ncbi-geneid:9445200	2.4.1.157	53756|53756
clj:CLJU_c16070	ncbi-geneid:9445224	4.1.3.27	56322|56322
clj:CLJU_c16080	ncbi-geneid:9445225	4.1.3.27	52317|52317
clj:CLJU_c16090	ncbi-geneid:9445226	2.4.2.18	52418|47648|52418|47648
clj:CLJU_c16100	ncbi-geneid:9445227	4.1.1.48	51366|51366
clj:CLJU_c16110	ncbi-geneid:9445228	5.3.1.24	51366|51366
clj:CLJU_c16120	ncbi-geneid:9445229	4.2.1.20	53686|53686
clj:CLJU_c16130	ncbi-geneid:9445230	4.2.1.20	51366|51366
clj:CLJU_c16150	ncbi-geneid:9445232	1.1.1.90	50129|51735|50129|50129|51735|50129
clj:CLJU_c16160	ncbi-geneid:9445233	1.3.1.31	51395|51905|51395|51905
clj:CLJU_c16270	ncbi-geneid:9445244	3.5.1.88	56420|56420
clj:CLJU_c16430	ncbi-geneid:9445260	3.5.2.6	56601|56601
clj:CLJU_c16510	ncbi-geneid:9445268	1.1.1.1|1.2.1.10	56796|53720|56796|53720
clj:CLJU_c16520	ncbi-geneid:9445269	1.1.1.1|1.2.1.10	56796|53720|56796|53720
clj:CLJU_c16530	ncbi-geneid:9445270	3.6.1.-|3.6.4.12	52540|52540
clj:CLJU_c17140	ncbi-geneid:9445331	3.6.1.15
clj:CLJU_c17160	ncbi-geneid:9445333	3.6.3.34	52540|52540
clj:CLJU_c17280	ncbi-geneid:9445345	1.12.7.2	53920|54862|53920|54862
clj:CLJU_c17350	ncbi-geneid:9445352	5.4.99.12	55120|55174|55120|55174
clj:CLJU_c17370	ncbi-geneid:9445354	1.4.1.13|1.4.1.14	51395|56235|69336|51395|56235|69336
clj:CLJU_c17380	ncbi-geneid:9445355	1.4.1.13|1.4.1.14	51971|46548|51971|51971|46548|51971
clj:CLJU_c17390	ncbi-geneid:9445356	3.5.1.18	53187|55031|53187|55031
clj:CLJU_c17690	ncbi-geneid:9445386	1.1.1.169	48179|51735|48179|51735
clj:CLJU_c17710	ncbi-geneid:9445388	6.3.5.4	52402|56235|52402|56235
clj:CLJU_c17780	ncbi-geneid:9445395	3.1.3.18	56784|56784
clj:CLJU_c17840	ncbi-geneid:9445401	3.5.1.88	56420|56420
clj:CLJU_c17870	ncbi-geneid:9445404	2.1.1.63	46767|53155|46767|53155
clj:CLJU_c17910	ncbi-geneid:9445408	1.2.99.2	56821|56821
clj:CLJU_c18050	ncbi-geneid:9445422	1.3.1.26	51735|55347|51735|55347
clj:CLJU_c18120	ncbi-geneid:9445429	3.5.4.5	53927|53927
clj:CLJU_c18130	ncbi-geneid:9445430	4.1.2.4	51569|51569
clj:CLJU_c18150	ncbi-geneid:9445432	5.4.2.7	53649|143856|53649|143856
clj:CLJU_c18160	ncbi-geneid:9445433	2.4.2.2	52418|54680|47648|52418|54680|47648
clj:CLJU_c18240	ncbi-geneid:9445441	5.3.1.5	51658|51658
clj:CLJU_c18250	ncbi-geneid:9445442	2.7.1.17	53067|53067|53067|53067
clj:CLJU_c18270	ncbi-geneid:9445443	5.1.3.3	74650|74650
clj:CLJU_c18620	ncbi-geneid:9445478	1.11.1.6	47240|47240
clj:CLJU_c18990	ncbi-geneid:9445515	2.4.-.-	53448|48452|53448|48452
clj:CLJU_c19030	ncbi-geneid:9445519	2.3.2.2	56235|56235
clj:CLJU_c19050	ncbi-geneid:9445521	3.4.24.-	55486|55486
clj:CLJU_c19100	ncbi-geneid:9445526	4.1.1.37	51726|51726
clj:CLJU_c19140	ncbi-geneid:9445530	2.7.7.7
clj:CLJU_c19230	ncbi-geneid:9445539	3.5.4.1	51556|51338|51556|51338
clj:CLJU_c19290	ncbi-geneid:9445545	3.4.11.4	53187|55031|53187|55031
clj:CLJU_c19310	ncbi-geneid:9445547	3.4.11.4	53187|55031|53187|55031
clj:CLJU_c19490	ncbi-geneid:9445565	1.16.3.1	47240|47240
clj:CLJU_c19510	ncbi-geneid:9445567	3.6.1.22	55811|55811|55811|55811
clj:CLJU_c19540	ncbi-geneid:9445570	1.1.1.284|1.1.1.1	50129|51735|50129|51735
clj:CLJU_c19670	ncbi-geneid:9445583	2.4.1.-	53756|53756
clj:CLJU_c19820	ncbi-geneid:9445598	2.7.3.-	55874|47384|158472|55874|47384|158472
clj:CLJU_c19980	ncbi-geneid:9445614	3.2.-.-	101478|101478
clj:CLJU_c20040	ncbi-geneid:9445620	1.2.1.2	53706|50692|53706|50692
clj:CLJU_c20070	ncbi-geneid:9445623	3.6.3.34	52540|52540
clj:CLJU_c20110	ncbi-geneid:9445627	1.2.7.5	48310|56228|48310|56228
clj:CLJU_c20210	ncbi-geneid:9445637	1.2.7.5	48310|56228|48310|56228
clj:CLJU_c20270	ncbi-geneid:9445643	3.1.21.2	51658|51658
clj:CLJU_c20360	ncbi-geneid:9445652	1.1.1.169	48179|51735|48179|51735
clj:CLJU_c20390	ncbi-geneid:9445655	1.1.1.86	51735|48179|51735|48179
clj:CLJU_c20400	ncbi-geneid:9445656	1.1.1.86	51735|48179|51735|48179
clj:CLJU_c20410	ncbi-geneid:9445657	4.2.1.9	143975|52016|143975|52016
clj:CLJU_c20420	ncbi-geneid:9445658	2.2.1.6	52518|52518|52467|52518|52518|52467
clj:CLJU_c20430	ncbi-geneid:9445659	2.2.1.6	55021|55021|55021|55021
clj:CLJU_c20450	ncbi-geneid:9445661	6.3.4.14	56059|52440|51246|56059|52440|51246
clj:CLJU_c20470	ncbi-geneid:9445663	2.6.1.19|2.6.1.22	53383|53383
clj:CLJU_c20480	ncbi-geneid:9445664	3.5.1.54	50891|160467|50891|160467
clj:CLJU_c20490	ncbi-geneid:9445665	3.5.1.54	50891|50891
clj:CLJU_c20590	ncbi-geneid:9445675	2.7.1.69	55804|52794|55804|52794
clj:CLJU_c20600	ncbi-geneid:9445676	2.7.1.56	53613|53613
clj:CLJU_c20620	ncbi-geneid:9445678	2.1.1.13	51717|51717
clj:CLJU_c20690	ncbi-geneid:9445685	2.1.1.13	51717|51717
clj:CLJU_c20750	ncbi-geneid:9445691	2.4.2.1	53167|53167
clj:CLJU_c20780	ncbi-geneid:9445694	2.7.3.-|2.7.13.3	55874|55874
clj:CLJU_c20810	ncbi-geneid:9445697	2.7.1.2	53067|53067
clj:CLJU_c20850	ncbi-geneid:9445701	6.1.1.16	52374|47323|52374|47323
clj:CLJU_c21030	ncbi-geneid:9445719	3.4.21.88	51306|46785|51306|46785
clj:CLJU_c21040	ncbi-geneid:9445720	2.7.7.7	56672|100879|56672|100879
clj:CLJU_c21070	ncbi-geneid:9445723	4.1.1.37	51726|51726
clj:CLJU_c21110	ncbi-geneid:9445727	4.1.1.37	51726|51726
clj:CLJU_c21220	ncbi-geneid:9445738	2.5.1.75	52540|52540|52540|52540
clj:CLJU_c21230	ncbi-geneid:9445739	3.2.2.-	118116|55874|54211|118116|55874|54211
clj:CLJU_c21290	ncbi-geneid:9445745	2.6.1.1	53383|53383
clj:CLJU_c21310	ncbi-geneid:9445747	4.1.1.50	56276|56276
clj:CLJU_c21320	ncbi-geneid:9445748	1.17.1.2	50249|50249|50249|50249|50249|50249|50249|50249
clj:CLJU_c21330	ncbi-geneid:9445749	2.7.4.14	52540|52540
clj:CLJU_c21360	ncbi-geneid:9445752	4.2.1.70|5.4.99.12	55120|55174|55120|55174
clj:CLJU_c21370	ncbi-geneid:9445753	2.4.-.-	53448|53448
clj:CLJU_c21420	ncbi-geneid:9445758	3.5.3.8	52768|52768
clj:CLJU_c21440	ncbi-geneid:9445760	4.3.1.4	101262|101262
clj:CLJU_c21460	ncbi-geneid:9445762	4.3.1.3
clj:CLJU_c21470	ncbi-geneid:9445763	3.5.2.7	51556|51338|51556|51338
clj:CLJU_c21480	ncbi-geneid:9445764	4.2.1.49	111326|111326
clj:CLJU_c21500	ncbi-geneid:9445766	2.1.2.5	55116|55116|55116|55116
clj:CLJU_c21510	ncbi-geneid:9445767	2.6.1.11|2.6.1.17	53383|53383
clj:CLJU_c21520	ncbi-geneid:9445768	2.7.2	53633|53633
clj:CLJU_c21530	ncbi-geneid:9445769	2.3.1.1|2.3.1.35	56266|56266
clj:CLJU_c21540	ncbi-geneid:9445770	1.2.1	55347|51735|55347|51735
clj:CLJU_c21570	ncbi-geneid:9445773	1.1.3.15	56176|55103|56176|55103
clj:CLJU_c21700	ncbi-geneid:9445786	6.1.1.19	52374|47323|55190|52374|47323|55190
clj:CLJU_c21710	ncbi-geneid:9445787	5.1.3.2	51735|51735
clj:CLJU_c21720	ncbi-geneid:9445788	3.5.1.81	51556|51338|51556|51338
clj:CLJU_c21760	ncbi-geneid:9445792	3.6.3.31	52540|50331|52540|50331
clj:CLJU_c21800	ncbi-geneid:9445796	3.1.4.46	51695|51695
clj:CLJU_c21880	ncbi-geneid:9445804	3.4.11.-	53187|101821|53187|101821
clj:CLJU_c21900	ncbi-geneid:9445806	6.3.3.2	100950|100950
clj:CLJU_c21910	ncbi-geneid:9445807	2.7.1.-|2.7.4|2.7.11.-	53795|75138|53795|75138
clj:CLJU_c21930	ncbi-geneid:9445809	3.5.3.1	52768|52768
clj:CLJU_c21950	ncbi-geneid:9445811	3.6.4.12	52540|52540
clj:CLJU_c21960	ncbi-geneid:9445812	3.5.1.88	56420|56420
clj:CLJU_c22020	ncbi-geneid:9445818	3.1.4.3	48537|48537
clj:CLJU_c22060	ncbi-geneid:9445822	2.5.1.9|2.5.1.78	52121|52121
clj:CLJU_c22070	ncbi-geneid:9445823	3.5.4.25|4.1.99.12	55821|142695|55821|142695
clj:CLJU_c22080	ncbi-geneid:9445824	2.5.1.9	63380|63380|63380|63380
clj:CLJU_c22090	ncbi-geneid:9445825	3.5.4.26|1.1.1.193	53597|53927|53597|53927
clj:CLJU_c22120	ncbi-geneid:9445828	2.7.3.-|2.7.13.3
clj:CLJU_c22210	ncbi-geneid:9445837	2.1.2.3|3.5.4.10	53927|53927
clj:CLJU_c22690	ncbi-geneid:9445885	2.1.1	53335|53335
clj:CLJU_c22770	ncbi-geneid:9445893	2.8.1.6	102114|102114
clj:CLJU_c22800	ncbi-geneid:9445896	1.3.99.1	51905|46977|51905|46977
clj:CLJU_c22820	ncbi-geneid:9445898	1.3.99.1	54292|54292
clj:CLJU_c22890	ncbi-geneid:9445905	5.2.1.8	50891|50891
clj:CLJU_c22980	ncbi-geneid:9445914	5.99.1.2	56712|56712
clj:CLJU_c23050	ncbi-geneid:9445921	1.18.6.1	52540|52540
clj:CLJU_c23110	ncbi-geneid:9445927	1.18.6.1	53807|53807
clj:CLJU_c23120	ncbi-geneid:9445928	1.18.6.1	52540|52540
clj:CLJU_c23150	ncbi-geneid:9445931	3.5.1	52499|52499
clj:CLJU_c23380	ncbi-geneid:9445954	2.1.1.61|2.8.1.-	52402|52402
clj:CLJU_c23390	ncbi-geneid:9445955	2.8.1.7	53383|53383
clj:CLJU_c23420	ncbi-geneid:9445958	2.2.1.6	52518|52518|52467|52518|52518|52467
clj:CLJU_c23460	ncbi-geneid:9445962	1.1.1.-	56796|56796
clj:CLJU_c23470	ncbi-geneid:9445963	5.99.1.2	56712|56712
clj:CLJU_c23480	ncbi-geneid:9445964	4.4.1.21	63411|63411
clj:CLJU_c23510	ncbi-geneid:9445967	1.18.6.1	53807|53807
clj:CLJU_c23520	ncbi-geneid:9445968	1.18.6.1	53807|53807
clj:CLJU_c23530	ncbi-geneid:9445969	1.18.6.1	52540|52540
clj:CLJU_c23540	ncbi-geneid:9445970	1.18.6.1	102114|53146|102114|53146
clj:CLJU_c23550	ncbi-geneid:9445971	2.5.1.6	55973|55973|55973|55973
clj:CLJU_c23560	ncbi-geneid:9445972	1.1.1.157	51735|48179|51735|48179
clj:CLJU_c23570	ncbi-geneid:9445973	2.7.2.2	53633|53633
clj:CLJU_c23590	ncbi-geneid:9445975	1.2.99.2	56003|54665|56003|54665
clj:CLJU_c23600	ncbi-geneid:9445976	1.2.99.2	47741|54292|47741|54292
clj:CLJU_c23610	ncbi-geneid:9445977	1.2.99.2	56176|55447|56176|55447
clj:CLJU_c23630	ncbi-geneid:9445979	2.3.1.9	53901|53901|53901|53901
clj:CLJU_c23730	ncbi-geneid:9445989	1.7.99.4	53706|50692|53706|50692
clj:CLJU_c23750	ncbi-geneid:9445991	1.8.1.-	56014|55124|54862|56014|55124|54862
clj:CLJU_c23760	ncbi-geneid:9445992	1.8.1.2	52343|63380|52343|63380
clj:CLJU_c23770	ncbi-geneid:9445993	1.8.1.2	46548|46548
clj:CLJU_c23790	ncbi-geneid:9445995	3.5.2.2	51556|51338|51338|51556|51338|51338
clj:CLJU_c23800	ncbi-geneid:9445996	2.7.2.2	53633|53633
clj:CLJU_c23830	ncbi-geneid:9445999	1.97.1.9	51971|46548|51395|46548|51971|51971|46548|51395|46548|51971
clj:CLJU_c23860	ncbi-geneid:9446002	4.3.1.15	53686|53686
clj:CLJU_c23870	ncbi-geneid:9446003	3.5.1.81	51556|51338|51338|51556|51338|51338
clj:CLJU_c23890	ncbi-geneid:9446005	1.17.1.4|1.2.99.2	47741|54292|47741|54292
clj:CLJU_c23900	ncbi-geneid:9446006	1.17.1.4	56003|54665|56003|54665
clj:CLJU_c23940	ncbi-geneid:9446010	3.5.4.2	51556|51338|51556|51338
clj:CLJU_c23960	ncbi-geneid:9446012	3.5.4.3	51556|51338|51338|51556|51338|51338
clj:CLJU_c23980	ncbi-geneid:9446014	3.1.3.46|2.7.1.105|5.4.2.1
clj:CLJU_c24150	ncbi-geneid:9446031	1.4.4.2	53383|53383
clj:CLJU_c24160	ncbi-geneid:9446032	1.4.4.2	53383|53383
clj:CLJU_c24180	ncbi-geneid:9446034	2.1.2.10	103025|101790|103025|101790
clj:CLJU_c24190	ncbi-geneid:9446035	1.4.1.13|1.4.1.14	51971|46548|51971|51971|46548|51971
clj:CLJU_c24200	ncbi-geneid:9446036	4.2.1.3	53732|52016|53732|52016
clj:CLJU_c24330	ncbi-geneid:9446049	2.3.1.46	52317|52317
clj:CLJU_c24370	ncbi-geneid:9446053	2.5.1.47	53686|53686
clj:CLJU_c24380	ncbi-geneid:9446054	2.5.1.48|4.4.1.8	53383|53383
clj:CLJU_c24410	ncbi-geneid:9446057	2.4.2.19	51690|54675|51690|54675
clj:CLJU_c24420	ncbi-geneid:9446058	1.4.3.16	51905|56425|46977|51905|56425|46977
clj:CLJU_c24430	ncbi-geneid:9446059	2.5.1.72	142754|142754
clj:CLJU_c24450	ncbi-geneid:9446061	3.5.1.68|3.5.3.8	53187|53187
clj:CLJU_c24490	ncbi-geneid:9446065	1.5.1.3	53597|53597
clj:CLJU_c24570	ncbi-geneid:9446073	2.3.1.79	51161|51161
clj:CLJU_c24630	ncbi-geneid:9446079	3.6.1.-	55811|55811
clj:CLJU_c24860	ncbi-geneid:9446102	1.1.1.1	50129|51735|50129|51735
clj:CLJU_c24880	ncbi-geneid:9446104	1.1.1.-	56796|56796
clj:CLJU_c24900	ncbi-geneid:9446106	3.6.3.4	56784|81653|55008|55008|81665|56784|81653|55008|55008|81665
clj:CLJU_c25080	ncbi-geneid:9446124	3.1.6.-	53649|53649
clj:CLJU_c25150	ncbi-geneid:9446131	3.1.4.14|1.7.-.-	52218|52218
clj:CLJU_c25210	ncbi-geneid:9446137	6.3.5.5	56059|56059|52440|52440|48108|52335|56059|56059|52440|52440|48108|52335
clj:CLJU_c25220	ncbi-geneid:9446138	6.3.5.5	52317|52021|52317|52021
clj:CLJU_c25230	ncbi-geneid:9446139	2.1.3.3	53671|53671
clj:CLJU_c25260	ncbi-geneid:9446142	3.6.1.-|3.6.4.12	52540|46785|47819|52540|46785|47819
clj:CLJU_c25320	ncbi-geneid:9446148	4.1.3.6|2.8.3.10	100950|100950|100950|100950
clj:CLJU_c25330	ncbi-geneid:9446149	4.1.3.6	51621|51621
clj:CLJU_c25350	ncbi-geneid:9446151	6.2.1.22	52374|55729|52374|55729
clj:CLJU_c25360	ncbi-geneid:9446152	1.1.1.40|1.1.1.38	51735|53223|51735|53223
clj:CLJU_c25410	ncbi-geneid:9446157	3.5.99.2	48613|48613
clj:CLJU_c25470	ncbi-geneid:9446163	1.8.1.2	46548|46548
clj:CLJU_c25480	ncbi-geneid:9446164	1.8.1.2	52343|63380|52343|63380
clj:CLJU_c25500	ncbi-geneid:9446166	4.2.1.51	53850|55021|53850|55021
clj:CLJU_c25650	ncbi-geneid:9446181	4.1.1.44	69118|69118
clj:CLJU_c25790	ncbi-geneid:9446195	2.7.1.11	53784|53784
clj:CLJU_c25810	ncbi-geneid:9446197	1.1.1.-	50129|51735|50129|51735
clj:CLJU_c25820	ncbi-geneid:9446198	2.2.1.1	52518|52922|52518|52922
clj:CLJU_c25830	ncbi-geneid:9446199	2.2.1.1	52518|52518
clj:CLJU_c25840	ncbi-geneid:9446200	1.1.1.-	50129|51735|50129|51735
clj:CLJU_c25850	ncbi-geneid:9446201	1.1.1.125	51735|51735
clj:CLJU_c25940	ncbi-geneid:9446210	2.3.1.28	52777|52777
clj:CLJU_c25960	ncbi-geneid:9446212	2.2.1.2	51569|51569
clj:CLJU_c25970	ncbi-geneid:9446213	1.97.1.4	102114|54862|102114|54862
clj:CLJU_c25980	ncbi-geneid:9446214	2.3.1.54	51998|51998
clj:CLJU_c26050	ncbi-geneid:9446221	2.7.1.69	52794|52794
clj:CLJU_c26070	ncbi-geneid:9446223	2.7.1.69	55804|55804
clj:CLJU_c26120	ncbi-geneid:9446228	3.5.4.2	51556|51338|51556|51338
clj:CLJU_c26170	ncbi-geneid:9446233	4.1.2.5	53383|53383
clj:CLJU_c26320	ncbi-geneid:9446248	5.4.2.1
clj:CLJU_c26540	ncbi-geneid:9446270	2.7.7.13	53448|51161|53448|51161
clj:CLJU_c26570	ncbi-geneid:9446273	1.1.1.6	56796|56796
clj:CLJU_c26580	ncbi-geneid:9446274	1.-.-.-	51735|51735
clj:CLJU_c26590	ncbi-geneid:9446275	4.1.99.-	102114|102114
clj:CLJU_c26640	ncbi-geneid:9446280	3.1.26.11	56281|56281
clj:CLJU_c26660	ncbi-geneid:9446282	6.3.4.15	55681|46785|50037|55681|46785|50037
clj:CLJU_c26670	ncbi-geneid:9446283	3.4.19.-	51556|51338|51556|51338
clj:CLJU_c26720	ncbi-geneid:9446288	6.3.5.4	52402|56235|52402|56235
clj:CLJU_c26740	ncbi-geneid:9446290	6.1.1.18	52374|50715|52374|50715
clj:CLJU_c27210	ncbi-geneid:9446337	2.3.1.-	55729|55729
clj:CLJU_c27260	ncbi-geneid:9446342	1.7.-.-	56821|56821
clj:CLJU_c27290	ncbi-geneid:9446345	1.21.4.2	53659|53659
clj:CLJU_c27300	ncbi-geneid:9446346	1.21.4.2	53901|53901
clj:CLJU_c27330	ncbi-geneid:9446349	1.8.1.9	51905|51905
clj:CLJU_c27560	ncbi-geneid:9446372	4.1.1.37	51726|51726
clj:CLJU_c27610	ncbi-geneid:9446377	4.4.1.8	53383|53383
clj:CLJU_c27700	ncbi-geneid:9446386	2.7.7.4	52540|50465|50447|46785|46785|46785|52540|50465|50447|46785|46785|46785
clj:CLJU_c27710	ncbi-geneid:9446387	2.9.1.1	53383|53383
clj:CLJU_c27720	ncbi-geneid:9446388	2.7.9.3	56042|55326|56042|55326
clj:CLJU_c27730	ncbi-geneid:9446389	4.4.1.16	53383|53383
clj:CLJU_c27770	ncbi-geneid:9446393	1.21.4.2	53659|53659
clj:CLJU_c27780	ncbi-geneid:9446394	1.21.4.2	53901|53901
clj:CLJU_c27810	ncbi-geneid:9446397	1.8.1.9	51905|51905
clj:CLJU_c27900	ncbi-geneid:9446406	3.5.2.2	53067|53067|53067|53067
clj:CLJU_c27950	ncbi-geneid:9446411	3.5.1.53	56317|56317
clj:CLJU_c28000	ncbi-geneid:9446416	2.7.2.2	53633|53633
clj:CLJU_c28010	ncbi-geneid:9446417	2.1.3.3	53671|53671
clj:CLJU_c28070	ncbi-geneid:9446423	2.7.13.3	55874|55874
clj:CLJU_c28090	ncbi-geneid:9446425	1.1.1.60	51735|48179|51735|48179
clj:CLJU_c28110	ncbi-geneid:9446427	2.7.1.31	110738|110738
clj:CLJU_c28130	ncbi-geneid:9446429	4.2.1.40	51604|54826|51604|54826
clj:CLJU_c28200	ncbi-geneid:9446436	2.5.1.16	53335|53335
clj:CLJU_c28230	ncbi-geneid:9446439	4.2.1.52	51569|51569
clj:CLJU_c28280	ncbi-geneid:9446444	3.5.4.4	51556|51556
clj:CLJU_c28360	ncbi-geneid:9446452	2.8.1.7	53383|53383
clj:CLJU_c28400	ncbi-geneid:9446456	3.6.4.12	52540|52540
clj:CLJU_c28420	ncbi-geneid:9446458	2.1.1.79	53335|53335
clj:CLJU_c28650	ncbi-geneid:9446481	3.4.24.-	53163|53163
clj:CLJU_c28660	ncbi-geneid:9446482	1.12.7.2|1.12.99.6	56762|56762
clj:CLJU_c28670	ncbi-geneid:9446483	1.12.7.2|1.12.99.6	56770|56770
clj:CLJU_c28680	ncbi-geneid:9446484	3.1.1.-	53474|53474
clj:CLJU_c28740	ncbi-geneid:9446490	1.3.1.31	51395|51971|51905|51395|51971|51905
clj:CLJU_c28750	ncbi-geneid:9446491	1.1.1.25	51735|53223|51735|53223
clj:CLJU_c28760	ncbi-geneid:9446492	4.2.1.10	51569|51569
clj:CLJU_c28880	ncbi-geneid:9446504	2.7.13.3	55874|55874
clj:CLJU_c29040	ncbi-geneid:9446520	2.7.8.-	56024|56024|56024|56024
clj:CLJU_c29050	ncbi-geneid:9446521	3.1.3.11	56300|56300|56300|56300
clj:CLJU_c29060	ncbi-geneid:9446522	5.4.2.8	53738|53738|53738|55957|53738|53738|53738|55957
clj:CLJU_c29070	ncbi-geneid:9446523	3.6.3.3|3.6.3.5	56784|81653|81665|55008|56784|81653|81665|55008
clj:CLJU_c29110	ncbi-geneid:9446527	2.7.1.71	52540|52540
clj:CLJU_c29120	ncbi-geneid:9446528	1.1.1.25	51735|53223|51735|53223
clj:CLJU_c29130	ncbi-geneid:9446529	5.4.99.5|4.2.1.51	53850|55021|48600|53850|55021|48600
clj:CLJU_c29140	ncbi-geneid:9446530	4.2.3.5	103263|103263
clj:CLJU_c29150	ncbi-geneid:9446531	2.5.1.19	55205|55205
clj:CLJU_c29160	ncbi-geneid:9446532	4.2.3.4	56796|56796
clj:CLJU_c29170	ncbi-geneid:9446533	1.3.1.12	51735|48179|51735|48179
clj:CLJU_c29180	ncbi-geneid:9446534	2.5.1.54	51569|51569
clj:CLJU_c29220	ncbi-geneid:9446538	1.1.1.100	51735|51735
clj:CLJU_c29310	ncbi-geneid:9446547	2.4.-.-	53756|53756
clj:CLJU_c29340	ncbi-geneid:9446550	1.2.7.-	52518|53323|52518|52922|54862|52518|53323|52518|52922|54862
clj:CLJU_c29360	ncbi-geneid:9446552	3.2.1.15	51126|49265|51126|49265
clj:CLJU_c29390	ncbi-geneid:9446555	2.6.1.-	53383|53383
clj:CLJU_c29440	ncbi-geneid:9446560	5.1.1.13	53681|53681|53681|53681
clj:CLJU_c29610	ncbi-geneid:9446577	2.7.3.-|2.7.13.3	55874|47384|158472|103190|55874|47384|158472|103190
clj:CLJU_c29640	ncbi-geneid:9446580	3.4.13.9	55920|53092|55920|53092
clj:CLJU_c29660	ncbi-geneid:9446582	2.1.1.33	53335|53335
clj:CLJU_c29780	ncbi-geneid:9446594	1.15.1.1	49329|49329
clj:CLJU_c29840	ncbi-geneid:9446600	1.3.1.31	51395|51905|51395|51905
clj:CLJU_c29900	ncbi-geneid:9446606	3.5.4.2	51556|51338|51556|51338
clj:CLJU_c29930	ncbi-geneid:9446609	1.2.99.2	47741|54292|47741|54292
clj:CLJU_c29960	ncbi-geneid:9446612	3.5.1.81	51556|51338|51556|51338
clj:CLJU_c30170	ncbi-geneid:9446633	3.6.1.-	52540|52540
clj:CLJU_c30300	ncbi-geneid:9446646	4.1.1.37	51726|51726
clj:CLJU_c30460	ncbi-geneid:9446662	4.2.1.3	53732|52016|53732|52016
clj:CLJU_c30470	ncbi-geneid:9446663	4.1.3.6	100950|100950|100950|100950
clj:CLJU_c30480	ncbi-geneid:9446664	4.1.3.6|4.1.3.34	51621|51621
clj:CLJU_c30500	ncbi-geneid:9446666	1.1.1.38	51735|53223|51735|53223
clj:CLJU_c30530	ncbi-geneid:9446669	3.5.99.3	51556|51338|51338|51556|51338|51338
clj:CLJU_c30550	ncbi-geneid:9446671	2.3.1.183	55729|55729
clj:CLJU_c30610	ncbi-geneid:9446677	1.1.1.95	51735|52283|55021|51735|52283|55021
clj:CLJU_c30690	ncbi-geneid:9446685	2.7.7.7	53098|53098
clj:CLJU_c30740	ncbi-geneid:9446690	1.1.1.202	56796|56796
clj:CLJU_c30750	ncbi-geneid:9446691	1.3.1.31	51395|51905|51395|51905
clj:CLJU_c30810	ncbi-geneid:9446697	1.11.1.10	53474|53474
clj:CLJU_c31080	ncbi-geneid:9446724	3.5.1.28	53187|53187
clj:CLJU_c31790	ncbi-geneid:9446795	3.6.3.-	52540|52540
clj:CLJU_c31820	ncbi-geneid:9446798	2.5.1.17	52540|52540
clj:CLJU_c31850	ncbi-geneid:9446801	4.99.1.3	53800|53800
clj:CLJU_c31860	ncbi-geneid:9446802	2.1.1.131	53790|53790
clj:CLJU_c31880	ncbi-geneid:9446804	2.1.1.133	53790|53790
clj:CLJU_c31890	ncbi-geneid:9446805	2.1.1.151|2.1.1.130	53790|53790
clj:CLJU_c31900	ncbi-geneid:9446806	2.1.1.-|1.-.-.-	53335|53335
clj:CLJU_c31910	ncbi-geneid:9446807	2.1.1.132	53790|53790
clj:CLJU_c31920	ncbi-geneid:9446808	2.1.1.-	111342|111342
clj:CLJU_c31930	ncbi-geneid:9446809	5.4.1.2	63965|63965
clj:CLJU_c31940	ncbi-geneid:9446810	2.4.2.21	52733|52733
clj:CLJU_c31950	ncbi-geneid:9446811	6.3.1.-|6.3.5.9	52540|52317|52540|52317
clj:CLJU_c31960	ncbi-geneid:9446812	4.2.1.24	51569|51569
clj:CLJU_c31970	ncbi-geneid:9446813	4.2.1.75|2.1.1.107	53790|69618|53790|69618
clj:CLJU_c31980	ncbi-geneid:9446814	2.5.1.61	53850|54782|53850|54782
clj:CLJU_c32000	ncbi-geneid:9446816	4.1.1.81	53383|53383
clj:CLJU_c32020	ncbi-geneid:9446818	6.3.5.10	52540|52317|52540|52317
clj:CLJU_c32050	ncbi-geneid:9446821	3.6.1.13	55811|55811
clj:CLJU_c32110	ncbi-geneid:9446827	6.3.2.4	56059|52440|56059|52440
clj:CLJU_c32120	ncbi-geneid:9446828	5.1.1.1	51419|50621|51419|50621
clj:CLJU_c32190	ncbi-geneid:9446835	1.1.1.28	51735|52283|51735|52283
clj:CLJU_c32330	ncbi-geneid:9446849	2.3.1.-	55729|55729
clj:CLJU_c32580	ncbi-geneid:9446874	3.5.1.28	55846|47090|55846|47090
clj:CLJU_c32660	ncbi-geneid:9446882	3.4.21.53	54211|54211
clj:CLJU_c32780	ncbi-geneid:9446894	1.1.1.95	51735|52283|51735|52283
clj:CLJU_c32840	ncbi-geneid:9446900	4.3.1.3
clj:CLJU_c32890	ncbi-geneid:9446905	2.7.2.4	53633|55021|55021|53633|55021|55021
clj:CLJU_c32940	ncbi-geneid:9446910	3.4.21.92	52096|52096
clj:CLJU_c33020	ncbi-geneid:9446918	4.1.99.-	102114|102114
clj:CLJU_c33040	ncbi-geneid:9446920	2.7.4.7|2.7.1.49	53613|53613
clj:CLJU_c33050	ncbi-geneid:9446921	2.7.1.50	53613|53613
clj:CLJU_c33060	ncbi-geneid:9446922	2.5.1.3	51391|51391
clj:CLJU_c33180	ncbi-geneid:9446934	4.2.3.1	53686|53686
clj:CLJU_c33210	ncbi-geneid:9446937	2.8.1.8	102114|102114
clj:CLJU_c33220	ncbi-geneid:9446938	6.3.2.-|2.7.7.63	55681|82649|55681|82649
clj:CLJU_c33260	ncbi-geneid:9446942	4.3.1.17	143548|55021|143548|55021
clj:CLJU_c33270	ncbi-geneid:9446943	4.1.1.12	53383|53383
clj:CLJU_c33280	ncbi-geneid:9446944	2.8.1.7	53383|53383
clj:CLJU_c33430	ncbi-geneid:9446959	1.1.1.29	51735|52283|51735|52283
clj:CLJU_c33480	ncbi-geneid:9446964	1.3.1.31	51395|51971|51971|51395|51971|51971
clj:CLJU_c33530	ncbi-geneid:9446969	5.4.99.9	51971|54373|51971|54373
clj:CLJU_c33560	ncbi-geneid:9446972	1.1.1.-	51971|50022|51971|50022
clj:CLJU_c33570	ncbi-geneid:9446973	3.1.1.-	53474|53474
clj:CLJU_c33590	ncbi-geneid:9446975	3.2.1.-	53955|53955
clj:CLJU_c33600	ncbi-geneid:9446976	2.7.1.24	52540|52540
clj:CLJU_c33610	ncbi-geneid:9446977	2.7.7.7	56672|88723|47807|53098|56672|88723|47807|53098
clj:CLJU_c33660	ncbi-geneid:9446982	6.1.1.12	55681|55261|50249|55681|55261|50249
clj:CLJU_c33670	ncbi-geneid:9446983	6.1.1.21	55681|52954|55681|52954
clj:CLJU_c33680	ncbi-geneid:9446984	1.3.99.22	102114|102114
clj:CLJU_c33700	ncbi-geneid:9446986	3.1.-.-	69500|69500
clj:CLJU_c33710	ncbi-geneid:9446987	2.7.6.5	109604|81301|81271|55021|109604|81301|81271|55021
clj:CLJU_c33720	ncbi-geneid:9446988	2.4.2.7	53271|53271
clj:CLJU_c33730	ncbi-geneid:9446989	3.1.-.-	64182|64182
clj:CLJU_c33800	ncbi-geneid:9446996	2.4.2.29	51713|51713
clj:CLJU_c33810	ncbi-geneid:9446997	5.-.-.-	111337|111337
clj:CLJU_c33820	ncbi-geneid:9446998	3.6.1.-	52540|46785|52540|46785
clj:CLJU_c33920	ncbi-geneid:9447008	2.4.2.8	53271|53271
clj:CLJU_c33940	ncbi-geneid:9447010	2.4.1.-|3.4	56601|53955|56601|53955
clj:CLJU_c33960	ncbi-geneid:9447012	2.7.11.1	55874|55874
clj:CLJU_c34050	ncbi-geneid:9447021	2.4.-.-	53756|53756
clj:CLJU_c34070	ncbi-geneid:9447023	5.1.3.14|5.1.3.23	53756|53756
clj:CLJU_c34080	ncbi-geneid:9447024	2.3.1.-	51161|51161
clj:CLJU_c34100	ncbi-geneid:9447026	1.1.1.-	51735|48179|52413|51735|48179|52413
clj:CLJU_c34190	ncbi-geneid:9447035	2.7.7.9	53448|53448
clj:CLJU_c34210	ncbi-geneid:9447037	5.4.2.2	53738|53738|55957|53738|53738|53738|55957|53738
clj:CLJU_c34300	ncbi-geneid:9447046	6.1.1.1	52374|55174|52374|55174
clj:CLJU_c34410	ncbi-geneid:9447057	6.1.1.20	56037|55681|50249|54991|46955|56037|55681|50249|54991|46955
clj:CLJU_c34420	ncbi-geneid:9447058	6.1.1.20	55681|46589|55681|46589
clj:CLJU_c34470	ncbi-geneid:9447063	6.1.1.3	55681|55186|52954|81271|55681|55186|52954|81271
clj:CLJU_c34540	ncbi-geneid:9447070	2.6.1.-	53383|53383
clj:CLJU_c34550	ncbi-geneid:9447071	1.3.1.26	51735|55347|51735|55347
clj:CLJU_c34560	ncbi-geneid:9447072	4.2.1.52	51569|51569
clj:CLJU_c34570	ncbi-geneid:9447073	1.2.1.11	55347|51735|55347|51735
clj:CLJU_c34610	ncbi-geneid:9447077	2.3.1.117	51161|51161
clj:CLJU_c34680	ncbi-geneid:9447084	6.3.2.17|6.3.2.12	53623|53244|53623|53244
clj:CLJU_c34690	ncbi-geneid:9447085	6.1.1.9	52374|47323|50677|46589|52374|47323|50677|46589
clj:CLJU_c34740	ncbi-geneid:9447090	3.1.3.5	64167|64167
clj:CLJU_c34860	ncbi-geneid:9447102	3.6.3.17	52540|52540|52540|52540
clj:CLJU_c34940	ncbi-geneid:9447110	1.1.1.100	51735|51735
clj:CLJU_c35060	ncbi-geneid:9447122	2.7.1.50	53613|53613
clj:CLJU_c35180	ncbi-geneid:9447134	2.7.13.-	55874|55874
clj:CLJU_c35420	ncbi-geneid:9447158	3.6.4.13	52540|52540
clj:CLJU_c35470	ncbi-geneid:9447163	2.5.1.31	64005|64005
clj:CLJU_c35520	ncbi-geneid:9447168	2.7.1.156|2.7.7.62	52540|52540
clj:CLJU_c35540	ncbi-geneid:9447170	3.1.3.73
clj:CLJU_c35620	ncbi-geneid:9447178	3.6.1.19|3.4.21.53	54211|52540|88697|54211|52540|88697
clj:CLJU_c35640	ncbi-geneid:9447180	3.4.21.92	52096|52096
clj:CLJU_c35650	ncbi-geneid:9447181	5.2.1.8	109998|102735|54534|109998|102735|54534
clj:CLJU_c35680	ncbi-geneid:9447184	2.4.2.10	53271|53271
clj:CLJU_c35690	ncbi-geneid:9447185	1.3.3.1	51395|51395
clj:CLJU_c35700	ncbi-geneid:9447186	1.3.3.1	52343|63380|52343|63380
clj:CLJU_c35710	ncbi-geneid:9447187	4.1.1.23	51366|51366
clj:CLJU_c35720	ncbi-geneid:9447188	2.1.3.2	54893|57825|54893|57825
clj:CLJU_c35730	ncbi-geneid:9447189	2.1.3.2	53671|53671
clj:CLJU_c35780	ncbi-geneid:9447194	3.4.11.18	55920|55920
clj:CLJU_c35870	ncbi-geneid:9447203	1.3.1.2	51395|54862|51395|54862
clj:CLJU_c35890	ncbi-geneid:9447205	3.5.2.2	51556|51338|51556|51338
clj:CLJU_c35910	ncbi-geneid:9447207	3.5.1.87	53187|55031|53187|55031
clj:CLJU_c35920	ncbi-geneid:9447208	2.6.1.-	53383|53383
clj:CLJU_c35930	ncbi-geneid:9447209	1.1.1.202|1.1.1.1	56796|56796
clj:CLJU_c36000	ncbi-geneid:9447216	4.1.3.38	56752|56752
clj:CLJU_c36010	ncbi-geneid:9447217	2.6.1.85	56322|56322
clj:CLJU_c36020	ncbi-geneid:9447218	2.6.1.85	52317|52317
clj:CLJU_c36030	ncbi-geneid:9447219	4.1.1.44	69118|69118|69118|69118
clj:CLJU_c36140	ncbi-geneid:9447230	3.1.2.-	54637|54637
clj:CLJU_c36410	ncbi-geneid:9447257	2.7.7.7
clj:CLJU_c36550	ncbi-geneid:9447271	2.7.7.7	56672|53098|56672|53098
clj:CLJU_c36670	ncbi-geneid:9447283	3.4.21.88	51306|47413|47413|51306|47413|47413
clj:CLJU_c36850	ncbi-geneid:9447301	3.6.1.15	52972|52972
clj:CLJU_c36860	ncbi-geneid:9447302	2.7.7.56	54211|55666|54211|55666
clj:CLJU_c36910	ncbi-geneid:9447307	6.3.5.7|6.3.5.6	55931|89095|55931|89095
clj:CLJU_c36920	ncbi-geneid:9447308	6.3.5.7|6.3.5.6	75304|75304
clj:CLJU_c36930	ncbi-geneid:9447309	6.3.5.7|6.3.5.6	141000|141000
clj:CLJU_c36970	ncbi-geneid:9447313	6.5.1.2
clj:CLJU_c36980	ncbi-geneid:9447314	3.6.1.-|3.6.4.12	52540|52540
clj:CLJU_c37000	ncbi-geneid:9447316	4.2.1.70|5.4.99.12	55120|55174|55120|55174
clj:CLJU_c37130	ncbi-geneid:9447329	5.3.1.9	53697|53697
clj:CLJU_c37170	ncbi-geneid:9447333	6.3.5.2	52317|52402|52317|52402
clj:CLJU_c37180	ncbi-geneid:9447334	1.1.1.205	51412|54631|51412|54631
clj:CLJU_c37230	ncbi-geneid:9447339	3.2.2.-|4.2.99.18	48150|55945|48150|55945
clj:CLJU_c37240	ncbi-geneid:9447340	1.4.1.13|1.4.1.14	51971|46548|52343|63380|51971|46548|52343|63380
clj:CLJU_c37290	ncbi-geneid:9447345	3.5.2.3	51556|51338|51556|51338
clj:CLJU_c37300	ncbi-geneid:9447346	1.1.1.157	51735|48179|51735|48179
clj:CLJU_c37330	ncbi-geneid:9447349	2.7.13.3	55874|55874
clj:CLJU_c37380	ncbi-geneid:9447354	1.5.1.2	48179|51735|48179|51735
clj:CLJU_c37390	ncbi-geneid:9447355	6.4.1.1	51569|56059|89000|52440|51246|51230|51569|56059|89000|52440|51246|51230
clj:CLJU_c37400	ncbi-geneid:9447356	3.4.24.57	53067|53067|53067|53067
clj:CLJU_c37480	ncbi-geneid:9447364	1.1.5.3	51905|51905
clj:CLJU_c37550	ncbi-geneid:9447371	2.3.1.169|1.2.7.4|1.2.99.2	56821|56821
clj:CLJU_c37570	ncbi-geneid:9447373	2.3.1.169|2.1.1.-	51717|51717
clj:CLJU_c37600	ncbi-geneid:9447376	1.8.1.4	51905|55424|51905|55424
clj:CLJU_c37610	ncbi-geneid:9447377	1.5.1.20	51730|51730
clj:CLJU_c37630	ncbi-geneid:9447379	1.5.1.5|3.5.4.9	51735|53223|51735|53223
clj:CLJU_c37640	ncbi-geneid:9447380	3.5.4.9	101262|101262
clj:CLJU_c37650	ncbi-geneid:9447381	6.3.4.3	52540|52540
clj:CLJU_c37670	ncbi-geneid:9447383	2.3.1.169|1.2.99.2	56821|56821
clj:CLJU_c37840	ncbi-geneid:9447400	5.1.3.13	51182|51182
clj:CLJU_c37920	ncbi-geneid:9447408	1.8.1.2	56014|55124|54862|56014|55124|54862
clj:CLJU_c38030	ncbi-geneid:9447419	3.6.3.34	52540|52540
clj:CLJU_c38060	ncbi-geneid:9447422	1.2.99.5	143555|143555
clj:CLJU_c38070	ncbi-geneid:9447423	2.4.2.-	51690|54675|51690|54675
clj:CLJU_c38200	ncbi-geneid:9447436	2.3.1.128	55729|55729
clj:CLJU_c38210	ncbi-geneid:9447437	6.1.1.1	52374|55174|52374|55174
clj:CLJU_c38290	ncbi-geneid:9447445	6.1.1.2	52374|52374
clj:CLJU_c38300	ncbi-geneid:9447446	2.4.1.34	48208|74650|74650|48208|74650|74650
clj:CLJU_c38310	ncbi-geneid:9447447	4.1.1.20	51419|50621|51419|50621
clj:CLJU_c38320	ncbi-geneid:9447448	2.7.2.4	53633|55021|55021|53633|55021|55021
clj:CLJU_c38330	ncbi-geneid:9447449	2.8.1.6	102114|102114
clj:CLJU_c38340	ncbi-geneid:9447450	3.6.1.-|3.6.4.12	52540|52540
clj:CLJU_c38350	ncbi-geneid:9447451	3.4.24.-	52540|140990|52540|140990
clj:CLJU_c38360	ncbi-geneid:9447452	6.1.1.15	55681|52954|64586|55681|52954|64586
clj:CLJU_c38380	ncbi-geneid:9447454	2.7.1.31	110738|110738
clj:CLJU_c38400	ncbi-geneid:9447456	1.1.1.262	53659|53659
clj:CLJU_c38460	ncbi-geneid:9447462	1.1.1.38	51735|53223|51735|53223
clj:CLJU_c38480	ncbi-geneid:9447464	2.7.3.-|2.7.13.3	103190|55874|55890|55785|103190|55874|55890|55785
clj:CLJU_c38590	ncbi-geneid:9447475	1.3.1.31	51395|51905|51395|51905
clj:CLJU_c38600	ncbi-geneid:9447476	2.7.9.2	56059|52009|56059|52009
clj:CLJU_c38640	ncbi-geneid:9447480	2.7.3.-	55874|55874
clj:CLJU_c38790	ncbi-geneid:9447495	1.-.-.-	51395|51395
clj:CLJU_c38800	ncbi-geneid:9447496	4.3.1.4	101262|101262
clj:CLJU_c38890	ncbi-geneid:9447505	2.4.1.83	53448|53448
clj:CLJU_c38920	ncbi-geneid:9447508	2.2.1.6	52518|52518|52467|52518|52518|52467
clj:CLJU_c38930	ncbi-geneid:9447509	1.1.1.61	56796|56796
clj:CLJU_c39090	ncbi-geneid:9447525	3.1.-.-	50249|50249|50249|50249|50249|50249|50249|50249
clj:CLJU_c39110	ncbi-geneid:9447527	4.2.1.11	51604|54826|51604|54826
clj:CLJU_c39120	ncbi-geneid:9447528	5.4.2.1	64158|53649|64158|53649
clj:CLJU_c39130	ncbi-geneid:9447529	5.3.1.1	51351|51351
clj:CLJU_c39140	ncbi-geneid:9447530	2.7.2.3	53748|53748
clj:CLJU_c39150	ncbi-geneid:9447531	1.2.1.12	55347|51735|55347|51735
clj:CLJU_c39190	ncbi-geneid:9447535	2.1.1.-	75217|75217
clj:CLJU_c39200	ncbi-geneid:9447536	3.5.1.28	53187|53187
clj:CLJU_c39270	ncbi-geneid:9447543	4.2.99.18	48150|48150
clj:CLJU_c39280	ncbi-geneid:9447544	2.3.1.51	69593|69593
clj:CLJU_c39300	ncbi-geneid:9447546	2.3.1.30	51161|51161
clj:CLJU_c39310	ncbi-geneid:9447547	2.5.1.47	53686|53686
clj:CLJU_c39390	ncbi-geneid:9447555	6.2.1.-	56801|56801
clj:CLJU_c39420	ncbi-geneid:9447558	1.3.99.-	56645|47203|56645|47203
clj:CLJU_c39440	ncbi-geneid:9447560	1.3.99.-	56645|47203|56645|47203
clj:CLJU_c39450	ncbi-geneid:9447561	5.3.1.8	51182|51182
clj:CLJU_c39500	ncbi-geneid:9447566	1.1.1.85	53659|53659
clj:CLJU_c39520	ncbi-geneid:9447568	2.7.13.3	55874|47384|52402|55781|55874|47384|52402|55781
clj:CLJU_c39550	ncbi-geneid:9447571	3.6.3.12	56784|81653|81665|56784|81653|81665
clj:CLJU_c39580	ncbi-geneid:9447574	4.-.-.-	51366|51366
clj:CLJU_c39590	ncbi-geneid:9447575	2.6.-.-	52317|52317
clj:CLJU_c39640	ncbi-geneid:9447580	2.2.1.2	51569|51569
clj:CLJU_c39670	ncbi-geneid:9447583	1.1.1.1	56796|56796
clj:CLJU_c39730	ncbi-geneid:9447589	1.2.1.-	53720|53720
clj:CLJU_c39820	ncbi-geneid:9447598	1.97.1.4	54862|102114|54862|102114
clj:CLJU_c39830	ncbi-geneid:9447599	2.3.1.54	51998|51998
clj:CLJU_c39840	ncbi-geneid:9447600	1.2.1.-	53720|53720
clj:CLJU_c39950	ncbi-geneid:9447611	1.1.1.-	56796|56796
clj:CLJU_c40210	ncbi-geneid:9447637	1.5.5.-	51905|54373|51905|54373
clj:CLJU_c40300	ncbi-geneid:9447646	2.1.1	53335|53335
clj:CLJU_c40310	ncbi-geneid:9447647	2.5.1.90	48576|48576
clj:CLJU_c40360	ncbi-geneid:9447652	4.2.3.1	53686|53686
clj:CLJU_c40390	ncbi-geneid:9447655	5.1.1.1	51419|50621|51419|50621
clj:CLJU_c40420	ncbi-geneid:9447658	2.6.1.16	53697|56235|53697|56235
clj:CLJU_c40440	ncbi-geneid:9447660	5.4.2.10	53738|53738|53738|55957|53738|53738|53738|55957
clj:CLJU_c40490	ncbi-geneid:9447665	1.8.1.9	51905|51905
clj:CLJU_c40530	ncbi-geneid:9447669	2.7.3.9	51621|52009|47831|51621|52009|47831
clj:CLJU_c40550	ncbi-geneid:9447671	6.2.1.22	52374|52374
clj:CLJU_c40560	ncbi-geneid:9447672	4.1.3.6|2.8.3.10	100950|100950|100950|100950
clj:CLJU_c40570	ncbi-geneid:9447673	4.1.3.6|4.1.3.34	51621|51621
clj:CLJU_c40590	ncbi-geneid:9447675	4.2.1.2	117457|117457
clj:CLJU_c40610	ncbi-geneid:9447677	4.3.1.2	51604|54826|51604|54826
clj:CLJU_c40620	ncbi-geneid:9447678	5.4.99.1	51703|51703
clj:CLJU_c40640	ncbi-geneid:9447680	5.4.99.1	52242|52242
clj:CLJU_c40690	ncbi-geneid:9447685	3.5.1.28	53187|53187
clj:CLJU_c40720	ncbi-geneid:9447688	5.4.99.12	55120|55120
clj:CLJU_c40770	ncbi-geneid:9447693	2.7.7.6	56553|55257|47789|56553|55257|47789
clj:CLJU_c40830	ncbi-geneid:9447699	2.7.4.3	52540|52540
clj:CLJU_c41110	ncbi-geneid:9447727	2.7.7.6	64484|64484
clj:CLJU_c41120	ncbi-geneid:9447728	2.7.7.6	64484|64484
clj:CLJU_c41250	ncbi-geneid:9447741	2.1.1.-	75217|55315|75217|55315
clj:CLJU_c41270	ncbi-geneid:9447743	6.1.1.16	52374|47323|52374|47323
clj:CLJU_c41280	ncbi-geneid:9447744	2.7.7.60	53448|53448
clj:CLJU_c41340	ncbi-geneid:9447750	2.7.3.-	55931|55931
clj:CLJU_c41450	ncbi-geneid:9447761	6.3.2.9	53623|53244|51984|53623|53244|51984
clj:CLJU_c41460	ncbi-geneid:9447762	6.1.1.14	55681|52954|55681|52954
clj:CLJU_c41480	ncbi-geneid:9447764	6.1.1.6	55681|50249|55681|50249
clj:CLJU_c41510	ncbi-geneid:9447767	1.-.-.-	51395|51395
clj:CLJU_c41520	ncbi-geneid:9447768	2.7.1.33
clj:CLJU_c41530	ncbi-geneid:9447769	3.4.24.-	52540|140990|52540|140990
clj:CLJU_c41540	ncbi-geneid:9447770	2.4.2.8	53271|53271
clj:CLJU_c41550	ncbi-geneid:9447771	6.3.4.-	52402|56037|82829|52402|56037|82829
clj:CLJU_c41560	ncbi-geneid:9447772	3.1.3.16	81606|81606
clj:CLJU_c41710	ncbi-geneid:9447787	5.2.1.8	109998|54534|109998|54534
clj:CLJU_c41720	ncbi-geneid:9447788	3.6.4.-	52540|52540|52540|143517|141259|52540|52540|52540|52540|143517|141259|52540
clj:CLJU_c41730	ncbi-geneid:9447789	3.1.1.29	53178|53178
clj:CLJU_c41740	ncbi-geneid:9447790	3.4.21.-	50494|50156|50494|50156
clj:CLJU_c41770	ncbi-geneid:9447793	2.7.6.1	53271|53271
clj:CLJU_c41780	ncbi-geneid:9447794	2.7.7.23|2.3.1.157	53448|51161|53448|51161
clj:CLJU_c41810	ncbi-geneid:9447797	6.3.2.8	53623|53244|51984|53623|53244|51984
clj:CLJU_c41880	ncbi-geneid:9447804	3.1.3.71	142823|142823
clj:CLJU_c41920	ncbi-geneid:9447808	1.97.1.4	102114|102114
clj:CLJU_c41940	ncbi-geneid:9447810	5.1.1.3	53681|53681|53681|53681
clj:CLJU_c41950	ncbi-geneid:9447811	6.3.1.2	55931|55931
clj:CLJU_c41980	ncbi-geneid:9447814	2.5.1.7	55205|55205
clj:CLJU_c42030	ncbi-geneid:9447819	6.1.1.22	55681|50249|55681|50249
clj:CLJU_c42100	ncbi-geneid:9447826	6.4.1.2	52096|52096
clj:CLJU_c42120	ncbi-geneid:9447828	6.3.4.14|6.4.1.2	56059|52440|51246|56059|52440|51246
clj:CLJU_c42130	ncbi-geneid:9447829	4.2.1.-	54637|54637
clj:CLJU_c42150	ncbi-geneid:9447831	2.3.1.41|2.3.1.179	53901|53901|53901|53901
clj:CLJU_c42160	ncbi-geneid:9447832	1.1.1.100	51735|51735
clj:CLJU_c42170	ncbi-geneid:9447833	2.3.1.39	52151|55048|52151|55048
clj:CLJU_c42180	ncbi-geneid:9447834	1.3.1.-
clj:CLJU_c42190	ncbi-geneid:9447835	2.3.1.41|2.3.1.180	53901|53901
clj:CLJU_c42340	ncbi-geneid:9447850	3.1.2.-	54637|54637|54637|54637
clj:CLJU_c42350	ncbi-geneid:9447851	6.3.4.4	52540|52540
clj:CLJU_c42370	ncbi-geneid:9447853	4.3.1.1	48557|48557
clj:CLJU_c42410	ncbi-geneid:9447857	3.4.11.21	53187|101821|53187|101821
clj:CLJU_c42490	ncbi-geneid:9447865	3.5.3.12	55909|55909
clj:CLJU_c42550	ncbi-geneid:9447871	2.7.2.2	53633|53633
clj:CLJU_c42560	ncbi-geneid:9447872	2.1.3.3	53671|53671
clj:CLJU_c42570	ncbi-geneid:9447873	5.1.3.-	54909|54909
clj:CLJU_c42590	ncbi-geneid:9447875	4.1.2.19	53639|53639
clj:CLJU_c42600	ncbi-geneid:9447876	5.3.1.14	51658|51658
clj:CLJU_c42610	ncbi-geneid:9447877	2.7.1.5	53067|53067|53067|53067
clj:CLJU_c42710	ncbi-geneid:9447888	3.6.4.12	52540|48024|52540|48024
clj:CLJU_c42720	ncbi-geneid:9447889	3.4.21.53	52540|54211|52540|54211
clj:CLJU_c42900	ncbi-geneid:9447907	2.1.1.170	53335|53335
clj:CLJU_c42960	ncbi-geneid:9447913	3.1.26.5	54211|54211
