# Supplementary material for: Tracing the Repertoire of Promiscuous Enzymes along the Metabolic Pathways in Archaeal Organisms
Source: Life (Basel). 2017 Jul 13;7(3):30. doi: 10.3390/life7030030 (PMC5617955; doi:10.3390/life7030030)
Supplement: Supplementary file 1 [file life-07-00030-s001.zip › Table_S2/clo.txt]

KEGGID	NCBIGI	ECs	SFamilyID
clo:HMPREF0868_0092	ncbi-geneid:8810141	2.7.7.7	55979|55979|55979
clo:HMPREF0868_0089	ncbi-geneid:8810148	5.99.1.3	56719|55874|54211
clo:HMPREF0868_0077	ncbi-geneid:8811092	3.6.3.27	52540
clo:HMPREF0868_0075	ncbi-geneid:8810580	2.7.13.3	55874|47384
clo:HMPREF0868_0060	ncbi-geneid:8810622	3.4.24.-	55486
clo:HMPREF0868_0055	ncbi-geneid:8811284	3.1.1.5	53474
clo:HMPREF0868_0054	ncbi-geneid:8810822	2.7.7.72|3.1.3.-|3.1.4	81301|81891
clo:HMPREF0868_0053	ncbi-geneid:8810321	1.1.1.1	56796
clo:HMPREF0868_0049	ncbi-geneid:8810341	3.1.-.-	50249|50249
clo:HMPREF0868_0045	ncbi-geneid:8810656	3.1.-.-	53098
clo:HMPREF0868_0032	ncbi-geneid:8809941	3.5.4.12	53927
clo:HMPREF0868_0031	ncbi-geneid:8811036	2.4.1.-|3.4	56601|53955
clo:HMPREF0868_0026	ncbi-geneid:8810997	3.6.3.17	52540|52540
clo:HMPREF0868_0023	ncbi-geneid:8811209	3.7.1.-	52518|52518|52467
clo:HMPREF0868_0021	ncbi-geneid:8811010	1.1.1.18	51735|55347
clo:HMPREF0868_0020	ncbi-geneid:8810317	1.1.1.18	51735|55347
clo:HMPREF0868_0019	ncbi-geneid:8810470	4.2.1.44	51658
clo:HMPREF0868_0016	ncbi-geneid:8810603	1.2.1.59	55347|51735
clo:HMPREF0868_0015	ncbi-geneid:8811022	2.7.2.3	53748
clo:HMPREF0868_0014	ncbi-geneid:8809960	2.2.1.1	52518
clo:HMPREF0868_0013	ncbi-geneid:8810163	2.2.1.1	52518|52922
clo:HMPREF0868_0012	ncbi-geneid:8811144	5.3.1.-	51182
clo:HMPREF0868_0010	ncbi-geneid:8811194	4.1.1.-	51419|50621
clo:HMPREF0868_0009	ncbi-geneid:8810489	1.5.1.7	51735
clo:HMPREF0868_0008	ncbi-geneid:8810126	3.5.3.11	52768
clo:HMPREF0868_0007	ncbi-geneid:8810624	2.5.1.16	53335
clo:HMPREF0868_0003	ncbi-geneid:8811278	4.1.1.50	56276
clo:HMPREF0868_1627	ncbi-geneid:8810727	3.4.11.2	55486|63737
clo:HMPREF0868_1615	ncbi-geneid:8811143	2.3.1.29	53383
clo:HMPREF0868_1608	ncbi-geneid:8811499	2.7.7.23|2.3.1.157	53448
clo:HMPREF0868_1604	ncbi-geneid:8809981	4.2.1.11	51604|54826
clo:HMPREF0868_1602	ncbi-geneid:8810136	2.7.1.48	52540
clo:HMPREF0868_1601	ncbi-geneid:8811371	2.4.-.-	53756
clo:HMPREF0868_1598	ncbi-geneid:8810371	3.2.1.41	51445|81296
clo:HMPREF0868_1596	ncbi-geneid:8810155	4.1.99.1	53383
clo:HMPREF0868_1583	ncbi-geneid:8811090	2.4.-.-	53448
clo:HMPREF0868_1563	ncbi-geneid:8811301	6.3.1.1	55681
clo:HMPREF0868_1561	ncbi-geneid:8810239	5.1.1.1	51419|50621
clo:HMPREF0868_1553	ncbi-geneid:8811262	3.4.21.102	52096|50156
clo:HMPREF0868_1519	ncbi-geneid:8811496	2.7.4.3	52540
clo:HMPREF0868_1518	ncbi-geneid:8810505	3.4.11.18	55920
clo:HMPREF0868_1512	ncbi-geneid:8811455	2.7.7.6	56553|55257|47789
clo:HMPREF0868_1508	ncbi-geneid:8811409	5.4.99.12	55120
clo:HMPREF0868_1507	ncbi-geneid:8810342	2.4.2.11	51690|54675
clo:HMPREF0868_1506	ncbi-geneid:8811080	5.2.1.8	50891
clo:HMPREF0868_1505	ncbi-geneid:8810197	6.1.1.10	52374|47323|50249
clo:HMPREF0868_1504	ncbi-geneid:8810875	3.1.21.-	51556
clo:HMPREF0868_1503	ncbi-geneid:8810028	5.1.3.2	51735
clo:HMPREF0868_1493	ncbi-geneid:8810361	1.2.1.12	55347|51735
clo:HMPREF0868_1487	ncbi-geneid:8810104	2.7.7.7	56672|100879
clo:HMPREF0868_1484	ncbi-geneid:8811454	2.7.4.8	52540
clo:HMPREF0868_1483	ncbi-geneid:8810740	2.7.7.6	63562
clo:HMPREF0868_1482	ncbi-geneid:8810073	6.1.1.14	55681|52954
clo:HMPREF0868_1481	ncbi-geneid:8810453	2.7.9.1	56059|51621|52009
clo:HMPREF0868_1480	ncbi-geneid:8810185	1.1.5.3	51905|54373
clo:HMPREF0868_1465	ncbi-geneid:8811333	3.2.2.-	52141
clo:HMPREF0868_1452	ncbi-geneid:8810026	5.4.2.10	53738|53738|53738|55957
clo:HMPREF0868_1451	ncbi-geneid:8810883	3.5.1.28	53187|53187
clo:HMPREF0868_1449	ncbi-geneid:8810296	5.3.1.6	100950|75445
clo:HMPREF0868_1448	ncbi-geneid:8810817	1.1.1.157	51735|48179
clo:HMPREF0868_1441	ncbi-geneid:8810385	3.-.-.-	52499
clo:HMPREF0868_1439	ncbi-geneid:8811299	5.4.99.5	48600
clo:HMPREF0868_1433	ncbi-geneid:8810871	3.6.3.14	81333|81333
clo:HMPREF0868_1431	ncbi-geneid:8810770	3.6.3.14	103486
clo:HMPREF0868_1430	ncbi-geneid:8810720	3.6.3.14	159468
clo:HMPREF0868_1429	ncbi-geneid:8811389	3.6.3.14	52540|47917|50615
clo:HMPREF0868_1428	ncbi-geneid:8810849	3.6.3.14	52540|47917
clo:HMPREF0868_1412	ncbi-geneid:8810585	2.5.1.3	51391
clo:HMPREF0868_1403	ncbi-geneid:8810896	6.1.1.4	52374|50677|47323
clo:HMPREF0868_1397	ncbi-geneid:8811021	2.1.1.-	53335
clo:HMPREF0868_1394	ncbi-geneid:8811418	3.1.3.48	52788
clo:HMPREF0868_1390	ncbi-geneid:8810914	3.4.21.96	52743|52025
clo:HMPREF0868_1387	ncbi-geneid:8811400	2.1.1.33	53335
clo:HMPREF0868_1381	ncbi-geneid:8810217	2.3.1.51	69593
clo:HMPREF0868_1374	ncbi-geneid:8810099	3.1.21.3	52540
clo:HMPREF0868_1372	ncbi-geneid:8811500	3.1.21.3	116734|116734
clo:HMPREF0868_1370	ncbi-geneid:8811522	2.1.1.72	53335
clo:HMPREF0868_1363	ncbi-geneid:8810118	1.8.1.9	51905
clo:HMPREF0868_1346	ncbi-geneid:8810718	3.4.16.4	55166
clo:HMPREF0868_1344	ncbi-geneid:8810760	6.1.1.7	55681|101353|55186|50447
clo:HMPREF0868_1338	ncbi-geneid:8811023	3.1.-.-	64182
clo:HMPREF0868_1337	ncbi-geneid:8810690	2.7.6.5	109604|81301|81271|55021
clo:HMPREF0868_1325	ncbi-geneid:8811081	1.18.1.2	52343|63380
clo:HMPREF0868_1324	ncbi-geneid:8810162	1.4.1.13|1.4.1.14	51971|46548|51971
clo:HMPREF0868_1319	ncbi-geneid:8811167	6.1.1.1	52374|55174
clo:HMPREF0868_1317	ncbi-geneid:8810100	2.3.1.8	53659
clo:HMPREF0868_1316	ncbi-geneid:8810800	2.7.2.1	53067|53067
clo:HMPREF0868_1310	ncbi-geneid:8810306	3.1.25.-	52540|52540
clo:HMPREF0868_1306	ncbi-geneid:8810886	3.6.1.23	51283
clo:HMPREF0868_1305	ncbi-geneid:8811467	3.4.24.57	53067
clo:HMPREF0868_1303	ncbi-geneid:8811269	5.2.1.8	109998|102735|54534
clo:HMPREF0868_1302	ncbi-geneid:8810340	3.4.21.92	52096
clo:HMPREF0868_1298	ncbi-geneid:8810608	2.7.1.148	54211|55060
clo:HMPREF0868_1296	ncbi-geneid:8810491	3.1.26.5	54211
clo:HMPREF0868_1290	ncbi-geneid:8810377	2.1.1.170	53335
clo:HMPREF0868_1289	ncbi-geneid:8811096	5.99.1.3	56719|101904
clo:HMPREF0868_1280	ncbi-geneid:8811178	2.5.1.7	55205
clo:HMPREF0868_1264	ncbi-geneid:8811375	2.7.1.-|2.7.11.-|2.7.4	53795|75138
clo:HMPREF0868_1263	ncbi-geneid:8810705	1.1.1.158	56194|56176
clo:HMPREF0868_1259	ncbi-geneid:8810888	6.1.1.11	55681|46589
clo:HMPREF0868_1257	ncbi-geneid:8810811	3.4.11.4	53187|55031
clo:HMPREF0868_1244	ncbi-geneid:8810123	3.4.21.53	54211|52540
clo:HMPREF0868_1241	ncbi-geneid:8810022	2.4.1.25	51445
clo:HMPREF0868_1234	ncbi-geneid:8810531	3.1.11.6	116842
clo:HMPREF0868_1233	ncbi-geneid:8811210	2.5.1.1|2.5.1.10|2.5.1.29	48576
clo:HMPREF0868_1232	ncbi-geneid:8810517	2.2.1.7	52518|52922
clo:HMPREF0868_1231	ncbi-geneid:8810676	2.7.1.23	111331
clo:HMPREF0868_1228	ncbi-geneid:8810418	1.1.1.100	51735
clo:HMPREF0868_1227	ncbi-geneid:8810068	5.4.99.-	55120
clo:HMPREF0868_1183	ncbi-geneid:8810423	1.6.99.3	51905|55424
clo:HMPREF0868_1172	ncbi-geneid:8810654	2.1.1.31	75217
clo:HMPREF0868_1169	ncbi-geneid:8810797	3.1.26.4	53098
clo:HMPREF0868_1166	ncbi-geneid:8810532	2.8.1.7	53383
clo:HMPREF0868_1163	ncbi-geneid:8810548	2.8.1.7	53383
clo:HMPREF0868_1160	ncbi-geneid:8810533	5.4.99.12	55120
clo:HMPREF0868_1159	ncbi-geneid:8810263	3.2.2.16|3.2.2.9	53167
clo:HMPREF0868_1154	ncbi-geneid:8810913	3.4.24.-	55486
clo:HMPREF0868_1151	ncbi-geneid:8810696	2.1.1.-	102114
clo:HMPREF0868_1150	ncbi-geneid:8811412	3.1.3.16	81606
clo:HMPREF0868_1149	ncbi-geneid:8810755	2.7.11.1	56112
clo:HMPREF0868_1148	ncbi-geneid:8810131	3.6.1.-	52540
clo:HMPREF0868_1147	ncbi-geneid:8810949	5.1.3.1	51366
clo:HMPREF0868_1146	ncbi-geneid:8810241	2.7.6.2	63999
clo:HMPREF0868_1138	ncbi-geneid:8811134	2.7.1.-	82549
clo:HMPREF0868_1137	ncbi-geneid:8811201	2.7.1.-	101473
clo:HMPREF0868_1133	ncbi-geneid:8810502	2.7.1.11	53784
clo:HMPREF0868_1130	ncbi-geneid:8810978	2.1.1.-	75217
clo:HMPREF0868_1124	ncbi-geneid:8810828	3.6.3.14	81336
clo:HMPREF0868_1123	ncbi-geneid:8810323	3.6.3.14	81333
clo:HMPREF0868_1122	ncbi-geneid:8810942	3.6.3.14	81573
clo:HMPREF0868_1121	ncbi-geneid:8811271	3.6.3.14	52540|47917|50615
clo:HMPREF0868_1120	ncbi-geneid:8810338	3.6.3.14	52943
clo:HMPREF0868_1119	ncbi-geneid:8810899	3.6.3.14	52540|47917|50615
clo:HMPREF0868_1118	ncbi-geneid:8811444	3.6.3.14	51344|46604
clo:HMPREF0868_1107	ncbi-geneid:8810210	1.97.1.4	102114
clo:HMPREF0868_1105	ncbi-geneid:8810442	2.7.4.7|2.7.1.49	53613
clo:HMPREF0868_1101	ncbi-geneid:8811530	2.4.-.-	53448
clo:HMPREF0868_1098	ncbi-geneid:8811056	4.2.3.3	52335
clo:HMPREF0868_1096	ncbi-geneid:8810105	6.1.1.20	55681|46589
clo:HMPREF0868_1095	ncbi-geneid:8810625	6.1.1.20	56037|50249|55681|54991|46955
clo:HMPREF0868_1085	ncbi-geneid:8810934	2.4.2.22	53271
clo:HMPREF0868_1078	ncbi-geneid:8811149	3.2.1.51	51445
clo:HMPREF0868_1075	ncbi-geneid:8810953	6.3.5.2	52402|54810
clo:HMPREF0868_1066	ncbi-geneid:8810991	6.3.5.2	52402|52317
clo:HMPREF0868_1058	ncbi-geneid:8811085	1.11.1.9	52833
clo:HMPREF0868_1048	ncbi-geneid:8810226	6.1.1.5	52374|47323|50677
clo:HMPREF0868_1044	ncbi-geneid:8811113	2.7.4.14	52540
clo:HMPREF0868_1042	ncbi-geneid:8810212	1.17.1.2	50249|50249|50249|50249
clo:HMPREF0868_1041	ncbi-geneid:8811121	3.5.1.18	53187|55031
clo:HMPREF0868_1038	ncbi-geneid:8811453	3.6.3.21	52540
clo:HMPREF0868_1026	ncbi-geneid:8811135	2.7.1.1	53067|53067
clo:HMPREF0868_1019	ncbi-geneid:8811559	2.7.7.7	52540|48019
clo:HMPREF0868_1015	ncbi-geneid:8809976	2.7.4.9	52540
clo:HMPREF0868_1013	ncbi-geneid:8810253	2.7.7.7	52540
clo:HMPREF0868_1003	ncbi-geneid:8810040	2.3.1.128	55729
clo:HMPREF0868_1001	ncbi-geneid:8811204	3.1.25.-	82771|47781|46600
clo:HMPREF0868_0988	ncbi-geneid:8810734	5.4.2.1
clo:HMPREF0868_0981	ncbi-geneid:8810936	3.4.-.-	53187
clo:HMPREF0868_0978	ncbi-geneid:8811529	3.4.11.5	53474
clo:HMPREF0868_0974	ncbi-geneid:8810523	5.99.1.3	56719|55874|54211
clo:HMPREF0868_0973	ncbi-geneid:8810637	5.99.1.3	56719|101904
clo:HMPREF0868_0971	ncbi-geneid:8810075	2.7.2.4	53633|55021|55021
clo:HMPREF0868_0970	ncbi-geneid:8811132	3.1.3.-
clo:HMPREF0868_0969	ncbi-geneid:8811156	3.4.11.9	55920|53092
clo:HMPREF0868_0964	ncbi-geneid:8811430	4.-.-.-	51366
clo:HMPREF0868_0960	ncbi-geneid:8810117	5.4.99.12	55120
clo:HMPREF0868_0954	ncbi-geneid:8810067	1.1.1.205	51412|54631
clo:HMPREF0868_0952	ncbi-geneid:8810079	6.1.1.6	55681|50249|50249
clo:HMPREF0868_0943	ncbi-geneid:8810834	2.7.4.22	53633
clo:HMPREF0868_0941	ncbi-geneid:8810146	2.5.1.31	64005
clo:HMPREF0868_0939	ncbi-geneid:8810417	1.1.1.267	55347|51735|69055
clo:HMPREF0868_0938	ncbi-geneid:8810276	3.4.24.-	50156|50156
clo:HMPREF0868_0937	ncbi-geneid:8811079	1.17.7.1	56014|51604
clo:HMPREF0868_0936	ncbi-geneid:8811434	2.7.7.7	53098
clo:HMPREF0868_0935	ncbi-geneid:8810553	3.6.1.-|3.6.4.-	52540
clo:HMPREF0868_0934	ncbi-geneid:8811313	3.5.1.88	56420
clo:HMPREF0868_0933	ncbi-geneid:8811047	2.1.2.9	53328|50486
clo:HMPREF0868_0931	ncbi-geneid:8810399	2.1.1.-	53335|48013
clo:HMPREF0868_0918	ncbi-geneid:8809999	3.1.22.4	53098
clo:HMPREF0868_0917	ncbi-geneid:8811478	3.6.1.-	47781|50249|46929
clo:HMPREF0868_0916	ncbi-geneid:8811458	3.6.1.-	52540|46785
clo:HMPREF0868_0912	ncbi-geneid:8811199	2.1.1.63	46767
clo:HMPREF0868_0906	ncbi-geneid:8810085	3.4.24.-	55486
clo:HMPREF0868_0904	ncbi-geneid:8810638	3.6.1.-|3.6.4.12	52540|48024
clo:HMPREF0868_0903	ncbi-geneid:8811355	6.3.4.-	52402|56037|82829
clo:HMPREF0868_0902	ncbi-geneid:8810395	2.4.2.8	53271
clo:HMPREF0868_0901	ncbi-geneid:8811256	3.4.24.-	52540|140990
clo:HMPREF0868_0900	ncbi-geneid:8810416	6.3.2.8	53623|53244|51984
clo:HMPREF0868_0899	ncbi-geneid:8810250	2.7.6.1	53271|53271
clo:HMPREF0868_0898	ncbi-geneid:8810932	2.7.6.1	53271|53271
clo:HMPREF0868_0895	ncbi-geneid:8810726	2.7.7.7	48019|52540
clo:HMPREF0868_0894	ncbi-geneid:8811379	2.3.1.54	51998
clo:HMPREF0868_0893	ncbi-geneid:8810722	1.97.1.4	51206|102114|46785
clo:HMPREF0868_0891	ncbi-geneid:8810900	6.1.1.22	55681|50249
clo:HMPREF0868_0888	ncbi-geneid:8810910	1.2.1.11	51735|55347
clo:HMPREF0868_0885	ncbi-geneid:8811110	2.5.1.75	52540|52540
clo:HMPREF0868_0881	ncbi-geneid:8811342	2.1.1.61|2.8.1.-	52402
clo:HMPREF0868_0880	ncbi-geneid:8811316	1.1.1.100	51735
clo:HMPREF0868_0878	ncbi-geneid:8811122	6.3.2.13	53623
clo:HMPREF0868_0875	ncbi-geneid:8811397	2.7.7.8	54211|54211|55666|50249|55666|54791|46915
clo:HMPREF0868_0867	ncbi-geneid:8811197	2.7.7.-	56731|57783
clo:HMPREF0868_0863	ncbi-geneid:8811129	2.4.2.29	51713
clo:HMPREF0868_0862	ncbi-geneid:8810184	5.-.-.-	111337
clo:HMPREF0868_0861	ncbi-geneid:8810783	2.1.1.-	51905
clo:HMPREF0868_0860	ncbi-geneid:8810732	5.99.1.2	56712|57783
clo:HMPREF0868_0854	ncbi-geneid:8810874	2.7.1.24	52540
clo:HMPREF0868_0853	ncbi-geneid:8810206	2.7.7.7	56672|88723|47807
clo:HMPREF0868_0852	ncbi-geneid:8811471	5.4.99.12	55120
clo:HMPREF0868_0851	ncbi-geneid:8810560	2.1.1.-	53335
clo:HMPREF0868_0847	ncbi-geneid:8810501	2.7.1.11	53784
clo:HMPREF0868_0844	ncbi-geneid:8810999	2.7.13.3	55874|47384|158472|55785
clo:HMPREF0868_0843	ncbi-geneid:8811431	5.4.99.12	55120|55174
clo:HMPREF0868_0842	ncbi-geneid:8810707	2.7.1.-	111331
clo:HMPREF0868_0829	ncbi-geneid:8810271	2.1.1.182	53335
clo:HMPREF0868_0827	ncbi-geneid:8810873	5.3.1.9	53697
clo:HMPREF0868_0826	ncbi-geneid:8810626	1.1.1.85	53659
clo:HMPREF0868_0824	ncbi-geneid:8810686	5.2.1.8	50891
clo:HMPREF0868_0823	ncbi-geneid:8810006	3.4.22.40	54001
clo:HMPREF0868_0819	ncbi-geneid:8810511	3.4.21.89	51306
clo:HMPREF0868_0814	ncbi-geneid:8810277	2.7.1.4	53613
clo:HMPREF0868_0813	ncbi-geneid:8810404	5.4.2.6	56784
clo:HMPREF0868_0812	ncbi-geneid:8811302	3.2.1.-	51445|51011|74650
clo:HMPREF0868_0803	ncbi-geneid:8810781	1.5.1.3	53597
clo:HMPREF0868_0802	ncbi-geneid:8810093	2.1.1.45	55831
clo:HMPREF0868_0799	ncbi-geneid:8811470	2.7.7.18	52374|109604
clo:HMPREF0868_0795	ncbi-geneid:8810588	2.6.1.-	53383
clo:HMPREF0868_0792	ncbi-geneid:8810503	3.6.1.15	52972
clo:HMPREF0868_0789	ncbi-geneid:8810974	6.1.1.19	52374|47323|55190
clo:HMPREF0868_0788	ncbi-geneid:8810225	2.4.1.21	53756
clo:HMPREF0868_0787	ncbi-geneid:8810584	2.7.7.27	53448|51161
clo:HMPREF0868_0786	ncbi-geneid:8809964	2.7.7.27	53448|51161
clo:HMPREF0868_0785	ncbi-geneid:8810405	2.4.1.18	51445|51011|81296
clo:HMPREF0868_0781	ncbi-geneid:8810137	2.1.1.-	53335
clo:HMPREF0868_0776	ncbi-geneid:8810681	1.3.99.22	102114
clo:HMPREF0868_0771	ncbi-geneid:8810231	3.4.11.-	53187
clo:HMPREF0868_0768	ncbi-geneid:8810592	6.3.4.3	52540
clo:HMPREF0868_0766	ncbi-geneid:8809991	6.1.1.17	52374|48163
clo:HMPREF0868_0765	ncbi-geneid:8810876	6.1.1.18	52374|50715
clo:HMPREF0868_0757	ncbi-geneid:8811408	2.7.1.40	51621|52935|50800|52009
clo:HMPREF0868_0753	ncbi-geneid:8810198	3.6.1.-	55811
clo:HMPREF0868_0752	ncbi-geneid:8810741	1.1.1.38	51735|53223
clo:HMPREF0868_0745	ncbi-geneid:8809939	2.1.1.-	75217|55315
clo:HMPREF0868_0743	ncbi-geneid:8810213	6.1.1.16	52374|47323
clo:HMPREF0868_0740	ncbi-geneid:8810598	2.5.1.6	55973|55973|55973
clo:HMPREF0868_0736	ncbi-geneid:8810583	2.7.7.-	69572
clo:HMPREF0868_0731	ncbi-geneid:8810189	4.6.1.12	69765
clo:HMPREF0868_0727	ncbi-geneid:8810064	3.4.21.89	51306
clo:HMPREF0868_0726	ncbi-geneid:8810784	3.4.21.89	51306
clo:HMPREF0868_0725	ncbi-geneid:8810786	6.1.1.12	55681|55261|50249
clo:HMPREF0868_0724	ncbi-geneid:8810864	6.1.1.21	55681|52954
clo:HMPREF0868_0723	ncbi-geneid:8811356	2.1.1.-	75217
clo:HMPREF0868_0722	ncbi-geneid:8810400	3.1.11.2	56219
clo:HMPREF0868_0720	ncbi-geneid:8810990	2.7.7.60	53448
clo:HMPREF0868_0718	ncbi-geneid:8810750	2.4.2.10	53271
clo:HMPREF0868_0717	ncbi-geneid:8811336	4.1.1.23	51366
clo:HMPREF0868_0716	ncbi-geneid:8810222	1.3.3.1	51395
clo:HMPREF0868_0714	ncbi-geneid:8811260	3.5.2.3	51556|51338
clo:HMPREF0868_0709	ncbi-geneid:8810406	2.4.2.9	53271
clo:HMPREF0868_0708	ncbi-geneid:8811291	2.7.7.24	53448
clo:HMPREF0868_0707	ncbi-geneid:8811049	2.1.1.-	53335
clo:HMPREF0868_0704	ncbi-geneid:8811065	3.2.2.23|4.2.99.18	81624|46946|57716
clo:HMPREF0868_0686	ncbi-geneid:8810033	1.3.99.22	102114
clo:HMPREF0868_0685	ncbi-geneid:8811369	3.1.3.18	56784
clo:HMPREF0868_0678	ncbi-geneid:8811067	3.5.3.6	55909
clo:HMPREF0868_0667	ncbi-geneid:8811064	4.3.1.18	53686
clo:HMPREF0868_0666	ncbi-geneid:8810147	6.5.1.2
clo:HMPREF0868_0662	ncbi-geneid:8811013	3.1.31.1	50199
clo:HMPREF0868_0661	ncbi-geneid:8810300	1.1.5.3	51905
clo:HMPREF0868_0660	ncbi-geneid:8810724	2.4.2.1	53167
clo:HMPREF0868_0658	ncbi-geneid:8810857	3.5.4.4	51556
clo:HMPREF0868_0656	ncbi-geneid:8811025	4.1.2.4	51569
clo:HMPREF0868_0655	ncbi-geneid:8809951	2.4.2.2	52418|54680|47648
clo:HMPREF0868_0652	ncbi-geneid:8810678	3.6.3.17	52540|52540
clo:HMPREF0868_0651	ncbi-geneid:8809973	3.5.4.5	53927
clo:HMPREF0868_0650	ncbi-geneid:8810438	4.1.1.36|6.3.2.5	102645|52507
clo:HMPREF0868_0649	ncbi-geneid:8811363	6.1.1.9	52374|47323|50677|46589
clo:HMPREF0868_0647	ncbi-geneid:8811226	3.1.3.25	56655
clo:HMPREF0868_0644	ncbi-geneid:8810030	3.1.26.3	69065|54768
clo:HMPREF0868_0634	ncbi-geneid:8810958	2.1.1.-|2.-.-.-	102114
clo:HMPREF0868_0629	ncbi-geneid:8810769	1.5.1.5|3.5.4.9	51735|53223
clo:HMPREF0868_0627	ncbi-geneid:8810564	3.6.1.13	55811
clo:HMPREF0868_0626	ncbi-geneid:8810945	3.1.26.4
clo:HMPREF0868_0625	ncbi-geneid:8810219	6.1.1.2	52374
clo:HMPREF0868_0622	ncbi-geneid:8811452	2.4.2.7	53271
clo:HMPREF0868_0621	ncbi-geneid:8811404	2.7.7.7	89550
clo:HMPREF0868_0619	ncbi-geneid:8811005	3.1.25.-	52540|52540|46600
clo:HMPREF0868_0617	ncbi-geneid:8809969	2.7.8.7	56214
clo:HMPREF0868_0613	ncbi-geneid:8810469	1.2.7.-	52518|53323|52518|52922|54862
clo:HMPREF0868_0610	ncbi-geneid:8810120	5.3.1.1	53748|51351
clo:HMPREF0868_0596	ncbi-geneid:8810746	2.7.1.30	53067|53067
clo:HMPREF0868_0592	ncbi-geneid:8810851	2.8.3.17	89796
clo:HMPREF0868_0588	ncbi-geneid:8811202	6.2.1.-	56801
clo:HMPREF0868_0578	ncbi-geneid:8810062	4.3.1.17	143548|55021
clo:HMPREF0868_0576	ncbi-geneid:8811382	3.5.99.6	100950
clo:HMPREF0868_0575	ncbi-geneid:8810262	2.6.1.-	53383
clo:HMPREF0868_0574	ncbi-geneid:8810967	3.4.13.3	53187
clo:HMPREF0868_0559	ncbi-geneid:8811248	2.4.1.1	53756
clo:HMPREF0868_0541	ncbi-geneid:8810555	3.1.4.46	51695
clo:HMPREF0868_0538	ncbi-geneid:8809937	1.1.1.1|1.2.1.10	56796|53720
clo:HMPREF0868_0531	ncbi-geneid:8810931	1.17.4.2	51998
clo:HMPREF0868_0510	ncbi-geneid:8811319	5.1.3.8	48208
clo:HMPREF0868_0505	ncbi-geneid:8811413	4.1.3.3	51569
clo:HMPREF0868_0504	ncbi-geneid:8810684	3.5.1.25	51556|51338
clo:HMPREF0868_0502	ncbi-geneid:8810476	2.7.4.7|2.7.1.35	53613
clo:HMPREF0868_0499	ncbi-geneid:8810000	4.2.3.1	53686
clo:HMPREF0868_0498	ncbi-geneid:8810927	6.3.2.12|6.3.2.17	53623|53244
clo:HMPREF0868_0496	ncbi-geneid:8811337	3.1.3.5	109604
clo:HMPREF0868_0495	ncbi-geneid:8810124	3.6.1.-|3.6.4.12	52540
clo:HMPREF0868_0494	ncbi-geneid:8810832	3.1.21.3	52540|52540
clo:HMPREF0868_0493	ncbi-geneid:8810664	3.1.21.3	116734|116734
clo:HMPREF0868_0491	ncbi-geneid:8811205	3.1.21.3	116734
clo:HMPREF0868_0489	ncbi-geneid:8810780	2.1.1.72	53335
clo:HMPREF0868_0486	ncbi-geneid:8811223	2.4.-.-	53448
clo:HMPREF0868_0484	ncbi-geneid:8810152	6.3.2.13	53623|53244|63418|53623
clo:HMPREF0868_0474	ncbi-geneid:8809977	4.1.2.5	53383
clo:HMPREF0868_0451	ncbi-geneid:8811386	3.6.3.8	81665|56784|81660|81653
clo:HMPREF0868_0447	ncbi-geneid:8810207	6.1.1.15	55681|52954|64586
clo:HMPREF0868_0441	ncbi-geneid:8811544	4.1.2.13	51569
clo:HMPREF0868_0437	ncbi-geneid:8810082	1.11.1.15	52833
clo:HMPREF0868_0434	ncbi-geneid:8810172	3.6.3.3|3.6.3.5	56784|81653|81665|55008
clo:HMPREF0868_0428	ncbi-geneid:8810836	6.3.1.5|6.3.5.1	52402|56317
clo:HMPREF0868_0418	ncbi-geneid:8810893	2.4.-.-	53448
clo:HMPREF0868_0408	ncbi-geneid:8810200	3.6.1.-|3.6.4.-	52540|52540|52540|143517|141259|52540
clo:HMPREF0868_0407	ncbi-geneid:8811089	3.1.1.29	53178
clo:HMPREF0868_0406	ncbi-geneid:8810402	3.1.-.-	69500
clo:HMPREF0868_0404	ncbi-geneid:8811374	3.5.1.1	53774
clo:HMPREF0868_0403	ncbi-geneid:8810674	4.3.1.1	48557
clo:HMPREF0868_0402	ncbi-geneid:8811053	1.1.1.169	48179|51735
clo:HMPREF0868_0395	ncbi-geneid:8810793	2.1.3.2	53671
clo:HMPREF0868_0394	ncbi-geneid:8811322	2.1.3.2	54893|57825
clo:HMPREF0868_0391	ncbi-geneid:8810165	6.2.1.3	56801
clo:HMPREF0868_0390	ncbi-geneid:8811282	3.6.1.1	64182|75138|54631
clo:HMPREF0868_0385	ncbi-geneid:8810691	4.2.1.2	48557
clo:HMPREF0868_0369	ncbi-geneid:8810335	2.8.1.7|4.4.1.16	53383
clo:HMPREF0868_0364	ncbi-geneid:8809948	3.4.24.-	55486
clo:HMPREF0868_0361	ncbi-geneid:8811257	2.7.2.2	53633
clo:HMPREF0868_0360	ncbi-geneid:8810600	2.1.3.3	53671
clo:HMPREF0868_0353	ncbi-geneid:8810290	6.3.2.4	56059|52440
clo:HMPREF0868_0351	ncbi-geneid:8811270	2.7.7.3	52374
clo:HMPREF0868_0350	ncbi-geneid:8810821	2.1.1.-	53335
clo:HMPREF0868_0349	ncbi-geneid:8811477	3.6.1.-|3.6.4.12	52540|52540|50249
clo:HMPREF0868_0348	ncbi-geneid:8810397	4.2.99.18	48150
clo:HMPREF0868_0341	ncbi-geneid:8811445	2.4.1.227	53756
clo:HMPREF0868_0338	ncbi-geneid:8810315	6.3.2.10	53623|63418|53244|53244
clo:HMPREF0868_0335	ncbi-geneid:8811241	2.1.1.-	53335|81799
clo:HMPREF0868_0325	ncbi-geneid:8811372	3.6.3.2	81665|56784|81653
clo:HMPREF0868_0312	ncbi-geneid:8811069	3.2.1.21	51445|52279
clo:HMPREF0868_0311	ncbi-geneid:8810704	3.2.1.21	51445|52279
clo:HMPREF0868_0300	ncbi-geneid:8810653	3.6.3.30	52540|50331
clo:HMPREF0868_0292	ncbi-geneid:8810992	2.3.2.-	55729|55729
clo:HMPREF0868_0278	ncbi-geneid:8810487	4.3.1.12	51735
clo:HMPREF0868_0277	ncbi-geneid:8811200	2.7.1.17	53067|53067
clo:HMPREF0868_0276	ncbi-geneid:8811003	5.3.1.5	51658
clo:HMPREF0868_0274	ncbi-geneid:8810951	2.6.1.-|4.4.1.8	53383
clo:HMPREF0868_0273	ncbi-geneid:8810091	5.1.3.3	74650
clo:HMPREF0868_0270	ncbi-geneid:8811394	2.4.2.3	53167
clo:HMPREF0868_0268	ncbi-geneid:8809978	3.2.-.-	53590
clo:HMPREF0868_0263	ncbi-geneid:8811392	2.7.1.15	53613
clo:HMPREF0868_0254	ncbi-geneid:8810396	3.4.24.-	63411
clo:HMPREF0868_0253	ncbi-geneid:8811293	2.7.1.26|2.7.7.2	82114|52374|63411|63411
clo:HMPREF0868_0252	ncbi-geneid:8811252	5.4.99.12	55120
clo:HMPREF0868_0228	ncbi-geneid:8811072	3.2.1.-	51445|51011
clo:HMPREF0868_0218	ncbi-geneid:8810194	1.1.1.27	51735|56327
clo:HMPREF0868_0214	ncbi-geneid:8811028	2.6.1.-	53383
clo:HMPREF0868_0212	ncbi-geneid:8810739	1.18.6.1	52540
clo:HMPREF0868_0209	ncbi-geneid:8811425	3.6.3.34	52540
clo:HMPREF0868_0202	ncbi-geneid:8811279	3.-.-.-	52499
clo:HMPREF0868_0196	ncbi-geneid:8811277	2.7.7.6	64484
clo:HMPREF0868_0195	ncbi-geneid:8810193	2.7.7.6	64484
clo:HMPREF0868_0186	ncbi-geneid:8811510	2.7.1.21	52540|57716
clo:HMPREF0868_0180	ncbi-geneid:8810905	3.2.1.41	51445|51445|81296|51011
clo:HMPREF0868_0115	ncbi-geneid:8810076	3.6.4.12	46785
clo:HMPREF0868_0113	ncbi-geneid:8810274	2.1.1.-	53335|50249
clo:HMPREF0868_0104	ncbi-geneid:8810224	3.6.3.4	56784|81653|55008|81665
clo:HMPREF0868_0102	ncbi-geneid:8811315	3.4.19.3	53182
clo:HMPREF0868_0101	ncbi-geneid:8810806	3.1.5.1	109604
clo:HMPREF0868_0099	ncbi-geneid:8811103	1.17.4.1	47240
clo:HMPREF0868_0098	ncbi-geneid:8810604	1.17.4.1	51998|48168
clo:HMPREF0868_0095	ncbi-geneid:8810642	3.4.24.-	55486
