# Supplementary material for: Tracing the Repertoire of Promiscuous Enzymes along the Metabolic Pathways in Archaeal Organisms
Source: Life (Basel). 2017 Jul 13;7(3):30. doi: 10.3390/life7030030 (PMC5617955; doi:10.3390/life7030030)
Supplement: Supplementary file 1 [file life-07-00030-s001.zip › Table_S2/cma.txt]

KEGGID	NCBIGI	ECs	SFamilyID
cma:Cmaq_0005	ncbi-geneid:5710117	1.2.7.5	48310|56228
cma:Cmaq_0008	ncbi-geneid:5710302	1.2.1.11	51735|55347
cma:Cmaq_0009	ncbi-geneid:5710303	2.7.2.4	53633
cma:Cmaq_0015	ncbi-geneid:5709081	3.6.1.1	50324
cma:Cmaq_0019	ncbi-geneid:5710052	6.3.4.4	52540
cma:Cmaq_0020	ncbi-geneid:5710442	4.3.2.2	48557
cma:Cmaq_0021	ncbi-geneid:5710443	6.3.4.-	56059|52440
cma:Cmaq_0022	ncbi-geneid:5709871	6.3.4.-	56059|52440
cma:Cmaq_0024	ncbi-geneid:5710041	2.4.2.29	51713|88802
cma:Cmaq_0028	ncbi-geneid:5709667	3.6.1.-	55811
cma:Cmaq_0029	ncbi-geneid:5709668	1.4.1.13	51395|51395|51395
cma:Cmaq_0037	ncbi-geneid:5710142	3.4.21.-	50494|50156
cma:Cmaq_0040	ncbi-geneid:5710318	3.-.-.-	88723|47807
cma:Cmaq_0054	ncbi-geneid:5708810	1.1.1.100	51735
cma:Cmaq_0056	ncbi-geneid:5710369	2.7.7.24	53448
cma:Cmaq_0061	ncbi-geneid:5710154	2.5.1.3	51391
cma:Cmaq_0062	ncbi-geneid:5710231	2.7.1.50	53613
cma:Cmaq_0064	ncbi-geneid:5709600	6.1.1.22	55681
cma:Cmaq_0073	ncbi-geneid:5709386	1.2.1.76	53720
cma:Cmaq_0078	ncbi-geneid:5710398	2.7.1.2	53067
cma:Cmaq_0080	ncbi-geneid:5710017	3.2.1.23	51445|52317
cma:Cmaq_0092	ncbi-geneid:5708897	2.1.3.3	53671
cma:Cmaq_0095	ncbi-geneid:5710031	3.6.4.-	52540
cma:Cmaq_0104	ncbi-geneid:5709274	3.2.1.24	74650|88713|88688
cma:Cmaq_0105	ncbi-geneid:5709551	3.1.3.18	56784
cma:Cmaq_0109	ncbi-geneid:5709461	5.99.1.2	56712
cma:Cmaq_0113	ncbi-geneid:5708886	3.5.1.18	53187|55031
cma:Cmaq_0114	ncbi-geneid:5708887	3.5.2.10	102215
cma:Cmaq_0127	ncbi-geneid:5709290	2.6.1.1	53383
cma:Cmaq_0131	ncbi-geneid:5709964	4.1.1.48	51366
cma:Cmaq_0136	ncbi-geneid:5709876	6.1.1.10	52374|47323|57770
cma:Cmaq_0144	ncbi-geneid:5709255	2.7.7.7	56672|53098
cma:Cmaq_0147	ncbi-geneid:5710102	2.7.1.15	53613
cma:Cmaq_0154	ncbi-geneid:5709403	4.2.1.6	51604|54826
cma:Cmaq_0155	ncbi-geneid:5709404	5.4.99.12	55120|88697
cma:Cmaq_0165	ncbi-geneid:5709585	3.4.11.18	55920|46785
cma:Cmaq_0166	ncbi-geneid:5709586	6.1.1.9	52374|50677|47323
cma:Cmaq_0171	ncbi-geneid:5709029	3.2.1.1	88713
cma:Cmaq_0172	ncbi-geneid:5709030	3.2.1.40	48208
cma:Cmaq_0174	ncbi-geneid:5708576	4.2.1.90	51604|54826
cma:Cmaq_0184	ncbi-geneid:5709205	2.5.1.15	51717
cma:Cmaq_0185	ncbi-geneid:5710168	2.7.7.6	64484
cma:Cmaq_0186	ncbi-geneid:5710169	2.7.7.6	64484
cma:Cmaq_0190	ncbi-geneid:5709100	2.6.1.44	53383
cma:Cmaq_0197	ncbi-geneid:5709449	4.2.1.11	51604|54826
cma:Cmaq_0204	ncbi-geneid:5709174	1.4.1.3	51735|53223
cma:Cmaq_0206	ncbi-geneid:5709701	3.2.1.4	53187|101821
cma:Cmaq_0209	ncbi-geneid:5709951	1.1.1.31	51735|48179
cma:Cmaq_0211	ncbi-geneid:5709016	1.8.1.9	51905
cma:Cmaq_0214	ncbi-geneid:5708548	1.15.1.1	54719|46609
cma:Cmaq_0217	ncbi-geneid:5709773	3.6.3.14	52540|47917|50615
cma:Cmaq_0218	ncbi-geneid:5709350	3.6.3.14	160527
cma:Cmaq_0219	ncbi-geneid:5709351	3.6.3.14	159468
cma:Cmaq_0224	ncbi-geneid:5709172	2.4.2.19	51690|54675
cma:Cmaq_0228	ncbi-geneid:5709157	1.11.1.15	52833
cma:Cmaq_0231	ncbi-geneid:5710138	5.3.3.2	51395
cma:Cmaq_0244	ncbi-geneid:5708546	4.3.1.12	51735
cma:Cmaq_0249	ncbi-geneid:5709793	1.8.1.4	51905|55424
cma:Cmaq_0251	ncbi-geneid:5709931	6.3.5.10	52540|52317
cma:Cmaq_0255	ncbi-geneid:5709721	3.5.1.25	51556|51338
cma:Cmaq_0256	ncbi-geneid:5709497	6.2.1.1	56801
cma:Cmaq_0260	ncbi-geneid:5710116	1.2.7.5	48310|56228
cma:Cmaq_0261	ncbi-geneid:5709752	2.7.1.39	54211|55060
cma:Cmaq_0263	ncbi-geneid:5709696	1.2.7.6	48310|56228
cma:Cmaq_0269	ncbi-geneid:5708641	1.1.2.4|1.1.3.15	56176|55103
cma:Cmaq_0272	ncbi-geneid:5708838	1.8.99.2	54862
cma:Cmaq_0273	ncbi-geneid:5709463	1.8.99.2	51905|46977|56425
cma:Cmaq_0274	ncbi-geneid:5709464	2.7.7.4	52374|88697
cma:Cmaq_0276	ncbi-geneid:5709771	2.7.7.1	52374
cma:Cmaq_0278	ncbi-geneid:5708831	3.4.11.2	55486|63737|48371|48371
cma:Cmaq_0284	ncbi-geneid:5709450	5.4.3.8	53383
cma:Cmaq_0286	ncbi-geneid:5709899	1.7.99.7	81442
cma:Cmaq_0290	ncbi-geneid:5709317	1.7.7.1	56014|56014|55124|55124
cma:Cmaq_0295	ncbi-geneid:5708793	6.5.1.4	55205|52913
cma:Cmaq_0300	ncbi-geneid:5709562	2.7.4.9	52540
cma:Cmaq_0304	ncbi-geneid:5708938	1.6.5.3	54862
cma:Cmaq_0306	ncbi-geneid:5710251	2.3.3.1	48256
cma:Cmaq_0308	ncbi-geneid:5710049	5.3.1.27	53697
cma:Cmaq_0309	ncbi-geneid:5710050	4.1.1.50	56276
cma:Cmaq_0312	ncbi-geneid:5710298	3.6.1.15
cma:Cmaq_0314	ncbi-geneid:5710451	2.7.1.2	53067
cma:Cmaq_0318	ncbi-geneid:5710426	3.6.4.-	158702|52540|52540|46785
cma:Cmaq_0323	ncbi-geneid:5709457	2.6.1.1	53383
cma:Cmaq_0329	ncbi-geneid:5709484	2.7.1.15	53613
cma:Cmaq_0333	ncbi-geneid:5708853	6.3.4.2	52540|52317
cma:Cmaq_0334	ncbi-geneid:5709283	5.3.3.10	56529
cma:Cmaq_0336	ncbi-geneid:5709943	6.1.1.14	55681|52954
cma:Cmaq_0337	ncbi-geneid:5709944	4.2.1.55|1.1.1.35	52096|51735|48179|48179
cma:Cmaq_0338	ncbi-geneid:5710478	1.2.7.5	48310|56228
cma:Cmaq_0340	ncbi-geneid:5709861	5.4.2.1	53649
cma:Cmaq_0342	ncbi-geneid:5709421	3.6.3.14	52540
cma:Cmaq_0346	ncbi-geneid:5709222	2.1.2.1	53383
cma:Cmaq_0348	ncbi-geneid:5709199	3.1.27.9	53032|55267
cma:Cmaq_0369	ncbi-geneid:5709207	2.7.1.45	53613
cma:Cmaq_0373	ncbi-geneid:5710461	1.1.1.38	51735|53223
cma:Cmaq_0378	ncbi-geneid:5708742	2.7.4.3	52540
cma:Cmaq_0382	ncbi-geneid:5708581	3.6.4.-	50249|52540
cma:Cmaq_0383	ncbi-geneid:5709185	2.5.1.16	53335
cma:Cmaq_0390	ncbi-geneid:5708966	3.2.1.51	51445
cma:Cmaq_0392	ncbi-geneid:5708681	2.4.2.3	53167
cma:Cmaq_0393	ncbi-geneid:5708682	3.1.3.-
cma:Cmaq_0394	ncbi-geneid:5708683	2.1.1.-	53335|88697
cma:Cmaq_0396	ncbi-geneid:5709884	5.3.1.23	100950
cma:Cmaq_0397	ncbi-geneid:5709885	3.1.3.25	56655
cma:Cmaq_0400	ncbi-geneid:5709436	3.1.3.5	64167
cma:Cmaq_0408	ncbi-geneid:5709091	3.2.1.23	51445
cma:Cmaq_0412	ncbi-geneid:5708956	1.1.1.34	56542|55035
cma:Cmaq_0415	ncbi-geneid:5708778	3.1.26.11	56281
cma:Cmaq_0427	ncbi-geneid:5709649	1.6.99.5|1.6.5.3	56770|143243
cma:Cmaq_0428	ncbi-geneid:5709650	1.6.99.5|1.6.5.3	56762
cma:Cmaq_0429	ncbi-geneid:5709445	2.7.4.6	54919
cma:Cmaq_0436	ncbi-geneid:5709903	2.7.1.23	111331
cma:Cmaq_0441	ncbi-geneid:5709924	3.4.17.19	55486
cma:Cmaq_0442	ncbi-geneid:5709925	3.5.1.-	52467
cma:Cmaq_0449	ncbi-geneid:5709777	2.7.7.6	64484
cma:Cmaq_0451	ncbi-geneid:5709779	4.1.1.50	56276
cma:Cmaq_0452	ncbi-geneid:5708516	2.7.1.49|2.7.4.7	53613|53639
cma:Cmaq_0458	ncbi-geneid:5709933	3.4.25.1	56235
cma:Cmaq_0459	ncbi-geneid:5709608	5.2.1.8	54534
cma:Cmaq_0462	ncbi-geneid:5708783	2.7.7.6	63562
cma:Cmaq_0466	ncbi-geneid:5708621	3.1.1.29	102462
cma:Cmaq_0470	ncbi-geneid:5709820	4.1.1.44	69118|51182
cma:Cmaq_0479	ncbi-geneid:5708673	1.5.5.-	51905|54373
cma:Cmaq_0480	ncbi-geneid:5709673	3.5.99.2	48613
cma:Cmaq_0488	ncbi-geneid:5708583	2.7.6.1	53271
cma:Cmaq_0493	ncbi-geneid:5709874	6.1.1.3	55681|52954
cma:Cmaq_0498	ncbi-geneid:5708435	2.7.11.1	56112
cma:Cmaq_0499	ncbi-geneid:5708436	2.7.9.1	56059|51621|52009
cma:Cmaq_0503	ncbi-geneid:5710036	3.4.-.-	51306
cma:Cmaq_0508	ncbi-geneid:5709671	3.6.3.14	103486
cma:Cmaq_0514	ncbi-geneid:5708578	3.1.26.5	101744
cma:Cmaq_0521	ncbi-geneid:5709170	3.5.4.16	55620
cma:Cmaq_0523	ncbi-geneid:5709039	4.1.1.20	51419|50621
cma:Cmaq_0525	ncbi-geneid:5709628	3.5.4.13	51283
cma:Cmaq_0528	ncbi-geneid:5709388	2.6.1.16	53697|56235
cma:Cmaq_0529	ncbi-geneid:5710221	2.7.7.24	51161|53448
cma:Cmaq_0530	ncbi-geneid:5710222	4.2.3.5	103263
cma:Cmaq_0535	ncbi-geneid:5709766	3.6.3.-	52540
cma:Cmaq_0539	ncbi-geneid:5709802	1.97.1.4	102114
cma:Cmaq_0541	ncbi-geneid:5709804	3.6.4.3	52540|52540|50692|54585
cma:Cmaq_0546	ncbi-geneid:5710066	5.1.3.2	51735
cma:Cmaq_0553	ncbi-geneid:5710348	3.5.1.18	53187|55031
cma:Cmaq_0556	ncbi-geneid:5710351	1.3.99.3	56645|47203
cma:Cmaq_0557	ncbi-geneid:5709019	2.6.1.16	53697|56235
cma:Cmaq_0561	ncbi-geneid:5709966	2.7.7.13	53448
cma:Cmaq_0564	ncbi-geneid:5708600	1.3.3.1	51395
cma:Cmaq_0565	ncbi-geneid:5708601	2.4.2.10	53271
cma:Cmaq_0578	ncbi-geneid:5709069	2.7.7.12	54197|54197
cma:Cmaq_0579	ncbi-geneid:5709070	2.7.1.6	54211|55060
cma:Cmaq_0580	ncbi-geneid:5709071	2.7.1.40	51621|52935|50800
cma:Cmaq_0585	ncbi-geneid:5708703	2.1.1.14	51726
cma:Cmaq_0589	ncbi-geneid:5710317	1.3.3.11	48613
cma:Cmaq_0591	ncbi-geneid:5710268	2.8.1.1|2.8.1.2	52821|52821
cma:Cmaq_0593	ncbi-geneid:5709352	3.4.24.57	53067
cma:Cmaq_0606	ncbi-geneid:5710025	3.1.4.46	51695
cma:Cmaq_0607	ncbi-geneid:5710026	6.1.1.20	55681|46955|46955
cma:Cmaq_0608	ncbi-geneid:5710437	6.1.1.20	55681
cma:Cmaq_0611	ncbi-geneid:5710193	2.4.2.9	53271
cma:Cmaq_0612	ncbi-geneid:5710194	1.4.1.13|1.4.1.14	51971
cma:Cmaq_0619	ncbi-geneid:5710214	2.4.1.83	53448
cma:Cmaq_0620	ncbi-geneid:5710215	3.6.4.12	52540
cma:Cmaq_0626	ncbi-geneid:5709603	4.2.1.3	53732|52016
cma:Cmaq_0629	ncbi-geneid:5710473	2.7.4.22	53633
cma:Cmaq_0634	ncbi-geneid:5708437	2.3.1.-	55729|52540
cma:Cmaq_0637	ncbi-geneid:5710407	2.5.1.1|2.5.1.10|2.5.1.29	48576
cma:Cmaq_0639	ncbi-geneid:5710409	1.17.4.1	51998|48168
cma:Cmaq_0642	ncbi-geneid:5708923	2.7.1.11	53784
cma:Cmaq_0643	ncbi-geneid:5708894	2.6.1.1	53383
cma:Cmaq_0658	ncbi-geneid:5709571	6.1.1.21	55681|52954
cma:Cmaq_0660	ncbi-geneid:5709573	2.1.2.2	56059|52440
cma:Cmaq_0661	ncbi-geneid:5708944	6.3.5.3	52317
cma:Cmaq_0663	ncbi-geneid:5708946	6.3.4.13	56059|52440|51246
cma:Cmaq_0664	ncbi-geneid:5710295	6.3.2.6	56104
cma:Cmaq_0665	ncbi-geneid:5710296	6.3.3.1	56042|55326
cma:Cmaq_0666	ncbi-geneid:5710297	2.4.2.14	53271|56235
cma:Cmaq_0667	ncbi-geneid:5710325	2.4.2.14	53271|56235
cma:Cmaq_0668	ncbi-geneid:5710326	6.3.5.3	56042|55326|55326|56042
cma:Cmaq_0669	ncbi-geneid:5710327	4.1.1.21|5.4.99.18	52255
cma:Cmaq_0670	ncbi-geneid:5710027	4.1.1.21|6.3.4.18	56059|52440|51246
cma:Cmaq_0672	ncbi-geneid:5708899	1.3.1.74	103473
cma:Cmaq_0674	ncbi-geneid:5708901	4.2.1.10	51569
cma:Cmaq_0681	ncbi-geneid:5709394	1.1.1.18	51735|55347
cma:Cmaq_0687	ncbi-geneid:5708543	2.6.1.19	53383
cma:Cmaq_0700	ncbi-geneid:5709589	3.2.-.-	101478
cma:Cmaq_0702	ncbi-geneid:5709810	2.3.3.13	51569|110921
cma:Cmaq_0703	ncbi-geneid:5709811	5.3.1.1	51351
cma:Cmaq_0705	ncbi-geneid:5709591	2.7.1.-	56112
cma:Cmaq_0708	ncbi-geneid:5708597	5.3.1.5	51658
cma:Cmaq_0709	ncbi-geneid:5708598	2.7.1.5	53067|53067
cma:Cmaq_0710	ncbi-geneid:5710457	1.2.7.5	48310|56228
cma:Cmaq_0716	ncbi-geneid:5708802	4.1.1.32	53795|68923
cma:Cmaq_0717	ncbi-geneid:5708803	2.7.7.6	63393
cma:Cmaq_0731	ncbi-geneid:5708628	1.1.1.3	55347|51735
cma:Cmaq_0735	ncbi-geneid:5708512	4.6.1.1	55154
cma:Cmaq_0740	ncbi-geneid:5708797	3.5.4.5	53927
cma:Cmaq_0742	ncbi-geneid:5708799	5.3.1.6	100950|75445
cma:Cmaq_0743	ncbi-geneid:5708800	4.1.1.-	52507
cma:Cmaq_0746	ncbi-geneid:5708814	6.1.1.12	55681|50249
cma:Cmaq_0753	ncbi-geneid:5708861	4.1.1.23	51366
cma:Cmaq_0765	ncbi-geneid:5708738	6.3.4.5	69864|52402
cma:Cmaq_0766	ncbi-geneid:5708739	4.3.2.1	48557
cma:Cmaq_0767	ncbi-geneid:5708453	2.6.1	53383
cma:Cmaq_0780	ncbi-geneid:5708506	1.11.1.15	52833
cma:Cmaq_0783	ncbi-geneid:5708509	2.7.8.23	51621
cma:Cmaq_0784	ncbi-geneid:5710228	3.5.2.3	51556|51338
cma:Cmaq_0785	ncbi-geneid:5710229	1.2.7.3	52518
cma:Cmaq_0786	ncbi-geneid:5710230	2.5.1.31	64005
cma:Cmaq_0792	ncbi-geneid:5708567	1.1.1.95	51735|52283
cma:Cmaq_0805	ncbi-geneid:5708718	1.1.1.25	53223|51735
cma:Cmaq_0806	ncbi-geneid:5708719	4.2.3.4	56796
cma:Cmaq_0807	ncbi-geneid:5708720	2.5.1.54	51569
cma:Cmaq_0809	ncbi-geneid:5708773	2.2.1.1	52518|52518|52922
cma:Cmaq_0811	ncbi-geneid:5708775	5.99.1.3|3.6.4.12	56712|52540|52540
cma:Cmaq_0816	ncbi-geneid:5708607	1.1.1.81	82544
cma:Cmaq_0820	ncbi-geneid:5708763	4.2.1.79	103378
cma:Cmaq_0825	ncbi-geneid:5710277	6.1.1.16	52374|47323
cma:Cmaq_0829	ncbi-geneid:5709839	2.7.7.-	140914
cma:Cmaq_0830	ncbi-geneid:5709840	3.2.1.22	56327|51735
cma:Cmaq_0832	ncbi-geneid:5709842	2.6.1.16	53697
cma:Cmaq_0837	ncbi-geneid:5709762	2.6.1.50	53383
cma:Cmaq_0839	ncbi-geneid:5709764	1.1.1.100	51735
cma:Cmaq_0843	ncbi-geneid:5709370	4.2.99.18	48150
cma:Cmaq_0852	ncbi-geneid:5709519	1.7.99.4	103501
cma:Cmaq_0853	ncbi-geneid:5709520	1.8.99.3	55124|56014|54862
cma:Cmaq_0854	ncbi-geneid:5709247	1.8.99.3	56014|55124|54862
cma:Cmaq_0856	ncbi-geneid:5709249	2.8.1.-	69721
cma:Cmaq_0881	ncbi-geneid:5710334	3.2.-.-	52317
cma:Cmaq_0885	ncbi-geneid:5708807	6.1.1.11	55681|46589
cma:Cmaq_0894	ncbi-geneid:5709625	6.1.1.1	52374
cma:Cmaq_0898	ncbi-geneid:5710435	2.7.4.14	52540
cma:Cmaq_0900	ncbi-geneid:5710476	3.2.1.23	51445|49785
cma:Cmaq_0901	ncbi-geneid:5710477	2.6.1.50	53383
cma:Cmaq_0910	ncbi-geneid:5709321	3.6.3.-	52540
cma:Cmaq_0921	ncbi-geneid:5710308	2.1.1	53335
cma:Cmaq_0927	ncbi-geneid:5709747	2.1.1.36	53335
cma:Cmaq_0928	ncbi-geneid:5709748	2.5.1.-	51395
cma:Cmaq_0930	ncbi-geneid:5709072	3.4.11.2	55486|63737|48371|48371
cma:Cmaq_0931	ncbi-geneid:5709073	4.2.1.2	48557
cma:Cmaq_0933	ncbi-geneid:5709075	2.4.2.11	51690|54675
cma:Cmaq_0935	ncbi-geneid:5709717	4.2.1.52	51569
cma:Cmaq_0945	ncbi-geneid:5708663	4.3.1.19	53686|55021
cma:Cmaq_0948	ncbi-geneid:5708666	5.-.-.-	51658
cma:Cmaq_0950	ncbi-geneid:5708834	3.2.1.4	53187|101821
cma:Cmaq_0951	ncbi-geneid:5708835	3.4.13.19	51556
cma:Cmaq_0966	ncbi-geneid:5708758	2.7.1.36	54211|55060
cma:Cmaq_0973	ncbi-geneid:5708735	3.6.4.6	52540|52540|50692|54585
cma:Cmaq_0974	ncbi-geneid:5708736	1.5.1.2	51735|48179
cma:Cmaq_0976	ncbi-geneid:5708623	2.5.1.46	52467
cma:Cmaq_0979	ncbi-geneid:5710224	1.2.1.9	53720
cma:Cmaq_0981	ncbi-geneid:5710226	2.1.1.14	51726
cma:Cmaq_0987	ncbi-geneid:5709381	1.97.1.4	102114
cma:Cmaq_0990	ncbi-geneid:5710061	4.2.1.20	53686
cma:Cmaq_0997	ncbi-geneid:5710210	3.1.21.2	51658
cma:Cmaq_0998	ncbi-geneid:5710211	2.7.7.21|2.7.7.72	55003|81631|81301
cma:Cmaq_1015	ncbi-geneid:5710201	1.3.1.26	51735
cma:Cmaq_1017	ncbi-geneid:5710046	6.1.1.19	52374|47323
cma:Cmaq_1039	ncbi-geneid:5710376	2.6.1.50	53383
cma:Cmaq_1042	ncbi-geneid:5710178	4.1.3.27	52317
cma:Cmaq_1043	ncbi-geneid:5710179	4.1.3.27	56322
cma:Cmaq_1044	ncbi-geneid:5710180	5.3.1.24	51366
cma:Cmaq_1045	ncbi-geneid:5710181	2.4.2.18	52418|47648
cma:Cmaq_1046	ncbi-geneid:5710387	4.2.1.20	53686
cma:Cmaq_1047	ncbi-geneid:5710388	4.2.1.20	51366
cma:Cmaq_1049	ncbi-geneid:5710089	2.7.11.1	56112|46785
cma:Cmaq_1068	ncbi-geneid:5710383	2.1.1.63	46767
cma:Cmaq_1071	ncbi-geneid:5710386	1.2.7.3	52518|52922|53323
cma:Cmaq_1072	ncbi-geneid:5710371	1.2.7.3	52518
cma:Cmaq_1074	ncbi-geneid:5710373	4.2.3.1	53686
cma:Cmaq_1082	ncbi-geneid:5709357	1.2.7.8	52518|52518|54862|52922
cma:Cmaq_1083	ncbi-geneid:5709358	1.2.7.8	53323
cma:Cmaq_1086	ncbi-geneid:5710040	3.6.3.-	52540
cma:Cmaq_1088	ncbi-geneid:5710395	2.6.1.1	53383
cma:Cmaq_1089	ncbi-geneid:5710396	3.5.3.6	55909
cma:Cmaq_1097	ncbi-geneid:5708980	1.1.1.31	51735|48179
cma:Cmaq_1107	ncbi-geneid:5709910	2.5.1.16	53335
cma:Cmaq_1108	ncbi-geneid:5709911	6.3.1.5	52402
cma:Cmaq_1117	ncbi-geneid:5708640	6.5.1.-	55144
cma:Cmaq_1121	ncbi-geneid:5710294	2.5.1.61	53850|54782
cma:Cmaq_1123	ncbi-geneid:5710003	1.6.-.-	51905|55424
cma:Cmaq_1124	ncbi-geneid:5710004	6.5.1.1	117018|56091|50249
cma:Cmaq_1136	ncbi-geneid:5708890	2.7.7.6	88798|50249
cma:Cmaq_1137	ncbi-geneid:5708891	1.2.7.5	48310|56228
cma:Cmaq_1144	ncbi-geneid:5710144	2.9.1.1	53383
cma:Cmaq_1145	ncbi-geneid:5710145	5.3.3.2	51395
cma:Cmaq_1148	ncbi-geneid:5709036	2.1.1.148	69796
cma:Cmaq_1151	ncbi-geneid:5709895	4.1.2.13|3.1.3.11	111249
cma:Cmaq_1157	ncbi-geneid:5709807	3.6.3.34	52540
cma:Cmaq_1160	ncbi-geneid:5709641	4.2.1.8	51658
cma:Cmaq_1163	ncbi-geneid:5709622	4.3.1.12	51735
cma:Cmaq_1166	ncbi-geneid:5709429	2.7.7.6	56553|55257
cma:Cmaq_1167	ncbi-geneid:5709430	4.2.1.33|4.2.1.35	53732
cma:Cmaq_1168	ncbi-geneid:5709431	1.1.1.86	51735|48179
cma:Cmaq_1170	ncbi-geneid:5709433	2.2.1.6	52518|52518|52467
cma:Cmaq_1171	ncbi-geneid:5709434	2.3.3.13	51569
cma:Cmaq_1172	ncbi-geneid:5709435	1.1.1.85	53659
cma:Cmaq_1173	ncbi-geneid:5709366	4.2.1.33|4.2.1.35	52016
cma:Cmaq_1175	ncbi-geneid:5709368	1.1.1.1	50129|51735
cma:Cmaq_1178	ncbi-geneid:5709330	2.3.1.128	55729
cma:Cmaq_1186	ncbi-geneid:5709265	1.1.1.262	53659
cma:Cmaq_1187	ncbi-geneid:5709266	6.1.1.6	55681|50249
cma:Cmaq_1197	ncbi-geneid:5708781	6.1.1.5	52374|50677|47323
cma:Cmaq_1202	ncbi-geneid:5709798	6.3.5.2	52402|54810
cma:Cmaq_1203	ncbi-geneid:5709799	6.3.5.2	52317
cma:Cmaq_1206	ncbi-geneid:5709275	1.3.1.74	55945|55945
cma:Cmaq_1215	ncbi-geneid:5709758	3.2.1.22	56327|51735
cma:Cmaq_1217	ncbi-geneid:5709760	3.2.1.21	51445|52279|56988
cma:Cmaq_1219	ncbi-geneid:5709731	5.99.1.3	54211|55874|46946
cma:Cmaq_1220	ncbi-geneid:5709732	6.2.1.5	56059|52210
cma:Cmaq_1221	ncbi-geneid:5709733	6.2.1.4|6.2.1.5	52210|51735
cma:Cmaq_1224	ncbi-geneid:5710113	2.7.1.161	82114|46785
cma:Cmaq_1228	ncbi-geneid:5709711	6.3.5.9|6.3.1	52540|52317
cma:Cmaq_1232	ncbi-geneid:5709728	2.7.1.-	53067
cma:Cmaq_1236	ncbi-geneid:5709691	4.1.1.-	50475|143968
cma:Cmaq_1242	ncbi-geneid:5709468	2.3.1.9	53901|53901
cma:Cmaq_1251	ncbi-geneid:5708954	3.6.3.4	56784|81653|55008|81665|55008
cma:Cmaq_1259	ncbi-geneid:5708701	4.1.2.13	51569
cma:Cmaq_1260	ncbi-geneid:5709890	2.7.1.11	53784
cma:Cmaq_1271	ncbi-geneid:5708816	2.3.2.2	56235
cma:Cmaq_1289	ncbi-geneid:5709970	3.2.1.24	74650|88713|88688
cma:Cmaq_1295	ncbi-geneid:5708905	6.3.5.5	52021|52317
cma:Cmaq_1296	ncbi-geneid:5708906	6.3.5.5	56059|56059|52440|52440|48108
cma:Cmaq_1300	ncbi-geneid:5708965	2.7.2	53633
cma:Cmaq_1301	ncbi-geneid:5708908	1.2.1	51735|55347
cma:Cmaq_1307	ncbi-geneid:5708485	3.4.25.1	56235
cma:Cmaq_1308	ncbi-geneid:5708486	3.1.21.-	51556
cma:Cmaq_1309	ncbi-geneid:5708487	2.1.1.32	53335
cma:Cmaq_1310	ncbi-geneid:5708557	2.7.11.1	53335
cma:Cmaq_1311	ncbi-geneid:5708558	3.2.1.21	51445|52279
cma:Cmaq_1313	ncbi-geneid:5708560	2.1.1.107	53790
cma:Cmaq_1318	ncbi-geneid:5708670	2.3.1.48	102114|55729
cma:Cmaq_1331	ncbi-geneid:5710125	2.7.1.23	111331|46785
cma:Cmaq_1332	ncbi-geneid:5710428	2.4.1.1	53756
cma:Cmaq_1334	ncbi-geneid:5710430	2.1.1.182	53335
cma:Cmaq_1336	ncbi-geneid:5710432	3.3.2.1	52499
cma:Cmaq_1342	ncbi-geneid:5708867	2.7.7.7	56672|53098
cma:Cmaq_1344	ncbi-geneid:5708869	4.2.1.51	53850|55021
cma:Cmaq_1353	ncbi-geneid:5710273	6.3.3.2	100950
cma:Cmaq_1355	ncbi-geneid:5708855	1.3.99.1	54292|46548
cma:Cmaq_1364	ncbi-geneid:5710344	2.5.1.48	53383
cma:Cmaq_1366	ncbi-geneid:5710347	2.7.1.4	53613
cma:Cmaq_1378	ncbi-geneid:5709161	2.7.7.-	56747
cma:Cmaq_1381	ncbi-geneid:5709314	2.3.1.128	55729
cma:Cmaq_1383	ncbi-geneid:5709316	2.1.1.37	53335
cma:Cmaq_1385	ncbi-geneid:5709390	1.1.1.100	51735
cma:Cmaq_1386	ncbi-geneid:5709391	3.2.1.31	51445|49785|49303
cma:Cmaq_1390	ncbi-geneid:5709424	2.1.1.-	53335
cma:Cmaq_1392	ncbi-geneid:5709426	3.5.2.9|3.5.2.14	53067
cma:Cmaq_1400	ncbi-geneid:5709480	2.4.2.17	53850|54913
cma:Cmaq_1401	ncbi-geneid:5709481	5.3.1.16	51366
cma:Cmaq_1402	ncbi-geneid:5709482	4.2.1.19	54211|54211
cma:Cmaq_1403	ncbi-geneid:5709683	4.1.3.-	51366
cma:Cmaq_1404	ncbi-geneid:5709684	3.5.4.19	141734
cma:Cmaq_1405	ncbi-geneid:5709685	2.4.2.-	52317
cma:Cmaq_1406	ncbi-geneid:5709686	3.6.1.31	101386
cma:Cmaq_1407	ncbi-geneid:5709687	1.1.1.23	53720
cma:Cmaq_1410	ncbi-geneid:5709831	2.6.1.9	53383
cma:Cmaq_1413	ncbi-geneid:5709309	5.4.3.8	53383
cma:Cmaq_1426	ncbi-geneid:5709322	1.1.1.133	51735
cma:Cmaq_1446	ncbi-geneid:5708697	5.1.3.2	51735
cma:Cmaq_1457	ncbi-geneid:5709005	5.1.3.2	51735
cma:Cmaq_1473	ncbi-geneid:5709531	5.1.3.13	51182
cma:Cmaq_1475	ncbi-geneid:5709533	2.7.7.24	53448|51161
cma:Cmaq_1491	ncbi-geneid:5709882	3.1.1.45	53474
cma:Cmaq_1496	ncbi-geneid:5709125	5.-.-.-	51658
cma:Cmaq_1498	ncbi-geneid:5709139	4.2.1.44	51658
cma:Cmaq_1504	ncbi-geneid:5709182	1.16.1.1	51905|55424
cma:Cmaq_1528	ncbi-geneid:5709195	2.7.7.3	52374
cma:Cmaq_1533	ncbi-geneid:5709095	6.1.1.17	52374|50715
cma:Cmaq_1536	ncbi-geneid:5709098	2.1.1.77	53335
cma:Cmaq_1537	ncbi-geneid:5709052	3.2.1.21	51445
cma:Cmaq_1541	ncbi-geneid:5709056	4.2.1.49	111326
cma:Cmaq_1543	ncbi-geneid:5709959	3.5.3.11	52768
cma:Cmaq_1544	ncbi-geneid:5709960	4.3.1.3
cma:Cmaq_1545	ncbi-geneid:5709961	3.5.2.7	51556|51338
cma:Cmaq_1546	ncbi-geneid:5709962	2.4.2.28	53167
cma:Cmaq_1552	ncbi-geneid:5708933	5.99.1.3	56726
cma:Cmaq_1558	ncbi-geneid:5709905	6.3.5.7	55931|55261|89095
cma:Cmaq_1567	ncbi-geneid:5709580	2.4.2.7	53271
cma:Cmaq_1572	ncbi-geneid:5709226	2.7.7.6	46924
cma:Cmaq_1576	ncbi-geneid:5709230	5.4.99.12	55120
cma:Cmaq_1577	ncbi-geneid:5709024	2.4.2.28	53167
cma:Cmaq_1584	ncbi-geneid:5709287	3.5.3.11	52768
cma:Cmaq_1593	ncbi-geneid:5709946	2.5.1.47	53686
cma:Cmaq_1604	ncbi-geneid:5710108	1.6.-.-	51905|55424
cma:Cmaq_1615	ncbi-geneid:5709003	1.3.1.84	50129|51735
cma:Cmaq_1616	ncbi-geneid:5709004	4.2.1.32|4.2.1.2	117457
cma:Cmaq_1622	ncbi-geneid:5708615	5.3.1.12	51556
cma:Cmaq_1623	ncbi-geneid:5708616	3.5.4.4	51556
cma:Cmaq_1624	ncbi-geneid:5708617	1.1.1.37|1.1.1.205	51412|54631
cma:Cmaq_1625	ncbi-geneid:5708618	2.1.1.148	69796
cma:Cmaq_1628	ncbi-geneid:5708930	3.2.1.20	51445|74650|51011
cma:Cmaq_1646	ncbi-geneid:5709545	2.7.4.16	55326|56042
cma:Cmaq_1647	ncbi-geneid:5709546	2.7.7.1	52374
cma:Cmaq_1649	ncbi-geneid:5709548	2.7.7.7	52141
cma:Cmaq_1652	ncbi-geneid:5709845	3.4.13.9	55920|53092
cma:Cmaq_1653	ncbi-geneid:5709846	5.5.1.4	51735|55347
cma:Cmaq_1666	ncbi-geneid:5709061	3.3.1.1	52283|51735
cma:Cmaq_1675	ncbi-geneid:5708826	1.1.1.37	51735|56327
cma:Cmaq_1676	ncbi-geneid:5708827	3.5.1.-	53187|55031
cma:Cmaq_1678	ncbi-geneid:5708829	3.1.26.11	56281
cma:Cmaq_1681	ncbi-geneid:5710364	2.1.3.2	53671
cma:Cmaq_1688	ncbi-geneid:5708915	5.4.2.10	53738|53738|53738|55957
cma:Cmaq_1692	ncbi-geneid:5709110	3.2.1.20	51445|74650|51011
cma:Cmaq_1697	ncbi-geneid:5708447	4.1.2.17	53639
cma:Cmaq_1701	ncbi-geneid:5708451	4.1.1.36|6.3.2.5	102645|52507
cma:Cmaq_1706	ncbi-geneid:5708467	3.1.-.-	52980
cma:Cmaq_1710	ncbi-geneid:5708498	1.2.7.1	53323
cma:Cmaq_1711	ncbi-geneid:5708499	1.2.7.1	54862
cma:Cmaq_1712	ncbi-geneid:5708500	1.2.7.1	52518|52922
cma:Cmaq_1713	ncbi-geneid:5709412	1.2.7.1	52518
cma:Cmaq_1714	ncbi-geneid:5709413	1.1.1.47	50129|51735
cma:Cmaq_1719	ncbi-geneid:5709988	1.1.1.1	50129|51735
cma:Cmaq_1729	ncbi-geneid:5709785	3.1.26.4	53098
cma:Cmaq_1730	ncbi-geneid:5710155	1.2.1.70	69742|51735
cma:Cmaq_1738	ncbi-geneid:5708841	1.1.1.42	53659
cma:Cmaq_1739	ncbi-geneid:5708842	3.1.11.2	56219
cma:Cmaq_1740	ncbi-geneid:5708843	4.2.1.24	51569
cma:Cmaq_1741	ncbi-geneid:5708844	3.1.3.16	56300
cma:Cmaq_1742	ncbi-geneid:5708650	3.4.25.1	56235
cma:Cmaq_1745	ncbi-geneid:5708653	2.7.7.4	52540|50465|50447
cma:Cmaq_1758	ncbi-geneid:5709119	4.2.1.9	143975|52016
cma:Cmaq_1766	ncbi-geneid:5709101	6.3.1.2	55931|54368
cma:Cmaq_1770	ncbi-geneid:5709105	3.6.4.13	52540
cma:Cmaq_1771	ncbi-geneid:5709106	4.2.3.1	53686
cma:Cmaq_1774	ncbi-geneid:5710337	3.4.19.5	56235
cma:Cmaq_1777	ncbi-geneid:5710340	5.3.1.-	51182
cma:Cmaq_1779	ncbi-geneid:5708787	1.2.1.3	53720
cma:Cmaq_1782	ncbi-geneid:5708790	2.1.2.11	51621
cma:Cmaq_1785	ncbi-geneid:5709575	2.7.1.169	54211
cma:Cmaq_1786	ncbi-geneid:5709576	1.1.1.169	48179|51735
cma:Cmaq_1787	ncbi-geneid:5709577	2.6.-.-	52317
cma:Cmaq_1788	ncbi-geneid:5709578	4.-.-.-	51366
cma:Cmaq_1789	ncbi-geneid:5709579	2.7.2.3	53748
cma:Cmaq_1790	ncbi-geneid:5708873	1.2.1.59	55347|51735
cma:Cmaq_1792	ncbi-geneid:5708875	2.1.1.63|2.5.1.72	142754
cma:Cmaq_1793	ncbi-geneid:5708876	1.4.3.16	51905|56425|46977
cma:Cmaq_1797	ncbi-geneid:5708820	6.3.5.7	53774|141300
cma:Cmaq_1799	ncbi-geneid:5708822	1.1.5.3	51905
cma:Cmaq_1800	ncbi-geneid:5708823	2.7.1.30	53067|53067
cma:Cmaq_1809	ncbi-geneid:5709088	1.2.7.5	48310|56228
cma:Cmaq_1815	ncbi-geneid:5710281	4.2.1.10	51569
cma:Cmaq_1817	ncbi-geneid:5710283	2.2.1.6	52518|52518|52467
cma:Cmaq_1818	ncbi-geneid:5710284	2.3.3.13	51569
cma:Cmaq_1821	ncbi-geneid:5710287	4.2.1.8	51658|81593
cma:Cmaq_1838	ncbi-geneid:5709917	2.7.2.2	53633
cma:Cmaq_1850	ncbi-geneid:5709596	2.5.1.19	55205
cma:Cmaq_1855	ncbi-geneid:5709612	2.7.7.6	55287
cma:Cmaq_1857	ncbi-geneid:5709614	2.7.1.71	54211|55060
cma:Cmaq_1860	ncbi-geneid:5709617	1.2.7.1	52518
cma:Cmaq_1861	ncbi-geneid:5709661	1.2.7.1	52518|52922
cma:Cmaq_1862	ncbi-geneid:5709662	1.2.7.1	54862
cma:Cmaq_1863	ncbi-geneid:5709663	1.2.7.1	53323
cma:Cmaq_1869	ncbi-geneid:5709741	1.3.99.1	51905|46977|56425
cma:Cmaq_1871	ncbi-geneid:5709743	4.1.2.43	51366
cma:Cmaq_1872	ncbi-geneid:5709745	2.5.1.17	52540
cma:Cmaq_1879	ncbi-geneid:5709154	3.6.4.-	52540|52540
cma:Cmaq_1885	ncbi-geneid:5709379	6.1.1.22	55681|50249
cma:Cmaq_1887	ncbi-geneid:5710233	4.2.99.18	48150
cma:Cmaq_1893	ncbi-geneid:5710239	5.4.2.2	53738|53738|53738|55957
cma:Cmaq_1898	ncbi-geneid:5709981	6.1.1.7	55681|101353|55186|50447
cma:Cmaq_1901	ncbi-geneid:5708537	4.2.1.75	69618
cma:Cmaq_1902	ncbi-geneid:5708538	3.6.3.14	81333
cma:Cmaq_1936	ncbi-geneid:5709787	1.9.3.1	49503
cma:Cmaq_1937	ncbi-geneid:5709788	1.9.3.1	81442
cma:Cmaq_1941	ncbi-geneid:5709676	2.3.1.9	53901|53901
cma:Cmaq_1942	ncbi-geneid:5709677	6.1.1.2	52374
cma:Cmaq_1952	ncbi-geneid:5709856	1.1.1.-	51735|48179|52413
cma:Cmaq_1960	ncbi-geneid:5708457	6.1.1.4	52374|50677|47323
cma:Cmaq_1962	ncbi-geneid:5708459	1.1.1.302	53597
cma:Cmaq_1967	ncbi-geneid:5708441	5.3.1.8|5.3.1.9	53697
cma:Cmaq_1970	ncbi-geneid:5708444	2.4.1.83	53448
cma:Cmaq_1971	ncbi-geneid:5708445	5.4.3.8|1.1.1.261	56796
cma:Cmaq_1972	ncbi-geneid:5708446	6.1.1.15	55681|52954|64586
cma:Cmaq_1974	ncbi-geneid:5708570	3.6.1.15	52972
cma:Cmaq_1977	ncbi-geneid:5708573	3.6.1.7	54975
cma:Cmaq_1982	ncbi-geneid:5710013	2.7.7.6	47819
cma:Cmaq_1985	ncbi-geneid:5710016	1.5.3.1	51905
cma:Cmaq_1990	ncbi-geneid:5708554	2.1.1.98	53790
