# Supplementary material for: Tracing the Repertoire of Promiscuous Enzymes along the Metabolic Pathways in Archaeal Organisms
Source: Life (Basel). 2017 Jul 13;7(3):30. doi: 10.3390/life7030030 (PMC5617955; doi:10.3390/life7030030)
Supplement: Supplementary file 1 [file life-07-00030-s001.zip › Table_S2/cms.txt]

KEGGID	NCBIGI	ECs	SFamilyID
cms:CMS_0002	ncbi-geneid:6158664	2.7.7.7	55979|55979|55979
cms:CMS_0004	ncbi-geneid:6156010	1.1.1.44	51735|48179
cms:CMS_0007	ncbi-geneid:6156013	5.99.1.3	56719|55874|54211
cms:CMS_0008	ncbi-geneid:6156014	5.99.1.3	56719|101904
cms:CMS_0011	ncbi-geneid:6156017	5.2.1.8	50891
cms:CMS_0016	ncbi-geneid:6156019	2.6.1.85	52317
cms:CMS_0017	ncbi-geneid:6156020	2.7.11.1	56112
cms:CMS_0018	ncbi-geneid:6156021	2.7.11.1	56112
cms:CMS_0019	ncbi-geneid:6158870	2.4.1.129	56601
cms:CMS_0021	ncbi-geneid:6156023	3.1.3.16	81606
cms:CMS_0031	ncbi-geneid:6156033	3.6.1.-|3.6.4.12	52540
cms:CMS_0041	ncbi-geneid:6156041	6.3.3.2	100950
cms:CMS_0042	ncbi-geneid:6156042	2.7.7.9	53448
cms:CMS_0043	ncbi-geneid:6158707	2.3.1.128	55729
cms:CMS_0054	ncbi-geneid:6156051	3.2.1.55	51445|51011
cms:CMS_0056	ncbi-geneid:6156052	3.6.4.12	52540|52540|47819
cms:CMS_0063	ncbi-geneid:6156059	3.4.11.5	53474
cms:CMS_0064	ncbi-geneid:6158868	3.4.11.9	55920|53092
cms:CMS_0067	ncbi-geneid:6156062	4.2.1.52	51569
cms:CMS_0068	ncbi-geneid:6156063	5.1.1.4	54506
cms:CMS_0069	ncbi-geneid:6156064	1.2.1.4	53720
cms:CMS_0070	ncbi-geneid:6156065	1.3.3.6	56645|47203|47203
cms:CMS_0076	ncbi-geneid:6156071	3.4.11.5	53474
cms:CMS_0096	ncbi-geneid:6156089	3.6.1.1	50324
cms:CMS_0097	ncbi-geneid:6156090	6.3.4.-	52402|82829
cms:CMS_0098	ncbi-geneid:6156091	2.4.2.8	53271
cms:CMS_0099	ncbi-geneid:6156092	3.4.24.-	140990|52540
cms:CMS_0100	ncbi-geneid:6156093	3.5.4.16	55620
cms:CMS_0101	ncbi-geneid:6156094	2.5.1.15	51717
cms:CMS_0103	ncbi-geneid:6156096	4.1.2.25|2.7.6.3	55083|55620
cms:CMS_0108	ncbi-geneid:6156101	6.3.2.1	52374
cms:CMS_0109	ncbi-geneid:6156102	6.1.1.6	55681|50249
cms:CMS_0113	ncbi-geneid:6156106	5.1.3.2	51735
cms:CMS_0127	ncbi-geneid:6156119	4.2.1.22	53686|54631
cms:CMS_0128	ncbi-geneid:6156120	2.5.1.48	53383
cms:CMS_0129	ncbi-geneid:6156121	3.1.26.4	53098
cms:CMS_0131	ncbi-geneid:6156122	2.7.1.16	53067|53067
cms:CMS_0132	ncbi-geneid:6158600	5.1.3.4	53639
cms:CMS_0133	ncbi-geneid:6156123	5.3.1.4	53743|50443
cms:CMS_0141	ncbi-geneid:6156130	5.3.1.5	51658
cms:CMS_0142	ncbi-geneid:6159102	3.2.1.21	51445
cms:CMS_0143	ncbi-geneid:6156131	2.3.1.128	55729
cms:CMS_0153	ncbi-geneid:6156141	2.3.1.8	53659|75138|52540
cms:CMS_0154	ncbi-geneid:6156142	2.7.2.1	53067|53067
cms:CMS_0158	ncbi-geneid:6156146	2.7.7.7	52540|48019
cms:CMS_0160	ncbi-geneid:6158926	2.7.2.4	53633|55021|55021
cms:CMS_0161	ncbi-geneid:6156148	1.2.1.11	55347|51735
cms:CMS_0162	ncbi-geneid:6156149	1.1.5.4	51905
cms:CMS_0166	ncbi-geneid:6156152	2.7.1.21	52540|57716
cms:CMS_0173	ncbi-geneid:6156159	1.14.14.3	51679
cms:CMS_0181	ncbi-geneid:6156167	6.2.1.1	56801
cms:CMS_0187	ncbi-geneid:6156173	5.99.1.2	56712
cms:CMS_0188	ncbi-geneid:6156174	2.7.4.9	52540
cms:CMS_0189	ncbi-geneid:6156175	2.7.7.7	52540
cms:CMS_0191	ncbi-geneid:6159063	3.4.16.4|3.4.21	56601
cms:CMS_0192	ncbi-geneid:6156178	3.5.1	52499
cms:CMS_0193	ncbi-geneid:6156179	1.2.1.16	53720
cms:CMS_0201	ncbi-geneid:6156187	2.7.1.15	53613
cms:CMS_0216	ncbi-geneid:6156202	3.5.4.5	53927
cms:CMS_0227	ncbi-geneid:6156213	3.1.11.2	56219
cms:CMS_0232	ncbi-geneid:6156218	1.1.1.31	51735|48179
cms:CMS_0233	ncbi-geneid:6156219	2.4.2.10	53271
cms:CMS_0243	ncbi-geneid:6156228	3.6.4.12	52540|53271
cms:CMS_0244	ncbi-geneid:6156229	2.1.1.72	53335
cms:CMS_0247	ncbi-geneid:6156232	3.7.1.3	53383
cms:CMS_0269	ncbi-geneid:6156252	2.7.7.6	64484
cms:CMS_0270	ncbi-geneid:6158961	2.7.7.6	64484
cms:CMS_0274	ncbi-geneid:6156255	3.6.3.21	52540
cms:CMS_0303	ncbi-geneid:6156281	2.7.4.3	52540
cms:CMS_0304	ncbi-geneid:6156282	3.4.11.18	55920
cms:CMS_0306	ncbi-geneid:6158791	2.7.1.69	52794
cms:CMS_0308	ncbi-geneid:6158890	2.7.3.9	51621|52009|47831
cms:CMS_0309	ncbi-geneid:6158892	2.7.1.69	52794
cms:CMS_0310	ncbi-geneid:6158826	2.7.1.69	55804
cms:CMS_0311	ncbi-geneid:6158828	1.1.1.17	51735|48179
cms:CMS_0316	ncbi-geneid:6156287	2.7.7.6	56553|47789|55257
cms:CMS_0319	ncbi-geneid:6156290	5.4.99.12	55120
cms:CMS_0322	ncbi-geneid:6156293	5.4.2.10	53738|53738|53738|55957
cms:CMS_0335	ncbi-geneid:6156306	3.6.3.34	52540
cms:CMS_0345	ncbi-geneid:6156316	3.1.-.-	56281
cms:CMS_0348	ncbi-geneid:6156319	1.2.1.16	53720
cms:CMS_0351	ncbi-geneid:6156322	4.4.1.8	53383
cms:CMS_0352	ncbi-geneid:6156323	2.1.1.14	51726
cms:CMS_0353	ncbi-geneid:6156324	2.5.1.49	53383
cms:CMS_0405	ncbi-geneid:6156375	3.2.2.-|4.2.99.18	81624|46946|57716
cms:CMS_0406	ncbi-geneid:6156376	3.6.4.-	52540
cms:CMS_0426	ncbi-geneid:6156395	5.4.2.2	53738|53738|55957|53738
cms:CMS_0427	ncbi-geneid:6158863	4.2.1.51	53850|55021
cms:CMS_0429	ncbi-geneid:6156396	6.1.1.11	55681|46589
cms:CMS_0449	ncbi-geneid:6156416	4.1.1.11	50692
cms:CMS_0451	ncbi-geneid:6156418	4.1.99.3	48173|52425
cms:CMS_0459	ncbi-geneid:6156426	2.7.13.3	55874|47384|52402
cms:CMS_0461	ncbi-geneid:6156428	3.6.3.12	56784|81653|81665
cms:CMS_0488	ncbi-geneid:6156454	2.6.1.13	53383
cms:CMS_0509	ncbi-geneid:6156474	1.6.5.5	51735|50129
cms:CMS_0512	ncbi-geneid:6156477	2.5.1.47	53686
cms:CMS_0513	ncbi-geneid:6156478	2.3.1.30	51161
cms:CMS_0517	ncbi-geneid:6156480	2.7.1.33	52540
cms:CMS_0518	ncbi-geneid:6158638	2.6.1.16	53697|56235
cms:CMS_0519	ncbi-geneid:6158720	2.7.8.7	56214
cms:CMS_0520	ncbi-geneid:6158590	5.1.1.1	51419|50621
cms:CMS_0521	ncbi-geneid:6158594	5.1.1.1	51419|50621|52540
cms:CMS_0523	ncbi-geneid:6156481	3.4.24.57	53067|55729
cms:CMS_0533	ncbi-geneid:6156491	1.1.1.205	51412|54631
cms:CMS_0535	ncbi-geneid:6156493	1.1.1.205	51412
cms:CMS_0540	ncbi-geneid:6156498	6.3.5.2	52317|52402|54810
cms:CMS_0542	ncbi-geneid:6156500	3.1.4.46	51695
cms:CMS_0554	ncbi-geneid:6156513	2.7.13.3	55874|47384
cms:CMS_0556	ncbi-geneid:6156515	2.3.1.1	55729
cms:CMS_0565	ncbi-geneid:6156524	3.6.3.27	52540
cms:CMS_0581	ncbi-geneid:6156540	2.7.7.12	54197|54197
cms:CMS_0582	ncbi-geneid:6156541	2.7.1.6	54211|55060
cms:CMS_0585	ncbi-geneid:6156544	1.5.1.5|3.5.4.9	51735|53223
cms:CMS_0586	ncbi-geneid:6156545	2.1.2.1	53383
cms:CMS_0587	ncbi-geneid:6156546	2.4.1.4	51445|51011
cms:CMS_0596	ncbi-geneid:6156554	3.5.1.10	53328|55021
cms:CMS_0599	ncbi-geneid:6156557	1.1.1.42	53659
cms:CMS_0600	ncbi-geneid:6156558	2.3.1.57	55729
cms:CMS_0602	ncbi-geneid:6156560	2.7.1.69	55804
cms:CMS_0603	ncbi-geneid:6156561	2.7.1.69	52794
cms:CMS_0606	ncbi-geneid:6156564	5.4.2.8	53738|53738|53738|55957
cms:CMS_0607	ncbi-geneid:6156565	2.4.2.1	53167
cms:CMS_0608	ncbi-geneid:6158894	1.8.1.4	51905|55424
cms:CMS_0609	ncbi-geneid:6156566	6.4.1.2|6.3.4.14	56059|52440|51246|51230
cms:CMS_0612	ncbi-geneid:6156568	2.1.1.-	53335|50249
cms:CMS_0618	ncbi-geneid:6156574	6.4.1.3	52096|52096
cms:CMS_0619	ncbi-geneid:6156575	6.3.4.15	55681
cms:CMS_0622	ncbi-geneid:6156577	4.1.1.21|6.3.4.18	56059|52440|51246
cms:CMS_0623	ncbi-geneid:6156578	4.1.1.21|5.4.99.18	52255
cms:CMS_0628	ncbi-geneid:6156583	1.1.1.133	51735
cms:CMS_0629	ncbi-geneid:6156584	4.2.1.46	51735
cms:CMS_0631	ncbi-geneid:6156586	5.1.3.13	51182
cms:CMS_0632	ncbi-geneid:6156587	2.7.7.24	53448
cms:CMS_0636	ncbi-geneid:6159082	2.4.1.83	53448
cms:CMS_0639	ncbi-geneid:6156593	5.4.99.9	51971|54373
cms:CMS_0642C	ncbi-geneid:6156598	1.3.99.7	56645|47203
cms:CMS_0643	ncbi-geneid:6156599	5.3.1.8	51182
cms:CMS_0644	ncbi-geneid:6158800	5.1.3.2	51735
cms:CMS_0651	ncbi-geneid:6156606	5.4.2.8	53738|53738|53738|55957
cms:CMS_0654	ncbi-geneid:6156608	3.6.3.4	56784|81653|55008|81665
cms:CMS_0655	ncbi-geneid:6156609	3.3.1.1	52283|51735
cms:CMS_0659	ncbi-geneid:6156612	3.2.1.21	51445|52279
cms:CMS_0664	ncbi-geneid:6156617	3.6.3.-	52540
cms:CMS_0669	ncbi-geneid:6156622	2.7.13.3	55874|47384|158472
cms:CMS_0682	ncbi-geneid:6156633	1.11.1.15	52833
cms:CMS_0694	ncbi-geneid:6156644	2.1.1.187	53335
cms:CMS_0698	ncbi-geneid:6158917	1.9.3.1	81452
cms:CMS_0699	ncbi-geneid:6158645	2.4.2.18	52418|47648
cms:CMS_0703	ncbi-geneid:6156648	2.7.1.-	82549
cms:CMS_0704	ncbi-geneid:6156649	2.7.1.-	101473
cms:CMS_0708	ncbi-geneid:6156652	1.11.1.9	52833
cms:CMS_0709	ncbi-geneid:6156653	1.1.5.3	51905
cms:CMS_0711	ncbi-geneid:6159068	6.1.1.3	55681|55186|52954
cms:CMS_0713	ncbi-geneid:6156657	4.-.-.-	51366
cms:CMS_0714	ncbi-geneid:6156658	2.6.-.-	52317
cms:CMS_0716	ncbi-geneid:6156660	3.1.22.4	53098
cms:CMS_0723	ncbi-geneid:6156662	2.7.6.5	109604|81301|81271|55021
cms:CMS_0729	ncbi-geneid:6156667	6.1.1.7	55681|101353|55186|50447
cms:CMS_0730	ncbi-geneid:6156668	3.1.-.-	53098
cms:CMS_0732	ncbi-geneid:6156670	1.1.1.25	51735|53223
cms:CMS_0733	ncbi-geneid:6156671	4.2.3.5	103263
cms:CMS_0734	ncbi-geneid:6156672	2.7.1.71	52540
cms:CMS_0735	ncbi-geneid:6156673	4.2.3.4	56796
cms:CMS_0736	ncbi-geneid:6156674	1.1.1.100	51735
cms:CMS_0738	ncbi-geneid:6156676	2.1.1.171	53335
cms:CMS_0739	ncbi-geneid:6156677	3.6.3.-	52540
cms:CMS_0742	ncbi-geneid:6156680	3.6.1.-|3.6.4.12	52540|52540|50249
cms:CMS_0743	ncbi-geneid:6158922	2.7.7.3	52374
cms:CMS_0746	ncbi-geneid:6158958	3.1.26.3	69065|54768
cms:CMS_0747	ncbi-geneid:6156682	3.2.2.23|4.2.99.18	81624|46946|57716
cms:CMS_0754	ncbi-geneid:6156687	6.3.-.-	55931
cms:CMS_0758	ncbi-geneid:6158936	2.1.1.31	75217
cms:CMS_0759	ncbi-geneid:6159024	3.4.11.18	55920
cms:CMS_0762	ncbi-geneid:6158949	3.4.21.89	51306
cms:CMS_0763	ncbi-geneid:6158990	3.1.26.4	53098
cms:CMS_0773	ncbi-geneid:6159081	2.7.4.22	53633
cms:CMS_0785	ncbi-geneid:6156704	2.4.1.18	51445|51011|81296|81296
cms:CMS_0789	ncbi-geneid:6156707	3.1.3.-	56784
cms:CMS_0793	ncbi-geneid:6156711	1.5.3.1	51905|54373
cms:CMS_0795	ncbi-geneid:6156713	3.1.1.41	53474
cms:CMS_0818	ncbi-geneid:6156732	2.1.1.63	46767|53155
cms:CMS_0834	ncbi-geneid:6156749	6.3.2.4	56059|52440
cms:CMS_0845	ncbi-geneid:6156760	5.4.99.5	48600
cms:CMS_0871	ncbi-geneid:6156785	3.2.1.21	51445|52279
cms:CMS_0881	ncbi-geneid:6156795	3.2.1.55	51445|51011
cms:CMS_0891	ncbi-geneid:6156804	3.2.1.22	51445
cms:CMS_0894	ncbi-geneid:6156806	3.4.13.19	51556
cms:CMS_0912	ncbi-geneid:6156824	2.7.1.69	51261
cms:CMS_0913	ncbi-geneid:6156825	3.5.99.6	100950
cms:CMS_0916	ncbi-geneid:6158838	3.2.1.24	88713|74650|88688
cms:CMS_0917	ncbi-geneid:6156827	3.2.1.86	56327|51735
cms:CMS_0923	ncbi-geneid:6156833	3.5.99.6	100950
cms:CMS_0924	ncbi-geneid:6156834	3.2.1.23	51445|74650|49785|49303|49303
cms:CMS_0930	ncbi-geneid:6156839	3.6.3.34	52540
cms:CMS_0938	ncbi-geneid:6156847	3.2.1.26	75005
cms:CMS_0939	ncbi-geneid:6156848	3.2.1.65	75005|49899
cms:CMS_0965	ncbi-geneid:6156872	1.14.99.-	51905
cms:CMS_0983	ncbi-geneid:6156888	3.1.1.3	53474
cms:CMS_0999	ncbi-geneid:6156903	3.4.-.-	51306
cms:CMS_1008	ncbi-geneid:6156912	1.1.1.1	50129|51735
cms:CMS_1012	ncbi-geneid:6156916	3.2.1.24	88713|74650|88688
cms:CMS_1027	ncbi-geneid:6156929	6.3.2.6	56104
cms:CMS_1028	ncbi-geneid:6158897	6.3.4.13	56059|52440|51246
cms:CMS_1031	ncbi-geneid:6156931	2.4.2.14	56235|53271
cms:CMS_1032	ncbi-geneid:6158899	6.3.3.1	56042|55326
cms:CMS_1042	ncbi-geneid:6156940	3.2.1.-	51445|81296|51011
cms:CMS_1044	ncbi-geneid:6156942	2.4.1.1	53756
cms:CMS_1046	ncbi-geneid:6156943	3.2.1.-	51445|81296|51011
cms:CMS_1047	ncbi-geneid:6156944	2.8.1.7	53383
cms:CMS_1048	ncbi-geneid:6156945	2.1.1.61|2.8.1.-	52402
cms:CMS_1049	ncbi-geneid:6159025	6.5.1.2
cms:CMS_1052	ncbi-geneid:6156947	6.3.5.6|6.3.5.7	141000
cms:CMS_1053	ncbi-geneid:6158711	6.3.5.6|6.3.5.7	75304
cms:CMS_1054	ncbi-geneid:6158709	6.3.5.6|6.3.5.7	55931|89095
cms:CMS_1059	ncbi-geneid:6156951	6.2.1.3	56801
cms:CMS_1081	ncbi-geneid:6156972	6.2.1.3	56801
cms:CMS_1084	ncbi-geneid:6156975	3.5.1.16	53187|55031
cms:CMS_1087	ncbi-geneid:6156978	3.8.1.2	56784
cms:CMS_1089	ncbi-geneid:6156980	1.2.2.2|1.2.5.1	52518|52518|52467
cms:CMS_1091	ncbi-geneid:6156982	1.1.1.1	50129|51735
cms:CMS_1102	ncbi-geneid:6156997	2.7.4.7|2.7.1.49|2.5.1.3	53613|48613|51391
cms:CMS_1103	ncbi-geneid:6159012	2.7.1.50	53613
cms:CMS_1107	ncbi-geneid:6157000	3.4.21.83	50993|53474
cms:CMS_1111	ncbi-geneid:6157004	1.1.3.41	56176
cms:CMS_1112	ncbi-geneid:6159104	3.2.1.23	51445|74650|49785|49303|49303
cms:CMS_1128	ncbi-geneid:6157017	1.-.-.-	51735
cms:CMS_1133	ncbi-geneid:6157022	4.1.1.86	53383
cms:CMS_1134	ncbi-geneid:6157023	1.14.13.59	51905|51905
cms:CMS_1144	ncbi-geneid:6157032	3.1.1.1	53474
cms:CMS_1150	ncbi-geneid:6157038	2.4.1.83	53448
cms:CMS_1152	ncbi-geneid:6157040	4.3.1.1	48557
cms:CMS_1162	ncbi-geneid:6157048	1.1.3.15	56176|55103
cms:CMS_1166	ncbi-geneid:6157052	3.4.16.4|3.4.21	56601
cms:CMS_1173	ncbi-geneid:6157059	3.2.-.-	52317
cms:CMS_1176	ncbi-geneid:6157062	1.1.1.274	51430
cms:CMS_1178	ncbi-geneid:6157064	2.4.2.7	53271
cms:CMS_1179	ncbi-geneid:6158597	2.1.1.14	51726
cms:CMS_1186	ncbi-geneid:6157071	2.7.7.8	54211|54211|55666|55666|54791|46915
cms:CMS_1194	ncbi-geneid:6157079	1.3.1.26	55347|51735
cms:CMS_1197	ncbi-geneid:6157082	2.1.1.148	69796
cms:CMS_1198	ncbi-geneid:6157083	4.2.1.52	51569
cms:CMS_1199	ncbi-geneid:6157084	3.1.-.-	56281
cms:CMS_1211	ncbi-geneid:6157093	2.5.1.75	52540
cms:CMS_1212	ncbi-geneid:6157094	5.1.1.7	54506|54506
cms:CMS_1216	ncbi-geneid:6157098	4.2.1.19	54211|54211
cms:CMS_1217	ncbi-geneid:6158749	2.4.2.-	52317
cms:CMS_1218	ncbi-geneid:6158755	5.3.1.24|5.3.1.16	51366
cms:CMS_1225	ncbi-geneid:6157101	3.6.3.-	52540
cms:CMS_1229	ncbi-geneid:6157105	6.1.1.20	55681|46589
cms:CMS_1230	ncbi-geneid:6158865	6.1.1.20	56037|55681|50249|54991|46955
cms:CMS_1231	ncbi-geneid:6158866	1.2.1	55347|51735
cms:CMS_1232	ncbi-geneid:6158602	2.3.1.35|2.3.1.1	56266
cms:CMS_1233	ncbi-geneid:6158607	2.7.2	53633
cms:CMS_1234	ncbi-geneid:6158601	2.6.1.11	53383
cms:CMS_1235	ncbi-geneid:6158603	2.1.3.3	53671
cms:CMS_1236	ncbi-geneid:6158604	6.3.4.5	69864|52402
cms:CMS_1237	ncbi-geneid:6158605	4.3.2.1	48557
cms:CMS_1239	ncbi-geneid:6157106	3.2.2.21	50486
cms:CMS_1242	ncbi-geneid:6157109	6.1.1.1	52374|55174
cms:CMS_1247	ncbi-geneid:6157113	2.7.1.23	111331
cms:CMS_1249	ncbi-geneid:6158923	6.3.4.2	52540|52317
cms:CMS_1250	ncbi-geneid:6158912	3.6.1.13	55811
cms:CMS_1255	ncbi-geneid:6157117	4.2.1.70|5.4.99.12	55120|55174
cms:CMS_1256	ncbi-geneid:6158972	1.3.1.12	51735|48179
cms:CMS_1257	ncbi-geneid:6157118	2.7.4.14	52540
cms:CMS_1294	ncbi-geneid:6157151	3.6.1.-	55811
cms:CMS_1297	ncbi-geneid:6157154	6.2.1.1	56801
cms:CMS_1300	ncbi-geneid:6157157	1.6.5.5	50129|51735
cms:CMS_1306	ncbi-geneid:6157163	2.3.2.2	56235
cms:CMS_1312	ncbi-geneid:6157168	3.5.4.3	51556|51338
cms:CMS_1334	ncbi-geneid:6157190	3.1.22.1	51695|56655
cms:CMS_1351	ncbi-geneid:6157206	6.4.1.1	51569|56059|52440|51246|89000|51230
cms:CMS_1352	ncbi-geneid:6158905	1.8.1.7	51905|55424
cms:CMS_1353	ncbi-geneid:6157207	3.5.1.88	56420
cms:CMS_1354	ncbi-geneid:6157208	6.2.1.3	56801
cms:CMS_1355	ncbi-geneid:6157209	2.7.1.2	53067
cms:CMS_1356	ncbi-geneid:6157210	2.3.1.51	69593
cms:CMS_1357	ncbi-geneid:6157211	2.5.1.54	51569
cms:CMS_1359	ncbi-geneid:6157212	2.7.11.1	56112
cms:CMS_1362	ncbi-geneid:6157215	2.5.1.1|2.5.1.10|2.5.1.29	48576
cms:CMS_1365	ncbi-geneid:6158823	2.1.1.-	53335|81799
cms:CMS_1367	ncbi-geneid:6157218	2.4.1.129	56601|56519
cms:CMS_1368	ncbi-geneid:6157219	6.3.2.13	53623|53244|63418
cms:CMS_1369	ncbi-geneid:6158832	6.3.2.10	53623|53244|63418
cms:CMS_1371	ncbi-geneid:6158822	6.3.2.9	53623|53244|51984
cms:CMS_1373	ncbi-geneid:6158699	2.4.1.227	53756
cms:CMS_1374	ncbi-geneid:6158834	6.3.2.8	53623|53244|51984
cms:CMS_1381	ncbi-geneid:6157223	4.2.1.70|5.4.99.12	55120
cms:CMS_1382	ncbi-geneid:6158937	2.7.7.7	89550
cms:CMS_1384	ncbi-geneid:6157224	1.1.1.23	53720
cms:CMS_1386	ncbi-geneid:6157225	1.3.3.1	51395
cms:CMS_1390	ncbi-geneid:6157228	1.9.3.1	49503|81464
cms:CMS_1391	ncbi-geneid:6157229	1.9.3.1	81442
cms:CMS_1405	ncbi-geneid:6157243	2.4.1.15	53756
cms:CMS_1406	ncbi-geneid:6157244	3.1.3.12	56784
cms:CMS_1413	ncbi-geneid:6157250	4.2.1.9	143975|52016
cms:CMS_1414	ncbi-geneid:6158767	2.2.1.6	52518|52518|52467
cms:CMS_1415	ncbi-geneid:6158765	2.2.1.6	55021|55021
cms:CMS_1416	ncbi-geneid:6158769	1.1.1.86	51735|48179
cms:CMS_1420	ncbi-geneid:6157253	1.1.1.95	51735|52283|143548|55021
cms:CMS_1424	ncbi-geneid:6157256	1.1.1.85	53659
cms:CMS_1425	ncbi-geneid:6158785	2.6.1.42	56752
cms:CMS_1428	ncbi-geneid:6157258	6.1.1.17	52374|48163
cms:CMS_1439	ncbi-geneid:6157268	3.2.2.-	52141
cms:CMS_1440	ncbi-geneid:6159085	2.3.1.183	55729
cms:CMS_1443	ncbi-geneid:6157271	4.1.2.43	51366
cms:CMS_1444	ncbi-geneid:6158758	5.3.1.27	53697
cms:CMS_1446	ncbi-geneid:6157272	3.1.3.5	56300|55816
cms:CMS_1447	ncbi-geneid:6157273	3.5.1.4	75304
cms:CMS_1453	ncbi-geneid:6157279	1.8.1.4	51905|55424
cms:CMS_1454	ncbi-geneid:6157280	4.2.1.17	52096
cms:CMS_1455	ncbi-geneid:6157281	3.5.3.1	52768
cms:CMS_1464	ncbi-geneid:6157290	1.4.3.5	50475
cms:CMS_1466	ncbi-geneid:6157292	1.1.1.100	51735
cms:CMS_1467	ncbi-geneid:6157293	1.1.1.100	51735
cms:CMS_1470	ncbi-geneid:6157296	3.5.1.1	53774
cms:CMS_1474	ncbi-geneid:6157300	6.1.1.19	52374|47323|55190
cms:CMS_1476	ncbi-geneid:6157301	4.1.1.20	51419|50621
cms:CMS_1477	ncbi-geneid:6158799	1.1.1.3	55347|51735|55021
cms:CMS_1478	ncbi-geneid:6157302	4.2.3.1	53686
cms:CMS_1479	ncbi-geneid:6159016	2.7.1.39	54211|55060
cms:CMS_1483	ncbi-geneid:6158877	2.1.1.-	53335
cms:CMS_1491	ncbi-geneid:6157311	3.4.11.2	55486|63737
cms:CMS_1493	ncbi-geneid:6157312	5.3.1.6	89623
cms:CMS_1494	ncbi-geneid:6157313	3.2.2.-|4.2.99.18	81624|46946|57716
cms:CMS_1498	ncbi-geneid:6159018	3.4.21.92	52096
cms:CMS_1499	ncbi-geneid:6158632	3.4.21.92	52096
cms:CMS_1500	ncbi-geneid:6158633	1.14.14.5	51679
cms:CMS_1502	ncbi-geneid:6158635	3.4.15.5	55486
cms:CMS_1506	ncbi-geneid:6157321	6.1.1.9	52374|47323|50677
cms:CMS_1507	ncbi-geneid:6157322	4.1.1.32	53795|68923
cms:CMS_1522	ncbi-geneid:6157336	2.7.7.7	56672|100879
cms:CMS_1524	ncbi-geneid:6157338	1.1.1.22	51735|52413|48179
cms:CMS_1525	ncbi-geneid:6157339	3.2.1.141	51445|81296
cms:CMS_1526	ncbi-geneid:6157340	5.4.99.15	51445
cms:CMS_1536	ncbi-geneid:6159043	3.1.-.-
cms:CMS_1539	ncbi-geneid:6159031	6.3.1.5	52402
cms:CMS_1542	ncbi-geneid:6157353	1.8.4.11	55068
cms:CMS_1547	ncbi-geneid:6157358	3.1.2.-	54637
cms:CMS_1548	ncbi-geneid:6157359	3.1.2.-	54637|54637
cms:CMS_1556	ncbi-geneid:6157366	3.1.5.1	109604
cms:CMS_1557	ncbi-geneid:6157367	2.7.7.-	56731|57783
cms:CMS_1572	ncbi-geneid:6157381	3.6.3.34	52540
cms:CMS_1576	ncbi-geneid:6159033	3.5.1.88	56420
cms:CMS_1580	ncbi-geneid:6157388	1.1.1.271	51735
cms:CMS_1581	ncbi-geneid:6158686	4.2.1.47	51735
cms:CMS_1593	ncbi-geneid:6158644	2.7.7.7	56672
cms:CMS_1599	ncbi-geneid:6157398	2.3.1.41|2.3.1.179	53901|53901
cms:CMS_1601	ncbi-geneid:6158589	2.3.1.41|2.3.1.180	53901
cms:CMS_1602	ncbi-geneid:6158680	2.3.1.39	52151|55048
cms:CMS_1604	ncbi-geneid:6157399	1.2.4.1	52518|52518|52922
cms:CMS_1614	ncbi-geneid:6157406	2.7.1.63	53067
cms:CMS_1616	ncbi-geneid:6157407	2.1.2.11	51621
cms:CMS_1617	ncbi-geneid:6158847	6.3.1.2	55931|54368
cms:CMS_1618	ncbi-geneid:6158723	2.7.7.42	81301|81301|81593|81593
cms:CMS_1619	ncbi-geneid:6158724	6.3.1.2	55931|54368
cms:CMS_1624	ncbi-geneid:6157411	2.3.1.61	52777|51230|47005
cms:CMS_1625	ncbi-geneid:6158998	1.8.1.4	51905|55424
cms:CMS_1626	ncbi-geneid:6158855	3.4.11.1	53187|52949
cms:CMS_1633	ncbi-geneid:6157417	5.99.1.3	56719|55874|54211
cms:CMS_1634	ncbi-geneid:6158740	5.99.1.3	56719|101904
cms:CMS_1640	ncbi-geneid:6157422	3.6.1.23	51283
cms:CMS_1643	ncbi-geneid:6157424	4.2.1.3	53732|52016
cms:CMS_1644	ncbi-geneid:6158588	2.2.1.7	52518|52518|52922
cms:CMS_1645	ncbi-geneid:6158674	5.1.2.3	51735|52096|48179|48179
cms:CMS_1646	ncbi-geneid:6158683	2.3.1.16	53901|53901
cms:CMS_1647	ncbi-geneid:6158682	3.1.13.5	53098|47819
cms:CMS_1651	ncbi-geneid:6157428	2.8.1.1|2.8.1.2	52821|52821
cms:CMS_1656	ncbi-geneid:6157432	2.1.1.-	53335
cms:CMS_1669	ncbi-geneid:6157444	6.1.1.16	52374
cms:CMS_1672	ncbi-geneid:6157446	2.1.1.36	53335
cms:CMS_1678	ncbi-geneid:6159009	3.6.1.-|3.6.4.-	52540
cms:CMS_1679	ncbi-geneid:6157451	2.3.1.-	56317
cms:CMS_1681	ncbi-geneid:6157452	3.1.4.46	51695
cms:CMS_1687	ncbi-geneid:6157458	3.1.1.3	53474
cms:CMS_1701	ncbi-geneid:6157468	3.2.1.21	51445|52279
cms:CMS_1703	ncbi-geneid:6157470	3.2.1.21	51445|52279
cms:CMS_1722	ncbi-geneid:6157485	6.1.1.14	55681|52954
cms:CMS_1724	ncbi-geneid:6157486	2.5.1.31	64005
cms:CMS_1727	ncbi-geneid:6157487	2.3.3.13	51569|110921|89000
cms:CMS_1737	ncbi-geneid:6157496	2.1.1.-	75217|88697
cms:CMS_1742	ncbi-geneid:6157500	1.3.99.22	102114
cms:CMS_1760	ncbi-geneid:6157515	6.1.1.4	52374|50677|47323
cms:CMS_1761	ncbi-geneid:6158788	4.1.3.27	56322
cms:CMS_1769	ncbi-geneid:6157520	2.3.1.183	55729
cms:CMS_1773	ncbi-geneid:6157525	2.3.1.74	53901
cms:CMS_1783	ncbi-geneid:6157537	3.1.1.45	53474
cms:CMS_1784	ncbi-geneid:6157538	1.1.1.49	55347|51735
cms:CMS_1795	ncbi-geneid:6157548	2.6.1.9	53383
cms:CMS_1801	ncbi-geneid:6158891	2.7.1.69	55804|52794
cms:CMS_1802	ncbi-geneid:6158694	2.7.1.56	53613
cms:CMS_1810	ncbi-geneid:6157560	2.7.7.18	52374
cms:CMS_1812	ncbi-geneid:6157561	1.2.1.41	53720
cms:CMS_1813	ncbi-geneid:6158882	2.7.2.11	53633
cms:CMS_1818	ncbi-geneid:6157563	3.1.26.12	50249
cms:CMS_1820	ncbi-geneid:6157565	2.7.4.6	54919
cms:CMS_1822	ncbi-geneid:6157566	6.3.2.17|6.3.2.12	53623|53244
cms:CMS_1823	ncbi-geneid:6158691	6.1.1.5	52374|47323|50677
cms:CMS_1830	ncbi-geneid:6157572	2.7.1.2	53067
cms:CMS_1835	ncbi-geneid:6157577	2.7.1.26|2.7.7.2	82114|52374
cms:CMS_1838	ncbi-geneid:6157579	5.4.99.12	55120|88697
cms:CMS_1839	ncbi-geneid:6159078	1.1.1.169	48179|51735
cms:CMS_1841	ncbi-geneid:6157581	3.2.2.-	48150
cms:CMS_1845	ncbi-geneid:6158843	6.1.1.15	55681|52954|55826
cms:CMS_1848	ncbi-geneid:6157583	2.3.1.180	53901
cms:CMS_1849	ncbi-geneid:6158681	1.17.7.1	56014|51717
cms:CMS_1850	ncbi-geneid:6158775	3.4.24.-	50156
cms:CMS_1853	ncbi-geneid:6157586	1.1.1.267	55347|51735|69055
cms:CMS_1854	ncbi-geneid:6158673	5.2.1.8	54534|54534
cms:CMS_1860	ncbi-geneid:6157591	3.6.4.13	52540
cms:CMS_1867	ncbi-geneid:6157596	3.1.1.1	53474
cms:CMS_1883	ncbi-geneid:6158796	2.8.1.8	102114
cms:CMS_1891	ncbi-geneid:6157617	3.6.4.12	52540
cms:CMS_1892	ncbi-geneid:6157618	3.6.1.22	55811
cms:CMS_1894	ncbi-geneid:6157620	3.6.4.12	52540|52980
cms:CMS_1903	ncbi-geneid:6157629	3.4.11.9	55920|53092
cms:CMS_1915	ncbi-geneid:6157640	3.5.1.18	53187|55031
cms:CMS_1916	ncbi-geneid:6158654	2.3.1.117	51161
cms:CMS_1917	ncbi-geneid:6157641	3.1.3.16	81606
cms:CMS_1920	ncbi-geneid:6157644	2.1.1.63	46767|53155
cms:CMS_1921	ncbi-geneid:6157645	3.2.2.20	48150
cms:CMS_1923	ncbi-geneid:6157646	3.6.3.14	51344
cms:CMS_1924	ncbi-geneid:6158618	3.6.3.14	52540|47917|50615
cms:CMS_1925	ncbi-geneid:6158619	3.6.3.14	52943
cms:CMS_1926	ncbi-geneid:6158622	3.6.3.14	52540|47917|50615
cms:CMS_1928	ncbi-geneid:6158623	3.6.3.14	81573
cms:CMS_1929	ncbi-geneid:6158621	3.6.3.14	81333
cms:CMS_1930	ncbi-geneid:6158620	3.6.3.14	81336
cms:CMS_1932	ncbi-geneid:6157647	4.1.2.5	53383
cms:CMS_1939	ncbi-geneid:6157649	4.1.1.31	51621
cms:CMS_1952	ncbi-geneid:6157661	3.4.16.4	56601
cms:CMS_1953	ncbi-geneid:6157662	2.1.1.-	75217|55315
cms:CMS_1955	ncbi-geneid:6157664	5.4.2.1
cms:CMS_1958	ncbi-geneid:6157667	5.4.99.16	51445|51011
cms:CMS_1959	ncbi-geneid:6159022	2.7.7.7
cms:CMS_1961	ncbi-geneid:6158957	3.6.3.34	52540
cms:CMS_1963	ncbi-geneid:6157670	2.7.7.27	53448|51161
cms:CMS_1964	ncbi-geneid:6158718	3.1.3.3	56784
cms:CMS_1966	ncbi-geneid:6157671	1.1.1.100	51735
cms:CMS_1978	ncbi-geneid:6157682	2.2.1.1	52518|52518|52922
cms:CMS_1979	ncbi-geneid:6159019	2.2.1.2	51569
cms:CMS_1980	ncbi-geneid:6159006	5.3.1.9	53697
cms:CMS_1981	ncbi-geneid:6158860	1.1.1.49	55347|51735
cms:CMS_1983	ncbi-geneid:6157683	3.1.1.31	100950
cms:CMS_1986	ncbi-geneid:6158985	5.3.1.1	51351
cms:CMS_1987	ncbi-geneid:6159020	2.7.2.3	53748
cms:CMS_1988	ncbi-geneid:6158861	1.2.1.12	55347|51735
cms:CMS_1989	ncbi-geneid:6158708	1.15.1.1	54719|46609
cms:CMS_1995	ncbi-geneid:6159091	2.7.1.24	52540
cms:CMS_1998	ncbi-geneid:6157687	2.7.1.69	55804
cms:CMS_1999	ncbi-geneid:6158695	2.7.7.7	56672|88723|47807|53098
cms:CMS_2004	ncbi-geneid:6159046	2.7.1.40	51621|52935|50800
cms:CMS_2005	ncbi-geneid:6158906	1.4.1.13|1.4.1.14	51971|46548
cms:CMS_2006	ncbi-geneid:6157692	1.4.1.13|1.4.1.14	51395|56235|69336
cms:CMS_2008	ncbi-geneid:6158790	4.2.1.20	51366
cms:CMS_2009	ncbi-geneid:6159071	4.2.1.20	53686
cms:CMS_2010	ncbi-geneid:6159072	4.1.1.48	51366
cms:CMS_2013	ncbi-geneid:6157695	4.1.3.27	56322
cms:CMS_2014	ncbi-geneid:6159076	3.5.4.19	141734
cms:CMS_2015	ncbi-geneid:6158756	4.1.3.-	51366
cms:CMS_2016	ncbi-geneid:6158753	2.4.2.17	53850|54913
cms:CMS_2017	ncbi-geneid:6158754	3.6.1.31	101386
cms:CMS_2020	ncbi-geneid:6157696	5.1.3.1	51366
cms:CMS_2021	ncbi-geneid:6158943	2.1.1.-	53335|48013
cms:CMS_2022	ncbi-geneid:6157697	2.1.2.9	53328|50486
cms:CMS_2024	ncbi-geneid:6158881	2.5.1.6	55973|55973|55973
cms:CMS_2025	ncbi-geneid:6158811	6.3.2.5|4.1.1.36	102645|52507
cms:CMS_2026	ncbi-geneid:6158639	2.7.7.6	63562
cms:CMS_2027	ncbi-geneid:6158963	2.7.4.8	52540
cms:CMS_2028	ncbi-geneid:6158731	4.1.1.23	51366
cms:CMS_2029	ncbi-geneid:6158911	6.3.5.5	56059|56059|52440|48108|52440|52335
cms:CMS_2030	ncbi-geneid:6158629	6.3.5.5	52021|52317
cms:CMS_2032	ncbi-geneid:6157698	3.5.2.3	51556|51338
cms:CMS_2033	ncbi-geneid:6158908	2.1.3.2	53671
cms:CMS_2034	ncbi-geneid:6158907	2.4.2.9	53271
cms:CMS_2035	ncbi-geneid:6158914	6.2.1.1	56801
cms:CMS_2042	ncbi-geneid:6158675	4.2.1.10	52304
cms:CMS_2044	ncbi-geneid:6157703	2.7.4.16	55326|56042
cms:CMS_2047	ncbi-geneid:6157705	6.3.2.4	56059|52440
cms:CMS_2048	ncbi-geneid:6158656	1.1.1.94	48179|51735
cms:CMS_2050	ncbi-geneid:6157706	2.5.1.7	55205
cms:CMS_2051	ncbi-geneid:6157707	4.2.1.33|4.2.1.35	52016
cms:CMS_2052	ncbi-geneid:6158787	4.2.1.33|4.2.1.35	53732
cms:CMS_2057	ncbi-geneid:6157711	2.5.1.49	53383
cms:CMS_2058	ncbi-geneid:6157712	2.3.1.31	53474
cms:CMS_2072	ncbi-geneid:6157725	1.2.4.2	52518|52777|52518
cms:CMS_2076	ncbi-geneid:6158989	2.5.1.19	55205
cms:CMS_2077	ncbi-geneid:6158609	3.6.1.-	52540
cms:CMS_2081	ncbi-geneid:6157732	3.6.3.30	52540|50331
cms:CMS_2095	ncbi-geneid:6157742	2.7.1.17	53067|53067
cms:CMS_2096	ncbi-geneid:6159047	4.4.1.15	53686
cms:CMS_2099	ncbi-geneid:6157745	3.6.1.15	52972
cms:CMS_2100	ncbi-geneid:6157746	2.7.7.56	54211|55666
cms:CMS_2101	ncbi-geneid:6158944	5.1.1.3	53681|53681
cms:CMS_2103	ncbi-geneid:6157747	2.4.2.11	51690|54675
cms:CMS_2117	ncbi-geneid:6157761	3.4.21.-	50494|50156
cms:CMS_2120	ncbi-geneid:6157764	2.6.1.17	53383
cms:CMS_2142	ncbi-geneid:6157785	6.3.4.4	52540
cms:CMS_2172	ncbi-geneid:6157811	2.7.13.3	103190|55874|55890|55785
cms:CMS_2178	ncbi-geneid:6157817	3.2.1.15	51126
cms:CMS_2184	ncbi-geneid:6157822	3.1.3.18	56784
cms:CMS_2194	ncbi-geneid:6157832	2.6.1.22|2.6.1.19	53383
cms:CMS_2199	ncbi-geneid:6157835	3.6.3.-	52540
cms:CMS_2203	ncbi-geneid:6157838	2.3.3.1	48256
cms:CMS_2222	ncbi-geneid:6157855	1.4.4.2	53383|53383
cms:CMS_2224	ncbi-geneid:6158713	2.1.2.10	103025|101790
cms:CMS_2231	ncbi-geneid:6157861	2.3.1.-	55729
cms:CMS_2235	ncbi-geneid:6157865	1.11.1.6	56634
cms:CMS_2248	ncbi-geneid:6157877	6.3.5.3	82697
cms:CMS_2249	ncbi-geneid:6157878	6.3.5.3	52317
cms:CMS_2250	ncbi-geneid:6158904	6.3.5.3	55326|55326|56042|56042
cms:CMS_2257	ncbi-geneid:6157884	3.1.3.48	52788
cms:CMS_2270b	ncbi-geneid:6166459	2.4.2.7	53271
cms:CMS_2281	ncbi-geneid:6157899	5.4.99.5	48600
cms:CMS_2292	ncbi-geneid:6157910	2.8.1.7|4.4.1.16	53383
cms:CMS_2305	ncbi-geneid:6157922	2.7.1.148	54211|55060
cms:CMS_2306	ncbi-geneid:6158774	2.1.1.182	53335
cms:CMS_2307	ncbi-geneid:6157923	3.1.21.-	51556
cms:CMS_2308	ncbi-geneid:6157924	6.1.1.10	52374|47323
cms:CMS_2312	ncbi-geneid:6157927	2.3.3.5	48256
cms:CMS_2319	ncbi-geneid:6157934	4.1.3.30	51621
cms:CMS_2320	ncbi-geneid:6157935	4.2.1.79	103378
cms:CMS_2340	ncbi-geneid:6157954	2.5.1.49	53383|51735
cms:CMS_2345	ncbi-geneid:6157958	4.3.1.17	143548
cms:CMS_2354	ncbi-geneid:6157966	4.2.1.40	51604|54826
cms:CMS_2355	ncbi-geneid:6158738	4.2.1.41	51569
cms:CMS_2360	ncbi-geneid:6158663	6.2.1.3	56801
cms:CMS_2361	ncbi-geneid:6157971	3.6.4.13	52540
cms:CMS_2364	ncbi-geneid:6157974	6.3.4.6	56059|52440|51246|50891|50891|51230|160467
cms:CMS_2365	ncbi-geneid:6157975	3.5.1.54	75304
cms:CMS_2367	ncbi-geneid:6157977	2.8.1.1|2.8.1.2	52821|52821
cms:CMS_2369	ncbi-geneid:6157979	1.17.4.1	47240
cms:CMS_2370	ncbi-geneid:6158842	1.17.4.1	51998|48168
cms:CMS_2377	ncbi-geneid:6157983	3.4.21.-	50494|50156
cms:CMS_2381	ncbi-geneid:6157986	5.3.1.1	51351
cms:CMS_2382	ncbi-geneid:6159021	5.3.1.6	89623
cms:CMS_2383	ncbi-geneid:6157987	2.7.1.29	82549|101473
cms:CMS_2386	ncbi-geneid:6157989	3.6.3.17	52540
cms:CMS_2395	ncbi-geneid:6157997	2.4.2.7	53271
cms:CMS_2411	ncbi-geneid:6158012	2.7.7.7
cms:CMS_2413	ncbi-geneid:6158939	4.1.2.13	51569
cms:CMS_2417	ncbi-geneid:6159100	3.1.11.6	116842
cms:CMS_2419	ncbi-geneid:6158015	4.2.1.1	53056
cms:CMS_2420	ncbi-geneid:6158016	4.2.1.2	48557
cms:CMS_2423	ncbi-geneid:6158017	2.5.1.31|2.5.1.68	64005
cms:CMS_2433	ncbi-geneid:6158025	4.3.1.19	53686
cms:CMS_2445	ncbi-geneid:6158037	2.4.1.12	53448|53448
cms:CMS_2452	ncbi-geneid:6159049	1.6.99.3	51905|51905
cms:CMS_2456	ncbi-geneid:6158048	4.2.1.11	51604|54826
cms:CMS_2457	ncbi-geneid:6158676	6.1.1.21	55681
cms:CMS_2459	ncbi-geneid:6158049	3.6.1.19	101386
cms:CMS_2462	ncbi-geneid:6158052	3.6.4.-	52540|52540|52540|143517|141259|52540
cms:CMS_2463	ncbi-geneid:6158813	3.1.1.29	53178
cms:CMS_2466	ncbi-geneid:6158053	1.1.1.44	48179|51735
cms:CMS_2469	ncbi-geneid:6158055	2.7.6.1	53271
cms:CMS_2470	ncbi-geneid:6158886	2.3.1.157|2.7.7.23	53448|51161
cms:CMS_2487	ncbi-geneid:6158072	2.-.-.-	54690
cms:CMS_2496	ncbi-geneid:6158077	2.4.2.28	53167
cms:CMS_2497	ncbi-geneid:6158078	5.1.3.2	51735
cms:CMS_2522	ncbi-geneid:6158103	3.6.3.29	52540
cms:CMS_2546	ncbi-geneid:6158126	2.4.2.9	53271
cms:CMS_2547	ncbi-geneid:6159086	3.5.4.-	53927
cms:CMS_2550	ncbi-geneid:6158127	1.5.1.2	48179|51735
cms:CMS_2556	ncbi-geneid:6158131	3.1.3.3	56784
cms:CMS_2564	ncbi-geneid:6158139	6.1.1.12	55681|50249
cms:CMS_2571	ncbi-geneid:6158144	3.2.1.23	51445|52317
cms:CMS_2583	ncbi-geneid:6158154	4.2.1.113	51604
cms:CMS_2584	ncbi-geneid:6158806	4.1.3.36	52096
cms:CMS_2585	ncbi-geneid:6158805	6.2.1.26	56801
cms:CMS_2591	ncbi-geneid:6158159	3.5.3.18	55909
cms:CMS_2592	ncbi-geneid:6159113	3.5.4.10|2.1.2.3	53927|52335
cms:CMS_2593	ncbi-geneid:6158900	2.1.2.2	53328
cms:CMS_2595	ncbi-geneid:6158161	6.2.1.5	52210|51735
cms:CMS_2596	ncbi-geneid:6159001	6.2.1.5	56059|52210
cms:CMS_2600	ncbi-geneid:6158163	3.6.4.12	52540
cms:CMS_2608	ncbi-geneid:6158171	2.5.1.1|2.5.1.10|2.5.1.29	48576
cms:CMS_2609	ncbi-geneid:6158172	5.3.3.2	55811
cms:CMS_2611	ncbi-geneid:6158173	3.2.1.20	51445
cms:CMS_2617	ncbi-geneid:6158179	1.1.1.158	56176|56194
cms:CMS_2621	ncbi-geneid:6158829	2.6.1.1	53383
cms:CMS_2660	ncbi-geneid:6158210	2.7.1.33	53756|53697
cms:CMS_2675	ncbi-geneid:6158224	3.2.1.23	51445|49785
cms:CMS_2707	ncbi-geneid:6158254	5.4.2.1
cms:CMS_2722	ncbi-geneid:6158267	3.1.3.11	56655
cms:CMS_2729	ncbi-geneid:6158273	2.7.4.1	143724|56024|56024|140356
cms:CMS_2739	ncbi-geneid:6158282	5.4.2.1
cms:CMS_2741	ncbi-geneid:6158867	2.7.13.3	55874|47384
cms:CMS_2745	ncbi-geneid:6158286	4.6.1.12|2.7.7.60	69765|53448
cms:CMS_2746	ncbi-geneid:6158773	6.1.1.16	52374|47323
cms:CMS_2747	ncbi-geneid:6158652	2.1.1.-	75217|55315
cms:CMS_2752	ncbi-geneid:6158291	1.8.4.12	51316
cms:CMS_2758	ncbi-geneid:6158296	2.7.13.3	55874|47384|158472
cms:CMS_2760	ncbi-geneid:6158298	3.6.4.12	52540|52540
cms:CMS_2765	ncbi-geneid:6158303	2.6.1.52	53383
cms:CMS_2769	ncbi-geneid:6158306	3.4.21.26	50993|53474
cms:CMS_2802	ncbi-geneid:6158338	3.4.-.-	51306
cms:CMS_2810	ncbi-geneid:6158761	2.1.1.172	53335
cms:CMS_2818	ncbi-geneid:6158350	1.5.99.8|1.5.1.12	53720|51730
cms:CMS_2823	ncbi-geneid:6158355	2.4.1.10	75005
cms:CMS_2824	ncbi-geneid:6158356	3.2.1.65	75005|49899
cms:CMS_2832	ncbi-geneid:6158364	2.7.1.11	53784
cms:CMS_2835	ncbi-geneid:6158366	1.14.99.3	48613
cms:CMS_2838	ncbi-geneid:6158369	5.4.3.8	53383
cms:CMS_2839	ncbi-geneid:6158746	4.2.1.24	51569
cms:CMS_2840	ncbi-geneid:6158742	4.2.1.75	69618
cms:CMS_2841	ncbi-geneid:6158370	2.5.1.61	53850|54782
cms:CMS_2842	ncbi-geneid:6158743	4.99.1.1	53800
cms:CMS_2848	ncbi-geneid:6158375	1.3.3.4	51905|54373
cms:CMS_2849	ncbi-geneid:6158748	4.1.1.37	51726
cms:CMS_2850	ncbi-geneid:6158744	1.2.1.70	69742|51735|69075
cms:CMS_2855	ncbi-geneid:6158379	3.5.4.4	51556
cms:CMS_2856	ncbi-geneid:6158592	3.2.2.1	53590
cms:CMS_2857	ncbi-geneid:6158380	2.4.2.4	52418|54680|47648
cms:CMS_2858	ncbi-geneid:6158661	3.5.4.5	53927
cms:CMS_2861	ncbi-geneid:6158383	3.6.3.17	52540|52540
cms:CMS_2864	ncbi-geneid:6158386	2.7.7.22	53448|159283
cms:CMS_2865	ncbi-geneid:6158802	2.4.1.-	53756
cms:CMS_2868	ncbi-geneid:6158980	1.3.99.1	51905|46977|56425
cms:CMS_2869	ncbi-geneid:6158977	1.3.99.1	46548|54292
cms:CMS_2870	ncbi-geneid:6158978	2.7.3.9	51621|52009|47831
cms:CMS_2872	ncbi-geneid:6158388	3.1.11.2	56219
cms:CMS_2873	ncbi-geneid:6158389	6.1.1.2	52374
cms:CMS_2876	ncbi-geneid:6158391	1.1.1.193|3.5.4.26	53597|53927
cms:CMS_2877	ncbi-geneid:6158932	2.5.1.9	63380|63380
cms:CMS_2878	ncbi-geneid:6158933	3.5.4.25|4.1.99.12	55821|142695
cms:CMS_2879	ncbi-geneid:6158931	2.5.1.9|2.5.1.78	52121
cms:CMS_2915	ncbi-geneid:6158426	4.1.2.22	52518|52518
cms:CMS_2925	ncbi-geneid:6158435	1.4.1.1	52283|51735
cms:CMS_2953	ncbi-geneid:6158462	2.7.1.4	53613
cms:CMS_2974	ncbi-geneid:6158483	2.1.1.10	82282
cms:CMS_3003	ncbi-geneid:6158510	3.1.3.25	56655
cms:CMS_3007	ncbi-geneid:6158513	2.7.8.-	56024|56024
cms:CMS_3010	ncbi-geneid:6158515	1.18.1.2	51971|51971
cms:CMS_3011	ncbi-geneid:6158692	2.5.1.30	48576
cms:CMS_3012	ncbi-geneid:6158516	2.1.1	53335
cms:CMS_3013	ncbi-geneid:6159084	5.4.4.2	56322
cms:CMS_3017	ncbi-geneid:6158519	4.1.1.71|2.2.1.9	52518|52518
cms:CMS_3022	ncbi-geneid:6158804	5.4.2.1
cms:CMS_3024	ncbi-geneid:6158524	3.4.24.-	55486
cms:CMS_3030	ncbi-geneid:6158530	3.5.4.13	51283
cms:CMS_3048	ncbi-geneid:6158543	1.11.1.6	47240
cms:CMS_3054	ncbi-geneid:6158549	4.1.2.4	51569
cms:CMS_3055	ncbi-geneid:6158662	3.4.11.21	53187|101821
cms:CMS_3057	ncbi-geneid:6158551	3.1.1.45	53474
cms:CMS_3063	ncbi-geneid:6158557	3.6.3.34	52540
cms:CMS_3077	ncbi-geneid:6158565	2.3.1.61|2.3.1.12	52777|51230|47005
cms:CMS_3078	ncbi-geneid:6158999	1.2.4.1	52518|52922
cms:CMS_3079	ncbi-geneid:6158854	1.2.4.1	52518
cms:CMS_3080	ncbi-geneid:6158853	2.6.1.9	53383
cms:CMS_3084	ncbi-geneid:6158568	3.1.3.48	52788
cms:CMS_3085	ncbi-geneid:6158889	4.3.2.2	48557
cms:CMS_3089	ncbi-geneid:6158571	2.7.1.63	53067
cms:CMS_3090	ncbi-geneid:6158572	2.7.1.31	110738
cms:CMS_3095	ncbi-geneid:6158576	3.1.-.-|3.6.4.12	52540|48024
cms:CMS_3100	ncbi-geneid:6158966	2.7.7.19	81891|81301
cms:CMS_3103	ncbi-geneid:6158579	1.8.1.9	51905
cms:CMS_3106	ncbi-geneid:6158580	6.3.2.4	56059|52440
cms:CMS_3109	ncbi-geneid:6158849	2.1.1.170	53335
cms:CMS_3114	ncbi-geneid:6158583	3.1.26.5	54211
