# Supplementary material for: Tracing the Repertoire of Promiscuous Enzymes along the Metabolic Pathways in Archaeal Organisms
Source: Life (Basel). 2017 Jul 13;7(3):30. doi: 10.3390/life7030030 (PMC5617955; doi:10.3390/life7030030)
Supplement: Supplementary file 1 [file life-07-00030-s001.zip › Table_S2/cmu.txt]

KEGGID	NCBIGI	ECs	SFamilyID
cmu:TC0001	ncbi-geneid:1245524	4.2.1.24	51569
cmu:TC0005	ncbi-geneid:1245529	2.6.1.57|2.6.1.1	53383
cmu:TC0007	ncbi-geneid:1245531	3.1.11.5	52540|52980
cmu:TC0008	ncbi-geneid:1245532	3.1.11.5	52540|52540
cmu:TC0012	ncbi-geneid:1245536	5.99.1.2	56712|47592|57783
cmu:TC0018	ncbi-geneid:1245542	6.3.3.2	100950
cmu:TC0021	ncbi-geneid:1245545	3.1.11.5	52540
cmu:TC0023	ncbi-geneid:1245547	3.6.3.-	52540
cmu:TC0025	ncbi-geneid:1245549	2.5.1.55	51569
cmu:TC0031	ncbi-geneid:1245556	5.99.1.3	56719
cmu:TC0032	ncbi-geneid:1245557	5.99.1.3	56719|55874|54211
cmu:TC0033	ncbi-geneid:1245558	1.2.1.70	69742
cmu:TC0040	ncbi-geneid:1245565	3.6.3.14	52540
cmu:TC0044	ncbi-geneid:1245569	2.7.1.-	56112
cmu:TC0046	ncbi-geneid:1245572	2.7.3.-	55931
cmu:TC0049	ncbi-geneid:1245577	2.7.4.22	53633
cmu:TC0059	ncbi-geneid:1245588	2.8.1.7|4.4.1.16	53383
cmu:TC0065	ncbi-geneid:1245594	2.7.2.3	53748
cmu:TC0069	ncbi-geneid:1245598	4.2.99.18	48150
cmu:TC0077	ncbi-geneid:1245606	2.7.7.19	81891|81301
cmu:TC0079	ncbi-geneid:1245608	3.4.21.92	52096
cmu:TC0083	ncbi-geneid:1245613	4.1.1.32	53795|68923
cmu:TC0087	ncbi-geneid:1245617	1.1.1.94	48179|51735
cmu:TC0088	ncbi-geneid:1245618	2.7.7.23	53448
cmu:TC0090	ncbi-geneid:1245620	3.6.3.14	52540
cmu:TC0094	ncbi-geneid:1245624	2.8.1.7	53383
cmu:TC0095	ncbi-geneid:1245625	5.4.2.1
cmu:TC0098	ncbi-geneid:1245628	6.3.4.15
cmu:TC0100	ncbi-geneid:1245630	3.6.1.-	56784|81653|81665
cmu:TC0102	ncbi-geneid:1245632	6.1.1.11	55681|46589
cmu:TC0103	ncbi-geneid:1245633	3.5.4.26|1.1.1.193	53597|53927
cmu:TC0104	ncbi-geneid:1245634	3.5.4.25|4.1.99.12	55821|142695
cmu:TC0105	ncbi-geneid:1245635	2.5.1.78	52121
cmu:TC0116	ncbi-geneid:1245650	1.6.5.-	63380|52343|54292
cmu:TC0121	ncbi-geneid:1245655	1.3.3.4	51905|54373
cmu:TC0122	ncbi-geneid:1245656	1.3.99.22	102114
cmu:TC0123	ncbi-geneid:1245657	4.1.1.37	51726
cmu:TC0124	ncbi-geneid:1245658	3.6.4.-	52540|52540|143517|141259
cmu:TC0125	ncbi-geneid:1245659	6.1.1.7	55681|101353|55186|50447
cmu:TC0131	ncbi-geneid:1245664	2.2.1.1	52518|52518|52922
cmu:TC0132	ncbi-geneid:1245665	3.2.2.4	53167
cmu:TC0137	ncbi-geneid:1245671	6.3.2.10	53623|53244|63418
cmu:TC0139	ncbi-geneid:1245673	6.3.2.9	53244|53623|51984
cmu:TC0142	ncbi-geneid:1245676	2.4.1.227	53756
cmu:TC0143	ncbi-geneid:1245677	6.3.2.4|6.3.2.8	53623|56059|53244|52440|51984
cmu:TC0147	ncbi-geneid:1245681	2.5.1.75	52540|52540
cmu:TC0151	ncbi-geneid:1245685	2.3.1.41|2.3.1.179	53901|53901
cmu:TC0153	ncbi-geneid:1245687	3.6.1.1	50324
cmu:TC0154	ncbi-geneid:1245688	1.4.1.9	51735|53223
cmu:TC0155	ncbi-geneid:1245689	3.1.3.7	56655
cmu:TC0156	ncbi-geneid:1245690	2.3.1.51	69593
cmu:TC0157	ncbi-geneid:1245691	6.2.1.20	56801
cmu:TC0158	ncbi-geneid:1245692	2.3.1.47	53383
cmu:TC0159	ncbi-geneid:1245693	3.6.4.-	52540|52540
cmu:TC0161	ncbi-geneid:1245695	5.3.4.1	52833
cmu:TC0163	ncbi-geneid:1245697	6.1.1.6	55681|50249
cmu:TC0164	ncbi-geneid:1245698	6.1.1.16	52374|47323
cmu:TC0167	ncbi-geneid:1246292	3.1.26.5	54211
cmu:TC0175	ncbi-geneid:1246300	2.7.7.-	56731|57783
cmu:TC0178	ncbi-geneid:1246303	6.1.1.14	55681
cmu:TC0181	ncbi-geneid:1246306	2.4.1.21	53756
cmu:TC0183	ncbi-geneid:1246309	3.1.1.29	53178
cmu:TC0187	ncbi-geneid:1246313	2.7.1.148	54211|55060
cmu:TC0190	ncbi-geneid:1246316	3.4.24.56	63411|63411|63411|63411
cmu:TC0192	ncbi-geneid:1246318	2.3.1.15	69593
cmu:TC0193	ncbi-geneid:1246319	3.1.26.-	50249
cmu:TC0196	ncbi-geneid:1246322	2.3.1.15	53659
cmu:TC0202	ncbi-geneid:1246328	5.4.2.10	53738|53738|53738|55957
cmu:TC0203	ncbi-geneid:1246329	2.6.1.16	53697|56235
cmu:TC0208	ncbi-geneid:1246334	6.2.1.5	56059|52210
cmu:TC0209	ncbi-geneid:1246335	6.2.1.5	52210|51735
cmu:TC0210	ncbi-geneid:1246336	3.4.21.-	50494|50156|50156
cmu:TC0214	ncbi-geneid:1246340	1.17.4.1	51998|48168
cmu:TC0215	ncbi-geneid:1246341	1.17.4.1	47240
cmu:TC0216	ncbi-geneid:1246342	2.1.1.33	53335
cmu:TC0218	ncbi-geneid:1246345	1.1.1.158	56176|56194
cmu:TC0224	ncbi-geneid:1246392	6.1.1.20	55681|46589
cmu:TC0228	ncbi-geneid:1246397	6.3.4.-	52402
cmu:TC0229	ncbi-geneid:1246398	3.4.24.-	52540|140990
cmu:TC0230	ncbi-geneid:1246399	2.7.7.8	54211|54211|55666|55666|54791|50249|46915
cmu:TC0240	ncbi-geneid:1246409	3.4.11.18	55920|103642
cmu:TC0244	ncbi-geneid:1246413	4.2.1.2	48557
cmu:TC0257	ncbi-geneid:1246427	2.4.1.18	51445|81296|51011|81296
cmu:TC0270	ncbi-geneid:1246440	6.3.5.6|6.3.5.7	141000
cmu:TC0271	ncbi-geneid:1246441	6.3.5.6|6.3.5.7	75304
cmu:TC0272	ncbi-geneid:1246442	6.3.5.6|6.3.5.7	55931|89095
cmu:TC0276	ncbi-geneid:1246446	3.1.26.4	53098
cmu:TC0288	ncbi-geneid:1246458	6.1.1.5	52374|47323|50677|47323
cmu:TC0289	ncbi-geneid:1246459	3.4.21.89	51306|51306
cmu:TC0293	ncbi-geneid:1246463	2.1.1.-	53335
cmu:TC0296	ncbi-geneid:1246466	2.1.1.31	75217|54593
cmu:TC0298	ncbi-geneid:1246468	3.1.26.4	53098
cmu:TC0299	ncbi-geneid:1246469	2.7.4.8	52540
cmu:TC0301	ncbi-geneid:1246471	6.1.1.10	52374|47323|57770
cmu:TC0302	ncbi-geneid:1246472	3.1.11.5	52540|52540|47781
cmu:TC0309	ncbi-geneid:1246352	3.5.4.13	51283
cmu:TC0310	ncbi-geneid:1246353	3.1.22.4	52540|46785
cmu:TC0312	ncbi-geneid:1246355	3.2.1.-	51445|81296
cmu:TC0315	ncbi-geneid:1246358	3.4.11.1	53187|52949
cmu:TC0322	ncbi-geneid:1246365	1.3.99.22	102114
cmu:TC0324	ncbi-geneid:1246367	1.2.4.2	52518|52518
cmu:TC0325	ncbi-geneid:1246368	2.3.1.61	52777|51230
cmu:TC0327	ncbi-geneid:1246370	1.17.7.1	56014
cmu:TC0332	ncbi-geneid:1246376	6.1.1.1	52374|55174
cmu:TC0333	ncbi-geneid:1246377	1.1.1.44	48179|51735
cmu:TC0343	ncbi-geneid:1246386	1.1.1.267	55347|51735|69055
cmu:TC0347	ncbi-geneid:1246390	2.7.7.7	55979|55979|55979
cmu:TC0350	ncbi-geneid:1245703	1.5.1.5|3.5.4.9	51735|53223
cmu:TC0362	ncbi-geneid:1245715	2.4.1.25	51445
cmu:TC0368	ncbi-geneid:1245721	2.7.7.2|2.7.1.26	82114|52374
cmu:TC0375	ncbi-geneid:1245727	1.8.1.9	51905
cmu:TC0376	ncbi-geneid:1245728	2.7.8.7	56214
cmu:TC0383	ncbi-geneid:1245735	3.2.2.-	48150|55811
cmu:TC0388	ncbi-geneid:1245740	3.4.24.-	55486
cmu:TC0397	ncbi-geneid:1245749	5.1.3.1	51366
cmu:TC0399	ncbi-geneid:1245751	6.4.1.2	51230
cmu:TC0400	ncbi-geneid:1245752	6.4.1.2|6.3.4.14	56059|52440|51246
cmu:TC0404	ncbi-geneid:1245756	2.7.4.3	52540
cmu:TC0406	ncbi-geneid:1245758	3.6.3.21	52540
cmu:TC0423	ncbi-geneid:1245776	6.5.1.2
cmu:TC0430	ncbi-geneid:1245783	3.6.3.-	52540
cmu:TC0442	ncbi-geneid:1245795	6.3.5.2	52402|54810|52317
cmu:TC0443	ncbi-geneid:1245796	1.1.1.205	51412
cmu:TC0454	ncbi-geneid:1245809	2.7.7.38	53448
cmu:TC0455	ncbi-geneid:1245810	6.3.4.2	52540|52317
cmu:TC0456	ncbi-geneid:1245811	3.1.-.-	53098
cmu:TC0457	ncbi-geneid:1245812	1.1.1.49	55347|51735
cmu:TC0460	ncbi-geneid:1245815	2.7.4.9	52540
cmu:TC0461	ncbi-geneid:1245816	5.99.1.3	56719|101904
cmu:TC0462	ncbi-geneid:1245817	5.99.1.3	56719|55874|54211
cmu:TC0465	ncbi-geneid:1245820	2.4.2.29	51713
cmu:TC0470	ncbi-geneid:1245825	3.4.24.57	53067
cmu:TC0477	ncbi-geneid:1245833	2.7.1.90	53784
cmu:TC0479	ncbi-geneid:1245835	2.7.1.90	53784
cmu:TC0480	ncbi-geneid:1245838	2.-.-.-	53756
cmu:TC0481	ncbi-geneid:1245839	6.1.1.4	52374|50677|47323
cmu:TC0482	ncbi-geneid:1245840	5.4.3.8	53383
cmu:TC0485	ncbi-geneid:1245843	5.3.1.6	100950|75445
cmu:TC0487	ncbi-geneid:1245845	4.1.2.13	51569
cmu:TC0490	ncbi-geneid:1245848	3.6.4.12	52540
cmu:TC0491	ncbi-geneid:1245849	3.1.3.2|3.1.3.5	64167
cmu:TC0493	ncbi-geneid:1245851	4.1.1.-	52507
cmu:TC0508	ncbi-geneid:1245868	1.1.1.100	51735
cmu:TC0509	ncbi-geneid:1245869	2.3.1.39	52151|55048
cmu:TC0510	ncbi-geneid:1245870	2.3.1.41|2.3.1.180	53901
cmu:TC0514	ncbi-geneid:1245874	2.3.1.-	51161
cmu:TC0516	ncbi-geneid:1245876	1.2.4.1	52518
cmu:TC0517	ncbi-geneid:1245877	1.2.4.1	52518|52922
cmu:TC0518	ncbi-geneid:1245878	2.3.1.12	52777|51230|47005
cmu:TC0519	ncbi-geneid:1245879	2.4.1.1	53756
cmu:TC0529	ncbi-geneid:1245889	2.8.1.7	53383
cmu:TC0530	ncbi-geneid:1245890	3.1.3.16	81606
cmu:TC0532	ncbi-geneid:1245892	2.7.7.7
cmu:TC0536	ncbi-geneid:1245896	6.4.1.2	52096
cmu:TC0539	ncbi-geneid:1245899	3.5.1.28	53187
cmu:TC0540	ncbi-geneid:1245900	6.3.2.13	53623|53244|63418
cmu:TC0542	ncbi-geneid:1245902	2.4.1.129	56601|56519
cmu:TC0544	ncbi-geneid:1245904	2.1.1.-	53335|81799
cmu:TC0558	ncbi-geneid:1245917	2.7.7.63
cmu:TC0560	ncbi-geneid:1245919	2.1.1.61|2.8.1.-	52402
cmu:TC0563	ncbi-geneid:1245922	2.7.1.69	55804|46955
cmu:TC0564	ncbi-geneid:1245923	2.7.1.69	55804
cmu:TC0565	ncbi-geneid:1245924	3.6.1.23	51283
cmu:TC0567	ncbi-geneid:1245926	1.15.1.1	54719|46609
cmu:TC0568	ncbi-geneid:1245927	5.4.2.8	53738|53738|53738|55957
cmu:TC0570	ncbi-geneid:1245929	3.1.26.3	69065|54768
cmu:TC0572	ncbi-geneid:1245931	2.5.1.61	53850
cmu:TC0575	ncbi-geneid:1245934	2.7.11.1	56112
cmu:TC0576	ncbi-geneid:1245935	6.1.1.9	52374|50677|47323|46589
cmu:TC0578	ncbi-geneid:1245937	3.6.3.14	81333|81333
cmu:TC0581	ncbi-geneid:1245940	3.6.3.14	52540
cmu:TC0582	ncbi-geneid:1245941	3.6.3.14	52540
cmu:TC0587	ncbi-geneid:1245946	2.2.1.2	51569
cmu:TC0588	ncbi-geneid:1245947	2.7.7.6	64484
cmu:TC0589	ncbi-geneid:1245948	2.7.7.6	64484
cmu:TC0596	ncbi-geneid:1245956	3.6.5.3	52540|50465|50447
cmu:TC0603	ncbi-geneid:1245965	5.3.1.24	51366
cmu:TC0604	ncbi-geneid:1245966	5.3.1.1	51351
cmu:TC0606	ncbi-geneid:1245968	3.1.11.6	116842
cmu:TC0608	ncbi-geneid:1245970	2.2.1.7	52518|52518|52922
cmu:TC0609	ncbi-geneid:1245971	2.7.1.40	51621|52935|50800
cmu:TC0611	ncbi-geneid:1245973	2.7.7.7	52540|48019
cmu:TC0613	ncbi-geneid:1245975	2.7.3.9	51621|52009|47831
cmu:TC0618	ncbi-geneid:1245978	1.2.4.4	52518|52518|52922
cmu:TC0623	ncbi-geneid:1245983	3.4.21.53	54211|52540|88697
cmu:TC0625	ncbi-geneid:1245985	3.1.26.11	56281
cmu:TC0632	ncbi-geneid:1245992	3.5.1.88	56420
cmu:TC0633	ncbi-geneid:1245993	2.1.1.182	53335
cmu:TC0640	ncbi-geneid:1246001	4.2.1.52	51569
cmu:TC0641	ncbi-geneid:1246002	2.7.2.4	53633
cmu:TC0642	ncbi-geneid:1246003	1.2.1.11	51735|55347
cmu:TC0643	ncbi-geneid:1246004	1.3.1.26	55347|51735
cmu:TC0645	ncbi-geneid:1246006	2.5.1.19	55205
cmu:TC0646	ncbi-geneid:1246007	2.7.1.71	52540
cmu:TC0647	ncbi-geneid:1246008	4.2.3.5	103263
cmu:TC0648	ncbi-geneid:1246009	4.2.3.4	56796
cmu:TC0649	ncbi-geneid:1246010	1.1.1.25|4.2.1.10	51569|51735|53223
cmu:TC0655	ncbi-geneid:1246016	1.1.1.37	56327|51735
cmu:TC0657	ncbi-geneid:1246018	5.3.1.9	53697
cmu:TC0661	ncbi-geneid:1246022	2.5.1.54	51569
cmu:TC0669	ncbi-geneid:1246030	2.6.1.83	53383
cmu:TC0672	ncbi-geneid:1246033	6.1.1.15	55681|55826|52954
cmu:TC0676	ncbi-geneid:1246037	3.1.-.-	50249|50249
cmu:TC0679	ncbi-geneid:1246040	5.3.1.13	53697
cmu:TC0680	ncbi-geneid:1246041	2.3.1.61	52777|51230|47005
cmu:TC0682	ncbi-geneid:1246043	2.7.1.130	52540
cmu:TC0684	ncbi-geneid:1246045	2.1.1.-	53335
cmu:TC0685	ncbi-geneid:1246046	2.5.1.9	63380|63380
cmu:TC0691	ncbi-geneid:1246052	2.7.7.19	81301|81891
cmu:TC0692	ncbi-geneid:1246053	2.4.1.182	53756
cmu:TC0697	ncbi-geneid:1246059	3.6.3.-	52540
cmu:TC0712	ncbi-geneid:1246075	2.1.1	53335
cmu:TC0714	ncbi-geneid:1246077	5.1.1.7	54506|54506
cmu:TC0715	ncbi-geneid:1246078	3.4.21.92	52096
cmu:TC0716	ncbi-geneid:1246079	2.1.2.1	53383
cmu:TC0717	ncbi-geneid:1246080	4.2.1.75	69618
cmu:TC0718	ncbi-geneid:1246081	4.6.1.12	69765
cmu:TC0719	ncbi-geneid:1246082	1.8.1.2	63380|52343
cmu:TC0725	ncbi-geneid:1246088	3.4.21.102	52096|50156
cmu:TC0730	ncbi-geneid:1246093	6.1.1.17	52374|48163
cmu:TC0732	ncbi-geneid:1246095	3.1.-.-	64182
cmu:TC0735	ncbi-geneid:1246098	2.5.1.31	64005
cmu:TC0737	ncbi-geneid:1246100	2.7.4.14	52540
cmu:TC0738	ncbi-geneid:1246101	2.3.1.51	69593
cmu:TC0739	ncbi-geneid:1246102	6.1.1.19	52374|47323|55190
cmu:TC0740	ncbi-geneid:1246103	2.5.1.7	55205
cmu:TC0747	ncbi-geneid:1246110	2.7.7.60	53448
cmu:TC0752	ncbi-geneid:1246115	2.7.13.3	55874|47384|55785
cmu:TC0760	ncbi-geneid:1246125	6.1.1.20	56037|55681|50249|54991|46955
cmu:TC0762	ncbi-geneid:1246127	2.1.1.63	46767
cmu:TC0772	ncbi-geneid:1246137	4.99.1.1	53800
cmu:TC0776	ncbi-geneid:1246141	2.7.7.27	53448|51161
cmu:TC0779	ncbi-geneid:1246144	2.7.1.24	52540
cmu:TC0780	ncbi-geneid:1246145	2.7.7.7	56672|88723|47807|53098
cmu:TC0781	ncbi-geneid:1246146	3.4.21.-	52096
cmu:TC0784	ncbi-geneid:1246150	3.6.4.12	52540|48024
cmu:TC0786	ncbi-geneid:1246152	2.7.7.63
cmu:TC0787	ncbi-geneid:1246153	2.7.4.6	54919
cmu:TC0789	ncbi-geneid:1246155	3.1.22.4	53098
cmu:TC0792	ncbi-geneid:1246159	1.2.1.12	55347|51735
cmu:TC0794	ncbi-geneid:1246161	2.7.7.6	56553|55257|47789
cmu:TC0817	ncbi-geneid:1246184	2.1.2.9	53328|50486
cmu:TC0818	ncbi-geneid:1246185	2.3.1.129	51161
cmu:TC0819	ncbi-geneid:1246186	4.2.1.-	54637
cmu:TC0820	ncbi-geneid:1246187	3.5.1.-	54211|54211
cmu:TC0821	ncbi-geneid:1246188	2.3.1.-	56317
cmu:TC0822	ncbi-geneid:1246189	3.1.2.-	54637
cmu:TC0823	ncbi-geneid:1246190	2.7.7.7
cmu:TC0827	ncbi-geneid:1246195	2.1.1.-	75217
cmu:TC0828	ncbi-geneid:1246196	5.2.1.8	54534
cmu:TC0829	ncbi-geneid:1246197	6.1.1.12	55681|55261|50249
cmu:TC0830	ncbi-geneid:1246198	6.1.1.21	55681|52954
cmu:TC0832	ncbi-geneid:1246200	2.7.7.7	89550|47781
cmu:TC0833	ncbi-geneid:1246201	2.4.2.9	53271
cmu:TC0839	ncbi-geneid:1246207	3.4.16.4	56601
cmu:TC0846	ncbi-geneid:1246214	1.8.1.4	51905|55424
cmu:TC0847	ncbi-geneid:1246215	2.8.1.8	102114
cmu:TC0863	ncbi-geneid:1246231	3.4.11.9	55920|53092
cmu:TC0870	ncbi-geneid:1246238	6.1.1.3	55681|55186|52954
cmu:TC0874	ncbi-geneid:1246242	6.1.1.2	52374
cmu:TC0876	ncbi-geneid:1246244	4.2.1.11	51604|54826
cmu:TC0880	ncbi-geneid:1246248	1.3.99.1	46548|54292
cmu:TC0881	ncbi-geneid:1246249	1.3.5.1|1.3.99.1	51905|46977|56425
cmu:TC0883	ncbi-geneid:1246251	3.1.21.-	51556
cmu:TC0892	ncbi-geneid:1246260	1.11.1.15	52833
cmu:TC0895	ncbi-geneid:1246264	3.6.1.15	52972
cmu:TC0897	ncbi-geneid:1246266	3.2.2.-	52141
cmu:TC0898	ncbi-geneid:1246267	3.6.4.12	52540
cmu:TC0900	ncbi-geneid:1246269	1.3.3.11	48613
cmu:TC0902	ncbi-geneid:1246271	1.5.1.3	53597
cmu:TC0903	ncbi-geneid:1246272	2.7.6.3|2.5.1.15	51717|55083
cmu:TC0904	ncbi-geneid:1246273	4.1.2.25	55620
cmu:TC0914	ncbi-geneid:1246283	3.1.21.2	51658
cmu:TC0917	ncbi-geneid:1246286	2.5.1.1|2.5.1.10|2.5.1.29	48576
