# Supplementary material for: Tracing the Repertoire of Promiscuous Enzymes along the Metabolic Pathways in Archaeal Organisms
Source: Life (Basel). 2017 Jul 13;7(3):30. doi: 10.3390/life7030030 (PMC5617955; doi:10.3390/life7030030)
Supplement: Supplementary file 1 [file life-07-00030-s001.zip › Table_S2/cni.txt]

KEGGID	NCBIGI	ECs	SFamilyID
cni:Calni_0001	ncbi-geneid:10010116	4.3.1.19	53686|55021
cni:Calni_0003	ncbi-geneid:10008001	2.7.7.7	55979|55979|55979
cni:Calni_0005	ncbi-geneid:10008003	5.99.1.3	56719|55874|54211
cni:Calni_0006	ncbi-geneid:10008004	5.99.1.3	56719|101904
cni:Calni_0007	ncbi-geneid:10008005	1.5.1.5|3.5.4.9	51735|53223
cni:Calni_0010	ncbi-geneid:10008008	2.1.1.170	53335
cni:Calni_0015	ncbi-geneid:10008013	2.1.1.-	75217
cni:Calni_0037	ncbi-geneid:10008035	4.1.99.3	48173|52425
cni:Calni_0043	ncbi-geneid:10008041	2.7.1.24	52540
cni:Calni_0045	ncbi-geneid:10008043	4.3.2.3	56529
cni:Calni_0047	ncbi-geneid:10008045	6.3.5.5	52021|52317
cni:Calni_0051	ncbi-geneid:10008049	6.3.2.12|6.3.2.17	53623|53244
cni:Calni_0061	ncbi-geneid:10008059	4.3.2.2	48557
cni:Calni_0065	ncbi-geneid:10008063	3.6.1.1	64182|54631|75138
cni:Calni_0067	ncbi-geneid:10008065	2.7.11.1	55874
cni:Calni_0070	ncbi-geneid:10008068	2.7.7.-	69572
cni:Calni_0073	ncbi-geneid:10008071	2.1.2.9	53328|50486
cni:Calni_0074	ncbi-geneid:10008072	2.6.1.83	53383
cni:Calni_0077	ncbi-geneid:10008075	5.2.1.8	109998|54534
cni:Calni_0079	ncbi-geneid:10008077	2.7.7.7
cni:Calni_0081	ncbi-geneid:10008079	2.9.1.-	52821|52540
cni:Calni_0082	ncbi-geneid:10008080	6.3.5.6|6.3.5.7	141000
cni:Calni_0083	ncbi-geneid:10008081	6.3.5.-|3.5.1.4|6.3.5.6|6.3.5.7	75304
cni:Calni_0088	ncbi-geneid:10008086	5.4.99.5|4.2.1.51	53850|55021|48600
cni:Calni_0089	ncbi-geneid:10008087	2.6.1.9	53383
cni:Calni_0090	ncbi-geneid:10008088	2.5.1.54	51569
cni:Calni_0091	ncbi-geneid:10008089	1.3.1.12	48179|51735
cni:Calni_0092	ncbi-geneid:10008090	2.5.1.19	55205
cni:Calni_0093	ncbi-geneid:10008091	2.7.4.14	52540
cni:Calni_0096	ncbi-geneid:10008094	1.12.99.6	56770
cni:Calni_0097	ncbi-geneid:10008095	1.12.99.6	56762
cni:Calni_0104	ncbi-geneid:10008102	3.6.1.-|3.6.4.12	52540|48024
cni:Calni_0105	ncbi-geneid:10008103	3.5.1.-	54211|54211
cni:Calni_0108	ncbi-geneid:10008106	2.7.4.7|2.7.1.49	53613
cni:Calni_0109	ncbi-geneid:10008107	2.7.7.7	89550
cni:Calni_0118	ncbi-geneid:10008116	2.8.1.6	102114
cni:Calni_0129	ncbi-geneid:10008127	1.1.1.158	56176|56194
cni:Calni_0130	ncbi-geneid:10008128	2.4.2.28	53167
cni:Calni_0132	ncbi-geneid:10008130	3.6.3.-	52540
cni:Calni_0134	ncbi-geneid:10008132	6.3.5.2	52402|52317|54810
cni:Calni_0135	ncbi-geneid:10008133	1.1.1.205	51412|54631
cni:Calni_0136	ncbi-geneid:10008134	6.3.1.5	52402
cni:Calni_0152	ncbi-geneid:10008151	2.4.-.-	53756
cni:Calni_0153	ncbi-geneid:10008152	2.4.1.83	53448
cni:Calni_0166	ncbi-geneid:10008165	5.1.3.2	51735
cni:Calni_0167	ncbi-geneid:10008166	3.6.3.-	52540|90123
cni:Calni_0171	ncbi-geneid:10008170	1.4.1.13|1.4.1.14	51395|54862
cni:Calni_0172	ncbi-geneid:10008171	1.4.1.13	51971|69336|54862|46548
cni:Calni_0179	ncbi-geneid:10008178	1.20.4.1|3.1.3.48	52788
cni:Calni_0182	ncbi-geneid:10008181	4.2.1.24	51569
cni:Calni_0185	ncbi-geneid:10008184	1.-.-.-	53706|50692
cni:Calni_0189	ncbi-geneid:10008188	2.3.1.-	56317
cni:Calni_0191	ncbi-geneid:10008192	5.2.1.8	54534|109998
cni:Calni_0200	ncbi-geneid:10008201	1.1.1.100	51735
cni:Calni_0205	ncbi-geneid:10008206	3.5.1.88	56420
cni:Calni_0206	ncbi-geneid:10008207	1.1.1.26	51735|52283
cni:Calni_0208	ncbi-geneid:10008209	3.4.21.-	52096
cni:Calni_0213	ncbi-geneid:10008214	3.1.2.1	100950|100950
cni:Calni_0227	ncbi-geneid:10008228	2.7.1.71	52540
cni:Calni_0228	ncbi-geneid:10008229	4.2.3.4	56796
cni:Calni_0231	ncbi-geneid:10008232	4.2.1.10	52304
cni:Calni_0232	ncbi-geneid:10008233	3.4.11.9	55920|53092
cni:Calni_0235	ncbi-geneid:10008236	6.3.4.14|6.4.1.2	56059|52440|51246
cni:Calni_0238	ncbi-geneid:10008239	2.7.1.148	54211|55060
cni:Calni_0239	ncbi-geneid:10008240	2.7.6.1	53271
cni:Calni_0240	ncbi-geneid:10008241	3.1.1.29	53178
cni:Calni_0247	ncbi-geneid:10008248	2.1.1.13	82282|56507|51717|52242|47644
cni:Calni_0248	ncbi-geneid:10008249	6.1.1.18	52374|50715
cni:Calni_0255	ncbi-geneid:10008256	4.3.2.1	48557
cni:Calni_0261	ncbi-geneid:10008262	2.1.1.77	53335
cni:Calni_0262	ncbi-geneid:10008263	2.7.2	53633
cni:Calni_0265	ncbi-geneid:10008266	3.6.1.31	101386
cni:Calni_0266	ncbi-geneid:10008267	4.1.3.-	51366
cni:Calni_0271	ncbi-geneid:10008272	2.1.1.-	102114
cni:Calni_0272	ncbi-geneid:10008273	1.11.1.15	52833
cni:Calni_0273	ncbi-geneid:10008274	3.1.11.6	116842
cni:Calni_0274	ncbi-geneid:10008275	2.5.1.10|2.5.1.29	48576
cni:Calni_0275	ncbi-geneid:10008276	2.2.1.7	52518|52922
cni:Calni_0277	ncbi-geneid:10008278	2.7.1.23	111331
cni:Calni_0282	ncbi-geneid:10008283	1.2.7.3	54862
cni:Calni_0283	ncbi-geneid:10008284	1.2.7.3	52518|52922
cni:Calni_0284	ncbi-geneid:10008285	1.2.7.3	52518
cni:Calni_0285	ncbi-geneid:10008286	1.2.7.3	53323
cni:Calni_0286	ncbi-geneid:10008287	3.6.1.7	54975
cni:Calni_0288	ncbi-geneid:10008290	1.1.1.31	51735|48179
cni:Calni_0289	ncbi-geneid:10008291	6.2.1.-	56801
cni:Calni_0290	ncbi-geneid:10008292	6.2.1.1	56801
cni:Calni_0294	ncbi-geneid:10008296	2.1.1.148	69796
cni:Calni_0297	ncbi-geneid:10008299	2.1.1.-	53335
cni:Calni_0298	ncbi-geneid:10008300	2.5.1.7	55205
cni:Calni_0299	ncbi-geneid:10008301	2.4.2.17	53850
cni:Calni_0302	ncbi-geneid:10008304	2.3.1.-	51161
cni:Calni_0303	ncbi-geneid:10008305	4.2.1.-	54637
cni:Calni_0304	ncbi-geneid:10008306	2.3.1.129	51161
cni:Calni_0309	ncbi-geneid:10008311	6.1.1.1	52374|55174
cni:Calni_0311	ncbi-geneid:10008313	5.4.99.12	55120|55174
cni:Calni_0313	ncbi-geneid:10008315	1.6.99.5|1.6.5.3	56770
cni:Calni_0314	ncbi-geneid:10008316	1.6.5.3	143243
cni:Calni_0315	ncbi-geneid:10008317	1.6.99.3|1.6.99.5|1.6.5.3	56762
cni:Calni_0316	ncbi-geneid:10008318	1.6.5.3	52833
cni:Calni_0317	ncbi-geneid:10008319	1.6.99.5|1.6.5.3	142019|140490|142984|52833|54862
cni:Calni_0318	ncbi-geneid:10008320	1.6.5.3|1.2.1.2	53706|54862|54292|50692
cni:Calni_0321	ncbi-geneid:10008323	1.6.5.3|1.6.99.3	54862
cni:Calni_0328	ncbi-geneid:10008330	6.1.1.20	55681|46589
cni:Calni_0329	ncbi-geneid:10008331	6.1.1.20	56037|55681|50249|54991|46955
cni:Calni_0333	ncbi-geneid:10008336	6.3.3.2	100950
cni:Calni_0336	ncbi-geneid:10008339	2.5.1.72	142754
cni:Calni_0342	ncbi-geneid:10008345	4.2.1.55|4.2.1.17	52096
cni:Calni_0343	ncbi-geneid:10008346	1.3.99.2	56645|47203
cni:Calni_0348	ncbi-geneid:10008351	1.13.12.16
cni:Calni_0349	ncbi-geneid:10008352	6.2.1.3	56801
cni:Calni_0350	ncbi-geneid:10008353	1.1.1.35	51735|52096|48179|48179
cni:Calni_0351	ncbi-geneid:10008354	2.3.1.16	53901|53901
cni:Calni_0353	ncbi-geneid:10008356	6.2.1.5	56059|52210
cni:Calni_0354	ncbi-geneid:10008357	6.2.1.5	52210|51735
cni:Calni_0358	ncbi-geneid:10008361	1.6.5.3|1.6.99.3	51735
cni:Calni_0360	ncbi-geneid:10008363	6.1.1.6	55681|50249
cni:Calni_0365	ncbi-geneid:10008368	2.4.1.129	56601|56519
cni:Calni_0374	ncbi-geneid:10008377	6.1.1.21	55681
cni:Calni_0375	ncbi-geneid:10008378	6.3.4.4	52540
cni:Calni_0380	ncbi-geneid:10008387	4.2.1.2	48557
cni:Calni_0382	ncbi-geneid:10008389	6.3.4.6	50891
cni:Calni_0390	ncbi-geneid:10008397	5.4.99.12	55120
cni:Calni_0407	ncbi-geneid:10008414	6.1.1.16	52374|47323
cni:Calni_0408	ncbi-geneid:10008415	5.1.3.-	51735
cni:Calni_0409	ncbi-geneid:10008416	2.7.7.23|2.3.1.157	53448|51161
cni:Calni_0410	ncbi-geneid:10008417	2.6.1.16	53697|56235
cni:Calni_0419	ncbi-geneid:10008426	2.2.1.1	52518|52518|52922
cni:Calni_0420	ncbi-geneid:10008427	2.7.1.31	110738
cni:Calni_0436	ncbi-geneid:10008443	2.5.1.47	53686
cni:Calni_0437	ncbi-geneid:10008444	2.5.1.47|2.5.1.49	53383
cni:Calni_0456	ncbi-geneid:10008463	3.4.13.3	53187
cni:Calni_0462	ncbi-geneid:10008469	1.1.1.42	53659
cni:Calni_0463	ncbi-geneid:10008470	1.1.1.37	56327|51735
cni:Calni_0464	ncbi-geneid:10008471	1.2.7.3	54862
cni:Calni_0465	ncbi-geneid:10008472	1.2.7.3	52518|52922
cni:Calni_0466	ncbi-geneid:10008473	1.2.7.3	52518
cni:Calni_0467	ncbi-geneid:10008474	1.2.7.3	53323
cni:Calni_0469	ncbi-geneid:10008476	6.1.1.4	52374|50677|47323
cni:Calni_0471	ncbi-geneid:10008478	2.7.7.7	52540|48019
cni:Calni_0475	ncbi-geneid:10008482	2.7.1.26|2.7.7.2	82114|52374
cni:Calni_0476	ncbi-geneid:10008483	2.-.-.-	102114
cni:Calni_0478	ncbi-geneid:10008485	6.1.1.11	55681|46589
cni:Calni_0490	ncbi-geneid:10008498	2.3.3.13	51569|110921
cni:Calni_0495	ncbi-geneid:10008503	6.4.1.1	51569|56059|89000|52440|51246|51230
cni:Calni_0496	ncbi-geneid:10008504	1.7.-.-	56821
cni:Calni_0501	ncbi-geneid:10008509	3.6.3.4	56784|81653|55008|81665
cni:Calni_0507	ncbi-geneid:10008515	3.1.3.-	56784
cni:Calni_0509	ncbi-geneid:10008517	2.-.-.-	53756
cni:Calni_0514	ncbi-geneid:10008522	4.1.1.20	51419|50621
cni:Calni_0534	ncbi-geneid:10008542	2.7.4.1	56024|56024|143724|140356
cni:Calni_0535	ncbi-geneid:10008543	3.6.1.11|3.6.1.40	109604|53067|53067
cni:Calni_0536	ncbi-geneid:10008544	3.6.1.11|3.6.1.40	109604|53067|53067
cni:Calni_0546	ncbi-geneid:10008554	3.1.3.-
cni:Calni_0548	ncbi-geneid:10008556	3.2.-.-	52317
cni:Calni_0552	ncbi-geneid:10008560	3.6.3.-	52540
cni:Calni_0553	ncbi-geneid:10008561	1.6.99.3	51905|51905
cni:Calni_0554	ncbi-geneid:10008562	3.4.24.-	53163
cni:Calni_0555	ncbi-geneid:10008563	6.2.1.3	56801
cni:Calni_0560	ncbi-geneid:10008568	1.97.1.4	102114
cni:Calni_0561	ncbi-geneid:10008569	2.5.1.90	48576
cni:Calni_0564	ncbi-geneid:10008572	6.4.1.3	52096|52096
cni:Calni_0565	ncbi-geneid:10008573	6.3.4.14|6.4.1.1|6.4.1.2	56059|52440|51246
cni:Calni_0567	ncbi-geneid:10008575	5.4.99.2	51703|52242
cni:Calni_0568	ncbi-geneid:10008576	2.7.-.-	52540
cni:Calni_0569	ncbi-geneid:10008577	3.3.1.1	52283|51735
cni:Calni_0575	ncbi-geneid:10008583	2.1.1.72	53335
cni:Calni_0578	ncbi-geneid:10008586	3.1.21.3	116734|116734
cni:Calni_0580	ncbi-geneid:10008588	3.1.21.3	52540|52540
cni:Calni_0582	ncbi-geneid:10008590	3.6.1.15	52972
cni:Calni_0583	ncbi-geneid:10008591	2.7.7.56	54211|55666
cni:Calni_0591	ncbi-geneid:10008599	3.5.4.12	53927
cni:Calni_0592	ncbi-geneid:10008600	2.1.2.1	53383
cni:Calni_0593	ncbi-geneid:10008601	5.3.1.6	89623
cni:Calni_0597	ncbi-geneid:10008605	2.1.1.33	53335
cni:Calni_0600	ncbi-geneid:10008608	2.1.1.63	46767
cni:Calni_0601	ncbi-geneid:10008612	6.3.2.6	56104
cni:Calni_0604	ncbi-geneid:10008615	2.7.7.59	109604|81301|55021|81593
cni:Calni_0607	ncbi-geneid:10008618	1.1.1.169	48179|51735
cni:Calni_0614	ncbi-geneid:10008625	1.17.4.1	51998|48168
cni:Calni_0617	ncbi-geneid:10008628	2.3.1.30	51161
cni:Calni_0619	ncbi-geneid:10008630	2.8.1.7	53383
cni:Calni_0621	ncbi-geneid:10008632	4.2.99.18	48150
cni:Calni_0627	ncbi-geneid:10008638	1.6.5.-	52343|63380|54292
cni:Calni_0633	ncbi-geneid:10008644	3.1.3.5|3.1.3.6|3.6.1.11	64167
cni:Calni_0645	ncbi-geneid:10008656	1.8.-.-	54862
cni:Calni_0646	ncbi-geneid:10008657	1.8.-.-	53706|50692
cni:Calni_0648	ncbi-geneid:10008659	5.2.1.8	54534|109998
cni:Calni_0650	ncbi-geneid:10008661	2.7.7.3	52374
cni:Calni_0659	ncbi-geneid:10008670	6.3.3.1	56042|55326
cni:Calni_0660	ncbi-geneid:10008671	2.1.2.2	53328
cni:Calni_0662	ncbi-geneid:10008673	1.11.1.15	52833
cni:Calni_0663	ncbi-geneid:10008674	1.16.3.1	47240
cni:Calni_0664	ncbi-geneid:10008675	2.7.6.5	109604|81301|81271|55021
cni:Calni_0665	ncbi-geneid:10008676	3.1.-.-	64182
cni:Calni_0668	ncbi-geneid:10008679	2.4.1.-|3.4	56601|53955
cni:Calni_0671	ncbi-geneid:10008682	3.1.-.-	50249|50249|50249
cni:Calni_0672	ncbi-geneid:10008683	2.3.3.14	51569
cni:Calni_0678	ncbi-geneid:10008689	1.18.6.1	53807
cni:Calni_0679	ncbi-geneid:10008690	1.18.6.1	53807
cni:Calni_0682	ncbi-geneid:10008693	3.2.-.-	101478
cni:Calni_0684	ncbi-geneid:10008695	1.18.6.1	52540
cni:Calni_0685	ncbi-geneid:10008696	1.18.6.1	53807
cni:Calni_0686	ncbi-geneid:10008697	1.18.6.1	53807
cni:Calni_0691	ncbi-geneid:10008702	3.4.21.88	51306|46785
cni:Calni_0693	ncbi-geneid:10008704	2.7.7.7	56672|100879
cni:Calni_0703	ncbi-geneid:10008714	3.1.5.-	52540
cni:Calni_0705	ncbi-geneid:10008716	5.4.99.12	55120
cni:Calni_0715	ncbi-geneid:10008726	2.5.1.54	51569
cni:Calni_0723	ncbi-geneid:10008734	2.5.1.56	51569|51269
cni:Calni_0731	ncbi-geneid:10008742	1.4.1.2	51735|53223
cni:Calni_0732	ncbi-geneid:10008743	1.1.1.38	53223|51735
cni:Calni_0741	ncbi-geneid:10008752	2.6.1.11|2.6.1.17	53383
cni:Calni_0742	ncbi-geneid:10008753	2.1.3.3	53671
cni:Calni_0743	ncbi-geneid:10008754	6.3.4.5	69864|52402
cni:Calni_0744	ncbi-geneid:10008755	6.1.1.14	55681
cni:Calni_0746	ncbi-geneid:10008757	1.3.3.4	51905|54373
cni:Calni_0748	ncbi-geneid:10008759	4.6.1.12	69765
cni:Calni_0750	ncbi-geneid:10008761	3.1.3.18	56784
cni:Calni_0752	ncbi-geneid:10008763	2.1.1.36	53335
cni:Calni_0753	ncbi-geneid:10008764	3.6.4.-	52540|52540
cni:Calni_0755	ncbi-geneid:10008766	2.7.4.16	56042|55326
cni:Calni_0756	ncbi-geneid:10008767	2.5.1.3	51391
cni:Calni_0758	ncbi-geneid:10008769	4.2.1.9	143975|52016
cni:Calni_0761	ncbi-geneid:10008772	1.3.3.1	51395
cni:Calni_0765	ncbi-geneid:10008777	2.7.2.1	53067|53067
cni:Calni_0766	ncbi-geneid:10008778	2.3.1.8	53659
cni:Calni_0770	ncbi-geneid:10008782	2.7.7.7
cni:Calni_0771	ncbi-geneid:10008783	2.1.1.182	53335
cni:Calni_0772	ncbi-geneid:10008784	1.1.1.262	53659
cni:Calni_0774	ncbi-geneid:10008786	3.2.1.-	53955|54106|54106
cni:Calni_0775	ncbi-geneid:10008787	2.7.2.7	53067|53067
cni:Calni_0776	ncbi-geneid:10008788	2.3.1.19	53659|51182
cni:Calni_0778	ncbi-geneid:10008790	3.6.3.-	52540
cni:Calni_0781	ncbi-geneid:10008793	3.1.3.18	56784
cni:Calni_0805	ncbi-geneid:10008820	2.7.9.3	56042|55326
cni:Calni_0818	ncbi-geneid:10008833	1.9.3.1	81442
cni:Calni_0819	ncbi-geneid:10008834	1.9.3.1	46626|46626
cni:Calni_0825	ncbi-geneid:10008840	3.6.3.4	56784|81653|55008|81665
cni:Calni_0827	ncbi-geneid:10008842	6.1.1.7	55681|101353|55186|50447
cni:Calni_0829	ncbi-geneid:10008844	4.1.1.49	53795|68923
cni:Calni_0830	ncbi-geneid:10008845	1.1.1.86	51735|48179
cni:Calni_0831	ncbi-geneid:10008846	2.2.1.6	55021|55021
cni:Calni_0832	ncbi-geneid:10008847	2.2.1.6	52518|52518|52467
cni:Calni_0837	ncbi-geneid:10008852	1.1.1.-	51735|52413|48179
cni:Calni_0865	ncbi-geneid:10008880	6.2.1.1	56801
cni:Calni_0867	ncbi-geneid:10008882	1.1.1.3	55347|51735|55021
cni:Calni_0868	ncbi-geneid:10008883	5.4.2.1	53649
cni:Calni_0869	ncbi-geneid:10008884	2.7.2.4	53633|55021|55021
cni:Calni_0870	ncbi-geneid:10008885	2.3.3.13	51569|110921
cni:Calni_0871	ncbi-geneid:10008886	6.1.1.12	55681|55261|50249
cni:Calni_0872	ncbi-geneid:10008887	6.1.1.21	55681|52954
cni:Calni_0874	ncbi-geneid:10008889	2.7.6.3	55083
cni:Calni_0875	ncbi-geneid:10008890	1.8.1.4	51905|55424
cni:Calni_0876	ncbi-geneid:10008891	2.5.1.6	55973|55973|55973
cni:Calni_0878	ncbi-geneid:10008893	2.3.1.128	55729
cni:Calni_0884	ncbi-geneid:10008899	1.5.99.8	51730
cni:Calni_0885	ncbi-geneid:10008900	1.5.1.12	53720
cni:Calni_0886	ncbi-geneid:10008901	1.5.1.7	51735
cni:Calni_0887	ncbi-geneid:10008902	4.1.1.-	51419|50621
cni:Calni_0889	ncbi-geneid:10008905	6.2.1.30	56801
cni:Calni_0897	ncbi-geneid:10008913	6.2.1.30	56801
cni:Calni_0900	ncbi-geneid:10008916	1.2.7.-	52518|53323|52518|52922|54862
cni:Calni_0901	ncbi-geneid:10008917	3.5.2.3	51556|51338
cni:Calni_0902	ncbi-geneid:10008918	2.1.3.2	53671
cni:Calni_0903	ncbi-geneid:10008919	2.4.2.9	53271
cni:Calni_0905	ncbi-geneid:10008921	2.3.1.1	55729
cni:Calni_0907	ncbi-geneid:10008923	5.1.1.1	50621|51419
cni:Calni_0914	ncbi-geneid:10008930	5.2.1.8	54534
cni:Calni_0915	ncbi-geneid:10008931	3.6.1.23	51283
cni:Calni_0918	ncbi-geneid:10008934	2.7.4.9	52540
cni:Calni_0921	ncbi-geneid:10008937	6.1.1.10	52374|47323|50249
cni:Calni_0922	ncbi-geneid:10008938	3.1.21.-	51556
cni:Calni_0925	ncbi-geneid:10008941	5.3.2.-	55331
cni:Calni_0931	ncbi-geneid:10008947	3.1.1.61	52738|52172
cni:Calni_0936	ncbi-geneid:10008952	2.7.13.3	55874|50341|52172|47226|47384
cni:Calni_0943	ncbi-geneid:10008959	2.1.1.80	53335|47757
cni:Calni_0951	ncbi-geneid:10008967	3.4.21.108	50494|50156|50156
cni:Calni_0953	ncbi-geneid:10008969	3.4.21.108	50494|50156|50156
cni:Calni_0959	ncbi-geneid:10008975	1.1.1.94	48179|51735
cni:Calni_0961	ncbi-geneid:10008977	2.6.1.42	56752
cni:Calni_0964	ncbi-geneid:10008980	2.7.1.107	48317
cni:Calni_0967	ncbi-geneid:10008983	2.7.7.72|3.1.3.-|3.1.4	64182|81891|81301|54631
cni:Calni_0973	ncbi-geneid:10008989	3.4.21.102	52096|50156
cni:Calni_0975	ncbi-geneid:10008991	3.4.24.57	53067|53067
cni:Calni_0977	ncbi-geneid:10008993	4.1.3.27	56322
cni:Calni_0978	ncbi-geneid:10008994	4.1.3.27	52317
cni:Calni_0979	ncbi-geneid:10008995	2.4.2.18	52418|47648
cni:Calni_0980	ncbi-geneid:10008996	4.1.1.48	51366
cni:Calni_0981	ncbi-geneid:10008997	5.3.1.24	51366
cni:Calni_0982	ncbi-geneid:10008998	4.2.1.20	53686
cni:Calni_0983	ncbi-geneid:10008999	4.2.1.20	51366
cni:Calni_0984	ncbi-geneid:10009000	6.1.1.15	55681|52954|55826
cni:Calni_0985	ncbi-geneid:10009001	2.1.1.-	53335
cni:Calni_0986	ncbi-geneid:10009002	4.2.1.3	53732|74778|52016
cni:Calni_0987	ncbi-geneid:10009003	4.2.1.2	117457
cni:Calni_0988	ncbi-geneid:10009004	4.1.1.23	51366
cni:Calni_0989	ncbi-geneid:10009005	2.4.2.10	53271
cni:Calni_0991	ncbi-geneid:10009007	2.7.7.13|5.4.2.8	53448|51161|53738|53738|55957
cni:Calni_0992	ncbi-geneid:10009008	2.4.1.1	53756
cni:Calni_0994	ncbi-geneid:10009010	3.6.1.-|3.6.4.12	52540|52540|50249
cni:Calni_0996	ncbi-geneid:10009012	1.2.1.11	55347|51735
cni:Calni_0997	ncbi-geneid:10009013	1.3.1.9	51735
cni:Calni_1003	ncbi-geneid:10009019	3.6.4.13	52540
cni:Calni_1006	ncbi-geneid:10009022	6.3.5.5	56059|56059|48108|52440|52440|52335
cni:Calni_1007	ncbi-geneid:10009023	1.3.3.1	52343|63380
cni:Calni_1008	ncbi-geneid:10009024	1.3.3.1	51395
cni:Calni_1013	ncbi-geneid:10009030	2.7.7.7	52141
cni:Calni_1014	ncbi-geneid:10009031	4.1.1.36|6.3.2.5	102645|52507
cni:Calni_1015	ncbi-geneid:10009032	2.7.7.6	63562
cni:Calni_1016	ncbi-geneid:10009033	2.7.4.8	52540
cni:Calni_1022	ncbi-geneid:10009039	1.1.1.40	51735|53659|53223
cni:Calni_1031	ncbi-geneid:10009048	2.2.1.2	51569
cni:Calni_1039	ncbi-geneid:10009057	3.4.21.53	54211|52540|88697
cni:Calni_1040	ncbi-geneid:10009058	3.4.21.92	52540|57716
cni:Calni_1041	ncbi-geneid:10009059	3.4.21.92	52096
cni:Calni_1046	ncbi-geneid:10009064	5.1.99.1	54593
cni:Calni_1047	ncbi-geneid:10009065	6.3.5.6|6.3.5.7	55931|89095
cni:Calni_1051	ncbi-geneid:10009069	2.3.1.47	53383
cni:Calni_1052	ncbi-geneid:10009070	2.6.1.62	53383
cni:Calni_1053	ncbi-geneid:10009071	2.7.1.130	52540
cni:Calni_1055	ncbi-geneid:10009073	2.4.2.14	53271|56235
cni:Calni_1056	ncbi-geneid:10009074	6.3.5.3	55326|56042|55326|56042
cni:Calni_1057	ncbi-geneid:10009075	6.3.5.3	52317
cni:Calni_1058	ncbi-geneid:10009076	6.3.5.3	82697
cni:Calni_1059	ncbi-geneid:10009077	3.4.11.1	53187|52949
cni:Calni_1063	ncbi-geneid:10009082	2.-.-.-	54690
cni:Calni_1064	ncbi-geneid:10009083	4.2.1.3	53732|52016
cni:Calni_1067	ncbi-geneid:10009086	6.4.1.2	52096
cni:Calni_1069	ncbi-geneid:10009088	2.5.1.75	52540|52540
cni:Calni_1073	ncbi-geneid:10009092	2.-.-.-	53756
cni:Calni_1076	ncbi-geneid:10009095	2.4.-.-	53756
cni:Calni_1079	ncbi-geneid:10009098	6.3.4.13	56059|52440|51246
cni:Calni_1080	ncbi-geneid:10009099	3.5.4.10|2.1.2.3	53927|52335
cni:Calni_1082	ncbi-geneid:10009101	6.1.1.5	52374|47323|50677
cni:Calni_1083	ncbi-geneid:10009102	2.7.1.2	53067
cni:Calni_1087	ncbi-geneid:10009106	3.6.1.-|3.6.4.12	52540
cni:Calni_1088	ncbi-geneid:10009107	4.1.1.19	51419|50621
cni:Calni_1095	ncbi-geneid:10009114	2.7.7.60	53448
cni:Calni_1101	ncbi-geneid:10009120	2.3.1.51	69593
cni:Calni_1103	ncbi-geneid:10009122	2.9.1.1	53383
cni:Calni_1104	ncbi-geneid:10009123	3.5.1.47	53187|55031
cni:Calni_1107	ncbi-geneid:10009126	5.99.1.2	56712|57783|57783|57783|57783
cni:Calni_1108	ncbi-geneid:10009127	2.1.1.74	51905
cni:Calni_1116	ncbi-geneid:10009135	4.1.1.11	50692
cni:Calni_1117	ncbi-geneid:10009136	6.3.2.1	52374
cni:Calni_1118	ncbi-geneid:10009137	2.1.2.11	51621
cni:Calni_1122	ncbi-geneid:10009141	4.2.1.11	51604|54826
cni:Calni_1125	ncbi-geneid:10009144	1.4.3.16	51905|56425|46977
cni:Calni_1129	ncbi-geneid:10009149	1.1.1.95	51735|52283|143548|55021
cni:Calni_1131	ncbi-geneid:10009151	1.17.7.1	56014|51717
cni:Calni_1162	ncbi-geneid:10009182	5.1.3.13	51182
cni:Calni_1163	ncbi-geneid:10009183	4.2.1.45	51735
cni:Calni_1164	ncbi-geneid:10009184	2.7.7.33	53448
cni:Calni_1166	ncbi-geneid:10009186	1.1.1.271	51735
cni:Calni_1168	ncbi-geneid:10009188	4.2.1.47	51735
cni:Calni_1178	ncbi-geneid:10009198	5.1.3.14	53756
cni:Calni_1180	ncbi-geneid:10009200	4.2.1.46	51735
cni:Calni_1181	ncbi-geneid:10009201	1.1.1.133	51735
cni:Calni_1182	ncbi-geneid:10009202	5.1.3.13	51182
cni:Calni_1183	ncbi-geneid:10009203	2.7.7.24	53448
cni:Calni_1184	ncbi-geneid:10009204	2.7.7.13|2.7.7.22	51182|53448
cni:Calni_1188	ncbi-geneid:10009209	1.5.1.2	51735|48179
cni:Calni_1189	ncbi-geneid:10009210	3.1.1.1	53474
cni:Calni_1191	ncbi-geneid:10009212	3.1.26.11	56281
cni:Calni_1200	ncbi-geneid:10009221	5.1.1.3	53681|53681
cni:Calni_1204	ncbi-geneid:10009225	3.1.-.-	69500
cni:Calni_1210	ncbi-geneid:10009231	2.7.7.7
cni:Calni_1215	ncbi-geneid:10009237	2.5.1.17	89028
cni:Calni_1216	ncbi-geneid:10009238	2.7.1.11	53784
cni:Calni_1222	ncbi-geneid:10009244	2.3.1.15	53659
cni:Calni_1223	ncbi-geneid:10009245	2.3.1.41|2.3.1.180	53901
cni:Calni_1224	ncbi-geneid:10009246	2.3.1.39	52151|55048
cni:Calni_1225	ncbi-geneid:10009247	1.1.1.100	51735
cni:Calni_1227	ncbi-geneid:10009249	2.3.1.41|2.3.1.179	53901|53901
cni:Calni_1228	ncbi-geneid:10009250	3.1.26.3	69065|54768
cni:Calni_1233	ncbi-geneid:10009255	3.1.22.4	53098
cni:Calni_1237	ncbi-geneid:10009259	2.7.4.6	54919
cni:Calni_1238	ncbi-geneid:10009260	4.2.3.1	53686
cni:Calni_1239	ncbi-geneid:10009261	5.-.-.-	111337
cni:Calni_1240	ncbi-geneid:10009262	2.4.2.29	51713
cni:Calni_1247	ncbi-geneid:10009269	1.1.1.85	53659
cni:Calni_1254	ncbi-geneid:10009276	2.1.1.-	75217|88697
cni:Calni_1255	ncbi-geneid:10009277	2.1.1.-	53335
cni:Calni_1256	ncbi-geneid:10009278	2.1.1.-	75217
cni:Calni_1258	ncbi-geneid:10009280	2.7.7.18	52374
cni:Calni_1259	ncbi-geneid:10009281	1.2.1.41	53720
cni:Calni_1260	ncbi-geneid:10009282	2.7.2.11	53633|88697
cni:Calni_1263	ncbi-geneid:10009285	1.3.5.1|1.3.99.1	46548|54292
cni:Calni_1264	ncbi-geneid:10009286	1.3.5.1|1.3.99.1	51905|46977|56425
cni:Calni_1266	ncbi-geneid:10009288	1.3.5.1	81343
cni:Calni_1270	ncbi-geneid:10009292	3.1.3.25	56655
cni:Calni_1272	ncbi-geneid:10009294	2.3.3.1	48256
cni:Calni_1275	ncbi-geneid:10009297	2.7.7.7	56672|88723|47807
cni:Calni_1277	ncbi-geneid:10009299	1.1.1.23	53720
cni:Calni_1278	ncbi-geneid:10009300	5.1.3.1	51366
cni:Calni_1279	ncbi-geneid:10009301	2.1.1.-	53335
cni:Calni_1284	ncbi-geneid:10009306	3.6.3.17	52540|52540
cni:Calni_1287	ncbi-geneid:10009309	2.4.2.22	53271
cni:Calni_1295	ncbi-geneid:10009317	2.7.7.8	54211|54211|55666|55666|54791|50249
cni:Calni_1297	ncbi-geneid:10009319	5.4.99.12	55120
cni:Calni_1303	ncbi-geneid:10009325	5.3.1.1	51351
cni:Calni_1308	ncbi-geneid:10009330	1.8.1.9	51905
cni:Calni_1310	ncbi-geneid:10009332	2.4.2.19	51690|54675
cni:Calni_1311	ncbi-geneid:10009333	6.1.1.9	52374|47323|50677|46589
cni:Calni_1319	ncbi-geneid:10009341	2.7.8.-	56024|56024
cni:Calni_1324	ncbi-geneid:10009346	3.1.1.-|6.1.1.3	55681|55186|52954|81271
cni:Calni_1325	ncbi-geneid:10009347	4.2.1.17	52096
cni:Calni_1343	ncbi-geneid:10009374	4.2.3.5	103263
cni:Calni_1348	ncbi-geneid:10009379	1.1.3.15	55103|56176
cni:Calni_1354	ncbi-geneid:10009385	2.3.1.9	53901|53901
cni:Calni_1355	ncbi-geneid:10009386	2.8.3.5	100950|100950
cni:Calni_1356	ncbi-geneid:10009387	1.1.1.30	51735
cni:Calni_1357	ncbi-geneid:10009388	2.5.1.54	51569
cni:Calni_1359	ncbi-geneid:10009390	3.1.2.-	54637
cni:Calni_1363	ncbi-geneid:10009394	3.2.2.9	53167
cni:Calni_1364	ncbi-geneid:10009395	1.5.1.20	51730
cni:Calni_1367	ncbi-geneid:10009398	3.4.11.-	144052
cni:Calni_1369	ncbi-geneid:10009400	2.7.7.-	56731|57783
cni:Calni_1371	ncbi-geneid:10009402	6.3.3.3	52540
cni:Calni_1372	ncbi-geneid:10009403	2.7.7.7	52540|48019
cni:Calni_1377	ncbi-geneid:10009408	3.1.4.-|3.1.26.-	50249
cni:Calni_1378	ncbi-geneid:10009409	2.1.1.-	53335
cni:Calni_1381	ncbi-geneid:10009412	5.4.2.8	53738|53738|53738|55957
cni:Calni_1384	ncbi-geneid:10009415	3.1.21.2	51658
cni:Calni_1385	ncbi-geneid:10009416	3.1.3.11	56655
cni:Calni_1386	ncbi-geneid:10009417	3.2.1.-	53955
cni:Calni_1398	ncbi-geneid:10009430	2.3.1.31	53474
cni:Calni_1406	ncbi-geneid:10009438	3.1.21.3	52540
cni:Calni_1409	ncbi-geneid:10009441	3.1.-.-	56281
cni:Calni_1418	ncbi-geneid:10009450	3.2.-.-	101478
cni:Calni_1420	ncbi-geneid:10009452	2.7.3.9	51621|52009|47831
cni:Calni_1424	ncbi-geneid:10009456	2.7.1.69	52728
cni:Calni_1425	ncbi-geneid:10009457	2.7.1.69	53062
cni:Calni_1427	ncbi-geneid:10009459	2.7.1.-|2.7.11.-|2.7.4	53795|75138
cni:Calni_1428	ncbi-geneid:10009460	2.7.1.69	55804
cni:Calni_1431	ncbi-geneid:10009463	3.6.3.-	52540
cni:Calni_1434	ncbi-geneid:10009466	3.1.3.45	56784
cni:Calni_1435	ncbi-geneid:10009467	5.3.1.13	53697
cni:Calni_1436	ncbi-geneid:10009468	2.5.1.55	51569
cni:Calni_1437	ncbi-geneid:10009469	6.3.4.2	52540|52317
cni:Calni_1438	ncbi-geneid:10009470	2.7.7.38	53448
cni:Calni_1439	ncbi-geneid:10009471	2.7.8.7	56214
cni:Calni_1440	ncbi-geneid:10009472	2.6.99.2	63892
cni:Calni_1441	ncbi-geneid:10009473	5.4.2.10	53738|53738|53738|55957
cni:Calni_1444	ncbi-geneid:10009476	2.5.1.15	51717
cni:Calni_1445	ncbi-geneid:10009477	3.4.24.-|3.6.4.3	52540|140990
cni:Calni_1446	ncbi-geneid:10009478	2.4.2.8	53271
cni:Calni_1447	ncbi-geneid:10009479	6.3.4.-	52402|56037
cni:Calni_1448	ncbi-geneid:10009480	5.3.1.9	53697
cni:Calni_1449	ncbi-geneid:10009481	3.6.4.12	52540
cni:Calni_1451	ncbi-geneid:10009483	3.5.1.53	56317
cni:Calni_1452	ncbi-geneid:10009484	3.5.3.12	55909
cni:Calni_1453	ncbi-geneid:10009485	6.1.1.19	52374|47323|55190
cni:Calni_1459	ncbi-geneid:10009491	2.4.1.182	53756
cni:Calni_1465	ncbi-geneid:10009497	3.5.4.19	141734
cni:Calni_1471	ncbi-geneid:10009503	3.6.3.14	81333
cni:Calni_1472	ncbi-geneid:10009504	3.6.3.14	81336
cni:Calni_1475	ncbi-geneid:10009507	5.4.3.8	53383
cni:Calni_1478	ncbi-geneid:10009510	4.1.2.17	53639
cni:Calni_1480	ncbi-geneid:10009512	2.7.7.6	56553|55257|47789
cni:Calni_1486	ncbi-geneid:10009518	3.4.11.18	55920
cni:Calni_1487	ncbi-geneid:10009519	2.7.4.3	52540
cni:Calni_1514	ncbi-geneid:10009546	1.3.99.22	102114
cni:Calni_1516	ncbi-geneid:10009548	2.8.1.6	102114
cni:Calni_1518	ncbi-geneid:10009550	3.4.25.2	56235
cni:Calni_1521	ncbi-geneid:10009555	3.6.3.29	52540
cni:Calni_1525	ncbi-geneid:10009559	2.4.2.-	51690|54675
cni:Calni_1527	ncbi-geneid:10009561	2.7.7.6	64484
cni:Calni_1528	ncbi-geneid:10009562	2.7.7.6	64484
cni:Calni_1540	ncbi-geneid:10009576	1.-.-.-	51735
cni:Calni_1542	ncbi-geneid:10009578	5.4.3.8	53383
cni:Calni_1548	ncbi-geneid:10009584	1.6.5.3	52833
cni:Calni_1549	ncbi-geneid:10009585	1.6.99.5|1.6.5.3	142019|140490|142984|52833
cni:Calni_1550	ncbi-geneid:10009586	1.6.5.3	54292|54862
cni:Calni_1559	ncbi-geneid:10009595	2.7.13.3	55874|47384|158472
cni:Calni_1563	ncbi-geneid:10009599	4.2.3.12	55620
cni:Calni_1564	ncbi-geneid:10009600	5.4.99.12	55120|55174
cni:Calni_1567	ncbi-geneid:10009603	6.1.1.2	52374
cni:Calni_1571	ncbi-geneid:10009607	2.7.13.3	55874|47384|55785
cni:Calni_1573	ncbi-geneid:10009609	3.6.3.27	52540
cni:Calni_1578	ncbi-geneid:10009614	1.2.1	51735|55347
cni:Calni_1579	ncbi-geneid:10009615	2.3.1.1|2.3.1.35	56266
cni:Calni_1585	ncbi-geneid:10009621	6.3.1.2	55931|54368
cni:Calni_1586	ncbi-geneid:10009622	3.6.3.14	51344
cni:Calni_1587	ncbi-geneid:10009623	3.6.3.14	52540|47917|50615
cni:Calni_1588	ncbi-geneid:10009624	3.6.3.14	52943
cni:Calni_1589	ncbi-geneid:10009625	3.6.3.14	52540|47917|50615
cni:Calni_1590	ncbi-geneid:10009626	3.6.3.14	47928
cni:Calni_1593	ncbi-geneid:10009629	2.7.2.3	53748
cni:Calni_1594	ncbi-geneid:10009630	1.2.1.12	55347|51735
cni:Calni_1616	ncbi-geneid:10009653	1.97.1.4	102114
cni:Calni_1618	ncbi-geneid:10009655	3.1.3.1	53649
cni:Calni_1633	ncbi-geneid:10009670	3.4.21.53	54211|52540|88697
cni:Calni_1635	ncbi-geneid:10009672	2.7.7.9	53448
cni:Calni_1643	ncbi-geneid:10009680	2.7.7.12	54197|54197
cni:Calni_1644	ncbi-geneid:10009681	2.4.1.25	88713|74650|88688
cni:Calni_1645	ncbi-geneid:10009682	2.7.13.3	55874|47384|55785
cni:Calni_1649	ncbi-geneid:10009686	1.1.1.25	53223|51735
cni:Calni_1651	ncbi-geneid:10009688	2.4.2.9	53271
cni:Calni_1657	ncbi-geneid:10009694	2.5.1.9|2.5.1.78	52121
cni:Calni_1658	ncbi-geneid:10009695	4.1.2.-|3.5.4.25|4.1.99.12	55821|142695
cni:Calni_1659	ncbi-geneid:10009696	2.5.1.9	63380|63380
cni:Calni_1660	ncbi-geneid:10009697	3.5.4.26|1.1.1.193	53597|53927
cni:Calni_1675	ncbi-geneid:10009712	2.7.1.33
cni:Calni_1678	ncbi-geneid:10009715	2.8.1.7	53383
cni:Calni_1690	ncbi-geneid:10009727	3.5.1	52499
cni:Calni_1691	ncbi-geneid:10009728	2.4.2.11	51690|54675
cni:Calni_1709	ncbi-geneid:10009746	2.4.1.21	53756
cni:Calni_1716	ncbi-geneid:10009753	2.4.1.-	53955
cni:Calni_1723	ncbi-geneid:10009760	6.3.2.4	56059|52440
cni:Calni_1724	ncbi-geneid:10009761	6.3.2.8	53623|53244|51984
cni:Calni_1725	ncbi-geneid:10009762	2.4.1.227	53756
cni:Calni_1727	ncbi-geneid:10009764	6.3.2.9	53244|53623
cni:Calni_1729	ncbi-geneid:10009766	6.3.2.10	53623|63418|53244
cni:Calni_1730	ncbi-geneid:10009767	6.3.2.13	53623|53244|63418
cni:Calni_1731	ncbi-geneid:10009768	2.4.1.129	56601|56519
cni:Calni_1733	ncbi-geneid:10009770	2.1.1.-	53335|81799
cni:Calni_1739	ncbi-geneid:10009776	3.6.4.-	52540|52540|52540|143517|141259|52540
cni:Calni_1740	ncbi-geneid:10009777	2.7.7.-	52374
cni:Calni_1741	ncbi-geneid:10009778	5.-.-.-	53697
cni:Calni_1752	ncbi-geneid:10009789	2.7.7.19	81891|81301
cni:Calni_1756	ncbi-geneid:10009793	4.1.1.37	51726
cni:Calni_1757	ncbi-geneid:10009794	4.99.1.1	53800
cni:Calni_1759	ncbi-geneid:10009796	4.1.1.-	52507
cni:Calni_1772	ncbi-geneid:10009812	2.1.1	53335
cni:Calni_1773	ncbi-geneid:10009813	4.1.1.-	50475|143968
cni:Calni_1774	ncbi-geneid:10009814	4.2.99.18|3.2.2	48150
cni:Calni_1779	ncbi-geneid:10009819	6.5.1.2
cni:Calni_1784	ncbi-geneid:10009824	3.6.3.15|3.6.3.14	52540
cni:Calni_1791	ncbi-geneid:10009831	4.1.1.21|5.4.99.18	52255
cni:Calni_1804	ncbi-geneid:10009844	5.1.3.14|5.1.3.23	53756
cni:Calni_1806	ncbi-geneid:10009846	1.1.1.-	51735|55347
cni:Calni_1810	ncbi-geneid:10009850	5.1.1.7	54506|54506
cni:Calni_1811	ncbi-geneid:10009851	4.2.1.52	51569
cni:Calni_1812	ncbi-geneid:10009852	1.3.1.26	51735|55347
cni:Calni_1813	ncbi-geneid:10009853	1.11.1.5|1.11.1.15	52833
cni:Calni_1820	ncbi-geneid:10009860	6.2.1.30	56801
cni:Calni_1825	ncbi-geneid:10009865	6.2.1.3	56801
cni:Calni_1827	ncbi-geneid:10009867	3.4.24.70	55486
cni:Calni_1830	ncbi-geneid:10009870	3.6.1.11|3.6.1.40	53067|53067
cni:Calni_1836	ncbi-geneid:10009876	4.6.1.1	55073
cni:Calni_1845	ncbi-geneid:10009885	2.7.1.40	51621|52935|50800
cni:Calni_1850	ncbi-geneid:10009890	3.1.21.3	116734|116734
cni:Calni_1851	ncbi-geneid:10009891	2.1.1.72	53335
cni:Calni_1853	ncbi-geneid:10009893	3.1.21.3	52540
cni:Calni_1858	ncbi-geneid:10009898	4.2.1.1	53056
cni:Calni_1859	ncbi-geneid:10009899	2.5.1.54	51569
cni:Calni_1862	ncbi-geneid:10009902	1.2.7.8	52518|52518|54862|52922
cni:Calni_1863	ncbi-geneid:10009903	1.2.7.8	53323
cni:Calni_1865	ncbi-geneid:10009905	2.7.7.42	81301|81301|81593|81593
cni:Calni_1866	ncbi-geneid:10009906	2.5.1.3	51391
cni:Calni_1869	ncbi-geneid:10009910	1.6.5.3	53706|54862|54292
cni:Calni_1870	ncbi-geneid:10009911	1.2.1.43	51971|46548|140490|46548
cni:Calni_1872	ncbi-geneid:10009913	1.7.99.4	53706|50692
cni:Calni_1882	ncbi-geneid:10009923	3.6.3.34	52540
cni:Calni_1885	ncbi-geneid:10009926	2.7.7.62|2.7.1.156	52540
cni:Calni_1887	ncbi-geneid:10009928	2.4.2.21	52733
cni:Calni_1891	ncbi-geneid:10009932	2.8.1.-	52402
cni:Calni_1903	ncbi-geneid:10009944	2.7.13.3	55874|47384
cni:Calni_1904	ncbi-geneid:10009945	1.11.1.15	52833
cni:Calni_1926	ncbi-geneid:10009967	4.1.3.38	56752
cni:Calni_1927	ncbi-geneid:10009968	2.6.1.85	56322
cni:Calni_1933	ncbi-geneid:10009979	4.1.2.13	51569
cni:Calni_1934	ncbi-geneid:10009980	5.3.1.23	100950
cni:Calni_1936	ncbi-geneid:10009982	6.5.1.-	55144
cni:Calni_1938	ncbi-geneid:10009984	3.1.3.27	101307
cni:Calni_1939	ncbi-geneid:10009985	5.3.1.16	51366
cni:Calni_1940	ncbi-geneid:10009986	2.4.2.-	52317
cni:Calni_1941	ncbi-geneid:10009987	4.2.1.19	54211|54211
cni:Calni_1944	ncbi-geneid:10009990	3.5.1.88	56420
cni:Calni_1945	ncbi-geneid:10009991	1.15.1.2	49367
cni:Calni_1961	ncbi-geneid:10010007	4.2.1.47	51735
cni:Calni_1962	ncbi-geneid:10010008	1.1.1.271	51735
cni:Calni_1980	ncbi-geneid:10010026	4.2.1.75	69618
cni:Calni_1981	ncbi-geneid:10010027	2.5.1.61	53850|54782
cni:Calni_1982	ncbi-geneid:10010028	1.2.1.70	69742|51735|69075
cni:Calni_1986	ncbi-geneid:10010032	1.2.7.3	52518|53323|52922
cni:Calni_1987	ncbi-geneid:10010033	1.2.7.3	52518
cni:Calni_1989	ncbi-geneid:10010035	5.4.2.2	53738|53738|55957|53738
cni:Calni_1993	ncbi-geneid:10010039	2.1.1.-	53335
cni:Calni_1995	ncbi-geneid:10010041	3.1.26.4	53098
cni:Calni_1998	ncbi-geneid:10010044	3.4.24.-	50156
cni:Calni_1999	ncbi-geneid:10010045	1.1.1.267	55347|51735|69055
cni:Calni_2001	ncbi-geneid:10010047	2.5.1.31	64005
cni:Calni_2003	ncbi-geneid:10010049	2.7.4.22	53633
cni:Calni_2005	ncbi-geneid:10010051	3.4.21.89	51306
cni:Calni_2007	ncbi-geneid:10010053	1.1.1.22	51735|52413|48179
cni:Calni_2012	ncbi-geneid:10010058	2.1.1.31	75217|75217
cni:Calni_2017	ncbi-geneid:10010063	4.2.1.20	53686
cni:Calni_2034	ncbi-geneid:10010080	4.2.1.33|4.2.1.35	53732
cni:Calni_2035	ncbi-geneid:10010081	4.2.1.33|4.2.1.35	52016
cni:Calni_2047	ncbi-geneid:10010093	6.1.1.17|6.1.1.24	52374|48163
cni:Calni_2053	ncbi-geneid:10010099	5.4.2.1	64158|53649
cni:Calni_2058	ncbi-geneid:10010104	2.7.9.1	56059|51621|52009
cni:Calni_2059	ncbi-geneid:10010105	6.1.1.14	109604
cni:Calni_2064	ncbi-geneid:10010111	3.5.1.28	53187
