# Supplementary material for: Tracing the Repertoire of Promiscuous Enzymes along the Metabolic Pathways in Archaeal Organisms
Source: Life (Basel). 2017 Jul 13;7(3):30. doi: 10.3390/life7030030 (PMC5617955; doi:10.3390/life7030030)
Supplement: Supplementary file 1 [file life-07-00030-s001.zip › Table_S2/cno.txt]

KEGGID	NCBIGI	ECs	SFamilyID
cno:NT01CX_0869	ncbi-geneid:4540858	3.1.26.5	54211
cno:NT01CX_0875	ncbi-geneid:4541197	2.1.1.170	53335
cno:NT01CX_0890	ncbi-geneid:4539879	3.4.21.53	54211|52540
cno:NT01CX_0891	ncbi-geneid:4539971	3.6.1.-|3.6.4.12	52540|48024
cno:NT01CX_0896	ncbi-geneid:4539635	1.1.1.3	55347|51735|55021
cno:NT01CX_0897	ncbi-geneid:4541855	4.2.3.1	53686
cno:NT01CX_0898	ncbi-geneid:4540641	6.3.4.15	55681|46785|50037
cno:NT01CX_0901	ncbi-geneid:4541291	1.2.1.41	53720
cno:NT01CX_0902	ncbi-geneid:4539605	2.7.2.11	53633|88697
cno:NT01CX_0903	ncbi-geneid:4540108	1.5.1.2	48179|51735
cno:NT01CX_0905	ncbi-geneid:4540634	6.3.4.4	52540
cno:NT01CX_0921	ncbi-geneid:4541887	2.3.1.41|2.3.1.180	53901
cno:NT01CX_0923	ncbi-geneid:4541912	1.3.1.-
cno:NT01CX_0924	ncbi-geneid:4539931	2.3.1.39	52151|55048
cno:NT01CX_0925	ncbi-geneid:4539687	1.1.1.100	51735
cno:NT01CX_0926	ncbi-geneid:4541718	2.3.1.41|2.3.1.179	53901|53901
cno:NT01CX_0928	ncbi-geneid:4541778	4.2.1.-	54637
cno:NT01CX_0929	ncbi-geneid:4539715	6.4.1.2|6.3.4.14	56059|52440|51246
cno:NT01CX_0930	ncbi-geneid:4540436	6.4.1.2	52096
cno:NT01CX_0931	ncbi-geneid:4541521	6.4.1.2	52096
cno:NT01CX_0934	ncbi-geneid:4540623	3.6.3.21	52540
cno:NT01CX_0936	ncbi-geneid:4541138	3.6.4.12	52540|52540
cno:NT01CX_0948	ncbi-geneid:4540426	2.5.1.7	55205
cno:NT01CX_0955	ncbi-geneid:4540971	1.1.1.169	48179|51735
cno:NT01CX_0962	ncbi-geneid:4541701	3.11.1.2	82057|57783
cno:NT01CX_0968	ncbi-geneid:4540579	3.2.1.20	51445|74650|51011
cno:NT01CX_0969	ncbi-geneid:4541639	2.4.1.25	51445
cno:NT01CX_0970	ncbi-geneid:4540862	2.4.1.1	53756
cno:NT01CX_0979	ncbi-geneid:4541971	3.1.4.3	48537|49723
cno:NT01CX_0980	ncbi-geneid:4541293	1.1.1.272	51735|52283
cno:NT01CX_0984	ncbi-geneid:4541952	2.7.1.31	110738
cno:NT01CX_0997	ncbi-geneid:4540093	3.6.4.13	52540
cno:NT01CX_1001	ncbi-geneid:4540239	1.97.1.4	102114
cno:NT01CX_1006	ncbi-geneid:4541979	1.12.7.2	53920|54862
cno:NT01CX_1009	ncbi-geneid:4540842	3.6.3.-	52540
cno:NT01CX_1011	ncbi-geneid:4540226	6.3.2.8	53623|53244|51984
cno:NT01CX_1014	ncbi-geneid:4539594	2.7.7.23|2.3.1.157	53448|51161
cno:NT01CX_1015	ncbi-geneid:4539695	2.7.6.1	53271
cno:NT01CX_1018	ncbi-geneid:4541752	3.4.21.-	50494|50156
cno:NT01CX_1019	ncbi-geneid:4540222	3.1.1.29	53178
cno:NT01CX_1020	ncbi-geneid:4540448	3.6.4.-	52540|52540|52540|143517|141259|52540
cno:NT01CX_1021	ncbi-geneid:4541941	5.2.1.8	109998|54534
cno:NT01CX_1037	ncbi-geneid:4541934	3.1.3.16	81606
cno:NT01CX_1038	ncbi-geneid:4540632	6.3.4.-	52402|56037|82829
cno:NT01CX_1039	ncbi-geneid:4541746	2.4.2.8	53271
cno:NT01CX_1040	ncbi-geneid:4540305	3.4.24.-	52540|140990
cno:NT01CX_1042	ncbi-geneid:4541815	6.3.4.3	52540
cno:NT01CX_1043	ncbi-geneid:4541843	2.7.1.33
cno:NT01CX_1044	ncbi-geneid:4539721	1.-.-.-	51395
cno:NT01CX_1046	ncbi-geneid:4541531	6.1.1.6	55681|50249
cno:NT01CX_1048	ncbi-geneid:4540132	6.1.1.14	55681|52954
cno:NT01CX_1049	ncbi-geneid:4540648	6.3.2.9	53623|53244|51984
cno:NT01CX_1060	ncbi-geneid:4541686	6.1.1.21	55681
cno:NT01CX_1061	ncbi-geneid:4541259	2.4.2.17	53850
cno:NT01CX_1062	ncbi-geneid:4541775	1.1.1.23	53720
cno:NT01CX_1063	ncbi-geneid:4539939	2.6.1.9	53383
cno:NT01CX_1064	ncbi-geneid:4539586	4.2.1.19	54211|54211
cno:NT01CX_1065	ncbi-geneid:4539622	5.3.1.16	51366
cno:NT01CX_1066	ncbi-geneid:4539733	4.1.3.-	51366|141734
cno:NT01CX_1067	ncbi-geneid:4540038	3.6.1.31	101386
cno:NT01CX_1068	ncbi-geneid:4541136	2.7.8.-	56024|56024
cno:NT01CX_1071	ncbi-geneid:4541990	2.1.2.11	51621
cno:NT01CX_1072	ncbi-geneid:4540566	6.3.2.1	52374
cno:NT01CX_1073	ncbi-geneid:4540277	4.1.1.11	50692
cno:NT01CX_1076	ncbi-geneid:4540149	1.17.4.2	51998
cno:NT01CX_1077	ncbi-geneid:4539615	1.97.1.4	102114
cno:NT01CX_1079	ncbi-geneid:4539689	3.5.1.18	53187|55031
cno:NT01CX_1086	ncbi-geneid:4540209	2.7.3.-	55931
cno:NT01CX_1092	ncbi-geneid:4540203	2.7.7.60	53448
cno:NT01CX_1093	ncbi-geneid:4540915	6.1.1.16	52374|47323
cno:NT01CX_1095	ncbi-geneid:4541508	2.1.1.148	69796
cno:NT01CX_1096	ncbi-geneid:4541682	2.1.1.-	75217|55315
cno:NT01CX_1098	ncbi-geneid:4541907	2.7.7.6	88946|88659
cno:NT01CX_1100	ncbi-geneid:4541789	3.6.5.3	52540|50465|50447
cno:NT01CX_1107	ncbi-geneid:4539979	2.7.7.6	64484
cno:NT01CX_1108	ncbi-geneid:4539922	2.7.7.6	64484
cno:NT01CX_1113	ncbi-geneid:4539673	3.6.5.3	52540|50465|50447
cno:NT01CX_1136	ncbi-geneid:4539598	2.7.4.3	52540
cno:NT01CX_1137	ncbi-geneid:4539852	3.4.11.18	55920
cno:NT01CX_1144	ncbi-geneid:4540758	2.7.7.6	56553|55257|47789
cno:NT01CX_1149	ncbi-geneid:4541183	5.4.99.12	55120
cno:NT01CX_1152	ncbi-geneid:4541972	3.5.1.28	53187
cno:NT01CX_1155	ncbi-geneid:4540094	2.7.3.9	51621|52009|47831
cno:NT01CX_1159	ncbi-geneid:4541937	1.8.1.9	51905
cno:NT01CX_1165	ncbi-geneid:4541926	5.4.2.10	53738|53738|53738|55957
cno:NT01CX_1166	ncbi-geneid:4540273	2.6.1.16	53697|56235
cno:NT01CX_1167	ncbi-geneid:4540193	2.7.9.1	56059|51621|52009
cno:NT01CX_1199	ncbi-geneid:4541830	3.6.3.3|3.6.3.5	56784|81653|55008|81665
cno:NT01CX_1206	ncbi-geneid:4541825	1.1.2.4	56176|55103
cno:NT01CX_1208	ncbi-geneid:4541060	1.5.1.3	53597
cno:NT01CX_1210	ncbi-geneid:4540430	2.5.1.49	53383
cno:NT01CX_1211	ncbi-geneid:4540657	2.3.1.46	52317
cno:NT01CX_1219	ncbi-geneid:4541962	1.1.1.202	56796
cno:NT01CX_1220	ncbi-geneid:4541800	2.3.1.54	51998
cno:NT01CX_1221	ncbi-geneid:4540560	1.97.1.4	54862|102114
cno:NT01CX_1226	ncbi-geneid:4541641	3.6.3.31	52540|50331
cno:NT01CX_1230	ncbi-geneid:4540982	5.4.2.8	53738|53738|53738|55957
cno:NT01CX_1233	ncbi-geneid:4540039	6.1.1.22	55681|50249
cno:NT01CX_1239	ncbi-geneid:4539646	1.1.1.6	56796
cno:NT01CX_1242	ncbi-geneid:4540561	2.4.1.21	53756
cno:NT01CX_1243	ncbi-geneid:4539651	2.4.1.1	53756
cno:NT01CX_1250	ncbi-geneid:4540972	3.1.-.-	56300
cno:NT01CX_1255	ncbi-geneid:4541486	4.3.1.17	143548|55021
cno:NT01CX_1257	ncbi-geneid:4541514	2.7.13.3	55874|55781
cno:NT01CX_1261	ncbi-geneid:4541485	2.7.8.7	56214
cno:NT01CX_1264	ncbi-geneid:4540795	5.1.1.1	51419|50621
cno:NT01CX_1267	ncbi-geneid:4539698	2.2.1.1	52518
cno:NT01CX_1268	ncbi-geneid:4540033	2.2.1.1	52518|52922
cno:NT01CX_1272	ncbi-geneid:4540562	3.4.21.102	52096|50156
cno:NT01CX_1283	ncbi-geneid:4541958	1.1.1.158	56176|56194
cno:NT01CX_1288	ncbi-geneid:4541821	6.3.1.1	55681
cno:NT01CX_1294	ncbi-geneid:4541973	4.-.-.-	51366
cno:NT01CX_1295	ncbi-geneid:4541489	3.4.24.3	89260|89260
cno:NT01CX_1296	ncbi-geneid:4541372	2.7.7.7	89550
cno:NT01CX_1297	ncbi-geneid:4540197	2.7.1.11	53784
cno:NT01CX_1298	ncbi-geneid:4540369	2.7.1.40	51621|52935|50800
cno:NT01CX_1299	ncbi-geneid:4539660	2.1.1.-	53335|50249
cno:NT01CX_1316	ncbi-geneid:4541218	4.2.1.10	51569
cno:NT01CX_1339	ncbi-geneid:4541526	3.4.21.89	51306
cno:NT01CX_1340	ncbi-geneid:4541885	3.4.24.-	52540|140990
cno:NT01CX_1341	ncbi-geneid:4540428	3.6.4.12	52540
cno:NT01CX_1342	ncbi-geneid:4540195	4.2.1.20	53686
cno:NT01CX_1346	ncbi-geneid:4541884	3.4.11.-	53187|101821
cno:NT01CX_1352	ncbi-geneid:4540592	4.1.1.20	51419|50621
cno:NT01CX_1355	ncbi-geneid:4541921	6.1.1.2	52374
cno:NT01CX_1364	ncbi-geneid:4541043	6.1.1.1	52374|55174
cno:NT01CX_1367	ncbi-geneid:4541200	3.1.-.-	56300
cno:NT01CX_1369	ncbi-geneid:4539600	2.7.6.5	81301
cno:NT01CX_1372	ncbi-geneid:4541679	6.1.1.4	52374|50677|47323
cno:NT01CX_1378	ncbi-geneid:4541002	4.6.1.1	55154
cno:NT01CX_1380	ncbi-geneid:4541985	4.1.2.13	51569
cno:NT01CX_1382	ncbi-geneid:4540977	2.7.1.48	55186|52540
cno:NT01CX_1390	ncbi-geneid:4539634	3.5.1.28	47090
cno:NT01CX_1391	ncbi-geneid:4541039	2.3.1.30	51161
cno:NT01CX_1393	ncbi-geneid:4539611	2.3.1.51	69593
cno:NT01CX_1394	ncbi-geneid:4540793	4.2.99.18	48150
cno:NT01CX_1399	ncbi-geneid:4541087	4.1.99.-	102114
cno:NT01CX_1400	ncbi-geneid:4539945	2.1.1.-	75217
cno:NT01CX_1404	ncbi-geneid:4541881	1.2.1.12	51735|55347
cno:NT01CX_1408	ncbi-geneid:4540042	3.6.3.17	52540|52540
cno:NT01CX_1411	ncbi-geneid:4541997	2.7.2.3	53748
cno:NT01CX_1412	ncbi-geneid:4541288	5.3.1.1	51351
cno:NT01CX_1413	ncbi-geneid:4540650	5.4.2.1	64158|53649
cno:NT01CX_1414	ncbi-geneid:4540122	4.2.1.11	51604|54826
cno:NT01CX_1417	ncbi-geneid:4540913	3.1.-.-	50249|50249|50249|50249
cno:NT01CX_1440	ncbi-geneid:4539793	5.4.99.12	55120|55174
cno:NT01CX_1443	ncbi-geneid:4540828	2.7.1.69	55804
cno:NT01CX_1448	ncbi-geneid:4540062	3.6.3.34	52540
cno:NT01CX_1452	ncbi-geneid:4540043	2.7.1.69	52794
cno:NT01CX_1457	ncbi-geneid:4541694	2.6.1.-	53383
cno:NT01CX_1463	ncbi-geneid:4539923	4.2.1.-	53383
cno:NT01CX_1468	ncbi-geneid:4539917	6.3.3.3	52540
cno:NT01CX_1469	ncbi-geneid:4540611	2.6.1.62	53383
cno:NT01CX_1470	ncbi-geneid:4541978	2.8.1.6	102114
cno:NT01CX_1472	ncbi-geneid:4540116	3.4.11.9	55920|53092|53092
cno:NT01CX_1477	ncbi-geneid:4540200	4.1.2.14|4.1.3.16	51569
cno:NT01CX_1478	ncbi-geneid:4541792	2.7.1.45	53613
cno:NT01CX_1480	ncbi-geneid:4539675	4.2.1.9	143975|52016
cno:NT01CX_1482	ncbi-geneid:4541281	3.5.99.6	100950
cno:NT01CX_1484	ncbi-geneid:4539981	2.8.1.6	102114
cno:NT01CX_1496	ncbi-geneid:4539848	4.1.2.4	51569
cno:NT01CX_1497	ncbi-geneid:4541317	5.4.2.7	53649|143856
cno:NT01CX_1498	ncbi-geneid:4541516	2.4.2.1	53167
cno:NT01CX_1499	ncbi-geneid:4541750	2.4.2.2	52418|54680|47648
cno:NT01CX_1503	ncbi-geneid:4541369	2.7.7.-	69572
cno:NT01CX_1504	ncbi-geneid:4540424	2.5.1.3	51391
cno:NT01CX_1508	ncbi-geneid:4539681	2.3.2.3	55729
cno:NT01CX_1512	ncbi-geneid:4540860	3.1.3.11	56300
cno:NT01CX_1515	ncbi-geneid:4540612	3.4.21.-	50494|50156
cno:NT01CX_1520	ncbi-geneid:4541948	3.6.3.-	52540
cno:NT01CX_1524	ncbi-geneid:4540995	3.1.3.48	89550
cno:NT01CX_1526	ncbi-geneid:4541768	5.1.3.14	53756
cno:NT01CX_1530	ncbi-geneid:4541638	2.4.1.-	53756
cno:NT01CX_1536	ncbi-geneid:4540451	5.1.3.2	51735
cno:NT01CX_1540	ncbi-geneid:4541324	2.7.7.9	53448
cno:NT01CX_1542	ncbi-geneid:4539707	1.1.1.-	56796
cno:NT01CX_1564	ncbi-geneid:4539636	3.4.24.-	55486
cno:NT01CX_1568	ncbi-geneid:4541994	3.4.24.-	52540|140990
cno:NT01CX_1570	ncbi-geneid:4541328	3.1.26.4
cno:NT01CX_1587	ncbi-geneid:4540968	6.1.1.19	52374|47323|55190
cno:NT01CX_1588	ncbi-geneid:4540213	5.3.1.8	51182
cno:NT01CX_1612	ncbi-geneid:4539613	1.1.3.15	56176|55103
cno:NT01CX_1614	ncbi-geneid:4541986	6.1.1.17	52374|48163
cno:NT01CX_1620	ncbi-geneid:4539933	3.4.11.-	144052
cno:NT01CX_1621	ncbi-geneid:4541319	3.4.16.4	56601
cno:NT01CX_1626	ncbi-geneid:4540274	2.4.2.11	51690|54675
cno:NT01CX_1627	ncbi-geneid:4541379	3.6.4.12	52540
cno:NT01CX_1631	ncbi-geneid:4540652	5.4.99.12	55120|55174
cno:NT01CX_1638	ncbi-geneid:4540144	3.1.4.3	48537
cno:NT01CX_1640	ncbi-geneid:4540998	4.-.-.-	102114|52242
cno:NT01CX_1643	ncbi-geneid:4541071	3.6.3.14	81333|81333
cno:NT01CX_1644	ncbi-geneid:4541684	3.6.3.14	160527|81573
cno:NT01CX_1645	ncbi-geneid:4539873	3.6.3.14	103486
cno:NT01CX_1646	ncbi-geneid:4540160	3.6.3.14	159468
cno:NT01CX_1647	ncbi-geneid:4540969	3.6.3.14	52540|47917|50615
cno:NT01CX_1648	ncbi-geneid:4540966	3.6.3.14	52540
cno:NT01CX_1650	ncbi-geneid:4541061	3.5.1.88	56420
cno:NT01CX_1653	ncbi-geneid:4539918	3.6.4.12	52540
cno:NT01CX_1655	ncbi-geneid:4541804	3.1.3.11	56655
cno:NT01CX_1656	ncbi-geneid:4541277	2.7.1.-|2.7.11.-|2.7.4	53795|75138
cno:NT01CX_1657	ncbi-geneid:4540835	6.3.3.2	100950
cno:NT01CX_1659	ncbi-geneid:4541977	3.4.11.-	53187|101821
cno:NT01CX_1669	ncbi-geneid:4540104	3.4.13.9	55920|53092
cno:NT01CX_1677	ncbi-geneid:4539782	2.7.7.7	56672|88723|47807|53098
cno:NT01CX_1678	ncbi-geneid:4541078	2.7.1.24	52540
cno:NT01CX_1679	ncbi-geneid:4541944	3.2.1.-	53955
cno:NT01CX_1681	ncbi-geneid:4540822	5.4.99.5	55021
cno:NT01CX_1696	ncbi-geneid:4540189	4.2.3.3	52335
cno:NT01CX_1699	ncbi-geneid:4540577	1.12.7.2	53920|54862
cno:NT01CX_1725	ncbi-geneid:4540845	2.7.1.56	53613
cno:NT01CX_1727	ncbi-geneid:4540310	6.1.1.9	52374|47323|50677|46589
cno:NT01CX_1729	ncbi-geneid:4541943	6.3.2.12|6.3.2.17	53623|53244
cno:NT01CX_1732	ncbi-geneid:4539854	3.2.2.21	50486
cno:NT01CX_1738	ncbi-geneid:4540792	2.3.1.117	51161
cno:NT01CX_1739	ncbi-geneid:4540275	2.6.1.-	53383
cno:NT01CX_1745	ncbi-geneid:4540837	1.3.1.26	51735|55347
cno:NT01CX_1746	ncbi-geneid:4540644	4.2.1.52	51569
cno:NT01CX_1747	ncbi-geneid:4541762	1.2.1.11	55347|51735
cno:NT01CX_1760	ncbi-geneid:4541193	6.1.1.3	55681|55186|52954|81271
cno:NT01CX_1767	ncbi-geneid:4541786	6.1.1.20	55681|46589
cno:NT01CX_1768	ncbi-geneid:4539771	6.1.1.20	56037|55681|50249|54991|46955
cno:NT01CX_1771	ncbi-geneid:4541761	1.15.1.1	49329
cno:NT01CX_1776	ncbi-geneid:4540840	5.4.2.8	53738|53738|53738|55957
cno:NT01CX_1778	ncbi-geneid:4541069	2.7.7.9	53448
cno:NT01CX_1782	ncbi-geneid:4540046	2.3.1.30	51161
cno:NT01CX_1783	ncbi-geneid:4542000	2.7.7.43	53448
cno:NT01CX_1784	ncbi-geneid:4541068	4.1.3.-|2.5.1.56	51569|51269
cno:NT01CX_1785	ncbi-geneid:4540660	5.1.3.14	53756
cno:NT01CX_1786	ncbi-geneid:4540148	2.3.1.-	51161
cno:NT01CX_1789	ncbi-geneid:4540372	4.2.1.-	53383
cno:NT01CX_1801	ncbi-geneid:4539703	1.-.-.-	55469
cno:NT01CX_1803	ncbi-geneid:4541967	2.1.1.72	53335
cno:NT01CX_1805	ncbi-geneid:4540754	2.7.11.1	55874
cno:NT01CX_1810	ncbi-geneid:4540909	2.4.2.-|2.4.1.-|3.4	56601|53955
cno:NT01CX_1811	ncbi-geneid:4541961	2.4.2.8	53271
cno:NT01CX_1814	ncbi-geneid:4541507	3.5.4.28	51556|51338
cno:NT01CX_1833	ncbi-geneid:4541185	3.1.22.4	52540|46785
cno:NT01CX_1834	ncbi-geneid:4540095	5.-.-.-	111337
cno:NT01CX_1835	ncbi-geneid:4539638	2.4.2.29	51713
cno:NT01CX_1843	ncbi-geneid:4540316	2.4.2.7	53271
cno:NT01CX_1844	ncbi-geneid:4540139	2.7.6.5	109604|81301|81271|55021
cno:NT01CX_1845	ncbi-geneid:4540194	3.1.-.-	69500
cno:NT01CX_1847	ncbi-geneid:4539596	1.3.99.22	102114
cno:NT01CX_1848	ncbi-geneid:4541527	6.1.1.21	55681|52954
cno:NT01CX_1849	ncbi-geneid:4541056	6.1.1.12	55681|55261|50249
cno:NT01CX_1853	ncbi-geneid:4540659	2.1.2.1	53383
cno:NT01CX_1854	ncbi-geneid:4541831	1.2.7.-	52518|53323|52518|52922|54862
cno:NT01CX_1857	ncbi-geneid:4541537	2.6.1.42	56752
cno:NT01CX_1858	ncbi-geneid:4541130	2.7.1.69	51261|55604
cno:NT01CX_1861	ncbi-geneid:4541081	3.5.1.44	64438
cno:NT01CX_1862	ncbi-geneid:4540055	3.1.1.61	52738|52172
cno:NT01CX_1863	ncbi-geneid:4540400	2.1.1.80	53335|47757
cno:NT01CX_1864	ncbi-geneid:4541232	2.7.13.3
cno:NT01CX_1891	ncbi-geneid:4540190	4.1.3.-|2.5.1.56	51569|51269
cno:NT01CX_1905	ncbi-geneid:4540918	3.6.3.14	52540
cno:NT01CX_1928	ncbi-geneid:4541246	3.6.1.1	64182|75138|54631
cno:NT01CX_1929	ncbi-geneid:4541974	3.6.3.8	81665|56784|81660|81653
cno:NT01CX_1934	ncbi-geneid:4541515	2.1.1.-	53335|81799
cno:NT01CX_1937	ncbi-geneid:4539847	6.3.2.13	53623|53244|63418
cno:NT01CX_1938	ncbi-geneid:4541782	6.3.2.10	53623|53244|63418
cno:NT01CX_1949	ncbi-geneid:4541327	3.2.2.9	53167
cno:NT01CX_1952	ncbi-geneid:4541734	5.4.99.12	55120|55174
cno:NT01CX_1953	ncbi-geneid:4541935	2.4.2.9	53271
cno:NT01CX_1955	ncbi-geneid:4541243	5.1.1.7	54506|54506
cno:NT01CX_1979	ncbi-geneid:4539915	1.5.1.5|3.5.4.9	51735|53223
cno:NT01CX_1981	ncbi-geneid:4539768	3.1.11.6	116842
cno:NT01CX_1982	ncbi-geneid:4540201	2.5.1.1|2.5.1.10|2.5.1.29	48576
cno:NT01CX_1983	ncbi-geneid:4540153	2.2.1.7	52518|52922
cno:NT01CX_1985	ncbi-geneid:4539732	2.7.1.23	111331
cno:NT01CX_1988	ncbi-geneid:4541760	3.4.21.116	50156
cno:NT01CX_1993	ncbi-geneid:4540327	1.15.1.1	54719|46609
cno:NT01CX_2016	ncbi-geneid:4541709	3.6.1.-	55811
cno:NT01CX_2023	ncbi-geneid:4541805	3.6.1.13	55811
cno:NT01CX_2026	ncbi-geneid:4541287	3.4.16.4	56601|69189
cno:NT01CX_2027	ncbi-geneid:4541966	4.2.1.9	143975|52016
cno:NT01CX_2028	ncbi-geneid:4540058	1.1.1.86	51735|48179
cno:NT01CX_2029	ncbi-geneid:4540282	2.2.1.6	52518|52518|52467
cno:NT01CX_2030	ncbi-geneid:4539595	2.6.1.42	56752
cno:NT01CX_2036	ncbi-geneid:4541702	3.4.16.4	56601|69189
cno:NT01CX_2039	ncbi-geneid:4539888	2.7.1.2	53067
cno:NT01CX_2047	ncbi-geneid:4539629	3.1.1.3	53474
cno:NT01CX_2051	ncbi-geneid:4541965	1.1.1.38	51735|53223
cno:NT01CX_2053	ncbi-geneid:4540664	4.2.1.2	117457
cno:NT01CX_2071	ncbi-geneid:4541080	4.1.99.1	53383
cno:NT01CX_2074	ncbi-geneid:4541134	4.3.1.19	53686
cno:NT01CX_2076	ncbi-geneid:4540109	5.4.2.1
cno:NT01CX_2077	ncbi-geneid:4540047	2.4.2.21	52733
cno:NT01CX_2078	ncbi-geneid:4541048	2.7.1.156|2.7.7.62	52540
cno:NT01CX_2080	ncbi-geneid:4540151	3.1.3.73
cno:NT01CX_2081	ncbi-geneid:4540060	6.3.5.10	52540|52317
cno:NT01CX_2083	ncbi-geneid:4540836	4.1.1.81	53383
cno:NT01CX_2086	ncbi-geneid:4541813	3.6.3.34	52540
cno:NT01CX_2091	ncbi-geneid:4541724	2.1.1.-	53335
cno:NT01CX_2092	ncbi-geneid:4540831	5.4.99.12	55120|55174
cno:NT01CX_2095	ncbi-geneid:4541859	2.7.4.14	52540
cno:NT01CX_2096	ncbi-geneid:4541946	1.17.1.2	50249|50249|50249
cno:NT01CX_2099	ncbi-geneid:4541915	3.2.1.17	51445|47090
cno:NT01CX_2107	ncbi-geneid:4539705	2.5.1.75	52540|52540
cno:NT01CX_2109	ncbi-geneid:4540841	2.1.1.13	82282|51717|52242|47644
cno:NT01CX_2111	ncbi-geneid:4540230	3.4.21.88	51306|46785
cno:NT01CX_2116	ncbi-geneid:4541085	4.1.1.20	51419|50621
cno:NT01CX_2118	ncbi-geneid:4540811	4.3.2.2	48557
cno:NT01CX_2120	ncbi-geneid:4541860	2.6.1.1	53383
cno:NT01CX_2125	ncbi-geneid:4540749	2.-.-.-	102114
cno:NT01CX_2128	ncbi-geneid:4539633	2.7.2.4	53633|55021|55021
cno:NT01CX_2130	ncbi-geneid:4540191	2.7.7.8	54211|54211|46915|55666|55666|54791|50249
cno:NT01CX_2132	ncbi-geneid:4540805	2.7.1.26|2.7.7.2	82114|52374
cno:NT01CX_2133	ncbi-geneid:4541923	4.2.1.70|5.4.99.12	55120
cno:NT01CX_2140	ncbi-geneid:4540829	2.7.7.7	53098|50249
cno:NT01CX_2141	ncbi-geneid:4541204	1.17.7.1	51717|56014
cno:NT01CX_2143	ncbi-geneid:4541878	1.1.1.267	55347|51735|69055
cno:NT01CX_2145	ncbi-geneid:4541879	2.5.1.31	64005
cno:NT01CX_2147	ncbi-geneid:4539589	2.7.4.22	53633
cno:NT01CX_2151	ncbi-geneid:4540510	5.99.1.2	56712|57783|57783
cno:NT01CX_2157	ncbi-geneid:4541827	3.5.1.28	55846|47090
cno:NT01CX_2206	ncbi-geneid:4541251	3.1.26.4	53098
cno:NT01CX_2209	ncbi-geneid:4541727	2.1.1.31	75217
cno:NT01CX_2219	ncbi-geneid:4541237	3.1.26.3	69065|54768
cno:NT01CX_2221	ncbi-geneid:4541653	2.3.1.15	53659
cno:NT01CX_2224	ncbi-geneid:4541780	2.7.2.1	53067|53067
cno:NT01CX_2225	ncbi-geneid:4540118	2.3.1.8	53659
cno:NT01CX_2230	ncbi-geneid:4540922	2.7.7.3	52374
cno:NT01CX_2232	ncbi-geneid:4541330	3.6.1.-|3.6.4.12	52540|52540|50249
cno:NT01CX_2236	ncbi-geneid:4540337	2.7.6.2	63999|63862
cno:NT01CX_2237	ncbi-geneid:4541991	5.1.3.1	51366
cno:NT01CX_2238	ncbi-geneid:4540557	3.6.1.-	52540|50249
cno:NT01CX_2239	ncbi-geneid:4540974	2.7.11.1	56112|54184|54184
cno:NT01CX_2240	ncbi-geneid:4541949	3.1.3.16	81606
cno:NT01CX_2241	ncbi-geneid:4539694	2.1.1.-	102114
cno:NT01CX_2242	ncbi-geneid:4539787	2.1.1.-	53335|48013
cno:NT01CX_2244	ncbi-geneid:4541856	2.1.2.9	53328|50486
cno:NT01CX_2245	ncbi-geneid:4540324	3.5.1.88	56420
cno:NT01CX_2246	ncbi-geneid:4539664	3.6.4.-	52540
cno:NT01CX_2247	ncbi-geneid:4541914	4.1.1.36|6.3.2.5	102645|52507
cno:NT01CX_2248	ncbi-geneid:4541840	2.7.7.6	63562
cno:NT01CX_2249	ncbi-geneid:4540439	2.7.4.8	52540
cno:NT01CX_2259	ncbi-geneid:4539957	1.12.7.2	53920|54292|54862
cno:NT01CX_2269	ncbi-geneid:4541853	2.7.1.48	52540
cno:NT01CX_2270	ncbi-geneid:4540119	3.4.-.-	51395
cno:NT01CX_2275	ncbi-geneid:4539856	3.1.-.-	56281
cno:NT01CX_2278	ncbi-geneid:4539725	3.1.-.-	53098
cno:NT01CX_2280	ncbi-geneid:4539587	6.1.1.7	55681|101353|55186|50447
cno:NT01CX_2281	ncbi-geneid:4539781	2.1.1.61|2.8.1.-	52402
cno:NT01CX_2283	ncbi-geneid:4541776	2.8.1.7	53383
cno:NT01CX_2290	ncbi-geneid:4540747	5.4.99.12	55120
cno:NT01CX_2292	ncbi-geneid:4541035	2.3.1.180	53901
cno:NT01CX_2302	ncbi-geneid:4540799	3.6.4.12	52540|46785|47819|47819
cno:NT01CX_2311	ncbi-geneid:4539588	2.4.1.227	53756
cno:NT01CX_2316	ncbi-geneid:4540564	3.1.-.-	64182
cno:NT01CX_2317	ncbi-geneid:4540857	3.1.21.2	51658
cno:NT01CX_2320	ncbi-geneid:4541217	3.6.3.4	56784|81653|55008|55008|81665
cno:NT01CX_2325	ncbi-geneid:4539616	5.99.1.-	56719|101904|101904
cno:NT01CX_2326	ncbi-geneid:4539669	5.99.1.-	56719|55874|54211
cno:NT01CX_2329	ncbi-geneid:4541807	2.4.2.1	53167
cno:NT01CX_2333	ncbi-geneid:4542005	2.1.1.79	53335
cno:NT01CX_2343	ncbi-geneid:4540446	3.6.3.-	81665|56784|81653|81660
cno:NT01CX_2360	ncbi-geneid:4540224	3.1.26.11	56281
cno:NT01CX_2365	ncbi-geneid:4540285	1.17.4.1	47240
cno:NT01CX_2366	ncbi-geneid:4541984	1.17.4.1	51998|48168
cno:NT01CX_2371	ncbi-geneid:4540823	4.4.1.5	54593
cno:NT01CX_2374	ncbi-geneid:4541000	1.8.1.9	51905
cno:NT01CX_2376	ncbi-geneid:4541506	1.11.1.9	52833
cno:NT01CX_2378	ncbi-geneid:4540919	2.3.1.35|2.3.1.1	56266
cno:NT01CX_2379	ncbi-geneid:4540066	1.2.1	55347|51735
cno:NT01CX_2380	ncbi-geneid:4539929	2.7.2	53633
cno:NT01CX_2381	ncbi-geneid:4539684	2.6.1.11|2.6.1.17	53383
cno:NT01CX_2384	ncbi-geneid:4540575	4.2.3.12	55620
cno:NT01CX_2398	ncbi-geneid:4540839	5.4.2.1	53649
cno:NT01CX_2406	ncbi-geneid:4540513	3.1.21.3	52540
cno:NT01CX_2407	ncbi-geneid:4540819	3.1.21.3	116734|116734
cno:NT01CX_2408	ncbi-geneid:4540454	2.1.1.72	53335|53335
cno:NT01CX_2412	ncbi-geneid:4539719	2.1.1.-	53335|50249
cno:NT01CX_2416	ncbi-geneid:4539857	3.1.-.-	56300
cno:NT01CX_2418	ncbi-geneid:4540052	6.3.5.3	52317|56059|55326|56042|52440|55326|51246|56042
cno:NT01CX_2419	ncbi-geneid:4540229	3.5.4.10|2.1.2.3	53927|52335
cno:NT01CX_2420	ncbi-geneid:4539757	2.1.2.2	53328
cno:NT01CX_2421	ncbi-geneid:4540669	6.3.3.1	56042|55326
cno:NT01CX_2422	ncbi-geneid:4539783	2.4.2.14	56235|53271
cno:NT01CX_2423	ncbi-geneid:4541646	6.3.2.6	56104
cno:NT01CX_2424	ncbi-geneid:4539592	4.1.1.21|5.4.99.18	52255
cno:NT01CX_0001	ncbi-geneid:4541604	3.1.3.15	89550
cno:NT01CX_0014	ncbi-geneid:4541617	2.7.7.7	56672
cno:NT01CX_0015	ncbi-geneid:4541618	2.3.1.54	51998
cno:NT01CX_0016	ncbi-geneid:4541619	1.97.1.4	102114
cno:NT01CX_0026	ncbi-geneid:4540019	1.3.1.31	51395|51905
cno:NT01CX_0028	ncbi-geneid:4540021	3.6.1.23	51283
cno:NT01CX_0038	ncbi-geneid:4540345	2.7.7.-	56731|57783|48024
cno:NT01CX_0044	ncbi-geneid:4540351	3.5.4.5	53927
cno:NT01CX_0045	ncbi-geneid:4540352	2.7.1.107	48317
cno:NT01CX_0054	ncbi-geneid:4540361	2.1.1.-	75217|88697
cno:NT01CX_0055	ncbi-geneid:4540362	2.1.1.-	53335
cno:NT01CX_0060	ncbi-geneid:4541657	1.3.99.22	102114
cno:NT01CX_0064	ncbi-geneid:4541661	3.4.24.78	53163
cno:NT01CX_0066	ncbi-geneid:4541663	2.7.7.7	52540|48019
cno:NT01CX_0071	ncbi-geneid:4541668	3.4.16.4	56601
cno:NT01CX_0072	ncbi-geneid:4541669	4.2.1.70|5.4.99.12	55120|55174
cno:NT01CX_0075	ncbi-geneid:4541672	2.7.7.18	52374
cno:NT01CX_0082	ncbi-geneid:4541569	3.1.26.-	50249
cno:NT01CX_0086	ncbi-geneid:4541573	3.4.24.-	54631
cno:NT01CX_0088	ncbi-geneid:4541575	2.4.2.19	51690|54675
cno:NT01CX_0089	ncbi-geneid:4541576	1.4.3.16	51905|56425
cno:NT01CX_0090	ncbi-geneid:4541577	2.5.1.72	142754
cno:NT01CX_0097	ncbi-geneid:4540691	1.4.1.4	51735|53223
cno:NT01CX_0098	ncbi-geneid:4540692	2.3.1.180	53901
cno:NT01CX_0099	ncbi-geneid:4540693	2.7.7.13|5.4.2.8	53448|51161|53738|55957
cno:NT01CX_0100	ncbi-geneid:4540694	2.4.1.-	53756
cno:NT01CX_0103	ncbi-geneid:4540697	6.3.1.5|6.3.5.1	52402|56317
cno:NT01CX_0105	ncbi-geneid:4540699	3.6.3.8	81665|56784|81660|81653
cno:NT01CX_0128	ncbi-geneid:4540004	3.1.3.15	89550
cno:NT01CX_0134	ncbi-geneid:4540010	4.3.2.1	48557
cno:NT01CX_0135	ncbi-geneid:4540890	6.3.4.5	69864|52402
cno:NT01CX_0136	ncbi-geneid:4540891	3.6.3.21	52540
cno:NT01CX_0139	ncbi-geneid:4540894	1.1.1.41	53659
cno:NT01CX_0140	ncbi-geneid:4540895	4.2.1.3	53732|52016
cno:NT01CX_0141	ncbi-geneid:4540896	2.3.1.51	69593
cno:NT01CX_0144	ncbi-geneid:4540899	1.2.7.1	52518
cno:NT01CX_0145	ncbi-geneid:4540900	1.2.7.1	52518|52922
cno:NT01CX_0146	ncbi-geneid:4540901	1.2.7.1	54862
cno:NT01CX_0147	ncbi-geneid:4540902	1.2.7.1	53323
cno:NT01CX_0149	ncbi-geneid:4540904	4.4.1.11	53383
cno:NT01CX_0164	ncbi-geneid:4540720	3.6.3.17	52540|52540
cno:NT01CX_0165	ncbi-geneid:4540721	5.-.-.-	102546
cno:NT01CX_0166	ncbi-geneid:4540722	2.7.1.15	53613
cno:NT01CX_0181	ncbi-geneid:4541435	3.1.3.3	56784
cno:NT01CX_0183	ncbi-geneid:4541437	2.6.1.42	56752
cno:NT01CX_0187	ncbi-geneid:4541441	2.7.2.4	53633|55021|55021
cno:NT01CX_0188	ncbi-geneid:4541014	3.4.11.18	55920|103642
cno:NT01CX_0194	ncbi-geneid:4541020	1.15.1.1	54719|46609
cno:NT01CX_0196	ncbi-geneid:4541022	3.1.4.46	51695
cno:NT01CX_0213	ncbi-geneid:4541169	3.1.4.16	56300|55816|54106|54106
cno:NT01CX_0230	ncbi-geneid:4540540	4.1.2.17	53639
cno:NT01CX_0232	ncbi-geneid:4540542	3.-.-.-	51658
cno:NT01CX_0234	ncbi-geneid:4540544	2.3.3.5|2.3.3.1	48256
cno:NT01CX_0236	ncbi-geneid:4540546	1.1.1.27	51735|56327
cno:NT01CX_0238	ncbi-geneid:4540548	2.7.4.6	54919
cno:NT01CX_0246	ncbi-geneid:4540556	2.7.4.7|2.7.1.49	53613
cno:NT01CX_0247	ncbi-geneid:4539739	2.7.1.50	53613
cno:NT01CX_0248	ncbi-geneid:4539740	2.5.1.3	51391
cno:NT01CX_0255	ncbi-geneid:4539747	1.8.1.-	56014|54862|55124
cno:NT01CX_0256	ncbi-geneid:4539748	1.8.2.-	52343|63380
cno:NT01CX_0257	ncbi-geneid:4539749	1.12.2.1	46548
cno:NT01CX_0259	ncbi-geneid:4539751	5.4.3.8	53383
cno:NT01CX_0260	ncbi-geneid:4539752	4.2.1.24	51569
cno:NT01CX_0261	ncbi-geneid:4539753	2.1.1.107|4.2.1.75	53790|69618
cno:NT01CX_0262	ncbi-geneid:4539754	2.5.1.61	53850|54782
cno:NT01CX_0263	ncbi-geneid:4539755	1.3.1.76|4.99.1.4	51735|75615
cno:NT01CX_0264	ncbi-geneid:4541260	1.2.1.70	69742|51735|69075
cno:NT01CX_0275	ncbi-geneid:4541271	6.1.1.18	52374|50715
cno:NT01CX_0278	ncbi-geneid:4541274	2.8.3.8	100950
cno:NT01CX_0280	ncbi-geneid:4539816	3.1.4.1	53649
cno:NT01CX_0284	ncbi-geneid:4539820	2.6.1.1	53383
cno:NT01CX_0287	ncbi-geneid:4539823	1.1.1.6	56796
cno:NT01CX_0289	ncbi-geneid:4539825	2.7.1.144	53613
cno:NT01CX_0290	ncbi-geneid:4539826	4.1.2.40	51569
cno:NT01CX_0291	ncbi-geneid:4539827	3.5.1.25	51556|51338
cno:NT01CX_0292	ncbi-geneid:4539828	5.-.-.-	53697
cno:NT01CX_0300	ncbi-geneid:4540947	3.1.6.-	53649
cno:NT01CX_0332	ncbi-geneid:4539809	2.7.1.69	51261|55604
cno:NT01CX_0334	ncbi-geneid:4539811	2.7.3.9	51621|52009|47831
cno:NT01CX_0335	ncbi-geneid:4539812	5.99.1.2	56712
cno:NT01CX_0336	ncbi-geneid:4539813	3.1.5.1	109604
cno:NT01CX_0337	ncbi-geneid:4539814	6.1.1.15	55681|52954|64586
cno:NT01CX_0344	ncbi-geneid:4539575	1.1.1.4|1.1.1.303	50129|51735
cno:NT01CX_0355	ncbi-geneid:4541347	1.1.1.100	51735
cno:NT01CX_0356	ncbi-geneid:4541348	2.5.1.17	52540
cno:NT01CX_0357	ncbi-geneid:4541349	2.1.1.33	53335
cno:NT01CX_0368	ncbi-geneid:4541360	3.4.21.53	54211|52540|88697
cno:NT01CX_0369	ncbi-geneid:4541361	3.4.21.-	52540|54211
cno:NT01CX_0371	ncbi-geneid:4541363	3.4.21.92	52096
cno:NT01CX_0372	ncbi-geneid:4540725	5.2.1.8	109998|102735|54534
cno:NT01CX_0374	ncbi-geneid:4540727	4.1.2.25|2.7.6.3	55083|55620
cno:NT01CX_0375	ncbi-geneid:4540728	2.5.1.15	51717
cno:NT01CX_0377	ncbi-geneid:4540730	3.5.4.16	55620
cno:NT01CX_0378	ncbi-geneid:4540731	4.1.3.38	56752
cno:NT01CX_0379	ncbi-geneid:4540732	4.1.3.27|2.6.1.85	56322
cno:NT01CX_0380	ncbi-geneid:4540733	4.1.3.27|2.6.1.85	52317
cno:NT01CX_0382	ncbi-geneid:4540735	6.3.5.5	56059|56059|52440|52440|48108|52335
cno:NT01CX_0383	ncbi-geneid:4540736	6.3.5.5	52317|52021
cno:NT01CX_0384	ncbi-geneid:4540737	1.97.1.4	54862|102114
cno:NT01CX_0385	ncbi-geneid:4540738	2.3.1.54	51998
cno:NT01CX_0388	ncbi-geneid:4540741	3.4.21.89	51306
cno:NT01CX_0390	ncbi-geneid:4540743	2.4.2.10	53271
cno:NT01CX_0391	ncbi-geneid:4540595	1.3.3.1	51395
cno:NT01CX_0392	ncbi-geneid:4540596	1.3.5.2	52343|63380
cno:NT01CX_0393	ncbi-geneid:4540597	4.1.1.23	51366
cno:NT01CX_0394	ncbi-geneid:4540598	3.5.2.3	51556|51338
cno:NT01CX_0395	ncbi-geneid:4540599	2.1.3.2	53671
cno:NT01CX_0402	ncbi-geneid:4540606	2.4.2.22	53271
cno:NT01CX_0425	ncbi-geneid:4539872	3.6.1.15	52972
cno:NT01CX_0430	ncbi-geneid:4541587	6.3.5.6|6.3.5.7	55931|89095
cno:NT01CX_0431	ncbi-geneid:4541588	6.3.5.6|6.3.5.7	75304
cno:NT01CX_0432	ncbi-geneid:4541589	6.3.5.6|6.3.5.7	141000
cno:NT01CX_0433	ncbi-geneid:4541590	1.4.1.16	55347|51735
cno:NT01CX_0434	ncbi-geneid:4541591	6.5.1.2
cno:NT01CX_0435	ncbi-geneid:4541592	3.6.4.12	52540
cno:NT01CX_0437	ncbi-geneid:4541594	5.4.99.12	55120|55174
cno:NT01CX_0439	ncbi-geneid:4541596	3.2.1.41	51445|81296
cno:NT01CX_0441	ncbi-geneid:4541598	5.3.1.9	53697
cno:NT01CX_0446	ncbi-geneid:4539893	1.14.99.3	48613
cno:NT01CX_0457	ncbi-geneid:4539904	3.4.-.-	52540
cno:NT01CX_0459	ncbi-geneid:4539906	6.3.5.2	52402|52317|54810
cno:NT01CX_0460	ncbi-geneid:4539907	1.1.1.205	51412|54631
cno:NT01CX_0464	ncbi-geneid:4539911	1.12.7.2	53920|54862
cno:NT01CX_0465	ncbi-geneid:4541403	3.2.2.-|4.2.99.18	48150|55945
cno:NT01CX_0466	ncbi-geneid:4541404	1.4.1.13|1.4.1.14	51971|46548|51971
cno:NT01CX_0467	ncbi-geneid:4541405	1.18.1.2	52343|63380
cno:NT01CX_0468	ncbi-geneid:4541406	1.1.1.-	56796
cno:NT01CX_0470	ncbi-geneid:4541408	1.1.1.157	51735|48179
cno:NT01CX_0473	ncbi-geneid:4541411	1.3.99.2	56645|47203
cno:NT01CX_0474	ncbi-geneid:4541412	4.2.1.55	52096
cno:NT01CX_0478	ncbi-geneid:4541416	3.4.24.57	53067|53067
cno:NT01CX_0497	ncbi-geneid:4541557	1.97.1.4	54862|102114
cno:NT01CX_0498	ncbi-geneid:4541558	2.3.1.54	51998
cno:NT01CX_0504	ncbi-geneid:4541148	2.3.1.128	55729
cno:NT01CX_0515	ncbi-geneid:4541159	3.1.11.5	52540|47781
cno:NT01CX_0516	ncbi-geneid:4541160	2.5.1.6	55973|55973|55973
cno:NT01CX_0527	ncbi-geneid:4540526	2.5.1.7	55205
cno:NT01CX_0529	ncbi-geneid:4540528	3.6.3.14	51344|46604
cno:NT01CX_0530	ncbi-geneid:4540529	3.6.3.14	52540|47917|50615
cno:NT01CX_0531	ncbi-geneid:4540530	3.6.3.14	52943
cno:NT01CX_0532	ncbi-geneid:4540531	3.6.3.14	52540|47917|50615
cno:NT01CX_0533	ncbi-geneid:4540532	3.6.3.14	47928
cno:NT01CX_0535	ncbi-geneid:4540534	3.6.3.14	81333
cno:NT01CX_0536	ncbi-geneid:4540535	3.6.3.14	81336
cno:NT01CX_0538	ncbi-geneid:4540168	2.3.1.9	53901|53901
cno:NT01CX_0539	ncbi-geneid:4540169	5.1.3.14	53756
cno:NT01CX_0541	ncbi-geneid:4540171	3.5.4.12	53927
cno:NT01CX_0542	ncbi-geneid:4540172	2.4.2.9	53271
cno:NT01CX_0543	ncbi-geneid:4540173	5.3.1.6	89623
cno:NT01CX_0544	ncbi-geneid:4540174	3.1.3.48	52788
cno:NT01CX_0549	ncbi-geneid:4540179	2.1.1.-	53335
cno:NT01CX_0551	ncbi-geneid:4540181	2.7.1.21	52540|57716
cno:NT01CX_0555	ncbi-geneid:4540185	6.3.4.2	52540|52317
cno:NT01CX_0559	ncbi-geneid:4541385	6.3.2.4	56059|52440
cno:NT01CX_0566	ncbi-geneid:4541392	2.7.1.148	54211|55060
cno:NT01CX_0572	ncbi-geneid:4541398	2.5.1.47	53686
cno:NT01CX_0573	ncbi-geneid:4541399	4.99.1.3	53800
cno:NT01CX_0575	ncbi-geneid:4541401	2.1.1.131	53790
cno:NT01CX_0577	ncbi-geneid:4541295	2.1.1.133	53790
cno:NT01CX_0578	ncbi-geneid:4541296	2.1.1.130|2.1.1.151	53790
cno:NT01CX_0579	ncbi-geneid:4541297	2.1.1.-|1.-.-.-	53335
cno:NT01CX_0580	ncbi-geneid:4541298	2.1.1.132	53790
cno:NT01CX_0582	ncbi-geneid:4541300	5.4.1.2	63965
cno:NT01CX_0583	ncbi-geneid:4541301	6.3.5.9|6.3.1	52540|52317
cno:NT01CX_0591	ncbi-geneid:4541309	1.7.-.-	56821
cno:NT01CX_0593	ncbi-geneid:4541311	3.6.3.8	81665|56784|81660|81653
cno:NT01CX_0603	ncbi-geneid:4540469	2.3.1.9	53901|53901
cno:NT01CX_0604	ncbi-geneid:4540470	1.1.1.157	51735|48179
cno:NT01CX_0605	ncbi-geneid:4540471	2.7.1.30	53067|53067
cno:NT01CX_0608	ncbi-geneid:4540474	2.7.1.30	53067|53067
cno:NT01CX_0612	ncbi-geneid:4540478	1.1.5.3	51905|54373
cno:NT01CX_0615	ncbi-geneid:4540481	3.4.11.9	55920|53092
cno:NT01CX_0616	ncbi-geneid:4540670	3.1.3.71	142823
cno:NT01CX_0620	ncbi-geneid:4540674	2.7.1.71	52540
cno:NT01CX_0621	ncbi-geneid:4540675	1.1.1.25	51735|53223
cno:NT01CX_0622	ncbi-geneid:4540676	5.4.99.5	48600
cno:NT01CX_0623	ncbi-geneid:4540677	4.2.3.5	103263
cno:NT01CX_0624	ncbi-geneid:4540678	2.5.1.19	55205
cno:NT01CX_0625	ncbi-geneid:4540679	4.2.3.4	56796
cno:NT01CX_0626	ncbi-geneid:4540680	1.3.1.12	51735|48179
cno:NT01CX_0627	ncbi-geneid:4540681	2.5.1.54	51569
cno:NT01CX_0630	ncbi-geneid:4540684	3.1.1.3	53474
cno:NT01CX_0635	ncbi-geneid:4540689	1.1.1.262	53659
cno:NT01CX_0646	ncbi-geneid:4540257	6.1.1.5	52374|47323|50677|47323
cno:NT01CX_0649	ncbi-geneid:4540260	3.5.1.28	53187|53187
cno:NT01CX_0653	ncbi-geneid:4540264	5.2.1.8	50891
cno:NT01CX_0654	ncbi-geneid:4540265	5.1.1.3	53681|53681
cno:NT01CX_0655	ncbi-geneid:4540927	6.3.1.2	55931
cno:NT01CX_0659	ncbi-geneid:4540931	6.4.1.1	51569|56059|89000|52440|51246|51230
cno:NT01CX_0660	ncbi-geneid:4540932	3.4.13.3	53187
cno:NT01CX_0669	ncbi-geneid:4540941	1.2.99.2	56821
cno:NT01CX_0683	ncbi-geneid:4541450	2.1.1.182	53335
cno:NT01CX_0684	ncbi-geneid:4541451	3.1.26.8	110455
cno:NT01CX_0686	ncbi-geneid:4541453	3.1.21.-	51556
cno:NT01CX_0688	ncbi-geneid:4541455	2.7.1.-	101473
cno:NT01CX_0689	ncbi-geneid:4541456	2.7.1.-	82549
cno:NT01CX_0690	ncbi-geneid:4541457	2.1.1.-	53335|88697
cno:NT01CX_0697	ncbi-geneid:4541110	6.1.1.10	52374|47323|50249
cno:NT01CX_0702	ncbi-geneid:4541115	2.7.7.7	52141
cno:NT01CX_0707	ncbi-geneid:4541120	2.7.1.39	54211|55060
cno:NT01CX_0712	ncbi-geneid:4541125	2.5.1.9|2.5.1.78	52121
cno:NT01CX_0713	ncbi-geneid:4541126	3.5.4.25|4.1.99.12	55821|142695
cno:NT01CX_0714	ncbi-geneid:4540286	2.5.1.9	63380|63380
cno:NT01CX_0715	ncbi-geneid:4540287	3.5.4.26|1.1.1.193	53597|53927
cno:NT01CX_0717	ncbi-geneid:4540289	3.4.11.4	53187|55031
cno:NT01CX_0723	ncbi-geneid:4540295	2.7.7.27	53448|51161
cno:NT01CX_0724	ncbi-geneid:4540296	2.7.7.27	53448|51161
cno:NT01CX_0728	ncbi-geneid:4540300	1.1.1.95	51735|52283|143548|55021
cno:NT01CX_0736	ncbi-geneid:4540873	4.6.1.12	69765
cno:NT01CX_0745	ncbi-geneid:4540882	2.1.3.3	53671
cno:NT01CX_0748	ncbi-geneid:4540885	2.2.1.2	51569
cno:NT01CX_0749	ncbi-geneid:4540886	2.7.7.19	81891|81301
cno:NT01CX_0757	ncbi-geneid:4540408	3.6.3.4	55008
cno:NT01CX_0759	ncbi-geneid:4540410	2.7.7.7	52540|48019
cno:NT01CX_0761	ncbi-geneid:4540412	2.7.4.9	52540
cno:NT01CX_0768	ncbi-geneid:4540419	3.4.17.13	52317|141986
cno:NT01CX_0771	ncbi-geneid:4540422	3.5.1.-	52467
cno:NT01CX_0777	ncbi-geneid:4540784	5.2.1.8	54534|109998
cno:NT01CX_0790	ncbi-geneid:4540769	2.7.7.7	52141
cno:NT01CX_0791	ncbi-geneid:4540770	3.2.1.4	53187|101821
cno:NT01CX_0793	ncbi-geneid:4540772	3.2.1.4	53187|101821
cno:NT01CX_0794	ncbi-geneid:4540773	3.2.1.4	53187|101821
cno:NT01CX_0795	ncbi-geneid:4540774	3.5.1.28	53187
cno:NT01CX_0802	ncbi-geneid:4541095	2.3.1.128	55729
cno:NT01CX_0807	ncbi-geneid:4541100	3.6.1.22	55811
cno:NT01CX_0825	ncbi-geneid:4540090	2.7.7.7	52540|48019
cno:NT01CX_0833	ncbi-geneid:4540489	3.1.4.46	51695
cno:NT01CX_0848	ncbi-geneid:4541625	6.1.1.11	55681|46589
cno:NT01CX_0861	ncbi-geneid:4541465	5.99.1.3	56719|101904
cno:NT01CX_0862	ncbi-geneid:4541466	5.99.1.3	56719|55874|54211
cno:NT01CX_0866	ncbi-geneid:4541470	2.7.7.7	55979|55979|55979
