# Supplementary material for: Tracing the Repertoire of Promiscuous Enzymes along the Metabolic Pathways in Archaeal Organisms
Source: Life (Basel). 2017 Jul 13;7(3):30. doi: 10.3390/life7030030 (PMC5617955; doi:10.3390/life7030030)
Supplement: Supplementary file 1 [file life-07-00030-s001.zip › Table_S2/coc.txt]

KEGGID	NCBIGI	ECs	SFamilyID
coc:Coch_0003	ncbi-geneid:8366402	3.4.21.102	52096|50156
coc:Coch_0007	ncbi-geneid:8366407	2.7.6.5	109604|81301|81271|55021
coc:Coch_0008	ncbi-geneid:8366408	2.7.7.7
coc:Coch_0015	ncbi-geneid:8366415	1.1.1.37|1.1.1.205	51412|54631
coc:Coch_0016	ncbi-geneid:8366416	3.2.1.18	50939
coc:Coch_0017	ncbi-geneid:8366417	3.11.1.2	82057
coc:Coch_0020	ncbi-geneid:8366420	2.7.11.1	52540|52540
coc:Coch_0024	ncbi-geneid:8366424	2.3.1.61	52777|51230|47005
coc:Coch_0027	ncbi-geneid:8366427	2.7.7.38	53448
coc:Coch_0029	ncbi-geneid:8366429	6.4.1.2|6.3.4.14	56059|52440|51246
coc:Coch_0031	ncbi-geneid:8366431	2.3.1.41|2.3.1.180	53901
coc:Coch_0034	ncbi-geneid:8366435	5.1.1.1	51419|50621
coc:Coch_0035	ncbi-geneid:8366436	4.2.1.17	52096
coc:Coch_0036	ncbi-geneid:8366438	1.6.5.-	63380|52343|54292
coc:Coch_0055	ncbi-geneid:8366457	3.5.4.16	55620
coc:Coch_0056	ncbi-geneid:8366458	3.4.21.53	54211|52540|88697
coc:Coch_0060	ncbi-geneid:8366462	6.2.1.5	52210|51735
coc:Coch_0061	ncbi-geneid:8366463	2.3.1.61|2.3.1.12	52777|51230|51230|47005
coc:Coch_0062	ncbi-geneid:8366464	1.2.4.1	52518
coc:Coch_0063	ncbi-geneid:8366465	3.2.1.52	51445|55545
coc:Coch_0065	ncbi-geneid:8366467	2.1.1.63	46767|53155
coc:Coch_0067	ncbi-geneid:8366469	4.2.1.10	52304
coc:Coch_0076	ncbi-geneid:8366478	2.7.7.7	53098|82771
coc:Coch_0078	ncbi-geneid:8366480	1.3.99.22	102114
coc:Coch_0079	ncbi-geneid:8366481	3.1.22.4	53098
coc:Coch_0081	ncbi-geneid:8366483	3.4.13.21	52317
coc:Coch_0086	ncbi-geneid:8366488	2.5.1.7	55205
coc:Coch_0087	ncbi-geneid:8366489	4.4.1.8	53383
coc:Coch_0090	ncbi-geneid:8366492	2.5.1.75	52540
coc:Coch_0093	ncbi-geneid:8366495	3.5.2.3	51556|51338
coc:Coch_0098	ncbi-geneid:8366500	1.3.1.-
coc:Coch_0100	ncbi-geneid:8366502	5.3.1.1	51351
coc:Coch_0101	ncbi-geneid:8366503	4.1.1.37	51726
coc:Coch_0102	ncbi-geneid:8366504	4.1.2.5	53383
coc:Coch_0106	ncbi-geneid:8366508	4.1.1.11	50692
coc:Coch_0110	ncbi-geneid:8366512	4.1.2.13	51569
coc:Coch_0127	ncbi-geneid:8366529	6.1.1.7	55681|101353|55186|50447
coc:Coch_0132	ncbi-geneid:8366534	3.1.2.-	54637
coc:Coch_0133	ncbi-geneid:8366535	6.2.1.30	56801
coc:Coch_0144	ncbi-geneid:8366546	1.8.1.9	51905
coc:Coch_0157	ncbi-geneid:8366559	6.3.4.2	52540|52317
coc:Coch_0169	ncbi-geneid:8366571	2.4.2.9	53271
coc:Coch_0172	ncbi-geneid:8366574	2.8.1.7	53383
coc:Coch_0174	ncbi-geneid:8366576	3.6.1.15	52972
coc:Coch_0181	ncbi-geneid:8366583	2.7.1.130	52540
coc:Coch_0184	ncbi-geneid:8366586	5.-.-.-	111337
coc:Coch_0186	ncbi-geneid:8366591	6.1.1.19	52374|47323|55190
coc:Coch_0191	ncbi-geneid:8366596	3.6.4.12	52540|48024
coc:Coch_0192	ncbi-geneid:8366597	6.4.1.2	52096
coc:Coch_0193	ncbi-geneid:8366598	4.3.1.1	48557
coc:Coch_0195	ncbi-geneid:8366600	3.2.1.23	51445|74650|49785|49785|49303|49303
coc:Coch_0201	ncbi-geneid:8366606	3.2.1.52	51445|55545
coc:Coch_0204	ncbi-geneid:8366609	3.5.1.88	56420
coc:Coch_0208	ncbi-geneid:8366613	2.7.13.3	55874|47384
coc:Coch_0216	ncbi-geneid:8366621	4.2.1.46	51735
coc:Coch_0221	ncbi-geneid:8366626	2.7.1.4	53613
coc:Coch_0223	ncbi-geneid:8366628	3.2.1.65	75005|49899
coc:Coch_0228	ncbi-geneid:8366633	5.4.99.5	51569|48600
coc:Coch_0235	ncbi-geneid:8366640	3.5.2.17	49472
coc:Coch_0236	ncbi-geneid:8366641	2.4.1.83	53448
coc:Coch_0238	ncbi-geneid:8366643	1.11.1.15|1.11.1.9	52833
coc:Coch_0240	ncbi-geneid:8366645	1.3.99.1	54292|46548
coc:Coch_0241	ncbi-geneid:8366646	1.3.99.1	51905|46977|56425
coc:Coch_0243	ncbi-geneid:8366648	3.6.3.4	56784|81653|81665|55008
coc:Coch_0248	ncbi-geneid:8366653	6.3.4.4	52540
coc:Coch_0263	ncbi-geneid:8366669	3.1.1.47|3.5.1.1	53774
coc:Coch_0265	ncbi-geneid:8366671	3.1.21.-	51556
coc:Coch_0271	ncbi-geneid:8366677	2.5.1.6	55973|55973|55973
coc:Coch_0275	ncbi-geneid:8366681	6.3.5.5	52317|52021
coc:Coch_0277	ncbi-geneid:8366683	4.2.1.11	51604|54826
coc:Coch_0283	ncbi-geneid:8366689	2.7.2.4	53633|55021
coc:Coch_0284	ncbi-geneid:8366690	6.1.1.21	55681|52954
coc:Coch_0285	ncbi-geneid:8366691	3.6.1.19	101386|101386
coc:Coch_0305	ncbi-geneid:8366711	3.2.1.-	53955|54106
coc:Coch_0309	ncbi-geneid:8366715	2.4.1.-	56601|53955
coc:Coch_0325	ncbi-geneid:8366731	2.5.1.9|2.5.1.78	52121
coc:Coch_0333	ncbi-geneid:8366739	5.1.3.1	51366
coc:Coch_0334	ncbi-geneid:8366740	5.99.1.2	56712
coc:Coch_0338	ncbi-geneid:8366744	2.4.2.11	51690|54675
coc:Coch_0341	ncbi-geneid:8366747	3.6.3.-	52540
coc:Coch_0346	ncbi-geneid:8366752	1.11.1.15	52833
coc:Coch_0347	ncbi-geneid:8366753	3.1.-.-	64182
coc:Coch_0355	ncbi-geneid:8366761	3.6.1.-	52540|50249
coc:Coch_0370	ncbi-geneid:8366776	2.1.3.2	53671
coc:Coch_0371	ncbi-geneid:8366777	2.7.7.7	53098|160975
coc:Coch_0374	ncbi-geneid:8366780	6.1.1.22	55681|50249
coc:Coch_0393	ncbi-geneid:8366799	1.1.1.94	48179|51735
coc:Coch_0394	ncbi-geneid:8366800	2.5.1.9	63380|63380
coc:Coch_0395	ncbi-geneid:8366801	2.3.1.51	69593
coc:Coch_0398	ncbi-geneid:8366804	2.7.4.16	56042|55326
coc:Coch_0399	ncbi-geneid:8366805	3.1.3.1	53649
coc:Coch_0409	ncbi-geneid:8366815	2.3.1.31	53474
coc:Coch_0411	ncbi-geneid:8366817	2.7.2.4|1.1.1.3	53633|55347|51735|55021|55021
coc:Coch_0413	ncbi-geneid:8366819	1.5.1.20	51730
coc:Coch_0417	ncbi-geneid:8366823	1.4.3.5	50475
coc:Coch_0426	ncbi-geneid:8366832	2.7.7.6	64484
coc:Coch_0431	ncbi-geneid:8366837	3.4.11.5	55729
coc:Coch_0433	ncbi-geneid:8366839	2.7.7.6	64484
coc:Coch_0438	ncbi-geneid:8366844	1.15.1.1	54719|46609
coc:Coch_0441	ncbi-geneid:8366847	5.99.1.-	56719
coc:Coch_0445	ncbi-geneid:8366851	3.2.1.75|3.2.1.45	51445|51011
coc:Coch_0447	ncbi-geneid:8366853	3.2.1.21	51445|52279
coc:Coch_0448	ncbi-geneid:8366854	2.3.1.-	56317
coc:Coch_0449	ncbi-geneid:8366855	4.3.1.3
coc:Coch_0450	ncbi-geneid:8366856	3.1.1.31	51004
coc:Coch_0451	ncbi-geneid:8366857	6.3.4.3	52540
coc:Coch_0458	ncbi-geneid:8366864	5.3.1.8	51182
coc:Coch_0459	ncbi-geneid:8366865	2.3.1.41|2.3.1.180	53901
coc:Coch_0460	ncbi-geneid:8366866	2.7.7.7	52540|48019
coc:Coch_0467	ncbi-geneid:8366873	3.6.4.13	52540
coc:Coch_0475	ncbi-geneid:8366886	3.1.3.16	56300
coc:Coch_0482	ncbi-geneid:8366893	3.4.24.-	50156|50156
coc:Coch_0483	ncbi-geneid:8366894	2.1.1.-	102114
coc:Coch_0484	ncbi-geneid:8366895	1.5.1.34	55469
coc:Coch_0487	ncbi-geneid:8366898	1.5.1.3	53597
coc:Coch_0490	ncbi-geneid:8366901	2.7.4.3	53271|52540
coc:Coch_0497	ncbi-geneid:8366908	4.1.1.33	54211|55060
coc:Coch_0499	ncbi-geneid:8366910	2.2.1.2	51569
coc:Coch_0505	ncbi-geneid:8366916	4.1.3.36	52096
coc:Coch_0508	ncbi-geneid:8366919	2.7.8.-	56024|56024
coc:Coch_0515	ncbi-geneid:8366927	3.5.4.26|1.1.1.193	53927|53597
coc:Coch_0516	ncbi-geneid:8366928	6.3.4.18	56059|52440|51246
coc:Coch_0517	ncbi-geneid:8366929	2.1.1.33	53335
coc:Coch_0518	ncbi-geneid:8366930	3.2.1.4	51989
coc:Coch_0519	ncbi-geneid:8366931	3.1.-.-	53474
coc:Coch_0521	ncbi-geneid:8366933	3.1.11.5	52540
coc:Coch_0547	ncbi-geneid:8366959	2.3.1.180	53901|53901
coc:Coch_0553	ncbi-geneid:8366965	3.2.1.17|5.4.99.12	55120|55174
coc:Coch_0556	ncbi-geneid:8366968	6.1.1.20	55681|46589
coc:Coch_0561	ncbi-geneid:8366973	2.3.2.6	55729
coc:Coch_0569	ncbi-geneid:8366981	3.1.-.-	69500
coc:Coch_0579	ncbi-geneid:8366996	6.3.4.-	52402|56037
coc:Coch_0580	ncbi-geneid:8366997	2.6.1.42	56752
coc:Coch_0589	ncbi-geneid:8367006	3.1.21.4	52980
coc:Coch_0590	ncbi-geneid:8367007	3.2.1.23	51445|49785|49303
coc:Coch_0592	ncbi-geneid:8367009	6.1.1.5	52374|47323|50677|47323
coc:Coch_0607	ncbi-geneid:8367024	4.2.1.75	69618
coc:Coch_0610	ncbi-geneid:8367027	3.5.2.3	51556|51338
coc:Coch_0611	ncbi-geneid:8367028	2.3.1.-	55729
coc:Coch_0614	ncbi-geneid:8367031	3.6.1.-	56300
coc:Coch_0617	ncbi-geneid:8367034	4.2.3.12	55620
coc:Coch_0622	ncbi-geneid:8367039	2.7.1.36	55060|54211
coc:Coch_0623	ncbi-geneid:8367040	2.4.2.14	56235|53271
coc:Coch_0626	ncbi-geneid:8367043	3.2.1.20	51445
coc:Coch_0631	ncbi-geneid:8367048	3.2.1.1	51445
coc:Coch_0656	ncbi-geneid:8367073	6.1.1.2	52374
coc:Coch_0662	ncbi-geneid:8367079	2.7.7.7	56672|100879
coc:Coch_0669	ncbi-geneid:8367086	2.7.1.23	111331
coc:Coch_0670	ncbi-geneid:8367087	5.4.2.6	56784
coc:Coch_0672	ncbi-geneid:8367089	1.2.4.1	52518|52922
coc:Coch_0689	ncbi-geneid:8367106	2.-.-.-	53756
coc:Coch_0690	ncbi-geneid:8367107	3.1.3.2	48317
coc:Coch_0692	ncbi-geneid:8367109	3.1.3.10
coc:Coch_0699	ncbi-geneid:8367116	5.1.3.14	53756
coc:Coch_0704	ncbi-geneid:8367121	5.1.3.10	51735
coc:Coch_0709	ncbi-geneid:8367126	4.2.1.45	51735
coc:Coch_0710	ncbi-geneid:8367127	2.7.7.33	53448
coc:Coch_0711	ncbi-geneid:8367128	1.17.1.1	52343|63380|54292
coc:Coch_0712	ncbi-geneid:8367129	1.1.1.22	51735|52413|48179
coc:Coch_0718	ncbi-geneid:8367135	3.1.26.5	54211
coc:Coch_0719	ncbi-geneid:8367136	2.1.2.2	53328
coc:Coch_0726	ncbi-geneid:8367143	1.4.1.4	53223|51735
coc:Coch_0728	ncbi-geneid:8367145	2.1.1.-	75217|55315
coc:Coch_0730	ncbi-geneid:8367147	1.3.99.-	56645|47203
coc:Coch_0734	ncbi-geneid:8367151	6.1.1.11	55681|46589
coc:Coch_0738	ncbi-geneid:8367155	3.1.26.11	56281
coc:Coch_0739	ncbi-geneid:8367156	2.3.1.41	53901|53901
coc:Coch_0745	ncbi-geneid:8367162	2.3.1.41	53901
coc:Coch_0747	ncbi-geneid:8367164	3.1.26.4	53098
coc:Coch_0751	ncbi-geneid:8367168	3.6.1.23	51283
coc:Coch_0754	ncbi-geneid:8367172	3.4.14.5	53474|82171
coc:Coch_0755	ncbi-geneid:8367173	6.3.2.10	53623|53244|63418
coc:Coch_0765	ncbi-geneid:8367183	1.1.1.40|2.3.1.8	53659|51735|53223
coc:Coch_0771	ncbi-geneid:8367189	1.11.1.15	52833
coc:Coch_0777	ncbi-geneid:8367195	2.7.1.33
coc:Coch_0792	ncbi-geneid:8367210	5.3.1.26|5.3.1.6	89623
coc:Coch_0801	ncbi-geneid:8367219	2.7.7.4	52402
coc:Coch_0804	ncbi-geneid:8367222	3.6.3.8	52540|54752
coc:Coch_0810	ncbi-geneid:8367228	3.4.21.26	50993|53474
coc:Coch_0814	ncbi-geneid:8367232	6.1.1.12	55681|55261|50249
coc:Coch_0818	ncbi-geneid:8367236	3.4.11.18	55920
coc:Coch_0819	ncbi-geneid:8367237	5.3.1.9	53697
coc:Coch_0822	ncbi-geneid:8367240	2.1.1.37	53335
coc:Coch_0828	ncbi-geneid:8367247	3.1.21.-	51556
coc:Coch_0830	ncbi-geneid:8367249	3.1.-.-	50249|50249|50249|50249
coc:Coch_0839	ncbi-geneid:8367258	2.4.1.230	48208|74650
coc:Coch_0847	ncbi-geneid:8367266	2.3.1.41	53901|53901
coc:Coch_0883	ncbi-geneid:8367302	2.1.1.37	53335
coc:Coch_0910	ncbi-geneid:8367329	2.7.7.-	56731|57783
coc:Coch_0911	ncbi-geneid:8367330	3.6.3.14	51344
coc:Coch_0912	ncbi-geneid:8367331	3.6.3.14	52540|47917|50615
coc:Coch_0918	ncbi-geneid:8367337	6.3.1.5	52402
coc:Coch_0919	ncbi-geneid:8367338	6.3.4.13	56059|52440|51246
coc:Coch_0923	ncbi-geneid:8367342	5.1.3.2	51735
coc:Coch_0944	ncbi-geneid:8367363	4.3.1.19	53686
coc:Coch_0952	ncbi-geneid:8367371	6.1.1.4	52374|50677|47323|52980
coc:Coch_0960	ncbi-geneid:8367379	6.3.1.2	55931
coc:Coch_0961	ncbi-geneid:8367380	5.4.3.8	53383
coc:Coch_0969	ncbi-geneid:8367388	2.3.3.1	48256
coc:Coch_0970	ncbi-geneid:8367389	1.1.1.42	53659
coc:Coch_0971	ncbi-geneid:8367390	4.2.1.3	53732|52016
coc:Coch_0972	ncbi-geneid:8367391	1.2.5.1	52518|52518|52467
coc:Coch_0977	ncbi-geneid:8367396	3.5.1.2	56601
coc:Coch_0980	ncbi-geneid:8367399	3.2.2.-	48150|55811
coc:Coch_0985	ncbi-geneid:8367404	3.2.1.1	88713
coc:Coch_0990	ncbi-geneid:8367409	2.4.1.18	51445|51011|81296
coc:Coch_0992	ncbi-geneid:8367412	6.1.1.3	55681|55186|52954|81271
coc:Coch_1009	ncbi-geneid:8367429	3.2.1.23	51445
coc:Coch_1011	ncbi-geneid:8367431	3.2.1.23	74650|51445|49785|49303|49303
coc:Coch_1012	ncbi-geneid:8367432	3.2.1.21	51445|52279
coc:Coch_1016	ncbi-geneid:8367436	3.2.1.23	51445|49785|49303
coc:Coch_1024	ncbi-geneid:8367444	3.1.1.29	53178
coc:Coch_1025	ncbi-geneid:8367445	1.3.1.74|2.-.-.-	102114
coc:Coch_1032	ncbi-geneid:8367453	4.1.2.25	55620
coc:Coch_1034	ncbi-geneid:8367455	3.1.1.53	52266|52266
coc:Coch_1040	ncbi-geneid:8367462	3.1.3.11	56655
coc:Coch_1041	ncbi-geneid:8367463	2.6.99.2	63892
coc:Coch_1045	ncbi-geneid:8367467	1.8.4.11|1.8.4.12	55068|51316
coc:Coch_1047	ncbi-geneid:8367469	4.3.1.3
coc:Coch_1048	ncbi-geneid:8367470	1.1.1.100	51735
coc:Coch_1056	ncbi-geneid:8367478	4.2.1.51	53850|55021
coc:Coch_1057	ncbi-geneid:8367479	3.4.14.5	82171|53474
coc:Coch_1058	ncbi-geneid:8367480	3.1.3.1	103473
coc:Coch_1063	ncbi-geneid:8367485	2.7.1.40	51621|52935|50800
coc:Coch_1087	ncbi-geneid:8367509	4.1.2.13	51569
coc:Coch_1092	ncbi-geneid:8367514	2.7.7.7	56672|88723|53098|47807
coc:Coch_1101	ncbi-geneid:8367523	1.7.2.2	48695
coc:Coch_1112	ncbi-geneid:8367534	5.1.3.14	53756
coc:Coch_1115	ncbi-geneid:8367537	1.8.1.2	52218|52343|63380
coc:Coch_1120	ncbi-geneid:8367542	2.4.1.-|3.4	56601|53955
coc:Coch_1131	ncbi-geneid:8367553	3.2.1.39	49899
coc:Coch_1132	ncbi-geneid:8367554	3.2.1.21	51445|52279
coc:Coch_1133	ncbi-geneid:8367555	6.1.1.18	52374|50715
coc:Coch_1138	ncbi-geneid:8367560	4.2.1.1	53056
coc:Coch_1142	ncbi-geneid:8367564	6.1.1.20	56037|50249|55681|54991|46955
coc:Coch_1173	ncbi-geneid:8367595	2.7.7.6	56553|55257|47789
coc:Coch_1187	ncbi-geneid:8367609	2.4.2.9	53271
coc:Coch_1190	ncbi-geneid:8367612	2.7.3.-	55874|47384
coc:Coch_1198	ncbi-geneid:8367621	3.2.1.52	51445|55545|49785
coc:Coch_1202	ncbi-geneid:8367625	1.1.1.-	51735|48179|52413
coc:Coch_1204	ncbi-geneid:8367627	3.1.4.46	51695
coc:Coch_1205	ncbi-geneid:8367628	1.17.4.1	47240
coc:Coch_1207	ncbi-geneid:8367630	1.1.1.133	51735
coc:Coch_1216	ncbi-geneid:8367644	4.4.1.21	63411
coc:Coch_1218	ncbi-geneid:8367646	3.4.11.9	55920|53092
coc:Coch_1221	ncbi-geneid:8367649	3.6.3.8	81665|56784|81660|81653
coc:Coch_1223	ncbi-geneid:8367651	3.1.3.2|3.4.21.-	52096|52096
coc:Coch_1226	ncbi-geneid:8367654	1.8.4.8	52402
coc:Coch_1233	ncbi-geneid:8367662	1.-.-.-	51735
coc:Coch_1238	ncbi-geneid:8367667	4.3.2.2	48557
coc:Coch_1242	ncbi-geneid:8367671	2.1.1.45	55831
coc:Coch_1244	ncbi-geneid:8367673	5.1.3.13	51182
coc:Coch_1271	ncbi-geneid:8367701	3.4.24.70|3.4.15.5	55486
coc:Coch_1273	ncbi-geneid:8367703	4.2.1.24	51569
coc:Coch_1280	ncbi-geneid:8367710	6.3.5.3	52317|55326|55326|56042|56042|82697|109736
coc:Coch_1285	ncbi-geneid:8367715	2.4.1.11	53756|53756
coc:Coch_1297	ncbi-geneid:8367727	1.1.1.274	51430
coc:Coch_1317	ncbi-geneid:8367748	5.1.3.2	51735
coc:Coch_1320	ncbi-geneid:8367751	2.3.1.179	53901|53901
coc:Coch_1321	ncbi-geneid:8367752	3.1.26.3	69065|54768
coc:Coch_1323	ncbi-geneid:8367754	1.3.1.74	102114
coc:Coch_1324	ncbi-geneid:8367755	2.7.2.3	53748
coc:Coch_1329	ncbi-geneid:8367760	2.7.1.21	52540|57716
coc:Coch_1331	ncbi-geneid:8367762	2.2.1.7	52518|52518|52922
coc:Coch_1333	ncbi-geneid:8367764	4.99.1.1	53800
coc:Coch_1335	ncbi-geneid:8367766	6.3.2.9	53623|53244|51984
coc:Coch_1350	ncbi-geneid:8367781	3.2.1.52	51445|55545
coc:Coch_1351	ncbi-geneid:8367782	3.1.3.5	64167
coc:Coch_1354	ncbi-geneid:8367785	1.8.1.9	51905
coc:Coch_1356	ncbi-geneid:8367787	2.5.1.31	64005
coc:Coch_1360	ncbi-geneid:8367791	5.1.1.3	53681|53681
coc:Coch_1365	ncbi-geneid:8367796	3.4.11.2	55486|63737|48371
coc:Coch_1370	ncbi-geneid:8367801	6.3.2.4	56059|52440
coc:Coch_1371	ncbi-geneid:8367802	2.7.7.3	52374
coc:Coch_1372	ncbi-geneid:8367803	2.6.1.16	53697|56235
coc:Coch_1374	ncbi-geneid:8367805	6.2.1.3	56801
coc:Coch_1375	ncbi-geneid:8367806	2.7.1.26|2.7.7.2	82114|52374
coc:Coch_1376	ncbi-geneid:8367807	3.5.4.12	53927
coc:Coch_1379	ncbi-geneid:8367810	6.1.1.14	55681|52954
coc:Coch_1385	ncbi-geneid:8367817	1.2.1.9	53720
coc:Coch_1392	ncbi-geneid:8367824	3.4.21.83	50993|53474
coc:Coch_1395	ncbi-geneid:8367827	3.1.-.-	53098
coc:Coch_1404	ncbi-geneid:8367836	2.4.1.129	56601|56519
coc:Coch_1409	ncbi-geneid:8367841	2.7.4.14	52540
coc:Coch_1410	ncbi-geneid:8367842	2.8.1.6	102114
coc:Coch_1416	ncbi-geneid:8367848	2.3.1.117	51161
coc:Coch_1417	ncbi-geneid:8367849	6.1.1.9	52374|50677|47323|46589
coc:Coch_1418	ncbi-geneid:8367850	2.3.1.164	48452
coc:Coch_1420	ncbi-geneid:8367852	2.1.1.-	53335|143437
coc:Coch_1424	ncbi-geneid:8367856	3.2.1.52	51445|55545
coc:Coch_1425	ncbi-geneid:8367857	1.2.7.-	54862|53706|50692
coc:Coch_1427	ncbi-geneid:8367859	2.7.1.24	52540
coc:Coch_1429	ncbi-geneid:8367861	1.3.1.12	51735|48179
coc:Coch_1434	ncbi-geneid:8367866	4.6.1.1	55154
coc:Coch_1451	ncbi-geneid:8367888	4.2.99.18|3.1.11.2	56219
coc:Coch_1452	ncbi-geneid:8367889	4.1.2.4	51569
coc:Coch_1453	ncbi-geneid:8367890	5.99.1.3	56719|55874|54211
coc:Coch_1454	ncbi-geneid:8367891	2.5.1.61	53850|54782
coc:Coch_1456	ncbi-geneid:8367893	1.2.1.70	69742|51735|69075
coc:Coch_1474	ncbi-geneid:8367911	2.4.1.-|3.4	56601|53955
coc:Coch_1477	ncbi-geneid:8367914	4.2.1.75	69618
coc:Coch_1478	ncbi-geneid:8367915	3.1.26.-	50249
coc:Coch_1480	ncbi-geneid:8367917	2.5.1.19	55205
coc:Coch_1485	ncbi-geneid:8367922	6.1.1.6	55681|50249
coc:Coch_1489	ncbi-geneid:8367926	2.3.1.47	53383
coc:Coch_1490	ncbi-geneid:8367927	2.1.2.9	53328|50486
coc:Coch_1491	ncbi-geneid:8367928	2.7.7.4	52540|50465|50447
coc:Coch_1494	ncbi-geneid:8367931	2.6.1.13	53383
coc:Coch_1497	ncbi-geneid:8367934	3.1.5.1	109604
coc:Coch_1499	ncbi-geneid:8367937	2.3.1.39	52151|55048
coc:Coch_1500	ncbi-geneid:8367938	4.1.1.36|6.3.2.5	102645|52507
coc:Coch_1503	ncbi-geneid:8367941	1.1.1.100	51735
coc:Coch_1506	ncbi-geneid:8367944	2.4.1.21	53756
coc:Coch_1507	ncbi-geneid:8367945	6.3.2.1	52374
coc:Coch_1515	ncbi-geneid:8367955	5.1.3.3	74650
coc:Coch_1516	ncbi-geneid:8367956	2.7.1.6	54211|55060
coc:Coch_1523	ncbi-geneid:8367963	6.2.1.3	56801
coc:Coch_1528	ncbi-geneid:8367968	2.1.1.34	75217
coc:Coch_1529	ncbi-geneid:8367969	6.3.2.6	56104
coc:Coch_1531	ncbi-geneid:8367971	2.1.2.11	51621
coc:Coch_1533	ncbi-geneid:8367973	5.4.99.12	55120
coc:Coch_1534	ncbi-geneid:8367974	2.7.1.71	52540
coc:Coch_1544	ncbi-geneid:8367988	6.1.1.15	55681|52954|64586
coc:Coch_1545	ncbi-geneid:8367989	3.4.21.102	52096|50156
coc:Coch_1547	ncbi-geneid:8367991	2.1.1.-	53335
coc:Coch_1554	ncbi-geneid:8367998	2.1.2.3|3.5.4.10	53927|52335
coc:Coch_1559	ncbi-geneid:8368003	6.5.1.2
coc:Coch_1563	ncbi-geneid:8368007	1.1.1.28	55103|56176
coc:Coch_1569	ncbi-geneid:8368013	1.5.1.12	53720
coc:Coch_1576	ncbi-geneid:8368021	2.2.1.1	52518
coc:Coch_1581	ncbi-geneid:8368026	5.2.1.8	109998|54534|54534
coc:Coch_1583	ncbi-geneid:8368028	6.3.3.1	56042|55326
coc:Coch_1585	ncbi-geneid:8368030	4.2.3.4	56796
coc:Coch_1595	ncbi-geneid:8368040	2.1.1.-	53335|81799
coc:Coch_1597	ncbi-geneid:8368042	2.4.1.129	56601|56519|54184
coc:Coch_1600	ncbi-geneid:8368045	6.3.2.13	53623|53244|63418
coc:Coch_1601	ncbi-geneid:8368047	2.6.1.42	56752
coc:Coch_1606	ncbi-geneid:8368052	3.5.1.1	53774
coc:Coch_1614	ncbi-geneid:8368060	5.1.1.7	54506|54506
coc:Coch_1615	ncbi-geneid:8368061	2.3.1.57	55729
coc:Coch_1617	ncbi-geneid:8368063	2.1.2.1	53383
coc:Coch_1621	ncbi-geneid:8368067	3.6.3.-	52540
coc:Coch_1622	ncbi-geneid:8368068	3.4.11.4	53187|55031
coc:Coch_1623	ncbi-geneid:8368069	2.6.1.1	53383
coc:Coch_1624	ncbi-geneid:8368070	2.7.1.11	53784
coc:Coch_1625	ncbi-geneid:8368071	1.2.1.12	55347|51735
coc:Coch_1629	ncbi-geneid:8368075	6.2.1.26	56801
coc:Coch_1630	ncbi-geneid:8368076	3.6.3.-	52540|90123
coc:Coch_1631	ncbi-geneid:8368077	6.1.1.1	52374|55174
coc:Coch_1634	ncbi-geneid:8368080	3.5.4.5	53927
coc:Coch_1641	ncbi-geneid:8368087	1.6.99.-	52218
coc:Coch_1652	ncbi-geneid:8368098	2.4.2.10	53271
coc:Coch_1654	ncbi-geneid:8368100	3.4.24.-	52540|140990
coc:Coch_1659	ncbi-geneid:8368105	1.1.1.95	51735|52283
coc:Coch_1665	ncbi-geneid:8368111	5.3.1.13	53697
coc:Coch_1684	ncbi-geneid:8368130	3.6.3.-	52540
coc:Coch_1685	ncbi-geneid:8368131	2.5.1.48|4.4.1.8	53383
coc:Coch_1689	ncbi-geneid:8368135	1.1.1.37	51735|56327
coc:Coch_1690	ncbi-geneid:8368136	6.3.3.3	52540
coc:Coch_1692	ncbi-geneid:8368138	2.7.7.8	54211|54211|55666|55666|46915|50249|54791
coc:Coch_1703	ncbi-geneid:8368149	6.3.1.1	55681
coc:Coch_1707	ncbi-geneid:8368153	6.4.1.3	52096|52096
coc:Coch_1709	ncbi-geneid:8368155	5.4.99.12	55120|55174
coc:Coch_1710	ncbi-geneid:8368156	3.6.3.14	52943
coc:Coch_1712	ncbi-geneid:8368158	3.6.3.14	52540|47917|50615
coc:Coch_1715	ncbi-geneid:8368161	3.6.3.14	47928
coc:Coch_1716	ncbi-geneid:8368162	3.6.3.14	81573
coc:Coch_1717	ncbi-geneid:8368163	3.6.3.14	81333
coc:Coch_1718	ncbi-geneid:8368164	3.6.3.14	81336
coc:Coch_1719	ncbi-geneid:8368165	2.4.2.7	53271
coc:Coch_1726	ncbi-geneid:8368172	3.4.24.57	53067
coc:Coch_1729	ncbi-geneid:8368175	3.4.22.40	54001
coc:Coch_1730	ncbi-geneid:8368176	6.2.1.5	56059|52210
coc:Coch_1731	ncbi-geneid:8368177	2.1.1.14	51726|51726
coc:Coch_1734	ncbi-geneid:8368180	2.1.1.77	53335
coc:Coch_1738	ncbi-geneid:8368184	1.2.4.2	52518|52518
coc:Coch_1741	ncbi-geneid:8368187	2.3.1.61	52777|51230|47005
coc:Coch_1742	ncbi-geneid:8368188	5.4.2.8	53738|53738|55957|53738
coc:Coch_1745	ncbi-geneid:8368191	1.1.1.95	51735|52283
coc:Coch_1747	ncbi-geneid:8368193	2.1.1	53335
coc:Coch_1752	ncbi-geneid:8368198	2.7.7.7	55979|55979|55979
coc:Coch_1755	ncbi-geneid:8368201	2.3.1.-	51161
coc:Coch_1756	ncbi-geneid:8368202	4.2.1.-|3.5.1.-	54637|54211|54211
coc:Coch_1757	ncbi-geneid:8368203	2.3.1.129	51161
coc:Coch_1759	ncbi-geneid:8368205	2.3.1.-	51161
coc:Coch_1765	ncbi-geneid:8368211	4.2.1.-	54637
coc:Coch_1770	ncbi-geneid:8368216	1.3.1.74	102114
coc:Coch_1774	ncbi-geneid:8368220	5.4.4.2	56322
coc:Coch_1779	ncbi-geneid:8368226	2.8.1.8	102114
coc:Coch_1781	ncbi-geneid:8368228	3.5.99.7	53686
coc:Coch_1783	ncbi-geneid:8368230	2.1.1.-	53335
coc:Coch_1786	ncbi-geneid:8368233	3.5.4.9|1.5.1.5	51735|53223
coc:Coch_1790	ncbi-geneid:8368237	4.2.1.52	51569
coc:Coch_1793	ncbi-geneid:8368240	3.1.3.5	56300
coc:Coch_1800	ncbi-geneid:8368248	6.3.3.2	100950
coc:Coch_1803	ncbi-geneid:8368251	5.4.99.2	51703
coc:Coch_1804	ncbi-geneid:8368252	1.6.99.3	51905|51905
coc:Coch_1807	ncbi-geneid:8368255	3.2.1.23	51445|74650|49785|49303|49303
coc:Coch_1810	ncbi-geneid:8368258	3.4.21.89	51306
coc:Coch_1812	ncbi-geneid:8368260	1.3.1.26	51735|55347
coc:Coch_1817	ncbi-geneid:8368265	2.7.6.1	53271
coc:Coch_1821	ncbi-geneid:8368269	2.3.1.30	51161
coc:Coch_1822	ncbi-geneid:8368270	2.5.1.47	53686
coc:Coch_1827	ncbi-geneid:8368275	2.4.2.3	53167
coc:Coch_1829	ncbi-geneid:8368277	4.2.1.22	53686
coc:Coch_1830	ncbi-geneid:8368278	2.3.1.29	53383
coc:Coch_1831	ncbi-geneid:8368279	2.4.1.83	53448
coc:Coch_1834	ncbi-geneid:8368282	6.1.1.10	52374|47323|50249|57770
coc:Coch_1838	ncbi-geneid:8368286	2.8.1.7|4.4.1.16	53383
coc:Coch_1841	ncbi-geneid:8368289	2.1.1.-	75217|88697
coc:Coch_1844	ncbi-geneid:8368292	2.5.1.1|2.5.1.10|2.5.1.29	48576
coc:Coch_1847	ncbi-geneid:8368295	4.1.99.12|3.5.4.25	55821|142695
coc:Coch_1850	ncbi-geneid:8368298	1.1.1.158	56194|56176
coc:Coch_1851	ncbi-geneid:8368299	5.1.3.3	74650
coc:Coch_1854	ncbi-geneid:8368302	5.2.1.8	50891|54534
coc:Coch_1857	ncbi-geneid:8368305	1.3.1.74	53067|53067|100920
coc:Coch_1860	ncbi-geneid:8368308	4.1.1.21|5.4.99.18	52255
coc:Coch_1861	ncbi-geneid:8368309	6.3.5.2	52402|54810|52317
coc:Coch_1863	ncbi-geneid:8368311	1.2.1.11	55347|51735
coc:Coch_1868	ncbi-geneid:8368321	4.1.1.19	51419|50621
coc:Coch_1870	ncbi-geneid:8368323	2.7.2.1	53067|53067
coc:Coch_1871	ncbi-geneid:8368324	2.3.1.8	53659|75138|52540
coc:Coch_1873	ncbi-geneid:8368326	2.5.1.46	52467
coc:Coch_1876	ncbi-geneid:8368329	2.7.7.22	53448|159283
coc:Coch_1879	ncbi-geneid:8368332	2.7.7.7	52540|48019
coc:Coch_1881	ncbi-geneid:8368334	1.20.4.1	52833
coc:Coch_1886	ncbi-geneid:8368339	6.3.5.5	56059|56059|52440|48108|52440
coc:Coch_1887	ncbi-geneid:8368341	6.3.4.15	55681
coc:Coch_1888	ncbi-geneid:8368343	3.6.1.1	103088
coc:Coch_1889	ncbi-geneid:8368344	3.4.15.5	55486
coc:Coch_1894	ncbi-geneid:8368352	3.6.4.-	52540|52540|52540|143517|141259
coc:Coch_1895	ncbi-geneid:8368353	3.6.4.12	52540
coc:Coch_1897	ncbi-geneid:8368355	2.7.4.22	53633
coc:Coch_1931	ncbi-geneid:8368389	2.1.1.170	53335
coc:Coch_1933	ncbi-geneid:8368391	5.4.99.12	55120
coc:Coch_1936	ncbi-geneid:8368394	2.4.2.1	53167
coc:Coch_1937	ncbi-geneid:8368395	3.1.2.-	54637
coc:Coch_1939	ncbi-geneid:8368397	1.4.1.1	52283|51735
coc:Coch_1944	ncbi-geneid:8368402	2.1.1.61|2.8.1.-	52402
coc:Coch_1951	ncbi-geneid:8368409	3.6.4.12	52540|46785|47819
coc:Coch_1952	ncbi-geneid:8368410	4.1.1.49	53795|68923
coc:Coch_1954	ncbi-geneid:8368412	3.1.26.4
coc:Coch_1957	ncbi-geneid:8368415	1.3.99.22	102114
coc:Coch_1961	ncbi-geneid:8368419	1.1.1.29	51735|52283
coc:Coch_1962	ncbi-geneid:8368420	2.6.1.52	53383
coc:Coch_1963	ncbi-geneid:8368421	1.17.4.1	51998
coc:Coch_1968	ncbi-geneid:8368426	3.5.1.-	52467
coc:Coch_1970	ncbi-geneid:8368428	4.1.1.23	51366
coc:Coch_1971	ncbi-geneid:8368429	2.3.1.183	55729
coc:Coch_1973	ncbi-geneid:8368431	5.4.99.12	55120
coc:Coch_1975	ncbi-geneid:8368433	3.6.4.12	52540|52540|50249
coc:Coch_1979	ncbi-geneid:8368440	6.3.2.17|6.3.2.12	53623|53244
coc:Coch_1981	ncbi-geneid:8368442	2.1.1.182	53335
coc:Coch_1985	ncbi-geneid:8368446	2.4.2.29	51713
coc:Coch_1993	ncbi-geneid:8368454	2.1.1.-	53335
coc:Coch_1995	ncbi-geneid:8368456	1.3.99.23	51905
coc:Coch_1996	ncbi-geneid:8368457	3.4.24.-	55486
coc:Coch_2005	ncbi-geneid:8368466	2.7.1.48	52540
coc:Coch_2009	ncbi-geneid:8368470	3.4.21.92	52096
coc:Coch_2013	ncbi-geneid:8368474	2.1.1.31	75217
coc:Coch_2014	ncbi-geneid:8368475	6.2.1.-	56801
coc:Coch_2019	ncbi-geneid:8368480	2.2.1.1	52518|52922
coc:Coch_2021	ncbi-geneid:8368482	3.5.99.6	100950|102588
coc:Coch_2022	ncbi-geneid:8368483	6.1.1.16	52374|47323
coc:Coch_2024	ncbi-geneid:8368485	5.99.1.3	56719|101904
coc:Coch_2027	ncbi-geneid:8368488	6.1.1.17	52374|48163
coc:Coch_2033	ncbi-geneid:8368494	3.2.2.-	52141
coc:Coch_2035	ncbi-geneid:8368496	3.6.4.-	52540
coc:Coch_2037	ncbi-geneid:8368498	4.2.99.20|2.2.1.9	52518|52518
coc:Coch_2038	ncbi-geneid:8368499	2.7.4.1	56024|143724|56024|140356
coc:Coch_2043	ncbi-geneid:8368504	5.3.3.2	55811
coc:Coch_2044	ncbi-geneid:8368505	3.5.3.11	52768
coc:Coch_2047	ncbi-geneid:8368508	2.6.1.1	53383
coc:Coch_2050	ncbi-geneid:8368511	3.5.1	52499
coc:Coch_2051	ncbi-geneid:8368512	2.1.1.104	53335
coc:Coch_2053	ncbi-geneid:8368514	3.4.13.3	53187
coc:Coch_2054	ncbi-geneid:8368515	4.2.1.2	48557
coc:Coch_2057	ncbi-geneid:8368518	2.5.1.55	51569
coc:Coch_2060	ncbi-geneid:8368521	5.4.2.8	53738|53738|53738|55957
coc:Coch_2063	ncbi-geneid:8368524	4.1.3.3	51569
coc:Coch_2066	ncbi-geneid:8368527	5.1.3.8	48208
coc:Coch_2070	ncbi-geneid:8368531	3.6.4.12	52540
coc:Coch_2075	ncbi-geneid:8368536	1.1.1.262	53659
coc:Coch_2076	ncbi-geneid:8368537	3.6.1.11|3.6.1.40	53067|53067
coc:Coch_2077	ncbi-geneid:8368538	1.1.2.3	51395
coc:Coch_2083	ncbi-geneid:8368544	5.99.1.-	56719|55874|54211
coc:Coch_2084	ncbi-geneid:8368545	2.5.1.90	48576
coc:Coch_2085	ncbi-geneid:8368546	1.1.1.25	51735|53223
coc:Coch_2089	ncbi-geneid:8368550	2.3.1.-	69593
coc:Coch_2092	ncbi-geneid:8368553	1.3.1.74	50494|50156
coc:Coch_2093	ncbi-geneid:8368554	6.3.2.8	53623|53244|51984
coc:Coch_2095	ncbi-geneid:8368556	2.4.1.227	53756
coc:Coch_2108	ncbi-geneid:8368569	2.5.1.15	51717
coc:Coch_2109	ncbi-geneid:8368570	4.3.1.17	143548
coc:Coch_2111	ncbi-geneid:8368572	5.4.2.1
coc:Coch_2112	ncbi-geneid:8368573	3.5.1.28	53187
coc:Coch_2121	ncbi-geneid:8368582	2.4.2.9	53271
coc:Coch_2129	ncbi-geneid:8368590	2.1.1.63	52540|54211
coc:Coch_2130	ncbi-geneid:8368591	2.7.7.24	53448
coc:Coch_2131	ncbi-geneid:8368592	3.2.1.4	51989
coc:Coch_2132	ncbi-geneid:8368593	3.2.1.4	51989
coc:Coch_2133	ncbi-geneid:8368594	3.4.13.22	55166
coc:Coch_2136	ncbi-geneid:8368597	4.1.1.20	51419|50621
coc:Coch_2149	ncbi-geneid:8368610	4.2.3.5	103263
coc:Coch_2150	ncbi-geneid:8368611	2.1.1.72	53335
coc:Coch_2152	ncbi-geneid:8368613	2.1.1.72	53335
coc:Coch_2155	ncbi-geneid:8368616	1.8.1.4	51905|55424
coc:Coch_2157	ncbi-geneid:8368618	2.1.1.-	53335|50249
coc:Coch_2158	ncbi-geneid:8368619	4.2.99.18	48150
coc:Coch_2159	ncbi-geneid:8368620	2.6.1.62	53383
coc:Coch_2160	ncbi-geneid:8368621	3.2.1.51	51445|49785|49785
coc:Coch_2166	ncbi-geneid:8368627	1.3.3.1	51395
coc:Coch_2168	ncbi-geneid:8368629	2.7.4.8	52540
coc:Coch_2169	ncbi-geneid:8368630	3.5.4.4|2.7.7.18	52374
coc:Coch_2170	ncbi-geneid:8368631	3.1.3.2|3.1.3.48	52788
coc:Coch_2175	ncbi-geneid:8368636	3.1.1.4|3.1.1.32	56931
coc:Coch_2179	ncbi-geneid:8368640	1.8.1.4	51905|55424
coc:Coch_2181	ncbi-geneid:8368642	1.5.99.8	51730
coc:Coch_2188	ncbi-geneid:8368649	3.2.2.9	53167
coc:Coch_2192	ncbi-geneid:8368653	2.4.1.182	53756
