# Supplementary material for: Tracing the Repertoire of Promiscuous Enzymes along the Metabolic Pathways in Archaeal Organisms
Source: Life (Basel). 2017 Jul 13;7(3):30. doi: 10.3390/life7030030 (PMC5617955; doi:10.3390/life7030030)
Supplement: Supplementary file 1 [file life-07-00030-s001.zip › Table_S2/cpa.txt]

KEGGID	NCBIGI	ECs	SFamilyID
cpa:CP0001	ncbi-geneid:963624	4.2.1.24	51569
cpa:CP0005	ncbi-geneid:963628	2.6.1.57|2.6.1.1	53383
cpa:CP0007	ncbi-geneid:963630	3.1.11.5	52540|52980
cpa:CP0008	ncbi-geneid:963631	3.1.11.5	52540|52540
cpa:CP0011	ncbi-geneid:963633	2.7.1.48	52540
cpa:CP0014	ncbi-geneid:963636	3.1.21.2	51658
cpa:CP0023	ncbi-geneid:963644	3.6.3.-	52540
cpa:CP0025	ncbi-geneid:963646	2.5.1.55	51569
cpa:CP0027	ncbi-geneid:963648	5.4.99.12	55120|55174
cpa:CP0030	ncbi-geneid:963652	5.99.1.3	56719
cpa:CP0031	ncbi-geneid:963653	5.99.1.3	56719|55874|54211
cpa:CP0032	ncbi-geneid:963654	1.2.1.70	69742
cpa:CP0039	ncbi-geneid:963661	3.6.3.14	52540
cpa:CP0043	ncbi-geneid:963665	2.7.1.-	56112
cpa:CP0045	ncbi-geneid:963667	2.7.3.-	55931
cpa:CP0048	ncbi-geneid:963670	2.7.4.22	53633
cpa:CP0057	ncbi-geneid:963686	2.8.1.7|4.4.1.16	53383
cpa:CP0068	ncbi-geneid:963723	2.7.2.3	53748
cpa:CP0075	ncbi-geneid:963741	3.4.16.4	56601
cpa:CP0081	ncbi-geneid:963766	2.7.7.7	89550|47781
cpa:CP0084	ncbi-geneid:963773	6.1.1.21	55681|52954
cpa:CP0085	ncbi-geneid:963774	6.1.1.12	55681|55261|50249
cpa:CP0086	ncbi-geneid:963775	5.2.1.8	54534
cpa:CP0087	ncbi-geneid:963776	2.1.1.-	75217
cpa:CP0092	ncbi-geneid:963845	2.7.7.7
cpa:CP0093	ncbi-geneid:963855	3.1.2.-	54637
cpa:CP0094	ncbi-geneid:962689	2.3.1.-	56317
cpa:CP0095	ncbi-geneid:963026	3.5.1.-	54211|54211
cpa:CP0096	ncbi-geneid:963020	4.2.1.-	54637
cpa:CP0097	ncbi-geneid:963035	2.3.1.129	51161
cpa:CP0098	ncbi-geneid:962917	2.1.2.9	53328|50486
cpa:CP0121	ncbi-geneid:963000	2.7.7.6	56553|55257|47789
cpa:CP0123	ncbi-geneid:963037	1.2.1.12	55347|51735
cpa:CP0126	ncbi-geneid:963017	3.1.22.4	53098
cpa:CP0128	ncbi-geneid:963007	2.7.4.6	54919
cpa:CP0129	ncbi-geneid:962989	2.7.7.63
cpa:CP0131	ncbi-geneid:963005	3.6.4.12	52540|48024
cpa:CP0134	ncbi-geneid:963003	3.4.21.-	52096
cpa:CP0135	ncbi-geneid:962990	2.7.7.7	56672|88723|47807|53098
cpa:CP0136	ncbi-geneid:963837	2.7.1.24	52540
cpa:CP0139	ncbi-geneid:962980	2.4.2.10	53271
cpa:CP0140	ncbi-geneid:962998	2.7.7.27	53448|51161
cpa:CP0144	ncbi-geneid:962792	4.99.1.1	53800
cpa:CP0152	ncbi-geneid:962992	2.1.1.63	46767
cpa:CP0154	ncbi-geneid:962970	6.1.1.20	56037|55681|50249|54991|46955
cpa:CP0164	ncbi-geneid:962981	2.7.13.3	55874|47384|55785
cpa:CP0168	ncbi-geneid:962976	5.4.99.12	55120
cpa:CP0169	ncbi-geneid:963833	2.7.7.60	53448
cpa:CP0178	ncbi-geneid:963785	2.5.1.7	55205
cpa:CP0179	ncbi-geneid:963786	6.1.1.19	52374|47323|55190
cpa:CP0180	ncbi-geneid:963788	2.3.1.51	69593
cpa:CP0181	ncbi-geneid:962966	2.7.4.14	52540
cpa:CP0183	ncbi-geneid:962965	2.5.1.31	64005
cpa:CP0187	ncbi-geneid:962972	3.1.-.-	64182
cpa:CP0190	ncbi-geneid:962974	6.1.1.17	52374|48163
cpa:CP0197	ncbi-geneid:962939	3.4.21.102	52096|50156
cpa:CP0204	ncbi-geneid:963823	1.8.1.2	63380|52343
cpa:CP0205	ncbi-geneid:963831	4.6.1.12	69765
cpa:CP0210	ncbi-geneid:962948	3.6.3.-	52540
cpa:CP0220	ncbi-geneid:963827	2.5.1.9	63380|63380
cpa:CP0221	ncbi-geneid:962937	2.1.1.-	53335
cpa:CP0223	ncbi-geneid:963828	2.7.1.130	52540
cpa:CP0225	ncbi-geneid:962933	2.3.1.61	52777|51230|47005
cpa:CP0226	ncbi-geneid:962944	5.3.1.13	53697
cpa:CP0231	ncbi-geneid:963817	4.2.1.75	69618
cpa:CP0232	ncbi-geneid:963819	2.1.2.1	53383
cpa:CP0233	ncbi-geneid:962928	3.4.21.92	52096
cpa:CP0234	ncbi-geneid:963818	5.1.1.7	54506|54506
cpa:CP0238	ncbi-geneid:963816	2.1.1	53335
cpa:CP0248	ncbi-geneid:962914	3.2.2.21	50486
cpa:CP0249	ncbi-geneid:962886	3.1.-.-	50249|50249
cpa:CP0254	ncbi-geneid:962929	6.1.1.15	55681|55826|52954
cpa:CP0259	ncbi-geneid:962904	2.6.1.83	53383
cpa:CP0270	ncbi-geneid:962900	2.5.1.54	51569
cpa:CP0279	ncbi-geneid:963361	2.4.1.18	51445|81296|51011|81296
cpa:CP0315	ncbi-geneid:963260	2.1.1.61|2.8.1.-	52402
cpa:CP0317	ncbi-geneid:962884	2.7.7.63
cpa:CP0333	ncbi-geneid:962872	2.1.1.-	53335|81799
cpa:CP0335	ncbi-geneid:962866	2.4.1.129	56601|56519
cpa:CP0336	ncbi-geneid:962867	6.3.2.13	53623|53244|63418
cpa:CP0337	ncbi-geneid:963795	3.5.1.28	53187
cpa:CP0340	ncbi-geneid:963229	6.4.1.2	52096
cpa:CP0344	ncbi-geneid:963267	2.7.7.7
cpa:CP0353	ncbi-geneid:963097	3.2.2.-	48150|55811
cpa:CP0358	ncbi-geneid:962855	3.1.3.16	81606
cpa:CP0359	ncbi-geneid:962841	2.8.1.7	53383
cpa:CP0363	ncbi-geneid:963059	3.5.4.13	51283
cpa:CP0365	ncbi-geneid:962853	3.1.22.4	52540|46785
cpa:CP0367	ncbi-geneid:963058	3.2.1.-	51445|81296
cpa:CP0370	ncbi-geneid:963846	3.4.11.1	53187|52949
cpa:CP0372	ncbi-geneid:962846	2.7.7.7	52540|48019
cpa:CP0376	ncbi-geneid:963614	1.3.99.22	102114
cpa:CP0378	ncbi-geneid:962842	1.2.4.2	52518|52518
cpa:CP0379	ncbi-geneid:963848	2.3.1.61	52777|51230
cpa:CP0383	ncbi-geneid:963849	1.17.7.1	56014
cpa:CP0397	ncbi-geneid:962834	6.1.1.1	52374|55174
cpa:CP0398	ncbi-geneid:963777	1.1.1.44	48179|51735
cpa:CP0415	ncbi-geneid:963687	1.1.1.267	55347|51735|69055
cpa:CP0416	ncbi-geneid:963009	3.4.24.-	50156|50156
cpa:CP0419	ncbi-geneid:963384	2.7.7.7	55979|55979|55979
cpa:CP0423	ncbi-geneid:962815	1.5.1.5|3.5.4.9	51735|53223
cpa:CP0431	ncbi-geneid:963236	2.4.1.25	51445
cpa:CP0437	ncbi-geneid:962807	2.7.7.2|2.7.1.26	82114|52374
cpa:CP0438	ncbi-geneid:962805	5.4.99.12	55120
cpa:CP0444	ncbi-geneid:963713	1.8.1.9	51905
cpa:CP0445	ncbi-geneid:963712	2.7.8.7	56214
cpa:CP0451	ncbi-geneid:963783	2.4.1.1	53756
cpa:CP0452	ncbi-geneid:963223	2.3.1.12	52777|51230|47005
cpa:CP0453	ncbi-geneid:962997	1.2.4.1	52518|52922
cpa:CP0454	ncbi-geneid:962993	1.2.4.1	52518
cpa:CP0456	ncbi-geneid:962794	2.3.1.-	51161
cpa:CP0460	ncbi-geneid:963748	2.3.1.41|2.3.1.180	53901
cpa:CP0461	ncbi-geneid:963744	2.3.1.39	52151|55048
cpa:CP0462	ncbi-geneid:963057	1.1.1.100	51735
cpa:CP0477	ncbi-geneid:963038	4.1.2.13	51569
cpa:CP0484	ncbi-geneid:962778	5.99.1.3	56719|55874|54211
cpa:CP0485	ncbi-geneid:963490	5.99.1.3	56719|101904
cpa:CP0486	ncbi-geneid:962851	2.7.4.9	52540
cpa:CP0497	ncbi-geneid:962758	4.1.1.-	52507
cpa:CP0499	ncbi-geneid:963782	3.1.3.2|3.1.3.5	64167
cpa:CP0510	ncbi-geneid:963838	2.-.-.-	102114
cpa:CP0513	ncbi-geneid:962729	3.6.3.-	52540
cpa:CP0518	ncbi-geneid:962784	2.7.4.3	52540
cpa:CP0523	ncbi-geneid:962735	3.1.1.31	100950
cpa:CP0524	ncbi-geneid:962733	1.1.1.49	55347|51735
cpa:CP0525	ncbi-geneid:962826	3.1.-.-	53098
cpa:CP0526	ncbi-geneid:962734	6.3.4.2	52540|52317
cpa:CP0527	ncbi-geneid:963770	2.7.7.38	53448
cpa:CP0546	ncbi-geneid:962725	2.4.2.29	51713
cpa:CP0559	ncbi-geneid:962750	2.7.1.90	53784
cpa:CP0573	ncbi-geneid:963718	3.4.24.57	53067
cpa:CP0576	ncbi-geneid:963046	3.6.3.21	52540
cpa:CP0583	ncbi-geneid:963763	5.1.3.1	51366
cpa:CP0585	ncbi-geneid:962699	6.4.1.2	51230
cpa:CP0586	ncbi-geneid:962783	6.4.1.2|6.3.4.14	56059|52440|51246
cpa:CP0599	ncbi-geneid:963335	6.3.5.2	54810|52317|52402
cpa:CP0611	ncbi-geneid:963680	2.7.1.90	53784
cpa:CP0617	ncbi-geneid:963279	2.-.-.-	53756
cpa:CP0618	ncbi-geneid:963282	6.1.1.4	52374|50677|47323
cpa:CP0624	ncbi-geneid:963280	6.5.1.2
cpa:CP0631	ncbi-geneid:963273	5.3.1.6	100950|75445
cpa:CP0634	ncbi-geneid:963262	5.4.3.8	53383
cpa:CP0636	ncbi-geneid:963251	3.4.24.-	55486
cpa:CP0650	ncbi-geneid:963241	3.1.11.5	52540|52540|47781
cpa:CP0651	ncbi-geneid:963233	6.1.1.10	52374|47323|57770
cpa:CP0653	ncbi-geneid:963237	2.7.4.8	52540
cpa:CP0654	ncbi-geneid:963710	3.1.26.4	53098
cpa:CP0656	ncbi-geneid:963709	2.1.1.31	75217|54593
cpa:CP0659	ncbi-geneid:963268	2.1.1.-	53335
cpa:CP0664	ncbi-geneid:963232	3.4.21.89	51306
cpa:CP0665	ncbi-geneid:963852	6.1.1.5	52374|47323|50677
cpa:CP0677	ncbi-geneid:963225	2.7.1.40	51621|52935|50800
cpa:CP0679	ncbi-geneid:963217	2.7.11.1	56112
cpa:CP0680	ncbi-geneid:963219	6.1.1.9	52374|50677|47323|46589
cpa:CP0682	ncbi-geneid:963218	3.6.3.14	81333|81333
cpa:CP0685	ncbi-geneid:963215	3.6.3.14	52540
cpa:CP0686	ncbi-geneid:963222	3.6.3.14	52540|47917
cpa:CP0692	ncbi-geneid:963207	2.2.1.2	51569
cpa:CP0693	ncbi-geneid:963208	2.7.7.6	64484
cpa:CP0694	ncbi-geneid:963393	2.7.7.6	64484
cpa:CP0701	ncbi-geneid:963722	3.6.5.3	52540|50465|50447
cpa:CP0714	ncbi-geneid:963187	2.7.1.69	55804|46955
cpa:CP0715	ncbi-geneid:963188	2.7.1.69	55804
cpa:CP0716	ncbi-geneid:963183	3.6.1.23	51283
cpa:CP0717	ncbi-geneid:963184	6.4.1.2	52096
cpa:CP0718	ncbi-geneid:963182	1.15.1.1	54719|46609
cpa:CP0719	ncbi-geneid:963199	5.4.2.8	53738|53738|53738|55957
cpa:CP0721	ncbi-geneid:963180	3.1.26.3	69065|54768
cpa:CP0723	ncbi-geneid:962761	2.5.1.61	53850
cpa:CP0735	ncbi-geneid:963165	2.7.7.7	52540|48019
cpa:CP0737	ncbi-geneid:963169	2.7.3.9	51621|52009|47831
cpa:CP0743	ncbi-geneid:962793	1.2.4.4	52518|52518|52922
cpa:CP0749	ncbi-geneid:963156	3.4.21.53	54211|52540|88697
cpa:CP0751	ncbi-geneid:963151	3.1.26.11	56281
cpa:CP0771	ncbi-geneid:963157	6.3.5.6|6.3.5.7	55931|89095
cpa:CP0772	ncbi-geneid:963139	6.3.5.6|6.3.5.7	75304
cpa:CP0773	ncbi-geneid:963138	6.3.5.6|6.3.5.7	141000
cpa:CP0782	ncbi-geneid:963135	3.1.26.4	53098
cpa:CP0783	ncbi-geneid:963128	3.5.1.88	56420
cpa:CP0786	ncbi-geneid:963125	5.3.1.1	51351
cpa:CP0788	ncbi-geneid:963721	3.1.11.6	116842
cpa:CP0790	ncbi-geneid:963116	2.2.1.7	52518|52518|52922
cpa:CP0791	ncbi-geneid:963117	2.1.1.182	53335
cpa:CP0802	ncbi-geneid:962712	4.2.1.52	51569
cpa:CP0803	ncbi-geneid:962716	2.7.2.4	53633
cpa:CP0804	ncbi-geneid:962717	1.2.1.11	55347|51735
cpa:CP0805	ncbi-geneid:962718	1.3.1.26	51735|55347
cpa:CP0806	ncbi-geneid:962721	1.14.16.-	56534
cpa:CP0808	ncbi-geneid:962741	2.8.1.6	102114
cpa:CP0809	ncbi-geneid:962746	2.3.1.47	53383
cpa:CP0810	ncbi-geneid:962749	6.3.3.3	52540
cpa:CP0811	ncbi-geneid:962753	2.6.1.62	53383
cpa:CP0813	ncbi-geneid:962755	2.5.1.19	55205
cpa:CP0814	ncbi-geneid:962759	2.7.1.71	52540
cpa:CP0815	ncbi-geneid:962765	4.2.3.5	103263
cpa:CP0816	ncbi-geneid:962770	4.2.3.4	56796
cpa:CP0817	ncbi-geneid:962771	1.1.1.25|4.2.1.10	51569|51735|53223
cpa:CP0824	ncbi-geneid:962804	1.1.1.37	56327|51735
cpa:CP0827	ncbi-geneid:962825	5.3.1.9	53697
cpa:CP0840	ncbi-geneid:963045	4.2.1.2	48557
cpa:CP0844	ncbi-geneid:963127	3.4.11.18	55920|103642
cpa:CP0855	ncbi-geneid:963295	2.7.7.8	54211|54211|55666|55666|50249|54791|46915
cpa:CP0857	ncbi-geneid:963299	3.4.24.-	52540|140990
cpa:CP0858	ncbi-geneid:963302	6.3.4.-	52402
cpa:CP0862	ncbi-geneid:963308	6.1.1.20	55681|46589
cpa:CP0867	ncbi-geneid:963318	1.1.1.158	56176|56194
cpa:CP0869	ncbi-geneid:963320	2.1.1.33	53335
cpa:CP0871	ncbi-geneid:963323	1.17.4.1	47240
cpa:CP0872	ncbi-geneid:963324	1.17.4.1	51998|48168
cpa:CP0877	ncbi-geneid:963330	3.4.21.-	50494|50156|50156
cpa:CP0885	ncbi-geneid:963339	6.2.1.5	52210|51735
cpa:CP0886	ncbi-geneid:963340	6.2.1.5	56059|52210
cpa:CP0892	ncbi-geneid:963348	2.6.1.16	53697|56235
cpa:CP0893	ncbi-geneid:963349	5.4.2.10	53738|53738|53738|55957
cpa:CP0894	ncbi-geneid:963351	2.7.7.19	81301|81891
cpa:CP0895	ncbi-geneid:963352	2.4.1.182	53756
cpa:CP0898	ncbi-geneid:963355	2.3.1.15	53659
cpa:CP0901	ncbi-geneid:963358	3.1.26.-	50249
cpa:CP0902	ncbi-geneid:963359	2.3.1.15	69593
cpa:CP0903	ncbi-geneid:963360	3.4.24.56	63411|63411|63411|63411
cpa:CP0909	ncbi-geneid:963366	3.1.1.29	53178
cpa:CP0911	ncbi-geneid:963368	2.4.1.21	53756
cpa:CP0913	ncbi-geneid:963370	6.1.1.14	55681
cpa:CP0919	ncbi-geneid:963379	2.7.7.-	56731|57783
cpa:CP0927	ncbi-geneid:963388	3.1.26.5	54211
cpa:CP0931	ncbi-geneid:963392	6.1.1.16	52374|47323
cpa:CP0932	ncbi-geneid:963394	6.1.1.6	55681|50249
cpa:CP0940	ncbi-geneid:963404	5.3.4.1	52833
cpa:CP0942	ncbi-geneid:963406	3.6.4.-	52540|52540
cpa:CP0943	ncbi-geneid:963407	2.3.1.47	53383
cpa:CP0944	ncbi-geneid:963408	6.2.1.20	56801
cpa:CP0945	ncbi-geneid:963409	2.3.1.51	69593
cpa:CP0946	ncbi-geneid:963410	3.1.3.7	56655
cpa:CP0947	ncbi-geneid:963411	1.4.1.9	51735|53223
cpa:CP0948	ncbi-geneid:963413	3.6.1.1	50324
cpa:CP0950	ncbi-geneid:963415	2.3.1.41|2.3.1.179	53901|53901
cpa:CP0956	ncbi-geneid:963421	2.5.1.75	52540
cpa:CP0961	ncbi-geneid:963426	6.3.2.4|6.3.2.8	53623|56059|53244|52440|51984
cpa:CP0962	ncbi-geneid:963428	2.4.1.227	53756
cpa:CP0965	ncbi-geneid:963431	6.3.2.9	53244|53623|51984
cpa:CP0967	ncbi-geneid:963433	6.3.2.10	53623|53244|63418
cpa:CP0972	ncbi-geneid:963440	3.2.2.4	53167
cpa:CP0973	ncbi-geneid:963441	2.2.1.1	52518|52518|52922
cpa:CP0974	ncbi-geneid:963442	6.1.1.7	55681|101353|55186|50447
cpa:CP0975	ncbi-geneid:963443	3.6.4.-	52540|52540|143517|141259
cpa:CP0976	ncbi-geneid:963444	4.1.1.37	51726
cpa:CP0977	ncbi-geneid:963445	1.3.99.22	102114
cpa:CP0978	ncbi-geneid:963446	1.3.3.4	51905|54373
cpa:CP0981	ncbi-geneid:963449	2.1.1.-	53335
cpa:CP0983	ncbi-geneid:963451	1.6.5.-	63380|52343|54292
cpa:CP0996	ncbi-geneid:963468	2.5.1.78	52121
cpa:CP0997	ncbi-geneid:963470	3.5.4.25|4.1.99.12	55821|142695
cpa:CP0998	ncbi-geneid:963471	3.5.4.26|1.1.1.193	53597|53927
cpa:CP0999	ncbi-geneid:963472	6.1.1.11	55681|46589
cpa:CP1001	ncbi-geneid:963474	3.6.1.-	56784|81653|81660|81665
cpa:CP1003	ncbi-geneid:963476	6.3.4.15
cpa:CP1005	ncbi-geneid:963478	5.4.99.12	55120|55174
cpa:CP1006	ncbi-geneid:963479	5.4.2.1
cpa:CP1007	ncbi-geneid:963480	2.8.1.7	53383
cpa:CP1011	ncbi-geneid:963485	3.6.3.14	52540
cpa:CP1013	ncbi-geneid:963487	2.7.7.23	53448
cpa:CP1014	ncbi-geneid:963488	1.1.1.94	48179|51735
cpa:CP1018	ncbi-geneid:963494	4.1.1.32	53795|68923
cpa:CP1022	ncbi-geneid:963499	3.4.21.92	52096
cpa:CP1024	ncbi-geneid:963501	2.7.7.19	81891|81301
cpa:CP1032	ncbi-geneid:963509	4.2.99.18	48150
cpa:CP1037	ncbi-geneid:963515	1.8.1.4	51905|55424
cpa:CP1038	ncbi-geneid:963516	2.8.1.8	102114
cpa:CP1058	ncbi-geneid:963541	3.4.11.9	55920|53092
cpa:CP1065	ncbi-geneid:963549	6.1.1.3	55681|55186|52954|54285
cpa:CP1069	ncbi-geneid:963553	6.1.1.2	52374
cpa:CP1071	ncbi-geneid:963555	4.2.1.11	51604|54826
cpa:CP1083	ncbi-geneid:963570	1.3.5.1|1.3.99.1	51905|46977|56425
cpa:CP1085	ncbi-geneid:963572	3.1.21.-	51556
cpa:CP1094	ncbi-geneid:963582	1.11.1.15	52833
cpa:CP1097	ncbi-geneid:963585	3.6.1.15	52972
cpa:CP1099	ncbi-geneid:963587	3.2.2.-	52141
cpa:CP1100	ncbi-geneid:963588	3.6.4.12	52540
cpa:CP1103	ncbi-geneid:963591	5.99.1.2	56712|47592|57783
cpa:CP1109	ncbi-geneid:963598	6.3.3.2	100950
cpa:CP1111	ncbi-geneid:963600	1.3.3.11	48613
cpa:CP1113	ncbi-geneid:963603	1.5.1.3	53597
cpa:CP1114	ncbi-geneid:963111	2.7.6.3|2.5.1.15	51717|55083
cpa:CP1115	ncbi-geneid:963604	4.1.2.25	55620
cpa:CP1120	ncbi-geneid:963610	3.1.11.5
cpa:CP1125	ncbi-geneid:963620	2.5.1.1|2.5.1.10|2.5.1.29	48576
