# Supplementary material for: Tracing the Repertoire of Promiscuous Enzymes along the Metabolic Pathways in Archaeal Organisms
Source: Life (Basel). 2017 Jul 13;7(3):30. doi: 10.3390/life7030030 (PMC5617955; doi:10.3390/life7030030)
Supplement: Supplementary file 1 [file life-07-00030-s001.zip › Table_S2/cpb.txt]

KEGGID	NCBIGI	ECs	SFamilyID
cpb:Cphamn1_0002	ncbi-geneid:6373644	2.7.7.7	55979|55979|55979
cpb:Cphamn1_0014	ncbi-geneid:6373656	5.2.1.8	54534|109998|54534
cpb:Cphamn1_0015	ncbi-geneid:6373657	5.99.1.3	56719|55874|54211
cpb:Cphamn1_0018	ncbi-geneid:6373660	3.1.26.4	53098
cpb:Cphamn1_0019	ncbi-geneid:6373661	3.1.26.-	50249
cpb:Cphamn1_0020	ncbi-geneid:6373662	2.3.1.117	51161
cpb:Cphamn1_0021	ncbi-geneid:6373663	3.4.21.102	52096|50156
cpb:Cphamn1_0023	ncbi-geneid:6373665	1.3.1.83	51905
cpb:Cphamn1_0024	ncbi-geneid:6373666	6.1.1.14	55681|52954
cpb:Cphamn1_0029	ncbi-geneid:6373671	3.4.17.13	52317|141986
cpb:Cphamn1_0030	ncbi-geneid:6373672	3.6.3.14	51344
cpb:Cphamn1_0031	ncbi-geneid:6373673	3.6.3.14	52540|47917|50615
cpb:Cphamn1_0033	ncbi-geneid:6373676	4.1.1.32	53795|68923
cpb:Cphamn1_0072	ncbi-geneid:6373715	3.6.4.12	52540|46785|47819|52540
cpb:Cphamn1_0090	ncbi-geneid:6373733	1.8.4.11|1.8.4.12	51316
cpb:Cphamn1_0091	ncbi-geneid:6373734	3.6.3.16	52540
cpb:Cphamn1_0097	ncbi-geneid:6373740	3.4.24.-	50156|50156
cpb:Cphamn1_0098	ncbi-geneid:6373741	1.1.1.267	55347|51735|69055
cpb:Cphamn1_0100	ncbi-geneid:6373744	3.6.4.3|3.4.24.-	140990|52540
cpb:Cphamn1_0101	ncbi-geneid:6373745	4.1.1.23	51366
cpb:Cphamn1_0102	ncbi-geneid:6373746	2.6.1.16	53697|56235
cpb:Cphamn1_0125	ncbi-geneid:6373769	5.99.1.3	56719|101904
cpb:Cphamn1_0127	ncbi-geneid:6373771	6.3.4.2	52540|52317
cpb:Cphamn1_0128	ncbi-geneid:6373777	4.99.1.1	53800
cpb:Cphamn1_0152	ncbi-geneid:6373801	1.11.1.6|1.11.1.7	48113|48113
cpb:Cphamn1_0158	ncbi-geneid:6373812	3.1.2.-	54637
cpb:Cphamn1_0161	ncbi-geneid:6373815	3.1.11.2	56219
cpb:Cphamn1_0168	ncbi-geneid:6373822	6.1.1.20	55681|46589
cpb:Cphamn1_0172	ncbi-geneid:6373826	6.1.1.3	55681|55186|52954|81271
cpb:Cphamn1_0174	ncbi-geneid:6373828	3.2.1.52	51445|52279
cpb:Cphamn1_0177	ncbi-geneid:6373831	3.1.26.3	69065|54768
cpb:Cphamn1_0178	ncbi-geneid:6373832	2.3.1.179	53901|53901
cpb:Cphamn1_0180	ncbi-geneid:6373834	1.1.1.100	51735
cpb:Cphamn1_0181	ncbi-geneid:6373835	2.3.1.39	52151|55048
cpb:Cphamn1_0182	ncbi-geneid:6373836	2.3.1.41|2.3.1.180	53901
cpb:Cphamn1_0183	ncbi-geneid:6373837	2.3.1.15	53659
cpb:Cphamn1_0193	ncbi-geneid:6373848	2.3.3.13	51569|110921|89000
cpb:Cphamn1_0196	ncbi-geneid:6373851	3.6.3.-	52540
cpb:Cphamn1_0202	ncbi-geneid:6373857	5.4.3.8	53383
cpb:Cphamn1_0206	ncbi-geneid:6373861	5.1.3.14	53756
cpb:Cphamn1_0208	ncbi-geneid:6373863	2.8.1.6	102114
cpb:Cphamn1_0240	ncbi-geneid:6373895	5.4.99.16	51445|56112|51011
cpb:Cphamn1_0241	ncbi-geneid:6373896	3.6.3.8	81665|56784|81660|81653
cpb:Cphamn1_0246	ncbi-geneid:6373901	3.6.1.19	101386|101386
cpb:Cphamn1_0250	ncbi-geneid:6373905	2.7.8.7	56214
cpb:Cphamn1_0253	ncbi-geneid:6373908	3.6.3.16	52540|49764
cpb:Cphamn1_0263	ncbi-geneid:6373918	2.7.7.13	53448
cpb:Cphamn1_0267	ncbi-geneid:6373922	2.1.1.-	102114
cpb:Cphamn1_0282	ncbi-geneid:6373937	3.1.2.6	56281
cpb:Cphamn1_0284	ncbi-geneid:6373939	1.3.99.1	51905|46977|56425
cpb:Cphamn1_0285	ncbi-geneid:6373940	1.3.99.1	54292|46548
cpb:Cphamn1_0287	ncbi-geneid:6373942	4.1.1.37	51726
cpb:Cphamn1_0291	ncbi-geneid:6373946	2.5.1.9|2.5.1.78	52121
cpb:Cphamn1_0294	ncbi-geneid:6373949	2.3.1.51	69593
cpb:Cphamn1_0295	ncbi-geneid:6373950	4.2.3.1	53686
cpb:Cphamn1_0296	ncbi-geneid:6373951	2.7.1.39	54211|55060
cpb:Cphamn1_0297	ncbi-geneid:6373952	3.6.3.14	52540|47917|50615
cpb:Cphamn1_0298	ncbi-geneid:6373953	3.6.3.14	52943
cpb:Cphamn1_0299	ncbi-geneid:6373954	2.7.2.4|1.1.1.3	53633|55347|51735|55021|55021
cpb:Cphamn1_0304	ncbi-geneid:6373960	5.1.1.7	54506|54506
cpb:Cphamn1_0307	ncbi-geneid:6373963	2.4.1.83	53448
cpb:Cphamn1_0309	ncbi-geneid:6373965	4.2.1.11	51604|54826
cpb:Cphamn1_0311	ncbi-geneid:6373967	1.17.7.1	56014
cpb:Cphamn1_0319	ncbi-geneid:6373979	2.7.7.6	64484
cpb:Cphamn1_0320	ncbi-geneid:6373980	2.7.7.6	64484
cpb:Cphamn1_0321	ncbi-geneid:6373981	6.4.1.2|6.3.4.14	56059|52440|51246
cpb:Cphamn1_0325	ncbi-geneid:6373985	6.4.1.2	52096
cpb:Cphamn1_0326	ncbi-geneid:6373986	1.2.7.3	52518
cpb:Cphamn1_0327	ncbi-geneid:6373987	1.2.7.3	52518|53323|52922
cpb:Cphamn1_0330	ncbi-geneid:6373990	6.1.1.7	55681|101353|55186|50447
cpb:Cphamn1_0333	ncbi-geneid:6373993	2.1.1.72	53335
cpb:Cphamn1_0334	ncbi-geneid:6373994	3.1.21.3	116734|116734
cpb:Cphamn1_0337	ncbi-geneid:6373997	3.1.21.3	52540|143422
cpb:Cphamn1_0341	ncbi-geneid:6374001	3.1.3.3	56784|55021
cpb:Cphamn1_0342	ncbi-geneid:6374002	6.3.5.2	52402|52317|54810
cpb:Cphamn1_0343	ncbi-geneid:6374003	2.4.1.-|3.4	56601|53955
cpb:Cphamn1_0353	ncbi-geneid:6374014	6.3.5.9|6.3.1	52540|52317
cpb:Cphamn1_0356	ncbi-geneid:6374017	4.2.1.20	53686
cpb:Cphamn1_0357	ncbi-geneid:6374019	2.4.-.-	53756
cpb:Cphamn1_0358	ncbi-geneid:6374020	2.7.4.16	56042|55326
cpb:Cphamn1_0361	ncbi-geneid:6374023	2.1.1.77	53335
cpb:Cphamn1_0362	ncbi-geneid:6374024	5.2.1.8	54534|109998
cpb:Cphamn1_0363	ncbi-geneid:6374025	2.7.3.9	51621|52009|47831
cpb:Cphamn1_0364	ncbi-geneid:6374026	3.6.4.12	52540|48024
cpb:Cphamn1_0365	ncbi-geneid:6374027	2.7.7.7	52141
cpb:Cphamn1_0366	ncbi-geneid:6374028	4.1.1.36|6.3.2.5	102645|52507
cpb:Cphamn1_0386	ncbi-geneid:6374048	2.6.1.50	53383
cpb:Cphamn1_0387	ncbi-geneid:6374049	3.6.3.-	52540|90123
cpb:Cphamn1_0391	ncbi-geneid:6374053	2.4.-.-	53756
cpb:Cphamn1_0396	ncbi-geneid:6374058	2.7.1.69	55804
cpb:Cphamn1_0397	ncbi-geneid:6374059	6.1.1.21	55681|52954
cpb:Cphamn1_0404	ncbi-geneid:6374066	5.4.99.12	55120
cpb:Cphamn1_0405	ncbi-geneid:6374067	2.7.1.26|2.7.7.2	82114|52374
cpb:Cphamn1_0408	ncbi-geneid:6374070	2.7.4.8	52540
cpb:Cphamn1_0411	ncbi-geneid:6374073	2.7.7.23	53448
cpb:Cphamn1_0412	ncbi-geneid:6374074	4.1.1.11	50692
cpb:Cphamn1_0416	ncbi-geneid:6374078	2.5.1.1|2.5.1.10|2.5.1.29	48576
cpb:Cphamn1_0417	ncbi-geneid:6374079	5.3.3.2	51395
cpb:Cphamn1_0420	ncbi-geneid:6374082	5.4.2.8	53738|53738|53738|55957
cpb:Cphamn1_0423	ncbi-geneid:6374085	6.3.2.12|6.3.2.17	53623|53244
cpb:Cphamn1_0435	ncbi-geneid:6374099	2.5.1.31	64005
cpb:Cphamn1_0436	ncbi-geneid:6374100	3.5.1.4|6.3.5.6|6.3.5.7	75304
cpb:Cphamn1_0437	ncbi-geneid:6374101	6.2.1.5	52210|51735
cpb:Cphamn1_0438	ncbi-geneid:6374102	5.3.1.13	53697
cpb:Cphamn1_0447	ncbi-geneid:6374111	5.4.2.2	53738|53738|55957
cpb:Cphamn1_0448	ncbi-geneid:6374112	2.4.1.182	53756
cpb:Cphamn1_0454	ncbi-geneid:6374118	3.6.3.29	52540
cpb:Cphamn1_0460	ncbi-geneid:6374124	1.1.1.100	51735
cpb:Cphamn1_0463	ncbi-geneid:6374127	6.5.1.2
cpb:Cphamn1_0465	ncbi-geneid:6374129	2.1.1	53335
cpb:Cphamn1_0466	ncbi-geneid:6374130	3.5.4.19	141734
cpb:Cphamn1_0471	ncbi-geneid:6374135	1.6.5.3	52833
cpb:Cphamn1_0472	ncbi-geneid:6374136	1.6.99.5|1.6.5.3	142019|140490|142984|54862|52833
cpb:Cphamn1_0473	ncbi-geneid:6374137	1.2.1.2	51971|54292|54862|46548|53706
cpb:Cphamn1_0474	ncbi-geneid:6374138	2.4.2.-	52317
cpb:Cphamn1_0475	ncbi-geneid:6374139	5.3.1.16	51366
cpb:Cphamn1_0477	ncbi-geneid:6374141	5.4.99.12	55120|55174
cpb:Cphamn1_0479	ncbi-geneid:6374143	2.7.7.7
cpb:Cphamn1_0484	ncbi-geneid:6374148	3.1.3.18	56784
cpb:Cphamn1_0489	ncbi-geneid:6374153	3.6.1.40|3.6.1.11	109604|53067|53067
cpb:Cphamn1_0490	ncbi-geneid:6374154	2.6.1.85|4.1.3.38	56322|56752
cpb:Cphamn1_0493	ncbi-geneid:6374157	4.2.99.18	48150
cpb:Cphamn1_0495	ncbi-geneid:6374159	3.1.3.16	56300
cpb:Cphamn1_0499	ncbi-geneid:6374163	2.5.1.15	51717
cpb:Cphamn1_0506	ncbi-geneid:6374170	1.7.-.-	56821
cpb:Cphamn1_0512	ncbi-geneid:6374176	3.1.3.1	53649
cpb:Cphamn1_0523	ncbi-geneid:6374187	2.7.9.1	56059|51621|52009
cpb:Cphamn1_0527	ncbi-geneid:6374191	3.5.1.-	52467
cpb:Cphamn1_0530	ncbi-geneid:6374194	2.7.1.130	52540
cpb:Cphamn1_0532	ncbi-geneid:6374196	6.3.4.13	56059|52440|51246
cpb:Cphamn1_0534	ncbi-geneid:6374198	6.3.5.5	56059|52440|48108
cpb:Cphamn1_0535	ncbi-geneid:6374199	4.1.1.48	51366
cpb:Cphamn1_0536	ncbi-geneid:6374200	5.1.3.1	51366
cpb:Cphamn1_0540	ncbi-geneid:6374204	2.7.7.7	56672|88723|53098|47807
cpb:Cphamn1_0541	ncbi-geneid:6374205	4.2.1.51	53850|55021
cpb:Cphamn1_0543	ncbi-geneid:6374207	3.1.22.4	53098
cpb:Cphamn1_0545	ncbi-geneid:6374209	4.2.1.-|3.5.1.-	54637|54211|54211
cpb:Cphamn1_0546	ncbi-geneid:6374210	3.1.3.25	56655
cpb:Cphamn1_0550	ncbi-geneid:6374214	6.2.1.1	56801
cpb:Cphamn1_0551	ncbi-geneid:6374215	6.1.1.4	52374|50677|47323
cpb:Cphamn1_0552	ncbi-geneid:6374216	2.7.7.8	54211|54211|55666|55666|54791|50249
cpb:Cphamn1_0553	ncbi-geneid:6374217	6.3.2.1	52374
cpb:Cphamn1_0560	ncbi-geneid:6374224	3.1.3.2|3.4.21.-	52096|52096
cpb:Cphamn1_0577	ncbi-geneid:6374241	4.1.1.31	51621
cpb:Cphamn1_0579	ncbi-geneid:6374243	1.7.1.13	55620
cpb:Cphamn1_0584	ncbi-geneid:6374248	2.7.11.-|2.7.4	75138|53795
cpb:Cphamn1_0589	ncbi-geneid:6374253	1.2.7.-	52518|53323|52518|52922|54862
cpb:Cphamn1_0590	ncbi-geneid:6374254	2.1.1.-	75217|55315
cpb:Cphamn1_0592	ncbi-geneid:6374256	1.4.4.2	53383
cpb:Cphamn1_0593	ncbi-geneid:6374257	4.2.1.52	51569
cpb:Cphamn1_0598	ncbi-geneid:6374262	6.3.4.-	52402
cpb:Cphamn1_0600	ncbi-geneid:6374264	3.1.26.4
cpb:Cphamn1_0603	ncbi-geneid:6374267	2.4.2.18	52418|47648
cpb:Cphamn1_0604	ncbi-geneid:6374268	3.4.11.9	55920|53092
cpb:Cphamn1_0606	ncbi-geneid:6374270	2.7.7.7	52540
cpb:Cphamn1_0607	ncbi-geneid:6374271	2.6.1.42	56752
cpb:Cphamn1_0608	ncbi-geneid:6374272	2.7.1.11	53784
cpb:Cphamn1_0610	ncbi-geneid:6374274	4.6.1.12	69765
cpb:Cphamn1_0614	ncbi-geneid:6374278	1.3.3.1	51395
cpb:Cphamn1_0615	ncbi-geneid:6374279	2.4.1.1	53756
cpb:Cphamn1_0617	ncbi-geneid:6374281	1.16.3.1	47240
cpb:Cphamn1_0628	ncbi-geneid:6374292	6.3.5.5	56059|52440|52335|48108
cpb:Cphamn1_0629	ncbi-geneid:6374293	3.5.4.25|4.1.99.12	55821|142695
cpb:Cphamn1_0630	ncbi-geneid:6374294	2.1.2.1	53383
cpb:Cphamn1_0631	ncbi-geneid:6374295	2.7.7.-	56731|57783
cpb:Cphamn1_0638	ncbi-geneid:6374302	2.6.1.11	53383
cpb:Cphamn1_0640	ncbi-geneid:6374304	1.6.99.3	51905
cpb:Cphamn1_0644	ncbi-geneid:6374308	2.5.1.49	53383
cpb:Cphamn1_0657	ncbi-geneid:6374321	4.1.1.21|5.4.99.18	52255
cpb:Cphamn1_0658	ncbi-geneid:6374322	1.3.99.22	102114
cpb:Cphamn1_0666	ncbi-geneid:6374330	6.3.2.3	56059|52440
cpb:Cphamn1_0667	ncbi-geneid:6374331	6.2.1.5	56059|52210
cpb:Cphamn1_0671	ncbi-geneid:6374335	5.4.2.1
cpb:Cphamn1_0672	ncbi-geneid:6374336	1.4.7.1	51395|56235|69336
cpb:Cphamn1_0673	ncbi-geneid:6374337	1.4.1.13|1.4.1.14	51971|46548|51971
cpb:Cphamn1_0747	ncbi-geneid:6374412	2.1.1.72	53335
cpb:Cphamn1_0749	ncbi-geneid:6374414	3.1.21.3	52540
cpb:Cphamn1_0750	ncbi-geneid:6374415	3.1.21.3	116734|116734
cpb:Cphamn1_0751	ncbi-geneid:6374416	2.1.1.72	53335
cpb:Cphamn1_0754	ncbi-geneid:6374419	3.1.-.-	142877|74853
cpb:Cphamn1_0764	ncbi-geneid:6374429	3.1.11.5	52540|52540|47781
cpb:Cphamn1_0765	ncbi-geneid:6374430	3.1.-.-	50249|50249|50249|50249
cpb:Cphamn1_0767	ncbi-geneid:6374432	4.1.99.3	48173|52425
cpb:Cphamn1_0776	ncbi-geneid:6374443	4.2.1.20	53686
cpb:Cphamn1_0786	ncbi-geneid:6374453	4.2.1.20	51366
cpb:Cphamn1_0793	ncbi-geneid:6374460	4.2.1.96	55248
cpb:Cphamn1_0794	ncbi-geneid:6374461	3.6.4.12	52540
cpb:Cphamn1_0796	ncbi-geneid:6374463	2.3.2.6	55729
cpb:Cphamn1_0797	ncbi-geneid:6374464	3.6.3.16	52540
cpb:Cphamn1_0798	ncbi-geneid:6374465	1.3.1.9	51735
cpb:Cphamn1_0799	ncbi-geneid:6374466	1.1.1.42	53659
cpb:Cphamn1_0800	ncbi-geneid:6374467	1.17.4.1	51998|75625
cpb:Cphamn1_0808	ncbi-geneid:6374475	1.1.1.262	53659
cpb:Cphamn1_0810	ncbi-geneid:6374477	2.-.-.-	53756
cpb:Cphamn1_0812	ncbi-geneid:6374479	3.6.4.13	52540
cpb:Cphamn1_0818	ncbi-geneid:6374485	2.1.1.-	53335|48013
cpb:Cphamn1_0819	ncbi-geneid:6374486	2.5.1.49	53383
cpb:Cphamn1_0820	ncbi-geneid:6374487	2.3.1.31	53474
cpb:Cphamn1_0825	ncbi-geneid:6374492	6.1.1.11	55681|46589
cpb:Cphamn1_0832	ncbi-geneid:6374499	1.1.1.37	56327|51735
cpb:Cphamn1_0842	ncbi-geneid:6374509	2.3.1.-	56317
cpb:Cphamn1_0845	ncbi-geneid:6374512	2.7.1.148	54211|55060
cpb:Cphamn1_0848	ncbi-geneid:6374515	1.11.1.15	52833
cpb:Cphamn1_0849	ncbi-geneid:6374516	6.1.1.15	55681|52954|64586
cpb:Cphamn1_0851	ncbi-geneid:6374518	2.1.1.-	53335
cpb:Cphamn1_0857	ncbi-geneid:6374524	1.2.1.12	55347|51735
cpb:Cphamn1_0858	ncbi-geneid:6374525	6.3.2.-	53623|53244|51984
cpb:Cphamn1_0860	ncbi-geneid:6374527	3.6.3.-	52540
cpb:Cphamn1_0861	ncbi-geneid:6374528	1.2.1.41	53720
cpb:Cphamn1_0874	ncbi-geneid:6374541	2.1.1.72	53335
cpb:Cphamn1_0894	ncbi-geneid:6374561	2.7.2.11	53633|88697
cpb:Cphamn1_0898	ncbi-geneid:6374565	3.5.1.88	56420
cpb:Cphamn1_0899	ncbi-geneid:6374566	2.1.2.9	53328|50486
cpb:Cphamn1_0902	ncbi-geneid:6374569	3.4.21.89	51306
cpb:Cphamn1_0904	ncbi-geneid:6374571	4.1.3.27	56322
cpb:Cphamn1_0905	ncbi-geneid:6374572	1.3.1.74|3.4.21.-	50494|50156|50156
cpb:Cphamn1_0908	ncbi-geneid:6374575	5.3.1.1	51351
cpb:Cphamn1_0917	ncbi-geneid:6374584	3.6.4.13	52540
cpb:Cphamn1_0918	ncbi-geneid:6374585	4.2.3.12	55620
cpb:Cphamn1_0919	ncbi-geneid:6374586	3.4.21.-	51306
cpb:Cphamn1_0920	ncbi-geneid:6374587	2.7.7.7	56672|100879
cpb:Cphamn1_0921	ncbi-geneid:6374588	2.3.1.30	51161
cpb:Cphamn1_0922	ncbi-geneid:6374589	4.2.3.5	103263
cpb:Cphamn1_0923	ncbi-geneid:6374590	4.2.1.24	51569
cpb:Cphamn1_0926	ncbi-geneid:6374593	1.3.3.4	51905
cpb:Cphamn1_0929	ncbi-geneid:6374596	3.1.3.25	56655
cpb:Cphamn1_0932	ncbi-geneid:6374599	4.2.1.75	69618
cpb:Cphamn1_0933	ncbi-geneid:6374600	2.5.1.61	53850|54782
cpb:Cphamn1_0934	ncbi-geneid:6374601	1.2.1.70	69742|51735|69075
cpb:Cphamn1_0937	ncbi-geneid:6374604	1.18.6.1	52540|88659
cpb:Cphamn1_0938	ncbi-geneid:6374605	1.-.-.-	51735|50129
cpb:Cphamn1_0941	ncbi-geneid:6374608	1.8.1.9	51905
cpb:Cphamn1_0943	ncbi-geneid:6374610	3.6.1.23	51283
cpb:Cphamn1_0949	ncbi-geneid:6374616	1.14.99.-	51905
cpb:Cphamn1_0953	ncbi-geneid:6374620	6.3.1.2	55931
cpb:Cphamn1_0958	ncbi-geneid:6374625	2.7.1.33
cpb:Cphamn1_0959	ncbi-geneid:6374626	4.2.3.4	56796
cpb:Cphamn1_0960	ncbi-geneid:6374627	2.7.1.71	52540
cpb:Cphamn1_0962	ncbi-geneid:6374629	2.7.1.30	53067|53067
cpb:Cphamn1_0963	ncbi-geneid:6374630	1.3.1.74|2.-.-.-	102114
cpb:Cphamn1_0964	ncbi-geneid:6374631	2.4.2.29	51713
cpb:Cphamn1_0966	ncbi-geneid:6374633	5.1.3.-	51735
cpb:Cphamn1_0968	ncbi-geneid:6374635	6.1.1.6	55681|50249
cpb:Cphamn1_0969	ncbi-geneid:6374636	2.5.1.32	48576
cpb:Cphamn1_0976	ncbi-geneid:6374645	4.1.1.20	51419|50621
cpb:Cphamn1_0977	ncbi-geneid:6374646	1.5.1.20	51730
cpb:Cphamn1_0985	ncbi-geneid:6374654	2.7.6.1	53271
cpb:Cphamn1_0986	ncbi-geneid:6374655	2.3.1.-	51161
cpb:Cphamn1_1004	ncbi-geneid:6374673	6.3.2.4	56059|52440
cpb:Cphamn1_1008	ncbi-geneid:6374677	2.1.2.11	51621
cpb:Cphamn1_1010	ncbi-geneid:6374679	6.3.5.3	82697
cpb:Cphamn1_1011	ncbi-geneid:6374680	6.3.5.3	52317
cpb:Cphamn1_1014	ncbi-geneid:6374683	2.7.7.7	52540|48019
cpb:Cphamn1_1016	ncbi-geneid:6374685	6.1.1.12	55681|55261|50249
cpb:Cphamn1_1023	ncbi-geneid:6374692	2.1.1.-	102114
cpb:Cphamn1_1025	ncbi-geneid:6374696	2.7.7.60	53448
cpb:Cphamn1_1026	ncbi-geneid:6374697	5.-.-.-	111337
cpb:Cphamn1_1029	ncbi-geneid:6374700	2.7.4.9	52540
cpb:Cphamn1_1033	ncbi-geneid:6374704	1.2.7.3	52518|53323|52922
cpb:Cphamn1_1034	ncbi-geneid:6374705	1.2.7.3	52518
cpb:Cphamn1_1041	ncbi-geneid:6374712	3.4.21.26	50993|53474
cpb:Cphamn1_1044	ncbi-geneid:6374715	3.2.1.17|5.4.99.12	55120|55174
cpb:Cphamn1_1045	ncbi-geneid:6374716	1.8.1.4	51905|55424
cpb:Cphamn1_1046	ncbi-geneid:6374717	6.6.1.1	52540
cpb:Cphamn1_1047	ncbi-geneid:6374718	6.6.1.1	52540|53300
cpb:Cphamn1_1049	ncbi-geneid:6374720	1.1.1.37|1.1.1.205	51412|54631
cpb:Cphamn1_1050	ncbi-geneid:6374724	3.5.2.6	56601
cpb:Cphamn1_1074	ncbi-geneid:6374748	1.8.4.11|1.8.4.12	55068|51316
cpb:Cphamn1_1079	ncbi-geneid:6374753	3.1.3.2	56784
cpb:Cphamn1_1084	ncbi-geneid:6374758	1.1.1.1	50129|51735
cpb:Cphamn1_1094	ncbi-geneid:6374768	5.1.3.20	51735
cpb:Cphamn1_1096	ncbi-geneid:6374770	2.6.1.9	53383
cpb:Cphamn1_1099	ncbi-geneid:6374773	3.1.1.29	53178
cpb:Cphamn1_1105	ncbi-geneid:6374779	6.3.2.6	56104
cpb:Cphamn1_1107	ncbi-geneid:6374781	2.2.1.1	52518
cpb:Cphamn1_1109	ncbi-geneid:6374783	2.7.7.3	52374
cpb:Cphamn1_1110	ncbi-geneid:6374784	2.6.1.1	53383
cpb:Cphamn1_1113	ncbi-geneid:6374787	6.1.1.10	52374|47323|50249|57770
cpb:Cphamn1_1115	ncbi-geneid:6374790	2.1.1.79	53335
cpb:Cphamn1_1118	ncbi-geneid:6374793	2.5.1.75	52540
cpb:Cphamn1_1123	ncbi-geneid:6374798	5.4.99.12	55120
cpb:Cphamn1_1124	ncbi-geneid:6374799	3.2.1.-	53955|54106|54106|54106|54106
cpb:Cphamn1_1125	ncbi-geneid:6374800	3.6.3.16	52540
cpb:Cphamn1_1126	ncbi-geneid:6374801	2.5.1.54	51569
cpb:Cphamn1_1140	ncbi-geneid:6374815	5.3.1.9	53697
cpb:Cphamn1_1148	ncbi-geneid:6374823	2.1.1.72	53335
cpb:Cphamn1_1149	ncbi-geneid:6374824	3.1.21.5	52540
cpb:Cphamn1_1172	ncbi-geneid:6374847	2.7.-.-	52540
cpb:Cphamn1_1173	ncbi-geneid:6374848	5.4.99.2	51703|51703|52242
cpb:Cphamn1_1176	ncbi-geneid:6374851	6.2.1.17	56801
cpb:Cphamn1_1177	ncbi-geneid:6374852	2.1.1.182	53335
cpb:Cphamn1_1178	ncbi-geneid:6374853	2.2.1.1	52518|52922
cpb:Cphamn1_1181	ncbi-geneid:6374856	1.14.99.-	51905
cpb:Cphamn1_1184	ncbi-geneid:6374861	2.1.1.79	53335
cpb:Cphamn1_1187	ncbi-geneid:6374864	5.4.2.2	53738|53738|55957|53738
cpb:Cphamn1_1188	ncbi-geneid:6374865	3.6.1.1	50324
cpb:Cphamn1_1189	ncbi-geneid:6374866	4.2.1.2	48557
cpb:Cphamn1_1191	ncbi-geneid:6374868	1.17.4.2	51998
cpb:Cphamn1_1192	ncbi-geneid:6374869	1.97.1.4	102114
cpb:Cphamn1_1193	ncbi-geneid:6374870	2.4.2.-	51690|54675
cpb:Cphamn1_1200	ncbi-geneid:6374877	6.4.1.1	51569|89000|51230
cpb:Cphamn1_1203	ncbi-geneid:6374880	2.4.1.230	48208|74650
cpb:Cphamn1_1207	ncbi-geneid:6374884	1.8.1.9	51905
cpb:Cphamn1_1213	ncbi-geneid:6374890	2.1.1.34	75217
cpb:Cphamn1_1222	ncbi-geneid:6374899	3.1.3.18	56784
cpb:Cphamn1_1225	ncbi-geneid:6374902	2.3.1.51	69593
cpb:Cphamn1_1231	ncbi-geneid:6374908	3.6.3.27	52540
cpb:Cphamn1_1236	ncbi-geneid:6374913	3.6.3.27	52540
cpb:Cphamn1_1267	ncbi-geneid:6374944	2.6.1.-	53383
cpb:Cphamn1_1273	ncbi-geneid:6374950	6.3.5.3	55326|55326|56042|56042
cpb:Cphamn1_1280	ncbi-geneid:6374957	1.1.1.22	51735|52413|48179
cpb:Cphamn1_1281	ncbi-geneid:6374958	2.7.4.7|2.7.1.49	53613
cpb:Cphamn1_1282	ncbi-geneid:6374959	2.5.1.3	51391
cpb:Cphamn1_1283	ncbi-geneid:6374960	2.5.1.3	51391
cpb:Cphamn1_1287	ncbi-geneid:6374964	3.4.21.102	52096|50156
cpb:Cphamn1_1294	ncbi-geneid:6374971	2.1.1.31	75217
cpb:Cphamn1_1296	ncbi-geneid:6374973	3.2.2.-	48150
cpb:Cphamn1_1299	ncbi-geneid:6374976	6.2.1.3	56801
cpb:Cphamn1_1303	ncbi-geneid:6374981	1.1.1.219	51735
cpb:Cphamn1_1305	ncbi-geneid:6374983	2.7.7.7
cpb:Cphamn1_1308	ncbi-geneid:6374986	2.8.1.1|2.8.1.2	52821|52821|52821
cpb:Cphamn1_1310	ncbi-geneid:6374988	3.5.5.1	56317
cpb:Cphamn1_1317	ncbi-geneid:6374995	3.5.2.3	51556|51338
cpb:Cphamn1_1320	ncbi-geneid:6374998	6.3.3.2	100950
cpb:Cphamn1_1321	ncbi-geneid:6374999	2.7.4.1	56024|143724|56024|140356
cpb:Cphamn1_1322	ncbi-geneid:6375000	5.3.1.26|5.3.1.6	89623
cpb:Cphamn1_1324	ncbi-geneid:6375002	3.5.1.14|3.5.1.32	53187|55031
cpb:Cphamn1_1325	ncbi-geneid:6375003	4.1.2.13	51569
cpb:Cphamn1_1326	ncbi-geneid:6375004	3.4.21.102	52096|50156
cpb:Cphamn1_1327	ncbi-geneid:6375005	4.3.2.1	48557
cpb:Cphamn1_1332	ncbi-geneid:6375010	6.3.4.5	69864|52402
cpb:Cphamn1_1334	ncbi-geneid:6375012	2.1.3.3	53671
cpb:Cphamn1_1335	ncbi-geneid:6375013	2.7.2	53633
cpb:Cphamn1_1336	ncbi-geneid:6375014	2.3.1.1|2.3.1.35	56266
cpb:Cphamn1_1337	ncbi-geneid:6375015	1.2.1	55347|51735
cpb:Cphamn1_1350	ncbi-geneid:6375028	2.3.3.8	56059|52210
cpb:Cphamn1_1351	ncbi-geneid:6375029	2.3.3.8	48256|51735
cpb:Cphamn1_1354	ncbi-geneid:6375032	2.7.7.49	56672
cpb:Cphamn1_1357	ncbi-geneid:6375035	4.1.1.5	117856
cpb:Cphamn1_1369	ncbi-geneid:6375047	4.2.1.1	53056
cpb:Cphamn1_1370	ncbi-geneid:6375048	2.8.1.8	102114
cpb:Cphamn1_1387	ncbi-geneid:6375065	3.4.13.3	53187
cpb:Cphamn1_1394	ncbi-geneid:6375072	1.1.1.100	51735
cpb:Cphamn1_1398	ncbi-geneid:6375076	6.2.1.3	56801
cpb:Cphamn1_1405	ncbi-geneid:6375083	3.2.2.-|4.2.99.18	48150|55945
cpb:Cphamn1_1408	ncbi-geneid:6375086	3.4.11.2	55486|63737
cpb:Cphamn1_1410	ncbi-geneid:6375088	1.3.3.4	52218
cpb:Cphamn1_1411	ncbi-geneid:6375089	4.1.3.6|4.1.3.34	51621
cpb:Cphamn1_1412	ncbi-geneid:6375090	3.1.-.-	52980
cpb:Cphamn1_1413	ncbi-geneid:6375091	2.1.1.37	53335
cpb:Cphamn1_1421	ncbi-geneid:6375099	5.4.3.2	102114
cpb:Cphamn1_1427	ncbi-geneid:6375105	2.1.1.-	102114
cpb:Cphamn1_1429	ncbi-geneid:6375107	2.7.4.10|2.7.4.3	52540
cpb:Cphamn1_1430	ncbi-geneid:6375108	3.6.4.-	52540|52540|46785
cpb:Cphamn1_1436	ncbi-geneid:6375114	4.2.1.10	52304
cpb:Cphamn1_1439	ncbi-geneid:6375117	3.4.25.2	56235
cpb:Cphamn1_1442	ncbi-geneid:6375120	3.5.4.9|1.5.1.5	51735|53223
cpb:Cphamn1_1443	ncbi-geneid:6375121	2.1.1.63	52540|54211
cpb:Cphamn1_1446	ncbi-geneid:6375124	3.6.3.17	52540|52540
cpb:Cphamn1_1454	ncbi-geneid:6375132	2.5.1.90	48576
cpb:Cphamn1_1460	ncbi-geneid:6375138	2.7.1.24	52540
cpb:Cphamn1_1462	ncbi-geneid:6375140	1.15.1.1	54719|46609
cpb:Cphamn1_1464	ncbi-geneid:6375142	2.1.1.-	53335|88697
cpb:Cphamn1_1481	ncbi-geneid:6375159	1.16.1.1	51905|55424
cpb:Cphamn1_1492	ncbi-geneid:6375170	2.4.2.21	52733
cpb:Cphamn1_1493	ncbi-geneid:6375171	2.7.7.62|2.7.1.156	52540
cpb:Cphamn1_1512	ncbi-geneid:6375190	3.6.3.34	52540
cpb:Cphamn1_1515	ncbi-geneid:6375193	4.1.1.81	53383
cpb:Cphamn1_1516	ncbi-geneid:6375194	6.3.5.10	52540|52317
cpb:Cphamn1_1517	ncbi-geneid:6375195	1.16.8.1|1.14.99.40	55469
cpb:Cphamn1_1526	ncbi-geneid:6375204	4.3.2.2	48557
cpb:Cphamn1_1534	ncbi-geneid:6375212	3.6.1.1	50324
cpb:Cphamn1_1536	ncbi-geneid:6375214	3.1.3.8	50956
cpb:Cphamn1_1568	ncbi-geneid:6375246	2.6.1.52	53383
cpb:Cphamn1_1569	ncbi-geneid:6375247	1.1.1.95	51735|52283|55021
cpb:Cphamn1_1576	ncbi-geneid:6375254	3.6.3.4	56784|81653|55008|81665
cpb:Cphamn1_1583	ncbi-geneid:6375261	1.9.3.1	46626
cpb:Cphamn1_1585	ncbi-geneid:6375263	1.9.3.1	46626
cpb:Cphamn1_1586	ncbi-geneid:6375264	1.9.3.1	81442
cpb:Cphamn1_1587	ncbi-geneid:6375265	4.2.3.12	55620
cpb:Cphamn1_1588	ncbi-geneid:6375266	3.5.4.16	55620
cpb:Cphamn1_1590	ncbi-geneid:6375268	3.4.24.-	53163
cpb:Cphamn1_1592	ncbi-geneid:6375270	1.12.99.6	56762
cpb:Cphamn1_1593	ncbi-geneid:6375271	1.12.99.6	56770
cpb:Cphamn1_1602	ncbi-geneid:6375280	1.6.5.3	54862
cpb:Cphamn1_1604	ncbi-geneid:6375282	1.6.99.5|1.6.5.3	56762
cpb:Cphamn1_1605	ncbi-geneid:6375283	1.6.5.3	143243
cpb:Cphamn1_1606	ncbi-geneid:6375284	1.6.99.5|1.6.5.3	56770
cpb:Cphamn1_1619	ncbi-geneid:6375299	2.5.1.9	63380|63380
cpb:Cphamn1_1620	ncbi-geneid:6375300	1.11.1.15	52833
cpb:Cphamn1_1623	ncbi-geneid:6375303	3.5.4.26|1.1.1.193	53597|53927
cpb:Cphamn1_1624	ncbi-geneid:6375304	3.5.4.12	53927
cpb:Cphamn1_1629	ncbi-geneid:6375310	4.2.1.19	54211|54211
cpb:Cphamn1_1633	ncbi-geneid:6375314	6.1.1.20	56037|50249|55681|54991|46955
cpb:Cphamn1_1639	ncbi-geneid:6375324	2.7.7.24	53448
cpb:Cphamn1_1640	ncbi-geneid:6375325	2.5.1.6	55973|55973|55973
cpb:Cphamn1_1641	ncbi-geneid:6375326	3.3.1.1	52283|51735
cpb:Cphamn1_1642	ncbi-geneid:6375328	5.3.1.24	51366
cpb:Cphamn1_1644	ncbi-geneid:6375330	1.20.4.1	52788
cpb:Cphamn1_1649	ncbi-geneid:6375335	5.4.3.2	102114
cpb:Cphamn1_1670	ncbi-geneid:6375356	3.2.-.-	101478
cpb:Cphamn1_1689	ncbi-geneid:6375376	1.11.1.15	52833
cpb:Cphamn1_1693	ncbi-geneid:6375380	2.7.13.3	55874|47384|55785|158472
cpb:Cphamn1_1696	ncbi-geneid:6375383	3.6.4.-	52540|52540|52540|143517|141259|52540
cpb:Cphamn1_1699	ncbi-geneid:6375386	1.3.99.1	46548|54292
cpb:Cphamn1_1700	ncbi-geneid:6375387	1.4.1.1	52283|51735
cpb:Cphamn1_1701	ncbi-geneid:6375388	5.-.-.-	51905
cpb:Cphamn1_1707	ncbi-geneid:6375394	1.3.1.74	53067|53067|100920|100934
cpb:Cphamn1_1716	ncbi-geneid:6375403	4.2.1.9	143975|52016
cpb:Cphamn1_1717	ncbi-geneid:6375404	2.2.1.6	52518|52518|52467
cpb:Cphamn1_1718	ncbi-geneid:6375405	2.2.1.6	55021|55021
cpb:Cphamn1_1719	ncbi-geneid:6375406	1.1.1.86	51735|48179
cpb:Cphamn1_1720	ncbi-geneid:6375407	1.1.1.85	53659
cpb:Cphamn1_1721	ncbi-geneid:6375408	2.3.3.13	51569|110921
cpb:Cphamn1_1722	ncbi-geneid:6375409	4.2.1.33|4.2.1.35	53732
cpb:Cphamn1_1723	ncbi-geneid:6375410	4.2.1.33|4.2.1.35	52016
cpb:Cphamn1_1724	ncbi-geneid:6375411	2.3.3.13	51569|110921
cpb:Cphamn1_1727	ncbi-geneid:6375414	3.5.3.12	55909
cpb:Cphamn1_1731	ncbi-geneid:6375418	3.5.1.53	56317
cpb:Cphamn1_1733	ncbi-geneid:6375420	1.8.1.9	51905
cpb:Cphamn1_1735	ncbi-geneid:6375422	4.1.3.-	51366
cpb:Cphamn1_1745	ncbi-geneid:6375432	3.5.4.4	51556
cpb:Cphamn1_1746	ncbi-geneid:6375433	2.4.2.8	53271
cpb:Cphamn1_1747	ncbi-geneid:6375434	2.3.3.14	51569
cpb:Cphamn1_1751	ncbi-geneid:6375438	1.18.6.1	52540
cpb:Cphamn1_1754	ncbi-geneid:6375441	1.18.6.1	53807
cpb:Cphamn1_1755	ncbi-geneid:6375442	1.18.6.1	53807
cpb:Cphamn1_1756	ncbi-geneid:6375443	1.18.6.1	53807
cpb:Cphamn1_1757	ncbi-geneid:6375444	1.18.6.1	53807
cpb:Cphamn1_1767	ncbi-geneid:6375454	2.1.3.2	53671
cpb:Cphamn1_1774	ncbi-geneid:6375461	1.1.1.25	53223|51735
cpb:Cphamn1_1776	ncbi-geneid:6375463	3.1.21.-	51556
cpb:Cphamn1_1782	ncbi-geneid:6375469	2.4.2.1	53167
cpb:Cphamn1_1783	ncbi-geneid:6375470	5.3.1.23	100950
cpb:Cphamn1_1789	ncbi-geneid:6375476	3.5.1.10	53328|55021
cpb:Cphamn1_1795	ncbi-geneid:6375482	3.1.-.-	64182
cpb:Cphamn1_1796	ncbi-geneid:6375483	3.1.3.11	56655
cpb:Cphamn1_1800	ncbi-geneid:6375487	2.1.1.63|2.5.1.72	142754
cpb:Cphamn1_1805	ncbi-geneid:6375492	2.4.1.129	56601|56519
cpb:Cphamn1_1806	ncbi-geneid:6375493	1.1.2.4	56176|55103
cpb:Cphamn1_1808	ncbi-geneid:6375495	6.1.1.1	52374|55174
cpb:Cphamn1_1809	ncbi-geneid:6375496	4.1.1.19	56271
cpb:Cphamn1_1812	ncbi-geneid:6375499	1.4.3.16	51905|56425|46977
cpb:Cphamn1_1813	ncbi-geneid:6375500	6.3.1.5	52402
cpb:Cphamn1_1815	ncbi-geneid:6375502	2.5.1.7	55205
cpb:Cphamn1_1817	ncbi-geneid:6375508	4.2.1.3	53732|74778|52016
cpb:Cphamn1_1818	ncbi-geneid:6375509	5.-.-.-	111337
cpb:Cphamn1_1819	ncbi-geneid:6375510	1.1.1.23	53720
cpb:Cphamn1_1826	ncbi-geneid:6375517	2.2.1.7	52518|52518|52922
cpb:Cphamn1_1827	ncbi-geneid:6375518	3.1.3.27	101307
cpb:Cphamn1_1835	ncbi-geneid:6375526	1.8.98.1	51905|54862
cpb:Cphamn1_1837	ncbi-geneid:6375528	1.8.99.2	56425|51905|46977
cpb:Cphamn1_1838	ncbi-geneid:6375529	1.8.99.2	54862
cpb:Cphamn1_1839	ncbi-geneid:6375530	2.7.7.4	52374|88697
cpb:Cphamn1_1843	ncbi-geneid:6375534	2.1.1.107|4.2.1.75	53790|69618
cpb:Cphamn1_1853	ncbi-geneid:6375544	2.8.1.-	75169
cpb:Cphamn1_1856	ncbi-geneid:6375547	1.8.99.3	55124|56014|54862
cpb:Cphamn1_1857	ncbi-geneid:6375548	1.8.99.3	55124|56014|54862
cpb:Cphamn1_1858	ncbi-geneid:6375549	2.8.1.-	69721
cpb:Cphamn1_1859	ncbi-geneid:6375550	6.3.5.9|6.3.1	52540|52317
cpb:Cphamn1_1860	ncbi-geneid:6375551	2.8.1.-	64307
cpb:Cphamn1_1867	ncbi-geneid:6375558	2.6.99.2	63892
cpb:Cphamn1_1868	ncbi-geneid:6375559	3.6.1.15	52972
cpb:Cphamn1_1877	ncbi-geneid:6375568	3.5.4.10|2.1.2.3	53927|52335
cpb:Cphamn1_1878	ncbi-geneid:6375569	2.1.2.2	53328
cpb:Cphamn1_1882	ncbi-geneid:6375573	3.1.21.2	51658
cpb:Cphamn1_1885	ncbi-geneid:6375577	2.4.2.14	56235|53271
cpb:Cphamn1_1887	ncbi-geneid:6375579	6.1.1.5	52374|47323|50677
cpb:Cphamn1_1891	ncbi-geneid:6375583	1.1.1.133	51735
cpb:Cphamn1_1892	ncbi-geneid:6375584	5.1.3.13	51182
cpb:Cphamn1_1894	ncbi-geneid:6375586	2.7.7.24	53448
cpb:Cphamn1_1899	ncbi-geneid:6375591	2.6.1.16	53697|56235
cpb:Cphamn1_1900	ncbi-geneid:6375592	2.7.7.22|5.3.1.8	51182|53448
cpb:Cphamn1_1902	ncbi-geneid:6375594	5.4.2.8	53738|53738|55957|53738
cpb:Cphamn1_1909	ncbi-geneid:6375601	2.7.1.25	52540
cpb:Cphamn1_1911	ncbi-geneid:6375603	4.2.1.46	51735
cpb:Cphamn1_1913	ncbi-geneid:6375605	5.1.3.13	51182
cpb:Cphamn1_1917	ncbi-geneid:6375609	4.2.1.46	51735
cpb:Cphamn1_1918	ncbi-geneid:6375610	5.1.3.13	51182
cpb:Cphamn1_1919	ncbi-geneid:6375611	2.7.7.24	53448
cpb:Cphamn1_1931	ncbi-geneid:6375623	1.1.1.271	51735
cpb:Cphamn1_1932	ncbi-geneid:6375624	4.2.1.47	51735
cpb:Cphamn1_1977	ncbi-geneid:6375669	2.7.10.2	52540
cpb:Cphamn1_1987	ncbi-geneid:6375679	1.10.99.1	50022
cpb:Cphamn1_1989	ncbi-geneid:6375682	6.1.1.17	52374|48163
cpb:Cphamn1_1990	ncbi-geneid:6375683	3.6.4.3|3.4.24.-	52540|140990
cpb:Cphamn1_1995	ncbi-geneid:6375688	2.4.2.7	53271
cpb:Cphamn1_1996	ncbi-geneid:6375689	1.3.1.74	102114
cpb:Cphamn1_2003	ncbi-geneid:6375696	5.1.1.3	53681|53681
cpb:Cphamn1_2007	ncbi-geneid:6375700	4.1.1.39	51649|54966
cpb:Cphamn1_2008	ncbi-geneid:6375701	4.1.2.-	51569
cpb:Cphamn1_2011	ncbi-geneid:6375704	2.7.4.22	53633
cpb:Cphamn1_2020	ncbi-geneid:6375713	2.1.2.10	103025|101790
cpb:Cphamn1_2029	ncbi-geneid:6375722	2.7.6.5	109604|81301|81271|55021
cpb:Cphamn1_2036	ncbi-geneid:6375729	6.1.1.9	52374|50677|47323|46589
cpb:Cphamn1_2037	ncbi-geneid:6375730	3.4.21.92	52096
cpb:Cphamn1_2038	ncbi-geneid:6375731	2.1.1.148	69796
cpb:Cphamn1_2041	ncbi-geneid:6375734	3.1.3.5	64167
cpb:Cphamn1_2048	ncbi-geneid:6375741	4.1.3.27	52317
cpb:Cphamn1_2051	ncbi-geneid:6375744	3.1.3.48	52788
cpb:Cphamn1_2056	ncbi-geneid:6375749	1.2.1.16	53720
cpb:Cphamn1_2058	ncbi-geneid:6375751	3.6.1.-	52540
cpb:Cphamn1_2059	ncbi-geneid:6375752	3.6.4.12	52540|50249|52540
cpb:Cphamn1_2065	ncbi-geneid:6375758	2.7.7.38	53448
cpb:Cphamn1_2067	ncbi-geneid:6375760	6.3.5.6|6.3.5.7	141000
cpb:Cphamn1_2068	ncbi-geneid:6375761	2.3.3.1	48256
cpb:Cphamn1_2074	ncbi-geneid:6375768	5.4.4.2	56322
cpb:Cphamn1_2075	ncbi-geneid:6375769	2.2.1.9	52518|52518|52467
cpb:Cphamn1_2076	ncbi-geneid:6375770	4.2.99.20	53474
cpb:Cphamn1_2077	ncbi-geneid:6375771	4.1.3.36	52096
cpb:Cphamn1_2078	ncbi-geneid:6375772	4.2.1.113	51604|54826
cpb:Cphamn1_2079	ncbi-geneid:6375773	6.2.1.26	56801
cpb:Cphamn1_2081	ncbi-geneid:6375775	6.-.-.-	56059
cpb:Cphamn1_2082	ncbi-geneid:6375776	1.-.-.-	51395
cpb:Cphamn1_2084	ncbi-geneid:6375778	1.3.1.26	51735|55347
cpb:Cphamn1_2088	ncbi-geneid:6375782	3.2.2.21	50486
cpb:Cphamn1_2090	ncbi-geneid:6375784	1.5.5.1	51905|54373|54862
cpb:Cphamn1_2091	ncbi-geneid:6375785	2.1.1.61|2.8.1.-	52402
cpb:Cphamn1_2093	ncbi-geneid:6375787	2.1.1.13	56507|82282|51717|52242|47644
cpb:Cphamn1_2102	ncbi-geneid:6375796	2.2.1.1	52518|52518|52922
cpb:Cphamn1_2103	ncbi-geneid:6375797	3.1.1.31	100950
cpb:Cphamn1_2104	ncbi-geneid:6375798	1.1.1.49	55347|51735
cpb:Cphamn1_2105	ncbi-geneid:6375799	1.1.1.44	51735|48179
cpb:Cphamn1_2106	ncbi-geneid:6375800	2.7.13.3	55874|52172|47384|47226|55785|52172
cpb:Cphamn1_2111	ncbi-geneid:6375805	4.2.1.17	52096
cpb:Cphamn1_2121	ncbi-geneid:6375815	1.2.1.3	53720
cpb:Cphamn1_2134	ncbi-geneid:6375828	5.2.1.8	54534
cpb:Cphamn1_2145	ncbi-geneid:6375839	5.1.3.2	51735
cpb:Cphamn1_2155	ncbi-geneid:6375849	2.7.7.7
cpb:Cphamn1_2170	ncbi-geneid:6375864	3.6.3.-	52540
cpb:Cphamn1_2175	ncbi-geneid:6375869	2.5.1.19	55205
cpb:Cphamn1_2178	ncbi-geneid:6375872	2.5.1.47|4.2.1.22	53686|54631
cpb:Cphamn1_2180	ncbi-geneid:6375874	5.1.1.1	51419|50621
cpb:Cphamn1_2183	ncbi-geneid:6375877	1.2.1.11	55347|51735
cpb:Cphamn1_2185	ncbi-geneid:6375879	3.6.3.8	52540|54752
cpb:Cphamn1_2186	ncbi-geneid:6375880	1.1.1.219	51735
cpb:Cphamn1_2190	ncbi-geneid:6375884	2.4.2.19	51690|54675
cpb:Cphamn1_2191	ncbi-geneid:6375885	4.1.2.25	55620
cpb:Cphamn1_2192	ncbi-geneid:6375886	2.7.6.3	55083
cpb:Cphamn1_2193	ncbi-geneid:6375887	3.6.3.16	52540
cpb:Cphamn1_2198	ncbi-geneid:6375892	3.6.3.16	52540
cpb:Cphamn1_2201	ncbi-geneid:6375895	2.7.7.7	52540|48019
cpb:Cphamn1_2203	ncbi-geneid:6375897	2.3.1.47	53383
cpb:Cphamn1_2208	ncbi-geneid:6375902	2.1.1.11	53335
cpb:Cphamn1_2209	ncbi-geneid:6375903	4.-.-.-	102114|52242
cpb:Cphamn1_2223	ncbi-geneid:6375917	2.4.2.17	53850|54913
cpb:Cphamn1_2224	ncbi-geneid:6375918	3.6.1.-	56300
cpb:Cphamn1_2228	ncbi-geneid:6375922	1.3.1.74	102114
cpb:Cphamn1_2232	ncbi-geneid:6375926	2.8.1.7	53383
cpb:Cphamn1_2233	ncbi-geneid:6375927	2.5.1.47	53686
cpb:Cphamn1_2236	ncbi-geneid:6375930	2.7.4.6	54919
cpb:Cphamn1_2237	ncbi-geneid:6375931	3.4.16.4	56601
cpb:Cphamn1_2239	ncbi-geneid:6375933	2.1.1.-	75217|88697
cpb:Cphamn1_2241	ncbi-geneid:6375935	2.7.1.2	53067
cpb:Cphamn1_2242	ncbi-geneid:6375936	2.3.1.129	51161
cpb:Cphamn1_2244	ncbi-geneid:6375938	1.3.99.22	102114
cpb:Cphamn1_2245	ncbi-geneid:6375939	3.1.3.-	56784
cpb:Cphamn1_2246	ncbi-geneid:6375940	2.4.1.21	53756
cpb:Cphamn1_2254	ncbi-geneid:6375948	3.8.1.2	56784
cpb:Cphamn1_2258	ncbi-geneid:6375952	1.18.-.-	52540
cpb:Cphamn1_2259	ncbi-geneid:6375953	1.18.-.-	53807
cpb:Cphamn1_2260	ncbi-geneid:6375954	1.18.-.-	53807
cpb:Cphamn1_2262	ncbi-geneid:6375956	6.3.4.4	52540
cpb:Cphamn1_2264	ncbi-geneid:6375958	6.1.1.16	52374|47323
cpb:Cphamn1_2266	ncbi-geneid:6375960	2.7.7.22	53448|159283
cpb:Cphamn1_2267	ncbi-geneid:6375961	2.1.1.170	53335
cpb:Cphamn1_2269	ncbi-geneid:6375963	2.7.7.6	56553|55257|47789
cpb:Cphamn1_2275	ncbi-geneid:6375969	3.4.11.18	55920
cpb:Cphamn1_2308	ncbi-geneid:6376003	2.3.1.1	55729
cpb:Cphamn1_2311	ncbi-geneid:6376006	3.1.11.6	116842
cpb:Cphamn1_2312	ncbi-geneid:6376007	6.3.5.6|6.3.5.7	55931|89095
cpb:Cphamn1_2344	ncbi-geneid:6376039	3.6.3.-	52540
cpb:Cphamn1_2346	ncbi-geneid:6376041	3.4.24.57	53067
cpb:Cphamn1_2347	ncbi-geneid:6376042	5.2.1.8	50891
cpb:Cphamn1_2349	ncbi-geneid:6376044	6.3.5.5	52317|52021
cpb:Cphamn1_2357	ncbi-geneid:6376052	1.5.1.2	48179|51735
cpb:Cphamn1_2359	ncbi-geneid:6376054	2.-.-.-	54690
cpb:Cphamn1_2364	ncbi-geneid:6376059	1.20.98.1	50022
cpb:Cphamn1_2365	ncbi-geneid:6376060	1.20.98.1	53706|50692
cpb:Cphamn1_2374	ncbi-geneid:6376069	3.1.4.46	51695
cpb:Cphamn1_2380	ncbi-geneid:6376075	1.6.5.-	52343|63380|54292
cpb:Cphamn1_2386	ncbi-geneid:6376081	1.-.-.-	53706|50692
cpb:Cphamn1_2394	ncbi-geneid:6376089	3.2.1.1	51445|51011
cpb:Cphamn1_2421	ncbi-geneid:6376116	3.1.21.5	52540
cpb:Cphamn1_2422	ncbi-geneid:6376117	1.1.1.158	56176|56194
cpb:Cphamn1_2429	ncbi-geneid:6376124	3.1.-.-	53098
cpb:Cphamn1_2430	ncbi-geneid:6376125	2.4.2.10	53271
cpb:Cphamn1_2431	ncbi-geneid:6376126	1.3.1.12	48179|51735
cpb:Cphamn1_2432	ncbi-geneid:6376127	2.7.1.23	111331
cpb:Cphamn1_2438	ncbi-geneid:6376133	2.5.1.55	51569
cpb:Cphamn1_2440	ncbi-geneid:6376135	3.2.1.52	51445
cpb:Cphamn1_2441	ncbi-geneid:6376136	3.1.3.-
cpb:Cphamn1_2442	ncbi-geneid:6376137	1.1.1.94	51735|48179
cpb:Cphamn1_2444	ncbi-geneid:6376139	6.3.3.1	56042|55326
cpb:Cphamn1_2445	ncbi-geneid:6376140	2.7.2.4	53633|55021|55021
cpb:Cphamn1_2447	ncbi-geneid:6376142	2.1.1.-	53335
cpb:Cphamn1_2448	ncbi-geneid:6376143	3.6.1.11|3.6.1.40	53067|53067
cpb:Cphamn1_2453	ncbi-geneid:6376148	2.6.1.62	53383
cpb:Cphamn1_2454	ncbi-geneid:6376149	6.3.3.3	52540
cpb:Cphamn1_2457	ncbi-geneid:6376152	2.3.1.47	53383
cpb:Cphamn1_2458	ncbi-geneid:6376153	2.8.1.6	102114
cpb:Cphamn1_2459	ncbi-geneid:6376154	6.3.4.15	55681|46785
cpb:Cphamn1_2461	ncbi-geneid:6376156	1.4.1.13	51395|57802|57802
cpb:Cphamn1_2462	ncbi-geneid:6376157	3.5.1.28	53187
cpb:Cphamn1_2463	ncbi-geneid:6376158	5.99.1.2	56712|57783|57783|57783
cpb:Cphamn1_2466	ncbi-geneid:6376161	4.2.1.3	53732|52016
cpb:Cphamn1_2471	ncbi-geneid:6376166	1.3.3.1	51395
cpb:Cphamn1_2472	ncbi-geneid:6376167	3.1.3.1	53649
cpb:Cphamn1_2473	ncbi-geneid:6376168	3.1.1.1	53474
cpb:Cphamn1_2476	ncbi-geneid:6376171	2.2.1.2	51569
cpb:Cphamn1_2484	ncbi-geneid:6376179	2.5.1.46	52467
cpb:Cphamn1_2485	ncbi-geneid:6376181	6.1.1.2	52374
cpb:Cphamn1_2487	ncbi-geneid:6376183	6.1.1.19	52374|47323|55190
cpb:Cphamn1_2488	ncbi-geneid:6376184	2.7.7.18	52374
cpb:Cphamn1_2499	ncbi-geneid:6376196	3.6.3.14	47928
cpb:Cphamn1_2500	ncbi-geneid:6376198	3.6.3.14	81573
cpb:Cphamn1_2501	ncbi-geneid:6376199	3.6.3.14	81333
cpb:Cphamn1_2502	ncbi-geneid:6376200	3.6.3.14	81336
cpb:Cphamn1_2509	ncbi-geneid:6376207	5.1.3.2	51735
cpb:Cphamn1_2512	ncbi-geneid:6376210	2.1.1.-	53335|46785
cpb:Cphamn1_2514	ncbi-geneid:6376212	1.3.99.1	51905|46977|56425
cpb:Cphamn1_2520	ncbi-geneid:6376218	1.1.1.158	56176|56194
cpb:Cphamn1_2521	ncbi-geneid:6376219	6.3.2.8	53623|53244|51984
cpb:Cphamn1_2522	ncbi-geneid:6376220	2.4.1.227	53756
cpb:Cphamn1_2524	ncbi-geneid:6376222	6.3.2.9	53623|53244|51984
cpb:Cphamn1_2526	ncbi-geneid:6376224	6.3.2.10	53623|53244|63418
cpb:Cphamn1_2527	ncbi-geneid:6376225	6.3.2.13	53623|53244|63418
cpb:Cphamn1_2528	ncbi-geneid:6376226	2.4.1.129	56601|56519|54184
cpb:Cphamn1_2530	ncbi-geneid:6376228	2.1.1.-	53335|81799
cpb:Cphamn1_2535	ncbi-geneid:6376233	2.7.2.3	53748
cpb:Cphamn1_2543	ncbi-geneid:6376241	3.1.21.3	52540
cpb:Cphamn1_2548	ncbi-geneid:6376246	3.1.21.3	116734|116734
cpb:Cphamn1_2550	ncbi-geneid:6376248	2.1.1.72	53335
cpb:Cphamn1_2557	ncbi-geneid:6376255	4.1.1.21|2.1.2.2	56059|52440|51246
cpb:Cphamn1_2558	ncbi-geneid:6376256	2.1.1.-	53335|50249
cpb:Cphamn1_2563	ncbi-geneid:6376261	3.1.26.5	54211
