# Supplementary material for: Tracing the Repertoire of Promiscuous Enzymes along the Metabolic Pathways in Archaeal Organisms
Source: Life (Basel). 2017 Jul 13;7(3):30. doi: 10.3390/life7030030 (PMC5617955; doi:10.3390/life7030030)
Supplement: Supplementary file 1 [file life-07-00030-s001.zip › Table_S2/cpc.txt]

KEGGID	NCBIGI	ECs	SFamilyID
cpc:Cpar_0002	ncbi-geneid:6418901	2.7.7.7	55979|55979|55979
cpc:Cpar_0008	ncbi-geneid:6418907	1.20.4.1	52788
cpc:Cpar_0013	ncbi-geneid:6418912	5.2.1.8	54534|109998|54534
cpc:Cpar_0014	ncbi-geneid:6418913	5.99.1.3	56719|55874|54211
cpc:Cpar_0016	ncbi-geneid:6418915	3.1.26.4	53098
cpc:Cpar_0017	ncbi-geneid:6418916	3.1.26.-	50249
cpc:Cpar_0019	ncbi-geneid:6418918	3.4.21.102	52096|50156
cpc:Cpar_0021	ncbi-geneid:6418920	1.3.1.83	51905
cpc:Cpar_0022	ncbi-geneid:6418921	6.1.1.14	55681|52954
cpc:Cpar_0026	ncbi-geneid:6418925	6.3.5.9|6.3.1	52317|52540
cpc:Cpar_0027	ncbi-geneid:6418926	2.8.1.-	69721
cpc:Cpar_0028	ncbi-geneid:6418927	1.8.99.3	55124|56014|54862
cpc:Cpar_0029	ncbi-geneid:6418928	1.8.99.3	55124|56014|54862
cpc:Cpar_0039	ncbi-geneid:6418938	2.1.1.107|4.2.1.75	53790|69618
cpc:Cpar_0040	ncbi-geneid:6418939	2.7.1.48	52540
cpc:Cpar_0043	ncbi-geneid:6418942	3.4.17.13	52317|141986
cpc:Cpar_0044	ncbi-geneid:6418943	3.6.3.14	51344
cpc:Cpar_0045	ncbi-geneid:6418944	3.6.3.14	52540|47917|50615
cpc:Cpar_0047	ncbi-geneid:6418947	4.1.1.32	53795|68923
cpc:Cpar_0053	ncbi-geneid:6418953	1.8.4.11|1.8.4.12	51316
cpc:Cpar_0060	ncbi-geneid:6418960	3.6.3.16	52540
cpc:Cpar_0070	ncbi-geneid:6418970	3.4.24.-	50156|50156
cpc:Cpar_0071	ncbi-geneid:6418971	1.1.1.267	55347|51735|69055
cpc:Cpar_0072	ncbi-geneid:6418973	3.6.1.7	54975
cpc:Cpar_0073	ncbi-geneid:6418974	3.6.4.3|3.4.24.-	140990|52540
cpc:Cpar_0074	ncbi-geneid:6418975	4.1.1.23	51366
cpc:Cpar_0075	ncbi-geneid:6418976	2.6.1.16	53697|56235
cpc:Cpar_0094	ncbi-geneid:6418995	3.4.-.-	53067|53067
cpc:Cpar_0096	ncbi-geneid:6418997	5.99.1.3	56719|101904
cpc:Cpar_0097	ncbi-geneid:6418998	6.3.4.2	52540|52317
cpc:Cpar_0104	ncbi-geneid:6419010	3.1.2.-	54637
cpc:Cpar_0108	ncbi-geneid:6419014	3.1.11.2	56219
cpc:Cpar_0114	ncbi-geneid:6419020	6.1.1.20	55681|46589
cpc:Cpar_0118	ncbi-geneid:6419024	6.1.1.3	55681|55186|52954|81271
cpc:Cpar_0120	ncbi-geneid:6419026	3.2.1.52	51445|52279
cpc:Cpar_0121	ncbi-geneid:6419027	1.4.4.2	53383
cpc:Cpar_0126	ncbi-geneid:6419032	3.1.26.3	69065|54768
cpc:Cpar_0127	ncbi-geneid:6419033	2.3.1.179	53901|53901
cpc:Cpar_0129	ncbi-geneid:6419035	1.1.1.100	51735
cpc:Cpar_0130	ncbi-geneid:6419036	2.3.1.39	52151|55048
cpc:Cpar_0131	ncbi-geneid:6419037	2.3.1.41|2.3.1.180	53901
cpc:Cpar_0132	ncbi-geneid:6419038	2.3.1.15	53659
cpc:Cpar_0137	ncbi-geneid:6419044	2.3.3.13	51569|110921|89000
cpc:Cpar_0139	ncbi-geneid:6419046	3.6.3.-	52540
cpc:Cpar_0149	ncbi-geneid:6419056	5.4.3.8	53383
cpc:Cpar_0153	ncbi-geneid:6419060	6.3.5.6|6.3.5.7	55931|89095
cpc:Cpar_0154	ncbi-geneid:6419061	3.1.11.6	116842
cpc:Cpar_0156	ncbi-geneid:6419063	2.3.1.1	55729
cpc:Cpar_0170	ncbi-geneid:6419077	2.7.11.1	54184
cpc:Cpar_0171	ncbi-geneid:6419078	2.7.8.-	56214|56214
cpc:Cpar_0198	ncbi-geneid:6419106	3.4.11.18	55920
cpc:Cpar_0204	ncbi-geneid:6419112	2.7.7.6	56553|55257|47789
cpc:Cpar_0206	ncbi-geneid:6419114	2.1.1.170	53335
cpc:Cpar_0207	ncbi-geneid:6419115	2.7.7.22	53448|159283
cpc:Cpar_0208	ncbi-geneid:6419116	6.1.1.16	52374|47323
cpc:Cpar_0217	ncbi-geneid:6419125	6.3.4.4	52540
cpc:Cpar_0219	ncbi-geneid:6419127	1.18.-.-	53807
cpc:Cpar_0220	ncbi-geneid:6419128	1.18.-.-	53807
cpc:Cpar_0221	ncbi-geneid:6419129	1.18.-.-	52540
cpc:Cpar_0227	ncbi-geneid:6419140	2.4.1.21	53756
cpc:Cpar_0228	ncbi-geneid:6419141	3.1.3.-	56784
cpc:Cpar_0229	ncbi-geneid:6419142	1.3.99.22	102114
cpc:Cpar_0231	ncbi-geneid:6419144	2.3.1.129	51161
cpc:Cpar_0232	ncbi-geneid:6419145	2.7.1.2	53067
cpc:Cpar_0234	ncbi-geneid:6419147	2.1.1.-	75217|88697
cpc:Cpar_0236	ncbi-geneid:6419149	2.7.4.6	54919
cpc:Cpar_0241	ncbi-geneid:6419154	2.8.1.7	53383
cpc:Cpar_0243	ncbi-geneid:6419156	1.3.1.74	102114
cpc:Cpar_0246	ncbi-geneid:6419159	3.6.1.-	56300
cpc:Cpar_0247	ncbi-geneid:6419160	2.4.2.17	53850|54913
cpc:Cpar_0256	ncbi-geneid:6419169	2.1.1.79	53335
cpc:Cpar_0258	ncbi-geneid:6419171	4.-.-.-	102114|52242
cpc:Cpar_0259	ncbi-geneid:6419172	2.1.1.11	53335
cpc:Cpar_0264	ncbi-geneid:6419177	2.3.1.47	53383
cpc:Cpar_0266	ncbi-geneid:6419179	2.7.7.7	52540|48019
cpc:Cpar_0269	ncbi-geneid:6419182	3.6.3.16	52540
cpc:Cpar_0273	ncbi-geneid:6419186	3.6.3.16	52540|49764
cpc:Cpar_0274	ncbi-geneid:6419187	2.7.6.3	55083
cpc:Cpar_0275	ncbi-geneid:6419188	4.1.2.25	55620
cpc:Cpar_0276	ncbi-geneid:6419189	2.4.2.19	51690|54675
cpc:Cpar_0277	ncbi-geneid:6419190	2.7.8.7	56214
cpc:Cpar_0280	ncbi-geneid:6419193	1.1.1.219	51735
cpc:Cpar_0281	ncbi-geneid:6419194	3.6.3.8	52540|54752
cpc:Cpar_0283	ncbi-geneid:6419196	1.2.1.11	55347|51735
cpc:Cpar_0286	ncbi-geneid:6419199	5.1.1.1	51419|50621
cpc:Cpar_0287	ncbi-geneid:6419200	4.2.1.22	53686|54631
cpc:Cpar_0290	ncbi-geneid:6419203	2.5.1.19	55205
cpc:Cpar_0292	ncbi-geneid:6419205	2.1.1.45	55831
cpc:Cpar_0300	ncbi-geneid:6419213	3.6.3.-	52540
cpc:Cpar_0306	ncbi-geneid:6419219	5.2.1.8	54534
cpc:Cpar_0328	ncbi-geneid:6419241	1.2.1.3	53720
cpc:Cpar_0334	ncbi-geneid:6419247	1.1.1.44	51735|48179
cpc:Cpar_0335	ncbi-geneid:6419248	1.1.1.49	55347|51735
cpc:Cpar_0337	ncbi-geneid:6419250	3.1.1.31	100950
cpc:Cpar_0338	ncbi-geneid:6419251	2.2.1.1	52518|52518|52922
cpc:Cpar_0346	ncbi-geneid:6419259	2.1.1.13	56507|82282|51717|52242|47644
cpc:Cpar_0348	ncbi-geneid:6419261	2.1.1.61|2.8.1.-	52402
cpc:Cpar_0350	ncbi-geneid:6419263	3.2.2.21	50486
cpc:Cpar_0353	ncbi-geneid:6419266	1.3.1.26	51735|55347
cpc:Cpar_0355	ncbi-geneid:6419268	6.2.1.26	56801
cpc:Cpar_0356	ncbi-geneid:6419269	4.2.1.113	51604|54826
cpc:Cpar_0357	ncbi-geneid:6419270	4.1.3.36	52096
cpc:Cpar_0358	ncbi-geneid:6419271	4.2.99.20	53474
cpc:Cpar_0362	ncbi-geneid:6419275	2.3.1.118	54001
cpc:Cpar_0364	ncbi-geneid:6419277	2.2.1.9	52518|52518|52467
cpc:Cpar_0365	ncbi-geneid:6419278	5.4.4.2	56322
cpc:Cpar_0368	ncbi-geneid:6419282	2.3.3.1	48256
cpc:Cpar_0369	ncbi-geneid:6419283	6.3.5.6|6.3.5.7	141000
cpc:Cpar_0371	ncbi-geneid:6419285	3.1.-.-	69500
cpc:Cpar_0372	ncbi-geneid:6419286	2.7.7.38	53448
cpc:Cpar_0381	ncbi-geneid:6419295	2.1.1.72	53335
cpc:Cpar_0384	ncbi-geneid:6419298	3.6.4.12	52540|52540|50249
cpc:Cpar_0385	ncbi-geneid:6419299	3.6.1.-	52540
cpc:Cpar_0386	ncbi-geneid:6419300	1.2.1.16	53720
cpc:Cpar_0390	ncbi-geneid:6419304	3.1.3.48	52788
cpc:Cpar_0394	ncbi-geneid:6419308	4.1.3.27	52317
cpc:Cpar_0401	ncbi-geneid:6419315	3.1.3.5	64167
cpc:Cpar_0403	ncbi-geneid:6419317	6.4.1.2	52096
cpc:Cpar_0404	ncbi-geneid:6419318	2.1.1.148	69796
cpc:Cpar_0405	ncbi-geneid:6419319	3.4.21.92	52096
cpc:Cpar_0406	ncbi-geneid:6419320	6.1.1.9	52374|50677|47323|46589
cpc:Cpar_0412	ncbi-geneid:6419326	2.7.6.5	109604|81301|81271|55021
cpc:Cpar_0413	ncbi-geneid:6419327	4.1.2.13	51569
cpc:Cpar_0418	ncbi-geneid:6419332	2.1.2.10	103025|101790
cpc:Cpar_0427	ncbi-geneid:6419341	2.7.4.22	53633
cpc:Cpar_0429	ncbi-geneid:6419343	2.1.1.-	102114
cpc:Cpar_0433	ncbi-geneid:6419347	4.1.2.-	51569
cpc:Cpar_0434	ncbi-geneid:6419348	4.1.1.39	51649|54966
cpc:Cpar_0440	ncbi-geneid:6419354	1.1.1.100	51735
cpc:Cpar_0443	ncbi-geneid:6419357	3.6.3.29	52540|50331
cpc:Cpar_0446	ncbi-geneid:6419360	2.4.2.-	51690|54675
cpc:Cpar_0450	ncbi-geneid:6419364	1.20.4.1	52788
cpc:Cpar_0451	ncbi-geneid:6419365	3.6.3.-	52540
cpc:Cpar_0453	ncbi-geneid:6419367	6.5.1.2
cpc:Cpar_0457	ncbi-geneid:6419371	2.1.1	53335
cpc:Cpar_0458	ncbi-geneid:6419372	3.5.4.19	141734
cpc:Cpar_0460	ncbi-geneid:6419374	4.99.1.1	53800
cpc:Cpar_0468	ncbi-geneid:6419382	1.4.1.13|1.4.1.14	51971|46548
cpc:Cpar_0469	ncbi-geneid:6419383	1.18.1.2	52343|63380
cpc:Cpar_0470	ncbi-geneid:6419384	2.4.2.-	52317
cpc:Cpar_0471	ncbi-geneid:6419385	5.3.1.16	51366
cpc:Cpar_0473	ncbi-geneid:6419387	5.4.99.12	55120|55174
cpc:Cpar_0479	ncbi-geneid:6419393	3.6.1.40|3.6.1.11	109604|53067|53067
cpc:Cpar_0480	ncbi-geneid:6419394	2.6.1.85|4.1.3.38	56322|56752
cpc:Cpar_0482	ncbi-geneid:6419396	4.2.99.18	48150
cpc:Cpar_0486	ncbi-geneid:6419400	2.5.1.15	51717
cpc:Cpar_0493	ncbi-geneid:6419407	1.7.-.-	56821
cpc:Cpar_0506	ncbi-geneid:6419420	3.6.3.6	81665|56784|81653|81660
cpc:Cpar_0507	ncbi-geneid:6419421	2.7.9.1	56059|51621|52009
cpc:Cpar_0513	ncbi-geneid:6419427	2.7.1.130	52540
cpc:Cpar_0515	ncbi-geneid:6419429	6.3.4.13	56059|52440|51246
cpc:Cpar_0517	ncbi-geneid:6419431	6.3.5.5	56059|52440|48108
cpc:Cpar_0518	ncbi-geneid:6419432	4.1.1.48	51366
cpc:Cpar_0519	ncbi-geneid:6419433	5.1.3.1	51366
cpc:Cpar_0523	ncbi-geneid:6419437	2.7.7.7	56672|88723|53098|47807
cpc:Cpar_0524	ncbi-geneid:6419438	4.2.1.51	53850|55021
cpc:Cpar_0526	ncbi-geneid:6419440	3.1.22.4	53098
cpc:Cpar_0528	ncbi-geneid:6419442	4.2.1.-|3.5.1.-	54637|54211|54211
cpc:Cpar_0529	ncbi-geneid:6419443	3.1.3.25	56655
cpc:Cpar_0538	ncbi-geneid:6419452	6.2.1.1	56801
cpc:Cpar_0539	ncbi-geneid:6419453	6.1.1.4	52374|50677|47323
cpc:Cpar_0540	ncbi-geneid:6419454	2.7.7.8	54211|54211|55666|55666|54791|50249
cpc:Cpar_0541	ncbi-geneid:6419455	6.3.2.1	52374
cpc:Cpar_0544	ncbi-geneid:6419458	3.1.3.2|3.4.21.-	52096|52096
cpc:Cpar_0548	ncbi-geneid:6419462	4.1.1.31	51621
cpc:Cpar_0550	ncbi-geneid:6419464	1.7.1.13	55620
cpc:Cpar_0555	ncbi-geneid:6419469	2.7.11.-|2.7.4	75138|53795
cpc:Cpar_0560	ncbi-geneid:6419474	1.2.7.-	52518|53323|52518|52922|54862
cpc:Cpar_0561	ncbi-geneid:6419475	2.1.1.-	75217|55315
cpc:Cpar_0563	ncbi-geneid:6419477	1.4.4.2	53383
cpc:Cpar_0564	ncbi-geneid:6419478	4.2.1.52	51569
cpc:Cpar_0567	ncbi-geneid:6419481	3.5.2.6	56601
cpc:Cpar_0572	ncbi-geneid:6419486	6.3.4.-	52402
cpc:Cpar_0574	ncbi-geneid:6419488	3.1.26.4
cpc:Cpar_0577	ncbi-geneid:6419491	2.4.2.18	52418|47648
cpc:Cpar_0578	ncbi-geneid:6419492	3.4.11.9	55920|53092
cpc:Cpar_0581	ncbi-geneid:6419499	2.5.1.7	55205
cpc:Cpar_0584	ncbi-geneid:6419502	6.3.1.5	52402
cpc:Cpar_0585	ncbi-geneid:6419503	1.4.3.16	51905|56425|46977
cpc:Cpar_0586	ncbi-geneid:6419504	4.1.1.19	56271
cpc:Cpar_0587	ncbi-geneid:6419505	6.1.1.1	52374|55174
cpc:Cpar_0589	ncbi-geneid:6419507	1.1.2.4	56176|55103
cpc:Cpar_0590	ncbi-geneid:6419508	2.4.1.129	56601|56519
cpc:Cpar_0594	ncbi-geneid:6419512	2.1.1.63|2.5.1.72	142754
cpc:Cpar_0598	ncbi-geneid:6419516	1.17.4.1	51998|75625
cpc:Cpar_0605	ncbi-geneid:6419523	3.5.4.1	53927
cpc:Cpar_0609	ncbi-geneid:6419527	1.1.1.262	53659
cpc:Cpar_0611	ncbi-geneid:6419529	2.-.-.-	53756
cpc:Cpar_0613	ncbi-geneid:6419531	6.5.1.-
cpc:Cpar_0614	ncbi-geneid:6419532	3.6.4.13	52540
cpc:Cpar_0620	ncbi-geneid:6419538	2.1.1.-	53335|48013
cpc:Cpar_0621	ncbi-geneid:6419539	2.5.1.49	53383
cpc:Cpar_0622	ncbi-geneid:6419540	2.3.1.31	53474
cpc:Cpar_0623	ncbi-geneid:6419541	6.1.1.11	55681|46589
cpc:Cpar_0628	ncbi-geneid:6419546	2.3.3.13	51569|110921
cpc:Cpar_0629	ncbi-geneid:6419547	4.2.1.33|4.2.1.35	52016
cpc:Cpar_0630	ncbi-geneid:6419548	4.2.1.33|4.2.1.35	53732
cpc:Cpar_0631	ncbi-geneid:6419549	1.1.1.85	53659
cpc:Cpar_0632	ncbi-geneid:6419550	1.1.1.86	51735|48179
cpc:Cpar_0633	ncbi-geneid:6419551	2.2.1.6	55021|55021
cpc:Cpar_0634	ncbi-geneid:6419552	2.2.1.6	52518|52467|52518
cpc:Cpar_0635	ncbi-geneid:6419553	4.2.1.9	143975|52016
cpc:Cpar_0645	ncbi-geneid:6419563	1.3.1.74	53067|53067|100920|100934
cpc:Cpar_0650	ncbi-geneid:6419568	5.-.-.-	51905
cpc:Cpar_0651	ncbi-geneid:6419569	1.4.1.1	52283|51735
cpc:Cpar_0654	ncbi-geneid:6419572	3.6.4.-	52540|52540|52540|143517|141259|52540
cpc:Cpar_0658	ncbi-geneid:6419576	2.7.13.3	55874|47384|55785|158472
cpc:Cpar_0661	ncbi-geneid:6419579	1.11.1.15	52833
cpc:Cpar_0664	ncbi-geneid:6419583	3.6.1.-	55811
cpc:Cpar_0665	ncbi-geneid:6419584	3.6.4.12	52540|46785|47819
cpc:Cpar_0672	ncbi-geneid:6419591	2.5.1.47	53686
cpc:Cpar_0673	ncbi-geneid:6419592	2.5.1.48	53383
cpc:Cpar_0677	ncbi-geneid:6419596	1.4.1.1	52283|51735
cpc:Cpar_0685	ncbi-geneid:6419604	5.3.1.24	51366
cpc:Cpar_0686	ncbi-geneid:6419606	1.5.1.5|3.5.4.9	53223|51735
cpc:Cpar_0688	ncbi-geneid:6419608	3.3.1.1	52283|51735
cpc:Cpar_0689	ncbi-geneid:6419609	2.5.1.6	55973|55973|55973
cpc:Cpar_0692	ncbi-geneid:6419612	2.7.7.24	53448
cpc:Cpar_0697	ncbi-geneid:6419621	6.1.1.20	56037|50249|55681|54991|46955
cpc:Cpar_0701	ncbi-geneid:6419625	4.2.1.19	54211|54211
cpc:Cpar_0704	ncbi-geneid:6419629	3.1.13.1	50249
cpc:Cpar_0709	ncbi-geneid:6419634	3.5.4.12	53927
cpc:Cpar_0710	ncbi-geneid:6419635	3.5.4.26|1.1.1.193	53597|53927
cpc:Cpar_0721	ncbi-geneid:6419646	3.4.21.26	50993|53474
cpc:Cpar_0723	ncbi-geneid:6419648	3.2.1.17|5.4.99.12	55120|55174
cpc:Cpar_0724	ncbi-geneid:6419649	1.8.1.4	51905|55424
cpc:Cpar_0725	ncbi-geneid:6419650	6.6.1.1	52540
cpc:Cpar_0726	ncbi-geneid:6419651	6.6.1.1	52540|53300
cpc:Cpar_0730	ncbi-geneid:6419655	1.1.1.37|1.1.1.205	51412|51412
cpc:Cpar_0731	ncbi-geneid:6419659	4.2.3.5	103263
cpc:Cpar_0732	ncbi-geneid:6419660	4.2.1.24	51569
cpc:Cpar_0736	ncbi-geneid:6419663	4.2.1.75	69618
cpc:Cpar_0737	ncbi-geneid:6419664	2.5.1.61	53850|54782
cpc:Cpar_0738	ncbi-geneid:6419665	1.2.1.70	69742|51735|69075
cpc:Cpar_0741	ncbi-geneid:6419668	1.18.6.1	52540|88659
cpc:Cpar_0742	ncbi-geneid:6419669	1.-.-.-	51735|50129
cpc:Cpar_0747	ncbi-geneid:6419674	3.6.1.23	51283
cpc:Cpar_0751	ncbi-geneid:6419678	1.14.99.-	51905
cpc:Cpar_0754	ncbi-geneid:6419681	6.3.1.2	55931
cpc:Cpar_0757	ncbi-geneid:6419684	2.7.1.33
cpc:Cpar_0758	ncbi-geneid:6419685	4.2.3.4	56796
cpc:Cpar_0759	ncbi-geneid:6419686	2.7.1.71	52540
cpc:Cpar_0760	ncbi-geneid:6419687	6.3.5.2	52317
cpc:Cpar_0761	ncbi-geneid:6419688	3.1.11.5	52540|52540|47781
cpc:Cpar_0766	ncbi-geneid:6419693	1.3.1.74|2.-.-.-	102114
cpc:Cpar_0767	ncbi-geneid:6419694	2.4.2.29	51713
cpc:Cpar_0776	ncbi-geneid:6419703	6.1.1.6	55681|50249
cpc:Cpar_0777	ncbi-geneid:6419704	2.5.1.32	48576
cpc:Cpar_0782	ncbi-geneid:6419709	2.6.1.-	53383
cpc:Cpar_0787	ncbi-geneid:6419716	4.1.1.20	51419|50621
cpc:Cpar_0790	ncbi-geneid:6419719	1.5.1.20	51730
cpc:Cpar_0796	ncbi-geneid:6419725	2.7.6.1	53271
cpc:Cpar_0797	ncbi-geneid:6419726	2.3.1.-	51161
cpc:Cpar_0800	ncbi-geneid:6419729	1.3.3.4	51905
cpc:Cpar_0811	ncbi-geneid:6419740	6.3.2.4	56059|52440
cpc:Cpar_0815	ncbi-geneid:6419744	2.1.2.11	51621
cpc:Cpar_0817	ncbi-geneid:6419746	6.3.5.3	82697
cpc:Cpar_0818	ncbi-geneid:6419747	6.3.5.3	52317
cpc:Cpar_0826	ncbi-geneid:6419755	2.7.-.-	52540
cpc:Cpar_0827	ncbi-geneid:6419756	5.4.99.2	51703|52242
cpc:Cpar_0828	ncbi-geneid:6419757	5.4.99.2	51703|52242
cpc:Cpar_0831	ncbi-geneid:6419760	6.2.1.17	56801
cpc:Cpar_0832	ncbi-geneid:6419761	2.1.1.182	53335
cpc:Cpar_0833	ncbi-geneid:6419762	2.2.1.1	52518|52922
cpc:Cpar_0836	ncbi-geneid:6419765	1.14.99.-	51905
cpc:Cpar_0844	ncbi-geneid:6419775	3.6.3.4	56784|81653|55008|81665
cpc:Cpar_0850	ncbi-geneid:6419781	3.6.1.1	50324
cpc:Cpar_0852	ncbi-geneid:6419783	2.5.1.56	51569
cpc:Cpar_0857	ncbi-geneid:6419788	4.2.1.2	117457
cpc:Cpar_0858	ncbi-geneid:6419789	4.1.1.3|6.4.1.1	51569|89000|51230
cpc:Cpar_0865	ncbi-geneid:6419796	2.4.1.230	48208|74650
cpc:Cpar_0867	ncbi-geneid:6419798	2.7.7.7	89550
cpc:Cpar_0869	ncbi-geneid:6419800	1.8.1.9	51905
cpc:Cpar_0870	ncbi-geneid:6419801	2.4.2.18	52418|47648
cpc:Cpar_0874	ncbi-geneid:6419805	2.3.1.41|2.3.1.180	53901|53901
cpc:Cpar_0877	ncbi-geneid:6419808	1.10.3.-	49503|81464
cpc:Cpar_0878	ncbi-geneid:6419809	1.9.3.1|1.10.3.-	81442
cpc:Cpar_0879	ncbi-geneid:6419810	1.10.3.-	81452
cpc:Cpar_0886	ncbi-geneid:6419817	3.6.1.-	55811
cpc:Cpar_0904	ncbi-geneid:6419835	2.1.1.34	75217
cpc:Cpar_0910	ncbi-geneid:6419841	2.7.4.1	56024|143724|56024|140356
cpc:Cpar_0911	ncbi-geneid:6419842	3.1.3.18	56784
cpc:Cpar_0913	ncbi-geneid:6419844	2.3.1.51	69593
cpc:Cpar_0921	ncbi-geneid:6419852	3.6.3.27	52540
cpc:Cpar_0935	ncbi-geneid:6419865	3.6.3.8	81665|56784|81660|81653
cpc:Cpar_0937	ncbi-geneid:6419867	1.1.1.158	56176|56194
cpc:Cpar_0949	ncbi-geneid:6419879	1.8.98.1	51905|54862
cpc:Cpar_0950	ncbi-geneid:6419880	1.8.98.1	46548
cpc:Cpar_0952	ncbi-geneid:6419882	2.6.1.-	53383
cpc:Cpar_0954	ncbi-geneid:6419884	6.3.5.3	55326|55326|56042|56042
cpc:Cpar_0957	ncbi-geneid:6419887	3.2.2.-|4.2.99.18	48150|55945
cpc:Cpar_0959	ncbi-geneid:6419889	3.1.21.3	52540|52540
cpc:Cpar_0960	ncbi-geneid:6419890	2.1.1.72	53335
cpc:Cpar_0965	ncbi-geneid:6419895	3.11.1.2	82057|57783
cpc:Cpar_0970	ncbi-geneid:6419900	1.1.1.219	51735
cpc:Cpar_0972	ncbi-geneid:6419902	2.7.7.7
cpc:Cpar_0975	ncbi-geneid:6419905	3.5.2.3	51556|51338
cpc:Cpar_0978	ncbi-geneid:6419908	6.3.3.2	100950
cpc:Cpar_0979	ncbi-geneid:6419909	2.7.4.1	56024|143724|56024|140356
cpc:Cpar_0980	ncbi-geneid:6419910	5.3.1.26|5.3.1.6	89623
cpc:Cpar_0982	ncbi-geneid:6419912	3.5.1.32	53187|55031
cpc:Cpar_0983	ncbi-geneid:6419913	4.1.2.13	51569
cpc:Cpar_0984	ncbi-geneid:6419914	3.4.21.102	52096|50156
cpc:Cpar_0985	ncbi-geneid:6419915	4.3.2.1	48557
cpc:Cpar_0986	ncbi-geneid:6419916	6.3.4.5	69864|52402
cpc:Cpar_0988	ncbi-geneid:6419918	2.1.3.3	53671
cpc:Cpar_0989	ncbi-geneid:6419919	2.7.2	53633
cpc:Cpar_0990	ncbi-geneid:6419920	2.3.1.1|2.3.1.35	56266
cpc:Cpar_0991	ncbi-geneid:6419921	1.2.1	51735|55347
cpc:Cpar_1008	ncbi-geneid:6419938	2.3.3.8	56059|52210
cpc:Cpar_1009	ncbi-geneid:6419939	2.3.3.8	48256|51735
cpc:Cpar_1011	ncbi-geneid:6419941	2.3.1.19|2.3.1.8	53659
cpc:Cpar_1013	ncbi-geneid:6419943	3.4.13.3	53187
cpc:Cpar_1015	ncbi-geneid:6419945	2.1.2.2	56059|52440|51246
cpc:Cpar_1027	ncbi-geneid:6419957	3.1.11.5	52540|52540|52980
cpc:Cpar_1028	ncbi-geneid:6419958	3.1.11.5	52540|52980
cpc:Cpar_1029	ncbi-geneid:6419959	3.1.11.5	52540|52540
cpc:Cpar_1040	ncbi-geneid:6419970	1.8.1.8	74863|52833
cpc:Cpar_1044	ncbi-geneid:6419974	2.8.1.8	102114
cpc:Cpar_1060	ncbi-geneid:6419990	3.5.1.-	52467
cpc:Cpar_1063	ncbi-geneid:6419993	1.1.1.6	56796
cpc:Cpar_1064	ncbi-geneid:6419994	3.6.3.14	52540|47917|50615
cpc:Cpar_1065	ncbi-geneid:6419995	3.6.3.14	51344
cpc:Cpar_1068	ncbi-geneid:6419998	3.6.3.14	81336
cpc:Cpar_1069	ncbi-geneid:6419999	3.6.3.14	81333
cpc:Cpar_1071	ncbi-geneid:6420001	3.6.3.14	52540|47917|50615
cpc:Cpar_1072	ncbi-geneid:6420002	3.6.3.14	52943
cpc:Cpar_1073	ncbi-geneid:6420003	3.6.4.13	52540|52540
cpc:Cpar_1098	ncbi-geneid:6420029	2.7.7.43	53448
cpc:Cpar_1101	ncbi-geneid:6420032	6.2.1.3	56801
cpc:Cpar_1106	ncbi-geneid:6420037	3.2.2.-	48150
cpc:Cpar_1108	ncbi-geneid:6420039	2.1.1.31	75217
cpc:Cpar_1115	ncbi-geneid:6420046	3.4.21.102	52096|50156
cpc:Cpar_1117	ncbi-geneid:6420048	2.5.1.3	51391
cpc:Cpar_1118	ncbi-geneid:6420049	2.5.1.3	51391
cpc:Cpar_1119	ncbi-geneid:6420050	2.7.4.7|2.7.1.49	53613
cpc:Cpar_1121	ncbi-geneid:6420052	3.4.11.1	53187|52949
cpc:Cpar_1124	ncbi-geneid:6420055	2.1.1.-	102114
cpc:Cpar_1126	ncbi-geneid:6420057	2.7.4.10|2.7.4.3	52540
cpc:Cpar_1127	ncbi-geneid:6420058	3.6.4.-	52540|52540|46785
cpc:Cpar_1130	ncbi-geneid:6420061	4.2.1.10	52304
cpc:Cpar_1132	ncbi-geneid:6420063	3.4.25.2	56235
cpc:Cpar_1135	ncbi-geneid:6420066	2.1.1.63	52540|54211
cpc:Cpar_1138	ncbi-geneid:6420069	3.6.3.17	52540|52540
cpc:Cpar_1146	ncbi-geneid:6420077	2.5.1.90	48576
cpc:Cpar_1149	ncbi-geneid:6420080	2.7.1.24	52540
cpc:Cpar_1151	ncbi-geneid:6420082	1.15.1.1	54719|46609
cpc:Cpar_1153	ncbi-geneid:6420084	2.1.1.-	53335|88697
cpc:Cpar_1173	ncbi-geneid:6420104	2.4.2.21	52733
cpc:Cpar_1174	ncbi-geneid:6420105	2.7.7.62|2.7.1.156	52540
cpc:Cpar_1176	ncbi-geneid:6420107	3.6.3.34	52540
cpc:Cpar_1178	ncbi-geneid:6420109	2.5.1.17	52540
cpc:Cpar_1180	ncbi-geneid:6420111	4.1.1.81	53383
cpc:Cpar_1181	ncbi-geneid:6420112	6.3.5.10	52540|52317
cpc:Cpar_1182	ncbi-geneid:6420113	1.14.99.40	55469
cpc:Cpar_1191	ncbi-geneid:6420122	6.3.5.9|6.3.1	52540|52317
cpc:Cpar_1193	ncbi-geneid:6420124	1.2.99.2	56821
cpc:Cpar_1194	ncbi-geneid:6420125	1.9.3.1	46626|46626
cpc:Cpar_1208	ncbi-geneid:6420139	2.7.7.7
cpc:Cpar_1209	ncbi-geneid:6420140	3.1.3.18	56784
cpc:Cpar_1222	ncbi-geneid:6420153	4.3.2.2	48557
cpc:Cpar_1223	ncbi-geneid:6420154	5.3.1.9	53697
cpc:Cpar_1230	ncbi-geneid:6420161	2.5.1.54	51569
cpc:Cpar_1231	ncbi-geneid:6420162	3.6.3.16	52540
cpc:Cpar_1232	ncbi-geneid:6420163	3.2.1.-	53955|54106
cpc:Cpar_1233	ncbi-geneid:6420164	5.4.99.12	55120
cpc:Cpar_1238	ncbi-geneid:6420169	2.5.1.75	52540|52540
cpc:Cpar_1241	ncbi-geneid:6420172	2.1.1.79	53335
cpc:Cpar_1243	ncbi-geneid:6420175	6.1.1.10	52374|47323|50249|57770
cpc:Cpar_1246	ncbi-geneid:6420178	2.6.1.1	53383
cpc:Cpar_1247	ncbi-geneid:6420179	2.7.7.3	52374
cpc:Cpar_1251	ncbi-geneid:6420183	6.3.2.6	56104
cpc:Cpar_1258	ncbi-geneid:6420190	3.1.1.29	53178
cpc:Cpar_1261	ncbi-geneid:6420193	2.6.1.9	53383
cpc:Cpar_1263	ncbi-geneid:6420195	5.1.3.20	51735
cpc:Cpar_1268	ncbi-geneid:6420200	3.4.16.4	56601
cpc:Cpar_1269	ncbi-geneid:6420201	2.3.1.183	55729
cpc:Cpar_1277	ncbi-geneid:6420209	1.1.1.1	50129|51735
cpc:Cpar_1280	ncbi-geneid:6420212	1.8.4.11|1.8.4.12	55068|51316
cpc:Cpar_1288	ncbi-geneid:6420221	2.1.1.63	46767|53155
cpc:Cpar_1289	ncbi-geneid:6420222	1.1.1.100	51735
cpc:Cpar_1292	ncbi-geneid:6420226	4.2.3.12	55620
cpc:Cpar_1293	ncbi-geneid:6420227	3.5.4.16	55620
cpc:Cpar_1294	ncbi-geneid:6420228	3.4.24.-	53163
cpc:Cpar_1296	ncbi-geneid:6420230	1.12.99.6	56762
cpc:Cpar_1297	ncbi-geneid:6420231	1.12.99.6	56770
cpc:Cpar_1303	ncbi-geneid:6420237	1.6.5.3	54862
cpc:Cpar_1305	ncbi-geneid:6420239	1.6.99.5|1.6.5.3	56762
cpc:Cpar_1306	ncbi-geneid:6420240	1.6.5.3	143243
cpc:Cpar_1307	ncbi-geneid:6420241	1.6.99.5|1.6.5.3	56770
cpc:Cpar_1311	ncbi-geneid:6420245	4.99.1.1	53800
cpc:Cpar_1317	ncbi-geneid:6420253	2.5.1.9	63380|63380
cpc:Cpar_1318	ncbi-geneid:6420254	1.11.1.15	52833
cpc:Cpar_1319	ncbi-geneid:6420255	3.6.3.34	52540
cpc:Cpar_1331	ncbi-geneid:6420267	2.7.4.9	52540
cpc:Cpar_1334	ncbi-geneid:6420270	5.-.-.-	111337
cpc:Cpar_1335	ncbi-geneid:6420271	2.7.7.60	53448
cpc:Cpar_1337	ncbi-geneid:6420275	2.1.1.-	102114
cpc:Cpar_1340	ncbi-geneid:6420278	6.1.1.12	55681|55261|50249
cpc:Cpar_1342	ncbi-geneid:6420280	2.7.7.7	52540|48019
cpc:Cpar_1356	ncbi-geneid:6420294	2.3.1.30	51161
cpc:Cpar_1357	ncbi-geneid:6420295	4.2.3.12	55620
cpc:Cpar_1362	ncbi-geneid:6420300	4.2.1.20	51366
cpc:Cpar_1373	ncbi-geneid:6420311	4.2.1.20	53686
cpc:Cpar_1382	ncbi-geneid:6420323	4.1.99.3	48173|52425
cpc:Cpar_1385	ncbi-geneid:6420326	3.1.-.-	50249|50249|50249|50249
cpc:Cpar_1400	ncbi-geneid:6420341	5.4.3.2	102114
cpc:Cpar_1414	ncbi-geneid:6420355	1.11.1.15	52833
cpc:Cpar_1424	ncbi-geneid:6420365	6.3.5.4	52402|56235
cpc:Cpar_1438	ncbi-geneid:6420379	4.2.1.3	53732|74778|52016
cpc:Cpar_1439	ncbi-geneid:6420380	5.-.-.-	111337
cpc:Cpar_1440	ncbi-geneid:6420381	1.1.1.23	53720
cpc:Cpar_1448	ncbi-geneid:6420389	2.7.7.33	53448
cpc:Cpar_1449	ncbi-geneid:6420390	4.2.1.45	51735
cpc:Cpar_1453	ncbi-geneid:6420394	2.2.1.6	52518|52518|52467
cpc:Cpar_1455	ncbi-geneid:6420396	4.2.3.4	56796
cpc:Cpar_1457	ncbi-geneid:6420398	4.2.1.46	51735
cpc:Cpar_1475	ncbi-geneid:6420416	2.1.1.133	53790|159672|159664
cpc:Cpar_1476	ncbi-geneid:6420417	2.1.1.132	53790|53335
cpc:Cpar_1478	ncbi-geneid:6420419	2.1.1.130|2.1.1.151	53790
cpc:Cpar_1479	ncbi-geneid:6420420	4.99.1.3	53800
cpc:Cpar_1480	ncbi-geneid:6420421	2.1.1.107	53790
cpc:Cpar_1491	ncbi-geneid:6420433	1.4.1.13|1.4.1.14	51971|46548|51971
cpc:Cpar_1492	ncbi-geneid:6420434	1.4.7.1	51395|56235|69336
cpc:Cpar_1493	ncbi-geneid:6420435	5.4.2.1
cpc:Cpar_1497	ncbi-geneid:6420439	6.2.1.5	56059|52210
cpc:Cpar_1498	ncbi-geneid:6420440	3.6.3.-	52540
cpc:Cpar_1505	ncbi-geneid:6420447	1.3.99.22	102114
cpc:Cpar_1506	ncbi-geneid:6420448	4.1.1.21|5.4.99.18	52255
cpc:Cpar_1508	ncbi-geneid:6420450	1.6.99.3	51905|51905
cpc:Cpar_1510	ncbi-geneid:6420452	2.6.1.11	53383
cpc:Cpar_1516	ncbi-geneid:6420458	2.7.7.-	56731|57783
cpc:Cpar_1518	ncbi-geneid:6420460	2.1.2.1	53383
cpc:Cpar_1519	ncbi-geneid:6420461	3.5.4.25|4.1.99.12	55821|142695
cpc:Cpar_1520	ncbi-geneid:6420462	6.3.5.5	56059|52440|52335|48108
cpc:Cpar_1523	ncbi-geneid:6420465	1.16.3.1	47240
cpc:Cpar_1525	ncbi-geneid:6420467	2.4.1.1	53756
cpc:Cpar_1526	ncbi-geneid:6420468	1.3.3.1	51395
cpc:Cpar_1528	ncbi-geneid:6420470	4.6.1.12	69765
cpc:Cpar_1530	ncbi-geneid:6420472	2.7.1.11	53784
cpc:Cpar_1531	ncbi-geneid:6420473	2.6.1.42	56752
cpc:Cpar_1532	ncbi-geneid:6420474	2.7.7.7	52540
cpc:Cpar_1536	ncbi-geneid:6420478	3.8.1.2	56784
cpc:Cpar_1541	ncbi-geneid:6420483	5.3.1.1	51351
cpc:Cpar_1544	ncbi-geneid:6420486	1.3.1.74|3.4.21.-	50494|50156|50156
cpc:Cpar_1545	ncbi-geneid:6420487	4.1.3.27	56322
cpc:Cpar_1547	ncbi-geneid:6420489	3.4.21.89	51306
cpc:Cpar_1549	ncbi-geneid:6420491	2.1.2.9	53328|50486
cpc:Cpar_1550	ncbi-geneid:6420492	3.5.1.88	56420
cpc:Cpar_1553	ncbi-geneid:6420495	2.7.2.11	53633|88697
cpc:Cpar_1557	ncbi-geneid:6420499	2.7.1.48	52540
cpc:Cpar_1565	ncbi-geneid:6420507	1.2.1.41	53720
cpc:Cpar_1566	ncbi-geneid:6420508	3.6.3.-	52540
cpc:Cpar_1569	ncbi-geneid:6420511	6.3.2.-	53623|53244|51984
cpc:Cpar_1570	ncbi-geneid:6420512	1.2.1.12	55347|51735
cpc:Cpar_1576	ncbi-geneid:6420518	2.1.1.-	53335
cpc:Cpar_1578	ncbi-geneid:6420520	6.1.1.15	55681|52954|64586
cpc:Cpar_1579	ncbi-geneid:6420521	1.11.1.15	52833
cpc:Cpar_1582	ncbi-geneid:6420524	2.7.1.148	54211|55060
cpc:Cpar_1585	ncbi-geneid:6420527	2.3.1.-	56317
cpc:Cpar_1594	ncbi-geneid:6420536	1.1.1.37	51735|56327
cpc:Cpar_1599	ncbi-geneid:6420541	3.5.3.12	55909
cpc:Cpar_1601	ncbi-geneid:6420543	3.5.1.53	56317
cpc:Cpar_1603	ncbi-geneid:6420545	1.8.1.9	51905
cpc:Cpar_1605	ncbi-geneid:6420547	4.1.3.-	51366
cpc:Cpar_1611	ncbi-geneid:6420553	4.1.2.9	52518|52518
cpc:Cpar_1612	ncbi-geneid:6420554	2.7.2.1	53067|53067
cpc:Cpar_1613	ncbi-geneid:6420555	2.4.2.8	53271
cpc:Cpar_1614	ncbi-geneid:6420556	2.3.3.14	51569
cpc:Cpar_1619	ncbi-geneid:6420560	1.18.6.1	52540
cpc:Cpar_1622	ncbi-geneid:6420563	1.18.6.1	53807
cpc:Cpar_1623	ncbi-geneid:6420564	1.18.6.1	53807
cpc:Cpar_1624	ncbi-geneid:6420565	1.18.6.1	53807
cpc:Cpar_1625	ncbi-geneid:6420566	1.18.6.1	53807
cpc:Cpar_1641	ncbi-geneid:6420582	2.1.3.2	53671
cpc:Cpar_1643	ncbi-geneid:6420584	3.6.1.-	55811
cpc:Cpar_1649	ncbi-geneid:6420590	1.1.1.25	51735|53223
cpc:Cpar_1651	ncbi-geneid:6420592	3.1.21.-	51556
cpc:Cpar_1655	ncbi-geneid:6420596	2.4.2.1	53167
cpc:Cpar_1656	ncbi-geneid:6420597	5.3.1.23	100950
cpc:Cpar_1657	ncbi-geneid:6420598	1.9.3.1	81442
cpc:Cpar_1658	ncbi-geneid:6420599	1.9.3.1	46626
cpc:Cpar_1660	ncbi-geneid:6420601	1.9.3.1	46626
cpc:Cpar_1664	ncbi-geneid:6420605	3.6.3.4	56784|81653|81665|55008
cpc:Cpar_1667	ncbi-geneid:6420608	1.9.3.1	46626
cpc:Cpar_1675	ncbi-geneid:6420616	3.5.1.10	53328|55021
cpc:Cpar_1681	ncbi-geneid:6420622	3.1.-.-	64182
cpc:Cpar_1682	ncbi-geneid:6420623	3.1.3.11	56655
cpc:Cpar_1686	ncbi-geneid:6420627	1.1.1.42	53659
cpc:Cpar_1687	ncbi-geneid:6420628	1.3.1.9	51735
cpc:Cpar_1688	ncbi-geneid:6420629	3.6.3.16	52540
cpc:Cpar_1689	ncbi-geneid:6420630	2.3.2.6	55729
cpc:Cpar_1693	ncbi-geneid:6420634	4.2.1.96	55248
cpc:Cpar_1696	ncbi-geneid:6420637	2.2.1.7	52518|52518|52922
cpc:Cpar_1697	ncbi-geneid:6420638	3.1.3.27	101307
cpc:Cpar_1704	ncbi-geneid:6420645	2.6.99.2	63892
cpc:Cpar_1705	ncbi-geneid:6420646	3.6.1.15	52972
cpc:Cpar_1716	ncbi-geneid:6420657	2.1.2.3|3.5.4.10	53927|52335
cpc:Cpar_1717	ncbi-geneid:6420658	2.1.2.2	53328
cpc:Cpar_1720	ncbi-geneid:6420661	3.1.21.2	51658
cpc:Cpar_1723	ncbi-geneid:6420665	2.4.2.14	56235|53271
cpc:Cpar_1724	ncbi-geneid:6420666	1.1.1.22	51735|48179|52413
cpc:Cpar_1726	ncbi-geneid:6420668	6.1.1.5	52374|47323|50677
cpc:Cpar_1728	ncbi-geneid:6420670	2.7.7.22|5.3.1.8	51182|53448
cpc:Cpar_1729	ncbi-geneid:6420671	4.2.1.46	51735
cpc:Cpar_1730	ncbi-geneid:6420672	1.1.1.133	51735
cpc:Cpar_1731	ncbi-geneid:6420673	5.1.3.13	51182
cpc:Cpar_1732	ncbi-geneid:6420674	2.7.7.24	53448
cpc:Cpar_1735	ncbi-geneid:6420677	1.10.99.1	50022
cpc:Cpar_1737	ncbi-geneid:6420680	6.1.1.17	52374|48163
cpc:Cpar_1738	ncbi-geneid:6420681	3.6.4.3|3.4.24.-	52540|140990
cpc:Cpar_1742	ncbi-geneid:6420685	2.4.2.7	53271
cpc:Cpar_1743	ncbi-geneid:6420686	1.3.1.74	102114
cpc:Cpar_1748	ncbi-geneid:6420691	2.7.4.14	52540
cpc:Cpar_1750	ncbi-geneid:6420693	5.1.1.3	53681|53681
cpc:Cpar_1754	ncbi-geneid:6420697	2.4.1.182	53756
cpc:Cpar_1755	ncbi-geneid:6420698	5.4.2.8	53738|53738|55957
cpc:Cpar_1763	ncbi-geneid:6420706	5.3.1.13	53697
cpc:Cpar_1765	ncbi-geneid:6420708	6.2.1.5	52210|51735
cpc:Cpar_1766	ncbi-geneid:6420709	6.3.5.6|6.3.5.7	75304
cpc:Cpar_1767	ncbi-geneid:6420710	2.5.1.31	64005
cpc:Cpar_1771	ncbi-geneid:6420716	6.3.2.12|6.3.2.17	53623|53244
cpc:Cpar_1774	ncbi-geneid:6420719	5.4.2.8	53738|55957|53738|53738
cpc:Cpar_1777	ncbi-geneid:6420722	5.3.3.2	51395
cpc:Cpar_1778	ncbi-geneid:6420723	2.5.1.1|2.5.1.10|2.5.1.29	48576
cpc:Cpar_1782	ncbi-geneid:6420727	4.1.1.11	50692
cpc:Cpar_1783	ncbi-geneid:6420728	2.7.7.23	53448
cpc:Cpar_1784	ncbi-geneid:6420729	2.7.1.11	53784
cpc:Cpar_1787	ncbi-geneid:6420732	2.7.4.8	52540
cpc:Cpar_1790	ncbi-geneid:6420735	2.7.1.26|2.7.7.2	82114|52374
cpc:Cpar_1791	ncbi-geneid:6420736	5.4.99.12	55120
cpc:Cpar_1798	ncbi-geneid:6420743	6.1.1.21	55681|52954
cpc:Cpar_1799	ncbi-geneid:6420744	2.7.1.69	55804
cpc:Cpar_1802	ncbi-geneid:6420747	5.1.3.-	51735
cpc:Cpar_1813	ncbi-geneid:6420758	3.6.3.-	52540|90123
cpc:Cpar_1827	ncbi-geneid:6420772	4.1.1.36|6.3.2.5	102645|52507
cpc:Cpar_1828	ncbi-geneid:6420773	2.7.7.7	52141
cpc:Cpar_1829	ncbi-geneid:6420774	3.6.4.12	52540|48024
cpc:Cpar_1830	ncbi-geneid:6420775	2.7.3.9	51621|52009|47831
cpc:Cpar_1831	ncbi-geneid:6420776	5.2.1.8	54534|109998|54534
cpc:Cpar_1832	ncbi-geneid:6420777	2.1.1.77	53335
cpc:Cpar_1835	ncbi-geneid:6420780	2.7.4.16	56042|55326
cpc:Cpar_1840	ncbi-geneid:6420786	2.7.13.3	55874|47384
cpc:Cpar_1846	ncbi-geneid:6420792	4.2.1.20	53686
cpc:Cpar_1858	ncbi-geneid:6420804	2.7.1.30	53067|53067
cpc:Cpar_1867	ncbi-geneid:6420814	2.4.1.-|3.4	56601|53955
cpc:Cpar_1868	ncbi-geneid:6420815	6.3.5.2	52402|54810|52317
cpc:Cpar_1870	ncbi-geneid:6420817	3.1.3.3	56784|55021|55021
cpc:Cpar_1873	ncbi-geneid:6420820	6.1.1.7	55681|101353|55186|50447
cpc:Cpar_1875	ncbi-geneid:6420822	1.2.7.3	52518|53323|52922
cpc:Cpar_1876	ncbi-geneid:6420823	1.2.7.3	52518
cpc:Cpar_1877	ncbi-geneid:6420824	6.4.1.2	52096
cpc:Cpar_1881	ncbi-geneid:6420828	6.4.1.2|6.3.4.14	56059|52440|51246
cpc:Cpar_1882	ncbi-geneid:6420829	2.7.7.6	64484
cpc:Cpar_1883	ncbi-geneid:6420830	2.7.7.6	64484
cpc:Cpar_1891	ncbi-geneid:6420842	1.17.7.1	56014
cpc:Cpar_1893	ncbi-geneid:6420844	4.2.1.11	51604|54826
cpc:Cpar_1895	ncbi-geneid:6420846	2.4.1.83	53448
cpc:Cpar_1898	ncbi-geneid:6420849	5.1.1.7	54506|54506
cpc:Cpar_1899	ncbi-geneid:6420850	1.97.1.4	102114
cpc:Cpar_1901	ncbi-geneid:6420852	1.4.1.3	51735|53223
cpc:Cpar_1903	ncbi-geneid:6420854	2.4.1.-	53955
cpc:Cpar_1907	ncbi-geneid:6420859	2.7.2.4|1.1.1.3	53633|55347|51735|55021|55021
cpc:Cpar_1908	ncbi-geneid:6420860	3.6.3.14	52943
cpc:Cpar_1909	ncbi-geneid:6420861	3.6.3.14	52540|47917|50615
cpc:Cpar_1910	ncbi-geneid:6420862	2.7.1.39	55060|54211
cpc:Cpar_1911	ncbi-geneid:6420863	4.2.3.1	53686
cpc:Cpar_1912	ncbi-geneid:6420864	2.3.1.51	69593
cpc:Cpar_1913	ncbi-geneid:6420865	2.5.1.9|2.5.1.78	52121
cpc:Cpar_1914	ncbi-geneid:6420866	5.-.-.-	53697
cpc:Cpar_1915	ncbi-geneid:6420867	4.1.1.37	51726
cpc:Cpar_1917	ncbi-geneid:6420869	1.3.99.1	54292|46548
cpc:Cpar_1918	ncbi-geneid:6420870	1.3.99.1	51905|46977|56425
cpc:Cpar_1920	ncbi-geneid:6420872	3.1.2.6	56281
cpc:Cpar_1930	ncbi-geneid:6420882	2.7.7.13	53448
cpc:Cpar_1942	ncbi-geneid:6420894	3.6.3.16	52540|49764
cpc:Cpar_1957	ncbi-geneid:6420909	3.6.1.19	101386|101386
cpc:Cpar_1960	ncbi-geneid:6420912	5.4.99.16	51445|51011|56112
cpc:Cpar_1969	ncbi-geneid:6420921	5.1.3.14	53756
cpc:Cpar_1974	ncbi-geneid:6420926	3.4.24.57	53067
cpc:Cpar_1976	ncbi-geneid:6420928	6.3.5.5	52317|52021
cpc:Cpar_1980	ncbi-geneid:6420932	2.6.1.44	53383
cpc:Cpar_1985	ncbi-geneid:6420937	1.5.1.2	48179|51735
cpc:Cpar_1986	ncbi-geneid:6420938	3.1.4.46	51695
cpc:Cpar_1990	ncbi-geneid:6420942	3.1.-.-	53098
cpc:Cpar_1991	ncbi-geneid:6420943	2.4.2.10	53271
cpc:Cpar_1992	ncbi-geneid:6420944	1.3.1.12	51735|48179
cpc:Cpar_1993	ncbi-geneid:6420945	2.7.1.23	111331
cpc:Cpar_1996	ncbi-geneid:6420948	2.5.1.55	51569
cpc:Cpar_1998	ncbi-geneid:6420950	3.2.1.52	51445
cpc:Cpar_1999	ncbi-geneid:6420951	3.1.3.-
cpc:Cpar_2000	ncbi-geneid:6420952	1.1.1.94	51735|48179
cpc:Cpar_2002	ncbi-geneid:6420954	6.3.3.1	56042|55326
cpc:Cpar_2003	ncbi-geneid:6420955	2.7.2.4	53633|55021|55021
cpc:Cpar_2005	ncbi-geneid:6420957	2.1.1.-	53335
cpc:Cpar_2006	ncbi-geneid:6420958	3.6.1.11|3.6.1.40	53067|53067
cpc:Cpar_2010	ncbi-geneid:6420961	6.2.1.3	56801
cpc:Cpar_2011	ncbi-geneid:6420962	2.6.1.62	53383
cpc:Cpar_2012	ncbi-geneid:6420963	6.3.3.3	52540
cpc:Cpar_2015	ncbi-geneid:6420966	2.3.1.47	53383
cpc:Cpar_2016	ncbi-geneid:6420967	2.8.1.6	102114
cpc:Cpar_2017	ncbi-geneid:6420968	6.3.4.15	55681|46785|50037
cpc:Cpar_2018	ncbi-geneid:6420969	3.5.1.28	53187
cpc:Cpar_2019	ncbi-geneid:6420970	5.99.1.2	56712|57783|57783|57783
cpc:Cpar_2025	ncbi-geneid:6420976	1.3.99.1	46548|54292
cpc:Cpar_2026	ncbi-geneid:6420977	1.3.99.1	51905|46977|56425
cpc:Cpar_2030	ncbi-geneid:6420981	3.1.1.1	53474
cpc:Cpar_2032	ncbi-geneid:6420983	2.3.1.-	55729
cpc:Cpar_2042	ncbi-geneid:6420993	2.2.1.2	51569
cpc:Cpar_2043	ncbi-geneid:6420994	2.5.1.46	52467
cpc:Cpar_2044	ncbi-geneid:6420996	6.1.1.2	52374
cpc:Cpar_2046	ncbi-geneid:6420998	6.1.1.19	52374|47323|55190
cpc:Cpar_2047	ncbi-geneid:6420999	2.7.7.18	52374
cpc:Cpar_2049	ncbi-geneid:6421002	3.6.3.14	47928
cpc:Cpar_2050	ncbi-geneid:6421003	3.6.3.14	81573
cpc:Cpar_2051	ncbi-geneid:6421004	3.6.3.14	81333
cpc:Cpar_2052	ncbi-geneid:6421005	3.6.3.14	81336
cpc:Cpar_2055	ncbi-geneid:6421008	5.1.3.2	51735
cpc:Cpar_2063	ncbi-geneid:6421016	6.3.2.8	53623|53244|51984
cpc:Cpar_2064	ncbi-geneid:6421017	2.4.1.227	53756
cpc:Cpar_2066	ncbi-geneid:6421019	6.3.2.9	53623|53244|51984
cpc:Cpar_2068	ncbi-geneid:6421021	6.3.2.10	53623|53244|63418
cpc:Cpar_2069	ncbi-geneid:6421022	6.3.2.13	53623|53244|63418
cpc:Cpar_2070	ncbi-geneid:6421023	2.4.1.129	56601|56519|54184
cpc:Cpar_2072	ncbi-geneid:6421025	2.1.1.-	53335|81799
cpc:Cpar_2077	ncbi-geneid:6421030	2.7.2.3	53748
cpc:Cpar_2082	ncbi-geneid:6421035	2.1.1.-	53335|50249
cpc:Cpar_2082	ncbi-geneid:6421035	2.1.1.-	53335|50249
