# Supplementary material for: Tracing the Repertoire of Promiscuous Enzymes along the Metabolic Pathways in Archaeal Organisms
Source: Life (Basel). 2017 Jul 13;7(3):30. doi: 10.3390/life7030030 (PMC5617955; doi:10.3390/life7030030)
Supplement: Supplementary file 1 [file life-07-00030-s001.zip › Table_S2/cpf.txt]

KEGGID	NCBIGI	ECs	SFamilyID
cpf:CPF_0002	ncbi-geneid:4202178	2.7.7.7	55979|55979|55979
cpf:CPF_0006	ncbi-geneid:4202552	5.99.1.3	56719|55874|54211
cpf:CPF_0007	ncbi-geneid:4202791	5.99.1.3	56719|101904
cpf:CPF_0014	ncbi-geneid:4201853	6.1.1.11	55681|46589
cpf:CPF_0026	ncbi-geneid:4202400	2.7.7.19	81891|81301
cpf:CPF_0029	ncbi-geneid:4203802	3.4.11.4	53187|55031
cpf:CPF_0042	ncbi-geneid:4201274	3.1.4.3	48537|49723
cpf:CPF_0051	ncbi-geneid:4203933	1.5.1.3	53597
cpf:CPF_0052	ncbi-geneid:4202845	2.7.7.7	52540|48019
cpf:CPF_0060	ncbi-geneid:4200973	2.6.1.-	53383
cpf:CPF_0061	ncbi-geneid:4201445	1.1.1.95	51735|52283
cpf:CPF_0063	ncbi-geneid:4201881	3.2.2.9	53167
cpf:CPF_0066	ncbi-geneid:4203118	2.3.1.128	55729
cpf:CPF_0067	ncbi-geneid:4203056	2.7.1.76|2.7.1.113	52540
cpf:CPF_0070	ncbi-geneid:4202486	2.7.1.69	51261
cpf:CPF_0071	ncbi-geneid:4201497	2.7.1.69	55604
cpf:CPF_0076	ncbi-geneid:4202124	2.7.1.2	53067
cpf:CPF_0078	ncbi-geneid:4201824	5.4.2.1
cpf:CPF_0081	ncbi-geneid:4201661	4.1.2.13	51569
cpf:CPF_0082	ncbi-geneid:4203947	2.7.1.92	53613
cpf:CPF_0083	ncbi-geneid:4201695	5.3.1.-
cpf:CPF_0084	ncbi-geneid:4201952	3.7.1.-	52518|52467|52518
cpf:CPF_0085	ncbi-geneid:4203164	1.1.1.18	51735|55347
cpf:CPF_0086	ncbi-geneid:4202416	4.2.1.44	51658
cpf:CPF_0088	ncbi-geneid:4202992	1.1.1.18	51735|55347
cpf:CPF_0090	ncbi-geneid:4201622	4.2.1.55	52096
cpf:CPF_0091	ncbi-geneid:4203187	2.8.3.1	100950|100950
cpf:CPF_0092	ncbi-geneid:4200957	1.3.99.2	56645|47203
cpf:CPF_0094	ncbi-geneid:4203269	1.1.1.6	56796
cpf:CPF_0095	ncbi-geneid:4202508	2.7.1.29	82549|101473
cpf:CPF_0098	ncbi-geneid:4201996	1.1.1.27	51735|56327
cpf:CPF_0111	ncbi-geneid:4203517	3.5.1.28	53187
cpf:CPF_0116	ncbi-geneid:4201739	2.7.3.-	55874
cpf:CPF_0139	ncbi-geneid:4202270	2.1.1.37	53335
cpf:CPF_0145	ncbi-geneid:4202751	2.7.1.-	56399
cpf:CPF_0160	ncbi-geneid:4202873	3.2.1.23	51445|52317
cpf:CPF_0161	ncbi-geneid:4202802	3.5.3.6	55909
cpf:CPF_0162	ncbi-geneid:4203134	2.1.3.3	53671
cpf:CPF_0164	ncbi-geneid:4201984	2.7.2.2	53633
cpf:CPF_0166	ncbi-geneid:4201122	3.4.24.3	89260|89260|49299
cpf:CPF_0169	ncbi-geneid:4202909	4.4.1.8	53383
cpf:CPF_0170	ncbi-geneid:4203840	2.5.1.47	53686
cpf:CPF_0171	ncbi-geneid:4203506	4.4.1.21	63411
cpf:CPF_0177	ncbi-geneid:4201411	5.1.3.9	51366
cpf:CPF_0178	ncbi-geneid:4203825	4.1.3.3	51569
cpf:CPF_0184	ncbi-geneid:4201720	3.2.1.35	51445|140657|49785|55545|49785|49785|49785|63446
cpf:CPF_0198	ncbi-geneid:4203663	2.7.3.-	55874|47384|55785
cpf:CPF_0205	ncbi-geneid:4201031	1.14.99.3	48613
cpf:CPF_0208	ncbi-geneid:4203428	2.7.2.1	53067|53067
cpf:CPF_0215	ncbi-geneid:4201234	3.6.3.34	52540
cpf:CPF_0225	ncbi-geneid:4203040	2.7.3.-	55874|47384|158472
cpf:CPF_0249	ncbi-geneid:4203929	3.5.1.-	52467
cpf:CPF_0251	ncbi-geneid:4203587	2.3.1.18	51161
cpf:CPF_0258	ncbi-geneid:4200956	3.2.2.-	52141
cpf:CPF_0259	ncbi-geneid:4200959	3.2.1.52	51445|49384|52279
cpf:CPF_0261	ncbi-geneid:4203480	1.11.1.15	52833
cpf:CPF_0262	ncbi-geneid:4203592	5.2.1.8	54534|109998
cpf:CPF_0264	ncbi-geneid:4203725	3.6.3.40	52540
cpf:CPF_0265	ncbi-geneid:4201222	2.4.1.-	53756
cpf:CPF_0266	ncbi-geneid:4201033	2.4.1.-	53756
cpf:CPF_0268	ncbi-geneid:4201685	2.4.1.-	53756
cpf:CPF_0276	ncbi-geneid:4203044	2.1.1.-	53790
cpf:CPF_0282	ncbi-geneid:4202109	5.1.3.2	51735
cpf:CPF_0287	ncbi-geneid:4202589	2.7.8.7	56214
cpf:CPF_0292	ncbi-geneid:4202475	2.2.1.1	52518
cpf:CPF_0293	ncbi-geneid:4203226	2.2.1.1	52518|52922
cpf:CPF_0298	ncbi-geneid:4203821	3.4.21.102	52096|50156
cpf:CPF_0310	ncbi-geneid:4203171	1.1.3.15	56176|55103
cpf:CPF_0312	ncbi-geneid:4202539	3.4.21.89	51306
cpf:CPF_0317	ncbi-geneid:4203013	3.6.3.8	81665|56784|81660|81653
cpf:CPF_0319	ncbi-geneid:4201156	2.4.2.22	53271
cpf:CPF_0325	ncbi-geneid:4202816	2.6.1.1|4.1.1.12	53383
cpf:CPF_0326	ncbi-geneid:4202313	2.1.1.63	46767|53155
cpf:CPF_0327	ncbi-geneid:4202827	3.6.1.-|3.6.4.12	52540|46785|47819
cpf:CPF_0342	ncbi-geneid:4202730	1.1.1.158	56176|56194
cpf:CPF_0350	ncbi-geneid:4202223	2.7.1.11	53784
cpf:CPF_0351	ncbi-geneid:4202190	2.7.1.40	51621|52935|50800
cpf:CPF_0354	ncbi-geneid:4202702	2.7.8.-	56024|56024
cpf:CPF_0357	ncbi-geneid:4201659	2.1.1.-	53335|50249
cpf:CPF_0361	ncbi-geneid:4201128	2.1.1.72	53335
cpf:CPF_0362	ncbi-geneid:4201617	3.1.21.5	52540|52540
cpf:CPF_0375	ncbi-geneid:4201697	2.4.2.3	53167
cpf:CPF_0376	ncbi-geneid:4202579	5.4.2.7	53649|143856
cpf:CPF_0378	ncbi-geneid:4202611	4.1.1.22	56271
cpf:CPF_0381	ncbi-geneid:4203822	1.1.1.60	51735|48179
cpf:CPF_0382	ncbi-geneid:4203313	2.5.1.72	142754
cpf:CPF_0383	ncbi-geneid:4201775	1.4.3.16	51905|56425
cpf:CPF_0384	ncbi-geneid:4203149	2.4.2.19	51690|54675
cpf:CPF_0386	ncbi-geneid:4203408	2.4.2.1	53167
cpf:CPF_0395	ncbi-geneid:4203277	5.3.1.17	51182
cpf:CPF_0396	ncbi-geneid:4201226	1.1.1.125	51735
cpf:CPF_0397	ncbi-geneid:4203729	4.1.2.14|4.1.3.16	51569
cpf:CPF_0398	ncbi-geneid:4202454	2.7.1.45	53613
cpf:CPF_0399	ncbi-geneid:4201085	5.3.1.17	51182
cpf:CPF_0401	ncbi-geneid:4201080	2.7.1.69	52728
cpf:CPF_0404	ncbi-geneid:4202967	2.7.1.69	53062
cpf:CPF_0414	ncbi-geneid:4201867	4.2.1.1	53056
cpf:CPF_0421	ncbi-geneid:4201891	3.2.1.20	51445|51011
cpf:CPF_0422	ncbi-geneid:4203432	2.7.1.69	55604
cpf:CPF_0424	ncbi-geneid:4203569	3.1.4.46	51695
cpf:CPF_0426	ncbi-geneid:4201211	3.6.4.12	52540|53098
cpf:CPF_0427	ncbi-geneid:4203736	2.1.1.33	53335
cpf:CPF_0432	ncbi-geneid:4203251	3.4.21.89	51306
cpf:CPF_0442	ncbi-geneid:4200988	3.6.3.30	52540
cpf:CPF_0449	ncbi-geneid:4201236	4.4.1.5	54593
cpf:CPF_0451	ncbi-geneid:4203702	1.1.1.1	56796
cpf:CPF_0460	ncbi-geneid:4200985	2.7.3.-	55874|47384
cpf:CPF_0479	ncbi-geneid:4203701	2.7.7.24	53448
cpf:CPF_0480	ncbi-geneid:4202979	5.1.3.13	51182
cpf:CPF_0481	ncbi-geneid:4201357	1.1.1.133	51735
cpf:CPF_0482	ncbi-geneid:4202087	4.2.1.46	51735
cpf:CPF_0483	ncbi-geneid:4203163	2.7.7.9	53448
cpf:CPF_0486	ncbi-geneid:4202150	5.1.3.2	51735
cpf:CPF_0487	ncbi-geneid:4203627	2.7.7.9	53448
cpf:CPF_0491	ncbi-geneid:4201373	3.2.1.22	51445
cpf:CPF_0493	ncbi-geneid:4203601	3.4.-.-	51306
cpf:CPF_0501	ncbi-geneid:4202983	2.7.1.69	55804
cpf:CPF_0502	ncbi-geneid:4201338	2.7.1.69	52794
cpf:CPF_0510	ncbi-geneid:4202861	1.1.1.28	51735|52283
cpf:CPF_0518	ncbi-geneid:4202097	1.1.1.61	56796
cpf:CPF_0526	ncbi-geneid:4203948	1.7.7.1	56014|55124|56014|55124
cpf:CPF_0527	ncbi-geneid:4203924	4.1.1.50	56276
cpf:CPF_0528	ncbi-geneid:4202484	4.1.1.18	53383|55904
cpf:CPF_0529	ncbi-geneid:4203740	2.5.1.16	53335
cpf:CPF_0530	ncbi-geneid:4201386	3.5.3.11	52768
cpf:CPF_0532	ncbi-geneid:4202243	3.2.1.18	50939|49384|49785|49899|49265
cpf:CPF_0534	ncbi-geneid:4203726	3.6.3.4	56784|81653|55008|55008|55008|81665
cpf:CPF_0535	ncbi-geneid:4202120	1.7.-.-	52218
cpf:CPF_0541	ncbi-geneid:4203920	2.7.1.69	55604
cpf:CPF_0542	ncbi-geneid:4202044	3.2.1.93	51445|51011
cpf:CPF_0545	ncbi-geneid:4201432	3.5.1.28	55846
cpf:CPF_0546	ncbi-geneid:4202761	3.5.4.26|1.1.1.193	53597|53927
cpf:CPF_0547	ncbi-geneid:4203629	2.5.1.9	63380|63380
cpf:CPF_0548	ncbi-geneid:4202423	3.5.4.25|4.1.99.12	55821|142695
cpf:CPF_0549	ncbi-geneid:4200968	6.3.3.-|2.5.1.78	52121
cpf:CPF_0554	ncbi-geneid:4203935	2.7.13.3	55874|158472
cpf:CPF_0564	ncbi-geneid:4202881	2.7.1.69	55804|52794
cpf:CPF_0565	ncbi-geneid:4201419	2.7.1.56	53613
cpf:CPF_0571	ncbi-geneid:4200991	3.5.1.2	56601
cpf:CPF_0575	ncbi-geneid:4202151	3.6.1.22	55811
cpf:CPF_0576	ncbi-geneid:4202038	4.1.1.20	51419|50621
cpf:CPF_0578	ncbi-geneid:4202548	3.4.21.89	51306
cpf:CPF_0579	ncbi-geneid:4203953	3.4.24.-	140990|52540
cpf:CPF_0580	ncbi-geneid:4201787	3.6.4.12	52540
cpf:CPF_0583	ncbi-geneid:4202385	3.6.3.21	52540
cpf:CPF_0588	ncbi-geneid:4202600	3.4.11.-	53187|101821
cpf:CPF_0597	ncbi-geneid:4203718	2.7.7.24	53448
cpf:CPF_0598	ncbi-geneid:4202498	5.1.3.13	51182
cpf:CPF_0599	ncbi-geneid:4201281	1.1.1.133	51735
cpf:CPF_0600	ncbi-geneid:4202447	4.2.1.46	51735
cpf:CPF_0614	ncbi-geneid:4202831	6.1.1.2	52374
cpf:CPF_0621	ncbi-geneid:4201428	3.6.3.27	52540
cpf:CPF_0626	ncbi-geneid:4201743	6.1.1.18	52374|50715
cpf:CPF_0633	ncbi-geneid:4202984	6.1.1.1	52374|55174
cpf:CPF_0635	ncbi-geneid:4202079	2.7.6.5	81301
cpf:CPF_0641	ncbi-geneid:4203341	1.97.1.4	54862|102114
cpf:CPF_0643	ncbi-geneid:4201443	3.1.1.-	56281
cpf:CPF_0646	ncbi-geneid:4203658	2.7.1.69	52794
cpf:CPF_0648	ncbi-geneid:4203710	5.1.3.4	53639
cpf:CPF_0649	ncbi-geneid:4202323	5.1.3.22	51658
cpf:CPF_0657	ncbi-geneid:4203513	6.1.1.4	52374|50677|47323
cpf:CPF_0664	ncbi-geneid:4202598	6.3.4.15	55681|46785|50037
cpf:CPF_0669	ncbi-geneid:4202052	3.6.1.23	51283
cpf:CPF_0671	ncbi-geneid:4203511	6.3.5.3	52317|55326|56042|55326|56042
cpf:CPF_0672	ncbi-geneid:4201107	4.1.1.21|5.4.99.18	52255
cpf:CPF_0673	ncbi-geneid:4203660	6.3.2.6	56104
cpf:CPF_0674	ncbi-geneid:4202518	2.4.2.14	53271|56235
cpf:CPF_0675	ncbi-geneid:4201607	6.3.3.1	56042|55326
cpf:CPF_0676	ncbi-geneid:4202699	2.1.2.2	53328
cpf:CPF_0677	ncbi-geneid:4202650	3.5.4.10|2.1.2.3	53927|52335
cpf:CPF_0678	ncbi-geneid:4201635	6.3.4.13	56059|52440|51246
cpf:CPF_0682	ncbi-geneid:4201776	4.3.2.1	48557
cpf:CPF_0683	ncbi-geneid:4203178	6.3.4.5	69864|52402
cpf:CPF_0684	ncbi-geneid:4202303	2.2.1.2	51569
cpf:CPF_0687	ncbi-geneid:4201459	2.5.1.54	51569
cpf:CPF_0688	ncbi-geneid:4201276	4.2.3.4	56796
cpf:CPF_0689	ncbi-geneid:4202833	2.5.1.19	55205
cpf:CPF_0690	ncbi-geneid:4203801	4.2.3.5	103263
cpf:CPF_0691	ncbi-geneid:4203323	5.4.99.5	48600
cpf:CPF_0693	ncbi-geneid:4203210	1.1.1.25	51735|53223
cpf:CPF_0694	ncbi-geneid:4202373	2.7.1.71	52540
cpf:CPF_0695	ncbi-geneid:4203324	4.2.1.10	52304
cpf:CPF_0705	ncbi-geneid:4202530	3.5.1.24	56235
cpf:CPF_0707	ncbi-geneid:4203402	2.6.1.-	53383
cpf:CPF_0715	ncbi-geneid:4202900	2.4.1.-	53448
cpf:CPF_0721	ncbi-geneid:4202671	3.2.1.18	50939|49899
cpf:CPF_0724	ncbi-geneid:4202389	2.3.1.-	55729
cpf:CPF_0728	ncbi-geneid:4201324	1.6.-.-	51905|51905|52821|55424
cpf:CPF_0732	ncbi-geneid:4200983	1.1.1.14	50129|51735
cpf:CPF_0734	ncbi-geneid:4202935	2.7.1.4	53613
cpf:CPF_0748	ncbi-geneid:4202226	2.7.8.-	56024|56024
cpf:CPF_0750	ncbi-geneid:4201216	3.5.4.1	51556|51338
cpf:CPF_0751	ncbi-geneid:4202864	3.5.2.10	102215
cpf:CPF_0754	ncbi-geneid:4202733	3.5.1.88	56420
cpf:CPF_0766	ncbi-geneid:4202276	3.2.1.23	74650|51445|49785|49303|49303
cpf:CPF_0770	ncbi-geneid:4202455	6.1.1.12|6.1.1.23	55681|50249
cpf:CPF_0784	ncbi-geneid:4201800	1.11.1.15	52833
cpf:CPF_0785	ncbi-geneid:4203907	1.8.1.9	51905|52833|52833
cpf:CPF_0788	ncbi-geneid:4201376	1.1.1.169	48179|51735
cpf:CPF_0793	ncbi-geneid:4200942	1.7.-.-	52218
cpf:CPF_0801	ncbi-geneid:4203050	3.1.3.15	55073|89550|55785
cpf:CPF_0810	ncbi-geneid:4201471	3.6.3.34	52540
cpf:CPF_0811	ncbi-geneid:4202166	2.3.1.-	55729
cpf:CPF_0816	ncbi-geneid:4201158	6.3.2.4	56059|52440
cpf:CPF_0818	ncbi-geneid:4203580	2.7.1.69	52728|53062
cpf:CPF_0826	ncbi-geneid:4202082	3.2.1.23	51445|49785|49303
cpf:CPF_0834	ncbi-geneid:4200955	1.20.4.1	52788
cpf:CPF_0848	ncbi-geneid:4203308	3.2.1.24	74650|88713|88688
cpf:CPF_0850	ncbi-geneid:4202334	1.1.1.-	56796
cpf:CPF_0854	ncbi-geneid:4202465	2.7.1.31	110738
cpf:CPF_0861	ncbi-geneid:4202182	5.1.1.1	51419|50621
cpf:CPF_0866	ncbi-geneid:4202019	3.4.11.9	55920|53092|53092
cpf:CPF_0868	ncbi-geneid:4203588	3.4.11.-	144052
cpf:CPF_0875	ncbi-geneid:4203870	3.2.1.35	51445|140657|55545|49785|49785
cpf:CPF_0897	ncbi-geneid:4201246	2.5.1.17	89028
cpf:CPF_0904	ncbi-geneid:4203667	1.11.1.9	52833
cpf:CPF_0985	ncbi-geneid:4201816	3.2.1.18	50939
cpf:CPF_1005	ncbi-geneid:4203845	2.1.2.9	53328|50486
cpf:CPF_1017	ncbi-geneid:4202877	2.1.1.37	53335
cpf:CPF_1018	ncbi-geneid:4202576	2.1.1.37	53335
cpf:CPF_1031	ncbi-geneid:4203161	3.6.1.-	55811
cpf:CPF_1046	ncbi-geneid:4202740	1.1.1.77	56796
cpf:CPF_1048	ncbi-geneid:4202763	5.3.1.25	53743|50443
cpf:CPF_1049	ncbi-geneid:4202012	2.7.1.51	53067|53067
cpf:CPF_1050	ncbi-geneid:4203234	5.1.3.-	102546
cpf:CPF_1051	ncbi-geneid:4202743	4.1.2.17	53639
cpf:CPF_1070	ncbi-geneid:4200945	2.7.1.69	55604
cpf:CPF_1087	ncbi-geneid:4203707	3.2.1.41	51445|51445|81296|49452|49373|49452|81296|49373|49373
cpf:CPF_1123	ncbi-geneid:4203634	3.4.21.96	52743|52025
cpf:CPF_1151	ncbi-geneid:4201594	5.4.99.12	55120|55174
cpf:CPF_1153	ncbi-geneid:4202596	3.6.3.2	81665|81660|56784|81653
cpf:CPF_1154	ncbi-geneid:4201527	1.1.1.159	51735
cpf:CPF_1173	ncbi-geneid:4203123	4.2.1.30	51703
cpf:CPF_1174	ncbi-geneid:4201183	4.2.1.30	52968
cpf:CPF_1175	ncbi-geneid:4203195	4.2.1.30	47148
cpf:CPF_1180	ncbi-geneid:4203839	1.1.1.202	56796
cpf:CPF_1188	ncbi-geneid:4202766	3.1.1.5	53474
cpf:CPF_1195	ncbi-geneid:4201146	2.7.3.-	55874|47384
cpf:CPF_1198	ncbi-geneid:4201590	1.11.1.9	52833
cpf:CPF_1199	ncbi-geneid:4203068	3.6.3.-	52540
cpf:CPF_1211	ncbi-geneid:4201016	3.6.3.12	56784|81653|81665
cpf:CPF_1213	ncbi-geneid:4203914	2.7.3.-|2.7.13.3	55874|47384|52540|52402
cpf:CPF_1221	ncbi-geneid:4203932	3.2.1.23	51445|74650|49785|49785|49303|49303
cpf:CPF_1229	ncbi-geneid:4203217	3.1.3.15	89550
cpf:CPF_1236	ncbi-geneid:4203564	1.16.3.1	47240
cpf:CPF_1245	ncbi-geneid:4203203	4.3.1.17	143548|55021
cpf:CPF_1248	ncbi-geneid:4202906	5.4.99.12	55120
cpf:CPF_1251	ncbi-geneid:4201882	1.97.1.4	102114
cpf:CPF_1255	ncbi-geneid:4202557	6.1.1.17	52374|48163
cpf:CPF_1258	ncbi-geneid:4202542	2.6.1.1|4.1.1.12	53383
cpf:CPF_1261	ncbi-geneid:4201557	2.7.1.-|2.7.11.-|2.7.4	75138|53795
cpf:CPF_1263	ncbi-geneid:4203348	3.4.11.-	53187|101821
cpf:CPF_1265	ncbi-geneid:4202202	4.2.3.3	52335
cpf:CPF_1271	ncbi-geneid:4203934	2.6.1.85	52317
cpf:CPF_1272	ncbi-geneid:4202570	4.1.3.-|2.6.1.85	56322
cpf:CPF_1273	ncbi-geneid:4202887	4.1.3.38	56752
cpf:CPF_1274	ncbi-geneid:4202604	3.5.4.16	55620
cpf:CPF_1276	ncbi-geneid:4203062	2.5.1.15	51717
cpf:CPF_1277	ncbi-geneid:4202432	4.1.2.25|2.7.6.3	55083|55620
cpf:CPF_1281	ncbi-geneid:4202295	2.7.1.40	51621|50800
cpf:CPF_1289	ncbi-geneid:4202333	2.4.2.21	52733
cpf:CPF_1290	ncbi-geneid:4203888	2.7.1.156|2.7.7.62	52540
cpf:CPF_1293	ncbi-geneid:4203798	3.1.3.73
cpf:CPF_1295	ncbi-geneid:4203832	4.1.1.81	53383
cpf:CPF_1298	ncbi-geneid:4202149	3.6.3.34	52540
cpf:CPF_1300	ncbi-geneid:4203728	6.3.5.10	52540|52317
cpf:CPF_1305	ncbi-geneid:4202538	3.2.2.9	53167
cpf:CPF_1307	ncbi-geneid:4201889	2.1.1.79	53335
cpf:CPF_1308	ncbi-geneid:4202098	2.8.1.1|2.8.1.2	52821|52821|52821
cpf:CPF_1312	ncbi-geneid:4202221	3.1.3.15	89550
cpf:CPF_1314	ncbi-geneid:4203081	6.3.1.5|6.3.5.1	52402|56317
cpf:CPF_1317	ncbi-geneid:4201302	5.1.1.1	51419|50621
cpf:CPF_1322	ncbi-geneid:4203108	3.5.4.12	53927
cpf:CPF_1324	ncbi-geneid:4203901	2.3.1.41|2.3.1.180	53901
cpf:CPF_1325	ncbi-geneid:4202084	2.3.1.39	52151|55048
cpf:CPF_1326	ncbi-geneid:4202235	1.1.1.100	51735
cpf:CPF_1327	ncbi-geneid:4203532	2.3.1.41|2.3.1.179	53901|53901
cpf:CPF_1329	ncbi-geneid:4203211	4.2.1.-	54637
cpf:CPF_1330	ncbi-geneid:4203054	6.4.1.2|6.3.4.14	56059|52440|51246
cpf:CPF_1332	ncbi-geneid:4201755	6.4.1.2	52096
cpf:CPF_1335	ncbi-geneid:4202707	3.1.21.2	51658
cpf:CPF_1336	ncbi-geneid:4201745	5.4.99.12	55120|55174
cpf:CPF_1340	ncbi-geneid:4203941	2.7.4.14	52540
cpf:CPF_1348	ncbi-geneid:4203937	3.5.1.24	56235
cpf:CPF_1356	ncbi-geneid:4201491	2.3.1.54	51998
cpf:CPF_1357	ncbi-geneid:4202519	1.97.1.4	102114
cpf:CPF_1360	ncbi-geneid:4202869	2.5.1.75	52540|52540
cpf:CPF_1364	ncbi-geneid:4203478	3.4.21.88	51306|46785
cpf:CPF_1368	ncbi-geneid:4201723	4.3.1.19	53686
cpf:CPF_1375	ncbi-geneid:4203215	3.1.3.3	56784
cpf:CPF_1377	ncbi-geneid:4203280	3.1.11.2	56219
cpf:CPF_1381	ncbi-geneid:4201573	2.4.2.10	53271
cpf:CPF_1382	ncbi-geneid:4202917	1.3.3.1	51395
cpf:CPF_1383	ncbi-geneid:4201258	1.3.5.2	52343|63380
cpf:CPF_1384	ncbi-geneid:4203558	4.1.1.23	51366
cpf:CPF_1385	ncbi-geneid:4201280	3.5.2.3	51556|51338
cpf:CPF_1387	ncbi-geneid:4202689	2.1.3.2	53671
cpf:CPF_1388	ncbi-geneid:4202183	3.5.2.6	56601
cpf:CPF_1389	ncbi-geneid:4203159	2.7.1.11	53784
cpf:CPF_1391	ncbi-geneid:4202091	5.3.1.8	51182
cpf:CPF_1408	ncbi-geneid:4203760	3.6.4.12	52540|52540
cpf:CPF_1412	ncbi-geneid:4201232	3.6.3.8	81665|56784|81660|81653
cpf:CPF_1414	ncbi-geneid:4202123	5.4.99.12	55120|55174
cpf:CPF_1416	ncbi-geneid:4202844	3.6.4.12	52540
cpf:CPF_1417	ncbi-geneid:4202590	2.4.2.11	51690|54675
cpf:CPF_1421	ncbi-geneid:4202203	3.5.1.18	53187|55031
cpf:CPF_1423	ncbi-geneid:4201599	3.1.2.-	54637
cpf:CPF_1424	ncbi-geneid:4202755	3.6.3.34	52540
cpf:CPF_1428	ncbi-geneid:4203468	2.1.1.131	53790
cpf:CPF_1430	ncbi-geneid:4201207	2.1.1.133	53790
cpf:CPF_1431	ncbi-geneid:4201190	2.1.1.130|2.1.1.151	53790
cpf:CPF_1432	ncbi-geneid:4203476	2.1.1.132|1.-.-.-	53335
cpf:CPF_1433	ncbi-geneid:4202750	2.1.1.132	53790
cpf:CPF_1435	ncbi-geneid:4201029	5.4.1.2	63965
cpf:CPF_1436	ncbi-geneid:4201299	4.99.1.3	53800
cpf:CPF_1442	ncbi-geneid:4202790	3.2.1.35	51445|140657|49384|49785|55545|49265
cpf:CPF_1446	ncbi-geneid:4203100	1.15.1.1	54719|46609
cpf:CPF_1456	ncbi-geneid:4202587	2.3.2.3	55729
cpf:CPF_1463	ncbi-geneid:4201368	1.4.1.13|1.4.1.14	51971|46548|51971
cpf:CPF_1464	ncbi-geneid:4203585	1.18.1.2	52343|63380
cpf:CPF_1465	ncbi-geneid:4202420	1.1.1.-	56796
cpf:CPF_1474	ncbi-geneid:4201238	3.2.1.23	51445|49785|49303|63446|49785
cpf:CPF_1476	ncbi-geneid:4202397	3.5.4.2	51556|51338
cpf:CPF_1487	ncbi-geneid:4201001	3.2.1.35	51445|140657|55545|49785
cpf:CPF_1498	ncbi-geneid:4202594	2.4.2.22	53271
cpf:CPF_1502	ncbi-geneid:4202762	3.1.-.-	50249|50249|50249|50249
cpf:CPF_1505	ncbi-geneid:4203141	4.2.1.11	51604|54826
cpf:CPF_1508	ncbi-geneid:4203015	5.4.2.1	64158|53649
cpf:CPF_1509	ncbi-geneid:4201860	5.3.1.1	51351
cpf:CPF_1510	ncbi-geneid:4203510	2.7.2.3	53748
cpf:CPF_1511	ncbi-geneid:4202942	1.2.1.12	51735|55347
cpf:CPF_1518	ncbi-geneid:4203267	2.1.1.-	75217
cpf:CPF_1522	ncbi-geneid:4201484	6.3.2.4	56059|52440
cpf:CPF_1523	ncbi-geneid:4202136	2.7.3.-	55874|55785|47384
cpf:CPF_1525	ncbi-geneid:4203704	4.2.99.18	48150
cpf:CPF_1526	ncbi-geneid:4202926	2.3.1.51	69593
cpf:CPF_1528	ncbi-geneid:4203097	2.3.1.30	51161
cpf:CPF_1529	ncbi-geneid:4202249	2.5.1.47	53686
cpf:CPF_1541	ncbi-geneid:4201315	2.7.11.1	52540
cpf:CPF_1542	ncbi-geneid:4203020	3.6.1.-|3.6.4.12	52540|46785|47819
cpf:CPF_1543	ncbi-geneid:4202016	2.5.1.3	51391
cpf:CPF_1544	ncbi-geneid:4201531	2.7.1.50	53613
cpf:CPF_1545	ncbi-geneid:4203560	2.7.4.7|2.7.1.49	53613
cpf:CPF_1549	ncbi-geneid:4202214	3.6.3.17	52540|52540
cpf:CPF_1551	ncbi-geneid:4203837	5.1.3.3	74650
cpf:CPF_1552	ncbi-geneid:4201933	2.7.1.6	54211|55060
cpf:CPF_1554	ncbi-geneid:4203137	2.7.1.48	55186|52540
cpf:CPF_1557	ncbi-geneid:4200986	4.1.2.13	51569
cpf:CPF_1559	ncbi-geneid:4201838	4.6.1.1	55154
cpf:CPF_1597	ncbi-geneid:4203762	3.6.1.-|3.6.4.12	52540|48024
cpf:CPF_1606	ncbi-geneid:4202804	2.1.1.72	53335
cpf:CPF_1613	ncbi-geneid:4203494	3.1.26.11	56281
cpf:CPF_1614	ncbi-geneid:4202588	3.2.1.52	51445|49384|49785|49785|49785|49899|55545|49265
cpf:CPF_1623	ncbi-geneid:4203639	4.1.1.81	53383
cpf:CPF_1635	ncbi-geneid:4203899	3.4.11.18	55920|103642
cpf:CPF_1644	ncbi-geneid:4201212	3.4.21.53	54211|52540|88697
cpf:CPF_1645	ncbi-geneid:4201241	3.4.21.-	52540|54211
cpf:CPF_1647	ncbi-geneid:4203731	3.4.21.92	52096
cpf:CPF_1648	ncbi-geneid:4202975	5.2.1.8	102735|109998|54534
cpf:CPF_1650	ncbi-geneid:4201627	3.6.4.13	52540
cpf:CPF_1652	ncbi-geneid:4201939	2.4.2.1	53167
cpf:CPF_1655	ncbi-geneid:4201263	2.7.7.7
cpf:CPF_1667	ncbi-geneid:4202172	2.8.1.7	53383
cpf:CPF_1668	ncbi-geneid:4203790	5.4.99.5	55021
cpf:CPF_1670	ncbi-geneid:4203343	2.1.1.13	82282
cpf:CPF_1671	ncbi-geneid:4201371	2.3.1.51	69593
cpf:CPF_1678	ncbi-geneid:4201764	3.4.19.3	53182
cpf:CPF_1681	ncbi-geneid:4202698	3.4.21.-	52540|52540|81923
cpf:CPF_1683	ncbi-geneid:4203871	2.7.8.-	56024|56024
cpf:CPF_1685	ncbi-geneid:4201829	5.4.3.8	53383
cpf:CPF_1686	ncbi-geneid:4202556	4.2.1.24	51569
cpf:CPF_1687	ncbi-geneid:4202350	4.2.1.75|2.1.1.107	53790|69618
cpf:CPF_1688	ncbi-geneid:4202471	2.5.1.61	53850|54782
cpf:CPF_1690	ncbi-geneid:4201303	1.2.1.70	69742|51735
cpf:CPF_1691	ncbi-geneid:4202648	1.8.1.-	56014|54862|55124
cpf:CPF_1703	ncbi-geneid:4203512	3.1.26.4
cpf:CPF_1706	ncbi-geneid:4203025	3.4.24.-	55486
cpf:CPF_1709	ncbi-geneid:4202700	3.6.3.-	52540
cpf:CPF_1716	ncbi-geneid:4202412	2.7.1.69	52728
cpf:CPF_1717	ncbi-geneid:4203417	2.7.1.69	53062
cpf:CPF_1718	ncbi-geneid:4201543	2.7.1.11	53784
cpf:CPF_1722	ncbi-geneid:4202603	3.6.1.23	51283
cpf:CPF_1753	ncbi-geneid:4202107	3.5.1.28	53187
cpf:CPF_1760	ncbi-geneid:4203225	5.99.1.2	56712
cpf:CPF_1770	ncbi-geneid:4202007	1.4.1.4	53223|51735
cpf:CPF_1772	ncbi-geneid:4202013	2.6.1.42	56752
cpf:CPF_1782	ncbi-geneid:4202365	2.7.1.4	53613
cpf:CPF_1783	ncbi-geneid:4203319	3.2.1.26	75005|49899
cpf:CPF_1785	ncbi-geneid:4202823	2.7.1.69	55604
cpf:CPF_1787	ncbi-geneid:4203364	1.8.1.-	56014|54862|55124
cpf:CPF_1794	ncbi-geneid:4202332	6.3.3.3	52540
cpf:CPF_1795	ncbi-geneid:4201480	2.8.1.6	102114
cpf:CPF_1800	ncbi-geneid:4201954	2.7.6.1	53271|53271
cpf:CPF_1803	ncbi-geneid:4201252	3.2.1.41	51445|81296|51011
cpf:CPF_1804	ncbi-geneid:4201185	3.4.21.89	51306
cpf:CPF_1809	ncbi-geneid:4203359	2.5.1.31	64005
cpf:CPF_1810	ncbi-geneid:4203281	1.14.99.-	51905
cpf:CPF_1818	ncbi-geneid:4202197	2.7.7.7	56672|100879
cpf:CPF_1825	ncbi-geneid:4203651	6.3.2.2|6.3.2.3	55931|56059
cpf:CPF_1831	ncbi-geneid:4202616	3.6.3.17	52540|52540
cpf:CPF_1839	ncbi-geneid:4202241	3.2.1.41	51445|81296
cpf:CPF_1840	ncbi-geneid:4201895	2.4.1.18	51445|51011|81296
cpf:CPF_1848	ncbi-geneid:4201423	3.1.1.72|3.1.1.41	53474
cpf:CPF_1852	ncbi-geneid:4202449	2.5.1.3	51391
cpf:CPF_1855	ncbi-geneid:4202099	2.7.7.-	69572
cpf:CPF_1860	ncbi-geneid:4202592	1.8.4.11|1.8.4.12	51316
cpf:CPF_1872	ncbi-geneid:4203642	3.6.4.12	52540
cpf:CPF_1882	ncbi-geneid:4203133	3.6.3.17	52540|52540
cpf:CPF_1883	ncbi-geneid:4203336	5.-.-.-	102546
cpf:CPF_1884	ncbi-geneid:4203018	2.7.1.15	53613
cpf:CPF_1885	ncbi-geneid:4203570	3.5.1.88	56420
cpf:CPF_1889	ncbi-geneid:4202502	3.6.3.14	52540|47917
cpf:CPF_1890	ncbi-geneid:4201875	3.6.3.14	52540|47917|50615
cpf:CPF_1891	ncbi-geneid:4203874	3.6.3.14	159468
cpf:CPF_1892	ncbi-geneid:4203271	3.6.3.14	103486
cpf:CPF_1893	ncbi-geneid:4201242	3.6.3.14	160527
cpf:CPF_1894	ncbi-geneid:4202562	3.6.3.14	81333|81333
cpf:CPF_1897	ncbi-geneid:4203640	4.-.-.-	102114|52242
cpf:CPF_1915	ncbi-geneid:4202734	6.1.1.19	52374|47323|55190
cpf:CPF_1916	ncbi-geneid:4203543	3.6.1.11|3.6.1.40	109604|53067|53067
cpf:CPF_1920	ncbi-geneid:4202401	2.7.7.7
cpf:CPF_1922	ncbi-geneid:4201339	4.3.2.2	48557
cpf:CPF_1924	ncbi-geneid:4202426	2.6.1.1	53383
cpf:CPF_1929	ncbi-geneid:4202610	2.-.-.-	102114
cpf:CPF_1931	ncbi-geneid:4202194	3.4.21.92	52096
cpf:CPF_1932	ncbi-geneid:4201117	2.7.2.4	53633|55021
cpf:CPF_1934	ncbi-geneid:4202582	2.7.7.8	54211|54211|55666|55666|50249|54791
cpf:CPF_1936	ncbi-geneid:4201876	2.7.1.26|2.7.7.2	82114|52374
cpf:CPF_1937	ncbi-geneid:4201500	4.2.1.70|5.4.99.12	55120
cpf:CPF_1945	ncbi-geneid:4202564	2.7.7.7	53098|50249
cpf:CPF_1946	ncbi-geneid:4202359	1.17.7.1	51717|56014
cpf:CPF_1948	ncbi-geneid:4201805	1.1.1.267	55347|51735|69055
cpf:CPF_1950	ncbi-geneid:4203254	2.5.1.31	64005
cpf:CPF_1952	ncbi-geneid:4203637	2.7.4.22	53633
cpf:CPF_1956	ncbi-geneid:4202010	5.99.1.2	56712|57783|57783
cpf:CPF_1960	ncbi-geneid:4202931	3.1.26.4	53098
cpf:CPF_1963	ncbi-geneid:4201728	2.1.1.31	75217
cpf:CPF_1972	ncbi-geneid:4202318	3.1.26.3	69065|54768
cpf:CPF_1974	ncbi-geneid:4203317	2.3.1.15	53659
cpf:CPF_1977	ncbi-geneid:4202494	2.7.2.1	53067|53067
cpf:CPF_1978	ncbi-geneid:4203179	2.3.1.8	53659
cpf:CPF_1982	ncbi-geneid:4202716	2.7.7.3	52374
cpf:CPF_1984	ncbi-geneid:4202665	3.6.1.-|3.6.4.12	52540|50249|52540
cpf:CPF_1988	ncbi-geneid:4201733	2.7.6.2	63999|63862
cpf:CPF_1989	ncbi-geneid:4202411	5.1.3.1	51366
cpf:CPF_1990	ncbi-geneid:4202618	3.6.1.-	52540|50249
cpf:CPF_1991	ncbi-geneid:4201856	2.7.11.1	56112|54184
cpf:CPF_1992	ncbi-geneid:4201903	3.1.3.16	81606
cpf:CPF_1993	ncbi-geneid:4201008	2.1.1.-	102114
cpf:CPF_1994	ncbi-geneid:4202361	2.1.1.-	53335|48013
cpf:CPF_1996	ncbi-geneid:4203921	2.1.2.9	53328|50486
cpf:CPF_1997	ncbi-geneid:4203791	3.5.1.88	56420
cpf:CPF_1998	ncbi-geneid:4201469	3.6.4.-	52540
cpf:CPF_1999	ncbi-geneid:4201801	4.1.1.36|6.3.2.5	102645|52507
cpf:CPF_2000	ncbi-geneid:4203913	2.7.7.6	63562
cpf:CPF_2001	ncbi-geneid:4201124	2.7.4.8	52540
cpf:CPF_2005	ncbi-geneid:4202077	3.5.1.1	53774
cpf:CPF_2007	ncbi-geneid:4202431	1.1.1.94	48179|51735
cpf:CPF_2010	ncbi-geneid:4203230	2.7.13.3	55874|47384|158472|55785
cpf:CPF_2023	ncbi-geneid:4203237	2.7.1.48	52540
cpf:CPF_2028	ncbi-geneid:4201536	3.1.-.-	56281
cpf:CPF_2031	ncbi-geneid:4202810	3.1.-.-	53098
cpf:CPF_2033	ncbi-geneid:4201044	6.1.1.7	55681|101353|55186|50447
cpf:CPF_2037	ncbi-geneid:4203221	2.1.1.61|2.8.1.-	52402
cpf:CPF_2039	ncbi-geneid:4202521	2.8.1.7	53383
cpf:CPF_2052	ncbi-geneid:4201663	1.7.99.4	53706|50692
cpf:CPF_2056	ncbi-geneid:4201406	3.4.16.4	56601
cpf:CPF_2061	ncbi-geneid:4202634	3.4.16.4	56601|69189
cpf:CPF_2062	ncbi-geneid:4203206	2.4.2.2	52418|54680|47648
cpf:CPF_2065	ncbi-geneid:4203030	3.6.1.13	55811
cpf:CPF_2068	ncbi-geneid:4201670	3.4.21.116	50156
cpf:CPF_2071	ncbi-geneid:4201141	2.7.1.23	111331
cpf:CPF_2073	ncbi-geneid:4201328	2.2.1.7	52518|52518|52922
cpf:CPF_2074	ncbi-geneid:4202496	2.5.1.10|2.5.1.29	48576
cpf:CPF_2075	ncbi-geneid:4202924	3.1.11.6	116842
cpf:CPF_2077	ncbi-geneid:4202377	1.5.1.5|3.5.4.9	51735|53223
cpf:CPF_2100	ncbi-geneid:4201532	5.1.1.7	54506|54506
cpf:CPF_2102	ncbi-geneid:4201194	2.1.1.-	53335
cpf:CPF_2103	ncbi-geneid:4202069	2.4.2.9	53271
cpf:CPF_2104	ncbi-geneid:4203246	5.4.99.12	55120|55174
cpf:CPF_2115	ncbi-geneid:4201030	6.3.2.10	53623|53244|63418
cpf:CPF_2116	ncbi-geneid:4201959	6.3.2.13	53623|53244|63418
cpf:CPF_2119	ncbi-geneid:4201179	2.1.1.-	53335|81799
cpf:CPF_2122	ncbi-geneid:4201890	3.5.-.-	88713
cpf:CPF_2127	ncbi-geneid:4202405	5.4.2.8	53738|53738|53738|55957
cpf:CPF_2131	ncbi-geneid:4203657	3.1.4.46	51695
cpf:CPF_2137	ncbi-geneid:4203930	3.1.3.15	89550
cpf:CPF_2139	ncbi-geneid:4203542	6.1.1.20	56037|55681|50249|54991|46955
cpf:CPF_2140	ncbi-geneid:4201609	6.1.1.20	55681|46589
cpf:CPF_2160	ncbi-geneid:4202056	1.2.1.11	55347|51735
cpf:CPF_2161	ncbi-geneid:4203415	4.2.1.52	51569
cpf:CPF_2162	ncbi-geneid:4203611	1.3.1.26	55347|51735
cpf:CPF_2164	ncbi-geneid:4202311	2.5.1.17	52540
cpf:CPF_2165	ncbi-geneid:4203595	2.3.1.117	51161
cpf:CPF_2174	ncbi-geneid:4201702	6.3.2.12|6.3.2.17	53623|53244
cpf:CPF_2175	ncbi-geneid:4203131	6.1.1.9	52374|47323|50677|46589
cpf:CPF_2182	ncbi-geneid:4202482	1.1.1.100	51735
cpf:CPF_2184	ncbi-geneid:4203783	2.1.2.1	53383
cpf:CPF_2188	ncbi-geneid:4201595	6.1.1.12	55681|55261|50249
cpf:CPF_2189	ncbi-geneid:4201377	6.1.1.21	55681|52954
cpf:CPF_2190	ncbi-geneid:4203305	1.3.99.22	102114
cpf:CPF_2192	ncbi-geneid:4201163	3.1.-.-	69500
cpf:CPF_2193	ncbi-geneid:4202739	2.7.6.5	109604|81301|81271|55021
cpf:CPF_2194	ncbi-geneid:4203608	2.4.2.7	53271
cpf:CPF_2201	ncbi-geneid:4202383	2.4.2.29	51713
cpf:CPF_2202	ncbi-geneid:4203527	5.-.-.-	111337
cpf:CPF_2203	ncbi-geneid:4201457	3.1.22.4	52540|46785
cpf:CPF_2206	ncbi-geneid:4203148	3.1.4.16|3.1.3.6	56300|56300|55816|55816
cpf:CPF_2207	ncbi-geneid:4201898	3.1.4.16|3.1.3.6	56300|56300|55816|55816
cpf:CPF_2208	ncbi-geneid:4202408	3.1.3.48	52799
cpf:CPF_2216	ncbi-geneid:4202462	2.4.2.8	53271
cpf:CPF_2218	ncbi-geneid:4203594	2.4.1.-|3.4	56601|53955
cpf:CPF_2223	ncbi-geneid:4202578	3.6.3.31	52540|50331
cpf:CPF_2227	ncbi-geneid:4203247	2.7.4.6	54919
cpf:CPF_2228	ncbi-geneid:4202524	3.6.1.7	54975
cpf:CPF_2231	ncbi-geneid:4202850	3.4.16.4	56601
cpf:CPF_2232	ncbi-geneid:4203389	3.6.1.1	56784
cpf:CPF_2233	ncbi-geneid:4202640	6.3.1.1	55681
cpf:CPF_2238	ncbi-geneid:4203879	5.99.1.2	56712
cpf:CPF_2248	ncbi-geneid:4203598	3.2.1.-	53955
cpf:CPF_2249	ncbi-geneid:4203466	2.7.1.24	52540
cpf:CPF_2250	ncbi-geneid:4202541	2.7.7.7	56672|88723|47807|53098
cpf:CPF_2251	ncbi-geneid:4201858	3.5.1.2	56601
cpf:CPF_2253	ncbi-geneid:4203656	3.4.11.-	144052
cpf:CPF_2260	ncbi-geneid:4201625	3.2.2.1	53590
cpf:CPF_2265	ncbi-geneid:4203208	2.7.7.-	56731|57783
cpf:CPF_2266	ncbi-geneid:4201261	3.1.5.1	109604
cpf:CPF_2268	ncbi-geneid:4202425	2.7.9.1	56059|51621|52009
cpf:CPF_2273	ncbi-geneid:4203602	3.5.4.5	53927
cpf:CPF_2274	ncbi-geneid:4203436	2.7.1.107	48317
cpf:CPF_2283	ncbi-geneid:4202222	2.1.1.-	75217|88697
cpf:CPF_2284	ncbi-geneid:4203626	2.1.1.-	53335
cpf:CPF_2293	ncbi-geneid:4201936	1.3.99.22	102114
cpf:CPF_2298	ncbi-geneid:4201287	3.4.24.78	53163
cpf:CPF_2300	ncbi-geneid:4201210	2.7.7.7	52540|48019
cpf:CPF_2306	ncbi-geneid:4203005	2.7.11.1	55874
cpf:CPF_2309	ncbi-geneid:4203643	4.1.2.4	51569
cpf:CPF_2311	ncbi-geneid:4201028	3.6.3.8	81665|56784|81660|81653
cpf:CPF_2312	ncbi-geneid:4203824	3.6.1.1	64182|75138|54631
cpf:CPF_2315	ncbi-geneid:4202384	4.1.1.15	53383
cpf:CPF_2318	ncbi-geneid:4203301	1.2.7.-	52518|53323|52518|52922|54862
cpf:CPF_2320	ncbi-geneid:4203621	2.4.1.227	53756
cpf:CPF_2322	ncbi-geneid:4202919	3.1.-.-	64182
cpf:CPF_2325	ncbi-geneid:4202991	5.99.1.-	56719|101904|101904
cpf:CPF_2326	ncbi-geneid:4202466	5.99.1.-	56719|55874|54211
cpf:CPF_2327	ncbi-geneid:4203734	2.9.1.-	52821|52540
cpf:CPF_2328	ncbi-geneid:4203878	2.4.1.-	53448
cpf:CPF_2329	ncbi-geneid:4202450	3.-.-.-	51658
cpf:CPF_2333	ncbi-geneid:4203265	3.2.1.20	51445|74650|51011
cpf:CPF_2337	ncbi-geneid:4201561	3.2.1.24	74650|88713|88688
cpf:CPF_2349	ncbi-geneid:4202511	3.6.3.21	52540
cpf:CPF_2360	ncbi-geneid:4203055	2.1.1.-	53335
cpf:CPF_2368	ncbi-geneid:4202078	3.4.21.-	52743
cpf:CPF_2369	ncbi-geneid:4201054	3.4.21.-	52743
cpf:CPF_2370	ncbi-geneid:4203218	2.1.1.-	53335|50249
cpf:CPF_2373	ncbi-geneid:4201265	2.9.1.1	53383
cpf:CPF_2374	ncbi-geneid:4203499	2.7.9.3	56042|55326
cpf:CPF_2376	ncbi-geneid:4203925	3.4.16.4	56601
cpf:CPF_2377	ncbi-geneid:4202892	5.4.99.12	55120
cpf:CPF_2380	ncbi-geneid:4201618	2.7.7.18	52374
cpf:CPF_2386	ncbi-geneid:4201684	3.1.26.-	50249
cpf:CPF_2403	ncbi-geneid:4203488	3.4.13.3	53187
cpf:CPF_2404	ncbi-geneid:4201759	2.7.1.40	51621|52935|50800
cpf:CPF_2412	ncbi-geneid:4203550	2.7.1.69	55604
cpf:CPF_2424	ncbi-geneid:4200948	2.3.1.128	55729
cpf:CPF_2433	ncbi-geneid:4202799	3.1.11.5	52540|47781
cpf:CPF_2434	ncbi-geneid:4202492	3.5.1.25	51556|51338
cpf:CPF_2435	ncbi-geneid:4203392	2.5.1.6	55973|55973|55973
cpf:CPF_2449	ncbi-geneid:4202068	2.5.1.7	55205
cpf:CPF_2451	ncbi-geneid:4203551	3.6.3.14	51344|46604
cpf:CPF_2452	ncbi-geneid:4201603	3.6.3.14	52540|47917|50615
cpf:CPF_2453	ncbi-geneid:4203883	3.6.3.14	52943
cpf:CPF_2454	ncbi-geneid:4203916	3.6.3.14	52540|47917|50615
cpf:CPF_2455	ncbi-geneid:4203059	3.6.3.14	47928
cpf:CPF_2456	ncbi-geneid:4201148	3.6.3.14	81573
cpf:CPF_2457	ncbi-geneid:4201186	3.6.3.14	81333
cpf:CPF_2458	ncbi-geneid:4201781	3.6.3.14	81336
cpf:CPF_2460	ncbi-geneid:4201344	2.3.1.9	53901|53901
cpf:CPF_2461	ncbi-geneid:4201784	5.1.3.14	53756
cpf:CPF_2462	ncbi-geneid:4201005	2.4.2.9	53271
cpf:CPF_2463	ncbi-geneid:4201818	5.3.1.6	89623
cpf:CPF_2468	ncbi-geneid:4203803	2.7.1.21	52540|57716
cpf:CPF_2472	ncbi-geneid:4203868	6.3.4.2	52540|52317
cpf:CPF_2476	ncbi-geneid:4203615	2.7.1.148	54211|55060
cpf:CPF_2477	ncbi-geneid:4201752	6.-.-.-	53623|56059|53244
cpf:CPF_2478	ncbi-geneid:4201134	3.4.15.6	52317
cpf:CPF_2493	ncbi-geneid:4201821	2.7.1.69	52794
cpf:CPF_2494	ncbi-geneid:4203306	3.4.21.-	50494|50156
cpf:CPF_2496	ncbi-geneid:4201125	3.4.24.57	53067|53067
cpf:CPF_2501	ncbi-geneid:4201937	3.1.6.-	53649
cpf:CPF_2512	ncbi-geneid:4200941	3.4.13.3	53187|55031
cpf:CPF_2535	ncbi-geneid:4201974	3.6.1.15	52972
cpf:CPF_2536	ncbi-geneid:4201488	2.7.7.56	54211|55666
cpf:CPF_2541	ncbi-geneid:4202605	6.5.1.2
cpf:CPF_2542	ncbi-geneid:4202456	3.6.1.-|3.6.4.12	52540
cpf:CPF_2546	ncbi-geneid:4201980	5.4.99.12	55120|55174
cpf:CPF_2549	ncbi-geneid:4202200	5.3.1.9	53697
cpf:CPF_2557	ncbi-geneid:4202459	6.3.5.2	52317|52402
cpf:CPF_2558	ncbi-geneid:4203566	1.1.1.205	51412|54631
cpf:CPF_2577	ncbi-geneid:4203162	3.2.2.-|4.2.99.18	48150|55945
cpf:CPF_2579	ncbi-geneid:4203530	3.4.-.-	51306
cpf:CPF_2581	ncbi-geneid:4202695	1.1.1.157	51735|48179
cpf:CPF_2584	ncbi-geneid:4203286	1.3.99.2	56645|47203
cpf:CPF_2585	ncbi-geneid:4201220	4.2.1.55	52096
cpf:CPF_2587	ncbi-geneid:4201614	3.6.3.3|3.6.3.5	56784|81653|81665|55008
cpf:CPF_2596	ncbi-geneid:4202108	3.1.21.3	52540|52540
cpf:CPF_2598	ncbi-geneid:4201421	3.1.21.3	116734|116734
cpf:CPF_2599	ncbi-geneid:4201458	2.1.1.72	53335
cpf:CPF_2609	ncbi-geneid:4201906	3.2.1.21	51445
cpf:CPF_2610	ncbi-geneid:4201262	1.2.1.3	53720
cpf:CPF_2613	ncbi-geneid:4201765	5.4.99.12	55120|55174
cpf:CPF_2616	ncbi-geneid:4203168	4.6.1.12	69765
cpf:CPF_2618	ncbi-geneid:4201434	2.7.1.35	53613
cpf:CPF_2631	ncbi-geneid:4201920	6.1.1.3	55681|55186|52954|81271
cpf:CPF_2632	ncbi-geneid:4201307	3.4.24.-	55486
cpf:CPF_2633	ncbi-geneid:4202322	6.3.3.2	100950
cpf:CPF_2636	ncbi-geneid:4202209	2.6.1.16	53697|56235
cpf:CPF_2638	ncbi-geneid:4202526	5.4.2.10	53738|53738|53738|55957
cpf:CPF_2646	ncbi-geneid:4201703	2.4.1.1	53756
cpf:CPF_2647	ncbi-geneid:4201910	2.4.1.25	51445
cpf:CPF_2648	ncbi-geneid:4201665	3.2.1.20	51445|74650|51011
cpf:CPF_2656	ncbi-geneid:4202880	2.7.2.7	53067|53067
cpf:CPF_2657	ncbi-geneid:4202122	2.3.1.19	53659
cpf:CPF_2663	ncbi-geneid:4202629	1.8.1.9	51905
cpf:CPF_2665	ncbi-geneid:4202058	3.4.19.-	51556|51338
cpf:CPF_2666	ncbi-geneid:4202338	2.7.3.9	51621|52009|47831
cpf:CPF_2670	ncbi-geneid:4201574	1.17.4.1	47240
cpf:CPF_2671	ncbi-geneid:4201544	1.17.4.1	51998|48168
cpf:CPF_2672	ncbi-geneid:4203673	1.20.4.1	52833
cpf:CPF_2676	ncbi-geneid:4203691	3.5.1.28	53187
cpf:CPF_2680	ncbi-geneid:4202055	5.4.99.12	55120
cpf:CPF_2685	ncbi-geneid:4201297	2.7.7.6	56553|55257|47789
cpf:CPF_2692	ncbi-geneid:4201264	3.4.11.18	55920
cpf:CPF_2693	ncbi-geneid:4203848	2.7.4.3	52540
cpf:CPF_2716	ncbi-geneid:4201584	3.6.5.3	52540|50465|50447
cpf:CPF_2721	ncbi-geneid:4203197	2.7.7.6	64484
cpf:CPF_2722	ncbi-geneid:4201802	2.7.7.6	64484
cpf:CPF_2730	ncbi-geneid:4203723	3.6.5.3	52540|50465|50447
cpf:CPF_2732	ncbi-geneid:4202433	2.7.7.6	88946|46894
cpf:CPF_2734	ncbi-geneid:4201711	2.1.1.-	75217|55315
cpf:CPF_2735	ncbi-geneid:4203220	2.1.1.148	69796
cpf:CPF_2737	ncbi-geneid:4203390	6.1.1.16	52374|47323
cpf:CPF_2738	ncbi-geneid:4203146	6.1.1.15	55681|55826|52954
cpf:CPF_2739	ncbi-geneid:4202885	2.7.7.60	53448
cpf:CPF_2744	ncbi-geneid:4202037	3.5.99.6	100950
cpf:CPF_2748	ncbi-geneid:4203182	1.2.1.9	53720
cpf:CPF_2750	ncbi-geneid:4202622	1.8.1.9	51905
cpf:CPF_2751	ncbi-geneid:4203713	3.4.21.-	52540|52540|81923|81923
cpf:CPF_2759	ncbi-geneid:4201991	2.7.7.7	52540|48019
cpf:CPF_2768	ncbi-geneid:4203082	3.4.17.13	52317|141986
cpf:CPF_2774	ncbi-geneid:4201746	6.3.2.9	53623|53244|51984
cpf:CPF_2775	ncbi-geneid:4202697	2.8.1.6	102114
cpf:CPF_2776	ncbi-geneid:4203177	1.4.1.13|1.4.1.14	51971|46548|51971
cpf:CPF_2779	ncbi-geneid:4202137	6.1.1.14	55681|52954
cpf:CPF_2781	ncbi-geneid:4202360	6.1.1.6	55681|50249
cpf:CPF_2784	ncbi-geneid:4201464	2.7.1.33
cpf:CPF_2785	ncbi-geneid:4203898	6.3.4.3	52540
cpf:CPF_2786	ncbi-geneid:4203350	3.4.24.-	52540|140990
cpf:CPF_2787	ncbi-geneid:4203312	2.4.2.8	53271
cpf:CPF_2788	ncbi-geneid:4201894	6.3.4.-	52402|56037|82829
cpf:CPF_2789	ncbi-geneid:4203810	3.1.3.16	81606
cpf:CPF_2806	ncbi-geneid:4202546	5.2.1.8	109998|54534
cpf:CPF_2807	ncbi-geneid:4203160	3.6.4.-	52540|52540|52540|143517|141259|52540
cpf:CPF_2808	ncbi-geneid:4202173	3.1.1.29	53178
cpf:CPF_2812	ncbi-geneid:4200964	2.7.6.1	53271
cpf:CPF_2813	ncbi-geneid:4201782	2.7.7.23|2.3.1.157	53448|51161
cpf:CPF_2816	ncbi-geneid:4201340	6.3.2.8	53623|53244|51984
cpf:CPF_2818	ncbi-geneid:4201229	2.4.2.1	53167
cpf:CPF_2820	ncbi-geneid:4202940	3.4.13.9	55920|53092
cpf:CPF_2823	ncbi-geneid:4202179	6.1.1.22	55681|50249
cpf:CPF_2824	ncbi-geneid:4203475	3.4.11.1	53187|52949
cpf:CPF_2826	ncbi-geneid:4202195	1.17.4.2|1.97.1.4	102114
cpf:CPF_2829	ncbi-geneid:4201385	3.5.4.4	51556
cpf:CPF_2830	ncbi-geneid:4201886	1.17.4.2	51998
cpf:CPF_2840	ncbi-geneid:4202275	2.1.1.182	53335
cpf:CPF_2841	ncbi-geneid:4201628	3.1.26.8	110455
cpf:CPF_2843	ncbi-geneid:4203039	3.1.21.-	51556
cpf:CPF_2846	ncbi-geneid:4201537	6.1.1.10	52374|47323
cpf:CPF_2847	ncbi-geneid:4201026	6.1.1.10	52374|47323|50249
cpf:CPF_2854	ncbi-geneid:4201533	3.4.11.9	55920|53092
cpf:CPF_2855	ncbi-geneid:4202720	1.2.1.10|1.1.1.1	56796|53720
cpf:CPF_2865	ncbi-geneid:4203554	6.1.1.5	52374|47323|50677|47323
cpf:CPF_2870	ncbi-geneid:4201109	3.5.99.2	48613
cpf:CPF_2872	ncbi-geneid:4203625	2.1.1.-	53335|88697
cpf:CPF_2875	ncbi-geneid:4203750	1.1.5.3	51905
cpf:CPF_2876	ncbi-geneid:4200961	2.7.1.30	53067|53067
cpf:CPF_2881	ncbi-geneid:4203455	3.1.3.71	142823
cpf:CPF_2891	ncbi-geneid:4200944	5.2.1.8	50891
cpf:CPF_2893	ncbi-geneid:4203366	5.1.1.3	53681|53681
cpf:CPF_2894	ncbi-geneid:4203450	6.3.1.2	55931
cpf:CPF_2897	ncbi-geneid:4201549	6.3.5.5	56059|56059|52440|52440|48108|52335
cpf:CPF_2898	ncbi-geneid:4201725	6.3.5.5	52317|52021
cpf:CPF_2901	ncbi-geneid:4203380	3.2.2.21	50486
cpf:CPF_2902	ncbi-geneid:4201750	2.7.1.69	46973
cpf:CPF_2903	ncbi-geneid:4201846	1.2.1.41	53720
cpf:CPF_2904	ncbi-geneid:4203403	2.7.2.11	53633
cpf:CPF_2909	ncbi-geneid:4201918	1.7.-.-	56821
cpf:CPF_2912	ncbi-geneid:4201668	2.3.1.79	51161
cpf:CPF_2913	ncbi-geneid:4201503	1.8.4.11	55068
cpf:CPF_2917	ncbi-geneid:4201710	3.11.1.2	82057|57783
cpf:CPF_2933	ncbi-geneid:4201248	2.5.1.7	55205
cpf:CPF_2958	ncbi-geneid:4202387	6.3.4.4	52540
cpf:CPF_2959	ncbi-geneid:4201700	4.3.1.17	143548|55021
cpf:CPF_2961	ncbi-geneid:4201753	5.-.-.-	53697
cpf:CPF_2962	ncbi-geneid:4203504	4.1.2.2|4.1.2.40	51569
cpf:CPF_2965	ncbi-geneid:4201094	2.7.1.69	53062
cpf:CPF_2968	ncbi-geneid:4201106	2.7.1.69	52728
cpf:CPF_2969	ncbi-geneid:4203520	1.5.1.2	51735|48179
cpf:CPF_2970	ncbi-geneid:4203173	3.6.1.-|3.6.4.12	52540|48024
cpf:CPF_2989	ncbi-geneid:4203784	2.1.1.170	53335
cpf:CPF_2996	ncbi-geneid:4202614	3.1.26.5	54211
