# Supplementary material for: Tracing the Repertoire of Promiscuous Enzymes along the Metabolic Pathways in Archaeal Organisms
Source: Life (Basel). 2017 Jul 13;7(3):30. doi: 10.3390/life7030030 (PMC5617955; doi:10.3390/life7030030)
Supplement: Supplementary file 1 [file life-07-00030-s001.zip › Table_S2/cph.txt]

KEGGID	NCBIGI	ECs	SFamilyID
cph:Cpha266_0002	ncbi-geneid:4568533	2.7.7.7	55979|55979|55979
cph:Cpha266_0031	ncbi-geneid:4568919	1.-.-.-	46626
cph:Cpha266_0032	ncbi-geneid:4568920	1.-.-.-	51905|51905|55424
cph:Cpha266_0035	ncbi-geneid:4568923	5.2.1.8	54534|109998|54534
cph:Cpha266_0036	ncbi-geneid:4568924	5.99.1.3	56719|55874|54211
cph:Cpha266_0038	ncbi-geneid:4568926	3.1.26.4	53098
cph:Cpha266_0040	ncbi-geneid:4568928	3.1.26.-	50249
cph:Cpha266_0041	ncbi-geneid:4568929	2.3.1.117	51161
cph:Cpha266_0042	ncbi-geneid:4571233	3.4.21.102	52096|50156
cph:Cpha266_0044	ncbi-geneid:4571235	1.3.1.83	51905
cph:Cpha266_0045	ncbi-geneid:4571236	6.1.1.14	55681|52954
cph:Cpha266_0047	ncbi-geneid:4571238	3.4.17.13	52317|141986
cph:Cpha266_0048	ncbi-geneid:4571239	3.6.3.14	51344
cph:Cpha266_0049	ncbi-geneid:4571240	3.6.3.14	52540|47917|50615
cph:Cpha266_0051	ncbi-geneid:4571243	4.1.1.32	53795|68923
cph:Cpha266_0053	ncbi-geneid:4571245	3.6.4.12	52540|46785|47819
cph:Cpha266_0080	ncbi-geneid:4570647	2.1.1.37	53335
cph:Cpha266_0082	ncbi-geneid:4570649	3.1.-.-	52980
cph:Cpha266_0083	ncbi-geneid:4570650	2.1.1.37	53335|47413
cph:Cpha266_0085	ncbi-geneid:4570652	2.7.8.-	56214|56214
cph:Cpha266_0090	ncbi-geneid:4570657	1.8.4.11|1.8.4.12	51316
cph:Cpha266_0100	ncbi-geneid:4569454	1.3.5.1|1.3.99.1	46548|54292
cph:Cpha266_0101	ncbi-geneid:4569455	1.3.5.1|1.3.99.1	51905|46977|56425
cph:Cpha266_0106	ncbi-geneid:4569460	4.2.1.3	53732|52016
cph:Cpha266_0109	ncbi-geneid:4569463	5.99.1.2	56712|57783|57783|57783
cph:Cpha266_0110	ncbi-geneid:4569464	3.5.1.28	53187
cph:Cpha266_0111	ncbi-geneid:4569465	6.3.4.15	55681|46785
cph:Cpha266_0112	ncbi-geneid:4569466	2.8.1.6	102114
cph:Cpha266_0113	ncbi-geneid:4569467	2.3.1.47	53383
cph:Cpha266_0116	ncbi-geneid:4569470	6.3.3.3	52540
cph:Cpha266_0117	ncbi-geneid:4569471	2.6.1.62	53383
cph:Cpha266_0120	ncbi-geneid:4569026	1.2.1.2	53706|50692
cph:Cpha266_0125	ncbi-geneid:4569031	2.8.1.-	64307
cph:Cpha266_0126	ncbi-geneid:4569032	6.3.5.9|6.3.1	52540|52317
cph:Cpha266_0127	ncbi-geneid:4569033	2.8.1.-	69721
cph:Cpha266_0128	ncbi-geneid:4569034	1.8.99.3	55124|56014|54862
cph:Cpha266_0129	ncbi-geneid:4569035	1.8.99.3	55124|56014|54862
cph:Cpha266_0132	ncbi-geneid:4569038	2.8.1.-	75169
cph:Cpha266_0142	ncbi-geneid:4568783	2.1.1.107|4.2.1.75	53790|69618
cph:Cpha266_0148	ncbi-geneid:4568789	1.9.3.1	46626|46626
cph:Cpha266_0149	ncbi-geneid:4568790	1.2.99.2	56821
cph:Cpha266_0151	ncbi-geneid:4568792	3.6.1.19	101386|101386
cph:Cpha266_0167	ncbi-geneid:4568463	1.4.1.3	51735|53223
cph:Cpha266_0170	ncbi-geneid:4568466	2.4.1.-	53955
cph:Cpha266_0173	ncbi-geneid:4568470	3.6.3.8	81665|56784|81653
cph:Cpha266_0174	ncbi-geneid:4568471	4.1.1.37	51726
cph:Cpha266_0176	ncbi-geneid:4570557	1.3.5.1|1.3.99.1	54292|46548
cph:Cpha266_0177	ncbi-geneid:4570558	1.3.5.1|1.3.99.1	51905|56425|46977
cph:Cpha266_0179	ncbi-geneid:4570560	3.1.2.6	56281
cph:Cpha266_0194	ncbi-geneid:4570575	4.1.2.-	51569
cph:Cpha266_0200	ncbi-geneid:4570581	2.1.1.-	102114
cph:Cpha266_0204	ncbi-geneid:4570585	2.7.7.13	53448
cph:Cpha266_0213	ncbi-geneid:4570594	3.6.3.16	52540|49764
cph:Cpha266_0218	ncbi-geneid:4570705	5.1.1.7	54506|54506
cph:Cpha266_0221	ncbi-geneid:4570708	2.4.1.83	53448
cph:Cpha266_0223	ncbi-geneid:4570710	4.2.1.11	51604|54826
cph:Cpha266_0225	ncbi-geneid:4570712	1.17.7.1	56014
cph:Cpha266_0233	ncbi-geneid:4570800	2.7.7.6	64484
cph:Cpha266_0234	ncbi-geneid:4570801	2.7.7.6	64484
cph:Cpha266_0235	ncbi-geneid:4570802	6.4.1.2|6.3.4.14	56059|52440|51246
cph:Cpha266_0239	ncbi-geneid:4570806	6.4.1.2	52096
cph:Cpha266_0240	ncbi-geneid:4570807	1.2.7.3	52518
cph:Cpha266_0241	ncbi-geneid:4570808	1.2.7.3	52518|53323|52922
cph:Cpha266_0243	ncbi-geneid:4570810	6.1.1.7	55681|101353|55186|50447
cph:Cpha266_0250	ncbi-geneid:4568956	3.1.3.3	56784|55021
cph:Cpha266_0296	ncbi-geneid:4570786	3.6.3.8	81665|56784|81660|81653
cph:Cpha266_0300	ncbi-geneid:4570790	6.3.5.2	52402|52317|54810
cph:Cpha266_0301	ncbi-geneid:4570791	2.4.1.-|3.4	56601|53955
cph:Cpha266_0312	ncbi-geneid:4570605	6.3.5.9|6.3.1	52540|52317
cph:Cpha266_0335	ncbi-geneid:4570533	4.2.1.20	53686
cph:Cpha266_0336	ncbi-geneid:4570535	2.7.4.16	56042|55326
cph:Cpha266_0339	ncbi-geneid:4569511	2.1.1.77	53335
cph:Cpha266_0340	ncbi-geneid:4569512	5.2.1.8	54534|109998|54534|54534
cph:Cpha266_0341	ncbi-geneid:4569513	2.7.3.9	51621|47831|52009
cph:Cpha266_0342	ncbi-geneid:4569514	3.6.4.12	52540|48024
cph:Cpha266_0343	ncbi-geneid:4569515	2.7.7.7	52141
cph:Cpha266_0344	ncbi-geneid:4569516	4.1.1.36|6.3.2.5	102645|52507
cph:Cpha266_0350	ncbi-geneid:4569522	2.4.1.83	53448
cph:Cpha266_0363	ncbi-geneid:4569341	2.7.1.69	55804
cph:Cpha266_0364	ncbi-geneid:4569342	6.1.1.21	55681|52954
cph:Cpha266_0371	ncbi-geneid:4569349	4.2.1.70|5.4.99.12	55120
cph:Cpha266_0372	ncbi-geneid:4569350	2.7.1.26|2.7.7.2	82114|52374
cph:Cpha266_0375	ncbi-geneid:4569353	2.7.4.8	52540
cph:Cpha266_0378	ncbi-geneid:4568971	2.7.7.23	53448
cph:Cpha266_0379	ncbi-geneid:4568972	4.1.1.11	50692
cph:Cpha266_0384	ncbi-geneid:4568977	2.5.1.1|2.5.1.10|2.5.1.29	48576
cph:Cpha266_0385	ncbi-geneid:4568978	5.3.3.2	51395
cph:Cpha266_0388	ncbi-geneid:4568981	5.4.2.8	53738|53738|55957|53738
cph:Cpha266_0391	ncbi-geneid:4568984	6.3.2.12|6.3.2.17	53623|53244
cph:Cpha266_0398	ncbi-geneid:4568653	2.5.1.31	64005
cph:Cpha266_0399	ncbi-geneid:4568654	6.3.5.6|6.3.5.7	75304
cph:Cpha266_0400	ncbi-geneid:4568655	6.2.1.5	52210|51735
cph:Cpha266_0401	ncbi-geneid:4568656	5.3.1.13	53697
cph:Cpha266_0410	ncbi-geneid:4568665	5.4.2.8	53738|53738|55957
cph:Cpha266_0411	ncbi-geneid:4568666	2.4.1.182	53756
cph:Cpha266_0415	ncbi-geneid:4570969	5.1.1.3	53681|53681
cph:Cpha266_0417	ncbi-geneid:4570971	2.7.4.14	52540
cph:Cpha266_0423	ncbi-geneid:4570977	2.4.2.7	53271
cph:Cpha266_0426	ncbi-geneid:4570980	3.6.4.6|3.4.24.-	52540|140990
cph:Cpha266_0427	ncbi-geneid:4570981	6.1.1.17	52374|48163
cph:Cpha266_0428	ncbi-geneid:4570983	4.2.1.-	159245
cph:Cpha266_0429	ncbi-geneid:4569218	1.10.99.1	50022
cph:Cpha266_0435	ncbi-geneid:4569224	1.1.1.100	51735
cph:Cpha266_0438	ncbi-geneid:4569227	3.6.3.29	52540
cph:Cpha266_0443	ncbi-geneid:4569232	2.1.1.107	53790
cph:Cpha266_0446	ncbi-geneid:4569235	3.6.3.34	52540
cph:Cpha266_0452	ncbi-geneid:4569377	3.6.3.29	52540|50331
cph:Cpha266_0455	ncbi-geneid:4569380	2.4.2.-	51690|54675
cph:Cpha266_0465	ncbi-geneid:4569390	1.20.4.1	52788
cph:Cpha266_0468	ncbi-geneid:4568512	1.-.-.-	51905|51905|55424
cph:Cpha266_0475	ncbi-geneid:4568519	6.5.1.2
cph:Cpha266_0478	ncbi-geneid:4568522	2.1.1	53335
cph:Cpha266_0479	ncbi-geneid:4568523	3.5.4.19	141734
cph:Cpha266_0481	ncbi-geneid:4568525	4.99.1.1	53800
cph:Cpha266_0489	ncbi-geneid:4569259	1.97.-.-|1.4.1.13|1.4.1.14	51971|46548
cph:Cpha266_0490	ncbi-geneid:4569260	1.97.-.-|1.18.1.2	52343|63380
cph:Cpha266_0491	ncbi-geneid:4569261	2.4.2.-	52317
cph:Cpha266_0492	ncbi-geneid:4569262	5.3.1.16	51366
cph:Cpha266_0494	ncbi-geneid:4569264	5.4.99.12	55120|55174
cph:Cpha266_0498	ncbi-geneid:4569268	3.6.1.11|3.6.1.40	109604|53067|53067
cph:Cpha266_0499	ncbi-geneid:4569269	2.6.1.85|4.1.3.38	56322|56752
cph:Cpha266_0501	ncbi-geneid:4569271	3.2.2.-|4.2.99.18	48150
cph:Cpha266_0505	ncbi-geneid:4569275	2.5.1.15	51717
cph:Cpha266_0512	ncbi-geneid:4569107	1.7.-.-	56821
cph:Cpha266_0513	ncbi-geneid:4569108	3.6.1.-	55811
cph:Cpha266_0518	ncbi-geneid:4569113	2.7.9.1	56059|51621|52009
cph:Cpha266_0526	ncbi-geneid:4569121	2.4.1.182|2.7.1.130	52540
cph:Cpha266_0528	ncbi-geneid:4569065	6.3.4.13	56059|52440|51246
cph:Cpha266_0530	ncbi-geneid:4569067	6.3.5.5	56059|52440|48108
cph:Cpha266_0531	ncbi-geneid:4569068	4.1.1.48	51366
cph:Cpha266_0532	ncbi-geneid:4569069	5.1.3.1	51366
cph:Cpha266_0536	ncbi-geneid:4569073	2.7.7.7	56672|88723|53098|47807
cph:Cpha266_0537	ncbi-geneid:4569074	4.2.1.51	53850|55021
cph:Cpha266_0539	ncbi-geneid:4569076	3.1.22.4	53098
cph:Cpha266_0541	ncbi-geneid:4569078	3.5.1.-|4.2.1.-	54637|54211|54211
cph:Cpha266_0543	ncbi-geneid:4569080	3.1.3.25	56655
cph:Cpha266_0547	ncbi-geneid:4569414	2.7.8.-	56214|56214
cph:Cpha266_0550	ncbi-geneid:4569417	6.2.1.1	56801
cph:Cpha266_0551	ncbi-geneid:4569418	6.1.1.4	52374|50677|47323
cph:Cpha266_0552	ncbi-geneid:4569419	2.7.7.8	54211|54211|55666|55666|54791|50249
cph:Cpha266_0553	ncbi-geneid:4569420	6.3.2.1	52374
cph:Cpha266_0556	ncbi-geneid:4569423	3.4.21.-	52096|52096
cph:Cpha266_0559	ncbi-geneid:4569426	4.1.1.31	51621
cph:Cpha266_0561	ncbi-geneid:4569428	1.7.1.13	55620
cph:Cpha266_0566	ncbi-geneid:4569161	2.7.11.-|2.7.4	75138|53795
cph:Cpha266_0569	ncbi-geneid:4569164	3.1.22.4	52540|46785
cph:Cpha266_0571	ncbi-geneid:4569166	1.2.7.-	52518|53323|52518|52922|54862
cph:Cpha266_0572	ncbi-geneid:4569167	2.1.1.-	75217|55315
cph:Cpha266_0574	ncbi-geneid:4569169	1.4.4.2	53383
cph:Cpha266_0575	ncbi-geneid:4569170	4.2.1.52	51569
cph:Cpha266_0579	ncbi-geneid:4569174	6.3.4.-	52402
cph:Cpha266_0581	ncbi-geneid:4569176	3.1.26.4
cph:Cpha266_0584	ncbi-geneid:4569179	2.4.2.18	52418|47648
cph:Cpha266_0585	ncbi-geneid:4568705	3.4.13.9	55920|53092
cph:Cpha266_0587	ncbi-geneid:4568707	2.7.7.7	52540
cph:Cpha266_0588	ncbi-geneid:4568708	2.6.1.42	56752
cph:Cpha266_0589	ncbi-geneid:4568709	2.7.1.11	53784
cph:Cpha266_0591	ncbi-geneid:4568711	4.6.1.12	69765
cph:Cpha266_0593	ncbi-geneid:4568713	1.3.3.1	51395
cph:Cpha266_0594	ncbi-geneid:4568714	2.4.1.1	53756
cph:Cpha266_0596	ncbi-geneid:4568716	1.16.3.1	47240
cph:Cpha266_0599	ncbi-geneid:4568719	6.3.5.5	56059|52440|52335|48108
cph:Cpha266_0600	ncbi-geneid:4568720	3.5.4.25|4.1.2|4.1.99.12	55821|142695
cph:Cpha266_0601	ncbi-geneid:4568721	2.1.2.1	53383
cph:Cpha266_0602	ncbi-geneid:4568722	2.7.7.-	56731|57783
cph:Cpha266_0609	ncbi-geneid:4569320	2.6.1.11	53383
cph:Cpha266_0611	ncbi-geneid:4569322	1.6.99.3	51905
cph:Cpha266_0613	ncbi-geneid:4569324	4.1.1.21|5.4.99.18	52255
cph:Cpha266_0614	ncbi-geneid:4569325	1.3.99.22	102114
cph:Cpha266_0617	ncbi-geneid:4569328	2.7.3.-	55874|52172|55785|52172|47384|55781|103190
cph:Cpha266_0622	ncbi-geneid:4569333	3.6.3.-	52540
cph:Cpha266_0623	ncbi-geneid:4569334	6.2.1.5	56059|52210
cph:Cpha266_0624	ncbi-geneid:4569777	3.5.4.-	53927
cph:Cpha266_0627	ncbi-geneid:4569780	5.4.2.1
cph:Cpha266_0628	ncbi-geneid:4569781	1.4.1.14|1.4.7.1	51395|56235|69336
cph:Cpha266_0629	ncbi-geneid:4569782	1.4.1.14|1.4.1.13	51971|46548|51971
cph:Cpha266_0657	ncbi-geneid:4569811	2.1.2.3|3.5.4.10	53927|52335
cph:Cpha266_0666	ncbi-geneid:4569820	3.6.1.15	52972
cph:Cpha266_0667	ncbi-geneid:4569821	2.6.99.2	63892
cph:Cpha266_0670	ncbi-geneid:4569824	3.1.3.27	101307
cph:Cpha266_0671	ncbi-geneid:4569825	2.2.1.7	52518|52518|52922
cph:Cpha266_0674	ncbi-geneid:4569828	3.6.1.-|3.6.4.12	52540
cph:Cpha266_0677	ncbi-geneid:4569831	2.3.2.6	55729
cph:Cpha266_0678	ncbi-geneid:4569832	3.6.3.16	52540
cph:Cpha266_0679	ncbi-geneid:4569833	1.3.1.9	51735
cph:Cpha266_0680	ncbi-geneid:4569834	1.1.1.42	53659
cph:Cpha266_0686	ncbi-geneid:4569840	3.1.3.11	56655
cph:Cpha266_0687	ncbi-geneid:4569841	3.1.-.-	64182
cph:Cpha266_0692	ncbi-geneid:4569846	3.5.1.10	53328|55021
cph:Cpha266_0701	ncbi-geneid:4569875	5.3.1.23	100950
cph:Cpha266_0702	ncbi-geneid:4569876	2.4.2.1	53167
cph:Cpha266_0704	ncbi-geneid:4569878	5.2.1.8	50891
cph:Cpha266_0706	ncbi-geneid:4569880	3.1.21.-	51556
cph:Cpha266_0708	ncbi-geneid:4569882	1.1.1.25	51735|53223
cph:Cpha266_0717	ncbi-geneid:4569891	3.6.1.-	55811
cph:Cpha266_0719	ncbi-geneid:4569893	2.1.3.2	53671
cph:Cpha266_0726	ncbi-geneid:4569920	1.8.1.4	55424|51905
cph:Cpha266_0732	ncbi-geneid:4569926	2.5.1.48	53383
cph:Cpha266_0738	ncbi-geneid:4569932	1.18.6.1	53807
cph:Cpha266_0740	ncbi-geneid:4569952	1.18.6.1	53807
cph:Cpha266_0741	ncbi-geneid:4569953	1.18.6.1	53807
cph:Cpha266_0744	ncbi-geneid:4569956	1.18.6.1	52540
cph:Cpha266_0755	ncbi-geneid:4569967	1.11.1.6|1.11.1.7	48113|48113
cph:Cpha266_0763	ncbi-geneid:4570010	4.1.1.4	160104
cph:Cpha266_0801	ncbi-geneid:4570220	1.1.1.23	53720
cph:Cpha266_0802	ncbi-geneid:4570221	5.-.-.-	111337
cph:Cpha266_0803	ncbi-geneid:4570222	4.2.1.3	53732|52016|74778
cph:Cpha266_0807	ncbi-geneid:4570230	2.5.1.7	55205
cph:Cpha266_0810	ncbi-geneid:4570308	6.3.1.5	52402
cph:Cpha266_0811	ncbi-geneid:4570309	1.4.3.16	51905|56425|46977
cph:Cpha266_0813	ncbi-geneid:4570311	4.1.1.19	56271
cph:Cpha266_0814	ncbi-geneid:4570312	6.1.1.1	52374|55174
cph:Cpha266_0816	ncbi-geneid:4570314	1.1.2.4	56176|55103
cph:Cpha266_0817	ncbi-geneid:4570315	2.4.1.129	56601|56519
cph:Cpha266_0821	ncbi-geneid:4570319	2.5.1.72	142754
cph:Cpha266_0825	ncbi-geneid:4570323	3.6.1.23	51283
cph:Cpha266_0830	ncbi-geneid:4570367	1.3.99.-|1.14.99.30	51905
cph:Cpha266_0832	ncbi-geneid:4570369	6.3.1.2	55931
cph:Cpha266_0835	ncbi-geneid:4570372	2.7.1.33
cph:Cpha266_0836	ncbi-geneid:4570373	4.2.3.4	56796
cph:Cpha266_0837	ncbi-geneid:4570374	2.7.1.71	52540
cph:Cpha266_0838	ncbi-geneid:4570375	3.1.11.5	52540|52540|47781
cph:Cpha266_0839	ncbi-geneid:4570376	6.3.5.2	52317
cph:Cpha266_0846	ncbi-geneid:4570383	2.3.3.13	51569|110921
cph:Cpha266_0847	ncbi-geneid:4570384	4.2.1.33|4.2.1.35	52016
cph:Cpha266_0848	ncbi-geneid:4570442	4.2.1.33|4.2.1.35	53732
cph:Cpha266_0849	ncbi-geneid:4570443	2.3.3.13	51569|110921
cph:Cpha266_0850	ncbi-geneid:4570444	1.1.1.85	53659
cph:Cpha266_0851	ncbi-geneid:4570445	1.1.1.86	51735|48179
cph:Cpha266_0852	ncbi-geneid:4570446	2.2.1.6	55021|55021
cph:Cpha266_0853	ncbi-geneid:4570447	2.2.1.6	52518|52518|52467
cph:Cpha266_0854	ncbi-geneid:4570448	4.2.1.9	143975|52016
cph:Cpha266_0874	ncbi-geneid:4570468	5.-.-.-	51905
cph:Cpha266_0875	ncbi-geneid:4570469	1.4.1.1	52283|51735
cph:Cpha266_0878	ncbi-geneid:4570472	3.6.4.-	52540|52540|52540|143517|141259
cph:Cpha266_0881	ncbi-geneid:4570475	2.7.3.-|2.7.13.3	55874|47384|55785|158472
cph:Cpha266_0884	ncbi-geneid:4570478	1.11.1.15	52833
cph:Cpha266_0896	ncbi-geneid:4570510	3.1.21.3	52540|52540
cph:Cpha266_0906	ncbi-geneid:4570539	1.4.1.1	52283|51735
cph:Cpha266_0918	ncbi-geneid:4570551	1.20.4.1	52788
cph:Cpha266_0920	ncbi-geneid:4570553	5.3.1.24	51366
cph:Cpha266_0921	ncbi-geneid:4570555	3.3.1.1	52283|51735
cph:Cpha266_0922	ncbi-geneid:4570613	2.5.1.6	55973|55973|55973
cph:Cpha266_0923	ncbi-geneid:4570614	2.7.7.24	53448
cph:Cpha266_0925	ncbi-geneid:4570620	6.1.1.20	56037|50249|55681|54991|46955
cph:Cpha266_0929	ncbi-geneid:4570624	4.2.1.19	54211|54211
cph:Cpha266_0934	ncbi-geneid:4570630	3.1.21.5	52540|52540
cph:Cpha266_0943	ncbi-geneid:4570639	3.5.4.12	53927
cph:Cpha266_0944	ncbi-geneid:4570640	3.5.4.26|1.1.1.193	53597|53927
cph:Cpha266_0946	ncbi-geneid:4570642	3.6.3.34	52540
cph:Cpha266_0950	ncbi-geneid:4570717	1.11.1.5|1.11.1.15	52833
cph:Cpha266_0952	ncbi-geneid:4570719	2.5.1.9	63380|63380
cph:Cpha266_0958	ncbi-geneid:4570727	4.99.1.1	53800
cph:Cpha266_0962	ncbi-geneid:4570731	1.6.99.3|1.6.5.3	56770
cph:Cpha266_0963	ncbi-geneid:4570732	1.6.5.3	143243
cph:Cpha266_0964	ncbi-geneid:4570733	1.6.5.3	56762
cph:Cpha266_0966	ncbi-geneid:4570869	1.6.5.3	54862
cph:Cpha266_0972	ncbi-geneid:4570875	1.12.99.6	56770
cph:Cpha266_0973	ncbi-geneid:4570876	1.12.99.6	56762
cph:Cpha266_0975	ncbi-geneid:4570878	3.4.24.-	53163
cph:Cpha266_0976	ncbi-geneid:4570879	3.5.4.16	55620
cph:Cpha266_0977	ncbi-geneid:4570880	4.2.3.12	55620
cph:Cpha266_0981	ncbi-geneid:4570884	2.1.1.-	53335|88697
cph:Cpha266_0983	ncbi-geneid:4570886	1.15.1.1	54719|46609
cph:Cpha266_0985	ncbi-geneid:4570907	2.7.1.24	52540
cph:Cpha266_0988	ncbi-geneid:4570910	2.5.1.30|2.5.1.90	48576
cph:Cpha266_0989	ncbi-geneid:4570911	2.7.11.1	54184
cph:Cpha266_0993	ncbi-geneid:4570915	3.6.3.17	52540|52540
cph:Cpha266_0997	ncbi-geneid:4570919	3.5.4.9|1.5.1.5	51735|53223
cph:Cpha266_0998	ncbi-geneid:4570920	2.7.1.156|2.7.7.62	52540
cph:Cpha266_0999	ncbi-geneid:4570921	2.4.2.21	52733
cph:Cpha266_1004	ncbi-geneid:4570926	1.1.1.-	56796
cph:Cpha266_1010	ncbi-geneid:4570164	3.4.21.83	50993|53474
cph:Cpha266_1011	ncbi-geneid:4570166	6.1.1.10	52374|47323|50249|57770
cph:Cpha266_1014	ncbi-geneid:4570169	2.6.1.1	53383
cph:Cpha266_1015	ncbi-geneid:4570170	2.7.7.3	52374
cph:Cpha266_1017	ncbi-geneid:4570172	2.2.1.1	52518
cph:Cpha266_1019	ncbi-geneid:4570174	6.3.2.6	56104
cph:Cpha266_1029	ncbi-geneid:4568560	4.1.1.19	56271
cph:Cpha266_1031	ncbi-geneid:4568562	2.7.7.7	56672|100879
cph:Cpha266_1032	ncbi-geneid:4568563	3.4.21.-	51306
cph:Cpha266_1033	ncbi-geneid:4568564	2.3.1.51	69593
cph:Cpha266_1041	ncbi-geneid:4568572	3.6.3.27	52540
cph:Cpha266_1050	ncbi-geneid:4571012	1.1.1.100	51735
cph:Cpha266_1069	ncbi-geneid:4569746	3.1.3.2	56784
cph:Cpha266_1073	ncbi-geneid:4569750	1.6.99.3	51905
cph:Cpha266_1075	ncbi-geneid:4569752	2.1.1.79	53335
cph:Cpha266_1076	ncbi-geneid:4569753	2.1.1.79	53335
cph:Cpha266_1081	ncbi-geneid:4570025	2.5.1.75	52540
cph:Cpha266_1086	ncbi-geneid:4570030	5.4.99.12	55120
cph:Cpha266_1087	ncbi-geneid:4570031	3.2.1.-	53955|54106|54106|54106
cph:Cpha266_1088	ncbi-geneid:4570032	3.6.3.16	52540
cph:Cpha266_1089	ncbi-geneid:4570033	1.1.1.95	51735|52283|143548|55021
cph:Cpha266_1090	ncbi-geneid:4570034	2.5.1.54	51569
cph:Cpha266_1095	ncbi-geneid:4570039	5.3.1.9	53697
cph:Cpha266_1099	ncbi-geneid:4570043	2.3.1.74	53901|53901
cph:Cpha266_1101	ncbi-geneid:4570141	1.3.1.-	51735
cph:Cpha266_1102	ncbi-geneid:4570142	1.1.1.100	51735
cph:Cpha266_1106	ncbi-geneid:4570146	4.2.1.-	54637
cph:Cpha266_1107	ncbi-geneid:4570147	2.7.8.7	56214
cph:Cpha266_1108	ncbi-geneid:4570148	4.3.2.2	48557
cph:Cpha266_1109	ncbi-geneid:4570149	2.7.7.19	81891|81301
cph:Cpha266_1116	ncbi-geneid:4570156	1.16.8.1|1.14.99.40	55469
cph:Cpha266_1117	ncbi-geneid:4570157	6.3.5.10	52540|52317
cph:Cpha266_1118	ncbi-geneid:4570158	4.1.1.81	53383
cph:Cpha266_1120	ncbi-geneid:4570327	2.5.1.17	52540
cph:Cpha266_1122	ncbi-geneid:4570329	3.6.3.34	52540
cph:Cpha266_1126	ncbi-geneid:4570333	3.6.1.-|3.6.4.12	52540|53271
cph:Cpha266_1128	ncbi-geneid:4570335	3.1.21.3	52540
cph:Cpha266_1130	ncbi-geneid:4570337	2.1.1.72	53335
cph:Cpha266_1144	ncbi-geneid:4570933	3.1.3.18	56784
cph:Cpha266_1163	ncbi-geneid:4570740	2.7.-.-	52540
cph:Cpha266_1164	ncbi-geneid:4570741	5.4.99.2	51703|52242
cph:Cpha266_1165	ncbi-geneid:4570742	5.4.99.2	51703
cph:Cpha266_1167	ncbi-geneid:4570744	5.1.99.1	54593
cph:Cpha266_1168	ncbi-geneid:4570745	6.2.1.17	56801
cph:Cpha266_1169	ncbi-geneid:4570746	2.1.1.182	53335
cph:Cpha266_1170	ncbi-geneid:4570747	2.2.1.1	52518|52922
cph:Cpha266_1173	ncbi-geneid:4570750	1.3.99.-|1.14.99.-	51905
cph:Cpha266_1180	ncbi-geneid:4569938	3.6.3.21	52540
cph:Cpha266_1182	ncbi-geneid:4569940	3.6.1.1	50324
cph:Cpha266_1185	ncbi-geneid:4569943	4.2.1.2	48557
cph:Cpha266_1187	ncbi-geneid:4569945	2.5.1.56	51569
cph:Cpha266_1191	ncbi-geneid:4569949	4.2.1.2	117457
cph:Cpha266_1192	ncbi-geneid:4569950	6.4.1.1	51569|89000|51230
cph:Cpha266_1194	ncbi-geneid:4570062	2.4.1.230	48208|74650
cph:Cpha266_1195	ncbi-geneid:4570063	2.7.7.7	89550
cph:Cpha266_1197	ncbi-geneid:4570065	1.8.1.9	51905
cph:Cpha266_1198	ncbi-geneid:4570066	2.1.1.34	75217
cph:Cpha266_1237	ncbi-geneid:4570255	3.1.3.18	56784
cph:Cpha266_1248	ncbi-geneid:4570266	3.6.3.16	52540
cph:Cpha266_1251	ncbi-geneid:4570385	3.6.4.13	52540
cph:Cpha266_1255	ncbi-geneid:4570389	1.1.1.158	56194|56176
cph:Cpha266_1260	ncbi-geneid:4570394	1.8.98.1	51905|54862
cph:Cpha266_1261	ncbi-geneid:4570395	1.8.98.1	46548
cph:Cpha266_1263	ncbi-geneid:4570397	2.6.1.-	53383
cph:Cpha266_1265	ncbi-geneid:4570399	6.3.5.3	55326|55326|56042|56042
cph:Cpha266_1267	ncbi-geneid:4570401	3.2.2.-|4.2.99.18	48150|55945
cph:Cpha266_1271	ncbi-geneid:4570481	1.1.1.38	51735|53223
cph:Cpha266_1277	ncbi-geneid:4570487	2.8.1.8	102114
cph:Cpha266_1304	ncbi-geneid:4570844	3.4.21.102	52096|50156
cph:Cpha266_1306	ncbi-geneid:4570846	2.3.3.8	48256|51735
cph:Cpha266_1307	ncbi-geneid:4570847	2.3.3.8	56059|52210
cph:Cpha266_1320	ncbi-geneid:4570898	1.2.1	55347|51735
cph:Cpha266_1321	ncbi-geneid:4570899	2.3.1.35|2.3.1.1	56266
cph:Cpha266_1322	ncbi-geneid:4570900	2.7.2	53633
cph:Cpha266_1323	ncbi-geneid:4570901	2.1.3.3	53671
cph:Cpha266_1325	ncbi-geneid:4570903	6.3.4.5	69864|52402
cph:Cpha266_1327	ncbi-geneid:4570905	4.3.2.1	48557
cph:Cpha266_1328	ncbi-geneid:4570906	3.4.21.102	52096|50156
cph:Cpha266_1329	ncbi-geneid:4569700	4.1.2.13	51569
cph:Cpha266_1330	ncbi-geneid:4569701	3.5.1.-	53187|55031
cph:Cpha266_1332	ncbi-geneid:4569703	5.3.1.6	89623
cph:Cpha266_1333	ncbi-geneid:4569704	2.7.4.1	56024|143724|56024|140356
cph:Cpha266_1334	ncbi-geneid:4569705	6.3.3.2	100950
cph:Cpha266_1336	ncbi-geneid:4569707	3.5.2.3	51556|51338
cph:Cpha266_1339	ncbi-geneid:4569710	1.1.1.219	51735
cph:Cpha266_1343	ncbi-geneid:4569714	3.4.13.22	55166
cph:Cpha266_1353	ncbi-geneid:4569552	1.11.1.5	46626|46626
cph:Cpha266_1371	ncbi-geneid:4569241	3.1.11.1	56300
cph:Cpha266_1400	ncbi-geneid:4569309	3.1.11.5	52540|52540
cph:Cpha266_1401	ncbi-geneid:4569310	3.1.11.5	52540|52980
cph:Cpha266_1402	ncbi-geneid:4569311	3.1.11.5	52540|52540|52980
cph:Cpha266_1409	ncbi-geneid:4568494	3.1.1.29	53178
cph:Cpha266_1412	ncbi-geneid:4568497	2.6.1.9	53383
cph:Cpha266_1414	ncbi-geneid:4568499	5.1.3.20	51735
cph:Cpha266_1420	ncbi-geneid:4568505	3.4.16.4	56601
cph:Cpha266_1459	ncbi-geneid:4570193	1.8.4.11|1.8.4.12	55068|51316
cph:Cpha266_1463	ncbi-geneid:4570233	1.18.1.2	52343|63380
cph:Cpha266_1491	ncbi-geneid:4570280	2.1.1.72	53335
cph:Cpha266_1495	ncbi-geneid:4570284	3.1.21.3	52540|52540
cph:Cpha266_1514	ncbi-geneid:4570304	2.7.7.43	53448
cph:Cpha266_1519	ncbi-geneid:4569569	6.2.1.3	56801
cph:Cpha266_1520	ncbi-geneid:4569570	3.2.2.-	48150
cph:Cpha266_1522	ncbi-geneid:4569572	2.1.1.31	75217
cph:Cpha266_1529	ncbi-geneid:4569579	3.4.21.102	52096|50156
cph:Cpha266_1531	ncbi-geneid:4569581	2.5.1.3	51391
cph:Cpha266_1532	ncbi-geneid:4569582	2.5.1.3	51391
cph:Cpha266_1533	ncbi-geneid:4569583	2.7.4.7|2.7.1.49	53613
cph:Cpha266_1534	ncbi-geneid:4569584	1.1.1.22	51735|52413|48179
cph:Cpha266_1537	ncbi-geneid:4569122	3.4.11.1	53187|52949
cph:Cpha266_1539	ncbi-geneid:4569124	2.1.1.-	102114
cph:Cpha266_1541	ncbi-geneid:4569126	2.7.4.3	52540
cph:Cpha266_1542	ncbi-geneid:4569127	3.6.4.-	52540|52540
cph:Cpha266_1544	ncbi-geneid:4569129	4.2.1.10	52304
cph:Cpha266_1546	ncbi-geneid:4569131	3.4.25.2	56235
cph:Cpha266_1565	ncbi-geneid:4568939	2.1.1.63	46767|53155
cph:Cpha266_1567	ncbi-geneid:4568941	1.-.-.-	51395
cph:Cpha266_1570	ncbi-geneid:4568944	1.4.1.13	51395|57802|57802
cph:Cpha266_1576	ncbi-geneid:4569758	2.7.7.7
cph:Cpha266_1584	ncbi-geneid:4569766	2.1.1.33	53335
cph:Cpha266_1594	ncbi-geneid:4569776	4.1.1.3	51569|89000
cph:Cpha266_1596	ncbi-geneid:4571119	3.5.2.6	56601
cph:Cpha266_1597	ncbi-geneid:4571120	3.6.1.-	52540
cph:Cpha266_1598	ncbi-geneid:4571121	2.3.1.-	55729
cph:Cpha266_1628	ncbi-geneid:4568573	1.1.1.205	51412|54631
cph:Cpha266_1630	ncbi-geneid:4568575	6.6.1.1	52540|53300
cph:Cpha266_1631	ncbi-geneid:4568576	6.6.1.1	52540
cph:Cpha266_1632	ncbi-geneid:4568577	1.8.1.4	51905|55424
cph:Cpha266_1633	ncbi-geneid:4568578	5.4.99.12	55120|55174
cph:Cpha266_1638	ncbi-geneid:4568583	2.7.4.9	52540
cph:Cpha266_1641	ncbi-geneid:4568586	5.-.-.-	111337
cph:Cpha266_1642	ncbi-geneid:4568587	2.7.7.60	53448
cph:Cpha266_1644	ncbi-geneid:4571024	2.1.1.-	102114
cph:Cpha266_1650	ncbi-geneid:4571030	6.1.1.12	55681|55261|50249
cph:Cpha266_1652	ncbi-geneid:4571032	2.7.7.7	52540|48019
cph:Cpha266_1655	ncbi-geneid:4571035	6.3.5.3	52317
cph:Cpha266_1656	ncbi-geneid:4571036	6.3.5.3	82697
cph:Cpha266_1658	ncbi-geneid:4571038	2.1.2.11	51621
cph:Cpha266_1659	ncbi-geneid:4571039	2.7.7.63
cph:Cpha266_1662	ncbi-geneid:4571042	6.3.2.4	56059|52440
cph:Cpha266_1667	ncbi-geneid:4571047	3.6.3.-	52540
cph:Cpha266_1673	ncbi-geneid:4571053	2.3.1.-	51161
cph:Cpha266_1674	ncbi-geneid:4571054	2.7.6.1	53271
cph:Cpha266_1680	ncbi-geneid:4571060	3.4.13.3	53187
cph:Cpha266_1705	ncbi-geneid:4571065	3.1.21.3	52540|52980|52540
cph:Cpha266_1710	ncbi-geneid:4571070	3.1.21.3	116734|116734
cph:Cpha266_1712	ncbi-geneid:4571072	2.1.1.72	53335
cph:Cpha266_1719	ncbi-geneid:4571079	1.8.1.8	52833
cph:Cpha266_1723	ncbi-geneid:4571083	1.5.1.20	51730
cph:Cpha266_1724	ncbi-geneid:4571084	4.1.1.20	51419|50621
cph:Cpha266_1729	ncbi-geneid:4571091	2.6.1.-	53383
cph:Cpha266_1738	ncbi-geneid:4571100	2.5.1.32	48576
cph:Cpha266_1739	ncbi-geneid:4571101	6.1.1.6	55681|50249
cph:Cpha266_1741	ncbi-geneid:4571103	5.1.3.-	51735
cph:Cpha266_1759	ncbi-geneid:4570103	2.4.2.29	51713
cph:Cpha266_1760	ncbi-geneid:4570104	2.-.-.-	102114
cph:Cpha266_1763	ncbi-geneid:4570107	1.1.1.100	51735
cph:Cpha266_1765	ncbi-geneid:4570109	6.1.1.11	55681|46589
cph:Cpha266_1766	ncbi-geneid:4570110	2.3.1.31	53474
cph:Cpha266_1767	ncbi-geneid:4570111	2.5.1.49	53383
cph:Cpha266_1768	ncbi-geneid:4570112	2.1.1.-	53335|48013
cph:Cpha266_1774	ncbi-geneid:4570118	3.6.4.13	52540
cph:Cpha266_1778	ncbi-geneid:4571140	2.-.-.-	53756
cph:Cpha266_1780	ncbi-geneid:4571142	1.1.1.262	53659
cph:Cpha266_1782	ncbi-geneid:4571144	1.17.4.1	51998|75625
cph:Cpha266_1787	ncbi-geneid:4571149	2.7.3.-	55874|52172|55785|55785|55785|55785|47384
cph:Cpha266_1788	ncbi-geneid:4571150	2.1.1.80|3.1.1.61	52738|53335|55785|47757|55785|57997
cph:Cpha266_1791	ncbi-geneid:4571153	1.-.-.-	51735|50129
cph:Cpha266_1792	ncbi-geneid:4571154	1.18.6.1	52540|88659
cph:Cpha266_1795	ncbi-geneid:4570346	1.2.1.70	69742|51735|69075
cph:Cpha266_1796	ncbi-geneid:4570347	2.5.1.61	53850|54782
cph:Cpha266_1797	ncbi-geneid:4570348	4.2.1.75	69618
cph:Cpha266_1799	ncbi-geneid:4570350	3.1.3.15|3.1.3.25	56655
cph:Cpha266_1802	ncbi-geneid:4570353	1.3.3.4	51905
cph:Cpha266_1804	ncbi-geneid:4570355	4.2.1.24	51569
cph:Cpha266_1805	ncbi-geneid:4570356	4.2.3.5	103263
cph:Cpha266_1806	ncbi-geneid:4570357	2.3.1.30	51161
cph:Cpha266_1817	ncbi-geneid:4571159	2.3.1.30	51161
cph:Cpha266_1826	ncbi-geneid:4571168	2.7.11.1	55874
cph:Cpha266_1847	ncbi-geneid:4571189	4.2.3.12	55620
cph:Cpha266_1852	ncbi-geneid:4571194	5.3.1.1	51351
cph:Cpha266_1855	ncbi-geneid:4571197	3.4.21.-	50494|50156|50156
cph:Cpha266_1856	ncbi-geneid:4571198	4.1.3.27	56322
cph:Cpha266_1858	ncbi-geneid:4571200	3.4.21.89	51306
cph:Cpha266_1860	ncbi-geneid:4571202	2.1.2.9	53328|50486
cph:Cpha266_1861	ncbi-geneid:4571203	3.5.1.88	56420
cph:Cpha266_1864	ncbi-geneid:4571206	2.7.2.11	53633|88697
cph:Cpha266_1865	ncbi-geneid:4571207	1.2.1.41	53720
cph:Cpha266_1866	ncbi-geneid:4571208	3.6.3.-	52540
cph:Cpha266_1869	ncbi-geneid:4571211	6.3.2.-	53623|53244|51984
cph:Cpha266_1870	ncbi-geneid:4571212	1.2.1.12	55347|51735
cph:Cpha266_1875	ncbi-geneid:4571217	2.1.1.-	53335
cph:Cpha266_1877	ncbi-geneid:4571219	6.1.1.15	55681|52954|64586
cph:Cpha266_1878	ncbi-geneid:4571220	1.11.1.15	52833
cph:Cpha266_1884	ncbi-geneid:4571226	2.7.1.148	54211|55060
cph:Cpha266_1887	ncbi-geneid:4571229	2.3.1.-	56317
cph:Cpha266_1891	ncbi-geneid:4570850	2.1.2.2	56059|52440|51246
cph:Cpha266_1900	ncbi-geneid:4570859	1.1.1.37	56327|51735
cph:Cpha266_1901	ncbi-geneid:4570860	3.5.3.12	55909
cph:Cpha266_1903	ncbi-geneid:4570862	3.5.1.53	56317
cph:Cpha266_1905	ncbi-geneid:4570864	1.8.1.9	51905
cph:Cpha266_1907	ncbi-geneid:4570866	4.1.3.-	51366
cph:Cpha266_1913	ncbi-geneid:4569857	2.8.1.6	102114
cph:Cpha266_1916	ncbi-geneid:4569860	3.5.4.4	51556
cph:Cpha266_1917	ncbi-geneid:4569861	2.4.2.8	53271
cph:Cpha266_1918	ncbi-geneid:4569862	2.3.3.14	51569
cph:Cpha266_1929	ncbi-geneid:4569873	3.1.2.-	54637
cph:Cpha266_1931	ncbi-geneid:4570045	1.1.1.219	51735
cph:Cpha266_1933	ncbi-geneid:4570047	4.2.1.20	51366
cph:Cpha266_1943	ncbi-geneid:4570057	4.2.1.20	53686
cph:Cpha266_1957	ncbi-geneid:4570132	2.7.13.3|3.1.3	52172|55874|52172|47226
cph:Cpha266_1961	ncbi-geneid:4570136	4.1.99.3	48173|52425
cph:Cpha266_1962	ncbi-geneid:4570137	3.1.-.-	50249|50249|50249|50249
cph:Cpha266_1965	ncbi-geneid:4570405	1.11.1.15	52833
cph:Cpha266_1966	ncbi-geneid:4570406	1.2.7.8	52518|52518
cph:Cpha266_1967	ncbi-geneid:4570407	1.2.7.8	53323
cph:Cpha266_1968	ncbi-geneid:4570408	6.2.1.30	56801
cph:Cpha266_1973	ncbi-geneid:4570413	2.3.1.5	54001
cph:Cpha266_1978	ncbi-geneid:4570418	2.1.2.2	53328
cph:Cpha266_1981	ncbi-geneid:4570421	3.1.21.2	51658
cph:Cpha266_1989	ncbi-geneid:4570817	2.4.2.14	56235|53271
cph:Cpha266_1991	ncbi-geneid:4570819	6.1.1.5	52374|47323|50677
cph:Cpha266_1993	ncbi-geneid:4570821	5.1.3.2	51735
cph:Cpha266_1995	ncbi-geneid:4570823	4.2.1.46	51735
cph:Cpha266_1996	ncbi-geneid:4570824	1.1.1.133	51735
cph:Cpha266_1997	ncbi-geneid:4570825	5.1.3.13	51182
cph:Cpha266_1998	ncbi-geneid:4570826	2.7.7.24	53448
cph:Cpha266_2001	ncbi-geneid:4570829	4.1.1.39	51649|54966
cph:Cpha266_2002	ncbi-geneid:4569529	4.1.2.-	51569
cph:Cpha266_2008	ncbi-geneid:4569535	2.7.4.22	53633
cph:Cpha266_2017	ncbi-geneid:4569544	2.1.2.10	103025|101790
cph:Cpha266_2023	ncbi-geneid:4569143	2.7.6.5	109604|81301|81271|55021
cph:Cpha266_2029	ncbi-geneid:4569149	6.1.1.9	52374|50677|47323|46589
cph:Cpha266_2030	ncbi-geneid:4569150	3.4.21.92	52096
cph:Cpha266_2031	ncbi-geneid:4569151	2.1.1.148	69796
cph:Cpha266_2032	ncbi-geneid:4569152	6.4.1.2	52096
cph:Cpha266_2034	ncbi-geneid:4569154	3.1.3.5|3.1.3.6|3.6.1.11	64167
cph:Cpha266_2037	ncbi-geneid:4569157	4.1.3.27	52317
cph:Cpha266_2040	ncbi-geneid:4569160	3.1.3.48	52788
cph:Cpha266_2070	ncbi-geneid:4569503	1.2.1.16	53720
cph:Cpha266_2071	ncbi-geneid:4569504	3.6.1.-	52540
cph:Cpha266_2072	ncbi-geneid:4569505	3.6.4.12	52540|52540|50249
cph:Cpha266_2079	ncbi-geneid:4570426	2.7.7.38	53448
cph:Cpha266_2080	ncbi-geneid:4570427	3.1.-.-	69500
cph:Cpha266_2082	ncbi-geneid:4570429	6.3.5.6|6.3.5.7	141000
cph:Cpha266_2083	ncbi-geneid:4570430	2.3.3.1	48256
cph:Cpha266_2088	ncbi-geneid:4570436	5.4.4.2	56322
cph:Cpha266_2089	ncbi-geneid:4570437	2.5.1.64|2.2.1.9	52518|52518|52467
cph:Cpha266_2090	ncbi-geneid:4570438	4.2.99.20	53474
cph:Cpha266_2091	ncbi-geneid:4570439	4.1.3.36	52096
cph:Cpha266_2092	ncbi-geneid:4570440	4.2.1.113	51604|54826
cph:Cpha266_2093	ncbi-geneid:4570441	6.2.1.26	56801
cph:Cpha266_2095	ncbi-geneid:4569626	1.3.1.26	51735|55347
cph:Cpha266_2098	ncbi-geneid:4569629	3.2.2.21	50486
cph:Cpha266_2100	ncbi-geneid:4569631	2.1.1.61|2.8.1.-	52402
cph:Cpha266_2102	ncbi-geneid:4569633	2.1.1.13	56507|82282|51717|52242|47644
cph:Cpha266_2136	ncbi-geneid:4568631	3.1.26.11	56281
cph:Cpha266_2148	ncbi-geneid:4568643	2.2.1.1	52518|52518|52922
cph:Cpha266_2150	ncbi-geneid:4568645	1.1.1.49	55347|51735
cph:Cpha266_2151	ncbi-geneid:4568646	1.1.1.44	51735|48179
cph:Cpha266_2158	ncbi-geneid:4570759	1.2.1.5	53720
cph:Cpha266_2198	ncbi-geneid:4569651	4.1.3.6|4.1.3.34	51621
cph:Cpha266_2227	ncbi-geneid:4569449	3.6.4.-	52540
cph:Cpha266_2267	ncbi-geneid:4568489	5.2.1.8	54534
cph:Cpha266_2272	ncbi-geneid:4568688	3.6.3.-	52540
cph:Cpha266_2277	ncbi-geneid:4568693	2.5.1.19	55205
cph:Cpha266_2280	ncbi-geneid:4568696	2.5.1.47	53686|54631
cph:Cpha266_2284	ncbi-geneid:4568700	5.1.1.1	51419|50621
cph:Cpha266_2287	ncbi-geneid:4568703	1.2.1.11	55347|51735
cph:Cpha266_2288	ncbi-geneid:4568704	1.-.-.-	51395
cph:Cpha266_2290	ncbi-geneid:4569394	1.1.1.219	51735
cph:Cpha266_2291	ncbi-geneid:4569395	3.4.24.64	63411|63411
cph:Cpha266_2293	ncbi-geneid:4569397	2.4.2.19	51690|54675
cph:Cpha266_2294	ncbi-geneid:4569398	4.1.2.25	55620
cph:Cpha266_2295	ncbi-geneid:4569399	2.7.6.3	55083
cph:Cpha266_2297	ncbi-geneid:4569401	3.6.3.16	52540
cph:Cpha266_2301	ncbi-geneid:4569405	3.6.3.16	52540
cph:Cpha266_2302	ncbi-geneid:4569406	1.3.3.1	52343|63380
cph:Cpha266_2304	ncbi-geneid:4569408	2.7.7.7	52540
cph:Cpha266_2306	ncbi-geneid:4569410	2.3.1.47	53383
cph:Cpha266_2314	ncbi-geneid:4570952	2.1.1.11	53335
cph:Cpha266_2315	ncbi-geneid:4570953	1.14.13.81|4.-.-.-	102114|52242
cph:Cpha266_2341	ncbi-geneid:4569677	2.4.1.175|2.4.1.226	53448|53448
cph:Cpha266_2350	ncbi-geneid:4569608	2.7.3.-	55874|52172|55785|55785|47384|55785|55785|55785
cph:Cpha266_2357	ncbi-geneid:4569615	2.4.2.17	53850|54913
cph:Cpha266_2358	ncbi-geneid:4569616	3.6.1.-	56300
cph:Cpha266_2363	ncbi-geneid:4569621	2.8.1.7	53383
cph:Cpha266_2364	ncbi-geneid:4569622	2.5.1.47	53686
cph:Cpha266_2368	ncbi-geneid:4569278	2.7.4.6	54919
cph:Cpha266_2370	ncbi-geneid:4569280	2.1.1.-	75217|88697
cph:Cpha266_2372	ncbi-geneid:4569282	2.7.1.2	53067
cph:Cpha266_2373	ncbi-geneid:4569283	2.3.1.129	51161
cph:Cpha266_2375	ncbi-geneid:4569285	1.3.99.22	102114
cph:Cpha266_2376	ncbi-geneid:4569286	3.1.3.-	56784
cph:Cpha266_2377	ncbi-geneid:4569287	2.4.1.21	53756
cph:Cpha266_2386	ncbi-geneid:4569296	1.18.-.-	52540
cph:Cpha266_2387	ncbi-geneid:4568609	1.18.-.-	53807
cph:Cpha266_2388	ncbi-geneid:4568610	1.18.-.-	53807
cph:Cpha266_2390	ncbi-geneid:4568612	6.3.4.4	52540
cph:Cpha266_2392	ncbi-geneid:4568614	6.1.1.16	52374|47323
cph:Cpha266_2393	ncbi-geneid:4568615	2.7.7.22	53448|159283
cph:Cpha266_2394	ncbi-geneid:4568616	2.1.1.170	53335
cph:Cpha266_2396	ncbi-geneid:4568618	2.7.7.6	56553|55257|47789
cph:Cpha266_2402	ncbi-geneid:4568624	3.4.11.18	55920
cph:Cpha266_2425	ncbi-geneid:4569181	3.6.5.3	52540|50465|50447
cph:Cpha266_2430	ncbi-geneid:4569186	3.11.1.2	82057|57783
cph:Cpha266_2444	ncbi-geneid:4568872	2.3.1.1	55729
cph:Cpha266_2446	ncbi-geneid:4568874	3.1.11.6	116842
cph:Cpha266_2447	ncbi-geneid:4568875	6.3.5.6|6.3.5.7	55931|89095
cph:Cpha266_2455	ncbi-geneid:4568883	3.6.3.-	52540
cph:Cpha266_2457	ncbi-geneid:4568885	3.4.24.57	53067
cph:Cpha266_2459	ncbi-geneid:4568887	6.3.5.5	52317|52021
cph:Cpha266_2460	ncbi-geneid:4568888	2.6.1.45	53383
cph:Cpha266_2466	ncbi-geneid:4568820	1.5.1.2	48179|51735
cph:Cpha266_2470	ncbi-geneid:4568824	3.1.4.46	51695
cph:Cpha266_2475	ncbi-geneid:4568829	3.6.3.-	52540
cph:Cpha266_2478	ncbi-geneid:4568832	2.3.3.13	51569|110921|89000
cph:Cpha266_2489	ncbi-geneid:4568542	2.3.1.15	53659
cph:Cpha266_2490	ncbi-geneid:4568543	2.3.1.41|2.3.1.180	53901
cph:Cpha266_2491	ncbi-geneid:4568544	2.3.1.39	52151|55048
cph:Cpha266_2492	ncbi-geneid:4568545	1.1.1.100	51735
cph:Cpha266_2494	ncbi-geneid:4568547	2.3.1.41|2.3.1.179	53901|53901
cph:Cpha266_2495	ncbi-geneid:4568548	3.1.26.3	69065|54768
cph:Cpha266_2496	ncbi-geneid:4568549	1.4.4.2	53383
cph:Cpha266_2499	ncbi-geneid:4568552	3.2.1.52	51445|52279
cph:Cpha266_2501	ncbi-geneid:4569588	3.1.1.-|6.1.1.3	55681|55186|52954|81271
cph:Cpha266_2505	ncbi-geneid:4569592	6.1.1.20	55681|46589
cph:Cpha266_2513	ncbi-geneid:4569600	4.2.99.18|3.1.11.2	56219
cph:Cpha266_2516	ncbi-geneid:4569603	3.1.2.-	54637
cph:Cpha266_2524	ncbi-geneid:4569689	2.1.1.72	53335
cph:Cpha266_2532	ncbi-geneid:4569722	3.6.3.4	56784|81653|55008|81665
cph:Cpha266_2536	ncbi-geneid:4569726	5.4.99.16	51445|56112|51011
cph:Cpha266_2537	ncbi-geneid:4569727	3.2.1.-	51445
cph:Cpha266_2542	ncbi-geneid:4569732	2.7.2.4|1.1.1.3	53633|55347|51735|55021|55021
cph:Cpha266_2543	ncbi-geneid:4569733	3.6.3.15|3.6.3.14	52943
cph:Cpha266_2544	ncbi-geneid:4569734	3.6.3.14	52540|47917|50615
cph:Cpha266_2545	ncbi-geneid:4569735	2.7.1.39	55060|54211
cph:Cpha266_2546	ncbi-geneid:4569736	4.2.3.1	53686
cph:Cpha266_2547	ncbi-geneid:4569737	2.3.1.51	69593
cph:Cpha266_2548	ncbi-geneid:4569004	2.5.1.9|2.5.1.78	52121
cph:Cpha266_2553	ncbi-geneid:4569009	5.1.3.14	53756
cph:Cpha266_2557	ncbi-geneid:4569013	5.4.3.8	53383
cph:Cpha266_2562	ncbi-geneid:4569018	1.-.-.-	53706|50692
cph:Cpha266_2569	ncbi-geneid:4569084	1.-.-.-	51905|51905
cph:Cpha266_2570	ncbi-geneid:4569085	3.1.-.-	53098
cph:Cpha266_2571	ncbi-geneid:4569086	2.4.2.10	53271
cph:Cpha266_2572	ncbi-geneid:4569087	1.3.1.12	51735|48179
cph:Cpha266_2573	ncbi-geneid:4569088	2.7.1.23	111331
cph:Cpha266_2576	ncbi-geneid:4569091	2.5.1.55	51569
cph:Cpha266_2578	ncbi-geneid:4569093	3.2.1.52	51445
cph:Cpha266_2579	ncbi-geneid:4569094	3.1.3.-
cph:Cpha266_2580	ncbi-geneid:4569095	1.1.1.94	48179|51735
cph:Cpha266_2582	ncbi-geneid:4569097	6.3.3.1	56042|55326
cph:Cpha266_2583	ncbi-geneid:4569098	2.7.2.4	53633|55021|55021
cph:Cpha266_2585	ncbi-geneid:4569100	2.1.1.-	53335
cph:Cpha266_2586	ncbi-geneid:4569101	3.6.1.11|3.6.1.40	53067|53067
cph:Cpha266_2588	ncbi-geneid:4569045	6.2.1.3	56801
cph:Cpha266_2590	ncbi-geneid:4569047	2.7.1.30	53067|53067
cph:Cpha266_2592	ncbi-geneid:4569049	1.14.13.81	102114
cph:Cpha266_2593	ncbi-geneid:4569050	3.1.3.16	56300
cph:Cpha266_2595	ncbi-geneid:4569052	2.7.7.22|5.3.1.8	51182|53448
cph:Cpha266_2597	ncbi-geneid:4569054	2.7.1.11	53784
cph:Cpha266_2605	ncbi-geneid:4569062	2.6.1.16	53697|56235
cph:Cpha266_2608	ncbi-geneid:4569200	4.2.1.47	51735
cph:Cpha266_2610	ncbi-geneid:4569202	1.1.1.271	51735
cph:Cpha266_2649	ncbi-geneid:4568839	2.7.10.1	52540
cph:Cpha266_2661	ncbi-geneid:4568765	6.3.4.2	52540|52317
cph:Cpha266_2663	ncbi-geneid:4568767	5.99.1.3	56719|101904
cph:Cpha266_2676	ncbi-geneid:4568854	2.6.1.16	53697|56235
cph:Cpha266_2677	ncbi-geneid:4568855	4.1.1.23	51366
cph:Cpha266_2678	ncbi-geneid:4568856	3.6.4.6|3.4.24.-	140990|52540
cph:Cpha266_2679	ncbi-geneid:4568857	3.6.1.7	54975
cph:Cpha266_2680	ncbi-geneid:4568859	1.1.1.267	55347|51735|69055
cph:Cpha266_2681	ncbi-geneid:4568860	3.4.24.-	50156|50156
cph:Cpha266_2693	ncbi-geneid:4569989	3.1.3.1	53649
cph:Cpha266_2696	ncbi-geneid:4569992	3.1.1.1	53474
cph:Cpha266_2698	ncbi-geneid:4569994	2.2.1.2	51569
cph:Cpha266_2699	ncbi-geneid:4569995	2.5.1.46	52467
cph:Cpha266_2700	ncbi-geneid:4569997	6.1.1.2	52374
cph:Cpha266_2702	ncbi-geneid:4569999	6.1.1.19	52374|47323|55190
cph:Cpha266_2703	ncbi-geneid:4570000	2.7.7.18	52374
cph:Cpha266_2706	ncbi-geneid:4570004	3.6.3.14	47928
cph:Cpha266_2707	ncbi-geneid:4570005	3.6.3.14	81573
cph:Cpha266_2708	ncbi-geneid:4570682	3.6.3.14	81333
cph:Cpha266_2709	ncbi-geneid:4570683	3.6.3.14	81336
cph:Cpha266_2714	ncbi-geneid:4570688	2.1.1.-	53335|46785
cph:Cpha266_2720	ncbi-geneid:4570694	6.3.2.8	53623|53244|51984
cph:Cpha266_2721	ncbi-geneid:4570695	2.4.1.227	53756
cph:Cpha266_2723	ncbi-geneid:4570697	6.3.2.9	53623|53244|51984
cph:Cpha266_2725	ncbi-geneid:4570699	6.3.2.10	53623|53244|63418
cph:Cpha266_2726	ncbi-geneid:4570700	6.3.2.13	53623|53244|63418
cph:Cpha266_2727	ncbi-geneid:4569971	2.4.1.129	56601|56519|54184
cph:Cpha266_2729	ncbi-geneid:4569973	2.1.1.-	53335|81799
cph:Cpha266_2732	ncbi-geneid:4569976	5.4.99.5	48600
cph:Cpha266_2734	ncbi-geneid:4569978	2.7.2.3	53748
cph:Cpha266_2737	ncbi-geneid:4569981	2.1.1.-	53335|50249
cph:Cpha266_2738	ncbi-geneid:4569982	2.7.1.59	53067
cph:Cpha266_2742	ncbi-geneid:4569986	3.1.26.5	54211
