# Supplementary material for: Tracing the Repertoire of Promiscuous Enzymes along the Metabolic Pathways in Archaeal Organisms
Source: Life (Basel). 2017 Jul 13;7(3):30. doi: 10.3390/life7030030 (PMC5617955; doi:10.3390/life7030030)
Supplement: Supplementary file 1 [file life-07-00030-s001.zip › Table_S2/cpi.txt]

KEGGID	NCBIGI	ECs	SFamilyID
cpi:Cpin_0006	ncbi-geneid:8356103	3.1.3.1	53649|51695
cpi:Cpin_0066	ncbi-geneid:8356163	3.6.4.13	52540
cpi:Cpin_0073	ncbi-geneid:8356170	3.6.1.-	55811|46785
cpi:Cpin_0075	ncbi-geneid:8356172	2.7.1.-	56399
cpi:Cpin_0076	ncbi-geneid:8356173	3.2.-.-	101478
cpi:Cpin_0077	ncbi-geneid:8356174	3.1.3.16	56300
cpi:Cpin_0079	ncbi-geneid:8356176	4.2.2.9	51126|49785
cpi:Cpin_0081	ncbi-geneid:8356178	1.4.3.2|1.4.3.4	51905|54373
cpi:Cpin_0082	ncbi-geneid:8356179	2.6.1.9	53383
cpi:Cpin_0099	ncbi-geneid:8356196	1.8.4.11	55068
cpi:Cpin_0106	ncbi-geneid:8356205	3.2.1.23	51445|49785|49303
cpi:Cpin_0127	ncbi-geneid:8356226	1.1.1.100	51735
cpi:Cpin_0128	ncbi-geneid:8356227	1.1.1.100	51735
cpi:Cpin_0157	ncbi-geneid:8356257	2.3.1.179	53901|53901
cpi:Cpin_0164	ncbi-geneid:8356264	2.4.1.-	56601|53955
cpi:Cpin_0167	ncbi-geneid:8356267	3.4.24.-	55486
cpi:Cpin_0173	ncbi-geneid:8356273	2.7.9.2	56059|51621|52009
cpi:Cpin_0181	ncbi-geneid:8356281	2.7.7.24	53448
cpi:Cpin_0182	ncbi-geneid:8356282	5.1.3.2	51735
cpi:Cpin_0183	ncbi-geneid:8356283	2.2.1.1	52518|52922
cpi:Cpin_0191	ncbi-geneid:8356291	2.4.1.129	56601|56519
cpi:Cpin_0195	ncbi-geneid:8356295	6.3.4.13	56059|52440|51246
cpi:Cpin_0207	ncbi-geneid:8356307	2.-.-.-	54690
cpi:Cpin_0216	ncbi-geneid:8356316	6.1.1.11	55681|46589
cpi:Cpin_0217	ncbi-geneid:8356317	6.3.5.1	52402|56317
cpi:Cpin_0220	ncbi-geneid:8356324	3.1.26.11	56281
cpi:Cpin_0227	ncbi-geneid:8356331	6.3.2.10	53623|53244|63418
cpi:Cpin_0228	ncbi-geneid:8356332	5.1.99.1	54593
cpi:Cpin_0229	ncbi-geneid:8356333	2.8.1.7	53383
cpi:Cpin_0233	ncbi-geneid:8356337	5.1.1.1	51419|50621|53623|53244|63418
cpi:Cpin_0238	ncbi-geneid:8356342	4.2.1.2	48557
cpi:Cpin_0239	ncbi-geneid:8356343	4.2.1.55	52096
cpi:Cpin_0241	ncbi-geneid:8356345	5.4.99.2	52242
cpi:Cpin_0242	ncbi-geneid:8356346	6.1.1.18	52374|50715
cpi:Cpin_0243	ncbi-geneid:8356347	6.1.1.17	52374|48163
cpi:Cpin_0246	ncbi-geneid:8356350	3.1.21.-	51556
cpi:Cpin_0247	ncbi-geneid:8356351	3.1.1.47|3.5.1.1	53774
cpi:Cpin_0261	ncbi-geneid:8356366	3.4.11.5	53474
cpi:Cpin_0282	ncbi-geneid:8356387	3.5.1.28	55846
cpi:Cpin_0323	ncbi-geneid:8356428	3.2.1.21	51445|52279
cpi:Cpin_0350	ncbi-geneid:8356455	1.11.1.5	46626|46626
cpi:Cpin_0353	ncbi-geneid:8356458	3.2.1.55	75005
cpi:Cpin_0361	ncbi-geneid:8356466	3.1.26.3	69065|54768
cpi:Cpin_0362	ncbi-geneid:8356467	2.3.1.179	53901|53901
cpi:Cpin_0368	ncbi-geneid:8356473	2.7.6.1	53271|53271
cpi:Cpin_0373	ncbi-geneid:8356478	2.5.1.-	51395
cpi:Cpin_0376	ncbi-geneid:8356481	2.2.1.7	52518|52518|52922
cpi:Cpin_0391	ncbi-geneid:8356497	2.2.1.1	52518
cpi:Cpin_0394	ncbi-geneid:8356500	3.6.3.-	52540|90123
cpi:Cpin_0398	ncbi-geneid:8356504	6.1.1.5	52374|47323|50677
cpi:Cpin_0403	ncbi-geneid:8356509	5.99.1.3	56719|55874|54211
cpi:Cpin_0409	ncbi-geneid:8356515	3.6.4.-	52540|52540|52540|143517|141259|52540
cpi:Cpin_0410	ncbi-geneid:8356516	1.17.1.1	52343|63380
cpi:Cpin_0411	ncbi-geneid:8356517	6.1.1.14	55681|52954
cpi:Cpin_0414	ncbi-geneid:8356520	3.1.-.-	69500
cpi:Cpin_0429	ncbi-geneid:8356535	3.6.1.-	52540
cpi:Cpin_0433	ncbi-geneid:8356539	3.6.3.-	52540
cpi:Cpin_0435	ncbi-geneid:8356541	5.2.1.8	50891
cpi:Cpin_0446	ncbi-geneid:8356552	6.1.1.7	55681|101353|55186|50447
cpi:Cpin_0449	ncbi-geneid:8356555	1.2.1.3	53720
cpi:Cpin_0451	ncbi-geneid:8356557	6.3.5.6|6.3.5.7	55931|89095
cpi:Cpin_0463	ncbi-geneid:8356569	3.6.1.-	56300
cpi:Cpin_0466	ncbi-geneid:8356572	3.6.4.3|3.4.24.-	52540|140990
cpi:Cpin_0468	ncbi-geneid:8356574	6.3.4.15	55681
cpi:Cpin_0473	ncbi-geneid:8356579	2.4.2.19	51690|54675
cpi:Cpin_0475	ncbi-geneid:8356581	5.4.2.1	64158|53649
cpi:Cpin_0486	ncbi-geneid:8356592	4.2.1.75	69618
cpi:Cpin_0488	ncbi-geneid:8356594	1.3.99.22	102114
cpi:Cpin_0489	ncbi-geneid:8356595	5.1.3.3	74650
cpi:Cpin_0490	ncbi-geneid:8356596	2.5.1.46	52467
cpi:Cpin_0494	ncbi-geneid:8356600	4.4.1.1	53383
cpi:Cpin_0503	ncbi-geneid:8356609	6.1.1.6	55681|50249
cpi:Cpin_0505	ncbi-geneid:8356611	3.4.14.5	53474|82171
cpi:Cpin_0512	ncbi-geneid:8356618	2.7.-.-	52540
cpi:Cpin_0519	ncbi-geneid:8356625	1.9.3.1	81452
cpi:Cpin_0520	ncbi-geneid:8356626	1.9.3.1	81452
cpi:Cpin_0522	ncbi-geneid:8356628	1.9.3.1	81442
cpi:Cpin_0523	ncbi-geneid:8356629	1.9.3.1	49503|81464
cpi:Cpin_0528	ncbi-geneid:8356634	1.2.7.-	54862|53706
cpi:Cpin_0530	ncbi-geneid:8356636	2.1.2.2	53328
cpi:Cpin_0534	ncbi-geneid:8356640	3.4.24.-	55486
cpi:Cpin_0537	ncbi-geneid:8356643	1.2.1.11	55347|51735
cpi:Cpin_0562	ncbi-geneid:8356668	2.7.1.4	53613
cpi:Cpin_0592	ncbi-geneid:8356703	4.2.1.17	52096
cpi:Cpin_0597	ncbi-geneid:8356708	3.1.3.71	142823
cpi:Cpin_0599	ncbi-geneid:8356710	2.1.2.10	103025|101790
cpi:Cpin_0606	ncbi-geneid:8356717	2.7.7.1|3.6.1	55811|52374
cpi:Cpin_0607	ncbi-geneid:8356718	2.4.2.12	51690
cpi:Cpin_0615	ncbi-geneid:8356726	2.6.1.1	53383
cpi:Cpin_0616	ncbi-geneid:8356727	2.7.7.7	55979|55979|55979
cpi:Cpin_0622	ncbi-geneid:8356733	2.5.1.3	51391
cpi:Cpin_0623	ncbi-geneid:8356734	2.7.4.7|2.7.1.49	53613
cpi:Cpin_0624	ncbi-geneid:8356735	2.5.1.3	51391
cpi:Cpin_0635	ncbi-geneid:8356746	3.4.11.18	55920
cpi:Cpin_0636	ncbi-geneid:8356747	2.7.4.9	52540
cpi:Cpin_0644	ncbi-geneid:8356755	2.1.1.37	53335
cpi:Cpin_0654	ncbi-geneid:8356766	5.2.1.8	109998|54534|54534
cpi:Cpin_0655	ncbi-geneid:8356767	2.4.2.14	56235|53271
cpi:Cpin_0656	ncbi-geneid:8356768	3.1.3.-
cpi:Cpin_0657	ncbi-geneid:8356769	1.5.1.2	51735|48179
cpi:Cpin_0677	ncbi-geneid:8356789	5.4.99.12	55120
cpi:Cpin_0679	ncbi-geneid:8356791	3.6.3.4	56784|81653|55008|81665
cpi:Cpin_0681	ncbi-geneid:8356793	1.9.3.1	81442|46626
cpi:Cpin_0683	ncbi-geneid:8356795	1.9.3.1	46626
cpi:Cpin_0687	ncbi-geneid:8356799	1.3.99.22	102114
cpi:Cpin_0688	ncbi-geneid:8356800	2.3.1.-	51161
cpi:Cpin_0691	ncbi-geneid:8356803	1.1.1.157	51735|48179
cpi:Cpin_0692	ncbi-geneid:8356804	6.1.1.20	55681|46589
cpi:Cpin_0698	ncbi-geneid:8356810	5.3.1.22	51658
cpi:Cpin_0712	ncbi-geneid:8356824	2.7.7.7	56672|88723|53098|47807
cpi:Cpin_0714	ncbi-geneid:8356826	3.4.22.40	54001
cpi:Cpin_0715	ncbi-geneid:8356827	4.2.2.2	51126
cpi:Cpin_0718	ncbi-geneid:8356830	2.4.1.-	53955
cpi:Cpin_0725	ncbi-geneid:8356837	3.1.4.46	51695
cpi:Cpin_0727	ncbi-geneid:8356839	2.7.1.30	53067|53067
cpi:Cpin_0728	ncbi-geneid:8356840	1.1.5.3	51905|54373
cpi:Cpin_0730	ncbi-geneid:8356842	1.4.7.1|1.4.1.13|1.4.1.14	51395|56235|69336
cpi:Cpin_0731	ncbi-geneid:8356843	1.4.1.13|1.4.1.14	51971|46548|51971
cpi:Cpin_0737	ncbi-geneid:8356849	3.2.-.-	52317
cpi:Cpin_0741	ncbi-geneid:8356853	5.2.1.8	54534|109998
cpi:Cpin_0742	ncbi-geneid:8356854	2.5.1.72	142754
cpi:Cpin_0750	ncbi-geneid:8356862	3.1.1.31	51004
cpi:Cpin_0752	ncbi-geneid:8356864	2.7.8.-	56024|56024
cpi:Cpin_0762	ncbi-geneid:8356874	5.3.1.6	100950|75445
cpi:Cpin_0775	ncbi-geneid:8356888	3.6.4.12	52540|46785|47819
cpi:Cpin_0776	ncbi-geneid:8356889	5.3.1.13	53697
cpi:Cpin_0777	ncbi-geneid:8356890	2.7.7.13|2.7.7.22	53448|159283
cpi:Cpin_0778	ncbi-geneid:8356891	2.6.1.-	53383
cpi:Cpin_0779	ncbi-geneid:8356892	4.2.1.1	53056
cpi:Cpin_0791	ncbi-geneid:8356904	2.7.7.18	52374
cpi:Cpin_0803	ncbi-geneid:8356916	2.7.7.38	53448
cpi:Cpin_0808	ncbi-geneid:8356921	1.2.4.4	52518|52518|52922
cpi:Cpin_0810	ncbi-geneid:8356923	5.3.1.22	51658
cpi:Cpin_0813	ncbi-geneid:8356926	3.4.16.4|3.4.21	56601
cpi:Cpin_0820	ncbi-geneid:8356933	2.7.1.12	53067|53067
cpi:Cpin_0822	ncbi-geneid:8356935	1.8.4.12	51316
cpi:Cpin_0838	ncbi-geneid:8356952	2.7.4.3	52540
cpi:Cpin_0851	ncbi-geneid:8356965	3.1.26.4	53098
cpi:Cpin_0855	ncbi-geneid:8356969	3.2.2.21	48150
cpi:Cpin_0857	ncbi-geneid:8356971	6.1.1.16	52374|47323
cpi:Cpin_0862	ncbi-geneid:8356976	2.1.1.-	53335|50249
cpi:Cpin_0867	ncbi-geneid:8356981	1.5.1.20	51730
cpi:Cpin_0868	ncbi-geneid:8356982	3.6.3.-	52540
cpi:Cpin_0870	ncbi-geneid:8356984	1.1.1.100	51735
cpi:Cpin_0876	ncbi-geneid:8356990	1.11.1.15|1.11.1.9	52833
cpi:Cpin_0884	ncbi-geneid:8356998	2.7.4.22	53633
cpi:Cpin_0886	ncbi-geneid:8357000	1.4.3.5	50475
cpi:Cpin_0890	ncbi-geneid:8357004	4.2.99.18|3.1.11.2	56219
cpi:Cpin_0891	ncbi-geneid:8357005	2.1.1.13	56507|51717|52242|47644
cpi:Cpin_0896	ncbi-geneid:8357010	3.6.4.12	52540|52980
cpi:Cpin_0904	ncbi-geneid:8357018	1.17.7.1	56014
cpi:Cpin_0907	ncbi-geneid:8357021	3.5.2.6	56601
cpi:Cpin_0908	ncbi-geneid:8357022	2.3.1.29	53383
cpi:Cpin_0917	ncbi-geneid:8357031	6.2.1.1	56801
cpi:Cpin_0925	ncbi-geneid:8357039	6.3.5.5	56059|56059|48108|52440|52440
cpi:Cpin_0926	ncbi-geneid:8357040	3.4.21.-	52096|69304|82171|50156
cpi:Cpin_0928	ncbi-geneid:8357042	3.5.4.10|2.1.2.3	53927|52335
cpi:Cpin_0937	ncbi-geneid:8357051	3.2.2.-	48150|55811
cpi:Cpin_0940	ncbi-geneid:8357054	3.1.26.-	50249
cpi:Cpin_0944	ncbi-geneid:8357058	3.4.-.-	53067|53067
cpi:Cpin_0947	ncbi-geneid:8357061	1.1.1.47	51735
cpi:Cpin_0950	ncbi-geneid:8357064	1.4.3.16	51905|56425|46977
cpi:Cpin_0966	ncbi-geneid:8357080	1.1.1.94	48179|51735
cpi:Cpin_0995	ncbi-geneid:8357109	5.99.1.2	56349|55869
cpi:Cpin_0998	ncbi-geneid:8357112	6.5.1.1	56091|50249
cpi:Cpin_1004	ncbi-geneid:8357118	6.1.1.22	55681|50249
cpi:Cpin_1008	ncbi-geneid:8357122	4.2.1.96	55248
cpi:Cpin_1011	ncbi-geneid:8357125	2.1.1.33	53335
cpi:Cpin_1013	ncbi-geneid:8357127	1.13.11.11	140959
cpi:Cpin_1015	ncbi-geneid:8357129	2.5.1.7	55205
cpi:Cpin_1016	ncbi-geneid:8357130	2.7.4.8	52540
cpi:Cpin_1019	ncbi-geneid:8357133	5.3.1.6	89623
cpi:Cpin_1021	ncbi-geneid:8357135	3.6.4.12	52540
cpi:Cpin_1025	ncbi-geneid:8357139	3.5.1.25	51556|51338
cpi:Cpin_1027	ncbi-geneid:8357141	2.7.4.16	55326|56042
cpi:Cpin_1028	ncbi-geneid:8357142	3.1.3.25	56655
cpi:Cpin_1031	ncbi-geneid:8357145	1.2.7.3	52518
cpi:Cpin_1035	ncbi-geneid:8357149	3.1.3.8	50956
cpi:Cpin_1037	ncbi-geneid:8357151	3.5.1.28	53187
cpi:Cpin_1038	ncbi-geneid:8357152	1.3.99.-	56645|47203
cpi:Cpin_1049	ncbi-geneid:8357163	2.7.1.23	111331
cpi:Cpin_1051	ncbi-geneid:8357165	2.5.1.31	64005
cpi:Cpin_1058	ncbi-geneid:8357172	3.4.21.102	52096|50156
cpi:Cpin_1061	ncbi-geneid:8357175	1.15.1.1	54719|46609
cpi:Cpin_1066	ncbi-geneid:8357180	6.5.1.2
cpi:Cpin_1068	ncbi-geneid:8357182	5.4.99.2	51703|52540|52242
cpi:Cpin_1076	ncbi-geneid:8357190	5.4.99.9	51971|54373
cpi:Cpin_1086	ncbi-geneid:8357200	5.1.3.14	53756
cpi:Cpin_1090	ncbi-geneid:8357204	4.2.1.47	51735
cpi:Cpin_1091	ncbi-geneid:8357205	1.1.1.271	51735
cpi:Cpin_1114	ncbi-geneid:8357229	6.2.1.3	56801
cpi:Cpin_1126	ncbi-geneid:8357242	1.1.-.-	56796
cpi:Cpin_1139	ncbi-geneid:8357255	2.6.1.52	53383
cpi:Cpin_1147	ncbi-geneid:8357263	3.7.1.3	53383
cpi:Cpin_1154	ncbi-geneid:8357270	1.2.7.3	52518|53323|52922
cpi:Cpin_1159	ncbi-geneid:8357275	4.2.99.18	48150
cpi:Cpin_1162	ncbi-geneid:8357278	4.2.1.11	51604|54826
cpi:Cpin_1180	ncbi-geneid:8357296	1.11.1.15	52833
cpi:Cpin_1184	ncbi-geneid:8357300	4.6.1.12	69765
cpi:Cpin_1185	ncbi-geneid:8357301	3.6.1.23	51283
cpi:Cpin_1195	ncbi-geneid:8357311	2.4.2.9	53271
cpi:Cpin_1197	ncbi-geneid:8357313	2.7.1.-	53067
cpi:Cpin_1198	ncbi-geneid:8357314	3.5.4.2	51556|51338
cpi:Cpin_1201	ncbi-geneid:8357317	1.11.1.7	52833
cpi:Cpin_1202	ncbi-geneid:8357318	5.4.99.12	55120
cpi:Cpin_1203	ncbi-geneid:8357319	5.4.99.12	55120|55174
cpi:Cpin_1204	ncbi-geneid:8357320	2.1.1.-	102114
cpi:Cpin_1205	ncbi-geneid:8357321	2.3.1.174	53901|53901
cpi:Cpin_1209	ncbi-geneid:8357325	1.1.1.40|2.3.1.8	53659|51735|53223
cpi:Cpin_1213	ncbi-geneid:8357329	6.2.1.5	52210|51735
cpi:Cpin_1217	ncbi-geneid:8357333	6.1.1.12	55681|55261|50249
cpi:Cpin_1223	ncbi-geneid:8357339	2.7.13.3	55874|47384
cpi:Cpin_1229	ncbi-geneid:8357345	3.6.3.14	81336
cpi:Cpin_1230	ncbi-geneid:8357346	3.6.3.14	81333
cpi:Cpin_1231	ncbi-geneid:8357347	3.6.3.14	81573
cpi:Cpin_1232	ncbi-geneid:8357348	3.6.3.14	47928
cpi:Cpin_1233	ncbi-geneid:8357349	3.6.3.14	52540|47917|50615
cpi:Cpin_1237	ncbi-geneid:8357353	1.1.1.262	53659
cpi:Cpin_1238	ncbi-geneid:8357354	2.1.1.182	53335
cpi:Cpin_1239	ncbi-geneid:8357355	1.1.1.95	51735|52283
cpi:Cpin_1243	ncbi-geneid:8357359	3.1.22.4	53098
cpi:Cpin_1254	ncbi-geneid:8357370	6.1.1.4	52374|50677|47323
cpi:Cpin_1259	ncbi-geneid:8357375	1.4.1.1	52283|51735
cpi:Cpin_1262	ncbi-geneid:8357378	3.6.4.12	52540
cpi:Cpin_1278	ncbi-geneid:8357394	2.3.1.129	51161
cpi:Cpin_1279	ncbi-geneid:8357395	4.2.1.-|3.5.1.-	54211|54637|54211
cpi:Cpin_1280	ncbi-geneid:8357396	2.3.1.-	51161
cpi:Cpin_1294	ncbi-geneid:8357410	3.4.21.92	52096
cpi:Cpin_1296	ncbi-geneid:8357413	3.5.3.1	52768
cpi:Cpin_1298	ncbi-geneid:8357415	3.5.1.32	53187|55031
cpi:Cpin_1305	ncbi-geneid:8357422	2.3.2.2	56235
cpi:Cpin_1320	ncbi-geneid:8357438	1.15.1.1	54719|46609
cpi:Cpin_1330	ncbi-geneid:8357448	2.1.1.31	75217
cpi:Cpin_1333	ncbi-geneid:8357451	6.3.5.6|6.3.5.7	75304
cpi:Cpin_1334	ncbi-geneid:8357452	3.2.1.-	53955
cpi:Cpin_1337	ncbi-geneid:8357455	1.1.1.100	51735
cpi:Cpin_1341	ncbi-geneid:8357459	5.99.1.2	56712
cpi:Cpin_1342	ncbi-geneid:8357460	1.8.1.9	51905|52172
cpi:Cpin_1376	ncbi-geneid:8357495	1.6.99.3	51905|51905
cpi:Cpin_1397	ncbi-geneid:8357517	1.2.1.12	55347|51735
cpi:Cpin_1398	ncbi-geneid:8357518	2.7.2.3	53748
cpi:Cpin_1409	ncbi-geneid:8357529	4.1.1.20	51419|50621
cpi:Cpin_1414	ncbi-geneid:8357534	2.7.4.1	56024|56024|143724|140356
cpi:Cpin_1418	ncbi-geneid:8357538	3.4.11.2	55486|63737|48371
cpi:Cpin_1421	ncbi-geneid:8357541	5.4.99.12	55120
cpi:Cpin_1435	ncbi-geneid:8357576	3.5.2.6	56601
cpi:Cpin_1450	ncbi-geneid:8357591	2.3.1.94	53901|52151|51735|51412|47336|51412|47336|55048
cpi:Cpin_1458	ncbi-geneid:8357599	3.5.1.28	55846
cpi:Cpin_1462	ncbi-geneid:8357603	1.1.1.100	51735
cpi:Cpin_1466	ncbi-geneid:8357607	2.7.1.6	54211|55060
cpi:Cpin_1467	ncbi-geneid:8357608	2.7.7.12	54197|54197
cpi:Cpin_1472	ncbi-geneid:8357613	3.5.1.5	54111
cpi:Cpin_1473	ncbi-geneid:8357614	3.5.1.5	51278
cpi:Cpin_1474	ncbi-geneid:8357615	3.5.1.5	51556|51338|51338
cpi:Cpin_1480	ncbi-geneid:8357621	1.1.1.44	48179|51735
cpi:Cpin_1481	ncbi-geneid:8357622	1.1.1.49	55347|51735
cpi:Cpin_1482	ncbi-geneid:8357623	3.1.1.31	100950
cpi:Cpin_1483	ncbi-geneid:8357624	3.2.1.51	51445
cpi:Cpin_1485	ncbi-geneid:8357626	1.4.1.13	51395
cpi:Cpin_1487	ncbi-geneid:8357628	3.2.1.52	51445|49384|55545|81296
cpi:Cpin_1489	ncbi-geneid:8357630	2.3.2.3	55729
cpi:Cpin_1501	ncbi-geneid:8357642	4.2.1.8	51658
cpi:Cpin_1502	ncbi-geneid:8357643	1.1.1.81	82544
cpi:Cpin_1507	ncbi-geneid:8357648	6.1.1.1	52374|55174
cpi:Cpin_1509	ncbi-geneid:8357650	1.1.1.133	51735
cpi:Cpin_1510	ncbi-geneid:8357651	5.1.3.13	51182
cpi:Cpin_1511	ncbi-geneid:8357652	4.2.1.46	51735
cpi:Cpin_1512	ncbi-geneid:8357653	4.2.1.46	51735
cpi:Cpin_1513	ncbi-geneid:8357654	1.1.1.22	51735|52413|48179
cpi:Cpin_1515	ncbi-geneid:8357656	2.-.-.-	53756
cpi:Cpin_1517	ncbi-geneid:8357658	2.7.1.21	52540|57716
cpi:Cpin_1521	ncbi-geneid:8357662	6.4.1.2|6.3.4.14	56059|52440|51246
cpi:Cpin_1525	ncbi-geneid:8357666	1.4.1.3	51735|53223
cpi:Cpin_1527	ncbi-geneid:8357668	3.2.2.4	53167
cpi:Cpin_1529	ncbi-geneid:8357670	5.-.-.-	111337
cpi:Cpin_1530	ncbi-geneid:8357671	2.7.7.60	53448
cpi:Cpin_1533	ncbi-geneid:8357674	2.7.6.1	53271
cpi:Cpin_1535	ncbi-geneid:8357676	3.1.1.29	53178
cpi:Cpin_1538	ncbi-geneid:8357679	1.2.4.4	52518|52518|52922
cpi:Cpin_1569	ncbi-geneid:8357711	2.5.1.16	53335|103473
cpi:Cpin_1573	ncbi-geneid:8357715	4.1.1.50	56276
cpi:Cpin_1576	ncbi-geneid:8357718	3.4.19.5	56235
cpi:Cpin_1583	ncbi-geneid:8357725	3.1.1.53	52266
cpi:Cpin_1602	ncbi-geneid:8357744	3.6.1.15	52972
cpi:Cpin_1604	ncbi-geneid:8357746	2.6.1.42	56752
cpi:Cpin_1636	ncbi-geneid:8357778	3.4.11.18	55920
cpi:Cpin_1642	ncbi-geneid:8357784	2.7.7.6	56553|55257|47789
cpi:Cpin_1645	ncbi-geneid:8357787	6.3.5.5	52317|52021
cpi:Cpin_1646	ncbi-geneid:8357788	2.6.1.1	53383
cpi:Cpin_1656	ncbi-geneid:8357798	1.1.1.37	56327|51735
cpi:Cpin_1660	ncbi-geneid:8357802	6.4.1.2|6.3.4.14	56059|52440|51246
cpi:Cpin_1662	ncbi-geneid:8357804	6.3.1.2	55931
cpi:Cpin_1663	ncbi-geneid:8357805	6.3.5.3	56042|55326|55326|56042
cpi:Cpin_1664	ncbi-geneid:8357806	2.3.1.29	53383
cpi:Cpin_1666	ncbi-geneid:8357808	4.2.1.18	52096
cpi:Cpin_1670	ncbi-geneid:8357812	4.4.1.19	102110
cpi:Cpin_1671	ncbi-geneid:8357813	1.1.1.25	51735|53223
cpi:Cpin_1673	ncbi-geneid:8357815	5.4.99.12	55120
cpi:Cpin_1678	ncbi-geneid:8357820	1.6.99.3	51905|51905
cpi:Cpin_1679	ncbi-geneid:8357821	2.2.1.2	51569
cpi:Cpin_1686	ncbi-geneid:8357829	3.6.3.-	52540
cpi:Cpin_1692	ncbi-geneid:8357835	1.7.-.-	52218
cpi:Cpin_1696	ncbi-geneid:8357839	2.5.1.9	63380|63380
cpi:Cpin_1710	ncbi-geneid:8357859	2.7.7.6	64484
cpi:Cpin_1711	ncbi-geneid:8357860	2.7.7.6	64484
cpi:Cpin_1733	ncbi-geneid:8357883	2.7.13.3	55874|48452
cpi:Cpin_1746	ncbi-geneid:8357896	4.1.1.20	51419|50621
cpi:Cpin_1753	ncbi-geneid:8357903	3.1.3.16	56300
cpi:Cpin_1754	ncbi-geneid:8357904	4.1.1.74	52518|52518|52467
cpi:Cpin_1798	ncbi-geneid:8357949	3.2.1.52	51445|55545
cpi:Cpin_1807	ncbi-geneid:8357958	3.2.1.40	50939|48208
cpi:Cpin_1812	ncbi-geneid:8357963	3.1.1.11	51126
cpi:Cpin_1816	ncbi-geneid:8357967	3.2.1.21	51445|52279
cpi:Cpin_1817	ncbi-geneid:8357968	2.4.2.17	53850|54913
cpi:Cpin_1818	ncbi-geneid:8357969	1.1.1.23	53720
cpi:Cpin_1819	ncbi-geneid:8357970	2.6.1.9	53383
cpi:Cpin_1820	ncbi-geneid:8357971	3.1.3.15|4.2.1.19	54211|56784|54211
cpi:Cpin_1822	ncbi-geneid:8357973	4.1.3.27	56322
cpi:Cpin_1823	ncbi-geneid:8357974	4.1.3.27	52317
cpi:Cpin_1824	ncbi-geneid:8357975	2.4.2.18	52418|47648
cpi:Cpin_1825	ncbi-geneid:8357976	4.1.1.48	51366
cpi:Cpin_1826	ncbi-geneid:8357977	5.3.1.24	51366
cpi:Cpin_1827	ncbi-geneid:8357978	4.2.1.20	53686
cpi:Cpin_1828	ncbi-geneid:8357979	4.2.1.20	51366
cpi:Cpin_1829	ncbi-geneid:8357980	2.4.2.-	52317
cpi:Cpin_1830	ncbi-geneid:8357981	5.3.1.16	51366|55729
cpi:Cpin_1831	ncbi-geneid:8357982	4.1.3.-	51366
cpi:Cpin_1832	ncbi-geneid:8357983	3.6.1.31|3.5.4.19	141734|101386
cpi:Cpin_1838	ncbi-geneid:8357989	3.2.1.21	51445
cpi:Cpin_1845	ncbi-geneid:8357996	2.8.1.7	53383
cpi:Cpin_1847	ncbi-geneid:8357998	5.4.2.10|5.4.2.8	53738|53738|53738|55957
cpi:Cpin_1853	ncbi-geneid:8358004	4.3.1.3
cpi:Cpin_1854	ncbi-geneid:8358005	1.1.1.100	51735
cpi:Cpin_1855	ncbi-geneid:8358006	2.3.1.41	53901|53901
cpi:Cpin_1860	ncbi-geneid:8358011	3.1.2.-	54637
cpi:Cpin_1861	ncbi-geneid:8358012	2.3.1.41	53901
cpi:Cpin_1871	ncbi-geneid:8358022	4.2.1.-	54637
cpi:Cpin_1874	ncbi-geneid:8358025	1.3.99.23	51905
cpi:Cpin_1876	ncbi-geneid:8358027	2.7.8.7	56214
cpi:Cpin_1877	ncbi-geneid:8358028	6.2.1.30	56801
cpi:Cpin_1903	ncbi-geneid:8358054	3.1.-.-	53098
cpi:Cpin_1904	ncbi-geneid:8358055	3.5.1.88	56420
cpi:Cpin_1911	ncbi-geneid:8358062	5.4.99.12	55120|55174
cpi:Cpin_1914	ncbi-geneid:8358065	3.5.99.7	53686
cpi:Cpin_1915	ncbi-geneid:8358066	3.2.1.52	51445|55545|56988
cpi:Cpin_1916	ncbi-geneid:8358067	3.2.1.51	51445
cpi:Cpin_1919	ncbi-geneid:8358070	2.6.1.42	56752
cpi:Cpin_1920	ncbi-geneid:8358071	4.2.1.9	143975|52016
cpi:Cpin_1921	ncbi-geneid:8358072	2.2.1.6	52518|52518|52467
cpi:Cpin_1922	ncbi-geneid:8358073	2.2.1.6	55021|55021
cpi:Cpin_1923	ncbi-geneid:8358074	1.1.1.86	48179|51735
cpi:Cpin_1924	ncbi-geneid:8358075	4.3.1.19	53686|55021
cpi:Cpin_1928	ncbi-geneid:8358079	2.7.1.17	53067|53067
cpi:Cpin_1929	ncbi-geneid:8358080	5.3.1.5	51658
cpi:Cpin_1937	ncbi-geneid:8358088	5.4.99.5|4.2.1.51	53850|55021
cpi:Cpin_1939	ncbi-geneid:8358090	1.3.1.12	51735|48179
cpi:Cpin_1940	ncbi-geneid:8358091	5.4.99.5	51569|48600
cpi:Cpin_1941	ncbi-geneid:8358092	4.2.3.4	56796
cpi:Cpin_1942	ncbi-geneid:8358093	2.5.1.19	55205
cpi:Cpin_1943	ncbi-geneid:8358094	4.2.3.5	103263
cpi:Cpin_1944	ncbi-geneid:8358095	5.2.1.8	54534
cpi:Cpin_1950	ncbi-geneid:8358101	1.4.4.2	53383|53383
cpi:Cpin_1953	ncbi-geneid:8358104	3.4.21.102	52096|50156
cpi:Cpin_1955	ncbi-geneid:8358106	5.99.1.2	56712
cpi:Cpin_1962	ncbi-geneid:8358113	1.1.1.3	55347|51735
cpi:Cpin_1963	ncbi-geneid:8358114	4.4.1.1|4.4.1.8	53383
cpi:Cpin_1966	ncbi-geneid:8358117	2.8.1.8	102114
cpi:Cpin_1972	ncbi-geneid:8358123	2.1.1.34	75217
cpi:Cpin_1974	ncbi-geneid:8358125	1.17.4.1	51998|48168
cpi:Cpin_1975	ncbi-geneid:8358126	1.17.4.1	47240
cpi:Cpin_1982	ncbi-geneid:8358133	4.2.1.33|4.2.1.35	53732
cpi:Cpin_1984	ncbi-geneid:8358135	4.2.1.33|4.2.1.35	52016
cpi:Cpin_1985	ncbi-geneid:8358136	1.1.1.85	53659
cpi:Cpin_1986	ncbi-geneid:8358137	2.3.3.13	51569|110921
cpi:Cpin_1987	ncbi-geneid:8358138	3.4.13.22	55166
cpi:Cpin_1990	ncbi-geneid:8358141	5.3.3.10	56529
cpi:Cpin_1991	ncbi-geneid:8358142	5.1.3.-	54909
cpi:Cpin_1993	ncbi-geneid:8358144	1.1.1.100	51735
cpi:Cpin_1998	ncbi-geneid:8358149	1.11.1.5	46626|46626
cpi:Cpin_2000	ncbi-geneid:8358151	2.6.1.16	53697|56235
cpi:Cpin_2006	ncbi-geneid:8358157	4.3.1.3
cpi:Cpin_2007	ncbi-geneid:8358158	4.2.1.49	111326
cpi:Cpin_2008	ncbi-geneid:8358159	3.5.2.7	51556|51338
cpi:Cpin_2009	ncbi-geneid:8358160	3.2.1.4	51445|49785
cpi:Cpin_2010	ncbi-geneid:8358161	3.5.3.8	52768
cpi:Cpin_2012	ncbi-geneid:8358163	3.5.1.10	53328|55021
cpi:Cpin_2016	ncbi-geneid:8358167	4.2.1.3	53732|52016
cpi:Cpin_2020	ncbi-geneid:8358171	2.5.1.55	51569
cpi:Cpin_2024	ncbi-geneid:8358175	2.7.7.4	52540|50465|50447
cpi:Cpin_2025	ncbi-geneid:8358176	2.7.7.4	52402
cpi:Cpin_2026	ncbi-geneid:8358177	1.8.4.8	52402
cpi:Cpin_2028	ncbi-geneid:8358179	1.3.1.26	51735|55347
cpi:Cpin_2036	ncbi-geneid:8358187	3.4.21.53	54211|52540|88697
cpi:Cpin_2038	ncbi-geneid:8358189	2.6.99.2	63892
cpi:Cpin_2039	ncbi-geneid:8358190	3.3.1.1	52283|51735
cpi:Cpin_2049	ncbi-geneid:8358200	1.1.1.267	55347|51735|69055
cpi:Cpin_2050	ncbi-geneid:8358201	3.4.24.-	50156|50156
cpi:Cpin_2070	ncbi-geneid:8358222	3.6.4.-	52540
cpi:Cpin_2074	ncbi-geneid:8358226	4.2.1.3	53732|74778|52016
cpi:Cpin_2087	ncbi-geneid:8358239	1.2.1.3	53720
cpi:Cpin_2090	ncbi-geneid:8358242	6.3.5.3	52317|55326|55326|56042|56042|82697|109736
cpi:Cpin_2136	ncbi-geneid:8358288	2.7.13.3	55874|48452|48452
cpi:Cpin_2158	ncbi-geneid:8358310	1.17.1.4	56176|55447
cpi:Cpin_2159	ncbi-geneid:8358311	1.17.1.4	56003|54665
cpi:Cpin_2160	ncbi-geneid:8358312	3.1.3.5	64167
cpi:Cpin_2167	ncbi-geneid:8358319	1.17.1.4	56176|55447
cpi:Cpin_2168	ncbi-geneid:8358320	1.17.1.4	56003|54665
cpi:Cpin_2169	ncbi-geneid:8358321	3.1.11.5	52540
cpi:Cpin_2170	ncbi-geneid:8358322	3.1.11.5	52540|52540|52980
cpi:Cpin_2171	ncbi-geneid:8358323	3.1.11.5	52540|52980
cpi:Cpin_2173	ncbi-geneid:8358325	2.3.1.180	53901|48613
cpi:Cpin_2176	ncbi-geneid:8358328	3.2.1.1	51445|51011
cpi:Cpin_2184	ncbi-geneid:8358336	3.2.1.14	51445|51445|51055|49299|54556
cpi:Cpin_2203	ncbi-geneid:8358355	4.1.2.13	51569
cpi:Cpin_2208	ncbi-geneid:8358360	1.-.-.-	51735|50129
cpi:Cpin_2220	ncbi-geneid:8358372	2.1.1.-	53335
cpi:Cpin_2221	ncbi-geneid:8358373	3.5.4.26|1.1.1.193	53927|53597
cpi:Cpin_2224	ncbi-geneid:8358376	1.1.1.157	51735|48179
cpi:Cpin_2230	ncbi-geneid:8358382	4.1.1.23	51366
cpi:Cpin_2231	ncbi-geneid:8358383	1.3.99.7	56645|47203
cpi:Cpin_2243	ncbi-geneid:8358395	3.6.3.29	52540
cpi:Cpin_2249	ncbi-geneid:8358404	3.2.1.55	51445|51011
cpi:Cpin_2258	ncbi-geneid:8358413	2.1.1.80	53335|47757
cpi:Cpin_2259	ncbi-geneid:8358414	3.1.1.61	52738
cpi:Cpin_2278	ncbi-geneid:8358433	2.7.8.6	51735
cpi:Cpin_2286	ncbi-geneid:8358441	2.7.10.2	52540
cpi:Cpin_2296	ncbi-geneid:8358451	1.10.3.3	49503|49503|49503
cpi:Cpin_2299	ncbi-geneid:8358454	2.1.1.63	46767|53155|46689|46689
cpi:Cpin_2317	ncbi-geneid:8358472	2.7.1.33	52540
cpi:Cpin_2318	ncbi-geneid:8358473	1.2.1.16	53720
cpi:Cpin_2321	ncbi-geneid:8358476	2.7.1.40	51621|52935|50800
cpi:Cpin_2322	ncbi-geneid:8358477	2.7.1.11	53784
cpi:Cpin_2323	ncbi-geneid:8358478	3.4.21.26	50993|53474
cpi:Cpin_2324	ncbi-geneid:8358479	1.1.1.133	51735
cpi:Cpin_2329	ncbi-geneid:8358484	3.1.2.-	54637
cpi:Cpin_2331	ncbi-geneid:8358486	2.3.1.61	52777|51230|47005
cpi:Cpin_2339	ncbi-geneid:8358494	2.4.1.83	53448
cpi:Cpin_2340	ncbi-geneid:8358495	2.7.7.7
cpi:Cpin_2341	ncbi-geneid:8358496	6.3.2.-	53623|53244|51984
cpi:Cpin_2344	ncbi-geneid:8358499	4.1.1.-	52507
cpi:Cpin_2345	ncbi-geneid:8358500	4.2.1.10	52304
cpi:Cpin_2348	ncbi-geneid:8358503	6.4.1.3	52096|52096
cpi:Cpin_2359	ncbi-geneid:8358514	2.7.10.2	52540
cpi:Cpin_2361	ncbi-geneid:8358516	2.7.7.13	53448|159283
cpi:Cpin_2362	ncbi-geneid:8358517	1.1.1.271	51735
cpi:Cpin_2363	ncbi-geneid:8358518	1.1.1.22	51735|52413|48179
cpi:Cpin_2364	ncbi-geneid:8358519	4.2.1.47	51735
cpi:Cpin_2374	ncbi-geneid:8358529	2.3.1.-	51161
cpi:Cpin_2378	ncbi-geneid:8358533	1.1.5.4	51905
cpi:Cpin_2383	ncbi-geneid:8358538	1.7.1.4	50022
cpi:Cpin_2384	ncbi-geneid:8358539	1.7.1.4	56014|51905|55124|51905
cpi:Cpin_2385	ncbi-geneid:8358540	2.1.1.107	53790
cpi:Cpin_2388	ncbi-geneid:8358543	2.7.13.3	55874|48452|48452
cpi:Cpin_2389	ncbi-geneid:8358544	1.11.1.6	56634|52317
cpi:Cpin_2397	ncbi-geneid:8358552	2.3.1.29	53383
cpi:Cpin_2400	ncbi-geneid:8358555	5.5.1.4	51735|55347
cpi:Cpin_2401	ncbi-geneid:8358556	3.1.3.27	101307
cpi:Cpin_2417	ncbi-geneid:8358572	2.6.1.62	53383
cpi:Cpin_2424	ncbi-geneid:8358579	2.7.1.2	53067
cpi:Cpin_2427	ncbi-geneid:8358582	1.2.5.1	52518|52467|52518
cpi:Cpin_2486	ncbi-geneid:8358644	2.3.1.-	56317
cpi:Cpin_2495	ncbi-geneid:8358653	2.1.1.72	53335
cpi:Cpin_2501	ncbi-geneid:8358659	4.1.1.7	52518|52467|52518
cpi:Cpin_2561	ncbi-geneid:8358720	3.1.-.-	52980
cpi:Cpin_2562	ncbi-geneid:8358721	2.1.1.37	53335
cpi:Cpin_2573	ncbi-geneid:8358733	5.4.99.15	51445
cpi:Cpin_2574	ncbi-geneid:8358734	3.2.1.141	51445|81296
cpi:Cpin_2575	ncbi-geneid:8358735	3.2.1.10	51445|51011
cpi:Cpin_2576	ncbi-geneid:8358736	3.2.1.-	51445|81296|51011
cpi:Cpin_2596	ncbi-geneid:8358756	3.2.1.51	51445
cpi:Cpin_2601	ncbi-geneid:8358761	3.1.4.46	51695
cpi:Cpin_2604	ncbi-geneid:8358764	3.6.4.13	52540
cpi:Cpin_2691	ncbi-geneid:8358851	3.6.3.3|3.6.3.5	56784|81653|81665
cpi:Cpin_2692	ncbi-geneid:8358852	3.4.14.5	53474|82171
cpi:Cpin_2698	ncbi-geneid:8358858	4.2.1.1	53056
cpi:Cpin_2702	ncbi-geneid:8358862	1.6.99.-	52218
cpi:Cpin_2704	ncbi-geneid:8358864	1.1.5.2	50998|46626
cpi:Cpin_2707	ncbi-geneid:8358867	1.7.-.-	52218
cpi:Cpin_2715	ncbi-geneid:8358875	3.5.1.46	56601
cpi:Cpin_2717	ncbi-geneid:8358877	2.1.1.-	53335
cpi:Cpin_2720	ncbi-geneid:8358880	3.2.1.23	51445|74650|49785|49303|49303
cpi:Cpin_2726	ncbi-geneid:8358887	3.2.2.-	52141
cpi:Cpin_2743	ncbi-geneid:8358904	3.1.6.1	53649
cpi:Cpin_2757	ncbi-geneid:8358918	1.7.-.-	52218
cpi:Cpin_2779	ncbi-geneid:8358940	1.8.4.11	55068
cpi:Cpin_2807	ncbi-geneid:8358968	3.4.21.108	50494|50156
cpi:Cpin_2835	ncbi-geneid:8358996	4.1.1.86	53383
cpi:Cpin_2850	ncbi-geneid:8359011	3.1.6.1	53649
cpi:Cpin_2887	ncbi-geneid:8359048	1.1.1.100	51735
cpi:Cpin_2906	ncbi-geneid:8359068	5.4.2.1
cpi:Cpin_2908	ncbi-geneid:8359070	2.7.13.3	55874
cpi:Cpin_2923	ncbi-geneid:8359085	3.2.2.21	48150
cpi:Cpin_2924	ncbi-geneid:8359086	2.1.1.63	46767|53155
cpi:Cpin_2929	ncbi-geneid:8359091	2.1.1.-	75217|55315
cpi:Cpin_2930	ncbi-geneid:8359092	4.1.3.4	51569
cpi:Cpin_2960	ncbi-geneid:8359123	2.7.9.2	56059|52009
cpi:Cpin_2972	ncbi-geneid:8359135	2.3.1.-	55729
cpi:Cpin_2997	ncbi-geneid:8359160	1.-.-.-	47240
cpi:Cpin_2998	ncbi-geneid:8359161	2.3.1.47	53383
cpi:Cpin_2999	ncbi-geneid:8359162	3.5.1.11	56235
cpi:Cpin_3055	ncbi-geneid:8359220	3.4.24.-	63411|63411|63411|63411
cpi:Cpin_3064	ncbi-geneid:8359229	2.7.2.4	53633|55021
cpi:Cpin_3065	ncbi-geneid:8359230	3.1.3.11	56655
cpi:Cpin_3070	ncbi-geneid:8359235	6.3.2.17|6.3.2.12	53623|53244
cpi:Cpin_3076	ncbi-geneid:8359241	3.5.3.11	52768
cpi:Cpin_3085	ncbi-geneid:8359250	1.11.1.15	52833
cpi:Cpin_3092	ncbi-geneid:8359257	2.-.-.-	102114
cpi:Cpin_3093	ncbi-geneid:8359258	3.6.4.13	52540
cpi:Cpin_3094	ncbi-geneid:8359259	2.4.1.18	51445|51011
cpi:Cpin_3099	ncbi-geneid:8359264	3.2.1.20	51445|74650|51011
cpi:Cpin_3105	ncbi-geneid:8359270	5.99.1.-	56719|55874|54211
cpi:Cpin_3108	ncbi-geneid:8359273	5.99.1.-	56719
cpi:Cpin_3112	ncbi-geneid:8359277	3.1.3.-	56784
cpi:Cpin_3114	ncbi-geneid:8359279	5.-.-.-	53697
cpi:Cpin_3119	ncbi-geneid:8359284	3.5.2.3	51556|51338
cpi:Cpin_3235	ncbi-geneid:8359400	2.7.7.7	56672|100879
cpi:Cpin_3264	ncbi-geneid:8359430	3.2.1.51	51445
cpi:Cpin_3266	ncbi-geneid:8359432	3.5.1.-	53187|55031
cpi:Cpin_3280	ncbi-geneid:8359446	3.4.13.21	52317
cpi:Cpin_3285	ncbi-geneid:8359451	3.6.1.17	56300|52540|56091
cpi:Cpin_3323	ncbi-geneid:8359489	1.3.99.7	56645|47203
cpi:Cpin_3336	ncbi-geneid:8359502	2.1.1.80	53335|47757
cpi:Cpin_3337	ncbi-geneid:8359503	3.1.1.61	52738
cpi:Cpin_3352	ncbi-geneid:8359518	2.8.1.7|4.4.1.16	53383
cpi:Cpin_3360	ncbi-geneid:8359526	2.3.1.183	55729
cpi:Cpin_3361	ncbi-geneid:8359527	2.3.1.128	55729
cpi:Cpin_3368	ncbi-geneid:8359534	4.1.1.-	50475|143968|143968
cpi:Cpin_3372	ncbi-geneid:8359538	3.4.24.57	53067|53067
cpi:Cpin_3378	ncbi-geneid:8359544	3.1.11.2	56219
cpi:Cpin_3380	ncbi-geneid:8359546	2.7.7.7	89550
cpi:Cpin_3403	ncbi-geneid:8359569	6.3.5.4	56235|52402
cpi:Cpin_3404	ncbi-geneid:8359570	5.1.1.13	53681|53681
cpi:Cpin_3410	ncbi-geneid:8359576	2.3.1.94|5.1.1.13	53901|52777|52777|51735|51735|47336
cpi:Cpin_3411	ncbi-geneid:8359577	1.1.1.157	51735|48179
cpi:Cpin_3413	ncbi-geneid:8359579	1.3.99.-	56645|47203
cpi:Cpin_3414	ncbi-geneid:8359580	2.3.1.180	53901
cpi:Cpin_3417	ncbi-geneid:8359583	2.3.1.39	52151|55048
cpi:Cpin_3423	ncbi-geneid:8359589	2.7.8.-	56214|56214
cpi:Cpin_3425	ncbi-geneid:8359591	3.4.11.2	55486|63737|48371
cpi:Cpin_3426	ncbi-geneid:8359592	2.1.3.-	53067
cpi:Cpin_3431	ncbi-geneid:8359597	1.17.4.1	51998
cpi:Cpin_3432	ncbi-geneid:8359598	1.17.4.1	47240
cpi:Cpin_3442	ncbi-geneid:8359608	1.2.1.27	53720
cpi:Cpin_3445	ncbi-geneid:8359611	3.5.2.2	51556|51338
cpi:Cpin_3446	ncbi-geneid:8359612	3.5.1.53	56317
cpi:Cpin_3447	ncbi-geneid:8359613	1.4.1.13|1.4.1.14	51971|46548|51971
cpi:Cpin_3455	ncbi-geneid:8359621	3.2.2.20	48150
cpi:Cpin_3545	ncbi-geneid:8359712	1.7.-.-	52218
cpi:Cpin_3590	ncbi-geneid:8359757	3.2.1.75|3.2.1.45	51445
cpi:Cpin_3593	ncbi-geneid:8359760	5.1.3.3	74650
cpi:Cpin_3609	ncbi-geneid:8359776	3.1.2.-	54637
cpi:Cpin_3612	ncbi-geneid:8359779	2.7.13.3	52540
cpi:Cpin_3615	ncbi-geneid:8359782	3.6.3.12	56784|81653|81665
cpi:Cpin_3640	ncbi-geneid:8359807	2.1.1.80|3.1.1.61	53335|55874|55785|55785|47384|47757|55785|55785
cpi:Cpin_3654	ncbi-geneid:8359821	6.4.1.4	52096|52096
cpi:Cpin_3655	ncbi-geneid:8359822	3.1.26.4
cpi:Cpin_3665	ncbi-geneid:8359832	4.1.2.13	51569
cpi:Cpin_3667	ncbi-geneid:8359834	4.2.1.22	53686|54631
cpi:Cpin_3668	ncbi-geneid:8359835	6.3.3.3	52540
cpi:Cpin_3669	ncbi-geneid:8359836	6.3.3.2	100950
cpi:Cpin_3670	ncbi-geneid:8359837	2.7.1.130	52540
cpi:Cpin_3671	ncbi-geneid:8359838	3.1.-.-	50249|50249|50249
cpi:Cpin_3672	ncbi-geneid:8359839	2.5.1.1|2.5.1.10|2.5.1.29	48576
cpi:Cpin_3681	ncbi-geneid:8359849	1.2.1.3	53720
cpi:Cpin_3683	ncbi-geneid:8359851	2.1.2.11	51621
cpi:Cpin_3684	ncbi-geneid:8359852	3.6.1.11|3.6.1.40	53067|53067
cpi:Cpin_3685	ncbi-geneid:8359853	2.7.4.1	56024|143724|56024|140356
cpi:Cpin_3688	ncbi-geneid:8359856	4.1.1.11	50692
cpi:Cpin_3689	ncbi-geneid:8359857	6.3.2.1	52374
cpi:Cpin_3690	ncbi-geneid:8359858	2.4.1.21	53756
cpi:Cpin_3691	ncbi-geneid:8359859	2.5.1.6	55973|55973|55973
cpi:Cpin_3710	ncbi-geneid:8359878	6.3.5.4	52402|56235
cpi:Cpin_3730	ncbi-geneid:8359898	2.3.1.31	53474
cpi:Cpin_3732	ncbi-geneid:8359900	4.4.1.1|2.5.1.-	53383
cpi:Cpin_3742	ncbi-geneid:8359910	6.1.1.3	55681|55186|52954|81271
cpi:Cpin_3752	ncbi-geneid:8359920	1.1.1.95	51735|52283|55021
cpi:Cpin_3757	ncbi-geneid:8359925	2.7.1.148	54211|55060
cpi:Cpin_3762	ncbi-geneid:8359930	6.3.4.-	52402|56037
cpi:Cpin_3772	ncbi-geneid:8359941	3.1.3.25	56655
cpi:Cpin_3777	ncbi-geneid:8359946	1.9.3.1	81442
cpi:Cpin_3778	ncbi-geneid:8359947	1.9.3.1	46626|46626
cpi:Cpin_3785	ncbi-geneid:8359955	1.1.1.21	51430
cpi:Cpin_3796	ncbi-geneid:8359967	1.14.13.2	51905|54373
cpi:Cpin_3818	ncbi-geneid:8359990	1.6.5.3	54862
cpi:Cpin_3820	ncbi-geneid:8359992	1.6.5.3	53706|54862|54292|53706|50692
cpi:Cpin_3821	ncbi-geneid:8359993	1.6.99.5|1.6.5.3	142019|140490|142984
cpi:Cpin_3822	ncbi-geneid:8359994	1.6.5.3	52833
cpi:Cpin_3823	ncbi-geneid:8359995	1.6.5.3	56762|143243
cpi:Cpin_3824	ncbi-geneid:8359996	1.6.99.5|1.6.5.3	56770
cpi:Cpin_3937	ncbi-geneid:8360110	3.5.3.12	55909
cpi:Cpin_3938	ncbi-geneid:8360111	3.5.1.53	56317
cpi:Cpin_3973	ncbi-geneid:8360146	4.4.1.5	54593
cpi:Cpin_3986	ncbi-geneid:8360159	4.4.1.1	53383
cpi:Cpin_3994	ncbi-geneid:8360167	2.7.1.16	53067|53067
cpi:Cpin_3995	ncbi-geneid:8360168	5.1.3.4	53639
cpi:Cpin_3996	ncbi-geneid:8360169	5.3.1.4	53743|50443
cpi:Cpin_4009	ncbi-geneid:8360182	3.4.17.21	52025|53187|47672
cpi:Cpin_4022	ncbi-geneid:8360195	2.4.1.15|3.1.3.12	53756|56784
cpi:Cpin_4028	ncbi-geneid:8360201	3.4.14.5	53474|82171
cpi:Cpin_4031	ncbi-geneid:8360204	2.6.1.13	53383
cpi:Cpin_4035	ncbi-geneid:8360208	5.3.1.8	51182
cpi:Cpin_4037	ncbi-geneid:8360210	4.3.2.2	48557
cpi:Cpin_4044	ncbi-geneid:8360217	6.1.1.1	52374|55174
cpi:Cpin_4046	ncbi-geneid:8360219	1.11.1.5	46626|46626
cpi:Cpin_4072	ncbi-geneid:8360245	1.2.1.2	53706|50692
cpi:Cpin_4096	ncbi-geneid:8360269	2.7.7.49	56672
cpi:Cpin_4101	ncbi-geneid:8360274	1.1.1.100	51735
cpi:Cpin_4119	ncbi-geneid:8360292	2.7.1.25	52540
cpi:Cpin_4139	ncbi-geneid:8360312	1.3.99.16	56003|56003
cpi:Cpin_4140	ncbi-geneid:8360313	1.3.99.16	47741|54292
cpi:Cpin_4152	ncbi-geneid:8360325	1.2.1.3	53720
cpi:Cpin_4161	ncbi-geneid:8360334	1.11.1.5	46626|46626
cpi:Cpin_4172	ncbi-geneid:8360345	3.6.4.-	52540
cpi:Cpin_4182	ncbi-geneid:8360355	2.3.1.31	53474
cpi:Cpin_4188	ncbi-geneid:8360361	3.2.1.40	48208
cpi:Cpin_4220	ncbi-geneid:8360393	3.6.4.12	52540
cpi:Cpin_4240	ncbi-geneid:8360413	3.2.1.8	51445
cpi:Cpin_4241	ncbi-geneid:8360414	3.2.1.51	51445
cpi:Cpin_4261	ncbi-geneid:8360434	6.3.5.6|6.3.5.7	75304
cpi:Cpin_4262	ncbi-geneid:8360435	1.-.-.-	51395
cpi:Cpin_4301	ncbi-geneid:8360474	1.1.1.100	51735
cpi:Cpin_4333	ncbi-geneid:8360506	1.17.1.4	56003|54665
cpi:Cpin_4334	ncbi-geneid:8360507	1.17.1.4	56176|55447
cpi:Cpin_4341	ncbi-geneid:8360514	2.7.11.1	52540|52540
cpi:Cpin_4344	ncbi-geneid:8360517	4.4.1.5	54593
cpi:Cpin_4347	ncbi-geneid:8360520	1.-.-.-	51395
cpi:Cpin_4352	ncbi-geneid:8360525	3.1.4.17	56281
cpi:Cpin_4356	ncbi-geneid:8360529	3.2.1.75|3.2.1.45	51445|50405|51011
cpi:Cpin_4402	ncbi-geneid:8360575	5.4.99.12	55120
cpi:Cpin_4407	ncbi-geneid:8360580	3.6.3.27	52540
cpi:Cpin_4422	ncbi-geneid:8360595	2.1.1.80|3.1.1.61	52738|53335|55874|55781|47384|47757|55785
cpi:Cpin_4423	ncbi-geneid:8360596	3.1.1.61	52738
cpi:Cpin_4460	ncbi-geneid:8360633	1.11.1.5	46626|46626
cpi:Cpin_4466	ncbi-geneid:8360639	6.3.5.9|6.3.1	52540|52317
cpi:Cpin_4467	ncbi-geneid:8360640	6.3.5.10	52540|52317
cpi:Cpin_4468	ncbi-geneid:8360641	4.1.1.81	53383
cpi:Cpin_4473	ncbi-geneid:8360646	4.99.1.3	53800
cpi:Cpin_4474	ncbi-geneid:8360647	2.1.1.130|2.1.1.151	53790
cpi:Cpin_4476	ncbi-geneid:8360649	2.1.1.132	53790|53335
cpi:Cpin_4477	ncbi-geneid:8360650	2.1.1.133	53790|159672|159664
cpi:Cpin_4481	ncbi-geneid:8360654	6.6.1.1	52540
cpi:Cpin_4483	ncbi-geneid:8360656	2.7.1.156|2.7.7.62	52540
cpi:Cpin_4484	ncbi-geneid:8360657	2.4.2.21	52733
cpi:Cpin_4501	ncbi-geneid:8360674	3.2.1.55	75005
cpi:Cpin_4521	ncbi-geneid:8360694	2.7.1.63	53067
cpi:Cpin_4535	ncbi-geneid:8360708	3.1.1.1	53474
cpi:Cpin_4556	ncbi-geneid:8360729	3.2.1.23	51445|49785
cpi:Cpin_4562	ncbi-geneid:8360735	3.1.1.45	53474
cpi:Cpin_4563	ncbi-geneid:8360736	1.1.1.100	51735
cpi:Cpin_4572	ncbi-geneid:8360745	3.5.2.6	56281
cpi:Cpin_4577	ncbi-geneid:8360750	5.3.2.-	55331
cpi:Cpin_4584	ncbi-geneid:8360757	2.7.1.29	82549|101473
cpi:Cpin_4586	ncbi-geneid:8360759	1.-.-.-	50129|51735
cpi:Cpin_4587	ncbi-geneid:8360760	5.3.1.6	100950|75445
cpi:Cpin_4622	ncbi-geneid:8360795	2.8.1.6	102114
cpi:Cpin_4671	ncbi-geneid:8360845	6.6.1.1	52540
cpi:Cpin_4687	ncbi-geneid:8360861	2.3.1.128	55729
cpi:Cpin_4693	ncbi-geneid:8360869	2.4.2.3	53167
cpi:Cpin_4694	ncbi-geneid:8360870	5.1.1.7	54506|54506
cpi:Cpin_4706	ncbi-geneid:8360882	5.1.3.14	53756
cpi:Cpin_4709	ncbi-geneid:8360885	2.7.7.7	89550
cpi:Cpin_4722	ncbi-geneid:8360898	2.7.7.27	53448|51161
cpi:Cpin_4723	ncbi-geneid:8360899	2.4.1.21	53756
cpi:Cpin_4725	ncbi-geneid:8360901	1.1.2.4	55103|56176|46548
cpi:Cpin_4726	ncbi-geneid:8360902	1.13.99.1	109604
cpi:Cpin_4731	ncbi-geneid:8360907	5.3.3.2	55811
cpi:Cpin_4734	ncbi-geneid:8360910	1.1.1.-	51735|52413|48179
cpi:Cpin_4750	ncbi-geneid:8360926	5.1.3.14	53756
cpi:Cpin_4752	ncbi-geneid:8360928	5.1.3.13	51182
cpi:Cpin_4757	ncbi-geneid:8360933	5.1.3.14|5.1.3.23	53756
cpi:Cpin_4760	ncbi-geneid:8360936	1.1.1.-	51735|55347
cpi:Cpin_4763	ncbi-geneid:8360939	1.1.1.-	51735|52413|48179
cpi:Cpin_4764	ncbi-geneid:8360940	2.7.10.2	52540
cpi:Cpin_4837	ncbi-geneid:8361013	1.1.2.4	56176|55103|46548
cpi:Cpin_4843	ncbi-geneid:8361019	4.2.1.8	51658|51445
cpi:Cpin_4846	ncbi-geneid:8361022	3.2.1.37	75005
cpi:Cpin_4847	ncbi-geneid:8361023	3.1.1.53	52266|49785
cpi:Cpin_4857	ncbi-geneid:8361033	3.1.1.53	52266
cpi:Cpin_4901	ncbi-geneid:8361077	2.1.2.9	53328|50486
cpi:Cpin_4904	ncbi-geneid:8361080	6.3.5.4	52402|56235
cpi:Cpin_4919	ncbi-geneid:8361095	5.1.3.-	54909
cpi:Cpin_4950	ncbi-geneid:8361126	3.6.3.4	56784|81653|55008|81665
cpi:Cpin_4955	ncbi-geneid:8361131	1.14.-.-	51905
cpi:Cpin_4961	ncbi-geneid:8361137	1.16.1.1	51905|55424
cpi:Cpin_4986	ncbi-geneid:8361162	1.10.99.2	52218
cpi:Cpin_4994	ncbi-geneid:8361170	3.2.1.52	51445|55545|56988
cpi:Cpin_4995	ncbi-geneid:8361171	5.4.99.12	55120
cpi:Cpin_5031	ncbi-geneid:8361207	4.2.1.-	54637
cpi:Cpin_5033	ncbi-geneid:8361209	2.3.1.74	53901|53901
cpi:Cpin_5037	ncbi-geneid:8361213	1.11.1.6	47240
cpi:Cpin_5039	ncbi-geneid:8361215	2.1.3.-	53067
cpi:Cpin_5068	ncbi-geneid:8361244	1.6.99.3	51905|51905
cpi:Cpin_5070	ncbi-geneid:8361246	3.2.1.28	48208
cpi:Cpin_5081	ncbi-geneid:8361257	3.1.1.1	53474
cpi:Cpin_5088	ncbi-geneid:8361264	5.4.2.6	56784
cpi:Cpin_5101	ncbi-geneid:8361277	3.4.11.9	55920|53092
cpi:Cpin_5116	ncbi-geneid:8361292	3.2.1.73	49899|49785|49785|49785|49299
cpi:Cpin_5119	ncbi-geneid:8361296	3.5.1.88	56420
cpi:Cpin_5150	ncbi-geneid:8361327	3.2.1.37	51445|51011
cpi:Cpin_5171	ncbi-geneid:8361348	3.11.1.2	82057
cpi:Cpin_5174	ncbi-geneid:8361351	3.6.1.11|3.6.1.40	53067|53067
cpi:Cpin_5186	ncbi-geneid:8361363	1.14.11.-	51197
cpi:Cpin_5213	ncbi-geneid:8361390	1.1.1.14	50129|51735
cpi:Cpin_5217	ncbi-geneid:8361394	3.2.1.55	51445|51011
cpi:Cpin_5219	ncbi-geneid:8361396	1.-.-.-	51395
cpi:Cpin_5260	ncbi-geneid:8361437	3.2.1.52	51445|55545
cpi:Cpin_5290	ncbi-geneid:8361467	2.3.1.94|2.3.1.165	53901|53901|53901|51735|51735|53335|53335|51735|47336|47336|47336|47336
cpi:Cpin_5291	ncbi-geneid:8361468	2.3.1.94|2.3.1.111	53901|53901|53901|51735|51735|51735|51735|47336|47336|47336|47336
cpi:Cpin_5292	ncbi-geneid:8361469	2.3.1.94|2.3.1.41	53901|53901|51735|47336|51735
cpi:Cpin_5294	ncbi-geneid:8361471	4.2.1.17	52096
cpi:Cpin_5295	ncbi-geneid:8361472	2.3.3.10	53901|53901
cpi:Cpin_5300	ncbi-geneid:8361477	1.14.-.-	48264
cpi:Cpin_5313	ncbi-geneid:8361490	3.1.6.1	53649
cpi:Cpin_5378	ncbi-geneid:8361555	1.11.1.6|1.11.1.7	48113|48113
cpi:Cpin_5411	ncbi-geneid:8361588	3.2.1.23	51445|49785
cpi:Cpin_5420	ncbi-geneid:8361597	1.13.11.27	54593
cpi:Cpin_5427	ncbi-geneid:8361604	1.13.11.5	51182
cpi:Cpin_5429	ncbi-geneid:8361606	2.7.2.4|1.1.1.3	53633|55347|51735|55021|55021
cpi:Cpin_5430	ncbi-geneid:8361607	2.7.1.39	54211|55060
cpi:Cpin_5431	ncbi-geneid:8361608	4.2.3.1	53686
cpi:Cpin_5433	ncbi-geneid:8361610	5.1.3.1	51366
cpi:Cpin_5439	ncbi-geneid:8361616	3.6.1.1	50324
cpi:Cpin_5446	ncbi-geneid:8361623	5.99.1.3	56719|101904
cpi:Cpin_5447	ncbi-geneid:8361624	1.5.1.9	55347|51735
cpi:Cpin_5448	ncbi-geneid:8361625	3.5.1.-	52467
cpi:Cpin_5453	ncbi-geneid:8361630	2.5.1.9|2.5.1.78	52121
cpi:Cpin_5455	ncbi-geneid:8361632	1.2.4.1	52518
cpi:Cpin_5465	ncbi-geneid:8361642	2.5.1.15	51717
cpi:Cpin_5469	ncbi-geneid:8361646	2.7.4.6	54919
cpi:Cpin_5471	ncbi-geneid:8361648	4.6.1.13	51695
cpi:Cpin_5487	ncbi-geneid:8361664	2.1.3.2	53671
cpi:Cpin_5488	ncbi-geneid:8361665	2.4.2.9	53271
cpi:Cpin_5489	ncbi-geneid:8361666	1.11.1.15	52833
cpi:Cpin_5491	ncbi-geneid:8361668	1.5.1.12	53720
cpi:Cpin_5494	ncbi-geneid:8361671	5.3.1.9	53697
cpi:Cpin_5497	ncbi-geneid:8361674	6.3.2.6	56104
cpi:Cpin_5498	ncbi-geneid:8361675	2.7.7.7	53098|82771
cpi:Cpin_5502	ncbi-geneid:8361679	5.3.1.12	51556
cpi:Cpin_5504	ncbi-geneid:8361681	1.1.1.58	51735|48179
cpi:Cpin_5513	ncbi-geneid:8361690	1.2.1.12	55347|51735
cpi:Cpin_5548	ncbi-geneid:8361725	3.2.1.20	51445|74650|51011|56988
cpi:Cpin_5553	ncbi-geneid:8361730	3.2.1.14	53955|51055|51055
cpi:Cpin_5571	ncbi-geneid:8361748	1.4.99.1	51905|54373
cpi:Cpin_5572	ncbi-geneid:8361749	5.1.1.8	54506
cpi:Cpin_5585	ncbi-geneid:8361762	1.2.1.4	53720
cpi:Cpin_5586	ncbi-geneid:8361763	4.2.1.52	51569
cpi:Cpin_5589	ncbi-geneid:8361766	4.4.1.19	102110
cpi:Cpin_5607	ncbi-geneid:8361784	3.2.1.113	48225
cpi:Cpin_5620	ncbi-geneid:8361797	1.14.99.-	51905
cpi:Cpin_5638	ncbi-geneid:8361815	6.3.4.4	52540
cpi:Cpin_5642	ncbi-geneid:8361819	5.4.99.16	51445|51011
cpi:Cpin_5645	ncbi-geneid:8361822	3.2.1.22	51445
cpi:Cpin_5669	ncbi-geneid:8361849	1.1.1.28	51735|52283
cpi:Cpin_5672	ncbi-geneid:8361852	5.3.1.27	53697
cpi:Cpin_5682	ncbi-geneid:8361862	2.8.1.7|4.4.1.16	53383
cpi:Cpin_5698	ncbi-geneid:8361878	3.4.11.18	55920
cpi:Cpin_5705	ncbi-geneid:8361885	4.1.1.21|5.4.99.18	52255
cpi:Cpin_5706	ncbi-geneid:8361886	4.1.1.21|6.3.4.18	56059|52440|51246
cpi:Cpin_5708	ncbi-geneid:8361888	3.2.1.52|3.2.1.35	51445|55545
cpi:Cpin_5724	ncbi-geneid:8361904	2.1.1.63	46767|53155
cpi:Cpin_5769	ncbi-geneid:8361949	3.2.1.20	51445
cpi:Cpin_5782	ncbi-geneid:8361962	1.9.3.1	46626|46626
cpi:Cpin_5783	ncbi-geneid:8361963	1.9.3.1	81442
cpi:Cpin_5800	ncbi-geneid:8361980	3.4.15.5	55486|55729
cpi:Cpin_5805	ncbi-geneid:8361985	1.11.1.5	46626|46626
cpi:Cpin_5812	ncbi-geneid:8361992	3.6.4.13	52540
cpi:Cpin_5828	ncbi-geneid:8362008	3.6.3.-	52540
cpi:Cpin_5841	ncbi-geneid:8362021	3.4.21.-	52096|52096
cpi:Cpin_5842	ncbi-geneid:8362022	2.7.6.3	55083
cpi:Cpin_5844	ncbi-geneid:8362024	1.11.1.6	56634
cpi:Cpin_5867	ncbi-geneid:8362047	3.2.1.49	51735
cpi:Cpin_5883	ncbi-geneid:8362064	2.1.1.77	53335
cpi:Cpin_5885	ncbi-geneid:8362066	2.4.2.9	53271
cpi:Cpin_5908	ncbi-geneid:8362089	2.7.1.25	52540
cpi:Cpin_5913	ncbi-geneid:8362094	3.2.1.17	53955
cpi:Cpin_5927	ncbi-geneid:8362108	2.3.2.2	56235
cpi:Cpin_5934	ncbi-geneid:8362115	4.1.99.12|3.5.4.25	55821|142695
cpi:Cpin_5940	ncbi-geneid:8362121	6.3.-.-	55931
cpi:Cpin_5946	ncbi-geneid:8362127	6.3.2.4	56059|52440
cpi:Cpin_5949	ncbi-geneid:8362130	3.4.21.108	50494|50156
cpi:Cpin_5952	ncbi-geneid:8362133	6.1.1.15	55681|52954|64586
cpi:Cpin_5955	ncbi-geneid:8362136	2.5.1.75	52540
cpi:Cpin_5972	ncbi-geneid:8362154	1.4.3.4	51905|54373
cpi:Cpin_5977	ncbi-geneid:8362159	1.4.3.4	51905|54373
cpi:Cpin_6011	ncbi-geneid:8362193	5.4.99.12	55120|55174
cpi:Cpin_6020	ncbi-geneid:8362202	2.1.1.144	53335
cpi:Cpin_6025	ncbi-geneid:8362207	3.1.1.17	63829
cpi:Cpin_6030	ncbi-geneid:8362212	4.2.3.12	55620
cpi:Cpin_6035	ncbi-geneid:8362217	1.3.99.16	56003|56003
cpi:Cpin_6047	ncbi-geneid:8362229	1.4.3.4	51905|54373
cpi:Cpin_6049	ncbi-geneid:8362231	1.8.4.12	51316
cpi:Cpin_6050	ncbi-geneid:8362232	1.8.4.11	55068
cpi:Cpin_6109	ncbi-geneid:8362291	6.3.5.2	52317
cpi:Cpin_6113	ncbi-geneid:8362295	1.20.4.1	52788
cpi:Cpin_6125	ncbi-geneid:8362307	3.2.2.-	52141
cpi:Cpin_6126	ncbi-geneid:8362308	1.2.4.2	52518|52518
cpi:Cpin_6128	ncbi-geneid:8362310	2.2.1.6	52518|52518|52467
cpi:Cpin_6136	ncbi-geneid:8362318	4.2.1.17	52096
cpi:Cpin_6159	ncbi-geneid:8362341	3.2.1.55	75005|50370
cpi:Cpin_6169	ncbi-geneid:8362351	3.2.1.89	51445
cpi:Cpin_6171	ncbi-geneid:8362353	3.2.1.23	51445|49785|49303|49373
cpi:Cpin_6176	ncbi-geneid:8362358	3.5.2.6	56601
cpi:Cpin_6189	ncbi-geneid:8362371	2.3.1.51	69593
cpi:Cpin_6207	ncbi-geneid:8362389	3.6.1.7	54975
cpi:Cpin_6209	ncbi-geneid:8362391	5.3.1.1	51351
cpi:Cpin_6223	ncbi-geneid:8362405	4.1.1.19	51419|50621
cpi:Cpin_6227	ncbi-geneid:8362409	2.4.2.10	53271
cpi:Cpin_6230	ncbi-geneid:8362412	2.7.7.3	52374
cpi:Cpin_6235	ncbi-geneid:8362417	4.1.2.25	55620
cpi:Cpin_6236	ncbi-geneid:8362418	1.8.1.9	51905
cpi:Cpin_6238	ncbi-geneid:8362420	4.1.2.5	53383
cpi:Cpin_6239	ncbi-geneid:8362421	6.1.1.9	52374|50677|47323|46589
cpi:Cpin_6242	ncbi-geneid:8362424	4.3.1.17	143548
cpi:Cpin_6250	ncbi-geneid:8362432	2.7.1.24	52540
cpi:Cpin_6252	ncbi-geneid:8362434	3.2.1.4	51445
cpi:Cpin_6257	ncbi-geneid:8362439	2.6.1.1	53383
cpi:Cpin_6260	ncbi-geneid:8362442	5.4.99.2	51703
cpi:Cpin_6263	ncbi-geneid:8362445	1.8.1.4	51905|55424
cpi:Cpin_6268	ncbi-geneid:8362450	2.7.1.71	52540
cpi:Cpin_6292	ncbi-geneid:8362474	3.5.3.1	52768
cpi:Cpin_6299	ncbi-geneid:8362481	2.3.1.15	53659
cpi:Cpin_6301	ncbi-geneid:8362483	3.6.1.19	101386|101386
cpi:Cpin_6304	ncbi-geneid:8362486	4.2.1.17	52096
cpi:Cpin_6307	ncbi-geneid:8362489	3.2.2.-|4.2.99.18	46946|81624
cpi:Cpin_6375	ncbi-geneid:8362559	1.13.12.16
cpi:Cpin_6386	ncbi-geneid:8362570	2.7.2.1	53067|53067
cpi:Cpin_6387	ncbi-geneid:8362571	4.1.2.9	52518|52518
cpi:Cpin_6404	ncbi-geneid:8362588	6.5.1.1	56091|50249
cpi:Cpin_6411	ncbi-geneid:8362595	3.1.3.25	56655
cpi:Cpin_6433	ncbi-geneid:8362617	6.1.1.19	52374|47323|55190
cpi:Cpin_6435	ncbi-geneid:8362619	3.5.4.5	53927
cpi:Cpin_6436	ncbi-geneid:8362620	3.4.21.89	51306
cpi:Cpin_6439	ncbi-geneid:8362623	2.3.1.30	51161
cpi:Cpin_6440	ncbi-geneid:8362624	2.5.1.47	53686
cpi:Cpin_6441	ncbi-geneid:8362625	1.2.4.1	52518|52922
cpi:Cpin_6443	ncbi-geneid:8362627	2.3.1.9	53901|53901
cpi:Cpin_6451	ncbi-geneid:8362635	2.7.7.-	56731|57783
cpi:Cpin_6452	ncbi-geneid:8362636	1.5.1.3	53597
cpi:Cpin_6453	ncbi-geneid:8362637	2.1.1.45	55831
cpi:Cpin_6455	ncbi-geneid:8362639	1.5.99.8	51730
cpi:Cpin_6462	ncbi-geneid:8362646	3.5.2.3	51556|51338
cpi:Cpin_6463	ncbi-geneid:8362647	2.9.1.1	53383
cpi:Cpin_6474	ncbi-geneid:8362658	3.2.1.51	51445|49785
cpi:Cpin_6480	ncbi-geneid:8362664	3.4.11.4	53187|55031
cpi:Cpin_6481	ncbi-geneid:8362665	2.1.1.14	51726|51726
cpi:Cpin_6484	ncbi-geneid:8362668	5.2.1.8	54534
cpi:Cpin_6485	ncbi-geneid:8362669	2.1.2.9	53328|50486
cpi:Cpin_6489	ncbi-geneid:8362673	1.6.1.2	52467
cpi:Cpin_6491	ncbi-geneid:8362675	1.6.1.2	52283|51735
cpi:Cpin_6494	ncbi-geneid:8362678	3.2.2.23|4.2.99.18	46946|81624
cpi:Cpin_6497	ncbi-geneid:8362681	1.3.3.4	51905|54373
cpi:Cpin_6498	ncbi-geneid:8362682	4.99.1.1	53800
cpi:Cpin_6499	ncbi-geneid:8362683	1.2.1.70	69742|51735|69075
cpi:Cpin_6500	ncbi-geneid:8362684	2.5.1.61	53850|54782
cpi:Cpin_6501	ncbi-geneid:8362685	4.2.1.75	69618
cpi:Cpin_6502	ncbi-geneid:8362686	4.1.1.37	51726
cpi:Cpin_6503	ncbi-geneid:8362687	1.3.3.3	102886
cpi:Cpin_6504	ncbi-geneid:8362688	4.2.1.24	51569
cpi:Cpin_6505	ncbi-geneid:8362689	5.4.3.8	53383
cpi:Cpin_6514	ncbi-geneid:8362698	2.1.1.-	53335
cpi:Cpin_6517	ncbi-geneid:8362701	2.7.7.8	54211|54211|55666|55666|50249|54791|46915
cpi:Cpin_6522	ncbi-geneid:8362706	6.3.3.1	56042|55326
cpi:Cpin_6523	ncbi-geneid:8362707	2.7.1.26|2.7.7.2	82114|52374
cpi:Cpin_6524	ncbi-geneid:8362708	2.7.7.7	52540|48019
cpi:Cpin_6530	ncbi-geneid:8362714	4.2.1.1	53056
cpi:Cpin_6531	ncbi-geneid:8362715	5.1.1.3	53681|53681
cpi:Cpin_6532	ncbi-geneid:8362716	3.4.21.83	50993|53474
cpi:Cpin_6534	ncbi-geneid:8362718	1.3.99.1	54292|46548
cpi:Cpin_6535	ncbi-geneid:8362719	1.3.99.1	51905|46977|56425
cpi:Cpin_6538	ncbi-geneid:8362722	4.2.-.-	53697
cpi:Cpin_6540	ncbi-geneid:8362724	3.4.21.102	52096|50156
cpi:Cpin_6550	ncbi-geneid:8362735	4.3.2.1	48557
cpi:Cpin_6552	ncbi-geneid:8362737	2.7.2	53633
cpi:Cpin_6553	ncbi-geneid:8362738	2.1.3.9|2.1.3.11	53671
cpi:Cpin_6554	ncbi-geneid:8362739	2.6.1.11	53383
cpi:Cpin_6555	ncbi-geneid:8362740	1.2.1	51735|55347
cpi:Cpin_6556	ncbi-geneid:8362741	6.3.4.5	69864|52402
cpi:Cpin_6558	ncbi-geneid:8362743	3.2.1.51	51445|49785|49785
cpi:Cpin_6562	ncbi-geneid:8362747	2.7.1.2	53067
cpi:Cpin_6563	ncbi-geneid:8362748	3.5.1.26	56235
cpi:Cpin_6570	ncbi-geneid:8362755	3.5.99.6	100950|102588
cpi:Cpin_6573	ncbi-geneid:8362758	1.8.1.9	51905
cpi:Cpin_6574	ncbi-geneid:8362759	1.1.1.158	56194|56176
cpi:Cpin_6575	ncbi-geneid:8362760	3.6.4.-	52540|52540
cpi:Cpin_6576	ncbi-geneid:8362761	2.3.1.51	69593
cpi:Cpin_6582	ncbi-geneid:8362770	2.3.2.6	55729
cpi:Cpin_6591	ncbi-geneid:8362779	1.1.1.42	53659
cpi:Cpin_6592	ncbi-geneid:8362780	1.1.1.42	53659
cpi:Cpin_6601	ncbi-geneid:8362789	2.4.2.1	53167
cpi:Cpin_6602	ncbi-geneid:8362790	6.2.1.5	56059|52210
cpi:Cpin_6609	ncbi-geneid:8362797	2.4.1.-|3.4	56601|53955
cpi:Cpin_6612	ncbi-geneid:8362800	6.3.4.2	52540|52317
cpi:Cpin_6616	ncbi-geneid:8362804	2.1.1.107	53790
cpi:Cpin_6617	ncbi-geneid:8362805	1.8.7.1|1.8.1.2	56014|56014|55124|55124
cpi:Cpin_6626	ncbi-geneid:8362814	2.7.4.14	52540
cpi:Cpin_6632	ncbi-geneid:8362820	3.1.26.11	56281
cpi:Cpin_6633	ncbi-geneid:8362821	4.2.1.52	51569
cpi:Cpin_6634	ncbi-geneid:8362822	6.4.1.2	52096
cpi:Cpin_6678	ncbi-geneid:8362869	3.3.2.9	53474
cpi:Cpin_6680	ncbi-geneid:8362871	1.-.-.-	51735
cpi:Cpin_6687	ncbi-geneid:8362878	3.4.24.-	55486
cpi:Cpin_6724	ncbi-geneid:8362915	1.1.1.274	51430
cpi:Cpin_6735	ncbi-geneid:8362926	3.2.1.45	51445
cpi:Cpin_6736	ncbi-geneid:8362927	3.2.1.45	51445|51011
cpi:Cpin_6761	ncbi-geneid:8362953	2.3.1.-	55729
cpi:Cpin_6765	ncbi-geneid:8362957	1.17.1.4	56176|47741|55447|54292
cpi:Cpin_6766	ncbi-geneid:8362958	1.17.1.4	56003|54665
cpi:Cpin_6768	ncbi-geneid:8362960	1.7.3.3	55620|55620
cpi:Cpin_6769	ncbi-geneid:8362961	3.5.2.5	51556|51338
cpi:Cpin_6770	ncbi-geneid:8362962	3.5.3.9	53187|55031
cpi:Cpin_6771	ncbi-geneid:8362963	3.5.3.-	51182
cpi:Cpin_6773	ncbi-geneid:8362965	3.5.2.17	49472
cpi:Cpin_6779	ncbi-geneid:8362971	1.1.1.26	51735|52283
cpi:Cpin_6806	ncbi-geneid:8362998	3.2.1.51	51445
cpi:Cpin_6810	ncbi-geneid:8363002	2.7.1.-	53067
cpi:Cpin_6811	ncbi-geneid:8363003	4.2.-.-	53697
cpi:Cpin_6814	ncbi-geneid:8363006	1.2.1.41	53720
cpi:Cpin_6815	ncbi-geneid:8363007	2.7.2.11	53633|88697
cpi:Cpin_6825	ncbi-geneid:8363017	1.1.1.125	51735
cpi:Cpin_6827	ncbi-geneid:8363019	5.3.1.17	51182
cpi:Cpin_6830	ncbi-geneid:8363022	4.1.2.14|4.1.3.16	51569
cpi:Cpin_6831	ncbi-geneid:8363023	2.7.1.45	53613
cpi:Cpin_6832	ncbi-geneid:8363024	5.3.1.12	51556
cpi:Cpin_6833	ncbi-geneid:8363025	1.1.1.58	51735|48179
cpi:Cpin_6834	ncbi-geneid:8363026	2.8.1.-	52402
cpi:Cpin_6838	ncbi-geneid:8363030	2.1.1.-	53335
cpi:Cpin_6839	ncbi-geneid:8363031	2.3.1.61	52777|51230|51230|47005
cpi:Cpin_6840	ncbi-geneid:8363032	1.2.4.2	52518|52518
cpi:Cpin_6844	ncbi-geneid:8363036	2.3.1.41	53901|53901
cpi:Cpin_6850	ncbi-geneid:8363042	2.3.1.180	53901|53901
cpi:Cpin_6854	ncbi-geneid:8363046	6.3.5.2	52402|54810|52317
cpi:Cpin_6857	ncbi-geneid:8363049	6.5.1.1	56091|50249|117018
cpi:Cpin_6860	ncbi-geneid:8363052	3.4.17.13	52317|141986
cpi:Cpin_6864	ncbi-geneid:8363056	3.6.4.-	52540
cpi:Cpin_6871	ncbi-geneid:8363063	2.7.7.7	56672|100879
cpi:Cpin_6872	ncbi-geneid:8363064	2.7.7.7	89550
cpi:Cpin_6874	ncbi-geneid:8363066	2.7.2.4	53633|55021|55021
cpi:Cpin_6886	ncbi-geneid:8363078	6.1.1.2	52374
cpi:Cpin_6887	ncbi-geneid:8363079	6.3.5.6|6.3.5.7	141000
cpi:Cpin_6890	ncbi-geneid:8363082	3.6.3.-	52540
cpi:Cpin_6892	ncbi-geneid:8363084	1.3.1.9	51735
cpi:Cpin_6897	ncbi-geneid:8363089	3.4.17.19	55486
cpi:Cpin_6903	ncbi-geneid:8363095	2.1.1.-	53335|88697
cpi:Cpin_6906	ncbi-geneid:8363098	2.1.1.-	53335
cpi:Cpin_6908	ncbi-geneid:8363100	2.4.2.8	53271
cpi:Cpin_6915	ncbi-geneid:8363107	3.6.4.12	52540|52540|50249
cpi:Cpin_6916	ncbi-geneid:8363108	2.3.3.1	48256
cpi:Cpin_6918	ncbi-geneid:8363110	2.4.2.29	51713
cpi:Cpin_6920	ncbi-geneid:8363112	2.1.1.170	53335
cpi:Cpin_6927	ncbi-geneid:8363119	6.3.5.3	82697
cpi:Cpin_6929	ncbi-geneid:8363121	3.4.11.9	55920|53092
cpi:Cpin_6930	ncbi-geneid:8363122	4.1.1.49	53795|68923
cpi:Cpin_6931	ncbi-geneid:8363123	3.5.4.9|1.5.1.5	51735|53223
cpi:Cpin_6936	ncbi-geneid:8363128	1.1.1.205	51412|54631
cpi:Cpin_6937	ncbi-geneid:8363129	2.3.1.-	56317
cpi:Cpin_6948	ncbi-geneid:8363140	2.3.1.41|2.3.1.180	53901
cpi:Cpin_6954	ncbi-geneid:8363146	2.3.1.39	52151|55048
cpi:Cpin_6956	ncbi-geneid:8363148	3.5.4.16	55620
cpi:Cpin_6957	ncbi-geneid:8363149	4.2.3.12	55620
cpi:Cpin_6958	ncbi-geneid:8363150	3.2.2.9	53167
cpi:Cpin_6960	ncbi-geneid:8363152	4.1.99.3	48173|52425
cpi:Cpin_6961	ncbi-geneid:8363153	2.6.1.42	56752
cpi:Cpin_6962	ncbi-geneid:8363154	2.8.3.5	100950
cpi:Cpin_6963	ncbi-geneid:8363155	2.8.3.5	100950
cpi:Cpin_6966	ncbi-geneid:8363158	6.3.2.5|4.1.1.36	102645|52507
cpi:Cpin_6971	ncbi-geneid:8363163	2.1.1.-	53335|81799
cpi:Cpin_6973	ncbi-geneid:8363165	2.4.1.129	56601|56519|54184
cpi:Cpin_6974	ncbi-geneid:8363166	6.3.2.13	53623|53244|63418
cpi:Cpin_6976	ncbi-geneid:8363168	6.3.2.9	53623|53244|51984
cpi:Cpin_6978	ncbi-geneid:8363170	2.4.1.227	53756
cpi:Cpin_6979	ncbi-geneid:8363171	6.3.2.8	53623|53244|51984
cpi:Cpin_6988	ncbi-geneid:8363180	2.5.1.30|2.5.1.90	48576
cpi:Cpin_6989	ncbi-geneid:8363181	3.1.-.-	64182
cpi:Cpin_6999	ncbi-geneid:8363191	3.4.13.19	51556
cpi:Cpin_7011	ncbi-geneid:8363203	1.6.5.3	54862
cpi:Cpin_7013	ncbi-geneid:8363205	1.6.5.3	54862|54292
cpi:Cpin_7014	ncbi-geneid:8363206	1.6.99.5|1.6.5.3	142019|140490|142984
cpi:Cpin_7015	ncbi-geneid:8363207	1.6.99.5|1.6.5.3	52833
cpi:Cpin_7016	ncbi-geneid:8363208	1.6.99.5|1.6.5.3	56762
cpi:Cpin_7017	ncbi-geneid:8363209	1.6.5.3	143243
cpi:Cpin_7018	ncbi-geneid:8363210	1.6.99.5|1.6.5.3	56770
cpi:Cpin_7025	ncbi-geneid:8363217	3.1.3.48	52788
cpi:Cpin_7026	ncbi-geneid:8363218	6.1.1.21	55681|52954
cpi:Cpin_7031	ncbi-geneid:8363223	6.3.5.3	52317
cpi:Cpin_7036	ncbi-geneid:8363228	3.2.2.21	50486
cpi:Cpin_7048	ncbi-geneid:8363240	2.6.1.85	56322
cpi:Cpin_7050	ncbi-geneid:8363242	6.3.4.4	52540
cpi:Cpin_7051	ncbi-geneid:8363243	2.7.6.5	109604|81301|81271|55021
cpi:Cpin_7054	ncbi-geneid:8363246	3.2.1.51	51445
cpi:Cpin_7055	ncbi-geneid:8363247	3.2.1.25	51445|49785|49303|49303|49303
cpi:Cpin_7057	ncbi-geneid:8363249	2.4.1.182	53756
cpi:Cpin_7059	ncbi-geneid:8363251	3.1.3.5	64167
cpi:Cpin_7062	ncbi-geneid:8363254	1.1.1.35	51735|52096|48179|48179
cpi:Cpin_7066	ncbi-geneid:8363258	6.1.1.10	52374|50249|47323|57770
cpi:Cpin_7067	ncbi-geneid:8363259	3.4.17.13	52317|141986
cpi:Cpin_7070	ncbi-geneid:8363262	2.7.13.3	55874|47384
cpi:Cpin_7072	ncbi-geneid:8363264	3.6.3.14	51344
cpi:Cpin_7073	ncbi-geneid:8363265	3.6.3.14	52540|47917|50615
cpi:Cpin_7084	ncbi-geneid:8363276	2.7.7.7	52540|48019
cpi:Cpin_7085	ncbi-geneid:8363277	2.3.1.12	52777|51230|51230|47005
cpi:Cpin_7094	ncbi-geneid:8363286	2.1.1	53335
cpi:Cpin_7096	ncbi-geneid:8363288	3.5.2.3	51556|51338
cpi:Cpin_7110	ncbi-geneid:8363302	2.3.1.16	53901|53901
cpi:Cpin_7115	ncbi-geneid:8363308	1.8.1.8	52833
cpi:Cpin_7117	ncbi-geneid:8363310	1.8.4.11	55068
cpi:Cpin_7118	ncbi-geneid:8363311	1.8.4.12	51316
cpi:Cpin_7121	ncbi-geneid:8363314	1.8.1.9	51905
cpi:Cpin_7124	ncbi-geneid:8363317	1.8.1.4	51905|55424
cpi:Cpin_7125	ncbi-geneid:8363318	4.1.2.5	53383
cpi:Cpin_7175	ncbi-geneid:8363369	2.7.7.7	56672|100879
cpi:Cpin_7185	ncbi-geneid:8363379	1.16.3.1	47240
cpi:Cpin_7193	ncbi-geneid:8363387	3.2.1.37	51445|51011
cpi:Cpin_7198	ncbi-geneid:8363392	1.6.99.3	51905
cpi:Cpin_7200	ncbi-geneid:8363394	3.1.11.6	116842
cpi:Cpin_7206	ncbi-geneid:8363400	2.1.1.80|3.1.1.61	52738|53335|55874|55785|55785|47384|47757|55785
cpi:Cpin_7211	ncbi-geneid:8363405	6.3.1.2	55931|54368
cpi:Cpin_7222	ncbi-geneid:8363416	3.6.3.34	52540
cpi:Cpin_7230	ncbi-geneid:8363424	1.3.3.1	51395
cpi:Cpin_7237	ncbi-geneid:8363431	2.1.1.-	75217|88697
cpi:Cpin_7239	ncbi-geneid:8363433	3.6.4.12	52540|48024
cpi:Cpin_7240	ncbi-geneid:8363434	6.1.1.20	56037|50249|55681|54991|46955
cpi:Cpin_7243	ncbi-geneid:8363437	3.1.4.16	109604|54791
cpi:Cpin_7245	ncbi-geneid:8363439	2.4.2.1	53167
cpi:Cpin_7249	ncbi-geneid:8363443	3.6.3.14	52943
cpi:Cpin_7251	ncbi-geneid:8363445	3.2.-.-	52317
cpi:Cpin_7262	ncbi-geneid:8363456	4.2.3.4	56796
cpi:Cpin_7285	ncbi-geneid:8363479	4.1.2.4	51569
cpi:Cpin_7287	ncbi-geneid:8363481	3.5.1.14|3.5.1.32	53187|55031
cpi:Cpin_7293	ncbi-geneid:8363487	2.1.2.1	53383
cpi:Cpin_7294	ncbi-geneid:8363488	2.7.7.24	53448
cpi:Cpin_7295	ncbi-geneid:8363489	1.3.1.-
