# Supplementary material for: Tracing the Repertoire of Promiscuous Enzymes along the Metabolic Pathways in Archaeal Organisms
Source: Life (Basel). 2017 Jul 13;7(3):30. doi: 10.3390/life7030030 (PMC5617955; doi:10.3390/life7030030)
Supplement: Supplementary file 1 [file life-07-00030-s001.zip › Table_S2/cpo.txt]

KEGGID	NCBIGI	ECs	SFamilyID
cpo:COPRO5265_0001	ncbi-geneid:6944891	3.5.5.1	56317
cpo:COPRO5265_0004	ncbi-geneid:6943397	2.7.4.7|2.7.1.49	53613
cpo:COPRO5265_0005	ncbi-geneid:6944332	2.7.1.50	53613
cpo:COPRO5265_0006	ncbi-geneid:6943385	2.5.1.3	51391
cpo:COPRO5265_0007	ncbi-geneid:6944011	1.17.4.2	51998
cpo:COPRO5265_0008	ncbi-geneid:6944663	1.97.1.4	102114
cpo:COPRO5265_0013	ncbi-geneid:6943378	2.1.1.13	82282|51717|52242|47644
cpo:COPRO5265_0015	ncbi-geneid:6943781	2.7.2.4	53633|55021|55021
cpo:COPRO5265_0018	ncbi-geneid:6944286	1.5.1.20	51730
cpo:COPRO5265_0019	ncbi-geneid:6943634	1.2.1.11	51735|55347
cpo:COPRO5265_0027	ncbi-geneid:6943444	2.7.1.69	55804
cpo:COPRO5265_0029	ncbi-geneid:6944762	2.7.1.69	52794
cpo:COPRO5265_0034	ncbi-geneid:6943506	4.2.1.20	53686
cpo:COPRO5265_0035	ncbi-geneid:6944543	4.2.1.20	51366
cpo:COPRO5265_0049	ncbi-geneid:6943989	3.1.31.1	50199|57884
cpo:COPRO5265_0053	ncbi-geneid:6944313	1.-.-.-	51430
cpo:COPRO5265_0054	ncbi-geneid:6944326	2.3.1.30	51161
cpo:COPRO5265_0055	ncbi-geneid:6943762	2.5.1.47	53686
cpo:COPRO5265_0056	ncbi-geneid:6944117	1.11.1.15	52833
cpo:COPRO5265_0057	ncbi-geneid:6943516	3.6.1.-|3.6.4.12	52540
cpo:COPRO5265_0059	ncbi-geneid:6944070	1.2.7.5	48310|56228
cpo:COPRO5265_0066	ncbi-geneid:6944179	2.7.7.7	55979|55979|55979
cpo:COPRO5265_0073	ncbi-geneid:6944026	3.2.1.1|3.2.1.41	51445|49344|49344|55383|55383|51011|81296
cpo:COPRO5265_0078	ncbi-geneid:6944422	3.6.3.27	52540
cpo:COPRO5265_0081	ncbi-geneid:6944733	3.4.21.96	52743|52025
cpo:COPRO5265_0090	ncbi-geneid:6944301	5.1.3.4	53639
cpo:COPRO5265_0096	ncbi-geneid:6944754	4.2.3.12	55620
cpo:COPRO5265_0115	ncbi-geneid:6943737	3.2.1.52	51445
cpo:COPRO5265_0117	ncbi-geneid:6944109	1.1.1.205	51412|54631
cpo:COPRO5265_0118	ncbi-geneid:6943621	6.3.5.2	52317|52402|54810
cpo:COPRO5265_0125	ncbi-geneid:6944310	6.3.5.6|6.3.5.7	55931|89095
cpo:COPRO5265_0127	ncbi-geneid:6943611	6.3.5.6|6.3.5.7	75304
cpo:COPRO5265_0132	ncbi-geneid:6944722	6.5.1.2
cpo:COPRO5265_0137	ncbi-geneid:6943440	1.2.7.5	48310|56228
cpo:COPRO5265_0140	ncbi-geneid:6943493	2.8.1.6	102114
cpo:COPRO5265_0144	ncbi-geneid:6943387	3.3.1.1	52283|51735
cpo:COPRO5265_0145	ncbi-geneid:6944043	1.11.1.15	52833
cpo:COPRO5265_0153	ncbi-geneid:6944087	3.4.13.9	54211
cpo:COPRO5265_0158	ncbi-geneid:6944571	1.4.1.2	51735|53223
cpo:COPRO5265_0160	ncbi-geneid:6944413	2.1.2.1|4.1.2.5	53383
cpo:COPRO5265_0165	ncbi-geneid:6944555	4.2.3.3	52335
cpo:COPRO5265_0164	ncbi-geneid:6943874	1.-.-.-	56281|52218
cpo:COPRO5265_0166	ncbi-geneid:6943983	5.4.2.8|5.4.2.2	53738|53738|53738|55957
cpo:COPRO5265_0168	ncbi-geneid:6944559	3.6.3.3|3.6.3.5	56784|81653|81665|55008
cpo:COPRO5265_0176	ncbi-geneid:6944515	3.1.3.-	89550
cpo:COPRO5265_0177	ncbi-geneid:6944092	1.6.5.3	52833
cpo:COPRO5265_0180	ncbi-geneid:6944433	1.6.5.3	142019|140490|52833|142984|54862
cpo:COPRO5265_0181	ncbi-geneid:6943662	1.6.5.3	53920|54862|54292
cpo:COPRO5265_0183	ncbi-geneid:6944570	1.1.1.262	53659
cpo:COPRO5265_0190	ncbi-geneid:6943536	4.1.1.21|5.4.99.18	52255
cpo:COPRO5265_0191	ncbi-geneid:6943998	6.3.2.6	56104
cpo:COPRO5265_0192	ncbi-geneid:6944490	6.3.5.3	82697
cpo:COPRO5265_0193	ncbi-geneid:6943825	6.3.5.3	52317
cpo:COPRO5265_0194	ncbi-geneid:6944380	6.3.5.3	55326|56042|55326|56042
cpo:COPRO5265_0195	ncbi-geneid:6943586	2.4.2.14	53271|56235
cpo:COPRO5265_0196	ncbi-geneid:6943472	6.3.3.1	56042|55326
cpo:COPRO5265_0197	ncbi-geneid:6944414	2.1.2.2	53328
cpo:COPRO5265_0199	ncbi-geneid:6944185	2.1.2.3|3.5.4.10	53927|52335
cpo:COPRO5265_0200	ncbi-geneid:6944397	6.3.4.13	56059|52440|51246
cpo:COPRO5265_0206	ncbi-geneid:6943585	1.1.1.219	51735
cpo:COPRO5265_0213	ncbi-geneid:6944111	2.7.1.31	110738
cpo:COPRO5265_0216	ncbi-geneid:6943679	2.7.1.56	53613
cpo:COPRO5265_0217	ncbi-geneid:6943789	2.7.1.69	55804
cpo:COPRO5265_0218	ncbi-geneid:6944684	2.7.1.69	52794
cpo:COPRO5265_0219	ncbi-geneid:6944223	1.8.1.9	51905
cpo:COPRO5265_0227	ncbi-geneid:6944459	1.21.4.2|1.21.4.3|1.21.4.4	53901
cpo:COPRO5265_0229	ncbi-geneid:6943713	2.7.9.3	56042|55326
cpo:COPRO5265_0230	ncbi-geneid:6944171	2.9.1.1	53383
cpo:COPRO5265_0237	ncbi-geneid:6943616	3.6.3.-	52540
cpo:COPRO5265_0238	ncbi-geneid:6944403	3.6.3.-	52540
cpo:COPRO5265_0239	ncbi-geneid:6943748	3.1.3.15	89550
cpo:COPRO5265_0243	ncbi-geneid:6944299	3.4.-.-	53187|52025
cpo:COPRO5265_0246	ncbi-geneid:6943602	3.5.1.18	53187|55031
cpo:COPRO5265_0247	ncbi-geneid:6943883	4.1.2.13	51569
cpo:COPRO5265_0249	ncbi-geneid:6944080	1.3.1.-
cpo:COPRO5265_0250	ncbi-geneid:6944734	4.2.1.-	54637
cpo:COPRO5265_0253	ncbi-geneid:6943521	2.3.1.41|2.3.1.179	53901|53901
cpo:COPRO5265_0255	ncbi-geneid:6943682	1.1.1.100	51735
cpo:COPRO5265_0256	ncbi-geneid:6944334	2.3.1.39	52151
cpo:COPRO5265_0257	ncbi-geneid:6943607	2.3.1.39	52151|55048
cpo:COPRO5265_0262	ncbi-geneid:6944626	3.4.13.21	52317
cpo:COPRO5265_0267	ncbi-geneid:6943976	3.1.4.46	51695
cpo:COPRO5265_0266	ncbi-geneid:6944560	3.1.1.23	53474
cpo:COPRO5265_0268	ncbi-geneid:6943549	3.1.1.23|3.1.1.1	53474
cpo:COPRO5265_0269	ncbi-geneid:6944046	2.7.1.30	53067|53067
cpo:COPRO5265_0270	ncbi-geneid:6944670	1.1.5.3	51905|54373
cpo:COPRO5265_0271	ncbi-geneid:6944275	1.5.3.1	51905
cpo:COPRO5265_0278	ncbi-geneid:6943794	3.6.1.-|3.6.4.12	52540|52540|50249
cpo:COPRO5265_0279	ncbi-geneid:6943377	2.6.1.9	53383
cpo:COPRO5265_0282	ncbi-geneid:6944327	4.1.1.49	53795
cpo:COPRO5265_0293	ncbi-geneid:6944463	2.7.13.3
cpo:COPRO5265_0295	ncbi-geneid:6943502	3.5.1.44	64438
cpo:COPRO5265_0319	ncbi-geneid:6943995	3.6.3.14	52540
cpo:COPRO5265_0330	ncbi-geneid:6943351	3.-.-.-	101801|103039
cpo:COPRO5265_0340	ncbi-geneid:6943878	3.1.1.61	52738|52172
cpo:COPRO5265_0342	ncbi-geneid:6944138	2.1.1.80	53335|47757
cpo:COPRO5265_0346	ncbi-geneid:6944232	3.6.3.-	52540
cpo:COPRO5265_0356	ncbi-geneid:6944473	3.5.2.3	51556|51338
cpo:COPRO5265_0360	ncbi-geneid:6944538	3.5.1.88	56420
cpo:COPRO5265_0361	ncbi-geneid:6943837	2.1.2.9	53328|50486
cpo:COPRO5265_0365	ncbi-geneid:6943430	3.6.1.-	52540
cpo:COPRO5265_0366	ncbi-geneid:6943894	5.1.3.1	51366
cpo:COPRO5265_0375	ncbi-geneid:6944216	2.7.1.48	52540
cpo:COPRO5265_0376	ncbi-geneid:6944453	3.4.11.-	53187|101821
cpo:COPRO5265_0378	ncbi-geneid:6943838	1.6.99.3	55469
cpo:COPRO5265_0385	ncbi-geneid:6944707	3.2.2.-|4.2.99.18	48150
cpo:COPRO5265_0387	ncbi-geneid:6943683	2.2.1.1	52518|52518|52922
cpo:COPRO5265_0388	ncbi-geneid:6943990	3.5.1	52499
cpo:COPRO5265_0390	ncbi-geneid:6943649	4.2.99.18	48150
cpo:COPRO5265_0393	ncbi-geneid:6944007	6.3.4.15	55681|50037
cpo:COPRO5265_0397	ncbi-geneid:6943494	3.6.1.1	64182|54631
cpo:COPRO5265_0404	ncbi-geneid:6943931	1.1.1.100	51735
cpo:COPRO5265_0407	ncbi-geneid:6943411	2.7.13.3	55874|47384
cpo:COPRO5265_0429	ncbi-geneid:6943854	2.4.-.-	53756
cpo:COPRO5265_0430	ncbi-geneid:6943550	1.1.1.22	51735|52413|48179
cpo:COPRO5265_0432	ncbi-geneid:6944193	4.2.1.46	51735
cpo:COPRO5265_0437	ncbi-geneid:6944337	5.4.99.9	51971|54373
cpo:COPRO5265_0436	ncbi-geneid:6944178	2.7.4.6	54919
cpo:COPRO5265_0438	ncbi-geneid:6943701	2.7.7.7	81301|89550|47802
cpo:COPRO5265_0439	ncbi-geneid:6943638	5.4.2.1
cpo:COPRO5265_0442	ncbi-geneid:6944687	6.1.1.17	52374|48163
cpo:COPRO5265_0443	ncbi-geneid:6943477	6.1.1.7	55681|101353|55186|50447
cpo:COPRO5265_0454	ncbi-geneid:6944755	2.7.7.24	53448
cpo:COPRO5265_0455	ncbi-geneid:6943368	3.5.4.-	53927
cpo:COPRO5265_0458	ncbi-geneid:6944833	2.7.7.7	52540
cpo:COPRO5265_0461	ncbi-geneid:6944495	2.7.4.9	52540
cpo:COPRO5265_0473	ncbi-geneid:6943802	3.1.-.-	56300
cpo:COPRO5265_0478	ncbi-geneid:6944508	5.1.1.3	53681|53681
cpo:COPRO5265_0481	ncbi-geneid:6944352	3.5.4.9	101262
cpo:COPRO5265_0486	ncbi-geneid:6944686	3.4.24.-	55486
cpo:COPRO5265_0488	ncbi-geneid:6943692	3.5.4.5	53927
cpo:COPRO5265_0491	ncbi-geneid:6944098	4.1.2.4	51569
cpo:COPRO5265_0493	ncbi-geneid:6944607	6.1.1.14	55681
cpo:COPRO5265_0495	ncbi-geneid:6944545	2.7.9.1	56059|51621|52009
cpo:COPRO5265_0497	ncbi-geneid:6943451	2.7.7.3	52374
cpo:COPRO5265_0498	ncbi-geneid:6943470	2.7.2.1	53067|53067
cpo:COPRO5265_0501	ncbi-geneid:6944742	2.3.1.15	53659
cpo:COPRO5265_0503	ncbi-geneid:6944798	1.-.-.-	102114
cpo:COPRO5265_0505	ncbi-geneid:6944482	3.1.3.25	56655
cpo:COPRO5265_0509	ncbi-geneid:6943652	1.17.4.1	51998|48168
cpo:COPRO5265_0511	ncbi-geneid:6943647	2.7.1.48	52540|55186
cpo:COPRO5265_0522	ncbi-geneid:6943776	3.6.1.15	52972
cpo:COPRO5265_0523	ncbi-geneid:6944630	6.1.1.9	52374|50677|47323|46589
cpo:COPRO5265_0526	ncbi-geneid:6944141	1.97.1.4	102114
cpo:COPRO5265_0545	ncbi-geneid:6944599	2.7.7.18	52374
cpo:COPRO5265_0551	ncbi-geneid:6944619	3.4.21.102	52096|50156|55383
cpo:COPRO5265_0555	ncbi-geneid:6944239	3.6.3.21	52540
cpo:COPRO5265_0558	ncbi-geneid:6944343	1.1.1.47	51735
cpo:COPRO5265_0560	ncbi-geneid:6944163	2.7.13.3	55874|47384|55785
cpo:COPRO5265_0562	ncbi-geneid:6944760	3.5.1.-	52467
cpo:COPRO5265_0564	ncbi-geneid:6943806	3.1.3.5|3.1.3.6	64167
cpo:COPRO5265_0563	ncbi-geneid:6944137	2.1.1.33	53335
cpo:COPRO5265_0568	ncbi-geneid:6944394	3.6.3.14	81336
cpo:COPRO5265_0569	ncbi-geneid:6943853	3.6.3.14	81333
cpo:COPRO5265_0571	ncbi-geneid:6944053	3.6.3.14	52540|47917|50615
cpo:COPRO5265_0572	ncbi-geneid:6944240	3.6.3.14	52943
cpo:COPRO5265_0573	ncbi-geneid:6944531	3.6.3.14	52540|47917|50615
cpo:COPRO5265_0574	ncbi-geneid:6943687	3.6.3.14	51344
cpo:COPRO5265_0578	ncbi-geneid:6943467	6.3.2.12|6.3.2.17	53623|53244
cpo:COPRO5265_0581	ncbi-geneid:6943844	2.7.1.2	53067
cpo:COPRO5265_0583	ncbi-geneid:6944323	1.1.1.38	53223|51735
cpo:COPRO5265_0587	ncbi-geneid:6943994	1.1.1.261	56796
cpo:COPRO5265_0588	ncbi-geneid:6943514	3.1.4.16	56300|55816
cpo:COPRO5265_0591	ncbi-geneid:6943718	6.1.1.22	55681|50249
cpo:COPRO5265_0594	ncbi-geneid:6944691	3.1.4.-	56300
cpo:COPRO5265_0601	ncbi-geneid:6943507	6.1.1.20	55681|46589
cpo:COPRO5265_0602	ncbi-geneid:6943717	6.1.1.20	56037|55681|54991|46955|46955
cpo:COPRO5265_0604	ncbi-geneid:6943896	4.1.1.11	50692
cpo:COPRO5265_0605	ncbi-geneid:6944316	6.3.2.1	52374
cpo:COPRO5265_0606	ncbi-geneid:6944766	2.1.2.11	51621
cpo:COPRO5265_0613	ncbi-geneid:6943450	3.5.1.49	141130
cpo:COPRO5265_0621	ncbi-geneid:6943879	3.6.1.-|3.6.4.12	52540|48024
cpo:COPRO5265_0622	ncbi-geneid:6944265	6.1.1.4	52374|50677|47323
cpo:COPRO5265_0627	ncbi-geneid:6943933	5.99.1.3	56719|55874|54211
cpo:COPRO5265_0628	ncbi-geneid:6943870	5.99.1.3	56719|101904
cpo:COPRO5265_0633	ncbi-geneid:6944189	2.3.1.128	55729
cpo:COPRO5265_0634	ncbi-geneid:6943642	3.4.24.57	53067
cpo:COPRO5265_0641	ncbi-geneid:6943399	2.8.1.8	102114
cpo:COPRO5265_0649	ncbi-geneid:6944856	6.1.1.19	52374|47323|55190
cpo:COPRO5265_0650	ncbi-geneid:6943908	6.3.4.2	52540|52317
cpo:COPRO5265_0652	ncbi-geneid:6944878	2.6.1.82	53383
cpo:COPRO5265_0655	ncbi-geneid:6943884	6.3.4.4	52540
cpo:COPRO5265_0657	ncbi-geneid:6944874	4.1.1.19	53383|55904
cpo:COPRO5265_0660	ncbi-geneid:6943540	3.6.3.14	81333|81333
cpo:COPRO5265_0664	ncbi-geneid:6944021	3.6.3.14	52540|47917|50615
cpo:COPRO5265_0665	ncbi-geneid:6943831	3.6.3.14	52540
cpo:COPRO5265_0668	ncbi-geneid:6944656	2.7.1.11	53784
cpo:COPRO5265_0670	ncbi-geneid:6943706	2.1.1.-	53335|81799
cpo:COPRO5265_0672	ncbi-geneid:6943900	6.3.2.10	53244|63418|53623
cpo:COPRO5265_0674	ncbi-geneid:6944635	6.3.2.9	53623|53244|51984
cpo:COPRO5265_0676	ncbi-geneid:6944264	2.4.1.227	53756
cpo:COPRO5265_0677	ncbi-geneid:6943996	6.3.2.4	56059|52440
cpo:COPRO5265_0684	ncbi-geneid:6943709	6.1.1.5	52374|47323|50677
cpo:COPRO5265_0686	ncbi-geneid:6943375	5.4.99.12	55120|55174
cpo:COPRO5265_0687	ncbi-geneid:6944369	6.1.1.11	55681|46589
cpo:COPRO5265_0688	ncbi-geneid:6944250	2.4.1.129	56601
cpo:COPRO5265_0689	ncbi-geneid:6943612	2.7.4.-	53613
cpo:COPRO5265_0691	ncbi-geneid:6943398	2.7.8.7	56214
cpo:COPRO5265_0693	ncbi-geneid:6944753	2.7.7.-	56731|57783
cpo:COPRO5265_0702	ncbi-geneid:6943592	2.1.1.31	75217
cpo:COPRO5265_0705	ncbi-geneid:6944481	3.4.21.89	51306
cpo:COPRO5265_0706	ncbi-geneid:6943505	3.1.26.4	53098
cpo:COPRO5265_0713	ncbi-geneid:6943890	2.4.2.28	53167
cpo:COPRO5265_0714	ncbi-geneid:6943669	5.3.1.6	89623
cpo:COPRO5265_0715	ncbi-geneid:6944471	2.1.2.1	53383
cpo:COPRO5265_0716	ncbi-geneid:6944328	2.4.2.9	53271
cpo:COPRO5265_0718	ncbi-geneid:6944042	5.1.3.14	53756
cpo:COPRO5265_0719	ncbi-geneid:6943478	2.5.1.7	55205
cpo:COPRO5265_0722	ncbi-geneid:6943388	2.7.7.7	88723|47807
cpo:COPRO5265_0723	ncbi-geneid:6944041	2.7.1.24	52540
cpo:COPRO5265_0724	ncbi-geneid:6943892	2.1.1.63	46767
cpo:COPRO5265_0728	ncbi-geneid:6944018	1.2.1.12	55347|51735
cpo:COPRO5265_0729	ncbi-geneid:6944276	2.7.2.3	53748
cpo:COPRO5265_0730	ncbi-geneid:6943446	5.3.1.1	51351
cpo:COPRO5265_0733	ncbi-geneid:6943432	2.7.7.8	54211|54211|55666|55666|54791|50249
cpo:COPRO5265_0734	ncbi-geneid:6944088	2.7.7.7	52141
cpo:COPRO5265_0735	ncbi-geneid:6944729	3.1.-.-	56281
cpo:COPRO5265_0740	ncbi-geneid:6944519	2.7.4.22	53633
cpo:COPRO5265_0743	ncbi-geneid:6943739	1.1.1.267	55347|51735|69055
cpo:COPRO5265_0744	ncbi-geneid:6944206	3.4.24.-	50156
cpo:COPRO5265_0745	ncbi-geneid:6943909	1.17.7.1	56014|51717
cpo:COPRO5265_0746	ncbi-geneid:6944512	6.1.1.15	55681|52954|55826
cpo:COPRO5265_0747	ncbi-geneid:6944086	2.4.-.-	53448
cpo:COPRO5265_0751	ncbi-geneid:6944246	3.4.21.88	51306|46785
cpo:COPRO5265_0757	ncbi-geneid:6944703	3.5.4.13	51283
cpo:COPRO5265_0758	ncbi-geneid:6944412	2.7.7.23|2.3.1.157	51161|53448
cpo:COPRO5265_0759	ncbi-geneid:6943410	2.7.6.1	53271
cpo:COPRO5265_0761	ncbi-geneid:6943584	3.1.1.29	53178
cpo:COPRO5265_0762	ncbi-geneid:6944731	3.6.1.-|3.6.4.-	52540|52540|143517|141259
cpo:COPRO5265_0763	ncbi-geneid:6944047	6.1.1.21	55681|52954
cpo:COPRO5265_0764	ncbi-geneid:6943643	6.1.1.12	55681|50249|55261
cpo:COPRO5265_0767	ncbi-geneid:6943726	3.1.-.-	53098
cpo:COPRO5265_0773	ncbi-geneid:6943460	3.4.13.9|3.4.11.9	55920|53092
cpo:COPRO5265_0777	ncbi-geneid:6944604	2.2.1.7	52518|52518|52922
cpo:COPRO5265_0778	ncbi-geneid:6944643	2.7.1.23	111331
cpo:COPRO5265_0780	ncbi-geneid:6943359	2.7.2.7	53067|53067
cpo:COPRO5265_0781	ncbi-geneid:6944196	2.3.1.19	53659
cpo:COPRO5265_0782	ncbi-geneid:6943868	2.7.2.7	53067|53067
cpo:COPRO5265_0784	ncbi-geneid:6943978	1.2.7.7|1.2.7.3	54862
cpo:COPRO5265_0785	ncbi-geneid:6944336	1.2.7.7|1.2.7.3	52518|52922
cpo:COPRO5265_0786	ncbi-geneid:6943635	1.2.7.7|1.2.7.3	52518
cpo:COPRO5265_0787	ncbi-geneid:6944421	1.2.7.7|1.2.7.3	53323
cpo:COPRO5265_0788	ncbi-geneid:6943732	3.6.1.13	55811
cpo:COPRO5265_0790	ncbi-geneid:6943937	5.4.2.7	53649|143856
cpo:COPRO5265_0791	ncbi-geneid:6944788	2.4.2.1	53167
cpo:COPRO5265_0792	ncbi-geneid:6944245	2.4.2.2	52418|54680|47648
cpo:COPRO5265_0794	ncbi-geneid:6944148	6.1.1.2	52374
cpo:COPRO5265_0795	ncbi-geneid:6944315	2.7.4.14	69593|52540
cpo:COPRO5265_0796	ncbi-geneid:6943700	2.7.4.14	52540|69593
cpo:COPRO5265_0799	ncbi-geneid:6943569	6.3.2.8	53623|51984|53244
cpo:COPRO5265_0800	ncbi-geneid:6943821	3.1.3.5	56300|56300|55816|55816
cpo:COPRO5265_0801	ncbi-geneid:6944159	6.3.5.1	52402|56317
cpo:COPRO5265_0809	ncbi-geneid:6944506	6.3.1.5	52402
cpo:COPRO5265_0813	ncbi-geneid:6944845	5.2.1.8	109998|102735|54534
cpo:COPRO5265_0814	ncbi-geneid:6943979	3.4.21.92	52096
cpo:COPRO5265_0816	ncbi-geneid:6943845	3.4.21.53	54211|52540|88697
cpo:COPRO5265_0820	ncbi-geneid:6944210	6.5.1.-	55144
cpo:COPRO5265_0826	ncbi-geneid:6944200	2.5.1.75	52540
cpo:COPRO5265_0829	ncbi-geneid:6944847	6.1.1.3	55681|55186|52954
cpo:COPRO5265_0833	ncbi-geneid:6943947	2.1.1.148	69796
cpo:COPRO5265_0834	ncbi-geneid:6943875	2.7.1.21	52540|57716
cpo:COPRO5265_0836	ncbi-geneid:6943723	2.1.1.-	53335
cpo:COPRO5265_0846	ncbi-geneid:6944487	2.7.1.69	52794
cpo:COPRO5265_0848	ncbi-geneid:6944723	1.2.4.1	52518
cpo:COPRO5265_0849	ncbi-geneid:6943576	1.2.4.4|1.2.4.1	52518|52922
cpo:COPRO5265_0850	ncbi-geneid:6944150	2.3.1.61	51230
cpo:COPRO5265_0853	ncbi-geneid:6943623	2.3.1.12	52777
cpo:COPRO5265_0855	ncbi-geneid:6943578	3.1.21.2	51658
cpo:COPRO5265_0858	ncbi-geneid:6944002	3.6.3.17	52540|52540
cpo:COPRO5265_0860	ncbi-geneid:6943847	2.7.1.11	53784
cpo:COPRO5265_0862	ncbi-geneid:6944668	2.7.1.11	53784
cpo:COPRO5265_0861	ncbi-geneid:6944186	2.1.1.-	75217
cpo:COPRO5265_0863	ncbi-geneid:6943445	6.1.1.16	52374|47323
cpo:COPRO5265_0864	ncbi-geneid:6944304	2.7.7.60|4.6.1.12	53448|69765
cpo:COPRO5265_0868	ncbi-geneid:6943508	1.8.1.9	51905
cpo:COPRO5265_0870	ncbi-geneid:6943389	2.7.1.40	51621|52935|50800
cpo:COPRO5265_0872	ncbi-geneid:6943362	4.3.2.2	48557
cpo:COPRO5265_0873	ncbi-geneid:6944589	4.2.1.2	117457
cpo:COPRO5265_0878	ncbi-geneid:6944561	1.8.-.-	102114
cpo:COPRO5265_0880	ncbi-geneid:6943888	2.1.1.-	75217|88697
cpo:COPRO5265_0881	ncbi-geneid:6944727	2.1.1.-	53335
cpo:COPRO5265_0894	ncbi-geneid:6943955	3.1.-.-	69500
cpo:COPRO5265_0895	ncbi-geneid:6944744	2.7.6.5	81301|109604|81271|55021
cpo:COPRO5265_0896	ncbi-geneid:6944091	2.4.2.7	53271
cpo:COPRO5265_0899	ncbi-geneid:6944548	2.4.2.29	51713
cpo:COPRO5265_0900	ncbi-geneid:6943873	5.-.-.-	111337
cpo:COPRO5265_0902	ncbi-geneid:6943381	3.6.1.-	52540|46785
cpo:COPRO5265_0903	ncbi-geneid:6944221	3.6.1.-	47781
cpo:COPRO5265_0904	ncbi-geneid:6944254	3.1.22.4	53098
cpo:COPRO5265_0906	ncbi-geneid:6944462	4.3.1.3
cpo:COPRO5265_0910	ncbi-geneid:6943747	2.1.3.1|6.4.1.3	52096|52096
cpo:COPRO5265_0911	ncbi-geneid:6944132	5.1.99.1	54593
cpo:COPRO5265_0912	ncbi-geneid:6943958	2.7.-.-	52540
cpo:COPRO5265_0913	ncbi-geneid:6944816	5.4.99.2	52242
cpo:COPRO5265_0914	ncbi-geneid:6943811	5.4.99.2	51703
cpo:COPRO5265_0915	ncbi-geneid:6944325	3.4.24.-	52540|140990
cpo:COPRO5265_0916	ncbi-geneid:6944584	2.4.2.8	53271
cpo:COPRO5265_0917	ncbi-geneid:6943745	6.3.4.-	52402
cpo:COPRO5265_0922	ncbi-geneid:6944123	1.-.-.-	56770
cpo:COPRO5265_0934	ncbi-geneid:6943511	1.6.5.3	143243
cpo:COPRO5265_0940	ncbi-geneid:6943744	2.7.1.26|2.7.7.2	82114|52374
cpo:COPRO5265_0942	ncbi-geneid:6944634	5.4.99.12	55120
cpo:COPRO5265_0964	ncbi-geneid:6943534	3.4.21.102	52096|50156
cpo:COPRO5265_0975	ncbi-geneid:6944857	3.1.3.16	81606
cpo:COPRO5265_0977	ncbi-geneid:6944469	2.5.1.6	55973|55973|55973
cpo:COPRO5265_0979	ncbi-geneid:6943492	5.4.99.12	55120
cpo:COPRO5265_0982	ncbi-geneid:6944681	3.6.3.-	52540
cpo:COPRO5265_0983	ncbi-geneid:6943589	3.6.3.-	52540
cpo:COPRO5265_0985	ncbi-geneid:6944101	2.7.7.6	56553|55257|47789
cpo:COPRO5265_0991	ncbi-geneid:6943374	3.4.11.18	55920
cpo:COPRO5265_0992	ncbi-geneid:6944556	2.7.4.3	52540
cpo:COPRO5265_1018	ncbi-geneid:6943533	2.7.7.6	64484|64484
cpo:COPRO5265_1019	ncbi-geneid:6943866	2.7.7.6	64484
cpo:COPRO5265_1028	ncbi-geneid:6944372	3.1.26.4	53098
cpo:COPRO5265_1034	ncbi-geneid:6944499	4.2.99.18	48150
cpo:COPRO5265_1033	ncbi-geneid:6943710	6.3.4.3	52540
cpo:COPRO5265_1035	ncbi-geneid:6943852	3.5.2.7	51556|51338
cpo:COPRO5265_1036	ncbi-geneid:6944361	2.1.2.5	55116|55116
cpo:COPRO5265_1037	ncbi-geneid:6943834	4.2.1.49	111326
cpo:COPRO5265_1038	ncbi-geneid:6944550	2.5.1.17	52540
cpo:COPRO5265_1040	ncbi-geneid:6943469	2.7.7.7	52540|48019
cpo:COPRO5265_1041	ncbi-geneid:6944102	3.1.3.25	56655
cpo:COPRO5265_1048	ncbi-geneid:6944385	3.1.26.5	54211
cpo:COPRO5265_1050	ncbi-geneid:6944260	1.1.1.-	56796
cpo:COPRO5265_1066	ncbi-geneid:6944023	1.5.1.5|3.5.4.9	51735|53223
cpo:COPRO5265_1069	ncbi-geneid:6944270	1.4.4.2	53383
cpo:COPRO5265_1070	ncbi-geneid:6943842	1.4.4.2	53383
cpo:COPRO5265_1071	ncbi-geneid:6943680	2.1.2.10	103025|101790
cpo:COPRO5265_1072	ncbi-geneid:6943733	2.6.1.19	53383
cpo:COPRO5265_1075	ncbi-geneid:6944763	2.4.2.11	51690|54675
cpo:COPRO5265_1076	ncbi-geneid:6943715	4.2.1.11	51604|54826
cpo:COPRO5265_1077	ncbi-geneid:6944181	1.2.7.3	53323
cpo:COPRO5265_1078	ncbi-geneid:6944622	1.2.7.3	52518
cpo:COPRO5265_1079	ncbi-geneid:6944362	1.2.7.3	52518|52922
cpo:COPRO5265_1080	ncbi-geneid:6944690	1.2.7.3	54862
cpo:COPRO5265_1081	ncbi-geneid:6943848	3.1.21.-	51556
cpo:COPRO5265_1082	ncbi-geneid:6944824	6.1.1.10	52374|50249|47323
cpo:COPRO5265_1083	ncbi-geneid:6943992	2.6.1.16	53697|56235
cpo:COPRO5265_1084	ncbi-geneid:6943582	5.4.2.10	53738|53738|53738|55957
cpo:COPRO5265_1087	ncbi-geneid:6943510	2.7.2.2	53633
cpo:COPRO5265_1088	ncbi-geneid:6944796	2.1.3.3	53671
cpo:COPRO5265_1098	ncbi-geneid:6943448	1.1.1.-	56796
cpo:COPRO5265_1102	ncbi-geneid:6943690	1.16.3.1	47240
cpo:COPRO5265_1108	ncbi-geneid:6944455	5.3.1.23	100950
cpo:COPRO5265_1112	ncbi-geneid:6944886	6.1.1.6	55681|50249
cpo:COPRO5265_1121	ncbi-geneid:6944012	5.99.1.2	56712
cpo:COPRO5265_1123	ncbi-geneid:6943975	2.-.-.-	54690
cpo:COPRO5265_1131	ncbi-geneid:6944623	2.5.1.31	64005
cpo:COPRO5265_1134	ncbi-geneid:6943483	2.7.1.33
cpo:COPRO5265_1135	ncbi-geneid:6944133	2.7.7.27	53448|51161
cpo:COPRO5265_1136	ncbi-geneid:6944285	2.7.7.27	53448|51161
cpo:COPRO5265_1137	ncbi-geneid:6943807	6.3.2.13	53623|53244|63418
cpo:COPRO5265_1142	ncbi-geneid:6943456	2.7.6.2	63999
cpo:COPRO5265_1147	ncbi-geneid:6944004	2.1.1.170	53335
cpo:COPRO5265_1148	ncbi-geneid:6944642	2.7.7.7	89550
cpo:COPRO5265_1149	ncbi-geneid:6943796	3.1.1.61	52172|46894
cpo:COPRO5265_1156	ncbi-geneid:6944491	1.1.1.158	56194|56176
cpo:COPRO5265_1157	ncbi-geneid:6944483	3.5.1.-	88713
cpo:COPRO5265_1168	ncbi-geneid:6944358	1.3.3.4	52218
cpo:COPRO5265_1170	ncbi-geneid:6944149	2.8.1.7	53383
cpo:COPRO5265_1172	ncbi-geneid:6944706	1.2.7.8	53323
cpo:COPRO5265_1173	ncbi-geneid:6944321	1.2.7.8	52518|52518|54862|52922
cpo:COPRO5265_1175	ncbi-geneid:6944222	3.2.-.-	52317
cpo:COPRO5265_1180	ncbi-geneid:6943625	4.2.1.52	51569
cpo:COPRO5265_1181	ncbi-geneid:6943358	1.3.99.22	102114
cpo:COPRO5265_1183	ncbi-geneid:6944076	4.1.1.36|6.3.2.5	102645|52507
cpo:COPRO5265_1185	ncbi-geneid:6944572	2.7.4.8	52540
cpo:COPRO5265_1187	ncbi-geneid:6944423	1.1.1.103	50129|51735
cpo:COPRO5265_1188	ncbi-geneid:6943562	1.8.1.4	51905|55424
cpo:COPRO5265_1192	ncbi-geneid:6944494	2.7.1.69	52728
cpo:COPRO5265_1194	ncbi-geneid:6943486	2.6.1.1	53383
cpo:COPRO5265_1196	ncbi-geneid:6943655	1.2.7.1	52518
cpo:COPRO5265_1197	ncbi-geneid:6944280	1.2.7.1	52518|52922
cpo:COPRO5265_1198	ncbi-geneid:6944600	1.2.7.1	54862
cpo:COPRO5265_1199	ncbi-geneid:6943742	1.2.7.1|1.2.7.7	53323
cpo:COPRO5265_1200	ncbi-geneid:6944757	6.1.1.1	52374|55174
cpo:COPRO5265_1202	ncbi-geneid:6944212	3.4.17.19	55486
cpo:COPRO5265_1206	ncbi-geneid:6944409	1.5.3.1	51905|54373
cpo:COPRO5265_1214	ncbi-geneid:6944220	1.15.1.2	49367
cpo:COPRO5265_1228	ncbi-geneid:6943919	3.1.11.2	56219
cpo:COPRO5265_1229	ncbi-geneid:6943447	5.1.1.1	50621|51419
cpo:COPRO5265_1232	ncbi-geneid:6943658	3.6.1.23	51283
cpo:COPRO5265_1231	ncbi-geneid:6944618	2.7.6.3	55083|53623|53244
cpo:COPRO5265_1233	ncbi-geneid:6943793	2.5.1.15	51717
cpo:COPRO5265_1235	ncbi-geneid:6944450	3.6.1.7	54975
cpo:COPRO5265_1240	ncbi-geneid:6943917	1.18.1.2	52343|63380
cpo:COPRO5265_1241	ncbi-geneid:6943452	1.4.1.13|1.4.1.14	51971|46548
cpo:COPRO5265_1242	ncbi-geneid:6944100	2.2.1.2	51569
cpo:COPRO5265_1243	ncbi-geneid:6943458	3.1.3.71	142823
cpo:COPRO5265_1249	ncbi-geneid:6944444	3.4.11.4	53187|55031
cpo:COPRO5265_1253	ncbi-geneid:6943988	3.6.3.4	56784|81653|55008|81665
cpo:COPRO5265_1254	ncbi-geneid:6944804	3.6.3.4	47240
cpo:COPRO5265_1255	ncbi-geneid:6944099	5.1.1.13	53681|53681
cpo:COPRO5265_1274	ncbi-geneid:6943855	2.1.1.61|2.8.1.-	52402
cpo:COPRO5265_1281	ncbi-geneid:6944596	2.1.1.182	53335
cpo:COPRO5265_1280	ncbi-geneid:6943770	6.3.1.2	55931|54368
cpo:COPRO5265_1289	ncbi-geneid:6943918	2.3.1.47|2.3.1.29	53383
cpo:COPRO5265_1293	ncbi-geneid:6943785	3.4.21.-	52151
cpo:COPRO5265_1298	ncbi-geneid:6944384	2.5.1.16	53335
cpo:COPRO5265_1299	ncbi-geneid:6944458	4.1.1.50	56276
cpo:COPRO5265_1302	ncbi-geneid:6944024	5.3.1.8|5.3.1.9	53697
cpo:COPRO5265_1304	ncbi-geneid:6944740	3.2.1.1	88713|88688|74650
cpo:COPRO5265_1308	ncbi-geneid:6944720	2.7.7.10|2.7.7.12	54197|54197
cpo:COPRO5265_1309	ncbi-geneid:6944292	2.4.1.21	53756
cpo:COPRO5265_1311	ncbi-geneid:6943500	2.3.1.19	53659
cpo:COPRO5265_1312	ncbi-geneid:6944305	2.4.2.9	53271
cpo:COPRO5265_1313	ncbi-geneid:6943686	2.1.3.2	53671
cpo:COPRO5265_1314	ncbi-geneid:6944354	3.5.2.3	51556|51338
cpo:COPRO5265_1316	ncbi-geneid:6943865	1.3.3.1	51395
cpo:COPRO5265_1317	ncbi-geneid:6944695	4.1.1.23	51366
cpo:COPRO5265_1319	ncbi-geneid:6943552	2.4.2.10	53271
cpo:COPRO5265_1318	ncbi-geneid:6944227	4.4.1.11	53383
cpo:COPRO5265_1320	ncbi-geneid:6943382	3.1.3.16	56300
cpo:COPRO5265_1322	ncbi-geneid:6943545	5.4.2.1
cpo:COPRO5265_1323	ncbi-geneid:6944726	5.4.2.1
cpo:COPRO5265_1324	ncbi-geneid:6943753	6.1.1.7	55186
cpo:COPRO5265_1330	ncbi-geneid:6943648	3.5.1.25	51556
cpo:COPRO5265_1341	ncbi-geneid:6943401	2.4.1.1	53756
cpo:COPRO5265_1342	ncbi-geneid:6944446	2.7.3.9	51621|52009|47831
cpo:COPRO5265_1352	ncbi-geneid:6943618	2.6.1.44	53383
cpo:COPRO5265_1353	ncbi-geneid:6944456	3.6.3.8	81665|56784|81660|81653
cpo:COPRO5265_1354	ncbi-geneid:6944526	3.4.19.3	53182
cpo:COPRO5265_1357	ncbi-geneid:6943920	1.2.4.4	52518|52922
cpo:COPRO5265_1359	ncbi-geneid:6944505	6.3.4.15	55681|50037
cpo:COPRO5265_1364	ncbi-geneid:6943869	3.6.1.-|3.6.3.8	81665|56784|81660|81653
cpo:COPRO5265_1368	ncbi-geneid:6944578	1.2.4.1	52518
cpo:COPRO5265_1370	ncbi-geneid:6944826	1.1.1.-|1.2.4.1	52518|52922
cpo:COPRO5265_1371	ncbi-geneid:6944122	1.2.4.1	52518
cpo:COPRO5265_1372	ncbi-geneid:6943461	2.3.1.61	51230
cpo:COPRO5265_1373	ncbi-geneid:6944386	1.5.1.12	53720
cpo:COPRO5265_1376	ncbi-geneid:6943714	2.3.1.41|2.3.1.180	53901
cpo:COPRO5265_1377	ncbi-geneid:6944751	1.1.1.100	51735
cpo:COPRO5265_1385	ncbi-geneid:6944271	2.8.3.-	100950|100950
cpo:COPRO5265_1386	ncbi-geneid:6943651	2.3.1.9	53901|53901
cpo:COPRO5265_1387	ncbi-geneid:6944432	1.2.7.5	48310|56228
cpo:COPRO5265_1393	ncbi-geneid:6943685	3.1.-.-	56300
cpo:COPRO5265_1439	ncbi-geneid:6943363	3.1.21.3	52540
cpo:COPRO5265_1447	ncbi-geneid:6944177	2.1.1.72	53335
cpo:COPRO5265_1467	ncbi-geneid:6943608	3.6.3.17	52540|52540
cpo:COPRO5265_1468	ncbi-geneid:6943876	5.-.-.-	102546
cpo:COPRO5265_1469	ncbi-geneid:6944514	2.7.1.15	53613
cpo:COPRO5265_1474	ncbi-geneid:6944224	3.4.21.-	52743|55383
cpo:COPRO5265_1476	ncbi-geneid:6944620	2.4.2.3	53167
cpo:COPRO5265_1481	ncbi-geneid:6944152	1.7.-.-	52218
cpo:COPRO5265_1482	ncbi-geneid:6943630	6.3.1.1	55681
cpo:COPRO5265_1490	ncbi-geneid:6944702	2.6.1.-|4.4.1.8	53383
cpo:COPRO5265_1491	ncbi-geneid:6944295	2.8.-.-	75169
cpo:COPRO5265_1493	ncbi-geneid:6944435	2.8.1.-	75169
cpo:COPRO5265_1498	ncbi-geneid:6944032	2.7.1.69	53062
cpo:COPRO5265_1499	ncbi-geneid:6943512	2.7.1.69	52728
cpo:COPRO5265_1501	ncbi-geneid:6943856	3.5.1.25	51556|51338
cpo:COPRO5265_1504	ncbi-geneid:6944251	2.6.1.16	53697
cpo:COPRO5265_1509	ncbi-geneid:6944761	2.1.1	53335
cpo:COPRO5265_1512	ncbi-geneid:6944504	1.2.7.3	52518|53323|52922
cpo:COPRO5265_1513	ncbi-geneid:6943413	1.2.7.3	52518
cpo:COPRO5265_1514	ncbi-geneid:6944195	3.4.13.9	55920|53092
cpo:COPRO5265_1515	ncbi-geneid:6944694	3.5.1.18	53187
cpo:COPRO5265_1524	ncbi-geneid:6944783	2.7.7.7	56672|100879
cpo:COPRO5265_1545	ncbi-geneid:6943369	3.5.-.-	88713
cpo:COPRO5265_1546	ncbi-geneid:6943367	1.8.4.12|1.8.4.11	55068|51316
cpo:COPRO5265_1547	ncbi-geneid:6944040	4.1.99.2|4.1.99.1	53383
cpo:COPRO5265_1552	ncbi-geneid:6943449	2.4.1.245	53756
cpo:COPRO5265_1565	ncbi-geneid:6943503	2.3.1.54	51998
cpo:COPRO5265_1566	ncbi-geneid:6943766	1.97.1.4	54862
cpo:COPRO5265_1571	ncbi-geneid:6943684	1.-.-.-	51735|55347
cpo:COPRO5265_1582	ncbi-geneid:6944666	1.1.1.100	51735
cpo:COPRO5265_1583	ncbi-geneid:6944165	3.4.21.-	52743|54897
cpo:COPRO5265_1588	ncbi-geneid:6943857	1.2.7.5	48310|56228
cpo:COPRO5265_1590	ncbi-geneid:6944049	4.3.1.18	53686
cpo:COPRO5265_1595	ncbi-geneid:6943777	1.-.-.-	51430
cpo:COPRO5265_1596	ncbi-geneid:6944650	2.1.1.-	53335|50249
