# Supplementary material for: Tracing the Repertoire of Promiscuous Enzymes along the Metabolic Pathways in Archaeal Organisms
Source: Life (Basel). 2017 Jul 13;7(3):30. doi: 10.3390/life7030030 (PMC5617955; doi:10.3390/life7030030)
Supplement: Supplementary file 1 [file life-07-00030-s001.zip › Table_S2/cps.txt]

KEGGID	NCBIGI	ECs	SFamilyID
cps:CPS_0002	ncbi-geneid:3519276	2.7.7.7	55979|55979|55979
cps:CPS_0004	ncbi-geneid:3521698	5.99.1.3	56719|55874|54211
cps:CPS_0005	ncbi-geneid:3522365	6.1.1.14	55681
cps:CPS_0006	ncbi-geneid:3521637	6.1.1.14	109604
cps:CPS_0009	ncbi-geneid:3518775	3.4.21.89	51306
cps:CPS_0010	ncbi-geneid:3519003	2.8.1.-	64307
cps:CPS_0011	ncbi-geneid:3519259	3.2.1.-	48435|53955
cps:CPS_0013	ncbi-geneid:3520559	3.4.13.9	55920
cps:CPS_0018	ncbi-geneid:3518998	2.1.1.-	53335|48013
cps:CPS_0019	ncbi-geneid:3518512	2.1.2.9	53328|50486
cps:CPS_0020	ncbi-geneid:3519823	3.5.1.88	56420
cps:CPS_0025	ncbi-geneid:3522023	4.1.1.21|6.3.4.18	56059|51246|52440
cps:CPS_0026	ncbi-geneid:3519203	4.1.1.21|5.4.99.18	52255
cps:CPS_0030	ncbi-geneid:3521306	1.1.1.25	51735|53223
cps:CPS_0056	ncbi-geneid:3523311	3.6.3.14	81336
cps:CPS_0057	ncbi-geneid:3521492	3.6.3.14	81333
cps:CPS_0058	ncbi-geneid:3520511	3.6.3.14	81573
cps:CPS_0059	ncbi-geneid:3522532	3.6.3.14	47928
cps:CPS_0060	ncbi-geneid:3520920	3.6.3.14	52540|47917|50615
cps:CPS_0061	ncbi-geneid:3522639	3.6.3.14	52943
cps:CPS_0062	ncbi-geneid:3520888	3.6.3.14	52540|47917|50615
cps:CPS_0063	ncbi-geneid:3518862	3.6.3.14	51344|46604
cps:CPS_0073	ncbi-geneid:3520357	4.2.1.75	69618
cps:CPS_0074	ncbi-geneid:3518906	2.5.1.61	53850|54782
cps:CPS_0077	ncbi-geneid:3518496	5.1.1.7	54506
cps:CPS_0080	ncbi-geneid:3518445	3.6.1.-|3.6.4.12	52540
cps:CPS_0083	ncbi-geneid:3522689	3.6.1.-|3.6.4.12	52540|46785|47819
cps:CPS_0086	ncbi-geneid:3518413	3.4.21.26	50993|53474
cps:CPS_0096	ncbi-geneid:3522413	1.2.1.8	53720
cps:CPS_0098	ncbi-geneid:3519515	1.2.1.27	53720
cps:CPS_0099	ncbi-geneid:3522952	2.6.1.18	53383
cps:CPS_0112	ncbi-geneid:3519509	2.7.7.56	54211|55666
cps:CPS_0113	ncbi-geneid:3518787	2.4.2.10	53271
cps:CPS_0117	ncbi-geneid:3521891	2.7.1.-	56112
cps:CPS_0118	ncbi-geneid:3520081	2.-.-.-	53756
cps:CPS_0120	ncbi-geneid:3518895	2.3.1.29	53383
cps:CPS_0121	ncbi-geneid:3522837	1.1.1.103	50129|51735
cps:CPS_0122	ncbi-geneid:3520306	2.8.1.1	52821
cps:CPS_0125	ncbi-geneid:3522933	4.1.3.40	64288
cps:CPS_0133	ncbi-geneid:3521900	2.3.1.15	69593
cps:CPS_0142	ncbi-geneid:3519394	1.16.3.1	47240
cps:CPS_0155	ncbi-geneid:3521243	2.1.1.63	46767|53155
cps:CPS_0156	ncbi-geneid:3520573	2.1.1.171	53335
cps:CPS_0167	ncbi-geneid:3521192	3.1.21.-	51556
cps:CPS_0169	ncbi-geneid:3521169	4.2.1.24	51569
cps:CPS_0173	ncbi-geneid:3521581	3.6.1.11|3.6.1.40	53067|53067
cps:CPS_0174	ncbi-geneid:3521970	3.6.4.13	52540
cps:CPS_0177	ncbi-geneid:3518429	4.1.1.-	50475|143968
cps:CPS_0178	ncbi-geneid:3519957	1.5.1.29|1.16.1.3	52343|63380
cps:CPS_0180	ncbi-geneid:3521648	3.4.13.3	53187
cps:CPS_0182	ncbi-geneid:3522145	4.1.1.36|6.3.2.5	102645|52507
cps:CPS_0188	ncbi-geneid:3521150	3.1.11.5	52540|52540
cps:CPS_0212	ncbi-geneid:3520308	3.2.2.23|4.2.99.18	81624|46946|57716
cps:CPS_0213	ncbi-geneid:3518338	2.7.7.3	52374
cps:CPS_0233	ncbi-geneid:3522595	1.9.3.1	81452
cps:CPS_0235	ncbi-geneid:3519780	1.9.3.1	81442
cps:CPS_0236	ncbi-geneid:3521550	1.9.3.1	49503|81464|46626|46626
cps:CPS_0237	ncbi-geneid:3521899	3.4.21.88	51306|46785
cps:CPS_0247	ncbi-geneid:3519816	2.7.1.2	53067
cps:CPS_0251	ncbi-geneid:3519049	1.4.3.19	51905
cps:CPS_0254	ncbi-geneid:3519941	2.7.4.7|2.7.1.49|2.5.1.3	51391|53613
cps:CPS_0261	ncbi-geneid:3519951	3.1.3.18	56784
cps:CPS_0272	ncbi-geneid:3522862	1.9.3.1	81452
cps:CPS_0277	ncbi-geneid:3522187	1.3.99.16	56003|56003
cps:CPS_0278	ncbi-geneid:3518706	1.3.99.16	47741|54292
cps:CPS_0291	ncbi-geneid:3518725	2.3.1.-	55729
cps:CPS_0294	ncbi-geneid:3521256	2.1.1	53335
cps:CPS_0300	ncbi-geneid:3518484	3.6.1.-|3.6.4.12	52540
cps:CPS_0302	ncbi-geneid:3521448	5.4.2.8	53738|53738|53738|55957
cps:CPS_0308	ncbi-geneid:3519850	5.1.3.14	53756|51735|48179|52413
cps:CPS_0322	ncbi-geneid:3519800	3.5.1.28	53187|54106
cps:CPS_0324	ncbi-geneid:3523106	2.5.1.75	52540
cps:CPS_0327	ncbi-geneid:3519689	3.4.-.-	117892
cps:CPS_0328	ncbi-geneid:3520665	3.4.-.-	117892
cps:CPS_0330	ncbi-geneid:3519860	6.3.4.4	52540
cps:CPS_0331	ncbi-geneid:3521471	1.1.1.40	51735|53223
cps:CPS_0334	ncbi-geneid:3518988	1.6.1.1	51905|55424
cps:CPS_0336	ncbi-geneid:3519775	2.1.1.35	53335
cps:CPS_0353	ncbi-geneid:3519427	1.-.-.-	51395
cps:CPS_0384	ncbi-geneid:3523380	3.5.3.11	52768
cps:CPS_0391	ncbi-geneid:3519677	3.6.1.1	64182
cps:CPS_0392	ncbi-geneid:3518581	2.3.1.16	53901|53901
cps:CPS_0393	ncbi-geneid:3520494	5.3.3.8|5.1.2.3|1.1.1.35|4.2.1.17	52096|51735|48179|48179
cps:CPS_0398	ncbi-geneid:3520812	2.7.13.3	55874|47384|55785
cps:CPS_0400	ncbi-geneid:3518697	6.3.1.2	55931|54368
cps:CPS_0405	ncbi-geneid:3520268	6.3.2.-	53623|53244|51984
cps:CPS_0407	ncbi-geneid:3521653	3.5.1.88	56420
cps:CPS_0408	ncbi-geneid:3523316	4.1.1.-	52507
cps:CPS_0424	ncbi-geneid:3520533	3.6.1.-	55811
cps:CPS_0425	ncbi-geneid:3522642	3.1.3.7	56655
cps:CPS_0437	ncbi-geneid:3521135	5.2.1.8	54534
cps:CPS_0444	ncbi-geneid:3520707	1.15.1.1	109770
cps:CPS_0448	ncbi-geneid:3521815	4.1.1.37	51726
cps:CPS_0455	ncbi-geneid:3521665	2.5.1.48	53383
cps:CPS_0456	ncbi-geneid:3521560	2.7.2.4|1.1.1.13|1.1.1.3	53633|55347|51735
cps:CPS_0459	ncbi-geneid:3521271	3.5.1.16	53187|55031
cps:CPS_0460	ncbi-geneid:3522896	1.2.1	51735|55347
cps:CPS_0461	ncbi-geneid:3521981	2.7.2	53633
cps:CPS_0462	ncbi-geneid:3518554	2.1.3.3	53671
cps:CPS_0463	ncbi-geneid:3519550	6.3.4.5	69864|52402
cps:CPS_0464	ncbi-geneid:3520067	2.3.1.1|4.3.2.1	48557|55729
cps:CPS_0465	ncbi-geneid:3521664	2.3.1.1	53633|55729
cps:CPS_0466	ncbi-geneid:3521421	2.4.1.-|3.4	56601|53955
cps:CPS_0472	ncbi-geneid:3520280	2.7.1.71	52540
cps:CPS_0473	ncbi-geneid:3518328	4.2.3.4	56796
cps:CPS_0475	ncbi-geneid:3521091	2.1.1.72	53335
cps:CPS_0479	ncbi-geneid:3522609	5.1.3.1	51366
cps:CPS_0480	ncbi-geneid:3521552	6.1.1.2	52374
cps:CPS_0482	ncbi-geneid:3523115	3.4.21.-	50494
cps:CPS_0483	ncbi-geneid:3520477	3.5.2.6	56601
cps:CPS_0506	ncbi-geneid:3519793	2.4.1.7	51445
cps:CPS_0508	ncbi-geneid:3520440	3.1.3.70	56784
cps:CPS_0536	ncbi-geneid:3520534	5.4.99.12	55120
cps:CPS_0540	ncbi-geneid:3523049	2.1.1.-	53335
cps:CPS_0550	ncbi-geneid:3522222	1.-.-.-	51395
cps:CPS_0552	ncbi-geneid:3523024	3.5.4.10|2.1.2.3	53927|52335
cps:CPS_0555	ncbi-geneid:3520305	6.3.4.13	56059|52440|51246
cps:CPS_0571	ncbi-geneid:3519157	4.2.1.17	52096
cps:CPS_0579	ncbi-geneid:3520011	3.1.3.48	52788
cps:CPS_0580	ncbi-geneid:3521801	2.7.10.-	52540
cps:CPS_0587	ncbi-geneid:3520421	6.3.5.4	52402
cps:CPS_0591	ncbi-geneid:3521227	1.1.1.22	51735|48179|52413
cps:CPS_0592	ncbi-geneid:3519977	5.1.3.-	51735
cps:CPS_0593	ncbi-geneid:3523280	2.7.7.9	53448
cps:CPS_0600	ncbi-geneid:3519386	1.7.99.7	46626
cps:CPS_0601	ncbi-geneid:3522941	1.7.99.7	81442
cps:CPS_0610	ncbi-geneid:3522606	3.1.-.-	69500
cps:CPS_0626	ncbi-geneid:3520070	2.7.7.6	56553|55257|47789
cps:CPS_0628	ncbi-geneid:3521629	2.7.1.19	52540
cps:CPS_0630	ncbi-geneid:3522106	4.1.1.50	56276
cps:CPS_0633	ncbi-geneid:3522318	3.5.1.96	53187
cps:CPS_0634	ncbi-geneid:3522560	1.2.1.71	53720
cps:CPS_0635	ncbi-geneid:3519504	2.3.1.109	55729
cps:CPS_0636	ncbi-geneid:3518632	2.6.1.17|2.6.1.11	53383
cps:CPS_0638	ncbi-geneid:3518774	4.1.3.27|2.6.1.85	52317
cps:CPS_0643	ncbi-geneid:3521741	5.2.1.8	50891|103647
cps:CPS_0649	ncbi-geneid:3519669	2.7.1.11	53784
cps:CPS_0656	ncbi-geneid:3522679	4.2.1.17	52096
cps:CPS_0657	ncbi-geneid:3523257	4.2.1.17	52096
cps:CPS_0658	ncbi-geneid:3519463	1.3.99.-	56645|47203
cps:CPS_0660	ncbi-geneid:3519819	3.1.6.1	53649
cps:CPS_0665	ncbi-geneid:3520939	1.1.1.100	51735
cps:CPS_0666	ncbi-geneid:3519855	1.3.99.-	56645|47203
cps:CPS_0670	ncbi-geneid:3522824	1.1.99.-	51905|54373
cps:CPS_0709	ncbi-geneid:3521383	5.2.1.8	50891
cps:CPS_0711	ncbi-geneid:3522769	2.1.1.52|2.1.1.172	53335
cps:CPS_0728	ncbi-geneid:3519747	2.1.2.1	53383
cps:CPS_0730	ncbi-geneid:3522815	3.5.4.26|1.1.1.193	53597|53927
cps:CPS_0731	ncbi-geneid:3520699	2.5.1.9	63380|63380
cps:CPS_0732	ncbi-geneid:3521384	4.1.99.12|3.5.4.25	55821|142695
cps:CPS_0738	ncbi-geneid:3521952	6.1.1.9	52374|47323|50677|46589
cps:CPS_0739	ncbi-geneid:3520840	2.7.7.7	102400
cps:CPS_0740	ncbi-geneid:3519893	3.4.11.1	53187|52949
cps:CPS_0749	ncbi-geneid:3522998	5.2.1.8	54534
cps:CPS_0751	ncbi-geneid:3518767	3.4.21.-	52743
cps:CPS_0753	ncbi-geneid:3521033	3.4.21.-	52743
cps:CPS_0754	ncbi-geneid:3519812	3.4.21.-	52743
cps:CPS_0761	ncbi-geneid:3522248	1.4.1.13|1.4.1.14	51395|56235|69336
cps:CPS_0762	ncbi-geneid:3520782	1.4.1.13|1.4.1.14	51971|46548|51971
cps:CPS_0768	ncbi-geneid:3519401	2.7.9.3	56042|55326
cps:CPS_0769	ncbi-geneid:3521730	2.9.1.-	52821
cps:CPS_0771	ncbi-geneid:3522468	3.3.2.1	52499|54427
cps:CPS_0780	ncbi-geneid:3519836	2.7.7.7
cps:CPS_0788	ncbi-geneid:3522613	3.4.21.-	52743
cps:CPS_0805	ncbi-geneid:3523088	2.5.1.18	47616|52833
cps:CPS_0817	ncbi-geneid:3520038	1.1.1.284|1.1.1.1	50129|51735|50129
cps:CPS_0819	ncbi-geneid:3520025	3.1.2.12
cps:CPS_0826	ncbi-geneid:3519726	1.8.1.4	51905|55424
cps:CPS_0841	ncbi-geneid:3522242	3.1.6.1	53649
cps:CPS_0848	ncbi-geneid:3518901	1.14.12.17	46458|52343|63380
cps:CPS_0854	ncbi-geneid:3522113	3.5.1.32	53187|55031
cps:CPS_0859	ncbi-geneid:3523114	1.3.3.11	48613
cps:CPS_0863	ncbi-geneid:3519184	3.4.11.5	53474
cps:CPS_0906	ncbi-geneid:3523360	1.-.-.-	51395
cps:CPS_0908	ncbi-geneid:3518752	4.3.1.3
cps:CPS_0909	ncbi-geneid:3519562	4.2.1.49	111326
cps:CPS_0911	ncbi-geneid:3519842	3.5.2.7	51556|51338
cps:CPS_0915	ncbi-geneid:3521425	3.1.4.46	51695
cps:CPS_0916	ncbi-geneid:3522181	5.4.99.12	55120|55174
cps:CPS_0917	ncbi-geneid:3521649	6.2.1.17	56801
cps:CPS_0925	ncbi-geneid:3520693	1.3.1.34	51395|51971|51905
cps:CPS_0926	ncbi-geneid:3518339	2.7.8.8	56024|56024
cps:CPS_0929	ncbi-geneid:3520131	3.1.2.-	54637
cps:CPS_0943	ncbi-geneid:3520775	1.1.1.30	51735
cps:CPS_0946	ncbi-geneid:3521765	6.4.1.2|6.3.4.14	56059|52440|51246
cps:CPS_0948	ncbi-geneid:3521848	4.2.1.10	52304
cps:CPS_0953	ncbi-geneid:3518818	1.8.1.8	74863|52833
cps:CPS_0971	ncbi-geneid:3523354	5.4.3.2	102114
cps:CPS_0976	ncbi-geneid:3521129	2.7.1.2	53067
cps:CPS_0979	ncbi-geneid:3521922	5.4.2.6	56784
cps:CPS_0982	ncbi-geneid:3519454	2.7.1.2	53067
cps:CPS_0983	ncbi-geneid:3521761	3.2.1.20	51445|74650|51011
cps:CPS_0984	ncbi-geneid:3521330	3.2.1.20	51445|51011
cps:CPS_0988	ncbi-geneid:3523349	1.2.1.68	53720
cps:CPS_0991	ncbi-geneid:3522481	1.6.5.5	51735|50129
cps:CPS_0992	ncbi-geneid:3519166	1.14.14.7	51905
cps:CPS_0999	ncbi-geneid:3521325	2.7.11.1	56112|81901
cps:CPS_1007	ncbi-geneid:3523295	4.1.1.15	53383
cps:CPS_1008	ncbi-geneid:3519162	3.5.99.6	100950
cps:CPS_1014	ncbi-geneid:3518693	3.6.3.30	52540
cps:CPS_1016	ncbi-geneid:3521222	2.3.1.51	69593
cps:CPS_1020	ncbi-geneid:3521810	5.3.1.9	53697
cps:CPS_1025	ncbi-geneid:3519437	3.2.1.52	51445|49384|81296|55545
cps:CPS_1027	ncbi-geneid:3522000	3.5.1.25	51556|51338
cps:CPS_1034	ncbi-geneid:3519235	3.6.3.41	52540
cps:CPS_1039	ncbi-geneid:3522301	4.99.1.1	53800
cps:CPS_1040	ncbi-geneid:3521759	2.7.7.7	56672|100879
cps:CPS_1042	ncbi-geneid:3519393	6.1.1.7	55681|101353|55186|50447
cps:CPS_1049	ncbi-geneid:3521143	4.1.1.3	51569|89000|51230
cps:CPS_1053	ncbi-geneid:3522466	1.4.3.5	50475
cps:CPS_1056	ncbi-geneid:3518654	1.7.99.4	48695
cps:CPS_1057	ncbi-geneid:3520335	1.7.99.4	53706|50692
cps:CPS_1061	ncbi-geneid:3521524	2.3.1.-	52540|55729
cps:CPS_1068	ncbi-geneid:3523305	2.3.1.180	53901
cps:CPS_1072	ncbi-geneid:3522280	2.7.7.60	53448
cps:CPS_1073	ncbi-geneid:3522077	4.6.1.12	69765
cps:CPS_1074	ncbi-geneid:3518358	5.4.99.12	55120
cps:CPS_1075	ncbi-geneid:3519737	3.1.3.2|3.1.3.5	64167
cps:CPS_1076	ncbi-geneid:3520600	2.1.1.77	53335
cps:CPS_1085	ncbi-geneid:3521615	1.6.5.-	52343|63380|54292
cps:CPS_1088	ncbi-geneid:3522683	2.2.1.7	52518|52518|52922
cps:CPS_1089	ncbi-geneid:3518499	2.5.1.10	48576
cps:CPS_1090	ncbi-geneid:3519727	3.1.11.6	116842
cps:CPS_1095	ncbi-geneid:3519688	1.1.1.169	48179|51735
cps:CPS_1100	ncbi-geneid:3522343	2.3.1.46	52317
cps:CPS_1101	ncbi-geneid:3522779	2.1.1.13	56507|82282|51717|52242|47644
cps:CPS_1104	ncbi-geneid:3519242	3.4.14.5	53474|82171
cps:CPS_1107	ncbi-geneid:3519136	3.1.3.3	56784
cps:CPS_1109	ncbi-geneid:3522102	3.1.21.-	51556
cps:CPS_1110	ncbi-geneid:3522858	6.1.1.19	52374|47323|55190
cps:CPS_1114	ncbi-geneid:3520202	2.3.1.128	55729
cps:CPS_1119	ncbi-geneid:3522394	5.-.-.-	111337
cps:CPS_1120	ncbi-geneid:3519675	2.4.2.29	51713
cps:CPS_1125	ncbi-geneid:3520292	3.6.4.13	52540
cps:CPS_1126	ncbi-geneid:3518682	2.1.1.107	53790
cps:CPS_1128	ncbi-geneid:3521544	3.1.3.25	56655
cps:CPS_1129	ncbi-geneid:3521634	2.1.1.-	75217
cps:CPS_1130	ncbi-geneid:3522349	2.3.1.30	51161
cps:CPS_1132	ncbi-geneid:3518776	4.4.1.-|2.8.1.7	53383
cps:CPS_1144	ncbi-geneid:3521659	5.4.2.1
cps:CPS_1147	ncbi-geneid:3522166	6.3.5.9|6.3.1	52540|52317
cps:CPS_1148	ncbi-geneid:3522227	2.5.1.17	52540
cps:CPS_1151	ncbi-geneid:3521804	2.1.1.14	51726
cps:CPS_1154	ncbi-geneid:3519639	5.4.99.12	55120
cps:CPS_1164	ncbi-geneid:3523339	2.5.1.17	52540
cps:CPS_1166	ncbi-geneid:3520614	3.6.3.34	52540
cps:CPS_1170	ncbi-geneid:3522373	3.4.24.-	55486
cps:CPS_1177	ncbi-geneid:3522704	1.3.99.-	56645|47203
cps:CPS_1181	ncbi-geneid:3518921	2.7.1.26|2.7.7.2	82114|52374
cps:CPS_1182	ncbi-geneid:3518669	6.1.1.5	52374|47323|50677
cps:CPS_1184	ncbi-geneid:3519209	5.2.1.8	54534
cps:CPS_1185	ncbi-geneid:3521835	3.4.-.-	53067|53067
cps:CPS_1189	ncbi-geneid:3518660	6.2.1.3	56801
cps:CPS_1193	ncbi-geneid:3518753	3.4.21.-	52096
cps:CPS_1196	ncbi-geneid:3520940	3.5.3.11	52768
cps:CPS_1197	ncbi-geneid:3521498	5.99.1.2	56712|57783|57783|57783
cps:CPS_1209	ncbi-geneid:3519212	2.7.13.3	55874|47384|55785
cps:CPS_1221	ncbi-geneid:3518523	5.4.99.5|4.2.1.51	53850|55021|48600
cps:CPS_1223	ncbi-geneid:3518671	3.5.1.11	56235
cps:CPS_1228	ncbi-geneid:3522820	2.3.3.9	51645
cps:CPS_1232	ncbi-geneid:3520001	4.1.3.1	51621
cps:CPS_1240	ncbi-geneid:3520097	4.1.1.20	51419|50621
cps:CPS_1251	ncbi-geneid:3519470	3.1.-.-	53098
cps:CPS_1253	ncbi-geneid:3519742	6.3.2.3	56059|52440
cps:CPS_1254	ncbi-geneid:3520522	2.1.1.-	75217|88697
cps:CPS_1256	ncbi-geneid:3521340	2.5.1.6	55973|55973|55973
cps:CPS_1257	ncbi-geneid:3520835	5.1.1.3	53681|53681
cps:CPS_1261	ncbi-geneid:3522882	2.7.13.3	55874
cps:CPS_1271	ncbi-geneid:3521789	3.4.11.9	55920|53092
cps:CPS_1272	ncbi-geneid:3520321	1.14.13.-	51905
cps:CPS_1274	ncbi-geneid:3522650	2.1.2.10	103025|101790
cps:CPS_1276	ncbi-geneid:3521561	1.4.4.2	53383|53383
cps:CPS_1298	ncbi-geneid:3521976	3.11.1.2	82057|57783
cps:CPS_1312	ncbi-geneid:3521564	2.3.1.35|2.3.1.1	56266
cps:CPS_1321	ncbi-geneid:3521045	1.2.1.-	53720
cps:CPS_1326	ncbi-geneid:3518925	4.1.1.44	69118
cps:CPS_1329	ncbi-geneid:3519344	5.2.1.8	50891
cps:CPS_1333	ncbi-geneid:3521099	1.2.1.8	53720
cps:CPS_1334	ncbi-geneid:3522100	1.1.99.1	51905|54373
cps:CPS_1343	ncbi-geneid:3522569	1.11.1.5	46626|46626
cps:CPS_1344	ncbi-geneid:3523003	1.11.1.6|1.11.1.7	48113|48113
cps:CPS_1354	ncbi-geneid:3522031	1.1.1.42	53659
cps:CPS_1359	ncbi-geneid:3519392	3.5.4.4	51556
cps:CPS_1363	ncbi-geneid:3520516	3.4.13.3	55031|53187
cps:CPS_1380	ncbi-geneid:3520518	4.1.99.3	48173|52425
cps:CPS_1385	ncbi-geneid:3519072	2.1.1.79	53335
cps:CPS_1389	ncbi-geneid:3520668	2.7.13.3	55874
cps:CPS_1405	ncbi-geneid:3519750	2.7.3.-|2.7.13.3	55874
cps:CPS_1408	ncbi-geneid:3518656	3.4.24.-	55486|49299
cps:CPS_1414	ncbi-geneid:3521986	3.5.2.6	56601
cps:CPS_1430	ncbi-geneid:3520034	4.2.1.17	52096
cps:CPS_1431	ncbi-geneid:3521134	1.1.1.1	56796
cps:CPS_1432	ncbi-geneid:3519748	1.2.1.27	53720
cps:CPS_1440	ncbi-geneid:3521015	3.4.24.-	55486
cps:CPS_1447	ncbi-geneid:3521011	1.4.99.1	51905|54373
cps:CPS_1449	ncbi-geneid:3522047	4.2.1.52	51569
cps:CPS_1451	ncbi-geneid:3518515	1.2.1.3|1.2.1.4	53720
cps:CPS_1453	ncbi-geneid:3518332	5.1.1.4	54506
cps:CPS_1454	ncbi-geneid:3520247	3.4.13.9	55920|53092
cps:CPS_1455	ncbi-geneid:3521126	4.3.1.12	51735
cps:CPS_1459	ncbi-geneid:3522553	3.4.11.-|3.4.13.9	55920|53092
cps:CPS_1476	ncbi-geneid:3520500	2.1.1.80	53335|47757
cps:CPS_1499	ncbi-geneid:3520036	2.7.13.3	55874|47384|55785
cps:CPS_1505	ncbi-geneid:3522450	3.6.3.14	52540
cps:CPS_1522	ncbi-geneid:3518418	2.7.13.3	55874|50341|47226|47384
cps:CPS_1523	ncbi-geneid:3520187	3.1.1.61	52738|52172
cps:CPS_1531	ncbi-geneid:3519446	6.3.3.-|2.5.1.78	52121
cps:CPS_1533	ncbi-geneid:3523364	2.7.4.16	55326|56042
cps:CPS_1534	ncbi-geneid:3518373	3.1.3.27	101307
cps:CPS_1540	ncbi-geneid:3521612	3.6.4.13	52540
cps:CPS_1544	ncbi-geneid:3518951	1.1.1.95	51735|52283|55021
cps:CPS_1545	ncbi-geneid:3518555	5.3.1.6	100950|75445
cps:CPS_1548	ncbi-geneid:3523324	2.3.1.117	51161
cps:CPS_1549	ncbi-geneid:3520548	2.7.7.59	81301|81891|55021|81593
cps:CPS_1550	ncbi-geneid:3519206	3.4.11.18	55920
cps:CPS_1555	ncbi-geneid:3522188	2.7.4.22	53633
cps:CPS_1557	ncbi-geneid:3519873	2.5.1.31	64005
cps:CPS_1559	ncbi-geneid:3520686	1.1.1.267	55347|51735|69055
cps:CPS_1560	ncbi-geneid:3522601	3.4.24.-	50156|50156
cps:CPS_1563	ncbi-geneid:3523357	2.3.1.-	51161
cps:CPS_1564	ncbi-geneid:3519487	4.2.1.-	54637
cps:CPS_1565	ncbi-geneid:3520307	2.3.1.129	51161
cps:CPS_1568	ncbi-geneid:3523039	2.4.1.182	53756
cps:CPS_1569	ncbi-geneid:3519319	3.1.26.4	53098
cps:CPS_1570	ncbi-geneid:3520275	2.7.7.7	89550
cps:CPS_1571	ncbi-geneid:3521705	6.4.1.2	52096
cps:CPS_1572	ncbi-geneid:3522461	6.3.4.-	52402|56037|82829
cps:CPS_1574	ncbi-geneid:3519199	3.11.1.2	82057
cps:CPS_1579	ncbi-geneid:3521168	3.1.-.-	53474
cps:CPS_1581	ncbi-geneid:3520047	5.4.2.2	53738|53738|55957|53738
cps:CPS_1582	ncbi-geneid:3521998	1.2.4.4	52518
cps:CPS_1583	ncbi-geneid:3518422	1.2.4.4	52518|52922
cps:CPS_1584	ncbi-geneid:3520049	2.3.1.168	52777|51230|47005
cps:CPS_1585	ncbi-geneid:3519796	3.4.15.1	55486
cps:CPS_1597	ncbi-geneid:3519383	2.8.3.5	100950
cps:CPS_1598	ncbi-geneid:3519925	2.8.3.5	100950
cps:CPS_1599	ncbi-geneid:3520691	4.1.3.4	51569
cps:CPS_1600	ncbi-geneid:3522765	6.4.1.4	56059|52440|51246|51230
cps:CPS_1601	ncbi-geneid:3522104	4.2.1.18	52096
cps:CPS_1602	ncbi-geneid:3522786	6.4.1.4	52096|52096
cps:CPS_1603	ncbi-geneid:3521253	1.3.99.10	56645|47203
cps:CPS_1605	ncbi-geneid:3520601	2.3.1.9	53901|53901
cps:CPS_1607	ncbi-geneid:3522201	4.2.1.17	52096
cps:CPS_1608	ncbi-geneid:3521062	1.1.1.100	51735
cps:CPS_1635	ncbi-geneid:3518893	3.4.21.-	51306
cps:CPS_1658	ncbi-geneid:3522912	1.-.-.-	47240
cps:CPS_1678	ncbi-geneid:3518411	1.14.99.-	143410
cps:CPS_1679	ncbi-geneid:3518599	1.7.-.-	52218
cps:CPS_1701	ncbi-geneid:3519641	3.1.26.4
cps:CPS_1705	ncbi-geneid:3519723	4.4.1.11	53383
cps:CPS_1707	ncbi-geneid:3522433	2.7.11.1	56112
cps:CPS_1709	ncbi-geneid:3522737	2.8.1.8	102114
cps:CPS_1710	ncbi-geneid:3522200	2.3.1.181
cps:CPS_1712	ncbi-geneid:3520269	3.4.16.4	56601|69189
cps:CPS_1718	ncbi-geneid:3518907	2.7.7.18	52374
cps:CPS_1720	ncbi-geneid:3522432	2.7.7.7	52540|48019
cps:CPS_1722	ncbi-geneid:3521123	6.1.1.4	52374|50677|47323
cps:CPS_1726	ncbi-geneid:3523325	3.6.4.13	52540
cps:CPS_1727	ncbi-geneid:3521280	3.1.2.-	54637
cps:CPS_1740	ncbi-geneid:3518821	2.5.1.72	142754
cps:CPS_1749	ncbi-geneid:3521269	2.7.13.3	55874|47384|158472
cps:CPS_1752	ncbi-geneid:3521157	2.4.2.8	53271
cps:CPS_1778	ncbi-geneid:3520193	1.-.-.-	51395
cps:CPS_1783	ncbi-geneid:3522185	1.6.1.2	52283|51735
cps:CPS_1784	ncbi-geneid:3521438	1.6.1.2	52467
cps:CPS_1787	ncbi-geneid:3522727	2.-.-.-	102114
cps:CPS_1803	ncbi-geneid:3521616	3.4.21.89	51306
cps:CPS_1824	ncbi-geneid:3520366	3.5.4.25	142695
cps:CPS_1826	ncbi-geneid:3521440	2.7.3.-|2.7.13.3	55874|52172|47384|47226
cps:CPS_1833	ncbi-geneid:3519518	1.7.2.3	53706|50692
cps:CPS_1835	ncbi-geneid:3521624	3.4.21.-	50494|49299
cps:CPS_1846	ncbi-geneid:3520692	4.4.1.5	54593
cps:CPS_1860	ncbi-geneid:3518835	1.11.1.5	46626|46626
cps:CPS_1869	ncbi-geneid:3522835	3.4.19.-	51556|51338
cps:CPS_1870	ncbi-geneid:3518792	3.4.15.6	52317
cps:CPS_1871	ncbi-geneid:3522115	6.-.-.-	53623|56059|53244
cps:CPS_1872	ncbi-geneid:3521587	6.-.-.-	53623|53244
cps:CPS_1885	ncbi-geneid:3521236	1.2.1.3	53720
cps:CPS_1887	ncbi-geneid:3518846	1.1.99.-|1.1.2.8	50998
cps:CPS_1916	ncbi-geneid:3520544	3.6.3.4	56784|81653|55008|55008|81665
cps:CPS_1918	ncbi-geneid:3518748	1.7.99.7	81452
cps:CPS_1923	ncbi-geneid:3519129	1.8.1.9	51905
cps:CPS_1947	ncbi-geneid:3520181	4.2.1.17	52096
cps:CPS_1954	ncbi-geneid:3518433	4.2.1.20	53686
cps:CPS_1960	ncbi-geneid:3521625	3.1.1.32	56931
cps:CPS_1963	ncbi-geneid:3519034	3.1.3.1	53649
cps:CPS_1969	ncbi-geneid:3520170	3.5.4.5	53927
cps:CPS_1970	ncbi-geneid:3520590	2.4.2.4	52418|54680|47648
cps:CPS_1971	ncbi-geneid:3520002	2.7.1.21	52540|57716
cps:CPS_1972	ncbi-geneid:3521074	4.1.2.4	51569
cps:CPS_1974	ncbi-geneid:3521056	2.7.1.48	52540
cps:CPS_1976	ncbi-geneid:3519460	5.4.2.7	53649|143856
cps:CPS_1978	ncbi-geneid:3522526	2.4.2.1	53167
cps:CPS_1979	ncbi-geneid:3522926	3.5.4.4	51556
cps:CPS_1982	ncbi-geneid:3520242	1.21.3.1	51197
cps:CPS_1990	ncbi-geneid:3519773	3.6.3.4	56784|81653|55008|81665
cps:CPS_1992	ncbi-geneid:3521203	1.9.3.1	46626|46626
cps:CPS_1994	ncbi-geneid:3522001	1.9.3.1	46626
cps:CPS_1995	ncbi-geneid:3519145	1.9.3.1	81442
cps:CPS_1998	ncbi-geneid:3519306	3.2.1.-	53955|54106|54106|54106
cps:CPS_1999	ncbi-geneid:3520343	3.1.2.6	56281
cps:CPS_2004	ncbi-geneid:3521095	2.7.2.4	53633|55021|55021
cps:CPS_2006	ncbi-geneid:3518879	1.11.1.9	52833
cps:CPS_2007	ncbi-geneid:3519832	1.1.1.31	51735|48179
cps:CPS_2012	ncbi-geneid:3522006	2.7.13.3	55874|103190|47384
cps:CPS_2014	ncbi-geneid:3520948	3.1.11.1	53098
cps:CPS_2023	ncbi-geneid:3520314	1.2.1.16	53720
cps:CPS_2044	ncbi-geneid:3520278	3.5.1.16	53187|55031
cps:CPS_2047	ncbi-geneid:3522036	1.14.13.3	56645|47203
cps:CPS_2051	ncbi-geneid:3521116	1.1.1.40	51735|53223
cps:CPS_2052	ncbi-geneid:3521607	4.3.1.1	48557
cps:CPS_2053	ncbi-geneid:3519320	1.2.1.-	53720
cps:CPS_2056	ncbi-geneid:3520872	1.2.1.2	52833
cps:CPS_2057	ncbi-geneid:3520568	1.2.1.2	142019|140490|142984|52833
cps:CPS_2058	ncbi-geneid:3523273	1.2.1.2	53706|50692|54862|54292
cps:CPS_2061	ncbi-geneid:3520186	1.1.1.23	53720
cps:CPS_2074	ncbi-geneid:3518372	3.4.13.9	51556|51338|51338
cps:CPS_2079	ncbi-geneid:3522352	1.2.7.8	53323|52518|52518|52922
cps:CPS_2080	ncbi-geneid:3522363	4.2.1.9	143975|52016
cps:CPS_2083	ncbi-geneid:3519249	1.1.2.3	51395
cps:CPS_2094	ncbi-geneid:3519647	2.7.7.43	53448
cps:CPS_2097	ncbi-geneid:3521517	2.5.1.56	51569|51269
cps:CPS_2107	ncbi-geneid:3519543	2.7.7.9	53448
cps:CPS_2108	ncbi-geneid:3520071	5.3.1.9	53697
cps:CPS_2110	ncbi-geneid:3521802	3.1.5.1	109604
cps:CPS_2114	ncbi-geneid:3519645	6.1.1.12	55681|55261|50249
cps:CPS_2115	ncbi-geneid:3518643	3.1.22.4	53098
cps:CPS_2117	ncbi-geneid:3519719	3.1.22.4	52540|46785
cps:CPS_2125	ncbi-geneid:3519482	3.6.3.-	52540|90123
cps:CPS_2126	ncbi-geneid:3519196	2.7.1.130	52540
cps:CPS_2128	ncbi-geneid:3522547	2.7.7.38	53448
cps:CPS_2134	ncbi-geneid:3523297	3.4.24.-	63411|63411|63411|63411
cps:CPS_2136	ncbi-geneid:3521381	5.4.99.12	55120|55174
cps:CPS_2139	ncbi-geneid:3519051	3.6.4.-	52540|52540|52540|143517|141259|52540
cps:CPS_2142	ncbi-geneid:3521151	2.7.7.4	52402
cps:CPS_2143	ncbi-geneid:3520201	2.7.7.4	52540|50465|50447
cps:CPS_2145	ncbi-geneid:3518365	2.7.1.25	52540
cps:CPS_2147	ncbi-geneid:3518989	5.1.3.2	51735
cps:CPS_2150	ncbi-geneid:3520845	2.3.2.2	56235
cps:CPS_2153	ncbi-geneid:3520208	2.3.1.41|2.3.1.180	53901
cps:CPS_2154	ncbi-geneid:3519453	3.8.1.5	53474
cps:CPS_2158	ncbi-geneid:3522277	1.1.1.47	51735
cps:CPS_2181	ncbi-geneid:3520690	2.3.1.-	55729
cps:CPS_2190	ncbi-geneid:3522562	2.6.1.44|2.6.1.45|2.6.1.51	53383
cps:CPS_2191	ncbi-geneid:3519398	4.4.1.5	54593
cps:CPS_2193	ncbi-geneid:3522291	4.2.99.18	48150
cps:CPS_2205	ncbi-geneid:3520371	5.4.99.12	55120|88697
cps:CPS_2207	ncbi-geneid:3518463	2.7.7.8	54211|54211|55666|55666|50249|54791
cps:CPS_2211	ncbi-geneid:3521890	2.8.1.7|4.4.1.16	53383|82649
cps:CPS_2214	ncbi-geneid:3521233	2.3.3.1	48256
cps:CPS_2217	ncbi-geneid:3519885	1.3.99.1	51905|46977|56425
cps:CPS_2219	ncbi-geneid:3520364	1.2.4.2	52518|52518
cps:CPS_2220	ncbi-geneid:3522816	2.3.1.61	52777|51230|51230|47005
cps:CPS_2221	ncbi-geneid:3522165	6.2.1.5	56059|52210
cps:CPS_2222	ncbi-geneid:3521867	6.2.1.5	52210|51735
cps:CPS_2236	ncbi-geneid:3520803	1.8.1.8	52833
cps:CPS_2243	ncbi-geneid:3518699	3.6.4.13	52540
cps:CPS_2247	ncbi-geneid:3522392	2.1.1.-	53335|88697
cps:CPS_2248	ncbi-geneid:3518629	3.6.1.7	54975
cps:CPS_2251	ncbi-geneid:3520207	2.5.1.47	53686
cps:CPS_2255	ncbi-geneid:3521738	2.7.7.7
cps:CPS_2263	ncbi-geneid:3522984	1.3.99.-	56645|47203
cps:CPS_2265	ncbi-geneid:3518718	1.3.99.-	56645|47203
cps:CPS_2268	ncbi-geneid:3522810	2.1.1.181	53335
cps:CPS_2272	ncbi-geneid:3521323	3.6.4.12	52540|52540
cps:CPS_2273	ncbi-geneid:3519297	2.7.7.7	56672|53098
cps:CPS_2274	ncbi-geneid:3518756	4.4.1.8	53383
cps:CPS_2279	ncbi-geneid:3521735	2.7.1.40	51621|52935|50800
cps:CPS_2281	ncbi-geneid:3518847	1.1.1.49	55347|51735
cps:CPS_2283	ncbi-geneid:3519580	4.2.1.12	143975|52016
cps:CPS_2284	ncbi-geneid:3519097	4.1.2.14|4.1.3.16	51569
cps:CPS_2289	ncbi-geneid:3522581	3.1.4.-|3.1.26.12	50249
cps:CPS_2290	ncbi-geneid:3520678	5.4.99.12	55120|55174
cps:CPS_2291	ncbi-geneid:3519377	3.1.3.18	56784
cps:CPS_2295	ncbi-geneid:3521784	2.3.1.15	53659
cps:CPS_2296	ncbi-geneid:3522628	2.3.1.39	52151|55048
cps:CPS_2297	ncbi-geneid:3519420	1.1.1.100	51735
cps:CPS_2299	ncbi-geneid:3523317	2.3.1.41|2.3.1.179	53901|53901
cps:CPS_2300	ncbi-geneid:3519707	4.1.3.38	56752
cps:CPS_2302	ncbi-geneid:3519274	2.7.4.9	52540
cps:CPS_2305	ncbi-geneid:3522733	3.1.21.-	51556
cps:CPS_2308	ncbi-geneid:3520496	3.1.2.-|3.1.1.5	52266
cps:CPS_2309	ncbi-geneid:3521185	3.6.3.-	52540
cps:CPS_2319	ncbi-geneid:3520805	1.7.99.7	52540
cps:CPS_2320	ncbi-geneid:3518606	1.7.99.7	81452
cps:CPS_2324	ncbi-geneid:3521043	1.7.99.7	53300
cps:CPS_2327	ncbi-geneid:3520513	1.17.4.1	47240
cps:CPS_2328	ncbi-geneid:3522540	1.17.4.1	51998|48168
cps:CPS_2330	ncbi-geneid:3519802	2.1.1.64	53335
cps:CPS_2331	ncbi-geneid:3520206	5.99.1.3	56719|101904
cps:CPS_2332	ncbi-geneid:3521468	2.6.1.52	53383
cps:CPS_2333	ncbi-geneid:3521927	2.5.1.19	55205
cps:CPS_2334	ncbi-geneid:3523095	2.7.4.14	52540
cps:CPS_2339	ncbi-geneid:3519100	4.1.1.23	51366
cps:CPS_2340	ncbi-geneid:3518584	1.2.1.12	55347|51735
cps:CPS_2341	ncbi-geneid:3519837	1.1.1.44	48179|51735
cps:CPS_2342	ncbi-geneid:3520363	1.8.4.12	51316
cps:CPS_2344	ncbi-geneid:3521920	1.2.1.12	55347|51735
cps:CPS_2346	ncbi-geneid:3523333	2.8.1.-	69721
cps:CPS_2349	ncbi-geneid:3520467	2.8.1.-	75169
cps:CPS_2351	ncbi-geneid:3521376	3.2.2.20	48150
cps:CPS_2379	ncbi-geneid:3521354	3.2.1.21	51445|52279
cps:CPS_2390	ncbi-geneid:3520953	2.7.1.2	53067
cps:CPS_2418	ncbi-geneid:3520899	3.6.4.12	52540
cps:CPS_2441	ncbi-geneid:3520819	1.11.1.6	56634
cps:CPS_2449	ncbi-geneid:3522605	1.3.1.34	51395|51905
cps:CPS_2454	ncbi-geneid:3520645	3.6.1.-|3.6.4.12	52540
cps:CPS_2468	ncbi-geneid:3519141	1.14.99.40	55469
cps:CPS_2469	ncbi-geneid:3522231	3.5.4.16	55620
cps:CPS_2477	ncbi-geneid:3520009	2.1.2.1	53383
cps:CPS_2478	ncbi-geneid:3521798	1.5.3.1	51905
cps:CPS_2480	ncbi-geneid:3522790	1.5.3.1	103025|51905|101790
cps:CPS_2481	ncbi-geneid:3520881	1.5.3.1	103025
cps:CPS_2482	ncbi-geneid:3519897	3.5.1.10	53328|55021
cps:CPS_2487	ncbi-geneid:3519458	2.3.1.-	55729
cps:CPS_2495	ncbi-geneid:3518964	2.5.1.18	47616|52833
cps:CPS_2528	ncbi-geneid:3520606	4.2.1.17	52096
cps:CPS_2546	ncbi-geneid:3521702	2.5.1.49	53383
cps:CPS_2571	ncbi-geneid:3522320	2.3.1.183	55729
cps:CPS_2584	ncbi-geneid:3519079	3.5.1.1	53774
cps:CPS_2585	ncbi-geneid:3518571	3.4.21.-	52096|52096
cps:CPS_2591	ncbi-geneid:3522138	6.1.1.22	55681|50249
cps:CPS_2593	ncbi-geneid:3521331	2.6.1.62	53383
cps:CPS_2594	ncbi-geneid:3523313	2.8.1.6	102114
cps:CPS_2595	ncbi-geneid:3519964	2.3.1.47	53383
cps:CPS_2597	ncbi-geneid:3520610	6.3.3.3	52540
cps:CPS_2613	ncbi-geneid:3518808	3.5.2.3	51556
cps:CPS_2625	ncbi-geneid:3523376	1.1.1.36	51735
cps:CPS_2626	ncbi-geneid:3520980	2.3.1.9	53901|53901
cps:CPS_2638	ncbi-geneid:3520560	1.8.4.11	55068
cps:CPS_2648	ncbi-geneid:3522828	2.7.1.4	53613
cps:CPS_2671	ncbi-geneid:3518556	5.3.2.-	55331
cps:CPS_2673	ncbi-geneid:3520418	2.5.1.18	47616|52833
cps:CPS_2675	ncbi-geneid:3521704	2.7.6.3	55083
cps:CPS_2676	ncbi-geneid:3518990	5.-.-.-	55620
cps:CPS_2678	ncbi-geneid:3518688	3.5.4.16	55620
cps:CPS_2683	ncbi-geneid:3519910	3.4.21.-	51306
cps:CPS_2701	ncbi-geneid:3522960	1.8.4.-	158442
cps:CPS_2719	ncbi-geneid:3522971	1.3.99.-	56645|47203
cps:CPS_2729	ncbi-geneid:3522721	2.3.1.118	54001
cps:CPS_2746	ncbi-geneid:3520376	1.4.99.1	51905|54373
cps:CPS_2747	ncbi-geneid:3519935	4.3.1.12	51735
cps:CPS_2749	ncbi-geneid:3519135	2.5.1.18	52833|47616
cps:CPS_2755	ncbi-geneid:3521069	6.1.1.11	55681|46589
cps:CPS_2761	ncbi-geneid:3519577	1.4.1.1	52283|51735
cps:CPS_2762	ncbi-geneid:3522316	1.8.1.9	51905
cps:CPS_2763	ncbi-geneid:3521006	2.3.2.6	55729
cps:CPS_2764	ncbi-geneid:3522020	2.3.2.8	55729
cps:CPS_2767	ncbi-geneid:3518601	3.1.11.5	52540
cps:CPS_2768	ncbi-geneid:3520210	3.1.11.5	52540|52980
cps:CPS_2769	ncbi-geneid:3519224	3.1.11.5	52540|52540|52980
cps:CPS_2774	ncbi-geneid:3520088	3.6.3.-	52540|90123
cps:CPS_2778	ncbi-geneid:3521344	3.6.3.-	52540
cps:CPS_2779	ncbi-geneid:3522641	2.5.1.54	51569
cps:CPS_2785	ncbi-geneid:3518962	2.7.13.3	55874|47384
cps:CPS_2794	ncbi-geneid:3518378	6.3.5.4	52402|56235
cps:CPS_2800	ncbi-geneid:3521813	1.3.3.1	51395
cps:CPS_2802	ncbi-geneid:3522886	1.4.1.2	51735|53223
cps:CPS_2808	ncbi-geneid:3520304	3.4.11.2	55486|63737
cps:CPS_2810	ncbi-geneid:3518874	3.4.21.102	52096|50156
cps:CPS_2820	ncbi-geneid:3519940	4.2.1.3	53732|52016
cps:CPS_2821	ncbi-geneid:3519472	2.3.3.5	48256
cps:CPS_2822	ncbi-geneid:3520160	4.1.3.30	51621
cps:CPS_2837	ncbi-geneid:3519588	3.5.4.13	51283
cps:CPS_2839	ncbi-geneid:3521573	6.1.1.10	52374|47323|50249|57770
cps:CPS_2846	ncbi-geneid:3521527	5.2.1.8	54534
cps:CPS_2871	ncbi-geneid:3518663	3.4.21.62	52743|54897
cps:CPS_2875	ncbi-geneid:3518945	4.1.1.20	51419|50621
cps:CPS_2881	ncbi-geneid:3522475	4.2.-.-	53697
cps:CPS_2882	ncbi-geneid:3520415	5.1.1.1	51419|50621
cps:CPS_2896	ncbi-geneid:3518696	1.1.1.42	53659
cps:CPS_2897	ncbi-geneid:3522212	1.1.1.42	53659
cps:CPS_2898	ncbi-geneid:3520390	4.2.1.70|5.4.99.12	55120
cps:CPS_2899	ncbi-geneid:3522720	3.6.1.-	55811
cps:CPS_2900	ncbi-geneid:3522033	2.1.1.61|2.8.1.-	52402
cps:CPS_2902	ncbi-geneid:3520674	4.3.2.2	48557
cps:CPS_2904	ncbi-geneid:3519902	1.4.1.9	51735|53223
cps:CPS_2905	ncbi-geneid:3519186	6.3.2.6	56104
cps:CPS_2909	ncbi-geneid:3522692	6.1.1.3	55681|55186|52954|81271
cps:CPS_2930	ncbi-geneid:3522525	3.5.4.16	55620
cps:CPS_2933	ncbi-geneid:3519592	4.2.3.12	55620
cps:CPS_2972	ncbi-geneid:3518406	1.7.-.-	52218
cps:CPS_2983	ncbi-geneid:3520535	3.1.6.1	53649
cps:CPS_2984	ncbi-geneid:3520029	3.1.6.1	53649
cps:CPS_2985	ncbi-geneid:3523028	3.1.6.1	53649
cps:CPS_2988	ncbi-geneid:3521743	3.6.3.-	52540
cps:CPS_2995	ncbi-geneid:3520859	6.1.1.20	56037|55681|50249|54991|46955
cps:CPS_2996	ncbi-geneid:3522635	6.1.1.20	55681|46589
cps:CPS_3011	ncbi-geneid:3522155	2.7.9.2	56059|51621|52009
cps:CPS_3014	ncbi-geneid:3520302	2.5.1.54	51569
cps:CPS_3015	ncbi-geneid:3521912	3.1.3.48	52788
cps:CPS_3026	ncbi-geneid:3518461	3.4.21.83	50993|53474
cps:CPS_3032	ncbi-geneid:3518391	3.1.6.1	53649
cps:CPS_3051	ncbi-geneid:3522652	1.1.1.-|1.2.4.1	52518|52922
cps:CPS_3052	ncbi-geneid:3521967	1.1.1.-|1.2.4.1	52518
cps:CPS_3068	ncbi-geneid:3521304	1.8.4.11	55068
cps:CPS_3069	ncbi-geneid:3522128	1.8.4.11	55068
cps:CPS_3070	ncbi-geneid:3522666	1.8.4.11|1.8.4.12	51316
cps:CPS_3096	ncbi-geneid:3520854	2.1.1.67	53335
cps:CPS_3106	ncbi-geneid:3522673	2.7.8.-	56214|56214
cps:CPS_3110	ncbi-geneid:3520528	1.-.-.-	51395
cps:CPS_3111	ncbi-geneid:3521283	1.1.-.-	56796
cps:CPS_3130	ncbi-geneid:3519908	3.8.1.2	56784
cps:CPS_3133	ncbi-geneid:3521491	1.5.1.5|3.5.4.9	51735|53223
cps:CPS_3139	ncbi-geneid:3519648	4.1.1.44	69118
cps:CPS_3150	ncbi-geneid:3520172	4.2.3.5	103263
cps:CPS_3151	ncbi-geneid:3520746	2.1.1.72	53335
cps:CPS_3154	ncbi-geneid:3522017	3.1.3.-
cps:CPS_3155	ncbi-geneid:3519892	3.4.24.-	63411|63411|63411|63411
cps:CPS_3156	ncbi-geneid:3520456	5.1.2.3|1.1.1.35|4.2.1.17	52096|51735|48179|48179
cps:CPS_3157	ncbi-geneid:3520938	2.3.1.16	53901|53901
cps:CPS_3159	ncbi-geneid:3518561	3.6.3.-	52540
cps:CPS_3170	ncbi-geneid:3522663	2.7.13.3	55874|47384
cps:CPS_3173	ncbi-geneid:3520254	3.1.11.2	56219
cps:CPS_3174	ncbi-geneid:3518677	2.1.1.51|2.1.1.187	53335
cps:CPS_3176	ncbi-geneid:3522579	2.7.2.1	53067|53067
cps:CPS_3177	ncbi-geneid:3522944	2.3.1.8	53659|75138|52540
cps:CPS_3178	ncbi-geneid:3518674	1.20.4.1	52833
cps:CPS_3179	ncbi-geneid:3518761	3.5.1.18	53187|55031
cps:CPS_3186	ncbi-geneid:3520825	1.11.1.7|1.11.1.15	52833
cps:CPS_3191	ncbi-geneid:3519445	1.20.4.1	52833
cps:CPS_3196	ncbi-geneid:3519204	6.3.3.1	56042|55326
cps:CPS_3197	ncbi-geneid:3520443	2.1.2.2	53328
cps:CPS_3216	ncbi-geneid:3519369	6.1.1.17	52374|48163
cps:CPS_3230	ncbi-geneid:3519462	6.1.1.15	55681|52954|55826
cps:CPS_3232	ncbi-geneid:3521503	2.6.1.2|2.6.1.66	53383
cps:CPS_3236	ncbi-geneid:3518544	2.2.1.6	52518|52518|52467
cps:CPS_3237	ncbi-geneid:3519055	2.2.1.6	55021|55021
cps:CPS_3240	ncbi-geneid:3521478	6.1.1.18	52374|50715
cps:CPS_3274	ncbi-geneid:3521093	4.2.1.60	54637
cps:CPS_3279	ncbi-geneid:3518494	2.1.1.173	53335|53335
cps:CPS_3304	ncbi-geneid:3521892	2.7.13.3	55874|47384|158472
cps:CPS_3319	ncbi-geneid:3523008	4.2.1.17	52096
cps:CPS_3328	ncbi-geneid:3522204	1.11.1.6	56634
cps:CPS_3335	ncbi-geneid:3518641	3.4.21.-	52743|52025
cps:CPS_3345	ncbi-geneid:3521133	6.2.1.-	56801
cps:CPS_3353	ncbi-geneid:3522333	2.1.1.63	46767|53155|46689
cps:CPS_3355	ncbi-geneid:3520724	1.2.1.12	55347|51735
cps:CPS_3360	ncbi-geneid:3520311	2.2.1.6	52518|52518|52467
cps:CPS_3367	ncbi-geneid:3521519	1.8.4.11|1.8.4.12	55068|51316|52833
cps:CPS_3370	ncbi-geneid:3520448	3.2.1.1	51445
cps:CPS_3390	ncbi-geneid:3522807	2.6.1.57|2.6.1.1	53383
cps:CPS_3411	ncbi-geneid:3522962	6.2.1.30	56801
cps:CPS_3416	ncbi-geneid:3522782	6.2.1.3	56801
cps:CPS_3423	ncbi-geneid:3522350	1.2.1.27	53720
cps:CPS_3424	ncbi-geneid:3519526	1.1.1.31	51735|48179
cps:CPS_3427	ncbi-geneid:3523107	6.2.1.3	56801
cps:CPS_3428	ncbi-geneid:3521044	1.2.1.68	53720
cps:CPS_3448	ncbi-geneid:3521352	5.3.1.1	51351
cps:CPS_3449	ncbi-geneid:3522412	5.4.2.10	53738|53738|53738|55957
cps:CPS_3451	ncbi-geneid:3520996	2.5.1.15	51717
cps:CPS_3452	ncbi-geneid:3519317	3.4.24.-	140990|52540
cps:CPS_3453	ncbi-geneid:3520225	2.1.1.-	53335
cps:CPS_3458	ncbi-geneid:3520274	6.3.5.5	56059|56059|48108|52440|52440|52335
cps:CPS_3459	ncbi-geneid:3519280	6.3.5.5	52317|52021
cps:CPS_3460	ncbi-geneid:3521596	1.3.1.26	51735|55347
cps:CPS_3462	ncbi-geneid:3523110	5.2.1.8	54534
cps:CPS_3466	ncbi-geneid:3521477	6.5.1.2
cps:CPS_3470	ncbi-geneid:3519033	3.4.11.-	55486|63737|48371
cps:CPS_3473	ncbi-geneid:3522470	3.1.13.-
cps:CPS_3474	ncbi-geneid:3522918	1.11.1.15	52833
cps:CPS_3476	ncbi-geneid:3521651	1.15.1.1	54719|46609
cps:CPS_3478	ncbi-geneid:3520328	3.6.3.-	52540
cps:CPS_3482	ncbi-geneid:3519062	5.2.1.8	54534
cps:CPS_3483	ncbi-geneid:3522604	4.2.1.1	53056
cps:CPS_3484	ncbi-geneid:3522048	1.13.11.27	54593
cps:CPS_3511	ncbi-geneid:3518814	3.4.21.26	53474|82171
cps:CPS_3513	ncbi-geneid:3521878	1.8.4.-	158442
cps:CPS_3518	ncbi-geneid:3519149	3.1.26.3|3.1.13.5	53098|47819|47819
cps:CPS_3519	ncbi-geneid:3520481	4.2.1.70|5.4.99.12	55120|55174
cps:CPS_3522	ncbi-geneid:3519310	4.1.3.27	56322
cps:CPS_3523	ncbi-geneid:3521453	4.1.3.27	52317
cps:CPS_3524	ncbi-geneid:3522323	2.4.2.18	52418|47648
cps:CPS_3525	ncbi-geneid:3522659	4.1.1.48|5.3.1.24	51366|51366
cps:CPS_3526	ncbi-geneid:3519591	4.2.1.20	53686
cps:CPS_3527	ncbi-geneid:3519083	4.2.1.20	51366
cps:CPS_3533	ncbi-geneid:3518726	1.7.1.13	55620
cps:CPS_3538	ncbi-geneid:3522688	3.1.11.-	88723|47807
cps:CPS_3540	ncbi-geneid:3518884	1.1.1.41	53659
cps:CPS_3541	ncbi-geneid:3520730	2.1.1.-	53335
cps:CPS_3547	ncbi-geneid:3520710	2.5.1.55	51569
cps:CPS_3551	ncbi-geneid:3519534	2.1.1.-	53335
cps:CPS_3554	ncbi-geneid:3520815	1.2.1.70	69742|51735|69075
cps:CPS_3556	ncbi-geneid:3520265	2.7.1.148	54211|55060
cps:CPS_3557	ncbi-geneid:3519414	2.7.6.1	53271
cps:CPS_3559	ncbi-geneid:3518514	3.1.1.29	53178
cps:CPS_3568	ncbi-geneid:3521231	1.14.13.-	51905
cps:CPS_3576	ncbi-geneid:3522761	2.3.1.-	56317
cps:CPS_3579	ncbi-geneid:3521709	1.11.1.15	52833
cps:CPS_3582	ncbi-geneid:3519954	1.14.13.9	51905
cps:CPS_3591	ncbi-geneid:3523264	2.8.3.8|2.8.3.6	100950
cps:CPS_3592	ncbi-geneid:3519250	2.8.3.6	100950
cps:CPS_3593	ncbi-geneid:3521737	5.4.3.8	53383
cps:CPS_3594	ncbi-geneid:3522404	2.3.1.-	53901|53901
cps:CPS_3595	ncbi-geneid:3523120	3.6.1.22	55811
cps:CPS_3613	ncbi-geneid:3519670	4.2.1.2	117457
cps:CPS_3614	ncbi-geneid:3521502	2.6.1.85	56322
cps:CPS_3617	ncbi-geneid:3519950	4.3.1.17	143548
cps:CPS_3620	ncbi-geneid:3519679	3.5.1.10	53328|55021
cps:CPS_3621	ncbi-geneid:3519813	2.1.1.45	55831
cps:CPS_3624	ncbi-geneid:3522517	2.7.3.9	51621|55781|52009|47831
cps:CPS_3625	ncbi-geneid:3522053	3.6.1.-	55811
cps:CPS_3626	ncbi-geneid:3521701	3.1.21.4	52980
cps:CPS_3627	ncbi-geneid:3520922	5.1.3.15	74650
cps:CPS_3636	ncbi-geneid:3519593	5.2.1.8	54534
cps:CPS_3640	ncbi-geneid:3522005	3.6.3.27	52540
cps:CPS_3643	ncbi-geneid:3519571	5.1.3.7	51735
cps:CPS_3644	ncbi-geneid:3518910	1.1.1.-	51735|52413|48179
cps:CPS_3648	ncbi-geneid:3521193	6.3.3.2	100950
cps:CPS_3649	ncbi-geneid:3523321	4.2.1.70|5.4.99.12	55120
cps:CPS_3655	ncbi-geneid:3522384	6.3.5.10	52540|52317
cps:CPS_3657	ncbi-geneid:3519736	2.7.1.156|2.7.7.62	52540
cps:CPS_3659	ncbi-geneid:3518804	2.4.2.21	52733
cps:CPS_3664	ncbi-geneid:3520636	1.5.1.2	51735|48179
cps:CPS_3667	ncbi-geneid:3518349	3.6.1.15	52972
cps:CPS_3668	ncbi-geneid:3519722	1.3.99.22	102114
cps:CPS_3671	ncbi-geneid:3519916	3.1.3.16	81606
cps:CPS_3675	ncbi-geneid:3519702	6.3.5.3	52317|55326|55326|56042|82697|56042|109736
cps:CPS_3679	ncbi-geneid:3519865	5.4.99.12	55120
cps:CPS_3680	ncbi-geneid:3520400	4.2.1.52	51569
cps:CPS_3686	ncbi-geneid:3518383	1.5.5.1	51905|54373|54862
cps:CPS_3695	ncbi-geneid:3522382	2.7.1.12	52540
cps:CPS_3700	ncbi-geneid:3518393	1.14.14.7	51905
cps:CPS_3706	ncbi-geneid:3520228	3.2.1.21	51445
cps:CPS_3710	ncbi-geneid:3522332	2.7.1.2	53067
cps:CPS_3713	ncbi-geneid:3518401	3.1.3.-	52799
cps:CPS_3714	ncbi-geneid:3519063	3.2.1.45	51445
cps:CPS_3723	ncbi-geneid:3520891	3.2.1.73	49899
cps:CPS_3734	ncbi-geneid:3520330	1.14.14.7	51905
cps:CPS_3739	ncbi-geneid:3523078	3.2.1.21	51445|52279
cps:CPS_3740	ncbi-geneid:3520354	3.2.1.21	51445|52279
cps:CPS_3744	ncbi-geneid:3522410	2.7.7.7	52540|48019
cps:CPS_3745	ncbi-geneid:3522897	2.4.2.7	53271
cps:CPS_3762	ncbi-geneid:3519652	5.2.1.2	47616|52833
cps:CPS_3765	ncbi-geneid:3518822	4.2.1.96	55248
cps:CPS_3766	ncbi-geneid:3519361	1.14.16.1	56534
cps:CPS_3780	ncbi-geneid:3519488	5.2.1.8	109998|54534
cps:CPS_3783	ncbi-geneid:3521000	3.4.21.53	54211|52540|88697
cps:CPS_3785	ncbi-geneid:3522356	3.4.21.92	52096
cps:CPS_3786	ncbi-geneid:3518404	5.2.1.8	109998|102735|54534
cps:CPS_3791	ncbi-geneid:3518898	1.5.1.5|3.5.4.9	51735|53223
cps:CPS_3792	ncbi-geneid:3520703	6.1.1.16	52374|47323
cps:CPS_3793	ncbi-geneid:3521387	5.2.1.8	50891
cps:CPS_3794	ncbi-geneid:3522037	3.6.1.-	56300
cps:CPS_3795	ncbi-geneid:3522535	1.-.-.-	47240
cps:CPS_3798	ncbi-geneid:3521972	2.4.2.14	56235|53271
cps:CPS_3801	ncbi-geneid:3521742	6.3.2.17|6.3.2.12	53623|53244
cps:CPS_3803	ncbi-geneid:3520629	5.4.99.12	55120
cps:CPS_3805	ncbi-geneid:3520063	1.2.1.11	55347|51735
cps:CPS_3806	ncbi-geneid:3519412	1.1.1.290	51735|52283
cps:CPS_3807	ncbi-geneid:3521832	2.3.1.41	53901|53901
cps:CPS_3824	ncbi-geneid:3518950	2.7.1.23	111331
cps:CPS_3841	ncbi-geneid:3518894	2.1.2.10	103025|101790
cps:CPS_3844	ncbi-geneid:3518659	2.1.2.1	53383
cps:CPS_3846	ncbi-geneid:3522032	1.4.4.2	53383|53383
cps:CPS_3848	ncbi-geneid:3521889	5.2.1.8	54534
cps:CPS_3853	ncbi-geneid:3521208	1.1.1.1	50129|51735
cps:CPS_3861	ncbi-geneid:3523042	3.4.13.-	51556
cps:CPS_3862	ncbi-geneid:3521934	1.2.1.3	53720
cps:CPS_3870	ncbi-geneid:3521635	1.2.1.2	53706|50692
cps:CPS_3872	ncbi-geneid:3523056	2.2.1.1	52518|52518|52922
cps:CPS_3873	ncbi-geneid:3519039	1.2.1.72	55347|51735
cps:CPS_3874	ncbi-geneid:3521105	2.7.2.3	53748
cps:CPS_3876	ncbi-geneid:3522744	4.1.2.13	51569
cps:CPS_3886	ncbi-geneid:3520331	3.6.4.12	52540|52540
cps:CPS_3889	ncbi-geneid:3519851	2.4.2.17	53850|54913
cps:CPS_3890	ncbi-geneid:3521558	1.1.1.23	53720
cps:CPS_3891	ncbi-geneid:3521184	2.6.1.9	53383
cps:CPS_3892	ncbi-geneid:3522920	4.2.1.19|3.1.3.15	56784|54211|54211
cps:CPS_3893	ncbi-geneid:3522399	2.4.2.-	52317
cps:CPS_3894	ncbi-geneid:3518609	5.3.1.16	51366
cps:CPS_3895	ncbi-geneid:3522272	4.1.3.-	51366
cps:CPS_3896	ncbi-geneid:3520851	3.6.1.31|3.5.4.19	141734|101386
cps:CPS_3900	ncbi-geneid:3520086	2.7.4.3	52540
cps:CPS_3909	ncbi-geneid:3523027	3.4.21.-	52743|52025
cps:CPS_3915	ncbi-geneid:3521018	5.4.99.12	55120|55174
cps:CPS_3918	ncbi-geneid:3521301	6.3.1.5	52402
cps:CPS_3921	ncbi-geneid:3522246	5.3.3.10	55331
cps:CPS_3932	ncbi-geneid:3519086	3.1.3.1	53649
cps:CPS_3933	ncbi-geneid:3522785	3.1.3.1	53649
cps:CPS_3953	ncbi-geneid:3522096	5.4.99.5|1.3.1.12	48179|51735|48600
cps:CPS_3954	ncbi-geneid:3522665	2.5.1.54	51569
cps:CPS_3955	ncbi-geneid:3520759	6.2.1.1	56801
cps:CPS_3960	ncbi-geneid:3519477	3.2.1.52	51445|55545|49785
cps:CPS_3964	ncbi-geneid:3520788	3.4.11.5	53474
cps:CPS_3968	ncbi-geneid:3522160	2.4.1.-	56601|53955
cps:CPS_3996	ncbi-geneid:3522018	1.3.3.3	102886
cps:CPS_4005	ncbi-geneid:3520436	3.1.1.45	53474
cps:CPS_4010	ncbi-geneid:3518730	1.1.99.1	51905|54373
cps:CPS_4011	ncbi-geneid:3519839	1.2.1.8	53720
cps:CPS_4019	ncbi-geneid:3523346	3.4.13.-	51556
cps:CPS_4022	ncbi-geneid:3520644	1.2.1.2	52833
cps:CPS_4023	ncbi-geneid:3518746	1.2.1.2	142019|140490|142984|52833
cps:CPS_4024	ncbi-geneid:3519490	1.2.1.2	53706|54862|50692|54292
cps:CPS_4031	ncbi-geneid:3519081	2.1.2.1	53383
cps:CPS_4032	ncbi-geneid:3523057	1.5.3.1	51905
cps:CPS_4034	ncbi-geneid:3521446	1.5.3.1	103025|51905|101790
cps:CPS_4035	ncbi-geneid:3520909	1.5.3.1	103025
cps:CPS_4036	ncbi-geneid:3522061	3.5.1.10	53328|55021
cps:CPS_4039	ncbi-geneid:3520447	1.2.1.46	51735|50129
cps:CPS_4040	ncbi-geneid:3519871	1.6.1.2	52467
cps:CPS_4042	ncbi-geneid:3522885	3.5.1.87	53187|55031
cps:CPS_4045	ncbi-geneid:3518902	6.3.2.31|6.3.2.34	144010
cps:CPS_4047	ncbi-geneid:3518791	2.7.8.28	142338
cps:CPS_4048	ncbi-geneid:3520250	2.5.1.-	102114
cps:CPS_4055	ncbi-geneid:3521432	3.5.2.2	51556|51338|51338
cps:CPS_4059	ncbi-geneid:3518867	2.6.1.18	53383
cps:CPS_4060	ncbi-geneid:3519480	1.2.1.27	53720
cps:CPS_4061	ncbi-geneid:3522602	3.5.4.25	142695
cps:CPS_4067	ncbi-geneid:3521532	2.1.1.31	75217
cps:CPS_4078	ncbi-geneid:3518481	6.3.2.2	55931
cps:CPS_4079	ncbi-geneid:3520411	3.4.24.-	63411|63411|63411|63411
cps:CPS_4080	ncbi-geneid:3519849	5.4.99.12	55120
cps:CPS_4082	ncbi-geneid:3520942	6.1.1.6	55681|50249
cps:CPS_4088	ncbi-geneid:3520000	2.3.1.-	53474
cps:CPS_4090	ncbi-geneid:3519666	3.1.1.75	53474
cps:CPS_4091	ncbi-geneid:3522755	1.1.1.30	51735
cps:CPS_4092	ncbi-geneid:3522443	1.1.1.36	51735
cps:CPS_4094	ncbi-geneid:3522253	3.1.-.-	64182
cps:CPS_4095	ncbi-geneid:3521842	5.3.4.1	52833|54423
cps:CPS_4097	ncbi-geneid:3520098	2.7.7.-	52540
cps:CPS_4104	ncbi-geneid:3521562	2.2.1.2	51569
cps:CPS_4106	ncbi-geneid:3520536	4.2.1.11	51604|54826
cps:CPS_4108	ncbi-geneid:3520478	6.3.4.2	52540|52317
cps:CPS_4114	ncbi-geneid:3522207	3.6.1.19	101386|101386
cps:CPS_4115	ncbi-geneid:3518529	2.7.6.5	81301|109604|81271|55021
cps:CPS_4116	ncbi-geneid:3519096	2.1.1.-	53335|50249
cps:CPS_4117	ncbi-geneid:3518736	2.7.13.3	55874|52172|47384|47226|52172|158472
cps:CPS_4119	ncbi-geneid:3519304	2.6.99.2	63892
cps:CPS_4122	ncbi-geneid:3521712	3.1.26.3	69065|54768
cps:CPS_4123	ncbi-geneid:3518627	3.4.21.89	51306
cps:CPS_4130	ncbi-geneid:3522830	1.4.3.16	51905|56425|46977
cps:CPS_4133	ncbi-geneid:3520173	5.2.1.8	54534
cps:CPS_4146	ncbi-geneid:3519483	2.1.1.33	53335
cps:CPS_4148	ncbi-geneid:3522464	3.2.2.-	48150|55811
cps:CPS_4156	ncbi-geneid:3521495	1.9.3.1	81452
cps:CPS_4171	ncbi-geneid:3518414	5.99.1.-	56719|101904
cps:CPS_4176	ncbi-geneid:3520339	5.99.1.-	56719|55874|54211
cps:CPS_4180	ncbi-geneid:3522430	3.6.1.13	55811
cps:CPS_4185	ncbi-geneid:3521516	2.7.7.42	81301|81301|81593|81593
cps:CPS_4189	ncbi-geneid:3518569	2.5.1.16	53335
cps:CPS_4199	ncbi-geneid:3519434	4.2.1.47	51735
cps:CPS_4200	ncbi-geneid:3522019	1.1.1.271	51735
cps:CPS_4205	ncbi-geneid:3519993	2.7.7.39|2.7.7.15	52374
cps:CPS_4208	ncbi-geneid:3521353	2.3.3.13	51569|110921
cps:CPS_4209	ncbi-geneid:3521518	1.1.1.85	53659
cps:CPS_4210	ncbi-geneid:3522067	4.2.1.33|4.2.1.35	53732
cps:CPS_4211	ncbi-geneid:3519667	4.2.1.33|4.2.1.35	52016
cps:CPS_4215	ncbi-geneid:3523071	2.7.7.25|2.7.7.72|3.1.3.-|3.1.4	81891|81301
cps:CPS_4220	ncbi-geneid:3519844	1.7.2.1|1.7.99.1	51004|46626
cps:CPS_4228	ncbi-geneid:3521961	2.1.1.107	53790
cps:CPS_4237	ncbi-geneid:3521770	3.6.4.12	52540
cps:CPS_4241	ncbi-geneid:3519287	6.3.5.2	52402|52317|54810
cps:CPS_4242	ncbi-geneid:3518876	1.1.1.205	51412|54631
cps:CPS_4251	ncbi-geneid:3522159	6.1.1.21	55681|52954
cps:CPS_4252	ncbi-geneid:3518903	1.17.7.1	56014|51604
cps:CPS_4255	ncbi-geneid:3518965	2.1.1.-	102114
cps:CPS_4256	ncbi-geneid:3518664	2.7.4.6	54919
cps:CPS_4259	ncbi-geneid:3521731	6.2.1.-	56801
cps:CPS_4262	ncbi-geneid:3519838	1.1.1.38	53223|51735
cps:CPS_4267	ncbi-geneid:3518936	3.4.15.5	55486
cps:CPS_4270	ncbi-geneid:3521070	2.7.13.3	55874|47384|158472
cps:CPS_4284	ncbi-geneid:3519643	1.1.1.29	51735|52283
cps:CPS_4288	ncbi-geneid:3518570	3.2.2.-	52141
cps:CPS_4289	ncbi-geneid:3519048	4.2.3.1	53686
cps:CPS_4290	ncbi-geneid:3521131	2.7.1.39	54211|55060
cps:CPS_4291	ncbi-geneid:3522081	2.7.2.4|1.1.1.13|1.1.1.3	53633|55347|51735|55021|55021
cps:CPS_4301	ncbi-geneid:3521457	2.4.1.129|3.4	56601|53955
cps:CPS_4302	ncbi-geneid:3518946	3.6.4.13	52540
cps:CPS_4307	ncbi-geneid:3521437	6.1.1.-	52374
cps:CPS_4310	ncbi-geneid:3519879	2.7.7.19	81891|81301
cps:CPS_4311	ncbi-geneid:3519188	2.7.6.3	55083
cps:CPS_4312	ncbi-geneid:3518405	2.1.2.11	51621
cps:CPS_4313	ncbi-geneid:3522164	6.3.2.1	52374
cps:CPS_4319	ncbi-geneid:3522173	2.4.2.9	53271
cps:CPS_4320	ncbi-geneid:3518489	2.5.1.16	53335
cps:CPS_4335	ncbi-geneid:3522342	2.7.7.-	56731|57783|117023
cps:CPS_4338	ncbi-geneid:3519156	3.4.24.57	53067|53067
cps:CPS_4340	ncbi-geneid:3519794	4.1.2.25	55620
cps:CPS_4341	ncbi-geneid:3521795	2.7.6.3	55083
cps:CPS_4346	ncbi-geneid:3520194	3.4.21.107	50494|50156|50156
cps:CPS_4347	ncbi-geneid:3520547	3.4.21.-	50494|50156
cps:CPS_4348	ncbi-geneid:3519069	5.3.4.1	52833
cps:CPS_4353	ncbi-geneid:3521540	3.5.1.68	53187
cps:CPS_4357	ncbi-geneid:3521955	3.5.1.10	53328|55021
cps:CPS_4361	ncbi-geneid:3520095	3.6.1.-|3.6.4.12	52540|48024
cps:CPS_4366	ncbi-geneid:3519516	3.6.4.-	52540|52540
cps:CPS_4369	ncbi-geneid:3520045	3.4.99.-|3.4.25.2	56235
cps:CPS_4379	ncbi-geneid:3522950	3.1.-.-
cps:CPS_4380	ncbi-geneid:3521176	3.6.1.-	52540
cps:CPS_4384	ncbi-geneid:3519226	3.1.1.5	53474
cps:CPS_4386	ncbi-geneid:3519607	2.1.1.-	75217
cps:CPS_4387	ncbi-geneid:3518389	1.1.1.94	48179|51735
cps:CPS_4391	ncbi-geneid:3520082	5.4.2.1	64158|53649
cps:CPS_4394	ncbi-geneid:3523013	3.4.21.-	50494
cps:CPS_4404	ncbi-geneid:3522597	6.5.1.1	56091|50249
cps:CPS_4405	ncbi-geneid:3520869	2.1.1.-	53335
cps:CPS_4410	ncbi-geneid:3522073	1.5.1.12|1.5.99.8	53720|51730|81935|53720
cps:CPS_4413	ncbi-geneid:3520669	5.4.99.12	55120|55174
cps:CPS_4422	ncbi-geneid:3521369	3.1.3.1	56300
cps:CPS_4438	ncbi-geneid:3522348	1.10.2.2	46626
cps:CPS_4439	ncbi-geneid:3522901	1.10.2.2	81342|81648
cps:CPS_4440	ncbi-geneid:3522982	1.10.2.2	50022
cps:CPS_4450	ncbi-geneid:3520284	2.7.1.24	52540
cps:CPS_4453	ncbi-geneid:3522610	3.6.1.-	55811
cps:CPS_4457	ncbi-geneid:3519253	3.5.1.-	54211|54211
cps:CPS_4463	ncbi-geneid:3521671	6.3.2.4	56059|52440
cps:CPS_4464	ncbi-geneid:3522903	6.3.2.8	53623|53244|51984
cps:CPS_4465	ncbi-geneid:3522022	2.4.1.227	53756
cps:CPS_4467	ncbi-geneid:3518421	6.3.2.9	53623|53244|51984
cps:CPS_4469	ncbi-geneid:3520386	6.3.2.10	53623|53244|63418
cps:CPS_4470	ncbi-geneid:3519095	6.3.2.13	53623|53244|63418
cps:CPS_4471	ncbi-geneid:3518542	2.4.1.129	56601|56519
cps:CPS_4473	ncbi-geneid:3521863	2.1.1.-	53335|81799
cps:CPS_4476	ncbi-geneid:3518861	1.3.99.-	56645|47203
cps:CPS_4492	ncbi-geneid:3519506	4.1.1.20	51419|50621
cps:CPS_4494	ncbi-geneid:3523004	2.1.1.52|2.1.1.172	53335
cps:CPS_4501	ncbi-geneid:3519028	1.4.1.13|1.4.1.14	51395|56235|69336
cps:CPS_4502	ncbi-geneid:3522364	1.4.1.13|1.4.1.14	51971|46548
cps:CPS_4505	ncbi-geneid:3522548	1.5.1.3	53597
cps:CPS_4513	ncbi-geneid:3518869	2.5.1.90	48576
cps:CPS_4514	ncbi-geneid:3519999	1.1.1.37	56327|51735
cps:CPS_4519	ncbi-geneid:3521098	3.6.4.-	52540|52540
cps:CPS_4520	ncbi-geneid:3518755	5.4.99.12	55120
cps:CPS_4524	ncbi-geneid:3522372	5.2.1.8	109998|54534|54534
cps:CPS_4525	ncbi-geneid:3522445	1.1.1.262	53659
cps:CPS_4526	ncbi-geneid:3520285	2.1.1.182	53335
cps:CPS_4527	ncbi-geneid:3521618	3.6.1.41	56300
cps:CPS_4530	ncbi-geneid:3520865	2.5.1.7	55205
cps:CPS_4538	ncbi-geneid:3521013	5.3.1.13	53697
cps:CPS_4539	ncbi-geneid:3521465	3.1.3.45	56784
cps:CPS_4542	ncbi-geneid:3523101	3.6.3.-	52540
cps:CPS_4545	ncbi-geneid:3522965	2.7.1.69	55804
cps:CPS_4556	ncbi-geneid:3522587	3.1.4.-|3.1.26.-	50249
cps:CPS_4580	ncbi-geneid:3519970	3.5.99.7	53686
cps:CPS_4595	ncbi-geneid:3522894	4.1.1.49	53795|68923
cps:CPS_4596	ncbi-geneid:3522302	2.7.13.3	55874|47384
cps:CPS_4609	ncbi-geneid:3520622	3.2.1.52	51445
cps:CPS_4612	ncbi-geneid:3520509	2.6.1.-	53383|46785
cps:CPS_4614	ncbi-geneid:3519764	3.1.3.11	56655
cps:CPS_4616	ncbi-geneid:3522591	2.1.1.-	75217|55315
cps:CPS_4617	ncbi-geneid:3520956	3.1.-.-	50249|50249|50249|50249
cps:CPS_4628	ncbi-geneid:3519966	2.1.3.2	53671
cps:CPS_4629	ncbi-geneid:3522205	5.4.3.8	53383
cps:CPS_4638	ncbi-geneid:3519076	2.-.-.-	54690
cps:CPS_4641	ncbi-geneid:3522813	3.6.3.29	52540|50331
cps:CPS_4642	ncbi-geneid:3520748	2.7.7.-	69572
cps:CPS_4644	ncbi-geneid:3522120	3.4.21.83	50993|53474
cps:CPS_4659	ncbi-geneid:3520861	4.3.1.18	53686
cps:CPS_4663	ncbi-geneid:3521780	2.6.1.-	53383
cps:CPS_4664	ncbi-geneid:3521355	2.6.1.19|2.6.1.22	53383
cps:CPS_4665	ncbi-geneid:3521963	1.2.1.16	53720
cps:CPS_4667	ncbi-geneid:3520413	1.3.99.7	56645|47203
cps:CPS_4669	ncbi-geneid:3522327	1.2.1.3	53720
cps:CPS_4676	ncbi-geneid:3520998	1.4.3.-	51905
cps:CPS_4677	ncbi-geneid:3519856	6.3.1.2	55931|54368
cps:CPS_4716	ncbi-geneid:3522330	1.8.1.-|1.6.4.-	51905|52833|52833
cps:CPS_4717	ncbi-geneid:3519894	1.8.1.-|1.11.1.15	52833
cps:CPS_4722	ncbi-geneid:3518823	3.5.1.1|3.4.19.5	56235
cps:CPS_4725	ncbi-geneid:3521964	2.7.1.-	53067
cps:CPS_4727	ncbi-geneid:3519128	6.1.1.1	52374|55174
cps:CPS_4729	ncbi-geneid:3518744	3.5.1.2	56601
cps:CPS_4732	ncbi-geneid:3522044	1.7.99.6|1.7.2.4	50974|49503
cps:CPS_4740	ncbi-geneid:3518762	2.3.1.51	69593
cps:CPS_4743	ncbi-geneid:3521873	3.2.2.9	53167
cps:CPS_4744	ncbi-geneid:3521162	2.7.1.33
cps:CPS_4745	ncbi-geneid:3521849	6.3.4.15	55681|46785|50037
cps:CPS_4746	ncbi-geneid:3522218	1.1.1.158	56194|56176
cps:CPS_4747	ncbi-geneid:3522970	1.5.1.34	55469
cps:CPS_4754	ncbi-geneid:3520061	4.2.1.17	52096
cps:CPS_4759	ncbi-geneid:3522312	1.8.1.2	63380|52343|52218
cps:CPS_4760	ncbi-geneid:3518522	1.8.1.2	56014|56014|55124|55124
cps:CPS_4761	ncbi-geneid:3520958	1.8.4.8	52402
cps:CPS_4763	ncbi-geneid:3519818	6.1.1.6	55681
cps:CPS_4764	ncbi-geneid:3521623	3.6.5.3	52540|50465|50447
cps:CPS_4768	ncbi-geneid:3519900	2.7.7.6	64484
cps:CPS_4769	ncbi-geneid:3523343	2.7.7.6	64484
cps:CPS_4780	ncbi-geneid:3522736	3.6.5.3	52540|50465|50447
cps:CPS_4789	ncbi-geneid:3519991	2.3.1.-	53901|53901
cps:CPS_4792	ncbi-geneid:3522462	5.99.1.2	56712
cps:CPS_4795	ncbi-geneid:3519283	2.7.11.1	56112
cps:CPS_4800	ncbi-geneid:3521971	4.2.1.3	53732|52016|74778
cps:CPS_4802	ncbi-geneid:3521004	4.2.1.3	53732|74778|52016
cps:CPS_4805	ncbi-geneid:3518653	1.8.1.4	51905|55424
cps:CPS_4806	ncbi-geneid:3518940	2.3.1.12	52777|51230|51230|47005
cps:CPS_4808	ncbi-geneid:3521097	1.2.4.1	52518|52518|52922
cps:CPS_4811	ncbi-geneid:3520945	3.5.1.28	55846
cps:CPS_4813	ncbi-geneid:3519416	2.4.2.19	51690|54675
cps:CPS_4817	ncbi-geneid:3518868	1.8.4.11	55068
cps:CPS_4818	ncbi-geneid:3521215	2.7.13.3	55874
cps:CPS_4823	ncbi-geneid:3518837	1.3.99.22	102114
cps:CPS_4827	ncbi-geneid:3519241	3.1.2.-	54637|54637
cps:CPS_4832	ncbi-geneid:3518801	2.7.2.11	53633|88697
cps:CPS_4833	ncbi-geneid:3518939	1.2.1.41	53720
cps:CPS_4839	ncbi-geneid:3522524	1.1.1.86	51735|48179|48179
cps:CPS_4843	ncbi-geneid:3520227	2.2.1.6	52518|52467|52518
cps:CPS_4845	ncbi-geneid:3522150	2.6.1.42	56752
cps:CPS_4846	ncbi-geneid:3522734	4.2.1.9	143975|52016
cps:CPS_4847	ncbi-geneid:3520826	4.3.1.19	53686|55021|55021
cps:CPS_4864	ncbi-geneid:3522806	1.17.1.4	56176|47741|55447|54292
cps:CPS_4865	ncbi-geneid:3522111	1.17.1.4	56003|54665
cps:CPS_4867	ncbi-geneid:3520182	3.5.2.5	51556|51338
cps:CPS_4868	ncbi-geneid:3519345	3.5.3.4	49785|49785
cps:CPS_4870	ncbi-geneid:3520768	3.5.2.17	49472
cps:CPS_4871	ncbi-geneid:3521296	3.5.3.19	51182
cps:CPS_4872	ncbi-geneid:3520762	3.5.4.3	51556|51338
cps:CPS_4874	ncbi-geneid:3518567	2.3.3.9	51645
cps:CPS_4878	ncbi-geneid:3522243	2.6.1.44|2.6.1.45|2.6.1.51	53383
cps:CPS_4881	ncbi-geneid:3519040	1.1.1.40	51735|53223
cps:CPS_4886	ncbi-geneid:3520735	4.3.1.12	51735
cps:CPS_4908	ncbi-geneid:3522924	6.3.5.2	52317
cps:CPS_4911	ncbi-geneid:3521392	4.3.1.15	53686
cps:CPS_4913	ncbi-geneid:3519262	3.4.11.-	55920|53092
cps:CPS_4917	ncbi-geneid:3520849	3.5.1.32	53187|55031
cps:CPS_4931	ncbi-geneid:3522217	2.3.2.2	56235
cps:CPS_4935	ncbi-geneid:3518918	3.6.3.32	52540
cps:CPS_4942	ncbi-geneid:3518528	2.6.1.16	53697|56235
cps:CPS_4944	ncbi-geneid:3520382	2.7.7.23|2.3.1.157	53448|51161
cps:CPS_4945	ncbi-geneid:3522841	1.7.99.4	53706|50692
cps:CPS_4947	ncbi-geneid:3519618	1.7.1.4	56014|51905|55124
cps:CPS_4955	ncbi-geneid:3522265	2.7.7.7
cps:CPS_4956	ncbi-geneid:3523256	3.4.11.1	53187
cps:CPS_4968	ncbi-geneid:3519001	5.2.1.8	50891
cps:CPS_4970	ncbi-geneid:3520341	2.6.1.57|2.6.1.1	53383
cps:CPS_4971	ncbi-geneid:3519130	2.7.4.8	52540
cps:CPS_4972	ncbi-geneid:3520211	2.7.7.6	63562
cps:CPS_4973	ncbi-geneid:3519239	3.1.7.2	109604|81301|81271|55021
cps:CPS_4975	ncbi-geneid:3523112	2.1.1.34	75217
cps:CPS_4976	ncbi-geneid:3518783	3.6.1.-|3.6.4.12	52540|52540|50249
cps:CPS_4978	ncbi-geneid:3519378	2.7.7.7	56672|53098|88723|47807
cps:CPS_4984	ncbi-geneid:3518415	1.8.1.7	51905|55424
cps:CPS_4986	ncbi-geneid:3522558	3.4.24.70	55486
cps:CPS_4988	ncbi-geneid:3521470	2.7.7.22	51182|53448
cps:CPS_5040	ncbi-geneid:3519429	3.6.3.-	52540
cps:CPS_5046	ncbi-geneid:3518967	2.1.1.170	53335
cps:CPS_5052	ncbi-geneid:3521082	3.1.26.5	54211
