# Supplementary material for: Tracing the Repertoire of Promiscuous Enzymes along the Metabolic Pathways in Archaeal Organisms
Source: Life (Basel). 2017 Jul 13;7(3):30. doi: 10.3390/life7030030 (PMC5617955; doi:10.3390/life7030030)
Supplement: Supplementary file 1 [file life-07-00030-s001.zip › Table_S2/cpu.txt]

KEGGID	NCBIGI	ECs	SFamilyID
cpu:cpfrc_00002	ncbi-geneid:9447917	2.7.7.7	55979|55979|55979
cpu:cpfrc_00005	ncbi-geneid:9447920	5.99.1.3	56719|55874|54211
cpu:cpfrc_00009	ncbi-geneid:9447924	5.99.1.3	56719|101904
cpu:cpfrc_00016	ncbi-geneid:9447933	3.6.3.17	52540
cpu:cpfrc_00018	ncbi-geneid:9447935	5.2.1.8	50891
cpu:cpfrc_00030	ncbi-geneid:9447947	3.6.3.34	52540
cpu:cpfrc_00035	ncbi-geneid:9447952	2.7.11.1	56112
cpu:cpfrc_00036	ncbi-geneid:9447953	2.7.11.1	56112
cpu:cpfrc_00037	ncbi-geneid:9447954	3.4.16.4	56601
cpu:cpfrc_00039	ncbi-geneid:9447956	3.1.3.16	81606
cpu:cpfrc_00046	ncbi-geneid:9447964	3.6.3.34	52540
cpu:cpfrc_00049	ncbi-geneid:9447967	5.4.99.16	51445|51011
cpu:cpfrc_00062	ncbi-geneid:9447980	2.8.1.6	102114
cpu:cpfrc_00065	ncbi-geneid:9447983	3.2.2.4	53167
cpu:cpfrc_00068	ncbi-geneid:9447986	5.5.1.4	51735|55347
cpu:cpfrc_00070	ncbi-geneid:9447988	3.1.1.3	53474
cpu:cpfrc_00085	ncbi-geneid:9448003	3.6.4.13	52540
cpu:cpfrc_00086	ncbi-geneid:9448004	1.14.11.-	51197
cpu:cpfrc_00087	ncbi-geneid:9448005	3.2.2.20	48150
cpu:cpfrc_00094	ncbi-geneid:9448012	2.7.1.30	53067|53067
cpu:cpfrc_00097	ncbi-geneid:9448015	3.4.24.-	55486
cpu:cpfrc_00122	ncbi-geneid:9448041	2.6.1.9	53383
cpu:cpfrc_00125	ncbi-geneid:9448046	2.7.1.69	55604
cpu:cpfrc_00126	ncbi-geneid:9448047	2.7.1.69	51261
cpu:cpfrc_00128	ncbi-geneid:9448049	1.7.99.7	81442
cpu:cpfrc_00132	ncbi-geneid:9448054	4.-.-.-	51366
cpu:cpfrc_00133	ncbi-geneid:9448055	2.6.-.-	52317
cpu:cpfrc_00134	ncbi-geneid:9448056	1.3.1.12	51735|48179
cpu:cpfrc_00137	ncbi-geneid:9448060	2.4.2.29	51713
cpu:cpfrc_00138	ncbi-geneid:9448061	6.1.1.17	52374
cpu:cpfrc_00140	ncbi-geneid:9448063	2.7.1.12	52540
cpu:cpfrc_00141	ncbi-geneid:9448064	1.1.1.264	50129|51735
cpu:cpfrc_00142	ncbi-geneid:9448065	1.1.1.69	51735
cpu:cpfrc_00145	ncbi-geneid:9448069	2.7.7.7	52540|48019
cpu:cpfrc_00153	ncbi-geneid:9448077	5.3.3.-	56529
cpu:cpfrc_00157	ncbi-geneid:9448081	2.7.7.7
cpu:cpfrc_00158	ncbi-geneid:9448082	1.-.-.-	55469
cpu:cpfrc_00160	ncbi-geneid:9448084	2.3.3.13	51569|110921|89000
cpu:cpfrc_00162	ncbi-geneid:9448086	2.4.2.1	53167
cpu:cpfrc_00164	ncbi-geneid:9448088	4.1.2.4	51569
cpu:cpfrc_00165	ncbi-geneid:9448089	5.4.2.8	53738|53738|53738|55957
cpu:cpfrc_00171	ncbi-geneid:9448095	2.7.2.4	53633|55021|55021
cpu:cpfrc_00173	ncbi-geneid:9448097	1.2.1.11	55347|51735
cpu:cpfrc_00175	ncbi-geneid:9448099	1.11.1.6	56634
cpu:cpfrc_00184	ncbi-geneid:9448108	2.7.3.-	55874|47384
cpu:cpfrc_00207	ncbi-geneid:9448132	4.2.99.18	48150
cpu:cpfrc_00225	ncbi-geneid:9448150	5.99.1.2	56712
cpu:cpfrc_00227	ncbi-geneid:9448152	4.6.1.1	55073|158472
cpu:cpfrc_00228	ncbi-geneid:9448153	2.7.7.7	52540
cpu:cpfrc_00232	ncbi-geneid:9448158	2.7.7.24	53448
cpu:cpfrc_00233	ncbi-geneid:9448159	1.1.1.133|5.1.3.13	51735|51182
cpu:cpfrc_00234	ncbi-geneid:9448160	4.2.1.46	51735
cpu:cpfrc_00236	ncbi-geneid:9448162	3.4.21.26	53474|50993
cpu:cpfrc_00239	ncbi-geneid:9448165	1.8.1.4	51905|55424
cpu:cpfrc_00242	ncbi-geneid:9448168	1.3.99.1	51905|46977|56425
cpu:cpfrc_00243	ncbi-geneid:9448169	1.3.99.1	46548|54292
cpu:cpfrc_00249	ncbi-geneid:9448175	1.97.1.4	102114
cpu:cpfrc_00250	ncbi-geneid:9448176	2.3.1.54	51998
cpu:cpfrc_00251	ncbi-geneid:9448177	2.3.1.54	51998
cpu:cpfrc_00254	ncbi-geneid:9448180	1.1.1.158	56176|56194
cpu:cpfrc_00255	ncbi-geneid:9448181	6.2.1.3	56801
cpu:cpfrc_00257	ncbi-geneid:9448183	5.4.2.1
cpu:cpfrc_00258	ncbi-geneid:9448184	2.7.3.-|2.7.13.3	55874|47384
cpu:cpfrc_00261	ncbi-geneid:9448187	3.6.1.11|3.6.1.40	53067|53067
cpu:cpfrc_00263	ncbi-geneid:9448189	1.5.1.2	51735|48179
cpu:cpfrc_00268	ncbi-geneid:9448194	3.1.3.3	56784
cpu:cpfrc_00270	ncbi-geneid:9448196	1.2.1.70	69742|51735|69075
cpu:cpfrc_00271	ncbi-geneid:9448197	2.5.1.61	53850|54782
cpu:cpfrc_00272	ncbi-geneid:9448198	4.2.1.75|2.1.1.107	69618|53790
cpu:cpfrc_00273	ncbi-geneid:9448199	4.2.1.24	51569
cpu:cpfrc_00276	ncbi-geneid:9448202	4.1.1.37	51726
cpu:cpfrc_00277	ncbi-geneid:9448203	1.3.3.4	51905|54373
cpu:cpfrc_00279	ncbi-geneid:9448205	5.4.3.8	53383
cpu:cpfrc_00285	ncbi-geneid:9448211	3.6.3.34	52540
cpu:cpfrc_00292	ncbi-geneid:9448218	6.2.1.26	56801
cpu:cpfrc_00293	ncbi-geneid:9448219	4.1.3.36	52096
cpu:cpfrc_00295	ncbi-geneid:9448221	4.2.1.113	51604
cpu:cpfrc_00296	ncbi-geneid:9448222	4.1.1.71|2.2.1.9	52518|52518
cpu:cpfrc_00298	ncbi-geneid:9448224	2.4.1.-	53756
cpu:cpfrc_00299	ncbi-geneid:9448225	2.1.1	53335
cpu:cpfrc_00300	ncbi-geneid:9448226	1.1.1.27	56327|51735
cpu:cpfrc_00302	ncbi-geneid:9448228	2.5.1.30	48576
cpu:cpfrc_00309	ncbi-geneid:9448239	3.4.22.40	54001
cpu:cpfrc_00320	ncbi-geneid:9448250	2.7.7.6	64484
cpu:cpfrc_00321	ncbi-geneid:9448251	2.7.7.6	64484
cpu:cpfrc_00322	ncbi-geneid:9448252	2.7.13.3	55874
cpu:cpfrc_00329	ncbi-geneid:9448259	1.97.1.4	102114
cpu:cpfrc_00334	ncbi-geneid:9448264	3.6.5.3	52540|54211|50447|54980|54980
cpu:cpfrc_00335	ncbi-geneid:9448265	3.6.5.3	52540|50465|50447
cpu:cpfrc_00364	ncbi-geneid:9448294	4.3.1.17	143548
cpu:cpfrc_00366	ncbi-geneid:9448296	3.5.1.1	53774
cpu:cpfrc_00367	ncbi-geneid:9448297	3.1.3.2	48317
cpu:cpfrc_00383	ncbi-geneid:9448313	2.7.4.3	52540
cpu:cpfrc_00385	ncbi-geneid:9448315	3.4.11.18	55920
cpu:cpfrc_00386	ncbi-geneid:9448316	3.2.1.18	50939
cpu:cpfrc_00392	ncbi-geneid:9448322	2.7.7.6	56553|55257|47789
cpu:cpfrc_00394	ncbi-geneid:9448324	4.2.1.70|5.4.99.12	55120
cpu:cpfrc_00397	ncbi-geneid:9448327	3.4.21.-	52743
cpu:cpfrc_00405	ncbi-geneid:9448335	5.4.2.8|5.4.2.10	53738|53738|53738|55957
cpu:cpfrc_00411	ncbi-geneid:9448341	5.1.1.1	51419|50621
cpu:cpfrc_00417	ncbi-geneid:9448347	2.3.1.128	55729
cpu:cpfrc_00418	ncbi-geneid:9448348	3.4.24.57	53067|53067
cpu:cpfrc_00427	ncbi-geneid:9448357	1.1.1.205	51412|54631
cpu:cpfrc_00428	ncbi-geneid:9448358	1.1.1.205	51412
cpu:cpfrc_00430	ncbi-geneid:9448360	6.3.5.2	52402|52317|54810
cpu:cpfrc_00433	ncbi-geneid:9448363	2.7.13.3	55874
cpu:cpfrc_00448	ncbi-geneid:9448378	2.1.1.-	75217
cpu:cpfrc_00449	ncbi-geneid:9448379	3.5.4.9|1.5.1.5	53223|51735
cpu:cpfrc_00451	ncbi-geneid:9448381	2.3.1.31	53474
cpu:cpfrc_00457	ncbi-geneid:9448387	3.6.3.34	52540
cpu:cpfrc_00459	ncbi-geneid:9448389	2.5.1.49	53383
cpu:cpfrc_00460	ncbi-geneid:9448390	2.5.1.49	53383
cpu:cpfrc_00461	ncbi-geneid:9448391	1.1.1.42	53659
cpu:cpfrc_00464	ncbi-geneid:9448394	3.1.11.2	56219
cpu:cpfrc_00466	ncbi-geneid:9448396	6.1.1.2	52374
cpu:cpfrc_00468	ncbi-geneid:9448398	3.4.16.4	56601
cpu:cpfrc_00473	ncbi-geneid:9448403	2.4.2.9	53271
cpu:cpfrc_00475	ncbi-geneid:9448405	5.4.2.8	53738|53738|53738|55957
cpu:cpfrc_00476	ncbi-geneid:9448406	3.5.1.-	53187|55031
cpu:cpfrc_00477	ncbi-geneid:9448407	1.8.1.4	51905|55424
cpu:cpfrc_00478	ncbi-geneid:9448408	6.4.1.1	51569|56059|52440|89000|51246|51230
cpu:cpfrc_00481	ncbi-geneid:9448411	6.3.4.14	56059|52440|51246|51230
cpu:cpfrc_00482	ncbi-geneid:9448412	2.8.1.1|2.8.1.2	52821|52821
cpu:cpfrc_00488	ncbi-geneid:9448418	2.7.1.15	53613
cpu:cpfrc_00491	ncbi-geneid:9448421	6.4.1.3	52096|52096
cpu:cpfrc_00492	ncbi-geneid:9448422	6.4.1.3	52096|52096
cpu:cpfrc_00494	ncbi-geneid:9448424	6.3.4.15	55681|50037
cpu:cpfrc_00496	ncbi-geneid:9448426	4.1.1.21|6.3.4.18	56059|52440|51246
cpu:cpfrc_00497	ncbi-geneid:9448427	4.1.1.21|5.4.99.18	52255
cpu:cpfrc_00505	ncbi-geneid:9448435	2.-.-.-	53448
cpu:cpfrc_00506	ncbi-geneid:9448436	2.7.7.13	53448
cpu:cpfrc_00510	ncbi-geneid:9448440	5.4.2.8	53738|53738|53738|55957
cpu:cpfrc_00512	ncbi-geneid:9448442	5.3.1.8	51182
cpu:cpfrc_00516	ncbi-geneid:9448446	3.3.1.1	52283|51735
cpu:cpfrc_00517	ncbi-geneid:9448447	2.7.4.9	52540
cpu:cpfrc_00519	ncbi-geneid:9448449	2.7.3.-|2.7.13.3	55874|47384|158472
cpu:cpfrc_00529	ncbi-geneid:9448459	3.6.1.-	52540
cpu:cpfrc_00530	ncbi-geneid:9448460	2.5.1.19	55205
cpu:cpfrc_00543	ncbi-geneid:9448474	3.6.4.12	52540|52980
cpu:cpfrc_00545	ncbi-geneid:9448476	3.6.1.22	55811
cpu:cpfrc_00546	ncbi-geneid:9448477	3.6.4.12	52540|47819
cpu:cpfrc_00570	ncbi-geneid:9448502	4.1.1.3	51569|89000
cpu:cpfrc_00571	ncbi-geneid:9448503	4.1.1.41	52096|52096
cpu:cpfrc_00583	ncbi-geneid:9448515	4.2.1.1	53056
cpu:cpfrc_00588	ncbi-geneid:9448520	3.6.3.34	52540
cpu:cpfrc_00590	ncbi-geneid:9448525	2.6.1.17	53383
cpu:cpfrc_00592	ncbi-geneid:9448527	3.6.4.12	52540|52540
cpu:cpfrc_00602	ncbi-geneid:9448537	2.1.1.-	75217|55315
cpu:cpfrc_00605	ncbi-geneid:9448540	2.6.1.52	53383
cpu:cpfrc_00607	ncbi-geneid:9448542	2.3.3.1	48256
cpu:cpfrc_00608	ncbi-geneid:9448543	5.2.1.8	54534
cpu:cpfrc_00609	ncbi-geneid:9448544	6.4.1.2	52096|52096
cpu:cpfrc_00610	ncbi-geneid:9448545	1.15.1.1	49329
cpu:cpfrc_00612	ncbi-geneid:9448547	4.2.1.17	52096
cpu:cpfrc_00621	ncbi-geneid:9448556	4.2.1.22	53686
cpu:cpfrc_00622	ncbi-geneid:9448557	4.1.1.20	51419|50621
cpu:cpfrc_00623	ncbi-geneid:9448558	4.3.1.12	51735
cpu:cpfrc_00630	ncbi-geneid:9448566	2.1.1.152	53790
cpu:cpfrc_00632	ncbi-geneid:9448568	1.5.1.3	53597
cpu:cpfrc_00633	ncbi-geneid:9448569	2.1.1.45	55831
cpu:cpfrc_00634	ncbi-geneid:9448570	3.1.3.25	56655
cpu:cpfrc_00635	ncbi-geneid:9448571	3.6.4.-	52540
cpu:cpfrc_00636	ncbi-geneid:9448572	3.2.2.-	52141
cpu:cpfrc_00637	ncbi-geneid:9448573	3.2.2.-|4.2.99.18	46946|81624|57716
cpu:cpfrc_00639	ncbi-geneid:9448575	5.3.1.9	53697
cpu:cpfrc_00640	ncbi-geneid:9448576	1.2.1.16	53720
cpu:cpfrc_00642	ncbi-geneid:9448578	3.6.1.-|3.6.4.12	52540
cpu:cpfrc_00645	ncbi-geneid:9448581	2.1.2.2	53328
cpu:cpfrc_00646	ncbi-geneid:9448582	3.5.4.10|2.1.2.3	53927|52335
cpu:cpfrc_00647	ncbi-geneid:9448583	3.6.3.-	52540
cpu:cpfrc_00651	ncbi-geneid:9448587	4.1.3.6|4.1.3.34	51621
cpu:cpfrc_00661	ncbi-geneid:9448597	2.7.3.-|2.7.13.3	55874|47384|158472
cpu:cpfrc_00662	ncbi-geneid:9448598	3.4.21.-	50494|50156
cpu:cpfrc_00663	ncbi-geneid:9448599	4.2.1.96	53218
cpu:cpfrc_00666	ncbi-geneid:9448602	6.3.3.2	100950
cpu:cpfrc_00667	ncbi-geneid:9448603	2.7.7.9	53448
cpu:cpfrc_00669	ncbi-geneid:9448605	2.3.1.128	55729
cpu:cpfrc_00677	ncbi-geneid:9448613	6.1.1.10	52374|47323|57770
cpu:cpfrc_00678	ncbi-geneid:9448614	3.1.21.-	51556
cpu:cpfrc_00680	ncbi-geneid:9448616	2.1.1.182	53335
cpu:cpfrc_00681	ncbi-geneid:9448617	2.7.1.148	54211|55060
cpu:cpfrc_00689	ncbi-geneid:9448625	4.2.1.17	52096
cpu:cpfrc_00693	ncbi-geneid:9448629	1.2.1.12	55347|51735
cpu:cpfrc_00695	ncbi-geneid:9448631	3.4.11.5	53474
cpu:cpfrc_00698	ncbi-geneid:9448634	3.1.1.29	53178
cpu:cpfrc_00701	ncbi-geneid:9448637	3.1.1.29	53178
cpu:cpfrc_00704	ncbi-geneid:9448640	2.7.6.1	53271
cpu:cpfrc_00705	ncbi-geneid:9448641	2.7.7.23|2.3.1.157	53448|51161
cpu:cpfrc_00709	ncbi-geneid:9448646	3.6.1.-|3.6.4.-	52540|52540|52540|143517|141259
cpu:cpfrc_00712	ncbi-geneid:9448649	3.6.1.19	101386
cpu:cpfrc_00714	ncbi-geneid:9448651	4.2.1.11	51604|54826
cpu:cpfrc_00717	ncbi-geneid:9448654	3.6.1.11|3.6.1.40	53067|53067
cpu:cpfrc_00723	ncbi-geneid:9448661	3.5.1.89	102588
cpu:cpfrc_00725	ncbi-geneid:9448663	2.5.1.68	64005
cpu:cpfrc_00727	ncbi-geneid:9448665	2.7.1.33	52540
cpu:cpfrc_00728	ncbi-geneid:9448666	2.1.2.1	53383
cpu:cpfrc_00734	ncbi-geneid:9448672	2.3.1.183	55729
cpu:cpfrc_00737	ncbi-geneid:9448675	4.2.1.2	48557
cpu:cpfrc_00738	ncbi-geneid:9448676	3.1.3.11	56655
cpu:cpfrc_00740	ncbi-geneid:9448678	3.1.11.6	116842
cpu:cpfrc_00747	ncbi-geneid:9448685	3.11.1.2	82057
cpu:cpfrc_00753	ncbi-geneid:9448691	1.1.1.169	48179|51735
cpu:cpfrc_00764	ncbi-geneid:9448702	1.20.4.1	52833
cpu:cpfrc_00772	ncbi-geneid:9448710	2.6.1.1	53383
cpu:cpfrc_00779	ncbi-geneid:9448717	3.5.1.18	53187|55031
cpu:cpfrc_00781	ncbi-geneid:9448719	2.5.1.15	51717
cpu:cpfrc_00782	ncbi-geneid:9448720	2.4.1.-	53448
cpu:cpfrc_00785	ncbi-geneid:9448723	2.1.1.51|2.1.1.187	53335
cpu:cpfrc_00786	ncbi-geneid:9448724	3.2.1.26	75005|49899
cpu:cpfrc_00787	ncbi-geneid:9448725	4.1.1.5	117856
cpu:cpfrc_00789	ncbi-geneid:9448727	2.7.7.27	53448|51161
cpu:cpfrc_00798	ncbi-geneid:9448736	1.2.4.2|4.1.1.71	52518|52777|52518
cpu:cpfrc_00801	ncbi-geneid:9448739	1.1.1.25	51735|53223
cpu:cpfrc_00802	ncbi-geneid:9448740	3.1.1.1	53474
cpu:cpfrc_00809	ncbi-geneid:9448747	2.7.7.10|2.7.7.12	54197|54197
cpu:cpfrc_00810	ncbi-geneid:9448748	2.7.1.6	54211|55060
cpu:cpfrc_00811	ncbi-geneid:9448749	3.6.4.13	52540
cpu:cpfrc_00817	ncbi-geneid:9448755	3.6.1.-	52540|52540
cpu:cpfrc_00831	ncbi-geneid:9448770	6.1.1.19	52374|47323|55190
cpu:cpfrc_00832	ncbi-geneid:9448771	4.1.1.20	51419|50621
cpu:cpfrc_00833	ncbi-geneid:9448772	1.1.1.3	55347|51735|55021
cpu:cpfrc_00834	ncbi-geneid:9448773	2.7.1.39	54211|55060
cpu:cpfrc_00836	ncbi-geneid:9448775	6.2.1.-	56801
cpu:cpfrc_00839	ncbi-geneid:9448778	2.1.1.-	53335
cpu:cpfrc_00843	ncbi-geneid:9448782	3.6.3.14	81336
cpu:cpfrc_00844	ncbi-geneid:9448783	3.6.3.14	81333
cpu:cpfrc_00845	ncbi-geneid:9448784	3.6.3.14	81573
cpu:cpfrc_00847	ncbi-geneid:9448786	3.6.3.14	52540|47917|50615
cpu:cpfrc_00848	ncbi-geneid:9448787	3.6.3.14	52943
cpu:cpfrc_00849	ncbi-geneid:9448788	3.6.3.14	52540|47917|50615
cpu:cpfrc_00850	ncbi-geneid:9448789	3.6.3.14	51344
cpu:cpfrc_00854	ncbi-geneid:9448793	5.1.99.1	54593
cpu:cpfrc_00857	ncbi-geneid:9448796	2.4.1.18	51445|51011|81296|81296
cpu:cpfrc_00858	ncbi-geneid:9448797	3.2.1.-	51445|51011
cpu:cpfrc_00859	ncbi-geneid:9448798	3.6.3.34	52540
cpu:cpfrc_00864	ncbi-geneid:9448803	2.8.1.7	53383
cpu:cpfrc_00866	ncbi-geneid:9448805	2.1.1.61|2.8.1.-	52402
cpu:cpfrc_00868	ncbi-geneid:9448807	2.7.7.7
cpu:cpfrc_00869	ncbi-geneid:9448808	6.5.1.2
cpu:cpfrc_00871	ncbi-geneid:9448810	6.3.5.6|6.3.5.7	141000
cpu:cpfrc_00872	ncbi-geneid:9448811	6.3.5.6|6.3.5.7	75304
cpu:cpfrc_00877	ncbi-geneid:9448816	3.6.3.34	52540
cpu:cpfrc_00879	ncbi-geneid:9448818	2.7.1.11	53784
cpu:cpfrc_00880	ncbi-geneid:9448819	6.3.5.6|6.3.5.7	55931|89095
cpu:cpfrc_00886	ncbi-geneid:9448825	4.2.1.9	52016
cpu:cpfrc_00887	ncbi-geneid:9448826	4.2.1.9	143975
cpu:cpfrc_00891	ncbi-geneid:9448830	2.2.1.6	52467|52518|52518
cpu:cpfrc_00893	ncbi-geneid:9448832	2.2.1.6	55021|55021
cpu:cpfrc_00894	ncbi-geneid:9448833	1.1.1.86	51735|48179
cpu:cpfrc_00898	ncbi-geneid:9448837	1.1.1.95	51735|52283|143548|55021
cpu:cpfrc_00900	ncbi-geneid:9448839	1.1.1.85	53659
cpu:cpfrc_00902	ncbi-geneid:9448841	2.7.7.7
cpu:cpfrc_00904	ncbi-geneid:9448843	5.4.4.2	56322
cpu:cpfrc_00905	ncbi-geneid:9448844	6.1.1.17	52374|48163
cpu:cpfrc_00908	ncbi-geneid:9448850	2.8.1.6	102114
cpu:cpfrc_00911	ncbi-geneid:9448853	4.2.1.33|4.2.1.35	53732
cpu:cpfrc_00912	ncbi-geneid:9448854	4.2.1.33|4.2.1.35	52016
cpu:cpfrc_00914	ncbi-geneid:9448856	1.1.1.94	51735|48179
cpu:cpfrc_00915	ncbi-geneid:9448857	6.3.2.4	56059|52440
cpu:cpfrc_00917	ncbi-geneid:9448859	2.7.4.16	55326|56042
cpu:cpfrc_00918	ncbi-geneid:9448860	3.2.2.-	52141
cpu:cpfrc_00920	ncbi-geneid:9448862	3.6.1.-|3.6.4.12	52540|50249
cpu:cpfrc_00922	ncbi-geneid:9448864	2.1.1.171	53335
cpu:cpfrc_00923	ncbi-geneid:9448865	2.7.7.3	52374
cpu:cpfrc_00926	ncbi-geneid:9448868	3.6.3.21	52540
cpu:cpfrc_00930	ncbi-geneid:9448873	2.7.7.7	56672|88723|53098|47807
cpu:cpfrc_00934	ncbi-geneid:9448877	2.7.1.69	51261|55604
cpu:cpfrc_00935	ncbi-geneid:9448878	2.7.1.24	52540
cpu:cpfrc_00949	ncbi-geneid:9448892	6.1.1.20	55681|46589
cpu:cpfrc_00950	ncbi-geneid:9448893	6.1.1.20	56037|55681|54991|50249|46955
cpu:cpfrc_00951	ncbi-geneid:9448894	1.2.1	55347|51735
cpu:cpfrc_00952	ncbi-geneid:9448895	2.3.1.35|2.3.1.1	56266
cpu:cpfrc_00953	ncbi-geneid:9448896	2.3.1.35	56266
cpu:cpfrc_00954	ncbi-geneid:9448897	2.7.2	53633
cpu:cpfrc_00956	ncbi-geneid:9448899	2.6.1.11	53383
cpu:cpfrc_00957	ncbi-geneid:9448900	2.1.3.3	53671
cpu:cpfrc_00959	ncbi-geneid:9448902	6.3.4.5	69864|52402
cpu:cpfrc_00960	ncbi-geneid:9448903	4.3.2.1	48557
cpu:cpfrc_00962	ncbi-geneid:9448905	6.1.1.1	52374|55174
cpu:cpfrc_00966	ncbi-geneid:9448912	2.7.1.23	111331
cpu:cpfrc_00970	ncbi-geneid:9448916	3.6.1.13	55811
cpu:cpfrc_00975	ncbi-geneid:9448921	6.3.3.3	52540
cpu:cpfrc_00977	ncbi-geneid:9448923	2.6.1.62	53383
cpu:cpfrc_00978	ncbi-geneid:9448924	6.3.3.3	52540
cpu:cpfrc_00980	ncbi-geneid:9448926	5.4.99.12	55120|55174
cpu:cpfrc_00981	ncbi-geneid:9448927	2.7.4.14	52540
cpu:cpfrc_00990	ncbi-geneid:9448936	3.6.3.34	52540
cpu:cpfrc_01011	ncbi-geneid:9448957	1.1.1.44	48179|51735
cpu:cpfrc_01015	ncbi-geneid:9448961	1.6.99.3	51905
cpu:cpfrc_01016	ncbi-geneid:9448962	2.1.1.79	53335
cpu:cpfrc_01020	ncbi-geneid:9448966	2.3.1.-|2.4.1.83	53448
cpu:cpfrc_01021	ncbi-geneid:9448967	2.3.1.-	56317
cpu:cpfrc_01024	ncbi-geneid:9448970	1.14.13.83	55124|55124|56014
cpu:cpfrc_01025	ncbi-geneid:9448971	5.4.1.2	63965
cpu:cpfrc_01026	ncbi-geneid:9448972	2.1.1.131|2.1.1.130	53790|53790
cpu:cpfrc_01028	ncbi-geneid:9448974	2.1.1.133	53790
cpu:cpfrc_01029	ncbi-geneid:9448975	2.1.1.132	53790|53335
cpu:cpfrc_01031	ncbi-geneid:9448977	3.4.13.-	55920|53092
cpu:cpfrc_01032	ncbi-geneid:9448978	3.6.1.-|3.6.4.-	52540
cpu:cpfrc_01041	ncbi-geneid:9448987	2.1.1.36	53335
cpu:cpfrc_01042	ncbi-geneid:9448988	3.4.11.21	53187|101821
cpu:cpfrc_01045	ncbi-geneid:9448991	6.3.4.3	52540
cpu:cpfrc_01046	ncbi-geneid:9448992	4.3.1.1	48557
cpu:cpfrc_01049	ncbi-geneid:9448995	2.4.2.17	53850|54913
cpu:cpfrc_01050	ncbi-geneid:9448996	3.6.1.31	101386
cpu:cpfrc_01051	ncbi-geneid:9448997	3.6.1.31	56784
cpu:cpfrc_01052	ncbi-geneid:9448998	2.1.1.13	82282|56507|51717|52242|47644
cpu:cpfrc_01054	ncbi-geneid:9449000	6.1.1.16	52374
cpu:cpfrc_01058	ncbi-geneid:9449004	1.3.3.1	51395
cpu:cpfrc_01063	ncbi-geneid:9449009	2.7.1.-	101473
cpu:cpfrc_01064	ncbi-geneid:9449010	2.7.1.-	82549
cpu:cpfrc_01069	ncbi-geneid:9449016	2.7.-.-	52540
cpu:cpfrc_01070	ncbi-geneid:9449017	5.4.99.2	51703|52242
cpu:cpfrc_01071	ncbi-geneid:9449018	5.4.99.2	51703
cpu:cpfrc_01078	ncbi-geneid:9449025	4.99.1.1	53800
cpu:cpfrc_01081	ncbi-geneid:9449028	4.2.1.3	53732|52016
cpu:cpfrc_01083	ncbi-geneid:9449030	6.3.5.2	52317
cpu:cpfrc_01091	ncbi-geneid:9449038	2.8.1.7|4.4.1.16	53383
cpu:cpfrc_01101	ncbi-geneid:9449048	2.2.1.1	52518|52518|52922
cpu:cpfrc_01102	ncbi-geneid:9449049	2.2.1.2	51569
cpu:cpfrc_01103	ncbi-geneid:9449050	1.1.1.49	55347|51735
cpu:cpfrc_01105	ncbi-geneid:9449052	3.1.1.31	100950
cpu:cpfrc_01107	ncbi-geneid:9449054	4.1.1.31	51621
cpu:cpfrc_01108	ncbi-geneid:9449055	5.3.1.1	51351
cpu:cpfrc_01109	ncbi-geneid:9449056	2.7.2.3	53748
cpu:cpfrc_01110	ncbi-geneid:9449057	1.2.1.12	55347|51735
cpu:cpfrc_01116	ncbi-geneid:9449063	2.5.1.9|2.5.1.78	52121
cpu:cpfrc_01117	ncbi-geneid:9449064	3.5.4.25|4.1.99.12	55821|142695
cpu:cpfrc_01118	ncbi-geneid:9449065	2.5.1.9	63380|63380
cpu:cpfrc_01119	ncbi-geneid:9449066	3.5.4.26|1.1.1.193	53597|53927
cpu:cpfrc_01120	ncbi-geneid:9449067	5.1.3.1	51366
cpu:cpfrc_01121	ncbi-geneid:9449068	2.1.1.-	53335|48013
cpu:cpfrc_01122	ncbi-geneid:9449069	2.1.2.9	53328|50486
cpu:cpfrc_01123	ncbi-geneid:9449070	3.5.1.88	56420
cpu:cpfrc_01125	ncbi-geneid:9449072	2.5.1.6	55973|55973|55973
cpu:cpfrc_01126	ncbi-geneid:9449073	4.1.1.36|6.3.2.5	102645|52507
cpu:cpfrc_01127	ncbi-geneid:9449074	2.7.7.6	63562
cpu:cpfrc_01128	ncbi-geneid:9449075	2.7.4.8	52540
cpu:cpfrc_01130	ncbi-geneid:9449077	4.1.1.23	51366
cpu:cpfrc_01131	ncbi-geneid:9449078	6.3.5.5	56059|56059|52440|52440|48108|52335
cpu:cpfrc_01132	ncbi-geneid:9449079	6.3.5.5	52021|52317
cpu:cpfrc_01133	ncbi-geneid:9449080	3.5.2.3	51556|51338
cpu:cpfrc_01134	ncbi-geneid:9449081	2.1.3.2	53671
cpu:cpfrc_01135	ncbi-geneid:9449082	2.4.2.9	53271
cpu:cpfrc_01141	ncbi-geneid:9449088	3.4.-.-	55920|53092
cpu:cpfrc_01142	ncbi-geneid:9449089	4.2.1.10	52304
cpu:cpfrc_01143	ncbi-geneid:9449090	4.2.3.4	56796
cpu:cpfrc_01144	ncbi-geneid:9449091	2.7.1.71	52540
cpu:cpfrc_01145	ncbi-geneid:9449092	4.2.3.5	103263
cpu:cpfrc_01147	ncbi-geneid:9449094	1.1.1.25	51735|53223
cpu:cpfrc_01149	ncbi-geneid:9449096	3.1.-.-	53098
cpu:cpfrc_01150	ncbi-geneid:9449097	6.1.1.7	55681|101353|55186|50447
cpu:cpfrc_01153	ncbi-geneid:9449100	6.1.1.12	55681|55261|50249
cpu:cpfrc_01160	ncbi-geneid:9449107	4.3.1.17	143548
cpu:cpfrc_01161	ncbi-geneid:9449108	4.1.3.6|4.1.3.34	51621
cpu:cpfrc_01165	ncbi-geneid:9449112	6.1.1.21	55681|52954
cpu:cpfrc_01167	ncbi-geneid:9449114	1.11.1.15	52833
cpu:cpfrc_01168	ncbi-geneid:9449115	5.2.1.8	50891
cpu:cpfrc_01170	ncbi-geneid:9449117	2.7.6.5	109604|81301|81271|55021
cpu:cpfrc_01171	ncbi-geneid:9449118	2.4.2.7	53271
cpu:cpfrc_01176	ncbi-geneid:9449123	3.6.1.-	52540|46785
cpu:cpfrc_01177	ncbi-geneid:9449124	3.6.1.-	47781|50249|46929
cpu:cpfrc_01178	ncbi-geneid:9449125	3.1.22.4	53098
cpu:cpfrc_01181	ncbi-geneid:9449128	3.1.2.-	54637|54637
cpu:cpfrc_01184	ncbi-geneid:9449131	2.3.1.47	53383
cpu:cpfrc_01186	ncbi-geneid:9449133	2.4.1.57	53756
cpu:cpfrc_01190	ncbi-geneid:9449137	6.1.1.3	55681|55186|52954
cpu:cpfrc_01196	ncbi-geneid:9449148	1.8.4.11|1.8.4.12	51316
cpu:cpfrc_01199	ncbi-geneid:9449151	3.1.26.3|3.1.13.5	53098|47819
cpu:cpfrc_01200	ncbi-geneid:9449152	2.2.1.7	52518|52518|52922
cpu:cpfrc_01201	ncbi-geneid:9449153	2.1.1.-	53335|50249
cpu:cpfrc_01204	ncbi-geneid:9449156	3.6.1.23	51283
cpu:cpfrc_01208	ncbi-geneid:9449160	3.1.3.25	56655
cpu:cpfrc_01210	ncbi-geneid:9449162	2.7.1.63	53067
cpu:cpfrc_01217	ncbi-geneid:9449169	3.1.-.-	69500
cpu:cpfrc_01220	ncbi-geneid:9449172	5.1.3.2	51735
cpu:cpfrc_01225	ncbi-geneid:9449177	1.-.-.-	69118
cpu:cpfrc_01226	ncbi-geneid:9449178	1.11.1.15	52833
cpu:cpfrc_01230	ncbi-geneid:9449182	3.6.1.-|3.6.4.13	52540
cpu:cpfrc_01233	ncbi-geneid:9449185	3.4.21.88	51306|46785
cpu:cpfrc_01235	ncbi-geneid:9449187	2.7.3.9	51621|52009|47831
cpu:cpfrc_01237	ncbi-geneid:9449189	2.7.1.56	53613
cpu:cpfrc_01238	ncbi-geneid:9449190	2.7.1.69	55804|52794
cpu:cpfrc_01239	ncbi-geneid:9449191	2.7.11.-	55594
cpu:cpfrc_01241	ncbi-geneid:9449193	1.5.1.29	52218
cpu:cpfrc_01243	ncbi-geneid:9449195	3.1.5.-	52540
cpu:cpfrc_01246	ncbi-geneid:9449198	5.1.1.7	54506|54506
cpu:cpfrc_01247	ncbi-geneid:9449199	2.5.1.75	52540
cpu:cpfrc_01252	ncbi-geneid:9449204	2.-.-.-	102114
cpu:cpfrc_01254	ncbi-geneid:9449206	3.4.21.88	52540|54752
cpu:cpfrc_01267	ncbi-geneid:9449219	3.1.-.-	56281
cpu:cpfrc_01268	ncbi-geneid:9449220	4.2.1.52	51569
cpu:cpfrc_01269	ncbi-geneid:9449221	2.1.1.148	69796
cpu:cpfrc_01270	ncbi-geneid:9449222	1.3.1.26	55347|51735
cpu:cpfrc_01271	ncbi-geneid:9449223	2.7.7.8	54211|54211|55666|55666|54791|50249|46915
cpu:cpfrc_01273	ncbi-geneid:9449225	3.2.2.1	53590
cpu:cpfrc_01274	ncbi-geneid:9449226	2.7.7.2|2.7.1.26	82114|52374
cpu:cpfrc_01275	ncbi-geneid:9449227	4.2.1.70|5.4.99.12	55120|88697
cpu:cpfrc_01286	ncbi-geneid:9449238	6.1.1.15	55681|52954|55826
cpu:cpfrc_01288	ncbi-geneid:9449240	4.99.1.4|2.1.1.107|1.3.1.76	53790
cpu:cpfrc_01291	ncbi-geneid:9449243	2.1.1.63	46767
cpu:cpfrc_01292	ncbi-geneid:9449244	6.3.5.9|6.3.1	52540|52317
cpu:cpfrc_01293	ncbi-geneid:9449245	2.5.1.17	52540
cpu:cpfrc_01295	ncbi-geneid:9449247	6.6.1.1	52540
cpu:cpfrc_01296	ncbi-geneid:9449248	1.1.5.4	51905
cpu:cpfrc_01298	ncbi-geneid:9449250	1.8.1.7	51905|55424
cpu:cpfrc_01300	ncbi-geneid:9449252	6.3.5.10	52540|52317
cpu:cpfrc_01301	ncbi-geneid:9449253	3.4.11.18	55920
cpu:cpfrc_01302	ncbi-geneid:9449254	3.4.16.4	56601|54427
cpu:cpfrc_01303	ncbi-geneid:9449255	1.17.7.1	51717|56014
cpu:cpfrc_01304	ncbi-geneid:9449256	3.4.24.-	50156
cpu:cpfrc_01305	ncbi-geneid:9449257	1.1.1.267	55347|51735|69055
cpu:cpfrc_01312	ncbi-geneid:9449264	2.7.4.22	53633
cpu:cpfrc_01320	ncbi-geneid:9449272	3.1.26.4	53098
cpu:cpfrc_01321	ncbi-geneid:9449273	3.4.21.89	51306
cpu:cpfrc_01324	ncbi-geneid:9449276	2.7.1.69	52794|55804
cpu:cpfrc_01326	ncbi-geneid:9449278	2.1.1.31	75217
cpu:cpfrc_01331	ncbi-geneid:9449283	2.7.7.59	109604|81301
cpu:cpfrc_01337	ncbi-geneid:9449289	3.6.1.7	54975
cpu:cpfrc_01339	ncbi-geneid:9449291	3.2.2.23|4.2.99.18	81624|46946|57716
cpu:cpfrc_01340	ncbi-geneid:9449292	3.1.26.3	69065|54768
cpu:cpfrc_01344	ncbi-geneid:9449296	1.4.1.1	52283|51735
cpu:cpfrc_01345	ncbi-geneid:9449297	1.4.1.4	51735|53223
cpu:cpfrc_01346	ncbi-geneid:9449298	2.7.1.31	110738
cpu:cpfrc_01349	ncbi-geneid:9449301	3.5.1.32	53187|55031
cpu:cpfrc_01350	ncbi-geneid:9449302	2.4.1.1	53756
cpu:cpfrc_01352	ncbi-geneid:9449304	2.7.1.40	51621|52935|50800
cpu:cpfrc_01354	ncbi-geneid:9449306	4.1.1.48	51366
cpu:cpfrc_01356	ncbi-geneid:9449308	3.5.4.19	141734
cpu:cpfrc_01357	ncbi-geneid:9449309	4.1.3.-	51366
cpu:cpfrc_01358	ncbi-geneid:9449310	3.1.3.25	56655
cpu:cpfrc_01359	ncbi-geneid:9449311	5.3.1.24|5.3.1.16	51366
cpu:cpfrc_01360	ncbi-geneid:9449312	2.4.2.-	52317
cpu:cpfrc_01363	ncbi-geneid:9449315	4.2.1.19	54211|54211
cpu:cpfrc_01364	ncbi-geneid:9449316	2.6.1.9	53383
cpu:cpfrc_01365	ncbi-geneid:9449317	1.1.1.23	53720
cpu:cpfrc_01370	ncbi-geneid:9449322	3.2.1.-	51445|81296|51011
cpu:cpfrc_01371	ncbi-geneid:9449323	2.7.7.7
cpu:cpfrc_01378	ncbi-geneid:9449330	4.3.1.19	53686
cpu:cpfrc_01379	ncbi-geneid:9449331	2.7.7.7	89550
cpu:cpfrc_01382	ncbi-geneid:9449334	5.4.99.12	55120|55174
cpu:cpfrc_01386	ncbi-geneid:9449338	3.5.1.1	53774
cpu:cpfrc_01387	ncbi-geneid:9449339	2.7.7.7	56672|100879
cpu:cpfrc_01388	ncbi-geneid:9449340	6.1.1.5	52374|50677|47323
cpu:cpfrc_01396	ncbi-geneid:9449348	6.3.2.8	53623|53244|51984
cpu:cpfrc_01397	ncbi-geneid:9449349	2.4.1.227	53756
cpu:cpfrc_01399	ncbi-geneid:9449351	6.3.2.9	53623|53244|51984
cpu:cpfrc_01401	ncbi-geneid:9449353	6.3.2.10	53623|53244|63418
cpu:cpfrc_01402	ncbi-geneid:9449354	6.3.2.13	53623|53244|63418
cpu:cpfrc_01403	ncbi-geneid:9449355	2.4.1.129	56601|56519
cpu:cpfrc_01405	ncbi-geneid:9449357	2.1.1.-	81799|53335
cpu:cpfrc_01410	ncbi-geneid:9449362	1.5.1.20	51730
cpu:cpfrc_01411	ncbi-geneid:9449363	2.5.1.1|2.5.1.10|2.5.1.29	48576
cpu:cpfrc_01414	ncbi-geneid:9449366	2.7.11.1	56112
cpu:cpfrc_01415	ncbi-geneid:9449367	2.5.1.54	51569
cpu:cpfrc_01418	ncbi-geneid:9449370	2.3.1.51	69593
cpu:cpfrc_01419	ncbi-geneid:9449371	2.7.1.2	53067
cpu:cpfrc_01420	ncbi-geneid:9449372	2.4.1.-	53756
cpu:cpfrc_01426	ncbi-geneid:9449378	1.9.3.1	81452
cpu:cpfrc_01428	ncbi-geneid:9449380	1.9.3.1	49503|81464
cpu:cpfrc_01429	ncbi-geneid:9449381	6.3.5.4	52402|56235
cpu:cpfrc_01432	ncbi-geneid:9449384	2.7.7.62|2.7.1.156	52540
cpu:cpfrc_01433	ncbi-geneid:9449385	2.4.2.21	52733
cpu:cpfrc_01435	ncbi-geneid:9449387	2.6.1.42	56752
cpu:cpfrc_01436	ncbi-geneid:9449388	3.4.11.1	53187|52949
cpu:cpfrc_01438	ncbi-geneid:9449390	2.3.1.61	52777|51230|51230|51230|47005
cpu:cpfrc_01439	ncbi-geneid:9449391	1.4.4.2	53383|53383
cpu:cpfrc_01440	ncbi-geneid:9449392	2.1.2.10	103025|101790
cpu:cpfrc_01444	ncbi-geneid:9449396	2.8.1.8	102114
cpu:cpfrc_01447	ncbi-geneid:9449399	6.3.1.2	55931|54368
cpu:cpfrc_01462	ncbi-geneid:9449414	2.1.1.72	53335
cpu:cpfrc_01479	ncbi-geneid:9449431	1.1.1.205	51412|54631
cpu:cpfrc_01484	ncbi-geneid:9449436	4.2.3.1	53686
cpu:cpfrc_01487	ncbi-geneid:9449439	1.14.99.3	48613
cpu:cpfrc_01488	ncbi-geneid:9449440	2.7.7.42	81301|81301|81593|81593
cpu:cpfrc_01489	ncbi-geneid:9449441	6.3.1.2	55931|54368
cpu:cpfrc_01493	ncbi-geneid:9449445	2.7.1.6	54211
cpu:cpfrc_01494	ncbi-geneid:9449446	3.1.13.1	50249
cpu:cpfrc_01499	ncbi-geneid:9449451	2.6.1.9	53383
cpu:cpfrc_01501	ncbi-geneid:9449453	3.1.3.48	52788
cpu:cpfrc_01505	ncbi-geneid:9449458	1.2.4.1	52518|52518|52922
cpu:cpfrc_01514	ncbi-geneid:9449469	2.7.7.-	56731|57783
cpu:cpfrc_01515	ncbi-geneid:9449470	2.6.1.16	53697|56235
cpu:cpfrc_01518	ncbi-geneid:9449473	3.1.5.1	109604
cpu:cpfrc_01523	ncbi-geneid:9449478	6.1.1.14	55681|52954
cpu:cpfrc_01527	ncbi-geneid:9449482	2.5.1.31	64005
cpu:cpfrc_01530	ncbi-geneid:9449485	2.7.1.35	53613
cpu:cpfrc_01534	ncbi-geneid:9449489	2.1.1.-	75217|88697
cpu:cpfrc_01537	ncbi-geneid:9449492	1.3.99.22	102114
cpu:cpfrc_01539	ncbi-geneid:9449494	6.2.1.3	56801
cpu:cpfrc_01540	ncbi-geneid:9449495	2.4.1.25	51445
cpu:cpfrc_01543	ncbi-geneid:9449498	3.4.15.5	55486
cpu:cpfrc_01545	ncbi-geneid:9449500	5.3.3.2	55811
cpu:cpfrc_01563	ncbi-geneid:9449518	3.4.11.5	53474
cpu:cpfrc_01578	ncbi-geneid:9449533	2.7.7.7	52540|48019
cpu:cpfrc_01582	ncbi-geneid:9449537	5.4.2.1
cpu:cpfrc_01584	ncbi-geneid:9449539	2.7.7.18	52374
cpu:cpfrc_01585	ncbi-geneid:9449540	1.2.1.41	53720
cpu:cpfrc_01589	ncbi-geneid:9449544	2.7.2.11	53633|88697
cpu:cpfrc_01593	ncbi-geneid:9449548	3.1.4.-|3.1.26.12	50249
cpu:cpfrc_01595	ncbi-geneid:9449550	2.7.4.6	54919
cpu:cpfrc_01596	ncbi-geneid:9449551	4.3.1.12	51735
cpu:cpfrc_01598	ncbi-geneid:9449553	6.3.2.17|6.3.2.12	53623|53244
cpu:cpfrc_01599	ncbi-geneid:9449554	6.1.1.9	52374|50677|47323|46589
cpu:cpfrc_01600	ncbi-geneid:9449555	1.1.1.37	56327|51735
cpu:cpfrc_01602	ncbi-geneid:9449557	3.4.-.-	52540|57716
cpu:cpfrc_01603	ncbi-geneid:9449558	2.6.1.85	56322|52317|56752
cpu:cpfrc_01604	ncbi-geneid:9449559	3.4.21.92	52096
cpu:cpfrc_01605	ncbi-geneid:9449560	3.4.21.92	52096
cpu:cpfrc_01606	ncbi-geneid:9449561	5.2.1.8	109998|102735|54534
cpu:cpfrc_01610	ncbi-geneid:9449567	5.3.1.6	89623
cpu:cpfrc_01612	ncbi-geneid:9449569	3.4.11.2	63737
cpu:cpfrc_01613	ncbi-geneid:9449570	3.4.11.2	55486
cpu:cpfrc_01619	ncbi-geneid:9449576	3.1.2.-	54637
cpu:cpfrc_01634	ncbi-geneid:9449592	3.4.21.-	52743
cpu:cpfrc_01637	ncbi-geneid:9449595	3.1.-.-
cpu:cpfrc_01638	ncbi-geneid:9449597	4.2.1.52	51569
cpu:cpfrc_01641	ncbi-geneid:9449601	3.5.1	52499
cpu:cpfrc_01644	ncbi-geneid:9449604	1.11.1.15	52833
cpu:cpfrc_01646	ncbi-geneid:9449606	2.7.8.7	56214
cpu:cpfrc_01647	ncbi-geneid:9449607	2.3.1.-	52151|53901|53901|52151|54637|51412|51735
cpu:cpfrc_01649	ncbi-geneid:9449609	2.7.13.3	55874
cpu:cpfrc_01656	ncbi-geneid:9449617	3.6.1.15	52972
cpu:cpfrc_01657	ncbi-geneid:9449618	2.7.7.56	54211|55666
cpu:cpfrc_01659	ncbi-geneid:9449620	5.1.1.3	53681|53681
cpu:cpfrc_01663	ncbi-geneid:9449624	2.4.2.11	51690|54675
cpu:cpfrc_01664	ncbi-geneid:9449625	3.6.1.-|3.6.4.12	52540
cpu:cpfrc_01666	ncbi-geneid:9449627	3.1.3.3	56784|55021
cpu:cpfrc_01668	ncbi-geneid:9449629	1.9.3.1	81442
cpu:cpfrc_01669	ncbi-geneid:9449630	1.17.4.1	47240
cpu:cpfrc_01670	ncbi-geneid:9449631	1.16.3.1	47240
cpu:cpfrc_01671	ncbi-geneid:9449632	1.17.4.1	51998|48168
cpu:cpfrc_01675	ncbi-geneid:9449636	6.3.5.1|6.3.1.5	52402
cpu:cpfrc_01690	ncbi-geneid:9449652	5.4.2.2	53738|53738|55957|53738
cpu:cpfrc_01695	ncbi-geneid:9449660	2.5.1.7	55205
cpu:cpfrc_01698	ncbi-geneid:9449663	2.5.1.47	53686
cpu:cpfrc_01699	ncbi-geneid:9449664	2.3.1.30	51161
cpu:cpfrc_01701	ncbi-geneid:9449668	1.1.1.6	56796
cpu:cpfrc_01704	ncbi-geneid:9449674	3.6.3.-	90123|52540
cpu:cpfrc_01705	ncbi-geneid:9449675	3.6.3.-	52540|90123
cpu:cpfrc_01706	ncbi-geneid:9449676	2.8.3.-	100950|100950
cpu:cpfrc_01710	ncbi-geneid:9449680	3.6.3.27	52540
cpu:cpfrc_01718	ncbi-geneid:9449688	4.1.3.38	56752
cpu:cpfrc_01721	ncbi-geneid:9449691	6.3.3.1	56042|55326
cpu:cpfrc_01722	ncbi-geneid:9449692	2.4.2.14	56235|53271
cpu:cpfrc_01725	ncbi-geneid:9449695	1.17.4.1	47240
cpu:cpfrc_01727	ncbi-geneid:9449697	6.3.5.3	55326|56042|55326|56042
cpu:cpfrc_01728	ncbi-geneid:9449698	6.3.5.3	52317
cpu:cpfrc_01729	ncbi-geneid:9449699	6.3.5.3	82697
cpu:cpfrc_01730	ncbi-geneid:9449700	1.11.1.9	52833
cpu:cpfrc_01731	ncbi-geneid:9449701	3.4.21.83	50993|53474
cpu:cpfrc_01733	ncbi-geneid:9449703	6.3.2.6	56104
cpu:cpfrc_01734	ncbi-geneid:9449704	4.3.2.2	48557
cpu:cpfrc_01737	ncbi-geneid:9449707	6.3.4.13	56059|52440|51246
cpu:cpfrc_01740	ncbi-geneid:9449710	2.7.3.-|2.7.13.3	55874|47384|158472
cpu:cpfrc_01748	ncbi-geneid:9449718	1.2.2.2|1.2.5.1	52518|52518|52467
cpu:cpfrc_01752	ncbi-geneid:9449723	2.4.1.15	53756
cpu:cpfrc_01754	ncbi-geneid:9449725	3.1.3.12	56784
cpu:cpfrc_01757	ncbi-geneid:9449728	2.1.1.-	75217|55315
cpu:cpfrc_01758	ncbi-geneid:9449729	6.1.1.16	52374|47323
cpu:cpfrc_01759	ncbi-geneid:9449730	4.6.1.12	69765
cpu:cpfrc_01760	ncbi-geneid:9449731	2.7.7.60	53448
cpu:cpfrc_01765	ncbi-geneid:9449736	3.4.-.-	52540|54211
cpu:cpfrc_01767	ncbi-geneid:9449738	4.2.1.1	53056
cpu:cpfrc_01768	ncbi-geneid:9449739	3.2.2.-	48150
cpu:cpfrc_01774	ncbi-geneid:9449745	3.2.2.1	53590
cpu:cpfrc_01777	ncbi-geneid:9449748	6.1.1.6	55681|50249
cpu:cpfrc_01781	ncbi-geneid:9449752	1.2.1.8	53720
cpu:cpfrc_01783	ncbi-geneid:9449754	1.1.99.1	51905|54373
cpu:cpfrc_01784	ncbi-geneid:9449755	6.3.2.1	52374
cpu:cpfrc_01788	ncbi-geneid:9449759	2.7.6.3	55083
cpu:cpfrc_01789	ncbi-geneid:9449760	4.1.2.25	55620
cpu:cpfrc_01790	ncbi-geneid:9449761	2.5.1.15	51717
cpu:cpfrc_01791	ncbi-geneid:9449762	3.5.4.16	55620
cpu:cpfrc_01792	ncbi-geneid:9449763	3.4.24.-	52540|140990
cpu:cpfrc_01793	ncbi-geneid:9449764	2.4.2.8	53271
cpu:cpfrc_01794	ncbi-geneid:9449765	6.3.4.-	52402
cpu:cpfrc_01795	ncbi-geneid:9449766	3.4.16.4|3.4.21	56601
cpu:cpfrc_01796	ncbi-geneid:9449767	3.6.1.1	50324
cpu:cpfrc_01817	ncbi-geneid:9449788	6.3.-.-	55931
cpu:cpfrc_01820	ncbi-geneid:9449791	3.5.1.88	56420
cpu:cpfrc_01822	ncbi-geneid:9449793	3.1.11.2	56219
cpu:cpfrc_01823	ncbi-geneid:9449794	2.7.8.-	56024|56024
cpu:cpfrc_01829	ncbi-geneid:9449800	2.7.11.1	56112
cpu:cpfrc_01830	ncbi-geneid:9449801	2.7.2.1	53067|53067
cpu:cpfrc_01831	ncbi-geneid:9449802	2.3.1.8	53659
cpu:cpfrc_01832	ncbi-geneid:9449803	1.18.1.2	51971
cpu:cpfrc_01835	ncbi-geneid:9449806	2.1.2.2	56059|52440
cpu:cpfrc_01836	ncbi-geneid:9449807	2.4.2.-	53271
cpu:cpfrc_01847	ncbi-geneid:9449818	1.7.2.2	48695
cpu:cpfrc_01849	ncbi-geneid:9449820	6.3.4.4	52540
cpu:cpfrc_01862	ncbi-geneid:9449833	4.1.2.13	51569
cpu:cpfrc_01865	ncbi-geneid:9449836	2.4.2.10	53271
cpu:cpfrc_01867	ncbi-geneid:9449838	2.8.1.1|2.8.1.2	52821|52821
cpu:cpfrc_01868	ncbi-geneid:9449839	1.1.5.3	51905|54373
cpu:cpfrc_01876	ncbi-geneid:9449847	3.4.21.92	52540|52540|81923
cpu:cpfrc_01892	ncbi-geneid:9449863	1.1.1.1	50129|51735
cpu:cpfrc_01893	ncbi-geneid:9449864	1.2.1.3	53720
cpu:cpfrc_01918	ncbi-geneid:9449889	3.6.3.34	52540
cpu:cpfrc_01924	ncbi-geneid:9449895	3.5.1.5	69737|69287
cpu:cpfrc_01925	ncbi-geneid:9449896	3.5.1.5	51556|51338
cpu:cpfrc_01926	ncbi-geneid:9449897	3.5.1.5	51278
cpu:cpfrc_01927	ncbi-geneid:9449898	3.5.1.5	54111
cpu:cpfrc_01929	ncbi-geneid:9449900	2.6.1.1|2.6.1.66|2.6.1.2	53383
cpu:cpfrc_01931	ncbi-geneid:9449902	6.1.1.6	55681|50249
cpu:cpfrc_01934	ncbi-geneid:9449905	1.1.1.22	51735|52413|48179
cpu:cpfrc_01935	ncbi-geneid:9449906	3.5.4.13	51283
cpu:cpfrc_01936	ncbi-geneid:9449908	1.2.1.16	53720
cpu:cpfrc_01938	ncbi-geneid:9449910	3.2.1.52	51445
cpu:cpfrc_01945	ncbi-geneid:9449917	4.1.1.32	53795|68923
cpu:cpfrc_01946	ncbi-geneid:9449918	2.1.1.33	53335
cpu:cpfrc_01953	ncbi-geneid:9449925	6.4.1.3	52096|52096
cpu:cpfrc_01955	ncbi-geneid:9449927	6.2.1.-	56801
cpu:cpfrc_01958	ncbi-geneid:9449930	2.3.1.122
cpu:cpfrc_01960	ncbi-geneid:9449932	2.3.1.122
cpu:cpfrc_01968	ncbi-geneid:9449940	3.1.4.46	51695
cpu:cpfrc_01970	ncbi-geneid:9449942	5.4.99.9	51971|54373
cpu:cpfrc_01971	ncbi-geneid:9449943	3.6.3.34	52540
cpu:cpfrc_01978	ncbi-geneid:9449950	6.1.1.11	55681|46589
cpu:cpfrc_01982	ncbi-geneid:9449954	5.4.2.1
cpu:cpfrc_01983	ncbi-geneid:9449955	4.2.1.51	53850|55021
cpu:cpfrc_01992	ncbi-geneid:9449964	3.1.4.46	51695
cpu:cpfrc_01994	ncbi-geneid:9449966	3.5.4.5	53927
cpu:cpfrc_01995	ncbi-geneid:9449967	2.4.2.4	52418|54680|47648
cpu:cpfrc_01996	ncbi-geneid:9449968	1.1.1.27	56327|51735
cpu:cpfrc_01997	ncbi-geneid:9449969	1.8.4.11	55068
cpu:cpfrc_01998	ncbi-geneid:9449970	1.15.1.1	54719|46609
cpu:cpfrc_02011	ncbi-geneid:9449983	2.7.13.3	55874
cpu:cpfrc_02026	ncbi-geneid:9450001	1.8.1.8	52833
cpu:cpfrc_02028	ncbi-geneid:9450003	3.6.3.4	56784|81653|55008|81665
cpu:cpfrc_02030	ncbi-geneid:9450005	3.6.1.-|3.6.4.12	52540|48024
cpu:cpfrc_02038	ncbi-geneid:9450013	2.4.2.-	56601|53955
cpu:cpfrc_02046	ncbi-geneid:9450021	1.16.-.-	47240
cpu:cpfrc_02047	ncbi-geneid:9450022	3.2.2.-|4.2.99.18	46946|81624|57716
cpu:cpfrc_02051	ncbi-geneid:9450026	6.1.1.4	52374|50677|47323
cpu:cpfrc_02057	ncbi-geneid:9450032	2.7.13.3	55874
cpu:cpfrc_02060	ncbi-geneid:9450035	3.5.99.6	100950
cpu:cpfrc_02061	ncbi-geneid:9450036	3.5.1.25	51556|51338
cpu:cpfrc_02062	ncbi-geneid:9450037	5.1.3.9	51366
cpu:cpfrc_02063	ncbi-geneid:9450038	2.7.1.2	53067
cpu:cpfrc_02069	ncbi-geneid:9450044	4.2.1.52	51569
cpu:cpfrc_02080	ncbi-geneid:9450055	2.5.1.-	48576
cpu:cpfrc_02081	ncbi-geneid:9450056	1.3.-.-	51905
cpu:cpfrc_02083	ncbi-geneid:9450058	4.1.3.27	56322
cpu:cpfrc_02084	ncbi-geneid:9450059	4.1.3.27	52317
cpu:cpfrc_02085	ncbi-geneid:9450060	2.4.2.18	52418|47648
cpu:cpfrc_02086	ncbi-geneid:9450061	5.3.1.24|4.1.1.48	51366|51366
cpu:cpfrc_02087	ncbi-geneid:9450062	4.2.1.20	53686
cpu:cpfrc_02088	ncbi-geneid:9450063	4.2.1.20	51366
cpu:cpfrc_02095	ncbi-geneid:9450070	2.7.7.19	81891|81301
cpu:cpfrc_02100	ncbi-geneid:9450075	1.8.1.9	51905
cpu:cpfrc_02101	ncbi-geneid:9450076	1.-.-.-	52833
cpu:cpfrc_02102	ncbi-geneid:9450077	3.5.1.28	53187|47090|47090
cpu:cpfrc_02106	ncbi-geneid:9450081	2.1.1.170	53335
cpu:cpfrc_02109	ncbi-geneid:9450084	3.1.26.5	54211
