# Supplementary material for: Tracing the Repertoire of Promiscuous Enzymes along the Metabolic Pathways in Archaeal Organisms
Source: Life (Basel). 2017 Jul 13;7(3):30. doi: 10.3390/life7030030 (PMC5617955; doi:10.3390/life7030030)
Supplement: Supplementary file 1 [file life-07-00030-s001.zip › Table_S2/cpy.txt]

KEGGID	NCBIGI	ECs	SFamilyID
cpy:Cphy_0002	ncbi-geneid:5744062	2.7.7.7	55979|55979|55979
cpy:Cphy_0005	ncbi-geneid:5744065	5.99.1.3	56719|55874|54211
cpy:Cphy_0006	ncbi-geneid:5744066	5.99.1.3	56719|101904
cpy:Cphy_0008	ncbi-geneid:5741485	4.2.1.2	117457
cpy:Cphy_0010	ncbi-geneid:5741487	2.5.1.49	53383
cpy:Cphy_0011	ncbi-geneid:5741488	2.5.1.47	53686
cpy:Cphy_0012	ncbi-geneid:5744932	3.5.1.-	52467
cpy:Cphy_0013	ncbi-geneid:5744933	2.2.1.2	51569
cpy:Cphy_0014	ncbi-geneid:5744934	2.2.1.1	52518|52518|52922
cpy:Cphy_0022	ncbi-geneid:5744942	3.6.1.-	55811
cpy:Cphy_0024	ncbi-geneid:5744944	3.4.11.21	53187|101821
cpy:Cphy_0025	ncbi-geneid:5744945	6.1.1.10	52374|47323|50249
cpy:Cphy_0041	ncbi-geneid:5744961	2.7.1.30	53067|53067
cpy:Cphy_0046	ncbi-geneid:5744966	2.7.7.7	52540|48019
cpy:Cphy_0054	ncbi-geneid:5744974	4.1.2.14|4.1.3.16	51569
cpy:Cphy_0060	ncbi-geneid:5744987	1.2.99.2	47741|54292
cpy:Cphy_0068	ncbi-geneid:5744995	3.5.1.28	53187|54106
cpy:Cphy_0084	ncbi-geneid:5745011	6.3.2.4	56059|52440
cpy:Cphy_0087	ncbi-geneid:5745014	1.6.5.3	53920|54862|54292
cpy:Cphy_0088	ncbi-geneid:5745015	1.6.99.5|1.6.5.3	142019|140490|142984|52833|54862
cpy:Cphy_0089	ncbi-geneid:5745016	1.6.5.3	52833
cpy:Cphy_0090	ncbi-geneid:5745017	1.12.7.2	53920|54862
cpy:Cphy_0095	ncbi-geneid:5745022	6.1.1.22	55681|50249
cpy:Cphy_0104	ncbi-geneid:5744254	2.7.6.1	53271|53271
cpy:Cphy_0107	ncbi-geneid:5744257	6.3.2.8	53623|53244|51984
cpy:Cphy_0111	ncbi-geneid:5744261	3.1.1.29	53178
cpy:Cphy_0112	ncbi-geneid:5744262	3.6.4.-	52540|52540|52540|143517|141259|52540
cpy:Cphy_0113	ncbi-geneid:5744263	5.2.1.8	54534|109998
cpy:Cphy_0121	ncbi-geneid:5744271	3.6.3.3|3.6.3.5	56784|81653|81665
cpy:Cphy_0122	ncbi-geneid:5744272	3.6.1.-	55811
cpy:Cphy_0126	ncbi-geneid:5744276	5.4.99.12	55120
cpy:Cphy_0138	ncbi-geneid:5744289	3.1.3.16	81606
cpy:Cphy_0139	ncbi-geneid:5744290	6.3.4.-	52402|56037|82829
cpy:Cphy_0140	ncbi-geneid:5744291	2.4.2.8	53271
cpy:Cphy_0141	ncbi-geneid:5744292	3.6.4.3|3.4.24.-	52540|140990
cpy:Cphy_0142	ncbi-geneid:5744293	2.3.1.-	55729
cpy:Cphy_0144	ncbi-geneid:5744298	4.2.99.18	48150
cpy:Cphy_0145	ncbi-geneid:5744299	2.7.7.7
cpy:Cphy_0150	ncbi-geneid:5744304	2.6.1.-	53383
cpy:Cphy_0152	ncbi-geneid:5744306	2.1.1.-	75217
cpy:Cphy_0159	ncbi-geneid:5745028	2.1.1.-	53335|50249
cpy:Cphy_0181	ncbi-geneid:5745049	2.8.1.7	53383
cpy:Cphy_0189	ncbi-geneid:5745057	3.5.4.12	53927
cpy:Cphy_0191	ncbi-geneid:5745059	3.2.1.37	75005|49899
cpy:Cphy_0205	ncbi-geneid:5745073	1.15.1.1	54719|46609
cpy:Cphy_0206	ncbi-geneid:5745074	1.20.4.1	52833
cpy:Cphy_0220	ncbi-geneid:5745088	3.2.1.21	51445|52279
cpy:Cphy_0221	ncbi-geneid:5745089	6.1.1.17	52374|48163
cpy:Cphy_0222	ncbi-geneid:5745090	3.6.4.12	52540
cpy:Cphy_0227	ncbi-geneid:5745095	2.7.1.45	53613
cpy:Cphy_0233	ncbi-geneid:5745101	2.3.1.51	69593
cpy:Cphy_0246	ncbi-geneid:5745114	3.1.11.5	52540|47781
cpy:Cphy_0254	ncbi-geneid:5744177	1.8.1.9	51905
cpy:Cphy_0261	ncbi-geneid:5744184	3.1.3.5	109604
cpy:Cphy_0264	ncbi-geneid:5744187	6.3.5.2	52317|52402|54810
cpy:Cphy_0274	ncbi-geneid:5744197	2.1.1.-	53335|81799
cpy:Cphy_0286	ncbi-geneid:5744209	2.1.1.63	46767|53155
cpy:Cphy_0287	ncbi-geneid:5744210	2.3.1.183	55729
cpy:Cphy_0295	ncbi-geneid:5744218	5.99.1.3	56719|101904
cpy:Cphy_0296	ncbi-geneid:5744219	5.99.1.3	56719|55874|54211
cpy:Cphy_0300	ncbi-geneid:5744223	2.7.7.39	52374
cpy:Cphy_0301	ncbi-geneid:5744224	2.7.8.12	53756
cpy:Cphy_0302	ncbi-geneid:5744225	4.1.1.20	51419|50621
cpy:Cphy_0318	ncbi-geneid:5744241	2.4.2.14	53271|56235
cpy:Cphy_0320	ncbi-geneid:5744243	1.1.5.3	51905|54373
cpy:Cphy_0325	ncbi-geneid:5744248	6.3.4.2	52540|52317
cpy:Cphy_0326	ncbi-geneid:5744249	3.4.24.-	140990|52540
cpy:Cphy_0328	ncbi-geneid:5742174	2.7.11.-|2.7.4	53795|75138
cpy:Cphy_0329	ncbi-geneid:5742175	2.7.1.2	53067
cpy:Cphy_0330	ncbi-geneid:5742176	1.1.1.158	56176|56194
cpy:Cphy_0335	ncbi-geneid:5742181	2.7.7.7	89550
cpy:Cphy_0336	ncbi-geneid:5742182	2.7.1.11	53784
cpy:Cphy_0348	ncbi-geneid:5742194	2.3.1.128	55729
cpy:Cphy_0350	ncbi-geneid:5742196	3.1.26.11	56281
cpy:Cphy_0352	ncbi-geneid:5742198	3.4.24.57	53067|53067
cpy:Cphy_0353	ncbi-geneid:5742199	2.7.7.60	53448
cpy:Cphy_0366	ncbi-geneid:5742226	2.1.1.-	53335
cpy:Cphy_0369	ncbi-geneid:5742229	3.6.1.15	52972
cpy:Cphy_0375	ncbi-geneid:5742243	5.4.2.10	53738|53738|53738|55957
cpy:Cphy_0377	ncbi-geneid:5742245	3.4.21.92	52096
cpy:Cphy_0379	ncbi-geneid:5742247	3.4.21.53	54211|52540|88697
cpy:Cphy_0409	ncbi-geneid:5745169	1.1.1.38	51735|53223
cpy:Cphy_0413	ncbi-geneid:5745173	2.1.1.-	53335
cpy:Cphy_0419	ncbi-geneid:5745179	5.3.1.9	53697
cpy:Cphy_0421	ncbi-geneid:5745181	2.1.3.3	53671
cpy:Cphy_0424	ncbi-geneid:5745184	2.7.1.33
cpy:Cphy_0426	ncbi-geneid:5745186	1.2.1.11	51735|55347
cpy:Cphy_0439	ncbi-geneid:5745199	3.6.3.-	52540
cpy:Cphy_0455	ncbi-geneid:5745215	4.4.1.8	53383
cpy:Cphy_0463	ncbi-geneid:5745223	1.11.1.15	52833
cpy:Cphy_0469	ncbi-geneid:5745229	4.4.1.5	54593
cpy:Cphy_0472	ncbi-geneid:5745232	6.1.1.9	52374|47323|50677|46589
cpy:Cphy_0477	ncbi-geneid:5745237	2.7.11.1	55874
cpy:Cphy_0490	ncbi-geneid:5743404	1.1.1.69	51735
cpy:Cphy_0497	ncbi-geneid:5743411	2.4.1.-|3.4	56601|53955
cpy:Cphy_0498	ncbi-geneid:5743412	2.4.1.-|3.4	56601|53955
cpy:Cphy_0511	ncbi-geneid:5743425	2.7.13.3	55874|47384|55785
cpy:Cphy_0516	ncbi-geneid:5743430	2.3.1.39	52151|55048
cpy:Cphy_0517	ncbi-geneid:5743431	1.1.1.100	51735
cpy:Cphy_0518	ncbi-geneid:5743432	2.3.1.179	53901|53901
cpy:Cphy_0520	ncbi-geneid:5743434	4.2.1.-	54637
cpy:Cphy_0521	ncbi-geneid:5743435	6.4.1.2|6.3.4.14	56059|52440|51246
cpy:Cphy_0522	ncbi-geneid:5743436	6.4.1.2	52096
cpy:Cphy_0523	ncbi-geneid:5743437	6.4.1.2	52096
cpy:Cphy_0526	ncbi-geneid:5743440	2.7.13.3	55874
cpy:Cphy_0530	ncbi-geneid:5743444	3.2.1.23|3.2.1.31	51445|49785|49303
cpy:Cphy_0531	ncbi-geneid:5743445	3.2.1.55	75005
cpy:Cphy_0535	ncbi-geneid:5743449	1.17.4.2	51998|52833
cpy:Cphy_0537	ncbi-geneid:5743451	2.6.1.42	56752
cpy:Cphy_0540	ncbi-geneid:5743454	6.3.5.5	52317|52021
cpy:Cphy_0541	ncbi-geneid:5743455	6.3.5.5	56059|56059|52440|52440|48108|52335
cpy:Cphy_0543	ncbi-geneid:5743457	3.6.3.2	81665|81660|56784|81653
cpy:Cphy_0547	ncbi-geneid:5743461	2.4.2.7	53271
cpy:Cphy_0548	ncbi-geneid:5743462	2.7.6.5	109604|81301|81271|55021
cpy:Cphy_0550	ncbi-geneid:5743464	1.3.99.22	102114
cpy:Cphy_0552	ncbi-geneid:5743466	6.1.1.21	55681|52954
cpy:Cphy_0553	ncbi-geneid:5743467	6.1.1.12	55681|55261|50249
cpy:Cphy_0556	ncbi-geneid:5743470	5.1.3.3	74650
cpy:Cphy_0557	ncbi-geneid:5743471	2.4.2.9	53271
cpy:Cphy_0562	ncbi-geneid:5743476	3.6.3.34	52540
cpy:Cphy_0571	ncbi-geneid:5743485	5.1.3.2	51735
cpy:Cphy_0580	ncbi-geneid:5743494	3.6.3.17	52540|52540
cpy:Cphy_0584	ncbi-geneid:5743498	5.3.1.4	53743|50443
cpy:Cphy_0590	ncbi-geneid:5743504	5.1.1.1	53822|47413
cpy:Cphy_0595	ncbi-geneid:5743509	5.1.1.1	53822|47413
cpy:Cphy_0603	ncbi-geneid:5743517	1.2.7.-	52518|53323|52518|52922|54862
cpy:Cphy_0606	ncbi-geneid:5743520	2.4.2.1	53167
cpy:Cphy_0624	ncbi-geneid:5741673	3.2.1.8	51445|49785
cpy:Cphy_0626	ncbi-geneid:5741675	3.1.1.-
cpy:Cphy_0628	ncbi-geneid:5741677	6.3.1.2	55931|54368
cpy:Cphy_0630	ncbi-geneid:5741679	5.1.1.7	54506|54506
cpy:Cphy_0631	ncbi-geneid:5741680	2.6.1.83	53383
cpy:Cphy_0632	ncbi-geneid:5741681	3.6.3.8	81665|56784|81660|81653
cpy:Cphy_0636	ncbi-geneid:5741685	6.1.1.23	55681|50249
cpy:Cphy_0637	ncbi-geneid:5741686	6.3.5.6|6.3.5.7	141000
cpy:Cphy_0638	ncbi-geneid:5741687	3.5.1.4|6.3.5.6|6.3.5.7	75304
cpy:Cphy_0639	ncbi-geneid:5741688	6.3.5.6|6.3.5.7	55931|89095
cpy:Cphy_0643	ncbi-geneid:5741692	3.5.4.10|2.1.2.3	53927|52335
cpy:Cphy_0648	ncbi-geneid:5743764	6.1.1.14	55681|52954
cpy:Cphy_0651	ncbi-geneid:5743767	2.7.9.1	56059|51621|52009
cpy:Cphy_0656	ncbi-geneid:5743772	5.3.1.8	51182
cpy:Cphy_0662	ncbi-geneid:5743778	3.2.1.21	51445|52279
cpy:Cphy_0677	ncbi-geneid:5743793	3.6.3.-	81665|56784|81653
cpy:Cphy_0687	ncbi-geneid:5743803	3.5.1.5	51556|51338
cpy:Cphy_0688	ncbi-geneid:5743804	3.5.1.5	51278
cpy:Cphy_0689	ncbi-geneid:5743805	3.5.1.5	54111
cpy:Cphy_0699	ncbi-geneid:5743815	3.2.1.21	51445|52279
cpy:Cphy_0708	ncbi-geneid:5743824	3.6.4.-	52540
cpy:Cphy_0733	ncbi-geneid:5743849	3.6.3.34	52540
cpy:Cphy_0741	ncbi-geneid:5743857	2.7.1.40	51621|52935|50800|52009
cpy:Cphy_0743	ncbi-geneid:5743859	2.7.13.3	55874|47384
cpy:Cphy_0745	ncbi-geneid:5743861	3.4.17.13	52317|141986
cpy:Cphy_0748	ncbi-geneid:5743864	6.1.1.3	55681|55186|52954|81271
cpy:Cphy_0752	ncbi-geneid:5743868	2.4.2.1	53167
cpy:Cphy_0753	ncbi-geneid:5743869	4.1.2.4	51569
cpy:Cphy_0754	ncbi-geneid:5743870	3.5.4.5	53927
cpy:Cphy_0756	ncbi-geneid:5743872	3.6.3.17	52540|52540
cpy:Cphy_0759	ncbi-geneid:5743875	3.4.17.19	55486
cpy:Cphy_0761	ncbi-geneid:5743877	6.1.1.1	52374|55174
cpy:Cphy_0765	ncbi-geneid:5743883	3.6.3.17	52540|52540
cpy:Cphy_0769	ncbi-geneid:5743887	3.2.1.22	56327|51735
cpy:Cphy_0826	ncbi-geneid:5741699	1.4.1.4	51735|53223
cpy:Cphy_0849	ncbi-geneid:5741721	3.6.3.21	52540
cpy:Cphy_0858	ncbi-geneid:5741730	3.2.1.45	51445
cpy:Cphy_0863	ncbi-geneid:5741735	2.7.13.3	55874|158472
cpy:Cphy_0875	ncbi-geneid:5741747	3.2.1.37	75005|49899|48403
cpy:Cphy_0876	ncbi-geneid:5741748	3.1.-.-	64182
cpy:Cphy_0879	ncbi-geneid:5741751	5.4.99.12	55120
cpy:Cphy_0881	ncbi-geneid:5741753	3.5.2.3	51556|51338
cpy:Cphy_0882	ncbi-geneid:5741754	4.1.1.23	51366
cpy:Cphy_0889	ncbi-geneid:5741761	4.4.1.21	63411
cpy:Cphy_0891	ncbi-geneid:5741763	3.1.3.18	56784
cpy:Cphy_0893	ncbi-geneid:5741765	1.11.1.6	56634
cpy:Cphy_0895	ncbi-geneid:5741767	2.1.3.3	161098
cpy:Cphy_0897	ncbi-geneid:5741769	3.6.3.31	52540|50331
cpy:Cphy_0903	ncbi-geneid:5741775	2.7.8.7	56214
cpy:Cphy_0905	ncbi-geneid:5741777	5.1.1.1	51419|50621
cpy:Cphy_0938	ncbi-geneid:5741810	6.1.1.4	52374|50677|47323
cpy:Cphy_0956	ncbi-geneid:5743897	6.1.1.7	55681|101353|55186
cpy:Cphy_0960	ncbi-geneid:5743901	4.2.99.18	48150
cpy:Cphy_0972	ncbi-geneid:5743913	3.4.21.92	52096
cpy:Cphy_0982	ncbi-geneid:5743922	4.2.99.18|3.1.11.2	56219
cpy:Cphy_0988	ncbi-geneid:5743928	1.7.-.-	52218
cpy:Cphy_0990	ncbi-geneid:5743930	2.7.1.35	53613
cpy:Cphy_1002	ncbi-geneid:5743942	6.5.1.-	55144
cpy:Cphy_1009	ncbi-geneid:5743949	6.1.1.21	55681
cpy:Cphy_1019	ncbi-geneid:5741855	2.4.1.230	48208|74650
cpy:Cphy_1021	ncbi-geneid:5741857	5.4.2.6	56784
cpy:Cphy_1040	ncbi-geneid:5741876	3.1.3.48	52788
cpy:Cphy_1041	ncbi-geneid:5741877	5.4.99.12	55120
cpy:Cphy_1061	ncbi-geneid:5741897	4.2.1.8	51658
cpy:Cphy_1062	ncbi-geneid:5741898	1.1.1.57	51735|48179
cpy:Cphy_1077	ncbi-geneid:5741912	5.1.1.1	53822|47413
cpy:Cphy_1105	ncbi-geneid:5741940	2.4.2.21	52733
cpy:Cphy_1106	ncbi-geneid:5741941	2.7.1.156|2.7.7.62	52540
cpy:Cphy_1109	ncbi-geneid:5741944	3.1.3.73
cpy:Cphy_1111	ncbi-geneid:5741946	4.1.1.81	53383
cpy:Cphy_1112	ncbi-geneid:5741947	6.3.5.10	52540|52317
cpy:Cphy_1113	ncbi-geneid:5741948	2.5.1.17	52540
cpy:Cphy_1115	ncbi-geneid:5741950	6.1.1.11	55681|46589
cpy:Cphy_1117	ncbi-geneid:5741952	1.1.1.27	56327|51735
cpy:Cphy_1121	ncbi-geneid:5741956	4.2.-.-	53697
cpy:Cphy_1123	ncbi-geneid:5741958	2.7.1.-	53067
cpy:Cphy_1125	ncbi-geneid:5741960	3.2.1.52	51445
cpy:Cphy_1134	ncbi-geneid:5741969	3.6.3.17	52540|52540
cpy:Cphy_1137	ncbi-geneid:5741972	3.6.1.22	55811
cpy:Cphy_1138	ncbi-geneid:5741973	3.6.1.-	52540
cpy:Cphy_1139	ncbi-geneid:5741974	6.1.1.23	55681|50249
cpy:Cphy_1146	ncbi-geneid:5742869	2.7.1.5	53067|53067
cpy:Cphy_1147	ncbi-geneid:5742870	5.3.1.14	51658
cpy:Cphy_1149	ncbi-geneid:5742872	5.1.3.-	54909
cpy:Cphy_1154	ncbi-geneid:5742877	3.6.4.12	52540|47819|46785
cpy:Cphy_1163	ncbi-geneid:5742886	3.2.1.4	51445
cpy:Cphy_1166	ncbi-geneid:5742889	5.1.3.2	51735
cpy:Cphy_1169	ncbi-geneid:5742892	3.2.1.55	51445|51011
cpy:Cphy_1174	ncbi-geneid:5742897	2.3.1.54	51998
cpy:Cphy_1175	ncbi-geneid:5742898	1.97.1.4	102114
cpy:Cphy_1177	ncbi-geneid:5742900	4.1.2.17	53639
cpy:Cphy_1210	ncbi-geneid:5743309	1.1.1.22	51735|52413|48179
cpy:Cphy_1211	ncbi-geneid:5743310	5.1.3.-	51735
cpy:Cphy_1212	ncbi-geneid:5743311	3.1.3.48	51556
cpy:Cphy_1213	ncbi-geneid:5743312	2.7.10.2	52540
cpy:Cphy_1219	ncbi-geneid:5743318	5.3.1.5	51658
cpy:Cphy_1227	ncbi-geneid:5744832	2.5.1.48|4.4.1.8	53383
cpy:Cphy_1228	ncbi-geneid:5744833	2.5.1.47	53686
cpy:Cphy_1232	ncbi-geneid:5744837	1.1.1.27	56327|51735
cpy:Cphy_1235	ncbi-geneid:5744840	2.6.1.-	53383
cpy:Cphy_1250	ncbi-geneid:5744856	5.4.2.1
cpy:Cphy_1255	ncbi-geneid:5744861	5.2.1.8	50891
cpy:Cphy_1262	ncbi-geneid:5744868	2.7.1.-	82549
cpy:Cphy_1263	ncbi-geneid:5744869	2.7.1.-	101473
cpy:Cphy_1274	ncbi-geneid:5744880	6.1.1.19	52374|47323|55190
cpy:Cphy_1301	ncbi-geneid:5744907	3.1.1.11	51126
cpy:Cphy_1303	ncbi-geneid:5744909	3.1.21.2	51658
cpy:Cphy_1317	ncbi-geneid:5744923	1.1.3.15	56176|55103
cpy:Cphy_1322	ncbi-geneid:5743709	2.7.7.3	52374
cpy:Cphy_1326	ncbi-geneid:5743713	2.3.1.8	53659
cpy:Cphy_1327	ncbi-geneid:5743714	2.7.2.1	53067|53067
cpy:Cphy_1331	ncbi-geneid:5743718	2.7.8.-	56024|56024
cpy:Cphy_1337	ncbi-geneid:5743724	2.4.1.129	56601
cpy:Cphy_1343	ncbi-geneid:5743730	2.1.1.-	53335|88697
cpy:Cphy_1345	ncbi-geneid:5743732	4.2.1.51|5.4.99.5	53850|55021|48600
cpy:Cphy_1352	ncbi-geneid:5743739	3.6.4.12	52540
cpy:Cphy_1368	ncbi-geneid:5742318	1.2.1.70	69742|51735|69075
cpy:Cphy_1370	ncbi-geneid:5742320	2.5.1.61	53850|54782
cpy:Cphy_1371	ncbi-geneid:5742321	2.1.1.107|4.2.1.75	53790|69618
cpy:Cphy_1372	ncbi-geneid:5742322	4.2.1.24	51569
cpy:Cphy_1373	ncbi-geneid:5742323	5.4.3.8	53383
cpy:Cphy_1375	ncbi-geneid:5742325	2.1.1.130|2.1.1.151	53790
cpy:Cphy_1376	ncbi-geneid:5742326	2.1.1.133	53790
cpy:Cphy_1378	ncbi-geneid:5742328	2.1.1.131	53790
cpy:Cphy_1379	ncbi-geneid:5742329	2.1.1.132	53790|53335
cpy:Cphy_1380	ncbi-geneid:5742330	6.3.5.9|6.3.1	52540|52317
cpy:Cphy_1381	ncbi-geneid:5742331	2.5.1.17	52540
cpy:Cphy_1382	ncbi-geneid:5742332	5.4.1.2	63965
cpy:Cphy_1387	ncbi-geneid:5742337	4.99.1.3	53800
cpy:Cphy_1417	ncbi-geneid:5742367	2.3.1.54	51998
cpy:Cphy_1418	ncbi-geneid:5742368	1.97.1.4	54862|102114
cpy:Cphy_1428	ncbi-geneid:5742378	1.2.1.10	53720
cpy:Cphy_1433	ncbi-geneid:5742383	3.1.3.-	56784
cpy:Cphy_1452	ncbi-geneid:5742402	3.1.4.16	56300|55816
cpy:Cphy_1460	ncbi-geneid:5742410	4.3.1.17	143548|55021
cpy:Cphy_1464	ncbi-geneid:5742414	4.2.1.1	53056
cpy:Cphy_1465	ncbi-geneid:5742415	1.1.1.95	51735|52283
cpy:Cphy_1486	ncbi-geneid:5742436	2.7.9.3	56042|55326
cpy:Cphy_1489	ncbi-geneid:5742439	2.8.1.7	53383
cpy:Cphy_1495	ncbi-geneid:5744317	1.97.1.9	51395|54862
cpy:Cphy_1496	ncbi-geneid:5744318	3.5.2.2	51556|51338
cpy:Cphy_1499	ncbi-geneid:5744321	4.3.1.15	53686
cpy:Cphy_1501	ncbi-geneid:5744323	3.5.1.82|3.5.1.81	51556|51338
cpy:Cphy_1502	ncbi-geneid:5744324	1.8.4.11	55068
cpy:Cphy_1503	ncbi-geneid:5744325	1.8.1.9	51905|51905
cpy:Cphy_1506	ncbi-geneid:5744328	3.6.1.-	55811
cpy:Cphy_1510	ncbi-geneid:5744332	3.2.1.8	51445
cpy:Cphy_1517	ncbi-geneid:5744339	1.2.99.2	47741|54292
cpy:Cphy_1521	ncbi-geneid:5744343	3.5.99.6	100950
cpy:Cphy_1535	ncbi-geneid:5744357	6.1.1.19	52374|47323|55190
cpy:Cphy_1538	ncbi-geneid:5744360	2.1.2.10	103025|101790
cpy:Cphy_1540	ncbi-geneid:5744362	1.4.4.2	53383
cpy:Cphy_1541	ncbi-geneid:5744363	1.4.4.2	53383
cpy:Cphy_1542	ncbi-geneid:5744364	2.7.7.63	55681|82649
cpy:Cphy_1543	ncbi-geneid:5744365	1.8.1.4	51905|55424
cpy:Cphy_1544	ncbi-geneid:5744366	3.6.4.12	52540
cpy:Cphy_1569	ncbi-geneid:5744391	1.11.1.15	52833
cpy:Cphy_1570	ncbi-geneid:5744392	1.16.3.1	47240
cpy:Cphy_1578	ncbi-geneid:5744400	2.7.1.4	53067
cpy:Cphy_1596	ncbi-geneid:5744418	3.2.1.21	51445|52279
cpy:Cphy_1597	ncbi-geneid:5744419	1.1.1.130	89733
cpy:Cphy_1617	ncbi-geneid:5744438	3.6.1.-	55811
cpy:Cphy_1632	ncbi-geneid:5744453	3.6.4.12	52540
cpy:Cphy_1643	ncbi-geneid:5744464	5.4.3.2	102114
cpy:Cphy_1644	ncbi-geneid:5744465	6.3.2.4	56059|52440
cpy:Cphy_1654	ncbi-geneid:5744475	2.1.1.-	53335
cpy:Cphy_1659	ncbi-geneid:5744480	1.11.1.10	53474
cpy:Cphy_1666	ncbi-geneid:5741497	3.6.3.27	52540
cpy:Cphy_1684	ncbi-geneid:5741515	2.8.1.7|4.4.1.16	53383
cpy:Cphy_1697	ncbi-geneid:5741528	3.6.3.16	52540
cpy:Cphy_1698	ncbi-geneid:5741529	3.6.3.16	52540
cpy:Cphy_1720	ncbi-geneid:5741471	3.2.1.24	74650|88713|88688
cpy:Cphy_1721	ncbi-geneid:5741472	2.7.13.3	55874|158472
cpy:Cphy_1729	ncbi-geneid:5741480	6.5.1.1	56091|50249
cpy:Cphy_1744	ncbi-geneid:5741418	1.1.1.69	51735
cpy:Cphy_1745	ncbi-geneid:5741419	2.1.1.63	57884|46767|53155
cpy:Cphy_1752	ncbi-geneid:5741426	1.1.1.274	51430
cpy:Cphy_1759	ncbi-geneid:5741433	3.8.1.2	56784
cpy:Cphy_1768	ncbi-geneid:5741442	2.7.1.69	51261|55604
cpy:Cphy_1770	ncbi-geneid:5741444	2.7.3.9	51621|47831|52009
cpy:Cphy_1782	ncbi-geneid:5741455	1.6.-.-	51905|51905|55424|52821
cpy:Cphy_1784	ncbi-geneid:5741457	1.2.1.70	69742|51735|69075
cpy:Cphy_1786	ncbi-geneid:5741459	2.5.1.61	53850|54782
cpy:Cphy_1787	ncbi-geneid:5741460	2.1.1.107|4.2.1.75	53790|69618
cpy:Cphy_1788	ncbi-geneid:5741461	4.2.1.24	51569
cpy:Cphy_1789	ncbi-geneid:5743078	5.4.3.8	53383
cpy:Cphy_1800	ncbi-geneid:5743089	3.2.1.14	51445|51055|54556
cpy:Cphy_1818	ncbi-geneid:5743107	2.7.1.15	53613
cpy:Cphy_1819	ncbi-geneid:5743108	3.2.-.-	53590
cpy:Cphy_1821	ncbi-geneid:5743110	5.1.1.1	53822|47413
cpy:Cphy_1829	ncbi-geneid:5743118	3.6.3.25	52540
cpy:Cphy_1830	ncbi-geneid:5743119	1.8.99.2	51905|56425|46977
cpy:Cphy_1832	ncbi-geneid:5743121	2.7.7.4	52402
cpy:Cphy_1833	ncbi-geneid:5743122	2.7.7.4	52540|50465|50447
cpy:Cphy_1874	ncbi-geneid:5743163	2.4.1.230	48208|74650
cpy:Cphy_1875	ncbi-geneid:5744554	5.4.2.6	56784
cpy:Cphy_1876	ncbi-geneid:5744555	5.1.1.1	53822|47413
cpy:Cphy_1880	ncbi-geneid:5744559	4.1.2.13	161098
cpy:Cphy_1883	ncbi-geneid:5744562	5.1.1.1	53822|47413
cpy:Cphy_1900	ncbi-geneid:5744579	5.4.2.1
cpy:Cphy_1912	ncbi-geneid:5744591	2.3.1.-	56317
cpy:Cphy_1923	ncbi-geneid:5744602	1.1.1.28	51735|52283
cpy:Cphy_1924	ncbi-geneid:5744603	1.15.1.2	49367|57802
cpy:Cphy_1931	ncbi-geneid:5744610	6.3.4.5	69864|52402
cpy:Cphy_1936	ncbi-geneid:5744615	3.2.1.22	51445
cpy:Cphy_1937	ncbi-geneid:5744616	3.2.1.21	51445
cpy:Cphy_1941	ncbi-geneid:5744620	2.3.1.51	69593
cpy:Cphy_1943	ncbi-geneid:5744622	3.2.1.14	53955|51055
cpy:Cphy_1948	ncbi-geneid:5744627	1.2.1	55347|51735
cpy:Cphy_1949	ncbi-geneid:5744628	2.3.1.1|2.3.1.35	56266
cpy:Cphy_1950	ncbi-geneid:5744629	2.7.2	53633
cpy:Cphy_1951	ncbi-geneid:5744630	2.6.1.11|2.6.1.17	53383
cpy:Cphy_1955	ncbi-geneid:5744634	2.7.13.3	55874|47384
cpy:Cphy_1962	ncbi-geneid:5744641	2.7.7.7	52540|48019
cpy:Cphy_2001	ncbi-geneid:5743029	3.6.4.13	52540
cpy:Cphy_2008	ncbi-geneid:5743036	2.7.13.3	55874|158472
cpy:Cphy_2010	ncbi-geneid:5743038	3.6.3.17	52540|52540
cpy:Cphy_2022	ncbi-geneid:5743050	3.2.2.-|4.2.99.18	48150|55945
cpy:Cphy_2025	ncbi-geneid:5743053	3.2.1.23	51445|49785|49303
cpy:Cphy_2026	ncbi-geneid:5743054	3.2.1.23	74650
cpy:Cphy_2031	ncbi-geneid:5743059	4.1.2.17	53639
cpy:Cphy_2032	ncbi-geneid:5743060	2.4.2.1	53167
cpy:Cphy_2033	ncbi-geneid:5743061	5.3.1.23	100950
cpy:Cphy_2035	ncbi-geneid:5743063	3.6.3.17	52540|52540
cpy:Cphy_2038	ncbi-geneid:5743066	3.5.4.28	51556|51338
cpy:Cphy_2049	ncbi-geneid:5743077	3.6.4.3|3.4.24.-	52540|140990
cpy:Cphy_2054	ncbi-geneid:5743754	3.6.3.17	52540|52540
cpy:Cphy_2056	ncbi-geneid:5743756	1.12.7.2	53920|54862|142984|140490
cpy:Cphy_2057	ncbi-geneid:5743757	3.4.19.3	53182
cpy:Cphy_2058	ncbi-geneid:5743758	3.2.1.4	51445
cpy:Cphy_2067	ncbi-geneid:5744073	6.1.1.14	55681|52954
cpy:Cphy_2080	ncbi-geneid:5744086	3.5.1.28	53187
cpy:Cphy_2083	ncbi-geneid:5744089	2.8.1.6	102114
cpy:Cphy_2103	ncbi-geneid:5744109	1.1.1.81	82544
cpy:Cphy_2105	ncbi-geneid:5744111	3.2.1.8	49899
cpy:Cphy_2108	ncbi-geneid:5744114	3.2.1.8	51445|49785
cpy:Cphy_2116	ncbi-geneid:5744122	4.4.1.5	54593
cpy:Cphy_2122	ncbi-geneid:5744128	2.7.13.3	55874|47384|158472
cpy:Cphy_2124	ncbi-geneid:5744130	1.4.1.21	51735|55347
cpy:Cphy_2128	ncbi-geneid:5744134	3.2.1.78|3.2.1.91	51445|49384|81296|81296|49785
cpy:Cphy_2132	ncbi-geneid:5744138	3.6.3.8	81665|56784|81653
cpy:Cphy_2152	ncbi-geneid:5744158	3.6.3.16	52540|52540
cpy:Cphy_2155	ncbi-geneid:5744161	1.20.4.1	52788
cpy:Cphy_2179	ncbi-geneid:5744490	2.8.1.7	53383
cpy:Cphy_2181	ncbi-geneid:5744492	4.1.2.5	53383
cpy:Cphy_2184	ncbi-geneid:5744495	3.4.11.1	53187|52949
cpy:Cphy_2190	ncbi-geneid:5744501	3.2.1.51	51445
cpy:Cphy_2212	ncbi-geneid:5744523	2.4.1.212	53448
cpy:Cphy_2214	ncbi-geneid:5744525	1.1.1.-	51735|52413|48179
cpy:Cphy_2221	ncbi-geneid:5744532	2.1.1.-	102114
cpy:Cphy_2229	ncbi-geneid:5744540	1.2.1.12	55347|51735
cpy:Cphy_2237	ncbi-geneid:5744548	2.7.1.6	54211|55060
cpy:Cphy_2242	ncbi-geneid:5744553	3.6.3.17	52540|52540
cpy:Cphy_2258	ncbi-geneid:5745318	3.5.1.28	53187|55383|55383|55383
cpy:Cphy_2261	ncbi-geneid:5745321	5.4.2.8	53738|53738|53738|55957
cpy:Cphy_2276	ncbi-geneid:5745335	3.2.1.78	51445|49785
cpy:Cphy_2280	ncbi-geneid:5745339	5.-.-.-	111337
cpy:Cphy_2283	ncbi-geneid:5745342	2.7.7.-	81631|81301
cpy:Cphy_2284	ncbi-geneid:5745343	3.4.21.89	51306
cpy:Cphy_2285	ncbi-geneid:5745344	2.4.2.10	53271
cpy:Cphy_2286	ncbi-geneid:5745345	1.3.3.1	51395
cpy:Cphy_2294	ncbi-geneid:5745353	3.1.-.-	56281
cpy:Cphy_2297	ncbi-geneid:5745356	3.1.-.-	53098
cpy:Cphy_2299	ncbi-geneid:5745358	1.3.1.74	102114
cpy:Cphy_2302	ncbi-geneid:5745361	2.8.1.7	53383
cpy:Cphy_2303	ncbi-geneid:5745362	2.1.1.-	75217|88697
cpy:Cphy_2304	ncbi-geneid:5745363	3.2.1.41	51445|49452|81296
cpy:Cphy_2309	ncbi-geneid:5745368	2.1.1.-	53335
cpy:Cphy_2311	ncbi-geneid:5745370	1.3.1.74	53067|53067|100920|100934
cpy:Cphy_2314	ncbi-geneid:5745373	1.3.99.22	102114
cpy:Cphy_2317	ncbi-geneid:5745376	3.4.24.78	53163
cpy:Cphy_2329	ncbi-geneid:5745388	2.7.1.76|2.7.1.113	52540
cpy:Cphy_2332	ncbi-geneid:5745391	3.2.1.52	51445
cpy:Cphy_2334	ncbi-geneid:5745393	3.5.4.16	55620
cpy:Cphy_2337	ncbi-geneid:5745396	5.1.1.7	54506|54506
cpy:Cphy_2341	ncbi-geneid:5745400	3.2.1.20	51445|51011
cpy:Cphy_2342	ncbi-geneid:5745401	3.2.1.10	51445|51011
cpy:Cphy_2346	ncbi-geneid:5745405	4.1.2.13	161098
cpy:Cphy_2348	ncbi-geneid:5745407	2.4.1.1	53756
cpy:Cphy_2349	ncbi-geneid:5745408	2.4.1.25	51445
cpy:Cphy_2352	ncbi-geneid:5745411	2.7.2.4	53633|55021|55021
cpy:Cphy_2356	ncbi-geneid:5745415	3.2.1.17|5.4.99.12	55120|55174
cpy:Cphy_2358	ncbi-geneid:5745417	4.2.3.4	56796
cpy:Cphy_2366	ncbi-geneid:5745425	3.4.16.4	56601
cpy:Cphy_2367	ncbi-geneid:5745426	4.2.3.3	52335
cpy:Cphy_2379	ncbi-geneid:5742449	2.5.1.75	52540
cpy:Cphy_2382	ncbi-geneid:5742452	3.1.26.4
cpy:Cphy_2386	ncbi-geneid:5742456	2.7.1.48	52540
cpy:Cphy_2388	ncbi-geneid:5742458	1.1.1.94	48179|51735
cpy:Cphy_2394	ncbi-geneid:5742464	3.6.3.34	52540
cpy:Cphy_2395	ncbi-geneid:5742465	2.7.6.1	53271|53271
cpy:Cphy_2400	ncbi-geneid:5742470	3.1.26.4	53098
cpy:Cphy_2402	ncbi-geneid:5742472	3.4.21.89	51306
cpy:Cphy_2405	ncbi-geneid:5742475	2.1.1.31	75217
cpy:Cphy_2418	ncbi-geneid:5742489	1.2.1.9	53720
cpy:Cphy_2433	ncbi-geneid:5742504	4.1.1.3	51569|89000
cpy:Cphy_2437	ncbi-geneid:5742508	6.4.1.3	52096|52096
cpy:Cphy_2439	ncbi-geneid:5742510	3.6.3.8	52540|54752
cpy:Cphy_2441	ncbi-geneid:5742512	4.3.1.19	53686|55021
cpy:Cphy_2444	ncbi-geneid:5742515	3.1.26.3	69065|54768
cpy:Cphy_2447	ncbi-geneid:5742518	2.3.1.15	53659
cpy:Cphy_2448	ncbi-geneid:5742519	2.1.1.80	53335|47757
cpy:Cphy_2449	ncbi-geneid:5742520	1.17.1.2	50249|50249|50249|50249
cpy:Cphy_2450	ncbi-geneid:5742521	2.7.4.14	52540
cpy:Cphy_2455	ncbi-geneid:5742526	1.3.1.74|2.-.-.-	102114
cpy:Cphy_2456	ncbi-geneid:5742527	1.5.1.5|3.5.4.9	51735|53223
cpy:Cphy_2457	ncbi-geneid:5742528	2.7.8.-	56024|56024
cpy:Cphy_2458	ncbi-geneid:5742529	4.2.1.3	53732|52016
cpy:Cphy_2463	ncbi-geneid:5742534	1.1.1.-	56796
cpy:Cphy_2473	ncbi-geneid:5742544	2.5.1.7	55205
cpy:Cphy_2475	ncbi-geneid:5742546	6.3.2.9	53623|53244|51984
cpy:Cphy_2476	ncbi-geneid:5742547	2.4.1.129	56601|56519|54184
cpy:Cphy_2477	ncbi-geneid:5742548	2.4.1.129	56601|56519
cpy:Cphy_2479	ncbi-geneid:5742550	2.1.1.-	53335|81799
cpy:Cphy_2483	ncbi-geneid:5742554	2.7.6.2	63999|63862
cpy:Cphy_2484	ncbi-geneid:5742555	5.1.3.1	51366
cpy:Cphy_2485	ncbi-geneid:5742556	3.6.1.-	52540|50249
cpy:Cphy_2486	ncbi-geneid:5742557	2.7.11.1	56112
cpy:Cphy_2487	ncbi-geneid:5742558	3.1.3.16	81606
cpy:Cphy_2488	ncbi-geneid:5742559	2.1.1.-	102114
cpy:Cphy_2489	ncbi-geneid:5742560	2.1.1.-	53335|48013
cpy:Cphy_2491	ncbi-geneid:5742562	2.1.2.9	53328|50486
cpy:Cphy_2492	ncbi-geneid:5742563	3.5.1.88	56420
cpy:Cphy_2493	ncbi-geneid:5742564	3.6.4.-	52540|52540
cpy:Cphy_2494	ncbi-geneid:5742565	6.3.2.10	53623|53244|63418
cpy:Cphy_2495	ncbi-geneid:5742566	6.3.2.13	53623|53244|63418
cpy:Cphy_2496	ncbi-geneid:5742567	2.4.1.21	53756
cpy:Cphy_2498	ncbi-geneid:5742569	3.4.21.116	50156|50494
cpy:Cphy_2509	ncbi-geneid:5742580	2.7.1.23	111331
cpy:Cphy_2511	ncbi-geneid:5742582	2.2.1.7	52518|52922
cpy:Cphy_2512	ncbi-geneid:5742583	2.5.1.1|2.5.1.10|2.5.1.29	48576
cpy:Cphy_2513	ncbi-geneid:5742584	3.1.11.6	116842
cpy:Cphy_2525	ncbi-geneid:5742596	1.1.1.25	51735|53223
cpy:Cphy_2530	ncbi-geneid:5742601	3.4.11.9	55920
cpy:Cphy_2531	ncbi-geneid:5742602	4.2.1.10	52304
cpy:Cphy_2532	ncbi-geneid:5742603	2.7.1.71	52540
cpy:Cphy_2534	ncbi-geneid:5742605	1.1.1.69	51735
cpy:Cphy_2538	ncbi-geneid:5742609	2.5.1.54	51569
cpy:Cphy_2539	ncbi-geneid:5742610	1.3.1.12	51735|48179|55021
cpy:Cphy_2540	ncbi-geneid:5741818	2.5.1.19	55205
cpy:Cphy_2543	ncbi-geneid:5741821	3.4.21.88	51306|46785
cpy:Cphy_2546	ncbi-geneid:5741824	3.5.4.4|2.7.7.18	52374
cpy:Cphy_2563	ncbi-geneid:5741841	3.1.26.-	50249
cpy:Cphy_2572	ncbi-geneid:5741850	3.2.1.14	51445|54556
cpy:Cphy_2574	ncbi-geneid:5742739	6.1.1.6	55681|50249
cpy:Cphy_2578	ncbi-geneid:5742743	6.1.1.1	52374|55174
cpy:Cphy_2580	ncbi-geneid:5742745	2.7.11.1	52540|52540
cpy:Cphy_2582	ncbi-geneid:5742747	3.4.16.4	56601|69189
cpy:Cphy_2587	ncbi-geneid:5742752	3.4.16.4	56601|69189
cpy:Cphy_2591	ncbi-geneid:5742756	2.4.2.2	52418|54680|47648
cpy:Cphy_2592	ncbi-geneid:5742757	2.5.1.54	51569
cpy:Cphy_2595	ncbi-geneid:5742760	3.6.1.13	55811
cpy:Cphy_2599	ncbi-geneid:5742764	1.3.1.74	102114
cpy:Cphy_2600	ncbi-geneid:5742765	1.2.1.41	53720
cpy:Cphy_2601	ncbi-geneid:5742766	6.3.3.2	100950
cpy:Cphy_2603	ncbi-geneid:5742768	2.7.2.11	53633
cpy:Cphy_2617	ncbi-geneid:5742782	6.1.1.7	55681|101353|55186|50447
cpy:Cphy_2619	ncbi-geneid:5742786	2.7.7.7	53098
cpy:Cphy_2620	ncbi-geneid:5742787	1.17.7.1	51717|56014
cpy:Cphy_2621	ncbi-geneid:5742788	3.4.24.-	50156|50156
cpy:Cphy_2622	ncbi-geneid:5742789	1.1.1.267	55347|51735|69055
cpy:Cphy_2624	ncbi-geneid:5742791	2.5.1.31	64005
cpy:Cphy_2626	ncbi-geneid:5742793	2.7.4.22	53633
cpy:Cphy_2631	ncbi-geneid:5742798	4.4.1.5	54593
cpy:Cphy_2640	ncbi-geneid:5742807	2.5.1.17	89028
cpy:Cphy_2651	ncbi-geneid:5742818	5.4.2.1
cpy:Cphy_2658	ncbi-geneid:5742825	3.1.1.53	52266|49785
cpy:Cphy_2659	ncbi-geneid:5742826	1.4.1.16	55347|51735
cpy:Cphy_2662	ncbi-geneid:5742829	1.11.1.9	52833
cpy:Cphy_2663	ncbi-geneid:5742830	1.11.1.9	52833
cpy:Cphy_2665	ncbi-geneid:5742832	6.1.1.3	55681|55186|52954
cpy:Cphy_2670	ncbi-geneid:5742837	3.6.3.-	52540
cpy:Cphy_2685	ncbi-geneid:5742852	4.1.1.65	88946|88659|88659
cpy:Cphy_2687	ncbi-geneid:5742854	3.5.1.44	64438
cpy:Cphy_2690	ncbi-geneid:5742857	2.7.13.3
cpy:Cphy_2691	ncbi-geneid:5742858	3.1.1.61	52738|52172
cpy:Cphy_2714	ncbi-geneid:5743007	3.6.3.15|3.6.3.14	52540
cpy:Cphy_2722	ncbi-geneid:5743015	5.99.1.2	56712|57783
cpy:Cphy_2727	ncbi-geneid:5743020	2.7.7.7	56672|100879
cpy:Cphy_2738	ncbi-geneid:5742053	5.3.1.17	51182
cpy:Cphy_2739	ncbi-geneid:5742054	2.7.1.45	53613
cpy:Cphy_2741	ncbi-geneid:5742056	1.1.1.58	51735|48179
cpy:Cphy_2742	ncbi-geneid:5742057	5.1.1.1	53822|47413
cpy:Cphy_2743	ncbi-geneid:5742058	5.3.1.12	51556
cpy:Cphy_2750	ncbi-geneid:5742065	2.1.3.2	53671
cpy:Cphy_2752	ncbi-geneid:5742067	6.3.4.3	52540
cpy:Cphy_2760	ncbi-geneid:5742075	2.5.1.49	53383
cpy:Cphy_2763	ncbi-geneid:5742078	2.7.7.8	54211|54211|55666|55666|54791|50249
cpy:Cphy_2764	ncbi-geneid:5742079	6.3.2.12|6.3.2.17	53623|53244
cpy:Cphy_2770	ncbi-geneid:5742085	2.7.1.26|2.7.7.2	82114|52374
cpy:Cphy_2771	ncbi-geneid:5742086	5.4.99.12	55120
cpy:Cphy_2779	ncbi-geneid:5742094	6.3.4.15	55681|46785|50037
cpy:Cphy_2782	ncbi-geneid:5742097	3.6.1.31|3.5.4.19	141734|101386|51366
cpy:Cphy_2783	ncbi-geneid:5742098	5.3.1.16	51366
cpy:Cphy_2784	ncbi-geneid:5742099	4.2.1.19	54211|54211
cpy:Cphy_2785	ncbi-geneid:5742100	1.1.1.23	53720
cpy:Cphy_2786	ncbi-geneid:5742101	2.4.2.17	53850
cpy:Cphy_2787	ncbi-geneid:5742102	6.1.1.21	55681
cpy:Cphy_2789	ncbi-geneid:5742104	5.4.99.12	55120|55174
cpy:Cphy_2791	ncbi-geneid:5742106	5.4.99.12	55120|55174
cpy:Cphy_2793	ncbi-geneid:5742108	2.7.6.5	81301
cpy:Cphy_2796	ncbi-geneid:5742111	3.4.13.3	53187
cpy:Cphy_2802	ncbi-geneid:5742117	2.7.1.24	52540
cpy:Cphy_2803	ncbi-geneid:5742118	2.7.7.7	56672|88723|53098|47807
cpy:Cphy_2818	ncbi-geneid:5742134	3.5.1.28	53187
cpy:Cphy_2820	ncbi-geneid:5742136	1.97.1.4	102114
cpy:Cphy_2823	ncbi-geneid:5742139	2.3.1.54	51998
cpy:Cphy_2826	ncbi-geneid:5742142	2.7.13.3	55874|47384
cpy:Cphy_2829	ncbi-geneid:5742145	2.7.13.3	55874|47384
cpy:Cphy_2831	ncbi-geneid:5742147	3.6.3.27	52540
cpy:Cphy_2839	ncbi-geneid:5742155	3.2.2.-	52141
cpy:Cphy_2840	ncbi-geneid:5742156	4.1.3.-	51366
cpy:Cphy_2841	ncbi-geneid:5742157	2.4.2.-	52317
cpy:Cphy_2844	ncbi-geneid:5742160	2.8.1.7	53383
cpy:Cphy_2846	ncbi-geneid:5742166	1.7.-.-	56821|140683
cpy:Cphy_2847	ncbi-geneid:5742167	1.7.-.-	56821
cpy:Cphy_2848	ncbi-geneid:5742168	3.2.1.22	56327|51735
cpy:Cphy_2857	ncbi-geneid:5745130	5.2.1.8	50891
cpy:Cphy_2858	ncbi-geneid:5745131	2.7.1.21	52540|57716
cpy:Cphy_2864	ncbi-geneid:5745138	3.6.1.1	64182|75138|54631
cpy:Cphy_2866	ncbi-geneid:5745140	3.1.-.-	50249|50249|50249|50249
cpy:Cphy_2868	ncbi-geneid:5745142	5.4.2.1	64158|53649
cpy:Cphy_2874	ncbi-geneid:5745147	5.3.1.1	51351
cpy:Cphy_2875	ncbi-geneid:5745148	2.7.2.3	53748
cpy:Cphy_2876	ncbi-geneid:5745149	1.2.1.12	55347|51735
cpy:Cphy_2877	ncbi-geneid:5745150	3.4.21.89	51306
cpy:Cphy_2878	ncbi-geneid:5745151	3.4.21.89	51306
cpy:Cphy_2879	ncbi-geneid:5745152	2.7.7.6	63562
cpy:Cphy_2888	ncbi-geneid:5745161	5.4.99.9	51971|54373
cpy:Cphy_2890	ncbi-geneid:5745163	3.6.4.12	52540|52540|50249
cpy:Cphy_2900	ncbi-geneid:5743960	2.7.1.40	51621|52935|50800
cpy:Cphy_2903	ncbi-geneid:5743963	3.1.3.15	89550
cpy:Cphy_2905	ncbi-geneid:5743965	2.1.1.61|2.8.1.-	52402
cpy:Cphy_2907	ncbi-geneid:5743967	2.8.1.7	53383
cpy:Cphy_2914	ncbi-geneid:5743974	1.5.1.2	48179|51735
cpy:Cphy_2915	ncbi-geneid:5743975	1.4.3.4	51905|54373
cpy:Cphy_2924	ncbi-geneid:5743984	2.1.1.37	53335
cpy:Cphy_2925	ncbi-geneid:5743985	2.3.1.46	52317
cpy:Cphy_2927	ncbi-geneid:5743987	6.5.1.2
cpy:Cphy_2928	ncbi-geneid:5743988	5.4.99.12	55120|55174
cpy:Cphy_2934	ncbi-geneid:5743995	1.4.1.13|1.4.1.14	51971|46548
cpy:Cphy_2935	ncbi-geneid:5743996	1.18.1.2	52343|63380
cpy:Cphy_2936	ncbi-geneid:5743997	6.3.5.4	52402|56235
cpy:Cphy_2999	ncbi-geneid:5744061	3.1.2.-	54637
cpy:Cphy_3001	ncbi-geneid:5743327	4.2.1.11	51604|54826
cpy:Cphy_3006	ncbi-geneid:5743332	4.3.2.1	48557
cpy:Cphy_3009	ncbi-geneid:5743335	3.2.1.21	51445|52279
cpy:Cphy_3010	ncbi-geneid:5743336	3.2.1.8	51445
cpy:Cphy_3011	ncbi-geneid:5743337	3.2.1.55	75005|49899
cpy:Cphy_3020	ncbi-geneid:5743346	1.1.1.86	51735|48179
cpy:Cphy_3021	ncbi-geneid:5743347	2.2.1.6	55021|55021
cpy:Cphy_3023	ncbi-geneid:5743349	3.2.1.51	51445
cpy:Cphy_3028	ncbi-geneid:5743354	3.2.1.51	51445
cpy:Cphy_3037	ncbi-geneid:5743363	6.3.4.4	52540
cpy:Cphy_3038	ncbi-geneid:5743364	3.6.1.23	51283
cpy:Cphy_3041	ncbi-geneid:5743367	1.2.1.3	53720
cpy:Cphy_3043	ncbi-geneid:5743369	4.3.2.2	48557
cpy:Cphy_3044	ncbi-geneid:5743370	2.4.2.14	56235|53271
cpy:Cphy_3045	ncbi-geneid:5743371	6.3.2.6	56104
cpy:Cphy_3048	ncbi-geneid:5743374	1.97.1.4	102114
cpy:Cphy_3050	ncbi-geneid:5743376	1.17.4.2	51998
cpy:Cphy_3051	ncbi-geneid:5743377	4.1.1.-	51419|50621
cpy:Cphy_3052	ncbi-geneid:5743378	1.5.1.7	51735
cpy:Cphy_3053	ncbi-geneid:5743379	3.5.3.11	52768
cpy:Cphy_3054	ncbi-geneid:5743380	2.5.1.16	53335
cpy:Cphy_3056	ncbi-geneid:5743382	3.2.1.22	51445
cpy:Cphy_3071	ncbi-geneid:5743397	3.6.3.14	52540
cpy:Cphy_3072	ncbi-geneid:5743398	3.6.3.14	52540|47917|50615
cpy:Cphy_3073	ncbi-geneid:5743399	3.6.3.14	159468
cpy:Cphy_3074	ncbi-geneid:5743400	3.6.3.14	103486
cpy:Cphy_3075	ncbi-geneid:5743401	3.6.3.14	160527
cpy:Cphy_3076	ncbi-geneid:5743402	3.6.3.14	81333|81333
cpy:Cphy_3083	ncbi-geneid:5743169	6.2.1.30	56801
cpy:Cphy_3087	ncbi-geneid:5743173	1.2.7.8	53323
cpy:Cphy_3088	ncbi-geneid:5743174	1.2.7.8	52518|52518|52922
cpy:Cphy_3091	ncbi-geneid:5743177	6.2.1.30	56801
cpy:Cphy_3093	ncbi-geneid:5743179	4.2.3.5	103263
cpy:Cphy_3096	ncbi-geneid:5743182	1.1.1.41	53659
cpy:Cphy_3100	ncbi-geneid:5743186	4.2.3.3	52335
cpy:Cphy_3101	ncbi-geneid:5743187	2.7.2.2	53633
cpy:Cphy_3103	ncbi-geneid:5743189	2.4.1.-	53448
cpy:Cphy_3110	ncbi-geneid:5743196	1.5.1.20	51730
cpy:Cphy_3112	ncbi-geneid:5743198	4.3.1.17	143548
cpy:Cphy_3114	ncbi-geneid:5743200	3.1.3.18	56784
cpy:Cphy_3122	ncbi-geneid:5743208	1.2.7.3	52518
cpy:Cphy_3123	ncbi-geneid:5743209	1.2.7.3	52518|53323|52922
cpy:Cphy_3128	ncbi-geneid:5743214	2.7.7.23	53448
cpy:Cphy_3136	ncbi-geneid:5743222	3.6.1.-	55811
cpy:Cphy_3143	ncbi-geneid:5743229	3.5.4.4	51556
cpy:Cphy_3151	ncbi-geneid:5743238	1.5.1.2	48179|51735
cpy:Cphy_3153	ncbi-geneid:5743240	5.1.3.-	102546
cpy:Cphy_3154	ncbi-geneid:5743241	2.7.1.5	53067|53067
cpy:Cphy_3155	ncbi-geneid:5743242	5.3.1.25	53743|50443
cpy:Cphy_3158	ncbi-geneid:5743245	3.2.1.139	51445|55545
cpy:Cphy_3160	ncbi-geneid:5743247	3.2.1.23	51445|49785|49303
cpy:Cphy_3168	ncbi-geneid:5743255	2.3.1.79	51161
cpy:Cphy_3171	ncbi-geneid:5743258	2.3.3.13	51569|110921
cpy:Cphy_3172	ncbi-geneid:5743259	4.2.1.20	53686
cpy:Cphy_3177	ncbi-geneid:5743265	2.1.2.9	53328|50486
cpy:Cphy_3202	ncbi-geneid:5741980	3.2.1.4	51445|49384|81296
cpy:Cphy_3205	ncbi-geneid:5741983	1.1.1.94	48179|51735
cpy:Cphy_3212	ncbi-geneid:5741990	2.7.13.3	55874
cpy:Cphy_3222	ncbi-geneid:5742000	1.17.4.1	47240
cpy:Cphy_3223	ncbi-geneid:5742001	1.17.4.1	51998|48168
cpy:Cphy_3234	ncbi-geneid:5742012	3.5.2.10	102215
cpy:Cphy_3258	ncbi-geneid:5742037	2.1.1.13	82282|51717|52242|47644
cpy:Cphy_3263	ncbi-geneid:5741542	3.1.3.18	56784
cpy:Cphy_3268	ncbi-geneid:5741547	3.6.3.17	52540|52540
cpy:Cphy_3272	ncbi-geneid:5741551	5.99.1.2	56712
cpy:Cphy_3274	ncbi-geneid:5741553	2.1.2.1	53383
cpy:Cphy_3279	ncbi-geneid:5741558	3.6.3.17	52540|52540
cpy:Cphy_3287	ncbi-geneid:5741566	1.1.1.37|1.1.1.205	51412|54631
cpy:Cphy_3294	ncbi-geneid:5741573	6.1.1.18	52374|50715
cpy:Cphy_3299	ncbi-geneid:5741578	1.3.99.1	51905|56425
cpy:Cphy_3303	ncbi-geneid:5741582	5.4.2.1
cpy:Cphy_3311	ncbi-geneid:5741590	5.4.2.6	56784
cpy:Cphy_3312	ncbi-geneid:5741591	5.1.1.1	53822|47413
cpy:Cphy_3313	ncbi-geneid:5741592	2.4.1.230	48208|74650
cpy:Cphy_3314	ncbi-geneid:5741593	2.4.1.230	48208|74650
cpy:Cphy_3322	ncbi-geneid:5741602	2.1.1.-	75217|55315
cpy:Cphy_3324	ncbi-geneid:5741604	6.1.1.16	52374|47323
cpy:Cphy_3325	ncbi-geneid:5741605	2.3.1.30	51161
cpy:Cphy_3326	ncbi-geneid:5741606	4.6.1.12	69765
cpy:Cphy_3329	ncbi-geneid:5741609	3.2.1.21	51445|52279|50405
cpy:Cphy_3338	ncbi-geneid:5741618	5.4.2.1
cpy:Cphy_3339	ncbi-geneid:5741619	3.1.4.46	51695
cpy:Cphy_3342	ncbi-geneid:5741622	3.4.13.21	52317
cpy:Cphy_3345	ncbi-geneid:5741627	2.7.1.11	53784
cpy:Cphy_3347	ncbi-geneid:5741629	2.2.1.6	52518|52518|52467
cpy:Cphy_3348	ncbi-geneid:5741630	4.2.1.9	143975|52016
cpy:Cphy_3349	ncbi-geneid:5741631	3.4.11.4	53187|55031
cpy:Cphy_3350	ncbi-geneid:5741632	6.3.5.3	52317|55326|56042|55326|56042
cpy:Cphy_3355	ncbi-geneid:5741637	4.2.1.33|4.2.1.35	52016
cpy:Cphy_3356	ncbi-geneid:5741638	4.2.1.33|4.2.1.35	53732
cpy:Cphy_3358	ncbi-geneid:5741640	1.1.1.85	53659
cpy:Cphy_3362	ncbi-geneid:5741644	3.2.2.-	48150|55811
cpy:Cphy_3366	ncbi-geneid:5741648	3.6.3.-	52540
cpy:Cphy_3367	ncbi-geneid:5741649	3.2.1.4|3.2.1.91	48208|49384|49384|81296|81296
cpy:Cphy_3368	ncbi-geneid:5741650	3.2.1.91	48208|49384|81296
cpy:Cphy_3374	ncbi-geneid:5741656	6.3.1.2	55931
cpy:Cphy_3377	ncbi-geneid:5741659	5.3.1.8	51182
cpy:Cphy_3378	ncbi-geneid:5741660	2.1.1.172	53335
cpy:Cphy_3381	ncbi-geneid:5741663	2.4.2.22	53271
cpy:Cphy_3382	ncbi-geneid:5741664	1.1.1.95	51735|52283|55021
cpy:Cphy_3383	ncbi-geneid:5741665	2.6.1.52	53383
cpy:Cphy_3388	ncbi-geneid:5743665	3.2.1.39	49899|49785|49785|49785|49785|49785|49373
cpy:Cphy_3389	ncbi-geneid:5743666	3.2.2.23|4.2.99.18	46946|81624|57716
cpy:Cphy_3390	ncbi-geneid:5743667	2.5.1.26	56176|55103
cpy:Cphy_3394	ncbi-geneid:5743671	1.1.5.3	51905
cpy:Cphy_3396	ncbi-geneid:5743673	3.2.1.22	56327|51735
cpy:Cphy_3398	ncbi-geneid:5743675	3.2.1.37	75005|49899
cpy:Cphy_3404	ncbi-geneid:5743681	3.2.1.45	51445
cpy:Cphy_3406	ncbi-geneid:5743683	2.7.13.3	55874|158472
cpy:Cphy_3412	ncbi-geneid:5743695	1.4.1.13|1.4.1.14	51971|46548|51971
cpy:Cphy_3413	ncbi-geneid:5743696	3.5.1.1	53774
cpy:Cphy_3414	ncbi-geneid:5743697	2.6.1.16	53697|56235
cpy:Cphy_3419	ncbi-geneid:5743702	2.7.1.17	53067|53067
cpy:Cphy_3426	ncbi-geneid:5743537	6.3.5.1	52402|56317
cpy:Cphy_3427	ncbi-geneid:5743538	1.97.1.4	102114
cpy:Cphy_3434	ncbi-geneid:5743546	3.1.4.16	56300|55816
cpy:Cphy_3438	ncbi-geneid:5743550	2.4.2.29	51713
cpy:Cphy_3439	ncbi-geneid:5743551	3.4.11.18	55920|103642
cpy:Cphy_3441	ncbi-geneid:5743553	3.6.3.14	52540
cpy:Cphy_3442	ncbi-geneid:5743554	3.6.3.14	52540|47917|50615
cpy:Cphy_3444	ncbi-geneid:5743556	3.6.3.14	159468
cpy:Cphy_3445	ncbi-geneid:5743557	3.6.3.14	81333
cpy:Cphy_3447	ncbi-geneid:5743559	3.6.3.14	103486
cpy:Cphy_3449	ncbi-geneid:5743561	6.3.1.1	55681
cpy:Cphy_3459	ncbi-geneid:5743571	2.1.1.63	52540|54211
cpy:Cphy_3462	ncbi-geneid:5743574	2.7.3.-	55931
cpy:Cphy_3467	ncbi-geneid:5743579	6.3.4.13	56059|52440|51246
cpy:Cphy_3468	ncbi-geneid:5743580	2.1.2.2	53328
cpy:Cphy_3469	ncbi-geneid:5743581	6.3.3.1	56042|55326
cpy:Cphy_3471	ncbi-geneid:5743583	4.1.1.21|5.4.99.18	52255
cpy:Cphy_3476	ncbi-geneid:5743588	6.1.1.20	56037|55681|50249|54991|46955
cpy:Cphy_3477	ncbi-geneid:5743589	6.1.1.20	55681|46589
cpy:Cphy_3480	ncbi-geneid:5743592	6.1.1.2	52374
cpy:Cphy_3481	ncbi-geneid:5743593	1.3.1.26	51735|55347
cpy:Cphy_3482	ncbi-geneid:5743594	4.2.1.52	51569
cpy:Cphy_3490	ncbi-geneid:5743602	3.6.3.-	52540
cpy:Cphy_3502	ncbi-geneid:5743613	5.1.3.14	53756
cpy:Cphy_3506	ncbi-geneid:5743617	5.1.3.2	51735
cpy:Cphy_3511	ncbi-geneid:5743622	4.2.3.1	53686
cpy:Cphy_3517	ncbi-geneid:5743628	2.7.3.-	55874|47384|158472
cpy:Cphy_3519	ncbi-geneid:5743631	2.7.1.48	52540|55186
cpy:Cphy_3522	ncbi-geneid:5743634	2.7.7.-	56731|57783|48024
cpy:Cphy_3523	ncbi-geneid:5743635	3.1.5.1	109604
cpy:Cphy_3529	ncbi-geneid:5743641	2.6.1.9	53383
cpy:Cphy_3530	ncbi-geneid:5743642	2.6.1.1	53383
cpy:Cphy_3543	ncbi-geneid:5743655	1.3.1.74	50494|50156
cpy:Cphy_3548	ncbi-geneid:5742952	2.3.3.13	51569|110921|89000
cpy:Cphy_3556	ncbi-geneid:5742960	6.1.1.6	55681|50249
cpy:Cphy_3558	ncbi-geneid:5742962	1.2.7.-	52518|53323|52518|52922|54862
cpy:Cphy_3565	ncbi-geneid:5742969	5.1.3.9	51366
cpy:Cphy_3581	ncbi-geneid:5742985	3.5.1.25	51556|51338
cpy:Cphy_3582	ncbi-geneid:5742986	3.5.99.6	100950
cpy:Cphy_3586	ncbi-geneid:5742611	3.2.1.89	51445|50370
cpy:Cphy_3600	ncbi-geneid:5742625	2.7.2.4	53633|55021|55021
cpy:Cphy_3603	ncbi-geneid:5742627	1.1.1.3	55347|51735
cpy:Cphy_3604	ncbi-geneid:5742628	5.4.99.5	55021
cpy:Cphy_3606	ncbi-geneid:5742630	3.4.21.102	52096|50156
cpy:Cphy_3614	ncbi-geneid:5742638	1.1.1.100	51735
cpy:Cphy_3615	ncbi-geneid:5742639	3.4.17.-	53187|55031
cpy:Cphy_3617	ncbi-geneid:5742641	2.3.1.81	110710
cpy:Cphy_3634	ncbi-geneid:5742658	5.4.99.12	55120
cpy:Cphy_3639	ncbi-geneid:5742663	2.7.7.6	56553|55257|47789
cpy:Cphy_3645	ncbi-geneid:5742669	3.4.11.18	55920
cpy:Cphy_3646	ncbi-geneid:5742670	2.7.4.10|2.7.4.3	52540
cpy:Cphy_3671	ncbi-geneid:5742695	2.1.1.-	53335
cpy:Cphy_3678	ncbi-geneid:5742702	5.1.3.13	51182
cpy:Cphy_3679	ncbi-geneid:5742703	1.1.1.133	51735
cpy:Cphy_3680	ncbi-geneid:5742704	4.2.1.46	51735
cpy:Cphy_3681	ncbi-geneid:5742705	2.7.7.24	53448
cpy:Cphy_3683	ncbi-geneid:5742707	4.1.2.13	51569
cpy:Cphy_3686	ncbi-geneid:5742710	2.7.7.6	64484
cpy:Cphy_3687	ncbi-geneid:5742711	2.7.7.6	64484
cpy:Cphy_3688	ncbi-geneid:5742712	3.6.3.8	81665|56784|81660|81653
cpy:Cphy_3699	ncbi-geneid:5742723	3.4.24.-	55486
cpy:Cphy_3709	ncbi-geneid:5742733	3.6.3.-	52540
cpy:Cphy_3710	ncbi-geneid:5742734	2.7.1.35	53613
cpy:Cphy_3718	ncbi-geneid:5742917	3.1.-.-	69500
cpy:Cphy_3719	ncbi-geneid:5742918	5.4.2.7	53649|143856
cpy:Cphy_3727	ncbi-geneid:5742926	2.4.1.227	53756
cpy:Cphy_3729	ncbi-geneid:5742928	3.2.2.9	53167
cpy:Cphy_3735	ncbi-geneid:5742934	3.6.3.14	51344|46604
cpy:Cphy_3736	ncbi-geneid:5742935	3.6.3.14	52540|47917|50615
cpy:Cphy_3737	ncbi-geneid:5742936	3.6.3.14	52943
cpy:Cphy_3738	ncbi-geneid:5742937	3.6.3.14	52540|47917|50615
cpy:Cphy_3739	ncbi-geneid:5742938	3.6.3.14	47928
cpy:Cphy_3740	ncbi-geneid:5742939	3.6.3.14	81573
cpy:Cphy_3741	ncbi-geneid:5742940	3.6.3.14	81333
cpy:Cphy_3742	ncbi-geneid:5742941	3.6.3.14	81336
cpy:Cphy_3745	ncbi-geneid:5742944	5.3.1.26|5.3.1.6	89623
cpy:Cphy_3746	ncbi-geneid:5742945	3.1.3.48	52788
cpy:Cphy_3748	ncbi-geneid:5742947	3.5.1.28	53187
cpy:Cphy_3751	ncbi-geneid:5742950	2.7.11.1	56112
cpy:Cphy_3756	ncbi-geneid:5744708	3.6.4.12	52540|48024
cpy:Cphy_3785	ncbi-geneid:5744737	3.2.1.20	51445|74650|51011
cpy:Cphy_3787	ncbi-geneid:5744739	2.3.1.51	69593
cpy:Cphy_3790	ncbi-geneid:5744742	5.1.1.3	53681|53681
cpy:Cphy_3791	ncbi-geneid:5744743	6.3.2.4	56059|52440
cpy:Cphy_3793	ncbi-geneid:5744745	2.7.1.148	54211|55060
cpy:Cphy_3801	ncbi-geneid:5744753	1.6.5.3	52833
cpy:Cphy_3804	ncbi-geneid:5744756	1.6.99.5|1.6.5.3	142019|140490|52833|142984|54862
cpy:Cphy_3805	ncbi-geneid:5744757	1.6.5.3	53920|54862|54292
cpy:Cphy_3809	ncbi-geneid:5744761	2.3.1.57	55729
cpy:Cphy_3810	ncbi-geneid:5744762	3.6.3.-	52540
cpy:Cphy_3817	ncbi-geneid:5744769	3.8.1.2	56784
cpy:Cphy_3818	ncbi-geneid:5744770	3.6.4.13	52540
cpy:Cphy_3821	ncbi-geneid:5744773	3.4.-.-	117892
cpy:Cphy_3822	ncbi-geneid:5744774	3.4.-.-	117892
cpy:Cphy_3827	ncbi-geneid:5744779	2.7.7.21|2.7.7.72|3.1.3.-|3.1.4	81891|81301
cpy:Cphy_3830	ncbi-geneid:5744782	4.2.1.9	143975|52016
cpy:Cphy_3832	ncbi-geneid:5744784	6.1.1.5	52374|47323|50677
cpy:Cphy_3834	ncbi-geneid:5744786	2.3.3.1	48256
cpy:Cphy_3836	ncbi-geneid:5744788	2.4.2.11	51690|54675
cpy:Cphy_3837	ncbi-geneid:5744789	6.1.1.15	55681|52954|64586
cpy:Cphy_3842	ncbi-geneid:5744794	4.2.1.20	51366
cpy:Cphy_3843	ncbi-geneid:5744795	4.2.1.20	53686
cpy:Cphy_3844	ncbi-geneid:5744796	5.3.1.24	51366
cpy:Cphy_3845	ncbi-geneid:5744797	4.1.1.48	51366
cpy:Cphy_3846	ncbi-geneid:5744798	2.4.2.18	52418|47648
cpy:Cphy_3847	ncbi-geneid:5744799	4.1.3.27	52317
cpy:Cphy_3848	ncbi-geneid:5744800	4.1.3.27	56322
cpy:Cphy_3853	ncbi-geneid:5744805	4.1.1.49	53795|68923
cpy:Cphy_3855	ncbi-geneid:5744807	5.4.2.8	53738|53738|55957
cpy:Cphy_3862	ncbi-geneid:5744815	3.2.1.8	51445|51445|49785|53474|49373
cpy:Cphy_3873	ncbi-geneid:5744826	2.7.13.3	55874|47384|158472
cpy:Cphy_3874	ncbi-geneid:5744827	2.5.1.6	55973|55973|55973
cpy:Cphy_3877	ncbi-geneid:5744830	3.6.3.4	56784|81653|55008|81665
cpy:Cphy_3879	ncbi-geneid:5742276	2.5.1.7	55205
cpy:Cphy_3880	ncbi-geneid:5742277	2.7.1.71	52540
cpy:Cphy_3885	ncbi-geneid:5742282	1.3.99.1	51905|56425
cpy:Cphy_3886	ncbi-geneid:5742283	2.7.13.3	55874|158472|103190
cpy:Cphy_3894	ncbi-geneid:5742292	1.97.1.4	102114
cpy:Cphy_3895	ncbi-geneid:5742293	2.3.1.128	55729
cpy:Cphy_3899	ncbi-geneid:5742297	2.1.1.182	53335
cpy:Cphy_3900	ncbi-geneid:5742298	3.1.21.-	51556
cpy:Cphy_3901	ncbi-geneid:5742299	2.7.1.56	53613
cpy:Cphy_3913	ncbi-geneid:5742311	2.7.7.7	52540|48019
cpy:Cphy_3915	ncbi-geneid:5742313	2.7.4.8	52540
cpy:Cphy_3917	ncbi-geneid:5742048	2.1.1.33	53335
cpy:Cphy_3921	ncbi-geneid:5742047	2.7.7.7	56672|100879
cpy:Cphy_3925	ncbi-geneid:5744701	1.2.1.10|1.1.1.1	56796|53720
cpy:Cphy_3928	ncbi-geneid:5744704	5.1.3.4	53639
cpy:Cphy_3929	ncbi-geneid:5744679	3.4.16.4	56601
cpy:Cphy_3937	ncbi-geneid:5744688	2.7.13.3	55874
cpy:Cphy_3939	ncbi-geneid:5744690	2.1.1.170	53335
cpy:Cphy_3945	ncbi-geneid:5744696	3.1.26.5	54211
