# Supplementary material for: Tracing the Repertoire of Promiscuous Enzymes along the Metabolic Pathways in Archaeal Organisms
Source: Life (Basel). 2017 Jul 13;7(3):30. doi: 10.3390/life7030030 (PMC5617955; doi:10.3390/life7030030)
Supplement: Supplementary file 1 [file life-07-00030-s001.zip › Table_S2/crp.txt]

KEGGID	NCBIGI	ECs	SFamilyID
crp:CRP_003	ncbi-geneid:4414831	3.6.3.14	81336
crp:CRP_004	ncbi-geneid:4414832	3.6.3.14	81333
crp:CRP_007	ncbi-geneid:4414835	3.6.3.14	52540|47917|50615
crp:CRP_008	ncbi-geneid:4414836	3.6.3.14	52943
crp:CRP_009	ncbi-geneid:4414837	3.6.3.14	52540|47917|50615
crp:CRP_011	ncbi-geneid:4414839	2.1.3.3	53671
crp:CRP_012	ncbi-geneid:4414840	4.2.1.10	52304
crp:CRP_013	ncbi-geneid:4414984	2.2.1.1	52518|52518|52922
crp:CRP_015	ncbi-geneid:4414986	1.5.1.20	51730
crp:CRP_017	ncbi-geneid:4414988	3.5.1.18	53187
crp:CRP_023	ncbi-geneid:4414994	2.7.7.7	89550
crp:CRP_025	ncbi-geneid:4414996	2.1.1.14	51726|51726
crp:CRP_028	ncbi-geneid:4414999	4.2.3.4	56796
crp:CRP_029	ncbi-geneid:4415000	4.2.1.9	143975|52016
crp:CRP_031	ncbi-geneid:4415002	2.1.2.1	53383
crp:CRP_035	ncbi-geneid:4414849	2.8.1.7|4.4.1.16	53383
crp:CRP_039	ncbi-geneid:4414853	1.1.1.44	48179|51735
crp:CRP_042	ncbi-geneid:4414856	6.3.5.6|6.3.5.7	55931
crp:CRP_043	ncbi-geneid:4414857	6.3.5.6|6.3.5.7	75304
crp:CRP_049	ncbi-geneid:4414863	2.5.1.19	55205
crp:CRP_055	ncbi-geneid:4414935	3.6.4.12	52540
crp:CRP_058	ncbi-geneid:4414938	2.7.7.-	56731|57783
crp:CRP_064	ncbi-geneid:4414944	1.3.1.26	51735|55347
crp:CRP_066	ncbi-geneid:4414946	6.3.5.5	52317
crp:CRP_067	ncbi-geneid:4414947	6.3.5.5	56059|56059|52440|52440|48108
crp:CRP_070	ncbi-geneid:4414950	6.1.1.1	52374
crp:CRP_071	ncbi-geneid:4414951	6.1.1.18	52374
crp:CRP_072	ncbi-geneid:4415004	3.4.21.92	52096
crp:CRP_075	ncbi-geneid:4415007	6.1.1.12	55681
crp:CRP_076	ncbi-geneid:4415008	5.1.3.1	51366
crp:CRP_077	ncbi-geneid:4415009	1.5.1.12|1.5.99.8	53720|51730|81935
crp:CRP_078	ncbi-geneid:4415010	2.3.3.13	51569
crp:CRP_079	ncbi-geneid:4415011	4.2.3.5	103263
crp:CRP_080	ncbi-geneid:4415012	4.2.1.33|4.2.1.35	53732
crp:CRP_081	ncbi-geneid:4415013	4.2.1.33|4.2.1.35	52016
crp:CRP_082	ncbi-geneid:4415014	1.1.1.85	53659
crp:CRP_083	ncbi-geneid:4415015	1.2.1.11	55347|51735
crp:CRP_084	ncbi-geneid:4415016	6.1.1.11	55681
crp:CRP_087	ncbi-geneid:4415019	2.7.7.7
crp:CRP_092	ncbi-geneid:4414913	1.15.1.1	54719
crp:CRP_094	ncbi-geneid:4414915	2.5.1.54	51569
crp:CRP_098	ncbi-geneid:4414919	6.1.1.4	52374
crp:CRP_099	ncbi-geneid:4414920	6.2.1.5	51735|52210
crp:CRP_100	ncbi-geneid:4414921	6.2.1.5	56059|52210
crp:CRP_101	ncbi-geneid:4414922	6.1.1.17	52374
crp:CRP_102	ncbi-geneid:4414923	6.1.1.10	52374
crp:CRP_104	ncbi-geneid:4414925	6.3.4.5	69864|52402
crp:CRP_105	ncbi-geneid:4414926	4.2.1.52	51569
crp:CRP_107	ncbi-geneid:4414928	1.1.5.4	51905
crp:CRP_108	ncbi-geneid:4414929	2.7.2.4	53633|55021|55021
crp:CRP_111	ncbi-geneid:4414952	6.1.1.9	52374
crp:CRP_112	ncbi-geneid:4414953	1.11.1.15	52833
crp:CRP_113	ncbi-geneid:4414954	2.2.1.2	51569
crp:CRP_114	ncbi-geneid:4414955	6.1.1.2	52374
crp:CRP_118	ncbi-geneid:4414959	6.1.1.6	55681
crp:CRP_120	ncbi-geneid:4414961	4.2.3.1	53686
crp:CRP_121	ncbi-geneid:4414962	1.1.1.3	55347|51735
crp:CRP_125	ncbi-geneid:4414966	1.1.1.86	48179|51735
crp:CRP_127	ncbi-geneid:4414968	2.2.1.6	52518|52518|52467
crp:CRP_128	ncbi-geneid:4414969	5.4.99.12	55120
crp:CRP_129	ncbi-geneid:4414970	6.1.1.5	52374|50677|47323
crp:CRP_135	ncbi-geneid:4414976	2.7.7.6	56553|47789|55257
crp:CRP_157	ncbi-geneid:4414873	3.6.5.3	52540|50465|50447
crp:CRP_161	ncbi-geneid:4414877	2.7.7.6	64484
crp:CRP_162	ncbi-geneid:4414878	2.7.7.6	64484
crp:CRP_169	ncbi-geneid:4414885	1.10.3.-	81442
crp:CRP_170	ncbi-geneid:4414894	1.10.3.-	49503|81464
crp:CRP_172	ncbi-geneid:4414896	2.6.1.42	56752
crp:CRP_173	ncbi-geneid:4414897	6.1.1.21	55681
crp:CRP_175	ncbi-geneid:4414899	3.5.1.88	56420
crp:CRP_177	ncbi-geneid:4414901	4.1.1.20	51419|50621
crp:CRP_178	ncbi-geneid:4414902	5.1.1.7	54506|54506
crp:CRP_179	ncbi-geneid:4414903	6.1.1.14	55681
