# Supplementary material for: Tracing the Repertoire of Promiscuous Enzymes along the Metabolic Pathways in Archaeal Organisms
Source: Life (Basel). 2017 Jul 13;7(3):30. doi: 10.3390/life7030030 (PMC5617955; doi:10.3390/life7030030)
Supplement: Supplementary file 1 [file life-07-00030-s001.zip › Table_S2/csa.txt]

KEGGID	NCBIGI	ECs	SFamilyID
csa:Csal_0002	ncbi-geneid:4027321	2.7.7.7	55979|55979|55979
csa:Csal_0004	ncbi-geneid:4027323	5.99.1.3	56719|55874|54211
csa:Csal_0005	ncbi-geneid:4027324	3.1.3.-	56784
csa:Csal_0006	ncbi-geneid:4027325	6.1.1.14	109604
csa:Csal_0007	ncbi-geneid:4027326	6.1.1.14	55681
csa:Csal_0008	ncbi-geneid:4027327	5.1.3.20	51735
csa:Csal_0009	ncbi-geneid:4027328	2.4.-.-	53756
csa:Csal_0010	ncbi-geneid:4027329	2.7.8.20	53649
csa:Csal_0015	ncbi-geneid:4027334	2.7.1.-	56112
csa:Csal_0016	ncbi-geneid:4027335	2.4.-.-	53756
csa:Csal_0017	ncbi-geneid:4027336	2.7.1.-|2.7.7	53613|52374
csa:Csal_0018	ncbi-geneid:4027337	2.-.-.-	53756
csa:Csal_0019	ncbi-geneid:4027338	5.3.1.6	100950|75445
csa:Csal_0020	ncbi-geneid:4027339	4.3.1.19	53686|55021|55021
csa:Csal_0021	ncbi-geneid:4027340	6.3.3.2	100950
csa:Csal_0024	ncbi-geneid:4026367	3.4.11.9	55920|53092
csa:Csal_0025	ncbi-geneid:4026368	1.14.13.-	51905
csa:Csal_0026	ncbi-geneid:4026369	1.14.13.-	51905
csa:Csal_0030	ncbi-geneid:4026373	3.5.1.16	53187|55031
csa:Csal_0031	ncbi-geneid:4026374	3.5.1.87	53187|55031
csa:Csal_0044	ncbi-geneid:4027223	3.4.21.102	52096|50156
csa:Csal_0046	ncbi-geneid:4027225	5.4.2.1	64158|53649
csa:Csal_0049	ncbi-geneid:4027228	2.1.1.-	75217|88697
csa:Csal_0057	ncbi-geneid:4027236	6.3.2.3	56059|52440
csa:Csal_0059	ncbi-geneid:4027238	3.1.-.-	53098
csa:Csal_0063	ncbi-geneid:4027242	2.1.3.2	53671
csa:Csal_0065	ncbi-geneid:4027244	2.1.1.5	82282
csa:Csal_0068	ncbi-geneid:4027247	3.5.2.17	49472
csa:Csal_0079	ncbi-geneid:4027258	3.5.3.-	51182
csa:Csal_0080	ncbi-geneid:4027259	3.5.3.19	51182
csa:Csal_0084	ncbi-geneid:4026006	2.1.1.72	53335
csa:Csal_0087	ncbi-geneid:4026009	3.1.21.3	52540|52540
csa:Csal_0091	ncbi-geneid:4026013	3.5.1.81	51556|51338
csa:Csal_0096	ncbi-geneid:4026018	1.1.1.95	51735|52283|55021
csa:Csal_0097	ncbi-geneid:4026019	3.1.11.6	116842
csa:Csal_0098	ncbi-geneid:4026020	2.5.1.10|2.5.1.29	48576
csa:Csal_0099	ncbi-geneid:4026021	2.2.1.7	52518|52518|52922
csa:Csal_0101	ncbi-geneid:4027027	3.5.2.17	49472
csa:Csal_0103	ncbi-geneid:4027029	2.7.3.-	55874|47384
csa:Csal_0115	ncbi-geneid:4027041	3.5.4.25	142695
csa:Csal_0116	ncbi-geneid:4027042	4.1.1.37	51726
csa:Csal_0119	ncbi-geneid:4027045	2.5.1.16	53335
csa:Csal_0123	ncbi-geneid:4026575	3.6.3.-	52540
csa:Csal_0128	ncbi-geneid:4026580	1.18.1.2	52343|63380
csa:Csal_0136	ncbi-geneid:4026588	1.18.1.3	51905|51905|55424
csa:Csal_0141	ncbi-geneid:4027282	1.4.1.21	55347|51735
csa:Csal_0142	ncbi-geneid:4027283	1.2.1.3	53720
csa:Csal_0147	ncbi-geneid:4027288	1.6.5.2	52218
csa:Csal_0150	ncbi-geneid:4027291	3.4.16.4	56601|110997
csa:Csal_0152	ncbi-geneid:4027293	3.5.1.4|6.3.5.6|6.3.5.7	75304
csa:Csal_0158	ncbi-geneid:4027299	2.6.1.-	53383
csa:Csal_0159	ncbi-geneid:4026228	1.11.1.6|1.11.1.7	48113|48113
csa:Csal_0163	ncbi-geneid:4026232	5.3.3.6	54506|54506
csa:Csal_0170	ncbi-geneid:4026239	1.1.5.2	50998
csa:Csal_0179	ncbi-geneid:4026745	1.11.1.15	52833
csa:Csal_0189	ncbi-geneid:4026755	3.6.3.-	52540
csa:Csal_0193	ncbi-geneid:4026759	3.5.2.6	56601
csa:Csal_0199	ncbi-geneid:4027164	5.1.1.13	53681|53681
csa:Csal_0202	ncbi-geneid:4027167	1.-.-.-	55469
csa:Csal_0217	ncbi-geneid:4027300	4.4.1.5	54593
csa:Csal_0234	ncbi-geneid:4027317	2.4.1.15	53756
csa:Csal_0236	ncbi-geneid:4027319	3.1.3.12	56784
csa:Csal_0243	ncbi-geneid:4029188	6.3.1.2	55931|54368
csa:Csal_0245	ncbi-geneid:4029190	2.7.3.-|2.7.13.3	55874|47384|55785
csa:Csal_0252	ncbi-geneid:4029197	3.1.5.1	109604
csa:Csal_0261	ncbi-geneid:4026350	3.2.1.20	51445|51011
csa:Csal_0262	ncbi-geneid:4026351	3.6.3.19	52540|50331
csa:Csal_0273	ncbi-geneid:4026362	1.1.1.215	51735|52283
csa:Csal_0274	ncbi-geneid:4026363	2.7.1.45	53613
csa:Csal_0278	ncbi-geneid:4027048	4.2.1.17	52096
csa:Csal_0285	ncbi-geneid:4027055	6.2.1.34	56801
csa:Csal_0286	ncbi-geneid:4027056	1.2.1.45	51735|55347
csa:Csal_0292	ncbi-geneid:4027062	1.13.11.27	51658|54593
csa:Csal_0293	ncbi-geneid:4027063	1.1.1.25	51735|53223
csa:Csal_0294	ncbi-geneid:4027064	4.2.1.10	52304
csa:Csal_0298	ncbi-geneid:4025954	5.5.1.2	48557
csa:Csal_0299	ncbi-geneid:4025955	2.8.3.12	100950
csa:Csal_0300	ncbi-geneid:4025956	2.8.3.12	100950
csa:Csal_0301	ncbi-geneid:4025957	2.3.1.9	53901|53901
csa:Csal_0302	ncbi-geneid:4025958	3.1.1.24|4.1.1.44	53474|69118
csa:Csal_0308	ncbi-geneid:4025964	4.1.1.7	52467|52518|52518
csa:Csal_0311	ncbi-geneid:4025967	1.13.11.3	49482
csa:Csal_0312	ncbi-geneid:4025968	1.13.11.3	49482
csa:Csal_0320	ncbi-geneid:4026635	4.3.1.19	53686
csa:Csal_0323	ncbi-geneid:4026638	1.13.11.8	53213|48076
csa:Csal_0324	ncbi-geneid:4026639	1.13.11.8	53213
csa:Csal_0325	ncbi-geneid:4026640	1.13.11.8	48076
csa:Csal_0328	ncbi-geneid:4026643	5.3.3.6	54506|54506
csa:Csal_0329	ncbi-geneid:4026644	4.1.3.17	89562
csa:Csal_0335	ncbi-geneid:4026879	1.2.1.46	51735|50129
csa:Csal_0336	ncbi-geneid:4026880	1.14.13.82	55961|50022
csa:Csal_0343	ncbi-geneid:4026887	1.14.13.82	54292|52343|63380
csa:Csal_0344	ncbi-geneid:4026888	1.14.13.82	55961|50022
csa:Csal_0347	ncbi-geneid:4026891	1.14.13.2	51905|54373
csa:Csal_0348	ncbi-geneid:4026892	1.2.1.3	53720
csa:Csal_0349	ncbi-geneid:4026893	1.1.1.90	50129|51735
csa:Csal_0353	ncbi-geneid:4026897	2.2.1.1	52518|52518|52922
csa:Csal_0354	ncbi-geneid:4026022	2.2.1.2	51569
csa:Csal_0355	ncbi-geneid:4026023	2.7.1.-	101473
csa:Csal_0356	ncbi-geneid:4026024	2.7.1.-	82549
csa:Csal_0357	ncbi-geneid:4026025	5.3.1.6	89623
csa:Csal_0361	ncbi-geneid:4026029	3.6.3.17	52540|52540
csa:Csal_0367	ncbi-geneid:4026035	5.1.3.-	102546
csa:Csal_0369	ncbi-geneid:4026037	1.1.1.122	51430
csa:Csal_0370	ncbi-geneid:4026038	4.1.2.13	51569
csa:Csal_0371	ncbi-geneid:4026039	2.7.2.3	53748
csa:Csal_0372	ncbi-geneid:4026040	1.2.1.12	55347|51735
csa:Csal_0375	ncbi-geneid:4026554	4.1.2.13	51569
csa:Csal_0376	ncbi-geneid:4026555	1.14.13.-	51905
csa:Csal_0377	ncbi-geneid:4026556	1.17.4.1	52833
csa:Csal_0379	ncbi-geneid:4026558	1.17.4.1	51998|48168
csa:Csal_0380	ncbi-geneid:4026559	1.17.4.1	47240
csa:Csal_0384	ncbi-geneid:4026563	2.2.1.1	52518|52518|52922
csa:Csal_0385	ncbi-geneid:4026564	2.5.1.6	55973|55973|55973
csa:Csal_0396	ncbi-geneid:4025990	1.5.1.20	51730
csa:Csal_0397	ncbi-geneid:4025991	1.15.1.1	49329
csa:Csal_0399	ncbi-geneid:4025993	3.4.24.70	55486
csa:Csal_0404	ncbi-geneid:4025998	1.1.2.3	51395
csa:Csal_0406	ncbi-geneid:4026101	6.3.4.15	55681|46785|50037
csa:Csal_0407	ncbi-geneid:4026102	2.7.1.33
csa:Csal_0414	ncbi-geneid:4025878	2.7.7.6	64484
csa:Csal_0415	ncbi-geneid:4025879	2.7.7.6	64484
csa:Csal_0419	ncbi-geneid:4025883	3.6.5.3	52540|50465|50447
csa:Csal_0446	ncbi-geneid:4027020	2.7.7.6	56553|55257|47789
csa:Csal_0453	ncbi-geneid:4027984	3.1.1.17	63829
csa:Csal_0454	ncbi-geneid:4027985	1.1.1.133	51735
csa:Csal_0455	ncbi-geneid:4027986	2.3.1.51	69593
csa:Csal_0456	ncbi-geneid:4027987	2.3.1.41	53901|53901
csa:Csal_0457	ncbi-geneid:4027988	4.2.1.60	54637
csa:Csal_0460	ncbi-geneid:4027991	2.1.1.79	53335
csa:Csal_0465	ncbi-geneid:4027996	4.1.99.3	48173|52425
csa:Csal_0467	ncbi-geneid:4027998	4.99.1.3	53800
csa:Csal_0469	ncbi-geneid:4028000	3.6.4.-	52540|52540
csa:Csal_0473	ncbi-geneid:4026497	2.5.1.30|2.5.1.90	48576
csa:Csal_0477	ncbi-geneid:4026501	2.7.2.11	53633|88697
csa:Csal_0480	ncbi-geneid:4026504	2.7.1.26|2.7.7.2	82114|52374
csa:Csal_0481	ncbi-geneid:4026505	6.1.1.5	52374|47323|50677
csa:Csal_0483	ncbi-geneid:4026507	5.2.1.8	54534
csa:Csal_0494	ncbi-geneid:4026864	1.4.3.19	51905|54373
csa:Csal_0495	ncbi-geneid:4026865	6.3.1.5|6.3.5.1	52402|56317
csa:Csal_0497	ncbi-geneid:4026867	5.4.99.12	55120
csa:Csal_0501	ncbi-geneid:4026871	2.2.1.6	52518|52518|52467
csa:Csal_0502	ncbi-geneid:4026872	2.2.1.6	55021|55021
csa:Csal_0504	ncbi-geneid:4026874	1.1.1.86	51735|48179
csa:Csal_0507	ncbi-geneid:4026977	2.6.1.9	53383
csa:Csal_0508	ncbi-geneid:4026978	1.-.-.-	51395
csa:Csal_0511	ncbi-geneid:4026981	2.7.9.3	56042|55326
csa:Csal_0512	ncbi-geneid:4026982	2.9.1.-	52821
csa:Csal_0516	ncbi-geneid:4026986	4.1.3.-	51366
csa:Csal_0517	ncbi-geneid:4026987	5.3.1.16	51366
csa:Csal_0518	ncbi-geneid:4027688	2.4.2.-	52317
csa:Csal_0519	ncbi-geneid:4027689	4.2.1.19	54211|54211
csa:Csal_0522	ncbi-geneid:4027692	3.2.2.-	48150|55811
csa:Csal_0525	ncbi-geneid:4027698	1.1.1.42	53659
csa:Csal_0528	ncbi-geneid:4027702	1.17.1.4	56176|55447
csa:Csal_0529	ncbi-geneid:4027668	1.17.1.4	56003|54665
csa:Csal_0536	ncbi-geneid:4027675	2.6.1.1|2.6.1.84	53383
csa:Csal_0538	ncbi-geneid:4027677	2.2.1.6	52518|52518|52467
csa:Csal_0540	ncbi-geneid:4027679	1.14.11.1	51197
csa:Csal_0542	ncbi-geneid:4027681	1.14.11.-	51197
csa:Csal_0544	ncbi-geneid:4027683	4.1.1.19	51419|50621
csa:Csal_0546	ncbi-geneid:4027685	2.7.1.39	56112
csa:Csal_0548	ncbi-geneid:4027687	2.7.7.7	56672|53098|88723|47807
csa:Csal_0550	ncbi-geneid:4026151	3.6.3.30	52540|50331
csa:Csal_0557	ncbi-geneid:4026158	3.5.1.18	53187|55031
csa:Csal_0560	ncbi-geneid:4026161	2.6.1.17	53383
csa:Csal_0561	ncbi-geneid:4026162	2.7.7.59	81301|109604|55021|81593
csa:Csal_0562	ncbi-geneid:4026163	3.4.11.18	55920
csa:Csal_0565	ncbi-geneid:4026166	2.7.4.22	53633
csa:Csal_0567	ncbi-geneid:4026168	2.5.1.31	64005
csa:Csal_0569	ncbi-geneid:4026306	1.1.1.267	55347|51735|69055
csa:Csal_0570	ncbi-geneid:4026307	3.4.24.-	50156|50156
csa:Csal_0573	ncbi-geneid:4026310	2.3.1.-	51161
csa:Csal_0574	ncbi-geneid:4026311	4.2.1.-	54637
csa:Csal_0575	ncbi-geneid:4026312	2.3.1.129	51161
csa:Csal_0576	ncbi-geneid:4026313	2.4.1.182	53756
csa:Csal_0577	ncbi-geneid:4026314	3.1.26.4	53098
csa:Csal_0578	ncbi-geneid:4026315	2.7.7.7	89550|50249
csa:Csal_0579	ncbi-geneid:4026316	6.4.1.2	52096
csa:Csal_0580	ncbi-geneid:4026317	6.3.4.-	52402|56037|82829
csa:Csal_0581	ncbi-geneid:4026318	3.6.1.11|3.6.1.40	53067|109604|53067
csa:Csal_0585	ncbi-geneid:4026322	4.1.1.-	50475|143968
csa:Csal_0586	ncbi-geneid:4026323	1.17.1.1	52343|63380
csa:Csal_0587	ncbi-geneid:4026324	1.5.1.3	51735
csa:Csal_0588	ncbi-geneid:4026247	2.5.1.54	51569
csa:Csal_0590	ncbi-geneid:4026249	2.7.4.1	56024|143724|56024|140356
csa:Csal_0594	ncbi-geneid:4026253	3.6.1.31	101386
csa:Csal_0595	ncbi-geneid:4026254	1.14.13.-	56112
csa:Csal_0597	ncbi-geneid:4026256	2.1.1	53335
csa:Csal_0600	ncbi-geneid:4026259	3.4.25.2	56235
csa:Csal_0602	ncbi-geneid:4026261	6.1.1.19	52374|47323|55190
csa:Csal_0603	ncbi-geneid:4026262	3.6.4.-	52540
csa:Csal_0605	ncbi-geneid:4026264	1.1.1.40	51735|53223
csa:Csal_0607	ncbi-geneid:4029076	2.4.1.-|3.4	56601|53955
csa:Csal_0613	ncbi-geneid:4029082	2.7.1.71	52540
csa:Csal_0614	ncbi-geneid:4029083	4.2.3.4	56796
csa:Csal_0615	ncbi-geneid:4029084	1.4.1.13|1.4.1.14	51395|56235|69336
csa:Csal_0616	ncbi-geneid:4029085	1.4.1.13|1.4.1.14	51971|46548
csa:Csal_0617	ncbi-geneid:4029086	6.3.4.2	52540|52317
csa:Csal_0618	ncbi-geneid:4029087	2.5.1.55	51569
csa:Csal_0619	ncbi-geneid:4029088	4.2.1.11	51604|54826
csa:Csal_0625	ncbi-geneid:4029094	6.1.1.7	55681|101353|55186|50447
csa:Csal_0626	ncbi-geneid:4029095	2.7.2.4	53633|55021|55021
csa:Csal_0638	ncbi-geneid:4025985	1.1.99.21	51735
csa:Csal_0640	ncbi-geneid:4026325	2.7.1.144	51569
csa:Csal_0643	ncbi-geneid:4026328	1.1.1.67	51735|48179
csa:Csal_0644	ncbi-geneid:4026329	2.7.1.17	53067|53067
csa:Csal_0645	ncbi-geneid:4026330	2.2.1.2	51569
csa:Csal_0646	ncbi-geneid:4026331	1.2.1.16	53720
csa:Csal_0663	ncbi-geneid:4026691	3.4.13.22	55166
csa:Csal_0666	ncbi-geneid:4026694	1.1.1.44	51735|48179
csa:Csal_0667	ncbi-geneid:4026695	1.17.4.1	47240
csa:Csal_0668	ncbi-geneid:4026696	1.17.4.1	51998|48168
csa:Csal_0670	ncbi-geneid:4026698	2.7.13.3	55874|47384|158472
csa:Csal_0672	ncbi-geneid:4026700	2.1.1.14	51726|51726
csa:Csal_0679	ncbi-geneid:4027143	6.3.1.2	55931|54368
csa:Csal_0682	ncbi-geneid:4027146	3.1.4.14|1.7.-.-	52218
csa:Csal_0684	ncbi-geneid:4027148	3.2.2.20	48150
csa:Csal_0685	ncbi-geneid:4027149	4.4.1.5	54593
csa:Csal_0693	ncbi-geneid:4027157	4.1.1.3	51569|89000|51230
csa:Csal_0696	ncbi-geneid:4027160	3.4.21.88	51306
csa:Csal_0700	ncbi-geneid:4026708	2.7.3.-|2.7.13.3	103190|55874|55890|55785
csa:Csal_0703	ncbi-geneid:4026711	6.5.1.2
csa:Csal_0713	ncbi-geneid:4026721	2.3.1.1	53633|55729
csa:Csal_0715	ncbi-geneid:4026723	2.7.13.3	55874|47384
csa:Csal_0728	ncbi-geneid:4028263	2.7.13.3	55874|47384
csa:Csal_0730	ncbi-geneid:4028265	1.1.1.205	51412|54631
csa:Csal_0731	ncbi-geneid:4028266	6.3.5.2	52402|52317|54810
csa:Csal_0757	ncbi-geneid:4028467	5.3.1.6	89623
csa:Csal_0764	ncbi-geneid:4028474	1.11.1.10	53474
csa:Csal_0777	ncbi-geneid:4026080	6.3.1.2	55931|54368
csa:Csal_0785	ncbi-geneid:4026088	1.1.1.100	51735
csa:Csal_0796	ncbi-geneid:4026169	1.3.3.4	51905|54373
csa:Csal_0799	ncbi-geneid:4026172	5.1.3.3	74650
csa:Csal_0803	ncbi-geneid:4026176	1.11.1.6	56634
csa:Csal_0817	ncbi-geneid:4027380	3.6.4.13	52540
csa:Csal_0827	ncbi-geneid:4027390	3.5.4.5	53927
csa:Csal_0828	ncbi-geneid:4027391	2.4.2.1	53167
csa:Csal_0829	ncbi-geneid:4027392	5.4.2.7	53649|143856
csa:Csal_0830	ncbi-geneid:4027393	2.4.2.4	52418|54680|47648
csa:Csal_0831	ncbi-geneid:4027394	4.1.2.4	51569
csa:Csal_0836	ncbi-geneid:4027399	1.-.-.-	50129|51735
csa:Csal_0838	ncbi-geneid:4027401	3.1.2.-	54637|54637
csa:Csal_0839	ncbi-geneid:4027402	3.5.4.-	53927
csa:Csal_0841	ncbi-geneid:4027404	6.3.5.3	52317|55326|55326|56042|82697|56042|109736
csa:Csal_0846	ncbi-geneid:4027409	1.3.3.11	48613
csa:Csal_0851	ncbi-geneid:4027414	5.4.99.12	55120|55174
csa:Csal_0852	ncbi-geneid:4027816	2.5.1.72	142754
csa:Csal_0853	ncbi-geneid:4027817	2.4.2.19	51690|54675
csa:Csal_0855	ncbi-geneid:4027819	1.2.4.1	52518|52518|52922
csa:Csal_0856	ncbi-geneid:4027820	2.3.1.12	52777|51230|51230|51230|47005
csa:Csal_0857	ncbi-geneid:4027821	2.7.4.3	52540
csa:Csal_0858	ncbi-geneid:4027822	3.4.-.-	53067|53067
csa:Csal_0861	ncbi-geneid:4027825	2.3.1.15	69593
csa:Csal_0865	ncbi-geneid:4027829	6.2.1.1	56801
csa:Csal_0869	ncbi-geneid:4027872	2.7.3.-	55874|55785|52172|47384|55785
csa:Csal_0874	ncbi-geneid:4027877	2.7.7.7
csa:Csal_0879	ncbi-geneid:4027782	1.3.1.34	51395|51971|51905
csa:Csal_0880	ncbi-geneid:4027783	4.1.2.5	53383
csa:Csal_0886	ncbi-geneid:4027792	3.1.-.-	50249|50249|50249|50249
csa:Csal_0887	ncbi-geneid:4027793	2.1.1.-	75217|55315
csa:Csal_0892	ncbi-geneid:4027262	3.6.1.-|3.6.4.12	52540|48024
csa:Csal_0897	ncbi-geneid:4027267	4.99.1.1	53800
csa:Csal_0909	ncbi-geneid:4027279	6.3.4.13	56059|52440|51246
csa:Csal_0910	ncbi-geneid:4027417	2.7.1.19	52540
csa:Csal_0912	ncbi-geneid:4027419	1.14.13.-	47240
csa:Csal_0913	ncbi-geneid:4027420	4.1.1.50	56276
csa:Csal_0918	ncbi-geneid:4027425	5.2.1.8	109998|54534|54534
csa:Csal_0919	ncbi-geneid:4027426	1.1.1.262	53659
csa:Csal_0920	ncbi-geneid:4027427	2.1.1.182	53335
csa:Csal_0922	ncbi-geneid:4027429	3.6.1.41	56300
csa:Csal_0923	ncbi-geneid:4027430	2.8.1.1	52821
csa:Csal_0924	ncbi-geneid:4027431	2.7.7.72|3.1.3.-|3.1.4	81891|81301
csa:Csal_0926	ncbi-geneid:4027433	2.7.1.12	52540
csa:Csal_0930	ncbi-geneid:4026784	3.2.-.-	52317
csa:Csal_0931	ncbi-geneid:4026785	2.7.1.4	53613
csa:Csal_0932	ncbi-geneid:4026786	5.3.1.9	53697
csa:Csal_0935	ncbi-geneid:4026789	2.7.1.2	53067
csa:Csal_0936	ncbi-geneid:4026790	4.2.1.12	143975|52016
csa:Csal_0937	ncbi-geneid:4026791	1.2.1.12	55347|51735
csa:Csal_0941	ncbi-geneid:4026795	2.4.2.11	51690|54675
csa:Csal_0954	ncbi-geneid:4026731	1.10.3.-	49503|81464
csa:Csal_0955	ncbi-geneid:4026732	1.9.3.1|1.10.3.-	81442
csa:Csal_0956	ncbi-geneid:4026733	1.10.3.-	81452
csa:Csal_0969	ncbi-geneid:4026192	2.7.13.3	55874|47384|158472
csa:Csal_0970	ncbi-geneid:4026193	2.7.6.3	55083
csa:Csal_0971	ncbi-geneid:4026194	4.1.2.25	55620
csa:Csal_0973	ncbi-geneid:4026196	3.4.24.57	53067|53067
csa:Csal_0975	ncbi-geneid:4026198	2.7.7.-	56731|57783|117023
csa:Csal_0979	ncbi-geneid:4026202	2.7.7.7
csa:Csal_0982	ncbi-geneid:4026205	4.3.1.17	143548
csa:Csal_0985	ncbi-geneid:4026208	1.1.1.284|1.1.1.1	50129|51735|50129
csa:Csal_0986	ncbi-geneid:4026209	3.1.1.1|3.1.2.12
csa:Csal_0995	ncbi-geneid:4026218	1.2.1.46	51735|50129
csa:Csal_0996	ncbi-geneid:4026219	1.6.99.5|1.6.5.3	142019|52833|140490|142984
csa:Csal_0997	ncbi-geneid:4026220	1.2.1.2	53706|50692|54862|54292
csa:Csal_0998	ncbi-geneid:4026221	1.5.3.1	51905
csa:Csal_1000	ncbi-geneid:4026223	2.1.2.10|1.5.3.1	103025|51905|101790
csa:Csal_1001	ncbi-geneid:4026224	1.5.3.1	103025
csa:Csal_1002	ncbi-geneid:4026225	3.5.1.10	53328|55021
csa:Csal_1010	ncbi-geneid:4027856	1.2.2.2	52518|52518|52467
csa:Csal_1012	ncbi-geneid:4027858	2.5.1.18	47616|52833
csa:Csal_1016	ncbi-geneid:4027862	2.4.1.-	53955
csa:Csal_1017	ncbi-geneid:4027863	1.1.1.48	51735
csa:Csal_1020	ncbi-geneid:4027866	3.6.3.17	52540|52540
csa:Csal_1034	ncbi-geneid:4027805	2.6.1.-	53383
csa:Csal_1047	ncbi-geneid:4027835	3.4.11.19	56266
csa:Csal_1051	ncbi-geneid:4027839	3.6.3.34	52540
csa:Csal_1055	ncbi-geneid:4027843	4.1.1.86	53383
csa:Csal_1057	ncbi-geneid:4027845	2.7.8.-	56214
csa:Csal_1062	ncbi-geneid:4028077	2.7.3.-	55874|52172|47384|47226
csa:Csal_1075	ncbi-geneid:4028090	1.1.3.15|1.1.99.31	51395
csa:Csal_1086	ncbi-geneid:4028008	2.5.1.47	53686
csa:Csal_1091	ncbi-geneid:4028013	1.1.1.1	50129|51735
csa:Csal_1100	ncbi-geneid:4028022	1.11.1.6	56634|52317
csa:Csal_1107	ncbi-geneid:4029045	3.1.1.1	53474
csa:Csal_1113	ncbi-geneid:4029051	3.4.15.6	52317
csa:Csal_1114	ncbi-geneid:4029052	6.-.-.-	53623|56059|53244
csa:Csal_1115	ncbi-geneid:4029053	3.4.19.-	51556|51338
csa:Csal_1117	ncbi-geneid:4029055	1.7.1.4	56014|51905|55124|51905
csa:Csal_1118	ncbi-geneid:4029144	1.7.1.1	51905|51905
csa:Csal_1119	ncbi-geneid:4029145	1.7.1.1|1.7.99.4	53706|50692
csa:Csal_1120	ncbi-geneid:4029146	2.1.1.107	53790
csa:Csal_1125	ncbi-geneid:4029151	2.6.1.18	53383
csa:Csal_1126	ncbi-geneid:4029152	1.2.1.27	53720
csa:Csal_1129	ncbi-geneid:4029155	1.1.1.69	51735
csa:Csal_1139	ncbi-geneid:4027704	3.6.4.13	52540
csa:Csal_1140	ncbi-geneid:4027705	1.2.1.4	53720
csa:Csal_1142	ncbi-geneid:4027707	4.2.1.25|4.2.1.9	143975|52016
csa:Csal_1143	ncbi-geneid:4027708	3.2.1.55	75005|49899
csa:Csal_1145	ncbi-geneid:4027710	4.2.1.9	143975|52016
csa:Csal_1147	ncbi-geneid:4027712	3.5.1.16	53187|55031
csa:Csal_1150	ncbi-geneid:4027715	3.1.11.1	56300
csa:Csal_1162	ncbi-geneid:4028101	2.6.1.62	53383
csa:Csal_1163	ncbi-geneid:4028102	6.3.3.3	52540
csa:Csal_1166	ncbi-geneid:4028105	2.3.1.47	53383
csa:Csal_1167	ncbi-geneid:4028106	2.8.1.6	102114
csa:Csal_1168	ncbi-geneid:4028107	3.1.11.5	52540|52540|52980
csa:Csal_1169	ncbi-geneid:4028108	3.1.11.5	52540|52980
csa:Csal_1170	ncbi-geneid:4028109	3.1.11.5	52540|52540
csa:Csal_1171	ncbi-geneid:4028110	3.5.2.10	102215
csa:Csal_1172	ncbi-geneid:4028111	3.5.4.25	142695
csa:Csal_1181	ncbi-geneid:4026992	6.3.1.2	55931|54368
csa:Csal_1183	ncbi-geneid:4026994	3.5.3.12	55909
csa:Csal_1185	ncbi-geneid:4026996	2.6.1.-	53383
csa:Csal_1186	ncbi-geneid:4026997	3.5.1.87	53187|55031
csa:Csal_1187	ncbi-geneid:4026998	1.2.99.3|1.2.1.-	53720
csa:Csal_1189	ncbi-geneid:4027000	3.5.3.12	55909
csa:Csal_1192	ncbi-geneid:4027003	6.3.1.2	55931|54368
csa:Csal_1196	ncbi-geneid:4027341	3.6.3.31	52540|50331
csa:Csal_1198	ncbi-geneid:4027343	1.4.3.-	51905
csa:Csal_1200	ncbi-geneid:4027345	1.-.-.-	51395
csa:Csal_1211	ncbi-geneid:4027356	6.1.1.17	52374|48163
csa:Csal_1212	ncbi-geneid:4027533	2.3.3.1	48256
csa:Csal_1213	ncbi-geneid:4027534	1.3.5.1	81343
csa:Csal_1214	ncbi-geneid:4027535	1.3.5.1	81343
csa:Csal_1215	ncbi-geneid:4027536	1.3.5.1|1.3.99.1	51905|46977|56425
csa:Csal_1217	ncbi-geneid:4027538	1.2.4.2	52518|52518
csa:Csal_1218	ncbi-geneid:4027539	2.3.1.61	52777|51230|51230|47005
csa:Csal_1219	ncbi-geneid:4027540	1.8.1.4	51905|55424
csa:Csal_1220	ncbi-geneid:4027541	6.2.1.5	56059|52210
csa:Csal_1221	ncbi-geneid:4027542	6.2.1.5	52210|51735
csa:Csal_1225	ncbi-geneid:4027546	3.1.13.1	50249|50249|50249|50249
csa:Csal_1236	ncbi-geneid:4027614	2.8.1.7|4.4.1.16	53383
csa:Csal_1249	ncbi-geneid:4027627	1.5.99.8|1.5.1.12	53720|51730|81935
csa:Csal_1254	ncbi-geneid:4027575	1.8.1.4	51905|55424
csa:Csal_1259	ncbi-geneid:4027580	4.2.1.70|5.4.99.12	55120
csa:Csal_1260	ncbi-geneid:4027581	5.3.1.24	51366
csa:Csal_1261	ncbi-geneid:4027582	4.2.1.20	53686
csa:Csal_1262	ncbi-geneid:4027583	4.2.1.20	51366
csa:Csal_1264	ncbi-geneid:4027585	6.3.2.12|6.3.2.17	53623|53244
csa:Csal_1267	ncbi-geneid:4027588	2.4.2.14	56235|53271
csa:Csal_1268	ncbi-geneid:4027741	2.5.1.-	53383
csa:Csal_1269	ncbi-geneid:4027742	3.6.1.-	52540
csa:Csal_1270	ncbi-geneid:4027743	3.1.-.-
csa:Csal_1274	ncbi-geneid:4027747	3.5.1.28	53187|54106
csa:Csal_1276	ncbi-geneid:4027749	2.5.1.75	52540
csa:Csal_1279	ncbi-geneid:4027752	3.4.-.-	117892|117892
csa:Csal_1280	ncbi-geneid:4027753	3.4.-.-	117892
csa:Csal_1282	ncbi-geneid:4027755	6.3.4.4	52540
csa:Csal_1286	ncbi-geneid:4027759	2.4.1.-	53448
csa:Csal_1289	ncbi-geneid:4027650	2.6.1.19|2.6.1.22	53383
csa:Csal_1290	ncbi-geneid:4027651	1.2.1.16	53720
csa:Csal_1295	ncbi-geneid:4027656	1.8.4.11	55068
csa:Csal_1297	ncbi-geneid:4027658	5.2.1.8	54534
csa:Csal_1307	ncbi-geneid:4027761	2.7.1.23	111331
csa:Csal_1316	ncbi-geneid:4027770	1.1.1.274	51430
csa:Csal_1318	ncbi-geneid:4027772	1.4.99.1	51905|54373
csa:Csal_1320	ncbi-geneid:4027774	2.6.1.57	53383
csa:Csal_1321	ncbi-geneid:4027775	4.2.1.96	55248
csa:Csal_1322	ncbi-geneid:4027776	3.6.1.-|3.6.4.12	52540
csa:Csal_1330	ncbi-geneid:4027725	1.7.99.4	53706|50692
csa:Csal_1331	ncbi-geneid:4027726	1.7.99.4	54862
csa:Csal_1332	ncbi-geneid:4027727	1.7.99.4	89155
csa:Csal_1333	ncbi-geneid:4027728	1.7.99.4	103501
csa:Csal_1334	ncbi-geneid:4027729	5.2.1.8	54534|109998
csa:Csal_1335	ncbi-geneid:4027730	2.7.7.7	56672|100879
csa:Csal_1336	ncbi-geneid:4027731	3.4.21.-	51306
csa:Csal_1338	ncbi-geneid:4027733	5.1.1.3	53681|53681
csa:Csal_1339	ncbi-geneid:4027734	2.1.1.35	53335
csa:Csal_1340	ncbi-geneid:4027735	1.4.1.2	51735|53223
csa:Csal_1342	ncbi-geneid:4027737	1.3.3.1	51395
csa:Csal_1344	ncbi-geneid:4027739	2.1.1.173	53335|53335
csa:Csal_1346	ncbi-geneid:4029130	1.1.1.290	51735|52283
csa:Csal_1348	ncbi-geneid:4029132	2.6.1.66|2.6.1.2	53383
csa:Csal_1350	ncbi-geneid:4029134	1.8.4.11|1.8.4.12	51316
csa:Csal_1353	ncbi-geneid:4029142	1.7.1.13	55620
csa:Csal_1368	ncbi-geneid:4026778	2.1.1.72	53335
csa:Csal_1369	ncbi-geneid:4026779	2.7.7.7	56672
csa:Csal_1370	ncbi-geneid:4026780	3.4.21.-	51306
csa:Csal_1392	ncbi-geneid:4029056	3.2.1.17	53955
csa:Csal_1401	ncbi-geneid:4029065	2.1.1.72	53335
csa:Csal_1416	ncbi-geneid:4027968	1.14.13.8	51905|51905
csa:Csal_1426	ncbi-geneid:4027978	1.1.1.1	50129|51735
csa:Csal_1434	ncbi-geneid:4027947	1.1.1.41	53659
csa:Csal_1446	ncbi-geneid:4027959	3.1.1.32	56931
csa:Csal_1450	ncbi-geneid:4027963	2.7.13.3	55874|47384
csa:Csal_1458	ncbi-geneid:4029172	2.7.7.7	52540|48019
csa:Csal_1461	ncbi-geneid:4029175	3.1.13.5	53098|47819|47819
csa:Csal_1464	ncbi-geneid:4029178	3.4.21.83	50993|53474
csa:Csal_1467	ncbi-geneid:4029181	2.5.1.47	53686
csa:Csal_1468	ncbi-geneid:4028408	6.2.1.3	56801
csa:Csal_1469	ncbi-geneid:4028409	3.6.4.13	52540
csa:Csal_1470	ncbi-geneid:4028410	2.3.1.41|2.3.1.180	53901
csa:Csal_1479	ncbi-geneid:4028419	3.6.3.27	52540
csa:Csal_1480	ncbi-geneid:4028420	2.1.1.79	53335
csa:Csal_1482	ncbi-geneid:4028422	1.2.1.12	55347|51735
csa:Csal_1493	ncbi-geneid:4028395	2.5.1.17	52540
csa:Csal_1506	ncbi-geneid:4029202	3.1.4.46	51695
csa:Csal_1508	ncbi-geneid:4029204	1.6.5.5	51735|50129
csa:Csal_1510	ncbi-geneid:4029206	1.3.99.-	56645|47203
csa:Csal_1514	ncbi-geneid:4029210	1.1.99.1	51905|54373
csa:Csal_1515	ncbi-geneid:4029211	1.2.1.8	53720
csa:Csal_1518	ncbi-geneid:4029218	6.5.1.2	56091|47781|50249
csa:Csal_1519	ncbi-geneid:4029219	3.4.21.102	52096|50156
csa:Csal_1520	ncbi-geneid:4029220	3.4.11.21	53187|101821
csa:Csal_1522	ncbi-geneid:4029223	3.1.1.29	53178
csa:Csal_1524	ncbi-geneid:4029225	2.7.6.1	53271
csa:Csal_1525	ncbi-geneid:4029227	2.7.1.148	54211|55060
csa:Csal_1528	ncbi-geneid:4029230	1.2.1.70	69742|51735|69075
csa:Csal_1530	ncbi-geneid:4029232	2.1.1.-	53335
csa:Csal_1534	ncbi-geneid:4027632	2.7.1.90|2.7.1.11	53784
csa:Csal_1536	ncbi-geneid:4027634	4.1.1.-	52507
csa:Csal_1541	ncbi-geneid:4027639	1.2.1.41	53720
csa:Csal_1542	ncbi-geneid:4027640	2.7.7.18	52374
csa:Csal_1545	ncbi-geneid:4027643	2.4.1.129	56601|56519
csa:Csal_1549	ncbi-geneid:4027647	3.4.16.4	56601|69189
csa:Csal_1551	ncbi-geneid:4028116	2.3.1.181
csa:Csal_1552	ncbi-geneid:4028117	2.8.1.8	102114
csa:Csal_1555	ncbi-geneid:4028120	6.4.1.2|6.4.1.1	56059|52440|51246
csa:Csal_1556	ncbi-geneid:4028121	4.1.1.3|6.4.1.1	51569|89000|51230
csa:Csal_1558	ncbi-geneid:4028123	4.2.3.3	52335
csa:Csal_1559	ncbi-geneid:4028124	2.7.1.40	51621|52935|50800
csa:Csal_1560	ncbi-geneid:4028125	5.99.1.2	56712|57783|57783|57783
csa:Csal_1563	ncbi-geneid:4028128	2.1.1.14	51726
csa:Csal_1567	ncbi-geneid:4028132	3.6.4.-	52540|52540|52540|143517|52540|141259
csa:Csal_1568	ncbi-geneid:4028133	1.2.1.12	55347|51735
csa:Csal_1574	ncbi-geneid:4027593	1.6.5.-	63380|52343|54292
csa:Csal_1577	ncbi-geneid:4027596	1.6.1.1	51905|55424
csa:Csal_1580	ncbi-geneid:4027599	3.5.1.53	56317
csa:Csal_1583	ncbi-geneid:4027602	3.6.3.-	52540
csa:Csal_1586	ncbi-geneid:4027605	3.6.3.-	52540|90123
csa:Csal_1587	ncbi-geneid:4027606	2.7.1.130	52540
csa:Csal_1589	ncbi-geneid:4027608	2.7.7.38	53448
csa:Csal_1590	ncbi-geneid:4027552	3.1.3.48	52788
csa:Csal_1591	ncbi-geneid:4027553	1.1.1.158	56194|56176
csa:Csal_1592	ncbi-geneid:4027554	3.1.4.-|3.1.26.12	50249
csa:Csal_1593	ncbi-geneid:4027555	5.4.99.12	55120|55174
csa:Csal_1594	ncbi-geneid:4027556	3.1.3.18	56784
csa:Csal_1595	ncbi-geneid:4027557	3.4.21.-	52096
csa:Csal_1599	ncbi-geneid:4027561	2.3.1.15	53659
csa:Csal_1600	ncbi-geneid:4027562	2.3.1.39	52151|55048
csa:Csal_1601	ncbi-geneid:4027563	1.1.1.100	51735
csa:Csal_1603	ncbi-geneid:4027565	2.3.1.41|2.3.1.179	53901|53901
csa:Csal_1604	ncbi-geneid:4027566	4.1.3.38	56752
csa:Csal_1606	ncbi-geneid:4027568	2.7.4.9	52540
csa:Csal_1607	ncbi-geneid:4027569	2.7.7.7	52540
csa:Csal_1609	ncbi-geneid:4028213	3.1.21.-	51556
csa:Csal_1611	ncbi-geneid:4028215	3.6.4.12	52540
csa:Csal_1612	ncbi-geneid:4028216	1.5.5.1	51905|54373|54862
csa:Csal_1621	ncbi-geneid:4028225	3.1.11.2	56219
csa:Csal_1624	ncbi-geneid:4028228	3.6.4.12	52540|52540
csa:Csal_1625	ncbi-geneid:4028229	2.5.1.54	51569
csa:Csal_1630	ncbi-geneid:4025898	3.4.21.89	51306
csa:Csal_1631	ncbi-geneid:4025899	3.1.26.3	69065|54768
csa:Csal_1634	ncbi-geneid:4025902	2.6.99.2	63892
csa:Csal_1635	ncbi-geneid:4025903	2.7.3.-|2.7.13.3	55874|52172|47384|47226
csa:Csal_1636	ncbi-geneid:4025904	2.5.1.47	53686
csa:Csal_1637	ncbi-geneid:4025905	2.1.1.-	53335|50249
csa:Csal_1638	ncbi-geneid:4025906	2.7.6.5	81301|109604|81271|55021
csa:Csal_1639	ncbi-geneid:4025907	3.6.1.19	101386|101386
csa:Csal_1640	ncbi-geneid:4025908	4.1.1.31	51621
csa:Csal_1643	ncbi-geneid:4025911	3.5.1.28	55846|47090
csa:Csal_1686	ncbi-geneid:4028698	2.7.7.4	52402
csa:Csal_1687	ncbi-geneid:4028525	2.7.7.4|2.7.1.25	52540|52540|50465|50447
csa:Csal_1692	ncbi-geneid:4028530	2.7.7.22	51182|53448
csa:Csal_1703	ncbi-geneid:4028541	3.1.3.48	52788
csa:Csal_1706	ncbi-geneid:4028544	1.2.1.8	53720
csa:Csal_1707	ncbi-geneid:4028815	1.1.1.31	51735|48179
csa:Csal_1708	ncbi-geneid:4028816	3.5.1.32	53187|55031
csa:Csal_1713	ncbi-geneid:4028821	2.7.1.112|2.7.10.-	52540
csa:Csal_1722	ncbi-geneid:4028830	5.1.3.2	51735
csa:Csal_1724	ncbi-geneid:4028832	1.4.99.1	51905|54373
csa:Csal_1727	ncbi-geneid:4028942	3.1.1.17	63829
csa:Csal_1729	ncbi-geneid:4028944	1.1.1.175	51735
csa:Csal_1737	ncbi-geneid:4028952	5.3.3.10	56529
csa:Csal_1740	ncbi-geneid:4028955	2.3.2.2	56235
csa:Csal_1758	ncbi-geneid:4028285	1.1.1.100	51735
csa:Csal_1761	ncbi-geneid:4028288	1.1.1.22	51735|52413|48179
csa:Csal_1770	ncbi-geneid:4028297	1.1.1.95	51735|52283
csa:Csal_1771	ncbi-geneid:4028298	1.1.1.82	89733
csa:Csal_1774	ncbi-geneid:4028301	2.7.7.22|5.3.1.8	51182|53448
csa:Csal_1782	ncbi-geneid:4028309	2.7.13.3	55874|47384
csa:Csal_1786	ncbi-geneid:4028585	3.5.4.3	51556|51338
csa:Csal_1788	ncbi-geneid:4028587	1.17.1.4|1.17.3.2	56003|54665
csa:Csal_1789	ncbi-geneid:4028588	1.17.1.4	56176|55447|47741|54292
csa:Csal_1799	ncbi-geneid:4028599	6.1.1.3|3.1.1	55681|55186|52954|81271
csa:Csal_1803	ncbi-geneid:4027360	6.1.1.20	55681|46589
csa:Csal_1804	ncbi-geneid:4027361	6.1.1.20	56037|55681|50249|54991|46955
csa:Csal_1811	ncbi-geneid:4027368	1.4.4.2	53383|53383
csa:Csal_1815	ncbi-geneid:4027372	2.1.2.10	103025|101790
csa:Csal_1820	ncbi-geneid:4027377	6.2.1.1|6.2.1.16	56801
csa:Csal_1824	ncbi-geneid:4029098	3.1.3.25	56655
csa:Csal_1825	ncbi-geneid:4029099	1.1.1.30	51735
csa:Csal_1827	ncbi-geneid:4029101	2.7.13.3	55874
csa:Csal_1829	ncbi-geneid:4029108	3.1.21.-	51556
csa:Csal_1834	ncbi-geneid:4028060	4.2.1.2	117457
csa:Csal_1835	ncbi-geneid:4028061	2.7.8.-	56024|56024
csa:Csal_1837	ncbi-geneid:4028063	2.7.7.1|3.6.1	55811|52374
csa:Csal_1839	ncbi-geneid:4028065	3.6.1.7	54975
csa:Csal_1841	ncbi-geneid:4028067	2.7.1.15	53613
csa:Csal_1842	ncbi-geneid:4028068	1.1.1.29	51735|52283
csa:Csal_1844	ncbi-geneid:4028070	6.1.1.12	55681|55261|50249
csa:Csal_1846	ncbi-geneid:4028072	3.1.22.4	53098
csa:Csal_1848	ncbi-geneid:4028074	3.1.22.4	52540|46785
csa:Csal_1849	ncbi-geneid:4028075	3.1.2.23	54637
csa:Csal_1857	ncbi-geneid:4028377	3.1.3.18	56784
csa:Csal_1858	ncbi-geneid:4028378	2.1.1.64	53335
csa:Csal_1859	ncbi-geneid:4028379	2.7.7.9	53448
csa:Csal_1860	ncbi-geneid:4028380	1.1.1.22	52413|48179|51735
csa:Csal_1861	ncbi-geneid:4028381	1.15.1.1	54719|46609
csa:Csal_1866	ncbi-geneid:4028386	1.8.4.11	55068
csa:Csal_1874	ncbi-geneid:4028237	4.2.1.1	53056
csa:Csal_1875	ncbi-geneid:4028238	1.8.1.7	51905|55424
csa:Csal_1876	ncbi-geneid:4028239	2.3.1.178	55729
csa:Csal_1877	ncbi-geneid:4028240	2.6.1.76	53383
csa:Csal_1878	ncbi-geneid:4028241	4.2.1.108	51182
csa:Csal_1883	ncbi-geneid:4028246	3.5.4.19	141734
csa:Csal_1889	ncbi-geneid:4028252	2.1.1.13	56507|82282|51717|52242|47644
csa:Csal_1891	ncbi-geneid:4026804	1.8.1.2	56014|56014|55124|55124
csa:Csal_1896	ncbi-geneid:4026809	1.20.4.1	52833
csa:Csal_1900	ncbi-geneid:4026813	1.4.3.5	50475
csa:Csal_1915	ncbi-geneid:4028357	1.2.1.2	53706|50692
csa:Csal_1916	ncbi-geneid:4028358	1.2.1.2	54862
csa:Csal_1917	ncbi-geneid:4028359	1.2.1.2	81342
csa:Csal_1922	ncbi-geneid:4028364	2.8.1.-	69721
csa:Csal_1925	ncbi-geneid:4028367	2.8.1.-	75169
csa:Csal_1935	ncbi-geneid:4025870	3.1.-.-	53474
csa:Csal_1938	ncbi-geneid:4025873	3.4.21.-	52096
csa:Csal_1940	ncbi-geneid:4025875	3.6.1.22	55811|55811
csa:Csal_1941	ncbi-geneid:4025876	2.7.7.7
csa:Csal_1942	ncbi-geneid:4027182	3.1.26.4
csa:Csal_1944	ncbi-geneid:4027184	3.1.2.6	56281
csa:Csal_1945	ncbi-geneid:4027185	3.2.1.-	53955|54106|54106
csa:Csal_1950	ncbi-geneid:4027190	5.4.99.12	55120|55174
csa:Csal_1958	ncbi-geneid:4027198	3.6.3.15|3.6.3.14	52540
csa:Csal_1983	ncbi-geneid:4027067	3.5.4.4	51556
csa:Csal_2005	ncbi-geneid:4027089	3.6.3.16	52540
csa:Csal_2020	ncbi-geneid:4025916	3.1.1.61	52738|52172
csa:Csal_2021	ncbi-geneid:4025917	2.1.1.80	53335|47757
csa:Csal_2024	ncbi-geneid:4025920	2.7.13.3	55874|47226|50341|55052|47384
csa:Csal_2037	ncbi-geneid:4025933	3.5.1.1	53774
csa:Csal_2042	ncbi-geneid:4025938	5.2.1.8	109998|54534
csa:Csal_2044	ncbi-geneid:4025940	3.4.21.53	54211|88697|52540
csa:Csal_2046	ncbi-geneid:4025942	3.4.21.92	52096
csa:Csal_2048	ncbi-geneid:4025948	3.5.4.9|1.5.1.5	51735|53223
csa:Csal_2049	ncbi-geneid:4025949	4.4.1.21	63411
csa:Csal_2050	ncbi-geneid:4025950	3.2.2.16|3.2.2.9	53167
csa:Csal_2051	ncbi-geneid:4026513	6.1.1.16	52374|47323
csa:Csal_2052	ncbi-geneid:4026514	6.1.1.18	52374|50715
csa:Csal_2053	ncbi-geneid:4026515	5.2.1.8	50891
csa:Csal_2054	ncbi-geneid:4026516	3.6.1.-	56300
csa:Csal_2056	ncbi-geneid:4026518	1.-.-.-	47240
csa:Csal_2058	ncbi-geneid:4026520	4.2.1.3	53732|52016|74778
csa:Csal_2061	ncbi-geneid:4026523	3.1.4.46	51695
csa:Csal_2062	ncbi-geneid:4026524	2.7.9.2	56059|51621|52009
csa:Csal_2064	ncbi-geneid:4026526	4.2.1.17	52096
csa:Csal_2065	ncbi-geneid:4026527	2.4.2.8	53271
csa:Csal_2067	ncbi-geneid:4026529	3.2.1.52	51445
csa:Csal_2070	ncbi-geneid:4026532	3.4.21.88	51306|46785
csa:Csal_2071	ncbi-geneid:4026533	2.7.7.7	56672|100879
csa:Csal_2073	ncbi-geneid:4026535	3.5.1.10	53328|55021
csa:Csal_2077	ncbi-geneid:4026539	2.-.-.-	54690
csa:Csal_2086	ncbi-geneid:4026548	2.7.13.3	55874|47384|103190
csa:Csal_2095	ncbi-geneid:4029238	2.4.2.9	53271
csa:Csal_2096	ncbi-geneid:4029239	3.2.2.-	52141
csa:Csal_2097	ncbi-geneid:4029240	2.4.2.22	53271
csa:Csal_2098	ncbi-geneid:4029241	2.4.2.7	53271
csa:Csal_2099	ncbi-geneid:4029242	2.5.1.9	63380|63380
csa:Csal_2104	ncbi-geneid:4029249	2.7.1.30	53067|53067
csa:Csal_2106	ncbi-geneid:4029251	1.1.5.3	51905
csa:Csal_2108	ncbi-geneid:4029253	4.2.1.2	48557
csa:Csal_2112	ncbi-geneid:4029257	6.3.3.1	56042|55326
csa:Csal_2113	ncbi-geneid:4029258	2.1.2.2	53328
csa:Csal_2114	ncbi-geneid:4029259	3.5.4.13	51283
csa:Csal_2120	ncbi-geneid:4029265	6.1.1.10	52374|47323|50249|57770
csa:Csal_2122	ncbi-geneid:4029267	3.2.2.-|4.2.99.18	48150
csa:Csal_2125	ncbi-geneid:4026461	2.5.1.18	52833|47616
csa:Csal_2127	ncbi-geneid:4026463	6.3.4.5	69864|52402
csa:Csal_2128	ncbi-geneid:4026464	3.1.13.-
csa:Csal_2130	ncbi-geneid:4026466	2.1.3.3	53671
csa:Csal_2139	ncbi-geneid:4026479	6.1.1.15	55681|52954|55826
csa:Csal_2146	ncbi-geneid:4026486	5.99.1.2	56712
csa:Csal_2147	ncbi-geneid:4026487	1.1.1.169	48179|51735
csa:Csal_2155	ncbi-geneid:4026649	4.1.1.23	51366
csa:Csal_2157	ncbi-geneid:4026651	1.1.1.100	51735
csa:Csal_2164	ncbi-geneid:4026658	2.7.4.14	52540
csa:Csal_2165	ncbi-geneid:4026659	2.5.1.19|1.3.1.12	55205|51735|48179
csa:Csal_2166	ncbi-geneid:4026660	5.4.99.5|4.2.1.51	53850|55021|48600
csa:Csal_2167	ncbi-geneid:4026661	2.6.1.52	53383
csa:Csal_2168	ncbi-geneid:4026662	5.99.1.3	56719|101904
csa:Csal_2177	ncbi-geneid:4026671	2.7.1.24	52540
csa:Csal_2179	ncbi-geneid:4026673	3.6.1.-	51391|55811
csa:Csal_2180	ncbi-geneid:4026674	2.3.1.35|2.3.1.1	56266
csa:Csal_2184	ncbi-geneid:4026678	3.5.1.-	54211|54211
csa:Csal_2188	ncbi-geneid:4026682	6.3.2.4	56059|52440
csa:Csal_2189	ncbi-geneid:4026683	6.3.2.8	53623|53244|51984
csa:Csal_2190	ncbi-geneid:4026684	2.4.1.227	53756
csa:Csal_2192	ncbi-geneid:4026686	6.3.2.9	53623|53244|51984
csa:Csal_2194	ncbi-geneid:4026385	6.3.2.10	53623|53244|63418
csa:Csal_2195	ncbi-geneid:4026386	6.3.2.13	53623|53244|63418
csa:Csal_2196	ncbi-geneid:4026387	2.4.1.129	56601|56519
csa:Csal_2198	ncbi-geneid:4026389	2.1.1.-	53335|81799
csa:Csal_2202	ncbi-geneid:4026394	5.-.-.-	53697
csa:Csal_2212	ncbi-geneid:4026404	1.1.1.23	53720
csa:Csal_2213	ncbi-geneid:4026405	2.4.2.17	53850
csa:Csal_2214	ncbi-geneid:4026406	2.5.1.7	55205
csa:Csal_2221	ncbi-geneid:4026413	5.3.1.13	53697
csa:Csal_2222	ncbi-geneid:4026414	3.1.3.45	56784
csa:Csal_2225	ncbi-geneid:4026417	3.6.3.-	52540
csa:Csal_2228	ncbi-geneid:4026420	2.7.1.69	55804
csa:Csal_2236	ncbi-geneid:4026046	3.1.4.-|3.1.26.-	50249
csa:Csal_2241	ncbi-geneid:4026051	6.3.5.6|6.3.5.7	141000
csa:Csal_2242	ncbi-geneid:4026052	6.3.5.6|6.3.5.7	75304
csa:Csal_2243	ncbi-geneid:4026053	6.3.5.6|6.3.5.7	55931|89095
csa:Csal_2281	ncbi-geneid:4026434	3.6.1.1	50324
csa:Csal_2283	ncbi-geneid:4026436	4.2.1.10	52304
csa:Csal_2285	ncbi-geneid:4026438	6.4.1.2|6.3.4.14	56059|52440|51246
csa:Csal_2286	ncbi-geneid:4026439	2.1.1.-	53335
csa:Csal_2287	ncbi-geneid:4026440	1.-.-.-	51395
csa:Csal_2289	ncbi-geneid:4026442	3.5.4.10|2.1.2.3	53927|52335
csa:Csal_2291	ncbi-geneid:4026444	1.2.1.16	53720
csa:Csal_2293	ncbi-geneid:4026446	5.-.-.-	55620
csa:Csal_2294	ncbi-geneid:4026447	3.5.4.16	55620
csa:Csal_2305	ncbi-geneid:4026459	3.5.1.5	51556|51338|51338
csa:Csal_2306	ncbi-geneid:4026460	3.5.1.5	51278
csa:Csal_2307	ncbi-geneid:4026266	3.5.1.5	54111
csa:Csal_2314	ncbi-geneid:4026273	2.1.1.107|1.3.1.76|4.99.1.4	53790
csa:Csal_2315	ncbi-geneid:4026274	6.1.1.11	55681|46589
csa:Csal_2319	ncbi-geneid:4026278	4.1.1.48	51366
csa:Csal_2320	ncbi-geneid:4026279	2.4.2.18	52418|47648
csa:Csal_2321	ncbi-geneid:4026280	4.1.3.27	52317
csa:Csal_2323	ncbi-geneid:4026282	4.1.3.27	56322
csa:Csal_2324	ncbi-geneid:4026283	3.1.3.18	56784
csa:Csal_2325	ncbi-geneid:4026284	1.6.99.3	51905|51905
csa:Csal_2326	ncbi-geneid:4026285	2.7.1.29	82549|101473
csa:Csal_2328	ncbi-geneid:4026287	5.1.3.1	51366
csa:Csal_2329	ncbi-geneid:4026288	2.3.2.2	56235
csa:Csal_2332	ncbi-geneid:4026291	2.1.1.67	53335
csa:Csal_2338	ncbi-geneid:4026297	2.3.1.-	56317
csa:Csal_2344	ncbi-geneid:4026303	6.1.1.4	52374|50677|47323
csa:Csal_2346	ncbi-geneid:4027455	2.7.7.7	52540|48019
csa:Csal_2380	ncbi-geneid:4027489	1.2.1.27	53720
csa:Csal_2386	ncbi-geneid:4026823	3.5.1.16	53187|55031
csa:Csal_2390	ncbi-geneid:4026827	3.6.1.1	50324
csa:Csal_2392	ncbi-geneid:4026829	2.3.1.16	53901|53901
csa:Csal_2393	ncbi-geneid:4026830	4.2.1.17|1.1.1.35|5.1.2.3|5.3.3.8	52096|51735|48179|48179
csa:Csal_2399	ncbi-geneid:4026836	3.1.21.-	51556
csa:Csal_2406	ncbi-geneid:4026843	2.7.13.3	55874|103190|47384
csa:Csal_2411	ncbi-geneid:4026848	2.8.1.-	64307
csa:Csal_2417	ncbi-geneid:4026854	2.7.3.-	55874|47384
csa:Csal_2419	ncbi-geneid:4026939	4.2.1.79	103378
csa:Csal_2420	ncbi-geneid:4026940	2.3.3.5	48256
csa:Csal_2421	ncbi-geneid:4026941	4.1.3.32|4.1.3.30	51621
csa:Csal_2424	ncbi-geneid:4026944	2.6.1.85	56322
csa:Csal_2427	ncbi-geneid:4026947	1.8.4.8	52402
csa:Csal_2437	ncbi-geneid:4026957	2.3.2.6	55729
csa:Csal_2438	ncbi-geneid:4026958	2.3.2.8	55729
csa:Csal_2440	ncbi-geneid:4026960	3.4.21.92	52540|52540|81923
csa:Csal_2442	ncbi-geneid:4026962	5.4.99.12	55120
csa:Csal_2444	ncbi-geneid:4026964	2.1.1.61|2.8.1.-	52402
csa:Csal_2446	ncbi-geneid:4026966	4.3.2.2	48557
csa:Csal_2449	ncbi-geneid:4026969	4.1.3.1	51621
csa:Csal_2450	ncbi-geneid:4026970	1.2.1.11	55347|51735
csa:Csal_2451	ncbi-geneid:4026971	1.1.1.85	53659
csa:Csal_2452	ncbi-geneid:4026972	4.2.1.33|4.2.1.35	52016
csa:Csal_2453	ncbi-geneid:4026591	4.2.1.33|4.2.1.35	53732
csa:Csal_2458	ncbi-geneid:4026596	1.1.99.1	51905|54373
csa:Csal_2460	ncbi-geneid:4026598	1.2.1.3	53720
csa:Csal_2463	ncbi-geneid:4026601	2.3.1.-	53474
csa:Csal_2466	ncbi-geneid:4026604	4.2.3.5	103263
csa:Csal_2467	ncbi-geneid:4026605	2.1.1.72	53335
csa:Csal_2481	ncbi-geneid:4026619	4.2.1.40	51604|54826
csa:Csal_2486	ncbi-geneid:4026624	4.2.1.40	51604|54826
csa:Csal_2487	ncbi-geneid:4026625	4.2.1.41	51569
csa:Csal_2489	ncbi-geneid:4026627	3.1.3.-
csa:Csal_2490	ncbi-geneid:4026628	1.1.1.94	48179|51735
csa:Csal_2491	ncbi-geneid:4026629	1.6.1.2	52467
csa:Csal_2492	ncbi-geneid:4026898	1.6.1.2	52283|51735
csa:Csal_2499	ncbi-geneid:4026905	3.2.1.-	48435|53955
csa:Csal_2506	ncbi-geneid:4026912	3.5.4.1	53927
csa:Csal_2515	ncbi-geneid:4026921	2.3.3.13	51569|110921|89000
csa:Csal_2517	ncbi-geneid:4026923	4.1.2.-	51621
csa:Csal_2521	ncbi-geneid:4026927	3.4.11.2	55486|63737
csa:Csal_2528	ncbi-geneid:4026934	2.8.1.1|2.8.1.2	52821|52821
csa:Csal_2530	ncbi-geneid:4026936	6.1.1.6	55681
csa:Csal_2532	ncbi-geneid:4026113	5.4.3.2	102114
csa:Csal_2535	ncbi-geneid:4026116	2.3.3.13	51569|110921|89000
csa:Csal_2542	ncbi-geneid:4026123	3.1.3.3	56784|55021
csa:Csal_2543	ncbi-geneid:4026124	5.99.1.-	56719|101904
csa:Csal_2544	ncbi-geneid:4026125	5.99.1.-	56719|55874|54211
csa:Csal_2546	ncbi-geneid:4026127	5.3.1.9	53697
csa:Csal_2551	ncbi-geneid:4026132	2.3.1.30	51161
csa:Csal_2552	ncbi-geneid:4026133	2.7.7.4	52540|50465|50447
csa:Csal_2553	ncbi-geneid:4026134	2.7.7.4	52402
csa:Csal_2556	ncbi-geneid:4026137	3.6.1.13	55811
csa:Csal_2559	ncbi-geneid:4026140	2.1.1.52|2.1.1.172	53335
csa:Csal_2571	ncbi-geneid:4027107	1.5.1.3	53597
csa:Csal_2572	ncbi-geneid:4027108	2.1.1.45	55831
csa:Csal_2576	ncbi-geneid:4027112	2.7.3.9	51621|55781|47831|52009
csa:Csal_2577	ncbi-geneid:4027113	3.6.1.-	55811
csa:Csal_2579	ncbi-geneid:4027115	1.1.5.4	51905
csa:Csal_2580	ncbi-geneid:4027116	3.1.3.27	101307
csa:Csal_2581	ncbi-geneid:4027117	2.7.4.16	56042|55326
csa:Csal_2583	ncbi-geneid:4027119	2.5.1.9|2.5.1.78	52121
csa:Csal_2584	ncbi-geneid:4027120	3.5.4.25|4.1.99.12	55821|142695
csa:Csal_2585	ncbi-geneid:4027121	1.1.1.193|3.5.4.26	53597|53927
csa:Csal_2588	ncbi-geneid:4027124	2.4.1.7	51445
csa:Csal_2592	ncbi-geneid:4027128	1.8.1.8	74863|52833
csa:Csal_2604	ncbi-geneid:4027140	3.1.3.70	56784
csa:Csal_2606	ncbi-geneid:4027142	4.1.2.21	51569
csa:Csal_2609	ncbi-geneid:4028137	1.1.1.9	50129|51735
csa:Csal_2614	ncbi-geneid:4028142	3.6.3.19	52540|50331
csa:Csal_2615	ncbi-geneid:4028143	4.2.1.6	51604|54826
csa:Csal_2617	ncbi-geneid:4028145	2.1.2.1	53383
csa:Csal_2620	ncbi-geneid:4028148	3.1.1.2|3.1.2.-|3.1.1.5	52266
csa:Csal_2629	ncbi-geneid:4028157	5.1.1.1	51419|50621
csa:Csal_2634	ncbi-geneid:4028162	2.1.1.77	53335
csa:Csal_2635	ncbi-geneid:4028163	3.1.3.5|3.1.3.6|3.6.1.11	64167
csa:Csal_2636	ncbi-geneid:4028164	4.2.1.70|5.4.99.12	55120
csa:Csal_2637	ncbi-geneid:4028165	4.6.1.12	69765
csa:Csal_2638	ncbi-geneid:4028166	2.7.7.60	53448
csa:Csal_2646	ncbi-geneid:4028428	2.7.1.69	52794|52794
csa:Csal_2647	ncbi-geneid:4028429	2.7.1.56	53613
csa:Csal_2648	ncbi-geneid:4028430	2.7.3.9|2.7.1.69	51621|55804|52009|47831|55594|55804
csa:Csal_2654	ncbi-geneid:4028436	6.3.2.2	55931
csa:Csal_2656	ncbi-geneid:4028438	1.8.4.11|1.8.4.12	51316
csa:Csal_2657	ncbi-geneid:4028439	4.1.1.49	53795|68923
csa:Csal_2661	ncbi-geneid:4028443	3.6.1.-	55811
csa:Csal_2664	ncbi-geneid:4028446	4.2.1.9	143975|52016
csa:Csal_2665	ncbi-geneid:4028447	3.4.21.53	54211|52540|88697
csa:Csal_2667	ncbi-geneid:4028449	2.7.3.-	55874|52172|47384|47226
csa:Csal_2675	ncbi-geneid:4028457	3.6.3.29	52540|50331
csa:Csal_2687	ncbi-geneid:4028176	1.1.3.15	55103|56176
csa:Csal_2691	ncbi-geneid:4028180	1.2.1.2	53706|50692
csa:Csal_2692	ncbi-geneid:4028181	4.1.3.38|2.6.1.85	56322|56752
csa:Csal_2693	ncbi-geneid:4028182	2.6.1.85	52317
csa:Csal_2695	ncbi-geneid:4028184	1.8.1.2	56014|56014|55124|55124
csa:Csal_2696	ncbi-geneid:4028185	1.8.1.2	63380|52343|52218
csa:Csal_2697	ncbi-geneid:4028186	3.1.1.45	53474
csa:Csal_2698	ncbi-geneid:4028187	2.5.1.18	52833|47616
csa:Csal_2702	ncbi-geneid:4028191	3.6.3.34	52540
csa:Csal_2705	ncbi-geneid:4028194	5.1.1.8	54506
csa:Csal_2706	ncbi-geneid:4028195	4.2.1.52	51569
csa:Csal_2708	ncbi-geneid:4028197	1.4.99.1	51905|54373
csa:Csal_2713	ncbi-geneid:4028202	3.8.1.2	56784
csa:Csal_2714	ncbi-geneid:4028203	1.2.1	55347|51735
csa:Csal_2721	ncbi-geneid:4028210	3.1.3.1	56300
csa:Csal_2722	ncbi-geneid:4028211	4.3.1.12	51735
csa:Csal_2723	ncbi-geneid:4028212	4.3.1.19	53686
csa:Csal_2724	ncbi-geneid:4028776	2.6.1.-	53383
csa:Csal_2725	ncbi-geneid:4028777	1.2.1.16	53720
csa:Csal_2727	ncbi-geneid:4028779	1.2.1.2	53706|50692
csa:Csal_2732	ncbi-geneid:4028784	3.4.13.9	55920|53092
csa:Csal_2734	ncbi-geneid:4028786	1.1.1.79|1.1.1.81	51735
csa:Csal_2735	ncbi-geneid:4028787	3.6.3.20	52540|50331
csa:Csal_2739	ncbi-geneid:4028791	4.1.2.14|4.1.3.16	51569
csa:Csal_2740	ncbi-geneid:4028792	3.1.1.31
csa:Csal_2741	ncbi-geneid:4028793	1.1.1.49	55347|51735
csa:Csal_2758	ncbi-geneid:4028810	2.3.1.41	53901|53901
csa:Csal_2760	ncbi-geneid:4028812	1.1.1.100	51735
csa:Csal_2770	ncbi-geneid:4028909	1.14.11.1	51197
csa:Csal_2775	ncbi-geneid:4028914	3.8.1.3	53474
csa:Csal_2776	ncbi-geneid:4028915	1.1.1.93|4.1.1.73|1.1.1.83	53659
csa:Csal_2779	ncbi-geneid:4028918	3.1.1.17	63829
csa:Csal_2780	ncbi-geneid:4028919	3.5.1.96	53187
csa:Csal_2792	ncbi-geneid:4028931	2.3.1.183	55729
csa:Csal_2795	ncbi-geneid:4028934	2.1.1.63|3.2.2.21	57884|55945|48150|46689|46689
csa:Csal_2796	ncbi-geneid:4028935	2.1.1.63	46767|53155
csa:Csal_2804	ncbi-geneid:4028489	3.5.3.23	55909
csa:Csal_2805	ncbi-geneid:4028490	1.2.1.71	53720
csa:Csal_2806	ncbi-geneid:4028491	2.3.1.109	55729
csa:Csal_2807	ncbi-geneid:4028492	2.3.1.109	55729
csa:Csal_2808	ncbi-geneid:4028493	2.6.1.11|2.6.1.17	53383
csa:Csal_2810	ncbi-geneid:4028495	2.1.1.71|2.1.1.17	53335
csa:Csal_2813	ncbi-geneid:4028498	6.3.2.6	56104
csa:Csal_2816	ncbi-geneid:4028501	4.2.1.52	51569
csa:Csal_2817	ncbi-geneid:4028502	1.11.1.15	52833
csa:Csal_2825	ncbi-geneid:4028510	1.11.1.9	52833
csa:Csal_2831	ncbi-geneid:4028516	1.1.5.2	50998
csa:Csal_2832	ncbi-geneid:4028518	5.-.-.-	111337
csa:Csal_2833	ncbi-geneid:4028519	2.4.2.29	51713
csa:Csal_2838	ncbi-geneid:4028524	3.5.3.11	52768
csa:Csal_2844	ncbi-geneid:4028646	1.2.1.8	53720
csa:Csal_2845	ncbi-geneid:4028647	3.1.3.25	56655
csa:Csal_2846	ncbi-geneid:4028648	2.1.1.-	75217
csa:Csal_2848	ncbi-geneid:4028650	2.8.1.7	53383
csa:Csal_2850	ncbi-geneid:4028652	2.7.4.6	54919
csa:Csal_2851	ncbi-geneid:4028653	2.1.1.-	102114
csa:Csal_2854	ncbi-geneid:4028656	1.17.7.1	56014|51717
csa:Csal_2855	ncbi-geneid:4028657	6.1.1.21	55681|52954
csa:Csal_2862	ncbi-geneid:4028664	1.1.1.25	51735|53223
csa:Csal_2863	ncbi-geneid:4028665	1.3.3.3	102886
csa:Csal_2867	ncbi-geneid:4028669	3.5.1.88	56420
csa:Csal_2868	ncbi-geneid:4028670	2.1.2.9	53328|50486
csa:Csal_2869	ncbi-geneid:4028671	2.1.1.-	53335|48013
csa:Csal_2870	ncbi-geneid:4028672	3.5.1	52499
csa:Csal_2892	ncbi-geneid:4027900	3.5.1.-	52467
csa:Csal_2894	ncbi-geneid:4027902	5.4.99.12	55120
csa:Csal_2897	ncbi-geneid:4027905	4.1.1.21|5.4.99.18	52255
csa:Csal_2898	ncbi-geneid:4027906	4.1.1.21|6.3.4.18	56059|52440|51246
csa:Csal_2911	ncbi-geneid:4027919	2.3.1.41|2.3.1.179	53901|53901
csa:Csal_2912	ncbi-geneid:4027920	1.1.1.1	50129|51735
csa:Csal_2913	ncbi-geneid:4027921	1.2.1.3	53720
csa:Csal_2918	ncbi-geneid:4028313	3.4.11.1	53187|52949
csa:Csal_2919	ncbi-geneid:4028314	2.6.1.42	56752
csa:Csal_2921	ncbi-geneid:4028316	2.7.7.7	102400
csa:Csal_2922	ncbi-geneid:4028317	6.1.1.9	52374|47323|50677|46589
csa:Csal_2924	ncbi-geneid:4028319	3.4.11.9	55920|53092|53092
csa:Csal_2926	ncbi-geneid:4028321	2.7.7.42	81301|81301|81593|81593
csa:Csal_2931	ncbi-geneid:4028326	3.4.16.4|3.4.21	56601
csa:Csal_2935	ncbi-geneid:4028330	2.7.7.3	52374
csa:Csal_2952	ncbi-geneid:4028347	2.7.1.31	110738
csa:Csal_2955	ncbi-geneid:4028350	3.2.-.-	52317
csa:Csal_2957	ncbi-geneid:4027495	3.4.13.3	53187
csa:Csal_2958	ncbi-geneid:4027496	2.3.1.-	55729|52540
csa:Csal_2959	ncbi-geneid:4027497	1.8.1.9	51905
csa:Csal_2960	ncbi-geneid:4027498	1.11.1.15	52833
csa:Csal_2962	ncbi-geneid:4027500	4.2.1.3	53732|52016
csa:Csal_2963	ncbi-geneid:4027501	1.1.1.40|1.1.1.38	53223|51735
csa:Csal_2965	ncbi-geneid:4027503	6.1.1.2	52374
csa:Csal_2966	ncbi-geneid:4027504	1.4.1.1	52283|51735
csa:Csal_2968	ncbi-geneid:4027506	2.1.1.-	53335|88697
csa:Csal_2969	ncbi-geneid:4027507	3.2.2.23|4.2.99.18	81624|46946|57716
csa:Csal_2979	ncbi-geneid:4027517	1.1.1.57	51735|48179
csa:Csal_2980	ncbi-geneid:4027518	4.2.1.8	51658
csa:Csal_2981	ncbi-geneid:4027519	6.3.2.5|4.1.1.36	102645|52507
csa:Csal_2982	ncbi-geneid:4027520	3.6.1.23	51283
csa:Csal_2983	ncbi-geneid:4027521	5.4.2.8|5.4.2.2	53738|53738|53738|55957
csa:Csal_2984	ncbi-geneid:4027522	2.7.2	53633
csa:Csal_2990	ncbi-geneid:4027528	2.1.1.171	53335
csa:Csal_2992	ncbi-geneid:4027530	2.3.1.128	55729
csa:Csal_2997	ncbi-geneid:4028963	6.1.1.6	55681|50249
csa:Csal_3006	ncbi-geneid:4028972	3.6.3.4	56784|81653|55008|81665|55008
csa:Csal_3008	ncbi-geneid:4028974	3.1.-.-	64182
csa:Csal_3009	ncbi-geneid:4028975	4.2.3.1	53686
csa:Csal_3010	ncbi-geneid:4028976	1.1.1.3	55347|51735|55021
csa:Csal_3011	ncbi-geneid:4028977	5.3.4.1	52833|54423
csa:Csal_3014	ncbi-geneid:4028980	2.1.1.31	75217
csa:Csal_3024	ncbi-geneid:4028990	3.1.11.1	53098
csa:Csal_3029	ncbi-geneid:4028995	1.1.1.100|1.1.1.36	51735
csa:Csal_3036	ncbi-geneid:4028027	4.4.1.8	53383
csa:Csal_3038	ncbi-geneid:4028029	3.1.2.-	54637
csa:Csal_3050	ncbi-geneid:4028046	6.1.1.1	52374|55174
csa:Csal_3051	ncbi-geneid:4028047	2.7.1.-	53067
csa:Csal_3055	ncbi-geneid:4028051	1.5.1.2	51735|48179
csa:Csal_3057	ncbi-geneid:4028053	2.3.1.31	53474
csa:Csal_3061	ncbi-geneid:4028865	6.1.1.-	52374
csa:Csal_3063	ncbi-geneid:4028867	2.7.7.19	81891|81301
csa:Csal_3064	ncbi-geneid:4028868	2.7.6.3	55083
csa:Csal_3065	ncbi-geneid:4028869	2.1.2.11	51621
csa:Csal_3066	ncbi-geneid:4028870	6.3.2.1	52374
csa:Csal_3067	ncbi-geneid:4028871	4.1.1.11	50692
csa:Csal_3068	ncbi-geneid:4028872	2.3.1.9	53901|53901
csa:Csal_3070	ncbi-geneid:4028874	2.7.7.8	54211|54211|55666|55666|54791|50249|46915
csa:Csal_3072	ncbi-geneid:4028876	4.2.1.70|5.4.99.12	55120|88697
csa:Csal_3078	ncbi-geneid:4028884	5.3.1.1	51351
csa:Csal_3079	ncbi-geneid:4028885	5.4.2.10	53738|53738|53738|55957
csa:Csal_3080	ncbi-geneid:4028886	2.5.1.15	51717
csa:Csal_3081	ncbi-geneid:4028887	3.6.4.6|3.4.24.-	140990|52540
csa:Csal_3082	ncbi-geneid:4028888	2.1.1.-	53335
csa:Csal_3085	ncbi-geneid:4028891	6.3.5.5	56059|56059|48108|52440|52440|52335
csa:Csal_3086	ncbi-geneid:4028892	6.3.5.5	52317|52021
csa:Csal_3087	ncbi-geneid:4028893	1.3.1.26	51735|55347
csa:Csal_3091	ncbi-geneid:4028897	3.6.3.34	52540
csa:Csal_3108	ncbi-geneid:4028749	4.2.1.75	69618
csa:Csal_3109	ncbi-geneid:4028750	2.5.1.61	53850|54782
csa:Csal_3110	ncbi-geneid:4028751	4.3.2.1	48557
csa:Csal_3112	ncbi-geneid:4028753	4.1.1.20	51419|50621
csa:Csal_3113	ncbi-geneid:4028754	5.1.1.7	54506
csa:Csal_3125	ncbi-geneid:4028766	1.6.5.3	54862
csa:Csal_3127	ncbi-geneid:4028768	1.6.5.3	53706|54862|54292
csa:Csal_3128	ncbi-geneid:4028769	1.6.99.5|1.6.5.3	142019|140490|142984
csa:Csal_3129	ncbi-geneid:4028770	1.6.5.3	52833
csa:Csal_3130	ncbi-geneid:4028771	1.6.99.5|1.6.5.3	56762|143243
csa:Csal_3131	ncbi-geneid:4028772	1.6.5.3	56770
csa:Csal_3133	ncbi-geneid:4028774	2.7.4.7|2.7.1.49	53613
csa:Csal_3135	ncbi-geneid:4028602	3.1.-.-	69500
csa:Csal_3141	ncbi-geneid:4028608	5.2.1.8	54534
csa:Csal_3144	ncbi-geneid:4028611	1.1.1.28	51735|52283
csa:Csal_3145	ncbi-geneid:4028612	2.1.1.33	53335
csa:Csal_3154	ncbi-geneid:4028621	2.3.3.9	51645
csa:Csal_3157	ncbi-geneid:4028624	2.6.1.9	53383
csa:Csal_3172	ncbi-geneid:4028639	3.1.2.-	54637
csa:Csal_3178	ncbi-geneid:4028703	1.1.1.31	51735|48179
csa:Csal_3181	ncbi-geneid:4028706	5.3.1.22	51658
csa:Csal_3183	ncbi-geneid:4028708	2.7.11.1	56112
csa:Csal_3184	ncbi-geneid:4028709	3.6.4.13	52540
csa:Csal_3187	ncbi-geneid:4028713	2.8.3.16	89796
csa:Csal_3188	ncbi-geneid:4028714	4.2.1.17	52096
csa:Csal_3191	ncbi-geneid:4028717	1.2.1.16	53720
csa:Csal_3194	ncbi-geneid:4028720	1.1.1.262	53659
csa:Csal_3200	ncbi-geneid:4028726	4.1.3.6|4.1.3.34	51621
csa:Csal_3201	ncbi-geneid:4028727	3.6.1.-|3.6.4.12	52540
csa:Csal_3202	ncbi-geneid:4028728	2.1.1.-	75217
csa:Csal_3204	ncbi-geneid:4028730	2.4.2.10	53271
csa:Csal_3205	ncbi-geneid:4028731	3.1.11.2	56219
csa:Csal_3206	ncbi-geneid:4028732	2.7.7.56	54211|55666
csa:Csal_3215	ncbi-geneid:4028549	4.1.1.39	51649|54966
csa:Csal_3219	ncbi-geneid:4028553	1.16.1.1	51905|55424
csa:Csal_3230	ncbi-geneid:4028564	5.4.2.1
csa:Csal_3231	ncbi-geneid:4028565	3.5.2.3	51556
csa:Csal_3233	ncbi-geneid:4028567	2.7.4.8	52540
csa:Csal_3234	ncbi-geneid:4028568	2.7.7.6	63562
csa:Csal_3235	ncbi-geneid:4028569	2.7.6.5	109604|81301|81271|55021
csa:Csal_3240	ncbi-geneid:4028574	6.5.1.-	55144
csa:Csal_3245	ncbi-geneid:4028579	3.6.4.12	52540|52540|50249
csa:Csal_3250	ncbi-geneid:4028999	1.18.1.1	51905
csa:Csal_3251	ncbi-geneid:4029000	4.1.3.40	64288
csa:Csal_3254	ncbi-geneid:4029003	2.7.3.-|2.7.13.3	55874|47384|55785
csa:Csal_3260	ncbi-geneid:4029009	1.15.1.1	54719|46609
csa:Csal_3269	ncbi-geneid:4029018	3.1.2.-	54637
csa:Csal_3271	ncbi-geneid:4029020	3.6.1.-|3.6.4.12	52540
csa:Csal_3277	ncbi-geneid:4029026	3.2.1.-	50685
csa:Csal_3279	ncbi-geneid:4029028	4.2.1.24	51569
csa:Csal_3280	ncbi-geneid:4029029	2.6.1.16	53697|56235
csa:Csal_3282	ncbi-geneid:4029031	2.3.1.157|2.7.7.23	53448|51161
csa:Csal_3283	ncbi-geneid:4029032	3.6.3.14	51344|46604
csa:Csal_3284	ncbi-geneid:4029033	3.6.3.14	52540|47917|50615
csa:Csal_3285	ncbi-geneid:4029034	3.6.3.15|3.6.3.14	52943
csa:Csal_3286	ncbi-geneid:4029035	3.6.3.15|3.6.3.14	52540|47917|50615
csa:Csal_3287	ncbi-geneid:4029036	3.6.3.14	47928
csa:Csal_3288	ncbi-geneid:4029037	3.6.3.14	81573
csa:Csal_3289	ncbi-geneid:4028834	3.6.3.14	81333
csa:Csal_3290	ncbi-geneid:4028835	3.6.3.14	81336
csa:Csal_3294	ncbi-geneid:4028839	2.1.1.170	53335
csa:Csal_3302	ncbi-geneid:4028847	2.7.1.49|2.7.4.7	53613
csa:Csal_3303	ncbi-geneid:4028848	2.5.1.3	51391
csa:Csal_3304	ncbi-geneid:4028849	5.4.3.8	53383
csa:Csal_3307	ncbi-geneid:4028852	3.6.1.15	52972
csa:Csal_3308	ncbi-geneid:4028853	1.3.99.22	102114
csa:Csal_3317	ncbi-geneid:4028862	3.1.26.5	54211
