# Supplementary material for: Tracing the Repertoire of Promiscuous Enzymes along the Metabolic Pathways in Archaeal Organisms
Source: Life (Basel). 2017 Jul 13;7(3):30. doi: 10.3390/life7030030 (PMC5617955; doi:10.3390/life7030030)
Supplement: Supplementary file 1 [file life-07-00030-s001.zip › Table_S2/csc.txt]

KEGGID	NCBIGI	ECs	SFamilyID
csc:Csac_0002	ncbi-geneid:5087120	2.7.7.7	55979|55979|55979
csc:Csac_0005	ncbi-geneid:5087508	5.99.1.3	56719|55874|54211
csc:Csac_0006	ncbi-geneid:5086612	5.99.1.3	56719|101904
csc:Csac_0030	ncbi-geneid:5087737	4.2.1.20	53686
csc:Csac_0109	ncbi-geneid:5087740	6.3.4.15	55681|46785
csc:Csac_0110	ncbi-geneid:5087741	2.5.1.15	51717
csc:Csac_0112	ncbi-geneid:5086681	2.7.6.3	55083
csc:Csac_0113	ncbi-geneid:5086677	1.-.-.-	51735
csc:Csac_0117	ncbi-geneid:5086683	3.1.3.16	81606
csc:Csac_0122	ncbi-geneid:5086922	6.3.5.1	52402|56317
csc:Csac_0125	ncbi-geneid:5086586	2.7.13.3	55874|158472
csc:Csac_0129	ncbi-geneid:5086613	3.2.1.25	51445|49785|49303|49303
csc:Csac_0153	ncbi-geneid:5087153	5.-.-.-	111337
csc:Csac_0175	ncbi-geneid:5089229	3.6.3.34	52540
csc:Csac_0177	ncbi-geneid:5089231	1.2.99.5
csc:Csac_0179	ncbi-geneid:5089233	3.1.1.61	52738|52172
csc:Csac_0183	ncbi-geneid:5089237	3.1.3.71	142823
csc:Csac_0185	ncbi-geneid:5089239	6.1.1.10	52374|47323|50249
csc:Csac_0186	ncbi-geneid:5089240	3.1.21.-	51556
csc:Csac_0197	ncbi-geneid:5088486	3.1.11.5	52540|47781
csc:Csac_0206	ncbi-geneid:5088495	3.1.1.53	52266|49785
csc:Csac_0210	ncbi-geneid:5088499	4.2.3.12	55620
csc:Csac_0216	ncbi-geneid:5088505	2.3.1.128	55729
csc:Csac_0225	ncbi-geneid:5088514	3.6.3.4	56784|81653|55008|55008|81665
csc:Csac_0232	ncbi-geneid:5088000	5.4.3.2	102114
csc:Csac_0240	ncbi-geneid:5087005	3.6.3.17	52540|52540
csc:Csac_0244	ncbi-geneid:5087009	2.1.1.36	53335
csc:Csac_0253	ncbi-geneid:5087018	2.7.7.-	69572
csc:Csac_0254	ncbi-geneid:5087019	2.5.1.3	51391
csc:Csac_0256	ncbi-geneid:5087021	2.7.4.7|2.7.1.49	53613
csc:Csac_0257	ncbi-geneid:5087022	2.4.2.29	51713
csc:Csac_0268	ncbi-geneid:5087064	3.1.26.3	53448
csc:Csac_0273	ncbi-geneid:5087069	2.1.1.182	53335
csc:Csac_0274	ncbi-geneid:5087070	4.1.1.32	53795|68923
csc:Csac_0276	ncbi-geneid:5087072	2.7.7.22	53448|159283
csc:Csac_0291	ncbi-geneid:5087233	3.6.3.-	52540
csc:Csac_0302	ncbi-geneid:5087243	2.1.1.14	51726|51726
csc:Csac_0305	ncbi-geneid:5087246	6.3.3.3	52540
csc:Csac_0306	ncbi-geneid:5087247	2.6.1.62	53383
csc:Csac_0307	ncbi-geneid:5087248	2.8.1.6	102114
csc:Csac_0339	ncbi-geneid:5087336	6.3.2.8	53623|53244|51984
csc:Csac_0346	ncbi-geneid:5088993	2.7.11.1	55874
csc:Csac_0349	ncbi-geneid:5088996	4.1.2.13	51569
csc:Csac_0354	ncbi-geneid:5089001	4.1.2.14|4.1.3.16	51569
csc:Csac_0356	ncbi-geneid:5089003	5.3.1.17	51182
csc:Csac_0357	ncbi-geneid:5089004	1.1.1.125	51735
csc:Csac_0361	ncbi-geneid:5089008	3.2.1.67	51126
csc:Csac_0362	ncbi-geneid:5089009	3.2.1.23	51445|74650|49785|49303|49303
csc:Csac_0369	ncbi-geneid:5089016	3.6.3.8	81665|56784|81660|81653
csc:Csac_0371	ncbi-geneid:5089018	2.4.1.-|3.4	56601|53955
csc:Csac_0395	ncbi-geneid:5088153	1.1.1.1	50129|51735
csc:Csac_0400	ncbi-geneid:5088158	1.2.99.2	56821
csc:Csac_0407	ncbi-geneid:5086929	1.1.1.1	56796
csc:Csac_0416	ncbi-geneid:5086938	2.5.1.7	55205
csc:Csac_0429	ncbi-geneid:5086951	2.4.1.1	53756
csc:Csac_0430	ncbi-geneid:5086952	5.1.1.1	53822|47413
csc:Csac_0439	ncbi-geneid:5087546	2.4.1.230	48208|74650
csc:Csac_0443	ncbi-geneid:5087550	5.1.1.1	53822|47413
csc:Csac_0444	ncbi-geneid:5087551	2.4.1.230	48208|74650
csc:Csac_0453	ncbi-geneid:5087560	3.5.1.28	53187
csc:Csac_0454	ncbi-geneid:5087561	3.5.1.18	53187|55031
csc:Csac_0465	ncbi-geneid:5087572	2.1.1.-	53335|50249
csc:Csac_0477	ncbi-geneid:5089091	3.6.3.3|3.6.3.5	56784|81653|81665|55008|55008
csc:Csac_0490	ncbi-geneid:5089103	2.4.1.-|3.4	56601|53955
csc:Csac_0491	ncbi-geneid:5089104	2.8.1.6	102114
csc:Csac_0496	ncbi-geneid:5089109	1.7.1.13	55620
csc:Csac_0508	ncbi-geneid:5087715	2.7.3.-	55874|47384
csc:Csac_0533	ncbi-geneid:5088040	1.8.1.9	51905|51905
csc:Csac_0544	ncbi-geneid:5088050	1.4.1.13	51395|54862
csc:Csac_0578	ncbi-geneid:5088067	1.4.1.13	51395|54862
csc:Csac_0586	ncbi-geneid:5088696	3.2.1.21	51445|52279
csc:Csac_0589	ncbi-geneid:5088699	1.-.-.-	51395
csc:Csac_0592	ncbi-geneid:5088702	3.4.21.102	52096|50156|47090
csc:Csac_0605	ncbi-geneid:5088714	5.4.2.10	53738|53738|53738|55957
csc:Csac_0606	ncbi-geneid:5088715	2.6.1.16	53697|56235
csc:Csac_0617	ncbi-geneid:5088725	2.7.7.7	56672|100879
csc:Csac_0619	ncbi-geneid:5088727	1.6.5.3	52833
csc:Csac_0620	ncbi-geneid:5088728	1.6.99.5|1.6.5.3	142019|140490|142984|52833|54862
csc:Csac_0634	ncbi-geneid:5088741	2.1.1.72	53335
csc:Csac_0638	ncbi-geneid:5088745	1.20.4.1	52788
csc:Csac_0663	ncbi-geneid:5088949	3.2.1.78	51445
csc:Csac_0676	ncbi-geneid:5087449	6.1.1.21	55681|52954
csc:Csac_0677	ncbi-geneid:5087450	6.1.1.12	55681|55261|50249
csc:Csac_0678	ncbi-geneid:5087451	3.2.1.4	51445|49785
csc:Csac_0689	ncbi-geneid:5087462	3.2.1.41	51445|49452|81296|49452
csc:Csac_0696	ncbi-geneid:5087469	3.2.1.8	51445|49785|49785
csc:Csac_0702	ncbi-geneid:5087475	3.6.3.-	52540
csc:Csac_0706	ncbi-geneid:5087365	6.1.1.24	52374|48163
csc:Csac_0707	ncbi-geneid:5087366	2.3.1.30	51161
csc:Csac_0708	ncbi-geneid:5087367	6.1.1.16	52374|47323
csc:Csac_0711	ncbi-geneid:5087370	1.1.1.1	56796
csc:Csac_0721	ncbi-geneid:5087380	2.7.1.16	53067|53067
csc:Csac_0723	ncbi-geneid:5087382	5.1.3.4	53639
csc:Csac_0728	ncbi-geneid:5087387	2.6.1.85	52317
csc:Csac_0729	ncbi-geneid:5087388	4.1.3.27|2.6.1.85	56322
csc:Csac_0738	ncbi-geneid:5086892	4.2.1.2	117457
csc:Csac_0740	ncbi-geneid:5086894	2.7.4.9	52540
csc:Csac_0743	ncbi-geneid:5086897	2.7.7.7	52540
csc:Csac_0750	ncbi-geneid:5086904	4.2.1.3	53732|52016
csc:Csac_0751	ncbi-geneid:5086905	1.1.1.41	53659
csc:Csac_0753	ncbi-geneid:5086907	6.-.-.-	53623|56059
csc:Csac_0757	ncbi-geneid:5086911	2.7.1.48	55186|52540
csc:Csac_0770	ncbi-geneid:5087643	2.7.1.33
csc:Csac_0772	ncbi-geneid:5087645	2.6.1.1|2.6.1.83	53383
csc:Csac_0774	ncbi-geneid:5087647	1.17.4.2	51998
csc:Csac_0778	ncbi-geneid:5087651	2.7.1.2	53067
csc:Csac_0780	ncbi-geneid:5087653	2.4.1.1	53756
csc:Csac_0781	ncbi-geneid:5087654	2.4.1.21	53756
csc:Csac_0782	ncbi-geneid:5087655	2.7.7.27	53448|51161
csc:Csac_0783	ncbi-geneid:5087656	2.7.7.27	53448|51161
csc:Csac_0784	ncbi-geneid:5087657	2.4.1.18	51445|51011|81296
csc:Csac_0791	ncbi-geneid:5087664	2.5.1.9|2.5.1.78	52121
csc:Csac_0792	ncbi-geneid:5087665	3.5.4.25|4.1.99.12	55821|142695
csc:Csac_0793	ncbi-geneid:5087666	2.5.1.9	63380|63380
csc:Csac_0794	ncbi-geneid:5087667	3.5.4.26|1.1.1.193	53927|53597
csc:Csac_0797	ncbi-geneid:5086798	5.1.1.1	53822|47413
csc:Csac_0798	ncbi-geneid:5086799	2.7.1.17	53067|53067
csc:Csac_0803	ncbi-geneid:5086804	6.1.1.15	55681|55826|52954
csc:Csac_0809	ncbi-geneid:5086809	2.7.13.3
csc:Csac_0813	ncbi-geneid:5086813	3.1.1.61	52738|52172
csc:Csac_0816	ncbi-geneid:5086816	2.1.1.80	53335|47757
csc:Csac_0828	ncbi-geneid:5089251	6.1.1.6	55681|50249
csc:Csac_0835	ncbi-geneid:5089258	2.6.1.42	56752
csc:Csac_0836	ncbi-geneid:5089259	4.2.1.9	143975|52016
csc:Csac_0837	ncbi-geneid:5089260	2.2.1.6	52518|52518|52467
csc:Csac_0857	ncbi-geneid:5089278	2.5.1.6	55973|55973|55973
csc:Csac_0860	ncbi-geneid:5087577	3.1.-.-	64182
csc:Csac_0865	ncbi-geneid:5087582	4.1.2.17	53639|53639
csc:Csac_0868	ncbi-geneid:5087585	1.1.1.140	51735
csc:Csac_0870	ncbi-geneid:5087587	2.3.1.181
csc:Csac_0871	ncbi-geneid:5087588	2.8.1.8	102114
csc:Csac_0872	ncbi-geneid:5087589	2.3.1.12	52777|51230|47005
csc:Csac_0873	ncbi-geneid:5087590	1.8.1.4	51905|55424
csc:Csac_0874	ncbi-geneid:5087591	1.2.4.4	52518|52518|52922
csc:Csac_0876	ncbi-geneid:5087593	5.3.1.14	51658
csc:Csac_0879	ncbi-geneid:5087596	3.4.21.92	52096
csc:Csac_0881	ncbi-geneid:5087598	3.1.5.1	109604
csc:Csac_0882	ncbi-geneid:5087599	2.7.7.-	56731|57783|48024
csc:Csac_0895	ncbi-geneid:5088580	3.4.-.-	102114
csc:Csac_0898	ncbi-geneid:5088583	2.1.1.13	51717
csc:Csac_0908	ncbi-geneid:5088593	6.3.5.6|6.3.5.7	141000
csc:Csac_0909	ncbi-geneid:5088594	3.5.1.4|6.3.5.6|6.3.5.7	75304
csc:Csac_0910	ncbi-geneid:5088595	6.3.5.6|6.3.5.7	55931|89095
csc:Csac_0917	ncbi-geneid:5088602	2.1.1.-	53335|81799
csc:Csac_0919	ncbi-geneid:5088604	2.4.1.129	56601|56519|54184|54184
csc:Csac_0920	ncbi-geneid:5088605	6.3.2.13	53623|53244|63418
csc:Csac_0921	ncbi-geneid:5087510	6.3.2.10	53623|53244|63418
csc:Csac_0923	ncbi-geneid:5087512	6.3.2.9	53623|53244|51984
csc:Csac_0925	ncbi-geneid:5087514	2.4.1.227	53756
csc:Csac_0934	ncbi-geneid:5087523	6.2.1.-	56801
csc:Csac_0935	ncbi-geneid:5087524	4.1.1.20	51419|50621
csc:Csac_0937	ncbi-geneid:5087526	6.1.1.2	52374
csc:Csac_0947	ncbi-geneid:5087536	6.1.1.3	55681|55186|52954|81271
csc:Csac_0948	ncbi-geneid:5087537	5.4.3.8	56796
csc:Csac_0949	ncbi-geneid:5087538	3.1.1.61	52738|52172
csc:Csac_0951	ncbi-geneid:5087024	2.7.7.6	64484
csc:Csac_0952	ncbi-geneid:5087025	2.7.7.6	64484
csc:Csac_0958	ncbi-geneid:5087031	3.6.5.3	52540|50465|50447
csc:Csac_0967	ncbi-geneid:5087040	5.3.3.10	56529
csc:Csac_0969	ncbi-geneid:5087042	1.2.7.5	48310|56228
csc:Csac_0981	ncbi-geneid:5089174	2.1.1.80	53335|47757
csc:Csac_0985	ncbi-geneid:5089178	2.7.7.56	54211|55666
csc:Csac_0986	ncbi-geneid:5089179	3.6.1.15	52972
csc:Csac_0991	ncbi-geneid:5089184	2.7.2.4	53633|55021|55021
csc:Csac_0992	ncbi-geneid:5089185	2.7.1.39	54211|55060
csc:Csac_0993	ncbi-geneid:5089186	1.1.1.3	55347|51735
csc:Csac_1000	ncbi-geneid:5089193	2.4.2.7	53271
csc:Csac_1001	ncbi-geneid:5089194	2.7.6.5	109604|81301|81271|55021
csc:Csac_1002	ncbi-geneid:5089195	3.1.-.-	69500
csc:Csac_1004	ncbi-geneid:5089197	1.3.99.22	102114
csc:Csac_1005	ncbi-geneid:5089198	1.97.1.4	102114
csc:Csac_1006	ncbi-geneid:5089199	5.1.3.14	53756
csc:Csac_1012	ncbi-geneid:5089051	3.6.3.21	52540
csc:Csac_1018	ncbi-geneid:5089057	3.2.1.23	51445|52317
csc:Csac_1025	ncbi-geneid:5089064	2.7.7.7	48019|52540
csc:Csac_1027	ncbi-geneid:5089066	1.1.1.27	56327|51735
csc:Csac_1028	ncbi-geneid:5089067	3.6.3.24	161098
csc:Csac_1034	ncbi-geneid:5089073	3.5.1.32	53187|55031
csc:Csac_1036	ncbi-geneid:5089075	4.-.-.-	51366
csc:Csac_1037	ncbi-geneid:5089076	2.6.-.-	52317
csc:Csac_1038	ncbi-geneid:5089077	2.7.8.7	56214
csc:Csac_1041	ncbi-geneid:5089080	5.1.1.1	51419|50621
csc:Csac_1050	ncbi-geneid:5088554	3.6.3.34	52540
csc:Csac_1055	ncbi-geneid:5088559	1.1.1.25	51735|53223
csc:Csac_1057	ncbi-geneid:5088561	3.1.26.3	53448
csc:Csac_1078	ncbi-geneid:5088365	3.2.1.91	51445|51445|49384
csc:Csac_1079	ncbi-geneid:5088366	3.2.1.91|3.2.1.4	48208|49384|49384|49384
csc:Csac_1088	ncbi-geneid:5087428	2.1.1.63	46767|53155
csc:Csac_1089	ncbi-geneid:5088375	3.2.1.21	51445
csc:Csac_1102	ncbi-geneid:5088387	3.2.1.21	51445|52279
csc:Csac_1118	ncbi-geneid:5088080	3.2.1.22	51445
csc:Csac_1124	ncbi-geneid:5088086	4.3.1.1	48557
csc:Csac_1142	ncbi-geneid:5086649	2.2.1.6	52518|52518|52467
csc:Csac_1143	ncbi-geneid:5086650	2.2.1.6	55021|55021
csc:Csac_1144	ncbi-geneid:5086651	1.1.1.86	51735|48179
csc:Csac_1145	ncbi-geneid:5086652	2.3.3.13	51569|110921
csc:Csac_1146	ncbi-geneid:5086653	2.3.3.13	51569|110921
csc:Csac_1154	ncbi-geneid:5087437	5.3.1.5	51658
csc:Csac_1159	ncbi-geneid:5086663	1.1.1.158	56176|56194
csc:Csac_1165	ncbi-geneid:5086669	2.1.1.10	82282|51730
csc:Csac_1169	ncbi-geneid:5086673	1.97.1.4	102114
csc:Csac_1171	ncbi-geneid:5086675	5.1.1.1	53822|47413
csc:Csac_1182	ncbi-geneid:5086966	1.97.1.4	102114
csc:Csac_1186	ncbi-geneid:5086970	2.7.11.-|2.7.4	53795|75138
csc:Csac_1187	ncbi-geneid:5086971	5.3.1.8|5.3.1.9	53697
csc:Csac_1189	ncbi-geneid:5086973	4.1.2.13	51569
csc:Csac_1195	ncbi-geneid:5086979	3.1.-.-	56281
csc:Csac_1198	ncbi-geneid:5086982	2.5.1.7	55205
csc:Csac_1200	ncbi-geneid:5086984	5.3.1.26|5.3.1.6	89623
csc:Csac_1201	ncbi-geneid:5086985	2.4.2.9	53271
csc:Csac_1202	ncbi-geneid:5086986	3.5.4.12	53927
csc:Csac_1203	ncbi-geneid:5086987	2.7.7.23|2.3.1.157	53448|51161
csc:Csac_1204	ncbi-geneid:5088840	2.7.6.1	53271
csc:Csac_1205	ncbi-geneid:5088841	3.1.1.29	53178
csc:Csac_1206	ncbi-geneid:5088842	3.6.4.-	52540|52540|52540|143517|141259
csc:Csac_1208	ncbi-geneid:5088844	6.3.4.-	52402|56037|82829
csc:Csac_1209	ncbi-geneid:5088845	2.4.2.8	53271
csc:Csac_1210	ncbi-geneid:5088846	3.6.4.3|3.4.24.-	52540|140990
csc:Csac_1211	ncbi-geneid:5088847	6.3.1.2	55931|54368
csc:Csac_1221	ncbi-geneid:5088857	4.2.3.1	53686
csc:Csac_1224	ncbi-geneid:5087440	6.3.4.3	52540
csc:Csac_1225	ncbi-geneid:5088861	2.3.1.29	53383
csc:Csac_1228	ncbi-geneid:5088864	5.1.1.1	53822|47413
csc:Csac_1232	ncbi-geneid:5088868	5.4.99.12	55120
csc:Csac_1241	ncbi-geneid:5089118	3.6.3.-	52540
csc:Csac_1249	ncbi-geneid:5089126	5.99.1.2	56712|57783
csc:Csac_1251	ncbi-geneid:5089128	3.4.25.2	56235
csc:Csac_1260	ncbi-geneid:5089137	3.6.3.14	52540
csc:Csac_1281	ncbi-geneid:5088794	2.7.13.3
csc:Csac_1284	ncbi-geneid:5088797	3.5.1.44	64438
csc:Csac_1285	ncbi-geneid:5088798	4.1.1.65	88946|88659|88659
csc:Csac_1296	ncbi-geneid:5088236	2.1.1.-	75217
csc:Csac_1300	ncbi-geneid:5088240	3.1.26.-	50249
csc:Csac_1304	ncbi-geneid:5088244	1.1.1.95	51735|52283|143548|55021
csc:Csac_1308	ncbi-geneid:5088248	4.1.1.50	56276
csc:Csac_1312	ncbi-geneid:5088252	2.7.1.4	53613
csc:Csac_1315	ncbi-geneid:5088255	5.1.1.7	54506|54506
csc:Csac_1321	ncbi-geneid:5088261	3.1.-.-	50249|50249|50249|50249
csc:Csac_1322	ncbi-geneid:5088262	2.7.7.7	52540|48019
csc:Csac_1331	ncbi-geneid:5088199	4.2.1.33|4.2.1.35	53732
csc:Csac_1332	ncbi-geneid:5088200	4.2.1.33|4.2.1.35	52016
csc:Csac_1333	ncbi-geneid:5088201	1.1.1.85	53659
csc:Csac_1338	ncbi-geneid:5088206	5.1.1.1	53822|47413
csc:Csac_1339	ncbi-geneid:5088207	5.3.1.25	53743|50443
csc:Csac_1340	ncbi-geneid:5088208	3.2.1.51	51445
csc:Csac_1341	ncbi-geneid:5088209	2.7.1.31	110738
csc:Csac_1346	ncbi-geneid:5088214	2.4.1.-	53756
csc:Csac_1347	ncbi-geneid:5088215	2.1.1.63	52540|54211
csc:Csac_1349	ncbi-geneid:5088217	2.4.1.187	53756
csc:Csac_1351	ncbi-geneid:5088219	2.2.1.1	52518
csc:Csac_1352	ncbi-geneid:5088220	2.2.1.1	52518|52922
csc:Csac_1364	ncbi-geneid:5087932	4.2.1.-	54637
csc:Csac_1367	ncbi-geneid:5087935	2.1.1.148	69796
csc:Csac_1368	ncbi-geneid:5087936	2.1.1.-	75217|55315
csc:Csac_1370	ncbi-geneid:5087938	2.7.7.6	88946|88659
csc:Csac_1371	ncbi-geneid:5087939	5.4.2.8	53738|53738|55957
csc:Csac_1372	ncbi-geneid:5087940	6.3.2.4	56059|52440
csc:Csac_1373	ncbi-geneid:5087941	5.1.1.3	53681|53681
csc:Csac_1375	ncbi-geneid:5087943	6.1.1.19	52374|47323|55190
csc:Csac_1403	ncbi-geneid:5089368	2.1.1.72	53335
csc:Csac_1456	ncbi-geneid:5087447	6.1.1.11	55681|46589
csc:Csac_1458	ncbi-geneid:5089392	1.2.7.1	53323
csc:Csac_1459	ncbi-geneid:5089393	1.2.7.1	54862
csc:Csac_1460	ncbi-geneid:5089394	1.2.7.1	52518|52922
csc:Csac_1461	ncbi-geneid:5089395	1.2.7.1	52518
csc:Csac_1462	ncbi-geneid:5089396	4.2.1.51	53850|55021
csc:Csac_1466	ncbi-geneid:5089400	3.6.4.12	52540|48024
csc:Csac_1467	ncbi-geneid:5089401	3.3.1.1	52283|51735
csc:Csac_1470	ncbi-geneid:5089404	6.1.1.1	52374|55174
csc:Csac_1499	ncbi-geneid:5087877	1.7.-.-	52218
csc:Csac_1502	ncbi-geneid:5087880	1.1.5.3	51905|54373
csc:Csac_1506	ncbi-geneid:5087884	3.4.21.53	54211|52540|88697
csc:Csac_1510	ncbi-geneid:5087888	2.7.7.12	54197|54197
csc:Csac_1511	ncbi-geneid:5087889	2.7.1.6	54211|55060
csc:Csac_1512	ncbi-geneid:5087890	5.1.3.2	51735
csc:Csac_1514	ncbi-geneid:5087892	3.5.1.28	53187
csc:Csac_1515	ncbi-geneid:5087893	3.2.2.-|4.2.99.18	48150|55945
csc:Csac_1522	ncbi-geneid:5088104	2.1.1.-	53335
csc:Csac_1528	ncbi-geneid:5088110	3.1.3.48	52788
csc:Csac_1530	ncbi-geneid:5088112	2.7.2	53633
csc:Csac_1531	ncbi-geneid:5088113	1.2.1	55347|51735
csc:Csac_1532	ncbi-geneid:5088114	3.5.1.28	53187|55383
csc:Csac_1548	ncbi-geneid:5087395	1.2.7.3	54862
csc:Csac_1549	ncbi-geneid:5087396	1.2.7.3	52518|52922
csc:Csac_1550	ncbi-geneid:5087397	1.2.7.3	52518
csc:Csac_1551	ncbi-geneid:5087398	1.2.7.3	53323
csc:Csac_1561	ncbi-geneid:5087407	3.2.1.55	51445|51011
csc:Csac_1562	ncbi-geneid:5087408	3.2.1.22	56327|51735
csc:Csac_1564	ncbi-geneid:5087410	3.1.22.4	53098
csc:Csac_1566	ncbi-geneid:5087412	3.1.22.4	52540|46785
csc:Csac_1574	ncbi-geneid:5087420	2.5.1.49	53383
csc:Csac_1575	ncbi-geneid:5087421	2.3.1.31	53474
csc:Csac_1577	ncbi-geneid:5087423	3.4.13.19	51556
csc:Csac_1578	ncbi-geneid:5087424	2.6.1.1	53383
csc:Csac_1579	ncbi-geneid:5087280	4.3.2.2	48557
csc:Csac_1580	ncbi-geneid:5087281	5.99.1.3|3.6.4.12	56712|52540|52540
csc:Csac_1582	ncbi-geneid:5087283	1.3.1.26	51735|55347
csc:Csac_1583	ncbi-geneid:5087284	4.2.1.52	51569
csc:Csac_1584	ncbi-geneid:5087285	1.2.1.11	55347|51735
csc:Csac_1587	ncbi-geneid:5087288	4.6.1.12	69765
csc:Csac_1597	ncbi-geneid:5087298	5.1.3.2	51735
csc:Csac_1600	ncbi-geneid:5087301	2.7.7.9	53448
csc:Csac_1602	ncbi-geneid:5087303	2.3.1.15	53659
csc:Csac_1603	ncbi-geneid:5087304	2.3.1.41|2.3.1.180	53901
csc:Csac_1604	ncbi-geneid:5087305	2.3.1.39	52151|55048
csc:Csac_1605	ncbi-geneid:5087306	1.1.1.100	51735
csc:Csac_1607	ncbi-geneid:5087308	2.3.1.179	53901|53901
csc:Csac_1608	ncbi-geneid:5087309	3.1.26.3	69065|54768
csc:Csac_1625	ncbi-geneid:5087104	1.7.-.-	56821
csc:Csac_1629	ncbi-geneid:5087108	4.1.1.21|6.3.4.18	56059|52440|51246
csc:Csac_1630	ncbi-geneid:5087109	4.1.1.21|5.4.99.18	52255
csc:Csac_1639	ncbi-geneid:5087118	2.5.1.49	53383
csc:Csac_1640	ncbi-geneid:5087119	1.8.99.2	51905|56425|46977
csc:Csac_1642	ncbi-geneid:5088961	2.7.7.4	52402
csc:Csac_1643	ncbi-geneid:5088962	2.7.7.4	52540|50465|50447
csc:Csac_1649	ncbi-geneid:5088968	1.2.1.70	69742|51735|69075
csc:Csac_1651	ncbi-geneid:5088970	2.5.1.61	53850|54782
csc:Csac_1652	ncbi-geneid:5088971	2.1.1.107|4.2.1.75	53790|69618
csc:Csac_1653	ncbi-geneid:5088972	4.2.1.24	51569
csc:Csac_1654	ncbi-geneid:5088973	5.4.3.8	53383
csc:Csac_1658	ncbi-geneid:5088977	2.7.11.1	55874
csc:Csac_1705	ncbi-geneid:5088164	6.5.1.-	55144
csc:Csac_1707	ncbi-geneid:5088166	2.7.2.11	53633
csc:Csac_1708	ncbi-geneid:5088167	1.2.1.41	53720
csc:Csac_1711	ncbi-geneid:5088170	3.4.21.89	51306
csc:Csac_1713	ncbi-geneid:5088172	1.1.1.37|1.1.1.205	51412|54631
csc:Csac_1733	ncbi-geneid:5088192	6.5.1.2
csc:Csac_1736	ncbi-geneid:5087956	2.5.1.47	53686
csc:Csac_1743	ncbi-geneid:5087963	3.5.1.28	47090
csc:Csac_1744	ncbi-geneid:5087964	3.4.16.4	56601|69189
csc:Csac_1746	ncbi-geneid:5087966	5.4.99.12	55120|55174
csc:Csac_1749	ncbi-geneid:5087969	1.3.99.22	102114
csc:Csac_1752	ncbi-geneid:5087972	1.3.1.74	53067|100920|53067|100934
csc:Csac_1754	ncbi-geneid:5087974	2.1.1.-	53335
csc:Csac_1755	ncbi-geneid:5087975	2.1.1.-	75217|88697
csc:Csac_1756	ncbi-geneid:5087976	2.8.1.7	53383
csc:Csac_1758	ncbi-geneid:5087978	5.4.99.12	55120|55174
csc:Csac_1759	ncbi-geneid:5087979	3.4.11.-	144052
csc:Csac_1765	ncbi-geneid:5087155	5.4.99.12	55120
csc:Csac_1776	ncbi-geneid:5087165	3.1.-.-	53098
csc:Csac_1777	ncbi-geneid:5087166	2.1.1.63|2.5.1.72	142754
csc:Csac_1778	ncbi-geneid:5087167	1.4.3.16	51905|56425|46977
csc:Csac_1779	ncbi-geneid:5087168	2.4.2.19	51690|54675
csc:Csac_1780	ncbi-geneid:5087169	1.7.99.4	53706|50692
csc:Csac_1783	ncbi-geneid:5087172	2.1.1.-	53335|88697
csc:Csac_1785	ncbi-geneid:5087174	5.4.99.12	55120|55174
csc:Csac_1789	ncbi-geneid:5087178	3.6.4.12	52540|50249|52540
csc:Csac_1792	ncbi-geneid:5087181	2.7.7.3	52374
csc:Csac_1797	ncbi-geneid:5086616	1.3.99.-	56645|47203
csc:Csac_1802	ncbi-geneid:5086621	2.6.1.-	53383
csc:Csac_1813	ncbi-geneid:5086632	4.3.2.1	48557
csc:Csac_1814	ncbi-geneid:5086633	6.3.4.5	69864|52402
csc:Csac_1815	ncbi-geneid:5086634	3.5.4.4|2.7.7.18	52374
csc:Csac_1819	ncbi-geneid:5086638	6.1.1.4	52374|50677|47323
csc:Csac_1820	ncbi-geneid:5086639	3.4.16.4	56601|69189
csc:Csac_1825	ncbi-geneid:5086644	6.3.3.2	100950
csc:Csac_1827	ncbi-geneid:5088389	2.7.7.7	89550
csc:Csac_1830	ncbi-geneid:5088392	2.7.1.11	53784
csc:Csac_1831	ncbi-geneid:5088393	2.7.1.40	51621|52935|50800|52009
csc:Csac_1832	ncbi-geneid:5088394	3.1.2.-	54637
csc:Csac_1840	ncbi-geneid:5088402	2.7.1.107	48317
csc:Csac_1844	ncbi-geneid:5088406	4.2.3.5	103263
csc:Csac_1845	ncbi-geneid:5088407	3.4.16.4	56601|69189
csc:Csac_1847	ncbi-geneid:5088409	1.3.1.74	102114
csc:Csac_1848	ncbi-geneid:5088410	6.1.1.20	55681|46589
csc:Csac_1849	ncbi-geneid:5088411	6.1.1.20	56037|55681|50249|54991|46955
csc:Csac_1850	ncbi-geneid:5088412	3.6.4.12	52540
csc:Csac_1853	ncbi-geneid:5088415	2.2.1.7	52518|52518|52922
csc:Csac_1860	ncbi-geneid:5088010	1.6.5.3	52833
csc:Csac_1863	ncbi-geneid:5088013	1.6.99.5|1.6.5.3	142019|140490|52833|142984|54862
csc:Csac_1864	ncbi-geneid:5088014	1.6.5.3	53920|54862|54292
csc:Csac_1869	ncbi-geneid:5088019	2.4.1.129	56601|56519
csc:Csac_1874	ncbi-geneid:5088024	4.2.3.3	52335
csc:Csac_1879	ncbi-geneid:5088029	2.5.1.16	53335
csc:Csac_1880	ncbi-geneid:5088030	3.5.3.11	52768
csc:Csac_1883	ncbi-geneid:5088033	4.1.1.3	51569|89000
csc:Csac_1886	ncbi-geneid:5088036	5.4.2.1
csc:Csac_1888	ncbi-geneid:5088607	5.4.99.5	55298
csc:Csac_1889	ncbi-geneid:5088608	2.7.4.14	52540
csc:Csac_1890	ncbi-geneid:5088609	2.3.1.51	69593
csc:Csac_1891	ncbi-geneid:5088610	1.17.1.2	50249|50249|50249
csc:Csac_1894	ncbi-geneid:5088613	6.1.1.7	55681|101353|55186|50447
csc:Csac_1896	ncbi-geneid:5088615	2.7.1.23	111331
csc:Csac_1899	ncbi-geneid:5088618	3.4.21.116	50156|50494
csc:Csac_1902	ncbi-geneid:5088621	1.5.1.2	51735|48179
csc:Csac_1903	ncbi-geneid:5088622	3.1.26.4
csc:Csac_1905	ncbi-geneid:5088624	3.6.1.13	55811
csc:Csac_1912	ncbi-geneid:5088631	6.1.1.5	52374|47323|50677
csc:Csac_1913	ncbi-geneid:5088632	4.2.3.4	56796
csc:Csac_1923	ncbi-geneid:5089285	5.3.1.23	100950
csc:Csac_1924	ncbi-geneid:5089286	2.4.2.28	53167
csc:Csac_1928	ncbi-geneid:5089290	3.2.1.17|5.4.99.12	55120|55174
csc:Csac_1929	ncbi-geneid:5089291	2.4.2.9	53271
csc:Csac_1931	ncbi-geneid:5089293	2.1.3.2	53671
csc:Csac_1932	ncbi-geneid:5089294	3.5.2.3	51556|51338
csc:Csac_1933	ncbi-geneid:5089295	4.1.1.23	51366
csc:Csac_1934	ncbi-geneid:5089296	6.3.5.5	56059|56059|52440|48108|52440|52335
csc:Csac_1936	ncbi-geneid:5089298	1.3.3.1	51395
csc:Csac_1937	ncbi-geneid:5089299	5.4.2.1
csc:Csac_1938	ncbi-geneid:5089300	2.4.2.10	53271
csc:Csac_1949	ncbi-geneid:5089022	5.3.1.12	51556
csc:Csac_1950	ncbi-geneid:5089023	4.2.1.11	51604|54826
csc:Csac_1951	ncbi-geneid:5089024	5.4.2.1	64158|53649
csc:Csac_1952	ncbi-geneid:5089025	2.7.2.3|5.3.1.1	53748|51351
csc:Csac_1953	ncbi-geneid:5089026	1.2.1.12	55347|51735
csc:Csac_1955	ncbi-geneid:5089028	2.7.9.1	56059|51621|52009
csc:Csac_1956	ncbi-geneid:5089029	6.1.1.14	55681|52954
csc:Csac_1959	ncbi-geneid:5089032	3.2.1.17|5.4.99.12	55120
csc:Csac_1960	ncbi-geneid:5089033	2.6.1.-	53383
csc:Csac_1964	ncbi-geneid:5089037	3.6.1.23	51283
csc:Csac_1965	ncbi-geneid:5089038	3.4.24.64	63411|63411
csc:Csac_1969	ncbi-geneid:5089042	3.6.3.14	51344|46604
csc:Csac_1970	ncbi-geneid:5089043	3.6.3.14	52540|47917|50615
csc:Csac_1971	ncbi-geneid:5089044	3.6.3.14	52943
csc:Csac_1972	ncbi-geneid:5089045	3.6.3.14	52540|47917|50615
csc:Csac_1973	ncbi-geneid:5089046	3.6.3.14	47928
csc:Csac_1974	ncbi-geneid:5089047	3.6.3.14	81573
csc:Csac_1975	ncbi-geneid:5089048	3.6.3.14	81333
csc:Csac_1976	ncbi-geneid:5089049	3.6.3.14	81336
csc:Csac_1978	ncbi-geneid:5088809	6.3.5.2	52317|52402
csc:Csac_1986	ncbi-geneid:5088817	3.2.1.-	53955
csc:Csac_1987	ncbi-geneid:5088818	2.7.1.24	52540
csc:Csac_1988	ncbi-geneid:5088819	2.7.7.7	56672|88723|47807|53098
csc:Csac_1991	ncbi-geneid:5088822	6.3.4.13	56059|52440|51246
csc:Csac_1992	ncbi-geneid:5088823	3.5.4.10|2.1.2.3	53927|52335
csc:Csac_1993	ncbi-geneid:5088824	2.1.2.2	53328
csc:Csac_1994	ncbi-geneid:5088825	6.3.3.1	56042|55326
csc:Csac_1995	ncbi-geneid:5088826	2.4.2.14	53271|56235
csc:Csac_1996	ncbi-geneid:5088827	6.3.5.3	56042|55326|55326|56042
csc:Csac_1997	ncbi-geneid:5088828	6.3.5.3	52317
csc:Csac_1998	ncbi-geneid:5088829	6.3.5.3	82697
csc:Csac_1999	ncbi-geneid:5088830	6.3.2.6	56104
csc:Csac_2001	ncbi-geneid:5088832	1.3.1.74	50494|50156
csc:Csac_2015	ncbi-geneid:5088755	4.2.99.18	48150
csc:Csac_2016	ncbi-geneid:5088756	2.3.1.183	55729
csc:Csac_2018	ncbi-geneid:5088758	2.7.7.22	53448|159283
csc:Csac_2019	ncbi-geneid:5088759	3.6.1.31|3.5.4.19	141734|101386
csc:Csac_2020	ncbi-geneid:5088760	4.1.3.-	51366
csc:Csac_2021	ncbi-geneid:5088761	5.3.1.16	51366
csc:Csac_2022	ncbi-geneid:5088762	2.4.2.-	52317
csc:Csac_2023	ncbi-geneid:5088763	4.2.1.19	54211|54211
csc:Csac_2024	ncbi-geneid:5088764	2.6.1.9	53383
csc:Csac_2025	ncbi-geneid:5088765	1.1.1.23	53720
csc:Csac_2026	ncbi-geneid:5088766	2.4.2.17	53850
csc:Csac_2027	ncbi-geneid:5088767	6.1.1.21	55681
csc:Csac_2030	ncbi-geneid:5088770	3.6.3.27	52540
csc:Csac_2033	ncbi-geneid:5088773	2.7.13.3	55874|47384|55785
csc:Csac_2036	ncbi-geneid:5088776	2.2.1.2	51569
csc:Csac_2037	ncbi-geneid:5088777	6.3.2.12|6.3.2.17	53623|53244
csc:Csac_2038	ncbi-geneid:5088778	6.1.1.9	52374|50677|47323|46589
csc:Csac_2039	ncbi-geneid:5088516	1.15.1.2	49367|57802
csc:Csac_2040	ncbi-geneid:5088517	2.7.2.1	53067|53067
csc:Csac_2041	ncbi-geneid:5088518	2.3.1.8	53659
csc:Csac_2042	ncbi-geneid:5088519	3.4.21.88	51306|46785
csc:Csac_2045	ncbi-geneid:5088522	2.5.1.75	52540|52540
csc:Csac_2048	ncbi-geneid:5088525	1.3.1.74	102114
csc:Csac_2051	ncbi-geneid:5088528	6.2.1.30	56801
csc:Csac_2052	ncbi-geneid:5088529	1.2.7.8	53323
csc:Csac_2053	ncbi-geneid:5088530	1.2.7.8	52518|52518|52922
csc:Csac_2054	ncbi-geneid:5088531	6.2.1.30	56801
csc:Csac_2059	ncbi-geneid:5088536	1.1.1.38	51735|53223
csc:Csac_2061	ncbi-geneid:5088538	2.1.2.1	53383
csc:Csac_2064	ncbi-geneid:5088541	2.7.7.8	54211|54211|55666|55666|54791|46915|50249
csc:Csac_2066	ncbi-geneid:5088543	2.7.1.26|2.7.7.2	82114|52374
csc:Csac_2067	ncbi-geneid:5088544	5.4.99.12	55120
csc:Csac_2074	ncbi-geneid:5087900	5.1.3.1	51366
csc:Csac_2075	ncbi-geneid:5087901	3.6.1.-	52540|50249
csc:Csac_2076	ncbi-geneid:5087902	2.7.11.1	56112|54184
csc:Csac_2077	ncbi-geneid:5087903	3.1.3.16	81606
csc:Csac_2078	ncbi-geneid:5087904	2.1.1.-	102114
csc:Csac_2079	ncbi-geneid:5087905	2.1.1.-	53335|48013
csc:Csac_2081	ncbi-geneid:5087907	2.1.2.9	53328|50486
csc:Csac_2082	ncbi-geneid:5087908	3.5.1.88	56420
csc:Csac_2083	ncbi-geneid:5087909	3.6.4.-	52540|52540
csc:Csac_2084	ncbi-geneid:5087910	4.1.1.36|6.3.2.5	102645|52507
csc:Csac_2085	ncbi-geneid:5087911	2.7.7.6	63562
csc:Csac_2086	ncbi-geneid:5087912	2.7.4.8	52540
csc:Csac_2114	ncbi-geneid:5086841	6.2.1.30	56801
csc:Csac_2115	ncbi-geneid:5086842	1.2.7.8	53323
csc:Csac_2116	ncbi-geneid:5086843	1.2.7.8	52518|52518|54862|52922
csc:Csac_2120	ncbi-geneid:5087359	2.5.1.1|2.5.1.10|2.5.1.29	48576
csc:Csac_2121	ncbi-geneid:5086848	3.1.11.6	116842
csc:Csac_2138	ncbi-geneid:5087615	3.6.3.8	52540|54752
csc:Csac_2141	ncbi-geneid:5087618	1.3.1.74|2.-.-.-	102114
csc:Csac_2142	ncbi-geneid:5087619	1.5.1.5|3.5.4.9	51735|53223
csc:Csac_2151	ncbi-geneid:5087627	3.1.26.4	53098
csc:Csac_2154	ncbi-geneid:5087630	2.1.1.31	75217
csc:Csac_2186	ncbi-geneid:5086758	6.1.1.17	52374|48163
csc:Csac_2198	ncbi-geneid:5087191	2.7.7.60	53448
csc:Csac_2200	ncbi-geneid:5087193	3.6.3.8	81665|56784|81660|81653
csc:Csac_2225	ncbi-geneid:5087216	2.7.1.148	54211|55060
csc:Csac_2226	ncbi-geneid:5087081	6.3.5.4	56235|52402
csc:Csac_2227	ncbi-geneid:5088419	6.3.5.5	52021|52317
csc:Csac_2228	ncbi-geneid:5088420	6.3.5.5	56059|56059|52440|52440|48108|52335
csc:Csac_2229	ncbi-geneid:5088421	2.1.3.3	53671
csc:Csac_2230	ncbi-geneid:5088422	4.2.1.20	51366
csc:Csac_2231	ncbi-geneid:5088423	4.2.1.20	53686
csc:Csac_2232	ncbi-geneid:5088424	5.3.1.24	51366
csc:Csac_2233	ncbi-geneid:5088425	4.1.1.48	51366
csc:Csac_2234	ncbi-geneid:5088426	2.4.2.18	52418|47648
csc:Csac_2235	ncbi-geneid:5088427	4.1.3.27	52317
csc:Csac_2236	ncbi-geneid:5088428	4.1.3.27	56322
csc:Csac_2237	ncbi-geneid:5088429	3.4.11.9	55920|53092
csc:Csac_2238	ncbi-geneid:5088430	4.2.1.10	52304
csc:Csac_2239	ncbi-geneid:5088431	3.1.21.2	51658
csc:Csac_2240	ncbi-geneid:5088432	2.7.1.71	52540
csc:Csac_2248	ncbi-geneid:5087086	1.2.7.1	52518|52518|52922
csc:Csac_2249	ncbi-geneid:5088441	1.2.7.1	53323|54862
csc:Csac_2250	ncbi-geneid:5088442	2.7.7.25|2.7.7.72|3.1.3.-|3.1.4	81301|81891
csc:Csac_2251	ncbi-geneid:5088443	3.1.3.15	89550
csc:Csac_2252	ncbi-geneid:5088444	2.1.1.61|2.8.1.-	52402
csc:Csac_2254	ncbi-geneid:5088446	2.8.1.7	53383
csc:Csac_2259	ncbi-geneid:5088331	2.7.7.6	56553|55257|47789
csc:Csac_2266	ncbi-geneid:5088338	3.4.11.18	55920
csc:Csac_2267	ncbi-geneid:5088339	2.7.4.10|2.7.4.3	52540
csc:Csac_2295	ncbi-geneid:5088645	5.4.2.2	53738|53738|53738|55957
csc:Csac_2299	ncbi-geneid:5088649	3.4.11.-	53187|101821
csc:Csac_2307	ncbi-geneid:5088657	1.3.1.74	50494|50156
csc:Csac_2310	ncbi-geneid:5088660	2.1.1.-	53335
csc:Csac_2315	ncbi-geneid:5088665	2.4.2.1	53167
csc:Csac_2316	ncbi-geneid:5088666	5.4.2.7	53649|143856
csc:Csac_2317	ncbi-geneid:5087802	4.1.2.4	51569
csc:Csac_2318	ncbi-geneid:5087803	2.4.2.2	52418|54680|47648
csc:Csac_2319	ncbi-geneid:5087804	3.5.4.5	53927
csc:Csac_2324	ncbi-geneid:5087809	3.6.3.17	52540|52540
csc:Csac_2325	ncbi-geneid:5087810	2.4.2.28	53167
csc:Csac_2333	ncbi-geneid:5087818	3.4.24.78	53163
csc:Csac_2341	ncbi-geneid:5087826	3.4.21.102	52096|50156
csc:Csac_2348	ncbi-geneid:5087250	2.7.6.2	63999|63862
csc:Csac_2349	ncbi-geneid:5087251	2.7.7.7	53098|160975
csc:Csac_2351	ncbi-geneid:5087253	1.17.7.1	51717|56014
csc:Csac_2352	ncbi-geneid:5087254	3.4.24.-	50156
csc:Csac_2353	ncbi-geneid:5087255	1.1.1.267	55347|51735|69055
csc:Csac_2355	ncbi-geneid:5087257	2.5.1.31	64005
csc:Csac_2357	ncbi-geneid:5087259	2.7.4.22	53633
csc:Csac_2360	ncbi-geneid:5087262	1.1.1.132	51735|48179|52413
csc:Csac_2366	ncbi-geneid:5087268	2.7.1.11	53784
csc:Csac_2368	ncbi-geneid:5087270	2.7.3.-	55931
csc:Csac_2375	ncbi-geneid:5087277	3.4.24.57	53067|53067
csc:Csac_2379	ncbi-geneid:5088871	2.6.1.11	53383
csc:Csac_2380	ncbi-geneid:5088872	2.7.7.7	52141
csc:Csac_2405	ncbi-geneid:5088896	3.2.1.8	51445
csc:Csac_2408	ncbi-geneid:5088899	3.2.1.8	51445
csc:Csac_2409	ncbi-geneid:5088454	3.2.1.37	51445|51011
csc:Csac_2410	ncbi-geneid:5088455	3.2.1.91	51445|49785|49785
csc:Csac_2428	ncbi-geneid:5088473	3.2.1.10	51445|51011
csc:Csac_2436	ncbi-geneid:5088481	3.1.1.41	53474
csc:Csac_2437	ncbi-geneid:5088482	2.7.3.9	51621|52009|47831
csc:Csac_2439	ncbi-geneid:5088484	2.7.1.69	52794
csc:Csac_2440	ncbi-geneid:5088266	2.7.1.69	55804
csc:Csac_2441	ncbi-geneid:5088267	2.7.1.56	53613
csc:Csac_2461	ncbi-geneid:5088287	1.18.6.1	53807
csc:Csac_2462	ncbi-geneid:5088288	1.18.6.1	53807
csc:Csac_2463	ncbi-geneid:5088289	1.18.6.1	53807
csc:Csac_2466	ncbi-geneid:5088292	1.18.6.1	52540
csc:Csac_2467	ncbi-geneid:5088293	3.5.1.5	51556|51338|51338
csc:Csac_2468	ncbi-geneid:5088294	3.5.1.5	51278
csc:Csac_2470	ncbi-geneid:5087834	3.5.1.5	54111
csc:Csac_2494	ncbi-geneid:5087858	5.1.1.1	53822|47413
csc:Csac_2505	ncbi-geneid:5089315	3.6.3.17	52540|52540
csc:Csac_2506	ncbi-geneid:5089316	3.6.3.17	53822
csc:Csac_2510	ncbi-geneid:5089320	3.6.3.17	53822
csc:Csac_2513	ncbi-geneid:5089323	3.2.1.45	51445
csc:Csac_2517	ncbi-geneid:5089327	2.7.13.3	55874|158472
csc:Csac_2538	ncbi-geneid:5089208	3.5.1.25	51556|51338
csc:Csac_2558	ncbi-geneid:5087766	2.7.13.3	55874|47384|158472|55785
csc:Csac_2561	ncbi-geneid:5087769	6.3.4.2	52540|52317
csc:Csac_2578	ncbi-geneid:5086872	6.3.4.4	52540
csc:Csac_2585	ncbi-geneid:5086878	2.7.11.1	52540
csc:Csac_2595	ncbi-geneid:5086888	2.1.1.72	53335
csc:Csac_2631	ncbi-geneid:5086770	2.4.1.117	53448
csc:Csac_2673	ncbi-geneid:5088915	3.1.21.3	52540|52540
csc:Csac_2677	ncbi-geneid:5088919	3.1.21.3	116734|116734
csc:Csac_2680	ncbi-geneid:5088922	2.1.1.72	53335
csc:Csac_2681	ncbi-geneid:5088923	2.4.2.11	51690|54675
csc:Csac_2687	ncbi-geneid:5088928	4.2.1.8	51658
csc:Csac_2688	ncbi-geneid:5088929	1.1.1.57	51735|48179
csc:Csac_2689	ncbi-geneid:5086695	3.2.1.139	51445|55545
csc:Csac_2695	ncbi-geneid:5086701	4.1.1.37	51726
csc:Csac_2697	ncbi-geneid:5086703	2.6.1.9	53383
csc:Csac_2698	ncbi-geneid:5086704	2.5.1.54	51569
csc:Csac_2699	ncbi-geneid:5086705	1.3.1.12	51735|48179
csc:Csac_2700	ncbi-geneid:5086706	2.5.1.19	55205
csc:Csac_2708	ncbi-geneid:5086714	4.1.1.11	50692
csc:Csac_2709	ncbi-geneid:5086715	6.3.2.1	52374
csc:Csac_2710	ncbi-geneid:5086716	2.1.2.11	51621
csc:Csac_2712	ncbi-geneid:5086718	1.16.3.1	47240
csc:Csac_2718	ncbi-geneid:5089217	1.1.1.125	51735
csc:Csac_2719	ncbi-geneid:5086724	5.3.1.17	51182
csc:Csac_2720	ncbi-geneid:5086725	2.7.1.45	53613
csc:Csac_2738	ncbi-geneid:5089159	1.1.1.18	51735|55347
csc:Csac_2743	ncbi-geneid:5089164	4.1.3.3	51569
csc:Csac_2755	ncbi-geneid:5087480	2.1.1.72	53335
csc:Csac_2767	ncbi-geneid:5087492	3.1.3.1	53649
csc:Csac_2769	ncbi-geneid:5087494	2.1.1.170	53335
csc:Csac_2775	ncbi-geneid:5087500	3.1.26.5	54211
