# Supplementary material for: Tracing the Repertoire of Promiscuous Enzymes along the Metabolic Pathways in Archaeal Organisms
Source: Life (Basel). 2017 Jul 13;7(3):30. doi: 10.3390/life7030030 (PMC5617955; doi:10.3390/life7030030)
Supplement: Supplementary file 1 [file life-07-00030-s001.zip › Table_S2/cse.txt]

KEGGID	NCBIGI	ECs	SFamilyID
cse:Cseg_0007	ncbi-geneid:9101480	2.7.7.59	81301|81891|55021|81593|55021
cse:Cseg_0010	ncbi-geneid:9101483	6.1.1.2	52374
cse:Cseg_0013	ncbi-geneid:9101486	1.-.-.-	55469
cse:Cseg_0016	ncbi-geneid:9101489	2.3.1.128	55729
cse:Cseg_0022	ncbi-geneid:9101495	2.3.1.-	56317
cse:Cseg_0024	ncbi-geneid:9101497	2.5.1.6	55973|55973|55973
cse:Cseg_0025	ncbi-geneid:9101498	2.1.1.33	53335
cse:Cseg_0026	ncbi-geneid:9101499	3.6.1.1	50324
cse:Cseg_0035	ncbi-geneid:9101508	5.4.99.12	55120
cse:Cseg_0037	ncbi-geneid:9101510	2.7.7.8	54211|54211|55666|55666|54791|50249
cse:Cseg_0040	ncbi-geneid:9101513	1.11.1.10	53474
cse:Cseg_0047	ncbi-geneid:9101520	1.3.1.76|4.99.1.4	75615|51735|53790
cse:Cseg_0048	ncbi-geneid:9101521	1.3.99.16	47741|54292
cse:Cseg_0049	ncbi-geneid:9101522	1.3.99.16	56003|56003
cse:Cseg_0054	ncbi-geneid:9101527	2.-.-.-	54690
cse:Cseg_0061	ncbi-geneid:9101534	1.1.1.94	51735|48179
cse:Cseg_0062	ncbi-geneid:9101535	3.4.24.57	53067|53067
cse:Cseg_0063	ncbi-geneid:9101536	2.5.1.61	53850|54782
cse:Cseg_0064	ncbi-geneid:9101537	4.2.1.75	69618
cse:Cseg_0072	ncbi-geneid:9101546	2.3.1.16|2.3.1.9	53901|53901
cse:Cseg_0079	ncbi-geneid:9101553	6.1.1.6	52374|48163
cse:Cseg_0080	ncbi-geneid:9101554	5.4.2.2	53738|53738|55957|53738
cse:Cseg_0081	ncbi-geneid:9101555	3.5.4.10|2.1.2.3	53927|52335
cse:Cseg_0084	ncbi-geneid:9101558	1.4.1.2	51735|53223
cse:Cseg_0087	ncbi-geneid:9101561	1.1.1.22	51735|52413|48179
cse:Cseg_0092	ncbi-geneid:9101566	3.4.19.5	56235
cse:Cseg_0099	ncbi-geneid:9101573	5.1.3.1	51366
cse:Cseg_0100	ncbi-geneid:9101574	2.1.1.-	53335|48013
cse:Cseg_0104	ncbi-geneid:9101578	4.1.1.23	51366
cse:Cseg_0106	ncbi-geneid:9101580	1.14.13.-	51905
cse:Cseg_0113	ncbi-geneid:9101587	5.4.2.10	53738|53738|53738|55957
cse:Cseg_0114	ncbi-geneid:9101588	2.6.1.16	53697|56235
cse:Cseg_0117	ncbi-geneid:9101591	2.1.1.79	53335
cse:Cseg_0126	ncbi-geneid:9101600	6.3.4.5	69864|52402
cse:Cseg_0131	ncbi-geneid:9101605	2.3.1.8|1.1.1.40	51735|53659|53223
cse:Cseg_0132	ncbi-geneid:9101606	1.3.1.26	51735|55347
cse:Cseg_0140	ncbi-geneid:9101614	5.3.1.24	51366
cse:Cseg_0141	ncbi-geneid:9101615	4.2.1.20	53686
cse:Cseg_0142	ncbi-geneid:9101616	4.2.1.20	51366
cse:Cseg_0144	ncbi-geneid:9101618	6.3.2.17|6.3.2.12	53623|53244
cse:Cseg_0157	ncbi-geneid:9101631	1.3.99.1	51905|46977|56425
cse:Cseg_0158	ncbi-geneid:9101632	1.3.5.1|1.3.99.1	46548|54292
cse:Cseg_0159	ncbi-geneid:9101633	1.18.1.3	51905|55424
cse:Cseg_0162	ncbi-geneid:9101642	2.8.1.6	102114
cse:Cseg_0170	ncbi-geneid:9101650	2.7.1.69	53062
cse:Cseg_0172	ncbi-geneid:9101652	2.7.13.3	55874|47384
cse:Cseg_0184	ncbi-geneid:9101664	5.4.99.12	55120|55174
cse:Cseg_0187	ncbi-geneid:9101667	2.1.1.171	53335
cse:Cseg_0191	ncbi-geneid:9101671	4.2.1.96	55248
cse:Cseg_0194	ncbi-geneid:9101674	2.7.13.3	55874|47384
cse:Cseg_0197	ncbi-geneid:9101677	3.1.1.75	53474
cse:Cseg_0202	ncbi-geneid:9101682	3.6.4.12	52540|46785|47819
cse:Cseg_0217	ncbi-geneid:9101697	3.3.1.1	52283|51735
cse:Cseg_0218	ncbi-geneid:9101698	2.7.1.35	53613
cse:Cseg_0221	ncbi-geneid:9101701	1.2.1.11	55347|51735
cse:Cseg_0223	ncbi-geneid:9101703	2.7.7.7	56672|88723|53098|47807
cse:Cseg_0226	ncbi-geneid:9101706	2.3.1.16|2.3.1.9	53901|53901
cse:Cseg_0234	ncbi-geneid:9101714	3.6.3.14	47928
cse:Cseg_0235	ncbi-geneid:9101715	3.6.3.14	52540|47917|50615
cse:Cseg_0236	ncbi-geneid:9101716	3.6.3.14	52943
cse:Cseg_0237	ncbi-geneid:9101717	3.6.3.14	52540|47917|50615
cse:Cseg_0239	ncbi-geneid:9101719	3.6.3.14	51344
cse:Cseg_0244	ncbi-geneid:9101724	3.6.1.-	55811
cse:Cseg_0246	ncbi-geneid:9101726	3.4.21.102	52096|50156
cse:Cseg_0250	ncbi-geneid:9101730	2.7.7.18	52374
cse:Cseg_0251	ncbi-geneid:9101731	1.2.1.41	53720
cse:Cseg_0264	ncbi-geneid:9101744	1.11.1.6	56634
cse:Cseg_0273	ncbi-geneid:9101753	2.1.1.-	75217|88697
cse:Cseg_0274	ncbi-geneid:9101754	6.3.2.2	55931
cse:Cseg_0283	ncbi-geneid:9101763	1.9.3.1	49503|81464
cse:Cseg_0284	ncbi-geneid:9101764	1.9.3.1	81442
cse:Cseg_0288	ncbi-geneid:9101768	1.9.3.1	81452
cse:Cseg_0292	ncbi-geneid:9101772	3.4.24.64	63411|63411
cse:Cseg_0293	ncbi-geneid:9101773	2.3.1.128	55729
cse:Cseg_0298	ncbi-geneid:9101778	1.11.1.10	53474
cse:Cseg_0309	ncbi-geneid:9101789	1.1.1.30	51735
cse:Cseg_0317	ncbi-geneid:9101797	2.5.1.18	47616|52833
cse:Cseg_0318	ncbi-geneid:9101798	1.3.1.-
cse:Cseg_0329	ncbi-geneid:9101809	3.1.26.4
cse:Cseg_0330	ncbi-geneid:9101810	2.7.1.39	56112
cse:Cseg_0333	ncbi-geneid:9101813	6.1.1.19	52374|47323|55190
cse:Cseg_0335	ncbi-geneid:9101815	2.1.2.10	103025|101790
cse:Cseg_0337	ncbi-geneid:9101817	1.4.4.2	53383
cse:Cseg_0338	ncbi-geneid:9101818	1.4.4.2	53383
cse:Cseg_0344	ncbi-geneid:9101824	3.6.3.14	81333
cse:Cseg_0345	ncbi-geneid:9101825	3.6.3.14	81336
cse:Cseg_0353	ncbi-geneid:9101833	3.2.2.-	48150|55811
cse:Cseg_0354	ncbi-geneid:9101834	2.1.1.72	53335
cse:Cseg_0355	ncbi-geneid:9101835	3.1.26.4	53098
cse:Cseg_0356	ncbi-geneid:9101836	3.2.1.39	49899
cse:Cseg_0362	ncbi-geneid:9101842	3.2.2.20	48150
cse:Cseg_0366	ncbi-geneid:9101846	3.5.2.3	51556|51338
cse:Cseg_0369	ncbi-geneid:9101849	6.2.1.34	56801
cse:Cseg_0371	ncbi-geneid:9101851	2.2.1.6	52518|52518
cse:Cseg_0375	ncbi-geneid:9101855	4.2.1.17	52096
cse:Cseg_0384	ncbi-geneid:9101864	2.7.7.19	81891|81301
cse:Cseg_0388	ncbi-geneid:9101868	1.3.3.3	102886
cse:Cseg_0389	ncbi-geneid:9101869	2.3.1.16|2.3.1.9	53901|53901
cse:Cseg_0392	ncbi-geneid:9101872	2.3.1.9	53901|53901
cse:Cseg_0393	ncbi-geneid:9101873	1.1.1.36	51735
cse:Cseg_0398	ncbi-geneid:9101878	3.1.2.6	56281
cse:Cseg_0404	ncbi-geneid:9101884	2.3.1.31	53474
cse:Cseg_0405	ncbi-geneid:9101885	3.1.3.-
cse:Cseg_0407	ncbi-geneid:9101887	1.3.3.1	51395
cse:Cseg_0411	ncbi-geneid:9101891	2.3.2.2	56235
cse:Cseg_0427	ncbi-geneid:9101908	2.7.13.3	55874|50341|47226|47384
cse:Cseg_0433	ncbi-geneid:9101914	2.1.1.80	53335|47757
cse:Cseg_0434	ncbi-geneid:9101915	3.1.1.61	52738|52172
cse:Cseg_0448	ncbi-geneid:9101930	3.1.-.-	52980
cse:Cseg_0449	ncbi-geneid:9101931	2.1.1.37	53335
cse:Cseg_0456	ncbi-geneid:9101938	3.4.11.5	53474
cse:Cseg_0465	ncbi-geneid:9101947	2.4.1.10	75005
cse:Cseg_0476	ncbi-geneid:9101958	3.1.1.1	53474
cse:Cseg_0477	ncbi-geneid:9101959	2.7.1.4	53067
cse:Cseg_0494	ncbi-geneid:9101976	3.1.1.11	51126
cse:Cseg_0499	ncbi-geneid:9101981	3.1.4.46	51695
cse:Cseg_0500	ncbi-geneid:9101982	5.1.3.2	51735
cse:Cseg_0502	ncbi-geneid:9101984	1.1.1.22	51735|52413|48179
cse:Cseg_0505	ncbi-geneid:9101987	2.3.1.-	51161
cse:Cseg_0511	ncbi-geneid:9101993	1.1.1.271	51735
cse:Cseg_0512	ncbi-geneid:9101994	4.2.1.47	51735
cse:Cseg_0517	ncbi-geneid:9102001	5.4.99.12	55120|55174
cse:Cseg_0519	ncbi-geneid:9102003	3.1.3.1	56300
cse:Cseg_0521	ncbi-geneid:9102005	3.5.4.19	141734
cse:Cseg_0523	ncbi-geneid:9102007	3.5.4.16	55620
cse:Cseg_0524	ncbi-geneid:9102008	6.1.1.16	52374|47323
cse:Cseg_0525	ncbi-geneid:9102009	1.1.1.100	51735
cse:Cseg_0529	ncbi-geneid:9102013	6.1.1.3	55681|55186|52954|81271
cse:Cseg_0532	ncbi-geneid:9102016	4.1.3.4	51569
cse:Cseg_0536	ncbi-geneid:9102020	2.1.1.-	75217
cse:Cseg_0537	ncbi-geneid:9102021	1.10.2.2	50022
cse:Cseg_0538	ncbi-geneid:9102022	1.10.2.2	81342|81648
cse:Cseg_0539	ncbi-geneid:9102023	1.10.2.2	46626
cse:Cseg_0543	ncbi-geneid:9102027	3.1.1.45	53474
cse:Cseg_0544	ncbi-geneid:9102028	3.1.1.45	53474
cse:Cseg_0551	ncbi-geneid:9102035	3.1.1.29	53178
cse:Cseg_0554	ncbi-geneid:9102038	2.7.6.1	53271
cse:Cseg_0560	ncbi-geneid:9102044	1.5.1.2	48179|51735
cse:Cseg_0562	ncbi-geneid:9102046	2.7.13.3	55874|47384
cse:Cseg_0565	ncbi-geneid:9102049	2.6.1.42	56752
cse:Cseg_0567	ncbi-geneid:9102051	2.5.1.54	51569
cse:Cseg_0572	ncbi-geneid:9102056	1.6.4.-	51905|52833|52833
cse:Cseg_0573	ncbi-geneid:9102057	1.11.1.15	52833
cse:Cseg_0578	ncbi-geneid:9102062	4.1.2.25	55620
cse:Cseg_0581	ncbi-geneid:9102065	1.2.1.3	53720
cse:Cseg_0589	ncbi-geneid:9102073	6.2.1.34	56801
cse:Cseg_0602	ncbi-geneid:9102086	3.8.1.2	56784
cse:Cseg_0610	ncbi-geneid:9102094	3.4.24.-	55486
cse:Cseg_0616	ncbi-geneid:9102100	2.4.-.-	53756
cse:Cseg_0618	ncbi-geneid:9102102	1.6.1.2	52283|51735
cse:Cseg_0620	ncbi-geneid:9102104	1.6.1.2	52467
cse:Cseg_0631	ncbi-geneid:9102115	4.1.1.-	52507
cse:Cseg_0636	ncbi-geneid:9102120	4.1.1.21|5.4.99.18	52255
cse:Cseg_0637	ncbi-geneid:9102121	4.1.1.21|6.3.4.18	56059|52440|51246
cse:Cseg_0644	ncbi-geneid:9102128	5.1.1.13	53681|53681
cse:Cseg_0652	ncbi-geneid:9102136	3.1.4.46	51695
cse:Cseg_0653	ncbi-geneid:9102137	3.1.3.25	56655
cse:Cseg_0655	ncbi-geneid:9102139	2.5.1.3	51391
cse:Cseg_0668	ncbi-geneid:9102151	4.1.2.13	51569
cse:Cseg_0669	ncbi-geneid:9102152	2.7.2.3	53748
cse:Cseg_0670	ncbi-geneid:9102153	1.2.1.12	55347|51735
cse:Cseg_0674	ncbi-geneid:9102158	6.3.3.2	100950
cse:Cseg_0681	ncbi-geneid:9102165	3.1.22.4	53098
cse:Cseg_0685	ncbi-geneid:9102169	3.1.2.-	54637
cse:Cseg_0692	ncbi-geneid:9102176	6.3.4.-	52402
cse:Cseg_0693	ncbi-geneid:9102177	3.6.4.3|3.4.24.-	52540|140990
cse:Cseg_0695	ncbi-geneid:9102179	2.5.1.15	51717
cse:Cseg_0697	ncbi-geneid:9102181	2.7.1.49|2.7.4.7	53613
cse:Cseg_0704	ncbi-geneid:9102188	2.6.1.52	53383
cse:Cseg_0705	ncbi-geneid:9102189	1.1.1.95	51735|52283|143548|55021
cse:Cseg_0709	ncbi-geneid:9102193	2.7.7.7	89550
cse:Cseg_0716	ncbi-geneid:9102200	4.2.1.9	143975|52016
cse:Cseg_0720	ncbi-geneid:9102204	1.18.1.2	52343|63380
cse:Cseg_0741	ncbi-geneid:9102226	2.7.7.6	64484
cse:Cseg_0742	ncbi-geneid:9102227	2.7.7.6	64484
cse:Cseg_0751	ncbi-geneid:9102236	2.3.1.31	53474
cse:Cseg_0759	ncbi-geneid:9102244	1.11.1.6	56634|52317
cse:Cseg_0771	ncbi-geneid:9102256	1.1.1.35	52096|51735|48179|48179
cse:Cseg_0776	ncbi-geneid:9102261	3.5.4.4	51556
cse:Cseg_0778	ncbi-geneid:9102263	1.1.1.100	51735
cse:Cseg_0783	ncbi-geneid:9102268	1.2.7.8	53323|52518|52518
cse:Cseg_0790	ncbi-geneid:9102276	3.1.4.46	51695
cse:Cseg_0791	ncbi-geneid:9102277	3.2.1.113	48225
cse:Cseg_0794	ncbi-geneid:9102280	4.4.1.11	53383
cse:Cseg_0801	ncbi-geneid:9102287	4.2.3.12	55620
cse:Cseg_0804	ncbi-geneid:9102290	4.2.3.5	103263
cse:Cseg_0811	ncbi-geneid:9102297	2.6.1.18	53383
cse:Cseg_0813	ncbi-geneid:9102299	1.2.1.-	53720
cse:Cseg_0814	ncbi-geneid:9102300	1.2.1.16	53720
cse:Cseg_0815	ncbi-geneid:9102301	5.4.3.8	53383
cse:Cseg_0816	ncbi-geneid:9102302	6.3.1.11|6.3.1.2	55931|54368
cse:Cseg_0820	ncbi-geneid:9102306	3.6.3.31	52540|50331
cse:Cseg_0821	ncbi-geneid:9102307	3.5.1.94	52317
cse:Cseg_0822	ncbi-geneid:9102308	2.6.1.-	53383
cse:Cseg_0823	ncbi-geneid:9102309	6.3.1.11|6.3.1.2	55931|54368
cse:Cseg_0824	ncbi-geneid:9102310	1.4.3.-	51905
cse:Cseg_0849	ncbi-geneid:9102335	2.3.1.9	53901
cse:Cseg_0852	ncbi-geneid:9102338	4.3.1.17	143548
cse:Cseg_0855	ncbi-geneid:9102341	4.3.1.19	53686
cse:Cseg_0857	ncbi-geneid:9102343	6.3.4.4	52540
cse:Cseg_0866	ncbi-geneid:9102352	4.1.2.5	53383
cse:Cseg_0867	ncbi-geneid:9102353	3.3.2.9	53474
cse:Cseg_0871	ncbi-geneid:9102357	5.2.1.8	54534|109998
cse:Cseg_0872	ncbi-geneid:9102358	2.3.1.1|2.3.1.35	56266
cse:Cseg_0879	ncbi-geneid:9102365	3.6.4.13	52540
cse:Cseg_0881	ncbi-geneid:9102367	3.6.1.-	55811
cse:Cseg_0888	ncbi-geneid:9102374	3.2.1.20	51445|74650|51011
cse:Cseg_0893	ncbi-geneid:9102379	2.1.1.64	53335
cse:Cseg_0894	ncbi-geneid:9102380	2.7.2.4	53633|55021|55021
cse:Cseg_0900	ncbi-geneid:9102386	2.7.3.9	51621|52009|55781|47831
cse:Cseg_0902	ncbi-geneid:9102388	1.17.4.1|1.17.7.1	56014|51717
cse:Cseg_0912	ncbi-geneid:9102398	5.4.99.12	55120|55174
cse:Cseg_0920	ncbi-geneid:9102406	1.8.1.9	51905
cse:Cseg_0922	ncbi-geneid:9102408	2.5.1.57|2.5.1.56	51569|51269
cse:Cseg_0930	ncbi-geneid:9102416	2.5.1.18	47616|52833
cse:Cseg_0947	ncbi-geneid:9102433	6.3.5.5	56059|56059|52440|52440|48108|52335
cse:Cseg_0965	ncbi-geneid:9102451	6.3.5.5	52317|52021
cse:Cseg_0974	ncbi-geneid:9102460	3.2.1.139	51445|55545
cse:Cseg_0975	ncbi-geneid:9102461	3.5.1.32	53187|55031
cse:Cseg_0976	ncbi-geneid:9102462	3.2.1.8	51445
cse:Cseg_0977	ncbi-geneid:9102463	3.2.1.37	75005|49899
cse:Cseg_0978	ncbi-geneid:9102464	5.2.1.8	54534
cse:Cseg_0980	ncbi-geneid:9102466	1.4.3.4	51905|54373
cse:Cseg_0982	ncbi-geneid:9102468	1.2.1.4	53720
cse:Cseg_1017	ncbi-geneid:9102503	2.7.7.42	81301|81301|81593|81593
cse:Cseg_1024	ncbi-geneid:9102510	3.4.13.19	51556
cse:Cseg_1026	ncbi-geneid:9102512	3.4.11.18	55920
cse:Cseg_1045	ncbi-geneid:9102532	1.7.1.13	55620
cse:Cseg_1050	ncbi-geneid:9102537	2.3.1.30	51161
cse:Cseg_1061	ncbi-geneid:9102548	1.1.99.1	51905|54373
cse:Cseg_1063	ncbi-geneid:9102550	3.4.24.-	63411|63411|63411|63411
cse:Cseg_1074	ncbi-geneid:9102567	2.3.1.8|1.1.1.40	51735|53659|53223
cse:Cseg_1075	ncbi-geneid:9102568	3.5.2.17	49472
cse:Cseg_1076	ncbi-geneid:9102569	1.17.1.4	56176|55447|47741|54292
cse:Cseg_1077	ncbi-geneid:9102570	1.17.3.2|1.17.1.4	56003|54665
cse:Cseg_1079	ncbi-geneid:9102572	3.5.4.3	51556|51338
cse:Cseg_1082	ncbi-geneid:9102575	3.5.1.4|6.3.5.6|6.3.5.7	75304
cse:Cseg_1089	ncbi-geneid:9102582	3.5.1.41	88713
cse:Cseg_1091	ncbi-geneid:9102584	2.6.1.-	53383
cse:Cseg_1092	ncbi-geneid:9102585	3.5.1.87|3.5.3.9	53187|55031
cse:Cseg_1095	ncbi-geneid:9102588	2.1.1.79	53335
cse:Cseg_1096	ncbi-geneid:9102589	2.1.1.74	51905
cse:Cseg_1117	ncbi-geneid:9102610	4.2.1.17	52096
cse:Cseg_1123	ncbi-geneid:9102616	3.5.1.28	55846|47090
cse:Cseg_1126	ncbi-geneid:9102620	2.1.1.-	53335|81799
cse:Cseg_1129	ncbi-geneid:9102623	6.3.2.13	53623|53244|63418
cse:Cseg_1130	ncbi-geneid:9102624	6.3.2.10	53623|53244|63418
cse:Cseg_1132	ncbi-geneid:9102626	6.3.2.9	53623|53244|51984
cse:Cseg_1140	ncbi-geneid:9102634	2.4.1.227	53756
cse:Cseg_1143	ncbi-geneid:9102637	6.3.2.8	53623|53244|51984
cse:Cseg_1144	ncbi-geneid:9102638	1.1.1.158	56176|56194
cse:Cseg_1146	ncbi-geneid:9102640	6.3.2.4	56059|52440
cse:Cseg_1155	ncbi-geneid:9102649	2.6.1.9	53383
cse:Cseg_1156	ncbi-geneid:9102650	1.13.11.27	54593
cse:Cseg_1157	ncbi-geneid:9102651	1.13.11.5	51182
cse:Cseg_1163	ncbi-geneid:9102657	1.4.3.4	51905|54373
cse:Cseg_1177	ncbi-geneid:9102671	6.1.1.7	55681|101353|55186|50447
cse:Cseg_1184	ncbi-geneid:9102678	1.1.1.42	53659
cse:Cseg_1187	ncbi-geneid:9102681	2.1.1.-	75217
cse:Cseg_1190	ncbi-geneid:9102684	1.1.1.284|1.1.1.1	50129|51735|50129
cse:Cseg_1191	ncbi-geneid:9102685	3.1.2.12
cse:Cseg_1199	ncbi-geneid:9102693	3.1.2.-	54637
cse:Cseg_1207	ncbi-geneid:9102701	6.3.5.3	56042|55326|55326|56042
cse:Cseg_1211	ncbi-geneid:9102705	6.3.5.3	52317
cse:Cseg_1216	ncbi-geneid:9102710	6.3.5.3	82697
cse:Cseg_1217	ncbi-geneid:9102711	6.3.2.6	56104
cse:Cseg_1222	ncbi-geneid:9102716	4.3.2.2	48557
cse:Cseg_1225	ncbi-geneid:9102719	2.5.1.18	52833|47616
cse:Cseg_1234	ncbi-geneid:9102728	3.2.1.21	51445|52279
cse:Cseg_1242	ncbi-geneid:9102737	4.1.3.-	48600
cse:Cseg_1244	ncbi-geneid:9102739	2.1.1.107|1.3.1.76|4.99.1.4	53790
cse:Cseg_1246	ncbi-geneid:9102741	1.8.1.2	56014|56014|55124|55124
cse:Cseg_1248	ncbi-geneid:9102743	1.8.4.8	52402
cse:Cseg_1253	ncbi-geneid:9102748	2.5.1.18	47616|52833
cse:Cseg_1255	ncbi-geneid:9102750	3.6.1.-	55811
cse:Cseg_1257	ncbi-geneid:9102752	2.7.13.3	55874|47384|55785|55785
cse:Cseg_1258	ncbi-geneid:9102753	3.4.11.2	55486|63737
cse:Cseg_1263	ncbi-geneid:9102758	3.5.1.4	75304
cse:Cseg_1267	ncbi-geneid:9102762	3.4.14.5	53474|82171
cse:Cseg_1271	ncbi-geneid:9102766	3.4.21.89	51306
cse:Cseg_1280	ncbi-geneid:9102775	1.5.1.20	51730
cse:Cseg_1282	ncbi-geneid:9102777	2.1.1.13	82282
cse:Cseg_1283	ncbi-geneid:9102778	2.1.1.13	56507|51717|52242|47644
cse:Cseg_1284	ncbi-geneid:9102779	3.2.1.21	51445
cse:Cseg_1291	ncbi-geneid:9102786	3.1.1.17	63829
cse:Cseg_1294	ncbi-geneid:9102789	1.5.1.3	53597
cse:Cseg_1300	ncbi-geneid:9102795	1.1.1.86	48179|51735
cse:Cseg_1307	ncbi-geneid:9102802	2.5.1.30|2.5.1.90	48576
cse:Cseg_1309	ncbi-geneid:9102804	4.2.1.2	48557
cse:Cseg_1321	ncbi-geneid:9102816	2.2.1.6	55021|55021
cse:Cseg_1322	ncbi-geneid:9102817	2.2.1.6	52518|52518|52467
cse:Cseg_1326	ncbi-geneid:9102821	2.5.1.8|2.5.1.75	52540|52540
cse:Cseg_1328	ncbi-geneid:9102823	3.1.3.3	56784
cse:Cseg_1345	ncbi-geneid:9102840	1.4.1.9	51735|53223
cse:Cseg_1360	ncbi-geneid:9102855	3.1.11.6	116842
cse:Cseg_1361	ncbi-geneid:9102856	2.5.1.1|2.5.1.10	48576
cse:Cseg_1362	ncbi-geneid:9102857	2.2.1.7	52518|52518|52922
cse:Cseg_1373	ncbi-geneid:9102868	1.1.1.49	55347|51735
cse:Cseg_1375	ncbi-geneid:9102870	4.2.1.12	143975|52016
cse:Cseg_1376	ncbi-geneid:9102871	2.7.1.2	53067
cse:Cseg_1380	ncbi-geneid:9102875	2.7.1.40	51621|52935|50800
cse:Cseg_1390	ncbi-geneid:9102885	3.6.4.-	52540
cse:Cseg_1391	ncbi-geneid:9102886	3.6.4.12	52540|52540
cse:Cseg_1394	ncbi-geneid:9102889	5.1.1.13	53681|53681
cse:Cseg_1395	ncbi-geneid:9102890	3.5.99.7|4.4.1.15	53686
cse:Cseg_1413	ncbi-geneid:9102908	2.4.1.-	53448
cse:Cseg_1418	ncbi-geneid:9102913	3.1.11.2	56219
cse:Cseg_1420	ncbi-geneid:9102915	3.1.5.1	109604
cse:Cseg_1422	ncbi-geneid:9102917	3.2.1.52	51445
cse:Cseg_1430	ncbi-geneid:9102925	6.1.1.11	55681|46589
cse:Cseg_1431	ncbi-geneid:9102926	3.1.3.5	64167
cse:Cseg_1432	ncbi-geneid:9102927	2.1.1.77	53335
cse:Cseg_1440	ncbi-geneid:9102935	2.5.1.32	48576
cse:Cseg_1442	ncbi-geneid:9102937	3.5.1.-	54211|54211
cse:Cseg_1445	ncbi-geneid:9102940	6.5.1.2
cse:Cseg_1447	ncbi-geneid:9102942	3.4.11.9	55920|53092
cse:Cseg_1449	ncbi-geneid:9102944	2.1.1.-	53335
cse:Cseg_1452	ncbi-geneid:9102947	3.6.4.12	52540
cse:Cseg_1457	ncbi-geneid:9102952	2.5.1.18	52833|47616
cse:Cseg_1458	ncbi-geneid:9102953	2.5.1.18	47616|52833
cse:Cseg_1459	ncbi-geneid:9102954	2.6.1.1	53383
cse:Cseg_1462	ncbi-geneid:9102957	2.3.3.13	51569|110921
cse:Cseg_1469	ncbi-geneid:9102964	2.4.1.129	56601|56519
cse:Cseg_1471	ncbi-geneid:9102966	3.4.11.5	53474
cse:Cseg_1481	ncbi-geneid:9102976	2.1.1.-	75217|55315
cse:Cseg_1485	ncbi-geneid:9102982	1.8.1.9	51905|51206
cse:Cseg_1487	ncbi-geneid:9102984	1.2.1.2	53706|50692
cse:Cseg_1512	ncbi-geneid:9103009	2.7.4.3	52540
cse:Cseg_1515	ncbi-geneid:9103012	2.7.7.6	56553|55257|47789
cse:Cseg_1520	ncbi-geneid:9103017	3.6.1.9	53649
cse:Cseg_1527	ncbi-geneid:9103024	3.4.21.108	50494|50156|50156
cse:Cseg_1534	ncbi-geneid:9103030	5.4.99.12	55120|55174
cse:Cseg_1538	ncbi-geneid:9103034	6.4.1.3	52096|52096
cse:Cseg_1541	ncbi-geneid:9103037	6.1.1.10	52374|47323|57770
cse:Cseg_1543	ncbi-geneid:9103039	2.7.1.25|2.7.7.4	52540|52540|50465|50447
cse:Cseg_1544	ncbi-geneid:9103040	2.7.7.4	52402
cse:Cseg_1548	ncbi-geneid:9103044	1.1.1.57	51735|48179
cse:Cseg_1551	ncbi-geneid:9103047	5.3.1.12	51556
cse:Cseg_1552	ncbi-geneid:9103048	5.3.1.17	51182
cse:Cseg_1553	ncbi-geneid:9103049	1.1.1.125	51735
cse:Cseg_1555	ncbi-geneid:9103051	4.1.2.14|4.1.3.16	51569
cse:Cseg_1556	ncbi-geneid:9103052	2.7.1.45	53613
cse:Cseg_1560	ncbi-geneid:9103056	3.4.11.5	53474
cse:Cseg_1571	ncbi-geneid:9103067	4.2.1.80	56529
cse:Cseg_1575	ncbi-geneid:9103071	2.4.1.15	53756
cse:Cseg_1576	ncbi-geneid:9103072	3.1.3.12	56784
cse:Cseg_1584	ncbi-geneid:9103080	2.5.1.17	52540
cse:Cseg_1592	ncbi-geneid:9103088	1.-.-.-	51395
cse:Cseg_1596	ncbi-geneid:9103092	2.4.2.21	52733
cse:Cseg_1597	ncbi-geneid:9103093	1.3.99.-	56645|47203
cse:Cseg_1605	ncbi-geneid:9103101	4.4.1.5	54593
cse:Cseg_1607	ncbi-geneid:9103103	2.5.1.18	47616|52833
cse:Cseg_1611	ncbi-geneid:9103109	2.1.1.77	53335
cse:Cseg_1614	ncbi-geneid:9103112	6.1.1.9	52374|47323|50677|46589
cse:Cseg_1615	ncbi-geneid:9103113	3.1.3.-	56784
cse:Cseg_1622	ncbi-geneid:9103120	2.1.1.-	53335
cse:Cseg_1629	ncbi-geneid:9103127	2.7.7.7	52141
cse:Cseg_1630	ncbi-geneid:9103128	1.5.5.1	51905|54373|54862
cse:Cseg_1632	ncbi-geneid:9103130	2.7.1.148	54211|55060
cse:Cseg_1633	ncbi-geneid:9103131	5.2.1.8	50891
cse:Cseg_1639	ncbi-geneid:9103137	6.1.1.14	55681
cse:Cseg_1640	ncbi-geneid:9103138	6.1.1.14	109604
cse:Cseg_1644	ncbi-geneid:9103142	3.6.1.-	55811
cse:Cseg_1647	ncbi-geneid:9103145	4.2.1.24	51569
cse:Cseg_1651	ncbi-geneid:9103149	5.4.2.1
cse:Cseg_1652	ncbi-geneid:9103150	4.2.1.17	52096
cse:Cseg_1654	ncbi-geneid:9103152	1.1.1.31	48179|51735
cse:Cseg_1655	ncbi-geneid:9103153	2.3.1.37	53383
cse:Cseg_1657	ncbi-geneid:9103155	2.1.2.1	53383
cse:Cseg_1659	ncbi-geneid:9103157	2.5.1.9|2.5.1.78	52121
cse:Cseg_1661	ncbi-geneid:9103159	2.7.4.16	56042|55326
cse:Cseg_1668	ncbi-geneid:9103166	2.3.1.15	53659
cse:Cseg_1669	ncbi-geneid:9103167	2.3.1.41|2.3.1.180	53901
cse:Cseg_1675	ncbi-geneid:9103174	3.1.3.1	53649
cse:Cseg_1679	ncbi-geneid:9103178	1.2.1	55347|51735
cse:Cseg_1680	ncbi-geneid:9103179	2.3.1.-	53474
cse:Cseg_1682	ncbi-geneid:9103181	2.6.1.-	53383
cse:Cseg_1683	ncbi-geneid:9103182	1.1.1.3	55347|51735|55021
cse:Cseg_1684	ncbi-geneid:9103183	3.1.3.11	56655
cse:Cseg_1685	ncbi-geneid:9103184	3.1.3.11	56655
cse:Cseg_1686	ncbi-geneid:9103185	3.1.-.-	64182
cse:Cseg_1730	ncbi-geneid:9103233	1.5.1.-	50475
cse:Cseg_1739	ncbi-geneid:9103242	1.2.1.28	53720
cse:Cseg_1742	ncbi-geneid:9103245	5.3.3.10	56529
cse:Cseg_1743	ncbi-geneid:9103246	1.14.13.-	51905
cse:Cseg_1759	ncbi-geneid:9103262	1.14.13.2	51905|54373
cse:Cseg_1766	ncbi-geneid:9103269	3.2.1.40	48208|49785
cse:Cseg_1767	ncbi-geneid:9103270	1.1.2.3	51395
cse:Cseg_1770	ncbi-geneid:9103273	4.2.1.90	51604|54826
cse:Cseg_1771	ncbi-geneid:9103274	5.3.3.10	56529
cse:Cseg_1772	ncbi-geneid:9103275	1.1.1.100	51735
cse:Cseg_1789	ncbi-geneid:9103292	1.14.-.-	51679
cse:Cseg_1793	ncbi-geneid:9103296	1.14.11.17	51197
cse:Cseg_1797	ncbi-geneid:9103300	1.14.11.17	51197
cse:Cseg_1805	ncbi-geneid:9103308	1.1.99.3	46626|46626|46626
cse:Cseg_1806	ncbi-geneid:9103309	1.3.99.16	47741|54292
cse:Cseg_1808	ncbi-geneid:9103311	3.6.3.4	56784|81653|81665|47240
cse:Cseg_1810	ncbi-geneid:9103313	2.1.1.14	51726
cse:Cseg_1823	ncbi-geneid:9103326	3.2.1.23	51445|49785
cse:Cseg_1824	ncbi-geneid:9103327	3.2.1.20	51445
cse:Cseg_1825	ncbi-geneid:9103328	3.2.1.23	51445|49785|49303|49373
cse:Cseg_1828	ncbi-geneid:9103331	5.1.3.-	54909
cse:Cseg_1829	ncbi-geneid:9103332	5.3.3.10	56529
cse:Cseg_1833	ncbi-geneid:9103336	1.1.1.107	51430
cse:Cseg_1837	ncbi-geneid:9103340	3.2.1.51	51445
cse:Cseg_1854	ncbi-geneid:9103357	3.6.3.12	56784|81653|81665
cse:Cseg_1856	ncbi-geneid:9103359	2.7.13.3	55874|47384|52402
cse:Cseg_1860	ncbi-geneid:9103363	2.7.1.12	52540
cse:Cseg_1873	ncbi-geneid:9103376	2.2.1.2	51569
cse:Cseg_1874	ncbi-geneid:9103377	3.1.3.-	56784
cse:Cseg_1883	ncbi-geneid:9103386	1.9.3.1	81442
cse:Cseg_1884	ncbi-geneid:9103387	1.9.3.1	46626
cse:Cseg_1886	ncbi-geneid:9103389	1.9.3.1	46626|46626
cse:Cseg_1889	ncbi-geneid:9103392	3.6.3.4	56784|81653|55008|81665
cse:Cseg_1891	ncbi-geneid:9103394	1.3.99.22	102114
cse:Cseg_1895	ncbi-geneid:9103398	5.1.3.3	74650
cse:Cseg_1896	ncbi-geneid:9103399	1.1.1.48	51735
cse:Cseg_1898	ncbi-geneid:9103401	4.2.1.9	143975|52016
cse:Cseg_1899	ncbi-geneid:9103402	3.2.1.55	51445|51011
cse:Cseg_1900	ncbi-geneid:9103403	3.2.1.51	48208
cse:Cseg_1903	ncbi-geneid:9103406	1.16.1.1	51905|55424
cse:Cseg_1905	ncbi-geneid:9103408	4.4.1.8	53383
cse:Cseg_1906	ncbi-geneid:9103409	2.8.1.1|2.8.1.2	52821|52821
cse:Cseg_1907	ncbi-geneid:9103410	2.5.1.47	53686
cse:Cseg_1909	ncbi-geneid:9103412	2.1.1.79	53335
cse:Cseg_1910	ncbi-geneid:9103413	4.1.99.3	48173|52425
cse:Cseg_1911	ncbi-geneid:9103414	2.5.1.55	51569
cse:Cseg_1912	ncbi-geneid:9103415	5.1.3.20	51735
cse:Cseg_1914	ncbi-geneid:9103417	2.3.1.176|2.3.1.9	53901|53901
cse:Cseg_1919	ncbi-geneid:9103422	3.6.4.12	52540|52540|50249
cse:Cseg_1921	ncbi-geneid:9103424	3.6.3.-	52540
cse:Cseg_1924	ncbi-geneid:9103427	2.3.1.41|2.3.1.180	53901
cse:Cseg_1949	ncbi-geneid:9103452	2.7.9.1	56059|51621|52009
cse:Cseg_1957	ncbi-geneid:9103460	3.6.4.13	52540
cse:Cseg_1961	ncbi-geneid:9103464	6.3.4.2	52540|52317
cse:Cseg_1964	ncbi-geneid:9103467	4.2.1.17	52096
cse:Cseg_1965	ncbi-geneid:9103468	4.2.1.11	51604|54826
cse:Cseg_1967	ncbi-geneid:9103470	1.2.4.1	52518
cse:Cseg_1968	ncbi-geneid:9103471	1.2.4.1	52518|52922|51230
cse:Cseg_1969	ncbi-geneid:9103472	2.3.1.12	52777|51230|47005
cse:Cseg_1970	ncbi-geneid:9103473	1.11.1.15|1.11.1.9	52833
cse:Cseg_1971	ncbi-geneid:9103474	1.8.1.4	51905|55424
cse:Cseg_1974	ncbi-geneid:9103477	2.3.1.40|6.2.1.20	56801
cse:Cseg_1975	ncbi-geneid:9103478	2.8.1.8	102114
cse:Cseg_1979	ncbi-geneid:9103482	2.7.7.60|4.6.1.12	69765|53448
cse:Cseg_1981	ncbi-geneid:9103484	2.7.13.3	55874|47384|55785
cse:Cseg_1983	ncbi-geneid:9103486	2.7.13.3	55874|47384|158472|55785
cse:Cseg_1985	ncbi-geneid:9103488	2.6.1.21	56752
cse:Cseg_1988	ncbi-geneid:9103491	3.6.1.19	101386|101386
cse:Cseg_1991	ncbi-geneid:9103494	2.7.7.62|2.7.1.156	52540
cse:Cseg_1996	ncbi-geneid:9103499	3.6.3.34	52540
cse:Cseg_1998	ncbi-geneid:9103501	6.3.5.10	52540|52317
cse:Cseg_1999	ncbi-geneid:9103502	2.4.2.21	52733
cse:Cseg_2003	ncbi-geneid:9103506	3.1.1.53	52266|49785
cse:Cseg_2004	ncbi-geneid:9103507	3.2.1.21	51445|52279|56988
cse:Cseg_2011	ncbi-geneid:9103514	3.2.1.22	51445|49785|51011
cse:Cseg_2012	ncbi-geneid:9103515	4.2.1.9	143975|52016
cse:Cseg_2013	ncbi-geneid:9103516	3.2.1.37	75005|49899
cse:Cseg_2015	ncbi-geneid:9103518	3.2.1.55	51445|51011
cse:Cseg_2035	ncbi-geneid:9103538	2.5.1.18	52833|47616
cse:Cseg_2036	ncbi-geneid:9103539	1.14.14.5	51679
cse:Cseg_2049	ncbi-geneid:9103552	3.2.1.4	51445
cse:Cseg_2051	ncbi-geneid:9103554	1.14.14.7	51905
cse:Cseg_2053	ncbi-geneid:9103556	1.14.14.7	51905
cse:Cseg_2054	ncbi-geneid:9103557	1.14.14.7	51905
cse:Cseg_2056	ncbi-geneid:9103559	1.7.99.4	53706|50692
cse:Cseg_2057	ncbi-geneid:9103560	1.7.1.4	50022
cse:Cseg_2058	ncbi-geneid:9103561	1.7.1.4	56014|51905|51905|55124
cse:Cseg_2078	ncbi-geneid:9103581	3.-.-.-	52499
cse:Cseg_2081	ncbi-geneid:9103584	1.14.-.-	51679
cse:Cseg_2082	ncbi-geneid:9103585	3.5.4.4	51556
cse:Cseg_2087	ncbi-geneid:9103590	1.17.1.4	56176|55447
cse:Cseg_2088	ncbi-geneid:9103591	1.17.1.4	56003|54665
cse:Cseg_2089	ncbi-geneid:9103592	1.11.1.15	82784
cse:Cseg_2091	ncbi-geneid:9103594	1.1.1.69	51735
cse:Cseg_2118	ncbi-geneid:9103621	3.6.3.-	52540
cse:Cseg_2121	ncbi-geneid:9103624	3.1.21.-	51556
cse:Cseg_2122	ncbi-geneid:9103625	2.7.7.7	52540
cse:Cseg_2123	ncbi-geneid:9103626	2.7.4.9	52540
cse:Cseg_2125	ncbi-geneid:9103629	2.1.1.172	53335
cse:Cseg_2126	ncbi-geneid:9103630	5.4.99.12	55120|55174
cse:Cseg_2127	ncbi-geneid:9103631	2.8.1.-	64307
cse:Cseg_2129	ncbi-geneid:9103633	5.1.99.4	89796
cse:Cseg_2133	ncbi-geneid:9103637	3.6.4.-	52540|52540|52540|143517|52540|141259
cse:Cseg_2140	ncbi-geneid:9103644	1.2.1.68	53720
cse:Cseg_2142	ncbi-geneid:9103646	4.2.1.17	52096
cse:Cseg_2148	ncbi-geneid:9103652	2.8.1.7|4.4.1.16	53383
cse:Cseg_2152	ncbi-geneid:9103656	2.8.1.7	53383
cse:Cseg_2155	ncbi-geneid:9103659	1.6.99.3	51905
cse:Cseg_2157	ncbi-geneid:9103661	2.7.1.-	53067
cse:Cseg_2158	ncbi-geneid:9103662	6.1.1.1	52374|55174
cse:Cseg_2159	ncbi-geneid:9103663	1.11.1.15	52833
cse:Cseg_2165	ncbi-geneid:9103669	2.4.1.-|3.4	56601|53955
cse:Cseg_2166	ncbi-geneid:9103670	3.5.1.28	53187
cse:Cseg_2167	ncbi-geneid:9103671	3.1.26.12	50249
cse:Cseg_2172	ncbi-geneid:9103676	4.2.1.10	52304
cse:Cseg_2174	ncbi-geneid:9103678	6.4.1.2|6.3.4.14	56059|52440|51246
cse:Cseg_2180	ncbi-geneid:9103684	6.1.1.12	55681|50249|55261
cse:Cseg_2181	ncbi-geneid:9103685	5.3.1.1	51351
cse:Cseg_2182	ncbi-geneid:9103686	5.2.1.8	109998|54534
cse:Cseg_2183	ncbi-geneid:9103687	4.1.3.27	56322
cse:Cseg_2185	ncbi-geneid:9103689	4.1.3.27	52317
cse:Cseg_2186	ncbi-geneid:9103690	2.4.2.18	52418|47648
cse:Cseg_2187	ncbi-geneid:9103691	4.1.1.48	51366
cse:Cseg_2189	ncbi-geneid:9103693	3.4.21.88	51306|46785
cse:Cseg_2192	ncbi-geneid:9103696	6.1.1.17	52374|48163
cse:Cseg_2193	ncbi-geneid:9103697	2.3.3.1	48256
cse:Cseg_2196	ncbi-geneid:9103700	2.4.1.182	53756
cse:Cseg_2199	ncbi-geneid:9103703	4.2.1.-	54637
cse:Cseg_2200	ncbi-geneid:9103704	2.3.1.-	51161
cse:Cseg_2203	ncbi-geneid:9103707	3.4.24.-	50156
cse:Cseg_2204	ncbi-geneid:9103708	1.1.1.267	55347|51735|69055
cse:Cseg_2206	ncbi-geneid:9103710	2.5.1.31	64005
cse:Cseg_2214	ncbi-geneid:9103718	2.7.7.7	89550
cse:Cseg_2215	ncbi-geneid:9103719	3.2.2.1	53590
cse:Cseg_2216	ncbi-geneid:9103720	3.6.3.-	52540
cse:Cseg_2218	ncbi-geneid:9103722	6.1.1.15	55681|52954
cse:Cseg_2220	ncbi-geneid:9103724	5.1.99.1	54593
cse:Cseg_2222	ncbi-geneid:9103726	2.7.1.33
cse:Cseg_2223	ncbi-geneid:9103727	6.3.4.15	55681|50037
cse:Cseg_2229	ncbi-geneid:9103733	1.6.99.3|1.6.5.3	54862
cse:Cseg_2233	ncbi-geneid:9103737	1.6.5.3	53706|54862|54292
cse:Cseg_2234	ncbi-geneid:9103738	1.6.99.5|1.6.5.3	142019|140490|142984
cse:Cseg_2237	ncbi-geneid:9103741	1.6.99.5|1.6.5.3	52833
cse:Cseg_2239	ncbi-geneid:9103743	1.6.99.5|1.6.5.3	56762
cse:Cseg_2240	ncbi-geneid:9103744	1.6.99.3|1.6.5.3	143243
cse:Cseg_2241	ncbi-geneid:9103745	1.6.99.5|1.6.5.3	56770
cse:Cseg_2243	ncbi-geneid:9103749	1.14.14.3	51679
cse:Cseg_2244	ncbi-geneid:9103750	2.4.1.-	53756
cse:Cseg_2248	ncbi-geneid:9103755	3.4.21.53	54211|52540|88697
cse:Cseg_2251	ncbi-geneid:9103758	3.4.21.92	52096
cse:Cseg_2257	ncbi-geneid:9103765	6.3.1.2	55931|54368
cse:Cseg_2262	ncbi-geneid:9103770	5.99.1.-	56719|55874|54211
cse:Cseg_2266	ncbi-geneid:9103774	2.7.4.1	56024|143724|56024|140356
cse:Cseg_2268	ncbi-geneid:9103776	3.6.1.11|3.6.1.40	53067|53067|109604
cse:Cseg_2271	ncbi-geneid:9103779	3.1.13.5	53098|47819|47819
cse:Cseg_2272	ncbi-geneid:9103780	6.3.3.1	56042|55326
cse:Cseg_2273	ncbi-geneid:9103781	2.1.2.2	53328
cse:Cseg_2277	ncbi-geneid:9103785	2.7.4.6	54919
cse:Cseg_2281	ncbi-geneid:9103789	1.9.3.1	81442
cse:Cseg_2282	ncbi-geneid:9103790	1.9.3.1	49503
cse:Cseg_2287	ncbi-geneid:9103795	2.7.7.7	102400
cse:Cseg_2288	ncbi-geneid:9103796	3.4.11.1	53187|52949
cse:Cseg_2292	ncbi-geneid:9103800	5.2.1.8	109998|54534|54534
cse:Cseg_2293	ncbi-geneid:9103801	1.1.1.262	53659
cse:Cseg_2294	ncbi-geneid:9103802	2.1.1.182	53335
cse:Cseg_2298	ncbi-geneid:9103806	2.7.4.8	52540
cse:Cseg_2301	ncbi-geneid:9103809	2.3.1.179	53901|53901
cse:Cseg_2303	ncbi-geneid:9103811	1.1.1.100	51735
cse:Cseg_2304	ncbi-geneid:9103812	2.3.1.39	52151|55048
cse:Cseg_2313	ncbi-geneid:9103821	3.6.4.12	52540|48024
cse:Cseg_2315	ncbi-geneid:9103823	5.1.1.1	51419|50621
cse:Cseg_2318	ncbi-geneid:9103826	2.4.2.14	53271|56235
cse:Cseg_2325	ncbi-geneid:9103833	2.1.2.11	51621
cse:Cseg_2333	ncbi-geneid:9103841	3.1.3.18	56784
cse:Cseg_2335	ncbi-geneid:9103843	6.5.1.-	55144
cse:Cseg_2337	ncbi-geneid:9103845	3.1.3.8	50956|50956
cse:Cseg_2340	ncbi-geneid:9103848	1.14.13.82	55961|50022
cse:Cseg_2341	ncbi-geneid:9103849	1.14.13.82	63380|52343|54292
cse:Cseg_2344	ncbi-geneid:9103852	6.2.1.-	56801
cse:Cseg_2345	ncbi-geneid:9103853	4.2.1.17	52096
cse:Cseg_2348	ncbi-geneid:9103856	1.14.13.2	51905|54373
cse:Cseg_2349	ncbi-geneid:9103857	2.8.3.5	100950
cse:Cseg_2350	ncbi-geneid:9103858	2.8.3.5	100950
cse:Cseg_2352	ncbi-geneid:9103860	1.13.11.3	49482
cse:Cseg_2353	ncbi-geneid:9103861	1.13.11.3	49482
cse:Cseg_2354	ncbi-geneid:9103862	5.5.1.2	48557
cse:Cseg_2355	ncbi-geneid:9103863	3.1.1.24|4.1.1.44	53474|69118
cse:Cseg_2368	ncbi-geneid:9103876	2.3.1.16	53901|53901
cse:Cseg_2372	ncbi-geneid:9103880	3.1.1.1	53474
cse:Cseg_2383	ncbi-geneid:9103891	2.7.1.15	53613
cse:Cseg_2397	ncbi-geneid:9103905	1.20.4.1	52833
cse:Cseg_2438	ncbi-geneid:9103946	1.1.1.100	51735
cse:Cseg_2440	ncbi-geneid:9103948	3.1.1.1	53474
cse:Cseg_2441	ncbi-geneid:9103949	3.2.1.21	51445|52279
cse:Cseg_2442	ncbi-geneid:9103950	3.2.1.21	51445|52279
cse:Cseg_2456	ncbi-geneid:9103964	3.1.3.10|3.1.3.26
cse:Cseg_2464	ncbi-geneid:9103972	2.3.1.183	55729
cse:Cseg_2468	ncbi-geneid:9103976	2.5.1.47	53686
cse:Cseg_2470	ncbi-geneid:9103978	3.6.3.-	52540
cse:Cseg_2490	ncbi-geneid:9103998	2.7.7.7
cse:Cseg_2507	ncbi-geneid:9104015	1.20.98.1	53706|50692
cse:Cseg_2508	ncbi-geneid:9104016	1.20.98.1	50022
cse:Cseg_2514	ncbi-geneid:9104022	3.6.3.4	56784|81653|81665|47240
cse:Cseg_2529	ncbi-geneid:9104037	2.3.1.16|2.3.1.9	53901|53901
cse:Cseg_2532	ncbi-geneid:9104040	3.1.1.1	53474
cse:Cseg_2538	ncbi-geneid:9104046	1.-.-.-	51735
cse:Cseg_2564	ncbi-geneid:9104072	6.3.5.4	52402
cse:Cseg_2582	ncbi-geneid:9104090	1.2.1.12	55347|51735
cse:Cseg_2587	ncbi-geneid:9104095	6.3.5.2	52402|52317|54810
cse:Cseg_2588	ncbi-geneid:9104096	2.1.1.-	53335
cse:Cseg_2590	ncbi-geneid:9104098	1.1.1.205	51412|54631
cse:Cseg_2593	ncbi-geneid:9104101	2.1.1.-	53335
cse:Cseg_2596	ncbi-geneid:9104104	1.14.16.1	56534
cse:Cseg_2600	ncbi-geneid:9104108	3.5.3.23	55909
cse:Cseg_2601	ncbi-geneid:9104109	1.2.1.71	53720
cse:Cseg_2602	ncbi-geneid:9104110	2.3.1.109	55729
cse:Cseg_2603	ncbi-geneid:9104111	3.4.17.11	53187|55031
cse:Cseg_2610	ncbi-geneid:9104118	3.6.3.25	52540|50331
cse:Cseg_2615	ncbi-geneid:9104124	2.4.2.29	51713
cse:Cseg_2616	ncbi-geneid:9104125	5.-.-.-	111337
cse:Cseg_2618	ncbi-geneid:9104127	5.2.1.8	50891
cse:Cseg_2620	ncbi-geneid:9104129	5.2.1.8	50891
cse:Cseg_2621	ncbi-geneid:9104130	2.7.7.3	52374
cse:Cseg_2622	ncbi-geneid:9104131	5.99.1.3	56719|101904
cse:Cseg_2623	ncbi-geneid:9104132	1.15.1.1	49329
cse:Cseg_2626	ncbi-geneid:9104135	2.6.1.62	53383
cse:Cseg_2627	ncbi-geneid:9104136	2.3.1.47	53383
cse:Cseg_2628	ncbi-geneid:9104137	6.3.3.3	52540
cse:Cseg_2631	ncbi-geneid:9104140	2.3.2.8	55729
cse:Cseg_2633	ncbi-geneid:9104142	1.3.1.-
cse:Cseg_2639	ncbi-geneid:9104148	3.1.3.1	56300
cse:Cseg_2641	ncbi-geneid:9104150	2.3.1.118	54001
cse:Cseg_2644	ncbi-geneid:9104153	3.1.26.3	69065|54768
cse:Cseg_2645	ncbi-geneid:9104154	3.4.21.89	51306
cse:Cseg_2646	ncbi-geneid:9104155	2.7.8.7	56214
cse:Cseg_2647	ncbi-geneid:9104156	2.6.99.2	63892
cse:Cseg_2649	ncbi-geneid:9104158	2.4.2.10	53271
cse:Cseg_2652	ncbi-geneid:9104161	2.7.6.5	109604|81301|81271|55021
cse:Cseg_2653	ncbi-geneid:9104162	2.7.7.6	63562
cse:Cseg_2655	ncbi-geneid:9104164	2.7.6.3	55083
cse:Cseg_2660	ncbi-geneid:9104169	3.1.1.17	63829
cse:Cseg_2661	ncbi-geneid:9104170	2.7.1.30	53067|53067
cse:Cseg_2663	ncbi-geneid:9104172	2.7.1.23	111331
cse:Cseg_2667	ncbi-geneid:9104176	3.5.4.9|1.5.1.5	51735|53223
cse:Cseg_2686	ncbi-geneid:9104196	4.2.1.52	51569
cse:Cseg_2687	ncbi-geneid:9104197	3.2.1.-	48435|53955
cse:Cseg_2688	ncbi-geneid:9104198	3.6.3.34	52540
cse:Cseg_2693	ncbi-geneid:9104203	2.1.1.-	53335
cse:Cseg_2695	ncbi-geneid:9104205	3.6.4.13	52540
cse:Cseg_2706	ncbi-geneid:9104216	3.8.1.5	53474
cse:Cseg_2713	ncbi-geneid:9104223	6.2.1.-	56801
cse:Cseg_2716	ncbi-geneid:9104226	2.3.1.47	53383
cse:Cseg_2736	ncbi-geneid:9104246	4.2.2.6	82171
cse:Cseg_2739	ncbi-geneid:9104249	1.1.2.3	51395
cse:Cseg_2742	ncbi-geneid:9104252	4.2.1.90	51604|54826
cse:Cseg_2743	ncbi-geneid:9104253	5.3.3.10	56529
cse:Cseg_2744	ncbi-geneid:9104254	1.1.1.100	51735
cse:Cseg_2746	ncbi-geneid:9104256	5.1.3.-	54909
cse:Cseg_2747	ncbi-geneid:9104257	3.2.1.23	51445|49785|51011|49785|75005|117100
cse:Cseg_2751	ncbi-geneid:9104261	2.7.13.3	55874
cse:Cseg_2754	ncbi-geneid:9104264	4.2.1.46	51735
cse:Cseg_2769	ncbi-geneid:9104280	6.3.5.6|6.3.5.7	55931|89095
cse:Cseg_2771	ncbi-geneid:9104282	6.3.5.6|6.3.5.7	75304
cse:Cseg_2772	ncbi-geneid:9104283	6.3.5.6|6.3.5.7	141000
cse:Cseg_2773	ncbi-geneid:9104284	3.1.-.-	53098
cse:Cseg_2774	ncbi-geneid:9104285	2.1.3.2	53671
cse:Cseg_2775	ncbi-geneid:9104286	3.5.2.3	51556|51338
cse:Cseg_2783	ncbi-geneid:9104294	5.99.1.2	56712|57783
cse:Cseg_2785	ncbi-geneid:9104296	3.1.-.-	50249|50249|50249
cse:Cseg_2789	ncbi-geneid:9104300	3.5.1.14	53187|55031
cse:Cseg_2799	ncbi-geneid:9104310	2.7.1.4	53067
cse:Cseg_2800	ncbi-geneid:9104311	2.7.7.7	56672|100879
cse:Cseg_2810	ncbi-geneid:9104321	3.4.16.4	56601
cse:Cseg_2814	ncbi-geneid:9104325	6.3.2.1	52374
cse:Cseg_2817	ncbi-geneid:9104328	6.4.1.4	56059|52440|51246|51230
cse:Cseg_2819	ncbi-geneid:9104330	4.2.1.18	52096
cse:Cseg_2820	ncbi-geneid:9104331	6.4.1.4	52096|52096
cse:Cseg_2821	ncbi-geneid:9104332	3.1.1.5	52151|51206
cse:Cseg_2823	ncbi-geneid:9104334	1.3.99.10	56645|47203
cse:Cseg_2829	ncbi-geneid:9104341	6.4.1.3	56059|52440|51246|51230
cse:Cseg_2834	ncbi-geneid:9104346	1.8.4.12	51316
cse:Cseg_2847	ncbi-geneid:9104360	1.14.13.-	47240
cse:Cseg_2852	ncbi-geneid:9104365	3.2.2.21	48150
cse:Cseg_2856	ncbi-geneid:9104369	6.1.1.-	52374
cse:Cseg_2862	ncbi-geneid:9104375	4.3.2.1	48557
cse:Cseg_2864	ncbi-geneid:9104377	4.1.1.20	51419|50621
cse:Cseg_2866	ncbi-geneid:9104379	2.4.2.8	53271
cse:Cseg_2871	ncbi-geneid:9104384	2.3.1.51	69593
cse:Cseg_2875	ncbi-geneid:9104388	2.6.1.9	53383
cse:Cseg_2876	ncbi-geneid:9104389	1.3.1.12	51735|48179
cse:Cseg_2888	ncbi-geneid:9104402	3.5.4.13	51283|51283
cse:Cseg_2889	ncbi-geneid:9104403	4.4.1.1|2.5.1.-	53383
cse:Cseg_2893	ncbi-geneid:9104407	2.6.1.11|2.6.1.17	53383
cse:Cseg_2904	ncbi-geneid:9104418	3.1.1.5	53474
cse:Cseg_2912	ncbi-geneid:9104426	5.4.2.4|5.4.2.1
cse:Cseg_2914	ncbi-geneid:9104428	5.3.1.13	53697
cse:Cseg_2915	ncbi-geneid:9104429	5.4.2.8	53738|53738|53738|55957
cse:Cseg_2916	ncbi-geneid:9104430	2.3.1.-	55729
cse:Cseg_2919	ncbi-geneid:9104433	3.2.2.9	53167
cse:Cseg_2921	ncbi-geneid:9104435	2.4.2.9	53271
cse:Cseg_2922	ncbi-geneid:9104436	1.3.99.16	56003|56003
cse:Cseg_2923	ncbi-geneid:9104437	1.3.99.16	47741|54292
cse:Cseg_2927	ncbi-geneid:9104441	4.2.99.18	48150
cse:Cseg_2929	ncbi-geneid:9104443	3.4.13.22	55166
cse:Cseg_2930	ncbi-geneid:9104444	1.2.1.27	53720
cse:Cseg_2936	ncbi-geneid:9104450	3.2.1.3	48208|74650
cse:Cseg_2939	ncbi-geneid:9104453	3.2.1.20	51445
cse:Cseg_2946	ncbi-geneid:9104461	4.1.1.11	50692
cse:Cseg_2947	ncbi-geneid:9104462	6.2.1.-	56801
cse:Cseg_2949	ncbi-geneid:9104464	2.5.1.54	51569
cse:Cseg_2951	ncbi-geneid:9104466	1.8.1.7	51905|55424
cse:Cseg_2952	ncbi-geneid:9104467	5.3.1.6	100950|75445
cse:Cseg_2953	ncbi-geneid:9104468	2.3.1.157|2.7.7.23	53448|51161
cse:Cseg_2954	ncbi-geneid:9104469	3.1.3.18	56784
cse:Cseg_2966	ncbi-geneid:9104482	2.7.7.7
cse:Cseg_2978	ncbi-geneid:9104494	1.1.1.81	82544
cse:Cseg_2980	ncbi-geneid:9104496	3.1.2.-	54637
cse:Cseg_2984	ncbi-geneid:9104500	1.1.1.95	51735|52283
cse:Cseg_2987	ncbi-geneid:9104503	4.1.1.73|1.1.1.93|1.1.1.83	53659
cse:Cseg_2995	ncbi-geneid:9104511	2.3.1.47	53383
cse:Cseg_3012	ncbi-geneid:9104528	1.18.1.3	51905|51905|55424
cse:Cseg_3013	ncbi-geneid:9104529	1.1.1.284|1.1.1.1	50129|51735|50129
cse:Cseg_3018	ncbi-geneid:9104534	4.3.1.18	51419
cse:Cseg_3019	ncbi-geneid:9104535	4.1.2.-	51621
cse:Cseg_3020	ncbi-geneid:9104536	1.1.3.8	56176
cse:Cseg_3032	ncbi-geneid:9104548	1.3.99.22	102114
cse:Cseg_3036	ncbi-geneid:9104552	1.17.4.1	51998
cse:Cseg_3038	ncbi-geneid:9104554	1.7.2.1	49503|49503
cse:Cseg_3068	ncbi-geneid:9104584	1.11.1.5	46626|46626
cse:Cseg_3072	ncbi-geneid:9104588	6.2.1.34	56801
cse:Cseg_3088	ncbi-geneid:9104604	1.1.1.28	51735|52283
cse:Cseg_3108	ncbi-geneid:9104624	1.4.3.19	51971|54373
cse:Cseg_3110	ncbi-geneid:9104626	5.99.1.2	56349|55869
cse:Cseg_3113	ncbi-geneid:9104629	6.5.1.1	56091|50249
cse:Cseg_3117	ncbi-geneid:9104633	2.7.7.7	52141
cse:Cseg_3130	ncbi-geneid:9104648	1.1.1.23	53720
cse:Cseg_3133	ncbi-geneid:9104651	2.5.1.7	55205
cse:Cseg_3136	ncbi-geneid:9104655	3.1.3.2|3.1.3.26
cse:Cseg_3140	ncbi-geneid:9104659	2.7.1.69	55604|55604
cse:Cseg_3141	ncbi-geneid:9104660	2.7.1.69|2.7.3.9	51621|51261|52009|55594|47831
cse:Cseg_3143	ncbi-geneid:9104662	2.6.1.16	53697
cse:Cseg_3144	ncbi-geneid:9104663	3.5.1.25	51556|51338
cse:Cseg_3152	ncbi-geneid:9104671	3.1.1.45	53474
cse:Cseg_3153	ncbi-geneid:9104672	3.5.1.26	56235
cse:Cseg_3162	ncbi-geneid:9104681	3.1.3.48	52788
cse:Cseg_3167	ncbi-geneid:9104686	5.4.99.2	51703
cse:Cseg_3168	ncbi-geneid:9104687	5.4.99.2	51703|52242
cse:Cseg_3170	ncbi-geneid:9104689	2.7.-.-	52540
cse:Cseg_3175	ncbi-geneid:9104694	2.7.13.3	55874|52172|47384
cse:Cseg_3184	ncbi-geneid:9104703	4.2.3.3	52335
cse:Cseg_3185	ncbi-geneid:9104704	2.6.1.9	53383
cse:Cseg_3195	ncbi-geneid:9104714	2.7.13.3	55874|47384
cse:Cseg_3206	ncbi-geneid:9104725	3.11.1.1	56784
cse:Cseg_3214	ncbi-geneid:9104733	2.1.1.80	53335|47757
cse:Cseg_3215	ncbi-geneid:9104734	3.1.1.61	52738
cse:Cseg_3217	ncbi-geneid:9104736	1.1.1.100	51735
cse:Cseg_3232	ncbi-geneid:9104753	6.1.1.20	55681|46589
cse:Cseg_3237	ncbi-geneid:9104758	1.8.4.11	55068
cse:Cseg_3248	ncbi-geneid:9104769	2.5.1.18	47616|52833
cse:Cseg_3271	ncbi-geneid:9104792	1.14.14.7	51905
cse:Cseg_3275	ncbi-geneid:9104796	3.2.1.23	51445|49785|49303
cse:Cseg_3277	ncbi-geneid:9104798	3.2.1.89	51445
cse:Cseg_3287	ncbi-geneid:9104808	1.1.5.3	51905
cse:Cseg_3290	ncbi-geneid:9104811	3.2.1.20	51445|74650|51011
cse:Cseg_3304	ncbi-geneid:9104826	1.8.4.11	55068
cse:Cseg_3310	ncbi-geneid:9104832	1.14.11.17	51197
cse:Cseg_3311	ncbi-geneid:9104833	3.2.1.37	75005|49899
cse:Cseg_3324	ncbi-geneid:9104846	1.1.1.48	51735
cse:Cseg_3327	ncbi-geneid:9104849	1.10.3.3	49503|49503|49503
cse:Cseg_3333	ncbi-geneid:9104856	4.3.1.3
cse:Cseg_3344	ncbi-geneid:9104867	2.7.1.15	53613
cse:Cseg_3348	ncbi-geneid:9104871	4.2.1.17	52096
cse:Cseg_3353	ncbi-geneid:9104876	4.2.1.17	54637
cse:Cseg_3358	ncbi-geneid:9104881	3.4.21.83	50993|53474
cse:Cseg_3359	ncbi-geneid:9104882	2.3.1.183	55729
cse:Cseg_3362	ncbi-geneid:9104887	3.4.21.-	52096|52096
cse:Cseg_3368	ncbi-geneid:9104893	1.4.3.5	50475
cse:Cseg_3376	ncbi-geneid:9104901	1.-.-.-	50129|51735
cse:Cseg_3389	ncbi-geneid:9104914	2.8.1.-	52402
cse:Cseg_3393	ncbi-geneid:9104918	2.3.1.9	53901|53901
cse:Cseg_3400	ncbi-geneid:9104925	3.5.2.6	56601
cse:Cseg_3411	ncbi-geneid:9104936	2.1.1.-	53335
cse:Cseg_3422	ncbi-geneid:9104947	2.5.1.72	142754
cse:Cseg_3423	ncbi-geneid:9104948	1.4.3.16	51905|56425|46977
cse:Cseg_3424	ncbi-geneid:9104949	2.4.2.19	51690|54675
cse:Cseg_3426	ncbi-geneid:9104951	4.2.1.51	53850|55021
cse:Cseg_3427	ncbi-geneid:9104952	2.7.7.38	53448
cse:Cseg_3433	ncbi-geneid:9104958	3.4.11.1	53187|52949
cse:Cseg_3449	ncbi-geneid:9104974	2.6.1.42	56752
cse:Cseg_3450	ncbi-geneid:9104975	4.1.3.27|2.6.1.85	56322
cse:Cseg_3464	ncbi-geneid:9104989	1.1.1.1	50129|51735
cse:Cseg_3474	ncbi-geneid:9104999	1.8.1.9	51905
cse:Cseg_3476	ncbi-geneid:9105001	3.2.1.4	48208
cse:Cseg_3479	ncbi-geneid:9105004	2.4.1.12	53448
cse:Cseg_3484	ncbi-geneid:9105009	1.13.12.16
cse:Cseg_3486	ncbi-geneid:9105011	6.4.1.2	52096
cse:Cseg_3490	ncbi-geneid:9105015	4.1.3.24	51621
cse:Cseg_3495	ncbi-geneid:9105020	3.11.1.2	82057
cse:Cseg_3498	ncbi-geneid:9105023	2.7.1.71	52540
cse:Cseg_3499	ncbi-geneid:9105024	4.2.3.4	56796
cse:Cseg_3507	ncbi-geneid:9105032	3.5.4.5	53927
cse:Cseg_3514	ncbi-geneid:9105039	6.6.1.2	52540
cse:Cseg_3521	ncbi-geneid:9105046	1.1.1.284|1.1.1.1	50129|51735|50129
cse:Cseg_3529	ncbi-geneid:9105054	3.6.3.14	52540
cse:Cseg_3538	ncbi-geneid:9105063	2.7.7.-	56731|57783
cse:Cseg_3542	ncbi-geneid:9105067	3.2.1.21	51445|52279
cse:Cseg_3549	ncbi-geneid:9105074	1.8.1.2	52218|52343|63380
cse:Cseg_3556	ncbi-geneid:9105081	4.2.1.9	143975|52016
cse:Cseg_3572	ncbi-geneid:9105097	3.2.1.78	51445
cse:Cseg_3574	ncbi-geneid:9105099	3.1.1.1	53474
cse:Cseg_3578	ncbi-geneid:9105103	4.1.2.21	51569
cse:Cseg_3584	ncbi-geneid:9105109	2.3.1.16|2.3.1.9	53901|53901
cse:Cseg_3596	ncbi-geneid:9105121	1.6.5.5	51735|50129
cse:Cseg_3598	ncbi-geneid:9105123	3.1.26.5	54211
cse:Cseg_3609	ncbi-geneid:9105134	2.7.13.3	55874|55785|47384
cse:Cseg_3618	ncbi-geneid:9105143	3.4.24.40	55486|51120
cse:Cseg_3643	ncbi-geneid:9105169	5.4.99.2	51703|52242
cse:Cseg_3645	ncbi-geneid:9105171	4.2.1.17	52096
cse:Cseg_3650	ncbi-geneid:9105176	3.4.17.-	53187|55031
cse:Cseg_3654	ncbi-geneid:9105180	2.5.1.18	47616|52833
cse:Cseg_3667	ncbi-geneid:9105193	5.4.3.2	102114
cse:Cseg_3668	ncbi-geneid:9105194	1.1.1.157	51735|48179
cse:Cseg_3673	ncbi-geneid:9105199	2.1.1.63	57884
cse:Cseg_3678	ncbi-geneid:9105204	2.7.1.26|2.7.7.2	82114|52374
cse:Cseg_3679	ncbi-geneid:9105205	6.1.1.5	52374|47323|50677
cse:Cseg_3690	ncbi-geneid:9105216	2.1.1.63	46767|53155
cse:Cseg_3700	ncbi-geneid:9105226	6.6.1.2	53300
cse:Cseg_3704	ncbi-geneid:9105230	2.4.2.12|2.4.2.11	51690
cse:Cseg_3705	ncbi-geneid:9105231	2.7.7.1|3.6.1	55811|52374
cse:Cseg_3708	ncbi-geneid:9105234	2.1.1.63	46767|53155
cse:Cseg_3716	ncbi-geneid:9105242	3.5.2.6	56601
cse:Cseg_3725	ncbi-geneid:9105251	2.7.13.3	55874|47384
cse:Cseg_3728	ncbi-geneid:9105254	1.10.3.-	81452
cse:Cseg_3729	ncbi-geneid:9105255	1.9.3.1|1.10.3.-	81442
cse:Cseg_3730	ncbi-geneid:9105256	1.10.3.-	49503|81464
cse:Cseg_3732	ncbi-geneid:9105258	1.14.14.7	51905
cse:Cseg_3736	ncbi-geneid:9105262	3.2.1.21	51445|52279
cse:Cseg_3738	ncbi-geneid:9105264	2.7.1.69|2.7.3.9	51621|51261|52009|55594|47831
cse:Cseg_3739	ncbi-geneid:9105265	3.2.1.52	51445|55545
cse:Cseg_3742	ncbi-geneid:9105268	3.5.1.25	51556|51338
cse:Cseg_3747	ncbi-geneid:9105273	3.5.1.44	64438
cse:Cseg_3749	ncbi-geneid:9105275	3.1.1.61	52738|52172
cse:Cseg_3750	ncbi-geneid:9105276	2.1.1.80	53335|47757
cse:Cseg_3752	ncbi-geneid:9105278	2.7.13.3	55874|50341|47226|47384
cse:Cseg_3758	ncbi-geneid:9105284	1.3.99.-	56645|47203
cse:Cseg_3763	ncbi-geneid:9105289	2.6.1.9	53383
cse:Cseg_3776	ncbi-geneid:9105302	4.1.1.17	51419|50621
cse:Cseg_3779	ncbi-geneid:9105305	2.5.1.46	52467
cse:Cseg_3780	ncbi-geneid:9105306	3.1.3.2	48317
cse:Cseg_3783	ncbi-geneid:9105309	3.1.2.-	54637|54637
cse:Cseg_3787	ncbi-geneid:9105313	4.2.1.17	52096
cse:Cseg_3796	ncbi-geneid:9105322	3.6.4.-	52540
cse:Cseg_3801	ncbi-geneid:9105327	1.8.1.4	51905|55424
cse:Cseg_3804	ncbi-geneid:9105330	2.3.1.61	52777|51230|47005
cse:Cseg_3805	ncbi-geneid:9105331	1.2.4.2	52518|52518
cse:Cseg_3806	ncbi-geneid:9105332	6.2.1.5	52210|51735
cse:Cseg_3807	ncbi-geneid:9105333	6.2.1.5	56059|52210
cse:Cseg_3830	ncbi-geneid:9105356	2.4.1.-	53955
cse:Cseg_3842	ncbi-geneid:9105368	2.7.2.11	53633|88697
cse:Cseg_3843	ncbi-geneid:9105369	4.1.1.-	50475|143968
cse:Cseg_3848	ncbi-geneid:9105374	3.1.3.25	56655
cse:Cseg_3851	ncbi-geneid:9105377	3.6.3.-	52540|90123
cse:Cseg_3854	ncbi-geneid:9105380	2.-.-.-	53756
cse:Cseg_3855	ncbi-geneid:9105381	2.7.1.130	52540
cse:Cseg_3858	ncbi-geneid:9105384	6.3.4.13	56059|52440|51246
cse:Cseg_3864	ncbi-geneid:9105390	3.6.3.27	52540
cse:Cseg_3867	ncbi-geneid:9105393	2.7.13.3	55874|47384
cse:Cseg_3874	ncbi-geneid:9105400	2.7.2	53633
cse:Cseg_3876	ncbi-geneid:9105402	2.3.1.117	51161
cse:Cseg_3878	ncbi-geneid:9105404	2.1.2.9	53328|50486
cse:Cseg_3879	ncbi-geneid:9105405	5.4.99.12	55120
cse:Cseg_3881	ncbi-geneid:9105407	3.5.1.2	56601
cse:Cseg_3882	ncbi-geneid:9105408	3.5.1.18	53187|55031
cse:Cseg_3884	ncbi-geneid:9105410	2.5.1.18	47616|52833
cse:Cseg_3885	ncbi-geneid:9105411	3.5.1.88	56420
cse:Cseg_3890	ncbi-geneid:9105416	2.7.7.7	52540|48019
cse:Cseg_3891	ncbi-geneid:9105418	3.6.1.22	55811
cse:Cseg_3892	ncbi-geneid:9105419	3.2.2.4	53167
cse:Cseg_3897	ncbi-geneid:9105424	1.17.4.1	47240
cse:Cseg_3902	ncbi-geneid:9105429	1.2.1.11	55347|51735
cse:Cseg_3903	ncbi-geneid:9105430	1.17.4.1	51998|48168
cse:Cseg_3907	ncbi-geneid:9105434	2.3.1.47	53383
cse:Cseg_3918	ncbi-geneid:9105445	3.4.24.-	55486
cse:Cseg_3925	ncbi-geneid:9105452	6.1.1.21	55681|52954
cse:Cseg_3932	ncbi-geneid:9105459	5.3.1.9	53697
cse:Cseg_3939	ncbi-geneid:9105466	3.1.3.2	48317
cse:Cseg_3941	ncbi-geneid:9105468	3.5.1.53	56317
cse:Cseg_3942	ncbi-geneid:9105469	3.5.3.12	55909
cse:Cseg_3945	ncbi-geneid:9105472	2.8.3.5	100950
cse:Cseg_3946	ncbi-geneid:9105473	2.8.3.5	100950
cse:Cseg_3954	ncbi-geneid:9105481	2.1.1.31	75217
cse:Cseg_3958	ncbi-geneid:9105485	4.2.1.33|4.2.1.35	53732
cse:Cseg_3959	ncbi-geneid:9105486	4.2.1.33|4.2.1.35	52016
cse:Cseg_3961	ncbi-geneid:9105488	1.1.1.85	53659
cse:Cseg_3963	ncbi-geneid:9105490	6.2.1.-	56801
cse:Cseg_3971	ncbi-geneid:9105498	6.1.1.6	55681
cse:Cseg_3975	ncbi-geneid:9105502	3.1.2.-	54637
cse:Cseg_3981	ncbi-geneid:9105509	2.7.11.1	52540|52540
cse:Cseg_3984	ncbi-geneid:9105512	2.7.1.2	53067
cse:Cseg_3986	ncbi-geneid:9105514	2.7.13.3	55874|103190|47384
cse:Cseg_3990	ncbi-geneid:9105518	3.1.3.16	56300
cse:Cseg_3994	ncbi-geneid:9105522	2.7.10.2	52540
cse:Cseg_4006	ncbi-geneid:9105534	2.7.7.56	54211|55666
cse:Cseg_4012	ncbi-geneid:9105540	3.6.1.15	52972
cse:Cseg_4017	ncbi-geneid:9105545	6.3.2.3	56059|52440
cse:Cseg_4025	ncbi-geneid:9105553	2.1.1.-	102114
cse:Cseg_4031	ncbi-geneid:9105559	2.1.1.80	53335|47757
cse:Cseg_4045	ncbi-geneid:9105573	1.15.1.1	54719|46609
cse:Cseg_4050	ncbi-geneid:9105578	2.8.3.16	89796
cse:Cseg_4055	ncbi-geneid:9105583	5.2.1.2	47616|52833
cse:Cseg_4056	ncbi-geneid:9105584	4.2.1.1	53056
cse:Cseg_4057	ncbi-geneid:9105585	4.2.1.1	53056
cse:Cseg_4059	ncbi-geneid:9105587	1.4.1.1	52283|51735
cse:Cseg_4065	ncbi-geneid:9105593	1.2.1.3	53720
cse:Cseg_4066	ncbi-geneid:9105594	6.2.1.1	56801
cse:Cseg_4071	ncbi-geneid:9105599	3.4.24.-	63411|63411|63411|63411
cse:Cseg_4076	ncbi-geneid:9105604	2.7.4.14	52540
cse:Cseg_4077	ncbi-geneid:9105605	2.5.1.19	55205
cse:Cseg_4081	ncbi-geneid:9105610	2.7.1.69	55804
cse:Cseg_4085	ncbi-geneid:9105614	3.6.3.-	52540
cse:Cseg_4088	ncbi-geneid:9105617	3.1.13.5
cse:Cseg_4089	ncbi-geneid:9105619	1.6.5.3|1.6.99.3	51735
cse:Cseg_4091	ncbi-geneid:9105621	1.4.1.13|1.4.1.14	51971|46548
cse:Cseg_4092	ncbi-geneid:9105622	1.4.7.1|1.4.1.13|1.4.1.14	51395|56235|69336
cse:Cseg_4093	ncbi-geneid:9105623	6.5.1.1	56091|50249
cse:Cseg_4100	ncbi-geneid:9105630	2.2.1.2	51569
cse:Cseg_4101	ncbi-geneid:9105631	1.1.1.133	51735
cse:Cseg_4102	ncbi-geneid:9105632	3.1.3.-	56784
cse:Cseg_4103	ncbi-geneid:9105633	5.3.1.8	48208
cse:Cseg_4104	ncbi-geneid:9105634	2.7.7.13	53448|159283
cse:Cseg_4105	ncbi-geneid:9105635	6.3.5.1	52402|56317
cse:Cseg_4106	ncbi-geneid:9105636	2.2.1.1	52518|52518|52922
cse:Cseg_4111	ncbi-geneid:9105642	3.1.-.-	52980
cse:Cseg_4112	ncbi-geneid:9105643	2.5.1.47	53686
cse:Cseg_4113	ncbi-geneid:9105644	2.1.1.37	53335
cse:Cseg_4116	ncbi-geneid:9105647	2.7.7.24	53448
cse:Cseg_4117	ncbi-geneid:9105648	1.1.1.133	51735
cse:Cseg_4118	ncbi-geneid:9105649	4.2.1.46	51735
cse:Cseg_4119	ncbi-geneid:9105650	3.5.1.10	53328|55021
cse:Cseg_4122	ncbi-geneid:9105653	5.1.3.13	51182
cse:Cseg_4124	ncbi-geneid:9105655	4.3.1.19	53686|55021
cse:Cseg_4125	ncbi-geneid:9105656	5.2.1.8	54534
cse:Cseg_4126	ncbi-geneid:9105657	2.7.7.9	53448
cse:Cseg_4128	ncbi-geneid:9105659	2.5.1.18	47616|52833
cse:Cseg_4129	ncbi-geneid:9105660	2.7.1.-|2.7.7	53613|52374
cse:Cseg_4131	ncbi-geneid:9105662	2.3.3.1	48256
cse:Cseg_4132	ncbi-geneid:9105663	2.3.3.1	48256
cse:Cseg_4139	ncbi-geneid:9105670	3.1.2.-	54637|54637
cse:Cseg_4147	ncbi-geneid:9105678	1.1.1.37	56327|51735
cse:Cseg_4151	ncbi-geneid:9105682	4.1.3.6|4.1.3.34	51621
cse:Cseg_4156	ncbi-geneid:9105687	3.2.2.23|4.2.99.18	81624|46946|57716
cse:Cseg_4157	ncbi-geneid:9105688	2.1.1	53335
cse:Cseg_4160	ncbi-geneid:9105691	6.3.2.5|4.1.1.36	102645|52507
cse:Cseg_4162	ncbi-geneid:9105693	3.6.1.23	51283
cse:Cseg_4168	ncbi-geneid:9105699	1.3.1.9	51735
cse:Cseg_4169	ncbi-geneid:9105700	2.3.1.41	53901|53901
cse:Cseg_4170	ncbi-geneid:9105701	4.2.1.60	54637
cse:Cseg_4172	ncbi-geneid:9105703	1.1.1.26	51735|52283
cse:Cseg_4173	ncbi-geneid:9105704	6.5.1.-	55144
cse:Cseg_4180	ncbi-geneid:9105711	3.6.3.41	52540
cse:Cseg_4195	ncbi-geneid:9105726	5.1.1.7	54506|54506
cse:Cseg_4197	ncbi-geneid:9105728	3.4.21.26	50993|53474
cse:Cseg_4198	ncbi-geneid:9105729	3.4.21.26	53474|50993
cse:Cseg_4211	ncbi-geneid:9105742	3.4.15.5	55486
cse:Cseg_4212	ncbi-geneid:9105743	5.1.1.3	53681|53681
cse:Cseg_4215	ncbi-geneid:9105746	3.1.11.2	56219
cse:Cseg_4220	ncbi-geneid:9105751	2.7.7.7
cse:Cseg_4221	ncbi-geneid:9105752	2.7.1.24	52540
cse:Cseg_4222	ncbi-geneid:9105753	1.1.1.25	51735|53223
cse:Cseg_4225	ncbi-geneid:9105756	4.1.1.37	51726
cse:Cseg_4226	ncbi-geneid:9105757	4.99.1.1	53800
cse:Cseg_4229	ncbi-geneid:9105760	1.6.5.5	51735|50129
cse:Cseg_4230	ncbi-geneid:9105761	3.1.1.45	53474
cse:Cseg_4234	ncbi-geneid:9105765	2.1.1.170	53335
cse:Cseg_4237	ncbi-geneid:9105768	2.7.7.7	48019|52540
cse:Cseg_4239	ncbi-geneid:9105770	6.1.1.4	52374|50677|47323
cse:Cseg_4242	ncbi-geneid:9105773	2.5.1.3	51391
cse:Cseg_4250	ncbi-geneid:9105781	3.6.1.31	101386
cse:Cseg_4251	ncbi-geneid:9105782	4.1.3.-	51366
cse:Cseg_4252	ncbi-geneid:9105783	5.3.1.16	51366
cse:Cseg_4253	ncbi-geneid:9105784	2.4.2.-	52317
cse:Cseg_4254	ncbi-geneid:9105785	4.2.1.19	54211|54211
cse:Cseg_4257	ncbi-geneid:9105788	4.2.99.18	48150
cse:Cseg_4259	ncbi-geneid:9105790	2.1.1.63	46767|53155|46689
cse:Cseg_4262	ncbi-geneid:9105793	3.4.25.2	56235
cse:Cseg_4264	ncbi-geneid:9105795	3.1.2.1	100950|100950
cse:Cseg_4266	ncbi-geneid:9105797	4.2.1.17	52096
