# Supplementary material for: Tracing the Repertoire of Promiscuous Enzymes along the Metabolic Pathways in Archaeal Organisms
Source: Life (Basel). 2017 Jul 13;7(3):30. doi: 10.3390/life7030030 (PMC5617955; doi:10.3390/life7030030)
Supplement: Supplementary file 1 [file life-07-00030-s001.zip › Table_S2/csh.txt]

KEGGID	NCBIGI	ECs	SFamilyID
csh:Closa_0002	ncbi-geneid:9505239	2.7.7.7	55979|55979|55979
csh:Closa_0005	ncbi-geneid:9505242	5.99.1.3	56719|55874|54211
csh:Closa_0006	ncbi-geneid:9505243	5.99.1.3	56719|101904
csh:Closa_0007	ncbi-geneid:9505244	2.7.1.69	55804|63520|63520
csh:Closa_0008	ncbi-geneid:9505245	2.7.1.69	52794
csh:Closa_0010	ncbi-geneid:9505247	2.7.1.69	46973
csh:Closa_0011	ncbi-geneid:9505248	3.2.1.86	51445
csh:Closa_0015	ncbi-geneid:9505252	4.2.1.2	117457
csh:Closa_0016	ncbi-geneid:9505253	2.3.1.51	69593
csh:Closa_0021	ncbi-geneid:9505269	3.6.3.17	52540|52540
csh:Closa_0026	ncbi-geneid:9505274	2.7.7.7	52540|48019
csh:Closa_0030	ncbi-geneid:9505278	2.3.1.41|2.3.1.180	53901
csh:Closa_0032	ncbi-geneid:9505280	1.3.1.-
csh:Closa_0033	ncbi-geneid:9505281	2.3.1.39	52151|55048
csh:Closa_0034	ncbi-geneid:9505282	1.1.1.100	51735
csh:Closa_0035	ncbi-geneid:9505283	2.3.1.179	53901|53901
csh:Closa_0037	ncbi-geneid:9505285	4.2.1.-	54637
csh:Closa_0038	ncbi-geneid:9505286	6.4.1.2|6.3.4.14	56059|52440|51246
csh:Closa_0039	ncbi-geneid:9505287	6.4.1.2	52096|52096
csh:Closa_0051	ncbi-geneid:9505299	2.2.1.1	52518
csh:Closa_0052	ncbi-geneid:9505300	2.2.1.1	52518|52922
csh:Closa_0055	ncbi-geneid:9505303	3.2.2.9	53167
csh:Closa_0057	ncbi-geneid:9505305	5.3.1.9	53697
csh:Closa_0062	ncbi-geneid:9505310	3.2.1.23	51445|74650|49785|49303|49303
csh:Closa_0063	ncbi-geneid:9505311	2.4.1.230	48208|74650
csh:Closa_0072	ncbi-geneid:9505320	2.2.1.1	52518|52518|52922
csh:Closa_0073	ncbi-geneid:9505321	2.7.1.2	53067
csh:Closa_0077	ncbi-geneid:9505325	5.1.3.3	74650
csh:Closa_0079	ncbi-geneid:9505327	3.6.3.17	52540|52540
csh:Closa_0085	ncbi-geneid:9505333	3.6.1.1	64182|75138|54631
csh:Closa_0087	ncbi-geneid:9505335	2.7.1.71	52540
csh:Closa_0090	ncbi-geneid:9505338	2.7.1.69	55604
csh:Closa_0091	ncbi-geneid:9505339	5.1.3.9	51366
csh:Closa_0108	ncbi-geneid:9505356	2.3.1.81	110710
csh:Closa_0111	ncbi-geneid:9505359	6.3.2.8	53623|53244|51984
csh:Closa_0115	ncbi-geneid:9505363	2.7.6.1	53271|53271
csh:Closa_0119	ncbi-geneid:9505367	6.1.1.22	55681|50249
csh:Closa_0120	ncbi-geneid:9505368	2.7.7.27	53448|51161
csh:Closa_0121	ncbi-geneid:9505369	2.7.7.27	53448|51161
csh:Closa_0123	ncbi-geneid:9505371	1.4.1.16	55347|51735|51735
csh:Closa_0126	ncbi-geneid:9505374	2.4.1.18	51445|51011|81296
csh:Closa_0143	ncbi-geneid:9505391	3.6.3.-	52540
csh:Closa_0150	ncbi-geneid:9505398	2.4.1.227	53756
csh:Closa_0152	ncbi-geneid:9505400	1.20.4.1	52833
csh:Closa_0157	ncbi-geneid:9505405	6.1.1.10	52374|47323|50249
csh:Closa_0159	ncbi-geneid:9505407	3.1.21.-	51556
csh:Closa_0160	ncbi-geneid:9505408	2.1.1.48|2.1.1.182	53335
csh:Closa_0169	ncbi-geneid:9505417	3.5.99.6	100950
csh:Closa_0171	ncbi-geneid:9505419	1.97.1.4	102114
csh:Closa_0173	ncbi-geneid:9505422	2.7.1.11	53784
csh:Closa_0174	ncbi-geneid:9505423	2.7.7.7	52540|48019
csh:Closa_0202	ncbi-geneid:9505459	2.7.1.69	53062
csh:Closa_0203	ncbi-geneid:9505460	2.7.1.69	52728
csh:Closa_0207	ncbi-geneid:9505464	2.7.7.23|2.3.1.157	53448|51161
csh:Closa_0217	ncbi-geneid:9505474	1.1.1.6	56796
csh:Closa_0222	ncbi-geneid:9505479	4.2.1.52	51569
csh:Closa_0252	ncbi-geneid:9505509	4.1.99.2	53383
csh:Closa_0254	ncbi-geneid:9505511	2.7.13.3	55874
csh:Closa_0256	ncbi-geneid:9505513	3.6.3.17	52540|52540
csh:Closa_0260	ncbi-geneid:9505517	5.99.1.2	56712
csh:Closa_0266	ncbi-geneid:9505523	3.1.4.16	56300|55816
csh:Closa_0277	ncbi-geneid:9505534	1.1.1.100	51735
csh:Closa_0310	ncbi-geneid:9505567	3.6.4.12	52540|48024
csh:Closa_0314	ncbi-geneid:9505571	1.97.1.4	102114
csh:Closa_0317	ncbi-geneid:9505574	2.3.1.54	51998
csh:Closa_0319	ncbi-geneid:9505576	3.2.1.22	56327|51735
csh:Closa_0323	ncbi-geneid:9505580	4.3.1.17	143548|55021
csh:Closa_0330	ncbi-geneid:9505587	2.7.11.1	56112
csh:Closa_0335	ncbi-geneid:9505592	3.5.1.28	53187
csh:Closa_0344	ncbi-geneid:9505601	6.3.1.1	55681
csh:Closa_0346	ncbi-geneid:9505603	3.5.4.12	53927
csh:Closa_0348	ncbi-geneid:9505605	4.2.99.18	48150
csh:Closa_0349	ncbi-geneid:9505606	2.7.7.7
csh:Closa_0354	ncbi-geneid:9505611	2.6.1.-	53383
csh:Closa_0355	ncbi-geneid:9505612	2.1.1.-	75217
csh:Closa_0363	ncbi-geneid:9505620	3.5.1.25	51556|51338
csh:Closa_0365	ncbi-geneid:9505622	3.6.3.27	52540
csh:Closa_0370	ncbi-geneid:9505630	3.1.3.48	52788
csh:Closa_0375	ncbi-geneid:9505635	2.5.1.16	53335
csh:Closa_0376	ncbi-geneid:9505636	1.5.1.7	51735
csh:Closa_0377	ncbi-geneid:9505637	4.1.1.-	51419|50621
csh:Closa_0378	ncbi-geneid:9505638	3.5.3.12	55909
csh:Closa_0379	ncbi-geneid:9505639	3.5.1.53	56317
csh:Closa_0381	ncbi-geneid:9505641	2.3.1.30	51161
csh:Closa_0386	ncbi-geneid:9505646	5.4.99.12	55120
csh:Closa_0388	ncbi-geneid:9505648	6.1.1.15	55681|52954|64586
csh:Closa_0389	ncbi-geneid:9505649	2.7.7.72|3.1.3.-|3.1.4	81891|81301
csh:Closa_0395	ncbi-geneid:9505655	3.1.11.5	52540|47781
csh:Closa_0397	ncbi-geneid:9505657	2.3.1.183	55729
csh:Closa_0399	ncbi-geneid:9505659	2.7.7.24	53448
csh:Closa_0400	ncbi-geneid:9505660	4.2.1.46	51735
csh:Closa_0401	ncbi-geneid:9505661	1.1.1.133	51735
csh:Closa_0431	ncbi-geneid:9505691	2.1.1.-	53335
csh:Closa_0433	ncbi-geneid:9505693	2.7.1.69	55804|63520|63520|52794
csh:Closa_0434	ncbi-geneid:9505694	2.7.1.69	46973
csh:Closa_0435	ncbi-geneid:9505695	2.7.1.69	52794
csh:Closa_0437	ncbi-geneid:9505697	3.2.1.86	56327|51735
csh:Closa_0438	ncbi-geneid:9505698	3.2.1.132	53955
csh:Closa_0444	ncbi-geneid:9505704	3.5.1.1	53774
csh:Closa_0446	ncbi-geneid:9505706	2.7.8.-	56024|56024
csh:Closa_0448	ncbi-geneid:9505708	2.3.1.51	69593
csh:Closa_0449	ncbi-geneid:9505709	4.2.1.51|5.4.99.5	53850|55021|48600
csh:Closa_0451	ncbi-geneid:9505711	3.6.1.11|3.6.1.40	109604|53067|53067
csh:Closa_0452	ncbi-geneid:9505712	2.7.4.1	56024|56024|143724|140356
csh:Closa_0458	ncbi-geneid:9505718	3.1.21.2	51658
csh:Closa_0463	ncbi-geneid:9505723	4.2.3.1	53686
csh:Closa_0465	ncbi-geneid:9505725	4.1.2.29|4.1.2.13	51569
csh:Closa_0466	ncbi-geneid:9505726	6.3.1.2	55931
csh:Closa_0467	ncbi-geneid:9505727	3.1.3.15	89550
csh:Closa_0470	ncbi-geneid:9505730	2.7.1.69	46973
csh:Closa_0471	ncbi-geneid:9505731	3.2.1.86	56327|51735
csh:Closa_0472	ncbi-geneid:9505732	2.7.1.69	52794
csh:Closa_0474	ncbi-geneid:9505734	3.2.1.86|3.2.1.21	51445
csh:Closa_0478	ncbi-geneid:9505738	1.3.99.15	53067
csh:Closa_0490	ncbi-geneid:9505750	2.4.2.3	53167
csh:Closa_0494	ncbi-geneid:9505754	2.7.7.33	53448
csh:Closa_0495	ncbi-geneid:9505755	4.2.1.45	51735
csh:Closa_0505	ncbi-geneid:9505765	3.4.21.92	52096
csh:Closa_0507	ncbi-geneid:9505767	3.5.1.88	56420
csh:Closa_0510	ncbi-geneid:9505770	3.5.1.11|3.5.1.24	56235
csh:Closa_0512	ncbi-geneid:9505772	5.2.1.8	50891
csh:Closa_0519	ncbi-geneid:9505779	2.7.1.148	54211|55060
csh:Closa_0528	ncbi-geneid:9505788	6.3.2.4	56059|52440
csh:Closa_0529	ncbi-geneid:9505789	5.1.1.3	53681|53681
csh:Closa_0551	ncbi-geneid:9505811	2.4.1.83	53448
csh:Closa_0553	ncbi-geneid:9505813	2.6.1.50	53383
csh:Closa_0571	ncbi-geneid:9505830	2.2.1.6	52518|52518|52467
csh:Closa_0589	ncbi-geneid:9505848	2.4.1.7	51445
csh:Closa_0602	ncbi-geneid:9505861	2.4.2.29	51713
csh:Closa_0607	ncbi-geneid:9505866	4.1.2.40|4.1.2.13	51569
csh:Closa_0608	ncbi-geneid:9505867	2.7.1.146|2.7.1.147	53613
csh:Closa_0611	ncbi-geneid:9505870	1.1.1.100	51735
csh:Closa_0612	ncbi-geneid:9505871	1.8.1.9	51905
csh:Closa_0616	ncbi-geneid:9505875	5.4.99.5	55021
csh:Closa_0617	ncbi-geneid:9505876	1.1.1.3	55347|51735
csh:Closa_0618	ncbi-geneid:9505877	2.7.2.4	53633|55021|55021
csh:Closa_0624	ncbi-geneid:9505883	3.4.-.-	53067|53067
csh:Closa_0625	ncbi-geneid:9505884	2.3.1.128	55729
csh:Closa_0627	ncbi-geneid:9505886	3.1.26.11	56281
csh:Closa_0628	ncbi-geneid:9505887	3.4.24.57	53067|53067
csh:Closa_0629	ncbi-geneid:9505888	2.7.7.60	53448
csh:Closa_0645	ncbi-geneid:9505919	3.6.3.30	52540|50331
csh:Closa_0647	ncbi-geneid:9505921	2.7.13.3	55874
csh:Closa_0649	ncbi-geneid:9505923	3.8.1.2	56784
csh:Closa_0654	ncbi-geneid:9505928	3.1.-.-	64182
csh:Closa_0655	ncbi-geneid:9505929	2.1.2.1	53383
csh:Closa_0657	ncbi-geneid:9505931	1.1.1.133	51735
csh:Closa_0659	ncbi-geneid:9505933	1.2.99.2	47741|54292
csh:Closa_0670	ncbi-geneid:9505944	2.7.1.40	51621|52935|50800
csh:Closa_0671	ncbi-geneid:9505945	4.1.1.20	51419|50621
csh:Closa_0672	ncbi-geneid:9505946	3.5.1.18	53187|55031
csh:Closa_0679	ncbi-geneid:9505953	5.3.1.4	53743|50443
csh:Closa_0681	ncbi-geneid:9505955	5.1.3.4	53639
csh:Closa_0685	ncbi-geneid:9505959	3.1.3.11	56300
csh:Closa_0692	ncbi-geneid:9505966	2.1.1.-	53335
csh:Closa_0694	ncbi-geneid:9505968	3.6.1.15	52972
csh:Closa_0735	ncbi-geneid:9506015	2.1.1.72	53335
csh:Closa_0780	ncbi-geneid:9506060	3.4.-.-	117892
csh:Closa_0781	ncbi-geneid:9506061	3.4.-.-	117892
csh:Closa_0785	ncbi-geneid:9506065	5.4.99.12	55120
csh:Closa_0798	ncbi-geneid:9506080	3.4.21.102	52096|50156
csh:Closa_0799	ncbi-geneid:9506081	4.1.2.5	53383
csh:Closa_0812	ncbi-geneid:9506095	5.-.-.-	111337
csh:Closa_0816	ncbi-geneid:9506099	4.99.1.3	53800
csh:Closa_0820	ncbi-geneid:9506103	4.3.2.1	48557
csh:Closa_0826	ncbi-geneid:9506109	4.3.1.17	143548|55021
csh:Closa_0827	ncbi-geneid:9506110	3.1.3.15	89550
csh:Closa_0829	ncbi-geneid:9506112	1.2.1.12	55347|51735
csh:Closa_0830	ncbi-geneid:9506113	2.7.2.3	53748
csh:Closa_0831	ncbi-geneid:9506114	5.3.1.1	51351
csh:Closa_0832	ncbi-geneid:9506115	5.4.2.1	64158|53649
csh:Closa_0839	ncbi-geneid:9506122	2.7.7.7	48019|52540
csh:Closa_0872	ncbi-geneid:9506155	3.2.1.10	51445|51011
csh:Closa_0874	ncbi-geneid:9506157	3.4.24.78	53163
csh:Closa_0877	ncbi-geneid:9506160	1.3.99.22	102114
csh:Closa_0886	ncbi-geneid:9506169	2.1.1.-	53335
csh:Closa_0887	ncbi-geneid:9506170	2.1.1.-	75217|88697
csh:Closa_0888	ncbi-geneid:9506171	2.8.1.7	53383
csh:Closa_0893	ncbi-geneid:9506176	3.1.-.-	53098
csh:Closa_0896	ncbi-geneid:9506179	3.1.-.-	56281
csh:Closa_0908	ncbi-geneid:9506191	6.1.1.14	55681|52954
csh:Closa_0912	ncbi-geneid:9506195	3.6.3.17	52540|52540
csh:Closa_0915	ncbi-geneid:9506198	2.7.9.1	56059|51621|52009
csh:Closa_0920	ncbi-geneid:9506203	2.5.1.31	64005
csh:Closa_0921	ncbi-geneid:9506204	1.2.99.2	56821
csh:Closa_0922	ncbi-geneid:9506205	2.7.13.3	55874|158472
csh:Closa_0928	ncbi-geneid:9506211	3.2.1.24	74650|88713|88688
csh:Closa_0930	ncbi-geneid:9506213	2.2.1.2	51569
csh:Closa_0934	ncbi-geneid:9506217	1.16.3.1	47240
csh:Closa_0940	ncbi-geneid:9506223	2.7.2.4	53633|55021|55021
csh:Closa_0943	ncbi-geneid:9506226	4.4.1.8	53383
csh:Closa_0952	ncbi-geneid:9506235	3.2.1.10	51445|51011
csh:Closa_0953	ncbi-geneid:9506236	2.3.1.79	51161
csh:Closa_0958	ncbi-geneid:9506241	2.7.4.14	52540
csh:Closa_0960	ncbi-geneid:9506243	1.17.1.2	50249|50249|50249|50249
csh:Closa_0961	ncbi-geneid:9506244	3.4.24.-	55486
csh:Closa_0973	ncbi-geneid:9506256	1.3.1.26	51735
csh:Closa_0976	ncbi-geneid:9506259	3.2.1.122	56327|51735
csh:Closa_0977	ncbi-geneid:9506260	2.7.1.69	55604
csh:Closa_0980	ncbi-geneid:9506263	2.4.2.3	53167
csh:Closa_0988	ncbi-geneid:9506271	6.1.1.18	52374|50715
csh:Closa_1001	ncbi-geneid:9506284	2.7.1.5	53067|53067
csh:Closa_1003	ncbi-geneid:9506286	5.3.1.14	51658
csh:Closa_1004	ncbi-geneid:9506287	4.1.2.19	53639
csh:Closa_1009	ncbi-geneid:9506292	1.1.1.205	51412|54631
csh:Closa_1017	ncbi-geneid:9506300	2.7.9.3	56042|55326
csh:Closa_1018	ncbi-geneid:9506301	2.8.1.7	53383
csh:Closa_1021	ncbi-geneid:9506304	3.5.4.3	51556|51338
csh:Closa_1024	ncbi-geneid:9506307	1.17.1.4	56176|55447
csh:Closa_1025	ncbi-geneid:9506308	1.2.99.2	47741|54292
csh:Closa_1028	ncbi-geneid:9506311	2.4.1.1	53756
csh:Closa_1030	ncbi-geneid:9506313	2.7.2.2	53633
csh:Closa_1033	ncbi-geneid:9506316	4.3.1.15	53686
csh:Closa_1036	ncbi-geneid:9506319	1.97.1.9	51971|46548|51395|51971|54862
csh:Closa_1037	ncbi-geneid:9506320	3.5.2.2	51556|51338
csh:Closa_1060	ncbi-geneid:9506343	4.2.99.18	48150
csh:Closa_1067	ncbi-geneid:9506350	3.6.1.-	55811
csh:Closa_1075	ncbi-geneid:9506358	3.5.4.5	53927
csh:Closa_1076	ncbi-geneid:9506359	2.4.2.2	52418|54680|47648
csh:Closa_1077	ncbi-geneid:9506360	4.1.2.4	51569
csh:Closa_1079	ncbi-geneid:9506362	3.4.11.18	55920|103642
csh:Closa_1080	ncbi-geneid:9506363	3.2.2.20	48150
csh:Closa_1084	ncbi-geneid:9506367	2.7.11.-|2.7.4	53795|75138
csh:Closa_1085	ncbi-geneid:9506368	1.1.1.158	56176|56194
csh:Closa_1089	ncbi-geneid:9506372	2.7.7.7	89550
csh:Closa_1090	ncbi-geneid:9506373	2.7.1.11	53784
csh:Closa_1092	ncbi-geneid:9506375	1.1.1.58	51735|48179
csh:Closa_1098	ncbi-geneid:9506381	6.1.1.6	55681|50249
csh:Closa_1102	ncbi-geneid:9506385	3.1.11.5	52540|47781
csh:Closa_1111	ncbi-geneid:9506394	6.5.1.2
csh:Closa_1133	ncbi-geneid:9506416	2.7.4.6	54919
csh:Closa_1134	ncbi-geneid:9506417	4.4.1.5	54593
csh:Closa_1135	ncbi-geneid:9506418	6.3.4.3	52540
csh:Closa_1136	ncbi-geneid:9506419	1.5.1.5|3.5.4.9	51735|53223
csh:Closa_1140	ncbi-geneid:9506423	6.3.2.12|6.3.2.17	53623|53244
csh:Closa_1141	ncbi-geneid:9506424	3.6.1.1	64182|75138|54631
csh:Closa_1142	ncbi-geneid:9506425	1.18.1.2	52343|63380
csh:Closa_1143	ncbi-geneid:9506426	1.4.1.13|1.4.1.14	51971|46548
csh:Closa_1163	ncbi-geneid:9506446	3.2.1.40	48208
csh:Closa_1167	ncbi-geneid:9506450	2.7.7.63	55681|82649
csh:Closa_1168	ncbi-geneid:9506451	1.8.1.4	51905|55424|51230
csh:Closa_1170	ncbi-geneid:9506453	2.8.1.1|2.8.1.2	52821|52821
csh:Closa_1186	ncbi-geneid:9506469	2.1.1.72	53335
csh:Closa_1198	ncbi-geneid:9506481	3.4.16.4	55166
csh:Closa_1201	ncbi-geneid:9506484	3.6.3.17	52540|52540
csh:Closa_1208	ncbi-geneid:9506491	2.7.1.69	51261|55604
csh:Closa_1212	ncbi-geneid:9506495	2.7.1.69	53062
csh:Closa_1213	ncbi-geneid:9506496	2.7.1.69	52728
csh:Closa_1215	ncbi-geneid:9506498	4.2.-.-	53697
csh:Closa_1219	ncbi-geneid:9506502	2.6.1.21	56752
csh:Closa_1228	ncbi-geneid:9506511	3.5.3.-	51182
csh:Closa_1232	ncbi-geneid:9506515	4.1.2.40|4.1.2.13	51569
csh:Closa_1233	ncbi-geneid:9506516	2.7.1.69	55804|63520
csh:Closa_1241	ncbi-geneid:9506524	1.15.1.1	54719|46609
csh:Closa_1251	ncbi-geneid:9506534	2.7.3.9	51621|52009|47831
csh:Closa_1254	ncbi-geneid:9506537	3.2.1.122	56327|51735
csh:Closa_1255	ncbi-geneid:9506538	2.7.1.69	51261|55604
csh:Closa_1258	ncbi-geneid:9506541	6.3.2.4	56059|52440
csh:Closa_1259	ncbi-geneid:9506542	5.1.1.7	54506|54506
csh:Closa_1261	ncbi-geneid:9506544	2.6.1.1	53383
csh:Closa_1262	ncbi-geneid:9506545	2.6.1.9	53383
csh:Closa_1271	ncbi-geneid:9506554	3.6.3.3|3.6.3.5	56784|81653|81665
csh:Closa_1272	ncbi-geneid:9506555	6.3.1.2	55931|54368
csh:Closa_1274	ncbi-geneid:9506557	5.1.1.7	54506
csh:Closa_1275	ncbi-geneid:9506558	2.6.1.83	53383
csh:Closa_1277	ncbi-geneid:9506560	3.5.1.28	53187|110997
csh:Closa_1281	ncbi-geneid:9506564	6.3.5.5	52317|52021
csh:Closa_1282	ncbi-geneid:9506565	6.3.5.5	56059|56059|52440|52440|48108|52335
csh:Closa_1289	ncbi-geneid:9506574	4.1.1.37	51726
csh:Closa_1295	ncbi-geneid:9506580	4.6.1.12	69765
csh:Closa_1296	ncbi-geneid:9506581	6.1.1.16	52374|47323
csh:Closa_1298	ncbi-geneid:9506583	2.1.1.-	75217|55315
csh:Closa_1306	ncbi-geneid:9506591	1.1.1.27	56327|51735
csh:Closa_1307	ncbi-geneid:9506593	2.4.1.129	56601|53955
csh:Closa_1309	ncbi-geneid:9506595	6.1.1.17	52374|48163
csh:Closa_1310	ncbi-geneid:9506596	3.6.4.12	52540
csh:Closa_1311	ncbi-geneid:9506597	2.5.1.17	52540
csh:Closa_1317	ncbi-geneid:9506603	5.4.99.12	55120
csh:Closa_1320	ncbi-geneid:9506606	2.7.7.7	56672|100879
csh:Closa_1321	ncbi-geneid:9506607	3.4.16.4	56601|69189
csh:Closa_1328	ncbi-geneid:9506614	6.4.1.1|4.1.1.3	51569|89000
csh:Closa_1338	ncbi-geneid:9506624	2.7.9.2	56059|52009
csh:Closa_1346	ncbi-geneid:9506633	5.4.2.1
csh:Closa_1348	ncbi-geneid:9506635	6.3.5.3	52317|55326|56042|55326|56042
csh:Closa_1351	ncbi-geneid:9506638	6.3.5.4	52402|56235
csh:Closa_1355	ncbi-geneid:9506642	2.7.1.17	53067|53067
csh:Closa_1417	ncbi-geneid:9506705	6.5.1.1	56091|50249
csh:Closa_1427	ncbi-geneid:9506715	3.5.1.28	53187
csh:Closa_1434	ncbi-geneid:9506722	3.2.1.40	48208
csh:Closa_1459	ncbi-geneid:9506747	2.7.1.17	53067|53067
csh:Closa_1470	ncbi-geneid:9506758	2.7.1.-	53613
csh:Closa_1478	ncbi-geneid:9506766	2.7.1.69	53062
csh:Closa_1479	ncbi-geneid:9506767	2.7.1.69	52728
csh:Closa_1484	ncbi-geneid:9506772	2.2.1.2	51569
csh:Closa_1492	ncbi-geneid:9506780	2.5.1.17	89028
csh:Closa_1510	ncbi-geneid:9506798	2.7.1.69	55804|63520|63520
csh:Closa_1511	ncbi-geneid:9506799	2.7.1.69	46973
csh:Closa_1512	ncbi-geneid:9506800	2.7.1.69	52794
csh:Closa_1515	ncbi-geneid:9506803	3.5.1.26	56235
csh:Closa_1524	ncbi-geneid:9506812	1.8.1.9	51905|52833
csh:Closa_1526	ncbi-geneid:9506814	2.1.2.10	103025|101790
csh:Closa_1528	ncbi-geneid:9506816	1.4.4.2	53383
csh:Closa_1529	ncbi-geneid:9506817	1.4.4.2	53383
csh:Closa_1530	ncbi-geneid:9506818	2.7.7.63	55681|82649
csh:Closa_1531	ncbi-geneid:9506819	1.8.1.4	51905|55424
csh:Closa_1556	ncbi-geneid:9506846	6.3.2.17|6.3.2.12	53623|53244
csh:Closa_1560	ncbi-geneid:9506850	2.7.11.1	55874
csh:Closa_1568	ncbi-geneid:9506858	2.4.1.-|3.4	56601|53955
csh:Closa_1572	ncbi-geneid:9506862	2.5.1.17	52540
csh:Closa_1573	ncbi-geneid:9506863	4.2.1.52	51569
csh:Closa_1574	ncbi-geneid:9506864	1.3.1.26	51735|55347
csh:Closa_1577	ncbi-geneid:9506867	6.3.2.6	56104
csh:Closa_1578	ncbi-geneid:9506868	2.4.2.14	56235|53271
csh:Closa_1579	ncbi-geneid:9506869	4.3.2.2	48557
csh:Closa_1581	ncbi-geneid:9506871	6.3.4.4	52540
csh:Closa_1587	ncbi-geneid:9506877	5.1.1.1	51419|50621
csh:Closa_1594	ncbi-geneid:9506884	3.4.24.-	55486
csh:Closa_1598	ncbi-geneid:9506888	4.1.1.23	51366
csh:Closa_1600	ncbi-geneid:9506890	1.3.3.1	51395
csh:Closa_1601	ncbi-geneid:9506891	2.4.2.10	53271
csh:Closa_1607	ncbi-geneid:9506897	4.1.1.21|5.4.99.18	52255
csh:Closa_1608	ncbi-geneid:9506898	6.3.3.1	56042|55326
csh:Closa_1609	ncbi-geneid:9506899	2.1.2.2	53328
csh:Closa_1610	ncbi-geneid:9506900	6.3.4.13	56059|52440|51246
csh:Closa_1621	ncbi-geneid:9506911	4.2.1.8	51658
csh:Closa_1622	ncbi-geneid:9506912	1.1.1.57	51735|48179
csh:Closa_1626	ncbi-geneid:9506916	3.5.1.28	53187
csh:Closa_1628	ncbi-geneid:9506918	3.5.99.3	51556|51338|51338
csh:Closa_1634	ncbi-geneid:9506924	1.17.4.1	51998|48168
csh:Closa_1635	ncbi-geneid:9506925	1.17.4.1	47240
csh:Closa_1651	ncbi-geneid:9506942	5.3.1.12	51556
csh:Closa_1654	ncbi-geneid:9506945	4.1.2.14|4.1.3.16	51569
csh:Closa_1655	ncbi-geneid:9506946	2.7.1.45	53613
csh:Closa_1656	ncbi-geneid:9506947	2.7.1.45	53613
csh:Closa_1662	ncbi-geneid:9506953	2.5.1.19	55205
csh:Closa_1663	ncbi-geneid:9506954	1.3.1.12	51735|48179|55021
csh:Closa_1664	ncbi-geneid:9506955	2.5.1.54	51569
csh:Closa_1681	ncbi-geneid:9506972	2.4.2.3	53167
csh:Closa_1682	ncbi-geneid:9506973	2.4.2.1	53167
csh:Closa_1683	ncbi-geneid:9506974	3.5.4.5	53927
csh:Closa_1685	ncbi-geneid:9506976	6.1.1.4	52374|50677|47323
csh:Closa_1694	ncbi-geneid:9506985	3.4.11.19	56266
csh:Closa_1696	ncbi-geneid:9506987	4.2.1.24	51569
csh:Closa_1699	ncbi-geneid:9506990	1.2.7.-	52518|52518|53323|52922|54862
csh:Closa_1708	ncbi-geneid:9506999	2.5.1.47|2.5.1.49	53383
csh:Closa_1709	ncbi-geneid:9507000	2.7.8.-	56024|56024
csh:Closa_1720	ncbi-geneid:9507011	3.2.1.23	51445|74650|49785|49303|49303
csh:Closa_1727	ncbi-geneid:9507018	3.6.4.12	52540
csh:Closa_1757	ncbi-geneid:9507048	3.4.21.92	52096
csh:Closa_1783	ncbi-geneid:9507074	2.7.13.3	55874|158472
csh:Closa_1790	ncbi-geneid:9507081	1.1.1.29	51735|52283
csh:Closa_1797	ncbi-geneid:9507088	3.6.3.34	52540
csh:Closa_1799	ncbi-geneid:9507090	4.4.1.8	53383
csh:Closa_1802	ncbi-geneid:9507093	3.5.99.7|4.4.1.15	53686
csh:Closa_1805	ncbi-geneid:9507096	5.4.2.7	53649|143856
csh:Closa_1807	ncbi-geneid:9507098	2.7.1.69	55604
csh:Closa_1808	ncbi-geneid:9507099	4.3.2.2	48557
csh:Closa_1810	ncbi-geneid:9507101	3.5.1.25	51556|51338
csh:Closa_1815	ncbi-geneid:9507106	2.7.1.100	56112
csh:Closa_1816	ncbi-geneid:9507107	5.3.1.23	100950
csh:Closa_1818	ncbi-geneid:9507109	4.1.2.17	53639
csh:Closa_1828	ncbi-geneid:9507119	2.8.3.12	100950
csh:Closa_1829	ncbi-geneid:9507120	2.8.3.12	100950
csh:Closa_1830	ncbi-geneid:9507121	1.1.1.1	56796
csh:Closa_1831	ncbi-geneid:9507122	2.7.1.-	82549
csh:Closa_1832	ncbi-geneid:9507123	2.7.1.-	101473
csh:Closa_1844	ncbi-geneid:9507135	5.99.1.2	56712|57783
csh:Closa_1854	ncbi-geneid:9507145	2.7.4.22	53633
csh:Closa_1856	ncbi-geneid:9507147	2.5.1.31	64005
csh:Closa_1858	ncbi-geneid:9507149	1.1.1.267	55347|51735|69055
csh:Closa_1859	ncbi-geneid:9507150	3.4.24.-	50156
csh:Closa_1860	ncbi-geneid:9507151	1.17.7.1	51717|56014
csh:Closa_1861	ncbi-geneid:9507152	2.7.7.7	53098
csh:Closa_1864	ncbi-geneid:9507157	2.3.1.8	53659
csh:Closa_1868	ncbi-geneid:9507162	3.6.1.7	54975
csh:Closa_1870	ncbi-geneid:9507165	5.99.1.3	56719|55874|54211
csh:Closa_1871	ncbi-geneid:9507166	5.99.1.3	56719|101904
csh:Closa_1872	ncbi-geneid:9507167	1.2.1.11	51735|55347
csh:Closa_1873	ncbi-geneid:9507168	5.1.3.3	74650
csh:Closa_1875	ncbi-geneid:9507170	5.99.1.2	56712
csh:Closa_1878	ncbi-geneid:9507173	2.4.2.9	53271
csh:Closa_1883	ncbi-geneid:9507179	2.7.7.7	56672|88723|53098|47807
csh:Closa_1884	ncbi-geneid:9507180	2.7.1.24	52540
csh:Closa_1888	ncbi-geneid:9507184	5.4.2.1
csh:Closa_1894	ncbi-geneid:9507190	2.7.2.1	53067|53067
csh:Closa_1898	ncbi-geneid:9507194	4.1.2.4	51569
csh:Closa_1899	ncbi-geneid:9507195	2.7.1.15	53613
csh:Closa_1900	ncbi-geneid:9507196	5.-.-.-	102546
csh:Closa_1901	ncbi-geneid:9507197	3.6.3.17	52540|52540
csh:Closa_1911	ncbi-geneid:9507207	3.6.3.17	52540|52540
csh:Closa_1912	ncbi-geneid:9507208	3.6.3.17	52540|52540
csh:Closa_1915	ncbi-geneid:9507211	2.7.1.2	53067
csh:Closa_1917	ncbi-geneid:9507213	2.3.1.15	53659
csh:Closa_1919	ncbi-geneid:9507215	3.1.26.3	69065|54768
csh:Closa_1922	ncbi-geneid:9507218	4.3.1.19	53686|55021
csh:Closa_1925	ncbi-geneid:9507221	2.7.13.3	55874|158472
csh:Closa_1933	ncbi-geneid:9507229	2.7.13.-	55874
csh:Closa_1939	ncbi-geneid:9507235	2.7.1.69	53062
csh:Closa_1940	ncbi-geneid:9507236	2.7.1.69	52728
csh:Closa_1947	ncbi-geneid:9507243	2.7.4.8	52540
csh:Closa_1948	ncbi-geneid:9507244	2.7.7.6	63562
csh:Closa_1949	ncbi-geneid:9507245	2.-.-.-	102114
csh:Closa_1960	ncbi-geneid:9507256	3.6.4.12	52540|52540|50249
csh:Closa_1962	ncbi-geneid:9507258	2.7.1.48	52540
csh:Closa_1965	ncbi-geneid:9507261	2.7.7.3	52374
csh:Closa_1970	ncbi-geneid:9507266	5.4.99.12	55120|55174
csh:Closa_1975	ncbi-geneid:9507271	5.4.99.12	55120|55174
csh:Closa_1977	ncbi-geneid:9507273	6.1.1.21	55681
csh:Closa_1978	ncbi-geneid:9507274	2.4.2.17	53850
csh:Closa_1979	ncbi-geneid:9507275	1.1.1.23	53720
csh:Closa_1980	ncbi-geneid:9507276	4.2.1.19	54211|54211
csh:Closa_1981	ncbi-geneid:9507277	5.3.1.16	51366
csh:Closa_1982	ncbi-geneid:9507278	3.6.1.31|3.5.4.19	141734|101386|51366
csh:Closa_1984	ncbi-geneid:9507280	3.4.11.4	53187|55031
csh:Closa_1985	ncbi-geneid:9507281	2.7.1.69	55804
csh:Closa_1986	ncbi-geneid:9507282	2.7.1.69	52794
csh:Closa_1989	ncbi-geneid:9507285	4.1.2.17	53639
csh:Closa_1990	ncbi-geneid:9507286	2.7.1.-	82549
csh:Closa_1991	ncbi-geneid:9507287	2.7.1.-	101473
csh:Closa_1996	ncbi-geneid:9507292	3.1.26.-	50249
csh:Closa_2005	ncbi-geneid:9507301	2.7.7.18	52374
csh:Closa_2008	ncbi-geneid:9507304	3.4.21.88	51306|46785
csh:Closa_2013	ncbi-geneid:9507309	3.5.1.87	53187|55031
csh:Closa_2018	ncbi-geneid:9507314	2.6.1.16	53697|56235
csh:Closa_2019	ncbi-geneid:9507315	5.4.2.7	53649
csh:Closa_2029	ncbi-geneid:9507325	5.4.99.12	55120|55174
csh:Closa_2031	ncbi-geneid:9507327	4.2.3.4	56796
csh:Closa_2037	ncbi-geneid:9507333	4.2.3.3	52335
csh:Closa_2049	ncbi-geneid:9507345	2.5.1.75	52540|52540
csh:Closa_2055	ncbi-geneid:9507351	3.2.1.86	51445
csh:Closa_2056	ncbi-geneid:9507352	2.7.1.69	51261|55604
csh:Closa_2059	ncbi-geneid:9507355	1.2.1.41	53720
csh:Closa_2060	ncbi-geneid:9507356	6.3.3.2	100950
csh:Closa_2062	ncbi-geneid:9507358	2.7.2.11	53633
csh:Closa_2073	ncbi-geneid:9507369	6.1.1.7	55681|101353|55186|50447
csh:Closa_2076	ncbi-geneid:9507372	3.1.26.4
csh:Closa_2080	ncbi-geneid:9507376	2.7.1.53	53067|53067
csh:Closa_2081	ncbi-geneid:9507377	5.1.3.22	51658
csh:Closa_2095	ncbi-geneid:9507391	1.1.1.94	48179|51735
csh:Closa_2099	ncbi-geneid:9507395	2.7.6.1	53271|53271
csh:Closa_2102	ncbi-geneid:9507398	3.1.26.4	53098
csh:Closa_2104	ncbi-geneid:9507400	3.4.21.89	51306
csh:Closa_2106	ncbi-geneid:9507402	2.1.1.31	75217
csh:Closa_2113	ncbi-geneid:9507409	4.4.1.5	54593
csh:Closa_2114	ncbi-geneid:9507410	6.1.1.11	55681|46589
csh:Closa_2115	ncbi-geneid:9507411	2.7.1.35	53613
csh:Closa_2117	ncbi-geneid:9507413	2.7.6.2	63999|63862
csh:Closa_2118	ncbi-geneid:9507414	5.1.3.1	51366
csh:Closa_2119	ncbi-geneid:9507415	3.6.1.-	52540|50249
csh:Closa_2120	ncbi-geneid:9507416	2.7.11.1	56112
csh:Closa_2122	ncbi-geneid:9507418	2.1.1.-	102114
csh:Closa_2123	ncbi-geneid:9507419	2.1.1.-	53335|48013
csh:Closa_2125	ncbi-geneid:9507421	2.1.2.9	53328|50486
csh:Closa_2126	ncbi-geneid:9507422	3.5.1.88	56420
csh:Closa_2127	ncbi-geneid:9507423	3.6.4.-	52540
csh:Closa_2128	ncbi-geneid:9507424	6.3.2.10	53623|53244|63418
csh:Closa_2129	ncbi-geneid:9507425	6.3.2.13	53623|53244|63418
csh:Closa_2130	ncbi-geneid:9507426	6.3.4.3	52540
csh:Closa_2133	ncbi-geneid:9507429	2.3.3.1	48256
csh:Closa_2134	ncbi-geneid:9507430	4.2.1.3	53732|52016
csh:Closa_2137	ncbi-geneid:9507433	3.6.3.34	52540
csh:Closa_2139	ncbi-geneid:9507435	3.6.1.15
csh:Closa_2149	ncbi-geneid:9507445	2.7.13.3	55874|47384
csh:Closa_2152	ncbi-geneid:9507448	3.4.13.19	51556
csh:Closa_2169	ncbi-geneid:9507465	2.7.1.69	55604
csh:Closa_2175	ncbi-geneid:9507471	1.12.99.6	56762
csh:Closa_2176	ncbi-geneid:9507472	1.12.99.6	56770
csh:Closa_2179	ncbi-geneid:9507475	3.4.24.-	53163
csh:Closa_2180	ncbi-geneid:9507476	2.1.2.3|3.5.4.10	53927
csh:Closa_2185	ncbi-geneid:9507481	2.1.3.2	53671
csh:Closa_2187	ncbi-geneid:9507484	2.7.1.48	55186|52540|81271
csh:Closa_2191	ncbi-geneid:9507488	2.7.7.-	56731|57783
csh:Closa_2192	ncbi-geneid:9507489	3.1.5.1	109604
csh:Closa_2198	ncbi-geneid:9507496	3.1.3.18	56784
csh:Closa_2199	ncbi-geneid:9507497	4.1.1.49	53795|68923
csh:Closa_2203	ncbi-geneid:9507501	4.2.1.33|4.2.1.35	52016
csh:Closa_2204	ncbi-geneid:9507502	4.2.1.33|4.2.1.35	53732
csh:Closa_2206	ncbi-geneid:9507504	1.1.1.86	51735|48179
csh:Closa_2207	ncbi-geneid:9507505	2.2.1.6	55021|55021
csh:Closa_2212	ncbi-geneid:9507510	3.1.-.-	50249|50249|50249|50249
csh:Closa_2214	ncbi-geneid:9507512	4.2.1.11	51604|54826
csh:Closa_2215	ncbi-geneid:9507513	6.1.1.20	56037|50249|55681|54991|46955
csh:Closa_2216	ncbi-geneid:9507514	6.1.1.20	55681|46589
csh:Closa_2227	ncbi-geneid:9507525	2.5.1.47	53686
csh:Closa_2228	ncbi-geneid:9507526	3.4.17.19	55486
csh:Closa_2233	ncbi-geneid:9507531	2.4.1.129	56601|56519
csh:Closa_2267	ncbi-geneid:9507565	5.4.3.2	102114
csh:Closa_2271	ncbi-geneid:9507569	2.7.1.21	52540|57716
csh:Closa_2274	ncbi-geneid:9507572	2.7.1.11	53784
csh:Closa_2277	ncbi-geneid:9507576	2.7.13.3	55874|158472
csh:Closa_2288	ncbi-geneid:9507591	2.7.7.7	56672|100879
csh:Closa_2299	ncbi-geneid:9507602	6.1.1.3	55681|55186|52954|81271
csh:Closa_2301	ncbi-geneid:9507604	2.6.1.42	56752
csh:Closa_2302	ncbi-geneid:9507605	3.5.1.4	141130
csh:Closa_2309	ncbi-geneid:9507612	1.2.99.2	47741|54292
csh:Closa_2316	ncbi-geneid:9507619	1.97.1.4	102114
csh:Closa_2317	ncbi-geneid:9507620	1.17.4.2	51998
csh:Closa_2320	ncbi-geneid:9507623	6.1.1.19	52374|47323|55190
csh:Closa_2332	ncbi-geneid:9507635	4.2.1.10	52304
csh:Closa_2341	ncbi-geneid:9507644	3.5.1.18	53187|55031
csh:Closa_2345	ncbi-geneid:9507648	6.3.2.5|4.1.1.36	102645|52507
csh:Closa_2346	ncbi-geneid:9507649	2.7.1.33
csh:Closa_2352	ncbi-geneid:9507655	6.1.1.9	52374|47323|50677|46589
csh:Closa_2356	ncbi-geneid:9507659	1.1.1.38	51735|53223
csh:Closa_2359	ncbi-geneid:9507662	3.6.3.21	52540
csh:Closa_2363	ncbi-geneid:9507666	3.4.21.53	54211|52540|88697
csh:Closa_2365	ncbi-geneid:9507668	3.4.21.92	52096
csh:Closa_2373	ncbi-geneid:9507676	3.6.3.17	52540|52540
csh:Closa_2377	ncbi-geneid:9507680	2.7.13.3	55874|158472
csh:Closa_2379	ncbi-geneid:9507682	5.4.1.2	63965
csh:Closa_2380	ncbi-geneid:9507683	6.3.5.10	52540|52317
csh:Closa_2402	ncbi-geneid:9507705	3.2.1.51	51445
csh:Closa_2409	ncbi-geneid:9507712	2.7.1.156|2.7.7.62	52540
csh:Closa_2410	ncbi-geneid:9507713	2.4.2.21	52733
csh:Closa_2411	ncbi-geneid:9507714	6.3.5.9|6.3.1	52317|52540
csh:Closa_2414	ncbi-geneid:9507716	2.1.1.131	53790
csh:Closa_2416	ncbi-geneid:9507718	2.1.1.133	53790
csh:Closa_2417	ncbi-geneid:9507719	2.1.1.130|2.1.1.151	53790
csh:Closa_2428	ncbi-geneid:9507730	3.4.16.4	56601|69189
csh:Closa_2437	ncbi-geneid:9507739	3.1.3.18	56784
csh:Closa_2439	ncbi-geneid:9507741	2.7.1.69	55804|52794
csh:Closa_2440	ncbi-geneid:9507742	2.7.1.56	53613
csh:Closa_2444	ncbi-geneid:9507746	2.1.1.79	53335
csh:Closa_2446	ncbi-geneid:9507748	2.7.8.-	56214|56214
csh:Closa_2449	ncbi-geneid:9507751	4.2.1.11	51604|54826
csh:Closa_2451	ncbi-geneid:9507753	6.1.1.2	52374
csh:Closa_2452	ncbi-geneid:9507754	2.1.1.13	82282|51717|52242|47644
csh:Closa_2454	ncbi-geneid:9507756	1.5.1.20	51730
csh:Closa_2459	ncbi-geneid:9507761	2.5.1.7	55205
csh:Closa_2461	ncbi-geneid:9507763	6.3.2.9	53623|53244|51984
csh:Closa_2463	ncbi-geneid:9507765	2.4.1.129	56601|56519
csh:Closa_2464	ncbi-geneid:9507766	2.4.1.129	56601|56519
csh:Closa_2466	ncbi-geneid:9507768	2.1.1.-	53335|81799
csh:Closa_2473	ncbi-geneid:9507775	2.7.13.3	55874|158472
csh:Closa_2484	ncbi-geneid:9507786	1.4.1.13|1.4.1.14	51971|46548|51971
csh:Closa_2485	ncbi-geneid:9507787	1.4.7.1	51395|56235|69336
csh:Closa_2490	ncbi-geneid:9507792	3.2.2.-	48150|55811
csh:Closa_2491	ncbi-geneid:9507793	6.3.4.15	55681|46785|50037
csh:Closa_2493	ncbi-geneid:9507795	2.1.3.3	53671
csh:Closa_2498	ncbi-geneid:9507800	6.3.5.1	52402|56317
csh:Closa_2504	ncbi-geneid:9507806	1.17.4.2	51998|52833
csh:Closa_2507	ncbi-geneid:9507809	3.6.1.23	51283
csh:Closa_2519	ncbi-geneid:9507821	2.7.2.2	53633
csh:Closa_2523	ncbi-geneid:9507825	3.1.21.4
csh:Closa_2525	ncbi-geneid:9507827	1.15.1.2	49367|57802
csh:Closa_2549	ncbi-geneid:9507851	1.7.-.-	56821
csh:Closa_2554	ncbi-geneid:9507856	2.7.1.31	110738
csh:Closa_2558	ncbi-geneid:9507860	3.4.21.53	54211|52540|88697
csh:Closa_2560	ncbi-geneid:9507862	4.2.1.20	51366
csh:Closa_2562	ncbi-geneid:9507864	2.7.1.69	52794
csh:Closa_2563	ncbi-geneid:9507865	2.7.1.69	55804|63520|52794|46785
csh:Closa_2567	ncbi-geneid:9507869	2.7.1.69	55604
csh:Closa_2568	ncbi-geneid:9507870	3.2.1.85	51445
csh:Closa_2579	ncbi-geneid:9507881	3.6.3.4	56784|81653|55008|55008|81665
csh:Closa_2586	ncbi-geneid:9507888	2.7.1.71	52540
csh:Closa_2590	ncbi-geneid:9507892	1.7.-.-	56821
csh:Closa_2597	ncbi-geneid:9507899	4.2.2.1	48230|74650|49899|56300|49863
csh:Closa_2600	ncbi-geneid:9507902	1.1.1.25	51735|53223
csh:Closa_2608	ncbi-geneid:9507910	3.5.1.28	53187
csh:Closa_2616	ncbi-geneid:9507918	2.7.13.3	55874|47384|158472
csh:Closa_2618	ncbi-geneid:9507920	4.1.1.20	51419|50621
csh:Closa_2622	ncbi-geneid:9507924	2.6.1.66|2.6.1.2	53383
csh:Closa_2626	ncbi-geneid:9507928	4.2.1.1	53056
csh:Closa_2627	ncbi-geneid:9507929	1.8.4.12|1.8.4.11	55068|51316
csh:Closa_2629	ncbi-geneid:9507931	3.2.2.21	50486
csh:Closa_2631	ncbi-geneid:9507933	3.5.4.13	51283
csh:Closa_2633	ncbi-geneid:9507935	5.1.1.13	53681|53681
csh:Closa_2634	ncbi-geneid:9507936	1.4.3.4	51905|54373
csh:Closa_2647	ncbi-geneid:9507949	1.1.1.-	56796
csh:Closa_2662	ncbi-geneid:9507964	3.5.99.3	51556|51338|51338
csh:Closa_2672	ncbi-geneid:9507974	2.1.1.-	53335|81799
csh:Closa_2676	ncbi-geneid:9507978	1.1.1.69	51735
csh:Closa_2682	ncbi-geneid:9507984	3.6.3.16	52540|52540
csh:Closa_2701	ncbi-geneid:9508003	2.3.1.28	52777
csh:Closa_2713	ncbi-geneid:9508015	6.1.1.3	55681|55186|52954|81271
csh:Closa_2721	ncbi-geneid:9508023	3.5.1.88	56420
csh:Closa_2732	ncbi-geneid:9508034	2.5.1.6	55973|55973|55973
csh:Closa_2788	ncbi-geneid:9508090	3.4.21.53	54211
csh:Closa_2849	ncbi-geneid:9508151	2.1.1.72	53335
csh:Closa_2855	ncbi-geneid:9508157	2.1.1.-	53335
csh:Closa_2860	ncbi-geneid:9508162	3.4.11.9	55920|53092
csh:Closa_2863	ncbi-geneid:9508166	2.3.1.28	52777
csh:Closa_2867	ncbi-geneid:9508171	3.6.3.34	52540
csh:Closa_2874	ncbi-geneid:9508178	2.7.1.4	53067
csh:Closa_2875	ncbi-geneid:9508179	5.3.1.8	51182
csh:Closa_2878	ncbi-geneid:9508182	1.1.1.69	51735
csh:Closa_2894	ncbi-geneid:9508198	2.4.1.1	53756
csh:Closa_2895	ncbi-geneid:9508199	6.1.1.5	52374|47323|50677
csh:Closa_2896	ncbi-geneid:9508200	2.4.2.11	51690|54675
csh:Closa_2917	ncbi-geneid:9508222	2.5.1.56	51569|51269
csh:Closa_2919	ncbi-geneid:9508224	2.7.7.43	53448
csh:Closa_2921	ncbi-geneid:9508226	2.5.1.47	53686
csh:Closa_2923	ncbi-geneid:9508228	4.4.1.8	53383
csh:Closa_2924	ncbi-geneid:9508229	4.4.1.8	53383
csh:Closa_2927	ncbi-geneid:9508232	2.5.1.47|2.5.1.49	53383
csh:Closa_2928	ncbi-geneid:9508233	1.15.1.1	54719|46609
csh:Closa_2933	ncbi-geneid:9508238	1.4.1.13|1.4.1.14	51971|46548|51971
csh:Closa_2934	ncbi-geneid:9508239	1.18.1.2	52343|63380
csh:Closa_2935	ncbi-geneid:9508240	1.5.1.3	53597
csh:Closa_2939	ncbi-geneid:9508244	3.6.4.12	52540|47819|46785
csh:Closa_2942	ncbi-geneid:9508247	2.7.13.3	55874|47384|55781
csh:Closa_2953	ncbi-geneid:9508258	6.3.5.2	52317|52402|54810
csh:Closa_2960	ncbi-geneid:9508265	3.5.1.82|3.5.1.81	51556|51338
csh:Closa_2962	ncbi-geneid:9508267	3.2.1.25	51445|49785|49303|49303
csh:Closa_2970	ncbi-geneid:9508275	3.6.4.3|3.4.24.-	52540|140990
csh:Closa_2971	ncbi-geneid:9508276	6.3.4.2	52540|52317
csh:Closa_2978	ncbi-geneid:9508283	2.7.1.26|2.7.7.2	82114|52374
csh:Closa_2979	ncbi-geneid:9508284	5.4.99.12	55120
csh:Closa_3005	ncbi-geneid:9508310	1.3.99.2	56645|47203
csh:Closa_3012	ncbi-geneid:9508317	1.3.99.15	53067
csh:Closa_3015	ncbi-geneid:9508320	5.3.1.9	51182
csh:Closa_3016	ncbi-geneid:9508321	5.3.1.9	51182
csh:Closa_3020	ncbi-geneid:9508325	2.7.1.69	52728
csh:Closa_3021	ncbi-geneid:9508326	2.7.1.69	53062
csh:Closa_3030	ncbi-geneid:9508335	3.6.3.17	52540|52540
csh:Closa_3033	ncbi-geneid:9508338	4.1.2.40|4.1.2.13	51569
csh:Closa_3039	ncbi-geneid:9508344	2.7.7.8	54211|54211|55666|55666|50249|54791
csh:Closa_3042	ncbi-geneid:9508347	3.5.4.2	51556|51338
csh:Closa_3049	ncbi-geneid:9508354	1.1.1.169	48179|51735
csh:Closa_3052	ncbi-geneid:9508357	3.4.13.3	53187
csh:Closa_3063	ncbi-geneid:9508368	2.7.7.7	53098|57783
csh:Closa_3064	ncbi-geneid:9508369	2.4.1.129	53955
csh:Closa_3071	ncbi-geneid:9508376	4.2.1.8	51658
csh:Closa_3075	ncbi-geneid:9508380	1.97.1.4	102114
csh:Closa_3077	ncbi-geneid:9508382	3.6.4.3|3.4.24.-	52540|140990
csh:Closa_3079	ncbi-geneid:9508384	5.4.3.8	53383
csh:Closa_3080	ncbi-geneid:9508385	4.2.1.75|2.1.1.107	53790|69618
csh:Closa_3081	ncbi-geneid:9508386	2.5.1.61	53850|54782
csh:Closa_3082	ncbi-geneid:9508387	1.3.1.76|4.99.1.4	51735|75615
csh:Closa_3083	ncbi-geneid:9508388	1.2.1.70	69742|51735
csh:Closa_3085	ncbi-geneid:9508390	2.7.1.30	53067|53067
csh:Closa_3098	ncbi-geneid:9508404	2.1.1.72	53335
csh:Closa_3182	ncbi-geneid:9508488	2.5.1.78	52121
csh:Closa_3183	ncbi-geneid:9508489	4.1.99.12|3.5.4.25	55821|142695
csh:Closa_3184	ncbi-geneid:9508490	2.5.1.9	63380|63380
csh:Closa_3185	ncbi-geneid:9508491	3.5.4.26|1.1.1.193	53597|53927
csh:Closa_3201	ncbi-geneid:9508507	1.11.1.15|1.11.1.9	52833
csh:Closa_3204	ncbi-geneid:9508510	2.7.1.6	54211|55060
csh:Closa_3217	ncbi-geneid:9508523	3.4.11.21	53187|101821
csh:Closa_3219	ncbi-geneid:9508525	5.2.1.8	54534
csh:Closa_3225	ncbi-geneid:9508531	2.4.1.21	53756
csh:Closa_3227	ncbi-geneid:9508533	3.4.21.116	50156|50494
csh:Closa_3234	ncbi-geneid:9508540	2.7.1.23	111331
csh:Closa_3236	ncbi-geneid:9508542	2.2.1.7	52518|52518|52922
csh:Closa_3237	ncbi-geneid:9508543	2.5.1.1|2.5.1.10|2.5.1.29	48576
csh:Closa_3238	ncbi-geneid:9508544	3.1.11.6	116842
csh:Closa_3242	ncbi-geneid:9508548	1.4.1.21	51735|55347
csh:Closa_3255	ncbi-geneid:9508561	1.6.4.-	51905|52833|52833
csh:Closa_3256	ncbi-geneid:9508562	1.11.1.15	52833
csh:Closa_3268	ncbi-geneid:9508574	1.5.1.5|3.5.4.9	51735|53223
csh:Closa_3271	ncbi-geneid:9508577	2.7.1.15	53613
csh:Closa_3273	ncbi-geneid:9508579	3.5.1.18	53187|55031
csh:Closa_3275	ncbi-geneid:9508581	3.5.1.16	53187|55031
csh:Closa_3276	ncbi-geneid:9508582	3.2.2.8	53590
csh:Closa_3281	ncbi-geneid:9508587	2.7.1.15	53613|53822|47413
csh:Closa_3283	ncbi-geneid:9508589	2.6.1.11|2.6.1.17	53383
csh:Closa_3284	ncbi-geneid:9508590	2.7.2	53633
csh:Closa_3285	ncbi-geneid:9508591	2.3.1.1|2.3.1.35	56266
csh:Closa_3288	ncbi-geneid:9508594	1.2.1	55347|51735
csh:Closa_3289	ncbi-geneid:9508595	6.3.4.5	69864|52402
csh:Closa_3293	ncbi-geneid:9508599	2.8.1.-	52402
csh:Closa_3295	ncbi-geneid:9508601	2.8.1.7	53383
csh:Closa_3304	ncbi-geneid:9508610	3.2.1.14	51445|54556
csh:Closa_3314	ncbi-geneid:9508620	2.3.1.46	52317
csh:Closa_3315	ncbi-geneid:9508621	6.5.1.2
csh:Closa_3316	ncbi-geneid:9508622	5.4.99.12	55120|55174
csh:Closa_3321	ncbi-geneid:9508627	2.1.1.-	57884|46689
csh:Closa_3322	ncbi-geneid:9508628	3.2.2.21	48150
csh:Closa_3323	ncbi-geneid:9508629	2.1.1.63	46767|53155
csh:Closa_3326	ncbi-geneid:9508632	4.2.1.9	143975|52016
csh:Closa_3335	ncbi-geneid:9508641	2.7.13.3	55874|158472
csh:Closa_3340	ncbi-geneid:9508646	3.5.2.6	56601
csh:Closa_3345	ncbi-geneid:9508651	2.4.1.129	56601|56519|54427
csh:Closa_3348	ncbi-geneid:9508654	1.1.1.42	53659
csh:Closa_3353	ncbi-geneid:9508659	6.3.5.6|6.3.5.7	55931|89095
csh:Closa_3354	ncbi-geneid:9508660	3.5.1.4|6.3.5.6|6.3.5.7	75304
csh:Closa_3355	ncbi-geneid:9508661	6.3.5.6|6.3.5.7	141000
csh:Closa_3356	ncbi-geneid:9508662	6.1.1.23	55681|50249
csh:Closa_3360	ncbi-geneid:9508666	3.2.1.93	51445|51011
csh:Closa_3361	ncbi-geneid:9508667	2.7.1.69	55604
csh:Closa_3364	ncbi-geneid:9508670	6.1.1.1	52374|55174
csh:Closa_3365	ncbi-geneid:9508671	2.6.-.-	52317
csh:Closa_3366	ncbi-geneid:9508672	4.-.-.-	51366
csh:Closa_3367	ncbi-geneid:9508673	3.2.1.122	56327|51735
csh:Closa_3368	ncbi-geneid:9508674	2.7.1.69	55604
csh:Closa_3371	ncbi-geneid:9508677	2.5.1.54	51569
csh:Closa_3373	ncbi-geneid:9508679	3.2.2.-	52141
csh:Closa_3374	ncbi-geneid:9508680	4.1.3.-	51366
csh:Closa_3375	ncbi-geneid:9508681	2.4.2.-	52317
csh:Closa_3379	ncbi-geneid:9508685	2.1.1.-	53335|88697
csh:Closa_3390	ncbi-geneid:9508696	1.6.5.3	52833
csh:Closa_3393	ncbi-geneid:9508699	1.6.99.5|1.6.5.3	142019|140490|52833|142984|54862
csh:Closa_3394	ncbi-geneid:9508700	1.6.5.3	53920|54292|54862
csh:Closa_3399	ncbi-geneid:9508705	1.12.7.2	53920|54862
csh:Closa_3403	ncbi-geneid:9508709	3.5.4.2	51556|51338
csh:Closa_3404	ncbi-geneid:9508710	2.4.2.1	53167
csh:Closa_3409	ncbi-geneid:9508715	2.1.1.63	46767|53155
csh:Closa_3423	ncbi-geneid:9508741	2.7.13.3
csh:Closa_3425	ncbi-geneid:9508743	2.1.1.80	53335|47757
csh:Closa_3426	ncbi-geneid:9508744	3.1.1.61	52738|52172
csh:Closa_3443	ncbi-geneid:9508761	3.5.1.44	64438
csh:Closa_3466	ncbi-geneid:9508784	3.6.3.14	52540
csh:Closa_3475	ncbi-geneid:9508793	5.-.-.-	53697
csh:Closa_3477	ncbi-geneid:9508795	5.1.3.13	51182
csh:Closa_3479	ncbi-geneid:9508797	3.1.3.-	53448|56784
csh:Closa_3486	ncbi-geneid:9508804	5.3.1.17	51182
csh:Closa_3495	ncbi-geneid:9508813	3.6.4.12	52540
csh:Closa_3545	ncbi-geneid:9508863	2.1.1.37	53335
csh:Closa_3567	ncbi-geneid:9508885	3.6.3.16	52540|52540
csh:Closa_3581	ncbi-geneid:9508899	4.1.2.17	53639
csh:Closa_3582	ncbi-geneid:9508900	5.3.1.23	100950
csh:Closa_3583	ncbi-geneid:9508901	2.7.1.100	56112
csh:Closa_3590	ncbi-geneid:9508908	3.1.3.5	56300|55816|54106
csh:Closa_3591	ncbi-geneid:9508909	6.1.1.12	55681|55261|50249
csh:Closa_3592	ncbi-geneid:9508910	6.1.1.21	55681
csh:Closa_3593	ncbi-geneid:9508911	1.3.99.22	102114
csh:Closa_3595	ncbi-geneid:9508913	2.7.6.5	109604|81301|81271|55021
csh:Closa_3596	ncbi-geneid:9508914	3.5.4.4	51556
csh:Closa_3597	ncbi-geneid:9508915	3.2.1.52	51445
csh:Closa_3601	ncbi-geneid:9508919	3.2.1.86	56327|51735
csh:Closa_3607	ncbi-geneid:9508925	4.2.-.-	53697
csh:Closa_3611	ncbi-geneid:9508929	2.4.2.7	53271
csh:Closa_3614	ncbi-geneid:9508932	3.6.1.13	55811
csh:Closa_3615	ncbi-geneid:9508933	1.5.1.2	48179|51735
csh:Closa_3618	ncbi-geneid:9508936	1.1.1.262	53659
csh:Closa_3620	ncbi-geneid:9508938	4.1.3.27	56322
csh:Closa_3621	ncbi-geneid:9508939	4.1.3.27	52317
csh:Closa_3622	ncbi-geneid:9508940	2.4.2.18	52418|47648
csh:Closa_3623	ncbi-geneid:9508941	4.1.1.48	51366
csh:Closa_3624	ncbi-geneid:9508942	5.3.1.24	51366
csh:Closa_3625	ncbi-geneid:9508943	4.2.1.20	53686
csh:Closa_3626	ncbi-geneid:9508944	4.2.1.20	51366
csh:Closa_3629	ncbi-geneid:9508947	2.7.1.50	53613
csh:Closa_3630	ncbi-geneid:9508948	2.5.1.3	51391
csh:Closa_3631	ncbi-geneid:9508949	2.7.4.7|2.7.1.49	53613
csh:Closa_3635	ncbi-geneid:9508953	3.2.1.85	51445
csh:Closa_3636	ncbi-geneid:9508954	2.7.1.69	55804|63520|46785
csh:Closa_3638	ncbi-geneid:9508956	6.5.1.1	56091|50249
csh:Closa_3653	ncbi-geneid:9508971	1.1.1.95	51735|52283|55021
csh:Closa_3654	ncbi-geneid:9508972	2.6.1.52	53383
csh:Closa_3655	ncbi-geneid:9508973	2.2.1.6	52518|52518|52467
csh:Closa_3656	ncbi-geneid:9508974	4.2.1.9	143975|52016
csh:Closa_3657	ncbi-geneid:9508975	1.1.1.85	53659
csh:Closa_3662	ncbi-geneid:9508980	4.2.99.18|3.2.2.-	48150|55945
csh:Closa_3667	ncbi-geneid:9508985	6.1.1.23	55681|50249
csh:Closa_3688	ncbi-geneid:9509006	3.4.21.53	54211
csh:Closa_3709	ncbi-geneid:9509027	5.99.1.2	56712
csh:Closa_3738	ncbi-geneid:9509056	2.7.7.6	56553|55257|47789
csh:Closa_3745	ncbi-geneid:9509063	3.4.11.18	55920
csh:Closa_3746	ncbi-geneid:9509064	2.7.4.3	52540
csh:Closa_3770	ncbi-geneid:9509088	2.1.1.-	53335
csh:Closa_3775	ncbi-geneid:9509093	2.7.1.69	55604
csh:Closa_3776	ncbi-geneid:9509094	4.2.-.-	53697
csh:Closa_3784	ncbi-geneid:9509102	2.7.7.6	64484
csh:Closa_3785	ncbi-geneid:9509103	2.7.7.6	64484
csh:Closa_3787	ncbi-geneid:9509105	1.15.1.1	54719|46609
csh:Closa_3792	ncbi-geneid:9509110	2.4.1.83	53448
csh:Closa_3796	ncbi-geneid:9509114	5.-.-.-	53697
csh:Closa_3797	ncbi-geneid:9509115	3.1.3.-	56784
csh:Closa_3805	ncbi-geneid:9509123	5.1.3.13	51182
csh:Closa_3812	ncbi-geneid:9509130	4.1.99.1	53383
csh:Closa_3817	ncbi-geneid:9509135	2.4.1.-	53448
csh:Closa_3825	ncbi-geneid:9509143	6.3.5.5	56059
csh:Closa_3827	ncbi-geneid:9509145	3.5.99.7|4.4.1.15	53686
csh:Closa_3832	ncbi-geneid:9509150	5.4.99.9	51971|54373
csh:Closa_3840	ncbi-geneid:9509157	2.3.3.13	51569|110921|89000
csh:Closa_3843	ncbi-geneid:9509160	5.4.2.10	53738|53738|53738|55957
csh:Closa_3847	ncbi-geneid:9509164	4.2.3.3	52335
csh:Closa_3856	ncbi-geneid:9509173	3.2.1.21	51445
csh:Closa_3862	ncbi-geneid:9509179	1.11.1.15	52833
csh:Closa_3882	ncbi-geneid:9509199	2.4.1.25	51445
csh:Closa_3888	ncbi-geneid:9509205	2.4.1.18	51445|51011|81296|81296
csh:Closa_3890	ncbi-geneid:9509207	3.4.21.89	51306
csh:Closa_3892	ncbi-geneid:9509209	5.3.1.6	89623
csh:Closa_3893	ncbi-geneid:9509210	4.2.3.5	103263
csh:Closa_3896	ncbi-geneid:9509213	3.6.3.31	52540|50331
csh:Closa_3900	ncbi-geneid:9509217	2.1.1.72	53335
csh:Closa_3901	ncbi-geneid:9509218	2.1.1.72	53335
csh:Closa_3909	ncbi-geneid:9509226	2.8.1.6	102114
csh:Closa_3910	ncbi-geneid:9509227	4.4.1.5	54593
csh:Closa_3921	ncbi-geneid:9509238	3.6.4.13	52540
csh:Closa_3931	ncbi-geneid:9509248	1.3.99.-	56645|47203
csh:Closa_3933	ncbi-geneid:9509250	3.1.2.6	56281
csh:Closa_3938	ncbi-geneid:9509255	6.2.1.-	56801
csh:Closa_3947	ncbi-geneid:9509264	2.1.1.-	53335|50249
csh:Closa_3948	ncbi-geneid:9509265	3.6.4.13	52540
csh:Closa_3954	ncbi-geneid:9509271	3.6.3.-	52540
csh:Closa_3962	ncbi-geneid:9509279	1.1.1.18	51735|55347
csh:Closa_3963	ncbi-geneid:9509280	4.2.1.44	51658
csh:Closa_3964	ncbi-geneid:9509281	3.7.1.-	52518|52467|52518
csh:Closa_3965	ncbi-geneid:9509282	2.7.1.92	53613
csh:Closa_3966	ncbi-geneid:9509283	1.2.1.27	53720
csh:Closa_3967	ncbi-geneid:9509284	4.1.2.29|4.1.2.13	51569
csh:Closa_3974	ncbi-geneid:9509291	2.7.1.56	53613
csh:Closa_3975	ncbi-geneid:9509292	2.7.1.69	55804
csh:Closa_3976	ncbi-geneid:9509293	2.7.1.69	63520|63520|55804|46785|52794
csh:Closa_3977	ncbi-geneid:9509294	2.7.1.69	52794
csh:Closa_3978	ncbi-geneid:9509295	2.7.1.69	52794
csh:Closa_3979	ncbi-geneid:9509296	2.5.1.6	55973|55973|55973
csh:Closa_3987	ncbi-geneid:9509304	5.1.3.2	51735
csh:Closa_3991	ncbi-geneid:9509308	2.5.1.7	55205
csh:Closa_3995	ncbi-geneid:9509312	3.6.3.14	51344|46604
csh:Closa_3996	ncbi-geneid:9509313	3.6.3.14	52540|47917|50615
csh:Closa_3997	ncbi-geneid:9509314	3.6.3.14	52943
csh:Closa_3998	ncbi-geneid:9509315	3.6.3.14	52540|47917|50615
csh:Closa_3999	ncbi-geneid:9509316	3.6.3.14	47928
csh:Closa_4000	ncbi-geneid:9509317	3.6.3.14	81573
csh:Closa_4001	ncbi-geneid:9509318	3.6.3.14	81333
csh:Closa_4002	ncbi-geneid:9509319	3.6.3.14	81336
csh:Closa_4017	ncbi-geneid:9509334	1.97.1.4	54862|102114
csh:Closa_4018	ncbi-geneid:9509335	2.3.1.54	51998
csh:Closa_4030	ncbi-geneid:9509347	4.1.2.4	51569
csh:Closa_4032	ncbi-geneid:9509349	2.7.1.69	52728
csh:Closa_4059	ncbi-geneid:9509381	3.2.1.20	51445|81296|51011
csh:Closa_4060	ncbi-geneid:9509382	3.6.4.3|3.4.24.-	52540|140990
csh:Closa_4061	ncbi-geneid:9509383	2.4.2.8	53271
csh:Closa_4062	ncbi-geneid:9509384	6.3.4.-	52402|56037|82829
csh:Closa_4063	ncbi-geneid:9509385	3.1.3.16	81606
csh:Closa_4074	ncbi-geneid:9509396	3.6.4.-	52540|52540|52540|143517|141259|52540
csh:Closa_4075	ncbi-geneid:9509397	3.1.1.29	53178
csh:Closa_4084	ncbi-geneid:9509406	2.4.2.22	53271
csh:Closa_4087	ncbi-geneid:9509409	3.1.-.-	69500
csh:Closa_4088	ncbi-geneid:9509410	3.1.4.46	51695
csh:Closa_4097	ncbi-geneid:9509419	4.3.2.3	56529
csh:Closa_4099	ncbi-geneid:9509421	3.1.4.46	51695
csh:Closa_4102	ncbi-geneid:9509424	1.1.5.3	51905
csh:Closa_4104	ncbi-geneid:9509426	2.7.1.30	53067|53067
csh:Closa_4106	ncbi-geneid:9509428	3.5.4.2	51556|51338
csh:Closa_4109	ncbi-geneid:9509431	4.4.1.21	63411
csh:Closa_4113	ncbi-geneid:9509435	3.6.3.12	56784|81653|81665
csh:Closa_4115	ncbi-geneid:9509437	2.2.1.1	52518|52922
csh:Closa_4116	ncbi-geneid:9509438	2.2.1.1	52518
csh:Closa_4118	ncbi-geneid:9509440	2.7.1.69	52794
csh:Closa_4120	ncbi-geneid:9509442	3.2.1.-	51445|51011|81296
csh:Closa_4122	ncbi-geneid:9509444	4.2.99.18|3.1.11.2	56219
csh:Closa_4136	ncbi-geneid:9509458	3.5.2.3	51556|51338
csh:Closa_4163	ncbi-geneid:9509485	3.6.3.14	51344|46604
csh:Closa_4164	ncbi-geneid:9509486	3.6.3.14	52540|47917|50615
csh:Closa_4165	ncbi-geneid:9509487	3.6.3.14	52943
csh:Closa_4166	ncbi-geneid:9509488	3.6.3.14	52540|47917|50615
csh:Closa_4167	ncbi-geneid:9509489	3.6.3.14	47928
csh:Closa_4169	ncbi-geneid:9509491	3.6.3.14	81333
csh:Closa_4170	ncbi-geneid:9509492	3.6.3.14	81336
csh:Closa_4174	ncbi-geneid:9509496	3.6.3.-	52540
csh:Closa_4182	ncbi-geneid:9509504	2.7.1.69	52728
csh:Closa_4183	ncbi-geneid:9509505	2.7.1.69	53062
csh:Closa_4185	ncbi-geneid:9509508	2.1.1.33	53335
csh:Closa_4193	ncbi-geneid:9509516	3.6.3.14	103486
csh:Closa_4195	ncbi-geneid:9509518	3.6.3.14	81333
csh:Closa_4196	ncbi-geneid:9509519	3.6.3.14	159468
csh:Closa_4197	ncbi-geneid:9509520	3.6.3.14	160527
csh:Closa_4198	ncbi-geneid:9509521	3.6.3.15|3.6.3.14	52540|47917|50615
csh:Closa_4199	ncbi-geneid:9509522	3.6.3.14	52540
csh:Closa_4207	ncbi-geneid:9509530	3.2.1.86	56327|51735
csh:Closa_4210	ncbi-geneid:9509533	3.2.1.22	51445
csh:Closa_4217	ncbi-geneid:9509540	2.7.9.2	56059|52009
csh:Closa_4225	ncbi-geneid:9509548	2.3.3.1	48256
csh:Closa_4229	ncbi-geneid:9509552	2.7.13.3	55874|47384
csh:Closa_4250	ncbi-geneid:9509573	1.6.99.3	51905|51905
csh:Closa_4251	ncbi-geneid:9509574	2.5.1.30	48576
csh:Closa_4254	ncbi-geneid:9509577	4.1.1.-	50475|143968|143968
csh:Closa_4256	ncbi-geneid:9509579	4.1.1.-	52507
csh:Closa_4265	ncbi-geneid:9509588	3.6.3.30	52540|50331
csh:Closa_4267	ncbi-geneid:9509590	2.7.13.3	55874
csh:Closa_4270	ncbi-geneid:9509593	3.1.3.18	56784
csh:Closa_4273	ncbi-geneid:9509596	2.7.1.69	52728
csh:Closa_4274	ncbi-geneid:9509597	2.7.1.69	53062
csh:Closa_4283	ncbi-geneid:9509607	1.4.1.4	51735|53223
csh:Closa_4286	ncbi-geneid:9509610	3.6.1.22	55811
csh:Closa_4287	ncbi-geneid:9509611	1.2.1.10|1.1.1.1	56796|53720
csh:Closa_4288	ncbi-geneid:9509612	2.7.1.33	53067
csh:Closa_4293	ncbi-geneid:9509617	2.1.1.170	53335
csh:Closa_4299	ncbi-geneid:9509623	3.1.26.5	54211
