# Supplementary material for: Tracing the Repertoire of Promiscuous Enzymes along the Metabolic Pathways in Archaeal Organisms
Source: Life (Basel). 2017 Jul 13;7(3):30. doi: 10.3390/life7030030 (PMC5617955; doi:10.3390/life7030030)
Supplement: Supplementary file 1 [file life-07-00030-s001.zip › Table_S2/cst.txt]

KEGGID	NCBIGI	ECs	SFamilyID
cst:CLOST_0002	ncbi-geneid:9855884	2.7.7.7	55979|55979|55979
cst:CLOST_0005	ncbi-geneid:9856331	5.99.1.3	56719|55874|54211
cst:CLOST_0006	ncbi-geneid:9856030	5.99.1.3	56719|101904
cst:CLOST_0011	ncbi-geneid:9856419	2.7.11.1	55874
cst:CLOST_0016	ncbi-geneid:9855635	1.2.1.11	55347|51735
cst:CLOST_0018	ncbi-geneid:9855653	6.1.1.12	55681|55261|50249|141000
cst:CLOST_0019	ncbi-geneid:9855787	6.3.5.6|6.3.5.7	75304
cst:CLOST_0020	ncbi-geneid:9855973	6.3.5.6|6.3.5.7	55931|89095
cst:CLOST_0021	ncbi-geneid:9855974	6.4.1.1	51569|56059|89000|52440|51246|51230
cst:CLOST_0026	ncbi-geneid:9853966	4.3.1.3
cst:CLOST_0027	ncbi-geneid:9856065	4.2.1.49	111326
cst:CLOST_0041	ncbi-geneid:9856560	3.5.3.11	52768
cst:CLOST_0042	ncbi-geneid:9856453	2.5.1.16	53335
cst:CLOST_0043	ncbi-geneid:9856454	4.1.1.50	56276
cst:CLOST_0044	ncbi-geneid:9856455	4.1.1.19	53383|55904
cst:CLOST_0047	ncbi-geneid:9853976	3.1.3.1	53649
cst:CLOST_0051	ncbi-geneid:9855645	6.1.1.11	55681|46589
cst:CLOST_0052	ncbi-geneid:9856440	3.2.1.1	51445|51011
cst:CLOST_0055	ncbi-geneid:9853981	2.7.7.7	56672|100879
cst:CLOST_0078	ncbi-geneid:9854000	4.1.1.37	51726
cst:CLOST_0082	ncbi-geneid:9854003	4.1.1.37	51726
cst:CLOST_0092	ncbi-geneid:9854007	4.1.1.37	51726
cst:CLOST_0100	ncbi-geneid:9854014	2.6.-.-	52317
cst:CLOST_0101	ncbi-geneid:9856233	4.-.-.-	51366
cst:CLOST_0108	ncbi-geneid:9854018	2.7.7.7	52540|48019
cst:CLOST_0120	ncbi-geneid:9854026	3.4.19.3	53182
cst:CLOST_0131	ncbi-geneid:9854036	2.7.13.3	55874
cst:CLOST_0136	ncbi-geneid:9854040	2.6.1.11|2.6.1.81|2.6.1.17	53383
cst:CLOST_0137	ncbi-geneid:9855792	2.7.2	53633
cst:CLOST_0138	ncbi-geneid:9855769	2.3.1.35|2.3.1.1	56266
cst:CLOST_0139	ncbi-geneid:9855773	1.2.1	55347|51735
cst:CLOST_0140	ncbi-geneid:9855770	4.3.2.1	48557
cst:CLOST_0141	ncbi-geneid:9855772	6.3.4.5	69864|52402
cst:CLOST_0144	ncbi-geneid:9855662	2.1.1.13	82282|51717|52242
cst:CLOST_0153	ncbi-geneid:9856400	2.1.1.61|2.8.1.-	52402
cst:CLOST_0157	ncbi-geneid:9854053	4.4.1.5	54593
cst:CLOST_0167	ncbi-geneid:9854059	2.4.1.21	53756
cst:CLOST_0169	ncbi-geneid:9854061	3.4.11.1	53187|52949
cst:CLOST_0171	ncbi-geneid:9854062	2.6.1.42	56752
cst:CLOST_0172	ncbi-geneid:9856083	1.6.99.3	51905|55424
cst:CLOST_0174	ncbi-geneid:9855846	3.2.1.1	51445|51011
cst:CLOST_0177	ncbi-geneid:9854066	2.7.3.9	51621|52009|47831
cst:CLOST_0195	ncbi-geneid:9854080	1.1.1.125	51735
cst:CLOST_0196	ncbi-geneid:9856106	1.1.1.35|1.1.1.157	51735|48179
cst:CLOST_0204	ncbi-geneid:9854088	2.3.1.19	53659
cst:CLOST_0205	ncbi-geneid:9854089	1.2.7.8	52518|52518|54862|52922
cst:CLOST_0206	ncbi-geneid:9854090	1.2.7.8	53323
cst:CLOST_0208	ncbi-geneid:9854092	2.7.2.7	53067|53067
cst:CLOST_0231	ncbi-geneid:9856584	1.7.-.-	56821
cst:CLOST_0241	ncbi-geneid:9854118	2.7.3.-	55874|47384|158472
cst:CLOST_0253	ncbi-geneid:9855825	2.5.1.17	89028
cst:CLOST_0262	ncbi-geneid:9854128	6.1.1.1	52374|55174
cst:CLOST_0268	ncbi-geneid:9854132	4.99.1.3	53800
cst:CLOST_0270	ncbi-geneid:9855824	3.6.3.-	52540
cst:CLOST_0273	ncbi-geneid:9854135	2.1.3.2	53671|57825
cst:CLOST_0274	ncbi-geneid:9856306	3.5.2.3	51556|51338
cst:CLOST_0275	ncbi-geneid:9856307	4.1.1.23	51366
cst:CLOST_0277	ncbi-geneid:9856312	1.3.3.1	51395
cst:CLOST_0278	ncbi-geneid:9856308	2.4.2.10	53271
cst:CLOST_0282	ncbi-geneid:9854138	2.4.2.21	52733
cst:CLOST_0283	ncbi-geneid:9855859	3.2.2.-|4.2.99.18	48150|55945
cst:CLOST_0284	ncbi-geneid:9854139	2.7.8.-	56024|56024
cst:CLOST_0296	ncbi-geneid:9855639	1.1.1.205	51412|54631
cst:CLOST_0297	ncbi-geneid:9856027	6.3.5.2|6.3.4.1	52402|52317|54810
cst:CLOST_0308	ncbi-geneid:9854157	2.1.1.37	53335
cst:CLOST_0310	ncbi-geneid:9854159	2.1.1.37	53335
cst:CLOST_0318	ncbi-geneid:9854167	3.6.1.1	64182|75138|54631
cst:CLOST_0329	ncbi-geneid:9854178	3.2.-.-	52317
cst:CLOST_0333	ncbi-geneid:9854181	4.1.1.21|5.4.99.18	52255
cst:CLOST_0334	ncbi-geneid:9856298	6.3.2.6	56104
cst:CLOST_0335	ncbi-geneid:9856297	2.4.2.14	56235|53271
cst:CLOST_0336	ncbi-geneid:9856299	6.3.3.1	56042|55326
cst:CLOST_0337	ncbi-geneid:9856301	2.1.2.2	53328
cst:CLOST_0338	ncbi-geneid:9856302	2.1.2.3|3.5.4.10	53927|52335
cst:CLOST_0339	ncbi-geneid:9856300	6.3.4.13|6.3.5.3	52317|56059|56042|55326|52440|55326|51246|56042
cst:CLOST_0345	ncbi-geneid:9854185	3.6.1.11|3.6.1.40	53067|53067
cst:CLOST_0351	ncbi-geneid:9854191	3.4.21.102	52096|50156
cst:CLOST_0360	ncbi-geneid:9854200	6.3.5.4	52402|56235
cst:CLOST_0367	ncbi-geneid:9855902	2.5.1.56	51569|51269
cst:CLOST_0369	ncbi-geneid:9856188	2.7.7.43	53448
cst:CLOST_0381	ncbi-geneid:9854216	2.4.2.3	53167
cst:CLOST_0386	ncbi-geneid:9854220	5.3.1.23	100950
cst:CLOST_0387	ncbi-geneid:9854221	2.7.1.100	56112
cst:CLOST_0388	ncbi-geneid:9854222	4.1.2.17	53639
cst:CLOST_0393	ncbi-geneid:9854226	3.4.13.9	55920|53092
cst:CLOST_0395	ncbi-geneid:9854228	4.3.1.19	53686|55021
cst:CLOST_0409	ncbi-geneid:9856579	2.7.7.24	53448
cst:CLOST_0410	ncbi-geneid:9855674	1.1.1.193|3.5.4.26	53597|53927
cst:CLOST_0411	ncbi-geneid:9856342	2.5.1.9	63380|63380
cst:CLOST_0412	ncbi-geneid:9856343	3.5.4.25|4.1.99.12	55821|142695
cst:CLOST_0413	ncbi-geneid:9854240	2.5.1.9|2.5.1.78	52121
cst:CLOST_0414	ncbi-geneid:9855647	2.3.3.13	51569|110921|89000
cst:CLOST_0415	ncbi-geneid:9856114	4.2.1.33|4.2.1.35	53732
cst:CLOST_0416	ncbi-geneid:9856116	4.2.1.33|4.2.1.35	52016
cst:CLOST_0417	ncbi-geneid:9856117	1.1.1.85	53659
cst:CLOST_0418	ncbi-geneid:9856115	2.1.2.1	53383
cst:CLOST_0426	ncbi-geneid:9854247	2.1.2.10	103025|101790
cst:CLOST_0428	ncbi-geneid:9855978	1.4.4.2	53383
cst:CLOST_0429	ncbi-geneid:9855980	1.4.4.2	53383
cst:CLOST_0430	ncbi-geneid:9855981	2.6.1.1	53383
cst:CLOST_0432	ncbi-geneid:9854248	2.3.2.5|3.4.11.-	53187|55383|55383
cst:CLOST_0434	ncbi-geneid:9854250	4.1.1.20	51419|50621
cst:CLOST_0435	ncbi-geneid:9856130	4.2.1.46	51735
cst:CLOST_0443	ncbi-geneid:9854257	2.3.1.18	51161
cst:CLOST_0444	ncbi-geneid:9854258	2.4.1.83	53448
cst:CLOST_0460	ncbi-geneid:9854271	2.7.7.9	53448
cst:CLOST_0462	ncbi-geneid:9854272	4.1.2.-|2.2.1.2	51569
cst:CLOST_0463	ncbi-geneid:9855963	2.4.2.11	51690|54675
cst:CLOST_0464	ncbi-geneid:9856621	6.1.1.10	52374|47323|50249
cst:CLOST_0465	ncbi-geneid:9856146	3.1.21.-	51556
cst:CLOST_0467	ncbi-geneid:9854274	3.1.26.8	110455
cst:CLOST_0468	ncbi-geneid:9854275	2.1.1.182	53335
cst:CLOST_0469	ncbi-geneid:9856110	6.3.2.8	53623|53244|51984
cst:CLOST_0472	ncbi-geneid:9856458	2.7.7.23|2.3.1.157	53448|51161
cst:CLOST_0473	ncbi-geneid:9855994	2.7.6.1	53271
cst:CLOST_0474	ncbi-geneid:9856288	3.1.1.29	53178
cst:CLOST_0475	ncbi-geneid:9856293	3.6.4.-	52540|52540|143517|141259|52540
cst:CLOST_0476	ncbi-geneid:9856147	5.2.1.8	54534|109998
cst:CLOST_0486	ncbi-geneid:9854279	2.7.2.7	53067|53067
cst:CLOST_0487	ncbi-geneid:9855811	2.3.1.19	53659
cst:CLOST_0488	ncbi-geneid:9856607	2.7.2.7	53067|53067
cst:CLOST_0490	ncbi-geneid:9854280	1.2.7.3	54862
cst:CLOST_0491	ncbi-geneid:9854281	1.2.7.7|1.2.7.3	52518|52922
cst:CLOST_0492	ncbi-geneid:9856525	1.2.7.3	52518
cst:CLOST_0493	ncbi-geneid:9854282	1.2.7.1|1.2.7.3	53323
cst:CLOST_0497	ncbi-geneid:9854286	5.4.2.10	53738|53738|53738|55957
cst:CLOST_0498	ncbi-geneid:9855672	2.6.1.16	53697|56235
cst:CLOST_0506	ncbi-geneid:9854293	4.3.1.18	53686
cst:CLOST_0512	ncbi-geneid:9854296	1.4.1.1	52283|51735
cst:CLOST_0520	ncbi-geneid:9854304	2.4.2.17	53850
cst:CLOST_0521	ncbi-geneid:9856048	1.1.1.23	53720
cst:CLOST_0522	ncbi-geneid:9856045	2.6.1.9	53383
cst:CLOST_0523	ncbi-geneid:9854305	4.2.1.19	54211|54211
cst:CLOST_0524	ncbi-geneid:9856043	2.4.2.-	52317
cst:CLOST_0525	ncbi-geneid:9856049	5.3.1.16	51366
cst:CLOST_0526	ncbi-geneid:9856042	2.4.2.-|4.1.3.-	51366
cst:CLOST_0527	ncbi-geneid:9856047	3.5.4.19|3.6.1.31	141734
cst:CLOST_0528	ncbi-geneid:9856050	3.6.1.31	101386
cst:CLOST_0530	ncbi-geneid:9854306	3.4.21.89	51306
cst:CLOST_0535	ncbi-geneid:9854311	1.5.1.5|3.5.4.9	51735|53223
cst:CLOST_0548	ncbi-geneid:9856520	2.7.1.-|2.7.11.-|2.7.4	53795|75138
cst:CLOST_0549	ncbi-geneid:9856054	2.7.1.2	53067
cst:CLOST_0555	ncbi-geneid:9854321	3.6.4.12	52540
cst:CLOST_0556	ncbi-geneid:9856229	3.4.11.-	53187|101821
cst:CLOST_0561	ncbi-geneid:9854325	3.4.-.-	51306
cst:CLOST_0567	ncbi-geneid:9854330	3.6.3.3|3.6.3.5	56784|81653|81665|55008
cst:CLOST_0569	ncbi-geneid:9854331	5.2.1.8	50891
cst:CLOST_0572	ncbi-geneid:9854333	4.1.2.5	53383
cst:CLOST_0578	ncbi-geneid:9854338	2.7.7.12
cst:CLOST_0579	ncbi-geneid:9854339	6.5.1.2
cst:CLOST_0587	ncbi-geneid:9854341	3.5.1.28	53187|55383
cst:CLOST_0588	ncbi-geneid:9854342	3.6.1.15|2.7.7.56	52972|54211|55666
cst:CLOST_0590	ncbi-geneid:9856483	3.4.21.92	52096
cst:CLOST_0593	ncbi-geneid:9855843	3.4.21.53	54211|52540|88697
cst:CLOST_0597	ncbi-geneid:9854344	2.4.1.46	53756
cst:CLOST_0601	ncbi-geneid:9854348	5.3.1.9	53697
cst:CLOST_0605	ncbi-geneid:9854351	3.6.3.-	52540
cst:CLOST_0614	ncbi-geneid:9856290	3.6.3.27	52540
cst:CLOST_0622	ncbi-geneid:9855656	6.1.1.9	52374|47323|50677|46589
cst:CLOST_0623	ncbi-geneid:9856523	6.3.2.17|6.3.2.12	53623|53244
cst:CLOST_0628	ncbi-geneid:9854366	2.4.2.8	53271
cst:CLOST_0629	ncbi-geneid:9856055	3.5.1.47	53187|55031
cst:CLOST_0642	ncbi-geneid:9855834	1.2.1.12	55347|51735
cst:CLOST_0643	ncbi-geneid:9855972	2.7.2.3	53748
cst:CLOST_0644	ncbi-geneid:9856245	5.3.1.1	51351
cst:CLOST_0645	ncbi-geneid:9856487	5.4.2.1	64158|53649
cst:CLOST_0646	ncbi-geneid:9856009	4.2.1.11	51604|54826
cst:CLOST_0649	ncbi-geneid:9856053	5.4.99.5|2.5.1.54	51569
cst:CLOST_0650	ncbi-geneid:9854377	1.3.1.12	51735|48179
cst:CLOST_0651	ncbi-geneid:9854378	2.5.1.19	55205
cst:CLOST_0652	ncbi-geneid:9855776	4.2.1.51|5.4.99.5	53850|55021|48600
cst:CLOST_0655	ncbi-geneid:9856281	3.1.-.-	50249|50249|50249|50249
cst:CLOST_0661	ncbi-geneid:9854383	6.3.5.5	52540
cst:CLOST_0664	ncbi-geneid:9854386	3.4.19.-	51556|51338
cst:CLOST_0671	ncbi-geneid:9854392	3.4.11.4	53187|55031
cst:CLOST_0673	ncbi-geneid:9854394	4.1.2.17	53639
cst:CLOST_0683	ncbi-geneid:9854400	2.8.3.12	100950
cst:CLOST_0684	ncbi-geneid:9854401	2.8.3.12	100950
cst:CLOST_0688	ncbi-geneid:9854404	2.7.1.100	56112
cst:CLOST_0689	ncbi-geneid:9856169	5.3.1.23	100950
cst:CLOST_0714	ncbi-geneid:9854427	3.4.13.19	51556
cst:CLOST_0723	ncbi-geneid:9854435	2.4.2.1	53167
cst:CLOST_0748	ncbi-geneid:9854457	1.-.-.-	51735
cst:CLOST_0753	ncbi-geneid:9854461	1.2.7.1	53323
cst:CLOST_0754	ncbi-geneid:9856263	1.2.7.1	54862
cst:CLOST_0755	ncbi-geneid:9854462	1.2.7.1	52518|52922
cst:CLOST_0756	ncbi-geneid:9856262	1.2.7.1	52518
cst:CLOST_0757	ncbi-geneid:9854463	2.7.2.-	53067|53067
cst:CLOST_0774	ncbi-geneid:9854476	1.1.1.14	50129|51735
cst:CLOST_0775	ncbi-geneid:9856551	2.7.1.17	53067|53067
cst:CLOST_0803	ncbi-geneid:9854502	3.4.11.9	55920|53092
cst:CLOST_0804	ncbi-geneid:9854503	3.5.2.7	51556|51338
cst:CLOST_0811	ncbi-geneid:9854509	2.1.1.37	53335
cst:CLOST_0823	ncbi-geneid:9854521	4.1.1.18	53383
cst:CLOST_0824	ncbi-geneid:9854522	5.99.1.2	56712
cst:CLOST_0827	ncbi-geneid:9854525	1.2.7.5	48310|56228
cst:CLOST_0829	ncbi-geneid:9854526	1.2.1.2	53706|50692
cst:CLOST_0833	ncbi-geneid:9854528	2.1.1.-	53335|81799
cst:CLOST_0839	ncbi-geneid:9856576	1.12.7.2	53920|54862
cst:CLOST_0847	ncbi-geneid:9856072	2.8.1.6	102114
cst:CLOST_0850	ncbi-geneid:9854538	3.6.3.-	52540
cst:CLOST_0853	ncbi-geneid:9854541	3.5.99.6	100950
cst:CLOST_0864	ncbi-geneid:9854550	3.4.11.-	144052
cst:CLOST_0866	ncbi-geneid:9855865	5.2.1.8	54534|109998
cst:CLOST_0870	ncbi-geneid:9855805	2.7.13.3	55874|47384
cst:CLOST_0876	ncbi-geneid:9854555	4.1.1.49	53795|68923
cst:CLOST_0882	ncbi-geneid:9855894	3.1.3.3	52172|81606
cst:CLOST_0885	ncbi-geneid:9854561	2.7.13.3	55874|55785|55781|47384
cst:CLOST_0887	ncbi-geneid:9854563	2.1.1.-	53335|50800
cst:CLOST_0890	ncbi-geneid:9855738	6.3.4.14|6.4.1.2	56059|52440|51246
cst:CLOST_0891	ncbi-geneid:9855739	6.4.1.2	52096
cst:CLOST_0892	ncbi-geneid:9855740	6.4.1.2	52096
cst:CLOST_0894	ncbi-geneid:9854565	2.3.1.41|2.3.1.180	53901
cst:CLOST_0896	ncbi-geneid:9855743	1.3.1.-
cst:CLOST_0897	ncbi-geneid:9854566	2.3.1.39	52151|55048
cst:CLOST_0898	ncbi-geneid:9855917	1.1.1.100	51735
cst:CLOST_0899	ncbi-geneid:9855919	2.3.1.41|2.3.1.179	53901|53901
cst:CLOST_0900	ncbi-geneid:9855918	4.2.1.-	54637
cst:CLOST_0901	ncbi-geneid:9855921	1.1.1.3	55347|51735
cst:CLOST_0904	ncbi-geneid:9855754	3.6.1.11|3.6.1.40	53067|53067|109604
cst:CLOST_0905	ncbi-geneid:9854569	3.6.1.11|3.6.1.40	109604|53067|53067
cst:CLOST_0906	ncbi-geneid:9856274	2.7.4.1	56024|143724|56024|140356
cst:CLOST_0907	ncbi-geneid:9856273	1.6.5.3	53920|54862|54292
cst:CLOST_0908	ncbi-geneid:9856076	1.6.5.3	142019|140490|142984|52833|54862
cst:CLOST_0909	ncbi-geneid:9856075	1.6.5.3	52833
cst:CLOST_0910	ncbi-geneid:9856073	1.7.1.4	51905|51905
cst:CLOST_0911	ncbi-geneid:9856194	2.1.1.-	53335
cst:CLOST_0912	ncbi-geneid:9854570	5.4.99.12	55120
cst:CLOST_0920	ncbi-geneid:9854577	2.7.6.5	81301
cst:CLOST_0922	ncbi-geneid:9854579	2.7.1.90|2.7.1.11	53784
cst:CLOST_0926	ncbi-geneid:9854583	3.5.3.6	55909
cst:CLOST_0927	ncbi-geneid:9855766	2.1.3.3	53671
cst:CLOST_0928	ncbi-geneid:9855767	2.7.2.2	53633
cst:CLOST_0931	ncbi-geneid:9856524	2.7.1.148	54211|55060
cst:CLOST_0933	ncbi-geneid:9854585	6.3.2.4	56059|52440
cst:CLOST_0936	ncbi-geneid:9854587	6.3.4.-	52402|56037|82829
cst:CLOST_0937	ncbi-geneid:9856484	3.4.24.-	52540|140990
cst:CLOST_0938	ncbi-geneid:9855964	5.4.99.2	51703
cst:CLOST_0939	ncbi-geneid:9854588	5.4.99.2	52242
cst:CLOST_0940	ncbi-geneid:9854589	2.7.-.-	52540
cst:CLOST_0941	ncbi-geneid:9855774	5.1.99.1	54593
cst:CLOST_0944	ncbi-geneid:9854590	4.1.1.70	51230
cst:CLOST_0946	ncbi-geneid:9856203	6.3.4.15	55681|46785|50037
cst:CLOST_0949	ncbi-geneid:9854592	2.7.1.33
cst:CLOST_0952	ncbi-geneid:9856020	6.1.1.6	55681|50249
cst:CLOST_0954	ncbi-geneid:9854594	2.6.1.1	53383
cst:CLOST_0955	ncbi-geneid:9854595	6.3.5.10	52540|52317
cst:CLOST_0956	ncbi-geneid:9855857	1.17.4.2	51998
cst:CLOST_0957	ncbi-geneid:9854596	1.97.1.4	102114
cst:CLOST_0965	ncbi-geneid:9854601	3.4.11.4	53187|55031
cst:CLOST_0967	ncbi-geneid:9854602	2.7.7.27	53448|51161
cst:CLOST_0968	ncbi-geneid:9855989	2.7.7.27	53448|51161
cst:CLOST_0969	ncbi-geneid:9855990	2.4.1.21	53756
cst:CLOST_0970	ncbi-geneid:9855988	2.4.1.1	53756
cst:CLOST_0976	ncbi-geneid:9854607	2.5.1.17	52540
cst:CLOST_0978	ncbi-geneid:9854609	1.11.1.9	52833
cst:CLOST_0981	ncbi-geneid:9855676	6.3.5.9|6.3.1	52540|52317
cst:CLOST_0985	ncbi-geneid:9854612	4.1.1.81	53383
cst:CLOST_0987	ncbi-geneid:9856231	5.4.1.2	63965
cst:CLOST_0989	ncbi-geneid:9854614	2.1.1.132	53790
cst:CLOST_0990	ncbi-geneid:9854615	1.-.-.-	53335
cst:CLOST_0991	ncbi-geneid:9855856	4.99.1.3|2.1.1.130|2.1.1.151	53790
cst:CLOST_0992	ncbi-geneid:9854616	2.1.1.133	53790
cst:CLOST_0994	ncbi-geneid:9854617	2.1.1.131	53790
cst:CLOST_0996	ncbi-geneid:9855819	1.2.1.70	69742|51735|69075
cst:CLOST_0997	ncbi-geneid:9856034	1.3.1.76|4.99.1.4	51735|75615
cst:CLOST_0998	ncbi-geneid:9854618	2.5.1.61	53850|54782
cst:CLOST_0999	ncbi-geneid:9856036	2.1.1.107|4.2.1.75	53790|69618
cst:CLOST_1000	ncbi-geneid:9854619	4.2.1.24	51569
cst:CLOST_1001	ncbi-geneid:9856035	5.4.3.8	53383
cst:CLOST_1005	ncbi-geneid:9854622	3.6.3.17	52540|52540
cst:CLOST_1007	ncbi-geneid:9854624	3.5.4.2	51556|51338
cst:CLOST_1019	ncbi-geneid:9856206	2.7.13.3	55874|47384
cst:CLOST_1021	ncbi-geneid:9854636	3.5.1.-	52467
cst:CLOST_1023	ncbi-geneid:9854637	3.6.1.-	55811
cst:CLOST_1027	ncbi-geneid:9854640	2.4.1.18	51445|81296|51011
cst:CLOST_1038	ncbi-geneid:9854650	3.4.21.53	54211
cst:CLOST_1039	ncbi-geneid:9854651	3.6.4.12	46785
cst:CLOST_1041	ncbi-geneid:9854653	6.1.1.21	55681|52954
cst:CLOST_1047	ncbi-geneid:9854658	2.7.13.3	53850|55874|52172|47384|47226|52172
cst:CLOST_1065	ncbi-geneid:9854671	2.4.1.-	53756
cst:CLOST_1067	ncbi-geneid:9854673	4.2.1.2	117457
cst:CLOST_1078	ncbi-geneid:9856600	2.7.13.3	55874|55781
cst:CLOST_1079	ncbi-geneid:9856599	6.1.1.18	52374|50715
cst:CLOST_1082	ncbi-geneid:9854683	5.4.99.12	55120
cst:CLOST_1083	ncbi-geneid:9856502	1.8.4.11|1.8.4.12	55068
cst:CLOST_1084	ncbi-geneid:9856164	3.2.2.-	52141
cst:CLOST_1087	ncbi-geneid:9854685	3.1.3.25	56655
cst:CLOST_1092	ncbi-geneid:9854689	2.3.1.-	55729
cst:CLOST_1093	ncbi-geneid:9854690	3.4.21.89	51306
cst:CLOST_1095	ncbi-geneid:9854692	2.7.1.48	55186|52540
cst:CLOST_1099	ncbi-geneid:9854696	4.2.99.18	48150
cst:CLOST_1101	ncbi-geneid:9854697	2.7.1.156|2.7.7.62	52540
cst:CLOST_1103	ncbi-geneid:9855858	3.1.3.-|5.4.2.1
cst:CLOST_1105	ncbi-geneid:9854699	2.1.1.-	75217
cst:CLOST_1108	ncbi-geneid:9856019	1.8.1.9	51905
cst:CLOST_1115	ncbi-geneid:9856012	1.21.4.2	53901
cst:CLOST_1116	ncbi-geneid:9856013	1.21.4.2	53659
cst:CLOST_1123	ncbi-geneid:9854706	2.8.3.8	100950
cst:CLOST_1124	ncbi-geneid:9855795	2.8.3.8|2.8.3.5	100950
cst:CLOST_1127	ncbi-geneid:9855646	6.1.1.3	55681|55186|52954|81271
cst:CLOST_1132	ncbi-geneid:9856381	4.2.1.17	52096
cst:CLOST_1133	ncbi-geneid:9856224	1.1.1.157	51735|48179
cst:CLOST_1134	ncbi-geneid:9854710	2.3.1.9	53901|53901
cst:CLOST_1135	ncbi-geneid:9855794	1.3.99.2	56645|47203
cst:CLOST_1142	ncbi-geneid:9855641	6.1.1.20	55681|46589
cst:CLOST_1143	ncbi-geneid:9856249	6.1.1.20	56037|50249|55681|54991|46955
cst:CLOST_1149	ncbi-geneid:9856237	6.1.1.19	52374|47323|55190
cst:CLOST_1155	ncbi-geneid:9854722	2.3.1.19	53659
cst:CLOST_1156	ncbi-geneid:9854723	1.2.7.3	54862
cst:CLOST_1157	ncbi-geneid:9854724	1.2.7.7|1.2.7.3	52518|52922
cst:CLOST_1159	ncbi-geneid:9854725	1.2.7.3	53323
cst:CLOST_1160	ncbi-geneid:9854726	1.2.99.2|1.2.7.4	56821
cst:CLOST_1162	ncbi-geneid:9854728	6.3.4.3	52540
cst:CLOST_1163	ncbi-geneid:9854729	3.5.4.9	101262
cst:CLOST_1165	ncbi-geneid:9854731	1.5.1.20	51730
cst:CLOST_1166	ncbi-geneid:9854732	1.8.1.4	51905|55424
cst:CLOST_1171	ncbi-geneid:9854736	2.3.1.169|1.2.7.4|1.2.99.2	56821
cst:CLOST_1179	ncbi-geneid:9854743	3.6.4.12	52540
cst:CLOST_1190	ncbi-geneid:9854754	3.1.3.-	56784
cst:CLOST_1192	ncbi-geneid:9854756	4.1.2.40|4.1.2.13	51569
cst:CLOST_1194	ncbi-geneid:9854757	4.2.1.70|5.4.99.12	55120|55174
cst:CLOST_1195	ncbi-geneid:9854758	2.1.1.-	53335
cst:CLOST_1201	ncbi-geneid:9854764	3.6.3.31	52540|50331
cst:CLOST_1205	ncbi-geneid:9854765	3.5.-.-	53697
cst:CLOST_1206	ncbi-geneid:9854766	2.7.1.-	53613
cst:CLOST_1215	ncbi-geneid:9854773	2.4.1.25	51445
cst:CLOST_1217	ncbi-geneid:9856546	2.4.1.1	53756
cst:CLOST_1222	ncbi-geneid:9854776	2.6.1.1	53383
cst:CLOST_1223	ncbi-geneid:9854777	4.1.99.3	48173|52425
cst:CLOST_1225	ncbi-geneid:9854778	2.3.1.-	55729
cst:CLOST_1229	ncbi-geneid:9856177	3.1.21.-	55874|118116|54211
cst:CLOST_1230	ncbi-geneid:9856176	2.5.1.75	52540|52540
cst:CLOST_1234	ncbi-geneid:9856596	6.3.1.2	55931
cst:CLOST_1235	ncbi-geneid:9854781	3.4.21.88	51306|46785
cst:CLOST_1238	ncbi-geneid:9854783	4.3.2.2	48557
cst:CLOST_1239	ncbi-geneid:9855750	2.6.1.1	53383
cst:CLOST_1243	ncbi-geneid:9854787	1.1.1.42	53659
cst:CLOST_1244	ncbi-geneid:9856078	2.3.3.5|2.3.3.1	48256
cst:CLOST_1256	ncbi-geneid:9854799	3.6.4.12	52540
cst:CLOST_1262	ncbi-geneid:9854805	3.1.21.3	52540
cst:CLOST_1264	ncbi-geneid:9854807	3.1.21.3	116734|116734
cst:CLOST_1265	ncbi-geneid:9854808	2.1.1.72	53335
cst:CLOST_1282	ncbi-geneid:9854825	4.3.1.4|2.1.2.5	55116|55116
cst:CLOST_1284	ncbi-geneid:9854827	3.5.2.7	51556|51338
cst:CLOST_1288	ncbi-geneid:9854830	5.1.1.12	51419
cst:CLOST_1290	ncbi-geneid:9854831	5.4.3.5	51703|52242
cst:CLOST_1294	ncbi-geneid:9856221	1.4.1.12|1.3.1.26	51735
cst:CLOST_1296	ncbi-geneid:9856360	2.1.2.1	53383
cst:CLOST_1300	ncbi-geneid:9854834	6.1.1.12	55681|55261|50249
cst:CLOST_1301	ncbi-geneid:9855788	6.1.1.21	55681|52954
cst:CLOST_1302	ncbi-geneid:9856052	1.3.99.22	102114
cst:CLOST_1304	ncbi-geneid:9854836	3.1.-.-	69500
cst:CLOST_1305	ncbi-geneid:9855896	2.7.6.5	109604|81301|81271|55021
cst:CLOST_1306	ncbi-geneid:9856337	2.4.2.7	53271
cst:CLOST_1307	ncbi-geneid:9855765	3.1.-.-	64182
cst:CLOST_1312	ncbi-geneid:9854839	2.4.2.29	51713
cst:CLOST_1313	ncbi-geneid:9856471	5.-.-.-	111337
cst:CLOST_1316	ncbi-geneid:9854841	3.1.22.4	52540|46785
cst:CLOST_1317	ncbi-geneid:9856424	3.1.22.4	47781|50249|46929
cst:CLOST_1318	ncbi-geneid:9856423	3.1.22.4	53098
cst:CLOST_1323	ncbi-geneid:9854845	6.3.1.5	52402
cst:CLOST_1328	ncbi-geneid:9854849	2.4.1.-|3.4	56601|53955
cst:CLOST_1330	ncbi-geneid:9854851	2.1.1.-	53335
cst:CLOST_1332	ncbi-geneid:9854853	2.4.2.4|2.4.2.2	52418|54680|47648
cst:CLOST_1334	ncbi-geneid:9854854	3.6.1.13	55811
cst:CLOST_1343	ncbi-geneid:9854860	2.2.1.7	52518|52922
cst:CLOST_1345	ncbi-geneid:9854861	2.5.1.10|2.5.1.29	48576
cst:CLOST_1346	ncbi-geneid:9856091	3.1.11.6	116842
cst:CLOST_1351	ncbi-geneid:9854863	2.3.1.15	53659
cst:CLOST_1354	ncbi-geneid:9854864	2.7.2.1	53067|53067
cst:CLOST_1355	ncbi-geneid:9855731	2.7.13.3	55874|47384
cst:CLOST_1358	ncbi-geneid:9856438	2.9.1.1	53383
cst:CLOST_1359	ncbi-geneid:9856437	2.7.9.3	56042|55326
cst:CLOST_1360	ncbi-geneid:9856439	1.11.1.15	52833
cst:CLOST_1362	ncbi-geneid:9854867	3.4.16.4	56601|69189
cst:CLOST_1365	ncbi-geneid:9856430	4.3.1.17	143548|55021
cst:CLOST_1369	ncbi-geneid:9856602	2.7.7.18	52374
cst:CLOST_1379	ncbi-geneid:9856102	5.4.3.3	51703
cst:CLOST_1382	ncbi-geneid:9854877	5.4.3.2	102114
cst:CLOST_1383	ncbi-geneid:9856100	1.4.1.11	51735
cst:CLOST_1385	ncbi-geneid:9856104	4.3.1.14	54637
cst:CLOST_1386	ncbi-geneid:9856099	4.2.3.3	52335
cst:CLOST_1405	ncbi-geneid:9855730	3.2.1.-	53955
cst:CLOST_1406	ncbi-geneid:9854886	2.7.1.24	52540
cst:CLOST_1407	ncbi-geneid:9855852	2.7.7.7	56672|88723|47807|53098
cst:CLOST_1413	ncbi-geneid:9854891	2.7.2.4	53633|55021|55021
cst:CLOST_1418	ncbi-geneid:9854896	2.5.1.29|2.5.1.30	48576
cst:CLOST_1419	ncbi-geneid:9854897	1.6.99.3	51905|51905
cst:CLOST_1421	ncbi-geneid:9854899	1.1.1.86	51735|48179
cst:CLOST_1422	ncbi-geneid:9856081	4.2.1.9	143975|52016
cst:CLOST_1423	ncbi-geneid:9856082	2.2.1.6	52518|52518|52467
cst:CLOST_1431	ncbi-geneid:9854903	3.1.26.3|2.7.8.30	53448
cst:CLOST_1432	ncbi-geneid:9854904	2.6.1.-	53383
cst:CLOST_1438	ncbi-geneid:9854909	1.8.1.9	51905|52833
cst:CLOST_1442	ncbi-geneid:9854912	3.4.13.3	53187
cst:CLOST_1445	ncbi-geneid:9856475	2.8.1.7	53383
cst:CLOST_1447	ncbi-geneid:9854915	3.5.1.1	53774
cst:CLOST_1452	ncbi-geneid:9854917	4.2.1.51|5.4.99.5	48600
cst:CLOST_1455	ncbi-geneid:9854920	3.4.11.-	53187|101821
cst:CLOST_1459	ncbi-geneid:9854923	2.8.1.1|2.8.1.2	52821|52821
cst:CLOST_1464	ncbi-geneid:9856459	2.1.1.80	53335|47757
cst:CLOST_1467	ncbi-geneid:9856096	2.3.1.51	69593
cst:CLOST_1468	ncbi-geneid:9854928	2.7.4.14	52540
cst:CLOST_1469	ncbi-geneid:9855850	5.4.2.1
cst:CLOST_1471	ncbi-geneid:9854930	1.2.7.3	53323
cst:CLOST_1472	ncbi-geneid:9856109	1.2.7.3	52518
cst:CLOST_1473	ncbi-geneid:9856108	1.2.7.3	52518|52922
cst:CLOST_1474	ncbi-geneid:9856107	1.2.7.3	54862
cst:CLOST_1475	ncbi-geneid:9854931	4.1.1.3	51569|89000
cst:CLOST_1477	ncbi-geneid:9854933	4.2.1.70|5.4.99.12	55120|55174
cst:CLOST_1482	ncbi-geneid:9854935	3.1.-.-	56281
cst:CLOST_1487	ncbi-geneid:9854938	3.1.-.-	53098
cst:CLOST_1491	ncbi-geneid:9856615	6.1.1.7	55681|101353|55186|50447
cst:CLOST_1494	ncbi-geneid:9856090	2.8.1.7	53383
cst:CLOST_1498	ncbi-geneid:9855861	5.99.1.2	56712|57783
cst:CLOST_1542	ncbi-geneid:9856461	2.1.1.37	53335
cst:CLOST_1547	ncbi-geneid:9854986	2.1.1.72	53335
cst:CLOST_1573	ncbi-geneid:9855011	3.1.26.4	53098
cst:CLOST_1576	ncbi-geneid:9856380	2.1.1.31	75217
cst:CLOST_1585	ncbi-geneid:9855014	3.1.26.3	69065|54768
cst:CLOST_1588	ncbi-geneid:9855899	2.7.3.-	50341|52172
cst:CLOST_1589	ncbi-geneid:9855016	3.6.1.23	51283
cst:CLOST_1591	ncbi-geneid:9856611	5.1.1.13	53681|53681
cst:CLOST_1592	ncbi-geneid:9855017	6.3.2.13	53623|63418|53244
cst:CLOST_1594	ncbi-geneid:9855019	2.7.1.71	52540
cst:CLOST_1595	ncbi-geneid:9855020	4.2.1.10	51569
cst:CLOST_1597	ncbi-geneid:9856163	3.6.3.8	81665|56784|81660|81653
cst:CLOST_1598	ncbi-geneid:9855022	2.7.8.-	56024|56024
cst:CLOST_1601	ncbi-geneid:9855025	2.7.13.3	55874|47384
cst:CLOST_1603	ncbi-geneid:9856555	4.3.1.12	51735
cst:CLOST_1608	ncbi-geneid:9855658	2.7.1.48	52540
cst:CLOST_1620	ncbi-geneid:9855040	2.3.1.29	53383
cst:CLOST_1621	ncbi-geneid:9856103	1.1.1.103	51735
cst:CLOST_1626	ncbi-geneid:9855044	4.4.1.5	54593
cst:CLOST_1643	ncbi-geneid:9855059	2.1.1.-	53335|50249
cst:CLOST_1647	ncbi-geneid:9855063	2.7.1.40	51621|52935|50800|52009
cst:CLOST_1648	ncbi-geneid:9856305	2.7.1.11	53784
cst:CLOST_1649	ncbi-geneid:9856239	2.7.7.7	89550
cst:CLOST_1659	ncbi-geneid:9855067	1.1.1.158	56176|56194
cst:CLOST_1663	ncbi-geneid:9855069	1.6.5.3	52833
cst:CLOST_1665	ncbi-geneid:9856618	5.4.2.2	53738|53738|53738|55957
cst:CLOST_1675	ncbi-geneid:9855077	3.1.31.1	50199|57884
cst:CLOST_1681	ncbi-geneid:9856246	2.-.-.-	102114
cst:CLOST_1682	ncbi-geneid:9855082	2.9.1.-	52821|52540
cst:CLOST_1684	ncbi-geneid:9856457	2.7.7.8	54211|54211|55666|55666|54791|50249
cst:CLOST_1686	ncbi-geneid:9856412	2.7.7.2|2.7.1.26	82114|52374
cst:CLOST_1687	ncbi-geneid:9855084	4.2.1.70|5.4.99.12	55120
cst:CLOST_1695	ncbi-geneid:9855086	2.7.7.7	53098|50249
cst:CLOST_1696	ncbi-geneid:9856261	1.17.7.1	51717|56014
cst:CLOST_1697	ncbi-geneid:9856095	3.4.24.-	50156
cst:CLOST_1698	ncbi-geneid:9855087	1.1.1.267	55347|51735|69055
cst:CLOST_1700	ncbi-geneid:9855832	2.5.1.31	64005
cst:CLOST_1703	ncbi-geneid:9855962	2.7.4.22	53633
cst:CLOST_1711	ncbi-geneid:9855098	3.5.1.44	64438
cst:CLOST_1714	ncbi-geneid:9855840	2.7.13.3
cst:CLOST_1715	ncbi-geneid:9855835	3.1.1.61	52738|52172
cst:CLOST_1738	ncbi-geneid:9855107	3.6.3.14	52540
cst:CLOST_1748	ncbi-geneid:9856267	3.6.3.31	52540|50331
cst:CLOST_1750	ncbi-geneid:9855110	2.1.1.-	53335
cst:CLOST_1756	ncbi-geneid:9855115	2.7.7.-	56731|57783
cst:CLOST_1757	ncbi-geneid:9855887	2.5.1.54|5.4.99.5	51569
cst:CLOST_1758	ncbi-geneid:9855116	2.7.6.3	55083
cst:CLOST_1759	ncbi-geneid:9855959	4.1.2.25	55620
cst:CLOST_1760	ncbi-geneid:9855956	2.5.1.15	51717
cst:CLOST_1761	ncbi-geneid:9855960	3.5.4.16	55620
cst:CLOST_1762	ncbi-geneid:9856168	4.1.3.38	56752
cst:CLOST_1763	ncbi-geneid:9855117	2.6.1.85	56322
cst:CLOST_1764	ncbi-geneid:9856227	2.6.1.85	52317
cst:CLOST_1765	ncbi-geneid:9856225	5.4.99.5	55021
cst:CLOST_1766	ncbi-geneid:9856248	2.2.1.1	52518|52518|52922
cst:CLOST_1767	ncbi-geneid:9856485	2.7.9.1	56059|51621|52009
cst:CLOST_1770	ncbi-geneid:9855830	6.1.1.14	109604
cst:CLOST_1771	ncbi-geneid:9856007	6.1.1.14	55681
cst:CLOST_1775	ncbi-geneid:9855903	3.5.4.5	53927
cst:CLOST_1776	ncbi-geneid:9855831	2.7.1.107	48317
cst:CLOST_1779	ncbi-geneid:9856541	1.15.1.2	49367
cst:CLOST_1790	ncbi-geneid:9855127	2.1.1.-	75217|88697
cst:CLOST_1791	ncbi-geneid:9855128	2.1.1.-	53335
cst:CLOST_1796	ncbi-geneid:9856057	1.3.99.22	102114
cst:CLOST_1799	ncbi-geneid:9855130	2.4.2.19	51690|54675
cst:CLOST_1800	ncbi-geneid:9856182	1.4.3.16	51905|56425
cst:CLOST_1801	ncbi-geneid:9856181	2.5.1.72	142754
cst:CLOST_1805	ncbi-geneid:9856417	2.7.7.7	52540|48019
cst:CLOST_1813	ncbi-geneid:9855139	1.1.1.95	51735|52283
cst:CLOST_1816	ncbi-geneid:9855141	4.2.1.96	55248
cst:CLOST_1823	ncbi-geneid:9855148	3.5.1.2	56601
cst:CLOST_1824	ncbi-geneid:9856002	4.2.1.70|5.4.99.12	55120|55174
cst:CLOST_1825	ncbi-geneid:9855149	3.6.3.34	52540
cst:CLOST_1828	ncbi-geneid:9855675	2.3.1.89|2.3.1.117	51161
cst:CLOST_1829	ncbi-geneid:9855151	1.3.1.26	55347|51735
cst:CLOST_1830	ncbi-geneid:9855872	4.2.1.52	51569
cst:CLOST_1839	ncbi-geneid:9856197	2.7.7.3	52374
cst:CLOST_1841	ncbi-geneid:9855158	3.6.4.12	52540|52540|50249
cst:CLOST_1846	ncbi-geneid:9856387	2.7.6.2	63999|63862
cst:CLOST_1847	ncbi-geneid:9856477	5.1.3.1	51366
cst:CLOST_1848	ncbi-geneid:9856361	3.6.1.-	52540|50249
cst:CLOST_1849	ncbi-geneid:9855900	2.7.11.1	56112
cst:CLOST_1850	ncbi-geneid:9856283	3.1.3.16	81606
cst:CLOST_1851	ncbi-geneid:9856287	2.1.1.-	102114
cst:CLOST_1852	ncbi-geneid:9856590	2.1.1.-	53335|48013
cst:CLOST_1855	ncbi-geneid:9855163	2.1.2.9	53328|50486
cst:CLOST_1856	ncbi-geneid:9855953	3.5.1.31|3.5.1.88	56420
cst:CLOST_1857	ncbi-geneid:9855875	3.6.4.-	52540
cst:CLOST_1858	ncbi-geneid:9856282	4.1.1.36|6.3.2.5	102645|52507
cst:CLOST_1859	ncbi-geneid:9855882	2.7.7.6	63562
cst:CLOST_1860	ncbi-geneid:9855164	2.7.4.8	52540
cst:CLOST_1863	ncbi-geneid:9855166	5.1.1.7	54506|54506
cst:CLOST_1869	ncbi-geneid:9855169	2.4.2.9	53271
cst:CLOST_1870	ncbi-geneid:9856313	5.4.99.12	55120|55174
cst:CLOST_1872	ncbi-geneid:9856128	6.1.1.2	52374
cst:CLOST_1873	ncbi-geneid:9856501	3.2.2.9|3.2.2.16	53167
cst:CLOST_1874	ncbi-geneid:9856243	1.20.4.-|3.1.3.48	52788
cst:CLOST_1876	ncbi-geneid:9856179	6.1.1.5	52374|47323|50677
cst:CLOST_1883	ncbi-geneid:9855173	1.1.1.94	48179|51735
cst:CLOST_1887	ncbi-geneid:9855174	2.7.13.3	55874|47384|55785
cst:CLOST_1895	ncbi-geneid:9855178	2.4.1.227	53756
cst:CLOST_1897	ncbi-geneid:9855966	6.3.2.9	53623|53244|51984
cst:CLOST_1899	ncbi-geneid:9856159	6.3.2.10	53623|53244|63418
cst:CLOST_1902	ncbi-geneid:9855179	2.1.1.-	53335|81799
cst:CLOST_1904	ncbi-geneid:9856120	3.4.24.56	63411|63411
cst:CLOST_1910	ncbi-geneid:9855184	3.6.4.12	52540|53098
cst:CLOST_1912	ncbi-geneid:9855186	3.4.13.3	53187
cst:CLOST_1913	ncbi-geneid:9856235	1.2.7.-	52518|53323|52518|52922|54862
cst:CLOST_1914	ncbi-geneid:9855187	4.1.2.4	51569
cst:CLOST_1919	ncbi-geneid:9855191	2.4.2.8	53271
cst:CLOST_1921	ncbi-geneid:9855192	4.1.1.81	53383
cst:CLOST_1925	ncbi-geneid:9855195	1.2.7.8	53323
cst:CLOST_1926	ncbi-geneid:9855196	1.2.7.8	52518|52518|52922
cst:CLOST_1929	ncbi-geneid:9855877	2.7.3.-|2.7.13.3	55874
cst:CLOST_1935	ncbi-geneid:9855203	2.1.1.33	53335
cst:CLOST_1937	ncbi-geneid:9855744	4.2.1.70|5.4.99.12	55120
cst:CLOST_1938	ncbi-geneid:9856348	2.7.1.23	111331
cst:CLOST_1948	ncbi-geneid:9855213	1.15.1.1	54719|46609
cst:CLOST_1951	ncbi-geneid:9855215	1.1.5.3	51905|54373
cst:CLOST_1952	ncbi-geneid:9855216	2.7.1.30	53067|53067
cst:CLOST_1958	ncbi-geneid:9855219	3.1.1.5	53474
cst:CLOST_1965	ncbi-geneid:9855226	1.6.5.5	51735|50129
cst:CLOST_1966	ncbi-geneid:9855862	5.1.-.-	54506
cst:CLOST_1968	ncbi-geneid:9855228	3.1.21.3	52540
cst:CLOST_1969	ncbi-geneid:9856060	3.1.21.3	116734|116734
cst:CLOST_1970	ncbi-geneid:9855229	2.1.1.72	53335
cst:CLOST_1972	ncbi-geneid:9855230	1.5.1.2	48179|51735
cst:CLOST_1978	ncbi-geneid:9855235	4.4.1.15	53686
cst:CLOST_1979	ncbi-geneid:9855236	4.2.1.20	53686
cst:CLOST_1980	ncbi-geneid:9855655	2.1.1.63	46767|53155
cst:CLOST_1988	ncbi-geneid:9856062	4.2.1.20	51366
cst:CLOST_1989	ncbi-geneid:9856493	4.2.1.20	53686
cst:CLOST_1990	ncbi-geneid:9856495	2.5.1.54	51569
cst:CLOST_1991	ncbi-geneid:9855241	5.3.1.24	51366
cst:CLOST_1992	ncbi-geneid:9856499	4.1.1.48	51366
cst:CLOST_1993	ncbi-geneid:9856496	2.4.2.18	52418|47648
cst:CLOST_1994	ncbi-geneid:9856497	2.6.1.85|4.1.3.27	52317
cst:CLOST_1995	ncbi-geneid:9856226	4.1.3.27	56322
cst:CLOST_2008	ncbi-geneid:9856472	2.5.1.3	51391
cst:CLOST_2009	ncbi-geneid:9856474	2.7.1.50	53613
cst:CLOST_2010	ncbi-geneid:9856476	2.7.4.7|2.7.1.49	53613
cst:CLOST_2026	ncbi-geneid:9855264	3.1.11.2	56219
cst:CLOST_2027	ncbi-geneid:9855916	1.8.1.-	56014|54862|55124
cst:CLOST_2030	ncbi-geneid:9855789	1.11.1.15	52833
cst:CLOST_2033	ncbi-geneid:9855266	3.8.1.2	56784
cst:CLOST_2035	ncbi-geneid:9855268	3.5.3.8	52768
cst:CLOST_2039	ncbi-geneid:9855271	4.4.1.11	53383
cst:CLOST_2043	ncbi-geneid:9855274	6.1.1.4	52374|50677|47323
cst:CLOST_2050	ncbi-geneid:9855278	3.6.3.4	56784|81653|55008|55008|81665
cst:CLOST_2072	ncbi-geneid:9855299	2.7.7.63	55681|82649
cst:CLOST_2074	ncbi-geneid:9855300	3.1.3.5	64167
cst:CLOST_2080	ncbi-geneid:9855305	1.16.3.1	47240
cst:CLOST_2082	ncbi-geneid:9855307	3.4.21.102	52096|50156
cst:CLOST_2087	ncbi-geneid:9855311	6.3.2.-	55681|82649
cst:CLOST_2088	ncbi-geneid:9856574	2.8.1.8	102114
cst:CLOST_2089	ncbi-geneid:9856122	6.3.3.2	100950
cst:CLOST_2094	ncbi-geneid:9855316	3.6.3.-	52540
cst:CLOST_2112	ncbi-geneid:9855333	5.1.1.1	51419|50621
cst:CLOST_2113	ncbi-geneid:9855334	2.7.8.7	56214
cst:CLOST_2115	ncbi-geneid:9855335	3.6.3.14	51344|46604
cst:CLOST_2116	ncbi-geneid:9855800	3.6.3.14	52540|47917|50615
cst:CLOST_2117	ncbi-geneid:9855801	3.6.3.14	52943
cst:CLOST_2118	ncbi-geneid:9855804	3.6.3.14	52540|47917|50615
cst:CLOST_2119	ncbi-geneid:9855796	3.6.3.14	47928
cst:CLOST_2120	ncbi-geneid:9855336	3.6.3.14	81573
cst:CLOST_2121	ncbi-geneid:9855803	3.6.3.14	81333
cst:CLOST_2122	ncbi-geneid:9855802	3.6.3.14	81336
cst:CLOST_2125	ncbi-geneid:9855338	5.1.3.14	53756
cst:CLOST_2127	ncbi-geneid:9856468	3.5.4.12	53927
cst:CLOST_2128	ncbi-geneid:9855339	2.4.2.9	53271
cst:CLOST_2129	ncbi-geneid:9856516	5.3.1.6	89623
cst:CLOST_2130	ncbi-geneid:9856363	3.1.3.48	52788
cst:CLOST_2133	ncbi-geneid:9856279	2.1.1.-	53335
cst:CLOST_2135	ncbi-geneid:9855341	2.7.1.21	52540|57716
cst:CLOST_2138	ncbi-geneid:9856341	3.1.3.11	56655
cst:CLOST_2139	ncbi-geneid:9856000	3.1.3.11	56655
cst:CLOST_2140	ncbi-geneid:9856001	2.7.7.19	81891
cst:CLOST_2147	ncbi-geneid:9855346	2.7.4.9	52540
cst:CLOST_2148	ncbi-geneid:9855347	2.3.1.46	52317|53633
cst:CLOST_2149	ncbi-geneid:9855348	2.5.1.49	53383
cst:CLOST_2163	ncbi-geneid:9856374	5.4.99.12	55120
cst:CLOST_2166	ncbi-geneid:9855361	3.6.3.-	52540
cst:CLOST_2170	ncbi-geneid:9856378	2.7.7.6	56553|55257|47789
cst:CLOST_2176	ncbi-geneid:9855363	3.4.11.18	55920
cst:CLOST_2177	ncbi-geneid:9856135	2.7.4.3	52540
cst:CLOST_2210	ncbi-geneid:9856409	2.7.7.6	64484
cst:CLOST_2211	ncbi-geneid:9856396	2.7.7.6	64484
cst:CLOST_2220	ncbi-geneid:9855729	2.7.7.6	88946|46894
cst:CLOST_2222	ncbi-geneid:9855367	2.1.1.-	75217|55315
cst:CLOST_2223	ncbi-geneid:9856346	2.1.1.148	69796
cst:CLOST_2228	ncbi-geneid:9855371	5.1.1.4	54506
cst:CLOST_2239	ncbi-geneid:9855375	6.1.1.15	55681|52954|64586
cst:CLOST_2241	ncbi-geneid:9855376	6.1.1.16	52374|47323
cst:CLOST_2242	ncbi-geneid:9855870	2.3.1.30	51161
cst:CLOST_2243	ncbi-geneid:9855377	2.5.1.47	53686
cst:CLOST_2245	ncbi-geneid:9855378	6.1.1.17|6.1.1.24	52374|48163
cst:CLOST_2246	ncbi-geneid:9856003	4.6.1.12	69765
cst:CLOST_2247	ncbi-geneid:9856094	2.7.7.60	53448
cst:CLOST_2257	ncbi-geneid:9855382	1.17.4.2|1.17.4.1	51998
cst:CLOST_2261	ncbi-geneid:9855385	2.7.13.3	55874|47384|158472
cst:CLOST_2265	ncbi-geneid:9855388	3.6.1.-|3.6.4.13	52540
cst:CLOST_2272	ncbi-geneid:9855392	1.2.99.5	143555
cst:CLOST_2277	ncbi-geneid:9855397	4.2.1.3	53732|52016
cst:CLOST_2289	ncbi-geneid:9856564	3.4.24.-	55486
cst:CLOST_2293	ncbi-geneid:9855410	1.4.1.4	53223|51735
cst:CLOST_2294	ncbi-geneid:9855983	1.2.1.2	53706|51971|54292|54862|46548|51971
cst:CLOST_2295	ncbi-geneid:9855411	1.6.99.5|1.6.5.3	142019|140490|142984|54862|52833
cst:CLOST_2296	ncbi-geneid:9855412	1.6.5.3	52833
cst:CLOST_2299	ncbi-geneid:9856550	3.4.24.57	53067|53067
cst:CLOST_2300	ncbi-geneid:9855977	2.3.1.128	55729
cst:CLOST_2301	ncbi-geneid:9855413	3.4.-.-	53067|53067
cst:CLOST_2315	ncbi-geneid:9855422	3.6.3.14	52540
cst:CLOST_2316	ncbi-geneid:9855799	3.6.3.14	52540|47917|50615
cst:CLOST_2317	ncbi-geneid:9855797	3.6.3.14	160527
cst:CLOST_2318	ncbi-geneid:9855423	3.6.3.14	159468
cst:CLOST_2319	ncbi-geneid:9855424	3.6.3.14	81333
cst:CLOST_2321	ncbi-geneid:9855426	3.6.3.14	103486
cst:CLOST_2338	ncbi-geneid:9855440	2.3.1.-	51161
cst:CLOST_2341	ncbi-geneid:9855443	2.6.1.50	53383
cst:CLOST_2342	ncbi-geneid:9855444	5.1.3.2	51735
cst:CLOST_2344	ncbi-geneid:9855446	2.4.1.-	53448|48452
cst:CLOST_2355	ncbi-geneid:9855450	3.1.11.5	52540|47781
cst:CLOST_2356	ncbi-geneid:9855451	2.5.1.6	55973|55973|55973
cst:CLOST_2364	ncbi-geneid:9856161	2.5.1.7	55205
cst:CLOST_2367	ncbi-geneid:9855458	3.2.1.-	53955
cst:CLOST_2369	ncbi-geneid:9856149	6.1.1.22	55681|50249
cst:CLOST_2370	ncbi-geneid:9855785	3.1.3.15	89550
cst:CLOST_2376	ncbi-geneid:9855463	1.1.1.25	51735|53223
cst:CLOST_2377	ncbi-geneid:9855780	4.2.3.5	103263
cst:CLOST_2378	ncbi-geneid:9855779	2.5.1.19	55205
cst:CLOST_2379	ncbi-geneid:9855777	4.2.3.4	56796
cst:CLOST_2391	ncbi-geneid:9855472	2.3.1.54	51998
cst:CLOST_2392	ncbi-geneid:9856241	1.97.1.4	102114
cst:CLOST_2394	ncbi-geneid:9855473	4.2.3.1	53686
cst:CLOST_2395	ncbi-geneid:9856479	2.7.1.39	54211|55060
cst:CLOST_2399	ncbi-geneid:9855476	1.1.1.38	51735|53223
cst:CLOST_2401	ncbi-geneid:9855484	5.1.1.3	53681|53681
cst:CLOST_2406	ncbi-geneid:9855488	1.11.1.15	52833
cst:CLOST_2409	ncbi-geneid:9855490	2.7.1.35	53613
cst:CLOST_2412	ncbi-geneid:9856325	3.6.3.17	52540|52540
cst:CLOST_2413	ncbi-geneid:9856322	5.-.-.-	102546
cst:CLOST_2414	ncbi-geneid:9856326	2.7.1.15	53613
cst:CLOST_2424	ncbi-geneid:9855499	6.1.1.12|6.1.1.23	55681|50249
cst:CLOST_2425	ncbi-geneid:9855649	2.8.1.1|2.8.1.2	52821|52821
cst:CLOST_2428	ncbi-geneid:9855502	6.3.5.5	52021|52317
cst:CLOST_2429	ncbi-geneid:9855814	6.3.5.5	56059|56059|52440|52440|48108|52335
cst:CLOST_2433	ncbi-geneid:9855505	4.3.1.15	53686
cst:CLOST_2435	ncbi-geneid:9855506	2.7.13.3	55874|47384|158472
cst:CLOST_2446	ncbi-geneid:9855513	1.11.1.9	52833
cst:CLOST_2455	ncbi-geneid:9855521	3.11.1.2	82057|57783
cst:CLOST_2458	ncbi-geneid:9855524	1.8.4.11|1.8.4.12	51316
cst:CLOST_2460	ncbi-geneid:9855525	3.5.1.41	88713
cst:CLOST_2465	ncbi-geneid:9855529	3.6.3.34	52540
cst:CLOST_2470	ncbi-geneid:9855533	2.3.1.128	55729
cst:CLOST_2475	ncbi-geneid:9855538	2.1.1.45	55831
cst:CLOST_2476	ncbi-geneid:9856481	1.5.1.3	53597
cst:CLOST_2479	ncbi-geneid:9855541	2.3.1.-	55729|55729
cst:CLOST_2483	ncbi-geneid:9855545	2.7.6.1	53271|53271
cst:CLOST_2484	ncbi-geneid:9855546	2.4.2.12	51690
cst:CLOST_2485	ncbi-geneid:9855547	6.3.1.5	52402
cst:CLOST_2502	ncbi-geneid:9855563	3.2.2.21	48150
cst:CLOST_2507	ncbi-geneid:9855567	3.6.4.12	52540|46785|47819
cst:CLOST_2532	ncbi-geneid:9855592	2.1.1.72	53335
cst:CLOST_2535	ncbi-geneid:9855595	2.1.1.-	46955|53335
cst:CLOST_2548	ncbi-geneid:9856451	3.6.3.-	52540
cst:CLOST_2551	ncbi-geneid:9855609	1.3.1.74	50494|50156
cst:CLOST_2556	ncbi-geneid:9855614	2.7.13.3	55874|47384|55785|158472
cst:CLOST_2562	ncbi-geneid:9855702	6.3.4.4	52540
cst:CLOST_2564	ncbi-geneid:9855619	3.6.1.-|3.6.4.12	52540|48024
cst:CLOST_2580	ncbi-geneid:9856456	2.1.1.170	53335
cst:CLOST_2589	ncbi-geneid:9855632	3.1.26.5	54211
