# Supplementary material for: Tracing the Repertoire of Promiscuous Enzymes along the Metabolic Pathways in Archaeal Organisms
Source: Life (Basel). 2017 Jul 13;7(3):30. doi: 10.3390/life7030030 (PMC5617955; doi:10.3390/life7030030)
Supplement: Supplementary file 1 [file life-07-00030-s001.zip › Table_S2/cta.txt]

KEGGID	NCBIGI	ECs	SFamilyID
cta:CTA_0003	ncbi-geneid:3687581	6.3.5.6|6.3.5.7	141000
cta:CTA_0004	ncbi-geneid:3687582	6.3.5.6|6.3.5.7	75304
cta:CTA_0005	ncbi-geneid:3688099	6.3.5.6|6.3.5.7	55931|89095
cta:CTA_0009	ncbi-geneid:3688103	3.1.26.4	53098
cta:CTA_0021	ncbi-geneid:3688115	6.1.1.5	52374|47323|50677|47323
cta:CTA_0022	ncbi-geneid:3687931	3.4.21.89	51306
cta:CTA_0026	ncbi-geneid:3687935	2.1.1.-	53335
cta:CTA_0029	ncbi-geneid:3687938	2.1.1.31	75217|54593
cta:CTA_0031	ncbi-geneid:3687940	3.1.26.4	53098
cta:CTA_0032	ncbi-geneid:3687941	2.7.4.8	52540
cta:CTA_0034	ncbi-geneid:3687943	6.1.1.10	52374|47323|57770
cta:CTA_0035	ncbi-geneid:3687944	3.1.11.5	52540|52540|47781
cta:CTA_0037	ncbi-geneid:3687946	6.3.4.-	52317
cta:CTA_0044	ncbi-geneid:3687430	3.1.22.4	52540|46785
cta:CTA_0046	ncbi-geneid:3687432	3.2.1.-	51445|81296
cta:CTA_0049	ncbi-geneid:3687435	3.4.11.1	53187|52949
cta:CTA_0051	ncbi-geneid:3687437	2.7.7.7	48019|52540
cta:CTA_0056	ncbi-geneid:3687442	1.3.99.22	102114
cta:CTA_0058	ncbi-geneid:3687915	1.2.4.2	52518|52518
cta:CTA_0059	ncbi-geneid:3687916	2.3.1.61	52777|51230
cta:CTA_0061	ncbi-geneid:3687918	1.17.7.1	56014
cta:CTA_0067	ncbi-geneid:3687924	6.1.1.1	52374|55174
cta:CTA_0068	ncbi-geneid:3687925	1.1.1.44	48179|51735
cta:CTA_0076	ncbi-geneid:3687563	1.1.1.267	55347|51735|69055
cta:CTA_0078	ncbi-geneid:3687565	3.1.-.-	53474
cta:CTA_0080	ncbi-geneid:3687567	2.7.7.7	55979|55979|55979
cta:CTA_0083	ncbi-geneid:3687570	1.5.1.5|3.5.4.9	51735|53223
cta:CTA_0090	ncbi-geneid:3687577	4.1.1.-	50475|143968|143968
cta:CTA_0092	ncbi-geneid:3687807	2.4.1.25	51445
cta:CTA_0098	ncbi-geneid:3687813	2.7.7.2|2.7.1.26	82114|52374
cta:CTA_0100	ncbi-geneid:3687815	4.2.1.70|5.4.99.12	55120
cta:CTA_0105	ncbi-geneid:3687820	1.8.1.9	51905
cta:CTA_0106	ncbi-geneid:3687821	2.7.8.7	56214
cta:CTA_0113	ncbi-geneid:3687513	4.2.1.70|5.4.99.12	55120
cta:CTA_0114	ncbi-geneid:3687514	3.2.2.-	48150|55811
cta:CTA_0119	ncbi-geneid:3687519	3.4.24.-	55486
cta:CTA_0128	ncbi-geneid:3687636	5.1.3.1	51366
cta:CTA_0130	ncbi-geneid:3687638	6.4.1.2	51230
cta:CTA_0131	ncbi-geneid:3687639	6.4.1.2|6.3.4.14	56059|52440|51246
cta:CTA_0134	ncbi-geneid:3687642	3.2.1.14	54001
cta:CTA_0135	ncbi-geneid:3687643	2.7.4.3	52540|57802
cta:CTA_0137	ncbi-geneid:3687645	3.6.3.21	52540
cta:CTA_0143	ncbi-geneid:3687651	3.1.1.1	53474
cta:CTA_0145	ncbi-geneid:3687653	3.4.13.19	51556
cta:CTA_0154	ncbi-geneid:3688142	2.7.1.-	56436|56112
cta:CTA_0155	ncbi-geneid:3688143	6.5.1.2
cta:CTA_0161	ncbi-geneid:3688149	3.6.3.-	52540
cta:CTA_0185	ncbi-geneid:3688003	4.2.1.20	53686
cta:CTA_0186	ncbi-geneid:3688004	4.2.1.20	51366
cta:CTA_0200	ncbi-geneid:3687226	2.7.7.38	53448
cta:CTA_0201	ncbi-geneid:3687227	6.3.4.2	52540|52317
cta:CTA_0202	ncbi-geneid:3687228	3.1.-.-	53098
cta:CTA_0203	ncbi-geneid:3687229	1.1.1.49	55347|51735
cta:CTA_0204	ncbi-geneid:3687230	3.1.1.31	100950
cta:CTA_0206	ncbi-geneid:3687232	2.7.4.9	52540
cta:CTA_0207	ncbi-geneid:3687233	5.99.1.3	56719|101904
cta:CTA_0208	ncbi-geneid:3687234	5.99.1.3	56719|55874|54211
cta:CTA_0211	ncbi-geneid:3687237	2.4.2.29	51713
cta:CTA_0215	ncbi-geneid:3687742	3.4.24.57	53067
cta:CTA_0223	ncbi-geneid:3687750	2.7.1.90	53784
cta:CTA_0225	ncbi-geneid:3687752	2.7.1.90	53784
cta:CTA_0228	ncbi-geneid:3687755	2.-.-.-	53756
cta:CTA_0229	ncbi-geneid:3687756	6.1.1.4	52374|50677|47323
cta:CTA_0230	ncbi-geneid:3688016	5.4.3.8	53383
cta:CTA_0233	ncbi-geneid:3688019	5.3.1.6	100950|75445
cta:CTA_0235	ncbi-geneid:3688021	4.1.2.13	51569
cta:CTA_0238	ncbi-geneid:3688024	3.1.3.2|3.1.3.5	64167
cta:CTA_0240	ncbi-geneid:3688026	4.1.1.-	52507
cta:CTA_0259	ncbi-geneid:3687413	1.1.1.100	51735
cta:CTA_0260	ncbi-geneid:3687414	2.3.1.39	52151|55048
cta:CTA_0261	ncbi-geneid:3687415	2.3.1.41|2.3.1.180	53901
cta:CTA_0265	ncbi-geneid:3687444	2.3.1.-	51161
cta:CTA_0267	ncbi-geneid:3687446	1.2.4.1	52518
cta:CTA_0268	ncbi-geneid:3687447	1.2.4.1	52518|52922
cta:CTA_0269	ncbi-geneid:3687448	2.3.1.12	52777|51230|47005
cta:CTA_0270	ncbi-geneid:3687449	2.4.1.1	53756
cta:CTA_0280	ncbi-geneid:3687459	2.8.1.7	53383
cta:CTA_0281	ncbi-geneid:3687460	3.1.3.16	81606
cta:CTA_0283	ncbi-geneid:3687313	2.7.7.7
cta:CTA_0287	ncbi-geneid:3687317	6.4.1.2	52096
cta:CTA_0290	ncbi-geneid:3687320	3.5.1.28	53187
cta:CTA_0291	ncbi-geneid:3687321	6.3.2.13	53623|53244|63418
cta:CTA_0292	ncbi-geneid:3687322	2.4.1.129	56601|56519
cta:CTA_0294	ncbi-geneid:3687324	2.1.1.-	53335|81799
cta:CTA_0306	ncbi-geneid:3687353	3.1.4.4	56024|56024
cta:CTA_0307	ncbi-geneid:3687354	6.-.-.-|2.7.7.63
cta:CTA_0309	ncbi-geneid:3687356	2.1.1.61|2.8.1.-	52402
cta:CTA_0312	ncbi-geneid:3687359	2.7.1.69	55804|46955
cta:CTA_0313	ncbi-geneid:3687360	2.7.1.69	55804
cta:CTA_0314	ncbi-geneid:3687361	3.6.1.23	51283
cta:CTA_0316	ncbi-geneid:3687363	1.15.1.1	54719|46609
cta:CTA_0317	ncbi-geneid:3687364	5.4.2.8|5.4.2.2	53738|53738|53738|55957
cta:CTA_0319	ncbi-geneid:3687277	3.1.26.3	69065|54768
cta:CTA_0321	ncbi-geneid:3687279	2.5.1.61	53850
cta:CTA_0323	ncbi-geneid:3687281	2.7.1.-|2.7.11.1	56112
cta:CTA_0324	ncbi-geneid:3687282	6.1.1.9	52374|50677|47323|46589
cta:CTA_0326	ncbi-geneid:3687284	3.6.3.14	81333|81333
cta:CTA_0329	ncbi-geneid:3687287	3.6.3.14	52540
cta:CTA_0330	ncbi-geneid:3687288	3.6.3.14	52540
cta:CTA_0332	ncbi-geneid:3687290	3.6.3.14	81573
cta:CTA_0335	ncbi-geneid:3687293	2.2.1.2	51569
cta:CTA_0336	ncbi-geneid:3687757	2.7.7.6	64484
cta:CTA_0337	ncbi-geneid:3687758	2.7.7.6	64484
cta:CTA_0345	ncbi-geneid:3687766	3.6.5.3	52540|50465|50447
cta:CTA_0354	ncbi-geneid:3687983	5.3.1.24	51366
cta:CTA_0355	ncbi-geneid:3687984	5.3.1.1	51351
cta:CTA_0357	ncbi-geneid:3687986	3.1.11.6	116842
cta:CTA_0359	ncbi-geneid:3687988	2.2.1.7	52518|52518|52922
cta:CTA_0360	ncbi-geneid:3687989	2.7.1.40	51621|52935|50800
cta:CTA_0362	ncbi-geneid:3687991	2.7.7.7	52540|48019
cta:CTA_0364	ncbi-geneid:3687993	2.7.3.9	51621|52009|47831
cta:CTA_0369	ncbi-geneid:3687294	1.2.4.4	52518|52518|52922
cta:CTA_0372	ncbi-geneid:3687297	3.4.24.57	53067
cta:CTA_0373	ncbi-geneid:3687298	3.4.21.53	54211|52540|88697
cta:CTA_0375	ncbi-geneid:3687300	3.1.26.11	56281
cta:CTA_0382	ncbi-geneid:3687307	3.5.1.88	56420
cta:CTA_0383	ncbi-geneid:3687308	2.1.1.182	53335
cta:CTA_0393	ncbi-geneid:3687371	4.2.1.52	51569
cta:CTA_0394	ncbi-geneid:3687372	2.7.2.4	53633
cta:CTA_0395	ncbi-geneid:3687373	1.2.1.11	51735|55347
cta:CTA_0396	ncbi-geneid:3687374	1.3.1.26	55347|51735
cta:CTA_0398	ncbi-geneid:3687376	2.5.1.19	55205
cta:CTA_0399	ncbi-geneid:3687377	2.7.1.71	52540
cta:CTA_0400	ncbi-geneid:3687378	4.2.3.5	103263
cta:CTA_0401	ncbi-geneid:3687379	4.2.3.4	56796
cta:CTA_0402	ncbi-geneid:3687380	1.1.1.25|4.2.1.10	51569|51735|53223
cta:CTA_0410	ncbi-geneid:3688038	1.1.1.37	56327|51735
cta:CTA_0412	ncbi-geneid:3688040	5.3.1.9	53697
cta:CTA_0414	ncbi-geneid:3688042	3.-.-.-	56281
cta:CTA_0416	ncbi-geneid:3688044	2.5.1.54	51569
cta:CTA_0425	ncbi-geneid:3687586	2.6.1.1|2.6.1.83	53383
cta:CTA_0428	ncbi-geneid:3687589	6.1.1.15	55681|55826|52954
cta:CTA_0432	ncbi-geneid:3687593	3.1.-.-	50249|50249
cta:CTA_0434	ncbi-geneid:3687595	5.3.1.13	53697
cta:CTA_0435	ncbi-geneid:3687596	2.3.1.61	52777|51230|47005
cta:CTA_0437	ncbi-geneid:3687598	2.7.1.130	52540
cta:CTA_0438	ncbi-geneid:3687599	2.1.1.-	75217|55315
cta:CTA_0439	ncbi-geneid:3687600	2.1.1.-	53335
cta:CTA_0440	ncbi-geneid:3687897	2.5.1.9	63380|63380
cta:CTA_0445	ncbi-geneid:3687902	2.7.7.19|2.7.7.25	81301|81891
cta:CTA_0446	ncbi-geneid:3687903	2.4.1.182	53756
cta:CTA_0452	ncbi-geneid:3687909	3.6.3.-	52540
cta:CTA_0468	ncbi-geneid:3687341	2.1.1	53335
cta:CTA_0470	ncbi-geneid:3687343	5.1.1.7	54506|54506
cta:CTA_0471	ncbi-geneid:3687344	3.4.21.92	52096
cta:CTA_0472	ncbi-geneid:3687345	2.1.2.1	53383
cta:CTA_0473	ncbi-geneid:3687346	4.2.1.75	69618
cta:CTA_0474	ncbi-geneid:3687672	4.6.1.12	69765
cta:CTA_0475	ncbi-geneid:3687673	1.6.2.4|1.8.1.2	63380|52343
cta:CTA_0481	ncbi-geneid:3687679	3.4.21.102	52096|50156
cta:CTA_0486	ncbi-geneid:3687684	6.1.1.17	52374|48163
cta:CTA_0488	ncbi-geneid:3687686	3.1.-.-	64182
cta:CTA_0492	ncbi-geneid:3687207	2.5.1.31	64005
cta:CTA_0494	ncbi-geneid:3687209	2.7.4.14	52540
cta:CTA_0495	ncbi-geneid:3687210	2.3.1.51	69593
cta:CTA_0496	ncbi-geneid:3687211	6.1.1.19	52374|47323|55190
cta:CTA_0497	ncbi-geneid:3687212	2.5.1.7	55205
cta:CTA_0500	ncbi-geneid:3687215	2.3.1.128	55729
cta:CTA_0505	ncbi-geneid:3687219	2.7.7.60	53448
cta:CTA_0506	ncbi-geneid:3687220	5.4.99.12	55120
cta:CTA_0511	ncbi-geneid:3687966	2.7.3.-|2.7.13.3	55874|47384|55785
cta:CTA_0521	ncbi-geneid:3687976	6.1.1.20	56037|55681|50249|54991|46955
cta:CTA_0523	ncbi-geneid:3687978	2.1.1.63	46767
cta:CTA_0532	ncbi-geneid:3687264	4.99.1.1	53800
cta:CTA_0534	ncbi-geneid:3687266	2.1.1.-	53335
cta:CTA_0536	ncbi-geneid:3687268	2.7.7.27	53448|51161
cta:CTA_0539	ncbi-geneid:3687271	2.7.1.24	52540
cta:CTA_0540	ncbi-geneid:3687272	2.7.7.7	56672|88723|47807|53098
cta:CTA_0541	ncbi-geneid:3687273	3.4.21.-	52096
cta:CTA_0545	ncbi-geneid:3687691	3.6.1.-|3.6.4.12	52540|48024
cta:CTA_0547	ncbi-geneid:3687693	6.-.-.-|2.7.7.63
cta:CTA_0548	ncbi-geneid:3687694	2.7.4.6	54919
cta:CTA_0550	ncbi-geneid:3687696	3.1.22.4	53098
cta:CTA_0554	ncbi-geneid:3687700	1.2.1.12	55347|51735
cta:CTA_0556	ncbi-geneid:3687702	2.7.7.6	56553|55257|47789
cta:CTA_0579	ncbi-geneid:3687620	2.1.2.9	53328|50486
cta:CTA_0580	ncbi-geneid:3687621	2.3.1.129	51161
cta:CTA_0581	ncbi-geneid:3687622	4.2.1.-	54637
cta:CTA_0582	ncbi-geneid:3687623	3.5.1.-	54211|54211
cta:CTA_0583	ncbi-geneid:3687624	2.3.1.-	56317
cta:CTA_0584	ncbi-geneid:3687625	3.1.2.20	54637
cta:CTA_0585	ncbi-geneid:3687626	2.7.7.7
cta:CTA_0590	ncbi-geneid:3687631	2.1.1.-	75217
cta:CTA_0591	ncbi-geneid:3687632	5.2.1.8	54534
cta:CTA_0592	ncbi-geneid:3687633	6.1.1.12	55681|55261|50249
cta:CTA_0593	ncbi-geneid:3687634	6.1.1.21	55681|52954
cta:CTA_0595	ncbi-geneid:3687706	2.7.7.7	89550|47781
cta:CTA_0601	ncbi-geneid:3687712	3.4.16.4	56601
cta:CTA_0603	ncbi-geneid:3687714	2.1.1.-	53335
cta:CTA_0607	ncbi-geneid:3687718	1.8.1.4	51905|55424
cta:CTA_0608	ncbi-geneid:3687719	2.8.1.8	102114
cta:CTA_0624	ncbi-geneid:3687612	3.4.13.9	55920|53092
cta:CTA_0631	ncbi-geneid:3687240	6.1.1.3	55681|55186|52954
cta:CTA_0635	ncbi-geneid:3687244	6.1.1.2	52374
cta:CTA_0637	ncbi-geneid:3687246	4.2.1.11	51604|54826
cta:CTA_0642	ncbi-geneid:3687251	1.3.5.1|1.3.99.1	51905|46977|56425
cta:CTA_0645	ncbi-geneid:3687254	3.1.21.-	51556
cta:CTA_0654	ncbi-geneid:3687498	1.11.1.15	52833
cta:CTA_0658	ncbi-geneid:3687502	3.6.1.15	52972
cta:CTA_0660	ncbi-geneid:3687504	3.2.2.-	52141
cta:CTA_0661	ncbi-geneid:3687505	3.6.4.12	52540
cta:CTA_0663	ncbi-geneid:3687507	1.3.3.11	48613
cta:CTA_0665	ncbi-geneid:3687509	1.5.1.3	53597
cta:CTA_0666	ncbi-geneid:3687382	2.7.6.3|2.5.1.15	51717|55083
cta:CTA_0667	ncbi-geneid:3687383	4.1.2.25	55620
cta:CTA_0678	ncbi-geneid:3687394	3.1.21.2	51658
cta:CTA_0681	ncbi-geneid:3687397	2.5.1.29|2.5.1.10	48576
cta:CTA_0687	ncbi-geneid:3687952	4.2.1.24	51569
cta:CTA_0692	ncbi-geneid:3687957	2.6.1.57|2.6.1.1	53383
cta:CTA_0694	ncbi-geneid:3687959	3.1.11.5	52540|52980
cta:CTA_0695	ncbi-geneid:3687960	3.1.11.5	52540|52540|52980
cta:CTA_0698	ncbi-geneid:3687963	5.99.1.2	56712|47592|57783
cta:CTA_0699	ncbi-geneid:3687964	1.-.-.-	51395
cta:CTA_0704	ncbi-geneid:3687777	6.3.3.2	100950
cta:CTA_0707	ncbi-geneid:3687780	3.1.11.5	52540
cta:CTA_0709	ncbi-geneid:3687782	3.6.3.-	52540
cta:CTA_0711	ncbi-geneid:3687784	2.5.1.55	51569
cta:CTA_0715	ncbi-geneid:3687788	4.2.1.70|5.4.99.12	55120|55174
cta:CTA_0717	ncbi-geneid:3687724	5.99.1.3	56719
cta:CTA_0718	ncbi-geneid:3687725	5.99.1.3	56719|55874|54211
cta:CTA_0719	ncbi-geneid:3687726	1.2.1.70	69742
cta:CTA_0726	ncbi-geneid:3687733	3.6.3.14	52540
cta:CTA_0730	ncbi-geneid:3687737	2.7.1.-	56112
cta:CTA_0733	ncbi-geneid:3687740	2.7.3.3	55931
cta:CTA_0738	ncbi-geneid:3688072	2.7.4.22	53633
cta:CTA_0748	ncbi-geneid:3688082	2.8.1.7|4.4.1.16	53383
cta:CTA_0754	ncbi-geneid:3687884	2.7.2.3	53748
cta:CTA_0758	ncbi-geneid:3687888	4.2.99.18	48150
cta:CTA_0765	ncbi-geneid:3687895	2.7.7.25|2.7.7.19	81891|81301
cta:CTA_0767	ncbi-geneid:3687476	3.4.21.92	52096
cta:CTA_0768	ncbi-geneid:3687477	5.2.1.8	102735|109998
cta:CTA_0772	ncbi-geneid:3687481	4.1.1.32	53795|68923
cta:CTA_0776	ncbi-geneid:3687485	1.1.1.94	48179|51735
cta:CTA_0777	ncbi-geneid:3687486	2.7.7.23	53448
cta:CTA_0779	ncbi-geneid:3687488	3.6.3.14	52540
cta:CTA_0783	ncbi-geneid:3687492	2.8.1.7	53383
cta:CTA_0784	ncbi-geneid:3687825	5.4.2.1
cta:CTA_0785	ncbi-geneid:3687826	4.2.1.70|5.4.99.12	55120|55174
cta:CTA_0787	ncbi-geneid:3687828	6.3.4.15
cta:CTA_0789	ncbi-geneid:3687830	3.6.3.-	56784|81653|81665
cta:CTA_0791	ncbi-geneid:3687832	6.1.1.11	55681|46589
cta:CTA_0792	ncbi-geneid:3687833	3.5.4.26|1.1.1.193	53597|53927
cta:CTA_0793	ncbi-geneid:3687834	3.5.4.25|4.1.99.12	55821|142695
cta:CTA_0794	ncbi-geneid:3687835	2.5.1.9|2.5.1.78	52121
cta:CTA_0806	ncbi-geneid:3687532	1.6.5.-	63380|52343|54292
cta:CTA_0808	ncbi-geneid:3687534	2.1.1.-	53335
cta:CTA_0811	ncbi-geneid:3687537	1.3.3.4	51905|54373
cta:CTA_0812	ncbi-geneid:3687538	1.3.99.22	102114
cta:CTA_0813	ncbi-geneid:3687539	4.1.1.37	51726
cta:CTA_0814	ncbi-geneid:3687540	3.6.4.-	52540|52540|143517|141259
cta:CTA_0815	ncbi-geneid:3687541	6.1.1.7	55681|101353|55186|50447
cta:CTA_0819	ncbi-geneid:3687462	2.2.1.1	52518|52518|52922
cta:CTA_0820	ncbi-geneid:3687463	3.2.2.4	53167
cta:CTA_0826	ncbi-geneid:3687469	6.3.2.10	53623|53244|63418
cta:CTA_0828	ncbi-geneid:3687471	6.3.2.9	53244|53623|51984
cta:CTA_0829	ncbi-geneid:3687472	3.2.1.-	54106|54106
cta:CTA_0831	ncbi-geneid:3687474	2.4.1.227	53756
cta:CTA_0832	ncbi-geneid:3687475	6.3.2.4|6.3.2.8	53623|56059|53244|52440|51984
cta:CTA_0836	ncbi-geneid:3687846	2.5.1.75	52540|52540
cta:CTA_0840	ncbi-geneid:3687850	2.3.1.41|2.3.1.179	53901|53901
cta:CTA_0842	ncbi-geneid:3687852	3.6.1.1	50324
cta:CTA_0843	ncbi-geneid:3687853	1.4.1.9	51735|53223
cta:CTA_0844	ncbi-geneid:3687854	3.1.3.7	56655
cta:CTA_0845	ncbi-geneid:3687855	2.3.1.51	69593
cta:CTA_0846	ncbi-geneid:3687856	6.2.1.20	56801
cta:CTA_0847	ncbi-geneid:3687857	2.3.1.47	53383
cta:CTA_0848	ncbi-geneid:3687858	3.6.4.-	52540|52540
cta:CTA_0850	ncbi-geneid:3687860	5.3.4.1	52833
cta:CTA_0851	ncbi-geneid:3687861	6.1.1.6	55681|50249
cta:CTA_0852	ncbi-geneid:3687862	6.1.1.16	52374|47323
cta:CTA_0854	ncbi-geneid:3687864	3.1.26.5	54211
cta:CTA_0864	ncbi-geneid:3687874	2.7.7.-	56731|57783
cta:CTA_0867	ncbi-geneid:3687877	6.1.1.14	55681
cta:CTA_0869	ncbi-geneid:3687790	2.4.1.21	53756
cta:CTA_0872	ncbi-geneid:3687793	3.1.1.29	53178
cta:CTA_0876	ncbi-geneid:3687797	2.7.1.148	54211|55060
cta:CTA_0878	ncbi-geneid:3687799	3.4.24.56	63411|63411|63411|63411
cta:CTA_0879	ncbi-geneid:3687800	2.3.1.15	69593
cta:CTA_0880	ncbi-geneid:3687801	3.1.26.-	50249
cta:CTA_0883	ncbi-geneid:3687804	2.3.1.15	53659
cta:CTA_0888	ncbi-geneid:3688052	5.4.2.10	53738|53738|53738|55957
cta:CTA_0889	ncbi-geneid:3688053	2.6.1.16	53697|56235
cta:CTA_0895	ncbi-geneid:3688059	6.2.1.5	56059|52210
cta:CTA_0896	ncbi-geneid:3688060	6.2.1.5	52210|51735
cta:CTA_0897	ncbi-geneid:3688061	3.4.21.-	50494|50156|50156
cta:CTA_0901	ncbi-geneid:3688065	1.17.4.1	51998|48168
cta:CTA_0902	ncbi-geneid:3688066	1.17.4.1	47240
cta:CTA_0903	ncbi-geneid:3688067	2.1.1.33	53335
cta:CTA_0905	ncbi-geneid:3688084	2.1.-.-	53335
cta:CTA_0906	ncbi-geneid:3688085	1.1.1.158	56176|56194
cta:CTA_0911	ncbi-geneid:3688090	6.1.1.20	55681|46589
cta:CTA_0916	ncbi-geneid:3688095	6.3.4.-	52402
cta:CTA_0917	ncbi-geneid:3688096	3.4.24.-	52540|140990
cta:CTA_0918	ncbi-geneid:3688097	2.7.7.8	54211|54211|55666|55666|54791|50249|46915
cta:CTA_0920	ncbi-geneid:3687654	3.5.4.-	53927
cta:CTA_0928	ncbi-geneid:3687662	3.4.11.18	55920|103642
cta:CTA_0932	ncbi-geneid:3687666	4.2.1.2	48557
cta:CTA_0946	ncbi-geneid:3687552	2.4.1.18	51445|81296|51011|81296
