# Supplementary material for: Tracing the Repertoire of Promiscuous Enzymes along the Metabolic Pathways in Archaeal Organisms
Source: Life (Basel). 2017 Jul 13;7(3):30. doi: 10.3390/life7030030 (PMC5617955; doi:10.3390/life7030030)
Supplement: Supplementary file 1 [file life-07-00030-s001.zip › Table_S2/ctc.txt]

KEGGID	NCBIGI	ECs	SFamilyID
ctc:CTC00061	ncbi-geneid:1058674	2.7.8.-	56024|56024
ctc:CTC00062	ncbi-geneid:1058675	2.7.7.7	52141
ctc:CTC00069	ncbi-geneid:1058733	3.6.1.22	55811
ctc:CTC00071	ncbi-geneid:1058737	4.3.1.15	53686
ctc:CTC00075	ncbi-geneid:1058742	2.7.7.7	52540|48019
ctc:CTC00078	ncbi-geneid:1058745	3.5.4.1	53927
ctc:CTC00081	ncbi-geneid:1058748	6.1.1.11	55681|46589
ctc:CTC00090	ncbi-geneid:1058768	5.99.1.3	56719|101904
ctc:CTC00091	ncbi-geneid:1058769	5.99.1.3	56719|55874|54211
ctc:CTC00093	ncbi-geneid:1058771	2.7.7.7	55979|55979|55979
ctc:CTC00100	ncbi-geneid:1058796	2.1.1.170	53335
ctc:CTC00113	ncbi-geneid:1058889	3.4.21.53	52540|54211
ctc:CTC00114	ncbi-geneid:1058890	3.6.1.-|3.6.4.12	52540|48024
ctc:CTC00116	ncbi-geneid:1058919	5.4.99.5	55021
ctc:CTC00119	ncbi-geneid:1058998	3.1.2.14	54637|54637
ctc:CTC00127	ncbi-geneid:1059174	2.3.1.41|2.3.1.180	53901
ctc:CTC00128	ncbi-geneid:1059175	1.3.1.-
ctc:CTC00129	ncbi-geneid:1059176	2.3.1.39	52151|55048
ctc:CTC00130	ncbi-geneid:1059177	1.1.1.100	51735
ctc:CTC00131	ncbi-geneid:1059178	2.3.1.41|2.3.1.179	53901|53901
ctc:CTC00133	ncbi-geneid:1059182	4.2.1.-	54637
ctc:CTC00134	ncbi-geneid:1059183	6.4.1.2|6.3.4.14	56059|52440|51246
ctc:CTC00135	ncbi-geneid:1059184	6.4.1.2	52096|52096
ctc:CTC00138	ncbi-geneid:1059188	1.16.3.1	47240
ctc:CTC00139	ncbi-geneid:1059189	3.4.21.-	52743
ctc:CTC00143	ncbi-geneid:1059195	6.1.1.22	55681|50249
ctc:CTC00144	ncbi-geneid:1059196	2.3.1.-	55729
ctc:CTC00147	ncbi-geneid:1059199	3.1.3.5	64167
ctc:CTC00149	ncbi-geneid:1059201	1.8.4.11	55068
ctc:CTC00151	ncbi-geneid:1059203	2.8.1.6	102114
ctc:CTC00155	ncbi-geneid:1059208	4.2.1.70|5.4.99.12	55120|55174
ctc:CTC00158	ncbi-geneid:1059212	1.15.1.1	54719|46609
ctc:CTC00159	ncbi-geneid:1059213	2.7.3.-	55874|47384
ctc:CTC00169	ncbi-geneid:1059227	2.5.1.7	55205
ctc:CTC00171	ncbi-geneid:1059231	6.3.1.2	55931
ctc:CTC00180	ncbi-geneid:1059242	3.1.3.71	142823
ctc:CTC00184	ncbi-geneid:1059247	1.12.7.2	53920|54862
ctc:CTC00185	ncbi-geneid:1059248	6.3.2.8	53623|53244|51984
ctc:CTC00187	ncbi-geneid:1059259	2.7.7.23|2.3.1.157	53448|51161
ctc:CTC00188	ncbi-geneid:1059268	2.7.6.1	53271
ctc:CTC00191	ncbi-geneid:1059291	2.7.3.-	55874|47384|158472
ctc:CTC00192	ncbi-geneid:1059300	3.4.21.-	50494|50156
ctc:CTC00193	ncbi-geneid:1059301	3.1.1.29	53178
ctc:CTC00194	ncbi-geneid:1059305	3.6.4.-	52540|52540|52540|141259|52540
ctc:CTC00195	ncbi-geneid:1059552	5.2.1.8	54534|109998
ctc:CTC00201	ncbi-geneid:1059565	3.1.3.16	81606
ctc:CTC00202	ncbi-geneid:1059566	6.3.4.-	52402|56037|82829
ctc:CTC00203	ncbi-geneid:1059567	2.4.2.8	53271
ctc:CTC00205	ncbi-geneid:1059568	3.4.24.-	52540|140990
ctc:CTC00207	ncbi-geneid:1059572	2.7.1.33
ctc:CTC00208	ncbi-geneid:1059573	1.-.-.-	51395
ctc:CTC00211	ncbi-geneid:1059576	6.1.1.6	55681|50249
ctc:CTC00212	ncbi-geneid:1059578	6.1.1.14	55681|52954
ctc:CTC00213	ncbi-geneid:1059579	6.3.2.9	53623|53244|51984
ctc:CTC00215	ncbi-geneid:1059582	5.2.1.8	54534|109998
ctc:CTC00216	ncbi-geneid:1059583	3.5.1.-	52467
ctc:CTC00220	ncbi-geneid:1059588	2.7.4.9	52540
ctc:CTC00221	ncbi-geneid:1059589	2.7.7.7	52540
ctc:CTC00225	ncbi-geneid:1059598	2.1.1.-	53335
ctc:CTC00226	ncbi-geneid:1059601	2.1.1.-	53790
ctc:CTC00228	ncbi-geneid:1059604	2.2.1.2	51569
ctc:CTC00230	ncbi-geneid:1059609	2.7.1.2	53067
ctc:CTC00232	ncbi-geneid:1059611	4.6.1.12	69765
ctc:CTC00242	ncbi-geneid:1059812	2.7.7.7	52141
ctc:CTC00243	ncbi-geneid:1059813	6.1.1.10	52374|47323|50249
ctc:CTC00244	ncbi-geneid:1059814	3.1.21.-	51556
ctc:CTC00246	ncbi-geneid:1059816	3.1.26.8	110455
ctc:CTC00257	ncbi-geneid:1059825	1.17.4.2	51998
ctc:CTC00258	ncbi-geneid:1059826	1.97.1.4	102114
ctc:CTC00259	ncbi-geneid:1059827	5.1.1.3	53681|53681
ctc:CTC00260	ncbi-geneid:1059828	3.5.1.28	53187|53187
ctc:CTC00261	ncbi-geneid:1059829	6.1.1.5	52374|50677|47323|47323
ctc:CTC00265	ncbi-geneid:1059837	5.3.1.8|2.7.7.22	53448|159283
ctc:CTC00268	ncbi-geneid:1059841	2.4.1.-	53756
ctc:CTC00272	ncbi-geneid:1059845	2.4.1.-	53756
ctc:CTC00276	ncbi-geneid:1059849	3.6.3.30	52540|50331
ctc:CTC00278	ncbi-geneid:1059856	2.7.1.69	51261|55604
ctc:CTC00281	ncbi-geneid:1059859	3.4.15.6	52317
ctc:CTC00282	ncbi-geneid:1059860	6.-.-.-	53623|56059|53244
ctc:CTC00283	ncbi-geneid:1059861	2.7.1.148	54211|55060
ctc:CTC00289	ncbi-geneid:1059866	2.4.1.157	53756
ctc:CTC00291	ncbi-geneid:1059868	6.3.2.4	56059|52440
ctc:CTC00298	ncbi-geneid:1059875	2.7.1.21	52540|57716
ctc:CTC00301	ncbi-geneid:1059877	2.1.1.-	53335
ctc:CTC00306	ncbi-geneid:1059882	3.1.3.48	52788
ctc:CTC00307	ncbi-geneid:1059883	5.3.1.6	89623
ctc:CTC00308	ncbi-geneid:1059884	2.4.2.9	53271
ctc:CTC00309	ncbi-geneid:1059885	3.5.4.12	53927
ctc:CTC00311	ncbi-geneid:1059887	5.1.3.14	53756
ctc:CTC00312	ncbi-geneid:1059888	2.3.1.9	53901|53901
ctc:CTC00314	ncbi-geneid:1059891	2.5.1.7	55205
ctc:CTC00321	ncbi-geneid:1059897	2.5.1.6	55973|55973|55973
ctc:CTC00322	ncbi-geneid:1059898	3.1.11.5	52540|47781
ctc:CTC00329	ncbi-geneid:1059906	3.4.11.-	53187
ctc:CTC00336	ncbi-geneid:1059913	2.7.6.5	81301
ctc:CTC00337	ncbi-geneid:1059914	6.1.1.4	52374|50677|47323
ctc:CTC00338	ncbi-geneid:1059915	4.6.1.1	55154
ctc:CTC00339	ncbi-geneid:1059916	5.3.1.8	51182
ctc:CTC00341	ncbi-geneid:1059918	4.1.2.13	51569
ctc:CTC00344	ncbi-geneid:1059920	2.7.1.48	55186|52540
ctc:CTC00350	ncbi-geneid:1059926	3.5.1.28	47090
ctc:CTC00351	ncbi-geneid:1059927	2.3.1.30	51161
ctc:CTC00354	ncbi-geneid:1059929	2.3.1.51	69593
ctc:CTC00355	ncbi-geneid:1059930	4.2.99.18	48150
ctc:CTC00356	ncbi-geneid:1059931	1.1.1.38	51735|53223
ctc:CTC00361	ncbi-geneid:1059936	3.6.3.-	52540
ctc:CTC00367	ncbi-geneid:1059943	2.1.1.-	75217
ctc:CTC00370	ncbi-geneid:1059946	3.6.3.17	52540|52540
ctc:CTC00375	ncbi-geneid:1059952	1.5.1.24	52283
ctc:CTC00378	ncbi-geneid:1059955	1.2.1.12	55347|51735
ctc:CTC00379	ncbi-geneid:1059957	2.7.2.3	53748
ctc:CTC00380	ncbi-geneid:1059958	5.3.1.1	51351
ctc:CTC00381	ncbi-geneid:1059960	5.4.2.1	64158|53649
ctc:CTC00382	ncbi-geneid:1059961	4.2.1.11	51604|54826
ctc:CTC00384	ncbi-geneid:1059963	3.1.-.-	50249|50249|50249|50249
ctc:CTC00387	ncbi-geneid:1059979	2.1.1.72	53335
ctc:CTC00403	ncbi-geneid:1060002	5.99.1.2	56712
ctc:CTC00408	ncbi-geneid:1060007	1.1.1.-	56796
ctc:CTC00410	ncbi-geneid:1060009	1.7.-.-	56821
ctc:CTC00412	ncbi-geneid:1060011	2.7.3.-	55874|47384|158472
ctc:CTC00417	ncbi-geneid:1060017	1.1.1.-	51905|50022
ctc:CTC00420	ncbi-geneid:1060020	2.1.1.-	53335
ctc:CTC00423	ncbi-geneid:1060023	3.4.11.-	53187|55031
ctc:CTC00427	ncbi-geneid:1060029	3.1.4.46	51695
ctc:CTC00432	ncbi-geneid:1060034	3.6.1.31	101386
ctc:CTC00437	ncbi-geneid:1060041	2.7.7.7	56672|100879
ctc:CTC00453	ncbi-geneid:1060061	3.2.1.18	89372|89372
ctc:CTC00454	ncbi-geneid:1060062	5.4.2.8|5.4.2.2	53738|53738|53738|55957
ctc:CTC00477	ncbi-geneid:1060087	1.3.99.-	56645|47203
ctc:CTC00479	ncbi-geneid:1060089	4.2.1.55	52096
ctc:CTC00497	ncbi-geneid:1060105	2.7.1.35	53613
ctc:CTC00498	ncbi-geneid:1060106	1.8.-.-	102114
ctc:CTC00506	ncbi-geneid:1060110	1.1.1.202	56796
ctc:CTC00507	ncbi-geneid:1060111	4.1.2.13	51569
ctc:CTC00508	ncbi-geneid:1060112	2.7.1.92	53613
ctc:CTC00509	ncbi-geneid:1060113	5.3.1.-
ctc:CTC00510	ncbi-geneid:1060114	3.7.1.-	52518|52467|52518
ctc:CTC00511	ncbi-geneid:1060115	1.1.1.18	51735|55347
ctc:CTC00512	ncbi-geneid:1060116	4.2.1.44	51658
ctc:CTC00513	ncbi-geneid:1060117	1.1.1.18	51735|55347
ctc:CTC00520	ncbi-geneid:1060124	3.5.1.28	52058
ctc:CTC00531	ncbi-geneid:1060151	3.4.24.-	52540|140990
ctc:CTC00537	ncbi-geneid:1060158	3.5.1.-	88713
ctc:CTC00551	ncbi-geneid:1060420	2.3.1.51	69593
ctc:CTC00560	ncbi-geneid:1058667	3.6.3.21	52540
ctc:CTC00561	ncbi-geneid:1058773	6.3.4.5	69864|52402
ctc:CTC00562	ncbi-geneid:1058756	4.3.2.1	48557
ctc:CTC00566	ncbi-geneid:1060847	3.5.1.2	56601
ctc:CTC00570	ncbi-geneid:1058989	4.2.3.1	53686
ctc:CTC00571	ncbi-geneid:1059704	3.4.13.19	51556
ctc:CTC00573	ncbi-geneid:1058988	3.4.-.-|3.2.-.-	52317
ctc:CTC00574	ncbi-geneid:1060844	1.17.4.1	51998
ctc:CTC00577	ncbi-geneid:1058983	3.2.2.1	53590
ctc:CTC00578	ncbi-geneid:1058778	3.1.11.-	56300
ctc:CTC00590	ncbi-geneid:1058759	1.15.1.1	49329
ctc:CTC00595	ncbi-geneid:1058981	3.4.19.11	53187|47090|54106
ctc:CTC00596	ncbi-geneid:1058979	1.1.1.6	56796
ctc:CTC00604	ncbi-geneid:1058784	3.1.3.11	56300|56300
ctc:CTC00612	ncbi-geneid:1058832	3.4.21.19	50494
ctc:CTC00629	ncbi-geneid:1058966	2.7.3.-	55874|47384
ctc:CTC00643	ncbi-geneid:1058967	2.3.1.-	55729
ctc:CTC00659	ncbi-geneid:1060826	3.1.3.1	53649
ctc:CTC00664	ncbi-geneid:1059448	3.6.3.8	81665|56784|81660|81653
ctc:CTC00671	ncbi-geneid:1060821	3.5.4.26|1.1.1.193	53597|53927
ctc:CTC00672	ncbi-geneid:1058956	2.5.1.9	63380|63380
ctc:CTC00673	ncbi-geneid:1058957	4.1.99.12|3.5.4.25	55821|142695
ctc:CTC00674	ncbi-geneid:1060294	2.5.1.78	52121
ctc:CTC00678	ncbi-geneid:1060743	5.2.1.8	50891
ctc:CTC00679	ncbi-geneid:1059160	6.3.1.5|6.3.5.1	52402|56317
ctc:CTC00683	ncbi-geneid:1058953	6.3.2.4	56059|52440
ctc:CTC00692	ncbi-geneid:1059442	3.6.1.-|3.6.4.12	52540
ctc:CTC00694	ncbi-geneid:1059229	1.1.1.95	51735|52283|143548|55021
ctc:CTC00699	ncbi-geneid:1059437	3.5.1	52499
ctc:CTC00702	ncbi-geneid:1059433	2.7.1.31	110738
ctc:CTC00710	ncbi-geneid:1059666	1.3.99.2	56645|47203
ctc:CTC00717	ncbi-geneid:1059667	3.1.3.73
ctc:CTC00718	ncbi-geneid:1059236	2.7.7.62|2.7.1.156	52540
ctc:CTC00720	ncbi-geneid:1060812	6.3.5.10	52540|52317
ctc:CTC00722	ncbi-geneid:1059436	4.1.1.81	53383
ctc:CTC00725	ncbi-geneid:1058948	1.2.1.70	69742|51735
ctc:CTC00726	ncbi-geneid:1059316	1.3.1.76|4.99.1.4	51735
ctc:CTC00727	ncbi-geneid:1058954	2.5.1.61	53850|54782
ctc:CTC00728	ncbi-geneid:1060804	4.2.1.75|2.1.1.107	53790|69618
ctc:CTC00729	ncbi-geneid:1058945	4.2.1.24	51569
ctc:CTC00730	ncbi-geneid:1060808	5.4.3.8	53383
ctc:CTC00731	ncbi-geneid:1059664	6.3.5.9|6.3.1	52540|52317
ctc:CTC00732	ncbi-geneid:1060806	5.4.1.2	63965
ctc:CTC00734	ncbi-geneid:1060809	2.1.1.132	53790|53335
ctc:CTC00735	ncbi-geneid:1058947	2.1.1.130|2.1.1.151	53790
ctc:CTC00736	ncbi-geneid:1059282	2.1.1.133	53790
ctc:CTC00739	ncbi-geneid:1059434	2.1.1.131	53790
ctc:CTC00743	ncbi-geneid:1058944	4.99.1.3	53800
ctc:CTC00744	ncbi-geneid:1059324	2.5.1.17	52540
ctc:CTC00746	ncbi-geneid:1058946	2.5.1.17	52540
ctc:CTC00762	ncbi-geneid:1059726	3.6.3.-	52540
ctc:CTC00779	ncbi-geneid:1058937	5.4.2.8|5.4.2.2	53738|53738|53738|55957
ctc:CTC00781	ncbi-geneid:1060794	6.3.1.1	55681
ctc:CTC00783	ncbi-geneid:1058932	3.6.3.34	52540
ctc:CTC00794	ncbi-geneid:1059790	2.1.1.33	53335
ctc:CTC00797	ncbi-geneid:1058928	1.11.1.15	52833
ctc:CTC00798	ncbi-geneid:1059792	1.1.1.100	51735
ctc:CTC00806	ncbi-geneid:1059418	2.7.3.-	55874|47384|158472
ctc:CTC00811	ncbi-geneid:1058924	1.3.99.1	51905|56425
ctc:CTC00812	ncbi-geneid:1060784	3.1.1.5	53474
ctc:CTC00816	ncbi-geneid:1059786	1.3.1.1	51395|54862
ctc:CTC00818	ncbi-geneid:1059793	4.1.99.2	53383
ctc:CTC00823	ncbi-geneid:1060785	5.1.1.13	53681|53681
ctc:CTC00824	ncbi-geneid:1058923	4.3.1.1	48557
ctc:CTC00825	ncbi-geneid:1059414	4.4.1.8	53383
ctc:CTC00838	ncbi-geneid:1059777	2.4.1.-	53448
ctc:CTC00842	ncbi-geneid:1058911	1.8.1.9	51905
ctc:CTC00852	ncbi-geneid:1058908	6.3.4.15	55681|46785|50037
ctc:CTC00859	ncbi-geneid:1059412	2.3.1.41|2.3.1.180	53901|53901
ctc:CTC00861	ncbi-geneid:1058901	3.6.3.17	52540|52540
ctc:CTC00865	ncbi-geneid:1060886	2.7.1.6	54211|55060
ctc:CTC00866	ncbi-geneid:1059406	5.1.3.2	51735
ctc:CTC00873	ncbi-geneid:1058907	2.7.3.-	55874|47384
ctc:CTC00876	ncbi-geneid:1058903	3.6.1.-|3.6.3.4	56784|81653|81665
ctc:CTC00886	ncbi-geneid:1060772	1.1.1.3	55347|51735
ctc:CTC00890	ncbi-geneid:1058896	5.4.3.2	102114
ctc:CTC00894	ncbi-geneid:1060776	1.11.1.15	52833
ctc:CTC00903	ncbi-geneid:1058885	5.1.3.-	102546
ctc:CTC00905	ncbi-geneid:1060775	3.6.3.17	52540|52540
ctc:CTC00908	ncbi-geneid:1058850	5.3.1.13	53697
ctc:CTC00909	ncbi-geneid:1060737	2.7.1.15	53613
ctc:CTC00916	ncbi-geneid:1060770	2.3.1.79	51161
ctc:CTC00926	ncbi-geneid:1058873	3.5.1.87	53187|55031
ctc:CTC00927	ncbi-geneid:1058880	3.5.2.3	51556|51338
ctc:CTC00929	ncbi-geneid:1060767	1.3.5.2	52343|63380
ctc:CTC00930	ncbi-geneid:1059627	1.3.3.1	51395
ctc:CTC00933	ncbi-geneid:1059398	3.1.8.1	51556|51338|51338
ctc:CTC00936	ncbi-geneid:1059395	2.3.1.54	51998
ctc:CTC00937	ncbi-geneid:1058933	1.97.1.4	54862
ctc:CTC00944	ncbi-geneid:1060764	4.1.2.17	53639
ctc:CTC00945	ncbi-geneid:1059465	5.3.1.23	100950
ctc:CTC00946	ncbi-geneid:1059447	2.7.1.100	56112
ctc:CTC00947	ncbi-geneid:1058673	3.1.1.3	53474
ctc:CTC00954	ncbi-geneid:1059422	3.6.3.34	52540
ctc:CTC00962	ncbi-geneid:1060761	3.6.3.34	52540
ctc:CTC00965	ncbi-geneid:1060759	2.7.4.9	48208|52833
ctc:CTC00966	ncbi-geneid:1059771	6.1.1.19	52374|47323|55190
ctc:CTC00969	ncbi-geneid:1058883	3.1.3.3	56784
ctc:CTC00976	ncbi-geneid:1059711	1.1.3.15	56176|55103
ctc:CTC00977	ncbi-geneid:1058871	6.1.1.17	52374|48163
ctc:CTC00981	ncbi-geneid:1058869	3.4.16.4	56601
ctc:CTC00983	ncbi-geneid:1060758	2.4.2.11	51690|54675
ctc:CTC00984	ncbi-geneid:1058867	3.6.1.-|3.6.4.12	52540
ctc:CTC00986	ncbi-geneid:1058702	4.2.1.70|5.4.99.12	55120|55174
ctc:CTC00990	ncbi-geneid:1058703	3.1.4.3	48537
ctc:CTC00992	ncbi-geneid:1058870	4.-.-.-	102114|52242
ctc:CTC00996	ncbi-geneid:1058868	3.6.3.14	160527
ctc:CTC00997	ncbi-geneid:1058704	3.6.3.14	103486
ctc:CTC00998	ncbi-geneid:1060753	3.6.3.14	159468
ctc:CTC00999	ncbi-geneid:1059389	3.6.3.14	52540|47917|50615
ctc:CTC01000	ncbi-geneid:1058856	3.6.3.14	52540
ctc:CTC01007	ncbi-geneid:1059748	3.1.3.11	56655
ctc:CTC01009	ncbi-geneid:1059757	3.5.1.28	53187|53187
ctc:CTC01010	ncbi-geneid:1060752	2.7.1.-|3.1.3|2.7.11.-|2.7.4	53795|75138
ctc:CTC01011	ncbi-geneid:1059387	6.3.3.2	100950
ctc:CTC01012	ncbi-geneid:1060744	3.4.11.1	53187|101821
ctc:CTC01029	ncbi-geneid:1058862	6.3.5.3	52317|55326|56042|55326|56042
ctc:CTC01030	ncbi-geneid:1059798	3.2.2.21	50486
ctc:CTC01037	ncbi-geneid:1058711	4.1.2.5	53383
ctc:CTC01042	ncbi-geneid:1059386	1.2.1.41	53720
ctc:CTC01044	ncbi-geneid:1059732	2.7.2.11	53633
ctc:CTC01046	ncbi-geneid:1058692	3.1.3.15	89550
ctc:CTC01050	ncbi-geneid:1058851	4.4.1.-|2.8.1.7	53383
ctc:CTC01052	ncbi-geneid:1060736	2.1.1.61|2.8.1.-	52402
ctc:CTC01055	ncbi-geneid:1060244	6.1.1.7	55681|101353|55186|50447
ctc:CTC01056	ncbi-geneid:1059385	3.1.-.-	53098
ctc:CTC01058	ncbi-geneid:1059833	3.1.-.-	56281
ctc:CTC01062	ncbi-geneid:1060735	2.1.1.104	53335
ctc:CTC01064	ncbi-geneid:1059379	2.7.1.48	52540
ctc:CTC01116	ncbi-geneid:1060719	2.7.7.7
ctc:CTC01117	ncbi-geneid:1058809	1.1.1.25	51735|53223
ctc:CTC01120	ncbi-geneid:1060718	2.4.1.-	53448
ctc:CTC01131	ncbi-geneid:1059762	2.7.3.-|2.7.13.3	55874|47384|158472|55785
ctc:CTC01135	ncbi-geneid:1060439	3.6.3.27	52540
ctc:CTC01139	ncbi-geneid:1060552	1.1.1.94	48179|51735
ctc:CTC01150	ncbi-geneid:1060557	1.11.1.10	53474
ctc:CTC01152	ncbi-geneid:1060710	2.3.1.46	52317
ctc:CTC01153	ncbi-geneid:1058793	2.5.1.49|2.5.1.47	53383
ctc:CTC01156	ncbi-geneid:1060059	1.2.99.2	56821
ctc:CTC01157	ncbi-geneid:1059228	3.1.-.-	56300
ctc:CTC01159	ncbi-geneid:1059243	1.2.7.-	52518|53323|52518|52922|54862
ctc:CTC01166	ncbi-geneid:1059297	1.97.1.4	102114
ctc:CTC01168	ncbi-geneid:1059299	2.3.1.-	55729
ctc:CTC01170	ncbi-geneid:1059290	6.3.2.6	56104
ctc:CTC01178	ncbi-geneid:1059370	1.6.99.3	51905|52821|55424
ctc:CTC01180	ncbi-geneid:1059181	3.2.1.-	51445|54106|54106
ctc:CTC01181	ncbi-geneid:1060713	1.20.4.1	52833
ctc:CTC01188	ncbi-geneid:1059373	2.3.1.-	55729
ctc:CTC01197	ncbi-geneid:1059267	3.6.3.34	52540
ctc:CTC01205	ncbi-geneid:1059164	2.7.7.19|2.7.7.25|2.7.7.72|3.1.3.-|3.1.4	81891|81301
ctc:CTC01210	ncbi-geneid:1059158	3.6.1.23	51283
ctc:CTC01216	ncbi-geneid:1059280	2.7.4.8	52540
ctc:CTC01217	ncbi-geneid:1059285	4.1.1.36|6.3.2.5	102645|52507
ctc:CTC01218	ncbi-geneid:1059161	3.6.4.-	52540
ctc:CTC01219	ncbi-geneid:1059549	3.5.1.88	56420
ctc:CTC01220	ncbi-geneid:1059545	2.1.2.9	53328|50486
ctc:CTC01222	ncbi-geneid:1059298	2.1.1.-	53335|48013
ctc:CTC01223	ncbi-geneid:1059303	2.1.1.-	102114
ctc:CTC01224	ncbi-geneid:1059313	3.1.3.16	81606
ctc:CTC01225	ncbi-geneid:1059156	2.7.11.1	56112
ctc:CTC01226	ncbi-geneid:1059144	3.6.1.-	52540|50249
ctc:CTC01227	ncbi-geneid:1059329	5.1.3.1	51366
ctc:CTC01228	ncbi-geneid:1059547	2.7.6.2	63999|63862
ctc:CTC01231	ncbi-geneid:1059311	3.6.1.-|3.6.4.12	52540|52540|50249
ctc:CTC01232	ncbi-geneid:1059314	2.1.1.-	53335
ctc:CTC01234	ncbi-geneid:1059330	2.7.7.3	52374
ctc:CTC01239	ncbi-geneid:1059150	2.3.1.8	53659
ctc:CTC01240	ncbi-geneid:1059142	2.7.2.1	53067|53067
ctc:CTC01242	ncbi-geneid:1059327	2.3.1.15	53659
ctc:CTC01243	ncbi-geneid:1059341	3.1.26.3	69065|54768
ctc:CTC01244	ncbi-geneid:1059348	1.-.-.-	102114
ctc:CTC01251	ncbi-geneid:1059137	2.1.1.31	75217
ctc:CTC01253	ncbi-geneid:1059331	3.4.21.89	51306
ctc:CTC01255	ncbi-geneid:1059539	3.1.26.4	53098
ctc:CTC01259	ncbi-geneid:1059354	5.99.1.2	56712|57783|57783
ctc:CTC01263	ncbi-geneid:1059345	2.7.4.22	53633
ctc:CTC01265	ncbi-geneid:1059802	2.5.1.31	64005
ctc:CTC01268	ncbi-geneid:1059139	1.1.1.267	55347|51735|69055
ctc:CTC01269	ncbi-geneid:1059364	3.4.24.-	50156
ctc:CTC01270	ncbi-geneid:1059132	1.17.7.1	56014|51717
ctc:CTC01271	ncbi-geneid:1059360	2.7.7.7	53098|50249|160975
ctc:CTC01278	ncbi-geneid:1059411	4.2.1.70|5.4.99.12	55120
ctc:CTC01279	ncbi-geneid:1059134	2.7.7.2|2.7.1.26	82114|52374
ctc:CTC01280	ncbi-geneid:1059391	2.7.7.8	54211|54211|55666|55666|50249|46915|54791
ctc:CTC01281	ncbi-geneid:1059959	3.4.99.-	63411|63411
ctc:CTC01282	ncbi-geneid:1059125	2.7.2.4	53633|55021|55021
ctc:CTC01283	ncbi-geneid:1059371	3.4.21.92	52096
ctc:CTC01287	ncbi-geneid:1059537	1.8.-.-|2.-.-.-	102114
ctc:CTC01294	ncbi-geneid:1059124	2.6.1.1	53383
ctc:CTC01295	ncbi-geneid:1059131	1.4.1.2	51735|53223
ctc:CTC01298	ncbi-geneid:1059400	3.4.21.88	51306|46785
ctc:CTC01300	ncbi-geneid:1059121	2.5.1.75	52540|52540
ctc:CTC01309	ncbi-geneid:1059363	2.6.1.1	53383
ctc:CTC01310	ncbi-geneid:1059116	2.3.1.-	55729
ctc:CTC01312	ncbi-geneid:1059115	4.1.1.50	56276
ctc:CTC01314	ncbi-geneid:1059480	1.17.1.2	50249|50249|50249
ctc:CTC01315	ncbi-geneid:1059463	2.7.4.14	52540
ctc:CTC01316	ncbi-geneid:1059117	5.4.99.5	55298
ctc:CTC01319	ncbi-geneid:1059542	4.2.1.70|5.4.99.12	55120|55174
ctc:CTC01321	ncbi-geneid:1059113	2.4.1.-	53448
ctc:CTC01327	ncbi-geneid:1059504	2.8.1.6	102114
ctc:CTC01332	ncbi-geneid:1060049	2.2.1.1	52518|52518|52922
ctc:CTC01343	ncbi-geneid:1059111	2.5.1.47	53686
ctc:CTC01360	ncbi-geneid:1059603	2.5.1.31	64005
ctc:CTC01366	ncbi-geneid:1060408	1.2.1.10|1.1.1.1	56796|53720
ctc:CTC01370	ncbi-geneid:1059103	3.6.3.34	52540
ctc:CTC01387	ncbi-geneid:1060068	1.3.99.2	56645|47203|52467|57802
ctc:CTC01388	ncbi-geneid:1059616	2.4.2.1	53167
ctc:CTC01389	ncbi-geneid:1059090	5.4.2.7	53649|143856
ctc:CTC01413	ncbi-geneid:1059094	2.1.1.63	46767|53155
ctc:CTC01415	ncbi-geneid:1060171	2.7.7.-	81301
ctc:CTC01416	ncbi-geneid:1059506	2.7.7.-	81593
ctc:CTC01420	ncbi-geneid:1059084	2.7.3.-	55874|47384
ctc:CTC01425	ncbi-geneid:1059512	2.3.1.28	52777
ctc:CTC01441	ncbi-geneid:1059072	1.2.1.10	53720
ctc:CTC01446	ncbi-geneid:1059068	2.7.2.4	52540
ctc:CTC01448	ncbi-geneid:1059643	1.97.1.4	54862|102114
ctc:CTC01449	ncbi-geneid:1059648	2.3.1.54	51998
ctc:CTC01453	ncbi-geneid:1059511	1.2.1.10|1.1.1.1	56796
ctc:CTC01457	ncbi-geneid:1059656	2.1.1.61|2.8.1.-	52402
ctc:CTC01459	ncbi-geneid:1059062	4.4.1|2.8.1.7	53383
ctc:CTC01478	ncbi-geneid:1059021	4.1.1.22	53383
ctc:CTC01488	ncbi-geneid:1060906	1.3.99.1	51905|56425
ctc:CTC01491	ncbi-geneid:1059052	2.7.3.-	55874|47384|158472
ctc:CTC01505	ncbi-geneid:1060904	3.1.1.3	53474
ctc:CTC01509	ncbi-geneid:1059054	4.1.99.1	53383
ctc:CTC01522	ncbi-geneid:1059044	1.3.99.1	51905|56425
ctc:CTC01524	ncbi-geneid:1059681	2.7.3.-|2.7.13.3	103190|55874|55890|55785
ctc:CTC01525	ncbi-geneid:1060902	3.4.16.4	56601|69189
ctc:CTC01530	ncbi-geneid:1059682	3.4.16.4	56601|69189
ctc:CTC01531	ncbi-geneid:1060899	2.4.2.1	53167
ctc:CTC01537	ncbi-geneid:1060895	3.5.1.28	53187|110997
ctc:CTC01570	ncbi-geneid:1059492	3.4.21.116	50156
ctc:CTC01573	ncbi-geneid:1059714	2.7.1.23	111331
ctc:CTC01575	ncbi-geneid:1059032	2.2.1.7	52518|52518|52922
ctc:CTC01577	ncbi-geneid:1059494	2.5.1.10|2.5.1.29	48576
ctc:CTC01579	ncbi-geneid:1059720	1.5.1.5|3.5.4.9	51735|53223
ctc:CTC01592	ncbi-geneid:1059747	3.4.11.9	55920|53092
ctc:CTC01593	ncbi-geneid:1059750	4.2.1.10	52304
ctc:CTC01594	ncbi-geneid:1060880	2.7.1.71	52540
ctc:CTC01610	ncbi-geneid:1059024	3.1.11.2	56219
ctc:CTC01613	ncbi-geneid:1059752	2.4.2.9	53271
ctc:CTC01614	ncbi-geneid:1059027	4.2.1.70|5.4.99.12	55120|55174
ctc:CTC01617	ncbi-geneid:1059965	2.5.1.19	55205
ctc:CTC01618	ncbi-geneid:1060873	2.5.1.54	51569
ctc:CTC01619	ncbi-geneid:1060877	3.2.2.9	53167
ctc:CTC01620	ncbi-geneid:1059800	4.2.3.4	56796
ctc:CTC01631	ncbi-geneid:1059482	6.3.2.10	53623|53244|63418
ctc:CTC01632	ncbi-geneid:1059017	6.3.2.13	53623|53244|63418
ctc:CTC01635	ncbi-geneid:1059975	2.1.1.-	53335|81799
ctc:CTC01644	ncbi-geneid:1059015	3.4.21.53	54211
ctc:CTC01647	ncbi-geneid:1059478	3.6.3.8	81665|56784|81660|81653
ctc:CTC01649	ncbi-geneid:1059016	3.6.1.1	64182|75138|54631
ctc:CTC01673	ncbi-geneid:1059007	3.6.3.14	52540
ctc:CTC01698	ncbi-geneid:1060851	5.4.2.9	51621|52374
ctc:CTC01699	ncbi-geneid:1059002	4.1.1.-	52518|52518
ctc:CTC01700	ncbi-geneid:1060860	2.6.1.37	53383
ctc:CTC01702	ncbi-geneid:1060856	3.6.3.30	52540
ctc:CTC01706	ncbi-geneid:1060854	6.3.5.5	56059|52440
ctc:CTC01711	ncbi-geneid:1060083	2.5.1.56	51569|51269
ctc:CTC01712	ncbi-geneid:1058999	1.1.1.-|4.2.1|4.2.1.-	51735
ctc:CTC01731	ncbi-geneid:1060852	2.7.3.-|2.7.13.3
ctc:CTC01732	ncbi-geneid:1059466	2.1.1.80	53335|47757
ctc:CTC01733	ncbi-geneid:1059712	3.1.1.61	52738
ctc:CTC01734	ncbi-geneid:1059462	3.5.1.44	64438
ctc:CTC01738	ncbi-geneid:1059461	2.6.1.42	56752
ctc:CTC01739	ncbi-geneid:1060846	3.1.3.3	56784
ctc:CTC01741	ncbi-geneid:1060944	1.2.7.-	52518|53323|52518|52922|54862
ctc:CTC01743	ncbi-geneid:1060938	2.4.1.227	53756
ctc:CTC01744	ncbi-geneid:1060942	3.1.-.-	64182
ctc:CTC01745	ncbi-geneid:1060937	3.1.21.2	51658
ctc:CTC01746	ncbi-geneid:1060941	2.5.1.3	51391
ctc:CTC01750	ncbi-geneid:1060935	2.7.7.-	69572
ctc:CTC01751	ncbi-geneid:1060934	2.5.1.3	51391
ctc:CTC01752	ncbi-geneid:1060928	2.7.1.50	53613
ctc:CTC01753	ncbi-geneid:1060936	2.7.4.7|2.7.1.49	53613
ctc:CTC01755	ncbi-geneid:1060929	3.4.99.-	63411|63411
ctc:CTC01758	ncbi-geneid:1060931	2.7.1.30	53067|53067
ctc:CTC01761	ncbi-geneid:1060922	2.7.1.-	101473
ctc:CTC01762	ncbi-geneid:1060920	2.7.1.-	82549
ctc:CTC01763	ncbi-geneid:1060918	3.5.3.1	52768
ctc:CTC01766	ncbi-geneid:1060926	5.99.1.-	56719|101904|101904
ctc:CTC01767	ncbi-geneid:1060919	5.99.1.-	56719|55874|54211
ctc:CTC01771	ncbi-geneid:1061022	2.7.3.9	51621|52009|47831
ctc:CTC01781	ncbi-geneid:1061009	3.5.2.2	51556|51338|51338
ctc:CTC01786	ncbi-geneid:1061010	2.7.7.6	88946|88659
ctc:CTC01788	ncbi-geneid:1060966	2.7.7.6	88946|88659
ctc:CTC01804	ncbi-geneid:1060951	2.7.3.-	55874|47384
ctc:CTC01806	ncbi-geneid:1060977	2.1.1.13	82282|51717|52242|47644
ctc:CTC01807	ncbi-geneid:1061013	2.1.1.13	56507
ctc:CTC01808	ncbi-geneid:1060948	1.1.5.3	51905|54373
ctc:CTC01812	ncbi-geneid:1061021	3.5.3.8	52768
ctc:CTC01817	ncbi-geneid:1060949	2.7.7.6	88946|88659
ctc:CTC01818	ncbi-geneid:1060956	2.7.3.-	55874|47384
ctc:CTC01823	ncbi-geneid:1060975	2.3.1.-	55729
ctc:CTC01836	ncbi-geneid:1060989	5.99.1.2	56712
ctc:CTC01840	ncbi-geneid:1060991	1.1.1.28	51735|52283
ctc:CTC01847	ncbi-geneid:1060950	1.3.99.1	51905|56425
ctc:CTC01848	ncbi-geneid:1060992	2.7.3.-|2.7.13.3	55874|158472|103190
ctc:CTC01851	ncbi-geneid:1060994	5.4.99.12	55120
ctc:CTC01860	ncbi-geneid:1060971	6.3.3.3	52540
ctc:CTC01864	ncbi-geneid:1060969	1.1.1.49	55347|51735
ctc:CTC01865	ncbi-geneid:1060983	1.1.1.44	48179|51735
ctc:CTC01866	ncbi-geneid:1060963	3.4.11.1	53187|52949
ctc:CTC01877	ncbi-geneid:1061033	3.5.1.1	53774
ctc:CTC01883	ncbi-geneid:1061032	3.5.4.1	51556|51338
ctc:CTC01884	ncbi-geneid:1061028	3.5.2.10	102215
ctc:CTC01889	ncbi-geneid:1058698	2.1.1.79	53335
ctc:CTC01890	ncbi-geneid:1058795	2.3.1.-	55729
ctc:CTC01894	ncbi-geneid:1058802	3.6.1.-|3.6.3.16	52540|52540
ctc:CTC01898	ncbi-geneid:1060441	3.5.1.87	53187|55031
ctc:CTC01905	ncbi-geneid:1060717	2.7.3.-|2.7.13.3	55874|47384
ctc:CTC01909	ncbi-geneid:1060436	3.6.1.-	55811
ctc:CTC01918	ncbi-geneid:1060295	2.7.3.-	55874|47384
ctc:CTC01925	ncbi-geneid:1060326	3.8.1.2	56784
ctc:CTC01941	ncbi-geneid:1058721	2.1.1.35	53335|50249
ctc:CTC01945	ncbi-geneid:1058683	3.4.13.3|3.5.1.18	53187|55031
ctc:CTC01955	ncbi-geneid:1060287	3.6.1.-|3.6.3.3|3.6.3.5	56784|81653|81665
ctc:CTC01957	ncbi-geneid:1060264	3.4.24.-	55486
ctc:CTC01958	ncbi-geneid:1060239	6.1.1.21	55681|52954
ctc:CTC01961	ncbi-geneid:1058788	6.3.4.13	56059|52440|51246
ctc:CTC01962	ncbi-geneid:1059924	3.5.4.10|2.1.2.3	53927|52335
ctc:CTC01963	ncbi-geneid:1059296	2.1.2.2	53328
ctc:CTC01964	ncbi-geneid:1060242	6.3.3.1	56042|55326
ctc:CTC01965	ncbi-geneid:1060214	2.4.2.14	53271|56235
ctc:CTC01966	ncbi-geneid:1060245	4.1.1.21|5.4.99.18	52255
ctc:CTC01978	ncbi-geneid:1058833	2.7.13.3	55874
ctc:CTC01981	ncbi-geneid:1060231	4.3.1.17	143548|55021
ctc:CTC01991	ncbi-geneid:1060237	2.7.1.-	56300|55816|54106
ctc:CTC01993	ncbi-geneid:1060189	2.4.2.2	52418|54680|47648
ctc:CTC01994	ncbi-geneid:1059162	4.1.2.4	51569
ctc:CTC01995	ncbi-geneid:1060215	3.1.4.16	56300|55816|54106
ctc:CTC01997	ncbi-geneid:1058895	3.4.11.-	144052
ctc:CTC01998	ncbi-geneid:1059274	1.1.1.27	51735|56327
ctc:CTC01999	ncbi-geneid:1060199	3.6.4.13	52540
ctc:CTC02011	ncbi-geneid:1060188	2.7.7.-	56731|57783
ctc:CTC02012	ncbi-geneid:1060448	3.1.5.1	109604
ctc:CTC02014	ncbi-geneid:1060173	2.7.9.1	56059|51621|52009
ctc:CTC02019	ncbi-geneid:1060164	3.5.4.5	53927
ctc:CTC02020	ncbi-geneid:1059279	2.7.1.107	48317
ctc:CTC02027	ncbi-geneid:1060147	1.8.-.-	102114
ctc:CTC02028	ncbi-geneid:1060183	2.1.1.-	75217|88697
ctc:CTC02029	ncbi-geneid:1059288	2.1.1.-	53335
ctc:CTC02034	ncbi-geneid:1060533	1.3.99.22	102114
ctc:CTC02040	ncbi-geneid:1060192	3.4.24.78	53163
ctc:CTC02041	ncbi-geneid:1060208	2.7.7.7	52540|48019
ctc:CTC02043	ncbi-geneid:1060174	3.6.3.8	81665|81660|81653|56784
ctc:CTC02045	ncbi-geneid:1060201	2.7.7.63	55681|82649
ctc:CTC02047	ncbi-geneid:1058723	1.8.1.4	51905|55424|51230
ctc:CTC02051	ncbi-geneid:1060196	3.4.16.4	56601
ctc:CTC02052	ncbi-geneid:1059059	4.2.1.70|5.4.99.12	55120
ctc:CTC02055	ncbi-geneid:1060228	2.7.7.18	52374
ctc:CTC02062	ncbi-geneid:1060225	3.1.4.-|3.1.26.-	50249
ctc:CTC02064	ncbi-geneid:1058696	1.8.-.-	102114
ctc:CTC02084	ncbi-geneid:1060157	1.3.99.-	56645|47203
ctc:CTC02087	ncbi-geneid:1060251	2.8.3.16	89796
ctc:CTC02090	ncbi-geneid:1058681	3.6.1.-|3.6.4.12	52540|46785|47819
ctc:CTC02092	ncbi-geneid:1060254	3.5.1.28	53187
ctc:CTC02100	ncbi-geneid:1058680	3.2.1.-	53955
ctc:CTC02101	ncbi-geneid:1060263	2.7.1.24	52540
ctc:CTC02103	ncbi-geneid:1059310	2.7.7.7	56672|88723|47807|53098
ctc:CTC02104	ncbi-geneid:1060269	4.2.3.5	103263
ctc:CTC02153	ncbi-geneid:1060325	3.1.26.4
ctc:CTC02155	ncbi-geneid:1060378	2.7.3.-	55874|47384
ctc:CTC02158	ncbi-geneid:1060361	3.2.1.52	51445
ctc:CTC02171	ncbi-geneid:1060348	2.5.1.17	89028
ctc:CTC02172	ncbi-geneid:1060364	1.2.1.10	53720
ctc:CTC02190	ncbi-geneid:1060369	3.1.26.11	56281
ctc:CTC02194	ncbi-geneid:1059322	6.1.1.12	55681|55261|50249
ctc:CTC02195	ncbi-geneid:1060365	1.3.99.22	102114
ctc:CTC02196	ncbi-geneid:1060381	3.1.2.6	56281
ctc:CTC02197	ncbi-geneid:1060390	3.1.-.-	69500
ctc:CTC02199	ncbi-geneid:1060377	2.7.6.5	109604|81301|81271|55021
ctc:CTC02200	ncbi-geneid:1060371	2.4.2.7	53271
ctc:CTC02201	ncbi-geneid:1060388	3.1.-.-	64182
ctc:CTC02209	ncbi-geneid:1060368	2.4.2.29	51713
ctc:CTC02210	ncbi-geneid:1060402	5.-.-.-	111337
ctc:CTC02211	ncbi-geneid:1060380	3.1.22.4	52540|46785
ctc:CTC02216	ncbi-geneid:1060396	2.1.1.45	54211|54980
ctc:CTC02224	ncbi-geneid:1059901	6.4.1.1	51569|56059|89000|52440|51246|51230
ctc:CTC02226	ncbi-geneid:1060391	3.8.1.-|3.5.4.28	51556|51338
ctc:CTC02240	ncbi-geneid:1059787	2.4.2.8	53271
ctc:CTC02242	ncbi-geneid:1059275	2.4.1.-|3.4	56601|53955
ctc:CTC02247	ncbi-geneid:1060360	2.7.11.1	55874
ctc:CTC02249	ncbi-geneid:1060394	2.5.1.16	53335
ctc:CTC02251	ncbi-geneid:1060414	3.5.1.-	88713
ctc:CTC02256	ncbi-geneid:1060152	2.4.1.-	53756
ctc:CTC02258	ncbi-geneid:1060416	2.-.-.-	53448
ctc:CTC02262	ncbi-geneid:1060246	2.4.1.-	53756
ctc:CTC02263	ncbi-geneid:1058779	2.3.1.-	51161
ctc:CTC02266	ncbi-geneid:1060028	2.4.1.-	53756
ctc:CTC02269	ncbi-geneid:1058701	2.7.7.9	53448
ctc:CTC02271	ncbi-geneid:1060451	4.1.1.18	53383|55904
ctc:CTC02277	ncbi-geneid:1060442	6.1.1.20	56037|55681|50249|54991|46955
ctc:CTC02278	ncbi-geneid:1060450	6.1.1.20	55681|46589
ctc:CTC02279	ncbi-geneid:1060463	2.1.1.-	75217|55315
ctc:CTC02286	ncbi-geneid:1060501	6.1.1.3	55681|55186|52954|81271
ctc:CTC02290	ncbi-geneid:1060456	2.4.2.21	52733
ctc:CTC02292	ncbi-geneid:1060473	2.1.1.-	53335
ctc:CTC02293	ncbi-geneid:1060467	1.2.1.11	55347|51735
ctc:CTC02294	ncbi-geneid:1060459	4.2.1.52	51569
ctc:CTC02295	ncbi-geneid:1060445	1.3.1.26	51735|55347
ctc:CTC02298	ncbi-geneid:1060491	3.5.1.-	88713
ctc:CTC02301	ncbi-geneid:1060472	6.3.2.12|6.3.2.17	53623|53244
ctc:CTC02302	ncbi-geneid:1060474	6.1.1.9	52374|50677|47323|46589
ctc:CTC02303	ncbi-geneid:1060469	4.3.1.4	101262
ctc:CTC02304	ncbi-geneid:1060481	6.3.4.3	52540
ctc:CTC02305	ncbi-geneid:1060485	2.1.2.5	55116|55116
ctc:CTC02317	ncbi-geneid:1060475	3.4.13.3	53187
ctc:CTC02318	ncbi-geneid:1060484	4.3.1.3
ctc:CTC02320	ncbi-geneid:1058694	3.5.2.7	51556|51338
ctc:CTC02321	ncbi-geneid:1060488	4.2.1.49	111326
ctc:CTC02327	ncbi-geneid:1060486	3.6.3.14	52540
ctc:CTC02328	ncbi-geneid:1060508	3.6.3.14	52540|47917|50615
ctc:CTC02329	ncbi-geneid:1060492	3.6.3.14	160527
ctc:CTC02330	ncbi-geneid:1060500	3.6.3.14	81333
ctc:CTC02332	ncbi-geneid:1060489	3.6.3.14	103486
ctc:CTC02338	ncbi-geneid:1060496	3.4.99.-	63411|63411
ctc:CTC02342	ncbi-geneid:1060512	3.6.3.32	52540|54631
ctc:CTC02350	ncbi-geneid:1060518	3.6.3.17	52540|52540
ctc:CTC02351	ncbi-geneid:1058765	5.-.-.-	102546
ctc:CTC02352	ncbi-geneid:1058762	2.7.1.15	53613
ctc:CTC02355	ncbi-geneid:1060535	1.1.1.3	55347|51735|55021
ctc:CTC02356	ncbi-geneid:1060521	2.7.2.4	53633|55021|55021
ctc:CTC02357	ncbi-geneid:1060525	2.7.1.39	54211|55060
ctc:CTC02358	ncbi-geneid:1060530	4.2.3.1	53686
ctc:CTC02361	ncbi-geneid:1060541	3.6.3.-	52540
ctc:CTC02372	ncbi-geneid:1060527	3.4.21.53	54211|52540|88697
ctc:CTC02373	ncbi-geneid:1060529	3.4.21.-	52540|54211
ctc:CTC02375	ncbi-geneid:1060563	3.4.21.92	52096
ctc:CTC02376	ncbi-geneid:1060543	5.2.1.8	109998|102735|54534
ctc:CTC02378	ncbi-geneid:1060554	2.4.2.10	53271
ctc:CTC02379	ncbi-geneid:1060545	1.3.3.1	51395
ctc:CTC02380	ncbi-geneid:1060559	1.3.5.2	52343|63380
ctc:CTC02381	ncbi-geneid:1060561	4.1.1.23	51366
ctc:CTC02382	ncbi-geneid:1060531	3.5.2.3	51556|51338
ctc:CTC02383	ncbi-geneid:1060564	2.1.3.2	54893|57825
ctc:CTC02384	ncbi-geneid:1060558	2.1.3.2	53671
ctc:CTC02386	ncbi-geneid:1060562	2.4.2.22	53271
ctc:CTC02388	ncbi-geneid:1060573	3.6.1.15	52972
ctc:CTC02392	ncbi-geneid:1060570	6.3.5.6|6.3.5.7	55931|89095
ctc:CTC02393	ncbi-geneid:1060569	6.3.5.6|6.3.5.7	75304
ctc:CTC02394	ncbi-geneid:1060572	6.5.1.2
ctc:CTC02395	ncbi-geneid:1060568	3.6.4.12	52540
ctc:CTC02399	ncbi-geneid:1060588	4.2.1.70|5.4.99.12	55120|55174
ctc:CTC02404	ncbi-geneid:1060584	5.3.1.9	53697
ctc:CTC02409	ncbi-geneid:1060583	6.3.5.2	52402|52317
ctc:CTC02410	ncbi-geneid:1060582	1.1.1.205	51412|54631
ctc:CTC02417	ncbi-geneid:1060595	1.12.7.2	53920|54862
ctc:CTC02418	ncbi-geneid:1060589	3.2.2.-|4.2.99.18	48150|55945
ctc:CTC02420	ncbi-geneid:1060597	1.4.1.13|1.4.1.14	51971|46548
ctc:CTC02421	ncbi-geneid:1060607	1.18.1.2	52343|63380
ctc:CTC02422	ncbi-geneid:1060609	1.1.1.-	56796
ctc:CTC02423	ncbi-geneid:1060611	1.1.1.157	51735|48179
ctc:CTC02426	ncbi-geneid:1060596	1.1.1.35|1.3.99.2	56645|47203
ctc:CTC02427	ncbi-geneid:1060586	4.2.1.55	52096
ctc:CTC02431	ncbi-geneid:1060603	1.5.1.2	48179|51735
ctc:CTC02432	ncbi-geneid:1060601	3.4.24.57	53067|53067
ctc:CTC02435	ncbi-geneid:1060624	1.5.3.1	51905
ctc:CTC02436	ncbi-geneid:1060625	1.1.5.3	51905|54373
ctc:CTC02444	ncbi-geneid:1060613	3.4.24.57	53067|53067
ctc:CTC02445	ncbi-geneid:1060616	2.3.1.128	55729
ctc:CTC02446	ncbi-geneid:1060617	6.1.1.1	52374|55174
ctc:CTC02453	ncbi-geneid:1060635	6.1.1.2	52374
ctc:CTC02456	ncbi-geneid:1060618	4.1.1.20	51419|50621
ctc:CTC02457	ncbi-geneid:1060631	3.4.11.-	53187|101821
ctc:CTC02460	ncbi-geneid:1060645	3.6.1.-|3.6.4.12	52540
ctc:CTC02461	ncbi-geneid:1060639	3.4.24.-	140990|52540
ctc:CTC02462	ncbi-geneid:1060626	2.7.1.30	53067|53067
ctc:CTC02463	ncbi-geneid:1060630	1.1.1.38	51735|53223
ctc:CTC02464	ncbi-geneid:1060649	3.5.1.-	53187|55031
ctc:CTC02466	ncbi-geneid:1060647	4.1.3.6|2.8.3.10	100950|100950
ctc:CTC02467	ncbi-geneid:1060638	4.1.3.34|4.1.3.6	51621
ctc:CTC02478	ncbi-geneid:1060637	1.14.99.3	48613
ctc:CTC02481	ncbi-geneid:1060641	2.1.1.-	53335|50249
ctc:CTC02484	ncbi-geneid:1060654	1.8.1.-	56014|54862|55124
ctc:CTC02485	ncbi-geneid:1060661	1.8.2.-	52343|63380
ctc:CTC02489	ncbi-geneid:1060648	2.7.1.40	51621|52935|50800|52009
ctc:CTC02490	ncbi-geneid:1060662	2.7.1.11	53784
ctc:CTC02491	ncbi-geneid:1060656	2.7.7.7	89550
ctc:CTC02496	ncbi-geneid:1060680	1.1.1.158	56176|56194
ctc:CTC02507	ncbi-geneid:1060682	3.4.21.102	52096|50156
ctc:CTC02513	ncbi-geneid:1060700	5.1.1.1	51419|50621
ctc:CTC02516	ncbi-geneid:1060692	2.7.8.7	56214
ctc:CTC02523	ncbi-geneid:1060689	1.2.1.3	53720
ctc:CTC02524	ncbi-geneid:1060703	2.7.2.2	53633
ctc:CTC02525	ncbi-geneid:1060704	1.2.7.1	52518
ctc:CTC02526	ncbi-geneid:1060705	1.2.7.1	52518|52922
ctc:CTC02527	ncbi-geneid:1060683	1.2.7.1	54862
ctc:CTC02528	ncbi-geneid:1060701	1.2.7.1	53323
ctc:CTC02530	ncbi-geneid:1060696	4.4.1.11	53383
ctc:CTC02532	ncbi-geneid:1059270	1.4.1.16	55347|51735
ctc:CTC02538	ncbi-geneid:1060697	1.3.99.22	102114
ctc:CTC02543	ncbi-geneid:1060148	2.6.1.16	53697|56235
ctc:CTC02544	ncbi-geneid:1059353	5.4.2.10	53738|53738|53738|55957
ctc:CTC02545	ncbi-geneid:1059770	2.7.2.7	53067|53067
ctc:CTC02546	ncbi-geneid:1059716	2.3.1.19	53659
ctc:CTC02552	ncbi-geneid:1059768	1.8.1.9	51905
ctc:CTC02557	ncbi-geneid:1059755	6.2.1.22	52374|55729
ctc:CTC02559	ncbi-geneid:1058715	4.1.3.6|2.8.3.10	100950|100950
ctc:CTC02560	ncbi-geneid:1058722	4.1.3.6|4.1.3.34	51621
ctc:CTC02561	ncbi-geneid:1059368	4.2.1.2	117457
ctc:CTC02563	ncbi-geneid:1059306	4.3.1.2	51604|54826
ctc:CTC02565	ncbi-geneid:1059951	5.4.99.1	51703
ctc:CTC02568	ncbi-geneid:1060139	5.4.99.1	52242
ctc:CTC02570	ncbi-geneid:1059272	3.5.1.28	53187
ctc:CTC02573	ncbi-geneid:1059334	5.4.99.12	55120
ctc:CTC02578	ncbi-geneid:1059703	2.7.7.6	56553|55257|47789
ctc:CTC02582	ncbi-geneid:1059956	3.4.11.18	55920
ctc:CTC02583	ncbi-geneid:1058736	2.7.4.3	52540
ctc:CTC02602	ncbi-geneid:1059595	3.6.5.3	52540|50465|50447
ctc:CTC02608	ncbi-geneid:1059429	2.7.7.6	64484
ctc:CTC02609	ncbi-geneid:1059889	2.7.7.6	64484
ctc:CTC02616	ncbi-geneid:1059735	3.6.5.3	52540|50465|50447
ctc:CTC02617	ncbi-geneid:1059749	2.7.7.6	88946|88659
ctc:CTC02619	ncbi-geneid:1058671	2.1.1.-	75217|55315
ctc:CTC02620	ncbi-geneid:1059378	2.1.1.148	69796
ctc:CTC02622	ncbi-geneid:1060270	6.1.1.16	52374|47323
ctc:CTC02624	ncbi-geneid:1059746	4.3.1.19	53686|55021
ctc:CTC02625	ncbi-geneid:1059796	6.1.1.15	55681|52954|55826
ctc:CTC02626	ncbi-geneid:1058686	2.7.7.60	53448
ctc:CTC02631	ncbi-geneid:1059315	3.5.99.6	100950
ctc:CTC02634	ncbi-geneid:1059250	2.7.3.3	55931
ctc:CTC02637	ncbi-geneid:1058728	5.4.2.1
