# Supplementary material for: Tracing the Repertoire of Promiscuous Enzymes along the Metabolic Pathways in Archaeal Organisms
Source: Life (Basel). 2017 Jul 13;7(3):30. doi: 10.3390/life7030030 (PMC5617955; doi:10.3390/life7030030)
Supplement: Supplementary file 1 [file life-07-00030-s001.zip › Table_S2/cte.txt]

KEGGID	NCBIGI	ECs	SFamilyID
cte:CT0001	ncbi-geneid:1005987	2.7.7.7	55979|55979|55979
cte:CT0004	ncbi-geneid:1006128	3.1.26.5	54211
cte:CT0009	ncbi-geneid:1006160	2.1.1.-	53335|50249
cte:CT0010	ncbi-geneid:1006163	2.2.1.2	51569
cte:CT0011	ncbi-geneid:1006164	2.5.1.46	52467
cte:CT0013	ncbi-geneid:1006169	6.1.1.2	52374
cte:CT0015	ncbi-geneid:1006182	6.1.1.19	52374|47323|55190
cte:CT0016	ncbi-geneid:1006192	2.7.7.18	52374
cte:CT0018	ncbi-geneid:1006239	3.6.3.14	47928
cte:CT0019	ncbi-geneid:1006261	3.6.3.14	81573
cte:CT0020	ncbi-geneid:1006284	3.6.3.14	81333
cte:CT0021	ncbi-geneid:1006288	3.6.3.14	81336
cte:CT0024	ncbi-geneid:1006356	5.1.3.2	51735
cte:CT0028	ncbi-geneid:1006446	2.1.1.-	53335|46785
cte:CT0033	ncbi-geneid:1006451	6.3.2.8	53623|53244|51984
cte:CT0034	ncbi-geneid:1006452	2.4.1.227	53756
cte:CT0036	ncbi-geneid:1006454	6.3.2.9	53623|53244|51984
cte:CT0038	ncbi-geneid:1006456	6.3.2.10	53623|53244|63418
cte:CT0039	ncbi-geneid:1006457	6.3.2.13	53623|53244|63418
cte:CT0040	ncbi-geneid:1006458	2.4.1.129	56601|56519|54184
cte:CT0042	ncbi-geneid:1006460	2.1.1.-	53335|81799
cte:CT0046	ncbi-geneid:1006464	6.2.1.3	56801
cte:CT0047	ncbi-geneid:1006465	2.6.1.62	53383
cte:CT0048	ncbi-geneid:1006466	6.3.3.3	52540
cte:CT0051	ncbi-geneid:1006469	2.3.1.47	53383
cte:CT0052	ncbi-geneid:1006470	2.8.1.6	102114
cte:CT0053	ncbi-geneid:1006471	6.3.4.15	55681|46785
cte:CT0054	ncbi-geneid:1006472	3.5.1.28	53187
cte:CT0055	ncbi-geneid:1006473	5.99.1.2	56712|57783|57783|57783
cte:CT0063	ncbi-geneid:1006483	3.6.3.-	52540
cte:CT0064	ncbi-geneid:1006484	3.4.24.57	53067
cte:CT0066	ncbi-geneid:1006486	6.3.5.5	52317|52021
cte:CT0077	ncbi-geneid:1006498	1.5.1.2	48179|51735
cte:CT0079	ncbi-geneid:1006500	3.1.4.46	51695
cte:CT0082	ncbi-geneid:1006503	3.1.-.-	53098
cte:CT0083	ncbi-geneid:1006504	2.4.2.10	53271
cte:CT0084	ncbi-geneid:1006505	1.3.1.12	51735|48179
cte:CT0085	ncbi-geneid:1006506	2.7.1.23	111331
cte:CT0088	ncbi-geneid:1006509	2.5.1.55	51569
cte:CT0090	ncbi-geneid:1006511	3.2.1.52	51445
cte:CT0091	ncbi-geneid:1006512	3.1.3.-
cte:CT0092	ncbi-geneid:1006513	1.1.1.94	51735|48179
cte:CT0094	ncbi-geneid:1006515	6.3.3.1	56042|55326
cte:CT0095	ncbi-geneid:1006516	2.7.2.4	53633|55021|55021
cte:CT0098	ncbi-geneid:1006519	2.1.1.-	53335
cte:CT0099	ncbi-geneid:1006520	3.6.1.11|3.6.1.40	53067|53067
cte:CT0103	ncbi-geneid:1006640	1.8.4.12	51316
cte:CT0112	ncbi-geneid:1006740	6.2.1.30	56801
cte:CT0113	ncbi-geneid:1006752	1.2.7.8	53323
cte:CT0114	ncbi-geneid:1006753	1.2.7.8	52518|52518|52922
cte:CT0116	ncbi-geneid:1006771	3.6.3.16	52540
cte:CT0124	ncbi-geneid:1006805	3.4.24.-	50156|50156
cte:CT0125	ncbi-geneid:1006807	1.1.1.267	55347|51735|69055
cte:CT0126	ncbi-geneid:1006824	3.6.1.7	54975
cte:CT0127	ncbi-geneid:1006826	3.4.24.-	140990|52540
cte:CT0129	ncbi-geneid:1006830	4.1.1.23	51366
cte:CT0130	ncbi-geneid:1006837	2.6.1.16	53697|56235
cte:CT0141	ncbi-geneid:1006879	5.99.1.3	56719|101904
cte:CT0142	ncbi-geneid:1006880	6.3.4.2	52540|52317
cte:CT0145	ncbi-geneid:1007040	4.2.1.11	51604|54826
cte:CT0147	ncbi-geneid:1007062	1.17.7.1	56014
cte:CT0155	ncbi-geneid:1007129	2.7.7.6	64484
cte:CT0156	ncbi-geneid:1007130	2.7.7.6	64484
cte:CT0157	ncbi-geneid:1007133	6.4.1.2|6.3.4.14	56059|52440|51246
cte:CT0161	ncbi-geneid:1007146	6.4.1.2	52096
cte:CT0162	ncbi-geneid:1007147	1.2.7.3	52518
cte:CT0163	ncbi-geneid:1007148	1.2.7.3	52518|53323|52922
cte:CT0166	ncbi-geneid:1007188	6.1.1.7	55681|101353|55186|50447
cte:CT0169	ncbi-geneid:1007217	1.-.-.-	51735
cte:CT0173	ncbi-geneid:1007265	3.1.3.3	56784|55021
cte:CT0175	ncbi-geneid:1007589	6.3.5.2	52402|54810|52317
cte:CT0176	ncbi-geneid:1007590	2.4.1.-|3.4	56601|53955
cte:CT0185	ncbi-geneid:1007614	2.7.1.30	53067|53067
cte:CT0192	ncbi-geneid:1007623	4.2.1.20	53686
cte:CT0195	ncbi-geneid:1007628	2.7.13.3	55874|47384
cte:CT0199	ncbi-geneid:1007635	2.7.4.16	56042|55326
cte:CT0202	ncbi-geneid:1007645	2.1.1.77	53335
cte:CT0204	ncbi-geneid:1007654	2.7.3.9	51621|52009|47831
cte:CT0205	ncbi-geneid:1007656	3.6.4.12	52540|48024
cte:CT0206	ncbi-geneid:1007662	2.7.7.7	52141
cte:CT0207	ncbi-geneid:1007672	4.1.1.36|6.3.2.5	102645|52507
cte:CT0215	ncbi-geneid:1007686	3.6.3.-	52540|90123
cte:CT0227	ncbi-geneid:1007698	1.1.1.-	51735|52413|48179
cte:CT0230	ncbi-geneid:1007701	5.1.3.-	51735
cte:CT0235	ncbi-geneid:1007723	2.7.1.69	55804
cte:CT0236	ncbi-geneid:1007724	6.1.1.21	55681|52954
cte:CT0243	ncbi-geneid:1007733	5.4.99.12	55120
cte:CT0244	ncbi-geneid:1007734	2.7.1.26|2.7.7.2	82114|52374
cte:CT0247	ncbi-geneid:1007740	2.7.4.8	52540
cte:CT0250	ncbi-geneid:1007748	2.7.1.11	53784
cte:CT0251	ncbi-geneid:1007749	2.7.7.23	53448
cte:CT0252	ncbi-geneid:1007753	4.1.1.11	50692
cte:CT0256	ncbi-geneid:1007765	2.5.1.1|2.5.1.10|2.5.1.29	48576
cte:CT0257	ncbi-geneid:1007766	5.3.3.2	51395
cte:CT0260	ncbi-geneid:1007777	5.4.2.8	53738|55957|53738|53738
cte:CT0263	ncbi-geneid:1007780	6.3.2.12|6.3.2.17	53623|53244
cte:CT0267	ncbi-geneid:1007794	2.5.1.31	64005
cte:CT0268	ncbi-geneid:1007795	6.3.5.6|6.3.5.7	75304
cte:CT0269	ncbi-geneid:1007796	6.2.1.5	52210|51735
cte:CT0270	ncbi-geneid:1007797	5.3.1.13	53697
cte:CT0279	ncbi-geneid:1007819	5.4.2.8	53738|53738|55957
cte:CT0280	ncbi-geneid:1007837	2.4.1.182	53756
cte:CT0282	ncbi-geneid:1007853	1.4.1.13|1.4.1.14	51971|54292|46548|46548
cte:CT0284	ncbi-geneid:1007856	5.1.1.3	53681|53681
cte:CT0286	ncbi-geneid:1007944	2.7.4.14	52540
cte:CT0293	ncbi-geneid:1007952	2.4.2.7	53271
cte:CT0297	ncbi-geneid:1007956	3.4.24.-	52540|140990
cte:CT0299	ncbi-geneid:1007958	6.1.1.17	52374|48163
cte:CT0302	ncbi-geneid:1007962	1.10.99.1	50022
cte:CT0305	ncbi-geneid:1007965	2.7.7.24	53448
cte:CT0306	ncbi-geneid:1007966	5.1.3.13	51182
cte:CT0307	ncbi-geneid:1007967	1.1.1.133	51735
cte:CT0308	ncbi-geneid:1007968	4.2.1.46	51735
cte:CT0309	ncbi-geneid:1007969	2.7.7.22|5.3.1.8	51182|53448
cte:CT0311	ncbi-geneid:1007971	6.1.1.5	52374|47323|50677|47323
cte:CT0313	ncbi-geneid:1007973	2.4.2.14	56235|53271
cte:CT0316	ncbi-geneid:1007977	3.1.21.2	51658
cte:CT0319	ncbi-geneid:1007980	2.1.2.2	53328
cte:CT0320	ncbi-geneid:1007981	2.1.2.3|3.5.4.10	53927|52335
cte:CT0330	ncbi-geneid:1007992	3.6.1.15	52972
cte:CT0331	ncbi-geneid:1007993	2.6.99.2	63892
cte:CT0336	ncbi-geneid:1007998	3.1.3.27	101307
cte:CT0337	ncbi-geneid:1007999	2.2.1.7	52518|52518|52922
cte:CT0342	ncbi-geneid:1008004	4.2.1.96	55248
cte:CT0343	ncbi-geneid:1008005	3.6.4.12	52540
cte:CT0346	ncbi-geneid:1008008	2.3.2.6	55729
cte:CT0348	ncbi-geneid:1008010	3.6.3.16	52540
cte:CT0350	ncbi-geneid:1008012	1.3.1.9	51735
cte:CT0351	ncbi-geneid:1008013	1.1.1.42	53659
cte:CT0358	ncbi-geneid:1008020	3.1.3.11	56655
cte:CT0360	ncbi-geneid:1008022	3.1.-.-	64182
cte:CT0367	ncbi-geneid:1008029	2.6.1.11	53383
cte:CT0369	ncbi-geneid:1008031	1.6.99.3	51905
cte:CT0371	ncbi-geneid:1008033	5.4.99.18	52255
cte:CT0372	ncbi-geneid:1008034	1.3.99.22	102114
cte:CT0378	ncbi-geneid:1008040	3.6.3.-	52540
cte:CT0380	ncbi-geneid:1008043	6.2.1.5	56059|52210
cte:CT0386	ncbi-geneid:1008049	2.1.1.132	53790|53335
cte:CT0388	ncbi-geneid:1008086	2.1.1.130|2.1.1.151	53790
cte:CT0389	ncbi-geneid:1008087	4.99.1.3	53800
cte:CT0390	ncbi-geneid:1008088	2.1.1.107	53790
cte:CT0399	ncbi-geneid:1008102	5.4.2.1
cte:CT0401	ncbi-geneid:1008105	1.4.7.1	51395|56235|69336
cte:CT0402	ncbi-geneid:1008107	1.4.1.13|1.4.1.14	51971|46548|51971
cte:CT0412	ncbi-geneid:1008123	3.6.3.34	52540
cte:CT0420	ncbi-geneid:1008137	6.6.1.1	52540|53300
cte:CT0421	ncbi-geneid:1008138	6.6.1.1	52540
cte:CT0450	ncbi-geneid:1008177	3.6.3.29	52540|50331
cte:CT0453	ncbi-geneid:1008180	2.4.2.-	51690|54675
cte:CT0457	ncbi-geneid:1008187	6.5.1.2
cte:CT0462	ncbi-geneid:1008195	2.1.1	53335
cte:CT0463	ncbi-geneid:1008196	3.5.4.19	141734
cte:CT0473	ncbi-geneid:1008211	1.4.1.13|1.4.1.14	51971|46548
cte:CT0474	ncbi-geneid:1008212	1.18.1.2	52343|63380
cte:CT0476	ncbi-geneid:1008215	2.4.2.-	52317
cte:CT0477	ncbi-geneid:1008217	5.3.1.16	51366
cte:CT0479	ncbi-geneid:1008222	5.4.99.12	55120|55174
cte:CT0496	ncbi-geneid:1008294	1.2.7.-	53706|50692
cte:CT0509	ncbi-geneid:1005974	3.1.-.-	50249|50249|50249|50249
cte:CT0511	ncbi-geneid:1007049	4.1.99.3	48173|52425
cte:CT0521	ncbi-geneid:1006194	4.2.1.20	53686
cte:CT0535	ncbi-geneid:1006202	4.2.1.20	51366
cte:CT0543	ncbi-geneid:1006210	4.2.1.3	53732|74778|52016
cte:CT0545	ncbi-geneid:1007598	5.-.-.-	111337
cte:CT0546	ncbi-geneid:1006212	1.1.1.23	53720
cte:CT0555	ncbi-geneid:1006343	2.5.1.7	55205
cte:CT0560	ncbi-geneid:1006143	6.3.1.5	52402
cte:CT0561	ncbi-geneid:1006221	1.4.3.16	51905|56425|46977
cte:CT0562	ncbi-geneid:1006157	4.1.1.19	56271
cte:CT0563	ncbi-geneid:1007613	6.1.1.1	52374|55174
cte:CT0565	ncbi-geneid:1007673	1.1.2.4	56176|55103
cte:CT0570	ncbi-geneid:1006225	2.5.1.72	142754
cte:CT0578	ncbi-geneid:1006230	1.17.4.1	51998|75625
cte:CT0588	ncbi-geneid:1006235	3.5.4.1	53927
cte:CT0591	ncbi-geneid:1006237	1.1.1.262	53659
cte:CT0593	ncbi-geneid:1006240	2.-.-.-	53756
cte:CT0597	ncbi-geneid:1006245	3.6.4.13	52540
cte:CT0603	ncbi-geneid:1006251	2.1.1.-	53335|48013
cte:CT0604	ncbi-geneid:1006349	2.5.1.49	53383
cte:CT0605	ncbi-geneid:1006252	2.3.1.31	53474
cte:CT0606	ncbi-geneid:1007611	6.1.1.11	55681|46589
cte:CT0612	ncbi-geneid:1006256	2.3.3.13	51569|110921
cte:CT0613	ncbi-geneid:1006257	4.2.1.33|4.2.1.35	52016
cte:CT0614	ncbi-geneid:1006258	4.2.1.33|4.2.1.35	53732
cte:CT0615	ncbi-geneid:1006259	1.1.1.85	53659
cte:CT0616	ncbi-geneid:1007141	1.1.1.86	51735|48179
cte:CT0617	ncbi-geneid:1006260	2.2.1.6	55021|55021
cte:CT0618	ncbi-geneid:1006262	2.2.1.6	52518|52518|52467
cte:CT0619	ncbi-geneid:1007743	4.2.1.9	143975|52016
cte:CT0625	ncbi-geneid:1006265	3.6.1.-	55811
cte:CT0630	ncbi-geneid:1007649	3.6.3.2	81665|81660|56784|81653
cte:CT0649	ncbi-geneid:1006278	5.-.-.-	51905
cte:CT0650	ncbi-geneid:1006279	1.4.1.1	52283|51735
cte:CT0653	ncbi-geneid:1006282	3.6.4.-	52540|52540|52540|143517|141259|52540
cte:CT0658	ncbi-geneid:1007634	2.7.13.3	55874|47384|55785|158472
cte:CT0662	ncbi-geneid:1006291	1.11.1.15	52833
cte:CT0668	ncbi-geneid:1006298	3.6.3.25	52540|50331
cte:CT0675	ncbi-geneid:1006305	2.1.1.72	53335
cte:CT0676	ncbi-geneid:1006306	3.6.4.12	46785
cte:CT0679	ncbi-geneid:1006309	3.1.21.3	116734|116734
cte:CT0687	ncbi-geneid:1007762	3.6.1.-	55811
cte:CT0700	ncbi-geneid:1006329	2.5.1.47	53686
cte:CT0706	ncbi-geneid:1006335	1.4.1.1	52283|51735
cte:CT0718	ncbi-geneid:1006346	5.3.1.24	51366
cte:CT0719	ncbi-geneid:1006348	1.5.1.5|3.5.4.9	51735|53223
cte:CT0721	ncbi-geneid:1006351	3.3.1.1	52283|51735
cte:CT0722	ncbi-geneid:1006352	2.5.1.6	55973|55973|55973
cte:CT0727	ncbi-geneid:1007657	2.7.7.24	53448
cte:CT0730	ncbi-geneid:1006364	6.1.1.20	56037|50249|55681|54991|46955
cte:CT0735	ncbi-geneid:1006367	4.2.1.19	54211|54211
cte:CT0746	ncbi-geneid:1006378	3.5.4.12	53927
cte:CT0747	ncbi-geneid:1006379	3.5.4.26|1.1.1.193	53597|53927
cte:CT0753	ncbi-geneid:1006385	3.6.3.34	52540
cte:CT0754	ncbi-geneid:1006386	1.11.1.15	52833
cte:CT0756	ncbi-geneid:1006388	2.5.1.9	63380|63380
cte:CT0767	ncbi-geneid:1006400	1.6.5.3	56770
cte:CT0768	ncbi-geneid:1006401	1.6.5.3	143243
cte:CT0769	ncbi-geneid:1006402	1.6.5.3	56762
cte:CT0771	ncbi-geneid:1006405	1.6.5.3	54862
cte:CT0777	ncbi-geneid:1006412	1.12.99.6	56762
cte:CT0781	ncbi-geneid:1006416	3.5.4.16	55620
cte:CT0782	ncbi-geneid:1006417	4.2.3.12	55620
cte:CT0798	ncbi-geneid:1006433	2.7.-.-	52540
cte:CT0799	ncbi-geneid:1006434	5.4.99.2	52242|52096
cte:CT0803	ncbi-geneid:1006441	2.1.1.182	53335
cte:CT0804	ncbi-geneid:1006442	2.2.1.1	52518|52922
cte:CT0807	ncbi-geneid:1006839	1.14.99.-	51905
cte:CT0815	ncbi-geneid:1007712	3.6.3.4	56784|81653|55008|81665
cte:CT0823	ncbi-geneid:1007608	3.6.1.1	50324
cte:CT0825	ncbi-geneid:1007263	2.5.1.56	51569
cte:CT0833	ncbi-geneid:1007253	4.2.1.2	117457
cte:CT0834	ncbi-geneid:1007252	6.4.1.1	51569|89000|51230
cte:CT0838	ncbi-geneid:1007247	2.4.1.230	48208|74650
cte:CT0840	ncbi-geneid:1007244	2.7.7.7	89550
cte:CT0842	ncbi-geneid:1007242	1.8.1.9	51905
cte:CT0847	ncbi-geneid:1007235	2.8.1.-	64307
cte:CT0851	ncbi-geneid:1007231	2.8.1.-	69721
cte:CT0852	ncbi-geneid:1007230	1.8.99.3	55124|56014|54862
cte:CT0853	ncbi-geneid:1007229	1.8.99.3	55124|56014|54862
cte:CT0855	ncbi-geneid:1007227	2.8.1.-	75169
cte:CT0862	ncbi-geneid:1007216	2.7.7.4	52374|88697
cte:CT0864	ncbi-geneid:1007214	1.8.99.2	54862
cte:CT0865	ncbi-geneid:1007213	1.8.99.2	56425|51905|46977
cte:CT0866	ncbi-geneid:1007212	1.8.98.1	51905
cte:CT0867	ncbi-geneid:1007211	1.8.98.1	51905|54862
cte:CT0879	ncbi-geneid:1007197	2.1.1.34	75217
cte:CT0887	ncbi-geneid:1007184	2.7.4.1	56024|143724|56024|140356
cte:CT0889	ncbi-geneid:1007181	3.1.3.18	56784
cte:CT0892	ncbi-geneid:1007178	2.3.1.51	69593
cte:CT0899	ncbi-geneid:1007171	3.6.3.27	52540
cte:CT0908	ncbi-geneid:1007162	2.1.1.72	53335
cte:CT0911	ncbi-geneid:1007158	3.1.21.5	52540|52540
cte:CT0929	ncbi-geneid:1007121	6.3.5.9|6.3.1	52540|52317
cte:CT0937	ncbi-geneid:1007110	1.14.99.40	55469
cte:CT0938	ncbi-geneid:1007109	6.3.5.10	52540|52317
cte:CT0939	ncbi-geneid:1007108	2.6.1.9	53383
cte:CT0941	ncbi-geneid:1007106	2.5.1.17	52540
cte:CT0943	ncbi-geneid:1007101	3.6.3.34	52540
cte:CT0945	ncbi-geneid:1007097	2.7.1.156|2.7.7.62	52540
cte:CT0946	ncbi-geneid:1007096	2.4.2.21	52733
cte:CT0951	ncbi-geneid:1007086	1.1.1.-	56796
cte:CT0960	ncbi-geneid:1007076	6.3.2.6	56104
cte:CT0963	ncbi-geneid:1007073	2.2.1.1	52518
cte:CT0965	ncbi-geneid:1007071	2.7.7.3	52374
cte:CT0966	ncbi-geneid:1007070	2.6.1.1	53383
cte:CT0969	ncbi-geneid:1007067	6.1.1.10	52374|47323|50249|57770
cte:CT0973	ncbi-geneid:1007058	2.5.1.75	52540|52540
cte:CT0978	ncbi-geneid:1007052	5.4.99.12	55120
cte:CT0979	ncbi-geneid:1007051	3.2.1.-	53955|54106
cte:CT0980	ncbi-geneid:1007050	3.6.3.16	52540
cte:CT0981	ncbi-geneid:1007048	2.5.1.54	51569
cte:CT0988	ncbi-geneid:1007039	5.3.1.9	53697
cte:CT0989	ncbi-geneid:1007037	4.3.2.2	48557
cte:CT0990	ncbi-geneid:1007036	2.7.7.19	81891|81301
cte:CT0996	ncbi-geneid:1007029	3.2.2.-|4.2.99.18	48150|55945
cte:CT1000	ncbi-geneid:1007025	3.1.13.1	50249
cte:CT1003	ncbi-geneid:1007020	3.11.1.2	82057|57783
cte:CT1029	ncbi-geneid:1006987	3.6.3.14	81336
cte:CT1032	ncbi-geneid:1006983	3.6.3.14	51344
cte:CT1033	ncbi-geneid:1006982	3.6.3.14	52540|47917|50615
cte:CT1034	ncbi-geneid:1006981	3.6.4.13	52540
cte:CT1039	ncbi-geneid:1006976	2.7.7.7
cte:CT1042	ncbi-geneid:1006973	3.5.2.3	51556|51338
cte:CT1048	ncbi-geneid:1006967	6.3.3.2	100950
cte:CT1049	ncbi-geneid:1006966	2.7.4.1	56024|143724|56024|140356
cte:CT1050	ncbi-geneid:1006965	5.3.1.6	89623
cte:CT1053	ncbi-geneid:1006962	4.1.2.13	51569
cte:CT1054	ncbi-geneid:1006961	3.4.21.102	52096|50156
cte:CT1055	ncbi-geneid:1006960	4.3.2.1	48557
cte:CT1058	ncbi-geneid:1006957	3.4.13.3	53187
cte:CT1060	ncbi-geneid:1006954	2.1.2.2	56059|52440|51246
cte:CT1068	ncbi-geneid:1006946	3.1.11.5	52540|52540|52980
cte:CT1069	ncbi-geneid:1006945	3.1.11.5	52540|52980
cte:CT1070	ncbi-geneid:1006944	3.1.11.5	52540|52540
cte:CT1075	ncbi-geneid:1006939	1.8.1.8	74863|52833
cte:CT1078	ncbi-geneid:1006936	2.8.1.8	102114
cte:CT1085	ncbi-geneid:1006928	2.3.1.8	53659
cte:CT1088	ncbi-geneid:1006925	2.3.3.8	48256|51735
cte:CT1089	ncbi-geneid:1006924	2.3.3.8	56059|52210
cte:CT1109	ncbi-geneid:1006899	1.2.1	55347|51735
cte:CT1110	ncbi-geneid:1006898	2.3.1.35|2.3.1.1	56266
cte:CT1111	ncbi-geneid:1006897	2.7.2	53633
cte:CT1112	ncbi-geneid:1006896	2.1.3.3	53671
cte:CT1114	ncbi-geneid:1006894	6.3.4.5	69864|52402
cte:CT1153	ncbi-geneid:1006161	2.7.7.43	53448
cte:CT1156	ncbi-geneid:1006646	6.2.1.3	56801
cte:CT1162	ncbi-geneid:1006525	3.2.2.-	48150
cte:CT1164	ncbi-geneid:1006527	2.1.1.31	75217
cte:CT1174	ncbi-geneid:1006538	2.5.1.3	51391
cte:CT1175	ncbi-geneid:1006539	2.5.1.3	51391
cte:CT1176	ncbi-geneid:1006540	2.7.1.49|2.7.4.7	53613
cte:CT1177	ncbi-geneid:1006541	1.1.1.22	51735|52413|48179
cte:CT1180	ncbi-geneid:1006544	3.4.11.1	53187|52949
cte:CT1183	ncbi-geneid:1006813	2.1.1.-	102114
cte:CT1185	ncbi-geneid:1006547	2.7.4.3	52540
cte:CT1187	ncbi-geneid:1006549	3.6.4.-	52540|52540|46785
cte:CT1190	ncbi-geneid:1006552	4.2.1.10	52304
cte:CT1192	ncbi-geneid:1007182	3.4.25.2	56235
cte:CT1206	ncbi-geneid:1006566	2.5.1.90	48576
cte:CT1209	ncbi-geneid:1006569	2.7.1.24	52540
cte:CT1211	ncbi-geneid:1006571	1.15.1.1	54719|46609
cte:CT1213	ncbi-geneid:1006573	2.1.1.-	53335|88697
cte:CT1228	ncbi-geneid:1006586	1.1.1.158	56176|56194
cte:CT1240	ncbi-geneid:1006598	6.3.5.3	55326|55326|56042|56042
cte:CT1242	ncbi-geneid:1006600	2.6.1.-	53383
cte:CT1245	ncbi-geneid:1006602	1.8.98.1	46548
cte:CT1246	ncbi-geneid:1006603	1.8.98.1	51905|54862
cte:CT1252	ncbi-geneid:1006609	3.1.1.29	53178
cte:CT1256	ncbi-geneid:1006613	2.6.1.9	53383
cte:CT1258	ncbi-geneid:1006615	5.1.3.20	51735
cte:CT1264	ncbi-geneid:1006620	3.1.2.-	54637
cte:CT1265	ncbi-geneid:1006621	3.4.16.4	56601
cte:CT1268	ncbi-geneid:1006624	2.3.1.183	55729
cte:CT1275	ncbi-geneid:1006632	1.1.1.1	50129|51735
cte:CT1278	ncbi-geneid:1006635	1.8.4.11|1.8.4.12	55068|51316
cte:CT1289	ncbi-geneid:1007653	2.1.1.63	46767|53155
cte:CT1293	ncbi-geneid:1006653	1.1.1.205	51412|51412
cte:CT1296	ncbi-geneid:1006657	6.6.1.1	52540|53300
cte:CT1297	ncbi-geneid:1006656	6.6.1.1	52540
cte:CT1298	ncbi-geneid:1006658	1.8.1.4	51905|55424
cte:CT1299	ncbi-geneid:1006659	5.4.99.12	55120|55174
cte:CT1301	ncbi-geneid:1006662	3.4.21.26	50993|53474
cte:CT1313	ncbi-geneid:1006676	2.7.4.9	52540
cte:CT1316	ncbi-geneid:1006682	5.-.-.-	111337
cte:CT1317	ncbi-geneid:1006683	2.7.7.60	53448
cte:CT1320	ncbi-geneid:1006689	2.1.1.-	102114
cte:CT1323	ncbi-geneid:1006692	6.1.1.12	55681|55261|50249
cte:CT1324	ncbi-geneid:1006694	2.7.7.7	52540|48019
cte:CT1338	ncbi-geneid:1006708	6.3.5.3	52317
cte:CT1339	ncbi-geneid:1006709	6.3.5.3	82697
cte:CT1341	ncbi-geneid:1006711	2.1.2.11	51621
cte:CT1342	ncbi-geneid:1006712	2.7.7.63
cte:CT1345	ncbi-geneid:1006715	6.3.2.4	56059|52440
cte:CT1349	ncbi-geneid:1006719	3.6.3.-	52540
cte:CT1360	ncbi-geneid:1006735	2.3.1.-	51161
cte:CT1361	ncbi-geneid:1006738	2.7.6.1	53271
cte:CT1368	ncbi-geneid:1006746	1.5.1.20	51730
cte:CT1371	ncbi-geneid:1006751	4.1.1.20	51419|50621
cte:CT1381	ncbi-geneid:1006956	2.6.1.-	53383
cte:CT1386	ncbi-geneid:1006778	2.5.1.32	48576
cte:CT1387	ncbi-geneid:1006780	6.1.1.6	55681|50249
cte:CT1397	ncbi-geneid:1006801	2.4.2.29	51713
cte:CT1398	ncbi-geneid:1006804	2.-.-.-	102114
cte:CT1402	ncbi-geneid:1006361	3.1.11.5	52540|52540|47781
cte:CT1405	ncbi-geneid:1006814	2.7.1.71	52540
cte:CT1406	ncbi-geneid:1006815	4.2.3.4	56796
cte:CT1408	ncbi-geneid:1006817	2.7.1.33
cte:CT1411	ncbi-geneid:1006823	6.3.1.2	55931
cte:CT1414	ncbi-geneid:1006832	1.14.99.30	51905
cte:CT1418	ncbi-geneid:1006834	3.6.1.23	51283
cte:CT1422	ncbi-geneid:1006838	1.-.-.-	50129|51735
cte:CT1423	ncbi-geneid:1005973	1.18.6.1	52540|88659
cte:CT1426	ncbi-geneid:1006241	1.2.1.70	69742|51735|69075
cte:CT1427	ncbi-geneid:1005971	2.5.1.61	53850|54782
cte:CT1428	ncbi-geneid:1005977	4.2.1.75	69618
cte:CT1431	ncbi-geneid:1005979	4.2.1.24	51569
cte:CT1432	ncbi-geneid:1005980	4.2.3.5	103263
cte:CT1436	ncbi-geneid:1005983	2.3.1.30	51161
cte:CT1437	ncbi-geneid:1005984	4.2.3.12	55620
cte:CT1444	ncbi-geneid:1005992	5.3.1.1	51351
cte:CT1447	ncbi-geneid:1005995	3.4.21.-	50494|50156|50156
cte:CT1448	ncbi-geneid:1005996	4.1.3.27	56322
cte:CT1450	ncbi-geneid:1006907	3.4.21.89	51306
cte:CT1453	ncbi-geneid:1006000	2.1.2.9	53328|50486
cte:CT1454	ncbi-geneid:1006001	3.5.1.88	56420
cte:CT1457	ncbi-geneid:1006004	2.7.2.11	53633|88697
cte:CT1473	ncbi-geneid:1006019	1.2.1.41	53720
cte:CT1474	ncbi-geneid:1006800	3.6.3.-	52540
cte:CT1479	ncbi-geneid:1006024	6.3.2.-	53623|53244|51984
cte:CT1480	ncbi-geneid:1006025	1.2.1.12	55347|51735
cte:CT1487	ncbi-geneid:1006032	2.1.1.-	53335
cte:CT1491	ncbi-geneid:1006034	6.1.1.15	55681|52954|64586
cte:CT1492	ncbi-geneid:1006035	1.11.1.15	52833
cte:CT1495	ncbi-geneid:1007666	2.7.1.148	54211|55060
cte:CT1498	ncbi-geneid:1006039	2.3.1.-	56317
cte:CT1507	ncbi-geneid:1007223	1.1.1.37	51735|56327
cte:CT1508	ncbi-geneid:1006045	3.5.3.12	55909
cte:CT1510	ncbi-geneid:1006058	3.5.1.53	56317
cte:CT1512	ncbi-geneid:1006048	1.8.1.9	51905
cte:CT1514	ncbi-geneid:1006051	4.1.3.-	51366
cte:CT1524	ncbi-geneid:1006057	4.1.2.-	52518|52518
cte:CT1525	ncbi-geneid:1006059	2.7.2.1	53067|53067
cte:CT1527	ncbi-geneid:1006062	2.4.2.8	53271
cte:CT1528	ncbi-geneid:1006063	2.3.3.14	51569
cte:CT1533	ncbi-geneid:1007764	1.18.6.1	52540
cte:CT1536	ncbi-geneid:1007659	1.18.6.1	53807
cte:CT1537	ncbi-geneid:1007790	1.18.6.1	53807
cte:CT1545	ncbi-geneid:1006072	2.7.6.5	109604|81301|81271|55021
cte:CT1552	ncbi-geneid:1006076	6.1.1.9	52374|50677|47323|46589
cte:CT1553	ncbi-geneid:1006078	3.4.21.92	52096
cte:CT1554	ncbi-geneid:1007612	2.1.1.148	69796
cte:CT1555	ncbi-geneid:1006079	6.4.1.2	52096
cte:CT1557	ncbi-geneid:1007226	3.1.3.5	64167
cte:CT1565	ncbi-geneid:1007763	4.1.3.27	52317
cte:CT1568	ncbi-geneid:1007815	3.1.3.48	52788
cte:CT1573	ncbi-geneid:1006087	1.2.1.16	53720
cte:CT1574	ncbi-geneid:1006494	3.6.1.-	52540
cte:CT1575	ncbi-geneid:1006088	3.6.4.12	52540|52540|50249
cte:CT1588	ncbi-geneid:1006093	2.7.7.-	56731|57783
cte:CT1590	ncbi-geneid:1006094	2.1.2.1	53383
cte:CT1591	ncbi-geneid:1006723	4.1.99.12|3.5.4.25	55821|142695
cte:CT1592	ncbi-geneid:1007736	6.3.5.5	56059|52440|52335|48108
cte:CT1596	ncbi-geneid:1006097	2.4.1.1	53756
cte:CT1597	ncbi-geneid:1006098	1.3.3.1	51395
cte:CT1601	ncbi-geneid:1006100	4.6.1.12	69765
cte:CT1603	ncbi-geneid:1006101	2.7.1.11	53784
cte:CT1605	ncbi-geneid:1006102	2.6.1.42	56752
cte:CT1606	ncbi-geneid:1006103	2.7.7.7	52540
cte:CT1608	ncbi-geneid:1006105	3.4.11.9	55920|53092
cte:CT1609	ncbi-geneid:1006106	2.4.2.18	52418|47648
cte:CT1612	ncbi-geneid:1006184	3.1.26.4
cte:CT1614	ncbi-geneid:1006109	6.3.4.-	52402
cte:CT1624	ncbi-geneid:1007268	4.2.1.52	51569
cte:CT1625	ncbi-geneid:1006116	1.4.4.2	53383
cte:CT1627	ncbi-geneid:1006117	2.1.1.-	75217|55315
cte:CT1628	ncbi-geneid:1006772	1.2.7.-	52518|53323|52518|52922|54862
cte:CT1630	ncbi-geneid:1006118	3.1.22.4	52540|46785
cte:CT1633	ncbi-geneid:1006911	2.7.11.-|2.7.4	75138|53795
cte:CT1638	ncbi-geneid:1006126	1.7.1.13	55620
cte:CT1640	ncbi-geneid:1006147	4.1.1.31	51621
cte:CT1644	ncbi-geneid:1006179	3.4.21.-	52096|52096
cte:CT1647	ncbi-geneid:1006779	6.3.2.1	52374
cte:CT1649	ncbi-geneid:1006135	2.7.7.8	54211|54211|55666|55666|54791|50249
cte:CT1650	ncbi-geneid:1006136	6.1.1.4	52374|50677|47323
cte:CT1652	ncbi-geneid:1006138	6.2.1.1	56801
cte:CT1661	ncbi-geneid:1007034	3.1.3.25	56655
cte:CT1662	ncbi-geneid:1006145	4.2.1.-|3.5.1.-	54637|54211|54211
cte:CT1664	ncbi-geneid:1007091	3.1.22.4	53098
cte:CT1666	ncbi-geneid:1007742	4.2.1.51	53850|55021
cte:CT1667	ncbi-geneid:1006148	2.7.7.7	56672|88723|53098|47807
cte:CT1670	ncbi-geneid:1006150	5.1.3.1	51366
cte:CT1671	ncbi-geneid:1006764	4.1.1.48	51366
cte:CT1672	ncbi-geneid:1006151	6.3.5.5	56059|52440|48108
cte:CT1674	ncbi-geneid:1006158	6.3.4.13	56059|52440|51246
cte:CT1676	ncbi-geneid:1007225	2.7.1.130	52540
cte:CT1682	ncbi-geneid:1006170	2.7.9.1	56059|51621|52009
cte:CT1699	ncbi-geneid:1007860	1.7.-.-	56821
cte:CT1706	ncbi-geneid:1007888	2.5.1.15	51717
cte:CT1710	ncbi-geneid:1007866	4.2.99.18	48150
cte:CT1712	ncbi-geneid:1007892	2.6.1.85|4.1.3.38	56322|56752
cte:CT1713	ncbi-geneid:1007873	3.6.1.11|3.6.1.40	109604|53067|53067
cte:CT1717	ncbi-geneid:1007848	1.2.99.5
cte:CT1725	ncbi-geneid:1007903	1.20.4.1	52788
cte:CT1747	ncbi-geneid:1007823	1.11.1.15	52833
cte:CT1760	ncbi-geneid:1008071	3.6.3.34	52540
cte:CT1763	ncbi-geneid:1008063	2.1.1.107	53790
cte:CT1772	ncbi-geneid:1008092	4.1.1.39	51649|54966
cte:CT1773	ncbi-geneid:1008100	4.1.2.-	51569
cte:CT1777	ncbi-geneid:1008134	2.1.1.-	102114
cte:CT1779	ncbi-geneid:1008150	2.7.4.22	53633
cte:CT1788	ncbi-geneid:1008275	2.1.2.10	103025|101790
cte:CT1800	ncbi-geneid:1008170	2.1.3.2	53671
cte:CT1802	ncbi-geneid:1008277	3.6.1.-	55811
cte:CT1809	ncbi-geneid:1008183	1.1.1.25	51735|53223
cte:CT1811	ncbi-geneid:1008118	3.1.21.-	51556
cte:CT1813	ncbi-geneid:1008160	5.2.1.8	50891
cte:CT1815	ncbi-geneid:1008129	2.4.2.1	53167
cte:CT1816	ncbi-geneid:1008145	5.3.1.23	100950
cte:CT1825	ncbi-geneid:1008103	3.5.1.10	53328|55021
cte:CT1830	ncbi-geneid:1008090	2.7.7.38	53448
cte:CT1831	ncbi-geneid:1008067	3.1.-.-	69500
cte:CT1833	ncbi-geneid:1008072	6.3.5.6|6.3.5.7	141000
cte:CT1834	ncbi-geneid:1008069	2.3.3.1	48256
cte:CT1838	ncbi-geneid:1008065	5.4.4.2	56322
cte:CT1839	ncbi-geneid:1008061	2.2.1.9	52518|52518|52467
cte:CT1845	ncbi-geneid:1008051	4.2.99.20	53474
cte:CT1846	ncbi-geneid:1007843	4.1.3.36	52096
cte:CT1847	ncbi-geneid:1007909	4.2.1.113	51604|54826
cte:CT1848	ncbi-geneid:1007872	6.2.1.26	56801
cte:CT1850	ncbi-geneid:1007881	1.3.1.26	51735|55347
cte:CT1853	ncbi-geneid:1007834	3.2.2.21	50486
cte:CT1855	ncbi-geneid:1007914	2.8.1.-	52402
cte:CT1857	ncbi-geneid:1007840	2.1.1.13	56507|82282|51717|52242|47644
cte:CT1870	ncbi-geneid:1007822	2.2.1.1	52518|52518|52922
cte:CT1871	ncbi-geneid:1007849	3.1.1.31	100950
cte:CT1873	ncbi-geneid:1007899	1.1.1.49	55347|51735
cte:CT1874	ncbi-geneid:1007867	1.1.1.44	51735|48179
cte:CT1878	ncbi-geneid:1007858	3.1.21.3	52540
cte:CT1881	ncbi-geneid:1007938	2.1.1.72	53335
cte:CT1886	ncbi-geneid:1007845	1.2.1.3	53720
cte:CT1896	ncbi-geneid:1008287	5.2.1.8	54534
cte:CT1901	ncbi-geneid:1008280	3.6.3.-	52540
cte:CT1918	ncbi-geneid:1007846	2.5.1.19	55205
cte:CT1921	ncbi-geneid:1008278	4.2.1.22	53686|54631
cte:CT1922	ncbi-geneid:1007880	5.1.1.1	51419|50621
cte:CT1928	ncbi-geneid:1008242	1.2.1.11	55347|51735
cte:CT1931	ncbi-geneid:1008268	1.1.1.219	51735
cte:CT1935	ncbi-geneid:1008257	2.7.8.7	56214
cte:CT1936	ncbi-geneid:1007746	2.4.2.19	51690|54675
cte:CT1937	ncbi-geneid:1008267	4.1.2.25	55620
cte:CT1938	ncbi-geneid:1008266	2.7.6.3	55083
cte:CT1939	ncbi-geneid:1008288	3.6.3.16	52540
cte:CT1945	ncbi-geneid:1008253	3.6.3.16	52540
cte:CT1948	ncbi-geneid:1008249	2.7.7.7	52540|48019
cte:CT1951	ncbi-geneid:1008248	2.3.1.47	53383
cte:CT1958	ncbi-geneid:1008245	2.1.1.11	53335
cte:CT1959	ncbi-geneid:1008234	4.-.-.-	102114|52242
cte:CT1961	ncbi-geneid:1007836	1.8.1.4	51905|55424
cte:CT1962	ncbi-geneid:1007989	4.2.1.11	51604|54826
cte:CT1969	ncbi-geneid:1008312	2.1.1.79	53335
cte:CT1988	ncbi-geneid:1007573	2.4.2.17	53850|54913
cte:CT1995	ncbi-geneid:1007566	2.8.1.7	53383
cte:CT2002	ncbi-geneid:1007559	2.7.4.6	54919
cte:CT2005	ncbi-geneid:1007556	2.1.1.-	75217|88697
cte:CT2007	ncbi-geneid:1007554	2.7.1.2	53067
cte:CT2008	ncbi-geneid:1007553	2.3.1.129	51161
cte:CT2010	ncbi-geneid:1007551	1.3.99.22	102114
cte:CT2011	ncbi-geneid:1007550	3.1.3.-	56784
cte:CT2012	ncbi-geneid:1007549	2.4.1.21	53756
cte:CT2018	ncbi-geneid:1007543	2.4.1.83	53448
cte:CT2021	ncbi-geneid:1007540	5.1.1.7	54506|54506
cte:CT2022	ncbi-geneid:1007539	1.97.1.4	102114
cte:CT2023	ncbi-geneid:1007538	1.4.1.3	51735|53223
cte:CT2025	ncbi-geneid:1007536	2.4.1.-	53955
cte:CT2030	ncbi-geneid:1007530	2.7.2.4|1.1.1.3	53633|55347|51735|55021|55021
cte:CT2032	ncbi-geneid:1007528	3.6.3.14	52943
cte:CT2033	ncbi-geneid:1007527	3.6.3.14	52540|47917|50615
cte:CT2034	ncbi-geneid:1007526	2.7.1.39	54211|55060
cte:CT2035	ncbi-geneid:1007525	4.2.3.1	53686
cte:CT2036	ncbi-geneid:1007524	2.3.1.51	69593
cte:CT2037	ncbi-geneid:1007523	2.5.1.78	52121
cte:CT2038	ncbi-geneid:1007522	5.-.-.-	53697
cte:CT2039	ncbi-geneid:1007521	4.1.1.37	51726
cte:CT2041	ncbi-geneid:1007519	1.3.99.1	54292|46548
cte:CT2042	ncbi-geneid:1007518	1.3.99.1	51905|46977|56425
cte:CT2045	ncbi-geneid:1007515	3.1.2.6	56281
cte:CT2056	ncbi-geneid:1007504	2.7.7.13	53448|51161
cte:CT2070	ncbi-geneid:1007490	3.6.3.16	52540
cte:CT2086	ncbi-geneid:1007476	3.6.1.19	101386|101386
cte:CT2099	ncbi-geneid:1007463	5.4.3.8	53383
cte:CT2105	ncbi-geneid:1007458	3.6.3.-	52540
cte:CT2107	ncbi-geneid:1007455	2.3.3.13	51569|110921|89000
cte:CT2113	ncbi-geneid:1007449	2.3.1.15	53659
cte:CT2114	ncbi-geneid:1007447	2.3.1.41|2.3.1.180	53901
cte:CT2115	ncbi-geneid:1007446	2.3.1.39	52151|55048
cte:CT2116	ncbi-geneid:1007445	1.1.1.100	51735
cte:CT2118	ncbi-geneid:1007443	2.3.1.179	53901|53901
cte:CT2119	ncbi-geneid:1007442	3.1.26.3	69065|54768
cte:CT2123	ncbi-geneid:1007438	1.4.4.2	53383
cte:CT2126	ncbi-geneid:1007436	6.1.1.3	55681|55186|52954|81271
cte:CT2130	ncbi-geneid:1007432	6.1.1.20	55681|46589
cte:CT2136	ncbi-geneid:1007427	3.1.11.2	56219
cte:CT2140	ncbi-geneid:1007423	3.1.2.-	54637
cte:CT2150	ncbi-geneid:1007409	1.18.-.-	52540
cte:CT2151	ncbi-geneid:1007408	1.18.-.-	53807
cte:CT2152	ncbi-geneid:1007407	1.18.-.-	53807
cte:CT2154	ncbi-geneid:1007405	6.3.4.4	52540
cte:CT2158	ncbi-geneid:1007401	6.1.1.16	52374|47323
cte:CT2159	ncbi-geneid:1007400	2.7.7.22	53448|159283
cte:CT2160	ncbi-geneid:1007399	2.1.1.170	53335
cte:CT2162	ncbi-geneid:1007397	2.7.7.6	56553|55257|47789
cte:CT2168	ncbi-geneid:1007391	3.4.11.18	55920
cte:CT2191	ncbi-geneid:1007367	3.6.5.3	52540|50465|50447
cte:CT2196	ncbi-geneid:1007364	2.7.8.-	56214|56214
cte:CT2212	ncbi-geneid:1007348	2.3.1.1	55729
cte:CT2214	ncbi-geneid:1007345	3.1.11.6	116842
cte:CT2215	ncbi-geneid:1007346	6.3.5.6|6.3.5.7	55931|89095
cte:CT2222	ncbi-geneid:1007338	2.7.2.3	53748
cte:CT2232	ncbi-geneid:1007328	4.1.1.32	53795|68923
cte:CT2234	ncbi-geneid:1007325	3.6.3.14	52540|47917|50615
cte:CT2235	ncbi-geneid:1007324	3.6.3.14	51344
cte:CT2236	ncbi-geneid:1007323	3.4.17.13	52317|141986
cte:CT2238	ncbi-geneid:1007320	2.1.1.107|4.2.1.75	53790|69618
cte:CT2249	ncbi-geneid:1007310	1.8.99.3	55124|56014|54862
cte:CT2250	ncbi-geneid:1007308	2.8.1.-	69721
cte:CT2251	ncbi-geneid:1007309	6.3.5.9|6.3.1	52540|52317
cte:CT2255	ncbi-geneid:1007304	6.1.1.14	55681|52954
cte:CT2256	ncbi-geneid:1007303	1.3.1.83	51905
cte:CT2258	ncbi-geneid:1007302	3.4.21.102	52096|50156
cte:CT2259	ncbi-geneid:1007300	2.3.1.117	51161
cte:CT2260	ncbi-geneid:1007299	3.1.26.-	50249
cte:CT2261	ncbi-geneid:1007298	3.1.26.4	53098
cte:CT2263	ncbi-geneid:1007296	5.99.1.3	56719|55874|54211
cte:CT2264	ncbi-geneid:1007295	5.2.1.8	54534|109998|54534
cte:CT2266	ncbi-geneid:1007293	1.3.99.1	54292|46548
cte:CT2267	ncbi-geneid:1007291	1.3.5.1|1.3.99.1	51905|46977|56425
cte:CT2271	ncbi-geneid:1007288	3.1.1.1	53474
