# Supplementary material for: Tracing the Repertoire of Promiscuous Enzymes along the Metabolic Pathways in Archaeal Organisms
Source: Life (Basel). 2017 Jul 13;7(3):30. doi: 10.3390/life7030030 (PMC5617955; doi:10.3390/life7030030)
Supplement: Supplementary file 1 [file life-07-00030-s001.zip › Table_S2/cth.txt]

KEGGID	NCBIGI	ECs	SFamilyID
cth:Cthe_0016	ncbi-geneid:4808781	1.16.3.1	47240
cth:Cthe_0020	ncbi-geneid:4808785	2.8.1.6	102114
cth:Cthe_0021	ncbi-geneid:4808786	6.3.3.3	52540
cth:Cthe_0022	ncbi-geneid:4808787	2.3.1.29	53383
cth:Cthe_0025	ncbi-geneid:4808790	2.6.1.62	53383
cth:Cthe_0036	ncbi-geneid:4808801	1.7.-.-	56821
cth:Cthe_0040	ncbi-geneid:4808805	3.2.1.91|3.2.1.4	48208|49384|49384
cth:Cthe_0053	ncbi-geneid:4808748	1.17.4.1	51998|48168
cth:Cthe_0067	ncbi-geneid:4808762	3.5.1.-	52467
cth:Cthe_0068	ncbi-geneid:4808763	5.2.1.8	50891
cth:Cthe_0069	ncbi-geneid:4808764	6.3.1.1	55681
cth:Cthe_0070	ncbi-geneid:4808765	6.1.1.22	55681|50249
cth:Cthe_0071	ncbi-geneid:4808766	3.2.1.91	48208|49384
cth:Cthe_0081	ncbi-geneid:4808776	2.3.1.35|2.3.1.1	56266
cth:Cthe_0082	ncbi-geneid:4808777	3.4.21.53	54211|52540|88697
cth:Cthe_0091	ncbi-geneid:4808715	2.4.1.129	56601|56519
cth:Cthe_0095	ncbi-geneid:4808719	4.2.3.3	52335
cth:Cthe_0098	ncbi-geneid:4808722	3.4.24.-	54631
cth:Cthe_0099	ncbi-geneid:4808723	1.5.1.20	51730
cth:Cthe_0101	ncbi-geneid:4808725	1.1.1.-	56796
cth:Cthe_0102	ncbi-geneid:4808726	2.1.1.33	53335
cth:Cthe_0104	ncbi-geneid:4808728	3.5.4.26|1.1.1.193	53597|53927
cth:Cthe_0105	ncbi-geneid:4808729	2.5.1.9	63380|63380
cth:Cthe_0106	ncbi-geneid:4808730	3.5.4.25|4.1.99.12	55821|142695
cth:Cthe_0107	ncbi-geneid:4808731	2.5.1.9|2.5.1.78	52121
cth:Cthe_0110	ncbi-geneid:4808736	2.7.11.-|2.7.4	53795|75138
cth:Cthe_0112	ncbi-geneid:4808738	1.1.1.158	56176|56194
cth:Cthe_0119	ncbi-geneid:4808745	2.7.11.1	55874
cth:Cthe_0127	ncbi-geneid:4808685	2.1.1.-	75217
cth:Cthe_0130	ncbi-geneid:4808688	2.3.1.41|2.3.1.180	53901
cth:Cthe_0132	ncbi-geneid:4808690	2.3.1.41|2.3.1.180	53901
cth:Cthe_0137	ncbi-geneid:4808695	1.2.1.12	55347|51735
cth:Cthe_0138	ncbi-geneid:4808696	2.7.2.3	53748
cth:Cthe_0139	ncbi-geneid:4808697	5.3.1.1	51351
cth:Cthe_0140	ncbi-geneid:4808698	5.4.2.1	64158|53649
cth:Cthe_0143	ncbi-geneid:4808701	4.2.1.11	51604|54826
cth:Cthe_0146	ncbi-geneid:4808704	3.1.-.-	50249|50249|50249|50249
cth:Cthe_0150	ncbi-geneid:4808708	1.3.1.74	102114
cth:Cthe_0153	ncbi-geneid:4808641	3.1.-.-	53098
cth:Cthe_0158	ncbi-geneid:4808646	3.1.4.-|3.1.26.-	50249
cth:Cthe_0178	ncbi-geneid:4808666	4.3.2.1	48557
cth:Cthe_0179	ncbi-geneid:4808667	6.3.4.5	69864|52402
cth:Cthe_0180	ncbi-geneid:4808668	3.1.22.4	53098
cth:Cthe_0182	ncbi-geneid:4808670	3.1.22.4	52540|46785
cth:Cthe_0185	ncbi-geneid:4808673	3.5.1.28	53187|55383|55383
cth:Cthe_0186	ncbi-geneid:4808674	5.1.3.2	51735
cth:Cthe_0188	ncbi-geneid:4808676	2.7.7.56	54211|55666
cth:Cthe_0189	ncbi-geneid:4808677	3.6.1.15	52972
cth:Cthe_0196	ncbi-geneid:4808614	6.3.1.2	55931
cth:Cthe_0197	ncbi-geneid:4808615	1.4.1.13	56235
cth:Cthe_0198	ncbi-geneid:4808616	1.4.1.13	51395|54862
cth:Cthe_0201	ncbi-geneid:4808619	1.4.1.13	69336
cth:Cthe_0202	ncbi-geneid:4808620	6.3.1.2	55931|54368
cth:Cthe_0206	ncbi-geneid:4808624	3.6.4.12	52540
cth:Cthe_0208	ncbi-geneid:4808626	3.1.-.-	64182
cth:Cthe_0212	ncbi-geneid:4808630	3.2.1.21	51445
cth:Cthe_0214	ncbi-geneid:4808632	6.1.1.20	55681|46589
cth:Cthe_0215	ncbi-geneid:4808633	6.1.1.20	56037|55681|50249|54991|46955
cth:Cthe_0217	ncbi-geneid:4808635	5.3.1.9	53697
cth:Cthe_0229	ncbi-geneid:4808577	5.1.3.-	51735
cth:Cthe_0233	ncbi-geneid:4808581	2.3.1.128	55729
cth:Cthe_0234	ncbi-geneid:4808582	6.2.1.-	56801|51658
cth:Cthe_0244	ncbi-geneid:4808592	3.6.3.3|3.6.3.5	56784|81653|55008|81665
cth:Cthe_0253	ncbi-geneid:4808601	3.6.3.-	52540
cth:Cthe_0261	ncbi-geneid:4808544	3.1.3.18	56784
cth:Cthe_0262	ncbi-geneid:4808545	1.2.1.41	53720
cth:Cthe_0270	ncbi-geneid:4808553	3.2.1.14	51445|63446|54556
cth:Cthe_0272	ncbi-geneid:4808555	3.4.16.4	56601|69189
cth:Cthe_0275	ncbi-geneid:4808558	2.4.1.20	48208|74650
cth:Cthe_0276	ncbi-geneid:4808559	1.1.1.272	51735|52283
cth:Cthe_0277	ncbi-geneid:4808560	2.1.1.-	53335
cth:Cthe_0278	ncbi-geneid:4808561	5.4.99.12	55120
cth:Cthe_0282	ncbi-geneid:4808565	2.4.1.21	53756
cth:Cthe_0285	ncbi-geneid:4808568	1.1.1.42	53659
cth:Cthe_0287	ncbi-geneid:4808505	2.7.3.-	55874|52172|55781|47384|52172|52172
cth:Cthe_0288	ncbi-geneid:4808506	2.1.1.80	53335|47757
cth:Cthe_0290	ncbi-geneid:4808508	1.1.1.3	55347|51735|55021
cth:Cthe_0295	ncbi-geneid:4808513	2.6.1.52	53383
cth:Cthe_0305	ncbi-geneid:4808523	5.99.1.3	56719|55874|54211
cth:Cthe_0306	ncbi-geneid:4808524	5.99.1.3	56719|101904
cth:Cthe_0319	ncbi-geneid:4808537	4.1.2.17	53639
cth:Cthe_0322	ncbi-geneid:4808540	3.2.1.52	51445
cth:Cthe_0324	ncbi-geneid:4808470	6.1.1.9	52374|47323|50677|46589
cth:Cthe_0325	ncbi-geneid:4808471	6.3.1.5|6.3.5.1	52402|56317
cth:Cthe_0332	ncbi-geneid:4808481	2.7.1.48	55186|52540|81271
cth:Cthe_0338	ncbi-geneid:4808487	1.6.5.3	52833
cth:Cthe_0341	ncbi-geneid:4808490	1.6.99.5|1.6.5.3	142019|140490|52833|142984|54862
cth:Cthe_0342	ncbi-geneid:4808491	1.6.5.3	53920|54862|54292
cth:Cthe_0344	ncbi-geneid:4808493	1.1.1.38	51735|53223
cth:Cthe_0345	ncbi-geneid:4808494	1.1.1.37	56327|51735
cth:Cthe_0347	ncbi-geneid:4808496	2.7.1.11	53784
cth:Cthe_0349	ncbi-geneid:4808498	4.1.2.13	51569
cth:Cthe_0350	ncbi-geneid:4808499	3.4.21.89	51306
cth:Cthe_0357	ncbi-geneid:4808434	2.4.1.1	53756
cth:Cthe_0363	ncbi-geneid:4808440	2.6.1.-	53383
cth:Cthe_0372	ncbi-geneid:4808449	1.97.-.-|1.4.1.13|1.4.1.14	51971|46548
cth:Cthe_0373	ncbi-geneid:4808450	1.97.-.-|1.18.1.2	52343|63380
cth:Cthe_0374	ncbi-geneid:4808451	1.4.1.4	51735|53223
cth:Cthe_0375	ncbi-geneid:4808452	6.3.5.2	52402|52317
cth:Cthe_0388	ncbi-geneid:4808465	1.1.1.14	50129|51735
cth:Cthe_0389	ncbi-geneid:4808466	2.7.1.4	53613
cth:Cthe_0391	ncbi-geneid:4808468	3.6.3.17	52540|52540
cth:Cthe_0395	ncbi-geneid:4808398	5.-.-.-	102546
cth:Cthe_0418	ncbi-geneid:4808421	2.7.7.8	54211|54211|46915|55666|54791|55666|50249
cth:Cthe_0423	ncbi-geneid:4808426	1.2.1.10|1.1.1.1	56796|53720
cth:Cthe_0428	ncbi-geneid:4808431	1.6.5.3	52833
cth:Cthe_0429	ncbi-geneid:4808357	1.6.99.5|1.6.5.3	142019|140490|142984|52833|54862
cth:Cthe_0441	ncbi-geneid:4808369	2.5.1.7	55205
cth:Cthe_0458	ncbi-geneid:4808386	4.2.99.18|3.1.11.2	56219
cth:Cthe_0460	ncbi-geneid:4808388	5.99.1.2	56712|57783
cth:Cthe_0468	ncbi-geneid:4808321	3.6.3.15|3.6.3.14	52540
cth:Cthe_0489	ncbi-geneid:4808342	3.1.1.61	52738|52172
cth:Cthe_0490	ncbi-geneid:4808343	2.7.13.3
cth:Cthe_0493	ncbi-geneid:4808346	3.5.1.44	64438
cth:Cthe_0503	ncbi-geneid:4808356	6.5.1.-	55144
cth:Cthe_0505	ncbi-geneid:4808305	2.3.1.54	51998
cth:Cthe_0506	ncbi-geneid:4808306	1.97.1.4	102114
cth:Cthe_0518	ncbi-geneid:4808267	3.1.21.5	52540|52540
cth:Cthe_0519	ncbi-geneid:4808268	2.1.1.72	53335
cth:Cthe_0548	ncbi-geneid:4808297	3.6.3.-	52540
cth:Cthe_0551	ncbi-geneid:4808300	6.2.1.1	56801
cth:Cthe_0554	ncbi-geneid:4808303	6.3.5.3	52317|55326|56042|55326|56042
cth:Cthe_0555	ncbi-geneid:4808230	5.2.1.8	109998|54534
cth:Cthe_0556	ncbi-geneid:4808231	6.3.5.4	52402|56235
cth:Cthe_0560	ncbi-geneid:4808235	1.6.99.3	51905|51905
cth:Cthe_0564	ncbi-geneid:4808239	2.5.1.30	48576
cth:Cthe_0566	ncbi-geneid:4808241	3.6.4.-	52540|52540
cth:Cthe_0567	ncbi-geneid:4808242	3.5.1.88	56420
cth:Cthe_0568	ncbi-geneid:4808243	2.1.2.9	53328|50486
cth:Cthe_0571	ncbi-geneid:4808246	2.1.1.-	53335|48013
cth:Cthe_0572	ncbi-geneid:4808247	2.1.1.-	102114
cth:Cthe_0573	ncbi-geneid:4808248	3.1.3.16	81606
cth:Cthe_0574	ncbi-geneid:4808249	2.7.11.1	56112
cth:Cthe_0575	ncbi-geneid:4808250	3.6.1.-	52540|50249
cth:Cthe_0576	ncbi-geneid:4808251	5.1.3.1	51366
cth:Cthe_0577	ncbi-geneid:4808252	2.7.6.2	63999|63862
cth:Cthe_0580	ncbi-geneid:4808255	2.6.1.1	53383
cth:Cthe_0600	ncbi-geneid:4808202	2.7.7.-	69572
cth:Cthe_0601	ncbi-geneid:4808203	2.5.1.3	51391
cth:Cthe_0605	ncbi-geneid:4808207	3.5.1.28	54001|50044
cth:Cthe_0607	ncbi-geneid:4808209	3.2.1.4	53187|101821
cth:Cthe_0608	ncbi-geneid:4808210	3.2.1.4	53187|101821
cth:Cthe_0609	ncbi-geneid:4808211	3.2.1.4	53187|101821
cth:Cthe_0610	ncbi-geneid:4808212	2.6.1.9	53383
cth:Cthe_0613	ncbi-geneid:4808215	1.2.7.8	52518|52518|54862|52922
cth:Cthe_0614	ncbi-geneid:4808216	1.2.7.8	53323
cth:Cthe_0615	ncbi-geneid:4808217	6.2.1.30	56801
cth:Cthe_0621	ncbi-geneid:4808223	5.3.1.23	100950
cth:Cthe_0622	ncbi-geneid:4808224	2.4.2.28	53167
cth:Cthe_0645	ncbi-geneid:4808174	2.1.1.13	82282|51717|52242|47644
cth:Cthe_0646	ncbi-geneid:4808175	1.17.4.2	51998
cth:Cthe_0647	ncbi-geneid:4808176	1.97.1.4	102114
cth:Cthe_0648	ncbi-geneid:4808177	6.1.1.17	52374|48163
cth:Cthe_0652	ncbi-geneid:4808182	5.3.2.-	55331
cth:Cthe_0665	ncbi-geneid:4810282	3.4.-.-	117892
cth:Cthe_0666	ncbi-geneid:4810283	3.4.-.-	117892
cth:Cthe_0672	ncbi-geneid:4810290	1.5.1.2	51735|48179
cth:Cthe_0673	ncbi-geneid:4810291	3.1.26.4
cth:Cthe_0674	ncbi-geneid:4810292	3.6.1.13	55811
cth:Cthe_0677	ncbi-geneid:4810295	5.4.2.7	53649|143856
cth:Cthe_0678	ncbi-geneid:4810296	2.4.2.4	52418|54680|47648
cth:Cthe_0679	ncbi-geneid:4810297	3.4.16.4	56601|69189
cth:Cthe_0681	ncbi-geneid:4810299	1.1.1.205	51412|54631
cth:Cthe_0683	ncbi-geneid:4810301	4.1.1.20	51419|50621
cth:Cthe_0684	ncbi-geneid:4810302	2.7.7.72|3.1.3.-|3.1.4	64182|81891|81301|54631
cth:Cthe_0686	ncbi-geneid:4810304	6.1.1.2	52374
cth:Cthe_0693	ncbi-geneid:4810311	5.4.99.12	55120|55174
cth:Cthe_0694	ncbi-geneid:4810312	2.5.1.16	53335
cth:Cthe_0695	ncbi-geneid:4810313	3.5.3.11	52768
cth:Cthe_0701	ncbi-geneid:4810319	4.1.1.3	51569|89000
cth:Cthe_0707	ncbi-geneid:4810325	5.4.2.1
cth:Cthe_0711	ncbi-geneid:4810329	5.4.99.5	55298
cth:Cthe_0712	ncbi-geneid:4810330	2.7.4.14	52540
cth:Cthe_0713	ncbi-geneid:4810331	2.3.1.51	69593
cth:Cthe_0714	ncbi-geneid:4810332	1.17.1.2	50249|50249|50249|50249
cth:Cthe_0715	ncbi-geneid:4810333	4.1.1.50	56276
cth:Cthe_0716	ncbi-geneid:4810334	2.7.4.6	54919
cth:Cthe_0717	ncbi-geneid:4810335	2.1.1.80	53335|47757
cth:Cthe_0720	ncbi-geneid:4810338	2.8.1.7	53383
cth:Cthe_0722	ncbi-geneid:4810340	2.1.1.61|2.8.1.-	52402
cth:Cthe_0723	ncbi-geneid:4810341	6.1.1.1	52374|55174
cth:Cthe_0724	ncbi-geneid:4810342	3.1.3.15	89550
cth:Cthe_0731	ncbi-geneid:4810349	2.7.1.71	52540
cth:Cthe_0732	ncbi-geneid:4810350	4.2.3.5	103263
cth:Cthe_0737	ncbi-geneid:4810355	2.7.8.-	56214|56214
cth:Cthe_0741	ncbi-geneid:4810359	4.3.2.2	48557
cth:Cthe_0750	ncbi-geneid:4810368	3.6.3.31	52540|50331
cth:Cthe_0755	ncbi-geneid:4810373	2.6.1.1	53383
cth:Cthe_0756	ncbi-geneid:4810374	3.4.13.19	51556
cth:Cthe_0761	ncbi-geneid:4810379	3.1.26.4	53098
cth:Cthe_0764	ncbi-geneid:4810382	3.4.21.89	51306
cth:Cthe_0766	ncbi-geneid:4810384	2.1.1.31	75217
cth:Cthe_0773	ncbi-geneid:4810391	3.4.21.88	51306|46785
cth:Cthe_0775	ncbi-geneid:4810393	2.5.1.75	52540
cth:Cthe_0786	ncbi-geneid:4810404	4.2.3.4	56796
cth:Cthe_0787	ncbi-geneid:4810405	6.1.1.5	52374|47323|50677
cth:Cthe_0806	ncbi-geneid:4810424	2.7.3.-	55874|52172|55785|47384|55785|52172|47226
cth:Cthe_0807	ncbi-geneid:4810425	3.1.1.61	52738|52172
cth:Cthe_0808	ncbi-geneid:4810426	2.1.1.80	53335|47757
cth:Cthe_0810	ncbi-geneid:4810428	2.7.13.3
cth:Cthe_0813	ncbi-geneid:4810431	3.4.21.116	50156|50494
cth:Cthe_0816	ncbi-geneid:4810434	2.7.1.23	111331
cth:Cthe_0825	ncbi-geneid:4810443	3.2.1.4	48208|81296|63446
cth:Cthe_0828	ncbi-geneid:4810446	2.2.1.7	52518|52518|52922
cth:Cthe_0831	ncbi-geneid:4810449	2.5.1.10|2.5.1.29	48576
cth:Cthe_0832	ncbi-geneid:4810450	3.1.11.6	116842
cth:Cthe_0849	ncbi-geneid:4810467	4.2.1.10	52304
cth:Cthe_0854	ncbi-geneid:4810472	1.1.1.25	51735|53223
cth:Cthe_0856	ncbi-geneid:4810474	2.6.1.42	56752
cth:Cthe_0863	ncbi-geneid:4810481	6.3.1.2	55931
cth:Cthe_0864	ncbi-geneid:4810482	1.2.7.3	53323
cth:Cthe_0865	ncbi-geneid:4810483	1.2.7.7|1.2.7.3	52518
cth:Cthe_0866	ncbi-geneid:4810484	1.2.7.3	52518|52922
cth:Cthe_0867	ncbi-geneid:4810485	1.2.7.3	54862
cth:Cthe_0871	ncbi-geneid:4810489	5.3.1.24	51366
cth:Cthe_0872	ncbi-geneid:4810490	4.1.1.48	51366
cth:Cthe_0873	ncbi-geneid:4810491	2.4.2.18	52418|47648
cth:Cthe_0874	ncbi-geneid:4810492	4.1.3.27	52317
cth:Cthe_0875	ncbi-geneid:4810493	4.1.3.27	56322
cth:Cthe_0880	ncbi-geneid:4810498	2.5.1.54	51569
cth:Cthe_0884	ncbi-geneid:4810502	3.2.1.-	53955
cth:Cthe_0885	ncbi-geneid:4810503	2.7.1.24	52540
cth:Cthe_0886	ncbi-geneid:4810504	2.7.7.7	56672|88723|53098|47807
cth:Cthe_0896	ncbi-geneid:4810517	2.7.7.-	56731|57783
cth:Cthe_0897	ncbi-geneid:4810518	3.1.5.1	109604
cth:Cthe_0900	ncbi-geneid:4810521	4.1.1.11	50692
cth:Cthe_0901	ncbi-geneid:4810522	6.3.2.1	52374
cth:Cthe_0902	ncbi-geneid:4810523	2.1.2.11	51621
cth:Cthe_0908	ncbi-geneid:4810529	5.4.99.12	55120|55174
cth:Cthe_0917	ncbi-geneid:4811210	6.1.1.18	52374|50715
cth:Cthe_0922	ncbi-geneid:4811215	1.4.1.16	55347|51735
cth:Cthe_0928	ncbi-geneid:4811221	1.1.1.262	53659
cth:Cthe_0931	ncbi-geneid:4811224	3.1.26.3	69065|54768
cth:Cthe_0932	ncbi-geneid:4811225	2.3.1.41|2.3.1.179	53901|53901
cth:Cthe_0934	ncbi-geneid:4811227	1.1.1.100	51735
cth:Cthe_0935	ncbi-geneid:4811228	2.3.1.39	52151|55048
cth:Cthe_0936	ncbi-geneid:4811229	2.3.1.41|2.3.1.180	53901
cth:Cthe_0937	ncbi-geneid:4811230	2.3.1.15	53659
cth:Cthe_0942	ncbi-geneid:4811235	2.-.-.-	102114
cth:Cthe_0946	ncbi-geneid:4811239	5.4.2.1
cth:Cthe_0947	ncbi-geneid:4811240	1.3.3.1	51395
cth:Cthe_0948	ncbi-geneid:4811241	1.3.3.1	52343|63380
cth:Cthe_0949	ncbi-geneid:4811242	6.3.5.5	56059|56059|48108|52440|52440|52335
cth:Cthe_0950	ncbi-geneid:4811243	6.3.5.5	52021|52317
cth:Cthe_0951	ncbi-geneid:4811244	4.1.1.23	51366
cth:Cthe_0952	ncbi-geneid:4811245	3.5.2.3	51556|51338
cth:Cthe_0953	ncbi-geneid:4811246	2.1.3.2	53671
cth:Cthe_0954	ncbi-geneid:4811247	2.4.2.9	53271
cth:Cthe_0958	ncbi-geneid:4811251	2.4.2.29	51713
cth:Cthe_0959	ncbi-geneid:4811252	5.-.-.-	111337
cth:Cthe_0961	ncbi-geneid:4811254	1.2.1.11	55347|51735
cth:Cthe_0962	ncbi-geneid:4811255	4.2.1.52	51569
cth:Cthe_0963	ncbi-geneid:4811256	1.3.1.26	51735|55347
cth:Cthe_0965	ncbi-geneid:4811258	2.5.1.17	52540
cth:Cthe_0968	ncbi-geneid:4811262	3.6.4.12	52540
cth:Cthe_0974	ncbi-geneid:4811268	2.4.1.227	53756
cth:Cthe_0977	ncbi-geneid:4811271	6.3.2.10	53623|53244|63418
cth:Cthe_0978	ncbi-geneid:4811272	6.3.2.13	53623|53244|63418
cth:Cthe_0979	ncbi-geneid:4811273	2.4.1.129	56601|56519|54184|54184
cth:Cthe_0981	ncbi-geneid:4811275	2.1.1.-	53335|81799
cth:Cthe_0987	ncbi-geneid:4811281	2.7.7.2|2.7.1.26	82114|52374
cth:Cthe_0988	ncbi-geneid:4811282	4.2.1.70|5.4.99.12	55120
cth:Cthe_0996	ncbi-geneid:4811290	2.7.7.7	53098
cth:Cthe_0997	ncbi-geneid:4811291	1.17.7.1	56014|51717
cth:Cthe_0998	ncbi-geneid:4811292	3.4.24.-	50156|50156
cth:Cthe_0999	ncbi-geneid:4811293	1.1.1.267	55347|51735|69055
cth:Cthe_1001	ncbi-geneid:4811295	2.5.1.31	64005
cth:Cthe_1004	ncbi-geneid:4811298	2.7.4.22	53633
cth:Cthe_1011	ncbi-geneid:4811305	2.4.1.129	56601|56519
cth:Cthe_1022	ncbi-geneid:4811316	1.1.1.94	48179|51735
cth:Cthe_1028	ncbi-geneid:4811322	2.7.2.1	53067|53067
cth:Cthe_1029	ncbi-geneid:4811323	2.3.1.8	53659
cth:Cthe_1031	ncbi-geneid:4811325	6.3.5.6|6.3.5.7	55931|89095
cth:Cthe_1032	ncbi-geneid:4811326	6.3.5.6|6.3.5.7	75304
cth:Cthe_1033	ncbi-geneid:4811327	6.3.5.6|6.3.5.7	141000
cth:Cthe_1035	ncbi-geneid:4811329	6.5.1.2
cth:Cthe_1038	ncbi-geneid:4811332	3.4.24.78	53163
cth:Cthe_1040	ncbi-geneid:4811334	2.7.7.7	52540|48019
cth:Cthe_1041	ncbi-geneid:4811338	6.3.2.9	53623|53244|51984
cth:Cthe_1053	ncbi-geneid:4811351	1.1.1.37|1.1.1.27	56327|51735
cth:Cthe_1054	ncbi-geneid:4811352	3.6.3.-	52540
cth:Cthe_1058	ncbi-geneid:4811356	2.1.2.1	53383
cth:Cthe_1064	ncbi-geneid:4811362	2.8.1.7	53383
cth:Cthe_1068	ncbi-geneid:4811366	3.5.4.5	53927
cth:Cthe_1079	ncbi-geneid:4811377	2.7.7.13|5.4.2.8	53448|51161|53738|55957|53738
cth:Cthe_1086	ncbi-geneid:4811384	4.2.1.46	51735
cth:Cthe_1093	ncbi-geneid:4811391	3.5.4.9|1.5.1.5	51735|53223
cth:Cthe_1097	ncbi-geneid:4811395	3.4.21.92	52096
cth:Cthe_1162	ncbi-geneid:4810830	2.6.1.16	53697|56235
cth:Cthe_1163	ncbi-geneid:4810831	5.4.2.10	53738|53738|53738|55957
cth:Cthe_1167	ncbi-geneid:4810119	1.97.1.4	102114
cth:Cthe_1169	ncbi-geneid:4810121	3.5.2.6	56601
cth:Cthe_1170	ncbi-geneid:4810122	1.3.1.26	51735|55347
cth:Cthe_1171	ncbi-geneid:4810123	3.4.16.4	56601|69189
cth:Cthe_1177	ncbi-geneid:4810129	2.4.2.11	51690|54675
cth:Cthe_1191	ncbi-geneid:4810143	3.1.3.18	56784
cth:Cthe_1199	ncbi-geneid:4810152	3.5.4.28	51556|51338
cth:Cthe_1200	ncbi-geneid:4810153	3.3.1.1	52283|51735
cth:Cthe_1201	ncbi-geneid:4810154	2.4.2.1	53167
cth:Cthe_1211	ncbi-geneid:4809903	4.2.1.20	53686
cth:Cthe_1217	ncbi-geneid:4809909	3.4.21.92	52540|52540|81923
cth:Cthe_1218	ncbi-geneid:4809910	2.3.2.6	55729
cth:Cthe_1226	ncbi-geneid:4809918	1.5.1.3	53597
cth:Cthe_1227	ncbi-geneid:4809919	2.1.1.45	55831
cth:Cthe_1228	ncbi-geneid:4809920	6.1.1.3|3.1.1	55681|55186|52954|81271
cth:Cthe_1231	ncbi-geneid:4809923	3.4.16.4	56601|69189
cth:Cthe_1232	ncbi-geneid:4809924	6.2.1.3	56801
cth:Cthe_1235	ncbi-geneid:4809927	3.2.1.91	49265|49265|49299|49299|49265|49265|49265|49265|49452
cth:Cthe_1237	ncbi-geneid:4809929	6.1.1.4	52374|50677|47323
cth:Cthe_1241	ncbi-geneid:4809746	2.7.7.18	52374
cth:Cthe_1245	ncbi-geneid:4809750	6.3.4.13	56059|52440|51246
cth:Cthe_1246	ncbi-geneid:4809751	2.1.2.3|3.5.4.10	53927|52335
cth:Cthe_1247	ncbi-geneid:4809752	2.1.2.2	53328
cth:Cthe_1248	ncbi-geneid:4809753	6.3.3.1	56042|55326
cth:Cthe_1249	ncbi-geneid:4809754	2.4.2.14	56235|53271
cth:Cthe_1250	ncbi-geneid:4809755	4.1.1.21|5.4.99.18	52255
cth:Cthe_1256	ncbi-geneid:4809761	3.2.1.21	51445|52279
cth:Cthe_1260	ncbi-geneid:4809765	3.1.2.-	54637
cth:Cthe_1261	ncbi-geneid:4809766	2.7.1.11	53784
cth:Cthe_1264	ncbi-geneid:4809769	2.7.7.7	89550
cth:Cthe_1265	ncbi-geneid:4809770	5.4.2.2	53738|53738|53738|55957
cth:Cthe_1276	ncbi-geneid:4809781	2.7.7.3	52374
cth:Cthe_1278	ncbi-geneid:4809530	3.6.1.-|3.6.4.12	52540|50249|52540
cth:Cthe_1283	ncbi-geneid:4809535	3.2.2.-|4.2.99.18	48150
cth:Cthe_1284	ncbi-geneid:4809536	2.4.1.21	53756
cth:Cthe_1292	ncbi-geneid:4809544	5.4.2.1	53649
cth:Cthe_1295	ncbi-geneid:4809547	6.3.3.2	100950
cth:Cthe_1297	ncbi-geneid:4809549	2.4.2.21	52733
cth:Cthe_1302	ncbi-geneid:4809554	3.1.-.-	56281
cth:Cthe_1308	ncbi-geneid:4809561	2.7.9.1	56059|51621|52009
cth:Cthe_1311	ncbi-geneid:4809564	2.7.13.-	55874
cth:Cthe_1312	ncbi-geneid:4809452	6.1.1.14	55681|52954
cth:Cthe_1313	ncbi-geneid:4809453	4.1.1.36|6.3.2.5	102645|52507
cth:Cthe_1314	ncbi-geneid:4809454	2.7.7.6	63562
cth:Cthe_1315	ncbi-geneid:4809455	2.7.4.8	52540
cth:Cthe_1319	ncbi-geneid:4809459	2.1.1.-	75217|88697
cth:Cthe_1320	ncbi-geneid:4809460	2.1.1.-	53335
cth:Cthe_1325	ncbi-geneid:4809465	1.3.99.22	102114
cth:Cthe_1330	ncbi-geneid:4809470	3.4.21.89	51306
cth:Cthe_1331	ncbi-geneid:4809471	6.1.1.12	55681|55261|50249
cth:Cthe_1332	ncbi-geneid:4809472	6.1.1.21	55681|52954
cth:Cthe_1341	ncbi-geneid:4809481	1.3.99.22	102114
cth:Cthe_1343	ncbi-geneid:4809483	3.1.-.-	69500
cth:Cthe_1344	ncbi-geneid:4809484	2.7.6.5	109604|81301|81271|55021
cth:Cthe_1345	ncbi-geneid:4809485	2.4.2.7	53271
cth:Cthe_1346	ncbi-geneid:4809486	3.1.-.-	64182
cth:Cthe_1352	ncbi-geneid:4809347	1.1.1.22	51735|52413|48179
cth:Cthe_1363	ncbi-geneid:4809358	2.7.10.1	52540
cth:Cthe_1366	ncbi-geneid:4809361	5.1.3.13	51182
cth:Cthe_1367	ncbi-geneid:4809362	3.1.3.48	89550
cth:Cthe_1375	ncbi-geneid:4809370	2.7.2.4	53633|55021|55021
cth:Cthe_1376	ncbi-geneid:4809371	1.1.1.3	55347|51735
cth:Cthe_1377	ncbi-geneid:4809372	5.4.99.5	55021
cth:Cthe_1381	ncbi-geneid:4809376	4.2.3.1	53686
cth:Cthe_1384	ncbi-geneid:4809379	6.3.2.12|6.3.2.17	53623|53244
cth:Cthe_1389	ncbi-geneid:4809050	2.7.7.25|2.7.7.72|3.1.3.-|3.1.4	81891|81301
cth:Cthe_1391	ncbi-geneid:4809052	2.3.3.13	51569|110921
cth:Cthe_1393	ncbi-geneid:4809054	2.7.13.3	55874|47384|158472|55785
cth:Cthe_1396	ncbi-geneid:4809057	2.7.8.-	56024|56024
cth:Cthe_1409	ncbi-geneid:4809070	2.7.13.3	55874|47384|158472
cth:Cthe_1411	ncbi-geneid:4809072	4.2.1.20	51366
cth:Cthe_1412	ncbi-geneid:4809073	4.2.1.20	53686
cth:Cthe_1421	ncbi-geneid:4809082	3.4.21.-	52096
cth:Cthe_1435	ncbi-geneid:4810585	5.4.2.1
cth:Cthe_1465	ncbi-geneid:4810615	1.11.1.15	52833
cth:Cthe_1472	ncbi-geneid:4810622	3.2.1.4	51445|51445|49785|63446
cth:Cthe_1477	ncbi-geneid:4810627	3.5.4.13	51283
cth:Cthe_1486	ncbi-geneid:4810636	3.6.1.-	55811
cth:Cthe_1513	ncbi-geneid:4810551	2.1.1.72	53335
cth:Cthe_1516	ncbi-geneid:4810554	3.6.1.-	52540
cth:Cthe_1519	ncbi-geneid:4810557	2.1.1.-	53335|88697
cth:Cthe_1539	ncbi-geneid:4810046	6.3.1.2	55931
cth:Cthe_1540	ncbi-geneid:4810047	6.3.5.6|6.3.5.7	55931|89095
cth:Cthe_1541	ncbi-geneid:4810048	6.3.5.6|6.3.5.7	75304
cth:Cthe_1542	ncbi-geneid:4810049	6.3.5.6|6.3.5.7	141000
cth:Cthe_1543	ncbi-geneid:4810050	6.1.1.12	55681|55261|50249
cth:Cthe_1548	ncbi-geneid:4810055	4.2.1.17	52096
cth:Cthe_1554	ncbi-geneid:4810061	2.1.1.63	46767|53155
cth:Cthe_1559	ncbi-geneid:4810066	4.4.1.1|4.4.1.8	53383
cth:Cthe_1560	ncbi-geneid:4810067	4.2.1.-|2.5.1.47	53686
cth:Cthe_1565	ncbi-geneid:4810072	1.18.6.1	53807
cth:Cthe_1566	ncbi-geneid:4810073	1.18.6.1	53807
cth:Cthe_1569	ncbi-geneid:4810076	2.5.1.49	53383
cth:Cthe_1573	ncbi-geneid:4810080	1.18.6.1	52540
cth:Cthe_1575	ncbi-geneid:4809566	2.4.2.1	53167
cth:Cthe_1578	ncbi-geneid:4809569	1.97.1.4	102114|54862
cth:Cthe_1579	ncbi-geneid:4809570	3.6.3.17	52540|52540
cth:Cthe_1582	ncbi-geneid:4809573	3.5.4.5	53927
cth:Cthe_1583	ncbi-geneid:4809574	4.1.2.4	51569
cth:Cthe_1587	ncbi-geneid:4809578	3.6.3.30	52540|50331
cth:Cthe_1592	ncbi-geneid:4809583	2.7.1.31	110738
cth:Cthe_1599	ncbi-geneid:4809590	2.7.3.-|2.7.13.3	55874|47384|55785
cth:Cthe_1602	ncbi-geneid:4809593	3.6.3.27	52540
cth:Cthe_1629	ncbi-geneid:4809324	3.4.21.92	52096
cth:Cthe_1650	ncbi-geneid:4808900	2.7.7.7	56672|53098
cth:Cthe_1728	ncbi-geneid:4810158	2.1.1.37	53335
cth:Cthe_1747	ncbi-geneid:4810177	3.1.-.-	52980
cth:Cthe_1749	ncbi-geneid:4810179	2.1.1.37	53335
cth:Cthe_1751	ncbi-geneid:4810181	2.1.1.-	53335|50249
cth:Cthe_1752	ncbi-geneid:4810182	3.6.3.34	52540
cth:Cthe_1760	ncbi-geneid:4810190	2.4.1.-|3.4	56601|53955
cth:Cthe_1766	ncbi-geneid:4810010	2.7.2.11	53633
cth:Cthe_1774	ncbi-geneid:4810019	2.3.1.128	55729
cth:Cthe_1790	ncbi-geneid:4810035	2.7.3.-	55931
cth:Cthe_1795	ncbi-geneid:4810040	2.5.1.54	51569
cth:Cthe_1796	ncbi-geneid:4810041	1.3.1.12	51735|48179|55021
cth:Cthe_1797	ncbi-geneid:4810042	2.5.1.19	55205
cth:Cthe_1804	ncbi-geneid:4809788	3.5.1.28	53187
cth:Cthe_1816	ncbi-geneid:4809800	3.5.1.5	51556|51338|51338
cth:Cthe_1817	ncbi-geneid:4809801	3.5.1.5	51278
cth:Cthe_1818	ncbi-geneid:4809802	3.5.1.5	54111
cth:Cthe_1825	ncbi-geneid:4809809	2.7.3.-	55874|52172|47384|47226
cth:Cthe_1838	ncbi-geneid:4809384	3.2.1.8	51445|49785|63446
cth:Cthe_1839	ncbi-geneid:4809385	2.8.1.6	102114
cth:Cthe_1840	ncbi-geneid:4809386	2.5.1.47	53686
cth:Cthe_1842	ncbi-geneid:4809388	2.5.1.49	53383
cth:Cthe_1845	ncbi-geneid:4809391	2.3.1.46	52317
cth:Cthe_1848	ncbi-geneid:4809394	3.6.3.4	56784|81653|55008|81665
cth:Cthe_1857	ncbi-geneid:4809408	3.4.21.102	52096|50156
cth:Cthe_1863	ncbi-geneid:4809414	1.2.1	55347|51735
cth:Cthe_1864	ncbi-geneid:4809195	2.7.2	53633
cth:Cthe_1866	ncbi-geneid:4809197	2.6.1.11	53383
cth:Cthe_1867	ncbi-geneid:4809198	6.3.5.5	52021|52317
cth:Cthe_1868	ncbi-geneid:4809199	6.3.5.5	56059|56059|52440|52440|48108|52335
cth:Cthe_1869	ncbi-geneid:4809200	2.1.3.3	53671
cth:Cthe_1899	ncbi-geneid:4809230	3.4.16.4	55166
cth:Cthe_1917	ncbi-geneid:4810775	3.6.3.8	81665|56784|81660|81653
cth:Cthe_1918	ncbi-geneid:4810776	4.1.1.19	53383|55904
cth:Cthe_1923	ncbi-geneid:4810781	6.3.4.2	52540|52317
cth:Cthe_1930	ncbi-geneid:4810788	3.4.21.102	52096|50156|47090
cth:Cthe_1935	ncbi-geneid:4810793	6.1.1.19	52374|47323|55190
cth:Cthe_1937	ncbi-geneid:4810795	5.1.1.3	53681|53681
cth:Cthe_1938	ncbi-geneid:4810796	6.3.2.4	56059|52440
cth:Cthe_1943	ncbi-geneid:4810726	4.1.2.4	51569
cth:Cthe_1945	ncbi-geneid:4810728	1.8.1.9	51905
cth:Cthe_1946	ncbi-geneid:4810729	1.8.1.9	51905|52833
cth:Cthe_1953	ncbi-geneid:4810736	3.5.1.28	47090
cth:Cthe_1956	ncbi-geneid:4810739	2.7.1.144	53613
cth:Cthe_1958	ncbi-geneid:4810741	3.-.-.-	51658
cth:Cthe_1961	ncbi-geneid:4810744	2.7.7.13|5.4.2.8	53448|51161|53738|55957|53738
cth:Cthe_1962	ncbi-geneid:4810745	5.4.99.12	55120
cth:Cthe_1963	ncbi-geneid:4810746	3.2.1.8
cth:Cthe_1964	ncbi-geneid:4810747	1.6.4.-	51905|52833|52833
cth:Cthe_1965	ncbi-geneid:4810748	1.11.1.15	52833
cth:Cthe_2039	ncbi-geneid:4811009	3.1.11.5	52540|52980
cth:Cthe_2040	ncbi-geneid:4811010	3.1.11.5	52540|52980
cth:Cthe_2059	ncbi-geneid:4810657	2.7.7.6	88946|88659
cth:Cthe_2060	ncbi-geneid:4810658	2.1.1.-	75217|55315
cth:Cthe_2065	ncbi-geneid:4810663	6.1.1.16	52374|47323
cth:Cthe_2066	ncbi-geneid:4810664	2.3.1.30	51161
cth:Cthe_2068	ncbi-geneid:4810666	3.2.2.-|4.2.99.18	48150|55945
cth:Cthe_2073	ncbi-geneid:4810671	3.5.1.-	53187|55031
cth:Cthe_2079	ncbi-geneid:4810677	3.4.21.89	51306
cth:Cthe_2083	ncbi-geneid:4810681	2.7.7.7	56672|100879
cth:Cthe_2085	ncbi-geneid:4810683	3.6.1.23	51283
cth:Cthe_2092	ncbi-geneid:4810952	2.1.1.182	53335
cth:Cthe_2095	ncbi-geneid:4810955	3.1.21.-	51556
cth:Cthe_2096	ncbi-geneid:4810956	6.1.1.10	52374|47323|50249
cth:Cthe_2105	ncbi-geneid:4810965	2.7.7.7	52540|48019
cth:Cthe_2107	ncbi-geneid:4810967	2.7.4.9	52540
cth:Cthe_2108	ncbi-geneid:4810968	4.1.1.19	53383
cth:Cthe_2144	ncbi-geneid:4811191	2.7.7.7	52540|48019
cth:Cthe_2183	ncbi-geneid:4810899	2.7.7.9	53448
cth:Cthe_2190	ncbi-geneid:4810906	3.5.1.25	51556|51338
cth:Cthe_2191	ncbi-geneid:4810907	2.4.1.18	51445|51011|81296|81296
cth:Cthe_2203	ncbi-geneid:4811068	3.5.4.16	55620
cth:Cthe_2204	ncbi-geneid:4811069	6.-.-.-	53623|56059|53244
cth:Cthe_2205	ncbi-geneid:4811070	3.4.15.6	52317
cth:Cthe_2209	ncbi-geneid:4811074	1.1.1.85	53659
cth:Cthe_2210	ncbi-geneid:4811075	4.2.1.33|4.2.1.35	52016
cth:Cthe_2211	ncbi-geneid:4811076	4.2.1.33|4.2.1.35	53732
cth:Cthe_2224	ncbi-geneid:4811089	2.1.2.9	53328|50486
cth:Cthe_2225	ncbi-geneid:4811090	5.1.99.1	54593
cth:Cthe_2229	ncbi-geneid:4811094	2.5.1.56	51569|51269
cth:Cthe_2238	ncbi-geneid:4809976	1.2.1.3	53720
cth:Cthe_2249	ncbi-geneid:4809987	3.1.11.5	52540|47781
cth:Cthe_2251	ncbi-geneid:4809989	2.5.1.6	55973|55973|55973
cth:Cthe_2253	ncbi-geneid:4809991	3.6.4.6|3.4.24.-	52540|140990
cth:Cthe_2254	ncbi-geneid:4809992	2.4.2.8	53271
cth:Cthe_2255	ncbi-geneid:4809993	6.3.4.-	52402|56037|82829
cth:Cthe_2256	ncbi-geneid:4809994	3.6.1.-|3.6.4.12	52540|48024
cth:Cthe_2260	ncbi-geneid:4809998	4.2.1.51	53850|55021
cth:Cthe_2263	ncbi-geneid:4810001	3.6.3.14	81333|81333
cth:Cthe_2264	ncbi-geneid:4810002	3.6.3.14	160527
cth:Cthe_2265	ncbi-geneid:4810003	3.6.3.14	103486
cth:Cthe_2266	ncbi-geneid:4810004	3.6.3.14	159468
cth:Cthe_2267	ncbi-geneid:4810005	3.6.3.14	52540|47917|50615
cth:Cthe_2268	ncbi-geneid:4809857	3.6.3.14	52540|47917
cth:Cthe_2280	ncbi-geneid:4809869	3.6.3.21	52540
cth:Cthe_2281	ncbi-geneid:4809870	3.1.1.61	52738|52172
cth:Cthe_2282	ncbi-geneid:4809871	2.1.1.80	53335|47757
cth:Cthe_2284	ncbi-geneid:4809873	2.7.13.3
cth:Cthe_2315	ncbi-geneid:4809243	3.1.-.-	52980
cth:Cthe_2320	ncbi-geneid:4809248	2.1.1.37	53335
cth:Cthe_2328	ncbi-geneid:4809256	2.5.1.7	55205
cth:Cthe_2340	ncbi-geneid:4809268	1.1.1.-	51735|52413|48179
cth:Cthe_2354	ncbi-geneid:4808988	2.4.2.19	51690|54675
cth:Cthe_2355	ncbi-geneid:4808989	1.4.3.16	51905|56425|46977
cth:Cthe_2356	ncbi-geneid:4808990	2.5.1.72	142754
cth:Cthe_2359	ncbi-geneid:4808997	3.1.3.5	109604
cth:Cthe_2361	ncbi-geneid:4808999	5.99.1.3	56719|101904
cth:Cthe_2363	ncbi-geneid:4809001	2.1.1.170	53335
cth:Cthe_2369	ncbi-geneid:4809007	3.1.26.5	54211
cth:Cthe_2372	ncbi-geneid:4811022	2.7.7.7	55979|55979|55979
cth:Cthe_2376	ncbi-geneid:4811026	5.99.1.3	56719|55874|54211
cth:Cthe_2381	ncbi-geneid:4811031	6.1.1.11	55681|46589
cth:Cthe_2387	ncbi-geneid:4811039	3.4.19.11	53187|47090|54106
cth:Cthe_2390	ncbi-geneid:4811042	1.2.7.1	53323
cth:Cthe_2391	ncbi-geneid:4811043	1.2.7.1	54862
cth:Cthe_2392	ncbi-geneid:4811044	1.2.7.1	52518|52922
cth:Cthe_2393	ncbi-geneid:4811045	1.2.7.1	52518
cth:Cthe_2399	ncbi-geneid:4811051	6.3.4.3	52540
cth:Cthe_2403	ncbi-geneid:4811055	2.7.1.148	54211|55060
cth:Cthe_2414	ncbi-geneid:4808129	2.4.1.46	53756
cth:Cthe_2428	ncbi-geneid:4808144	2.1.1.-	53335
cth:Cthe_2437	ncbi-geneid:4808153	2.7.1.71	52540
cth:Cthe_2442	ncbi-geneid:4809821	2.7.1.30	53067|53067
cth:Cthe_2443	ncbi-geneid:4809822	2.2.1.1	52518
cth:Cthe_2444	ncbi-geneid:4809823	2.2.1.1	52518|52922
cth:Cthe_2449	ncbi-geneid:4809828	5.4.2.1
cth:Cthe_2452	ncbi-geneid:4809831	3.4.24.-	55486
cth:Cthe_2470	ncbi-geneid:4809850	2.1.1.72	53335
cth:Cthe_2498	ncbi-geneid:4809436	3.5.1.28	55846
cth:Cthe_2502	ncbi-geneid:4809440	3.5.4.-	53927
cth:Cthe_2515	ncbi-geneid:4809271	3.5.4.3	53927
cth:Cthe_2516	ncbi-geneid:4809272	2.2.1.6	52518|52518|52467
cth:Cthe_2517	ncbi-geneid:4809273	2.2.1.6	55021|55021
cth:Cthe_2518	ncbi-geneid:4809274	1.1.1.86	51735|48179
cth:Cthe_2519	ncbi-geneid:4809275	2.3.3.13	51569|110921
cth:Cthe_2525	ncbi-geneid:4809281	1.2.1.70	69742|51735
cth:Cthe_2526	ncbi-geneid:4809282	1.3.1.76|4.99.1.4	51735
cth:Cthe_2527	ncbi-geneid:4809283	2.5.1.61	53850|54782
cth:Cthe_2528	ncbi-geneid:4809284	4.2.1.75|2.1.1.107	53790|69618
cth:Cthe_2529	ncbi-geneid:4809285	4.2.1.24	51569
cth:Cthe_2530	ncbi-geneid:4809286	5.4.3.8	53383
cth:Cthe_2534	ncbi-geneid:4809290	3.6.3.25	52540|50331
cth:Cthe_2535	ncbi-geneid:4809291	1.8.4.8	52402
cth:Cthe_2536	ncbi-geneid:4809292	2.7.7.4	52402
cth:Cthe_2537	ncbi-geneid:4809293	2.7.7.4|2.7.1.25	52540|50465|50447
cth:Cthe_2548	ncbi-geneid:4809304	3.2.1.55	51445|51011
cth:Cthe_2560	ncbi-geneid:4809167	5.1.3.13	51182
cth:Cthe_2561	ncbi-geneid:4809168	4.2.1.45	51735
cth:Cthe_2562	ncbi-geneid:4809169	2.7.7.33	53448
cth:Cthe_2578	ncbi-geneid:4809185	3.6.1.11|3.6.1.40	53067|109604|53067
cth:Cthe_2581	ncbi-geneid:4809188	2.5.1.15	51717
cth:Cthe_2582	ncbi-geneid:4809189	4.1.2.25	55620
cth:Cthe_2583	ncbi-geneid:4809190	2.7.6.3	55083
cth:Cthe_2585	ncbi-geneid:4809192	6.3.4.15	55681|46785|50037
cth:Cthe_2588	ncbi-geneid:4809010	2.7.1.33
cth:Cthe_2596	ncbi-geneid:4809018	3.1.3.48	52788
cth:Cthe_2597	ncbi-geneid:4809019	5.3.1.6	89623
cth:Cthe_2598	ncbi-geneid:4809020	2.4.2.9	53271
cth:Cthe_2599	ncbi-geneid:4809021	3.5.4.12	53927
cth:Cthe_2601	ncbi-geneid:4809023	5.1.3.14	53756
cth:Cthe_2602	ncbi-geneid:4809024	3.6.3.14	81336
cth:Cthe_2603	ncbi-geneid:4809025	3.6.3.14	81333
cth:Cthe_2604	ncbi-geneid:4809026	3.6.3.14	81573
cth:Cthe_2605	ncbi-geneid:4809027	3.6.3.14	47928
cth:Cthe_2606	ncbi-geneid:4809028	3.6.3.15|3.6.3.14	52540|47917|50615
cth:Cthe_2607	ncbi-geneid:4809029	3.6.3.15|3.6.3.14	52943
cth:Cthe_2608	ncbi-geneid:4809030	3.6.3.14	52540|47917|50615
cth:Cthe_2609	ncbi-geneid:4809031	3.6.3.14	51344|46604
cth:Cthe_2615	ncbi-geneid:4809037	2.5.1.7	55205
cth:Cthe_2625	ncbi-geneid:4809047	4.2.1.-	54637
cth:Cthe_2626	ncbi-geneid:4808937	6.3.2.8	53623|53244|51984
cth:Cthe_2629	ncbi-geneid:4808940	2.3.1.157|2.7.7.23	53448|51161
cth:Cthe_2630	ncbi-geneid:4808941	2.7.6.1	53271
cth:Cthe_2631	ncbi-geneid:4808942	3.1.1.29	53178
cth:Cthe_2632	ncbi-geneid:4808943	3.6.4.-	52540|52540|52540|143517|141259|52540
cth:Cthe_2639	ncbi-geneid:4808950	2.7.7.43	53448
cth:Cthe_2640	ncbi-geneid:4808951	5.1.3.14	53756
cth:Cthe_2641	ncbi-geneid:4808952	2.5.1.56	51569|51269
cth:Cthe_2645	ncbi-geneid:4808956	4.2.1.46	51735
cth:Cthe_2654	ncbi-geneid:4808965	3.1.3.48	89550
cth:Cthe_2664	ncbi-geneid:4808832	1.14.13.-	56112
cth:Cthe_2666	ncbi-geneid:4808834	3.6.3.8	81665|56784|81660|81653
cth:Cthe_2681	ncbi-geneid:4808852	3.1.3.16	81606
cth:Cthe_2697	ncbi-geneid:4810691	5.1.1.1	51419|50621
cth:Cthe_2704	ncbi-geneid:4810698	2.2.1.1	52518
cth:Cthe_2705	ncbi-geneid:4810699	2.2.1.1	52518|52922
cth:Cthe_2713	ncbi-geneid:4810707	4.2.1.9	143975|52016
cth:Cthe_2714	ncbi-geneid:4810708	2.2.1.6	52518|52518|52467
cth:Cthe_2724	ncbi-geneid:4810718	2.7.7.6	64484
cth:Cthe_2725	ncbi-geneid:4810719	2.7.7.6	64484
cth:Cthe_2730	ncbi-geneid:4810232	3.6.5.3	52540|50465|50447
cth:Cthe_2736	ncbi-geneid:4810238	2.7.3.9	51621|47831|52009
cth:Cthe_2740	ncbi-geneid:4810242	3.4.21.92	52096
cth:Cthe_2741	ncbi-geneid:4810243	3.4.21.92	52540|57716
cth:Cthe_2742	ncbi-geneid:4810244	3.4.21.-	52540|54211
cth:Cthe_2743	ncbi-geneid:4810245	3.4.24.57	53067|53067
cth:Cthe_2755	ncbi-geneid:4810258	3.2.-.-	101478
cth:Cthe_2768	ncbi-geneid:4810085	3.1.3.16	56300|56091|52540
cth:Cthe_2785	ncbi-geneid:4810102	4.1.1.37	51726
cth:Cthe_2792	ncbi-geneid:4810109	6.2.1.30	56801
cth:Cthe_2793	ncbi-geneid:4810110	2.6.1.-	53383
cth:Cthe_2794	ncbi-geneid:4810111	1.2.7.1	53323
cth:Cthe_2795	ncbi-geneid:4810112	1.2.7.1	54862
cth:Cthe_2796	ncbi-geneid:4810113	1.2.7.1	52518|52922
cth:Cthe_2799	ncbi-geneid:4810116	2.5.1.48	53383
cth:Cthe_2800	ncbi-geneid:4810117	4.4.1.8	53383
cth:Cthe_2801	ncbi-geneid:4810118	1.2.99.2	56821
cth:Cthe_2815	ncbi-geneid:4809652	6.1.1.6	52374|48163
cth:Cthe_2820	ncbi-geneid:4809657	2.1.1.80	53335|47757
cth:Cthe_2821	ncbi-geneid:4809658	3.1.1.61	52738|52172
cth:Cthe_2874	ncbi-geneid:4809154	4.1.1.32	53795|68923
cth:Cthe_2876	ncbi-geneid:4809156	3.6.1.-|3.6.4.12	52540
cth:Cthe_2880	ncbi-geneid:4809087	2.4.2.17	55681|52954
cth:Cthe_2881	ncbi-geneid:4809088	2.4.2.17	53850
cth:Cthe_2882	ncbi-geneid:4809089	1.1.1.23	53720
cth:Cthe_2883	ncbi-geneid:4809090	2.6.1.9	53383
cth:Cthe_2884	ncbi-geneid:4809091	4.2.1.19	54211|54211
cth:Cthe_2885	ncbi-geneid:4809092	6.3.2.6	56104
cth:Cthe_2886	ncbi-geneid:4809093	2.4.2.-	52317
cth:Cthe_2887	ncbi-geneid:4809094	5.3.1.16	51366
cth:Cthe_2888	ncbi-geneid:4809095	4.1.3.-	51366
cth:Cthe_2889	ncbi-geneid:4809096	3.6.1.31|3.5.4.19	141734|101386
cth:Cthe_2901	ncbi-geneid:4809108	2.7.11.1	55874
cth:Cthe_2924	ncbi-geneid:4810207	2.7.4.3	52540
cth:Cthe_2925	ncbi-geneid:4810208	3.4.11.18	55920
cth:Cthe_2932	ncbi-geneid:4810215	2.7.7.6	56553|55257|47789
cth:Cthe_2938	ncbi-geneid:4810221	2.7.1.2	53067
cth:Cthe_2939	ncbi-geneid:4810222	5.4.99.12	55120
cth:Cthe_2941	ncbi-geneid:4810224	2.7.7.60	53448
cth:Cthe_2946	ncbi-geneid:4810229	4.6.1.12	69765
cth:Cthe_2947	ncbi-geneid:4810835	6.1.1.15	55681|55826|52954
cth:Cthe_2949	ncbi-geneid:4810837	3.1.1.11	51126|63446
cth:Cthe_2990	ncbi-geneid:4811138	1.8.4.11	55068
cth:Cthe_2996	ncbi-geneid:4811144	3.2.-.-	52317
cth:Cthe_2998	ncbi-geneid:4811146	3.6.3.-	52540|90123
cth:Cthe_3003	ncbi-geneid:4811151	1.12.7.2	53920|54862
cth:Cthe_3008	ncbi-geneid:4811156	1.15.1.1	54719|46609
cth:Cthe_3020	ncbi-geneid:4811168	1.6.5.3	56762
cth:Cthe_3027	ncbi-geneid:4811099	2.3.3.5|2.3.3.1	48256
cth:Cthe_3028	ncbi-geneid:4811100	4.1.1.22	53383
cth:Cthe_3035	ncbi-geneid:4811107	1.1.1.95	51735|52283|55021
cth:Cthe_3047	ncbi-geneid:4811119	2.4.1.129	56601
cth:Cthe_3059	ncbi-geneid:4811131	2.7.1.-	56399
cth:Cthe_3063	ncbi-geneid:4809934	3.1.1.41	53474
cth:Cthe_3084	ncbi-geneid:4809958	2.1.1.-	53335
cth:Cthe_3086	ncbi-geneid:4809960	2.5.1.19	55205
cth:Cthe_3091	ncbi-geneid:4809965	4.2.1.2	117457
cth:Cthe_3093	ncbi-geneid:4809967	6.3.4.4	52540
cth:Cthe_3094	ncbi-geneid:4809720	2.4.1.83	53448
cth:Cthe_3099	ncbi-geneid:4809725	2.4.-.-	53448
cth:Cthe_3100	ncbi-geneid:4809726	5.1.1.7	54506
cth:Cthe_3101	ncbi-geneid:4809727	2.6.1.83	53383
cth:Cthe_3106	ncbi-geneid:4809732	4.2.3.12	55620
cth:Cthe_3108	ncbi-geneid:4809734	2.7.7.7	52141
cth:Cthe_3109	ncbi-geneid:4809735	2.7.7.7	52141
cth:Cthe_3113	ncbi-geneid:4809744	2.7.7.13	53448|51161
cth:Cthe_3116	ncbi-geneid:4809679	5.3.1.8	51182
cth:Cthe_3120	ncbi-geneid:4809683	1.2.7.-	52518|53323|52518|52922|54862
cth:Cthe_3149	ncbi-geneid:4809712	3.4.13.3	53187|55031
cth:Cthe_3151	ncbi-geneid:4809714	2.7.1.156|2.7.7.62	52540
cth:Cthe_3153	ncbi-geneid:4809603	3.1.3.73
cth:Cthe_3158	ncbi-geneid:4809608	4.2.1.3	53732|52016
cth:Cthe_3161	ncbi-geneid:4809611	5.4.99.12	55120|55174
cth:Cthe_3166	ncbi-geneid:4809616	2.7.7.27	53448|51161
cth:Cthe_3167	ncbi-geneid:4809617	2.7.7.27	53448|51161
cth:Cthe_3169	ncbi-geneid:4809619	1.3.1.9	51735
cth:Cthe_3177	ncbi-geneid:4809628	2.4.1.46	53756
cth:Cthe_3179	ncbi-geneid:4809630	3.4.16.4	56601|69189
cth:Cthe_3190	ncbi-geneid:4809492	3.1.11.5	52540|52540|47781
cth:Cthe_3193	ncbi-geneid:4809495	3.1.4.3	48537
cth:Cthe_3200	ncbi-geneid:4809502	6.1.1.7	55681|101353|55186|50447
