# Supplementary material for: Tracing the Repertoire of Promiscuous Enzymes along the Metabolic Pathways in Archaeal Organisms
Source: Life (Basel). 2017 Jul 13;7(3):30. doi: 10.3390/life7030030 (PMC5617955; doi:10.3390/life7030030)
Supplement: Supplementary file 1 [file life-07-00030-s001.zip › Table_S2/cts.txt]

KEGGID	NCBIGI	ECs	SFamilyID
cts:Ctha_0006	ncbi-geneid:6421178	5.99.1.3	56719|101904
cts:Ctha_0013	ncbi-geneid:6421185	2.7.1.69	55804
cts:Ctha_0014	ncbi-geneid:6421186	6.1.1.21	55681|52954
cts:Ctha_0019	ncbi-geneid:6421191	2.7.13.3	55874|52172|47384|52172|55785|47226
cts:Ctha_0025	ncbi-geneid:6421197	5.4.3.8	53383
cts:Ctha_0029	ncbi-geneid:6421201	1.1.1.94	48179|51735
cts:Ctha_0031	ncbi-geneid:6421203	2.7.7.7	53098|82771|46600
cts:Ctha_0033	ncbi-geneid:6421205	6.3.2.1	52374
cts:Ctha_0034	ncbi-geneid:6421206	4.1.2.17	53639
cts:Ctha_0035	ncbi-geneid:6421207	6.3.5.6|6.3.5.7	141000
cts:Ctha_0041	ncbi-geneid:6421213	3.1.3.3	56784|55021
cts:Ctha_0042	ncbi-geneid:6421214	6.3.1.2	55931
cts:Ctha_0049	ncbi-geneid:6421221	5.1.3.2	51735
cts:Ctha_0051	ncbi-geneid:6421223	2.5.1.47	53686
cts:Ctha_0055	ncbi-geneid:6421227	3.6.3.8	52540|54752
cts:Ctha_0057	ncbi-geneid:6421229	1.1.1.219	51735
cts:Ctha_0060	ncbi-geneid:6421232	3.4.24.64	63411|63411
cts:Ctha_0062	ncbi-geneid:6421234	1.6.5.3	54862
cts:Ctha_0063	ncbi-geneid:6421235	3.6.4.-	52540|52540|52540|143517|141259
cts:Ctha_0065	ncbi-geneid:6421237	3.4.-.-	53067
cts:Ctha_0068	ncbi-geneid:6421240	3.5.1.28	53187
cts:Ctha_0071	ncbi-geneid:6421243	1.97.1.4	102114
cts:Ctha_0075	ncbi-geneid:6421247	3.1.3.18	56784
cts:Ctha_0077	ncbi-geneid:6421249	2.7.11.1	52540|52540
cts:Ctha_0079	ncbi-geneid:6421251	2.1.1.-	75217|88697
cts:Ctha_0087	ncbi-geneid:6421259	2.1.1.-	53335
cts:Ctha_0088	ncbi-geneid:6421260	1.1.1.157	51735|48179|48179
cts:Ctha_0090	ncbi-geneid:6421262	6.5.1.2
cts:Ctha_0093	ncbi-geneid:6421265	5.3.1.13	53697
cts:Ctha_0098	ncbi-geneid:6421270	1.1.1.37	56327|51735
cts:Ctha_0100	ncbi-geneid:6421272	4.1.3.-	51366
cts:Ctha_0107	ncbi-geneid:6421279	2.4.2.21	52733
cts:Ctha_0113	ncbi-geneid:6421285	2.7.4.14	52540
cts:Ctha_0126	ncbi-geneid:6421298	2.8.1.6	102114
cts:Ctha_0128	ncbi-geneid:6421300	2.7.7.63	55681
cts:Ctha_0136	ncbi-geneid:6421308	1.8.98.1	51905
cts:Ctha_0142	ncbi-geneid:6421314	2.7.7.7	52540|48019
cts:Ctha_0148	ncbi-geneid:6421320	3.4.21.83	50993|53474
cts:Ctha_0151	ncbi-geneid:6421323	2.7.1.11	53784
cts:Ctha_0158	ncbi-geneid:6421047	2.6.1.9	53383
cts:Ctha_0161	ncbi-geneid:6421050	1.4.1.13	51395|57802
cts:Ctha_0163	ncbi-geneid:6421052	1.3.99.1	54292|46548
cts:Ctha_0164	ncbi-geneid:6421053	1.3.99.1	54292|46548
cts:Ctha_0165	ncbi-geneid:6421054	1.3.99.1	51905|46977|56425
cts:Ctha_0170	ncbi-geneid:6421059	4.2.3.4	56796
cts:Ctha_0171	ncbi-geneid:6421060	2.7.1.71	52540
cts:Ctha_0174	ncbi-geneid:6421063	2.2.1.7	52518|52518|52922
cts:Ctha_0181	ncbi-geneid:6421070	3.4.25.2	56235
cts:Ctha_0185	ncbi-geneid:6421074	3.1.2.-	54637
cts:Ctha_0186	ncbi-geneid:6421075	4.2.1.10	52304
cts:Ctha_0191	ncbi-geneid:6421081	2.4.1.1	53756
cts:Ctha_0196	ncbi-geneid:6421086	4.1.1.20	51419|50621
cts:Ctha_0204	ncbi-geneid:6421095	1.1.1.22	51735|52413|48179
cts:Ctha_0205	ncbi-geneid:6421096	2.1.2.11	51621
cts:Ctha_0209	ncbi-geneid:6421100	6.3.5.3	82697
cts:Ctha_0210	ncbi-geneid:6421101	6.3.5.3	52317
cts:Ctha_0213	ncbi-geneid:6421104	1.4.3.16	51905|56425|46977
cts:Ctha_0218	ncbi-geneid:6421109	1.1.99.2	51905
cts:Ctha_0219	ncbi-geneid:6421110	2.3.1.47	53383
cts:Ctha_0221	ncbi-geneid:6421112	1.1.1.95	51735|52283|143548|55021
cts:Ctha_0225	ncbi-geneid:6421116	2.7.11.1	55874
cts:Ctha_0229	ncbi-geneid:6421120	6.2.1.1	56801
cts:Ctha_0232	ncbi-geneid:6421123	1.1.1.23	53720
cts:Ctha_0240	ncbi-geneid:6421131	2.5.1.32	48576
cts:Ctha_0242	ncbi-geneid:6421133	6.1.1.6	55681|50249
cts:Ctha_0245	ncbi-geneid:6421136	3.2.1.52	51445
cts:Ctha_0247	ncbi-geneid:6421138	3.6.1.1	50324
cts:Ctha_0249	ncbi-geneid:6421140	3.5.1.1	53774
cts:Ctha_0254	ncbi-geneid:6421145	2.7.8.7	56214
cts:Ctha_0255	ncbi-geneid:6421146	2.4.2.19	51690|54675
cts:Ctha_0256	ncbi-geneid:6421147	3.4.21.53	88697
cts:Ctha_0257	ncbi-geneid:6421148	4.1.2.25	55620
cts:Ctha_0258	ncbi-geneid:6421149	2.7.6.3	55083
cts:Ctha_0287	ncbi-geneid:6421330	3.6.3.16	52540|49764
cts:Ctha_0292	ncbi-geneid:6421335	3.6.3.16	52540|49764
cts:Ctha_0293	ncbi-geneid:6421336	3.2.1.-	53955|54106
cts:Ctha_0296	ncbi-geneid:6421339	2.4.1.-	53756
cts:Ctha_0310	ncbi-geneid:6421353	3.6.4.13	52540
cts:Ctha_0311	ncbi-geneid:6421354	5.2.1.8	54534|109998|54534
cts:Ctha_0313	ncbi-geneid:6421356	5.2.1.8	54534|54534|109998
cts:Ctha_0315	ncbi-geneid:6421358	2.5.1.54	51569
cts:Ctha_0320	ncbi-geneid:6421363	1.6.5.5	51735|50129
cts:Ctha_0321	ncbi-geneid:6421364	2.1.1.13	56507|82282|51717|52242|47644
cts:Ctha_0331	ncbi-geneid:6421374	2.7.7.7	52540
cts:Ctha_0332	ncbi-geneid:6421375	2.6.1.42	56752
cts:Ctha_0337	ncbi-geneid:6421380	2.1.1.77	53335
cts:Ctha_0348	ncbi-geneid:6421391	1.3.1.74	50494|50156|50156
cts:Ctha_0350	ncbi-geneid:6421393	1.4.1.3	51735|53223
cts:Ctha_0351	ncbi-geneid:6421394	6.3.2.4	56059|52440
cts:Ctha_0358	ncbi-geneid:6421401	3.5.4.4	51556
cts:Ctha_0360	ncbi-geneid:6421403	2.4.2.29	51713
cts:Ctha_0361	ncbi-geneid:6421404	6.3.5.4	52402|56235
cts:Ctha_0364	ncbi-geneid:6421407	2.7.8.6	51735
cts:Ctha_0369	ncbi-geneid:6421412	1.1.1.100	51735
cts:Ctha_0372	ncbi-geneid:6421415	3.4.21.-	52096|69304|69322|50156
cts:Ctha_0394	ncbi-geneid:6421437	2.4.-.-	53756
cts:Ctha_0403	ncbi-geneid:6421446	5.3.3.2	51395
cts:Ctha_0404	ncbi-geneid:6421447	2.5.1.1|2.5.1.10|2.5.1.29	48576
cts:Ctha_0409	ncbi-geneid:6421452	5.2.1.8	50891|48371
cts:Ctha_0422	ncbi-geneid:6421465	5.1.1.3	53681|53681
cts:Ctha_0429	ncbi-geneid:6421472	1.2.4.4	52518|52518|52922
cts:Ctha_0431	ncbi-geneid:6421474	2.4.-.-	53756
cts:Ctha_0433	ncbi-geneid:6421476	5.99.1.2	56712|57783|57783|57783
cts:Ctha_0445	ncbi-geneid:6421488	5.4.99.12	55120
cts:Ctha_0448	ncbi-geneid:6421491	4.2.1.46	51735
cts:Ctha_0449	ncbi-geneid:6421492	3.5.4.9|1.5.1.5	51735|53223
cts:Ctha_0453	ncbi-geneid:6421496	2.7.7.7	52540|48019
cts:Ctha_0455	ncbi-geneid:6421498	2.3.1.183	55729
cts:Ctha_0456	ncbi-geneid:6421499	1.3.99.1	51905|46977|56425
cts:Ctha_0463	ncbi-geneid:6421506	2.7.1.113	52540
cts:Ctha_0472	ncbi-geneid:6421515	1.5.5.1	51905|54373|54862
cts:Ctha_0474	ncbi-geneid:6421517	1.10.99.1	50022
cts:Ctha_0476	ncbi-geneid:6421519	3.6.1.11|3.6.1.40	53067|53067
cts:Ctha_0479	ncbi-geneid:6421522	3.4.17.13	52317|141986
cts:Ctha_0480	ncbi-geneid:6421523	3.6.3.14	51344
cts:Ctha_0481	ncbi-geneid:6421524	3.6.3.14	52540|47917|50615
cts:Ctha_0482	ncbi-geneid:6421526	1.97.1.4	102114
cts:Ctha_0486	ncbi-geneid:6421530	4.2.3.12	55620
cts:Ctha_0487	ncbi-geneid:6421531	3.5.4.16	55620
cts:Ctha_0494	ncbi-geneid:6421538	5.2.1.8	54534|109998
cts:Ctha_0496	ncbi-geneid:6421540	3.1.3.25	56655
cts:Ctha_0500	ncbi-geneid:6421544	4.6.1.1	55073
cts:Ctha_0501	ncbi-geneid:6421545	1.8.4.11|1.8.4.12	51316
cts:Ctha_0505	ncbi-geneid:6421549	2.7.6.5	109604|81301|81271|55021
cts:Ctha_0507	ncbi-geneid:6421551	2.1.2.10	103025|101790
cts:Ctha_0508	ncbi-geneid:6421552	3.1.3.71	142823
cts:Ctha_0510	ncbi-geneid:6421554	2.7.2.1	53067|53067
cts:Ctha_0514	ncbi-geneid:6421558	2.-.-.-	53756
cts:Ctha_0516	ncbi-geneid:6421560	5.-.-.-	111337
cts:Ctha_0517	ncbi-geneid:6421561	6.1.1.2	52374
cts:Ctha_0520	ncbi-geneid:6421564	6.1.1.19	52374|47323|55190
cts:Ctha_0525	ncbi-geneid:6421569	2.7.7.13|5.4.2.8	53448|51161|53738|55957|53738
cts:Ctha_0527	ncbi-geneid:6421571	2.7.4.22	53633
cts:Ctha_0537	ncbi-geneid:6421581	5.3.1.1	51351
cts:Ctha_0541	ncbi-geneid:6421585	1.5.1.20	51730
cts:Ctha_0543	ncbi-geneid:6421587	4.1.1.23	51366
cts:Ctha_0544	ncbi-geneid:6421588	2.6.1.16	53697|56235
cts:Ctha_0552	ncbi-geneid:6421596	3.6.3.4	56784|81653|55008|55008|81665
cts:Ctha_0556	ncbi-geneid:6421600	3.1.3.16	56300
cts:Ctha_0557	ncbi-geneid:6421601	4.2.99.18	48150
cts:Ctha_0559	ncbi-geneid:6421603	3.2.1.52	51445|52279
cts:Ctha_0560	ncbi-geneid:6421604	3.6.1.19	101386|101386
cts:Ctha_0562	ncbi-geneid:6421606	6.1.1.11	55681|46589
cts:Ctha_0565	ncbi-geneid:6421609	4.6.1.12	69765
cts:Ctha_0568	ncbi-geneid:6421612	1.1.1.262	53659
cts:Ctha_0572	ncbi-geneid:6421616	2.5.1.55	51569
cts:Ctha_0573	ncbi-geneid:6421617	3.1.3.45	56784
cts:Ctha_0575	ncbi-geneid:6421619	3.1.4.46	51695
cts:Ctha_0578	ncbi-geneid:6421623	3.6.3.16	52540
cts:Ctha_0580	ncbi-geneid:6421625	2.4.2.17	53850|54913
cts:Ctha_0581	ncbi-geneid:6421626	3.6.1.-	56300
cts:Ctha_0583	ncbi-geneid:6421628	1.3.1.74	102114
cts:Ctha_0587	ncbi-geneid:6421632	5.4.2.8	53738|53738|53738|55957
cts:Ctha_0588	ncbi-geneid:6421633	2.4.1.83	53448
cts:Ctha_0589	ncbi-geneid:6421634	5.1.99.1	54593
cts:Ctha_0591	ncbi-geneid:6421636	6.3.2.12|6.3.2.17	53623|53244
cts:Ctha_0595	ncbi-geneid:6421640	6.1.1.7	55681|101353|55186|50447
cts:Ctha_0599	ncbi-geneid:6421644	6.1.1.16	52374|47323
cts:Ctha_0605	ncbi-geneid:6421650	2.7.13.3	55874|52172|52172|47226|47384|55785|63829|63829|63829
cts:Ctha_0607	ncbi-geneid:6421652	3.4.21.102	52096|50156
cts:Ctha_0608	ncbi-geneid:6421653	1.4.3.5	50475
cts:Ctha_0612	ncbi-geneid:6421657	2.4.2.4|2.4.2.2	52418|54680|47648
cts:Ctha_0613	ncbi-geneid:6421658	2.3.3.1	48256
cts:Ctha_0631	ncbi-geneid:6421676	2.7.1.33
cts:Ctha_0632	ncbi-geneid:6421677	1.1.1.42	53659
cts:Ctha_0633	ncbi-geneid:6421678	1.3.1.9	51735
cts:Ctha_0635	ncbi-geneid:6421680	3.6.3.16	52540
cts:Ctha_0638	ncbi-geneid:6421683	2.3.2.6	55729
cts:Ctha_0640	ncbi-geneid:6421685	5.3.1.23	100950
cts:Ctha_0648	ncbi-geneid:6421693	2.8.1.-	69721
cts:Ctha_0660	ncbi-geneid:6421705	2.4.2.1	53167
cts:Ctha_0667	ncbi-geneid:6421712	3.5.99.2	48613
cts:Ctha_0674	ncbi-geneid:6421719	1.1.1.100	51735
cts:Ctha_0675	ncbi-geneid:6421720	2.3.1.39	52151|55048
cts:Ctha_0676	ncbi-geneid:6421721	2.3.1.41|2.3.1.180	53901
cts:Ctha_0685	ncbi-geneid:6421730	1.17.4.2	51998
cts:Ctha_0686	ncbi-geneid:6421731	1.97.1.4	102114
cts:Ctha_0687	ncbi-geneid:6421732	3.1.3.1	53649|53649
cts:Ctha_0690	ncbi-geneid:6421735	3.1.1.29	53178
cts:Ctha_0694	ncbi-geneid:6421739	3.6.3.-	52540
cts:Ctha_0696	ncbi-geneid:6421741	2.7.9.1	56059|51621|52009
cts:Ctha_0701	ncbi-geneid:6421746	3.4.21.92	52096
cts:Ctha_0707	ncbi-geneid:6421752	6.4.1.2|6.3.4.14	56059|52440|51246
cts:Ctha_0708	ncbi-geneid:6421753	6.1.1.12	55681|55261|50249
cts:Ctha_0709	ncbi-geneid:6421754	2.3.1.-	56317
cts:Ctha_0711	ncbi-geneid:6421756	1.4.7.1	51395|56235|69336
cts:Ctha_0713	ncbi-geneid:6421758	3.6.1.23	51283
cts:Ctha_0721	ncbi-geneid:6421766	2.7.1.148	54211|55060
cts:Ctha_0722	ncbi-geneid:6421767	2.5.1.-	51395
cts:Ctha_0734	ncbi-geneid:6421780	1.3.3.1	51395
cts:Ctha_0742	ncbi-geneid:6421788	1.3.3.1	51395
cts:Ctha_0743	ncbi-geneid:6421789	1.2.7.-	52518|53323|52518|52922|54862
cts:Ctha_0745	ncbi-geneid:6421791	2.8.1.6	102114
cts:Ctha_0748	ncbi-geneid:6421794	4.1.99.12	55821
cts:Ctha_0754	ncbi-geneid:6421800	6.1.1.5	52374|47323|50677
cts:Ctha_0756	ncbi-geneid:6421802	2.4.2.14	56235|53271
cts:Ctha_0764	ncbi-geneid:6421811	6.3.4.2	52540|52317
cts:Ctha_0770	ncbi-geneid:6421822	6.3.4.13	56059|52440|51246
cts:Ctha_0773	ncbi-geneid:6421825	3.6.1.-	52540|50249
cts:Ctha_0774	ncbi-geneid:6421826	1.3.99.22	102114
cts:Ctha_0776	ncbi-geneid:6421828	2.3.1.129	51161
cts:Ctha_0777	ncbi-geneid:6421829	2.7.1.2	53067
cts:Ctha_0779	ncbi-geneid:6421831	2.1.1.72	53335
cts:Ctha_0784	ncbi-geneid:6421836	2.7.2.3	53748
cts:Ctha_0789	ncbi-geneid:6421841	1.1.-.-	56796
cts:Ctha_0793	ncbi-geneid:6421845	5.1.3.14	53756
cts:Ctha_0795	ncbi-geneid:6421847	4.1.1.31	51621
cts:Ctha_0796	ncbi-geneid:6421848	6.3.5.9|6.3.1	52540|52317
cts:Ctha_0803	ncbi-geneid:6421855	5.1.3.1	51366
cts:Ctha_0807	ncbi-geneid:6421859	2.5.1.9|2.5.1.78	52121
cts:Ctha_0808	ncbi-geneid:6421860	5.-.-.-	53697
cts:Ctha_0811	ncbi-geneid:6421863	4.-.-.-	102114|52242
cts:Ctha_0825	ncbi-geneid:6421877	2.1.1.-	53335|81799
cts:Ctha_0827	ncbi-geneid:6421879	2.4.1.129	56601|56519|54184
cts:Ctha_0828	ncbi-geneid:6421880	6.3.2.13	53623|53244|63418
cts:Ctha_0829	ncbi-geneid:6421881	6.3.2.10	53623|53244|63418
cts:Ctha_0831	ncbi-geneid:6421883	6.3.2.9	53623|53244|51984
cts:Ctha_0833	ncbi-geneid:6421885	2.4.1.227	53756
cts:Ctha_0834	ncbi-geneid:6421886	6.3.2.8	53623|53244|51984
cts:Ctha_0836	ncbi-geneid:6421888	1.1.1.158	56194|56176
cts:Ctha_0842	ncbi-geneid:6421894	2.7.7.7	55979|55979|55979
cts:Ctha_0849	ncbi-geneid:6421901	5.4.99.2	51703|52242
cts:Ctha_0850	ncbi-geneid:6421902	5.4.99.2	51703|52242
cts:Ctha_0851	ncbi-geneid:6421903	3.1.3.27	101307
cts:Ctha_0855	ncbi-geneid:6421907	3.6.4.12	52540
cts:Ctha_0868	ncbi-geneid:6421920	2.7.1.-	53067
cts:Ctha_0869	ncbi-geneid:6421921	4.2.3.1	53686
cts:Ctha_0870	ncbi-geneid:6421922	2.7.13.3	55874|47384
cts:Ctha_0872	ncbi-geneid:6421924	2.7.1.39	54211|55060
cts:Ctha_0873	ncbi-geneid:6421925	3.6.3.14	52540|47917|50615
cts:Ctha_0874	ncbi-geneid:6421926	3.6.3.14	52943
cts:Ctha_0882	ncbi-geneid:6421934	2.4.1.21	53756
cts:Ctha_0886	ncbi-geneid:6421938	1.3.99.22	102114
cts:Ctha_0887	ncbi-geneid:6421939	1.3.1.74	53067|53067|100920|100934
cts:Ctha_0891	ncbi-geneid:6421943	4.2.1.20	53686
cts:Ctha_0894	ncbi-geneid:6421946	2.7.13.3	55874|47384
cts:Ctha_0902	ncbi-geneid:6421954	2.1.1.72	53335
cts:Ctha_0907	ncbi-geneid:6421959	2.4.1.25	88713|74650|88688
cts:Ctha_0909	ncbi-geneid:6421961	3.1.-.-	53098
cts:Ctha_0913	ncbi-geneid:6421965	2.7.4.8	52540
cts:Ctha_0921	ncbi-geneid:6421975	3.6.3.27	52540
cts:Ctha_0923	ncbi-geneid:6421977	5.1.3.13	51182
cts:Ctha_0924	ncbi-geneid:6421978	4.1.1.37	51726
cts:Ctha_0926	ncbi-geneid:6421980	3.4.16.4|3.4.21	56601
cts:Ctha_0932	ncbi-geneid:6421986	5.1.1.7	54506|54506
cts:Ctha_0948	ncbi-geneid:6422002	3.5.1.53	56317
cts:Ctha_0950	ncbi-geneid:6422004	1.8.1.9	51905
cts:Ctha_0955	ncbi-geneid:6422009	3.6.3.34	52540
cts:Ctha_0962	ncbi-geneid:6422016	6.1.1.14	55681|52954
cts:Ctha_0974	ncbi-geneid:6422029	1.14.99.-	51905
cts:Ctha_0975	ncbi-geneid:6422030	2.1.1.34	75217
cts:Ctha_1029	ncbi-geneid:6422084	1.18.6.1	53807
cts:Ctha_1030	ncbi-geneid:6422085	1.18.6.1	53807
cts:Ctha_1031	ncbi-geneid:6422086	1.18.6.1	53807
cts:Ctha_1032	ncbi-geneid:6422087	1.18.6.1	53807
cts:Ctha_1035	ncbi-geneid:6422090	1.18.6.1	52540
cts:Ctha_1039	ncbi-geneid:6422094	3.6.3.-	52540
cts:Ctha_1043	ncbi-geneid:6422098	3.4.24.-	50156|50156
cts:Ctha_1044	ncbi-geneid:6422099	1.1.1.267	55347|51735|69055
cts:Ctha_1046	ncbi-geneid:6422102	3.5.1.28	55846
cts:Ctha_1048	ncbi-geneid:6422104	4.2.1.11	51604|54826
cts:Ctha_1050	ncbi-geneid:6422106	1.3.1.84|4.2.1.116|6.2.1.36	56801|52096|50129|51735
cts:Ctha_1056	ncbi-geneid:6422112	3.5.3.12	55909
cts:Ctha_1057	ncbi-geneid:6422113	1.7.-.-	56821
cts:Ctha_1063	ncbi-geneid:6422119	3.1.11.6	116842
cts:Ctha_1064	ncbi-geneid:6422120	1.17.4.1	51998|51294|51294|51998|55608|55608|75625
cts:Ctha_1070	ncbi-geneid:6422126	2.3.1.51	69593
cts:Ctha_1071	ncbi-geneid:6422127	3.8.1.2	56784
cts:Ctha_1072	ncbi-geneid:6422128	2.7.11.-|2.7.4	53795|75138
cts:Ctha_1074	ncbi-geneid:6422130	5.4.99.12	55120|55174
cts:Ctha_1076	ncbi-geneid:6422132	3.4.16.4|3.4.21	56601
cts:Ctha_1077	ncbi-geneid:6422133	2.1.1.33	53335
cts:Ctha_1078	ncbi-geneid:6422134	2.7.7.8	54211|54211|55666|55666|54791|50249|46915
cts:Ctha_1079	ncbi-geneid:6422135	2.7.3.9	51621|52009|47831
cts:Ctha_1114	ncbi-geneid:6422171	2.7.7.6	56553|55257|47789
cts:Ctha_1118	ncbi-geneid:6422175	6.3.5.2	52402|52317|54810
cts:Ctha_1119	ncbi-geneid:6422176	2.4.1.-|3.4	56601|53955
cts:Ctha_1121	ncbi-geneid:6422179	3.5.2.6	56601
cts:Ctha_1122	ncbi-geneid:6422180	6.3.2.4	53335|56059|52440
cts:Ctha_1126	ncbi-geneid:6422184	3.6.4.12	52540
cts:Ctha_1129	ncbi-geneid:6422187	2.4.2.10	53271
cts:Ctha_1130	ncbi-geneid:6422188	1.3.1.12	51735|48179
cts:Ctha_1131	ncbi-geneid:6422189	2.7.1.23	111331
cts:Ctha_1140	ncbi-geneid:6422198	3.1.3.5	64167
cts:Ctha_1142	ncbi-geneid:6422200	3.4.24.57	53067|53067
cts:Ctha_1144	ncbi-geneid:6422202	6.3.5.5	52317|52021
cts:Ctha_1147	ncbi-geneid:6422205	1.2.1.11	55347|51735
cts:Ctha_1154	ncbi-geneid:6422212	2.1.1.182	53335
cts:Ctha_1155	ncbi-geneid:6422213	2.2.1.1	52518|52922
cts:Ctha_1156	ncbi-geneid:6422214	5.4.2.2	53738|53738|55957
cts:Ctha_1159	ncbi-geneid:6422217	1.14.99.-	51905
cts:Ctha_1162	ncbi-geneid:6422220	3.6.1.40|3.6.1.11	109604|53067|53067
cts:Ctha_1178	ncbi-geneid:6422240	2.7.7.6	64484
cts:Ctha_1179	ncbi-geneid:6422241	2.7.7.6	64484
cts:Ctha_1184	ncbi-geneid:6422247	2.5.1.16	53335
cts:Ctha_1191	ncbi-geneid:6422254	1.20.4.1	52788
cts:Ctha_1197	ncbi-geneid:6422263	1.1.1.37|1.1.1.205	51412|51412
cts:Ctha_1198	ncbi-geneid:6422264	2.6.1.1	53383
cts:Ctha_1199	ncbi-geneid:6422265	2.7.7.3	52374
cts:Ctha_1201	ncbi-geneid:6422267	2.2.1.1	52518
cts:Ctha_1204	ncbi-geneid:6422270	6.3.2.6	56104
cts:Ctha_1205	ncbi-geneid:6422271	2.6.1.45	53383
cts:Ctha_1207	ncbi-geneid:6422273	6.4.1.2|6.3.4.14	56059|52440|51246
cts:Ctha_1214	ncbi-geneid:6422280	4.2.1.20	53686
cts:Ctha_1225	ncbi-geneid:6422291	3.5.4.4|2.7.7.18	52374
cts:Ctha_1228	ncbi-geneid:6422294	2.7.4.16	56042|55326
cts:Ctha_1230	ncbi-geneid:6422296	4.1.2.4	51569
cts:Ctha_1235	ncbi-geneid:6422301	5.4.99.12	55120
cts:Ctha_1236	ncbi-geneid:6422302	2.7.1.26|2.7.7.2	82114|52374
cts:Ctha_1238	ncbi-geneid:6422304	2.1.1.148	69796
cts:Ctha_1260	ncbi-geneid:6422326	1.3.99.1	46548|54292
cts:Ctha_1261	ncbi-geneid:6422327	1.4.1.1	52283|51735
cts:Ctha_1262	ncbi-geneid:6422328	5.-.-.-	51905
cts:Ctha_1266	ncbi-geneid:6422332	1.8.1.9	51905
cts:Ctha_1268	ncbi-geneid:6422334	1.3.1.74	53067|53067|100920|100934
cts:Ctha_1270	ncbi-geneid:6422336	1.1.1.133	51735
cts:Ctha_1271	ncbi-geneid:6422337	1.3.1.83	51905
cts:Ctha_1272	ncbi-geneid:6422338	3.4.24.-	53163
cts:Ctha_1274	ncbi-geneid:6422340	4.1.1.81	53383
cts:Ctha_1276	ncbi-geneid:6422342	6.3.5.10	52540|52317
cts:Ctha_1279	ncbi-geneid:6422345	2.1.1.-	53335|48013
cts:Ctha_1280	ncbi-geneid:6422346	2.5.1.49	53383
cts:Ctha_1281	ncbi-geneid:6422347	2.3.1.31	53474
cts:Ctha_1282	ncbi-geneid:6422348	3.1.3.8	50956
cts:Ctha_1284	ncbi-geneid:6422350	2.1.1.11	53335
cts:Ctha_1292	ncbi-geneid:6422358	2.1.1.-	102114
cts:Ctha_1293	ncbi-geneid:6422359	3.1.11.2	56219
cts:Ctha_1301	ncbi-geneid:6422367	3.5.2.3	51556|51338
cts:Ctha_1303	ncbi-geneid:6422369	3.5.4.25|4.1.99.12	55821|142695
cts:Ctha_1309	ncbi-geneid:6422375	2.4.1.1	53756
cts:Ctha_1323	ncbi-geneid:6422389	3.1.26.4
cts:Ctha_1325	ncbi-geneid:6422391	1.11.1.15	52833
cts:Ctha_1330	ncbi-geneid:6422396	2.7.-.-	52540
cts:Ctha_1333	ncbi-geneid:6422399	4.2.99.18	48150
cts:Ctha_1339	ncbi-geneid:6422405	2.5.1.15	51717
cts:Ctha_1347	ncbi-geneid:6422413	2.7.2.4	53633|55021|55021
cts:Ctha_1352	ncbi-geneid:6422418	3.1.26.-	50249
cts:Ctha_1353	ncbi-geneid:6422419	2.3.1.117	51161
cts:Ctha_1355	ncbi-geneid:6422421	2.-.-.-	54690
cts:Ctha_1357	ncbi-geneid:6422423	2.5.1.19	55205
cts:Ctha_1360	ncbi-geneid:6422426	4.2.1.1	53056
cts:Ctha_1361	ncbi-geneid:6422427	2.7.2.4|1.1.1.3	53633|55347|51735|55021|55021
cts:Ctha_1363	ncbi-geneid:6422429	3.6.1.7	54975
cts:Ctha_1364	ncbi-geneid:6422430	3.6.4.3|3.4.24.-	140990|52540
cts:Ctha_1366	ncbi-geneid:6422432	4.1.1.48	51366
cts:Ctha_1369	ncbi-geneid:6422435	5.3.3.1	54427
cts:Ctha_1371	ncbi-geneid:6422437	1.18.-.-	52540
cts:Ctha_1372	ncbi-geneid:6422438	1.18.-.-	53807
cts:Ctha_1373	ncbi-geneid:6422439	1.18.-.-	53807
cts:Ctha_1378	ncbi-geneid:6422444	3.6.3.14	81336
cts:Ctha_1379	ncbi-geneid:6422445	3.6.3.14	81333
cts:Ctha_1380	ncbi-geneid:6422446	3.6.3.14	81573
cts:Ctha_1381	ncbi-geneid:6422447	3.6.3.14	47928
cts:Ctha_1383	ncbi-geneid:6422450	3.1.26.4	53098
cts:Ctha_1387	ncbi-geneid:6422454	3.6.3.17	52540|52540
cts:Ctha_1390	ncbi-geneid:6422457	4.1.1.32	53795|68923
cts:Ctha_1398	ncbi-geneid:6422465	1.18.1.2	52343|63380
cts:Ctha_1400	ncbi-geneid:6422467	2.4.2.-	52317
cts:Ctha_1401	ncbi-geneid:6422468	5.3.1.16	51366
cts:Ctha_1402	ncbi-geneid:6422469	6.3.5.5	56059|52440|52335|48108
cts:Ctha_1411	ncbi-geneid:6422478	2.4.1.83	53448
cts:Ctha_1416	ncbi-geneid:6422483	2.2.1.2	51569
cts:Ctha_1417	ncbi-geneid:6422484	2.5.1.46	52467
cts:Ctha_1423	ncbi-geneid:6422491	2.1.1.61|2.8.1.-	52402
cts:Ctha_1432	ncbi-geneid:6422500	6.1.1.4	52374|50677|47323
cts:Ctha_1442	ncbi-geneid:6422510	2.6.1.50	53383
cts:Ctha_1444	ncbi-geneid:6422512	3.4.13.22	55166
cts:Ctha_1445	ncbi-geneid:6422513	2.7.4.6	54919
cts:Ctha_1447	ncbi-geneid:6422515	2.7.2.11	53633|88697
cts:Ctha_1448	ncbi-geneid:6422516	5.1.1.13	53681|53681
cts:Ctha_1455	ncbi-geneid:6422523	1.2.1.41	53720
cts:Ctha_1461	ncbi-geneid:6422529	3.5.1.11	56235
cts:Ctha_1466	ncbi-geneid:6422534	3.6.4.3|3.4.24.-	52540|140990
cts:Ctha_1467	ncbi-geneid:6422535	2.4.2.8	53271
cts:Ctha_1471	ncbi-geneid:6422539	2.5.1.16	53335|56276
cts:Ctha_1473	ncbi-geneid:6422541	1.11.1.15	52833
cts:Ctha_1481	ncbi-geneid:6422549	4.6.1.1	55073|158472
cts:Ctha_1487	ncbi-geneid:6422555	2.1.1.63|2.5.1.72	142754
cts:Ctha_1491	ncbi-geneid:6422559	1.2.7.3	52518
cts:Ctha_1492	ncbi-geneid:6422560	1.2.7.3	52518|53323|52922
cts:Ctha_1494	ncbi-geneid:6422562	3.6.3.16	52540
cts:Ctha_1498	ncbi-geneid:6422566	6.3.5.5	56059|52440|48108
cts:Ctha_1500	ncbi-geneid:6422568	2.1.1.-	53335|46785
cts:Ctha_1504	ncbi-geneid:6422572	2.6.1.11	53383
cts:Ctha_1507	ncbi-geneid:6422575	2.5.1.47	53686
cts:Ctha_1509	ncbi-geneid:6422577	3.5.1.88	56420
cts:Ctha_1510	ncbi-geneid:6422578	2.1.2.9	53328|50486
cts:Ctha_1516	ncbi-geneid:6422588	6.1.1.20	56037|50249|55681|54991|46955
cts:Ctha_1520	ncbi-geneid:6422592	6.3.4.4	52540
cts:Ctha_1524	ncbi-geneid:6422596	1.17.7.1	56014
cts:Ctha_1525	ncbi-geneid:6422597	2.3.1.51	69593
cts:Ctha_1527	ncbi-geneid:6422599	2.7.4.10|2.7.4.3	52540
cts:Ctha_1529	ncbi-geneid:6422601	2.1.1.-	102114
cts:Ctha_1530	ncbi-geneid:6422603	5.3.1.24	51366
cts:Ctha_1534	ncbi-geneid:6422607	2.1.1.-	53335
cts:Ctha_1541	ncbi-geneid:6422614	3.6.1.-	52540
cts:Ctha_1542	ncbi-geneid:6422615	3.6.4.12	52540|52540|50249
cts:Ctha_1546	ncbi-geneid:6422619	4.3.2.2	48557
cts:Ctha_1548	ncbi-geneid:6422621	2.1.2.3|3.5.4.10	53927|52335
cts:Ctha_1549	ncbi-geneid:6422622	2.1.2.2	53328
cts:Ctha_1552	ncbi-geneid:6422625	5.99.1.3	56719|55874|54211
cts:Ctha_1553	ncbi-geneid:6422626	6.4.1.2	52096
cts:Ctha_1554	ncbi-geneid:6422627	3.1.2.-	54637
cts:Ctha_1561	ncbi-geneid:6422634	2.3.1.179	53901|53901
cts:Ctha_1562	ncbi-geneid:6422635	3.1.26.3	69065|54768
cts:Ctha_1563	ncbi-geneid:6422636	1.4.4.2	53383
cts:Ctha_1566	ncbi-geneid:6422639	3.1.3.2|3.4.21.-	52096|52096
cts:Ctha_1568	ncbi-geneid:6422641	6.1.1.9	52374|50677|47323|46589
cts:Ctha_1580	ncbi-geneid:6422653	3.6.3.-	52540
cts:Ctha_1586	ncbi-geneid:6422661	3.4.21.53	54211|52540|88697
cts:Ctha_1588	ncbi-geneid:6422663	2.7.1.130	52540
cts:Ctha_1601	ncbi-geneid:6422676	5.4.2.10	53738|53738|55957
cts:Ctha_1602	ncbi-geneid:6422677	2.4.1.182	53756
cts:Ctha_1603	ncbi-geneid:6422678	1.5.99.8	51730
cts:Ctha_1606	ncbi-geneid:6422681	3.1.21.-	51556
cts:Ctha_1609	ncbi-geneid:6422684	1.1.1.25	51735|53223
cts:Ctha_1613	ncbi-geneid:6422689	5.3.1.9	53697
cts:Ctha_1616	ncbi-geneid:6422692	1.11.1.5	46626|46626
cts:Ctha_1619	ncbi-geneid:6422695	3.2.1.17|5.4.99.12	55120|55174
cts:Ctha_1624	ncbi-geneid:6422700	2.3.3.13	51569|110921
cts:Ctha_1625	ncbi-geneid:6422701	4.2.1.33|4.2.1.35	52016
cts:Ctha_1626	ncbi-geneid:6422702	4.2.1.33|4.2.1.35	53732
cts:Ctha_1627	ncbi-geneid:6422703	2.3.3.13	51569|110921
cts:Ctha_1628	ncbi-geneid:6422704	1.1.1.85	53659
cts:Ctha_1629	ncbi-geneid:6422705	1.1.1.86	51735|48179
cts:Ctha_1630	ncbi-geneid:6422706	2.2.1.6	55021|55021
cts:Ctha_1631	ncbi-geneid:6422707	2.2.1.6	52518|52518|52467
cts:Ctha_1632	ncbi-geneid:6422708	4.2.1.9	143975|52016
cts:Ctha_1634	ncbi-geneid:6422710	2.8.1.-	69721
cts:Ctha_1653	ncbi-geneid:6422729	2.1.1.80|3.1.1.61	52738|53335|55874|55785|47384|55785|47757|55785
cts:Ctha_1654	ncbi-geneid:6422730	2.3.3.14	51569
cts:Ctha_1656	ncbi-geneid:6422732	1.11.1.15	52833
cts:Ctha_1662	ncbi-geneid:6422738	1.3.1.74|2.-.-.-	102114
cts:Ctha_1672	ncbi-geneid:6422748	2.4.1.21	53756
cts:Ctha_1673	ncbi-geneid:6422749	3.1.3.-	56784
cts:Ctha_1676	ncbi-geneid:6422752	2.1.1.63	52540|54211
cts:Ctha_1684	ncbi-geneid:6422761	2.7.1.50	53613
cts:Ctha_1691	ncbi-geneid:6422768	3.5.1.32	53187|55031
cts:Ctha_1693	ncbi-geneid:6422770	1.4.1.1	52283|51735
cts:Ctha_1696	ncbi-geneid:6422773	3.6.4.-	52540|52540
cts:Ctha_1697	ncbi-geneid:6422774	1.14.99.-	51905
cts:Ctha_1707	ncbi-geneid:6422784	4.1.1.39	51649|54966
cts:Ctha_1719	ncbi-geneid:6422796	1.3.1.74	102114
cts:Ctha_1727	ncbi-geneid:6422804	6.1.1.10	52374|47323|50249|57770
cts:Ctha_1742	ncbi-geneid:6422819	4.1.1.21|5.4.99.18	52255
cts:Ctha_1743	ncbi-geneid:6422820	4.1.1.21|6.3.4.18	56059|52440|51246
cts:Ctha_1747	ncbi-geneid:6422824	1.1.1.219	51735
cts:Ctha_1749	ncbi-geneid:6422826	2.7.7.7
cts:Ctha_1765	ncbi-geneid:6422842	6.3.1.5	52402
cts:Ctha_1767	ncbi-geneid:6422844	3.1.2.-|3.1.1.5	52266
cts:Ctha_1773	ncbi-geneid:6422850	5.1.1.1	51419|50621
cts:Ctha_1785	ncbi-geneid:6422862	4.2.1.51	53850|55021
cts:Ctha_1787	ncbi-geneid:6422864	3.1.22.4	53098
cts:Ctha_1789	ncbi-geneid:6422866	4.2.1.46	51735
cts:Ctha_1793	ncbi-geneid:6422870	2.7.7.23	53448
cts:Ctha_1794	ncbi-geneid:6422871	4.1.1.11	50692
cts:Ctha_1809	ncbi-geneid:6422886	6.3.5.6|6.3.5.7	55931|89095
cts:Ctha_1812	ncbi-geneid:6422889	2.7.7.22	53448|159283
cts:Ctha_1814	ncbi-geneid:6422891	2.1.1.170	53335
cts:Ctha_1818	ncbi-geneid:6422895	1.1.1.100	51735
cts:Ctha_1828	ncbi-geneid:6422906	1.18.6.1	52540
cts:Ctha_1831	ncbi-geneid:6422909	1.18.6.1	53807
cts:Ctha_1833	ncbi-geneid:6422911	1.18.6.1	53807
cts:Ctha_1841	ncbi-geneid:6422919	3.6.1.15	52972
cts:Ctha_1842	ncbi-geneid:6422920	2.6.99.2	63892
cts:Ctha_1845	ncbi-geneid:6422923	2.3.1.15	53659
cts:Ctha_1847	ncbi-geneid:6422925	1.2.7.-	54862
cts:Ctha_1849	ncbi-geneid:6422927	3.1.-.-	69500
cts:Ctha_1850	ncbi-geneid:6422928	2.7.7.38	53448
cts:Ctha_1855	ncbi-geneid:6422933	4.2.1.2	48557
cts:Ctha_1858	ncbi-geneid:6422936	3.1.3.-
cts:Ctha_1859	ncbi-geneid:6422937	2.7.4.1	56024|143724|56024|140356
cts:Ctha_1860	ncbi-geneid:6422938	1.16.3.1	47240
cts:Ctha_1863	ncbi-geneid:6422942	4.2.1.19	54211|54211
cts:Ctha_1864	ncbi-geneid:6422943	1.4.1.13|1.4.1.14	51971|46548
cts:Ctha_1871	ncbi-geneid:6422950	4.1.3.27	52317
cts:Ctha_1879	ncbi-geneid:6422958	2.1.1	53335
cts:Ctha_1880	ncbi-geneid:6422959	3.5.4.19	141734
cts:Ctha_1883	ncbi-geneid:6422962	1.2.1.12	55347|51735
cts:Ctha_1884	ncbi-geneid:6422963	6.3.2.-	53623|53244|51984
cts:Ctha_1885	ncbi-geneid:6422964	2.7.13.3	55874|47384|50998
cts:Ctha_1891	ncbi-geneid:6422970	3.6.3.34	52540
cts:Ctha_1896	ncbi-geneid:6422975	4.1.1.20	51419|50621
cts:Ctha_1907	ncbi-geneid:6422985	3.4.24.-	63411|63411|63411|63411
cts:Ctha_1913	ncbi-geneid:6422991	2.5.1.6	55973|55973|55973
cts:Ctha_1914	ncbi-geneid:6422992	3.3.1.1	52283|51735
cts:Ctha_1915	ncbi-geneid:6422993	2.7.7.7	89550
cts:Ctha_1918	ncbi-geneid:6422996	1.8.1.9	51905
cts:Ctha_1932	ncbi-geneid:6423010	2.5.1.75	52540
cts:Ctha_1933	ncbi-geneid:6423011	3.1.3.-
cts:Ctha_1938	ncbi-geneid:6423016	2.3.1.-	69593
cts:Ctha_1941	ncbi-geneid:6423019	4.1.1.36|6.3.2.5	102645|52507
cts:Ctha_1942	ncbi-geneid:6423020	2.7.7.7	52141
cts:Ctha_1943	ncbi-geneid:6423021	3.6.4.12	52540|48024
cts:Ctha_1946	ncbi-geneid:6423024	4.2.1.-|3.5.1.-	54637|54211|54211
cts:Ctha_1953	ncbi-geneid:6423033	3.4.11.9	55920|53092
cts:Ctha_1954	ncbi-geneid:6423034	2.1.1.-	53335|50249
cts:Ctha_1957	ncbi-geneid:6423037	2.1.2.1	53383
cts:Ctha_1959	ncbi-geneid:6423039	2.7.1.40	51621|52935|50800
cts:Ctha_1961	ncbi-geneid:6423041	3.1.3.1	53649
cts:Ctha_1963	ncbi-geneid:6423043	2.7.1.156|2.7.7.62	52540
cts:Ctha_1966	ncbi-geneid:6423046	1.6.99.5|1.6.5.3	52833
cts:Ctha_1967	ncbi-geneid:6423047	1.6.99.5|1.6.5.3	56762
cts:Ctha_1968	ncbi-geneid:6423048	1.6.99.5|1.6.5.3	143243
cts:Ctha_1969	ncbi-geneid:6423049	1.6.99.5|1.6.5.3	56770
cts:Ctha_1979	ncbi-geneid:6423059	4.2.1.52	51569
cts:Ctha_1983	ncbi-geneid:6423063	1.4.4.2	53383
cts:Ctha_1985	ncbi-geneid:6423065	6.2.1.26	56801
cts:Ctha_1986	ncbi-geneid:6423066	4.2.1.113	51604|54826
cts:Ctha_1987	ncbi-geneid:6423067	4.1.3.36	52096
cts:Ctha_1988	ncbi-geneid:6423068	4.2.99.20	53474
cts:Ctha_1989	ncbi-geneid:6423069	2.2.1.9	52518|52518|52467
cts:Ctha_1990	ncbi-geneid:6423070	5.4.4.2	56322
cts:Ctha_1994	ncbi-geneid:6423074	6.1.1.3	55681|55186|52954|81271
cts:Ctha_1998	ncbi-geneid:6423078	6.1.1.20	55681|46589
cts:Ctha_2001	ncbi-geneid:6423081	2.1.1.-	53335
cts:Ctha_2008	ncbi-geneid:6423088	2.3.1.-	55729
cts:Ctha_2009	ncbi-geneid:6423089	1.6.99.5|1.6.5.3	142019|140490|142984
cts:Ctha_2011	ncbi-geneid:6423091	1.6.99.3|1.6.5.3	53706|54862|54292
cts:Ctha_2015	ncbi-geneid:6423095	3.6.3.29	52540
cts:Ctha_2023	ncbi-geneid:6423103	6.3.5.4	52402|56235
cts:Ctha_2035	ncbi-geneid:6423115	2.4.2.18	52418|47648
cts:Ctha_2041	ncbi-geneid:6423121	2.7.1.49|2.7.4.7	53613
cts:Ctha_2042	ncbi-geneid:6423122	2.5.1.3	51391
cts:Ctha_2043	ncbi-geneid:6423123	2.5.1.3	51391
cts:Ctha_2048	ncbi-geneid:6423128	1.4.3.19	51905|54373
cts:Ctha_2055	ncbi-geneid:6423135	4.1.3.27	56322
cts:Ctha_2056	ncbi-geneid:6423136	1.3.1.74|3.4.21.-	50494|50156|50156
cts:Ctha_2060	ncbi-geneid:6423140	2.5.1.54	51569
cts:Ctha_2064	ncbi-geneid:6423144	2.7.7.24	53448
cts:Ctha_2065	ncbi-geneid:6423145	4.2.1.47	51735
cts:Ctha_2066	ncbi-geneid:6423146	1.1.1.271	51735
cts:Ctha_2071	ncbi-geneid:6423151	2.4.1.-	53448
cts:Ctha_2073	ncbi-geneid:6423153	6.6.1.1	52540
cts:Ctha_2074	ncbi-geneid:6423154	6.6.1.1	52540|53300
cts:Ctha_2077	ncbi-geneid:6423157	2.5.1.9	63380|63380
cts:Ctha_2078	ncbi-geneid:6423158	3.5.4.26|1.1.1.193	53597|53927
cts:Ctha_2080	ncbi-geneid:6423160	3.5.4.12	53927
cts:Ctha_2084	ncbi-geneid:6423164	6.2.1.3	56801
cts:Ctha_2089	ncbi-geneid:6423169	2.2.1.1	52518
cts:Ctha_2090	ncbi-geneid:6423170	2.2.1.1	52518|52922
cts:Ctha_2091	ncbi-geneid:6423171	5.4.3.8	53383
cts:Ctha_2096	ncbi-geneid:6423176	3.4.11.1	53187|52949
cts:Ctha_2098	ncbi-geneid:6423178	1.1.1.100	51735
cts:Ctha_2119	ncbi-geneid:6423201	2.5.1.17	52540
cts:Ctha_2130	ncbi-geneid:6423212	2.7.10.2	52540
cts:Ctha_2137	ncbi-geneid:6423219	4.1.3.39	51569
cts:Ctha_2138	ncbi-geneid:6423220	2.7.7.38	53448
cts:Ctha_2150	ncbi-geneid:6423232	2.1.2.9	53328|50486
cts:Ctha_2157	ncbi-geneid:6423239	6.2.1.1	56801
cts:Ctha_2159	ncbi-geneid:6423241	5.4.2.1
cts:Ctha_2161	ncbi-geneid:6423243	1.1.1.41	53659
cts:Ctha_2166	ncbi-geneid:6423248	1.4.7.1	51395|56235|69336
cts:Ctha_2167	ncbi-geneid:6423249	1.4.1.13|1.4.1.14	51971|46548|51971
cts:Ctha_2176	ncbi-geneid:6423258	2.1.3.2	53671
cts:Ctha_2180	ncbi-geneid:6423262	1.8.1.4	51905|55424
cts:Ctha_2187	ncbi-geneid:6423269	2.1.1.161	53335
cts:Ctha_2195	ncbi-geneid:6423277	2.3.1.8	53659
cts:Ctha_2196	ncbi-geneid:6423278	3.2.2.-|4.2.99.18	48150|55945
cts:Ctha_2197	ncbi-geneid:6423279	3.2.2.-	48150|55811
cts:Ctha_2201	ncbi-geneid:6423283	2.8.1.8	102114
cts:Ctha_2202	ncbi-geneid:6423284	2.3.1.61	52777|51230|47005
cts:Ctha_2215	ncbi-geneid:6423297	2.1.1.133	53790|159672|159664
cts:Ctha_2217	ncbi-geneid:6423299	2.1.1.132	53790|53335
cts:Ctha_2221	ncbi-geneid:6423303	2.1.1.130|2.1.1.151	53790
cts:Ctha_2223	ncbi-geneid:6423305	4.99.1.3	53800
cts:Ctha_2225	ncbi-geneid:6423307	1.16.8.1|1.14.99.40	55469
cts:Ctha_2236	ncbi-geneid:6423318	2.7.7.-	56731|57783
cts:Ctha_2242	ncbi-geneid:6423324	2.7.13.3	55874|47384|158472
cts:Ctha_2249	ncbi-geneid:6423331	3.1.3.1	56300
cts:Ctha_2252	ncbi-geneid:6423334	6.2.1.3	56801
cts:Ctha_2261	ncbi-geneid:6423343	1.11.1.15	52833
cts:Ctha_2263	ncbi-geneid:6423345	3.1.-.-	64182
cts:Ctha_2264	ncbi-geneid:6423346	3.1.3.11	56655
cts:Ctha_2267	ncbi-geneid:6423349	6.2.1.5	56059|52210
cts:Ctha_2272	ncbi-geneid:6423354	3.4.21.102	52096|50156
cts:Ctha_2277	ncbi-geneid:6423359	1.2.1	51735|55347
cts:Ctha_2278	ncbi-geneid:6423360	2.3.1.1|2.3.1.35	56266
cts:Ctha_2279	ncbi-geneid:6423361	2.7.2	53633
cts:Ctha_2280	ncbi-geneid:6423362	2.1.3.3	53671
cts:Ctha_2282	ncbi-geneid:6423364	6.3.4.5	69864|52402
cts:Ctha_2283	ncbi-geneid:6423365	2.3.1.-	51161
cts:Ctha_2284	ncbi-geneid:6423366	2.7.6.1	53271
cts:Ctha_2289	ncbi-geneid:6423371	1.2.1.70	69742|51735|69075
cts:Ctha_2290	ncbi-geneid:6423372	2.5.1.61	53850|54782
cts:Ctha_2291	ncbi-geneid:6423373	4.2.1.75	69618
cts:Ctha_2295	ncbi-geneid:6423377	3.1.3.25	56655
cts:Ctha_2297	ncbi-geneid:6423379	1.2.4.4	52518|52922|52518
cts:Ctha_2298	ncbi-geneid:6423380	4.2.1.24	51569
cts:Ctha_2299	ncbi-geneid:6423381	4.2.3.5	103263
cts:Ctha_2303	ncbi-geneid:6423385	6.1.1.1	52374|55174
cts:Ctha_2304	ncbi-geneid:6423386	4.1.1.19	56271
cts:Ctha_2306	ncbi-geneid:6423388	2.1.1.-	102114
cts:Ctha_2313	ncbi-geneid:6423395	2.7.1.21	52540
cts:Ctha_2315	ncbi-geneid:6423397	3.4.11.9	55920|53092
cts:Ctha_2316	ncbi-geneid:6423398	1.2.1.16	53720
cts:Ctha_2317	ncbi-geneid:6423399	3.1.3.48	52788
cts:Ctha_2319	ncbi-geneid:6423401	2.1.1.-	75217|55315
cts:Ctha_2333	ncbi-geneid:6423415	4.99.1.1	53800
cts:Ctha_2350	ncbi-geneid:6423432	3.4.21.102	52096|50156
cts:Ctha_2362	ncbi-geneid:6423444	4.1.2.13	51569
cts:Ctha_2364	ncbi-geneid:6423446	2.7.11.1	52540|52540
cts:Ctha_2375	ncbi-geneid:6423457	2.7.1.24	52540
cts:Ctha_2377	ncbi-geneid:6423459	1.15.1.1	54719|46609
cts:Ctha_2380	ncbi-geneid:6423462	2.1.1.-	53335|88697
cts:Ctha_2381	ncbi-geneid:6423463	1.1.1.27	56327|51735
cts:Ctha_2391	ncbi-geneid:6423473	2.5.1.90	48576
cts:Ctha_2419	ncbi-geneid:6423501	4.1.99.3	48173|52425
cts:Ctha_2424	ncbi-geneid:6423507	2.4.1.129	56601|56519
cts:Ctha_2425	ncbi-geneid:6423508	1.1.2.4	56176|55103
cts:Ctha_2426	ncbi-geneid:6423509	3.2.1.1	51445
cts:Ctha_2430	ncbi-geneid:6423513	1.3.1.74	50494|50156
cts:Ctha_2432	ncbi-geneid:6423515	2.4.2.9	53271
cts:Ctha_2436	ncbi-geneid:6423519	2.5.1.7	55205
cts:Ctha_2442	ncbi-geneid:6423529	6.6.1.1	52540
cts:Ctha_2443	ncbi-geneid:6423530	6.6.1.1	52540|53300
cts:Ctha_2449	ncbi-geneid:6423536	3.6.3.34	52540
cts:Ctha_2452	ncbi-geneid:6423539	4.3.2.1	48557
cts:Ctha_2453	ncbi-geneid:6423540	4.2.1.3	53732|52016
cts:Ctha_2462	ncbi-geneid:6423549	2.1.1.31	75217
cts:Ctha_2469	ncbi-geneid:6423556	3.6.3.-	52540
cts:Ctha_2473	ncbi-geneid:6423561	5.3.1.8|5.3.1.9	53697
cts:Ctha_2474	ncbi-geneid:6423562	2.7.7.60	53448
cts:Ctha_2475	ncbi-geneid:6423563	5.-.-.-	111337
cts:Ctha_2477	ncbi-geneid:6423565	2.7.4.9	52540
cts:Ctha_2481	ncbi-geneid:6423569	3.6.3.-	52540|90123
cts:Ctha_2492	ncbi-geneid:6423580	6.3.3.1	56042|55326
cts:Ctha_2493	ncbi-geneid:6423581	2.1.1.72	53335
cts:Ctha_2495	ncbi-geneid:6423583	2.4.2.-	51690|54675
cts:Ctha_2499	ncbi-geneid:6423587	3.4.21.89	51306
cts:Ctha_2504	ncbi-geneid:6423594	6.6.1.1	52540
cts:Ctha_2522	ncbi-geneid:6423612	2.7.10.2	52540
cts:Ctha_2525	ncbi-geneid:6423615	4.2.1.20	51366
cts:Ctha_2529	ncbi-geneid:6423619	1.8.1.9	51905
cts:Ctha_2531	ncbi-geneid:6423621	6.5.1.-	55144
cts:Ctha_2540	ncbi-geneid:6423630	6.3.5.3	55326|55326|56042|56042
cts:Ctha_2542	ncbi-geneid:6423632	5.1.3.20	51735
cts:Ctha_2549	ncbi-geneid:6423639	2.6.1.85|4.1.3.38	56322|56752
cts:Ctha_2551	ncbi-geneid:6423641	1.11.1.15	52833
cts:Ctha_2552	ncbi-geneid:6423642	2.3.3.8	48256|51735
cts:Ctha_2553	ncbi-geneid:6423643	2.3.3.8	56059|52210
cts:Ctha_2560	ncbi-geneid:6423650	1.6.5.3	54862
cts:Ctha_2562	ncbi-geneid:6423652	1.6.99.5|1.6.5.3	56762
cts:Ctha_2563	ncbi-geneid:6423653	1.6.5.3	143243
cts:Ctha_2564	ncbi-geneid:6423654	1.6.99.5|1.6.5.3	56770
cts:Ctha_2567	ncbi-geneid:6423657	4.2.1.96	55248
cts:Ctha_2569	ncbi-geneid:6423659	1.2.4.2	52518|52518|52777
cts:Ctha_2570	ncbi-geneid:6423660	4.99.1.1	53800
cts:Ctha_2572	ncbi-geneid:6423662	2.7.7.24	53448
cts:Ctha_2574	ncbi-geneid:6423664	2.5.1.56	51569
cts:Ctha_2580	ncbi-geneid:6423670	1.15.1.1	54719|46609
cts:Ctha_2582	ncbi-geneid:6423672	6.3.5.4	52402|56235
cts:Ctha_2593	ncbi-geneid:6423683	1.5.1.2	48179|51735
cts:Ctha_2601	ncbi-geneid:6423691	6.3.3.2	100950
cts:Ctha_2602	ncbi-geneid:6423692	2.7.4.1	56024|143724|56024|140356
cts:Ctha_2603	ncbi-geneid:6423693	5.3.1.26|5.3.1.6	89623
cts:Ctha_2611	ncbi-geneid:6423701	2.3.1.30	51161
cts:Ctha_2613	ncbi-geneid:6423703	4.2.3.12	55620
cts:Ctha_2621	ncbi-geneid:6423711	3.6.3.14	81324
cts:Ctha_2627	ncbi-geneid:6423717	3.1.-.-	50249|50249|50249|50249
cts:Ctha_2633	ncbi-geneid:6423723	1.7.1.13	55620
cts:Ctha_2636	ncbi-geneid:6423726	2.7.7.7	56672|53098|88723|47807
cts:Ctha_2637	ncbi-geneid:6423727	4.1.1.3	51569|89000|51230
cts:Ctha_2642	ncbi-geneid:6423732	6.3.4.-	52402
cts:Ctha_2648	ncbi-geneid:6423738	3.2.2.21	50486
cts:Ctha_2652	ncbi-geneid:6423742	1.3.1.26	51735|55347
cts:Ctha_2659	ncbi-geneid:6423749	3.2.1.-	51445|81296|51011
cts:Ctha_2660	ncbi-geneid:6423750	1.1.1.38	51735|53223
cts:Ctha_2661	ncbi-geneid:6423751	1.12.99.6	56770
cts:Ctha_2662	ncbi-geneid:6423752	1.12.99.6	56762
cts:Ctha_2665	ncbi-geneid:6423755	6.1.1.15	55681|52954|64586
cts:Ctha_2666	ncbi-geneid:6423756	3.4.11.18	55920
cts:Ctha_2669	ncbi-geneid:6423759	3.6.3.-	81665|56784|81653|81660
cts:Ctha_2671	ncbi-geneid:6423761	1.8.4.11	55068
cts:Ctha_2673	ncbi-geneid:6423763	2.7.1.31	110738
cts:Ctha_2680	ncbi-geneid:6423770	6.2.1.5	52210|51735
cts:Ctha_2681	ncbi-geneid:6423771	6.3.5.6|6.3.5.7	75304
cts:Ctha_2682	ncbi-geneid:6423772	2.5.1.31	64005
cts:Ctha_2684	ncbi-geneid:6423774	3.5.1.-	52467
cts:Ctha_2685	ncbi-geneid:6423775	6.1.1.17	52374|48163
cts:Ctha_2689	ncbi-geneid:6423779	2.8.1.7	53383
cts:Ctha_2695	ncbi-geneid:6423785	1.1.1.133	51735
cts:Ctha_2697	ncbi-geneid:6423787	3.6.4.12	52540
cts:Ctha_2712	ncbi-geneid:6423802	2.4.2.7	53271
cts:Ctha_2719	ncbi-geneid:6423809	1.-.-.-	50129|51735
cts:Ctha_2720	ncbi-geneid:6423810	1.18.6.1	52540|88659
cts:Ctha_2732	ncbi-geneid:6423822	3.1.26.5	54211
